# Supplementary material for: The evolutionary origins and ancestral features of septins
Source: Front Cell Dev Biol. 2024 Jun 26;12:1406966. doi: 10.3389/fcell.2024.1406966 (PMC11238149; doi:10.3389/fcell.2024.1406966)
Supplement: Supplementary file 1 [file DataSheet3.zip]

Archive with 290 entries (278 files):
- Delic_Shuman_Supp_File6/
- __MACOSX/._Delic_Shuman_Supp_File6
- Delic_Shuman_Supp_File6/AncGroup3_2f3f8.result/
- __MACOSX/Delic_Shuman_Supp_File6/._AncGroup3_2f3f8.result
- Delic_Shuman_Supp_File6/.DS_Store
- __MACOSX/Delic_Shuman_Supp_File6/._.DS_Store
- Delic_Shuman_Supp_File6/AncGroup2_3fced.result/
- __MACOSX/Delic_Shuman_Supp_File6/._AncGroup2_3fced.result
- Delic_Shuman_Supp_File6/AncGroup1_1a383.result/
- __MACOSX/Delic_Shuman_Supp_File6/._AncGroup1_1a383.result
- Delic_Shuman_Supp_File6/AncGroup4_1_750_91333.result/
- __MACOSX/Delic_Shuman_Supp_File6/._AncGroup4_1_750_91333.result
- Delic_Shuman_Supp_File6/AncGroup6B_450_1250_60852.result/
- __MACOSX/Delic_Shuman_Supp_File6/._AncGroup6B_450_1250_60852.result
- Delic_Shuman_Supp_File6/AncGroup7_450___47750.result/
- __MACOSX/Delic_Shuman_Supp_File6/._AncGroup7_450___47750.result
- Delic_Shuman_Supp_File6/AncGroup6_450_1150_73d48.result/
- __MACOSX/Delic_Shuman_Supp_File6/._AncGroup6_450_1150_73d48.result
- Delic_Shuman_Supp_File6/AncOpis_200_900_b2ee0.result/
- __MACOSX/Delic_Shuman_Supp_File6/._AncOpis_200_900_b2ee0.result
- Delic_Shuman_Supp_File6/AncGroup8_200_978_9bb52.result/
- __MACOSX/Delic_Shuman_Supp_File6/._AncGroup8_200_978_9bb52.result
- Delic_Shuman_Supp_File6/AncGroup5_200_954_98a30.result/
- __MACOSX/Delic_Shuman_Supp_File6/._AncGroup5_200_954_98a30.result
- Delic_Shuman_Supp_File6/AncGroup6A_2173e.result/
- __MACOSX/Delic_Shuman_Supp_File6/._AncGroup6A_2173e.result
- Delic_Shuman_Supp_File6/AncGroup3_2f3f8.result/AncGroup3_2f3f8_unrelaxed_rank_1_model_3.pdb
- __MACOSX/Delic_Shuman_Supp_File6/AncGroup3_2f3f8.result/._AncGroup3_2f3f8_unrelaxed_rank_1_model_3.pdb
- Delic_Shuman_Supp_File6/AncGroup3_2f3f8.result/AncGroup3_2f3f8_PAE.png
- __MACOSX/Delic_Shuman_Supp_File6/AncGroup3_2f3f8.result/._AncGroup3_2f3f8_PAE.png
- Delic_Shuman_Supp_File6/AncGroup3_2f3f8.result/.DS_Store
- __MACOSX/Delic_Shuman_Supp_File6/AncGroup3_2f3f8.result/._.DS_Store
- Delic_Shuman_Supp_File6/AncGroup3_2f3f8.result/AncGroup3_2f3f8.a3m
- __MACOSX/Delic_Shuman_Supp_File6/AncGroup3_2f3f8.result/._AncGroup3_2f3f8.a3m
- Delic_Shuman_Supp_File6/AncGroup3_2f3f8.result/config.json
- __MACOSX/Delic_Shuman_Supp_File6/AncGroup3_2f3f8.result/._config.json
- Delic_Shuman_Supp_File6/AncGroup3_2f3f8.result/AncGroup3_2f3f8_unrelaxed_rank_2_model_1.pdb
- __MACOSX/Delic_Shuman_Supp_File6/AncGroup3_2f3f8.result/._AncGroup3_2f3f8_unrelaxed_rank_2_model_1.pdb
- Delic_Shuman_Supp_File6/AncGroup3_2f3f8.result/AncGroup3_2f3f8_predicted_aligned_error_v1.json
- __MACOSX/Delic_Shuman_Supp_File6/AncGroup3_2f3f8.result/._AncGroup3_2f3f8_predicted_aligned_error_v1.json
- Delic_Shuman_Supp_File6/AncGroup3_2f3f8.result/AncGroup3_2f3f8_plddt.png
- __MACOSX/Delic_Shuman_Supp_File6/AncGroup3_2f3f8.result/._AncGroup3_2f3f8_plddt.png
- Delic_Shuman_Supp_File6/AncGroup3_2f3f8.result/cite.bibtex
- __MACOSX/Delic_Shuman_Supp_File6/AncGroup3_2f3f8.result/._cite.bibtex
- Delic_Shuman_Supp_File6/AncGroup3_2f3f8.result/AncGroup3_2f3f8_unrelaxed_rank_3_model_2.pdb
- __MACOSX/Delic_Shuman_Supp_File6/AncGroup3_2f3f8.result/._AncGroup3_2f3f8_unrelaxed_rank_3_model_2.pdb
- Delic_Shuman_Supp_File6/AncGroup3_2f3f8.result/AncGroup3_2f3f8_coverage.png
- __MACOSX/Delic_Shuman_Supp_File6/AncGroup3_2f3f8.result/._AncGroup3_2f3f8_coverage.png
- Delic_Shuman_Supp_File6/AncGroup3_2f3f8.result/AncGroup3_2f3f8_unrelaxed_rank_1_model_3_scores.json
- __MACOSX/Delic_Shuman_Supp_File6/AncGroup3_2f3f8.result/._AncGroup3_2f3f8_unrelaxed_rank_1_model_3_scores.json
- Delic_Shuman_Supp_File6/AncGroup2_3fced.result/AncGroup2_3fced_predicted_aligned_error_v1.json
- __MACOSX/Delic_Shuman_Supp_File6/AncGroup2_3fced.result/._AncGroup2_3fced_predicted_aligned_error_v1.json
- Delic_Shuman_Supp_File6/AncGroup2_3fced.result/.DS_Store
- __MACOSX/Delic_Shuman_Supp_File6/AncGroup2_3fced.result/._.DS_Store
- Delic_Shuman_Supp_File6/AncGroup2_3fced.result/config.json
- __MACOSX/Delic_Shuman_Supp_File6/AncGroup2_3fced.result/._config.json
- Delic_Shuman_Supp_File6/AncGroup2_3fced.result/AncGroup2_3fced_unrelaxed_rank_3_model_1.pdb
- __MACOSX/Delic_Shuman_Supp_File6/AncGroup2_3fced.result/._AncGroup2_3fced_unrelaxed_rank_3_model_1.pdb
- Delic_Shuman_Supp_File6/AncGroup2_3fced.result/AncGroup2_3fced_plddt.png
- __MACOSX/Delic_Shuman_Supp_File6/AncGroup2_3fced.result/._AncGroup2_3fced_plddt.png
- Delic_Shuman_Supp_File6/AncGroup2_3fced.result/AncGroup2_3fced_PAE.png
- __MACOSX/Delic_Shuman_Supp_File6/AncGroup2_3fced.result/._AncGroup2_3fced_PAE.png
- Delic_Shuman_Supp_File6/AncGroup2_3fced.result/AncGroup2_3fced_unrelaxed_rank_1_model_3.pdb
- __MACOSX/Delic_Shuman_Supp_File6/AncGroup2_3fced.result/._AncGroup2_3fced_unrelaxed_rank_1_model_3.pdb
- Delic_Shuman_Supp_File6/AncGroup2_3fced.result/AncGroup2_3fced_unrelaxed_rank_1_model_3_scores.json
- __MACOSX/Delic_Shuman_Supp_File6/AncGroup2_3fced.result/._AncGroup2_3fced_unrelaxed_rank_1_model_3_scores.json
- Delic_Shuman_Supp_File6/AncGroup2_3fced.result/cite.bibtex
- __MACOSX/Delic_Shuman_Supp_File6/AncGroup2_3fced.result/._cite.bibtex
- Delic_Shuman_Supp_File6/AncGroup2_3fced.result/AncGroup2_3fced.a3m
- __MACOSX/Delic_Shuman_Supp_File6/AncGroup2_3fced.result/._AncGroup2_3fced.a3m
- Delic_Shuman_Supp_File6/AncGroup2_3fced.result/AncGroup2_3fced_coverage.png
- __MACOSX/Delic_Shuman_Supp_File6/AncGroup2_3fced.result/._AncGroup2_3fced_coverage.png
- Delic_Shuman_Supp_File6/AncGroup2_3fced.result/AncGroup2_3fced_unrelaxed_rank_2_model_2.pdb
- __MACOSX/Delic_Shuman_Supp_File6/AncGroup2_3fced.result/._AncGroup2_3fced_unrelaxed_rank_2_model_2.pdb
- Delic_Shuman_Supp_File6/AncGroup1_1a383.result/AncGroup1_1a383_unrelaxed_rank_2_model_1.pdb
- __MACOSX/Delic_Shuman_Supp_File6/AncGroup1_1a383.result/._AncGroup1_1a383_unrelaxed_rank_2_model_1.pdb
- Delic_Shuman_Supp_File6/AncGroup1_1a383.result/.DS_Store
- __MACOSX/Delic_Shuman_Supp_File6/AncGroup1_1a383.result/._.DS_Store
- Delic_Shuman_Supp_File6/AncGroup1_1a383.result/AncGroup1_1a383_unrelaxed_rank_1_model_3_scores.json
- __MACOSX/Delic_Shuman_Supp_File6/AncGroup1_1a383.result/._AncGroup1_1a383_unrelaxed_rank_1_model_3_scores.json
- Delic_Shuman_Supp_File6/AncGroup1_1a383.result/config.json
- __MACOSX/Delic_Shuman_Supp_File6/AncGroup1_1a383.result/._config.json
- Delic_Shuman_Supp_File6/AncGroup1_1a383.result/AncGroup1_1a383.a3m
- __MACOSX/Delic_Shuman_Supp_File6/AncGroup1_1a383.result/._AncGroup1_1a383.a3m
- Delic_Shuman_Supp_File6/AncGroup1_1a383.result/AncGroup1_1a383_plddt.png
- __MACOSX/Delic_Shuman_Supp_File6/AncGroup1_1a383.result/._AncGroup1_1a383_plddt.png
- Delic_Shuman_Supp_File6/AncGroup1_1a383.result/AncGroup1_1a383_coverage.png
- __MACOSX/Delic_Shuman_Supp_File6/AncGroup1_1a383.result/._AncGroup1_1a383_coverage.png
- Delic_Shuman_Supp_File6/AncGroup1_1a383.result/AncGroup1_1a383_unrelaxed_rank_1_model_3.pdb
- __MACOSX/Delic_Shuman_Supp_File6/AncGroup1_1a383.result/._AncGroup1_1a383_unrelaxed_rank_1_model_3.pdb
- Delic_Shuman_Supp_File6/AncGroup1_1a383.result/AncGroup1_1a383_PAE.png
- __MACOSX/Delic_Shuman_Supp_File6/AncGroup1_1a383.result/._AncGroup1_1a383_PAE.png
- Delic_Shuman_Supp_File6/AncGroup1_1a383.result/AncGroup1_1a383_predicted_aligned_error_v1.json
- __MACOSX/Delic_Shuman_Supp_File6/AncGroup1_1a383.result/._AncGroup1_1a383_predicted_aligned_error_v1.json
- Delic_Shuman_Supp_File6/AncGroup1_1a383.result/AncGroup1_1a383_unrelaxed_rank_3_model_2.pdb
- __MACOSX/Delic_Shuman_Supp_File6/AncGroup1_1a383.result/._AncGroup1_1a383_unrelaxed_rank_3_model_2.pdb
- Delic_Shuman_Supp_File6/AncGroup1_1a383.result/cite.bibtex
- __MACOSX/Delic_Shuman_Supp_File6/AncGroup1_1a383.result/._cite.bibtex
- Delic_Shuman_Supp_File6/AncGroup4_1_750_91333.result/AncGroup4_1_750_91333_unrelaxed_rank_3_model_1.pdb
- __MACOSX/Delic_Shuman_Supp_File6/AncGroup4_1_750_91333.result/._AncGroup4_1_750_91333_unrelaxed_rank_3_model_1.pdb
- Delic_Shuman_Supp_File6/AncGroup4_1_750_91333.result/.DS_Store
- __MACOSX/Delic_Shuman_Supp_File6/AncGroup4_1_750_91333.result/._.DS_Store
- Delic_Shuman_Supp_File6/AncGroup4_1_750_91333.result/AncGroup4_1_750_91333_plddt.png
- __MACOSX/Delic_Shuman_Supp_File6/AncGroup4_1_750_91333.result/._AncGroup4_1_750_91333_plddt.png
- Delic_Shuman_Supp_File6/AncGroup4_1_750_91333.result/config.json
- __MACOSX/Delic_Shuman_Supp_File6/AncGroup4_1_750_91333.result/._config.json
- Delic_Shuman_Supp_File6/AncGroup4_1_750_91333.result/AncGroup4_1_750_91333_predicted_aligned_error_v1.json
- __MACOSX/Delic_Shuman_Supp_File6/AncGroup4_1_750_91333.result/._AncGroup4_1_750_91333_predicted_aligned_error_v1.json
- Delic_Shuman_Supp_File6/AncGroup4_1_750_91333.result/AncGroup4_1_750_91333_unrelaxed_rank_1_model_2_scores.json
- __MACOSX/Delic_Shuman_Supp_File6/AncGroup4_1_750_91333.result/._AncGroup4_1_750_91333_unrelaxed_rank_1_model_2_scores.json
- Delic_Shuman_Supp_File6/AncGroup4_1_750_91333.result/AncGroup4_1_750_91333_PAE.png
- __MACOSX/Delic_Shuman_Supp_File6/AncGroup4_1_750_91333.result/._AncGroup4_1_750_91333_PAE.png
- Delic_Shuman_Supp_File6/AncGroup4_1_750_91333.result/AncGroup4_1_750_91333.a3m
- __MACOSX/Delic_Shuman_Supp_File6/AncGroup4_1_750_91333.result/._AncGroup4_1_750_91333.a3m
- Delic_Shuman_Supp_File6/AncGroup4_1_750_91333.result/AncGroup4_1_750_91333_unrelaxed_rank_2_model_3.pdb
- __MACOSX/Delic_Shuman_Supp_File6/AncGroup4_1_750_91333.result/._AncGroup4_1_750_91333_unrelaxed_rank_2_model_3.pdb
- Delic_Shuman_Supp_File6/AncGroup4_1_750_91333.result/cite.bibtex
- __MACOSX/Delic_Shuman_Supp_File6/AncGroup4_1_750_91333.result/._cite.bibtex
- Delic_Shuman_Supp_File6/AncGroup4_1_750_91333.result/AncGroup4_1_750_91333_unrelaxed_rank_1_model_2.pdb
- __MACOSX/Delic_Shuman_Supp_File6/AncGroup4_1_750_91333.result/._AncGroup4_1_750_91333_unrelaxed_rank_1_model_2.pdb
- Delic_Shuman_Supp_File6/AncGroup4_1_750_91333.result/AncGroup4_1_750_91333_coverage.png
- __MACOSX/Delic_Shuman_Supp_File6/AncGroup4_1_750_91333.result/._AncGroup4_1_750_91333_coverage.png
- Delic_Shuman_Supp_File6/AncGroup6B_450_1250_60852.result/.DS_Store
- __MACOSX/Delic_Shuman_Supp_File6/AncGroup6B_450_1250_60852.result/._.DS_Store
- Delic_Shuman_Supp_File6/AncGroup6B_450_1250_60852.result/config.json
- __MACOSX/Delic_Shuman_Supp_File6/AncGroup6B_450_1250_60852.result/._config.json
- Delic_Shuman_Supp_File6/AncGroup6B_450_1250_60852.result/AncChlorophyte_450_1250_60852_plddt.png
- __MACOSX/Delic_Shuman_Supp_File6/AncGroup6B_450_1250_60852.result/._AncChlorophyte_450_1250_60852_plddt.png
- Delic_Shuman_Supp_File6/AncGroup6B_450_1250_60852.result/AncChlorophyte_450_1250_60852_PAE.png
- __MACOSX/Delic_Shuman_Supp_File6/AncGroup6B_450_1250_60852.result/._AncChlorophyte_450_1250_60852_PAE.png
- Delic_Shuman_Supp_File6/AncGroup6B_450_1250_60852.result/AncChlorophyte_450_1250_60852_unrelaxed_rank_3_model_1.pdb
- __MACOSX/Delic_Shuman_Supp_File6/AncGroup6B_450_1250_60852.result/._AncChlorophyte_450_1250_60852_unrelaxed_rank_3_model_1.pdb
- Delic_Shuman_Supp_File6/AncGroup6B_450_1250_60852.result/AncChlorophyte_450_1250_60852_unrelaxed_rank_1_model_3_scores.json
- __MACOSX/Delic_Shuman_Supp_File6/AncGroup6B_450_1250_60852.result/._AncChlorophyte_450_1250_60852_unrelaxed_rank_1_model_3_scores.json
- Delic_Shuman_Supp_File6/AncGroup6B_450_1250_60852.result/AncChlorophyte_450_1250_60852_predicted_aligned_error_v1.json
- __MACOSX/Delic_Shuman_Supp_File6/AncGroup6B_450_1250_60852.result/._AncChlorophyte_450_1250_60852_predicted_aligned_error_v1.json
- Delic_Shuman_Supp_File6/AncGroup6B_450_1250_60852.result/AncChlorophyte_450_1250_60852_coverage.png
- __MACOSX/Delic_Shuman_Supp_File6/AncGroup6B_450_1250_60852.result/._AncChlorophyte_450_1250_60852_coverage.png
- Delic_Shuman_Supp_File6/AncGroup6B_450_1250_60852.result/AncChlorophyte_450_1250_60852_unrelaxed_rank_1_model_3.pdb
- __MACOSX/Delic_Shuman_Supp_File6/AncGroup6B_450_1250_60852.result/._AncChlorophyte_450_1250_60852_unrelaxed_rank_1_model_3.pdb
- Delic_Shuman_Supp_File6/AncGroup6B_450_1250_60852.result/cite.bibtex
- __MACOSX/Delic_Shuman_Supp_File6/AncGroup6B_450_1250_60852.result/._cite.bibtex
- Delic_Shuman_Supp_File6/AncGroup6B_450_1250_60852.result/AncChlorophyte_450_1250_60852_unrelaxed_rank_2_model_2.pdb
- __MACOSX/Delic_Shuman_Supp_File6/AncGroup6B_450_1250_60852.result/._AncChlorophyte_450_1250_60852_unrelaxed_rank_2_model_2.pdb
- Delic_Shuman_Supp_File6/AncGroup6B_450_1250_60852.result/AncChlorophyte_450_1250_60852.a3m
- __MACOSX/Delic_Shuman_Supp_File6/AncGroup6B_450_1250_60852.result/._AncChlorophyte_450_1250_60852.a3m
- Delic_Shuman_Supp_File6/AncGroup7_450___47750.result/AncProt_450___47750_unrelaxed_rank_3_model_2.pdb
- __MACOSX/Delic_Shuman_Supp_File6/AncGroup7_450___47750.result/._AncProt_450___47750_unrelaxed_rank_3_model_2.pdb
- Delic_Shuman_Supp_File6/AncGroup7_450___47750.result/AncProt_450___47750_PAE.png
- __MACOSX/Delic_Shuman_Supp_File6/AncGroup7_450___47750.result/._AncProt_450___47750_PAE.png
- Delic_Shuman_Supp_File6/AncGroup7_450___47750.result/AncProt_450___47750_unrelaxed_rank_1_model_3_scores.json
- __MACOSX/Delic_Shuman_Supp_File6/AncGroup7_450___47750.result/._AncProt_450___47750_unrelaxed_rank_1_model_3_scores.json
- Delic_Shuman_Supp_File6/AncGroup7_450___47750.result/.DS_Store
- __MACOSX/Delic_Shuman_Supp_File6/AncGroup7_450___47750.result/._.DS_Store
- Delic_Shuman_Supp_File6/AncGroup7_450___47750.result/AncProt_450___47750_predicted_aligned_error_v1.json
- __MACOSX/Delic_Shuman_Supp_File6/AncGroup7_450___47750.result/._AncProt_450___47750_predicted_aligned_error_v1.json
- Delic_Shuman_Supp_File6/AncGroup7_450___47750.result/AncProt_450___47750_coverage.png
- __MACOSX/Delic_Shuman_Supp_File6/AncGroup7_450___47750.result/._AncProt_450___47750_coverage.png
- Delic_Shuman_Supp_File6/AncGroup7_450___47750.result/config.json
- __MACOSX/Delic_Shuman_Supp_File6/AncGroup7_450___47750.result/._config.json
- Delic_Shuman_Supp_File6/AncGroup7_450___47750.result/AncProt_450___47750_plddt.png
- __MACOSX/Delic_Shuman_Supp_File6/AncGroup7_450___47750.result/._AncProt_450___47750_plddt.png
- Delic_Shuman_Supp_File6/AncGroup7_450___47750.result/AncProt_450___47750.a3m
- __MACOSX/Delic_Shuman_Supp_File6/AncGroup7_450___47750.result/._AncProt_450___47750.a3m
- Delic_Shuman_Supp_File6/AncGroup7_450___47750.result/AncProt_450___47750_unrelaxed_rank_2_model_1.pdb
- __MACOSX/Delic_Shuman_Supp_File6/AncGroup7_450___47750.result/._AncProt_450___47750_unrelaxed_rank_2_model_1.pdb
- Delic_Shuman_Supp_File6/AncGroup7_450___47750.result/cite.bibtex
- __MACOSX/Delic_Shuman_Supp_File6/AncGroup7_450___47750.result/._cite.bibtex
- Delic_Shuman_Supp_File6/AncGroup7_450___47750.result/AncProt_450___47750_unrelaxed_rank_1_model_3.pdb
- __MACOSX/Delic_Shuman_Supp_File6/AncGroup7_450___47750.result/._AncProt_450___47750_unrelaxed_rank_1_model_3.pdb
- Delic_Shuman_Supp_File6/AncGroup6_450_1150_73d48.result/AncGeneralChlorophyte_450_1150_73d48_unrelaxed_rank_2_model_3.pdb
- __MACOSX/Delic_Shuman_Supp_File6/AncGroup6_450_1150_73d48.result/._AncGeneralChlorophyte_450_1150_73d48_unrelaxed_rank_2_model_3.pdb
- Delic_Shuman_Supp_File6/AncGroup6_450_1150_73d48.result/AncGeneralChlorophyte_450_1150_73d48.a3m
- __MACOSX/Delic_Shuman_Supp_File6/AncGroup6_450_1150_73d48.result/._AncGeneralChlorophyte_450_1150_73d48.a3m
- Delic_Shuman_Supp_File6/AncGroup6_450_1150_73d48.result/.DS_Store
- __MACOSX/Delic_Shuman_Supp_File6/AncGroup6_450_1150_73d48.result/._.DS_Store
- Delic_Shuman_Supp_File6/AncGroup6_450_1150_73d48.result/AncGeneralChlorophyte_450_1150_73d48_plddt.png
- __MACOSX/Delic_Shuman_Supp_File6/AncGroup6_450_1150_73d48.result/._AncGeneralChlorophyte_450_1150_73d48_plddt.png
- Delic_Shuman_Supp_File6/AncGroup6_450_1150_73d48.result/config.json
- __MACOSX/Delic_Shuman_Supp_File6/AncGroup6_450_1150_73d48.result/._config.json
- Delic_Shuman_Supp_File6/AncGroup6_450_1150_73d48.result/AncGeneralChlorophyte_450_1150_73d48_unrelaxed_rank_1_model_1.pdb
- __MACOSX/Delic_Shuman_Supp_File6/AncGroup6_450_1150_73d48.result/._AncGeneralChlorophyte_450_1150_73d48_unrelaxed_rank_1_model_1.pdb
- Delic_Shuman_Supp_File6/AncGroup6_450_1150_73d48.result/AncGeneralChlorophyte_450_1150_73d48_unrelaxed_rank_1_model_1_scores.json
- __MACOSX/Delic_Shuman_Supp_File6/AncGroup6_450_1150_73d48.result/._AncGeneralChlorophyte_450_1150_73d48_unrelaxed_rank_1_model_1_scores.json
- Delic_Shuman_Supp_File6/AncGroup6_450_1150_73d48.result/AncGeneralChlorophyte_450_1150_73d48_PAE.png
- __MACOSX/Delic_Shuman_Supp_File6/AncGroup6_450_1150_73d48.result/._AncGeneralChlorophyte_450_1150_73d48_PAE.png
- Delic_Shuman_Supp_File6/AncGroup6_450_1150_73d48.result/AncGeneralChlorophyte_450_1150_73d48_unrelaxed_rank_3_model_2.pdb
- __MACOSX/Delic_Shuman_Supp_File6/AncGroup6_450_1150_73d48.result/._AncGeneralChlorophyte_450_1150_73d48_unrelaxed_rank_3_model_2.pdb
- Delic_Shuman_Supp_File6/AncGroup6_450_1150_73d48.result/cite.bibtex
- __MACOSX/Delic_Shuman_Supp_File6/AncGroup6_450_1150_73d48.result/._cite.bibtex
- Delic_Shuman_Supp_File6/AncGroup6_450_1150_73d48.result/AncGeneralChlorophyte_450_1150_73d48_coverage.png
- __MACOSX/Delic_Shuman_Supp_File6/AncGroup6_450_1150_73d48.result/._AncGeneralChlorophyte_450_1150_73d48_coverage.png
- Delic_Shuman_Supp_File6/AncGroup6_450_1150_73d48.result/AncGeneralChlorophyte_450_1150_73d48_predicted_aligned_error_v1.json
- __MACOSX/Delic_Shuman_Supp_File6/AncGroup6_450_1150_73d48.result/._AncGeneralChlorophyte_450_1150_73d48_predicted_aligned_error_v1.json
- Delic_Shuman_Supp_File6/AncOpis_200_900_b2ee0.result/AncOpis_200_900_b2ee0_coverage.png
- __MACOSX/Delic_Shuman_Supp_File6/AncOpis_200_900_b2ee0.result/._AncOpis_200_900_b2ee0_coverage.png
- Delic_Shuman_Supp_File6/AncOpis_200_900_b2ee0.result/.DS_Store
- __MACOSX/Delic_Shuman_Supp_File6/AncOpis_200_900_b2ee0.result/._.DS_Store
- Delic_Shuman_Supp_File6/AncOpis_200_900_b2ee0.result/config.json
- __MACOSX/Delic_Shuman_Supp_File6/AncOpis_200_900_b2ee0.result/._config.json
- Delic_Shuman_Supp_File6/AncOpis_200_900_b2ee0.result/AncOpis_200_900_b2ee0_unrelaxed_rank_3_model_1.pdb
- __MACOSX/Delic_Shuman_Supp_File6/AncOpis_200_900_b2ee0.result/._AncOpis_200_900_b2ee0_unrelaxed_rank_3_model_1.pdb
- Delic_Shuman_Supp_File6/AncOpis_200_900_b2ee0.result/AncOpis_200_900_b2ee0_plddt.png
- __MACOSX/Delic_Shuman_Supp_File6/AncOpis_200_900_b2ee0.result/._AncOpis_200_900_b2ee0_plddt.png
- Delic_Shuman_Supp_File6/AncOpis_200_900_b2ee0.result/AncOpis_200_900_b2ee0_unrelaxed_rank_1_model_3.pdb
- __MACOSX/Delic_Shuman_Supp_File6/AncOpis_200_900_b2ee0.result/._AncOpis_200_900_b2ee0_unrelaxed_rank_1_model_3.pdb
- Delic_Shuman_Supp_File6/AncOpis_200_900_b2ee0.result/AncOpis_200_900_b2ee0.a3m
- __MACOSX/Delic_Shuman_Supp_File6/AncOpis_200_900_b2ee0.result/._AncOpis_200_900_b2ee0.a3m
- Delic_Shuman_Supp_File6/AncOpis_200_900_b2ee0.result/cite.bibtex
- __MACOSX/Delic_Shuman_Supp_File6/AncOpis_200_900_b2ee0.result/._cite.bibtex
- Delic_Shuman_Supp_File6/AncOpis_200_900_b2ee0.result/AncOpis_200_900_b2ee0_unrelaxed_rank_2_model_2.pdb
- __MACOSX/Delic_Shuman_Supp_File6/AncOpis_200_900_b2ee0.result/._AncOpis_200_900_b2ee0_unrelaxed_rank_2_model_2.pdb
- Delic_Shuman_Supp_File6/AncOpis_200_900_b2ee0.result/AncOpis_200_900_b2ee0_unrelaxed_rank_1_model_3_scores.json
- __MACOSX/Delic_Shuman_Supp_File6/AncOpis_200_900_b2ee0.result/._AncOpis_200_900_b2ee0_unrelaxed_rank_1_model_3_scores.json
- Delic_Shuman_Supp_File6/AncOpis_200_900_b2ee0.result/AncOpis_200_900_b2ee0_predicted_aligned_error_v1.json
- __MACOSX/Delic_Shuman_Supp_File6/AncOpis_200_900_b2ee0.result/._AncOpis_200_900_b2ee0_predicted_aligned_error_v1.json
- Delic_Shuman_Supp_File6/AncOpis_200_900_b2ee0.result/AncOpis_200_900_b2ee0_PAE.png
- __MACOSX/Delic_Shuman_Supp_File6/AncOpis_200_900_b2ee0.result/._AncOpis_200_900_b2ee0_PAE.png
- Delic_Shuman_Supp_File6/AncGroup8_200_978_9bb52.result/AncCiliates_200_978_9bb52_unrelaxed_rank_1_model_3_scores.json
- __MACOSX/Delic_Shuman_Supp_File6/AncGroup8_200_978_9bb52.result/._AncCiliates_200_978_9bb52_unrelaxed_rank_1_model_3_scores.json
- Delic_Shuman_Supp_File6/AncGroup8_200_978_9bb52.result/.DS_Store
- __MACOSX/Delic_Shuman_Supp_File6/AncGroup8_200_978_9bb52.result/._.DS_Store
- Delic_Shuman_Supp_File6/AncGroup8_200_978_9bb52.result/AncCiliates_200_978_9bb52.a3m
- __MACOSX/Delic_Shuman_Supp_File6/AncGroup8_200_978_9bb52.result/._AncCiliates_200_978_9bb52.a3m
- Delic_Shuman_Supp_File6/AncGroup8_200_978_9bb52.result/AncCiliates_200_978_9bb52_predicted_aligned_error_v1.json
- __MACOSX/Delic_Shuman_Supp_File6/AncGroup8_200_978_9bb52.result/._AncCiliates_200_978_9bb52_predicted_aligned_error_v1.json
- Delic_Shuman_Supp_File6/AncGroup8_200_978_9bb52.result/config.json
- __MACOSX/Delic_Shuman_Supp_File6/AncGroup8_200_978_9bb52.result/._config.json
- Delic_Shuman_Supp_File6/AncGroup8_200_978_9bb52.result/AncCiliates_200_978_9bb52_unrelaxed_rank_3_model_1.pdb
- __MACOSX/Delic_Shuman_Supp_File6/AncGroup8_200_978_9bb52.result/._AncCiliates_200_978_9bb52_unrelaxed_rank_3_model_1.pdb
- Delic_Shuman_Supp_File6/AncGroup8_200_978_9bb52.result/AncCiliates_200_978_9bb52_plddt.png
- __MACOSX/Delic_Shuman_Supp_File6/AncGroup8_200_978_9bb52.result/._AncCiliates_200_978_9bb52_plddt.png
- Delic_Shuman_Supp_File6/AncGroup8_200_978_9bb52.result/AncCiliates_200_978_9bb52_coverage.png
- __MACOSX/Delic_Shuman_Supp_File6/AncGroup8_200_978_9bb52.result/._AncCiliates_200_978_9bb52_coverage.png
- Delic_Shuman_Supp_File6/AncGroup8_200_978_9bb52.result/AncCiliates_200_978_9bb52_unrelaxed_rank_1_model_3.pdb
- __MACOSX/Delic_Shuman_Supp_File6/AncGroup8_200_978_9bb52.result/._AncCiliates_200_978_9bb52_unrelaxed_rank_1_model_3.pdb
- Delic_Shuman_Supp_File6/AncGroup8_200_978_9bb52.result/cite.bibtex
- __MACOSX/Delic_Shuman_Supp_File6/AncGroup8_200_978_9bb52.result/._cite.bibtex
- Delic_Shuman_Supp_File6/AncGroup8_200_978_9bb52.result/AncCiliates_200_978_9bb52_PAE.png
- __MACOSX/Delic_Shuman_Supp_File6/AncGroup8_200_978_9bb52.result/._AncCiliates_200_978_9bb52_PAE.png
- Delic_Shuman_Supp_File6/AncGroup8_200_978_9bb52.result/AncCiliates_200_978_9bb52_unrelaxed_rank_2_model_2.pdb
- __MACOSX/Delic_Shuman_Supp_File6/AncGroup8_200_978_9bb52.result/._AncCiliates_200_978_9bb52_unrelaxed_rank_2_model_2.pdb
- Delic_Shuman_Supp_File6/AncGroup5_200_954_98a30.result/AncGroup5_200_954_98a30_predicted_aligned_error_v1.json
- __MACOSX/Delic_Shuman_Supp_File6/AncGroup5_200_954_98a30.result/._AncGroup5_200_954_98a30_predicted_aligned_error_v1.json
- Delic_Shuman_Supp_File6/AncGroup5_200_954_98a30.result/AncGroup5_200_954_98a30_unrelaxed_rank_1_model_3_scores.json
- __MACOSX/Delic_Shuman_Supp_File6/AncGroup5_200_954_98a30.result/._AncGroup5_200_954_98a30_unrelaxed_rank_1_model_3_scores.json
- Delic_Shuman_Supp_File6/AncGroup5_200_954_98a30.result/.DS_Store
- __MACOSX/Delic_Shuman_Supp_File6/AncGroup5_200_954_98a30.result/._.DS_Store
- Delic_Shuman_Supp_File6/AncGroup5_200_954_98a30.result/config.json
- __MACOSX/Delic_Shuman_Supp_File6/AncGroup5_200_954_98a30.result/._config.json
- Delic_Shuman_Supp_File6/AncGroup5_200_954_98a30.result/AncGroup5_200_954_98a30_PAE.png
- __MACOSX/Delic_Shuman_Supp_File6/AncGroup5_200_954_98a30.result/._AncGroup5_200_954_98a30_PAE.png
- Delic_Shuman_Supp_File6/AncGroup5_200_954_98a30.result/AncGroup5_200_954_98a30_unrelaxed_rank_3_model_1.pdb
- __MACOSX/Delic_Shuman_Supp_File6/AncGroup5_200_954_98a30.result/._AncGroup5_200_954_98a30_unrelaxed_rank_3_model_1.pdb
- Delic_Shuman_Supp_File6/AncGroup5_200_954_98a30.result/AncGroup5_200_954_98a30_unrelaxed_rank_1_model_3.pdb
- __MACOSX/Delic_Shuman_Supp_File6/AncGroup5_200_954_98a30.result/._AncGroup5_200_954_98a30_unrelaxed_rank_1_model_3.pdb
- Delic_Shuman_Supp_File6/AncGroup5_200_954_98a30.result/AncGroup5_200_954_98a30_plddt.png
- __MACOSX/Delic_Shuman_Supp_File6/AncGroup5_200_954_98a30.result/._AncGroup5_200_954_98a30_plddt.png
- Delic_Shuman_Supp_File6/AncGroup5_200_954_98a30.result/cite.bibtex
- __MACOSX/Delic_Shuman_Supp_File6/AncGroup5_200_954_98a30.result/._cite.bibtex
- Delic_Shuman_Supp_File6/AncGroup5_200_954_98a30.result/AncGroup5_200_954_98a30_unrelaxed_rank_2_model_2.pdb
- __MACOSX/Delic_Shuman_Supp_File6/AncGroup5_200_954_98a30.result/._AncGroup5_200_954_98a30_unrelaxed_rank_2_model_2.pdb
- Delic_Shuman_Supp_File6/AncGroup5_200_954_98a30.result/AncGroup5_200_954_98a30_coverage.png
- __MACOSX/Delic_Shuman_Supp_File6/AncGroup5_200_954_98a30.result/._AncGroup5_200_954_98a30_coverage.png
- Delic_Shuman_Supp_File6/AncGroup5_200_954_98a30.result/AncGroup5_200_954_98a30.a3m
- __MACOSX/Delic_Shuman_Supp_File6/AncGroup5_200_954_98a30.result/._AncGroup5_200_954_98a30.a3m
- Delic_Shuman_Supp_File6/AncGroup6A_2173e.result/AncChlorophyte_Volvo_2173e_plddt.png
- __MACOSX/Delic_Shuman_Supp_File6/AncGroup6A_2173e.result/._AncChlorophyte_Volvo_2173e_plddt.png
- Delic_Shuman_Supp_File6/AncGroup6A_2173e.result/AncChlorophyte_Volvo_2173e_unrelaxed_rank_3_model_1.pdb
- __MACOSX/Delic_Shuman_Supp_File6/AncGroup6A_2173e.result/._AncChlorophyte_Volvo_2173e_unrelaxed_rank_3_model_1.pdb
- Delic_Shuman_Supp_File6/AncGroup6A_2173e.result/.DS_Store
- __MACOSX/Delic_Shuman_Supp_File6/AncGroup6A_2173e.result/._.DS_Store
- Delic_Shuman_Supp_File6/AncGroup6A_2173e.result/AncChlorophyte_Volvo_2173e.a3m
- __MACOSX/Delic_Shuman_Supp_File6/AncGroup6A_2173e.result/._AncChlorophyte_Volvo_2173e.a3m
- Delic_Shuman_Supp_File6/AncGroup6A_2173e.result/config.json
- __MACOSX/Delic_Shuman_Supp_File6/AncGroup6A_2173e.result/._config.json
- Delic_Shuman_Supp_File6/AncGroup6A_2173e.result/AncChlorophyte_Volvo_2173e_unrelaxed_rank_1_model_3_scores.json
- __MACOSX/Delic_Shuman_Supp_File6/AncGroup6A_2173e.result/._AncChlorophyte_Volvo_2173e_unrelaxed_rank_1_model_3_scores.json
- Delic_Shuman_Supp_File6/AncGroup6A_2173e.result/AncChlorophyte_Volvo_2173e_coverage.png
- __MACOSX/Delic_Shuman_Supp_File6/AncGroup6A_2173e.result/._AncChlorophyte_Volvo_2173e_coverage.png
- Delic_Shuman_Supp_File6/AncGroup6A_2173e.result/AncChlorophyte_Volvo_2173e_unrelaxed_rank_2_model_2.pdb
- __MACOSX/Delic_Shuman_Supp_File6/AncGroup6A_2173e.result/._AncChlorophyte_Volvo_2173e_unrelaxed_rank_2_model_2.pdb
- Delic_Shuman_Supp_File6/AncGroup6A_2173e.result/cite.bibtex
- __MACOSX/Delic_Shuman_Supp_File6/AncGroup6A_2173e.result/._cite.bibtex
- Delic_Shuman_Supp_File6/AncGroup6A_2173e.result/AncChlorophyte_Volvo_2173e_unrelaxed_rank_1_model_3.pdb
- __MACOSX/Delic_Shuman_Supp_File6/AncGroup6A_2173e.result/._AncChlorophyte_Volvo_2173e_unrelaxed_rank_1_model_3.pdb
- Delic_Shuman_Supp_File6/AncGroup6A_2173e.result/AncChlorophyte_Volvo_2173e_PAE.png
- __MACOSX/Delic_Shuman_Supp_File6/AncGroup6A_2173e.result/._AncChlorophyte_Volvo_2173e_PAE.png
- Delic_Shuman_Supp_File6/AncGroup6A_2173e.result/AncChlorophyte_Volvo_2173e_predicted_aligned_error_v1.json
- __MACOSX/Delic_Shuman_Supp_File6/AncGroup6A_2173e.result/._AncChlorophyte_Volvo_2173e_predicted_aligned_error_v1.json
