# Supplementary material for: The evolutionary origins and ancestral features of septins
Source: Front Cell Dev Biol. 2024 Jun 26;12:1406966. doi: 10.3389/fcell.2024.1406966 (PMC11238149; doi:10.3389/fcell.2024.1406966)
Supplement: Supplementary file 1 [file DataSheet3.zip › Delic_Shuman_Supp_File6/AncGroup3_2f3f8.result/AncGroup3_2f3f8_unrelaxed_rank_1_model_3.pdb]

MODEL     1                                                                     
ATOM      1  N   MET A   1       5.225  -9.190  46.085  1.00 37.32           N  
ATOM      2  CA  MET A   1       5.468  -8.397  44.883  1.00 37.32           C  
ATOM      3  C   MET A   1       5.097  -9.182  43.629  1.00 37.32           C  
ATOM      4  CB  MET A   1       6.933  -7.962  44.812  1.00 37.32           C  
ATOM      5  O   MET A   1       5.854 -10.048  43.186  1.00 37.32           O  
ATOM      6  CG  MET A   1       7.263  -6.774  45.701  1.00 37.32           C  
ATOM      7  SD  MET A   1       8.425  -5.599  44.903  1.00 37.32           S  
ATOM      8  CE  MET A   1       9.859  -5.772  46.001  1.00 37.32           C  
ATOM      9  N   ALA A   2       3.850  -9.607  43.501  1.00 36.06           N  
ATOM     10  CA  ALA A   2       3.362 -10.302  42.312  1.00 36.06           C  
ATOM     11  C   ALA A   2       2.695  -9.329  41.344  1.00 36.06           C  
ATOM     12  CB  ALA A   2       2.388 -11.409  42.704  1.00 36.06           C  
ATOM     13  O   ALA A   2       1.673  -8.721  41.671  1.00 36.06           O  
ATOM     14  N   SER A   3       3.473  -8.373  40.723  1.00 39.55           N  
ATOM     15  CA  SER A   3       3.424  -7.489  39.563  1.00 39.55           C  
ATOM     16  C   SER A   3       2.509  -8.048  38.479  1.00 39.55           C  
ATOM     17  CB  SER A   3       4.827  -7.271  38.995  1.00 39.55           C  
ATOM     18  O   SER A   3       2.632  -9.214  38.097  1.00 39.55           O  
ATOM     19  OG  SER A   3       5.340  -8.473  38.446  1.00 39.55           O  
ATOM     20  N   ARG A   4       1.166  -7.797  38.554  1.00 38.94           N  
ATOM     21  CA  ARG A   4       0.060  -7.290  37.748  1.00 38.94           C  
ATOM     22  C   ARG A   4       0.496  -7.055  36.306  1.00 38.94           C  
ATOM     23  CB  ARG A   4      -0.493  -5.995  38.346  1.00 38.94           C  
ATOM     24  O   ARG A   4       0.741  -5.916  35.904  1.00 38.94           O  
ATOM     25  CG  ARG A   4      -1.401  -6.209  39.546  1.00 38.94           C  
ATOM     26  CD  ARG A   4      -2.183  -4.949  39.894  1.00 38.94           C  
ATOM     27  NE  ARG A   4      -2.764  -5.027  41.231  1.00 38.94           N  
ATOM     28  NH1 ARG A   4      -4.077  -3.141  40.995  1.00 38.94           N  
ATOM     29  NH2 ARG A   4      -4.114  -4.332  42.954  1.00 38.94           N  
ATOM     30  CZ  ARG A   4      -3.650  -4.167  41.724  1.00 38.94           C  
ATOM     31  N   PHE A   5       0.990  -8.080  35.583  1.00 43.46           N  
ATOM     32  CA  PHE A   5       0.962  -7.940  34.132  1.00 43.46           C  
ATOM     33  C   PHE A   5      -0.120  -8.825  33.524  1.00 43.46           C  
ATOM     34  CB  PHE A   5       2.326  -8.291  33.530  1.00 43.46           C  
ATOM     35  O   PHE A   5       0.176  -9.722  32.733  1.00 43.46           O  
ATOM     36  CG  PHE A   5       3.372  -7.229  33.737  1.00 43.46           C  
ATOM     37  CD1 PHE A   5       3.388  -6.086  32.946  1.00 43.46           C  
ATOM     38  CD2 PHE A   5       4.340  -7.373  34.722  1.00 43.46           C  
ATOM     39  CE1 PHE A   5       4.355  -5.101  33.135  1.00 43.46           C  
ATOM     40  CE2 PHE A   5       5.309  -6.393  34.917  1.00 43.46           C  
ATOM     41  CZ  PHE A   5       5.315  -5.258  34.122  1.00 43.46           C  
ATOM     42  N   GLY A   6      -1.351  -8.859  34.074  1.00 37.70           N  
ATOM     43  CA  GLY A   6      -2.435  -9.659  33.526  1.00 37.70           C  
ATOM     44  C   GLY A   6      -3.287  -8.904  32.524  1.00 37.70           C  
ATOM     45  O   GLY A   6      -4.361  -9.369  32.139  1.00 37.70           O  
ATOM     46  N   GLY A   7      -2.712  -8.110  31.601  1.00 43.09           N  
ATOM     47  CA  GLY A   7      -3.619  -7.754  30.521  1.00 43.09           C  
ATOM     48  C   GLY A   7      -2.975  -7.834  29.150  1.00 43.09           C  
ATOM     49  O   GLY A   7      -3.624  -7.563  28.137  1.00 43.09           O  
ATOM     50  N   ARG A   8      -1.893  -8.660  29.023  1.00 45.82           N  
ATOM     51  CA  ARG A   8      -1.428  -8.815  27.648  1.00 45.82           C  
ATOM     52  C   ARG A   8      -1.676 -10.233  27.143  1.00 45.82           C  
ATOM     53  CB  ARG A   8       0.059  -8.473  27.541  1.00 45.82           C  
ATOM     54  O   ARG A   8      -1.509 -10.512  25.954  1.00 45.82           O  
ATOM     55  CG  ARG A   8       0.458  -7.871  26.203  1.00 45.82           C  
ATOM     56  CD  ARG A   8       1.887  -7.348  26.223  1.00 45.82           C  
ATOM     57  NE  ARG A   8       2.195  -6.574  25.024  1.00 45.82           N  
ATOM     58  NH1 ARG A   8       4.451  -6.372  25.482  1.00 45.82           N  
ATOM     59  NH2 ARG A   8       3.574  -5.434  23.583  1.00 45.82           N  
ATOM     60  CZ  ARG A   8       3.406  -6.129  24.699  1.00 45.82           C  
ATOM     61  N   ARG A   9      -2.478 -11.119  27.863  1.00 43.00           N  
ATOM     62  CA  ARG A   9      -2.622 -12.472  27.334  1.00 43.00           C  
ATOM     63  C   ARG A   9      -3.987 -12.663  26.684  1.00 43.00           C  
ATOM     64  CB  ARG A   9      -2.420 -13.507  28.443  1.00 43.00           C  
ATOM     65  O   ARG A   9      -4.207 -13.640  25.965  1.00 43.00           O  
ATOM     66  CG  ARG A   9      -0.964 -13.727  28.823  1.00 43.00           C  
ATOM     67  CD  ARG A   9      -0.818 -14.782  29.911  1.00 43.00           C  
ATOM     68  NE  ARG A   9       0.560 -14.885  30.381  1.00 43.00           N  
ATOM     69  NH1 ARG A   9       0.129 -16.551  31.922  1.00 43.00           N  
ATOM     70  NH2 ARG A   9       2.256 -15.734  31.676  1.00 43.00           N  
ATOM     71  CZ  ARG A   9       0.979 -15.723  31.325  1.00 43.00           C  
ATOM     72  N   LYS A  10      -4.818 -11.710  26.471  1.00 48.42           N  
ATOM     73  CA  LYS A  10      -6.031 -12.060  25.738  1.00 48.42           C  
ATOM     74  C   LYS A  10      -5.951 -11.592  24.288  1.00 48.42           C  
ATOM     75  CB  LYS A  10      -7.262 -11.455  26.416  1.00 48.42           C  
ATOM     76  O   LYS A  10      -6.720 -12.048  23.439  1.00 48.42           O  
ATOM     77  CG  LYS A  10      -7.558 -12.034  27.792  1.00 48.42           C  
ATOM     78  CD  LYS A  10      -8.818 -11.427  28.394  1.00 48.42           C  
ATOM     79  CE  LYS A  10      -9.045 -11.909  29.821  1.00 48.42           C  
ATOM     80  NZ  LYS A  10     -10.260 -11.288  30.429  1.00 48.42           N  
ATOM     81  N   ASN A  11      -4.815 -10.929  23.890  1.00 46.53           N  
ATOM     82  CA  ASN A  11      -4.728 -10.537  22.487  1.00 46.53           C  
ATOM     83  C   ASN A  11      -3.937 -11.554  21.669  1.00 46.53           C  
ATOM     84  CB  ASN A  11      -4.102  -9.147  22.356  1.00 46.53           C  
ATOM     85  O   ASN A  11      -3.842 -11.433  20.446  1.00 46.53           O  
ATOM     86  CG  ASN A  11      -5.101  -8.032  22.591  1.00 46.53           C  
ATOM     87  ND2 ASN A  11      -4.829  -6.862  22.024  1.00 46.53           N  
ATOM     88  OD1 ASN A  11      -6.109  -8.219  23.277  1.00 46.53           O  
ATOM     89  N   VAL A  12      -3.386 -12.630  22.402  1.00 49.20           N  
ATOM     90  CA  VAL A  12      -2.589 -13.615  21.678  1.00 49.20           C  
ATOM     91  C   VAL A  12      -3.509 -14.628  21.001  1.00 49.20           C  
ATOM     92  CB  VAL A  12      -1.595 -14.340  22.613  1.00 49.20           C  
ATOM     93  O   VAL A  12      -3.186 -15.154  19.934  1.00 49.20           O  
ATOM     94  CG1 VAL A  12      -0.837 -15.429  21.856  1.00 49.20           C  
ATOM     95  CG2 VAL A  12      -0.621 -13.340  23.234  1.00 49.20           C  
ATOM     96  N   LYS A  13      -4.850 -14.633  21.444  1.00 54.35           N  
ATOM     97  CA  LYS A  13      -5.613 -15.676  20.763  1.00 54.35           C  
ATOM     98  C   LYS A  13      -6.251 -15.144  19.483  1.00 54.35           C  
ATOM     99  CB  LYS A  13      -6.690 -16.243  21.689  1.00 54.35           C  
ATOM    100  O   LYS A  13      -6.396 -15.878  18.504  1.00 54.35           O  
ATOM    101  CG  LYS A  13      -6.154 -17.188  22.755  1.00 54.35           C  
ATOM    102  CD  LYS A  13      -7.279 -17.770  23.602  1.00 54.35           C  
ATOM    103  CE  LYS A  13      -6.738 -18.641  24.728  1.00 54.35           C  
ATOM    104  NZ  LYS A  13      -7.836 -19.187  25.582  1.00 54.35           N  
ATOM    105  N   LYS A  14      -6.309 -13.729  19.395  1.00 61.78           N  
ATOM    106  CA  LYS A  14      -7.020 -13.206  18.232  1.00 61.78           C  
ATOM    107  C   LYS A  14      -6.046 -12.646  17.199  1.00 61.78           C  
ATOM    108  CB  LYS A  14      -8.016 -12.124  18.653  1.00 61.78           C  
ATOM    109  O   LYS A  14      -5.132 -11.894  17.543  1.00 61.78           O  
ATOM    110  CG  LYS A  14      -9.274 -12.666  19.315  1.00 61.78           C  
ATOM    111  CD  LYS A  14     -10.286 -11.559  19.581  1.00 61.78           C  
ATOM    112  CE  LYS A  14     -11.533 -12.094  20.272  1.00 61.78           C  
ATOM    113  NZ  LYS A  14     -12.476 -10.997  20.641  1.00 61.78           N  
ATOM    114  N   GLY A  15      -5.086 -13.318  16.655  1.00 73.77           N  
ATOM    115  CA  GLY A  15      -4.214 -12.938  15.555  1.00 73.77           C  
ATOM    116  C   GLY A  15      -4.526 -11.564  14.994  1.00 73.77           C  
ATOM    117  O   GLY A  15      -5.535 -10.955  15.354  1.00 73.77           O  
ATOM    118  N   VAL A  16      -3.492 -10.832  14.568  1.00 85.25           N  
ATOM    119  CA  VAL A  16      -3.546  -9.525  13.923  1.00 85.25           C  
ATOM    120  C   VAL A  16      -4.149  -9.662  12.527  1.00 85.25           C  
ATOM    121  CB  VAL A  16      -2.146  -8.876  13.837  1.00 85.25           C  
ATOM    122  O   VAL A  16      -3.748 -10.534  11.753  1.00 85.25           O  
ATOM    123  CG1 VAL A  16      -2.232  -7.489  13.202  1.00 85.25           C  
ATOM    124  CG2 VAL A  16      -1.510  -8.795  15.223  1.00 85.25           C  
ATOM    125  N   GLN A  17      -5.281  -8.960  12.293  1.00 90.22           N  
ATOM    126  CA  GLN A  17      -5.929  -8.962  10.985  1.00 90.22           C  
ATOM    127  C   GLN A  17      -5.321  -7.904  10.069  1.00 90.22           C  
ATOM    128  CB  GLN A  17      -7.433  -8.729  11.130  1.00 90.22           C  
ATOM    129  O   GLN A  17      -5.177  -6.744  10.461  1.00 90.22           O  
ATOM    130  CG  GLN A  17      -8.159  -9.843  11.872  1.00 90.22           C  
ATOM    131  CD  GLN A  17      -9.631  -9.544  12.087  1.00 90.22           C  
ATOM    132  NE2 GLN A  17     -10.157  -9.948  13.238  1.00 90.22           N  
ATOM    133  OE1 GLN A  17     -10.290  -8.953  11.225  1.00 90.22           O  
ATOM    134  N   PHE A  18      -5.025  -8.280   8.963  1.00 93.10           N  
ATOM    135  CA  PHE A  18      -4.408  -7.398   7.979  1.00 93.10           C  
ATOM    136  C   PHE A  18      -4.948  -7.684   6.583  1.00 93.10           C  
ATOM    137  CB  PHE A  18      -2.885  -7.555   7.996  1.00 93.10           C  
ATOM    138  O   PHE A  18      -4.963  -8.835   6.141  1.00 93.10           O  
ATOM    139  CG  PHE A  18      -2.156  -6.490   7.221  1.00 93.10           C  
ATOM    140  CD1 PHE A  18      -1.413  -6.816   6.094  1.00 93.10           C  
ATOM    141  CD2 PHE A  18      -2.216  -5.161   7.621  1.00 93.10           C  
ATOM    142  CE1 PHE A  18      -0.738  -5.832   5.375  1.00 93.10           C  
ATOM    143  CE2 PHE A  18      -1.544  -4.172   6.908  1.00 93.10           C  
ATOM    144  CZ  PHE A  18      -0.805  -4.510   5.786  1.00 93.10           C  
ATOM    145  N   THR A  19      -5.450  -6.672   5.903  1.00 94.16           N  
ATOM    146  CA  THR A  19      -6.049  -6.831   4.583  1.00 94.16           C  
ATOM    147  C   THR A  19      -5.242  -6.079   3.528  1.00 94.16           C  
ATOM    148  CB  THR A  19      -7.507  -6.334   4.568  1.00 94.16           C  
ATOM    149  O   THR A  19      -5.004  -4.877   3.661  1.00 94.16           O  
ATOM    150  CG2 THR A  19      -8.164  -6.601   3.218  1.00 94.16           C  
ATOM    151  OG1 THR A  19      -8.247  -7.012   5.590  1.00 94.16           O  
ATOM    152  N   ILE A  20      -4.825  -6.813   2.492  1.00 94.75           N  
ATOM    153  CA  ILE A  20      -4.076  -6.229   1.384  1.00 94.75           C  
ATOM    154  C   ILE A  20      -4.851  -6.417   0.082  1.00 94.75           C  
ATOM    155  CB  ILE A  20      -2.667  -6.851   1.265  1.00 94.75           C  
ATOM    156  O   ILE A  20      -5.446  -7.473  -0.146  1.00 94.75           O  
ATOM    157  CG1 ILE A  20      -1.869  -6.618   2.553  1.00 94.75           C  
ATOM    158  CG2 ILE A  20      -1.926  -6.281   0.051  1.00 94.75           C  
ATOM    159  CD1 ILE A  20      -0.595  -7.446   2.650  1.00 94.75           C  
ATOM    160  N   MET A  21      -4.862  -5.372  -0.668  1.00 94.63           N  
ATOM    161  CA  MET A  21      -5.485  -5.418  -1.988  1.00 94.63           C  
ATOM    162  C   MET A  21      -4.436  -5.306  -3.089  1.00 94.63           C  
ATOM    163  CB  MET A  21      -6.518  -4.300  -2.134  1.00 94.63           C  
ATOM    164  O   MET A  21      -3.561  -4.440  -3.033  1.00 94.63           O  
ATOM    165  CG  MET A  21      -7.251  -4.314  -3.466  1.00 94.63           C  
ATOM    166  SD  MET A  21      -8.587  -3.059  -3.546  1.00 94.63           S  
ATOM    167  CE  MET A  21      -7.623  -1.594  -4.012  1.00 94.63           C  
ATOM    168  N   VAL A  22      -4.532  -6.207  -4.074  1.00 93.61           N  
ATOM    169  CA  VAL A  22      -3.600  -6.195  -5.197  1.00 93.61           C  
ATOM    170  C   VAL A  22      -4.330  -5.774  -6.470  1.00 93.61           C  
ATOM    171  CB  VAL A  22      -2.934  -7.575  -5.396  1.00 93.61           C  
ATOM    172  O   VAL A  22      -5.377  -6.331  -6.806  1.00 93.61           O  
ATOM    173  CG1 VAL A  22      -1.902  -7.519  -6.521  1.00 93.61           C  
ATOM    174  CG2 VAL A  22      -2.286  -8.047  -4.096  1.00 93.61           C  
ATOM    175  N   VAL A  23      -3.798  -4.676  -7.090  1.00 92.55           N  
ATOM    176  CA  VAL A  23      -4.429  -4.144  -8.293  1.00 92.55           C  
ATOM    177  C   VAL A  23      -3.378  -3.945  -9.383  1.00 92.55           C  
ATOM    178  CB  VAL A  23      -5.160  -2.813  -8.009  1.00 92.55           C  
ATOM    179  O   VAL A  23      -2.276  -3.463  -9.111  1.00 92.55           O  
ATOM    180  CG1 VAL A  23      -5.833  -2.285  -9.275  1.00 92.55           C  
ATOM    181  CG2 VAL A  23      -6.186  -2.996  -6.892  1.00 92.55           C  
ATOM    182  N   GLY A  24      -3.737  -4.328 -10.633  1.00 90.89           N  
ATOM    183  CA  GLY A  24      -2.876  -4.138 -11.790  1.00 90.89           C  
ATOM    184  C   GLY A  24      -3.388  -4.836 -13.036  1.00 90.89           C  
ATOM    185  O   GLY A  24      -4.380  -5.566 -12.981  1.00 90.89           O  
ATOM    186  N   ALA A  25      -2.761  -4.477 -14.125  1.00 89.15           N  
ATOM    187  CA  ALA A  25      -3.104  -5.124 -15.389  1.00 89.15           C  
ATOM    188  C   ALA A  25      -2.889  -6.632 -15.309  1.00 89.15           C  
ATOM    189  CB  ALA A  25      -2.280  -4.532 -16.530  1.00 89.15           C  
ATOM    190  O   ALA A  25      -2.138  -7.114 -14.457  1.00 89.15           O  
ATOM    191  N   SER A  26      -3.627  -7.317 -16.141  1.00 86.32           N  
ATOM    192  CA  SER A  26      -3.495  -8.770 -16.183  1.00 86.32           C  
ATOM    193  C   SER A  26      -2.123  -9.185 -16.704  1.00 86.32           C  
ATOM    194  CB  SER A  26      -4.589  -9.382 -17.059  1.00 86.32           C  
ATOM    195  O   SER A  26      -1.559  -8.525 -17.578  1.00 86.32           O  
ATOM    196  OG  SER A  26      -4.491 -10.796 -17.071  1.00 86.32           O  
ATOM    197  N   GLY A  27      -1.545 -10.195 -16.006  1.00 87.88           N  
ATOM    198  CA  GLY A  27      -0.292 -10.765 -16.476  1.00 87.88           C  
ATOM    199  C   GLY A  27       0.929 -10.134 -15.834  1.00 87.88           C  
ATOM    200  O   GLY A  27       2.054 -10.338 -16.295  1.00 87.88           O  
ATOM    201  N   LEU A  28       0.780  -9.302 -14.828  1.00 89.80           N  
ATOM    202  CA  LEU A  28       1.903  -8.643 -14.171  1.00 89.80           C  
ATOM    203  C   LEU A  28       2.436  -9.493 -13.023  1.00 89.80           C  
ATOM    204  CB  LEU A  28       1.485  -7.265 -13.649  1.00 89.80           C  
ATOM    205  O   LEU A  28       3.439  -9.141 -12.398  1.00 89.80           O  
ATOM    206  CG  LEU A  28       1.122  -6.221 -14.707  1.00 89.80           C  
ATOM    207  CD1 LEU A  28       0.670  -4.926 -14.040  1.00 89.80           C  
ATOM    208  CD2 LEU A  28       2.305  -5.966 -15.635  1.00 89.80           C  
ATOM    209  N   GLY A  29       1.802 -10.610 -12.804  1.00 89.22           N  
ATOM    210  CA  GLY A  29       2.267 -11.512 -11.762  1.00 89.22           C  
ATOM    211  C   GLY A  29       1.613 -11.258 -10.417  1.00 89.22           C  
ATOM    212  O   GLY A  29       2.230 -11.467  -9.371  1.00 89.22           O  
ATOM    213  N   LYS A  30       0.457 -10.741 -10.278  1.00 90.11           N  
ATOM    214  CA  LYS A  30      -0.274 -10.429  -9.053  1.00 90.11           C  
ATOM    215  C   LYS A  30      -0.603 -11.698  -8.271  1.00 90.11           C  
ATOM    216  CB  LYS A  30      -1.558  -9.663  -9.373  1.00 90.11           C  
ATOM    217  O   LYS A  30      -0.293 -11.799  -7.082  1.00 90.11           O  
ATOM    218  CG  LYS A  30      -1.331  -8.365 -10.133  1.00 90.11           C  
ATOM    219  CD  LYS A  30      -2.646  -7.662 -10.446  1.00 90.11           C  
ATOM    220  CE  LYS A  30      -3.508  -8.484 -11.395  1.00 90.11           C  
ATOM    221  NZ  LYS A  30      -2.878  -8.614 -12.743  1.00 90.11           N  
ATOM    222  N   THR A  31      -1.229 -12.634  -9.013  1.00 88.95           N  
ATOM    223  CA  THR A  31      -1.595 -13.889  -8.366  1.00 88.95           C  
ATOM    224  C   THR A  31      -0.350 -14.659  -7.936  1.00 88.95           C  
ATOM    225  CB  THR A  31      -2.450 -14.768  -9.297  1.00 88.95           C  
ATOM    226  O   THR A  31      -0.315 -15.236  -6.847  1.00 88.95           O  
ATOM    227  CG2 THR A  31      -2.908 -16.038  -8.586  1.00 88.95           C  
ATOM    228  OG1 THR A  31      -3.603 -14.028  -9.718  1.00 88.95           O  
ATOM    229  N   THR A  32       0.659 -14.556  -8.778  1.00 90.76           N  
ATOM    230  CA  THR A  32       1.923 -15.204  -8.445  1.00 90.76           C  
ATOM    231  C   THR A  32       2.565 -14.545  -7.228  1.00 90.76           C  
ATOM    232  CB  THR A  32       2.902 -15.161  -9.633  1.00 90.76           C  
ATOM    233  O   THR A  32       3.122 -15.229  -6.367  1.00 90.76           O  
ATOM    234  CG2 THR A  32       4.188 -15.915  -9.313  1.00 90.76           C  
ATOM    235  OG1 THR A  32       2.283 -15.759 -10.778  1.00 90.76           O  
ATOM    236  N   PHE A  33       2.444 -13.238  -7.156  1.00 91.77           N  
ATOM    237  CA  PHE A  33       2.982 -12.508  -6.015  1.00 91.77           C  
ATOM    238  C   PHE A  33       2.279 -12.923  -4.727  1.00 91.77           C  
ATOM    239  CB  PHE A  33       2.842 -10.998  -6.226  1.00 91.77           C  
ATOM    240  O   PHE A  33       2.931 -13.170  -3.710  1.00 91.77           O  
ATOM    241  CG  PHE A  33       3.182 -10.180  -5.009  1.00 91.77           C  
ATOM    242  CD1 PHE A  33       2.177  -9.642  -4.214  1.00 91.77           C  
ATOM    243  CD2 PHE A  33       4.506  -9.951  -4.659  1.00 91.77           C  
ATOM    244  CE1 PHE A  33       2.488  -8.885  -3.087  1.00 91.77           C  
ATOM    245  CE2 PHE A  33       4.824  -9.195  -3.534  1.00 91.77           C  
ATOM    246  CZ  PHE A  33       3.814  -8.663  -2.750  1.00 91.77           C  
ATOM    247  N   VAL A  34       0.984 -12.972  -4.779  1.00 91.07           N  
ATOM    248  CA  VAL A  34       0.191 -13.335  -3.610  1.00 91.07           C  
ATOM    249  C   VAL A  34       0.552 -14.748  -3.158  1.00 91.07           C  
ATOM    250  CB  VAL A  34      -1.324 -13.239  -3.900  1.00 91.07           C  
ATOM    251  O   VAL A  34       0.705 -15.003  -1.961  1.00 91.07           O  
ATOM    252  CG1 VAL A  34      -2.134 -13.782  -2.724  1.00 91.07           C  
ATOM    253  CG2 VAL A  34      -1.719 -11.795  -4.204  1.00 91.07           C  
ATOM    254  N   ASN A  35       0.712 -15.615  -4.067  1.00 89.33           N  
ATOM    255  CA  ASN A  35       1.085 -16.990  -3.750  1.00 89.33           C  
ATOM    256  C   ASN A  35       2.469 -17.061  -3.112  1.00 89.33           C  
ATOM    257  CB  ASN A  35       1.034 -17.863  -5.006  1.00 89.33           C  
ATOM    258  O   ASN A  35       2.690 -17.841  -2.183  1.00 89.33           O  
ATOM    259  CG  ASN A  35      -0.381 -18.098  -5.496  1.00 89.33           C  
ATOM    260  ND2 ASN A  35      -0.518 -18.441  -6.771  1.00 89.33           N  
ATOM    261  OD1 ASN A  35      -1.344 -17.973  -4.735  1.00 89.33           O  
ATOM    262  N   THR A  36       3.333 -16.216  -3.624  1.00 89.36           N  
ATOM    263  CA  THR A  36       4.691 -16.163  -3.095  1.00 89.36           C  
ATOM    264  C   THR A  36       4.710 -15.504  -1.719  1.00 89.36           C  
ATOM    265  CB  THR A  36       5.631 -15.399  -4.046  1.00 89.36           C  
ATOM    266  O   THR A  36       5.445 -15.936  -0.828  1.00 89.36           O  
ATOM    267  CG2 THR A  36       7.070 -15.435  -3.542  1.00 89.36           C  
ATOM    268  OG1 THR A  36       5.577 -15.998  -5.346  1.00 89.36           O  
ATOM    269  N   LEU A  37       3.934 -14.513  -1.487  1.00 89.36           N  
ATOM    270  CA  LEU A  37       3.843 -13.798  -0.219  1.00 89.36           C  
ATOM    271  C   LEU A  37       3.355 -14.722   0.892  1.00 89.36           C  
ATOM    272  CB  LEU A  37       2.903 -12.596  -0.348  1.00 89.36           C  
ATOM    273  O   LEU A  37       3.888 -14.698   2.003  1.00 89.36           O  
ATOM    274  CG  LEU A  37       2.728 -11.734   0.904  1.00 89.36           C  
ATOM    275  CD1 LEU A  37       4.047 -11.064   1.274  1.00 89.36           C  
ATOM    276  CD2 LEU A  37       1.635 -10.693   0.689  1.00 89.36           C  
ATOM    277  N   CYS A  38       2.380 -15.638   0.565  1.00 85.76           N  
ATOM    278  CA  CYS A  38       1.768 -16.517   1.555  1.00 85.76           C  
ATOM    279  C   CYS A  38       2.461 -17.874   1.583  1.00 85.76           C  
ATOM    280  CB  CYS A  38       0.279 -16.700   1.260  1.00 85.76           C  
ATOM    281  O   CYS A  38       2.195 -18.693   2.465  1.00 85.76           O  
ATOM    282  SG  CYS A  38      -0.671 -15.166   1.326  1.00 85.76           S  
ATOM    283  N   ASP A  39       3.393 -18.049   0.729  1.00 81.26           N  
ATOM    284  CA  ASP A  39       4.070 -19.335   0.592  1.00 81.26           C  
ATOM    285  C   ASP A  39       3.065 -20.465   0.378  1.00 81.26           C  
ATOM    286  CB  ASP A  39       4.930 -19.623   1.824  1.00 81.26           C  
ATOM    287  O   ASP A  39       3.264 -21.581   0.863  1.00 81.26           O  
ATOM    288  CG  ASP A  39       6.249 -18.871   1.815  1.00 81.26           C  
ATOM    289  OD1 ASP A  39       6.728 -18.493   0.725  1.00 81.26           O  
ATOM    290  OD2 ASP A  39       6.816 -18.657   2.909  1.00 81.26           O  
ATOM    291  N   SER A  40       1.871 -20.108   0.034  1.00 74.58           N  
ATOM    292  CA  SER A  40       0.799 -21.055  -0.256  1.00 74.58           C  
ATOM    293  C   SER A  40       0.050 -20.670  -1.527  1.00 74.58           C  
ATOM    294  CB  SER A  40      -0.178 -21.136   0.917  1.00 74.58           C  
ATOM    295  O   SER A  40       0.080 -19.510  -1.945  1.00 74.58           O  
ATOM    296  OG  SER A  40      -0.907 -19.928   1.049  1.00 74.58           O  
ATOM    297  N   GLU A  41      -0.418 -21.667  -2.207  1.00 69.45           N  
ATOM    298  CA  GLU A  41      -1.202 -21.440  -3.417  1.00 69.45           C  
ATOM    299  C   GLU A  41      -2.599 -20.926  -3.081  1.00 69.45           C  
ATOM    300  CB  GLU A  41      -1.300 -22.726  -4.243  1.00 69.45           C  
ATOM    301  O   GLU A  41      -3.516 -21.714  -2.843  1.00 69.45           O  
ATOM    302  CG  GLU A  41      -0.034 -23.054  -5.021  1.00 69.45           C  
ATOM    303  CD  GLU A  41      -0.143 -24.337  -5.830  1.00 69.45           C  
ATOM    304  OE1 GLU A  41       0.868 -24.761  -6.435  1.00 69.45           O  
ATOM    305  OE2 GLU A  41      -1.249 -24.921  -5.862  1.00 69.45           O  
ATOM    306  N   VAL A  42      -2.731 -19.627  -2.760  1.00 65.80           N  
ATOM    307  CA  VAL A  42      -3.994 -19.002  -2.380  1.00 65.80           C  
ATOM    308  C   VAL A  42      -4.894 -18.870  -3.606  1.00 65.80           C  
ATOM    309  CB  VAL A  42      -3.770 -17.618  -1.731  1.00 65.80           C  
ATOM    310  O   VAL A  42      -6.078 -19.212  -3.555  1.00 65.80           O  
ATOM    311  CG1 VAL A  42      -5.102 -16.992  -1.321  1.00 65.80           C  
ATOM    312  CG2 VAL A  42      -2.839 -17.739  -0.526  1.00 65.80           C  
ATOM    313  N   PHE A  43      -4.240 -18.538  -4.713  1.00 65.88           N  
ATOM    314  CA  PHE A  43      -4.987 -18.417  -5.959  1.00 65.88           C  
ATOM    315  C   PHE A  43      -4.486 -19.421  -6.990  1.00 65.88           C  
ATOM    316  CB  PHE A  43      -4.880 -16.994  -6.517  1.00 65.88           C  
ATOM    317  O   PHE A  43      -3.311 -19.403  -7.363  1.00 65.88           O  
ATOM    318  CG  PHE A  43      -5.567 -15.957  -5.671  1.00 65.88           C  
ATOM    319  CD1 PHE A  43      -6.944 -15.784  -5.739  1.00 65.88           C  
ATOM    320  CD2 PHE A  43      -4.835 -15.154  -4.805  1.00 65.88           C  
ATOM    321  CE1 PHE A  43      -7.582 -14.825  -4.957  1.00 65.88           C  
ATOM    322  CE2 PHE A  43      -5.466 -14.193  -4.020  1.00 65.88           C  
ATOM    323  CZ  PHE A  43      -6.840 -14.030  -4.098  1.00 65.88           C  
ATOM    324  N   PRO A  44      -5.101 -20.576  -7.176  1.00 57.80           N  
ATOM    325  CA  PRO A  44      -4.583 -21.513  -8.176  1.00 57.80           C  
ATOM    326  C   PRO A  44      -4.388 -20.865  -9.545  1.00 57.80           C  
ATOM    327  CB  PRO A  44      -5.660 -22.598  -8.233  1.00 57.80           C  
ATOM    328  O   PRO A  44      -5.195 -20.028  -9.957  1.00 57.80           O  
ATOM    329  CG  PRO A  44      -6.860 -21.981  -7.589  1.00 57.80           C  
ATOM    330  CD  PRO A  44      -6.414 -20.780  -6.804  1.00 57.80           C  
ATOM    331  N   ASN A  45      -3.126 -20.456  -9.876  1.00 49.78           N  
ATOM    332  CA  ASN A  45      -2.797 -20.019 -11.229  1.00 49.78           C  
ATOM    333  C   ASN A  45      -3.571 -20.813 -12.277  1.00 49.78           C  
ATOM    334  CB  ASN A  45      -1.292 -20.135 -11.480  1.00 49.78           C  
ATOM    335  O   ASN A  45      -3.635 -22.042 -12.210  1.00 49.78           O  
ATOM    336  CG  ASN A  45      -0.488 -19.124 -10.686  1.00 49.78           C  
ATOM    337  ND2 ASN A  45       0.804 -19.384 -10.531  1.00 49.78           N  
ATOM    338  OD1 ASN A  45      -1.025 -18.117 -10.216  1.00 49.78           O  
ATOM    339  N   LYS A  46      -4.785 -20.491 -12.544  1.00 48.64           N  
ATOM    340  CA  LYS A  46      -5.542 -21.094 -13.637  1.00 48.64           C  
ATOM    341  C   LYS A  46      -4.609 -21.699 -14.683  1.00 48.64           C  
ATOM    342  CB  LYS A  46      -6.460 -20.059 -14.290  1.00 48.64           C  
ATOM    343  O   LYS A  46      -4.912 -22.744 -15.262  1.00 48.64           O  
ATOM    344  CG  LYS A  46      -7.721 -19.761 -13.492  1.00 48.64           C  
ATOM    345  CD  LYS A  46      -8.569 -18.691 -14.168  1.00 48.64           C  
ATOM    346  CE  LYS A  46      -9.747 -18.277 -13.296  1.00 48.64           C  
ATOM    347  NZ  LYS A  46     -10.600 -17.251 -13.968  1.00 48.64           N  
ATOM    348  N   THR A  47      -3.277 -21.236 -14.637  1.00 40.70           N  
ATOM    349  CA  THR A  47      -2.449 -21.757 -15.720  1.00 40.70           C  
ATOM    350  C   THR A  47      -1.771 -23.059 -15.304  1.00 40.70           C  
ATOM    351  CB  THR A  47      -1.382 -20.733 -16.148  1.00 40.70           C  
ATOM    352  O   THR A  47      -1.676 -23.996 -16.099  1.00 40.70           O  
ATOM    353  CG2 THR A  47      -0.879 -21.020 -17.559  1.00 40.70           C  
ATOM    354  OG1 THR A  47      -1.949 -19.417 -16.113  1.00 40.70           O  
ATOM    355  N   TYR A  48      -1.587 -23.339 -13.911  1.00 36.47           N  
ATOM    356  CA  TYR A  48      -0.822 -24.522 -13.534  1.00 36.47           C  
ATOM    357  C   TYR A  48      -1.748 -25.682 -13.186  1.00 36.47           C  
ATOM    358  CB  TYR A  48       0.096 -24.214 -12.347  1.00 36.47           C  
ATOM    359  O   TYR A  48      -1.345 -26.846 -13.248  1.00 36.47           O  
ATOM    360  CG  TYR A  48       1.535 -23.978 -12.738  1.00 36.47           C  
ATOM    361  CD1 TYR A  48       2.434 -25.038 -12.831  1.00 36.47           C  
ATOM    362  CD2 TYR A  48       1.998 -22.696 -13.014  1.00 36.47           C  
ATOM    363  CE1 TYR A  48       3.761 -24.825 -13.189  1.00 36.47           C  
ATOM    364  CE2 TYR A  48       3.323 -22.472 -13.373  1.00 36.47           C  
ATOM    365  OH  TYR A  48       5.508 -23.325 -13.813  1.00 36.47           O  
ATOM    366  CZ  TYR A  48       4.195 -23.541 -13.459  1.00 36.47           C  
ATOM    367  N   THR A  49      -3.044 -25.473 -12.883  1.00 34.66           N  
ATOM    368  CA  THR A  49      -3.933 -26.623 -12.759  1.00 34.66           C  
ATOM    369  C   THR A  49      -4.168 -27.274 -14.119  1.00 34.66           C  
ATOM    370  CB  THR A  49      -5.285 -26.220 -12.140  1.00 34.66           C  
ATOM    371  O   THR A  49      -4.503 -28.458 -14.197  1.00 34.66           O  
ATOM    372  CG2 THR A  49      -5.163 -26.027 -10.632  1.00 34.66           C  
ATOM    373  OG1 THR A  49      -5.729 -24.994 -12.734  1.00 34.66           O  
ATOM    374  N   LEU A  50      -3.579 -26.712 -15.142  1.00 36.09           N  
ATOM    375  CA  LEU A  50      -3.686 -27.457 -16.391  1.00 36.09           C  
ATOM    376  C   LEU A  50      -2.463 -28.343 -16.602  1.00 36.09           C  
ATOM    377  CB  LEU A  50      -3.848 -26.500 -17.575  1.00 36.09           C  
ATOM    378  O   LEU A  50      -2.537 -29.353 -17.305  1.00 36.09           O  
ATOM    379  CG  LEU A  50      -5.181 -25.755 -17.667  1.00 36.09           C  
ATOM    380  CD1 LEU A  50      -5.262 -24.974 -18.974  1.00 36.09           C  
ATOM    381  CD2 LEU A  50      -6.348 -26.730 -17.548  1.00 36.09           C  
ATOM    382  N   LEU A  51      -1.422 -28.184 -15.708  1.00 41.48           N  
ATOM    383  CA  LEU A  51      -0.312 -29.056 -16.078  1.00 41.48           C  
ATOM    384  C   LEU A  51      -0.068 -30.111 -15.004  1.00 41.48           C  
ATOM    385  CB  LEU A  51       0.962 -28.236 -16.303  1.00 41.48           C  
ATOM    386  O   LEU A  51       0.671 -31.072 -15.228  1.00 41.48           O  
ATOM    387  CG  LEU A  51       0.990 -27.357 -17.554  1.00 41.48           C  
ATOM    388  CD1 LEU A  51       1.901 -26.154 -17.336  1.00 41.48           C  
ATOM    389  CD2 LEU A  51       1.444 -28.165 -18.765  1.00 41.48           C  
ATOM    390  N   SER A  52      -0.722 -30.035 -13.753  1.00 35.11           N  
ATOM    391  CA  SER A  52      -0.324 -31.010 -12.742  1.00 35.11           C  
ATOM    392  C   SER A  52      -1.338 -32.145 -12.639  1.00 35.11           C  
ATOM    393  CB  SER A  52      -0.162 -30.334 -11.380  1.00 35.11           C  
ATOM    394  O   SER A  52      -1.215 -33.017 -11.777  1.00 35.11           O  
ATOM    395  OG  SER A  52      -0.688 -29.019 -11.405  1.00 35.11           O  
ATOM    396  N   ASN A  53      -2.064 -32.542 -13.612  1.00 36.08           N  
ATOM    397  CA  ASN A  53      -2.528 -33.924 -13.553  1.00 36.08           C  
ATOM    398  C   ASN A  53      -1.700 -34.832 -14.457  1.00 36.08           C  
ATOM    399  CB  ASN A  53      -4.009 -34.009 -13.926  1.00 36.08           C  
ATOM    400  O   ASN A  53      -1.727 -34.689 -15.681  1.00 36.08           O  
ATOM    401  CG  ASN A  53      -4.924 -33.647 -12.773  1.00 36.08           C  
ATOM    402  ND2 ASN A  53      -6.223 -33.847 -12.961  1.00 36.08           N  
ATOM    403  OD1 ASN A  53      -4.467 -33.191 -11.722  1.00 36.08           O  
ATOM    404  N   PRO A  54      -0.471 -35.266 -13.982  1.00 45.99           N  
ATOM    405  CA  PRO A  54       0.393 -36.218 -14.685  1.00 45.99           C  
ATOM    406  C   PRO A  54      -0.179 -37.634 -14.700  1.00 45.99           C  
ATOM    407  CB  PRO A  54       1.698 -36.165 -13.887  1.00 45.99           C  
ATOM    408  O   PRO A  54       0.234 -38.461 -15.517  1.00 45.99           O  
ATOM    409  CG  PRO A  54       1.357 -35.404 -12.647  1.00 45.99           C  
ATOM    410  CD  PRO A  54      -0.094 -35.022 -12.705  1.00 45.99           C  
ATOM    411  N   GLU A  55      -1.486 -37.935 -14.954  1.00 41.60           N  
ATOM    412  CA  GLU A  55      -1.826 -39.322 -15.255  1.00 41.60           C  
ATOM    413  C   GLU A  55      -3.124 -39.412 -16.053  1.00 41.60           C  
ATOM    414  CB  GLU A  55      -1.944 -40.139 -13.965  1.00 41.60           C  
ATOM    415  O   GLU A  55      -3.448 -40.466 -16.605  1.00 41.60           O  
ATOM    416  CG  GLU A  55      -0.630 -40.297 -13.215  1.00 41.60           C  
ATOM    417  CD  GLU A  55      -0.705 -41.307 -12.081  1.00 41.60           C  
ATOM    418  OE1 GLU A  55       0.354 -41.667 -11.518  1.00 41.60           O  
ATOM    419  OE2 GLU A  55      -1.831 -41.742 -11.752  1.00 41.60           O  
ATOM    420  N   ASP A  56      -3.330 -38.557 -17.043  1.00 37.13           N  
ATOM    421  CA  ASP A  56      -4.329 -38.870 -18.060  1.00 37.13           C  
ATOM    422  C   ASP A  56      -4.413 -37.761 -19.107  1.00 37.13           C  
ATOM    423  CB  ASP A  56      -5.699 -39.091 -17.417  1.00 37.13           C  
ATOM    424  O   ASP A  56      -4.902 -36.667 -18.822  1.00 37.13           O  
ATOM    425  CG  ASP A  56      -5.761 -40.350 -16.570  1.00 37.13           C  
ATOM    426  OD1 ASP A  56      -5.194 -41.387 -16.977  1.00 37.13           O  
ATOM    427  OD2 ASP A  56      -6.384 -40.305 -15.487  1.00 37.13           O  
ATOM    428  N   PRO A  57      -3.422 -37.629 -19.991  1.00 48.14           N  
ATOM    429  CA  PRO A  57      -3.541 -36.638 -21.064  1.00 48.14           C  
ATOM    430  C   PRO A  57      -4.678 -36.953 -22.034  1.00 48.14           C  
ATOM    431  CB  PRO A  57      -2.184 -36.717 -21.769  1.00 48.14           C  
ATOM    432  O   PRO A  57      -5.084 -36.089 -22.815  1.00 48.14           O  
ATOM    433  CG  PRO A  57      -1.621 -38.042 -21.366  1.00 48.14           C  
ATOM    434  CD  PRO A  57      -2.606 -38.724 -20.460  1.00 48.14           C  
ATOM    435  N   HIS A  58      -5.833 -37.625 -21.591  1.00 37.05           N  
ATOM    436  CA  HIS A  58      -6.950 -37.785 -22.516  1.00 37.05           C  
ATOM    437  C   HIS A  58      -8.286 -37.673 -21.790  1.00 37.05           C  
ATOM    438  CB  HIS A  58      -6.857 -39.129 -23.241  1.00 37.05           C  
ATOM    439  O   HIS A  58      -9.336 -37.970 -22.364  1.00 37.05           O  
ATOM    440  CG  HIS A  58      -6.087 -39.068 -24.521  1.00 37.05           C  
ATOM    441  CD2 HIS A  58      -5.029 -39.791 -24.957  1.00 37.05           C  
ATOM    442  ND1 HIS A  58      -6.383 -38.172 -25.526  1.00 37.05           N  
ATOM    443  CE1 HIS A  58      -5.538 -38.349 -26.528  1.00 37.05           C  
ATOM    444  NE2 HIS A  58      -4.706 -39.326 -26.208  1.00 37.05           N  
ATOM    445  N   SER A  59      -8.495 -36.814 -20.768  1.00 35.42           N  
ATOM    446  CA  SER A  59      -9.869 -36.375 -20.546  1.00 35.42           C  
ATOM    447  C   SER A  59     -10.058 -34.919 -20.958  1.00 35.42           C  
ATOM    448  CB  SER A  59     -10.258 -36.552 -19.078  1.00 35.42           C  
ATOM    449  O   SER A  59      -9.447 -34.019 -20.376  1.00 35.42           O  
ATOM    450  OG  SER A  59      -9.419 -35.779 -18.238  1.00 35.42           O  
ATOM    451  N   ALA A  60      -9.660 -34.552 -22.210  1.00 43.59           N  
ATOM    452  CA  ALA A  60     -10.302 -33.612 -23.125  1.00 43.59           C  
ATOM    453  C   ALA A  60     -11.735 -33.316 -22.691  1.00 43.59           C  
ATOM    454  CB  ALA A  60     -10.283 -34.160 -24.550  1.00 43.59           C  
ATOM    455  O   ALA A  60     -12.383 -32.421 -23.238  1.00 43.59           O  
ATOM    456  N   GLU A  61     -12.115 -33.514 -21.378  1.00 38.63           N  
ATOM    457  CA  GLU A  61     -13.383 -32.892 -21.011  1.00 38.63           C  
ATOM    458  C   GLU A  61     -13.195 -31.874 -19.890  1.00 38.63           C  
ATOM    459  CB  GLU A  61     -14.402 -33.955 -20.590  1.00 38.63           C  
ATOM    460  O   GLU A  61     -14.064 -31.031 -19.658  1.00 38.63           O  
ATOM    461  CG  GLU A  61     -15.009 -34.721 -21.756  1.00 38.63           C  
ATOM    462  CD  GLU A  61     -15.923 -35.855 -21.319  1.00 38.63           C  
ATOM    463  OE1 GLU A  61     -16.525 -36.521 -22.192  1.00 38.63           O  
ATOM    464  OE2 GLU A  61     -16.038 -36.079 -20.093  1.00 38.63           O  
ATOM    465  N   ASP A  62     -12.046 -31.249 -19.750  1.00 40.62           N  
ATOM    466  CA  ASP A  62     -12.073 -30.107 -18.841  1.00 40.62           C  
ATOM    467  C   ASP A  62     -11.290 -28.929 -19.416  1.00 40.62           C  
ATOM    468  CB  ASP A  62     -11.507 -30.497 -17.473  1.00 40.62           C  
ATOM    469  O   ASP A  62     -11.257 -27.849 -18.821  1.00 40.62           O  
ATOM    470  CG  ASP A  62     -12.542 -31.137 -16.565  1.00 40.62           C  
ATOM    471  OD1 ASP A  62     -13.756 -30.958 -16.802  1.00 40.62           O  
ATOM    472  OD2 ASP A  62     -12.139 -31.825 -15.601  1.00 40.62           O  
ATOM    473  N   ILE A  63     -10.761 -29.016 -20.691  1.00 38.76           N  
ATOM    474  CA  ILE A  63     -10.260 -27.907 -21.496  1.00 38.76           C  
ATOM    475  C   ILE A  63     -11.433 -27.102 -22.051  1.00 38.76           C  
ATOM    476  CB  ILE A  63      -9.361 -28.407 -22.649  1.00 38.76           C  
ATOM    477  O   ILE A  63     -11.293 -25.913 -22.346  1.00 38.76           O  
ATOM    478  CG1 ILE A  63      -8.132 -29.134 -22.091  1.00 38.76           C  
ATOM    479  CG2 ILE A  63      -8.944 -27.242 -23.552  1.00 38.76           C  
ATOM    480  CD1 ILE A  63      -7.324 -29.881 -23.142  1.00 38.76           C  
ATOM    481  N   SER A  64     -12.698 -27.665 -21.908  1.00 34.63           N  
ATOM    482  CA  SER A  64     -13.894 -26.995 -22.408  1.00 34.63           C  
ATOM    483  C   SER A  64     -14.552 -26.155 -21.318  1.00 34.63           C  
ATOM    484  CB  SER A  64     -14.894 -28.016 -22.950  1.00 34.63           C  
ATOM    485  O   SER A  64     -15.307 -25.226 -21.614  1.00 34.63           O  
ATOM    486  OG  SER A  64     -15.484 -28.753 -21.892  1.00 34.63           O  
ATOM    487  N   LYS A  65     -13.980 -26.136 -20.071  1.00 38.04           N  
ATOM    488  CA  LYS A  65     -14.646 -25.231 -19.138  1.00 38.04           C  
ATOM    489  C   LYS A  65     -13.768 -24.023 -18.823  1.00 38.04           C  
ATOM    490  CB  LYS A  65     -15.012 -25.964 -17.847  1.00 38.04           C  
ATOM    491  O   LYS A  65     -14.256 -23.009 -18.319  1.00 38.04           O  
ATOM    492  CG  LYS A  65     -16.347 -26.691 -17.905  1.00 38.04           C  
ATOM    493  CD  LYS A  65     -16.694 -27.331 -16.567  1.00 38.04           C  
ATOM    494  CE  LYS A  65     -17.965 -28.164 -16.657  1.00 38.04           C  
ATOM    495  NZ  LYS A  65     -18.356 -28.725 -15.329  1.00 38.04           N  
ATOM    496  N   VAL A  66     -12.545 -23.769 -19.446  1.00 41.81           N  
ATOM    497  CA  VAL A  66     -11.800 -22.540 -19.193  1.00 41.81           C  
ATOM    498  C   VAL A  66     -11.569 -21.796 -20.506  1.00 41.81           C  
ATOM    499  CB  VAL A  66     -10.449 -22.829 -18.499  1.00 41.81           C  
ATOM    500  O   VAL A  66     -11.198 -20.620 -20.503  1.00 41.81           O  
ATOM    501  CG1 VAL A  66      -9.673 -21.534 -18.270  1.00 41.81           C  
ATOM    502  CG2 VAL A  66     -10.675 -23.561 -17.178  1.00 41.81           C  
ATOM    503  N   LYS A  67     -11.963 -22.318 -21.655  1.00 37.86           N  
ATOM    504  CA  LYS A  67     -12.148 -21.371 -22.751  1.00 37.86           C  
ATOM    505  C   LYS A  67     -13.544 -20.757 -22.716  1.00 37.86           C  
ATOM    506  CB  LYS A  67     -11.909 -22.055 -24.098  1.00 37.86           C  
ATOM    507  O   LYS A  67     -14.537 -21.468 -22.549  1.00 37.86           O  
ATOM    508  CG  LYS A  67     -10.491 -21.899 -24.628  1.00 37.86           C  
ATOM    509  CD  LYS A  67     -10.324 -22.573 -25.984  1.00 37.86           C  
ATOM    510  CE  LYS A  67      -8.891 -22.469 -26.489  1.00 37.86           C  
ATOM    511  NZ  LYS A  67      -8.722 -23.133 -27.815  1.00 37.86           N  
ATOM    512  N   PRO A  68     -13.922 -19.789 -21.857  1.00 40.60           N  
ATOM    513  CA  PRO A  68     -15.349 -19.555 -22.086  1.00 40.60           C  
ATOM    514  C   PRO A  68     -15.798 -19.969 -23.486  1.00 40.60           C  
ATOM    515  CB  PRO A  68     -15.495 -18.044 -21.891  1.00 40.60           C  
ATOM    516  O   PRO A  68     -14.979 -20.033 -24.407  1.00 40.60           O  
ATOM    517  CG  PRO A  68     -14.107 -17.506 -22.026  1.00 40.60           C  
ATOM    518  CD  PRO A  68     -13.149 -18.662 -22.064  1.00 40.60           C  
ATOM    519  N   SER A  69     -16.150 -21.145 -23.742  1.00 45.61           N  
ATOM    520  CA  SER A  69     -16.961 -21.280 -24.947  1.00 45.61           C  
ATOM    521  C   SER A  69     -16.821 -20.057 -25.848  1.00 45.61           C  
ATOM    522  CB  SER A  69     -18.431 -21.491 -24.584  1.00 45.61           C  
ATOM    523  O   SER A  69     -16.618 -18.942 -25.362  1.00 45.61           O  
ATOM    524  OG  SER A  69     -18.854 -20.535 -23.627  1.00 45.61           O  
ATOM    525  N   PRO A  70     -16.047 -20.087 -26.915  1.00 52.94           N  
ATOM    526  CA  PRO A  70     -16.070 -18.970 -27.862  1.00 52.94           C  
ATOM    527  C   PRO A  70     -17.301 -18.081 -27.696  1.00 52.94           C  
ATOM    528  CB  PRO A  70     -16.077 -19.663 -29.226  1.00 52.94           C  
ATOM    529  O   PRO A  70     -17.236 -16.876 -27.951  1.00 52.94           O  
ATOM    530  CG  PRO A  70     -16.396 -21.092 -28.927  1.00 52.94           C  
ATOM    531  CD  PRO A  70     -16.222 -21.321 -27.453  1.00 52.94           C  
ATOM    532  N   ASP A  71     -18.374 -18.723 -27.019  1.00 53.83           N  
ATOM    533  CA  ASP A  71     -19.582 -17.912 -26.901  1.00 53.83           C  
ATOM    534  C   ASP A  71     -19.496 -16.971 -25.701  1.00 53.83           C  
ATOM    535  CB  ASP A  71     -20.819 -18.805 -26.782  1.00 53.83           C  
ATOM    536  O   ASP A  71     -20.082 -15.887 -25.713  1.00 53.83           O  
ATOM    537  CG  ASP A  71     -21.178 -19.497 -28.086  1.00 53.83           C  
ATOM    538  OD1 ASP A  71     -20.764 -19.019 -29.164  1.00 53.83           O  
ATOM    539  OD2 ASP A  71     -21.883 -20.527 -28.034  1.00 53.83           O  
ATOM    540  N   ASN A  72     -18.569 -17.286 -24.697  1.00 48.90           N  
ATOM    541  CA  ASN A  72     -18.456 -16.412 -23.534  1.00 48.90           C  
ATOM    542  C   ASN A  72     -17.146 -15.630 -23.546  1.00 48.90           C  
ATOM    543  CB  ASN A  72     -18.581 -17.220 -22.241  1.00 48.90           C  
ATOM    544  O   ASN A  72     -16.756 -15.049 -22.531  1.00 48.90           O  
ATOM    545  CG  ASN A  72     -19.986 -17.743 -22.012  1.00 48.90           C  
ATOM    546  ND2 ASN A  72     -20.121 -18.700 -21.102  1.00 48.90           N  
ATOM    547  OD1 ASN A  72     -20.941 -17.291 -22.649  1.00 48.90           O  
ATOM    548  N   ALA A  73     -16.346 -15.911 -24.580  1.00 53.96           N  
ATOM    549  CA  ALA A  73     -15.096 -15.166 -24.706  1.00 53.96           C  
ATOM    550  C   ALA A  73     -15.351 -13.661 -24.704  1.00 53.96           C  
ATOM    551  CB  ALA A  73     -14.358 -15.576 -25.978  1.00 53.96           C  
ATOM    552  O   ALA A  73     -14.500 -12.882 -24.269  1.00 53.96           O  
ATOM    553  N   HIS A  74     -16.694 -13.338 -25.192  1.00 50.56           N  
ATOM    554  CA  HIS A  74     -17.048 -11.924 -25.223  1.00 50.56           C  
ATOM    555  C   HIS A  74     -17.535 -11.448 -23.858  1.00 50.56           C  
ATOM    556  CB  HIS A  74     -18.119 -11.662 -26.283  1.00 50.56           C  
ATOM    557  O   HIS A  74     -17.747 -10.251 -23.653  1.00 50.56           O  
ATOM    558  CG  HIS A  74     -18.688 -12.909 -26.882  1.00 50.56           C  
ATOM    559  CD2 HIS A  74     -19.922 -13.457 -26.788  1.00 50.56           C  
ATOM    560  ND1 HIS A  74     -17.951 -13.750 -27.688  1.00 50.56           N  
ATOM    561  CE1 HIS A  74     -18.711 -14.764 -28.066  1.00 50.56           C  
ATOM    562  NE2 HIS A  74     -19.911 -14.610 -27.534  1.00 50.56           N  
ATOM    563  N   VAL A  75     -17.779 -12.518 -22.916  1.00 49.65           N  
ATOM    564  CA  VAL A  75     -18.363 -12.098 -21.646  1.00 49.65           C  
ATOM    565  C   VAL A  75     -17.287 -11.467 -20.766  1.00 49.65           C  
ATOM    566  CB  VAL A  75     -19.028 -13.282 -20.909  1.00 49.65           C  
ATOM    567  O   VAL A  75     -16.197 -12.022 -20.613  1.00 49.65           O  
ATOM    568  CG1 VAL A  75     -19.631 -12.822 -19.583  1.00 49.65           C  
ATOM    569  CG2 VAL A  75     -20.096 -13.927 -21.790  1.00 49.65           C  
ATOM    570  N   GLU A  76     -17.068 -10.270 -20.988  1.00 49.59           N  
ATOM    571  CA  GLU A  76     -16.310  -9.366 -20.128  1.00 49.59           C  
ATOM    572  C   GLU A  76     -16.119  -9.960 -18.736  1.00 49.59           C  
ATOM    573  CB  GLU A  76     -17.007  -8.007 -20.029  1.00 49.59           C  
ATOM    574  O   GLU A  76     -17.071 -10.457 -18.130  1.00 49.59           O  
ATOM    575  CG  GLU A  76     -17.074  -7.252 -21.349  1.00 49.59           C  
ATOM    576  CD  GLU A  76     -17.778  -5.910 -21.238  1.00 49.59           C  
ATOM    577  OE1 GLU A  76     -17.861  -5.182 -22.253  1.00 49.59           O  
ATOM    578  OE2 GLU A  76     -18.250  -5.582 -20.126  1.00 49.59           O  
ATOM    579  N   LYS A  77     -15.105 -10.771 -18.465  1.00 51.73           N  
ATOM    580  CA  LYS A  77     -14.775 -11.266 -17.132  1.00 51.73           C  
ATOM    581  C   LYS A  77     -15.038 -10.202 -16.070  1.00 51.73           C  
ATOM    582  CB  LYS A  77     -13.315 -11.716 -17.072  1.00 51.73           C  
ATOM    583  O   LYS A  77     -14.570  -9.068 -16.190  1.00 51.73           O  
ATOM    584  CG  LYS A  77     -13.018 -12.966 -17.888  1.00 51.73           C  
ATOM    585  CD  LYS A  77     -11.567 -13.403 -17.733  1.00 51.73           C  
ATOM    586  CE  LYS A  77     -11.227 -14.556 -18.668  1.00 51.73           C  
ATOM    587  NZ  LYS A  77      -9.823 -15.027 -18.478  1.00 51.73           N  
ATOM    588  N   THR A  78     -16.234  -9.931 -15.735  1.00 54.31           N  
ATOM    589  CA  THR A  78     -16.599  -9.072 -14.613  1.00 54.31           C  
ATOM    590  C   THR A  78     -15.645  -9.280 -13.441  1.00 54.31           C  
ATOM    591  CB  THR A  78     -18.045  -9.336 -14.155  1.00 54.31           C  
ATOM    592  O   THR A  78     -15.180 -10.396 -13.202  1.00 54.31           O  
ATOM    593  CG2 THR A  78     -18.503  -8.287 -13.148  1.00 54.31           C  
ATOM    594  OG1 THR A  78     -18.915  -9.301 -15.293  1.00 54.31           O  
ATOM    595  N   VAL A  79     -14.809  -8.276 -13.081  1.00 61.49           N  
ATOM    596  CA  VAL A  79     -13.889  -8.154 -11.955  1.00 61.49           C  
ATOM    597  C   VAL A  79     -14.573  -8.629 -10.674  1.00 61.49           C  
ATOM    598  CB  VAL A  79     -13.390  -6.702 -11.785  1.00 61.49           C  
ATOM    599  O   VAL A  79     -15.582  -8.058 -10.254  1.00 61.49           O  
ATOM    600  CG1 VAL A  79     -12.420  -6.598 -10.609  1.00 61.49           C  
ATOM    601  CG2 VAL A  79     -12.728  -6.212 -13.072  1.00 61.49           C  
ATOM    602  N   GLU A  80     -14.910  -9.890 -10.476  1.00 68.72           N  
ATOM    603  CA  GLU A  80     -15.412 -10.325  -9.176  1.00 68.72           C  
ATOM    604  C   GLU A  80     -14.315 -10.277  -8.117  1.00 68.72           C  
ATOM    605  CB  GLU A  80     -15.992 -11.738  -9.269  1.00 68.72           C  
ATOM    606  O   GLU A  80     -13.284 -10.938  -8.253  1.00 68.72           O  
ATOM    607  CG  GLU A  80     -17.328 -11.808  -9.995  1.00 68.72           C  
ATOM    608  CD  GLU A  80     -17.926 -13.206 -10.018  1.00 68.72           C  
ATOM    609  OE1 GLU A  80     -19.040 -13.381 -10.560  1.00 68.72           O  
ATOM    610  OE2 GLU A  80     -17.274 -14.134  -9.488  1.00 68.72           O  
ATOM    611  N   ILE A  81     -14.406  -9.298  -7.278  1.00 80.17           N  
ATOM    612  CA  ILE A  81     -13.466  -9.114  -6.177  1.00 80.17           C  
ATOM    613  C   ILE A  81     -13.688 -10.194  -5.121  1.00 80.17           C  
ATOM    614  CB  ILE A  81     -13.603  -7.710  -5.546  1.00 80.17           C  
ATOM    615  O   ILE A  81     -14.786 -10.318  -4.574  1.00 80.17           O  
ATOM    616  CG1 ILE A  81     -13.378  -6.624  -6.604  1.00 80.17           C  
ATOM    617  CG2 ILE A  81     -12.628  -7.546  -4.376  1.00 80.17           C  
ATOM    618  CD1 ILE A  81     -13.743  -5.221  -6.139  1.00 80.17           C  
ATOM    619  N   THR A  82     -12.826 -11.183  -4.992  1.00 80.92           N  
ATOM    620  CA  THR A  82     -12.936 -12.263  -4.017  1.00 80.92           C  
ATOM    621  C   THR A  82     -11.819 -12.173  -2.982  1.00 80.92           C  
ATOM    622  CB  THR A  82     -12.896 -13.641  -4.703  1.00 80.92           C  
ATOM    623  O   THR A  82     -10.638 -12.238  -3.329  1.00 80.92           O  
ATOM    624  CG2 THR A  82     -14.114 -13.846  -5.598  1.00 80.92           C  
ATOM    625  OG1 THR A  82     -11.709 -13.736  -5.501  1.00 80.92           O  
ATOM    626  N   PRO A  83     -12.239 -11.820  -1.710  1.00 86.70           N  
ATOM    627  CA  PRO A  83     -11.257 -11.816  -0.623  1.00 86.70           C  
ATOM    628  C   PRO A  83     -10.893 -13.222  -0.152  1.00 86.70           C  
ATOM    629  CB  PRO A  83     -11.964 -11.034   0.487  1.00 86.70           C  
ATOM    630  O   PRO A  83     -11.756 -14.102  -0.099  1.00 86.70           O  
ATOM    631  CG  PRO A  83     -13.422 -11.231   0.225  1.00 86.70           C  
ATOM    632  CD  PRO A  83     -13.619 -11.428  -1.251  1.00 86.70           C  
ATOM    633  N   VAL A  84      -9.681 -13.540   0.023  1.00 88.21           N  
ATOM    634  CA  VAL A  84      -9.171 -14.811   0.527  1.00 88.21           C  
ATOM    635  C   VAL A  84      -8.445 -14.588   1.852  1.00 88.21           C  
ATOM    636  CB  VAL A  84      -8.226 -15.487  -0.491  1.00 88.21           C  
ATOM    637  O   VAL A  84      -7.611 -13.687   1.966  1.00 88.21           O  
ATOM    638  CG1 VAL A  84      -7.683 -16.801   0.067  1.00 88.21           C  
ATOM    639  CG2 VAL A  84      -8.950 -15.723  -1.815  1.00 88.21           C  
ATOM    640  N   ASN A  85      -8.801 -15.353   2.787  1.00 88.20           N  
ATOM    641  CA  ASN A  85      -8.188 -15.267   4.108  1.00 88.20           C  
ATOM    642  C   ASN A  85      -7.098 -16.319   4.290  1.00 88.20           C  
ATOM    643  CB  ASN A  85      -9.249 -15.405   5.202  1.00 88.20           C  
ATOM    644  O   ASN A  85      -7.330 -17.506   4.055  1.00 88.20           O  
ATOM    645  CG  ASN A  85     -10.209 -14.233   5.236  1.00 88.20           C  
ATOM    646  ND2 ASN A  85     -11.491 -14.522   5.425  1.00 88.20           N  
ATOM    647  OD1 ASN A  85      -9.803 -13.077   5.092  1.00 88.20           O  
ATOM    648  N   VAL A  86      -5.943 -15.879   4.617  1.00 89.24           N  
ATOM    649  CA  VAL A  86      -4.800 -16.760   4.832  1.00 89.24           C  
ATOM    650  C   VAL A  86      -4.217 -16.520   6.223  1.00 89.24           C  
ATOM    651  CB  VAL A  86      -3.712 -16.553   3.755  1.00 89.24           C  
ATOM    652  O   VAL A  86      -4.036 -15.373   6.638  1.00 89.24           O  
ATOM    653  CG1 VAL A  86      -2.537 -17.501   3.985  1.00 89.24           C  
ATOM    654  CG2 VAL A  86      -4.299 -16.753   2.359  1.00 89.24           C  
ATOM    655  N   GLU A  87      -3.999 -17.556   6.918  1.00 88.13           N  
ATOM    656  CA  GLU A  87      -3.383 -17.471   8.239  1.00 88.13           C  
ATOM    657  C   GLU A  87      -1.877 -17.708   8.162  1.00 88.13           C  
ATOM    658  CB  GLU A  87      -4.026 -18.477   9.197  1.00 88.13           C  
ATOM    659  O   GLU A  87      -1.430 -18.722   7.622  1.00 88.13           O  
ATOM    660  CG  GLU A  87      -5.480 -18.171   9.526  1.00 88.13           C  
ATOM    661  CD  GLU A  87      -6.096 -19.161  10.501  1.00 88.13           C  
ATOM    662  OE1 GLU A  87      -7.276 -18.985  10.881  1.00 88.13           O  
ATOM    663  OE2 GLU A  87      -5.393 -20.121  10.889  1.00 88.13           O  
ATOM    664  N   LEU A  88      -1.141 -16.654   8.539  1.00 86.12           N  
ATOM    665  CA  LEU A  88       0.315 -16.730   8.508  1.00 86.12           C  
ATOM    666  C   LEU A  88       0.898 -16.556   9.907  1.00 86.12           C  
ATOM    667  CB  LEU A  88       0.888 -15.665   7.568  1.00 86.12           C  
ATOM    668  O   LEU A  88       0.281 -15.924  10.767  1.00 86.12           O  
ATOM    669  CG  LEU A  88       0.373 -15.685   6.128  1.00 86.12           C  
ATOM    670  CD1 LEU A  88       0.860 -14.451   5.375  1.00 86.12           C  
ATOM    671  CD2 LEU A  88       0.817 -16.960   5.419  1.00 86.12           C  
ATOM    672  N   GLU A  89       1.963 -17.334  10.128  1.00 82.85           N  
ATOM    673  CA  GLU A  89       2.726 -17.163  11.360  1.00 82.85           C  
ATOM    674  C   GLU A  89       4.085 -16.526  11.084  1.00 82.85           C  
ATOM    675  CB  GLU A  89       2.910 -18.506  12.070  1.00 82.85           C  
ATOM    676  O   GLU A  89       4.892 -17.074  10.329  1.00 82.85           O  
ATOM    677  CG  GLU A  89       3.489 -18.387  13.472  1.00 82.85           C  
ATOM    678  CD  GLU A  89       3.598 -19.721  14.192  1.00 82.85           C  
ATOM    679  OE1 GLU A  89       4.217 -19.776  15.279  1.00 82.85           O  
ATOM    680  OE2 GLU A  89       3.062 -20.721  13.665  1.00 82.85           O  
ATOM    681  N   GLU A  90       4.220 -15.173  11.457  1.00 78.31           N  
ATOM    682  CA  GLU A  90       5.487 -14.469  11.280  1.00 78.31           C  
ATOM    683  C   GLU A  90       6.107 -14.100  12.625  1.00 78.31           C  
ATOM    684  CB  GLU A  90       5.289 -13.212  10.430  1.00 78.31           C  
ATOM    685  O   GLU A  90       5.516 -13.347  13.401  1.00 78.31           O  
ATOM    686  CG  GLU A  90       5.159 -13.491   8.939  1.00 78.31           C  
ATOM    687  CD  GLU A  90       5.205 -12.233   8.087  1.00 78.31           C  
ATOM    688  OE1 GLU A  90       5.240 -12.345   6.840  1.00 78.31           O  
ATOM    689  OE2 GLU A  90       5.208 -11.126   8.670  1.00 78.31           O  
ATOM    690  N   ASP A  91       7.347 -14.522  12.943  1.00 73.81           N  
ATOM    691  CA  ASP A  91       8.124 -14.190  14.133  1.00 73.81           C  
ATOM    692  C   ASP A  91       7.332 -14.483  15.406  1.00 73.81           C  
ATOM    693  CB  ASP A  91       8.548 -12.720  14.105  1.00 73.81           C  
ATOM    694  O   ASP A  91       7.353 -13.693  16.352  1.00 73.81           O  
ATOM    695  CG  ASP A  91       9.518 -12.404  12.979  1.00 73.81           C  
ATOM    696  OD1 ASP A  91      10.343 -13.273  12.623  1.00 73.81           O  
ATOM    697  OD2 ASP A  91       9.458 -11.275  12.446  1.00 73.81           O  
ATOM    698  N   GLY A  92       6.423 -15.495  15.421  1.00 76.19           N  
ATOM    699  CA  GLY A  92       5.711 -15.869  16.632  1.00 76.19           C  
ATOM    700  C   GLY A  92       4.340 -15.230  16.741  1.00 76.19           C  
ATOM    701  O   GLY A  92       3.617 -15.462  17.712  1.00 76.19           O  
ATOM    702  N   VAL A  93       4.046 -14.325  15.846  1.00 81.14           N  
ATOM    703  CA  VAL A  93       2.757 -13.641  15.834  1.00 81.14           C  
ATOM    704  C   VAL A  93       1.847 -14.271  14.782  1.00 81.14           C  
ATOM    705  CB  VAL A  93       2.919 -12.129  15.561  1.00 81.14           C  
ATOM    706  O   VAL A  93       2.260 -14.480  13.639  1.00 81.14           O  
ATOM    707  CG1 VAL A  93       1.560 -11.431  15.558  1.00 81.14           C  
ATOM    708  CG2 VAL A  93       3.846 -11.496  16.598  1.00 81.14           C  
ATOM    709  N   ARG A  94       0.619 -14.711  15.223  1.00 86.25           N  
ATOM    710  CA  ARG A  94      -0.390 -15.235  14.309  1.00 86.25           C  
ATOM    711  C   ARG A  94      -1.046 -14.111  13.514  1.00 86.25           C  
ATOM    712  CB  ARG A  94      -1.454 -16.023  15.076  1.00 86.25           C  
ATOM    713  O   ARG A  94      -1.627 -13.191  14.094  1.00 86.25           O  
ATOM    714  CG  ARG A  94      -0.929 -17.293  15.727  1.00 86.25           C  
ATOM    715  CD  ARG A  94      -2.014 -18.011  16.518  1.00 86.25           C  
ATOM    716  NE  ARG A  94      -3.018 -18.606  15.639  1.00 86.25           N  
ATOM    717  NH1 ARG A  94      -4.500 -19.117  17.336  1.00 86.25           N  
ATOM    718  NH2 ARG A  94      -5.015 -19.633  15.163  1.00 86.25           N  
ATOM    719  CZ  ARG A  94      -4.175 -19.117  16.048  1.00 86.25           C  
ATOM    720  N   LEU A  95      -0.820 -14.091  12.238  1.00 88.34           N  
ATOM    721  CA  LEU A  95      -1.348 -13.058  11.353  1.00 88.34           C  
ATOM    722  C   LEU A  95      -2.442 -13.621  10.452  1.00 88.34           C  
ATOM    723  CB  LEU A  95      -0.226 -12.460  10.499  1.00 88.34           C  
ATOM    724  O   LEU A  95      -2.244 -14.642   9.791  1.00 88.34           O  
ATOM    725  CG  LEU A  95      -0.645 -11.411   9.467  1.00 88.34           C  
ATOM    726  CD1 LEU A  95      -1.051 -10.116  10.163  1.00 88.34           C  
ATOM    727  CD2 LEU A  95       0.483 -11.160   8.472  1.00 88.34           C  
ATOM    728  N   SER A  96      -3.656 -13.034  10.589  1.00 90.99           N  
ATOM    729  CA  SER A  96      -4.740 -13.316   9.653  1.00 90.99           C  
ATOM    730  C   SER A  96      -4.740 -12.325   8.494  1.00 90.99           C  
ATOM    731  CB  SER A  96      -6.091 -13.275  10.369  1.00 90.99           C  
ATOM    732  O   SER A  96      -5.202 -11.191   8.639  1.00 90.99           O  
ATOM    733  OG  SER A  96      -7.138 -13.642   9.488  1.00 90.99           O  
ATOM    734  N   LEU A  97      -4.203 -12.748   7.392  1.00 91.12           N  
ATOM    735  CA  LEU A  97      -4.050 -11.893   6.219  1.00 91.12           C  
ATOM    736  C   LEU A  97      -5.193 -12.112   5.234  1.00 91.12           C  
ATOM    737  CB  LEU A  97      -2.709 -12.161   5.531  1.00 91.12           C  
ATOM    738  O   LEU A  97      -5.469 -13.247   4.840  1.00 91.12           O  
ATOM    739  CG  LEU A  97      -2.449 -11.397   4.232  1.00 91.12           C  
ATOM    740  CD1 LEU A  97      -2.350  -9.900   4.508  1.00 91.12           C  
ATOM    741  CD2 LEU A  97      -1.180 -11.906   3.557  1.00 91.12           C  
ATOM    742  N   THR A  98      -5.903 -11.054   4.937  1.00 91.94           N  
ATOM    743  CA  THR A  98      -6.936 -11.069   3.907  1.00 91.94           C  
ATOM    744  C   THR A  98      -6.424 -10.430   2.619  1.00 91.94           C  
ATOM    745  CB  THR A  98      -8.205 -10.336   4.378  1.00 91.94           C  
ATOM    746  O   THR A  98      -6.022  -9.264   2.616  1.00 91.94           O  
ATOM    747  CG2 THR A  98      -9.321 -10.448   3.344  1.00 91.94           C  
ATOM    748  OG1 THR A  98      -8.653 -10.912   5.611  1.00 91.94           O  
ATOM    749  N   VAL A  99      -6.363 -11.224   1.623  1.00 92.32           N  
ATOM    750  CA  VAL A  99      -5.874 -10.736   0.338  1.00 92.32           C  
ATOM    751  C   VAL A  99      -7.038 -10.604  -0.642  1.00 92.32           C  
ATOM    752  CB  VAL A  99      -4.787 -11.666  -0.247  1.00 92.32           C  
ATOM    753  O   VAL A  99      -7.790 -11.558  -0.853  1.00 92.32           O  
ATOM    754  CG1 VAL A  99      -4.256 -11.112  -1.568  1.00 92.32           C  
ATOM    755  CG2 VAL A  99      -3.649 -11.851   0.755  1.00 92.32           C  
ATOM    756  N   VAL A 100      -7.160  -9.383  -1.129  1.00 91.53           N  
ATOM    757  CA  VAL A 100      -8.199  -9.095  -2.112  1.00 91.53           C  
ATOM    758  C   VAL A 100      -7.578  -8.987  -3.503  1.00 91.53           C  
ATOM    759  CB  VAL A 100      -8.963  -7.797  -1.767  1.00 91.53           C  
ATOM    760  O   VAL A 100      -6.706  -8.147  -3.737  1.00 91.53           O  
ATOM    761  CG1 VAL A 100     -10.051  -7.519  -2.803  1.00 91.53           C  
ATOM    762  CG2 VAL A 100      -9.566  -7.890  -0.367  1.00 91.53           C  
ATOM    763  N   ASP A 101      -7.984  -9.949  -4.389  1.00 89.61           N  
ATOM    764  CA  ASP A 101      -7.486  -9.961  -5.761  1.00 89.61           C  
ATOM    765  C   ASP A 101      -8.493  -9.327  -6.717  1.00 89.61           C  
ATOM    766  CB  ASP A 101      -7.169 -11.391  -6.204  1.00 89.61           C  
ATOM    767  O   ASP A 101      -9.702  -9.527  -6.576  1.00 89.61           O  
ATOM    768  CG  ASP A 101      -6.391 -11.450  -7.507  1.00 89.61           C  
ATOM    769  OD1 ASP A 101      -5.806 -10.423  -7.915  1.00 89.61           O  
ATOM    770  OD2 ASP A 101      -6.366 -12.531  -8.133  1.00 89.61           O  
ATOM    771  N   THR A 102      -8.015  -8.457  -7.564  1.00 85.20           N  
ATOM    772  CA  THR A 102      -8.837  -7.823  -8.589  1.00 85.20           C  
ATOM    773  C   THR A 102      -8.462  -8.335  -9.976  1.00 85.20           C  
ATOM    774  CB  THR A 102      -8.695  -6.290  -8.549  1.00 85.20           C  
ATOM    775  O   THR A 102      -7.615  -7.748 -10.653  1.00 85.20           O  
ATOM    776  CG2 THR A 102      -9.230  -5.722  -7.238  1.00 85.20           C  
ATOM    777  OG1 THR A 102      -7.312  -5.940  -8.680  1.00 85.20           O  
ATOM    778  N   PRO A 103      -9.014  -9.580 -10.278  1.00 79.01           N  
ATOM    779  CA  PRO A 103      -8.657 -10.123 -11.591  1.00 79.01           C  
ATOM    780  C   PRO A 103      -9.262  -9.325 -12.744  1.00 79.01           C  
ATOM    781  CB  PRO A 103      -9.227 -11.543 -11.552  1.00 79.01           C  
ATOM    782  O   PRO A 103     -10.336  -8.737 -12.596  1.00 79.01           O  
ATOM    783  CG  PRO A 103     -10.376 -11.468 -10.598  1.00 79.01           C  
ATOM    784  CD  PRO A 103     -10.066 -10.429  -9.559  1.00 79.01           C  
ATOM    785  N   GLY A 104      -8.417  -9.092 -13.784  1.00 72.48           N  
ATOM    786  CA  GLY A 104      -8.992  -8.534 -14.998  1.00 72.48           C  
ATOM    787  C   GLY A 104      -8.929  -7.019 -15.047  1.00 72.48           C  
ATOM    788  O   GLY A 104      -9.605  -6.391 -15.865  1.00 72.48           O  
ATOM    789  N   PHE A 105      -8.265  -6.446 -14.092  1.00 77.74           N  
ATOM    790  CA  PHE A 105      -8.107  -4.997 -14.117  1.00 77.74           C  
ATOM    791  C   PHE A 105      -7.285  -4.563 -15.325  1.00 77.74           C  
ATOM    792  CB  PHE A 105      -7.446  -4.504 -12.827  1.00 77.74           C  
ATOM    793  O   PHE A 105      -6.209  -5.108 -15.578  1.00 77.74           O  
ATOM    794  CG  PHE A 105      -7.203  -3.019 -12.798  1.00 77.74           C  
ATOM    795  CD1 PHE A 105      -5.953  -2.499 -13.114  1.00 77.74           C  
ATOM    796  CD2 PHE A 105      -8.224  -2.143 -12.455  1.00 77.74           C  
ATOM    797  CE1 PHE A 105      -5.726  -1.125 -13.089  1.00 77.74           C  
ATOM    798  CE2 PHE A 105      -8.004  -0.768 -12.428  1.00 77.74           C  
ATOM    799  CZ  PHE A 105      -6.754  -0.262 -12.744  1.00 77.74           C  
ATOM    800  N   GLY A 106      -7.841  -3.659 -16.184  1.00 75.68           N  
ATOM    801  CA  GLY A 106      -7.111  -3.104 -17.313  1.00 75.68           C  
ATOM    802  C   GLY A 106      -7.270  -3.917 -18.584  1.00 75.68           C  
ATOM    803  O   GLY A 106      -6.600  -3.651 -19.584  1.00 75.68           O  
ATOM    804  N   ASP A 107      -8.136  -5.006 -18.619  1.00 75.88           N  
ATOM    805  CA  ASP A 107      -8.309  -5.852 -19.796  1.00 75.88           C  
ATOM    806  C   ASP A 107      -9.396  -5.300 -20.714  1.00 75.88           C  
ATOM    807  CB  ASP A 107      -8.647  -7.286 -19.382  1.00 75.88           C  
ATOM    808  O   ASP A 107      -9.355  -5.507 -21.929  1.00 75.88           O  
ATOM    809  CG  ASP A 107      -7.491  -7.993 -18.697  1.00 75.88           C  
ATOM    810  OD1 ASP A 107      -6.342  -7.510 -18.785  1.00 75.88           O  
ATOM    811  OD2 ASP A 107      -7.732  -9.046 -18.066  1.00 75.88           O  
ATOM    812  N   ASN A 108     -10.246  -4.472 -20.075  1.00 76.94           N  
ATOM    813  CA  ASN A 108     -11.367  -3.945 -20.846  1.00 76.94           C  
ATOM    814  C   ASN A 108     -11.026  -2.603 -21.486  1.00 76.94           C  
ATOM    815  CB  ASN A 108     -12.610  -3.812 -19.963  1.00 76.94           C  
ATOM    816  O   ASN A 108     -10.078  -1.935 -21.070  1.00 76.94           O  
ATOM    817  CG  ASN A 108     -13.113  -5.149 -19.456  1.00 76.94           C  
ATOM    818  ND2 ASN A 108     -13.554  -5.181 -18.204  1.00 76.94           N  
ATOM    819  OD1 ASN A 108     -13.104  -6.145 -20.183  1.00 76.94           O  
ATOM    820  N   ILE A 109     -11.610  -2.416 -22.692  1.00 75.96           N  
ATOM    821  CA  ILE A 109     -11.427  -1.139 -23.373  1.00 75.96           C  
ATOM    822  C   ILE A 109     -11.926  -0.004 -22.483  1.00 75.96           C  
ATOM    823  CB  ILE A 109     -12.157  -1.115 -24.734  1.00 75.96           C  
ATOM    824  O   ILE A 109     -11.269   1.033 -22.360  1.00 75.96           O  
ATOM    825  CG1 ILE A 109     -11.547  -2.151 -25.686  1.00 75.96           C  
ATOM    826  CG2 ILE A 109     -12.109   0.288 -25.348  1.00 75.96           C  
ATOM    827  CD1 ILE A 109     -12.337  -2.349 -26.973  1.00 75.96           C  
ATOM    828  N   ASP A 110     -13.111  -0.289 -21.877  1.00 77.72           N  
ATOM    829  CA  ASP A 110     -13.636   0.665 -20.904  1.00 77.72           C  
ATOM    830  C   ASP A 110     -13.446   0.155 -19.478  1.00 77.72           C  
ATOM    831  CB  ASP A 110     -15.116   0.944 -21.171  1.00 77.72           C  
ATOM    832  O   ASP A 110     -14.127  -0.781 -19.052  1.00 77.72           O  
ATOM    833  CG  ASP A 110     -15.664   2.088 -20.336  1.00 77.72           C  
ATOM    834  OD1 ASP A 110     -14.890   2.720 -19.584  1.00 77.72           O  
ATOM    835  OD2 ASP A 110     -16.881   2.359 -20.428  1.00 77.72           O  
ATOM    836  N   ASN A 111     -12.527   0.778 -18.778  1.00 81.49           N  
ATOM    837  CA  ASN A 111     -12.179   0.312 -17.441  1.00 81.49           C  
ATOM    838  C   ASN A 111     -12.867   1.142 -16.361  1.00 81.49           C  
ATOM    839  CB  ASN A 111     -10.662   0.336 -17.242  1.00 81.49           C  
ATOM    840  O   ASN A 111     -12.588   0.976 -15.172  1.00 81.49           O  
ATOM    841  CG  ASN A 111      -9.943  -0.679 -18.108  1.00 81.49           C  
ATOM    842  ND2 ASN A 111      -8.952  -0.219 -18.863  1.00 81.49           N  
ATOM    843  OD1 ASN A 111     -10.276  -1.867 -18.101  1.00 81.49           O  
ATOM    844  N   GLU A 112     -13.790   2.042 -16.790  1.00 84.72           N  
ATOM    845  CA  GLU A 112     -14.459   2.900 -15.817  1.00 84.72           C  
ATOM    846  C   GLU A 112     -15.274   2.076 -14.824  1.00 84.72           C  
ATOM    847  CB  GLU A 112     -15.362   3.914 -16.525  1.00 84.72           C  
ATOM    848  O   GLU A 112     -15.289   2.373 -13.628  1.00 84.72           O  
ATOM    849  CG  GLU A 112     -15.885   5.014 -15.613  1.00 84.72           C  
ATOM    850  CD  GLU A 112     -16.633   6.107 -16.359  1.00 84.72           C  
ATOM    851  OE1 GLU A 112     -17.132   7.053 -15.709  1.00 84.72           O  
ATOM    852  OE2 GLU A 112     -16.720   6.017 -17.604  1.00 84.72           O  
ATOM    853  N   ALA A 113     -15.906   1.039 -15.325  1.00 84.06           N  
ATOM    854  CA  ALA A 113     -16.721   0.178 -14.471  1.00 84.06           C  
ATOM    855  C   ALA A 113     -15.854  -0.578 -13.468  1.00 84.06           C  
ATOM    856  CB  ALA A 113     -17.527  -0.803 -15.319  1.00 84.06           C  
ATOM    857  O   ALA A 113     -16.238  -0.744 -12.308  1.00 84.06           O  
ATOM    858  N   CYS A 114     -14.691  -1.038 -13.986  1.00 84.29           N  
ATOM    859  CA  CYS A 114     -13.786  -1.778 -13.113  1.00 84.29           C  
ATOM    860  C   CYS A 114     -13.241  -0.882 -12.007  1.00 84.29           C  
ATOM    861  CB  CYS A 114     -12.630  -2.371 -13.918  1.00 84.29           C  
ATOM    862  O   CYS A 114     -13.146  -1.303 -10.852  1.00 84.29           O  
ATOM    863  SG  CYS A 114     -13.134  -3.670 -15.067  1.00 84.29           S  
ATOM    864  N   PHE A 115     -12.981   0.312 -12.382  1.00 86.48           N  
ATOM    865  CA  PHE A 115     -12.495   1.320 -11.446  1.00 86.48           C  
ATOM    866  C   PHE A 115     -13.509   1.561 -10.335  1.00 86.48           C  
ATOM    867  CB  PHE A 115     -12.193   2.632 -12.176  1.00 86.48           C  
ATOM    868  O   PHE A 115     -13.152   1.589  -9.156  1.00 86.48           O  
ATOM    869  CG  PHE A 115     -11.788   3.757 -11.261  1.00 86.48           C  
ATOM    870  CD1 PHE A 115     -12.710   4.721 -10.872  1.00 86.48           C  
ATOM    871  CD2 PHE A 115     -10.485   3.849 -10.790  1.00 86.48           C  
ATOM    872  CE1 PHE A 115     -12.338   5.763 -10.026  1.00 86.48           C  
ATOM    873  CE2 PHE A 115     -10.106   4.887  -9.944  1.00 86.48           C  
ATOM    874  CZ  PHE A 115     -11.034   5.843  -9.563  1.00 86.48           C  
ATOM    875  N   GLN A 116     -14.772   1.771 -10.745  1.00 88.63           N  
ATOM    876  CA  GLN A 116     -15.849   2.065  -9.806  1.00 88.63           C  
ATOM    877  C   GLN A 116     -16.121   0.875  -8.891  1.00 88.63           C  
ATOM    878  CB  GLN A 116     -17.124   2.454 -10.555  1.00 88.63           C  
ATOM    879  O   GLN A 116     -16.425   1.050  -7.709  1.00 88.63           O  
ATOM    880  CG  GLN A 116     -18.195   3.073  -9.666  1.00 88.63           C  
ATOM    881  CD  GLN A 116     -17.770   4.403  -9.075  1.00 88.63           C  
ATOM    882  NE2 GLN A 116     -18.356   4.760  -7.936  1.00 88.63           N  
ATOM    883  OE1 GLN A 116     -16.922   5.105  -9.635  1.00 88.63           O  
ATOM    884  N   GLU A 117     -15.960  -0.226  -9.405  1.00 89.21           N  
ATOM    885  CA  GLU A 117     -16.200  -1.432  -8.618  1.00 89.21           C  
ATOM    886  C   GLU A 117     -15.199  -1.552  -7.472  1.00 89.21           C  
ATOM    887  CB  GLU A 117     -16.132  -2.676  -9.508  1.00 89.21           C  
ATOM    888  O   GLU A 117     -15.571  -1.908  -6.352  1.00 89.21           O  
ATOM    889  CG  GLU A 117     -17.342  -2.851 -10.414  1.00 89.21           C  
ATOM    890  CD  GLU A 117     -17.584  -4.296 -10.820  1.00 89.21           C  
ATOM    891  OE1 GLU A 117     -18.711  -4.624 -11.254  1.00 89.21           O  
ATOM    892  OE2 GLU A 117     -16.638  -5.108 -10.701  1.00 89.21           O  
ATOM    893  N   ILE A 118     -13.939  -1.204  -7.778  1.00 91.09           N  
ATOM    894  CA  ILE A 118     -12.893  -1.298  -6.765  1.00 91.09           C  
ATOM    895  C   ILE A 118     -13.106  -0.222  -5.702  1.00 91.09           C  
ATOM    896  CB  ILE A 118     -11.487  -1.161  -7.391  1.00 91.09           C  
ATOM    897  O   ILE A 118     -13.012  -0.498  -4.504  1.00 91.09           O  
ATOM    898  CG1 ILE A 118     -11.219  -2.318  -8.361  1.00 91.09           C  
ATOM    899  CG2 ILE A 118     -10.414  -1.102  -6.300  1.00 91.09           C  
ATOM    900  CD1 ILE A 118      -9.945  -2.158  -9.178  1.00 91.09           C  
ATOM    901  N   VAL A 119     -13.360   0.957  -6.150  1.00 92.31           N  
ATOM    902  CA  VAL A 119     -13.611   2.062  -5.230  1.00 92.31           C  
ATOM    903  C   VAL A 119     -14.833   1.750  -4.370  1.00 92.31           C  
ATOM    904  CB  VAL A 119     -13.817   3.394  -5.986  1.00 92.31           C  
ATOM    905  O   VAL A 119     -14.822   1.979  -3.158  1.00 92.31           O  
ATOM    906  CG1 VAL A 119     -14.240   4.501  -5.023  1.00 92.31           C  
ATOM    907  CG2 VAL A 119     -12.542   3.787  -6.730  1.00 92.31           C  
ATOM    908  N   ASN A 120     -15.889   1.229  -5.017  1.00 92.42           N  
ATOM    909  CA  ASN A 120     -17.109   0.861  -4.305  1.00 92.42           C  
ATOM    910  C   ASN A 120     -16.844  -0.222  -3.263  1.00 92.42           C  
ATOM    911  CB  ASN A 120     -18.186   0.398  -5.289  1.00 92.42           C  
ATOM    912  O   ASN A 120     -17.414  -0.191  -2.171  1.00 92.42           O  
ATOM    913  CG  ASN A 120     -18.766   1.541  -6.099  1.00 92.42           C  
ATOM    914  ND2 ASN A 120     -19.497   1.207  -7.156  1.00 92.42           N  
ATOM    915  OD1 ASN A 120     -18.557   2.714  -5.779  1.00 92.42           O  
ATOM    916  N   TYR A 121     -16.024  -1.143  -3.618  1.00 92.83           N  
ATOM    917  CA  TYR A 121     -15.673  -2.204  -2.681  1.00 92.83           C  
ATOM    918  C   TYR A 121     -15.001  -1.633  -1.438  1.00 92.83           C  
ATOM    919  CB  TYR A 121     -14.749  -3.227  -3.350  1.00 92.83           C  
ATOM    920  O   TYR A 121     -15.348  -2.002  -0.313  1.00 92.83           O  
ATOM    921  CG  TYR A 121     -14.232  -4.285  -2.406  1.00 92.83           C  
ATOM    922  CD1 TYR A 121     -12.947  -4.204  -1.874  1.00 92.83           C  
ATOM    923  CD2 TYR A 121     -15.026  -5.369  -2.045  1.00 92.83           C  
ATOM    924  CE1 TYR A 121     -12.465  -5.177  -1.005  1.00 92.83           C  
ATOM    925  CE2 TYR A 121     -14.554  -6.348  -1.177  1.00 92.83           C  
ATOM    926  OH  TYR A 121     -12.803  -7.211   0.196  1.00 92.83           O  
ATOM    927  CZ  TYR A 121     -13.275  -6.244  -0.663  1.00 92.83           C  
ATOM    928  N   ILE A 122     -14.037  -0.718  -1.622  1.00 93.72           N  
ATOM    929  CA  ILE A 122     -13.308  -0.109  -0.515  1.00 93.72           C  
ATOM    930  C   ILE A 122     -14.260   0.736   0.328  1.00 93.72           C  
ATOM    931  CB  ILE A 122     -12.130   0.755  -1.020  1.00 93.72           C  
ATOM    932  O   ILE A 122     -14.234   0.669   1.560  1.00 93.72           O  
ATOM    933  CG1 ILE A 122     -11.084  -0.124  -1.716  1.00 93.72           C  
ATOM    934  CG2 ILE A 122     -11.504   1.542   0.134  1.00 93.72           C  
ATOM    935  CD1 ILE A 122      -9.990   0.662  -2.427  1.00 93.72           C  
ATOM    936  N   GLU A 123     -15.084   1.509  -0.307  1.00 93.31           N  
ATOM    937  CA  GLU A 123     -16.046   2.355   0.393  1.00 93.31           C  
ATOM    938  C   GLU A 123     -17.062   1.516   1.163  1.00 93.31           C  
ATOM    939  CB  GLU A 123     -16.767   3.279  -0.593  1.00 93.31           C  
ATOM    940  O   GLU A 123     -17.494   1.900   2.252  1.00 93.31           O  
ATOM    941  CG  GLU A 123     -15.894   4.403  -1.133  1.00 93.31           C  
ATOM    942  CD  GLU A 123     -16.637   5.342  -2.070  1.00 93.31           C  
ATOM    943  OE1 GLU A 123     -16.104   6.430  -2.386  1.00 93.31           O  
ATOM    944  OE2 GLU A 123     -17.761   4.988  -2.489  1.00 93.31           O  
ATOM    945  N   ARG A 124     -17.476   0.426   0.529  1.00 93.61           N  
ATOM    946  CA  ARG A 124     -18.397  -0.477   1.213  1.00 93.61           C  
ATOM    947  C   ARG A 124     -17.795  -0.989   2.517  1.00 93.61           C  
ATOM    948  CB  ARG A 124     -18.766  -1.654   0.308  1.00 93.61           C  
ATOM    949  O   ARG A 124     -18.499  -1.129   3.519  1.00 93.61           O  
ATOM    950  CG  ARG A 124     -19.790  -1.311  -0.763  1.00 93.61           C  
ATOM    951  CD  ARG A 124     -20.317  -2.558  -1.459  1.00 93.61           C  
ATOM    952  NE  ARG A 124     -19.316  -3.143  -2.347  1.00 93.61           N  
ATOM    953  NH1 ARG A 124     -20.416  -5.159  -2.597  1.00 93.61           N  
ATOM    954  NH2 ARG A 124     -18.420  -4.798  -3.663  1.00 93.61           N  
ATOM    955  CZ  ARG A 124     -19.386  -4.365  -2.867  1.00 93.61           C  
ATOM    956  N   GLN A 125     -16.532  -1.304   2.489  1.00 93.12           N  
ATOM    957  CA  GLN A 125     -15.852  -1.745   3.703  1.00 93.12           C  
ATOM    958  C   GLN A 125     -15.854  -0.648   4.763  1.00 93.12           C  
ATOM    959  CB  GLN A 125     -14.417  -2.172   3.390  1.00 93.12           C  
ATOM    960  O   GLN A 125     -16.042  -0.925   5.950  1.00 93.12           O  
ATOM    961  CG  GLN A 125     -14.320  -3.346   2.425  1.00 93.12           C  
ATOM    962  CD  GLN A 125     -15.153  -4.536   2.864  1.00 93.12           C  
ATOM    963  NE2 GLN A 125     -15.846  -5.157   1.916  1.00 93.12           N  
ATOM    964  OE1 GLN A 125     -15.171  -4.895   4.046  1.00 93.12           O  
ATOM    965  N   TYR A 126     -15.628   0.582   4.312  1.00 94.35           N  
ATOM    966  CA  TYR A 126     -15.687   1.715   5.229  1.00 94.35           C  
ATOM    967  C   TYR A 126     -17.092   1.887   5.795  1.00 94.35           C  
ATOM    968  CB  TYR A 126     -15.248   3.002   4.523  1.00 94.35           C  
ATOM    969  O   TYR A 126     -17.259   2.155   6.987  1.00 94.35           O  
ATOM    970  CG  TYR A 126     -13.753   3.121   4.353  1.00 94.35           C  
ATOM    971  CD1 TYR A 126     -12.886   2.241   4.998  1.00 94.35           C  
ATOM    972  CD2 TYR A 126     -13.203   4.113   3.549  1.00 94.35           C  
ATOM    973  CE1 TYR A 126     -11.508   2.347   4.847  1.00 94.35           C  
ATOM    974  CE2 TYR A 126     -11.826   4.229   3.390  1.00 94.35           C  
ATOM    975  OH  TYR A 126      -9.624   3.453   3.887  1.00 94.35           O  
ATOM    976  CZ  TYR A 126     -10.988   3.343   4.041  1.00 94.35           C  
ATOM    977  N   ASP A 127     -18.095   1.731   4.958  1.00 93.32           N  
ATOM    978  CA  ASP A 127     -19.492   1.862   5.361  1.00 93.32           C  
ATOM    979  C   ASP A 127     -19.864   0.808   6.402  1.00 93.32           C  
ATOM    980  CB  ASP A 127     -20.415   1.749   4.145  1.00 93.32           C  
ATOM    981  O   ASP A 127     -20.593   1.098   7.353  1.00 93.32           O  
ATOM    982  CG  ASP A 127     -20.369   2.975   3.250  1.00 93.32           C  
ATOM    983  OD1 ASP A 127     -19.917   4.047   3.707  1.00 93.32           O  
ATOM    984  OD2 ASP A 127     -20.791   2.868   2.078  1.00 93.32           O  
ATOM    985  N   ASP A 128     -19.384  -0.354   6.221  1.00 92.26           N  
ATOM    986  CA  ASP A 128     -19.666  -1.436   7.159  1.00 92.26           C  
ATOM    987  C   ASP A 128     -19.138  -1.105   8.553  1.00 92.26           C  
ATOM    988  CB  ASP A 128     -19.056  -2.749   6.663  1.00 92.26           C  
ATOM    989  O   ASP A 128     -19.819  -1.344   9.553  1.00 92.26           O  
ATOM    990  CG  ASP A 128     -19.776  -3.318   5.454  1.00 92.26           C  
ATOM    991  OD1 ASP A 128     -20.889  -2.849   5.130  1.00 92.26           O  
ATOM    992  OD2 ASP A 128     -19.228  -4.246   4.821  1.00 92.26           O  
ATOM    993  N   ILE A 129     -17.988  -0.490   8.582  1.00 91.72           N  
ATOM    994  CA  ILE A 129     -17.393  -0.125   9.863  1.00 91.72           C  
ATOM    995  C   ILE A 129     -18.138   1.068  10.457  1.00 91.72           C  
ATOM    996  CB  ILE A 129     -15.890   0.201   9.715  1.00 91.72           C  
ATOM    997  O   ILE A 129     -18.370   1.123  11.667  1.00 91.72           O  
ATOM    998  CG1 ILE A 129     -15.115  -1.043   9.263  1.00 91.72           C  
ATOM    999  CG2 ILE A 129     -15.325   0.751  11.028  1.00 91.72           C  
ATOM   1000  CD1 ILE A 129     -13.655  -0.774   8.924  1.00 91.72           C  
ATOM   1001  N   LEU A 130     -18.402   1.973   9.610  1.00 92.08           N  
ATOM   1002  CA  LEU A 130     -19.166   3.135  10.049  1.00 92.08           C  
ATOM   1003  C   LEU A 130     -20.514   2.713  10.626  1.00 92.08           C  
ATOM   1004  CB  LEU A 130     -19.378   4.109   8.887  1.00 92.08           C  
ATOM   1005  O   LEU A 130     -20.947   3.241  11.652  1.00 92.08           O  
ATOM   1006  CG  LEU A 130     -20.126   5.402   9.214  1.00 92.08           C  
ATOM   1007  CD1 LEU A 130     -19.361   6.208  10.258  1.00 92.08           C  
ATOM   1008  CD2 LEU A 130     -20.345   6.227   7.950  1.00 92.08           C  
ATOM   1009  N   ALA A 131     -21.201   1.833   9.985  1.00 91.08           N  
ATOM   1010  CA  ALA A 131     -22.490   1.326  10.449  1.00 91.08           C  
ATOM   1011  C   ALA A 131     -22.352   0.630  11.800  1.00 91.08           C  
ATOM   1012  CB  ALA A 131     -23.088   0.370   9.420  1.00 91.08           C  
ATOM   1013  O   ALA A 131     -23.211   0.778  12.672  1.00 91.08           O  
ATOM   1014  N   GLU A 132     -21.276  -0.096  11.890  1.00 90.70           N  
ATOM   1015  CA  GLU A 132     -21.027  -0.808  13.140  1.00 90.70           C  
ATOM   1016  C   GLU A 132     -20.663   0.158  14.263  1.00 90.70           C  
ATOM   1017  CB  GLU A 132     -19.915  -1.844  12.956  1.00 90.70           C  
ATOM   1018  O   GLU A 132     -21.082  -0.026  15.408  1.00 90.70           O  
ATOM   1019  CG  GLU A 132     -19.747  -2.784  14.141  1.00 90.70           C  
ATOM   1020  CD  GLU A 132     -21.000  -3.588  14.451  1.00 90.70           C  
ATOM   1021  OE1 GLU A 132     -21.233  -3.916  15.637  1.00 90.70           O  
ATOM   1022  OE2 GLU A 132     -21.753  -3.894  13.500  1.00 90.70           O  
ATOM   1023  N   GLU A 133     -19.817   1.153  13.935  1.00 88.46           N  
ATOM   1024  CA  GLU A 133     -19.402   2.148  14.920  1.00 88.46           C  
ATOM   1025  C   GLU A 133     -20.579   3.014  15.359  1.00 88.46           C  
ATOM   1026  CB  GLU A 133     -18.282   3.027  14.358  1.00 88.46           C  
ATOM   1027  O   GLU A 133     -20.581   3.551  16.469  1.00 88.46           O  
ATOM   1028  CG  GLU A 133     -16.913   2.362  14.372  1.00 88.46           C  
ATOM   1029  CD  GLU A 133     -15.807   3.256  13.834  1.00 88.46           C  
ATOM   1030  OE1 GLU A 133     -14.627   2.837  13.848  1.00 88.46           O  
ATOM   1031  OE2 GLU A 133     -16.122   4.385  13.397  1.00 88.46           O  
ATOM   1032  N   SER A 134     -21.585   3.153  14.484  1.00 88.48           N  
ATOM   1033  CA  SER A 134     -22.751   3.983  14.767  1.00 88.48           C  
ATOM   1034  C   SER A 134     -23.766   3.237  15.627  1.00 88.48           C  
ATOM   1035  CB  SER A 134     -23.412   4.442  13.467  1.00 88.48           C  
ATOM   1036  O   SER A 134     -24.660   3.849  16.214  1.00 88.48           O  
ATOM   1037  OG  SER A 134     -23.959   3.339  12.764  1.00 88.48           O  
ATOM   1038  N   ARG A 135     -23.633   1.921  15.757  1.00 88.76           N  
ATOM   1039  CA  ARG A 135     -24.550   1.125  16.567  1.00 88.76           C  
ATOM   1040  C   ARG A 135     -24.314   1.363  18.055  1.00 88.76           C  
ATOM   1041  CB  ARG A 135     -24.399  -0.363  16.245  1.00 88.76           C  
ATOM   1042  O   ARG A 135     -23.178   1.578  18.482  1.00 88.76           O  
ATOM   1043  CG  ARG A 135     -24.864  -0.741  14.847  1.00 88.76           C  
ATOM   1044  CD  ARG A 135     -24.711  -2.232  14.585  1.00 88.76           C  
ATOM   1045  NE  ARG A 135     -25.108  -2.585  13.225  1.00 88.76           N  
ATOM   1046  NH1 ARG A 135     -25.223  -4.857  13.625  1.00 88.76           N  
ATOM   1047  NH2 ARG A 135     -25.697  -4.030  11.541  1.00 88.76           N  
ATOM   1048  CZ  ARG A 135     -25.342  -3.823  12.800  1.00 88.76           C  
ATOM   1049  N   ILE A 136     -25.381   1.453  18.802  1.00 87.38           N  
ATOM   1050  CA  ILE A 136     -25.313   1.646  20.247  1.00 87.38           C  
ATOM   1051  C   ILE A 136     -24.683   0.419  20.902  1.00 87.38           C  
ATOM   1052  CB  ILE A 136     -26.711   1.915  20.847  1.00 87.38           C  
ATOM   1053  O   ILE A 136     -23.805   0.547  21.759  1.00 87.38           O  
ATOM   1054  CG1 ILE A 136     -27.294   3.215  20.282  1.00 87.38           C  
ATOM   1055  CG2 ILE A 136     -26.642   1.964  22.376  1.00 87.38           C  
ATOM   1056  CD1 ILE A 136     -28.764   3.431  20.613  1.00 87.38           C  
ATOM   1057  N   LYS A 137     -25.168  -0.812  20.467  1.00 87.49           N  
ATOM   1058  CA  LYS A 137     -24.553  -2.065  20.894  1.00 87.49           C  
ATOM   1059  C   LYS A 137     -23.629  -2.620  19.813  1.00 87.49           C  
ATOM   1060  CB  LYS A 137     -25.625  -3.097  21.247  1.00 87.49           C  
ATOM   1061  O   LYS A 137     -24.084  -3.292  18.885  1.00 87.49           O  
ATOM   1062  CG  LYS A 137     -26.465  -2.726  22.460  1.00 87.49           C  
ATOM   1063  CD  LYS A 137     -27.462  -3.825  22.807  1.00 87.49           C  
ATOM   1064  CE  LYS A 137     -28.316  -3.446  24.009  1.00 87.49           C  
ATOM   1065  NZ  LYS A 137     -29.301  -4.517  24.348  1.00 87.49           N  
ATOM   1066  N   ARG A 138     -22.334  -2.421  20.012  1.00 86.52           N  
ATOM   1067  CA  ARG A 138     -21.348  -2.828  19.016  1.00 86.52           C  
ATOM   1068  C   ARG A 138     -21.033  -4.315  19.133  1.00 86.52           C  
ATOM   1069  CB  ARG A 138     -20.065  -2.007  19.163  1.00 86.52           C  
ATOM   1070  O   ARG A 138     -21.033  -4.870  20.234  1.00 86.52           O  
ATOM   1071  CG  ARG A 138     -20.277  -0.506  19.050  1.00 86.52           C  
ATOM   1072  CD  ARG A 138     -18.997   0.267  19.333  1.00 86.52           C  
ATOM   1073  NE  ARG A 138     -19.235   1.708  19.372  1.00 86.52           N  
ATOM   1074  NH1 ARG A 138     -17.014   2.275  19.660  1.00 86.52           N  
ATOM   1075  NH2 ARG A 138     -18.615   3.912  19.548  1.00 86.52           N  
ATOM   1076  CZ  ARG A 138     -18.287   2.628  19.526  1.00 86.52           C  
ATOM   1077  N   ASN A 139     -20.989  -4.947  17.942  1.00 84.30           N  
ATOM   1078  CA  ASN A 139     -20.600  -6.353  17.902  1.00 84.30           C  
ATOM   1079  C   ASN A 139     -19.113  -6.531  18.192  1.00 84.30           C  
ATOM   1080  CB  ASN A 139     -20.956  -6.970  16.548  1.00 84.30           C  
ATOM   1081  O   ASN A 139     -18.267  -6.029  17.449  1.00 84.30           O  
ATOM   1082  CG  ASN A 139     -20.903  -8.485  16.565  1.00 84.30           C  
ATOM   1083  ND2 ASN A 139     -21.221  -9.102  15.433  1.00 84.30           N  
ATOM   1084  OD1 ASN A 139     -20.581  -9.096  17.588  1.00 84.30           O  
ATOM   1085  N   PRO A 140     -18.809  -7.044  19.348  1.00 80.96           N  
ATOM   1086  CA  PRO A 140     -17.405  -7.280  19.691  1.00 80.96           C  
ATOM   1087  C   PRO A 140     -16.706  -8.215  18.706  1.00 80.96           C  
ATOM   1088  CB  PRO A 140     -17.483  -7.913  21.082  1.00 80.96           C  
ATOM   1089  O   PRO A 140     -15.479  -8.185  18.585  1.00 80.96           O  
ATOM   1090  CG  PRO A 140     -18.868  -8.467  21.173  1.00 80.96           C  
ATOM   1091  CD  PRO A 140     -19.770  -7.640  20.303  1.00 80.96           C  
ATOM   1092  N   LYS A 141     -17.460  -9.023  17.990  1.00 81.26           N  
ATOM   1093  CA  LYS A 141     -16.899 -10.020  17.083  1.00 81.26           C  
ATOM   1094  C   LYS A 141     -16.812  -9.480  15.658  1.00 81.26           C  
ATOM   1095  CB  LYS A 141     -17.734 -11.301  17.108  1.00 81.26           C  
ATOM   1096  O   LYS A 141     -16.605 -10.242  14.711  1.00 81.26           O  
ATOM   1097  CG  LYS A 141     -17.692 -12.041  18.436  1.00 81.26           C  
ATOM   1098  CD  LYS A 141     -18.490 -13.338  18.379  1.00 81.26           C  
ATOM   1099  CE  LYS A 141     -18.466 -14.070  19.714  1.00 81.26           C  
ATOM   1100  NZ  LYS A 141     -19.268 -15.329  19.670  1.00 81.26           N  
ATOM   1101  N   PHE A 142     -16.999  -8.234  15.534  1.00 84.31           N  
ATOM   1102  CA  PHE A 142     -16.963  -7.623  14.210  1.00 84.31           C  
ATOM   1103  C   PHE A 142     -15.563  -7.708  13.613  1.00 84.31           C  
ATOM   1104  CB  PHE A 142     -17.416  -6.161  14.280  1.00 84.31           C  
ATOM   1105  O   PHE A 142     -14.580  -7.358  14.270  1.00 84.31           O  
ATOM   1106  CG  PHE A 142     -17.410  -5.460  12.948  1.00 84.31           C  
ATOM   1107  CD1 PHE A 142     -16.373  -4.602  12.604  1.00 84.31           C  
ATOM   1108  CD2 PHE A 142     -18.442  -5.660  12.041  1.00 84.31           C  
ATOM   1109  CE1 PHE A 142     -16.365  -3.951  11.372  1.00 84.31           C  
ATOM   1110  CE2 PHE A 142     -18.441  -5.013  10.808  1.00 84.31           C  
ATOM   1111  CZ  PHE A 142     -17.402  -4.159  10.476  1.00 84.31           C  
ATOM   1112  N   GLN A 143     -15.519  -8.308  12.424  1.00 82.14           N  
ATOM   1113  CA  GLN A 143     -14.246  -8.446  11.725  1.00 82.14           C  
ATOM   1114  C   GLN A 143     -13.974  -7.239  10.832  1.00 82.14           C  
ATOM   1115  CB  GLN A 143     -14.227  -9.729  10.892  1.00 82.14           C  
ATOM   1116  O   GLN A 143     -14.785  -6.906   9.965  1.00 82.14           O  
ATOM   1117  CG  GLN A 143     -14.303 -11.003  11.724  1.00 82.14           C  
ATOM   1118  CD  GLN A 143     -14.213 -12.261  10.880  1.00 82.14           C  
ATOM   1119  NE2 GLN A 143     -14.345 -13.416  11.523  1.00 82.14           N  
ATOM   1120  OE1 GLN A 143     -14.028 -12.194   9.661  1.00 82.14           O  
ATOM   1121  N   ASP A 144     -12.887  -6.644  11.150  1.00 87.14           N  
ATOM   1122  CA  ASP A 144     -12.462  -5.485  10.371  1.00 87.14           C  
ATOM   1123  C   ASP A 144     -11.860  -5.913   9.034  1.00 87.14           C  
ATOM   1124  CB  ASP A 144     -11.451  -4.650  11.159  1.00 87.14           C  
ATOM   1125  O   ASP A 144     -10.825  -6.582   8.999  1.00 87.14           O  
ATOM   1126  CG  ASP A 144     -11.131  -3.323  10.494  1.00 87.14           C  
ATOM   1127  OD1 ASP A 144     -11.506  -3.124   9.318  1.00 87.14           O  
ATOM   1128  OD2 ASP A 144     -10.495  -2.470  11.150  1.00 87.14           O  
ATOM   1129  N   ASN A 145     -12.547  -5.591   7.910  1.00 88.22           N  
ATOM   1130  CA  ASN A 145     -12.099  -5.973   6.574  1.00 88.22           C  
ATOM   1131  C   ASN A 145     -11.609  -4.766   5.781  1.00 88.22           C  
ATOM   1132  CB  ASN A 145     -13.220  -6.688   5.817  1.00 88.22           C  
ATOM   1133  O   ASN A 145     -11.644  -4.772   4.549  1.00 88.22           O  
ATOM   1134  CG  ASN A 145     -13.660  -7.970   6.496  1.00 88.22           C  
ATOM   1135  ND2 ASN A 145     -14.941  -8.297   6.374  1.00 88.22           N  
ATOM   1136  OD1 ASN A 145     -12.854  -8.661   7.125  1.00 88.22           O  
ATOM   1137  N   ARG A 146     -11.253  -3.724   6.466  1.00 93.26           N  
ATOM   1138  CA  ARG A 146     -10.724  -2.556   5.770  1.00 93.26           C  
ATOM   1139  C   ARG A 146      -9.386  -2.871   5.109  1.00 93.26           C  
ATOM   1140  CB  ARG A 146     -10.566  -1.380   6.737  1.00 93.26           C  
ATOM   1141  O   ARG A 146      -8.565  -3.596   5.673  1.00 93.26           O  
ATOM   1142  CG  ARG A 146     -11.882  -0.864   7.299  1.00 93.26           C  
ATOM   1143  CD  ARG A 146     -11.662   0.232   8.332  1.00 93.26           C  
ATOM   1144  NE  ARG A 146     -11.190  -0.311   9.603  1.00 93.26           N  
ATOM   1145  NH1 ARG A 146     -11.140   1.726  10.692  1.00 93.26           N  
ATOM   1146  NH2 ARG A 146     -10.526  -0.186  11.798  1.00 93.26           N  
ATOM   1147  CZ  ARG A 146     -10.953   0.411  10.694  1.00 93.26           C  
ATOM   1148  N   VAL A 147      -9.295  -2.297   3.904  1.00 95.05           N  
ATOM   1149  CA  VAL A 147      -8.045  -2.494   3.177  1.00 95.05           C  
ATOM   1150  C   VAL A 147      -6.970  -1.564   3.736  1.00 95.05           C  
ATOM   1151  CB  VAL A 147      -8.225  -2.250   1.662  1.00 95.05           C  
ATOM   1152  O   VAL A 147      -7.131  -0.341   3.725  1.00 95.05           O  
ATOM   1153  CG1 VAL A 147      -6.906  -2.461   0.921  1.00 95.05           C  
ATOM   1154  CG2 VAL A 147      -9.310  -3.168   1.100  1.00 95.05           C  
ATOM   1155  N   HIS A 148      -5.876  -2.166   4.276  1.00 95.13           N  
ATOM   1156  CA  HIS A 148      -4.811  -1.399   4.912  1.00 95.13           C  
ATOM   1157  C   HIS A 148      -3.757  -0.971   3.897  1.00 95.13           C  
ATOM   1158  CB  HIS A 148      -4.161  -2.214   6.032  1.00 95.13           C  
ATOM   1159  O   HIS A 148      -3.108   0.063   4.067  1.00 95.13           O  
ATOM   1160  CG  HIS A 148      -5.129  -2.686   7.070  1.00 95.13           C  
ATOM   1161  CD2 HIS A 148      -5.736  -2.027   8.085  1.00 95.13           C  
ATOM   1162  ND1 HIS A 148      -5.570  -3.990   7.137  1.00 95.13           N  
ATOM   1163  CE1 HIS A 148      -6.411  -4.112   8.150  1.00 95.13           C  
ATOM   1164  NE2 HIS A 148      -6.529  -2.936   8.742  1.00 95.13           N  
ATOM   1165  N   ALA A 149      -3.602  -1.783   2.868  1.00 95.52           N  
ATOM   1166  CA  ALA A 149      -2.608  -1.490   1.838  1.00 95.52           C  
ATOM   1167  C   ALA A 149      -3.085  -1.958   0.467  1.00 95.52           C  
ATOM   1168  CB  ALA A 149      -1.273  -2.144   2.186  1.00 95.52           C  
ATOM   1169  O   ALA A 149      -3.697  -3.022   0.345  1.00 95.52           O  
ATOM   1170  N   CYS A 150      -2.863  -1.078  -0.495  1.00 95.81           N  
ATOM   1171  CA  CYS A 150      -3.160  -1.415  -1.883  1.00 95.81           C  
ATOM   1172  C   CYS A 150      -1.889  -1.428  -2.725  1.00 95.81           C  
ATOM   1173  CB  CYS A 150      -4.163  -0.424  -2.472  1.00 95.81           C  
ATOM   1174  O   CYS A 150      -1.259  -0.387  -2.921  1.00 95.81           O  
ATOM   1175  SG  CYS A 150      -4.558  -0.733  -4.208  1.00 95.81           S  
ATOM   1176  N   LEU A 151      -1.549  -2.656  -3.140  1.00 96.06           N  
ATOM   1177  CA  LEU A 151      -0.400  -2.797  -4.028  1.00 96.06           C  
ATOM   1178  C   LEU A 151      -0.807  -2.580  -5.482  1.00 96.06           C  
ATOM   1179  CB  LEU A 151       0.238  -4.179  -3.865  1.00 96.06           C  
ATOM   1180  O   LEU A 151      -1.629  -3.327  -6.018  1.00 96.06           O  
ATOM   1181  CG  LEU A 151       0.710  -4.546  -2.457  1.00 96.06           C  
ATOM   1182  CD1 LEU A 151       1.204  -5.988  -2.423  1.00 96.06           C  
ATOM   1183  CD2 LEU A 151       1.803  -3.589  -1.994  1.00 96.06           C  
ATOM   1184  N   TYR A 152      -0.248  -1.496  -6.009  1.00 95.36           N  
ATOM   1185  CA  TYR A 152      -0.547  -1.226  -7.411  1.00 95.36           C  
ATOM   1186  C   TYR A 152       0.590  -1.694  -8.311  1.00 95.36           C  
ATOM   1187  CB  TYR A 152      -0.804   0.268  -7.628  1.00 95.36           C  
ATOM   1188  O   TYR A 152       1.694  -1.148  -8.261  1.00 95.36           O  
ATOM   1189  CG  TYR A 152      -1.265   0.608  -9.025  1.00 95.36           C  
ATOM   1190  CD1 TYR A 152      -0.400   1.206  -9.938  1.00 95.36           C  
ATOM   1191  CD2 TYR A 152      -2.565   0.332  -9.434  1.00 95.36           C  
ATOM   1192  CE1 TYR A 152      -0.820   1.523 -11.226  1.00 95.36           C  
ATOM   1193  CE2 TYR A 152      -2.996   0.644 -10.719  1.00 95.36           C  
ATOM   1194  OH  TYR A 152      -2.539   1.549 -12.880  1.00 95.36           O  
ATOM   1195  CZ  TYR A 152      -2.117   1.238 -11.607  1.00 95.36           C  
ATOM   1196  N   PHE A 153       0.280  -2.730  -9.182  1.00 95.13           N  
ATOM   1197  CA  PHE A 153       1.264  -3.279 -10.108  1.00 95.13           C  
ATOM   1198  C   PHE A 153       1.311  -2.463 -11.394  1.00 95.13           C  
ATOM   1199  CB  PHE A 153       0.946  -4.743 -10.427  1.00 95.13           C  
ATOM   1200  O   PHE A 153       0.315  -2.373 -12.116  1.00 95.13           O  
ATOM   1201  CG  PHE A 153       1.339  -5.701  -9.334  1.00 95.13           C  
ATOM   1202  CD1 PHE A 153       2.451  -6.522  -9.478  1.00 95.13           C  
ATOM   1203  CD2 PHE A 153       0.596  -5.780  -8.164  1.00 95.13           C  
ATOM   1204  CE1 PHE A 153       2.817  -7.410  -8.469  1.00 95.13           C  
ATOM   1205  CE2 PHE A 153       0.956  -6.665  -7.151  1.00 95.13           C  
ATOM   1206  CZ  PHE A 153       2.066  -7.479  -7.306  1.00 95.13           C  
ATOM   1207  N   ILE A 154       2.453  -1.896 -11.586  1.00 94.83           N  
ATOM   1208  CA  ILE A 154       2.669  -1.094 -12.785  1.00 94.83           C  
ATOM   1209  C   ILE A 154       3.309  -1.954 -13.873  1.00 94.83           C  
ATOM   1210  CB  ILE A 154       3.551   0.140 -12.489  1.00 94.83           C  
ATOM   1211  O   ILE A 154       4.210  -2.748 -13.595  1.00 94.83           O  
ATOM   1212  CG1 ILE A 154       2.898   1.018 -11.415  1.00 94.83           C  
ATOM   1213  CG2 ILE A 154       3.808   0.940 -13.769  1.00 94.83           C  
ATOM   1214  CD1 ILE A 154       3.838   2.044 -10.799  1.00 94.83           C  
ATOM   1215  N   SER A 155       2.815  -1.804 -15.085  1.00 93.26           N  
ATOM   1216  CA  SER A 155       3.361  -2.537 -16.222  1.00 93.26           C  
ATOM   1217  C   SER A 155       4.785  -2.090 -16.536  1.00 93.26           C  
ATOM   1218  CB  SER A 155       2.476  -2.351 -17.455  1.00 93.26           C  
ATOM   1219  O   SER A 155       5.082  -0.894 -16.525  1.00 93.26           O  
ATOM   1220  OG  SER A 155       1.167  -2.840 -17.214  1.00 93.26           O  
ATOM   1221  N   PRO A 156       5.714  -3.078 -16.761  1.00 92.44           N  
ATOM   1222  CA  PRO A 156       7.114  -2.753 -17.042  1.00 92.44           C  
ATOM   1223  C   PRO A 156       7.320  -2.201 -18.451  1.00 92.44           C  
ATOM   1224  CB  PRO A 156       7.829  -4.096 -16.873  1.00 92.44           C  
ATOM   1225  O   PRO A 156       7.978  -2.838 -19.278  1.00 92.44           O  
ATOM   1226  CG  PRO A 156       6.827  -5.119 -17.302  1.00 92.44           C  
ATOM   1227  CD  PRO A 156       5.458  -4.638 -16.915  1.00 92.44           C  
ATOM   1228  N   THR A 157       6.615  -1.069 -18.899  1.00 90.08           N  
ATOM   1229  CA  THR A 157       6.663  -0.507 -20.244  1.00 90.08           C  
ATOM   1230  C   THR A 157       8.012   0.155 -20.506  1.00 90.08           C  
ATOM   1231  CB  THR A 157       5.534   0.517 -20.462  1.00 90.08           C  
ATOM   1232  O   THR A 157       8.487   0.181 -21.644  1.00 90.08           O  
ATOM   1233  CG2 THR A 157       4.164  -0.140 -20.339  1.00 90.08           C  
ATOM   1234  OG1 THR A 157       5.644   1.556 -19.480  1.00 90.08           O  
ATOM   1235  N   GLY A 158       8.799   0.463 -19.489  1.00 86.66           N  
ATOM   1236  CA  GLY A 158      10.070   1.151 -19.653  1.00 86.66           C  
ATOM   1237  C   GLY A 158       9.918   2.646 -19.862  1.00 86.66           C  
ATOM   1238  O   GLY A 158      10.911   3.371 -19.943  1.00 86.66           O  
ATOM   1239  N   HIS A 159       8.746   3.144 -20.014  1.00 89.25           N  
ATOM   1240  CA  HIS A 159       8.503   4.571 -20.189  1.00 89.25           C  
ATOM   1241  C   HIS A 159       7.965   5.200 -18.908  1.00 89.25           C  
ATOM   1242  CB  HIS A 159       7.525   4.810 -21.342  1.00 89.25           C  
ATOM   1243  O   HIS A 159       8.563   5.052 -17.840  1.00 89.25           O  
ATOM   1244  CG  HIS A 159       8.015   4.299 -22.659  1.00 89.25           C  
ATOM   1245  CD2 HIS A 159       7.536   3.325 -23.468  1.00 89.25           C  
ATOM   1246  ND1 HIS A 159       9.135   4.804 -23.283  1.00 89.25           N  
ATOM   1247  CE1 HIS A 159       9.324   4.161 -24.423  1.00 89.25           C  
ATOM   1248  NE2 HIS A 159       8.367   3.258 -24.559  1.00 89.25           N  
ATOM   1249  N   ALA A 160       6.851   5.888 -18.994  1.00 91.19           N  
ATOM   1250  CA  ALA A 160       6.243   6.539 -17.837  1.00 91.19           C  
ATOM   1251  C   ALA A 160       4.921   5.874 -17.464  1.00 91.19           C  
ATOM   1252  CB  ALA A 160       6.028   8.025 -18.115  1.00 91.19           C  
ATOM   1253  O   ALA A 160       4.588   4.807 -17.985  1.00 91.19           O  
ATOM   1254  N   LEU A 161       4.349   6.390 -16.449  1.00 93.39           N  
ATOM   1255  CA  LEU A 161       3.061   5.894 -15.977  1.00 93.39           C  
ATOM   1256  C   LEU A 161       1.987   6.066 -17.047  1.00 93.39           C  
ATOM   1257  CB  LEU A 161       2.643   6.622 -14.697  1.00 93.39           C  
ATOM   1258  O   LEU A 161       1.921   7.107 -17.704  1.00 93.39           O  
ATOM   1259  CG  LEU A 161       3.320   6.163 -13.404  1.00 93.39           C  
ATOM   1260  CD1 LEU A 161       2.963   7.102 -12.257  1.00 93.39           C  
ATOM   1261  CD2 LEU A 161       2.921   4.729 -13.072  1.00 93.39           C  
ATOM   1262  N   ARG A 162       1.191   5.033 -17.326  1.00 92.16           N  
ATOM   1263  CA  ARG A 162       0.045   5.119 -18.225  1.00 92.16           C  
ATOM   1264  C   ARG A 162      -1.028   6.042 -17.657  1.00 92.16           C  
ATOM   1265  CB  ARG A 162      -0.542   3.729 -18.483  1.00 92.16           C  
ATOM   1266  O   ARG A 162      -1.089   6.260 -16.446  1.00 92.16           O  
ATOM   1267  CG  ARG A 162       0.396   2.793 -19.228  1.00 92.16           C  
ATOM   1268  CD  ARG A 162      -0.253   1.443 -19.499  1.00 92.16           C  
ATOM   1269  NE  ARG A 162      -0.551   0.730 -18.260  1.00 92.16           N  
ATOM   1270  NH1 ARG A 162      -1.725  -0.978 -19.282  1.00 92.16           N  
ATOM   1271  NH2 ARG A 162      -1.455  -0.968 -17.006  1.00 92.16           N  
ATOM   1272  CZ  ARG A 162      -1.243  -0.404 -18.185  1.00 92.16           C  
ATOM   1273  N   GLU A 163      -1.714   6.650 -18.557  1.00 91.14           N  
ATOM   1274  CA  GLU A 163      -2.777   7.565 -18.151  1.00 91.14           C  
ATOM   1275  C   GLU A 163      -3.812   6.857 -17.281  1.00 91.14           C  
ATOM   1276  CB  GLU A 163      -3.455   8.180 -19.378  1.00 91.14           C  
ATOM   1277  O   GLU A 163      -4.305   7.427 -16.306  1.00 91.14           O  
ATOM   1278  CG  GLU A 163      -2.604   9.219 -20.094  1.00 91.14           C  
ATOM   1279  CD  GLU A 163      -3.270   9.786 -21.338  1.00 91.14           C  
ATOM   1280  OE1 GLU A 163      -2.602  10.518 -22.104  1.00 91.14           O  
ATOM   1281  OE2 GLU A 163      -4.469   9.497 -21.548  1.00 91.14           O  
ATOM   1282  N   LEU A 164      -4.062   5.656 -17.664  1.00 90.19           N  
ATOM   1283  CA  LEU A 164      -4.991   4.840 -16.889  1.00 90.19           C  
ATOM   1284  C   LEU A 164      -4.505   4.677 -15.453  1.00 90.19           C  
ATOM   1285  CB  LEU A 164      -5.168   3.465 -17.540  1.00 90.19           C  
ATOM   1286  O   LEU A 164      -5.290   4.799 -14.510  1.00 90.19           O  
ATOM   1287  CG  LEU A 164      -6.169   2.522 -16.871  1.00 90.19           C  
ATOM   1288  CD1 LEU A 164      -7.595   3.004 -17.115  1.00 90.19           C  
ATOM   1289  CD2 LEU A 164      -5.986   1.097 -17.382  1.00 90.19           C  
ATOM   1290  N   ASP A 165      -3.229   4.479 -15.271  1.00 92.35           N  
ATOM   1291  CA  ASP A 165      -2.614   4.282 -13.962  1.00 92.35           C  
ATOM   1292  C   ASP A 165      -2.671   5.562 -13.130  1.00 92.35           C  
ATOM   1293  CB  ASP A 165      -1.164   3.818 -14.114  1.00 92.35           C  
ATOM   1294  O   ASP A 165      -2.954   5.517 -11.931  1.00 92.35           O  
ATOM   1295  CG  ASP A 165      -1.047   2.429 -14.715  1.00 92.35           C  
ATOM   1296  OD1 ASP A 165      -1.959   1.598 -14.516  1.00 92.35           O  
ATOM   1297  OD2 ASP A 165      -0.030   2.161 -15.392  1.00 92.35           O  
ATOM   1298  N   ILE A 166      -2.470   6.668 -13.800  1.00 93.76           N  
ATOM   1299  CA  ILE A 166      -2.476   7.967 -13.136  1.00 93.76           C  
ATOM   1300  C   ILE A 166      -3.870   8.260 -12.586  1.00 93.76           C  
ATOM   1301  CB  ILE A 166      -2.031   9.094 -14.095  1.00 93.76           C  
ATOM   1302  O   ILE A 166      -4.017   8.655 -11.428  1.00 93.76           O  
ATOM   1303  CG1 ILE A 166      -0.572   8.888 -14.520  1.00 93.76           C  
ATOM   1304  CG2 ILE A 166      -2.223  10.466 -13.442  1.00 93.76           C  
ATOM   1305  CD1 ILE A 166      -0.133   9.776 -15.677  1.00 93.76           C  
ATOM   1306  N   GLU A 167      -4.850   8.063 -13.431  1.00 92.31           N  
ATOM   1307  CA  GLU A 167      -6.233   8.309 -13.033  1.00 92.31           C  
ATOM   1308  C   GLU A 167      -6.654   7.382 -11.897  1.00 92.31           C  
ATOM   1309  CB  GLU A 167      -7.175   8.136 -14.228  1.00 92.31           C  
ATOM   1310  O   GLU A 167      -7.310   7.814 -10.947  1.00 92.31           O  
ATOM   1311  CG  GLU A 167      -8.631   8.442 -13.912  1.00 92.31           C  
ATOM   1312  CD  GLU A 167      -8.864   9.885 -13.493  1.00 92.31           C  
ATOM   1313  OE1 GLU A 167      -9.851  10.156 -12.772  1.00 92.31           O  
ATOM   1314  OE2 GLU A 167      -8.054  10.752 -13.891  1.00 92.31           O  
ATOM   1315  N   PHE A 168      -6.279   6.165 -11.989  1.00 91.88           N  
ATOM   1316  CA  PHE A 168      -6.646   5.186 -10.973  1.00 91.88           C  
ATOM   1317  C   PHE A 168      -6.003   5.528  -9.634  1.00 91.88           C  
ATOM   1318  CB  PHE A 168      -6.234   3.776 -11.408  1.00 91.88           C  
ATOM   1319  O   PHE A 168      -6.679   5.553  -8.603  1.00 91.88           O  
ATOM   1320  CG  PHE A 168      -6.616   2.702 -10.426  1.00 91.88           C  
ATOM   1321  CD1 PHE A 168      -5.690   2.212  -9.514  1.00 91.88           C  
ATOM   1322  CD2 PHE A 168      -7.904   2.181 -10.416  1.00 91.88           C  
ATOM   1323  CE1 PHE A 168      -6.041   1.218  -8.604  1.00 91.88           C  
ATOM   1324  CE2 PHE A 168      -8.262   1.187  -9.509  1.00 91.88           C  
ATOM   1325  CZ  PHE A 168      -7.329   0.706  -8.605  1.00 91.88           C  
ATOM   1326  N   MET A 169      -4.757   5.853  -9.561  1.00 93.88           N  
ATOM   1327  CA  MET A 169      -4.013   6.151  -8.341  1.00 93.88           C  
ATOM   1328  C   MET A 169      -4.484   7.464  -7.724  1.00 93.88           C  
ATOM   1329  CB  MET A 169      -2.512   6.217  -8.627  1.00 93.88           C  
ATOM   1330  O   MET A 169      -4.537   7.596  -6.499  1.00 93.88           O  
ATOM   1331  CG  MET A 169      -1.882   4.862  -8.908  1.00 93.88           C  
ATOM   1332  SD  MET A 169      -0.061   4.962  -9.110  1.00 93.88           S  
ATOM   1333  CE  MET A 169       0.037   5.798 -10.718  1.00 93.88           C  
ATOM   1334  N   LYS A 170      -4.886   8.343  -8.582  1.00 93.95           N  
ATOM   1335  CA  LYS A 170      -5.374   9.635  -8.108  1.00 93.95           C  
ATOM   1336  C   LYS A 170      -6.722   9.489  -7.407  1.00 93.95           C  
ATOM   1337  CB  LYS A 170      -5.492  10.623  -9.269  1.00 93.95           C  
ATOM   1338  O   LYS A 170      -6.955  10.105  -6.364  1.00 93.95           O  
ATOM   1339  CG  LYS A 170      -5.727  12.063  -8.836  1.00 93.95           C  
ATOM   1340  CD  LYS A 170      -5.699  13.016 -10.024  1.00 93.95           C  
ATOM   1341  CE  LYS A 170      -5.999  14.447  -9.600  1.00 93.95           C  
ATOM   1342  NZ  LYS A 170      -5.948  15.390 -10.758  1.00 93.95           N  
ATOM   1343  N   ARG A 171      -7.536   8.709  -7.918  1.00 91.61           N  
ATOM   1344  CA  ARG A 171      -8.882   8.516  -7.387  1.00 91.61           C  
ATOM   1345  C   ARG A 171      -8.856   7.656  -6.128  1.00 91.61           C  
ATOM   1346  CB  ARG A 171      -9.789   7.876  -8.440  1.00 91.61           C  
ATOM   1347  O   ARG A 171      -9.615   7.900  -5.188  1.00 91.61           O  
ATOM   1348  CG  ARG A 171     -10.184   8.817  -9.567  1.00 91.61           C  
ATOM   1349  CD  ARG A 171     -11.262   8.212 -10.456  1.00 91.61           C  
ATOM   1350  NE  ARG A 171     -11.495   9.022 -11.648  1.00 91.61           N  
ATOM   1351  NH1 ARG A 171     -13.367   7.852 -12.329  1.00 91.61           N  
ATOM   1352  NH2 ARG A 171     -12.608   9.628 -13.563  1.00 91.61           N  
ATOM   1353  CZ  ARG A 171     -12.489   8.832 -12.511  1.00 91.61           C  
ATOM   1354  N   LEU A 172      -7.991   6.654  -6.114  1.00 92.60           N  
ATOM   1355  CA  LEU A 172      -7.927   5.691  -5.020  1.00 92.60           C  
ATOM   1356  C   LEU A 172      -7.096   6.237  -3.863  1.00 92.60           C  
ATOM   1357  CB  LEU A 172      -7.335   4.366  -5.507  1.00 92.60           C  
ATOM   1358  O   LEU A 172      -7.288   5.837  -2.713  1.00 92.60           O  
ATOM   1359  CG  LEU A 172      -7.472   3.173  -4.559  1.00 92.60           C  
ATOM   1360  CD1 LEU A 172      -8.943   2.870  -4.296  1.00 92.60           C  
ATOM   1361  CD2 LEU A 172      -6.763   1.951  -5.131  1.00 92.60           C  
ATOM   1362  N   GLY A 173      -6.204   7.190  -4.093  1.00 90.76           N  
ATOM   1363  CA  GLY A 173      -5.231   7.749  -3.168  1.00 90.76           C  
ATOM   1364  C   GLY A 173      -5.842   8.181  -1.848  1.00 90.76           C  
ATOM   1365  O   GLY A 173      -5.338   7.830  -0.780  1.00 90.76           O  
ATOM   1366  N   PRO A 174      -6.979   8.918  -1.838  1.00 92.73           N  
ATOM   1367  CA  PRO A 174      -7.557   9.425  -0.591  1.00 92.73           C  
ATOM   1368  C   PRO A 174      -8.229   8.331   0.236  1.00 92.73           C  
ATOM   1369  CB  PRO A 174      -8.584  10.455  -1.071  1.00 92.73           C  
ATOM   1370  O   PRO A 174      -8.484   8.522   1.428  1.00 92.73           O  
ATOM   1371  CG  PRO A 174      -8.153  10.805  -2.459  1.00 92.73           C  
ATOM   1372  CD  PRO A 174      -7.445   9.621  -3.052  1.00 92.73           C  
ATOM   1373  N   ARG A 175      -8.399   7.196  -0.287  1.00 93.31           N  
ATOM   1374  CA  ARG A 175      -9.191   6.179   0.398  1.00 93.31           C  
ATOM   1375  C   ARG A 175      -8.309   5.034   0.886  1.00 93.31           C  
ATOM   1376  CB  ARG A 175     -10.288   5.640  -0.523  1.00 93.31           C  
ATOM   1377  O   ARG A 175      -8.650   4.348   1.851  1.00 93.31           O  
ATOM   1378  CG  ARG A 175     -11.241   6.708  -1.035  1.00 93.31           C  
ATOM   1379  CD  ARG A 175     -12.047   7.334   0.094  1.00 93.31           C  
ATOM   1380  NE  ARG A 175     -13.012   8.308  -0.408  1.00 93.31           N  
ATOM   1381  NH1 ARG A 175     -14.204   8.453   1.566  1.00 93.31           N  
ATOM   1382  NH2 ARG A 175     -14.834   9.697  -0.253  1.00 93.31           N  
ATOM   1383  CZ  ARG A 175     -14.014   8.817   0.303  1.00 93.31           C  
ATOM   1384  N   VAL A 176      -7.139   4.807   0.225  1.00 95.02           N  
ATOM   1385  CA  VAL A 176      -6.303   3.669   0.592  1.00 95.02           C  
ATOM   1386  C   VAL A 176      -4.829   4.048   0.467  1.00 95.02           C  
ATOM   1387  CB  VAL A 176      -6.611   2.433  -0.283  1.00 95.02           C  
ATOM   1388  O   VAL A 176      -4.480   4.976  -0.267  1.00 95.02           O  
ATOM   1389  CG1 VAL A 176      -6.168   2.670  -1.726  1.00 95.02           C  
ATOM   1390  CG2 VAL A 176      -5.931   1.191   0.290  1.00 95.02           C  
ATOM   1391  N   ASN A 177      -3.995   3.346   1.268  1.00 95.76           N  
ATOM   1392  CA  ASN A 177      -2.548   3.486   1.145  1.00 95.76           C  
ATOM   1393  C   ASN A 177      -2.018   2.763  -0.090  1.00 95.76           C  
ATOM   1394  CB  ASN A 177      -1.850   2.968   2.404  1.00 95.76           C  
ATOM   1395  O   ASN A 177      -1.936   1.533  -0.107  1.00 95.76           O  
ATOM   1396  CG  ASN A 177      -2.263   3.722   3.653  1.00 95.76           C  
ATOM   1397  ND2 ASN A 177      -2.556   2.987   4.720  1.00 95.76           N  
ATOM   1398  OD1 ASN A 177      -2.319   4.955   3.659  1.00 95.76           O  
ATOM   1399  N   ILE A 178      -1.603   3.571  -1.095  1.00 96.75           N  
ATOM   1400  CA  ILE A 178      -1.170   2.988  -2.360  1.00 96.75           C  
ATOM   1401  C   ILE A 178       0.341   2.770  -2.338  1.00 96.75           C  
ATOM   1402  CB  ILE A 178      -1.566   3.880  -3.559  1.00 96.75           C  
ATOM   1403  O   ILE A 178       1.103   3.693  -2.040  1.00 96.75           O  
ATOM   1404  CG1 ILE A 178      -3.090   4.028  -3.634  1.00 96.75           C  
ATOM   1405  CG2 ILE A 178      -1.006   3.309  -4.865  1.00 96.75           C  
ATOM   1406  CD1 ILE A 178      -3.562   5.047  -4.662  1.00 96.75           C  
ATOM   1407  N   ILE A 179       0.781   1.505  -2.649  1.00 96.54           N  
ATOM   1408  CA  ILE A 179       2.191   1.156  -2.786  1.00 96.54           C  
ATOM   1409  C   ILE A 179       2.480   0.732  -4.224  1.00 96.54           C  
ATOM   1410  CB  ILE A 179       2.592   0.032  -1.804  1.00 96.54           C  
ATOM   1411  O   ILE A 179       2.072  -0.350  -4.653  1.00 96.54           O  
ATOM   1412  CG1 ILE A 179       2.306   0.457  -0.359  1.00 96.54           C  
ATOM   1413  CG2 ILE A 179       4.067  -0.341  -1.984  1.00 96.54           C  
ATOM   1414  CD1 ILE A 179       2.471  -0.662   0.659  1.00 96.54           C  
ATOM   1415  N   PRO A 180       3.153   1.619  -4.905  1.00 96.12           N  
ATOM   1416  CA  PRO A 180       3.472   1.294  -6.297  1.00 96.12           C  
ATOM   1417  C   PRO A 180       4.515   0.185  -6.420  1.00 96.12           C  
ATOM   1418  CB  PRO A 180       4.011   2.614  -6.853  1.00 96.12           C  
ATOM   1419  O   PRO A 180       5.559   0.239  -5.765  1.00 96.12           O  
ATOM   1420  CG  PRO A 180       4.542   3.342  -5.660  1.00 96.12           C  
ATOM   1421  CD  PRO A 180       3.740   2.936  -4.457  1.00 96.12           C  
ATOM   1422  N   VAL A 181       4.165  -0.822  -7.278  1.00 95.79           N  
ATOM   1423  CA  VAL A 181       5.050  -1.959  -7.508  1.00 95.79           C  
ATOM   1424  C   VAL A 181       5.229  -2.180  -9.008  1.00 95.79           C  
ATOM   1425  CB  VAL A 181       4.509  -3.243  -6.841  1.00 95.79           C  
ATOM   1426  O   VAL A 181       4.251  -2.214  -9.758  1.00 95.79           O  
ATOM   1427  CG1 VAL A 181       5.408  -4.437  -7.160  1.00 95.79           C  
ATOM   1428  CG2 VAL A 181       4.389  -3.050  -5.331  1.00 95.79           C  
ATOM   1429  N   ILE A 182       6.454  -2.294  -9.381  1.00 95.65           N  
ATOM   1430  CA  ILE A 182       6.734  -2.636 -10.771  1.00 95.65           C  
ATOM   1431  C   ILE A 182       6.708  -4.153 -10.944  1.00 95.65           C  
ATOM   1432  CB  ILE A 182       8.095  -2.067 -11.230  1.00 95.65           C  
ATOM   1433  O   ILE A 182       7.477  -4.871 -10.300  1.00 95.65           O  
ATOM   1434  CG1 ILE A 182       8.117  -0.543 -11.073  1.00 95.65           C  
ATOM   1435  CG2 ILE A 182       8.389  -2.473 -12.678  1.00 95.65           C  
ATOM   1436  CD1 ILE A 182       9.491   0.081 -11.276  1.00 95.65           C  
ATOM   1437  N   GLY A 183       5.796  -4.605 -11.780  1.00 93.31           N  
ATOM   1438  CA  GLY A 183       5.697  -6.030 -12.053  1.00 93.31           C  
ATOM   1439  C   GLY A 183       6.645  -6.497 -13.141  1.00 93.31           C  
ATOM   1440  O   GLY A 183       7.184  -5.683 -13.894  1.00 93.31           O  
ATOM   1441  N   LYS A 184       6.999  -7.797 -13.128  1.00 92.23           N  
ATOM   1442  CA  LYS A 184       7.872  -8.419 -14.119  1.00 92.23           C  
ATOM   1443  C   LYS A 184       9.158  -7.618 -14.299  1.00 92.23           C  
ATOM   1444  CB  LYS A 184       7.149  -8.557 -15.460  1.00 92.23           C  
ATOM   1445  O   LYS A 184       9.545  -7.299 -15.425  1.00 92.23           O  
ATOM   1446  CG  LYS A 184       5.941  -9.481 -15.419  1.00 92.23           C  
ATOM   1447  CD  LYS A 184       5.383  -9.734 -16.814  1.00 92.23           C  
ATOM   1448  CE  LYS A 184       4.200 -10.692 -16.780  1.00 92.23           C  
ATOM   1449  NZ  LYS A 184       3.828 -11.162 -18.147  1.00 92.23           N  
ATOM   1450  N   ALA A 185       9.824  -7.325 -13.237  1.00 92.56           N  
ATOM   1451  CA  ALA A 185      11.025  -6.493 -13.252  1.00 92.56           C  
ATOM   1452  C   ALA A 185      12.158  -7.180 -14.010  1.00 92.56           C  
ATOM   1453  CB  ALA A 185      11.465  -6.167 -11.827  1.00 92.56           C  
ATOM   1454  O   ALA A 185      13.114  -6.527 -14.435  1.00 92.56           O  
ATOM   1455  N   ASP A 186      12.042  -8.516 -14.264  1.00 92.20           N  
ATOM   1456  CA  ASP A 186      13.073  -9.252 -14.989  1.00 92.20           C  
ATOM   1457  C   ASP A 186      13.083  -8.870 -16.468  1.00 92.20           C  
ATOM   1458  CB  ASP A 186      12.864 -10.760 -14.837  1.00 92.20           C  
ATOM   1459  O   ASP A 186      14.033  -9.181 -17.188  1.00 92.20           O  
ATOM   1460  CG  ASP A 186      11.467 -11.208 -15.228  1.00 92.20           C  
ATOM   1461  OD1 ASP A 186      10.500 -10.446 -15.012  1.00 92.20           O  
ATOM   1462  OD2 ASP A 186      11.332 -12.333 -15.755  1.00 92.20           O  
ATOM   1463  N   THR A 187      12.022  -8.153 -16.952  1.00 92.27           N  
ATOM   1464  CA  THR A 187      11.937  -7.735 -18.347  1.00 92.27           C  
ATOM   1465  C   THR A 187      12.741  -6.459 -18.579  1.00 92.27           C  
ATOM   1466  CB  THR A 187      10.475  -7.508 -18.774  1.00 92.27           C  
ATOM   1467  O   THR A 187      12.947  -6.049 -19.723  1.00 92.27           O  
ATOM   1468  CG2 THR A 187       9.628  -8.751 -18.518  1.00 92.27           C  
ATOM   1469  OG1 THR A 187       9.931  -6.411 -18.030  1.00 92.27           O  
ATOM   1470  N   LEU A 188      13.170  -5.855 -17.553  1.00 93.05           N  
ATOM   1471  CA  LEU A 188      13.953  -4.627 -17.636  1.00 93.05           C  
ATOM   1472  C   LEU A 188      15.382  -4.860 -17.157  1.00 93.05           C  
ATOM   1473  CB  LEU A 188      13.299  -3.517 -16.809  1.00 93.05           C  
ATOM   1474  O   LEU A 188      15.609  -5.631 -16.222  1.00 93.05           O  
ATOM   1475  CG  LEU A 188      11.877  -3.121 -17.209  1.00 93.05           C  
ATOM   1476  CD1 LEU A 188      11.246  -2.248 -16.129  1.00 93.05           C  
ATOM   1477  CD2 LEU A 188      11.879  -2.401 -18.553  1.00 93.05           C  
ATOM   1478  N   THR A 189      16.315  -4.202 -17.839  1.00 92.72           N  
ATOM   1479  CA  THR A 189      17.699  -4.214 -17.380  1.00 92.72           C  
ATOM   1480  C   THR A 189      17.871  -3.319 -16.155  1.00 92.72           C  
ATOM   1481  CB  THR A 189      18.660  -3.755 -18.493  1.00 92.72           C  
ATOM   1482  O   THR A 189      17.052  -2.431 -15.910  1.00 92.72           O  
ATOM   1483  CG2 THR A 189      18.531  -4.638 -19.729  1.00 92.72           C  
ATOM   1484  OG1 THR A 189      18.355  -2.401 -18.851  1.00 92.72           O  
ATOM   1485  N   PRO A 190      18.822  -3.584 -15.292  1.00 91.70           N  
ATOM   1486  CA  PRO A 190      19.014  -2.765 -14.092  1.00 91.70           C  
ATOM   1487  C   PRO A 190      19.128  -1.276 -14.407  1.00 91.70           C  
ATOM   1488  CB  PRO A 190      20.322  -3.302 -13.505  1.00 91.70           C  
ATOM   1489  O   PRO A 190      18.639  -0.440 -13.642  1.00 91.70           O  
ATOM   1490  CG  PRO A 190      20.422  -4.704 -14.013  1.00 91.70           C  
ATOM   1491  CD  PRO A 190      19.801  -4.762 -15.379  1.00 91.70           C  
ATOM   1492  N   SER A 191      19.784  -0.961 -15.578  1.00 94.48           N  
ATOM   1493  CA  SER A 191      19.898   0.436 -15.984  1.00 94.48           C  
ATOM   1494  C   SER A 191      18.540   1.011 -16.375  1.00 94.48           C  
ATOM   1495  CB  SER A 191      20.875   0.576 -17.152  1.00 94.48           C  
ATOM   1496  O   SER A 191      18.211   2.141 -16.010  1.00 94.48           O  
ATOM   1497  OG  SER A 191      20.406  -0.128 -18.289  1.00 94.48           O  
ATOM   1498  N   GLU A 192      17.741   0.216 -17.056  1.00 94.93           N  
ATOM   1499  CA  GLU A 192      16.399   0.618 -17.468  1.00 94.93           C  
ATOM   1500  C   GLU A 192      15.471   0.755 -16.265  1.00 94.93           C  
ATOM   1501  CB  GLU A 192      15.820  -0.386 -18.468  1.00 94.93           C  
ATOM   1502  O   GLU A 192      14.634   1.659 -16.220  1.00 94.93           O  
ATOM   1503  CG  GLU A 192      16.471  -0.330 -19.843  1.00 94.93           C  
ATOM   1504  CD  GLU A 192      16.040  -1.466 -20.757  1.00 94.93           C  
ATOM   1505  OE1 GLU A 192      16.328  -1.407 -21.974  1.00 94.93           O  
ATOM   1506  OE2 GLU A 192      15.408  -2.421 -20.252  1.00 94.93           O  
ATOM   1507  N   LEU A 193      15.699  -0.111 -15.364  1.00 93.78           N  
ATOM   1508  CA  LEU A 193      14.884  -0.120 -14.154  1.00 93.78           C  
ATOM   1509  C   LEU A 193      15.094   1.156 -13.347  1.00 93.78           C  
ATOM   1510  CB  LEU A 193      15.216  -1.343 -13.294  1.00 93.78           C  
ATOM   1511  O   LEU A 193      14.131   1.758 -12.866  1.00 93.78           O  
ATOM   1512  CG  LEU A 193      14.312  -1.585 -12.084  1.00 93.78           C  
ATOM   1513  CD1 LEU A 193      14.251  -3.074 -11.758  1.00 93.78           C  
ATOM   1514  CD2 LEU A 193      14.803  -0.789 -10.880  1.00 93.78           C  
ATOM   1515  N   LYS A 194      16.354   1.577 -13.223  1.00 93.82           N  
ATOM   1516  CA  LYS A 194      16.685   2.800 -12.497  1.00 93.82           C  
ATOM   1517  C   LYS A 194      16.039   4.019 -13.150  1.00 93.82           C  
ATOM   1518  CB  LYS A 194      18.201   2.987 -12.422  1.00 93.82           C  
ATOM   1519  O   LYS A 194      15.474   4.872 -12.463  1.00 93.82           O  
ATOM   1520  CG  LYS A 194      18.640   4.121 -11.508  1.00 93.82           C  
ATOM   1521  CD  LYS A 194      20.158   4.234 -11.447  1.00 93.82           C  
ATOM   1522  CE  LYS A 194      20.598   5.412 -10.588  1.00 93.82           C  
ATOM   1523  NZ  LYS A 194      22.086   5.529 -10.529  1.00 93.82           N  
ATOM   1524  N   ASP A 195      16.144   4.076 -14.497  1.00 95.53           N  
ATOM   1525  CA  ASP A 195      15.540   5.174 -15.246  1.00 95.53           C  
ATOM   1526  C   ASP A 195      14.017   5.144 -15.133  1.00 95.53           C  
ATOM   1527  CB  ASP A 195      15.960   5.117 -16.716  1.00 95.53           C  
ATOM   1528  O   ASP A 195      13.381   6.186 -14.968  1.00 95.53           O  
ATOM   1529  CG  ASP A 195      17.432   5.428 -16.925  1.00 95.53           C  
ATOM   1530  OD1 ASP A 195      18.044   6.088 -16.058  1.00 95.53           O  
ATOM   1531  OD2 ASP A 195      17.983   5.011 -17.966  1.00 95.53           O  
ATOM   1532  N   PHE A 196      13.525   3.986 -15.185  1.00 95.37           N  
ATOM   1533  CA  PHE A 196      12.080   3.810 -15.110  1.00 95.37           C  
ATOM   1534  C   PHE A 196      11.554   4.227 -13.742  1.00 95.37           C  
ATOM   1535  CB  PHE A 196      11.698   2.355 -15.398  1.00 95.37           C  
ATOM   1536  O   PHE A 196      10.525   4.899 -13.645  1.00 95.37           O  
ATOM   1537  CG  PHE A 196      10.214   2.123 -15.485  1.00 95.37           C  
ATOM   1538  CD1 PHE A 196       9.623   1.056 -14.820  1.00 95.37           C  
ATOM   1539  CD2 PHE A 196       9.409   2.972 -16.233  1.00 95.37           C  
ATOM   1540  CE1 PHE A 196       8.249   0.839 -14.899  1.00 95.37           C  
ATOM   1541  CE2 PHE A 196       8.035   2.762 -16.317  1.00 95.37           C  
ATOM   1542  CZ  PHE A 196       7.458   1.694 -15.650  1.00 95.37           C  
ATOM   1543  N   LYS A 197      12.204   3.909 -12.705  1.00 95.07           N  
ATOM   1544  CA  LYS A 197      11.844   4.293 -11.343  1.00 95.07           C  
ATOM   1545  C   LYS A 197      11.817   5.811 -11.189  1.00 95.07           C  
ATOM   1546  CB  LYS A 197      12.819   3.681 -10.337  1.00 95.07           C  
ATOM   1547  O   LYS A 197      10.902   6.361 -10.573  1.00 95.07           O  
ATOM   1548  CG  LYS A 197      12.610   2.192 -10.099  1.00 95.07           C  
ATOM   1549  CD  LYS A 197      13.517   1.670  -8.992  1.00 95.07           C  
ATOM   1550  CE  LYS A 197      13.262   0.196  -8.707  1.00 95.07           C  
ATOM   1551  NZ  LYS A 197      14.087  -0.298  -7.565  1.00 95.07           N  
ATOM   1552  N   LYS A 198      12.802   6.403 -11.732  1.00 95.01           N  
ATOM   1553  CA  LYS A 198      12.896   7.859 -11.680  1.00 95.01           C  
ATOM   1554  C   LYS A 198      11.726   8.511 -12.411  1.00 95.01           C  
ATOM   1555  CB  LYS A 198      14.219   8.334 -12.281  1.00 95.01           C  
ATOM   1556  O   LYS A 198      11.116   9.454 -11.901  1.00 95.01           O  
ATOM   1557  CG  LYS A 198      14.457   9.831 -12.148  1.00 95.01           C  
ATOM   1558  CD  LYS A 198      15.787  10.243 -12.766  1.00 95.01           C  
ATOM   1559  CE  LYS A 198      15.981  11.753 -12.724  1.00 95.01           C  
ATOM   1560  NZ  LYS A 198      17.234  12.170 -13.421  1.00 95.01           N  
ATOM   1561  N   ARG A 199      11.409   8.047 -13.489  1.00 95.08           N  
ATOM   1562  CA  ARG A 199      10.329   8.603 -14.298  1.00 95.08           C  
ATOM   1563  C   ARG A 199       8.982   8.433 -13.604  1.00 95.08           C  
ATOM   1564  CB  ARG A 199      10.295   7.940 -15.678  1.00 95.08           C  
ATOM   1565  O   ARG A 199       8.148   9.341 -13.626  1.00 95.08           O  
ATOM   1566  CG  ARG A 199      11.463   8.323 -16.573  1.00 95.08           C  
ATOM   1567  CD  ARG A 199      11.438   7.558 -17.889  1.00 95.08           C  
ATOM   1568  NE  ARG A 199      12.659   7.773 -18.661  1.00 95.08           N  
ATOM   1569  NH1 ARG A 199      12.227   6.105 -20.199  1.00 95.08           N  
ATOM   1570  NH2 ARG A 199      14.139   7.358 -20.367  1.00 95.08           N  
ATOM   1571  CZ  ARG A 199      13.006   7.078 -19.741  1.00 95.08           C  
ATOM   1572  N   ILE A 200       8.759   7.262 -13.018  1.00 95.80           N  
ATOM   1573  CA  ILE A 200       7.513   6.987 -12.310  1.00 95.80           C  
ATOM   1574  C   ILE A 200       7.366   7.948 -11.132  1.00 95.80           C  
ATOM   1575  CB  ILE A 200       7.453   5.523 -11.818  1.00 95.80           C  
ATOM   1576  O   ILE A 200       6.294   8.519 -10.919  1.00 95.80           O  
ATOM   1577  CG1 ILE A 200       7.344   4.564 -13.009  1.00 95.80           C  
ATOM   1578  CG2 ILE A 200       6.285   5.327 -10.848  1.00 95.80           C  
ATOM   1579  CD1 ILE A 200       7.472   3.094 -12.633  1.00 95.80           C  
ATOM   1580  N   MET A 201       8.426   8.162 -10.398  1.00 95.36           N  
ATOM   1581  CA  MET A 201       8.394   9.043  -9.235  1.00 95.36           C  
ATOM   1582  C   MET A 201       8.176  10.493  -9.656  1.00 95.36           C  
ATOM   1583  CB  MET A 201       9.690   8.921  -8.431  1.00 95.36           C  
ATOM   1584  O   MET A 201       7.509  11.254  -8.953  1.00 95.36           O  
ATOM   1585  CG  MET A 201       9.814   7.615  -7.663  1.00 95.36           C  
ATOM   1586  SD  MET A 201       8.426   7.353  -6.492  1.00 95.36           S  
ATOM   1587  CE  MET A 201       8.839   8.584  -5.225  1.00 95.36           C  
ATOM   1588  N   GLU A 202       8.768  10.881 -10.824  1.00 95.73           N  
ATOM   1589  CA  GLU A 202       8.538  12.215 -11.371  1.00 95.73           C  
ATOM   1590  C   GLU A 202       7.065  12.426 -11.711  1.00 95.73           C  
ATOM   1591  CB  GLU A 202       9.402  12.443 -12.614  1.00 95.73           C  
ATOM   1592  O   GLU A 202       6.507  13.492 -11.444  1.00 95.73           O  
ATOM   1593  CG  GLU A 202      10.885  12.601 -12.311  1.00 95.73           C  
ATOM   1594  CD  GLU A 202      11.746  12.691 -13.561  1.00 95.73           C  
ATOM   1595  OE1 GLU A 202      12.987  12.801 -13.436  1.00 95.73           O  
ATOM   1596  OE2 GLU A 202      11.176  12.652 -14.673  1.00 95.73           O  
ATOM   1597  N   ASP A 203       6.464  11.416 -12.276  1.00 95.72           N  
ATOM   1598  CA  ASP A 203       5.051  11.491 -12.637  1.00 95.72           C  
ATOM   1599  C   ASP A 203       4.169  11.552 -11.391  1.00 95.72           C  
ATOM   1600  CB  ASP A 203       4.654  10.295 -13.504  1.00 95.72           C  
ATOM   1601  O   ASP A 203       3.196  12.308 -11.350  1.00 95.72           O  
ATOM   1602  CG  ASP A 203       5.133  10.419 -14.940  1.00 95.72           C  
ATOM   1603  OD1 ASP A 203       5.648  11.492 -15.321  1.00 95.72           O  
ATOM   1604  OD2 ASP A 203       4.992   9.435 -15.698  1.00 95.72           O  
ATOM   1605  N   ILE A 204       4.522  10.791 -10.411  1.00 95.36           N  
ATOM   1606  CA  ILE A 204       3.760  10.765  -9.167  1.00 95.36           C  
ATOM   1607  C   ILE A 204       3.796  12.143  -8.510  1.00 95.36           C  
ATOM   1608  CB  ILE A 204       4.301   9.693  -8.195  1.00 95.36           C  
ATOM   1609  O   ILE A 204       2.779  12.624  -8.004  1.00 95.36           O  
ATOM   1610  CG1 ILE A 204       3.976   8.288  -8.714  1.00 95.36           C  
ATOM   1611  CG2 ILE A 204       3.732   9.902  -6.789  1.00 95.36           C  
ATOM   1612  CD1 ILE A 204       4.620   7.167  -7.911  1.00 95.36           C  
ATOM   1613  N   GLU A 205       4.936  12.772  -8.599  1.00 95.49           N  
ATOM   1614  CA  GLU A 205       5.099  14.106  -8.029  1.00 95.49           C  
ATOM   1615  C   GLU A 205       4.398  15.160  -8.881  1.00 95.49           C  
ATOM   1616  CB  GLU A 205       6.584  14.450  -7.884  1.00 95.49           C  
ATOM   1617  O   GLU A 205       3.748  16.063  -8.351  1.00 95.49           O  
ATOM   1618  CG  GLU A 205       6.843  15.754  -7.142  1.00 95.49           C  
ATOM   1619  CD  GLU A 205       8.316  16.000  -6.859  1.00 95.49           C  
ATOM   1620  OE1 GLU A 205       8.642  16.980  -6.150  1.00 95.49           O  
ATOM   1621  OE2 GLU A 205       9.151  15.208  -7.350  1.00 95.49           O  
ATOM   1622  N   TYR A 206       4.548  15.031 -10.170  1.00 96.44           N  
ATOM   1623  CA  TYR A 206       3.973  15.982 -11.114  1.00 96.44           C  
ATOM   1624  C   TYR A 206       2.454  16.011 -11.003  1.00 96.44           C  
ATOM   1625  CB  TYR A 206       4.385  15.633 -12.548  1.00 96.44           C  
ATOM   1626  O   TYR A 206       1.846  17.084 -10.988  1.00 96.44           O  
ATOM   1627  CG  TYR A 206       3.805  16.558 -13.589  1.00 96.44           C  
ATOM   1628  CD1 TYR A 206       2.695  16.181 -14.343  1.00 96.44           C  
ATOM   1629  CD2 TYR A 206       4.364  17.810 -13.822  1.00 96.44           C  
ATOM   1630  CE1 TYR A 206       2.158  17.030 -15.306  1.00 96.44           C  
ATOM   1631  CE2 TYR A 206       3.835  18.666 -14.782  1.00 96.44           C  
ATOM   1632  OH  TYR A 206       2.206  19.112 -16.468  1.00 96.44           O  
ATOM   1633  CZ  TYR A 206       2.733  18.268 -15.517  1.00 96.44           C  
ATOM   1634  N   TYR A 207       1.791  14.838 -10.824  1.00 95.75           N  
ATOM   1635  CA  TYR A 207       0.336  14.744 -10.776  1.00 95.75           C  
ATOM   1636  C   TYR A 207      -0.164  14.739  -9.337  1.00 95.75           C  
ATOM   1637  CB  TYR A 207      -0.145  13.482 -11.500  1.00 95.75           C  
ATOM   1638  O   TYR A 207      -1.365  14.609  -9.090  1.00 95.75           O  
ATOM   1639  CG  TYR A 207       0.067  13.521 -12.994  1.00 95.75           C  
ATOM   1640  CD1 TYR A 207      -0.716  14.336 -13.808  1.00 95.75           C  
ATOM   1641  CD2 TYR A 207       1.051  12.743 -13.594  1.00 95.75           C  
ATOM   1642  CE1 TYR A 207      -0.525  14.373 -15.185  1.00 95.75           C  
ATOM   1643  CE2 TYR A 207       1.251  12.772 -14.971  1.00 95.75           C  
ATOM   1644  OH  TYR A 207       0.653  13.623 -17.119  1.00 95.75           O  
ATOM   1645  CZ  TYR A 207       0.459  13.590 -15.756  1.00 95.75           C  
ATOM   1646  N   ASN A 208       0.702  14.858  -8.346  1.00 95.09           N  
ATOM   1647  CA  ASN A 208       0.373  14.912  -6.925  1.00 95.09           C  
ATOM   1648  C   ASN A 208      -0.477  13.717  -6.502  1.00 95.09           C  
ATOM   1649  CB  ASN A 208      -0.347  16.220  -6.590  1.00 95.09           C  
ATOM   1650  O   ASN A 208      -1.495  13.881  -5.828  1.00 95.09           O  
ATOM   1651  CG  ASN A 208       0.553  17.432  -6.725  1.00 95.09           C  
ATOM   1652  ND2 ASN A 208       0.031  18.494  -7.328  1.00 95.09           N  
ATOM   1653  OD1 ASN A 208       1.708  17.415  -6.292  1.00 95.09           O  
ATOM   1654  N   ILE A 209      -0.037  12.577  -6.904  1.00 95.01           N  
ATOM   1655  CA  ILE A 209      -0.718  11.339  -6.540  1.00 95.01           C  
ATOM   1656  C   ILE A 209      -0.324  10.932  -5.121  1.00 95.01           C  
ATOM   1657  CB  ILE A 209      -0.392  10.201  -7.533  1.00 95.01           C  
ATOM   1658  O   ILE A 209       0.862  10.788  -4.817  1.00 95.01           O  
ATOM   1659  CG1 ILE A 209      -0.743  10.625  -8.964  1.00 95.01           C  
ATOM   1660  CG2 ILE A 209      -1.131   8.917  -7.145  1.00 95.01           C  
ATOM   1661  CD1 ILE A 209      -0.199   9.692 -10.037  1.00 95.01           C  
ATOM   1662  N   PRO A 210      -1.379  10.780  -4.252  1.00 93.53           N  
ATOM   1663  CA  PRO A 210      -1.111  10.391  -2.865  1.00 93.53           C  
ATOM   1664  C   PRO A 210      -0.676   8.933  -2.734  1.00 93.53           C  
ATOM   1665  CB  PRO A 210      -2.454  10.625  -2.168  1.00 93.53           C  
ATOM   1666  O   PRO A 210      -1.475   8.023  -2.970  1.00 93.53           O  
ATOM   1667  CG  PRO A 210      -3.475  10.495  -3.252  1.00 93.53           C  
ATOM   1668  CD  PRO A 210      -2.849  10.917  -4.550  1.00 93.53           C  
ATOM   1669  N   ILE A 211       0.566   8.712  -2.585  1.00 94.98           N  
ATOM   1670  CA  ILE A 211       1.061   7.360  -2.355  1.00 94.98           C  
ATOM   1671  C   ILE A 211       1.610   7.246  -0.934  1.00 94.98           C  
ATOM   1672  CB  ILE A 211       2.149   6.973  -3.382  1.00 94.98           C  
ATOM   1673  O   ILE A 211       1.794   8.256  -0.251  1.00 94.98           O  
ATOM   1674  CG1 ILE A 211       3.366   7.895  -3.244  1.00 94.98           C  
ATOM   1675  CG2 ILE A 211       1.587   7.018  -4.806  1.00 94.98           C  
ATOM   1676  CD1 ILE A 211       4.597   7.413  -3.999  1.00 94.98           C  
ATOM   1677  N   TYR A 212       1.716   6.022  -0.465  1.00 94.06           N  
ATOM   1678  CA  TYR A 212       2.330   5.794   0.838  1.00 94.06           C  
ATOM   1679  C   TYR A 212       3.831   6.052   0.786  1.00 94.06           C  
ATOM   1680  CB  TYR A 212       2.062   4.364   1.317  1.00 94.06           C  
ATOM   1681  O   TYR A 212       4.565   5.342   0.094  1.00 94.06           O  
ATOM   1682  CG  TYR A 212       2.581   4.082   2.705  1.00 94.06           C  
ATOM   1683  CD1 TYR A 212       3.677   3.245   2.904  1.00 94.06           C  
ATOM   1684  CD2 TYR A 212       1.977   4.649   3.822  1.00 94.06           C  
ATOM   1685  CE1 TYR A 212       4.158   2.980   4.182  1.00 94.06           C  
ATOM   1686  CE2 TYR A 212       2.449   4.392   5.105  1.00 94.06           C  
ATOM   1687  OH  TYR A 212       4.010   3.299   6.542  1.00 94.06           O  
ATOM   1688  CZ  TYR A 212       3.539   3.557   5.274  1.00 94.06           C  
ATOM   1689  N   ASN A 213       4.318   7.140   1.433  1.00 90.74           N  
ATOM   1690  CA  ASN A 213       5.709   7.576   1.361  1.00 90.74           C  
ATOM   1691  C   ASN A 213       6.432   7.366   2.689  1.00 90.74           C  
ATOM   1692  CB  ASN A 213       5.790   9.045   0.940  1.00 90.74           C  
ATOM   1693  O   ASN A 213       7.363   8.103   3.017  1.00 90.74           O  
ATOM   1694  CG  ASN A 213       7.186   9.454   0.514  1.00 90.74           C  
ATOM   1695  ND2 ASN A 213       7.498  10.736   0.657  1.00 90.74           N  
ATOM   1696  OD1 ASN A 213       7.978   8.624   0.058  1.00 90.74           O  
ATOM   1697  N   PHE A 214       6.057   6.447   3.460  1.00 89.34           N  
ATOM   1698  CA  PHE A 214       6.710   6.093   4.715  1.00 89.34           C  
ATOM   1699  C   PHE A 214       6.973   7.335   5.557  1.00 89.34           C  
ATOM   1700  CB  PHE A 214       8.023   5.350   4.449  1.00 89.34           C  
ATOM   1701  O   PHE A 214       8.125   7.734   5.741  1.00 89.34           O  
ATOM   1702  CG  PHE A 214       7.861   4.114   3.606  1.00 89.34           C  
ATOM   1703  CD1 PHE A 214       7.424   2.923   4.172  1.00 89.34           C  
ATOM   1704  CD2 PHE A 214       8.146   4.143   2.247  1.00 89.34           C  
ATOM   1705  CE1 PHE A 214       7.274   1.777   3.395  1.00 89.34           C  
ATOM   1706  CE2 PHE A 214       7.998   3.002   1.464  1.00 89.34           C  
ATOM   1707  CZ  PHE A 214       7.563   1.820   2.040  1.00 89.34           C  
ATOM   1708  N   PRO A 215       5.852   7.902   6.112  1.00 85.69           N  
ATOM   1709  CA  PRO A 215       5.997   9.089   6.958  1.00 85.69           C  
ATOM   1710  C   PRO A 215       6.751   8.801   8.254  1.00 85.69           C  
ATOM   1711  CB  PRO A 215       4.550   9.495   7.247  1.00 85.69           C  
ATOM   1712  O   PRO A 215       6.693   7.683   8.771  1.00 85.69           O  
ATOM   1713  CG  PRO A 215       3.763   8.232   7.108  1.00 85.69           C  
ATOM   1714  CD  PRO A 215       4.445   7.354   6.097  1.00 85.69           C  
ATOM   1715  N   TYR A 216       7.716   9.619   8.631  1.00 85.81           N  
ATOM   1716  CA  TYR A 216       8.437   9.460   9.889  1.00 85.81           C  
ATOM   1717  C   TYR A 216       8.336  10.721  10.739  1.00 85.81           C  
ATOM   1718  CB  TYR A 216       9.908   9.124   9.626  1.00 85.81           C  
ATOM   1719  O   TYR A 216       8.083  11.810  10.218  1.00 85.81           O  
ATOM   1720  CG  TYR A 216      10.655  10.206   8.884  1.00 85.81           C  
ATOM   1721  CD1 TYR A 216      10.664  10.243   7.491  1.00 85.81           C  
ATOM   1722  CD2 TYR A 216      11.352  11.192   9.573  1.00 85.81           C  
ATOM   1723  CE1 TYR A 216      11.352  11.237   6.803  1.00 85.81           C  
ATOM   1724  CE2 TYR A 216      12.044  12.190   8.895  1.00 85.81           C  
ATOM   1725  OH  TYR A 216      12.721  13.191   6.836  1.00 85.81           O  
ATOM   1726  CZ  TYR A 216      12.038  12.205   7.512  1.00 85.81           C  
ATOM   1727  N   ASP A 217       8.224  10.443  12.023  1.00 84.76           N  
ATOM   1728  CA  ASP A 217       8.238  11.505  13.024  1.00 84.76           C  
ATOM   1729  C   ASP A 217       9.546  11.501  13.811  1.00 84.76           C  
ATOM   1730  CB  ASP A 217       7.050  11.361  13.977  1.00 84.76           C  
ATOM   1731  O   ASP A 217       9.822  10.563  14.562  1.00 84.76           O  
ATOM   1732  CG  ASP A 217       6.888  12.550  14.907  1.00 84.76           C  
ATOM   1733  OD1 ASP A 217       7.838  13.351  15.045  1.00 84.76           O  
ATOM   1734  OD2 ASP A 217       5.802  12.687  15.511  1.00 84.76           O  
ATOM   1735  N   SER A 218      10.373  12.595  13.558  1.00 83.71           N  
ATOM   1736  CA  SER A 218      11.696  12.686  14.168  1.00 83.71           C  
ATOM   1737  C   SER A 218      11.604  12.688  15.690  1.00 83.71           C  
ATOM   1738  CB  SER A 218      12.421  13.945  13.691  1.00 83.71           C  
ATOM   1739  O   SER A 218      12.530  12.247  16.374  1.00 83.71           O  
ATOM   1740  OG  SER A 218      11.638  15.100  13.938  1.00 83.71           O  
ATOM   1741  N   GLU A 219      10.405  13.009  16.278  1.00 85.89           N  
ATOM   1742  CA  GLU A 219      10.252  13.113  17.726  1.00 85.89           C  
ATOM   1743  C   GLU A 219       9.749  11.802  18.324  1.00 85.89           C  
ATOM   1744  CB  GLU A 219       9.297  14.255  18.085  1.00 85.89           C  
ATOM   1745  O   GLU A 219      10.132  11.434  19.437  1.00 85.89           O  
ATOM   1746  CG  GLU A 219       9.787  15.627  17.648  1.00 85.89           C  
ATOM   1747  CD  GLU A 219       8.838  16.753  18.027  1.00 85.89           C  
ATOM   1748  OE1 GLU A 219       9.162  17.934  17.768  1.00 85.89           O  
ATOM   1749  OE2 GLU A 219       7.761  16.451  18.588  1.00 85.89           O  
ATOM   1750  N   GLU A 220       8.962  11.054  17.587  1.00 85.81           N  
ATOM   1751  CA  GLU A 220       8.309   9.858  18.111  1.00 85.81           C  
ATOM   1752  C   GLU A 220       9.046   8.593  17.680  1.00 85.81           C  
ATOM   1753  CB  GLU A 220       6.849   9.798  17.652  1.00 85.81           C  
ATOM   1754  O   GLU A 220       9.069   7.602  18.413  1.00 85.81           O  
ATOM   1755  CG  GLU A 220       5.971  10.887  18.252  1.00 85.81           C  
ATOM   1756  CD  GLU A 220       4.509  10.766  17.854  1.00 85.81           C  
ATOM   1757  OE1 GLU A 220       3.700  11.639  18.241  1.00 85.81           O  
ATOM   1758  OE2 GLU A 220       4.169   9.788  17.150  1.00 85.81           O  
ATOM   1759  N   ASP A 221       9.766   8.743  16.529  1.00 87.61           N  
ATOM   1760  CA  ASP A 221      10.346   7.528  15.964  1.00 87.61           C  
ATOM   1761  C   ASP A 221      11.822   7.401  16.335  1.00 87.61           C  
ATOM   1762  CB  ASP A 221      10.182   7.513  14.443  1.00 87.61           C  
ATOM   1763  O   ASP A 221      12.541   8.401  16.396  1.00 87.61           O  
ATOM   1764  CG  ASP A 221       8.736   7.367  14.004  1.00 87.61           C  
ATOM   1765  OD1 ASP A 221       7.951   6.691  14.703  1.00 87.61           O  
ATOM   1766  OD2 ASP A 221       8.379   7.931  12.947  1.00 87.61           O  
ATOM   1767  N   ASP A 222      12.256   6.211  16.764  1.00 90.43           N  
ATOM   1768  CA  ASP A 222      13.654   5.938  17.081  1.00 90.43           C  
ATOM   1769  C   ASP A 222      14.520   5.973  15.823  1.00 90.43           C  
ATOM   1770  CB  ASP A 222      13.793   4.583  17.777  1.00 90.43           C  
ATOM   1771  O   ASP A 222      14.001   5.943  14.705  1.00 90.43           O  
ATOM   1772  CG  ASP A 222      13.200   3.440  16.972  1.00 90.43           C  
ATOM   1773  OD1 ASP A 222      12.321   3.686  16.119  1.00 90.43           O  
ATOM   1774  OD2 ASP A 222      13.614   2.281  17.195  1.00 90.43           O  
ATOM   1775  N   GLU A 223      15.831   6.199  15.929  1.00 90.32           N  
ATOM   1776  CA  GLU A 223      16.807   6.338  14.852  1.00 90.32           C  
ATOM   1777  C   GLU A 223      16.789   5.122  13.931  1.00 90.32           C  
ATOM   1778  CB  GLU A 223      18.212   6.544  15.423  1.00 90.32           C  
ATOM   1779  O   GLU A 223      16.928   5.257  12.713  1.00 90.32           O  
ATOM   1780  CG  GLU A 223      18.407   7.891  16.105  1.00 90.32           C  
ATOM   1781  CD  GLU A 223      19.772   8.041  16.758  1.00 90.32           C  
ATOM   1782  OE1 GLU A 223      20.012   9.067  17.434  1.00 90.32           O  
ATOM   1783  OE2 GLU A 223      20.608   7.125  16.591  1.00 90.32           O  
ATOM   1784  N   GLU A 224      16.546   3.954  14.475  1.00 89.81           N  
ATOM   1785  CA  GLU A 224      16.502   2.718  13.700  1.00 89.81           C  
ATOM   1786  C   GLU A 224      15.303   2.701  12.755  1.00 89.81           C  
ATOM   1787  CB  GLU A 224      16.457   1.501  14.628  1.00 89.81           C  
ATOM   1788  O   GLU A 224      15.430   2.319  11.590  1.00 89.81           O  
ATOM   1789  CG  GLU A 224      16.604   0.170  13.905  1.00 89.81           C  
ATOM   1790  CD  GLU A 224      16.492  -1.031  14.831  1.00 89.81           C  
ATOM   1791  OE1 GLU A 224      16.487  -2.181  14.336  1.00 89.81           O  
ATOM   1792  OE2 GLU A 224      16.407  -0.820  16.062  1.00 89.81           O  
ATOM   1793  N   THR A 225      14.195   3.134  13.241  1.00 88.02           N  
ATOM   1794  CA  THR A 225      12.974   3.187  12.445  1.00 88.02           C  
ATOM   1795  C   THR A 225      13.097   4.225  11.333  1.00 88.02           C  
ATOM   1796  CB  THR A 225      11.750   3.511  13.321  1.00 88.02           C  
ATOM   1797  O   THR A 225      12.678   3.981  10.200  1.00 88.02           O  
ATOM   1798  CG2 THR A 225      10.465   3.486  12.500  1.00 88.02           C  
ATOM   1799  OG1 THR A 225      11.652   2.543  14.372  1.00 88.02           O  
ATOM   1800  N   ILE A 226      13.750   5.332  11.636  1.00 90.67           N  
ATOM   1801  CA  ILE A 226      13.940   6.403  10.663  1.00 90.67           C  
ATOM   1802  C   ILE A 226      14.843   5.917   9.531  1.00 90.67           C  
ATOM   1803  CB  ILE A 226      14.540   7.665  11.323  1.00 90.67           C  
ATOM   1804  O   ILE A 226      14.568   6.174   8.356  1.00 90.67           O  
ATOM   1805  CG1 ILE A 226      13.560   8.248  12.348  1.00 90.67           C  
ATOM   1806  CG2 ILE A 226      14.906   8.706  10.261  1.00 90.67           C  
ATOM   1807  CD1 ILE A 226      14.138   9.386  13.178  1.00 90.67           C  
ATOM   1808  N   GLU A 227      15.914   5.250   9.835  1.00 91.79           N  
ATOM   1809  CA  GLU A 227      16.838   4.719   8.838  1.00 91.79           C  
ATOM   1810  C   GLU A 227      16.153   3.689   7.943  1.00 91.79           C  
ATOM   1811  CB  GLU A 227      18.061   4.096   9.516  1.00 91.79           C  
ATOM   1812  O   GLU A 227      16.358   3.682   6.728  1.00 91.79           O  
ATOM   1813  CG  GLU A 227      18.976   5.110  10.186  1.00 91.79           C  
ATOM   1814  CD  GLU A 227      20.120   4.470  10.956  1.00 91.79           C  
ATOM   1815  OE1 GLU A 227      20.906   5.203  11.597  1.00 91.79           O  
ATOM   1816  OE2 GLU A 227      20.232   3.224  10.917  1.00 91.79           O  
ATOM   1817  N   GLU A 228      15.369   2.867   8.594  1.00 91.50           N  
ATOM   1818  CA  GLU A 228      14.635   1.859   7.835  1.00 91.50           C  
ATOM   1819  C   GLU A 228      13.646   2.505   6.870  1.00 91.50           C  
ATOM   1820  CB  GLU A 228      13.901   0.904   8.780  1.00 91.50           C  
ATOM   1821  O   GLU A 228      13.525   2.080   5.719  1.00 91.50           O  
ATOM   1822  CG  GLU A 228      14.821  -0.052   9.526  1.00 91.50           C  
ATOM   1823  CD  GLU A 228      14.083  -0.960  10.497  1.00 91.50           C  
ATOM   1824  OE1 GLU A 228      14.744  -1.728  11.232  1.00 91.50           O  
ATOM   1825  OE2 GLU A 228      12.833  -0.903  10.523  1.00 91.50           O  
ATOM   1826  N   ASN A 229      12.938   3.505   7.342  1.00 92.43           N  
ATOM   1827  CA  ASN A 229      11.987   4.236   6.512  1.00 92.43           C  
ATOM   1828  C   ASN A 229      12.678   4.919   5.335  1.00 92.43           C  
ATOM   1829  CB  ASN A 229      11.224   5.266   7.348  1.00 92.43           C  
ATOM   1830  O   ASN A 229      12.156   4.921   4.219  1.00 92.43           O  
ATOM   1831  CG  ASN A 229      10.182   4.630   8.248  1.00 92.43           C  
ATOM   1832  ND2 ASN A 229       9.614   5.423   9.150  1.00 92.43           N  
ATOM   1833  OD1 ASN A 229       9.891   3.437   8.134  1.00 92.43           O  
ATOM   1834  N   GLN A 230      13.866   5.451   5.566  1.00 92.48           N  
ATOM   1835  CA  GLN A 230      14.638   6.111   4.519  1.00 92.48           C  
ATOM   1836  C   GLN A 230      15.088   5.113   3.455  1.00 92.48           C  
ATOM   1837  CB  GLN A 230      15.852   6.825   5.115  1.00 92.48           C  
ATOM   1838  O   GLN A 230      15.045   5.411   2.260  1.00 92.48           O  
ATOM   1839  CG  GLN A 230      15.505   8.099   5.873  1.00 92.48           C  
ATOM   1840  CD  GLN A 230      16.715   8.743   6.523  1.00 92.48           C  
ATOM   1841  NE2 GLN A 230      16.491   9.841   7.237  1.00 92.48           N  
ATOM   1842  OE1 GLN A 230      17.843   8.258   6.385  1.00 92.48           O  
ATOM   1843  N   GLU A 231      15.488   3.993   3.918  1.00 92.76           N  
ATOM   1844  CA  GLU A 231      15.910   2.942   2.997  1.00 92.76           C  
ATOM   1845  C   GLU A 231      14.748   2.475   2.124  1.00 92.76           C  
ATOM   1846  CB  GLU A 231      16.500   1.758   3.766  1.00 92.76           C  
ATOM   1847  O   GLU A 231      14.906   2.296   0.915  1.00 92.76           O  
ATOM   1848  CG  GLU A 231      17.839   2.057   4.424  1.00 92.76           C  
ATOM   1849  CD  GLU A 231      18.377   0.896   5.245  1.00 92.76           C  
ATOM   1850  OE1 GLU A 231      19.422   1.059   5.915  1.00 92.76           O  
ATOM   1851  OE2 GLU A 231      17.749  -0.186   5.218  1.00 92.76           O  
ATOM   1852  N   LEU A 232      13.639   2.344   2.673  1.00 93.08           N  
ATOM   1853  CA  LEU A 232      12.460   1.873   1.955  1.00 93.08           C  
ATOM   1854  C   LEU A 232      11.969   2.925   0.966  1.00 93.08           C  
ATOM   1855  CB  LEU A 232      11.341   1.517   2.937  1.00 93.08           C  
ATOM   1856  O   LEU A 232      11.526   2.589  -0.135  1.00 93.08           O  
ATOM   1857  CG  LEU A 232      11.549   0.252   3.772  1.00 93.08           C  
ATOM   1858  CD1 LEU A 232      10.467   0.139   4.841  1.00 93.08           C  
ATOM   1859  CD2 LEU A 232      11.555  -0.984   2.878  1.00 93.08           C  
ATOM   1860  N   ARG A 233      12.133   4.140   1.359  1.00 92.92           N  
ATOM   1861  CA  ARG A 233      11.741   5.237   0.480  1.00 92.92           C  
ATOM   1862  C   ARG A 233      12.593   5.257  -0.784  1.00 92.92           C  
ATOM   1863  CB  ARG A 233      11.854   6.577   1.210  1.00 92.92           C  
ATOM   1864  O   ARG A 233      12.101   5.584  -1.866  1.00 92.92           O  
ATOM   1865  CG  ARG A 233      10.691   6.869   2.146  1.00 92.92           C  
ATOM   1866  CD  ARG A 233      10.769   8.277   2.720  1.00 92.92           C  
ATOM   1867  NE  ARG A 233      11.270   8.272   4.091  1.00 92.92           N  
ATOM   1868  NH1 ARG A 233      11.201  10.568   4.343  1.00 92.92           N  
ATOM   1869  NH2 ARG A 233      11.923   9.242   6.068  1.00 92.92           N  
ATOM   1870  CZ  ARG A 233      11.463   9.361   4.831  1.00 92.92           C  
ATOM   1871  N   SER A 234      13.844   4.920  -0.603  1.00 92.92           N  
ATOM   1872  CA  SER A 234      14.767   4.927  -1.734  1.00 92.92           C  
ATOM   1873  C   SER A 234      14.455   3.795  -2.707  1.00 92.92           C  
ATOM   1874  CB  SER A 234      16.212   4.809  -1.248  1.00 92.92           C  
ATOM   1875  O   SER A 234      14.816   3.864  -3.884  1.00 92.92           O  
ATOM   1876  OG  SER A 234      16.464   3.516  -0.726  1.00 92.92           O  
ATOM   1877  N   LEU A 235      13.670   2.866  -2.246  1.00 92.75           N  
ATOM   1878  CA  LEU A 235      13.384   1.694  -3.066  1.00 92.75           C  
ATOM   1879  C   LEU A 235      12.079   1.873  -3.834  1.00 92.75           C  
ATOM   1880  CB  LEU A 235      13.309   0.436  -2.195  1.00 92.75           C  
ATOM   1881  O   LEU A 235      11.753   1.068  -4.709  1.00 92.75           O  
ATOM   1882  CG  LEU A 235      14.624  -0.036  -1.572  1.00 92.75           C  
ATOM   1883  CD1 LEU A 235      14.370  -1.197  -0.616  1.00 92.75           C  
ATOM   1884  CD2 LEU A 235      15.616  -0.438  -2.658  1.00 92.75           C  
ATOM   1885  N   LEU A 236      11.333   2.932  -3.577  1.00 93.94           N  
ATOM   1886  CA  LEU A 236      10.076   3.200  -4.267  1.00 93.94           C  
ATOM   1887  C   LEU A 236      10.330   3.721  -5.677  1.00 93.94           C  
ATOM   1888  CB  LEU A 236       9.238   4.210  -3.480  1.00 93.94           C  
ATOM   1889  O   LEU A 236      11.211   4.558  -5.885  1.00 93.94           O  
ATOM   1890  CG  LEU A 236       8.566   3.690  -2.208  1.00 93.94           C  
ATOM   1891  CD1 LEU A 236       7.901   4.836  -1.452  1.00 93.94           C  
ATOM   1892  CD2 LEU A 236       7.550   2.604  -2.545  1.00 93.94           C  
ATOM   1893  N   PRO A 237       9.495   3.180  -6.588  1.00 95.03           N  
ATOM   1894  CA  PRO A 237       8.573   2.046  -6.488  1.00 95.03           C  
ATOM   1895  C   PRO A 237       9.296   0.707  -6.367  1.00 95.03           C  
ATOM   1896  CB  PRO A 237       7.778   2.122  -7.794  1.00 95.03           C  
ATOM   1897  O   PRO A 237      10.448   0.583  -6.790  1.00 95.03           O  
ATOM   1898  CG  PRO A 237       8.712   2.755  -8.774  1.00 95.03           C  
ATOM   1899  CD  PRO A 237       9.604   3.709  -8.034  1.00 95.03           C  
ATOM   1900  N   PHE A 238       8.614  -0.354  -5.732  1.00 95.69           N  
ATOM   1901  CA  PHE A 238       9.236  -1.660  -5.550  1.00 95.69           C  
ATOM   1902  C   PHE A 238       9.239  -2.445  -6.855  1.00 95.69           C  
ATOM   1903  CB  PHE A 238       8.511  -2.456  -4.460  1.00 95.69           C  
ATOM   1904  O   PHE A 238       8.244  -2.455  -7.582  1.00 95.69           O  
ATOM   1905  CG  PHE A 238       8.667  -1.876  -3.080  1.00 95.69           C  
ATOM   1906  CD1 PHE A 238       9.819  -2.109  -2.339  1.00 95.69           C  
ATOM   1907  CD2 PHE A 238       7.660  -1.098  -2.523  1.00 95.69           C  
ATOM   1908  CE1 PHE A 238       9.966  -1.574  -1.061  1.00 95.69           C  
ATOM   1909  CE2 PHE A 238       7.800  -0.560  -1.247  1.00 95.69           C  
ATOM   1910  CZ  PHE A 238       8.953  -0.800  -0.517  1.00 95.69           C  
ATOM   1911  N   ALA A 239      10.356  -2.963  -7.147  1.00 95.26           N  
ATOM   1912  CA  ALA A 239      10.506  -3.840  -8.305  1.00 95.26           C  
ATOM   1913  C   ALA A 239      10.518  -5.307  -7.884  1.00 95.26           C  
ATOM   1914  CB  ALA A 239      11.783  -3.499  -9.069  1.00 95.26           C  
ATOM   1915  O   ALA A 239      11.457  -5.764  -7.228  1.00 95.26           O  
ATOM   1916  N   ILE A 240       9.488  -6.012  -8.390  1.00 94.67           N  
ATOM   1917  CA  ILE A 240       9.334  -7.365  -7.866  1.00 94.67           C  
ATOM   1918  C   ILE A 240       9.278  -8.362  -9.021  1.00 94.67           C  
ATOM   1919  CB  ILE A 240       8.070  -7.490  -6.987  1.00 94.67           C  
ATOM   1920  O   ILE A 240       8.881  -8.011 -10.134  1.00 94.67           O  
ATOM   1921  CG1 ILE A 240       6.814  -7.185  -7.812  1.00 94.67           C  
ATOM   1922  CG2 ILE A 240       8.164  -6.565  -5.770  1.00 94.67           C  
ATOM   1923  CD1 ILE A 240       5.513  -7.585  -7.129  1.00 94.67           C  
ATOM   1924  N   ILE A 241       9.727  -9.484  -8.641  1.00 93.09           N  
ATOM   1925  CA  ILE A 241       9.668 -10.642  -9.526  1.00 93.09           C  
ATOM   1926  C   ILE A 241       8.997 -11.809  -8.805  1.00 93.09           C  
ATOM   1927  CB  ILE A 241      11.075 -11.052 -10.015  1.00 93.09           C  
ATOM   1928  O   ILE A 241       9.358 -12.137  -7.673  1.00 93.09           O  
ATOM   1929  CG1 ILE A 241      11.752  -9.882 -10.738  1.00 93.09           C  
ATOM   1930  CG2 ILE A 241      10.994 -12.283 -10.922  1.00 93.09           C  
ATOM   1931  CD1 ILE A 241      13.254 -10.049 -10.915  1.00 93.09           C  
ATOM   1932  N   GLY A 242       7.920 -12.335  -9.353  1.00 87.05           N  
ATOM   1933  CA  GLY A 242       7.246 -13.484  -8.770  1.00 87.05           C  
ATOM   1934  C   GLY A 242       7.479 -14.768  -9.543  1.00 87.05           C  
ATOM   1935  O   GLY A 242       7.654 -14.742 -10.763  1.00 87.05           O  
ATOM   1936  N   SER A 243       7.671 -15.936  -8.777  1.00 86.80           N  
ATOM   1937  CA  SER A 243       7.812 -17.240  -9.417  1.00 86.80           C  
ATOM   1938  C   SER A 243       7.131 -18.333  -8.600  1.00 86.80           C  
ATOM   1939  CB  SER A 243       9.289 -17.584  -9.613  1.00 86.80           C  
ATOM   1940  O   SER A 243       7.149 -18.297  -7.368  1.00 86.80           O  
ATOM   1941  OG  SER A 243       9.437 -18.902 -10.113  1.00 86.80           O  
ATOM   1942  N   ASP A 244       6.472 -19.206  -9.287  1.00 82.53           N  
ATOM   1943  CA  ASP A 244       5.894 -20.388  -8.655  1.00 82.53           C  
ATOM   1944  C   ASP A 244       6.836 -21.585  -8.762  1.00 82.53           C  
ATOM   1945  CB  ASP A 244       4.541 -20.725  -9.283  1.00 82.53           C  
ATOM   1946  O   ASP A 244       6.654 -22.589  -8.071  1.00 82.53           O  
ATOM   1947  CG  ASP A 244       3.457 -19.721  -8.931  1.00 82.53           C  
ATOM   1948  OD1 ASP A 244       3.573 -19.038  -7.891  1.00 82.53           O  
ATOM   1949  OD2 ASP A 244       2.476 -19.615  -9.699  1.00 82.53           O  
ATOM   1950  N   GLU A 245       7.902 -21.418  -9.502  1.00 84.73           N  
ATOM   1951  CA  GLU A 245       8.834 -22.511  -9.765  1.00 84.73           C  
ATOM   1952  C   GLU A 245       9.993 -22.497  -8.773  1.00 84.73           C  
ATOM   1953  CB  GLU A 245       9.366 -22.431 -11.198  1.00 84.73           C  
ATOM   1954  O   GLU A 245      10.481 -21.430  -8.394  1.00 84.73           O  
ATOM   1955  CG  GLU A 245       8.287 -22.552 -12.263  1.00 84.73           C  
ATOM   1956  CD  GLU A 245       8.834 -22.501 -13.680  1.00 84.73           C  
ATOM   1957  OE1 GLU A 245       8.049 -22.676 -14.641  1.00 84.73           O  
ATOM   1958  OE2 GLU A 245      10.057 -22.284 -13.832  1.00 84.73           O  
ATOM   1959  N   GLU A 246      10.280 -23.682  -8.225  1.00 85.42           N  
ATOM   1960  CA  GLU A 246      11.423 -23.846  -7.332  1.00 85.42           C  
ATOM   1961  C   GLU A 246      12.634 -24.395  -8.080  1.00 85.42           C  
ATOM   1962  CB  GLU A 246      11.065 -24.767  -6.163  1.00 85.42           C  
ATOM   1963  O   GLU A 246      12.517 -25.362  -8.837  1.00 85.42           O  
ATOM   1964  CG  GLU A 246      10.044 -24.173  -5.203  1.00 85.42           C  
ATOM   1965  CD  GLU A 246       9.712 -25.091  -4.037  1.00 85.42           C  
ATOM   1966  OE1 GLU A 246       8.971 -24.666  -3.122  1.00 85.42           O  
ATOM   1967  OE2 GLU A 246      10.198 -26.244  -4.039  1.00 85.42           O  
ATOM   1968  N   ILE A 247      13.723 -23.628  -8.063  1.00 87.24           N  
ATOM   1969  CA  ILE A 247      14.953 -24.044  -8.726  1.00 87.24           C  
ATOM   1970  C   ILE A 247      16.047 -24.276  -7.686  1.00 87.24           C  
ATOM   1971  CB  ILE A 247      15.416 -23.000  -9.767  1.00 87.24           C  
ATOM   1972  O   ILE A 247      15.990 -23.727  -6.583  1.00 87.24           O  
ATOM   1973  CG1 ILE A 247      15.643 -21.641  -9.095  1.00 87.24           C  
ATOM   1974  CG2 ILE A 247      14.398 -22.885 -10.905  1.00 87.24           C  
ATOM   1975  CD1 ILE A 247      16.353 -20.624  -9.979  1.00 87.24           C  
ATOM   1976  N   THR A 248      16.892 -25.245  -7.935  1.00 86.84           N  
ATOM   1977  CA  THR A 248      18.023 -25.566  -7.071  1.00 86.84           C  
ATOM   1978  C   THR A 248      19.273 -24.813  -7.517  1.00 86.84           C  
ATOM   1979  CB  THR A 248      18.308 -27.079  -7.062  1.00 86.84           C  
ATOM   1980  O   THR A 248      19.760 -25.011  -8.632  1.00 86.84           O  
ATOM   1981  CG2 THR A 248      19.397 -27.428  -6.053  1.00 86.84           C  
ATOM   1982  OG1 THR A 248      17.109 -27.783  -6.717  1.00 86.84           O  
ATOM   1983  N   VAL A 249      19.585 -23.748  -6.807  1.00 81.66           N  
ATOM   1984  CA  VAL A 249      20.797 -22.963  -7.018  1.00 81.66           C  
ATOM   1985  C   VAL A 249      21.774 -23.201  -5.869  1.00 81.66           C  
ATOM   1986  CB  VAL A 249      20.482 -21.456  -7.146  1.00 81.66           C  
ATOM   1987  O   VAL A 249      21.447 -22.950  -4.706  1.00 81.66           O  
ATOM   1988  CG1 VAL A 249      21.761 -20.655  -7.386  1.00 81.66           C  
ATOM   1989  CG2 VAL A 249      19.478 -21.215  -8.272  1.00 81.66           C  
ATOM   1990  N   ASP A 250      22.919 -23.743  -6.094  1.00 83.16           N  
ATOM   1991  CA  ASP A 250      23.991 -23.980  -5.132  1.00 83.16           C  
ATOM   1992  C   ASP A 250      23.549 -24.957  -4.046  1.00 83.16           C  
ATOM   1993  CB  ASP A 250      24.447 -22.663  -4.502  1.00 83.16           C  
ATOM   1994  O   ASP A 250      23.856 -24.764  -2.867  1.00 83.16           O  
ATOM   1995  CG  ASP A 250      25.080 -21.713  -5.503  1.00 83.16           C  
ATOM   1996  OD1 ASP A 250      25.669 -22.183  -6.501  1.00 83.16           O  
ATOM   1997  OD2 ASP A 250      24.992 -20.484  -5.292  1.00 83.16           O  
ATOM   1998  N   GLY A 251      22.639 -25.885  -4.298  1.00 84.47           N  
ATOM   1999  CA  GLY A 251      22.206 -26.896  -3.346  1.00 84.47           C  
ATOM   2000  C   GLY A 251      20.976 -26.486  -2.558  1.00 84.47           C  
ATOM   2001  O   GLY A 251      20.461 -27.263  -1.752  1.00 84.47           O  
ATOM   2002  N   ARG A 252      20.604 -25.256  -2.661  1.00 86.18           N  
ATOM   2003  CA  ARG A 252      19.423 -24.765  -1.959  1.00 86.18           C  
ATOM   2004  C   ARG A 252      18.247 -24.599  -2.915  1.00 86.18           C  
ATOM   2005  CB  ARG A 252      19.724 -23.436  -1.263  1.00 86.18           C  
ATOM   2006  O   ARG A 252      18.425 -24.175  -4.059  1.00 86.18           O  
ATOM   2007  CG  ARG A 252      20.762 -23.540  -0.158  1.00 86.18           C  
ATOM   2008  CD  ARG A 252      21.007 -22.197   0.515  1.00 86.18           C  
ATOM   2009  NE  ARG A 252      22.080 -22.276   1.502  1.00 86.18           N  
ATOM   2010  NH1 ARG A 252      21.830 -20.105   2.253  1.00 86.18           N  
ATOM   2011  NH2 ARG A 252      23.436 -21.461   3.167  1.00 86.18           N  
ATOM   2012  CZ  ARG A 252      22.446 -21.280   2.305  1.00 86.18           C  
ATOM   2013  N   LYS A 253      17.104 -25.087  -2.415  1.00 87.13           N  
ATOM   2014  CA  LYS A 253      15.873 -24.890  -3.176  1.00 87.13           C  
ATOM   2015  C   LYS A 253      15.326 -23.479  -2.980  1.00 87.13           C  
ATOM   2016  CB  LYS A 253      14.820 -25.922  -2.769  1.00 87.13           C  
ATOM   2017  O   LYS A 253      14.949 -23.103  -1.868  1.00 87.13           O  
ATOM   2018  CG  LYS A 253      15.172 -27.351  -3.154  1.00 87.13           C  
ATOM   2019  CD  LYS A 253      14.055 -28.320  -2.790  1.00 87.13           C  
ATOM   2020  CE  LYS A 253      14.420 -29.755  -3.146  1.00 87.13           C  
ATOM   2021  NZ  LYS A 253      13.322 -30.708  -2.800  1.00 87.13           N  
ATOM   2022  N   VAL A 254      15.510 -22.713  -4.053  1.00 88.18           N  
ATOM   2023  CA  VAL A 254      15.016 -21.343  -3.964  1.00 88.18           C  
ATOM   2024  C   VAL A 254      13.988 -21.091  -5.064  1.00 88.18           C  
ATOM   2025  CB  VAL A 254      16.167 -20.317  -4.065  1.00 88.18           C  
ATOM   2026  O   VAL A 254      13.967 -21.795  -6.076  1.00 88.18           O  
ATOM   2027  CG1 VAL A 254      17.106 -20.439  -2.866  1.00 88.18           C  
ATOM   2028  CG2 VAL A 254      16.936 -20.505  -5.371  1.00 88.18           C  
ATOM   2029  N   ARG A 255      13.091 -20.207  -4.766  1.00 88.50           N  
ATOM   2030  CA  ARG A 255      12.099 -19.786  -5.751  1.00 88.50           C  
ATOM   2031  C   ARG A 255      12.706 -18.815  -6.759  1.00 88.50           C  
ATOM   2032  CB  ARG A 255      10.895 -19.141  -5.061  1.00 88.50           C  
ATOM   2033  O   ARG A 255      13.298 -17.804  -6.375  1.00 88.50           O  
ATOM   2034  CG  ARG A 255      10.127 -20.087  -4.152  1.00 88.50           C  
ATOM   2035  CD  ARG A 255       8.976 -19.382  -3.448  1.00 88.50           C  
ATOM   2036  NE  ARG A 255       8.245 -20.289  -2.568  1.00 88.50           N  
ATOM   2037  NH1 ARG A 255       6.932 -18.643  -1.618  1.00 88.50           N  
ATOM   2038  NH2 ARG A 255       6.691 -20.826  -0.965  1.00 88.50           N  
ATOM   2039  CZ  ARG A 255       7.291 -19.917  -1.719  1.00 88.50           C  
ATOM   2040  N   GLY A 256      12.608 -19.204  -7.990  1.00 90.20           N  
ATOM   2041  CA  GLY A 256      13.170 -18.347  -9.022  1.00 90.20           C  
ATOM   2042  C   GLY A 256      12.789 -18.778 -10.426  1.00 90.20           C  
ATOM   2043  O   GLY A 256      12.092 -19.778 -10.607  1.00 90.20           O  
ATOM   2044  N   ARG A 257      13.146 -17.933 -11.378  1.00 90.20           N  
ATOM   2045  CA  ARG A 257      12.914 -18.194 -12.795  1.00 90.20           C  
ATOM   2046  C   ARG A 257      14.213 -18.563 -13.504  1.00 90.20           C  
ATOM   2047  CB  ARG A 257      12.276 -16.977 -13.469  1.00 90.20           C  
ATOM   2048  O   ARG A 257      15.255 -17.954 -13.257  1.00 90.20           O  
ATOM   2049  CG  ARG A 257      10.869 -16.670 -12.983  1.00 90.20           C  
ATOM   2050  CD  ARG A 257      10.223 -15.554 -13.792  1.00 90.20           C  
ATOM   2051  NE  ARG A 257       8.790 -15.774 -13.964  1.00 90.20           N  
ATOM   2052  NH1 ARG A 257       8.440 -13.868 -15.223  1.00 90.20           N  
ATOM   2053  NH2 ARG A 257       6.687 -15.262 -14.734  1.00 90.20           N  
ATOM   2054  CZ  ARG A 257       7.976 -14.968 -14.640  1.00 90.20           C  
ATOM   2055  N   GLN A 258      14.077 -19.685 -14.285  1.00 90.81           N  
ATOM   2056  CA  GLN A 258      15.237 -20.136 -15.046  1.00 90.81           C  
ATOM   2057  C   GLN A 258      15.099 -19.779 -16.523  1.00 90.81           C  
ATOM   2058  CB  GLN A 258      15.431 -21.645 -14.887  1.00 90.81           C  
ATOM   2059  O   GLN A 258      14.097 -20.115 -17.157  1.00 90.81           O  
ATOM   2060  CG  GLN A 258      16.700 -22.175 -15.540  1.00 90.81           C  
ATOM   2061  CD  GLN A 258      16.969 -23.630 -15.206  1.00 90.81           C  
ATOM   2062  NE2 GLN A 258      18.241 -24.013 -15.206  1.00 90.81           N  
ATOM   2063  OE1 GLN A 258      16.041 -24.404 -14.950  1.00 90.81           O  
ATOM   2064  N   TYR A 259      16.006 -18.935 -16.911  1.00 91.06           N  
ATOM   2065  CA  TYR A 259      16.137 -18.607 -18.326  1.00 91.06           C  
ATOM   2066  C   TYR A 259      17.349 -19.301 -18.936  1.00 91.06           C  
ATOM   2067  CB  TYR A 259      16.252 -17.092 -18.518  1.00 91.06           C  
ATOM   2068  O   TYR A 259      18.257 -19.726 -18.217  1.00 91.06           O  
ATOM   2069  CG  TYR A 259      15.076 -16.320 -17.971  1.00 91.06           C  
ATOM   2070  CD1 TYR A 259      13.875 -16.250 -18.673  1.00 91.06           C  
ATOM   2071  CD2 TYR A 259      15.164 -15.658 -16.751  1.00 91.06           C  
ATOM   2072  CE1 TYR A 259      12.790 -15.538 -18.173  1.00 91.06           C  
ATOM   2073  CE2 TYR A 259      14.085 -14.943 -16.241  1.00 91.06           C  
ATOM   2074  OH  TYR A 259      11.833 -14.183 -16.458  1.00 91.06           O  
ATOM   2075  CZ  TYR A 259      12.904 -14.890 -16.958  1.00 91.06           C  
ATOM   2076  N   PRO A 260      17.341 -19.457 -20.289  1.00 91.49           N  
ATOM   2077  CA  PRO A 260      18.485 -20.110 -20.930  1.00 91.49           C  
ATOM   2078  C   PRO A 260      19.811 -19.424 -20.609  1.00 91.49           C  
ATOM   2079  CB  PRO A 260      18.162 -20.003 -22.422  1.00 91.49           C  
ATOM   2080  O   PRO A 260      20.854 -20.081 -20.560  1.00 91.49           O  
ATOM   2081  CG  PRO A 260      16.670 -19.933 -22.486  1.00 91.49           C  
ATOM   2082  CD  PRO A 260      16.178 -19.157 -21.298  1.00 91.49           C  
ATOM   2083  N   TRP A 261      19.807 -18.150 -20.268  1.00 90.18           N  
ATOM   2084  CA  TRP A 261      21.032 -17.386 -20.057  1.00 90.18           C  
ATOM   2085  C   TRP A 261      21.290 -17.172 -18.569  1.00 90.18           C  
ATOM   2086  CB  TRP A 261      20.954 -16.035 -20.773  1.00 90.18           C  
ATOM   2087  O   TRP A 261      22.330 -16.632 -18.184  1.00 90.18           O  
ATOM   2088  CG  TRP A 261      19.685 -15.280 -20.513  1.00 90.18           C  
ATOM   2089  CD1 TRP A 261      19.411 -14.472 -19.444  1.00 90.18           C  
ATOM   2090  CD2 TRP A 261      18.515 -15.266 -21.336  1.00 90.18           C  
ATOM   2091  CE2 TRP A 261      17.569 -14.428 -20.705  1.00 90.18           C  
ATOM   2092  CE3 TRP A 261      18.174 -15.882 -22.548  1.00 90.18           C  
ATOM   2093  NE1 TRP A 261      18.140 -13.957 -19.554  1.00 90.18           N  
ATOM   2094  CH2 TRP A 261      15.996 -14.804 -22.433  1.00 90.18           C  
ATOM   2095  CZ2 TRP A 261      16.304 -14.190 -21.247  1.00 90.18           C  
ATOM   2096  CZ3 TRP A 261      16.914 -15.644 -23.086  1.00 90.18           C  
ATOM   2097  N   GLY A 262      20.378 -17.451 -17.702  1.00 90.01           N  
ATOM   2098  CA  GLY A 262      20.614 -17.230 -16.285  1.00 90.01           C  
ATOM   2099  C   GLY A 262      19.398 -17.517 -15.425  1.00 90.01           C  
ATOM   2100  O   GLY A 262      18.334 -17.864 -15.942  1.00 90.01           O  
ATOM   2101  N   VAL A 263      19.673 -17.493 -14.137  1.00 90.23           N  
ATOM   2102  CA  VAL A 263      18.617 -17.768 -13.168  1.00 90.23           C  
ATOM   2103  C   VAL A 263      18.340 -16.516 -12.338  1.00 90.23           C  
ATOM   2104  CB  VAL A 263      18.989 -18.949 -12.243  1.00 90.23           C  
ATOM   2105  O   VAL A 263      19.259 -15.759 -12.019  1.00 90.23           O  
ATOM   2106  CG1 VAL A 263      17.864 -19.230 -11.249  1.00 90.23           C  
ATOM   2107  CG2 VAL A 263      19.300 -20.195 -13.070  1.00 90.23           C  
ATOM   2108  N   VAL A 264      17.082 -16.260 -12.164  1.00 91.17           N  
ATOM   2109  CA  VAL A 264      16.662 -15.134 -11.336  1.00 91.17           C  
ATOM   2110  C   VAL A 264      16.006 -15.650 -10.057  1.00 91.17           C  
ATOM   2111  CB  VAL A 264      15.691 -14.202 -12.095  1.00 91.17           C  
ATOM   2112  O   VAL A 264      14.991 -16.348 -10.110  1.00 91.17           O  
ATOM   2113  CG1 VAL A 264      15.254 -13.039 -11.206  1.00 91.17           C  
ATOM   2114  CG2 VAL A 264      16.341 -13.685 -13.376  1.00 91.17           C  
ATOM   2115  N   GLU A 265      16.636 -15.265  -8.952  1.00 92.16           N  
ATOM   2116  CA  GLU A 265      16.132 -15.663  -7.641  1.00 92.16           C  
ATOM   2117  C   GLU A 265      15.195 -14.605  -7.066  1.00 92.16           C  
ATOM   2118  CB  GLU A 265      17.291 -15.920  -6.674  1.00 92.16           C  
ATOM   2119  O   GLU A 265      15.547 -13.425  -7.002  1.00 92.16           O  
ATOM   2120  CG  GLU A 265      18.214 -17.050  -7.107  1.00 92.16           C  
ATOM   2121  CD  GLU A 265      19.381 -17.269  -6.158  1.00 92.16           C  
ATOM   2122  OE1 GLU A 265      20.344 -17.976  -6.532  1.00 92.16           O  
ATOM   2123  OE2 GLU A 265      19.331 -16.730  -5.029  1.00 92.16           O  
ATOM   2124  N   VAL A 266      14.050 -15.019  -6.630  1.00 91.99           N  
ATOM   2125  CA  VAL A 266      13.027 -14.107  -6.129  1.00 91.99           C  
ATOM   2126  C   VAL A 266      13.422 -13.596  -4.746  1.00 91.99           C  
ATOM   2127  CB  VAL A 266      11.640 -14.786  -6.071  1.00 91.99           C  
ATOM   2128  O   VAL A 266      13.222 -12.421  -4.430  1.00 91.99           O  
ATOM   2129  CG1 VAL A 266      10.618 -13.870  -5.400  1.00 91.99           C  
ATOM   2130  CG2 VAL A 266      11.176 -15.172  -7.474  1.00 91.99           C  
ATOM   2131  N   ASP A 267      14.090 -14.368  -3.905  1.00 90.13           N  
ATOM   2132  CA  ASP A 267      14.422 -14.036  -2.522  1.00 90.13           C  
ATOM   2133  C   ASP A 267      15.757 -13.299  -2.440  1.00 90.13           C  
ATOM   2134  CB  ASP A 267      14.465 -15.301  -1.662  1.00 90.13           C  
ATOM   2135  O   ASP A 267      16.111 -12.761  -1.388  1.00 90.13           O  
ATOM   2136  CG  ASP A 267      13.096 -15.923  -1.453  1.00 90.13           C  
ATOM   2137  OD1 ASP A 267      12.112 -15.178  -1.249  1.00 90.13           O  
ATOM   2138  OD2 ASP A 267      13.000 -17.169  -1.490  1.00 90.13           O  
ATOM   2139  N   ASN A 268      16.421 -13.247  -3.539  1.00 90.34           N  
ATOM   2140  CA  ASN A 268      17.699 -12.543  -3.576  1.00 90.34           C  
ATOM   2141  C   ASN A 268      17.504 -11.034  -3.698  1.00 90.34           C  
ATOM   2142  CB  ASN A 268      18.564 -13.061  -4.726  1.00 90.34           C  
ATOM   2143  O   ASN A 268      16.910 -10.557  -4.666  1.00 90.34           O  
ATOM   2144  CG  ASN A 268      19.996 -12.567  -4.649  1.00 90.34           C  
ATOM   2145  ND2 ASN A 268      20.897 -13.250  -5.344  1.00 90.34           N  
ATOM   2146  OD1 ASN A 268      20.289 -11.581  -3.968  1.00 90.34           O  
ATOM   2147  N   PRO A 269      17.941 -10.183  -2.699  1.00 90.41           N  
ATOM   2148  CA  PRO A 269      17.771  -8.728  -2.684  1.00 90.41           C  
ATOM   2149  C   PRO A 269      18.488  -8.038  -3.842  1.00 90.41           C  
ATOM   2150  CB  PRO A 269      18.379  -8.315  -1.341  1.00 90.41           C  
ATOM   2151  O   PRO A 269      18.184  -6.887  -4.164  1.00 90.41           O  
ATOM   2152  CG  PRO A 269      19.267  -9.455  -0.958  1.00 90.41           C  
ATOM   2153  CD  PRO A 269      18.702 -10.718  -1.542  1.00 90.41           C  
ATOM   2154  N   GLU A 270      19.483  -8.738  -4.449  1.00 88.99           N  
ATOM   2155  CA  GLU A 270      20.212  -8.158  -5.573  1.00 88.99           C  
ATOM   2156  C   GLU A 270      19.396  -8.236  -6.860  1.00 88.99           C  
ATOM   2157  CB  GLU A 270      21.559  -8.862  -5.760  1.00 88.99           C  
ATOM   2158  O   GLU A 270      19.595  -7.436  -7.777  1.00 88.99           O  
ATOM   2159  CG  GLU A 270      22.537  -8.633  -4.617  1.00 88.99           C  
ATOM   2160  CD  GLU A 270      23.911  -9.229  -4.875  1.00 88.99           C  
ATOM   2161  OE1 GLU A 270      24.858  -8.923  -4.115  1.00 88.99           O  
ATOM   2162  OE2 GLU A 270      24.043 -10.008  -5.846  1.00 88.99           O  
ATOM   2163  N   HIS A 271      18.428  -9.155  -6.889  1.00 87.94           N  
ATOM   2164  CA  HIS A 271      17.638  -9.381  -8.094  1.00 87.94           C  
ATOM   2165  C   HIS A 271      16.284  -8.686  -8.003  1.00 87.94           C  
ATOM   2166  CB  HIS A 271      17.444 -10.879  -8.335  1.00 87.94           C  
ATOM   2167  O   HIS A 271      15.796  -8.135  -8.993  1.00 87.94           O  
ATOM   2168  CG  HIS A 271      18.694 -11.586  -8.755  1.00 87.94           C  
ATOM   2169  CD2 HIS A 271      19.991 -11.203  -8.706  1.00 87.94           C  
ATOM   2170  ND1 HIS A 271      18.685 -12.848  -9.307  1.00 87.94           N  
ATOM   2171  CE1 HIS A 271      19.927 -13.213  -9.579  1.00 87.94           C  
ATOM   2172  NE2 HIS A 271      20.739 -12.232  -9.224  1.00 87.94           N  
ATOM   2173  N   CYS A 272      15.714  -8.743  -6.757  1.00 91.55           N  
ATOM   2174  CA  CYS A 272      14.357  -8.231  -6.601  1.00 91.55           C  
ATOM   2175  C   CYS A 272      14.141  -7.681  -5.196  1.00 91.55           C  
ATOM   2176  CB  CYS A 272      13.333  -9.327  -6.892  1.00 91.55           C  
ATOM   2177  O   CYS A 272      14.866  -8.039  -4.266  1.00 91.55           O  
ATOM   2178  SG  CYS A 272      11.620  -8.800  -6.671  1.00 91.55           S  
ATOM   2179  N   ASP A 273      13.195  -6.731  -5.103  1.00 94.33           N  
ATOM   2180  CA  ASP A 273      12.871  -6.081  -3.836  1.00 94.33           C  
ATOM   2181  C   ASP A 273      11.762  -6.831  -3.102  1.00 94.33           C  
ATOM   2182  CB  ASP A 273      12.458  -4.627  -4.069  1.00 94.33           C  
ATOM   2183  O   ASP A 273      11.115  -6.277  -2.211  1.00 94.33           O  
ATOM   2184  CG  ASP A 273      13.566  -3.786  -4.679  1.00 94.33           C  
ATOM   2185  OD1 ASP A 273      14.757  -4.076  -4.435  1.00 94.33           O  
ATOM   2186  OD2 ASP A 273      13.245  -2.823  -5.408  1.00 94.33           O  
ATOM   2187  N   PHE A 274      11.536  -8.063  -3.480  1.00 94.31           N  
ATOM   2188  CA  PHE A 274      10.452  -8.850  -2.904  1.00 94.31           C  
ATOM   2189  C   PHE A 274      10.660  -9.044  -1.407  1.00 94.31           C  
ATOM   2190  CB  PHE A 274      10.345 -10.210  -3.600  1.00 94.31           C  
ATOM   2191  O   PHE A 274       9.728  -8.875  -0.618  1.00 94.31           O  
ATOM   2192  CG  PHE A 274       9.340 -11.137  -2.971  1.00 94.31           C  
ATOM   2193  CD1 PHE A 274       9.754 -12.186  -2.159  1.00 94.31           C  
ATOM   2194  CD2 PHE A 274       7.980 -10.959  -3.191  1.00 94.31           C  
ATOM   2195  CE1 PHE A 274       8.826 -13.045  -1.575  1.00 94.31           C  
ATOM   2196  CE2 PHE A 274       7.047 -11.814  -2.611  1.00 94.31           C  
ATOM   2197  CZ  PHE A 274       7.472 -12.856  -1.804  1.00 94.31           C  
ATOM   2198  N   ALA A 275      11.881  -9.446  -0.992  1.00 92.37           N  
ATOM   2199  CA  ALA A 275      12.192  -9.703   0.412  1.00 92.37           C  
ATOM   2200  C   ALA A 275      11.927  -8.468   1.268  1.00 92.37           C  
ATOM   2201  CB  ALA A 275      13.645 -10.149   0.562  1.00 92.37           C  
ATOM   2202  O   ALA A 275      11.338  -8.568   2.347  1.00 92.37           O  
ATOM   2203  N   ARG A 276      12.291  -7.350   0.700  1.00 93.45           N  
ATOM   2204  CA  ARG A 276      12.107  -6.090   1.412  1.00 93.45           C  
ATOM   2205  C   ARG A 276      10.632  -5.707   1.476  1.00 93.45           C  
ATOM   2206  CB  ARG A 276      12.909  -4.972   0.744  1.00 93.45           C  
ATOM   2207  O   ARG A 276      10.155  -5.222   2.504  1.00 93.45           O  
ATOM   2208  CG  ARG A 276      14.415  -5.114   0.903  1.00 93.45           C  
ATOM   2209  CD  ARG A 276      15.160  -3.925   0.313  1.00 93.45           C  
ATOM   2210  NE  ARG A 276      16.606  -4.115   0.365  1.00 93.45           N  
ATOM   2211  NH1 ARG A 276      17.077  -2.564  -1.281  1.00 93.45           N  
ATOM   2212  NH2 ARG A 276      18.779  -3.715  -0.264  1.00 93.45           N  
ATOM   2213  CZ  ARG A 276      17.484  -3.464  -0.393  1.00 93.45           C  
ATOM   2214  N   LEU A 277       9.972  -5.883   0.376  1.00 94.57           N  
ATOM   2215  CA  LEU A 277       8.542  -5.598   0.341  1.00 94.57           C  
ATOM   2216  C   LEU A 277       7.782  -6.507   1.301  1.00 94.57           C  
ATOM   2217  CB  LEU A 277       7.997  -5.768  -1.080  1.00 94.57           C  
ATOM   2218  O   LEU A 277       6.905  -6.047   2.035  1.00 94.57           O  
ATOM   2219  CG  LEU A 277       6.508  -5.475  -1.274  1.00 94.57           C  
ATOM   2220  CD1 LEU A 277       6.194  -4.038  -0.874  1.00 94.57           C  
ATOM   2221  CD2 LEU A 277       6.096  -5.735  -2.719  1.00 94.57           C  
ATOM   2222  N   ARG A 278       8.092  -7.784   1.392  1.00 92.88           N  
ATOM   2223  CA  ARG A 278       7.470  -8.742   2.299  1.00 92.88           C  
ATOM   2224  C   ARG A 278       7.699  -8.348   3.754  1.00 92.88           C  
ATOM   2225  CB  ARG A 278       8.011 -10.151   2.047  1.00 92.88           C  
ATOM   2226  O   ARG A 278       6.767  -8.362   4.561  1.00 92.88           O  
ATOM   2227  CG  ARG A 278       7.437 -11.207   2.978  1.00 92.88           C  
ATOM   2228  CD  ARG A 278       8.059 -12.575   2.731  1.00 92.88           C  
ATOM   2229  NE  ARG A 278       7.855 -13.473   3.864  1.00 92.88           N  
ATOM   2230  NH1 ARG A 278       7.250 -15.294   2.578  1.00 92.88           N  
ATOM   2231  NH2 ARG A 278       7.319 -15.471   4.862  1.00 92.88           N  
ATOM   2232  CZ  ARG A 278       7.475 -14.744   3.766  1.00 92.88           C  
ATOM   2233  N   HIS A 279       8.934  -8.020   4.030  1.00 92.30           N  
ATOM   2234  CA  HIS A 279       9.281  -7.596   5.382  1.00 92.30           C  
ATOM   2235  C   HIS A 279       8.545  -6.316   5.763  1.00 92.30           C  
ATOM   2236  CB  HIS A 279      10.792  -7.390   5.508  1.00 92.30           C  
ATOM   2237  O   HIS A 279       8.044  -6.194   6.883  1.00 92.30           O  
ATOM   2238  CG  HIS A 279      11.230  -6.988   6.880  1.00 92.30           C  
ATOM   2239  CD2 HIS A 279      11.687  -5.807   7.357  1.00 92.30           C  
ATOM   2240  ND1 HIS A 279      11.228  -7.861   7.947  1.00 92.30           N  
ATOM   2241  CE1 HIS A 279      11.665  -7.230   9.024  1.00 92.30           C  
ATOM   2242  NE2 HIS A 279      11.951  -5.982   8.693  1.00 92.30           N  
ATOM   2243  N   MET A 280       8.415  -5.377   4.873  1.00 93.12           N  
ATOM   2244  CA  MET A 280       7.724  -4.112   5.105  1.00 93.12           C  
ATOM   2245  C   MET A 280       6.233  -4.340   5.332  1.00 93.12           C  
ATOM   2246  CB  MET A 280       7.934  -3.160   3.926  1.00 93.12           C  
ATOM   2247  O   MET A 280       5.644  -3.760   6.245  1.00 93.12           O  
ATOM   2248  CG  MET A 280       7.268  -1.806   4.106  1.00 93.12           C  
ATOM   2249  SD  MET A 280       6.717  -1.077   2.514  1.00 93.12           S  
ATOM   2250  CE  MET A 280       5.323  -2.172   2.126  1.00 93.12           C  
ATOM   2251  N   LEU A 281       5.571  -5.234   4.579  1.00 92.98           N  
ATOM   2252  CA  LEU A 281       4.130  -5.460   4.605  1.00 92.98           C  
ATOM   2253  C   LEU A 281       3.728  -6.273   5.830  1.00 92.98           C  
ATOM   2254  CB  LEU A 281       3.677  -6.177   3.330  1.00 92.98           C  
ATOM   2255  O   LEU A 281       2.736  -5.958   6.492  1.00 92.98           O  
ATOM   2256  CG  LEU A 281       3.636  -5.334   2.055  1.00 92.98           C  
ATOM   2257  CD1 LEU A 281       3.351  -6.217   0.845  1.00 92.98           C  
ATOM   2258  CD2 LEU A 281       2.591  -4.231   2.177  1.00 92.98           C  
ATOM   2259  N   LEU A 282       4.564  -7.260   6.213  1.00 90.97           N  
ATOM   2260  CA  LEU A 282       4.109  -8.236   7.197  1.00 90.97           C  
ATOM   2261  C   LEU A 282       4.791  -8.010   8.543  1.00 90.97           C  
ATOM   2262  CB  LEU A 282       4.383  -9.660   6.706  1.00 90.97           C  
ATOM   2263  O   LEU A 282       4.319  -8.499   9.572  1.00 90.97           O  
ATOM   2264  CG  LEU A 282       3.679 -10.079   5.414  1.00 90.97           C  
ATOM   2265  CD1 LEU A 282       4.049 -11.513   5.050  1.00 90.97           C  
ATOM   2266  CD2 LEU A 282       2.168  -9.930   5.556  1.00 90.97           C  
ATOM   2267  N   SER A 283       5.823  -7.180   8.555  1.00 89.30           N  
ATOM   2268  CA  SER A 283       6.564  -7.132   9.811  1.00 89.30           C  
ATOM   2269  C   SER A 283       6.783  -5.694  10.269  1.00 89.30           C  
ATOM   2270  CB  SER A 283       7.911  -7.841   9.667  1.00 89.30           C  
ATOM   2271  O   SER A 283       6.182  -5.250  11.250  1.00 89.30           O  
ATOM   2272  OG  SER A 283       7.728  -9.201   9.313  1.00 89.30           O  
ATOM   2273  N   SER A 284       7.426  -4.857   9.495  1.00 89.08           N  
ATOM   2274  CA  SER A 284       7.915  -3.557   9.945  1.00 89.08           C  
ATOM   2275  C   SER A 284       6.801  -2.516   9.942  1.00 89.08           C  
ATOM   2276  CB  SER A 284       9.069  -3.083   9.061  1.00 89.08           C  
ATOM   2277  O   SER A 284       6.518  -1.900  10.971  1.00 89.08           O  
ATOM   2278  OG  SER A 284       9.523  -1.804   9.470  1.00 89.08           O  
ATOM   2279  N   HIS A 285       5.981  -2.343   8.897  1.00 92.20           N  
ATOM   2280  CA  HIS A 285       5.088  -1.204   8.718  1.00 92.20           C  
ATOM   2281  C   HIS A 285       3.627  -1.640   8.741  1.00 92.20           C  
ATOM   2282  CB  HIS A 285       5.400  -0.479   7.408  1.00 92.20           C  
ATOM   2283  O   HIS A 285       2.743  -0.882   8.337  1.00 92.20           O  
ATOM   2284  CG  HIS A 285       6.702   0.258   7.424  1.00 92.20           C  
ATOM   2285  CD2 HIS A 285       6.995   1.551   7.154  1.00 92.20           C  
ATOM   2286  ND1 HIS A 285       7.896  -0.350   7.747  1.00 92.20           N  
ATOM   2287  CE1 HIS A 285       8.870   0.542   7.676  1.00 92.20           C  
ATOM   2288  NE2 HIS A 285       8.350   1.703   7.318  1.00 92.20           N  
ATOM   2289  N   MET A 286       3.353  -2.841   9.184  1.00 91.65           N  
ATOM   2290  CA  MET A 286       1.977  -3.323   9.262  1.00 91.65           C  
ATOM   2291  C   MET A 286       1.150  -2.455  10.204  1.00 91.65           C  
ATOM   2292  CB  MET A 286       1.942  -4.780   9.728  1.00 91.65           C  
ATOM   2293  O   MET A 286       0.048  -2.028   9.855  1.00 91.65           O  
ATOM   2294  CG  MET A 286       0.541  -5.362   9.816  1.00 91.65           C  
ATOM   2295  SD  MET A 286       0.539  -7.108  10.380  1.00 91.65           S  
ATOM   2296  CE  MET A 286       1.101  -6.892  12.092  1.00 91.65           C  
ATOM   2297  N   GLN A 287       1.666  -2.196  11.341  1.00 91.49           N  
ATOM   2298  CA  GLN A 287       0.980  -1.382  12.339  1.00 91.49           C  
ATOM   2299  C   GLN A 287       0.812   0.056  11.855  1.00 91.49           C  
ATOM   2300  CB  GLN A 287       1.740  -1.404  13.666  1.00 91.49           C  
ATOM   2301  O   GLN A 287      -0.250   0.656  12.033  1.00 91.49           O  
ATOM   2302  CG  GLN A 287       1.048  -0.637  14.784  1.00 91.49           C  
ATOM   2303  CD  GLN A 287      -0.299  -1.228  15.155  1.00 91.49           C  
ATOM   2304  NE2 GLN A 287      -1.092  -0.471  15.905  1.00 91.49           N  
ATOM   2305  OE1 GLN A 287      -0.625  -2.355  14.768  1.00 91.49           O  
ATOM   2306  N   ASP A 288       1.821   0.539  11.258  1.00 92.88           N  
ATOM   2307  CA  ASP A 288       1.771   1.900  10.733  1.00 92.88           C  
ATOM   2308  C   ASP A 288       0.693   2.036   9.660  1.00 92.88           C  
ATOM   2309  CB  ASP A 288       3.133   2.306  10.165  1.00 92.88           C  
ATOM   2310  O   ASP A 288      -0.073   3.001   9.661  1.00 92.88           O  
ATOM   2311  CG  ASP A 288       3.280   3.808   9.994  1.00 92.88           C  
ATOM   2312  OD1 ASP A 288       2.432   4.567  10.511  1.00 92.88           O  
ATOM   2313  OD2 ASP A 288       4.251   4.236   9.333  1.00 92.88           O  
ATOM   2314  N   LEU A 289       0.621   1.082   8.782  1.00 94.56           N  
ATOM   2315  CA  LEU A 289      -0.395   1.092   7.736  1.00 94.56           C  
ATOM   2316  C   LEU A 289      -1.795   1.032   8.337  1.00 94.56           C  
ATOM   2317  CB  LEU A 289      -0.188  -0.083   6.776  1.00 94.56           C  
ATOM   2318  O   LEU A 289      -2.705   1.723   7.872  1.00 94.56           O  
ATOM   2319  CG  LEU A 289       1.010   0.017   5.830  1.00 94.56           C  
ATOM   2320  CD1 LEU A 289       1.296  -1.339   5.192  1.00 94.56           C  
ATOM   2321  CD2 LEU A 289       0.760   1.075   4.761  1.00 94.56           C  
ATOM   2322  N   LYS A 290      -1.931   0.291   9.350  1.00 93.41           N  
ATOM   2323  CA  LYS A 290      -3.213   0.195  10.041  1.00 93.41           C  
ATOM   2324  C   LYS A 290      -3.579   1.519  10.706  1.00 93.41           C  
ATOM   2325  CB  LYS A 290      -3.180  -0.923  11.084  1.00 93.41           C  
ATOM   2326  O   LYS A 290      -4.728   1.960  10.633  1.00 93.41           O  
ATOM   2327  CG  LYS A 290      -3.347  -2.318  10.501  1.00 93.41           C  
ATOM   2328  CD  LYS A 290      -3.475  -3.370  11.595  1.00 93.41           C  
ATOM   2329  CE  LYS A 290      -3.828  -4.736  11.021  1.00 93.41           C  
ATOM   2330  NZ  LYS A 290      -3.919  -5.778  12.087  1.00 93.41           N  
ATOM   2331  N   GLU A 291      -2.672   2.107  11.325  1.00 93.47           N  
ATOM   2332  CA  GLU A 291      -2.896   3.368  12.025  1.00 93.47           C  
ATOM   2333  C   GLU A 291      -3.280   4.479  11.051  1.00 93.47           C  
ATOM   2334  CB  GLU A 291      -1.650   3.772  12.817  1.00 93.47           C  
ATOM   2335  O   GLU A 291      -4.215   5.240  11.307  1.00 93.47           O  
ATOM   2336  CG  GLU A 291      -1.423   2.941  14.072  1.00 93.47           C  
ATOM   2337  CD  GLU A 291      -0.181   3.351  14.847  1.00 93.47           C  
ATOM   2338  OE1 GLU A 291       0.125   2.718  15.883  1.00 93.47           O  
ATOM   2339  OE2 GLU A 291       0.492   4.314  14.415  1.00 93.47           O  
ATOM   2340  N   ILE A 292      -2.534   4.538   9.990  1.00 94.19           N  
ATOM   2341  CA  ILE A 292      -2.808   5.569   8.995  1.00 94.19           C  
ATOM   2342  C   ILE A 292      -4.195   5.351   8.394  1.00 94.19           C  
ATOM   2343  CB  ILE A 292      -1.737   5.577   7.881  1.00 94.19           C  
ATOM   2344  O   ILE A 292      -4.950   6.306   8.200  1.00 94.19           O  
ATOM   2345  CG1 ILE A 292      -0.382   6.018   8.446  1.00 94.19           C  
ATOM   2346  CG2 ILE A 292      -2.169   6.482   6.723  1.00 94.19           C  
ATOM   2347  CD1 ILE A 292       0.771   5.893   7.459  1.00 94.19           C  
ATOM   2348  N   THR A 293      -4.531   4.146   8.111  1.00 94.23           N  
ATOM   2349  CA  THR A 293      -5.832   3.830   7.532  1.00 94.23           C  
ATOM   2350  C   THR A 293      -6.958   4.225   8.483  1.00 94.23           C  
ATOM   2351  CB  THR A 293      -5.944   2.331   7.194  1.00 94.23           C  
ATOM   2352  O   THR A 293      -7.954   4.816   8.062  1.00 94.23           O  
ATOM   2353  CG2 THR A 293      -7.302   2.006   6.582  1.00 94.23           C  
ATOM   2354  OG1 THR A 293      -4.915   1.980   6.261  1.00 94.23           O  
ATOM   2355  N   HIS A 294      -6.772   3.963   9.746  1.00 93.94           N  
ATOM   2356  CA  HIS A 294      -7.798   4.235  10.746  1.00 93.94           C  
ATOM   2357  C   HIS A 294      -7.875   5.724  11.066  1.00 93.94           C  
ATOM   2358  CB  HIS A 294      -7.528   3.437  12.023  1.00 93.94           C  
ATOM   2359  O   HIS A 294      -8.963   6.303  11.091  1.00 93.94           O  
ATOM   2360  CG  HIS A 294      -8.555   3.645  13.090  1.00 93.94           C  
ATOM   2361  CD2 HIS A 294      -8.515   4.367  14.234  1.00 93.94           C  
ATOM   2362  ND1 HIS A 294      -9.805   3.066  13.042  1.00 93.94           N  
ATOM   2363  CE1 HIS A 294     -10.491   3.425  14.114  1.00 93.94           C  
ATOM   2364  NE2 HIS A 294      -9.731   4.214  14.854  1.00 93.94           N  
ATOM   2365  N   ASP A 295      -6.746   6.413  11.302  1.00 93.96           N  
ATOM   2366  CA  ASP A 295      -6.680   7.766  11.847  1.00 93.96           C  
ATOM   2367  C   ASP A 295      -6.854   8.810  10.746  1.00 93.96           C  
ATOM   2368  CB  ASP A 295      -5.354   7.986  12.577  1.00 93.96           C  
ATOM   2369  O   ASP A 295      -7.450   9.865  10.973  1.00 93.96           O  
ATOM   2370  CG  ASP A 295      -5.238   7.174  13.855  1.00 93.96           C  
ATOM   2371  OD1 ASP A 295      -6.272   6.696  14.370  1.00 93.96           O  
ATOM   2372  OD2 ASP A 295      -4.103   7.013  14.354  1.00 93.96           O  
ATOM   2373  N   VAL A 296      -6.342   8.441   9.611  1.00 93.88           N  
ATOM   2374  CA  VAL A 296      -6.326   9.462   8.569  1.00 93.88           C  
ATOM   2375  C   VAL A 296      -7.367   9.129   7.503  1.00 93.88           C  
ATOM   2376  CB  VAL A 296      -4.928   9.595   7.926  1.00 93.88           C  
ATOM   2377  O   VAL A 296      -8.329   9.877   7.309  1.00 93.88           O  
ATOM   2378  CG1 VAL A 296      -4.946  10.633   6.805  1.00 93.88           C  
ATOM   2379  CG2 VAL A 296      -3.888   9.964   8.983  1.00 93.88           C  
ATOM   2380  N   LEU A 297      -7.279   7.987   6.859  1.00 94.66           N  
ATOM   2381  CA  LEU A 297      -8.093   7.654   5.695  1.00 94.66           C  
ATOM   2382  C   LEU A 297      -9.546   7.421   6.097  1.00 94.66           C  
ATOM   2383  CB  LEU A 297      -7.541   6.411   4.992  1.00 94.66           C  
ATOM   2384  O   LEU A 297     -10.458   8.014   5.515  1.00 94.66           O  
ATOM   2385  CG  LEU A 297      -6.111   6.514   4.457  1.00 94.66           C  
ATOM   2386  CD1 LEU A 297      -5.674   5.184   3.854  1.00 94.66           C  
ATOM   2387  CD2 LEU A 297      -6.005   7.635   3.428  1.00 94.66           C  
ATOM   2388  N   TYR A 298      -9.766   6.626   7.089  1.00 94.92           N  
ATOM   2389  CA  TYR A 298     -11.116   6.314   7.546  1.00 94.92           C  
ATOM   2390  C   TYR A 298     -11.770   7.534   8.186  1.00 94.92           C  
ATOM   2391  CB  TYR A 298     -11.091   5.152   8.544  1.00 94.92           C  
ATOM   2392  O   TYR A 298     -12.943   7.820   7.935  1.00 94.92           O  
ATOM   2393  CG  TYR A 298     -12.409   4.924   9.243  1.00 94.92           C  
ATOM   2394  CD1 TYR A 298     -12.540   5.140  10.613  1.00 94.92           C  
ATOM   2395  CD2 TYR A 298     -13.525   4.490   8.536  1.00 94.92           C  
ATOM   2396  CE1 TYR A 298     -13.752   4.928  11.262  1.00 94.92           C  
ATOM   2397  CE2 TYR A 298     -14.742   4.276   9.174  1.00 94.92           C  
ATOM   2398  OH  TYR A 298     -16.048   4.287  11.172  1.00 94.92           O  
ATOM   2399  CZ  TYR A 298     -14.846   4.497  10.535  1.00 94.92           C  
ATOM   2400  N   GLU A 299     -11.033   8.258   8.985  1.00 93.91           N  
ATOM   2401  CA  GLU A 299     -11.545   9.456   9.644  1.00 93.91           C  
ATOM   2402  C   GLU A 299     -11.958  10.514   8.624  1.00 93.91           C  
ATOM   2403  CB  GLU A 299     -10.499  10.031  10.603  1.00 93.91           C  
ATOM   2404  O   GLU A 299     -12.981  11.180   8.793  1.00 93.91           O  
ATOM   2405  CG  GLU A 299     -11.010  11.189  11.448  1.00 93.91           C  
ATOM   2406  CD  GLU A 299     -12.197  10.816  12.322  1.00 93.91           C  
ATOM   2407  OE1 GLU A 299     -13.005  11.709  12.662  1.00 93.91           O  
ATOM   2408  OE2 GLU A 299     -12.318   9.620  12.672  1.00 93.91           O  
ATOM   2409  N   ASN A 300     -11.133  10.641   7.631  1.00 93.74           N  
ATOM   2410  CA  ASN A 300     -11.491  11.571   6.565  1.00 93.74           C  
ATOM   2411  C   ASN A 300     -12.789  11.160   5.875  1.00 93.74           C  
ATOM   2412  CB  ASN A 300     -10.357  11.677   5.543  1.00 93.74           C  
ATOM   2413  O   ASN A 300     -13.630  12.007   5.570  1.00 93.74           O  
ATOM   2414  CG  ASN A 300      -9.150  12.418   6.084  1.00 93.74           C  
ATOM   2415  ND2 ASN A 300      -8.021  12.292   5.398  1.00 93.74           N  
ATOM   2416  OD1 ASN A 300      -9.233  13.097   7.111  1.00 93.74           O  
ATOM   2417  N   TYR A 301     -12.899   9.868   5.594  1.00 93.27           N  
ATOM   2418  CA  TYR A 301     -14.112   9.350   4.972  1.00 93.27           C  
ATOM   2419  C   TYR A 301     -15.314   9.521   5.894  1.00 93.27           C  
ATOM   2420  CB  TYR A 301     -13.941   7.873   4.606  1.00 93.27           C  
ATOM   2421  O   TYR A 301     -16.392   9.924   5.452  1.00 93.27           O  
ATOM   2422  CG  TYR A 301     -15.175   7.251   3.999  1.00 93.27           C  
ATOM   2423  CD1 TYR A 301     -16.032   6.465   4.767  1.00 93.27           C  
ATOM   2424  CD2 TYR A 301     -15.486   7.446   2.658  1.00 93.27           C  
ATOM   2425  CE1 TYR A 301     -17.169   5.888   4.211  1.00 93.27           C  
ATOM   2426  CE2 TYR A 301     -16.620   6.874   2.092  1.00 93.27           C  
ATOM   2427  OH  TYR A 301     -18.579   5.529   2.320  1.00 93.27           O  
ATOM   2428  CZ  TYR A 301     -17.455   6.098   2.875  1.00 93.27           C  
ATOM   2429  N   ARG A 302     -15.160   9.255   7.122  1.00 93.57           N  
ATOM   2430  CA  ARG A 302     -16.215   9.363   8.125  1.00 93.57           C  
ATOM   2431  C   ARG A 302     -16.741  10.792   8.214  1.00 93.57           C  
ATOM   2432  CB  ARG A 302     -15.707   8.905   9.493  1.00 93.57           C  
ATOM   2433  O   ARG A 302     -17.953  11.012   8.257  1.00 93.57           O  
ATOM   2434  CG  ARG A 302     -16.777   8.885  10.573  1.00 93.57           C  
ATOM   2435  CD  ARG A 302     -16.218   8.424  11.912  1.00 93.57           C  
ATOM   2436  NE  ARG A 302     -17.121   8.748  13.013  1.00 93.57           N  
ATOM   2437  NH1 ARG A 302     -15.785   7.823  14.654  1.00 93.57           N  
ATOM   2438  NH2 ARG A 302     -17.784   8.796  15.211  1.00 93.57           N  
ATOM   2439  CZ  ARG A 302     -16.895   8.455  14.290  1.00 93.57           C  
ATOM   2440  N   THR A 303     -15.822  11.674   8.321  1.00 92.33           N  
ATOM   2441  CA  THR A 303     -16.193  13.084   8.388  1.00 92.33           C  
ATOM   2442  C   THR A 303     -16.942  13.506   7.128  1.00 92.33           C  
ATOM   2443  CB  THR A 303     -14.954  13.978   8.577  1.00 92.33           C  
ATOM   2444  O   THR A 303     -17.922  14.250   7.202  1.00 92.33           O  
ATOM   2445  CG2 THR A 303     -15.353  15.438   8.766  1.00 92.33           C  
ATOM   2446  OG1 THR A 303     -14.226  13.540   9.731  1.00 92.33           O  
ATOM   2447  N   GLU A 304     -16.497  13.057   5.997  1.00 92.01           N  
ATOM   2448  CA  GLU A 304     -17.135  13.374   4.723  1.00 92.01           C  
ATOM   2449  C   GLU A 304     -18.553  12.813   4.662  1.00 92.01           C  
ATOM   2450  CB  GLU A 304     -16.304  12.834   3.556  1.00 92.01           C  
ATOM   2451  O   GLU A 304     -19.478  13.498   4.220  1.00 92.01           O  
ATOM   2452  CG  GLU A 304     -16.845  13.219   2.187  1.00 92.01           C  
ATOM   2453  CD  GLU A 304     -16.109  12.544   1.040  1.00 92.01           C  
ATOM   2454  OE1 GLU A 304     -16.650  12.505  -0.088  1.00 92.01           O  
ATOM   2455  OE2 GLU A 304     -14.984  12.049   1.273  1.00 92.01           O  
ATOM   2456  N   LYS A 305     -18.720  11.557   5.096  1.00 89.60           N  
ATOM   2457  CA  LYS A 305     -20.021  10.896   5.045  1.00 89.60           C  
ATOM   2458  C   LYS A 305     -21.002  11.537   6.023  1.00 89.60           C  
ATOM   2459  CB  LYS A 305     -19.877   9.404   5.350  1.00 89.60           C  
ATOM   2460  O   LYS A 305     -22.183  11.696   5.710  1.00 89.60           O  
ATOM   2461  CG  LYS A 305     -19.505   8.558   4.141  1.00 89.60           C  
ATOM   2462  CD  LYS A 305     -20.666   8.441   3.162  1.00 89.60           C  
ATOM   2463  CE  LYS A 305     -20.324   7.523   1.996  1.00 89.60           C  
ATOM   2464  NZ  LYS A 305     -21.481   7.356   1.065  1.00 89.60           N  
ATOM   2465  N   LEU A 306     -20.584  11.879   7.240  1.00 88.62           N  
ATOM   2466  CA  LEU A 306     -21.438  12.479   8.260  1.00 88.62           C  
ATOM   2467  C   LEU A 306     -21.828  13.902   7.874  1.00 88.62           C  
ATOM   2468  CB  LEU A 306     -20.730  12.481   9.617  1.00 88.62           C  
ATOM   2469  O   LEU A 306     -22.903  14.377   8.246  1.00 88.62           O  
ATOM   2470  CG  LEU A 306     -20.529  11.117  10.279  1.00 88.62           C  
ATOM   2471  CD1 LEU A 306     -19.721  11.266  11.564  1.00 88.62           C  
ATOM   2472  CD2 LEU A 306     -21.873  10.456  10.560  1.00 88.62           C  
ATOM   2473  N   SER A 307     -20.926  14.552   7.181  1.00 89.74           N  
ATOM   2474  CA  SER A 307     -21.227  15.908   6.735  1.00 89.74           C  
ATOM   2475  C   SER A 307     -22.270  15.906   5.622  1.00 89.74           C  
ATOM   2476  CB  SER A 307     -19.956  16.608   6.252  1.00 89.74           C  
ATOM   2477  O   SER A 307     -23.063  16.842   5.506  1.00 89.74           O  
ATOM   2478  OG  SER A 307     -19.440  15.974   5.095  1.00 89.74           O  
ATOM   2479  N   ARG A 308     -22.209  14.896   4.759  1.00 84.95           N  
ATOM   2480  CA  ARG A 308     -23.171  14.782   3.669  1.00 84.95           C  
ATOM   2481  C   ARG A 308     -24.554  14.412   4.195  1.00 84.95           C  
ATOM   2482  CB  ARG A 308     -22.705  13.744   2.646  1.00 84.95           C  
ATOM   2483  O   ARG A 308     -25.569  14.849   3.649  1.00 84.95           O  
ATOM   2484  CG  ARG A 308     -21.491  14.176   1.839  1.00 84.95           C  
ATOM   2485  CD  ARG A 308     -21.220  13.231   0.677  1.00 84.95           C  
ATOM   2486  NE  ARG A 308     -19.999  13.592  -0.038  1.00 84.95           N  
ATOM   2487  NH1 ARG A 308     -21.090  14.480  -1.871  1.00 84.95           N  
ATOM   2488  NH2 ARG A 308     -18.799  14.461  -1.792  1.00 84.95           N  
ATOM   2489  CZ  ARG A 308     -19.965  14.177  -1.232  1.00 84.95           C  
ATOM   2490  N   MET A 309     -24.596  13.556   5.176  1.00 75.00           N  
ATOM   2491  CA  MET A 309     -25.864  13.141   5.769  1.00 75.00           C  
ATOM   2492  C   MET A 309     -26.499  14.284   6.553  1.00 75.00           C  
ATOM   2493  CB  MET A 309     -25.661  11.930   6.681  1.00 75.00           C  
ATOM   2494  O   MET A 309     -27.725  14.379   6.636  1.00 75.00           O  
ATOM   2495  CG  MET A 309     -25.442  10.626   5.931  1.00 75.00           C  
ATOM   2496  SD  MET A 309     -24.925   9.257   7.037  1.00 75.00           S  
ATOM   2497  CE  MET A 309     -25.063   7.854   5.895  1.00 75.00           C  
ATOM   2498  N   GLY A 310     -25.686  15.121   7.158  1.00 68.20           N  
ATOM   2499  CA  GLY A 310     -26.217  16.254   7.899  1.00 68.20           C  
ATOM   2500  C   GLY A 310     -26.851  17.305   7.008  1.00 68.20           C  
ATOM   2501  O   GLY A 310     -27.816  17.962   7.404  1.00 68.20           O  
ATOM   2502  N   ASP A 311     -26.402  17.347   5.726  1.00 63.59           N  
ATOM   2503  CA  ASP A 311     -26.918  18.378   4.831  1.00 63.59           C  
ATOM   2504  C   ASP A 311     -28.255  17.958   4.224  1.00 63.59           C  
ATOM   2505  CB  ASP A 311     -25.909  18.680   3.722  1.00 63.59           C  
ATOM   2506  O   ASP A 311     -29.118  18.801   3.967  1.00 63.59           O  
ATOM   2507  CG  ASP A 311     -25.868  20.150   3.342  1.00 63.59           C  
ATOM   2508  OD1 ASP A 311     -26.385  20.992   4.107  1.00 63.59           O  
ATOM   2509  OD2 ASP A 311     -25.317  20.469   2.266  1.00 63.59           O  
ATOM   2510  N   ASP A 312     -28.410  16.590   3.990  1.00 58.88           N  
ATOM   2511  CA  ASP A 312     -29.635  16.109   3.359  1.00 58.88           C  
ATOM   2512  C   ASP A 312     -30.820  16.202   4.317  1.00 58.88           C  
ATOM   2513  CB  ASP A 312     -29.460  14.667   2.878  1.00 58.88           C  
ATOM   2514  O   ASP A 312     -31.954  16.427   3.889  1.00 58.88           O  
ATOM   2515  CG  ASP A 312     -29.873  14.470   1.430  1.00 58.88           C  
ATOM   2516  OD1 ASP A 312     -30.249  15.459   0.763  1.00 58.88           O  
ATOM   2517  OD2 ASP A 312     -29.825  13.316   0.952  1.00 58.88           O  
ATOM   2518  N   ASP A 313     -30.525  16.193   5.610  1.00 54.23           N  
ATOM   2519  CA  ASP A 313     -31.641  16.322   6.541  1.00 54.23           C  
ATOM   2520  C   ASP A 313     -32.070  17.781   6.686  1.00 54.23           C  
ATOM   2521  CB  ASP A 313     -31.268  15.746   7.909  1.00 54.23           C  
ATOM   2522  O   ASP A 313     -33.218  18.064   7.034  1.00 54.23           O  
ATOM   2523  CG  ASP A 313     -32.457  15.156   8.648  1.00 54.23           C  
ATOM   2524  OD1 ASP A 313     -33.432  14.730   7.992  1.00 54.23           O  
ATOM   2525  OD2 ASP A 313     -32.418  15.118   9.897  1.00 54.23           O  
ATOM   2526  N   LEU A 314     -31.309  18.731   6.060  1.00 53.33           N  
ATOM   2527  CA  LEU A 314     -31.714  20.125   6.203  1.00 53.33           C  
ATOM   2528  C   LEU A 314     -32.386  20.629   4.931  1.00 53.33           C  
ATOM   2529  CB  LEU A 314     -30.505  21.003   6.538  1.00 53.33           C  
ATOM   2530  O   LEU A 314     -33.213  21.543   4.981  1.00 53.33           O  
ATOM   2531  CG  LEU A 314     -29.900  20.821   7.931  1.00 53.33           C  
ATOM   2532  CD1 LEU A 314     -28.440  21.261   7.937  1.00 53.33           C  
ATOM   2533  CD2 LEU A 314     -30.703  21.600   8.968  1.00 53.33           C  
ATOM   2534  N   SER A 315     -32.244  19.897   3.753  1.00 50.68           N  
ATOM   2535  CA  SER A 315     -32.816  20.458   2.534  1.00 50.68           C  
ATOM   2536  C   SER A 315     -34.154  19.806   2.200  1.00 50.68           C  
ATOM   2537  CB  SER A 315     -31.850  20.289   1.360  1.00 50.68           C  
ATOM   2538  O   SER A 315     -34.961  20.374   1.462  1.00 50.68           O  
ATOM   2539  OG  SER A 315     -31.934  18.980   0.825  1.00 50.68           O  
ATOM   2540  N   THR A 316     -34.674  18.835   3.013  1.00 45.62           N  
ATOM   2541  CA  THR A 316     -36.008  18.378   2.639  1.00 45.62           C  
ATOM   2542  C   THR A 316     -37.044  18.839   3.660  1.00 45.62           C  
ATOM   2543  CB  THR A 316     -36.057  16.844   2.510  1.00 45.62           C  
ATOM   2544  O   THR A 316     -38.239  18.585   3.497  1.00 45.62           O  
ATOM   2545  CG2 THR A 316     -36.962  16.417   1.359  1.00 45.62           C  
ATOM   2546  OG1 THR A 316     -34.734  16.348   2.272  1.00 45.62           O  
ATOM   2547  N   GLY A 317     -36.965  20.010   4.223  1.00 42.70           N  
ATOM   2548  CA  GLY A 317     -38.188  20.385   4.915  1.00 42.70           C  
ATOM   2549  C   GLY A 317     -38.566  21.840   4.713  1.00 42.70           C  
ATOM   2550  O   GLY A 317     -39.357  22.394   5.479  1.00 42.70           O  
ATOM   2551  N   HIS A 318     -38.424  22.390   3.505  1.00 38.07           N  
ATOM   2552  CA  HIS A 318     -39.139  23.657   3.402  1.00 38.07           C  
ATOM   2553  C   HIS A 318     -40.213  23.597   2.321  1.00 38.07           C  
ATOM   2554  CB  HIS A 318     -38.165  24.800   3.112  1.00 38.07           C  
ATOM   2555  O   HIS A 318     -39.920  23.278   1.166  1.00 38.07           O  
ATOM   2556  CG  HIS A 318     -38.740  26.157   3.365  1.00 38.07           C  
ATOM   2557  CD2 HIS A 318     -38.563  27.021   4.392  1.00 38.07           C  
ATOM   2558  ND1 HIS A 318     -39.618  26.767   2.495  1.00 38.07           N  
ATOM   2559  CE1 HIS A 318     -39.957  27.950   2.978  1.00 38.07           C  
ATOM   2560  NE2 HIS A 318     -39.330  28.129   4.128  1.00 38.07           N  
ATOM   2561  N   ASP A 319     -41.304  22.790   2.429  1.00 35.49           N  
ATOM   2562  CA  ASP A 319     -42.526  23.307   1.821  1.00 35.49           C  
ATOM   2563  C   ASP A 319     -43.677  22.315   1.972  1.00 35.49           C  
ATOM   2564  CB  ASP A 319     -42.296  23.626   0.342  1.00 35.49           C  
ATOM   2565  O   ASP A 319     -43.571  21.164   1.543  1.00 35.49           O  
ATOM   2566  CG  ASP A 319     -43.419  24.444  -0.270  1.00 35.49           C  
ATOM   2567  OD1 ASP A 319     -44.098  25.194   0.465  1.00 35.49           O  
ATOM   2568  OD2 ASP A 319     -43.629  24.336  -1.497  1.00 35.49           O  
ATOM   2569  N   SER A 320     -44.338  22.128   3.124  1.00 32.63           N  
ATOM   2570  CA  SER A 320     -45.778  21.897   3.074  1.00 32.63           C  
ATOM   2571  C   SER A 320     -46.389  21.908   4.471  1.00 32.63           C  
ATOM   2572  CB  SER A 320     -46.084  20.566   2.386  1.00 32.63           C  
ATOM   2573  O   SER A 320     -45.861  21.279   5.391  1.00 32.63           O  
ATOM   2574  OG  SER A 320     -45.397  19.502   3.020  1.00 32.63           O  
ATOM   2575  N   SER A 321     -46.787  23.057   5.054  1.00 31.56           N  
ATOM   2576  CA  SER A 321     -48.076  23.490   5.583  1.00 31.56           C  
ATOM   2577  C   SER A 321     -49.111  22.373   5.499  1.00 31.56           C  
ATOM   2578  CB  SER A 321     -48.579  24.721   4.828  1.00 31.56           C  
ATOM   2579  O   SER A 321     -49.238  21.714   4.465  1.00 31.56           O  
ATOM   2580  OG  SER A 321     -49.729  24.406   4.061  1.00 31.56           O  
ATOM   2581  N   VAL A 322     -49.417  21.534   6.609  1.00 30.63           N  
ATOM   2582  CA  VAL A 322     -50.776  21.115   6.936  1.00 30.63           C  
ATOM   2583  C   VAL A 322     -50.735  19.932   7.900  1.00 30.63           C  
ATOM   2584  CB  VAL A 322     -51.575  20.740   5.667  1.00 30.63           C  
ATOM   2585  O   VAL A 322     -49.985  18.977   7.689  1.00 30.63           O  
ATOM   2586  CG1 VAL A 322     -52.967  20.230   6.036  1.00 30.63           C  
ATOM   2587  CG2 VAL A 322     -51.674  21.940   4.726  1.00 30.63           C  
ATOM   2588  N   HIS A 323     -50.929  20.082   9.260  1.00 28.81           N  
ATOM   2589  CA  HIS A 323     -51.920  19.591  10.211  1.00 28.81           C  
ATOM   2590  C   HIS A 323     -51.988  18.067  10.198  1.00 28.81           C  
ATOM   2591  CB  HIS A 323     -53.297  20.180   9.901  1.00 28.81           C  
ATOM   2592  O   HIS A 323     -52.161  17.458   9.140  1.00 28.81           O  
ATOM   2593  CG  HIS A 323     -53.440  21.614  10.302  1.00 28.81           C  
ATOM   2594  CD2 HIS A 323     -53.991  22.668   9.655  1.00 28.81           C  
ATOM   2595  ND1 HIS A 323     -52.979  22.099  11.507  1.00 28.81           N  
ATOM   2596  CE1 HIS A 323     -53.242  23.393  11.583  1.00 28.81           C  
ATOM   2597  NE2 HIS A 323     -53.855  23.763  10.472  1.00 28.81           N  
ATOM   2598  N   SER A 324     -51.484  17.295  11.197  1.00 31.55           N  
ATOM   2599  CA  SER A 324     -52.192  16.161  11.783  1.00 31.55           C  
ATOM   2600  C   SER A 324     -51.321  15.429  12.797  1.00 31.55           C  
ATOM   2601  CB  SER A 324     -52.646  15.190  10.691  1.00 31.55           C  
ATOM   2602  O   SER A 324     -50.147  15.160  12.535  1.00 31.55           O  
ATOM   2603  OG  SER A 324     -53.365  15.872   9.679  1.00 31.55           O  
ATOM   2604  N   GLU A 325     -51.428  15.703  14.145  1.00 31.34           N  
ATOM   2605  CA  GLU A 325     -51.934  14.912  15.263  1.00 31.34           C  
ATOM   2606  C   GLU A 325     -51.710  13.421  15.030  1.00 31.34           C  
ATOM   2607  CB  GLU A 325     -53.422  15.191  15.490  1.00 31.34           C  
ATOM   2608  O   GLU A 325     -52.003  12.905  13.949  1.00 31.34           O  
ATOM   2609  CG  GLU A 325     -53.695  16.444  16.310  1.00 31.34           C  
ATOM   2610  CD  GLU A 325     -55.167  16.640  16.634  1.00 31.34           C  
ATOM   2611  OE1 GLU A 325     -55.492  17.489  17.495  1.00 31.34           O  
ATOM   2612  OE2 GLU A 325     -56.004  15.937  16.023  1.00 31.34           O  
ATOM   2613  N   ASP A 326     -50.645  12.849  15.576  1.00 34.81           N  
ATOM   2614  CA  ASP A 326     -50.616  11.549  16.239  1.00 34.81           C  
ATOM   2615  C   ASP A 326     -49.484  10.680  15.696  1.00 34.81           C  
ATOM   2616  CB  ASP A 326     -51.957  10.831  16.072  1.00 34.81           C  
ATOM   2617  O   ASP A 326     -49.389  10.459  14.487  1.00 34.81           O  
ATOM   2618  CG  ASP A 326     -53.103  11.547  16.764  1.00 34.81           C  
ATOM   2619  OD1 ASP A 326     -52.895  12.118  17.857  1.00 34.81           O  
ATOM   2620  OD2 ASP A 326     -54.225  11.538  16.214  1.00 34.81           O  
ATOM   2621  N   GLY A 327     -48.347  10.793  16.246  1.00 36.84           N  
ATOM   2622  CA  GLY A 327     -47.641   9.563  16.567  1.00 36.84           C  
ATOM   2623  C   GLY A 327     -46.255   9.493  15.954  1.00 36.84           C  
ATOM   2624  O   GLY A 327     -46.115   9.411  14.732  1.00 36.84           O  
ATOM   2625  N   GLU A 328     -45.299  10.328  16.370  1.00 40.05           N  
ATOM   2626  CA  GLU A 328     -44.011  10.091  15.726  1.00 40.05           C  
ATOM   2627  C   GLU A 328     -43.028   9.426  16.686  1.00 40.05           C  
ATOM   2628  CB  GLU A 328     -43.424  11.402  15.197  1.00 40.05           C  
ATOM   2629  O   GLU A 328     -42.867   9.871  17.824  1.00 40.05           O  
ATOM   2630  CG  GLU A 328     -44.027  11.857  13.876  1.00 40.05           C  
ATOM   2631  CD  GLU A 328     -43.228  12.959  13.199  1.00 40.05           C  
ATOM   2632  OE1 GLU A 328     -43.444  13.212  11.992  1.00 40.05           O  
ATOM   2633  OE2 GLU A 328     -42.377  13.573  13.881  1.00 40.05           O  
ATOM   2634  N   PRO A 329     -42.462   8.140  16.372  1.00 44.84           N  
ATOM   2635  CA  PRO A 329     -41.636   7.018  16.826  1.00 44.84           C  
ATOM   2636  C   PRO A 329     -40.173   7.406  17.027  1.00 44.84           C  
ATOM   2637  CB  PRO A 329     -41.780   5.996  15.696  1.00 44.84           C  
ATOM   2638  O   PRO A 329     -39.698   8.373  16.426  1.00 44.84           O  
ATOM   2639  CG  PRO A 329     -41.894   6.815  14.451  1.00 44.84           C  
ATOM   2640  CD  PRO A 329     -41.946   8.265  14.838  1.00 44.84           C  
ATOM   2641  N   MET A 330     -39.713   7.710  18.275  1.00 51.79           N  
ATOM   2642  CA  MET A 330     -38.597   7.599  19.210  1.00 51.79           C  
ATOM   2643  C   MET A 330     -37.263   7.631  18.472  1.00 51.79           C  
ATOM   2644  CB  MET A 330     -38.709   6.313  20.031  1.00 51.79           C  
ATOM   2645  O   MET A 330     -36.240   8.008  19.046  1.00 51.79           O  
ATOM   2646  CG  MET A 330     -39.784   6.364  21.105  1.00 51.79           C  
ATOM   2647  SD  MET A 330     -39.306   7.421  22.527  1.00 51.79           S  
ATOM   2648  CE  MET A 330     -38.202   6.286  23.413  1.00 51.79           C  
ATOM   2649  N   ALA A 331     -37.195   7.558  17.073  1.00 52.02           N  
ATOM   2650  CA  ALA A 331     -35.932   7.563  16.340  1.00 52.02           C  
ATOM   2651  C   ALA A 331     -35.588   8.967  15.850  1.00 52.02           C  
ATOM   2652  CB  ALA A 331     -35.996   6.593  15.163  1.00 52.02           C  
ATOM   2653  O   ALA A 331     -34.412   9.320  15.735  1.00 52.02           O  
ATOM   2654  N   SER A 332     -36.594   9.895  15.951  1.00 53.14           N  
ATOM   2655  CA  SER A 332     -36.377  11.299  15.620  1.00 53.14           C  
ATOM   2656  C   SER A 332     -35.972  12.101  16.852  1.00 53.14           C  
ATOM   2657  CB  SER A 332     -37.636  11.905  14.998  1.00 53.14           C  
ATOM   2658  O   SER A 332     -35.252  13.096  16.743  1.00 53.14           O  
ATOM   2659  OG  SER A 332     -38.778  11.608  15.783  1.00 53.14           O  
ATOM   2660  N   GLN A 333     -36.166  11.540  18.038  1.00 54.36           N  
ATOM   2661  CA  GLN A 333     -35.823  12.245  19.269  1.00 54.36           C  
ATOM   2662  C   GLN A 333     -34.330  12.140  19.565  1.00 54.36           C  
ATOM   2663  CB  GLN A 333     -36.631  11.696  20.446  1.00 54.36           C  
ATOM   2664  O   GLN A 333     -33.715  13.102  20.030  1.00 54.36           O  
ATOM   2665  CG  GLN A 333     -37.805  12.578  20.850  1.00 54.36           C  
ATOM   2666  CD  GLN A 333     -38.549  12.045  22.060  1.00 54.36           C  
ATOM   2667  NE2 GLN A 333     -39.654  12.695  22.410  1.00 54.36           N  
ATOM   2668  OE1 GLN A 333     -38.135  11.058  22.676  1.00 54.36           O  
ATOM   2669  N   SER A 334     -33.712  10.981  19.186  1.00 60.18           N  
ATOM   2670  CA  SER A 334     -32.292  10.780  19.452  1.00 60.18           C  
ATOM   2671  C   SER A 334     -31.430  11.653  18.547  1.00 60.18           C  
ATOM   2672  CB  SER A 334     -31.914   9.309  19.266  1.00 60.18           C  
ATOM   2673  O   SER A 334     -30.425  12.213  18.989  1.00 60.18           O  
ATOM   2674  OG  SER A 334     -32.223   8.873  17.954  1.00 60.18           O  
ATOM   2675  N   VAL A 335     -31.891  11.888  17.349  1.00 66.60           N  
ATOM   2676  CA  VAL A 335     -31.153  12.715  16.400  1.00 66.60           C  
ATOM   2677  C   VAL A 335     -31.319  14.190  16.760  1.00 66.60           C  
ATOM   2678  CB  VAL A 335     -31.619  12.466  14.948  1.00 66.60           C  
ATOM   2679  O   VAL A 335     -30.365  14.967  16.675  1.00 66.60           O  
ATOM   2680  CG1 VAL A 335     -30.624  13.059  13.952  1.00 66.60           C  
ATOM   2681  CG2 VAL A 335     -31.804  10.970  14.697  1.00 66.60           C  
ATOM   2682  N   ARG A 336     -32.520  14.559  17.282  1.00 64.37           N  
ATOM   2683  CA  ARG A 336     -32.741  15.932  17.724  1.00 64.37           C  
ATOM   2684  C   ARG A 336     -31.898  16.255  18.953  1.00 64.37           C  
ATOM   2685  CB  ARG A 336     -34.223  16.167  18.028  1.00 64.37           C  
ATOM   2686  O   ARG A 336     -31.360  17.358  19.071  1.00 64.37           O  
ATOM   2687  CG  ARG A 336     -35.103  16.229  16.791  1.00 64.37           C  
ATOM   2688  CD  ARG A 336     -36.540  16.593  17.139  1.00 64.37           C  
ATOM   2689  NE  ARG A 336     -37.384  16.655  15.948  1.00 64.37           N  
ATOM   2690  NH1 ARG A 336     -39.338  17.084  17.103  1.00 64.37           N  
ATOM   2691  NH2 ARG A 336     -39.364  16.922  14.817  1.00 64.37           N  
ATOM   2692  CZ  ARG A 336     -38.693  16.887  15.959  1.00 64.37           C  
ATOM   2693  N   LEU A 337     -31.782  15.270  19.780  1.00 71.99           N  
ATOM   2694  CA  LEU A 337     -31.002  15.492  20.993  1.00 71.99           C  
ATOM   2695  C   LEU A 337     -29.517  15.617  20.668  1.00 71.99           C  
ATOM   2696  CB  LEU A 337     -31.224  14.352  21.990  1.00 71.99           C  
ATOM   2697  O   LEU A 337     -28.821  16.459  21.240  1.00 71.99           O  
ATOM   2698  CG  LEU A 337     -32.581  14.322  22.695  1.00 71.99           C  
ATOM   2699  CD1 LEU A 337     -32.777  12.991  23.412  1.00 71.99           C  
ATOM   2700  CD2 LEU A 337     -32.700  15.485  23.674  1.00 71.99           C  
ATOM   2701  N   LYS A 338     -29.069  14.825  19.705  1.00 77.44           N  
ATOM   2702  CA  LYS A 338     -27.663  14.888  19.315  1.00 77.44           C  
ATOM   2703  C   LYS A 338     -27.356  16.187  18.576  1.00 77.44           C  
ATOM   2704  CB  LYS A 338     -27.294  13.688  18.442  1.00 77.44           C  
ATOM   2705  O   LYS A 338     -26.302  16.792  18.784  1.00 77.44           O  
ATOM   2706  CG  LYS A 338     -25.797  13.510  18.235  1.00 77.44           C  
ATOM   2707  CD  LYS A 338     -25.084  13.215  19.548  1.00 77.44           C  
ATOM   2708  CE  LYS A 338     -23.572  13.185  19.369  1.00 77.44           C  
ATOM   2709  NZ  LYS A 338     -22.869  12.849  20.644  1.00 77.44           N  
ATOM   2710  N   LYS A 339     -28.276  16.669  17.761  1.00 74.17           N  
ATOM   2711  CA  LYS A 339     -28.130  17.941  17.060  1.00 74.17           C  
ATOM   2712  C   LYS A 339     -28.098  19.109  18.041  1.00 74.17           C  
ATOM   2713  CB  LYS A 339     -29.265  18.133  16.053  1.00 74.17           C  
ATOM   2714  O   LYS A 339     -27.305  20.039  17.882  1.00 74.17           O  
ATOM   2715  CG  LYS A 339     -29.004  19.225  15.027  1.00 74.17           C  
ATOM   2716  CD  LYS A 339     -30.056  19.220  13.925  1.00 74.17           C  
ATOM   2717  CE  LYS A 339     -29.856  20.377  12.955  1.00 74.17           C  
ATOM   2718  NZ  LYS A 339     -30.753  20.263  11.766  1.00 74.17           N  
ATOM   2719  N   GLU A 340     -29.007  18.970  18.996  1.00 79.09           N  
ATOM   2720  CA  GLU A 340     -29.033  20.018  20.012  1.00 79.09           C  
ATOM   2721  C   GLU A 340     -27.745  20.025  20.832  1.00 79.09           C  
ATOM   2722  CB  GLU A 340     -30.242  19.842  20.935  1.00 79.09           C  
ATOM   2723  O   GLU A 340     -27.225  21.090  21.171  1.00 79.09           O  
ATOM   2724  CG  GLU A 340     -30.566  21.075  21.766  1.00 79.09           C  
ATOM   2725  CD  GLU A 340     -31.901  20.980  22.487  1.00 79.09           C  
ATOM   2726  OE1 GLU A 340     -32.248  21.911  23.248  1.00 79.09           O  
ATOM   2727  OE2 GLU A 340     -32.605  19.964  22.290  1.00 79.09           O  
ATOM   2728  N   GLN A 341     -27.187  18.836  21.029  1.00 79.87           N  
ATOM   2729  CA  GLN A 341     -25.918  18.725  21.742  1.00 79.87           C  
ATOM   2730  C   GLN A 341     -24.769  19.285  20.909  1.00 79.87           C  
ATOM   2731  CB  GLN A 341     -25.637  17.268  22.112  1.00 79.87           C  
ATOM   2732  O   GLN A 341     -23.895  19.978  21.435  1.00 79.87           O  
ATOM   2733  CG  GLN A 341     -24.755  17.106  23.343  1.00 79.87           C  
ATOM   2734  CD  GLN A 341     -24.850  15.721  23.955  1.00 79.87           C  
ATOM   2735  NE2 GLN A 341     -24.266  15.553  25.137  1.00 79.87           N  
ATOM   2736  OE1 GLN A 341     -25.445  14.809  23.372  1.00 79.87           O  
ATOM   2737  N   LEU A 342     -24.732  19.035  19.686  1.00 84.83           N  
ATOM   2738  CA  LEU A 342     -23.701  19.535  18.783  1.00 84.83           C  
ATOM   2739  C   LEU A 342     -23.781  21.052  18.653  1.00 84.83           C  
ATOM   2740  CB  LEU A 342     -23.836  18.885  17.403  1.00 84.83           C  
ATOM   2741  O   LEU A 342     -22.752  21.731  18.607  1.00 84.83           O  
ATOM   2742  CG  LEU A 342     -23.143  17.534  17.219  1.00 84.83           C  
ATOM   2743  CD1 LEU A 342     -23.816  16.740  16.104  1.00 84.83           C  
ATOM   2744  CD2 LEU A 342     -21.660  17.729  16.924  1.00 84.83           C  
ATOM   2745  N   ARG A 343     -25.049  21.563  18.573  1.00 83.28           N  
ATOM   2746  CA  ARG A 343     -25.245  23.008  18.514  1.00 83.28           C  
ATOM   2747  C   ARG A 343     -24.739  23.681  19.786  1.00 83.28           C  
ATOM   2748  CB  ARG A 343     -26.722  23.342  18.296  1.00 83.28           C  
ATOM   2749  O   ARG A 343     -24.096  24.731  19.725  1.00 83.28           O  
ATOM   2750  CG  ARG A 343     -26.956  24.677  17.607  1.00 83.28           C  
ATOM   2751  CD  ARG A 343     -28.423  24.879  17.252  1.00 83.28           C  
ATOM   2752  NE  ARG A 343     -29.076  25.810  18.169  1.00 83.28           N  
ATOM   2753  NH1 ARG A 343     -30.817  26.320  16.739  1.00 83.28           N  
ATOM   2754  NH2 ARG A 343     -30.705  27.296  18.810  1.00 83.28           N  
ATOM   2755  CZ  ARG A 343     -30.198  26.473  17.904  1.00 83.28           C  
ATOM   2756  N   ARG A 344     -24.996  23.028  20.883  1.00 84.60           N  
ATOM   2757  CA  ARG A 344     -24.514  23.572  22.148  1.00 84.60           C  
ATOM   2758  C   ARG A 344     -22.991  23.534  22.215  1.00 84.60           C  
ATOM   2759  CB  ARG A 344     -25.110  22.799  23.328  1.00 84.60           C  
ATOM   2760  O   ARG A 344     -22.362  24.478  22.699  1.00 84.60           O  
ATOM   2761  CG  ARG A 344     -26.524  23.223  23.690  1.00 84.60           C  
ATOM   2762  CD  ARG A 344     -27.020  22.518  24.945  1.00 84.60           C  
ATOM   2763  NE  ARG A 344     -28.406  22.865  25.246  1.00 84.60           N  
ATOM   2764  NH1 ARG A 344     -28.815  20.986  26.527  1.00 84.60           N  
ATOM   2765  NH2 ARG A 344     -30.469  22.540  26.201  1.00 84.60           N  
ATOM   2766  CZ  ARG A 344     -29.227  22.130  25.991  1.00 84.60           C  
ATOM   2767  N   GLU A 345     -22.398  22.523  21.663  1.00 87.40           N  
ATOM   2768  CA  GLU A 345     -20.944  22.390  21.660  1.00 87.40           C  
ATOM   2769  C   GLU A 345     -20.300  23.392  20.706  1.00 87.40           C  
ATOM   2770  CB  GLU A 345     -20.535  20.964  21.281  1.00 87.40           C  
ATOM   2771  O   GLU A 345     -19.256  23.969  21.016  1.00 87.40           O  
ATOM   2772  CG  GLU A 345     -20.615  19.974  22.434  1.00 87.40           C  
ATOM   2773  CD  GLU A 345     -20.090  18.593  22.076  1.00 87.40           C  
ATOM   2774  OE1 GLU A 345     -20.011  17.723  22.972  1.00 87.40           O  
ATOM   2775  OE2 GLU A 345     -19.753  18.380  20.890  1.00 87.40           O  
ATOM   2776  N   GLU A 346     -20.938  23.587  19.575  1.00 87.57           N  
ATOM   2777  CA  GLU A 346     -20.452  24.570  18.611  1.00 87.57           C  
ATOM   2778  C   GLU A 346     -20.542  25.986  19.174  1.00 87.57           C  
ATOM   2779  CB  GLU A 346     -21.239  24.474  17.301  1.00 87.57           C  
ATOM   2780  O   GLU A 346     -19.646  26.804  18.956  1.00 87.57           O  
ATOM   2781  CG  GLU A 346     -20.756  23.369  16.373  1.00 87.57           C  
ATOM   2782  CD  GLU A 346     -21.498  23.332  15.047  1.00 87.57           C  
ATOM   2783  OE1 GLU A 346     -21.091  22.565  14.145  1.00 87.57           O  
ATOM   2784  OE2 GLU A 346     -22.494  24.077  14.908  1.00 87.57           O  
ATOM   2785  N   GLU A 347     -21.667  26.239  19.877  1.00 89.90           N  
ATOM   2786  CA  GLU A 347     -21.820  27.534  20.534  1.00 89.90           C  
ATOM   2787  C   GLU A 347     -20.767  27.728  21.622  1.00 89.90           C  
ATOM   2788  CB  GLU A 347     -23.223  27.673  21.129  1.00 89.90           C  
ATOM   2789  O   GLU A 347     -20.223  28.824  21.778  1.00 89.90           O  
ATOM   2790  CG  GLU A 347     -23.657  29.114  21.352  1.00 89.90           C  
ATOM   2791  CD  GLU A 347     -25.090  29.240  21.844  1.00 89.90           C  
ATOM   2792  OE1 GLU A 347     -25.528  30.372  22.153  1.00 89.90           O  
ATOM   2793  OE2 GLU A 347     -25.779  28.199  21.923  1.00 89.90           O  
ATOM   2794  N   LYS A 348     -20.424  26.697  22.347  1.00 92.84           N  
ATOM   2795  CA  LYS A 348     -19.382  26.761  23.368  1.00 92.84           C  
ATOM   2796  C   LYS A 348     -18.010  26.984  22.739  1.00 92.84           C  
ATOM   2797  CB  LYS A 348     -19.373  25.482  24.206  1.00 92.84           C  
ATOM   2798  O   LYS A 348     -17.193  27.739  23.271  1.00 92.84           O  
ATOM   2799  CG  LYS A 348     -20.525  25.382  25.195  1.00 92.84           C  
ATOM   2800  CD  LYS A 348     -20.406  24.138  26.067  1.00 92.84           C  
ATOM   2801  CE  LYS A 348     -21.598  23.996  27.004  1.00 92.84           C  
ATOM   2802  NZ  LYS A 348     -21.483  22.781  27.866  1.00 92.84           N  
ATOM   2803  N   LEU A 349     -17.794  26.324  21.621  1.00 92.26           N  
ATOM   2804  CA  LEU A 349     -16.538  26.479  20.897  1.00 92.26           C  
ATOM   2805  C   LEU A 349     -16.410  27.887  20.326  1.00 92.26           C  
ATOM   2806  CB  LEU A 349     -16.438  25.448  19.770  1.00 92.26           C  
ATOM   2807  O   LEU A 349     -15.333  28.486  20.375  1.00 92.26           O  
ATOM   2808  CG  LEU A 349     -15.094  25.365  19.043  1.00 92.26           C  
ATOM   2809  CD1 LEU A 349     -14.004  24.889  19.998  1.00 92.26           C  
ATOM   2810  CD2 LEU A 349     -15.196  24.441  17.835  1.00 92.26           C  
ATOM   2811  N   ARG A 350     -17.525  28.415  19.763  1.00 90.62           N  
ATOM   2812  CA  ARG A 350     -17.530  29.779  19.245  1.00 90.62           C  
ATOM   2813  C   ARG A 350     -17.295  30.790  20.362  1.00 90.62           C  
ATOM   2814  CB  ARG A 350     -18.852  30.080  18.536  1.00 90.62           C  
ATOM   2815  O   ARG A 350     -16.583  31.779  20.173  1.00 90.62           O  
ATOM   2816  CG  ARG A 350     -18.892  29.623  17.086  1.00 90.62           C  
ATOM   2817  CD  ARG A 350     -20.015  30.298  16.312  1.00 90.62           C  
ATOM   2818  NE  ARG A 350     -20.095  29.807  14.939  1.00 90.62           N  
ATOM   2819  NH1 ARG A 350     -21.813  31.218  14.315  1.00 90.62           N  
ATOM   2820  NH2 ARG A 350     -20.933  29.738  12.802  1.00 90.62           N  
ATOM   2821  CZ  ARG A 350     -20.947  30.256  14.022  1.00 90.62           C  
ATOM   2822  N   GLU A 351     -17.886  30.489  21.465  1.00 93.26           N  
ATOM   2823  CA  GLU A 351     -17.677  31.345  22.629  1.00 93.26           C  
ATOM   2824  C   GLU A 351     -16.223  31.303  23.091  1.00 93.26           C  
ATOM   2825  CB  GLU A 351     -18.605  30.932  23.774  1.00 93.26           C  
ATOM   2826  O   GLU A 351     -15.650  32.334  23.448  1.00 93.26           O  
ATOM   2827  CG  GLU A 351     -18.620  31.912  24.938  1.00 93.26           C  
ATOM   2828  CD  GLU A 351     -19.558  31.497  26.060  1.00 93.26           C  
ATOM   2829  OE1 GLU A 351     -19.614  32.199  27.095  1.00 93.26           O  
ATOM   2830  OE2 GLU A 351     -20.243  30.461  25.903  1.00 93.26           O  
ATOM   2831  N   LYS A 352     -15.583  30.168  23.150  1.00 92.76           N  
ATOM   2832  CA  LYS A 352     -14.174  30.033  23.509  1.00 92.76           C  
ATOM   2833  C   LYS A 352     -13.279  30.752  22.504  1.00 92.76           C  
ATOM   2834  CB  LYS A 352     -13.782  28.557  23.598  1.00 92.76           C  
ATOM   2835  O   LYS A 352     -12.295  31.389  22.885  1.00 92.76           O  
ATOM   2836  CG  LYS A 352     -14.311  27.850  24.838  1.00 92.76           C  
ATOM   2837  CD  LYS A 352     -13.831  26.406  24.905  1.00 92.76           C  
ATOM   2838  CE  LYS A 352     -14.426  25.674  26.100  1.00 92.76           C  
ATOM   2839  NZ  LYS A 352     -14.010  24.240  26.134  1.00 92.76           N  
ATOM   2840  N   GLU A 353     -13.633  30.610  21.227  1.00 92.83           N  
ATOM   2841  CA  GLU A 353     -12.881  31.282  20.172  1.00 92.83           C  
ATOM   2842  C   GLU A 353     -12.976  32.799  20.307  1.00 92.83           C  
ATOM   2843  CB  GLU A 353     -13.380  30.844  18.793  1.00 92.83           C  
ATOM   2844  O   GLU A 353     -11.981  33.507  20.140  1.00 92.83           O  
ATOM   2845  CG  GLU A 353     -12.689  29.598  18.256  1.00 92.83           C  
ATOM   2846  CD  GLU A 353     -13.193  29.177  16.885  1.00 92.83           C  
ATOM   2847  OE1 GLU A 353     -12.670  28.188  16.324  1.00 92.83           O  
ATOM   2848  OE2 GLU A 353     -14.118  29.842  16.367  1.00 92.83           O  
ATOM   2849  N   LEU A 354     -14.181  33.300  20.571  1.00 94.81           N  
ATOM   2850  CA  LEU A 354     -14.380  34.731  20.774  1.00 94.81           C  
ATOM   2851  C   LEU A 354     -13.618  35.216  22.003  1.00 94.81           C  
ATOM   2852  CB  LEU A 354     -15.870  35.049  20.924  1.00 94.81           C  
ATOM   2853  O   LEU A 354     -13.042  36.307  21.991  1.00 94.81           O  
ATOM   2854  CG  LEU A 354     -16.327  36.413  20.404  1.00 94.81           C  
ATOM   2855  CD1 LEU A 354     -17.332  36.237  19.270  1.00 94.81           C  
ATOM   2856  CD2 LEU A 354     -16.928  37.243  21.533  1.00 94.81           C  
ATOM   2857  N   LYS A 355     -13.574  34.439  23.045  1.00 94.92           N  
ATOM   2858  CA  LYS A 355     -12.820  34.788  24.246  1.00 94.92           C  
ATOM   2859  C   LYS A 355     -11.321  34.823  23.963  1.00 94.92           C  
ATOM   2860  CB  LYS A 355     -13.117  33.798  25.373  1.00 94.92           C  
ATOM   2861  O   LYS A 355     -10.615  35.717  24.435  1.00 94.92           O  
ATOM   2862  CG  LYS A 355     -14.376  34.121  26.164  1.00 94.92           C  
ATOM   2863  CD  LYS A 355     -14.557  33.169  27.340  1.00 94.92           C  
ATOM   2864  CE  LYS A 355     -15.871  33.421  28.067  1.00 94.92           C  
ATOM   2865  NZ  LYS A 355     -16.027  32.528  29.254  1.00 94.92           N  
ATOM   2866  N   VAL A 356     -10.887  33.833  23.216  1.00 95.12           N  
ATOM   2867  CA  VAL A 356      -9.473  33.776  22.858  1.00 95.12           C  
ATOM   2868  C   VAL A 356      -9.120  34.957  21.957  1.00 95.12           C  
ATOM   2869  CB  VAL A 356      -9.119  32.445  22.156  1.00 95.12           C  
ATOM   2870  O   VAL A 356      -8.085  35.601  22.146  1.00 95.12           O  
ATOM   2871  CG1 VAL A 356      -7.715  32.507  21.559  1.00 95.12           C  
ATOM   2872  CG2 VAL A 356      -9.236  31.279  23.135  1.00 95.12           C  
ATOM   2873  N   GLN A 357      -9.942  35.307  20.994  1.00 91.98           N  
ATOM   2874  CA  GLN A 357      -9.743  36.444  20.101  1.00 91.98           C  
ATOM   2875  C   GLN A 357      -9.734  37.758  20.878  1.00 91.98           C  
ATOM   2876  CB  GLN A 357     -10.829  36.478  19.025  1.00 91.98           C  
ATOM   2877  O   GLN A 357      -8.927  38.646  20.595  1.00 91.98           O  
ATOM   2878  CG  GLN A 357     -10.366  35.963  17.669  1.00 91.98           C  
ATOM   2879  CD  GLN A 357     -11.420  36.126  16.589  1.00 91.98           C  
ATOM   2880  NE2 GLN A 357     -11.157  35.562  15.415  1.00 91.98           N  
ATOM   2881  OE1 GLN A 357     -12.461  36.754  16.808  1.00 91.98           O  
ATOM   2882  N   ARG A 358     -10.679  37.885  21.830  1.00 93.58           N  
ATOM   2883  CA  ARG A 358     -10.710  39.066  22.687  1.00 93.58           C  
ATOM   2884  C   ARG A 358      -9.437  39.171  23.521  1.00 93.58           C  
ATOM   2885  CB  ARG A 358     -11.935  39.034  23.603  1.00 93.58           C  
ATOM   2886  O   ARG A 358      -8.888  40.262  23.691  1.00 93.58           O  
ATOM   2887  CG  ARG A 358     -13.211  39.533  22.943  1.00 93.58           C  
ATOM   2888  CD  ARG A 358     -14.332  39.724  23.955  1.00 93.58           C  
ATOM   2889  NE  ARG A 358     -15.171  38.534  24.061  1.00 93.58           N  
ATOM   2890  NH1 ARG A 358     -16.063  39.093  26.117  1.00 93.58           N  
ATOM   2891  NH2 ARG A 358     -16.695  37.150  25.078  1.00 93.58           N  
ATOM   2892  CZ  ARG A 358     -15.975  38.262  25.085  1.00 93.58           C  
ATOM   2893  N   GLU A 359      -8.996  38.038  24.051  1.00 94.87           N  
ATOM   2894  CA  GLU A 359      -7.757  38.022  24.823  1.00 94.87           C  
ATOM   2895  C   GLU A 359      -6.562  38.413  23.957  1.00 94.87           C  
ATOM   2896  CB  GLU A 359      -7.527  36.642  25.444  1.00 94.87           C  
ATOM   2897  O   GLU A 359      -5.689  39.164  24.397  1.00 94.87           O  
ATOM   2898  CG  GLU A 359      -6.484  36.633  26.552  1.00 94.87           C  
ATOM   2899  CD  GLU A 359      -6.418  35.311  27.302  1.00 94.87           C  
ATOM   2900  OE1 GLU A 359      -5.533  35.152  28.173  1.00 94.87           O  
ATOM   2901  OE2 GLU A 359      -7.257  34.428  27.015  1.00 94.87           O  
ATOM   2902  N   ILE A 360      -6.468  37.884  22.740  1.00 94.81           N  
ATOM   2903  CA  ILE A 360      -5.396  38.236  21.815  1.00 94.81           C  
ATOM   2904  C   ILE A 360      -5.462  39.728  21.493  1.00 94.81           C  
ATOM   2905  CB  ILE A 360      -5.474  37.404  20.516  1.00 94.81           C  
ATOM   2906  O   ILE A 360      -4.434  40.409  21.463  1.00 94.81           O  
ATOM   2907  CG1 ILE A 360      -5.173  35.929  20.808  1.00 94.81           C  
ATOM   2908  CG2 ILE A 360      -4.514  37.959  19.460  1.00 94.81           C  
ATOM   2909  CD1 ILE A 360      -5.392  35.005  19.618  1.00 94.81           C  
ATOM   2910  N   GLN A 361      -6.635  40.281  21.229  1.00 93.34           N  
ATOM   2911  CA  GLN A 361      -6.814  41.696  20.921  1.00 93.34           C  
ATOM   2912  C   GLN A 361      -6.420  42.572  22.108  1.00 93.34           C  
ATOM   2913  CB  GLN A 361      -8.263  41.979  20.519  1.00 93.34           C  
ATOM   2914  O   GLN A 361      -5.787  43.615  21.933  1.00 93.34           O  
ATOM   2915  CG  GLN A 361      -8.576  41.637  19.069  1.00 93.34           C  
ATOM   2916  CD  GLN A 361      -9.999  41.989  18.676  1.00 93.34           C  
ATOM   2917  NE2 GLN A 361     -10.276  41.976  17.377  1.00 93.34           N  
ATOM   2918  OE1 GLN A 361     -10.842  42.269  19.534  1.00 93.34           O  
ATOM   2919  N   GLU A 362      -6.805  42.173  23.329  1.00 95.30           N  
ATOM   2920  CA  GLU A 362      -6.444  42.908  24.537  1.00 95.30           C  
ATOM   2921  C   GLU A 362      -4.932  42.916  24.747  1.00 95.30           C  
ATOM   2922  CB  GLU A 362      -7.142  42.309  25.760  1.00 95.30           C  
ATOM   2923  O   GLU A 362      -4.356  43.945  25.106  1.00 95.30           O  
ATOM   2924  CG  GLU A 362      -7.076  43.191  26.999  1.00 95.30           C  
ATOM   2925  CD  GLU A 362      -7.815  42.605  28.192  1.00 95.30           C  
ATOM   2926  OE1 GLU A 362      -7.784  43.216  29.284  1.00 95.30           O  
ATOM   2927  OE2 GLU A 362      -8.429  41.527  28.033  1.00 95.30           O  
ATOM   2928  N   LYS A 363      -4.277  41.783  24.546  1.00 94.37           N  
ATOM   2929  CA  LYS A 363      -2.825  41.706  24.686  1.00 94.37           C  
ATOM   2930  C   LYS A 363      -2.126  42.551  23.625  1.00 94.37           C  
ATOM   2931  CB  LYS A 363      -2.353  40.254  24.596  1.00 94.37           C  
ATOM   2932  O   LYS A 363      -1.101  43.179  23.901  1.00 94.37           O  
ATOM   2933  CG  LYS A 363      -2.595  39.445  25.861  1.00 94.37           C  
ATOM   2934  CD  LYS A 363      -1.764  38.168  25.875  1.00 94.37           C  
ATOM   2935  CE  LYS A 363      -1.947  37.395  27.174  1.00 94.37           C  
ATOM   2936  NZ  LYS A 363      -1.158  36.127  27.180  1.00 94.37           N  
ATOM   2937  N   ARG A 364      -2.695  42.535  22.421  1.00 93.60           N  
ATOM   2938  CA  ARG A 364      -2.148  43.365  21.353  1.00 93.60           C  
ATOM   2939  C   ARG A 364      -2.248  44.845  21.704  1.00 93.60           C  
ATOM   2940  CB  ARG A 364      -2.871  43.089  20.033  1.00 93.60           C  
ATOM   2941  O   ARG A 364      -1.312  45.611  21.463  1.00 93.60           O  
ATOM   2942  CG  ARG A 364      -2.319  41.898  19.265  1.00 93.60           C  
ATOM   2943  CD  ARG A 364      -3.035  41.703  17.936  1.00 93.60           C  
ATOM   2944  NE  ARG A 364      -2.490  40.572  17.192  1.00 93.60           N  
ATOM   2945  NH1 ARG A 364      -3.889  40.830  15.371  1.00 93.60           N  
ATOM   2946  NH2 ARG A 364      -2.342  39.139  15.403  1.00 93.60           N  
ATOM   2947  CZ  ARG A 364      -2.908  40.183  15.990  1.00 93.60           C  
ATOM   2948  N   GLN A 365      -3.380  45.302  22.233  1.00 91.57           N  
ATOM   2949  CA  GLN A 365      -3.574  46.689  22.641  1.00 91.57           C  
ATOM   2950  C   GLN A 365      -2.651  47.056  23.800  1.00 91.57           C  
ATOM   2951  CB  GLN A 365      -5.032  46.935  23.034  1.00 91.57           C  
ATOM   2952  O   GLN A 365      -2.116  48.165  23.847  1.00 91.57           O  
ATOM   2953  CG  GLN A 365      -5.986  46.999  21.849  1.00 91.57           C  
ATOM   2954  CD  GLN A 365      -7.388  47.418  22.247  1.00 91.57           C  
ATOM   2955  NE2 GLN A 365      -8.264  47.571  21.259  1.00 91.57           N  
ATOM   2956  OE1 GLN A 365      -7.683  47.603  23.432  1.00 91.57           O  
ATOM   2957  N   GLU A 366      -2.511  46.114  24.726  1.00 94.52           N  
ATOM   2958  CA  GLU A 366      -1.590  46.330  25.838  1.00 94.52           C  
ATOM   2959  C   GLU A 366      -0.153  46.474  25.344  1.00 94.52           C  
ATOM   2960  CB  GLU A 366      -1.686  45.183  26.847  1.00 94.52           C  
ATOM   2961  O   GLU A 366       0.599  47.314  25.842  1.00 94.52           O  
ATOM   2962  CG  GLU A 366      -0.938  45.443  28.146  1.00 94.52           C  
ATOM   2963  CD  GLU A 366      -1.102  44.328  29.167  1.00 94.52           C  
ATOM   2964  OE1 GLU A 366      -0.472  44.394  30.246  1.00 94.52           O  
ATOM   2965  OE2 GLU A 366      -1.868  43.379  28.884  1.00 94.52           O  
ATOM   2966  N   LEU A 367       0.244  45.627  24.433  1.00 94.31           N  
ATOM   2967  CA  LEU A 367       1.581  45.707  23.855  1.00 94.31           C  
ATOM   2968  C   LEU A 367       1.782  47.036  23.134  1.00 94.31           C  
ATOM   2969  CB  LEU A 367       1.816  44.546  22.885  1.00 94.31           C  
ATOM   2970  O   LEU A 367       2.848  47.648  23.237  1.00 94.31           O  
ATOM   2971  CG  LEU A 367       3.012  43.641  23.189  1.00 94.31           C  
ATOM   2972  CD1 LEU A 367       2.676  42.191  22.857  1.00 94.31           C  
ATOM   2973  CD2 LEU A 367       4.242  44.102  22.414  1.00 94.31           C  
ATOM   2974  N   LEU A 368       0.831  47.440  22.358  1.00 94.40           N  
ATOM   2975  CA  LEU A 368       0.897  48.724  21.668  1.00 94.40           C  
ATOM   2976  C   LEU A 368       0.986  49.873  22.667  1.00 94.40           C  
ATOM   2977  CB  LEU A 368      -0.325  48.911  20.765  1.00 94.40           C  
ATOM   2978  O   LEU A 368       1.721  50.838  22.445  1.00 94.40           O  
ATOM   2979  CG  LEU A 368      -0.339  48.103  19.467  1.00 94.40           C  
ATOM   2980  CD1 LEU A 368      -1.679  48.262  18.757  1.00 94.40           C  
ATOM   2981  CD2 LEU A 368       0.808  48.531  18.557  1.00 94.40           C  
ATOM   2982  N   ALA A 369       0.247  49.845  23.751  1.00 93.61           N  
ATOM   2983  CA  ALA A 369       0.303  50.866  24.795  1.00 93.61           C  
ATOM   2984  C   ALA A 369       1.670  50.882  25.473  1.00 93.61           C  
ATOM   2985  CB  ALA A 369      -0.797  50.631  25.827  1.00 93.61           C  
ATOM   2986  O   ALA A 369       2.203  51.950  25.783  1.00 93.61           O  
ATOM   2987  N   LYS A 370       2.183  49.680  25.763  1.00 91.92           N  
ATOM   2988  CA  LYS A 370       3.511  49.594  26.363  1.00 91.92           C  
ATOM   2989  C   LYS A 370       4.576  50.147  25.421  1.00 91.92           C  
ATOM   2990  CB  LYS A 370       3.840  48.148  26.735  1.00 91.92           C  
ATOM   2991  O   LYS A 370       5.520  50.807  25.862  1.00 91.92           O  
ATOM   2992  CG  LYS A 370       3.210  47.685  28.041  1.00 91.92           C  
ATOM   2993  CD  LYS A 370       3.680  46.288  28.424  1.00 91.92           C  
ATOM   2994  CE  LYS A 370       3.061  45.830  29.738  1.00 91.92           C  
ATOM   2995  NZ  LYS A 370       3.476  44.439  30.090  1.00 91.92           N  
ATOM   2996  N   GLU A 371       4.450  49.818  24.097  1.00 90.91           N  
ATOM   2997  CA  GLU A 371       5.376  50.343  23.098  1.00 90.91           C  
ATOM   2998  C   GLU A 371       5.300  51.865  23.020  1.00 90.91           C  
ATOM   2999  CB  GLU A 371       5.088  49.731  21.724  1.00 90.91           C  
ATOM   3000  O   GLU A 371       6.322  52.535  22.858  1.00 90.91           O  
ATOM   3001  CG  GLU A 371       6.236  49.874  20.735  1.00 90.91           C  
ATOM   3002  CD  GLU A 371       5.964  49.200  19.400  1.00 90.91           C  
ATOM   3003  OE1 GLU A 371       6.736  49.422  18.439  1.00 90.91           O  
ATOM   3004  OE2 GLU A 371       4.970  48.444  19.313  1.00 90.91           O  
ATOM   3005  N   GLU A 372       4.127  52.412  23.105  1.00 92.68           N  
ATOM   3006  CA  GLU A 372       3.950  53.861  23.110  1.00 92.68           C  
ATOM   3007  C   GLU A 372       4.556  54.486  24.363  1.00 92.68           C  
ATOM   3008  CB  GLU A 372       2.466  54.222  23.007  1.00 92.68           C  
ATOM   3009  O   GLU A 372       5.180  55.547  24.294  1.00 92.68           O  
ATOM   3010  CG  GLU A 372       2.208  55.702  22.768  1.00 92.68           C  
ATOM   3011  CD  GLU A 372       0.731  56.046  22.666  1.00 92.68           C  
ATOM   3012  OE1 GLU A 372       0.392  57.247  22.564  1.00 92.68           O  
ATOM   3013  OE2 GLU A 372      -0.095  55.106  22.689  1.00 92.68           O  
ATOM   3014  N   GLN A 373       4.395  53.879  25.534  1.00 91.02           N  
ATOM   3015  CA  GLN A 373       4.987  54.362  26.777  1.00 91.02           C  
ATOM   3016  C   GLN A 373       6.511  54.369  26.694  1.00 91.02           C  
ATOM   3017  CB  GLN A 373       4.530  53.506  27.958  1.00 91.02           C  
ATOM   3018  O   GLN A 373       7.158  55.317  27.142  1.00 91.02           O  
ATOM   3019  CG  GLN A 373       3.055  53.668  28.300  1.00 91.02           C  
ATOM   3020  CD  GLN A 373       2.680  53.004  29.612  1.00 91.02           C  
ATOM   3021  NE2 GLN A 373       1.677  53.553  30.289  1.00 91.02           N  
ATOM   3022  OE1 GLN A 373       3.286  52.005  30.013  1.00 91.02           O  
ATOM   3023  N   LEU A 374       6.996  53.223  26.169  1.00 90.00           N  
ATOM   3024  CA  LEU A 374       8.443  53.128  26.013  1.00 90.00           C  
ATOM   3025  C   LEU A 374       8.955  54.186  25.041  1.00 90.00           C  
ATOM   3026  CB  LEU A 374       8.840  51.733  25.522  1.00 90.00           C  
ATOM   3027  O   LEU A 374      10.028  54.758  25.247  1.00 90.00           O  
ATOM   3028  CG  LEU A 374       9.194  50.710  26.603  1.00 90.00           C  
ATOM   3029  CD1 LEU A 374       8.704  49.323  26.201  1.00 90.00           C  
ATOM   3030  CD2 LEU A 374      10.698  50.699  26.855  1.00 90.00           C  
ATOM   3031  N   ARG A 375       8.243  54.444  23.945  1.00 88.48           N  
ATOM   3032  CA  ARG A 375       8.601  55.487  22.990  1.00 88.48           C  
ATOM   3033  C   ARG A 375       8.574  56.863  23.647  1.00 88.48           C  
ATOM   3034  CB  ARG A 375       7.655  55.463  21.787  1.00 88.48           C  
ATOM   3035  O   ARG A 375       9.447  57.695  23.392  1.00 88.48           O  
ATOM   3036  CG  ARG A 375       8.121  56.318  20.619  1.00 88.48           C  
ATOM   3037  CD  ARG A 375       7.135  56.276  19.460  1.00 88.48           C  
ATOM   3038  NE  ARG A 375       7.472  57.255  18.430  1.00 88.48           N  
ATOM   3039  NH1 ARG A 375       5.829  56.576  16.956  1.00 88.48           N  
ATOM   3040  NH2 ARG A 375       7.233  58.301  16.400  1.00 88.48           N  
ATOM   3041  CZ  ARG A 375       6.844  57.375  17.264  1.00 88.48           C  
ATOM   3042  N   ASN A 376       7.620  57.178  24.475  1.00 89.36           N  
ATOM   3043  CA  ASN A 376       7.529  58.448  25.187  1.00 89.36           C  
ATOM   3044  C   ASN A 376       8.660  58.605  26.200  1.00 89.36           C  
ATOM   3045  CB  ASN A 376       6.172  58.579  25.881  1.00 89.36           C  
ATOM   3046  O   ASN A 376       9.196  59.701  26.374  1.00 89.36           O  
ATOM   3047  CG  ASN A 376       5.098  59.130  24.965  1.00 89.36           C  
ATOM   3048  ND2 ASN A 376       3.881  59.249  25.482  1.00 89.36           N  
ATOM   3049  OD1 ASN A 376       5.359  59.445  23.801  1.00 89.36           O  
ATOM   3050  N   LEU A 377       8.956  57.533  26.889  1.00 87.36           N  
ATOM   3051  CA  LEU A 377      10.052  57.570  27.851  1.00 87.36           C  
ATOM   3052  C   LEU A 377      11.384  57.809  27.149  1.00 87.36           C  
ATOM   3053  CB  LEU A 377      10.108  56.265  28.650  1.00 87.36           C  
ATOM   3054  O   LEU A 377      12.231  58.552  27.650  1.00 87.36           O  
ATOM   3055  CG  LEU A 377       9.048  56.089  29.738  1.00 87.36           C  
ATOM   3056  CD1 LEU A 377       9.121  54.684  30.326  1.00 87.36           C  
ATOM   3057  CD2 LEU A 377       9.223  57.141  30.829  1.00 87.36           C  
ATOM   3058  N   GLU A 378      11.516  57.073  26.042  1.00 88.27           N  
ATOM   3059  CA  GLU A 378      12.735  57.260  25.261  1.00 88.27           C  
ATOM   3060  C   GLU A 378      12.837  58.688  24.733  1.00 88.27           C  
ATOM   3061  CB  GLU A 378      12.787  56.265  24.099  1.00 88.27           C  
ATOM   3062  O   GLU A 378      13.923  59.273  24.715  1.00 88.27           O  
ATOM   3063  CG  GLU A 378      14.176  56.090  23.501  1.00 88.27           C  
ATOM   3064  CD  GLU A 378      14.246  54.983  22.461  1.00 88.27           C  
ATOM   3065  OE1 GLU A 378      15.333  54.765  21.879  1.00 88.27           O  
ATOM   3066  OE2 GLU A 378      13.205  54.329  22.226  1.00 88.27           O  
ATOM   3067  N   ALA A 379      11.764  59.287  24.251  1.00 86.14           N  
ATOM   3068  CA  ALA A 379      11.743  60.669  23.780  1.00 86.14           C  
ATOM   3069  C   ALA A 379      12.042  61.641  24.918  1.00 86.14           C  
ATOM   3070  CB  ALA A 379      10.393  60.995  23.146  1.00 86.14           C  
ATOM   3071  O   ALA A 379      12.728  62.646  24.720  1.00 86.14           O  
ATOM   3072  N   ARG A 380      11.566  61.368  26.133  1.00 85.57           N  
ATOM   3073  CA  ARG A 380      11.836  62.205  27.297  1.00 85.57           C  
ATOM   3074  C   ARG A 380      13.311  62.148  27.682  1.00 85.57           C  
ATOM   3075  CB  ARG A 380      10.968  61.776  28.482  1.00 85.57           C  
ATOM   3076  O   ARG A 380      13.899  63.163  28.060  1.00 85.57           O  
ATOM   3077  CG  ARG A 380       9.702  62.601  28.648  1.00 85.57           C  
ATOM   3078  CD  ARG A 380       8.836  62.081  29.787  1.00 85.57           C  
ATOM   3079  NE  ARG A 380       8.332  63.168  30.622  1.00 85.57           N  
ATOM   3080  NH1 ARG A 380       6.870  61.845  31.825  1.00 85.57           N  
ATOM   3081  NH2 ARG A 380       7.025  64.088  32.271  1.00 85.57           N  
ATOM   3082  CZ  ARG A 380       7.410  63.031  31.570  1.00 85.57           C  
ATOM   3083  N   LEU A 381      13.794  60.911  27.683  1.00 86.04           N  
ATOM   3084  CA  LEU A 381      15.203  60.731  28.014  1.00 86.04           C  
ATOM   3085  C   LEU A 381      16.095  61.394  26.969  1.00 86.04           C  
ATOM   3086  CB  LEU A 381      15.543  59.242  28.120  1.00 86.04           C  
ATOM   3087  O   LEU A 381      17.130  61.973  27.308  1.00 86.04           O  
ATOM   3088  CG  LEU A 381      15.031  58.517  29.366  1.00 86.04           C  
ATOM   3089  CD1 LEU A 381      15.197  57.009  29.208  1.00 86.04           C  
ATOM   3090  CD2 LEU A 381      15.758  59.013  30.611  1.00 86.04           C  
ATOM   3091  N   ALA A 382      15.729  61.267  25.710  1.00 83.11           N  
ATOM   3092  CA  ALA A 382      16.488  61.925  24.649  1.00 83.11           C  
ATOM   3093  C   ALA A 382      16.406  63.443  24.777  1.00 83.11           C  
ATOM   3094  CB  ALA A 382      15.981  61.481  23.279  1.00 83.11           C  
ATOM   3095  O   ALA A 382      17.384  64.148  24.518  1.00 83.11           O  
ATOM   3096  N   ALA A 383      15.232  63.987  25.140  1.00 81.16           N  
ATOM   3097  CA  ALA A 383      15.083  65.426  25.342  1.00 81.16           C  
ATOM   3098  C   ALA A 383      15.887  65.896  26.550  1.00 81.16           C  
ATOM   3099  CB  ALA A 383      13.610  65.789  25.512  1.00 81.16           C  
ATOM   3100  O   ALA A 383      16.419  67.009  26.555  1.00 81.16           O  
ATOM   3101  N   GLN A 384      15.930  65.062  27.633  1.00 79.60           N  
ATOM   3102  CA  GLN A 384      16.703  65.417  28.818  1.00 79.60           C  
ATOM   3103  C   GLN A 384      18.200  65.400  28.524  1.00 79.60           C  
ATOM   3104  CB  GLN A 384      16.384  64.466  29.972  1.00 79.60           C  
ATOM   3105  O   GLN A 384      18.954  66.211  29.066  1.00 79.60           O  
ATOM   3106  CG  GLN A 384      15.140  64.851  30.761  1.00 79.60           C  
ATOM   3107  CD  GLN A 384      14.865  63.911  31.920  1.00 79.60           C  
ATOM   3108  NE2 GLN A 384      13.826  64.210  32.693  1.00 79.60           N  
ATOM   3109  OE1 GLN A 384      15.581  62.925  32.120  1.00 79.60           O  
ATOM   3110  N   GLN A 385      18.586  64.421  27.697  1.00 73.19           N  
ATOM   3111  CA  GLN A 385      20.000  64.336  27.347  1.00 73.19           C  
ATOM   3112  C   GLN A 385      20.430  65.530  26.500  1.00 73.19           C  
ATOM   3113  CB  GLN A 385      20.291  63.032  26.602  1.00 73.19           C  
ATOM   3114  O   GLN A 385      21.555  66.017  26.631  1.00 73.19           O  
ATOM   3115  CG  GLN A 385      20.489  61.832  27.518  1.00 73.19           C  
ATOM   3116  CD  GLN A 385      20.734  60.544  26.754  1.00 73.19           C  
ATOM   3117  NE2 GLN A 385      20.687  59.418  27.458  1.00 73.19           N  
ATOM   3118  OE1 GLN A 385      20.963  60.561  25.540  1.00 73.19           O  
ATOM   3119  N   SER A 386      19.551  65.988  25.620  1.00 68.85           N  
ATOM   3120  CA  SER A 386      19.876  67.169  24.827  1.00 68.85           C  
ATOM   3121  C   SER A 386      19.862  68.431  25.684  1.00 68.85           C  
ATOM   3122  CB  SER A 386      18.894  67.322  23.665  1.00 68.85           C  
ATOM   3123  O   SER A 386      20.660  69.345  25.465  1.00 68.85           O  
ATOM   3124  OG  SER A 386      17.603  67.666  24.139  1.00 68.85           O  
ATOM   3125  N   ASN A 387      19.015  68.484  26.721  1.00 67.54           N  
ATOM   3126  CA  ASN A 387      19.006  69.639  27.613  1.00 67.54           C  
ATOM   3127  C   ASN A 387      20.191  69.616  28.573  1.00 67.54           C  
ATOM   3128  CB  ASN A 387      17.691  69.704  28.393  1.00 67.54           C  
ATOM   3129  O   ASN A 387      20.715  70.667  28.945  1.00 67.54           O  
ATOM   3130  CG  ASN A 387      16.541  70.230  27.557  1.00 67.54           C  
ATOM   3131  ND2 ASN A 387      15.319  70.030  28.037  1.00 67.54           N  
ATOM   3132  OD1 ASN A 387      16.749  70.810  26.488  1.00 67.54           O  
ATOM   3133  N   ASN A 388      20.627  68.349  28.948  1.00 61.74           N  
ATOM   3134  CA  ASN A 388      21.758  68.224  29.861  1.00 61.74           C  
ATOM   3135  C   ASN A 388      23.087  68.416  29.136  1.00 61.74           C  
ATOM   3136  CB  ASN A 388      21.730  66.867  30.568  1.00 61.74           C  
ATOM   3137  O   ASN A 388      24.054  68.905  29.723  1.00 61.74           O  
ATOM   3138  CG  ASN A 388      21.057  66.930  31.925  1.00 61.74           C  
ATOM   3139  ND2 ASN A 388      20.939  65.783  32.583  1.00 61.74           N  
ATOM   3140  OD1 ASN A 388      20.644  68.001  32.378  1.00 61.74           O  
ATOM   3141  N   ALA A 389      23.108  68.167  27.796  1.00 58.53           N  
ATOM   3142  CA  ALA A 389      24.336  68.394  27.039  1.00 58.53           C  
ATOM   3143  C   ALA A 389      24.501  69.870  26.691  1.00 58.53           C  
ATOM   3144  CB  ALA A 389      24.341  67.547  25.768  1.00 58.53           C  
ATOM   3145  O   ALA A 389      25.615  70.334  26.437  1.00 58.53           O  
ATOM   3146  N   GLY A 390      23.483  70.712  26.993  1.00 54.40           N  
ATOM   3147  CA  GLY A 390      23.707  72.139  26.821  1.00 54.40           C  
ATOM   3148  C   GLY A 390      24.065  72.847  28.113  1.00 54.40           C  
ATOM   3149  O   GLY A 390      24.583  73.965  28.092  1.00 54.40           O  
ATOM   3150  N   GLN A 391      24.428  72.077  29.230  1.00 47.27           N  
ATOM   3151  CA  GLN A 391      24.863  72.843  30.393  1.00 47.27           C  
ATOM   3152  C   GLN A 391      25.994  72.130  31.130  1.00 47.27           C  
ATOM   3153  CB  GLN A 391      23.691  73.090  31.343  1.00 47.27           C  
ATOM   3154  O   GLN A 391      25.861  70.961  31.498  1.00 47.27           O  
ATOM   3155  CG  GLN A 391      22.996  74.428  31.128  1.00 47.27           C  
ATOM   3156  CD  GLN A 391      21.802  74.623  32.044  1.00 47.27           C  
ATOM   3157  NE2 GLN A 391      21.219  75.816  32.011  1.00 47.27           N  
ATOM   3158  OE1 GLN A 391      21.408  73.709  32.775  1.00 47.27           O  
ATOM   3159  N   GLU A 392      27.161  71.679  30.503  1.00 42.80           N  
ATOM   3160  CA  GLU A 392      28.251  71.377  31.425  1.00 42.80           C  
ATOM   3161  C   GLU A 392      29.608  71.528  30.743  1.00 42.80           C  
ATOM   3162  CB  GLU A 392      28.101  69.962  31.990  1.00 42.80           C  
ATOM   3163  O   GLU A 392      29.874  70.883  29.727  1.00 42.80           O  
ATOM   3164  CG  GLU A 392      27.019  69.835  33.052  1.00 42.80           C  
ATOM   3165  CD  GLU A 392      27.041  68.498  33.775  1.00 42.80           C  
ATOM   3166  OE1 GLU A 392      26.251  68.309  34.727  1.00 42.80           O  
ATOM   3167  OE2 GLU A 392      27.855  67.631  33.385  1.00 42.80           O  
ATOM   3168  N   THR A 393      30.242  72.757  30.594  1.00 35.13           N  
ATOM   3169  CA  THR A 393      31.670  73.032  30.704  1.00 35.13           C  
ATOM   3170  C   THR A 393      31.940  74.054  31.805  1.00 35.13           C  
ATOM   3171  CB  THR A 393      32.245  73.546  29.371  1.00 35.13           C  
ATOM   3172  O   THR A 393      31.187  75.017  31.964  1.00 35.13           O  
ATOM   3173  CG2 THR A 393      32.068  72.514  28.262  1.00 35.13           C  
ATOM   3174  OG1 THR A 393      31.567  74.752  28.998  1.00 35.13           O  
ATOM   3175  N   PRO A 394      32.982  73.875  32.629  1.00 41.44           N  
ATOM   3176  CA  PRO A 394      34.329  73.379  32.922  1.00 41.44           C  
ATOM   3177  C   PRO A 394      34.602  73.260  34.419  1.00 41.44           C  
ATOM   3178  CB  PRO A 394      35.239  74.432  32.283  1.00 41.44           C  
ATOM   3179  O   PRO A 394      33.877  73.842  35.231  1.00 41.44           O  
ATOM   3180  CG  PRO A 394      34.507  75.724  32.454  1.00 41.44           C  
ATOM   3181  CD  PRO A 394      33.157  75.433  33.045  1.00 41.44           C  
ATOM   3182  N   ASN A 395      35.129  72.086  34.901  1.00 33.60           N  
ATOM   3183  CA  ASN A 395      35.974  72.239  36.080  1.00 33.60           C  
ATOM   3184  C   ASN A 395      36.461  70.889  36.600  1.00 33.60           C  
ATOM   3185  CB  ASN A 395      35.228  72.995  37.182  1.00 33.60           C  
ATOM   3186  O   ASN A 395      35.671  69.956  36.752  1.00 33.60           O  
ATOM   3187  CG  ASN A 395      36.131  73.928  37.965  1.00 33.60           C  
ATOM   3188  ND2 ASN A 395      35.611  74.481  39.054  1.00 33.60           N  
ATOM   3189  OD1 ASN A 395      37.286  74.151  37.592  1.00 33.60           O  
ATOM   3190  N   ALA A 396      37.741  70.443  36.314  1.00 31.84           N  
ATOM   3191  CA  ALA A 396      38.860  70.394  37.252  1.00 31.84           C  
ATOM   3192  C   ALA A 396      38.721  69.215  38.212  1.00 31.84           C  
ATOM   3193  CB  ALA A 396      38.959  71.702  38.032  1.00 31.84           C  
ATOM   3194  O   ALA A 396      37.646  68.987  38.772  1.00 31.84           O  
ATOM   3195  N   GLY A 397      39.664  68.184  38.081  1.00 28.05           N  
ATOM   3196  CA  GLY A 397      40.573  67.894  39.179  1.00 28.05           C  
ATOM   3197  C   GLY A 397      40.265  66.584  39.878  1.00 28.05           C  
ATOM   3198  O   GLY A 397      39.101  66.271  40.139  1.00 28.05           O  
ATOM   3199  N   ALA A 398      41.091  65.577  39.595  1.00 30.26           N  
ATOM   3200  CA  ALA A 398      42.021  64.997  40.560  1.00 30.26           C  
ATOM   3201  C   ALA A 398      41.293  64.551  41.825  1.00 30.26           C  
ATOM   3202  CB  ALA A 398      43.121  65.997  40.907  1.00 30.26           C  
ATOM   3203  O   ALA A 398      40.475  65.294  42.371  1.00 30.26           O  
ATOM   3204  N   TYR A 399      41.253  63.195  42.127  1.00 32.39           N  
ATOM   3205  CA  TYR A 399      41.468  62.507  43.394  1.00 32.39           C  
ATOM   3206  C   TYR A 399      40.818  61.128  43.384  1.00 32.39           C  
ATOM   3207  CB  TYR A 399      40.915  63.336  44.557  1.00 32.39           C  
ATOM   3208  O   TYR A 399      39.661  60.984  42.981  1.00 32.39           O  
ATOM   3209  CG  TYR A 399      41.841  64.439  45.011  1.00 32.39           C  
ATOM   3210  CD1 TYR A 399      42.886  64.178  45.894  1.00 32.39           C  
ATOM   3211  CD2 TYR A 399      41.671  65.743  44.558  1.00 32.39           C  
ATOM   3212  CE1 TYR A 399      43.740  65.192  46.316  1.00 32.39           C  
ATOM   3213  CE2 TYR A 399      42.519  66.764  44.973  1.00 32.39           C  
ATOM   3214  OH  TYR A 399      44.392  67.486  46.265  1.00 32.39           O  
ATOM   3215  CZ  TYR A 399      43.550  66.479  45.851  1.00 32.39           C  
ATOM   3216  N   SER A 400      41.541  60.030  43.399  1.00 29.46           N  
ATOM   3217  CA  SER A 400      41.998  59.144  44.465  1.00 29.46           C  
ATOM   3218  C   SER A 400      40.852  58.298  45.010  1.00 29.46           C  
ATOM   3219  CB  SER A 400      42.630  59.952  45.600  1.00 29.46           C  
ATOM   3220  O   SER A 400      39.772  58.818  45.299  1.00 29.46           O  
ATOM   3221  OG  SER A 400      41.932  59.743  46.815  1.00 29.46           O  
ATOM   3222  N   SER A 401      40.931  56.968  44.950  1.00 29.97           N  
ATOM   3223  CA  SER A 401      41.119  55.918  45.946  1.00 29.97           C  
ATOM   3224  C   SER A 401      39.842  55.107  46.141  1.00 29.97           C  
ATOM   3225  CB  SER A 401      41.560  56.519  47.281  1.00 29.97           C  
ATOM   3226  O   SER A 401      38.745  55.668  46.191  1.00 29.97           O  
ATOM   3227  OG  SER A 401      40.548  57.355  47.816  1.00 29.97           O  
ATOM   3228  N   LYS A 402      39.878  53.819  45.886  1.00 31.42           N  
ATOM   3229  CA  LYS A 402      39.717  52.707  46.818  1.00 31.42           C  
ATOM   3230  C   LYS A 402      38.614  51.758  46.357  1.00 31.42           C  
ATOM   3231  CB  LYS A 402      39.409  53.224  48.224  1.00 31.42           C  
ATOM   3232  O   LYS A 402      37.509  52.196  46.029  1.00 31.42           O  
ATOM   3233  CG  LYS A 402      40.644  53.450  49.085  1.00 31.42           C  
ATOM   3234  CD  LYS A 402      40.278  54.023  50.448  1.00 31.42           C  
ATOM   3235  CE  LYS A 402      41.516  54.302  51.289  1.00 31.42           C  
ATOM   3236  NZ  LYS A 402      41.189  55.098  52.510  1.00 31.42           N  
ATOM   3237  N   SER A 403      38.952  50.542  45.970  1.00 31.76           N  
ATOM   3238  CA  SER A 403      38.798  49.268  46.666  1.00 31.76           C  
ATOM   3239  C   SER A 403      37.558  48.522  46.184  1.00 31.76           C  
ATOM   3240  CB  SER A 403      38.716  49.488  48.177  1.00 31.76           C  
ATOM   3241  O   SER A 403      36.474  49.103  46.092  1.00 31.76           O  
ATOM   3242  OG  SER A 403      37.377  49.725  48.579  1.00 31.76           O  
ATOM   3243  N   ASN A 404      37.719  47.429  45.426  1.00 35.14           N  
ATOM   3244  CA  ASN A 404      37.326  46.055  45.719  1.00 35.14           C  
ATOM   3245  C   ASN A 404      37.294  45.199  44.456  1.00 35.14           C  
ATOM   3246  CB  ASN A 404      35.964  46.023  46.416  1.00 35.14           C  
ATOM   3247  O   ASN A 404      36.705  45.594  43.448  1.00 35.14           O  
ATOM   3248  CG  ASN A 404      36.082  45.940  47.925  1.00 35.14           C  
ATOM   3249  ND2 ASN A 404      34.951  45.769  48.600  1.00 35.14           N  
ATOM   3250  OD1 ASN A 404      37.180  46.031  48.480  1.00 35.14           O  
ATOM   3251  N   SER A 405      38.333  44.478  44.139  1.00 31.16           N  
ATOM   3252  CA  SER A 405      38.706  43.068  44.095  1.00 31.16           C  
ATOM   3253  C   SER A 405      37.473  42.170  44.109  1.00 31.16           C  
ATOM   3254  CB  SER A 405      39.616  42.717  45.273  1.00 31.16           C  
ATOM   3255  O   SER A 405      36.531  42.411  44.867  1.00 31.16           O  
ATOM   3256  OG  SER A 405      38.886  42.711  46.488  1.00 31.16           O  
ATOM   3257  N   LYS A 406      37.117  41.513  42.991  1.00 34.95           N  
ATOM   3258  CA  LYS A 406      37.101  40.079  42.716  1.00 34.95           C  
ATOM   3259  C   LYS A 406      35.790  39.660  42.056  1.00 34.95           C  
ATOM   3260  CB  LYS A 406      37.315  39.283  44.005  1.00 34.95           C  
ATOM   3261  O   LYS A 406      34.710  39.911  42.594  1.00 34.95           O  
ATOM   3262  CG  LYS A 406      38.720  39.401  44.579  1.00 34.95           C  
ATOM   3263  CD  LYS A 406      38.960  38.379  45.682  1.00 34.95           C  
ATOM   3264  CE  LYS A 406      40.385  38.455  46.214  1.00 34.95           C  
ATOM   3265  NZ  LYS A 406      40.551  37.661  47.469  1.00 34.95           N  
ATOM   3266  N   THR A 407      35.669  39.629  40.699  1.00 35.13           N  
ATOM   3267  CA  THR A 407      35.240  38.482  39.908  1.00 35.13           C  
ATOM   3268  C   THR A 407      35.087  38.865  38.439  1.00 35.13           C  
ATOM   3269  CB  THR A 407      33.911  37.907  40.432  1.00 35.13           C  
ATOM   3270  O   THR A 407      34.352  39.797  38.108  1.00 35.13           O  
ATOM   3271  CG2 THR A 407      34.148  36.936  41.584  1.00 35.13           C  
ATOM   3272  OG1 THR A 407      33.080  38.980  40.890  1.00 35.13           O  
ATOM   3273  N   ALA A 408      36.039  39.088  37.629  1.00 37.19           N  
ATOM   3274  CA  ALA A 408      36.597  38.687  36.340  1.00 37.19           C  
ATOM   3275  C   ALA A 408      36.112  37.297  35.941  1.00 37.19           C  
ATOM   3276  CB  ALA A 408      38.123  38.721  36.388  1.00 37.19           C  
ATOM   3277  O   ALA A 408      36.083  36.381  36.767  1.00 37.19           O  
ATOM   3278  N   ARG A 409      34.929  37.161  35.374  1.00 39.43           N  
ATOM   3279  CA  ARG A 409      34.847  36.308  34.192  1.00 39.43           C  
ATOM   3280  C   ARG A 409      33.634  35.387  34.264  1.00 39.43           C  
ATOM   3281  CB  ARG A 409      36.125  35.480  34.037  1.00 39.43           C  
ATOM   3282  O   ARG A 409      33.525  34.565  35.176  1.00 39.43           O  
ATOM   3283  CG  ARG A 409      36.646  35.414  32.610  1.00 39.43           C  
ATOM   3284  CD  ARG A 409      38.010  34.742  32.539  1.00 39.43           C  
ATOM   3285  NE  ARG A 409      38.492  34.645  31.164  1.00 39.43           N  
ATOM   3286  NH1 ARG A 409      40.475  33.595  31.714  1.00 39.43           N  
ATOM   3287  NH2 ARG A 409      39.991  34.066  29.524  1.00 39.43           N  
ATOM   3288  CZ  ARG A 409      39.652  34.102  30.804  1.00 39.43           C  
ATOM   3289  N   GLN A 410      32.371  35.861  34.250  1.00 39.61           N  
ATOM   3290  CA  GLN A 410      31.353  34.873  33.908  1.00 39.61           C  
ATOM   3291  C   GLN A 410      30.095  35.545  33.365  1.00 39.61           C  
ATOM   3292  CB  GLN A 410      31.006  34.016  35.126  1.00 39.61           C  
ATOM   3293  O   GLN A 410      29.538  36.440  34.004  1.00 39.61           O  
ATOM   3294  CG  GLN A 410      31.813  32.728  35.222  1.00 39.61           C  
ATOM   3295  CD  GLN A 410      31.384  31.850  36.383  1.00 39.61           C  
ATOM   3296  NE2 GLN A 410      31.682  30.559  36.292  1.00 39.61           N  
ATOM   3297  OE1 GLN A 410      30.790  32.330  37.354  1.00 39.61           O  
ATOM   3298  N   LYS A 411      30.146  36.301  32.261  1.00 37.66           N  
ATOM   3299  CA  LYS A 411      28.848  36.312  31.592  1.00 37.66           C  
ATOM   3300  C   LYS A 411      28.916  37.079  30.274  1.00 37.66           C  
ATOM   3301  CB  LYS A 411      27.780  36.923  32.500  1.00 37.66           C  
ATOM   3302  O   LYS A 411      28.017  37.862  29.959  1.00 37.66           O  
ATOM   3303  CG  LYS A 411      27.184  35.944  33.501  1.00 37.66           C  
ATOM   3304  CD  LYS A 411      26.030  36.568  34.274  1.00 37.66           C  
ATOM   3305  CE  LYS A 411      25.438  35.591  35.281  1.00 37.66           C  
ATOM   3306  NZ  LYS A 411      24.400  36.240  36.138  1.00 37.66           N  
ATOM   3307  N   ALA A 412      30.019  36.944  29.526  1.00 39.44           N  
ATOM   3308  CA  ALA A 412      30.222  37.105  28.089  1.00 39.44           C  
ATOM   3309  C   ALA A 412      29.850  35.831  27.335  1.00 39.44           C  
ATOM   3310  CB  ALA A 412      31.670  37.489  27.796  1.00 39.44           C  
ATOM   3311  O   ALA A 412      29.825  35.816  26.102  1.00 39.44           O  
ATOM   3312  N   ARG A 413      28.695  35.209  27.636  1.00 41.30           N  
ATOM   3313  CA  ARG A 413      28.128  34.196  26.752  1.00 41.30           C  
ATOM   3314  C   ARG A 413      26.606  34.279  26.730  1.00 41.30           C  
ATOM   3315  CB  ARG A 413      28.571  32.796  27.184  1.00 41.30           C  
ATOM   3316  O   ARG A 413      25.949  33.999  27.736  1.00 41.30           O  
ATOM   3317  CG  ARG A 413      29.634  32.182  26.287  1.00 41.30           C  
ATOM   3318  CD  ARG A 413      30.022  30.784  26.749  1.00 41.30           C  
ATOM   3319  NE  ARG A 413      30.637  30.013  25.673  1.00 41.30           N  
ATOM   3320  NH1 ARG A 413      30.877  28.080  26.916  1.00 41.30           N  
ATOM   3321  NH2 ARG A 413      31.577  28.139  24.734  1.00 41.30           N  
ATOM   3322  CZ  ARG A 413      31.029  28.746  25.776  1.00 41.30           C  
ATOM   3323  N   LYS A 414      26.046  35.519  26.554  1.00 39.40           N  
ATOM   3324  CA  LYS A 414      24.677  35.448  26.052  1.00 39.40           C  
ATOM   3325  C   LYS A 414      24.369  36.621  25.126  1.00 39.40           C  
ATOM   3326  CB  LYS A 414      23.680  35.421  27.212  1.00 39.40           C  
ATOM   3327  O   LYS A 414      23.204  36.894  24.828  1.00 39.40           O  
ATOM   3328  CG  LYS A 414      23.153  34.033  27.544  1.00 39.40           C  
ATOM   3329  CD  LYS A 414      22.147  34.075  28.686  1.00 39.40           C  
ATOM   3330  CE  LYS A 414      21.649  32.681  29.045  1.00 39.40           C  
ATOM   3331  NZ  LYS A 414      20.728  32.708  30.221  1.00 39.40           N  
ATOM   3332  N   LYS A 415      25.438  37.183  24.517  1.00 42.82           N  
ATOM   3333  CA  LYS A 415      25.302  38.134  23.418  1.00 42.82           C  
ATOM   3334  C   LYS A 415      25.521  37.452  22.071  1.00 42.82           C  
ATOM   3335  CB  LYS A 415      26.286  39.293  23.585  1.00 42.82           C  
ATOM   3336  O   LYS A 415      25.246  38.038  21.021  1.00 42.82           O  
ATOM   3337  CG  LYS A 415      25.751  40.444  24.424  1.00 42.82           C  
ATOM   3338  CD  LYS A 415      26.734  41.606  24.470  1.00 42.82           C  
ATOM   3339  CE  LYS A 415      26.210  42.749  25.329  1.00 42.82           C  
ATOM   3340  NZ  LYS A 415      27.187  43.877  25.406  1.00 42.82           N  
ATOM   3341  N   SER A 416      25.080  36.194  21.937  1.00 42.60           N  
ATOM   3342  CA  SER A 416      25.024  35.547  20.630  1.00 42.60           C  
ATOM   3343  C   SER A 416      23.724  34.770  20.453  1.00 42.60           C  
ATOM   3344  CB  SER A 416      26.217  34.610  20.443  1.00 42.60           C  
ATOM   3345  O   SER A 416      23.362  34.401  19.334  1.00 42.60           O  
ATOM   3346  OG  SER A 416      25.954  33.340  21.016  1.00 42.60           O  
ATOM   3347  N   SER A 417      22.645  35.094  21.230  1.00 43.70           N  
ATOM   3348  CA  SER A 417      21.355  34.524  20.858  1.00 43.70           C  
ATOM   3349  C   SER A 417      20.290  35.607  20.722  1.00 43.70           C  
ATOM   3350  CB  SER A 417      20.909  33.487  21.890  1.00 43.70           C  
ATOM   3351  O   SER A 417      19.174  35.336  20.275  1.00 43.70           O  
ATOM   3352  OG  SER A 417      20.864  34.056  23.187  1.00 43.70           O  
ATOM   3353  N   LEU A 418      20.722  36.853  20.612  1.00 48.26           N  
ATOM   3354  CA  LEU A 418      19.697  37.841  20.292  1.00 48.26           C  
ATOM   3355  C   LEU A 418      19.855  38.345  18.862  1.00 48.26           C  
ATOM   3356  CB  LEU A 418      19.762  39.017  21.271  1.00 48.26           C  
ATOM   3357  O   LEU A 418      18.997  39.073  18.357  1.00 48.26           O  
ATOM   3358  CG  LEU A 418      18.944  38.876  22.555  1.00 48.26           C  
ATOM   3359  CD1 LEU A 418      19.503  39.787  23.642  1.00 48.26           C  
ATOM   3360  CD2 LEU A 418      17.475  39.188  22.291  1.00 48.26           C  
ATOM   3361  N   ASN A 419      20.641  37.603  18.086  1.00 45.89           N  
ATOM   3362  CA  ASN A 419      20.748  37.936  16.670  1.00 45.89           C  
ATOM   3363  C   ASN A 419      20.005  36.928  15.799  1.00 45.89           C  
ATOM   3364  CB  ASN A 419      22.217  38.022  16.248  1.00 45.89           C  
ATOM   3365  O   ASN A 419      19.822  37.151  14.601  1.00 45.89           O  
ATOM   3366  CG  ASN A 419      22.811  39.398  16.475  1.00 45.89           C  
ATOM   3367  ND2 ASN A 419      24.136  39.473  16.511  1.00 45.89           N  
ATOM   3368  OD1 ASN A 419      22.084  40.385  16.617  1.00 45.89           O  
ATOM   3369  N   LEU A 420      19.080  36.125  16.351  1.00 48.98           N  
ATOM   3370  CA  LEU A 420      18.243  35.264  15.522  1.00 48.98           C  
ATOM   3371  C   LEU A 420      16.790  35.726  15.553  1.00 48.98           C  
ATOM   3372  CB  LEU A 420      18.339  33.810  15.990  1.00 48.98           C  
ATOM   3373  O   LEU A 420      16.087  35.646  14.542  1.00 48.98           O  
ATOM   3374  CG  LEU A 420      17.811  32.750  15.023  1.00 48.98           C  
ATOM   3375  CD1 LEU A 420      18.816  32.507  13.902  1.00 48.98           C  
ATOM   3376  CD2 LEU A 420      17.506  31.453  15.765  1.00 48.98           C  
ATOM   3377  N   ALA A 421      16.462  36.591  16.528  1.00 48.51           N  
ATOM   3378  CA  ALA A 421      15.093  37.100  16.540  1.00 48.51           C  
ATOM   3379  C   ALA A 421      14.989  38.412  15.768  1.00 48.51           C  
ATOM   3380  CB  ALA A 421      14.609  37.290  17.976  1.00 48.51           C  
ATOM   3381  O   ALA A 421      13.981  38.672  15.107  1.00 48.51           O  
ATOM   3382  N   GLU A 422      16.125  39.006  15.520  1.00 51.36           N  
ATOM   3383  CA  GLU A 422      16.156  40.217  14.706  1.00 51.36           C  
ATOM   3384  C   GLU A 422      16.386  39.886  13.234  1.00 51.36           C  
ATOM   3385  CB  GLU A 422      17.241  41.174  15.206  1.00 51.36           C  
ATOM   3386  O   GLU A 422      15.842  40.552  12.350  1.00 51.36           O  
ATOM   3387  CG  GLU A 422      16.714  42.544  15.607  1.00 51.36           C  
ATOM   3388  CD  GLU A 422      17.796  43.471  16.138  1.00 51.36           C  
ATOM   3389  OE1 GLU A 422      17.485  44.634  16.482  1.00 51.36           O  
ATOM   3390  OE2 GLU A 422      18.965  43.030  16.211  1.00 51.36           O  
ATOM   3391  N   LYS A 423      16.786  38.611  12.922  1.00 48.07           N  
ATOM   3392  CA  LYS A 423      16.922  38.177  11.535  1.00 48.07           C  
ATOM   3393  C   LYS A 423      15.659  37.468  11.055  1.00 48.07           C  
ATOM   3394  CB  LYS A 423      18.133  37.256  11.376  1.00 48.07           C  
ATOM   3395  O   LYS A 423      15.277  37.591   9.889  1.00 48.07           O  
ATOM   3396  CG  LYS A 423      19.220  37.814  10.470  1.00 48.07           C  
ATOM   3397  CD  LYS A 423      20.470  36.943  10.494  1.00 48.07           C  
ATOM   3398  CE  LYS A 423      21.587  37.542   9.650  1.00 48.07           C  
ATOM   3399  NZ  LYS A 423      22.797  36.667   9.633  1.00 48.07           N  
ATOM   3400  N   LEU A 424      14.720  37.126  11.945  1.00 48.10           N  
ATOM   3401  CA  LEU A 424      13.464  36.528  11.506  1.00 48.10           C  
ATOM   3402  C   LEU A 424      12.349  37.567  11.472  1.00 48.10           C  
ATOM   3403  CB  LEU A 424      13.071  35.370  12.428  1.00 48.10           C  
ATOM   3404  O   LEU A 424      11.454  37.496  10.627  1.00 48.10           O  
ATOM   3405  CG  LEU A 424      13.741  34.024  12.149  1.00 48.10           C  
ATOM   3406  CD1 LEU A 424      13.754  33.168  13.411  1.00 48.10           C  
ATOM   3407  CD2 LEU A 424      13.031  33.298  11.012  1.00 48.10           C  
ATOM   3408  N   ALA A 425      12.591  38.763  12.019  1.00 51.00           N  
ATOM   3409  CA  ALA A 425      11.566  39.802  11.955  1.00 51.00           C  
ATOM   3410  C   ALA A 425      11.832  40.765  10.802  1.00 51.00           C  
ATOM   3411  CB  ALA A 425      11.499  40.564  13.276  1.00 51.00           C  
ATOM   3412  O   ALA A 425      10.896  41.261  10.171  1.00 51.00           O  
ATOM   3413  N   ASN A 426      13.053  40.719  10.250  1.00 45.79           N  
ATOM   3414  CA  ASN A 426      13.368  41.580   9.115  1.00 45.79           C  
ATOM   3415  C   ASN A 426      13.225  40.836   7.790  1.00 45.79           C  
ATOM   3416  CB  ASN A 426      14.780  42.154   9.252  1.00 45.79           C  
ATOM   3417  O   ASN A 426      13.121  41.458   6.732  1.00 45.79           O  
ATOM   3418  CG  ASN A 426      14.840  43.338  10.197  1.00 45.79           C  
ATOM   3419  ND2 ASN A 426      16.046  43.828  10.457  1.00 45.79           N  
ATOM   3420  OD1 ASN A 426      13.811  43.807  10.690  1.00 45.79           O  
ATOM   3421  N   ALA A 427      12.856  39.562   7.817  1.00 42.88           N  
ATOM   3422  CA  ALA A 427      12.585  38.836   6.579  1.00 42.88           C  
ATOM   3423  C   ALA A 427      11.086  38.764   6.301  1.00 42.88           C  
ATOM   3424  CB  ALA A 427      13.178  37.430   6.646  1.00 42.88           C  
ATOM   3425  O   ALA A 427      10.664  38.738   5.143  1.00 42.88           O  
ATOM   3426  N   SER A 428      10.269  39.432   7.121  1.00 44.46           N  
ATOM   3427  CA  SER A 428       8.865  39.475   6.724  1.00 44.46           C  
ATOM   3428  C   SER A 428       8.408  40.906   6.462  1.00 44.46           C  
ATOM   3429  CB  SER A 428       7.984  38.839   7.800  1.00 44.46           C  
ATOM   3430  O   SER A 428       7.412  41.129   5.770  1.00 44.46           O  
ATOM   3431  OG  SER A 428       8.412  37.518   8.084  1.00 44.46           O  
ATOM   3432  N   LYS A 429       9.338  41.891   6.596  1.00 48.96           N  
ATOM   3433  CA  LYS A 429       8.927  43.260   6.296  1.00 48.96           C  
ATOM   3434  C   LYS A 429       9.576  43.758   5.008  1.00 48.96           C  
ATOM   3435  CB  LYS A 429       9.279  44.193   7.455  1.00 48.96           C  
ATOM   3436  O   LYS A 429       9.128  44.747   4.423  1.00 48.96           O  
ATOM   3437  CG  LYS A 429       8.236  44.225   8.562  1.00 48.96           C  
ATOM   3438  CD  LYS A 429       8.609  45.221   9.653  1.00 48.96           C  
ATOM   3439  CE  LYS A 429       7.591  45.219  10.785  1.00 48.96           C  
ATOM   3440  NZ  LYS A 429       7.995  46.132  11.896  1.00 48.96           N  
ATOM   3441  N   SER A 430       9.891  42.903   4.017  1.00 39.20           N  
ATOM   3442  CA  SER A 430      10.227  43.406   2.689  1.00 39.20           C  
ATOM   3443  C   SER A 430       9.666  42.501   1.597  1.00 39.20           C  
ATOM   3444  CB  SER A 430      11.743  43.529   2.531  1.00 39.20           C  
ATOM   3445  O   SER A 430       9.753  42.824   0.411  1.00 39.20           O  
ATOM   3446  OG  SER A 430      12.326  42.265   2.267  1.00 39.20           O  
ATOM   3447  N   ALA A 431       8.396  41.995   1.696  1.00 39.08           N  
ATOM   3448  CA  ALA A 431       7.809  41.465   0.468  1.00 39.08           C  
ATOM   3449  C   ALA A 431       6.300  41.689   0.441  1.00 39.08           C  
ATOM   3450  CB  ALA A 431       8.126  39.978   0.326  1.00 39.08           C  
ATOM   3451  O   ALA A 431       5.582  41.232   1.334  1.00 39.08           O  
ATOM   3452  N   LEU A 432       5.818  42.958   0.551  1.00 35.58           N  
ATOM   3453  CA  LEU A 432       4.653  43.260  -0.273  1.00 35.58           C  
ATOM   3454  C   LEU A 432       4.108  44.649   0.044  1.00 35.58           C  
ATOM   3455  CB  LEU A 432       3.560  42.209  -0.062  1.00 35.58           C  
ATOM   3456  O   LEU A 432       3.679  44.909   1.170  1.00 35.58           O  
ATOM   3457  CG  LEU A 432       2.896  41.658  -1.324  1.00 35.58           C  
ATOM   3458  CD1 LEU A 432       3.789  40.608  -1.977  1.00 35.58           C  
ATOM   3459  CD2 LEU A 432       1.526  41.074  -0.997  1.00 35.58           C  
ATOM   3460  N   THR A 433       4.854  45.697  -0.108  1.00 31.22           N  
ATOM   3461  CA  THR A 433       4.663  47.093  -0.488  1.00 31.22           C  
ATOM   3462  C   THR A 433       4.290  47.205  -1.963  1.00 31.22           C  
ATOM   3463  CB  THR A 433       5.927  47.926  -0.210  1.00 31.22           C  
ATOM   3464  O   THR A 433       4.962  46.634  -2.824  1.00 31.22           O  
ATOM   3465  CG2 THR A 433       5.920  48.481   1.211  1.00 31.22           C  
ATOM   3466  OG1 THR A 433       7.085  47.099  -0.382  1.00 31.22           O  
ATOM   3467  N   ARG A 434       2.998  47.175  -2.315  1.00 35.28           N  
ATOM   3468  CA  ARG A 434       2.464  48.136  -3.274  1.00 35.28           C  
ATOM   3469  C   ARG A 434       1.145  48.724  -2.783  1.00 35.28           C  
ATOM   3470  CB  ARG A 434       2.267  47.478  -4.642  1.00 35.28           C  
ATOM   3471  O   ARG A 434       0.264  47.991  -2.327  1.00 35.28           O  
ATOM   3472  CG  ARG A 434       3.508  47.501  -5.520  1.00 35.28           C  
ATOM   3473  CD  ARG A 434       3.252  46.859  -6.876  1.00 35.28           C  
ATOM   3474  NE  ARG A 434       2.729  47.824  -7.839  1.00 35.28           N  
ATOM   3475  NH1 ARG A 434       2.853  46.395  -9.650  1.00 35.28           N  
ATOM   3476  NH2 ARG A 434       2.068  48.532  -9.922  1.00 35.28           N  
ATOM   3477  CZ  ARG A 434       2.551  47.581  -9.135  1.00 35.28           C  
ATOM   3478  N   PRO A 435       0.976  50.006  -2.852  1.00 36.32           N  
ATOM   3479  CA  PRO A 435       0.287  51.192  -2.337  1.00 36.32           C  
ATOM   3480  C   PRO A 435      -1.167  51.275  -2.796  1.00 36.32           C  
ATOM   3481  CB  PRO A 435       1.107  52.351  -2.909  1.00 36.32           C  
ATOM   3482  O   PRO A 435      -1.499  50.822  -3.894  1.00 36.32           O  
ATOM   3483  CG  PRO A 435       1.563  51.872  -4.249  1.00 36.32           C  
ATOM   3484  CD  PRO A 435       1.145  50.439  -4.411  1.00 36.32           C  
ATOM   3485  N   ALA A 436      -2.101  51.251  -1.820  1.00 30.09           N  
ATOM   3486  CA  ALA A 436      -3.454  51.746  -1.582  1.00 30.09           C  
ATOM   3487  C   ALA A 436      -3.485  53.272  -1.565  1.00 30.09           C  
ATOM   3488  CB  ALA A 436      -4.000  51.191  -0.268  1.00 30.09           C  
ATOM   3489  O   ALA A 436      -2.762  53.905  -0.792  1.00 30.09           O  
ATOM   3490  N   ARG A 437      -3.446  53.930  -2.666  1.00 30.85           N  
ATOM   3491  CA  ARG A 437      -3.855  55.295  -2.979  1.00 30.85           C  
ATOM   3492  C   ARG A 437      -5.368  55.388  -3.146  1.00 30.85           C  
ATOM   3493  CB  ARG A 437      -3.157  55.789  -4.248  1.00 30.85           C  
ATOM   3494  O   ARG A 437      -5.968  54.595  -3.875  1.00 30.85           O  
ATOM   3495  CG  ARG A 437      -2.741  57.251  -4.192  1.00 30.85           C  
ATOM   3496  CD  ARG A 437      -2.026  57.682  -5.465  1.00 30.85           C  
ATOM   3497  NE  ARG A 437      -1.590  59.074  -5.393  1.00 30.85           N  
ATOM   3498  NH1 ARG A 437      -0.908  59.190  -7.597  1.00 30.85           N  
ATOM   3499  NH2 ARG A 437      -0.705  61.020  -6.232  1.00 30.85           N  
ATOM   3500  CZ  ARG A 437      -1.069  59.758  -6.408  1.00 30.85           C  
ATOM   3501  N   SER A 438      -6.085  55.879  -2.122  1.00 29.73           N  
ATOM   3502  CA  SER A 438      -6.842  57.076  -1.773  1.00 29.73           C  
ATOM   3503  C   SER A 438      -7.709  57.543  -2.938  1.00 29.73           C  
ATOM   3504  CB  SER A 438      -5.899  58.202  -1.345  1.00 29.73           C  
ATOM   3505  O   SER A 438      -7.203  57.788  -4.035  1.00 29.73           O  
ATOM   3506  OG  SER A 438      -5.045  58.574  -2.413  1.00 29.73           O  
ATOM   3507  N   GLY A 439      -8.979  57.183  -2.966  1.00 33.00           N  
ATOM   3508  CA  GLY A 439      -9.954  58.066  -3.586  1.00 33.00           C  
ATOM   3509  C   GLY A 439     -11.333  57.962  -2.965  1.00 33.00           C  
ATOM   3510  O   GLY A 439     -11.779  56.868  -2.610  1.00 33.00           O  
ATOM   3511  N   GLU A 440     -11.675  58.831  -1.980  1.00 31.09           N  
ATOM   3512  CA  GLU A 440     -12.617  59.945  -2.034  1.00 31.09           C  
ATOM   3513  C   GLU A 440     -14.059  59.448  -2.068  1.00 31.09           C  
ATOM   3514  CB  GLU A 440     -12.336  60.829  -3.252  1.00 31.09           C  
ATOM   3515  O   GLU A 440     -14.393  58.550  -2.844  1.00 31.09           O  
ATOM   3516  CG  GLU A 440     -11.415  62.005  -2.959  1.00 31.09           C  
ATOM   3517  CD  GLU A 440     -11.127  62.860  -4.183  1.00 31.09           C  
ATOM   3518  OE1 GLU A 440     -10.636  64.000  -4.025  1.00 31.09           O  
ATOM   3519  OE2 GLU A 440     -11.395  62.385  -5.310  1.00 31.09           O  
ATOM   3520  N   GLN A 441     -14.839  59.699  -1.012  1.00 28.68           N  
ATOM   3521  CA  GLN A 441     -15.943  60.633  -0.816  1.00 28.68           C  
ATOM   3522  C   GLN A 441     -17.145  60.253  -1.676  1.00 28.68           C  
ATOM   3523  CB  GLN A 441     -15.501  62.062  -1.135  1.00 28.68           C  
ATOM   3524  O   GLN A 441     -16.997  59.959  -2.864  1.00 28.68           O  
ATOM   3525  CG  GLN A 441     -14.570  62.665  -0.092  1.00 28.68           C  
ATOM   3526  CD  GLN A 441     -14.512  64.180  -0.161  1.00 28.68           C  
ATOM   3527  NE2 GLN A 441     -14.060  64.806   0.919  1.00 28.68           N  
ATOM   3528  OE1 GLN A 441     -14.871  64.781  -1.179  1.00 28.68           O  
ATOM   3529  N   HIS A 442     -18.332  59.927  -1.055  1.00 33.17           N  
ATOM   3530  CA  HIS A 442     -19.649  60.511  -1.283  1.00 33.17           C  
ATOM   3531  C   HIS A 442     -20.754  59.488  -1.043  1.00 33.17           C  
ATOM   3532  CB  HIS A 442     -19.749  61.069  -2.704  1.00 33.17           C  
ATOM   3533  O   HIS A 442     -20.671  58.354  -1.520  1.00 33.17           O  
ATOM   3534  CG  HIS A 442     -19.436  62.529  -2.799  1.00 33.17           C  
ATOM   3535  CD2 HIS A 442     -18.290  63.173  -3.120  1.00 33.17           C  
ATOM   3536  ND1 HIS A 442     -20.370  63.508  -2.541  1.00 33.17           N  
ATOM   3537  CE1 HIS A 442     -19.810  64.696  -2.702  1.00 33.17           C  
ATOM   3538  NE2 HIS A 442     -18.548  64.520  -3.053  1.00 33.17           N  
ATOM   3539  N   SER A 443     -21.562  59.584   0.073  1.00 32.80           N  
ATOM   3540  CA  SER A 443     -22.899  60.155   0.201  1.00 32.80           C  
ATOM   3541  C   SER A 443     -23.932  59.315  -0.542  1.00 32.80           C  
ATOM   3542  CB  SER A 443     -22.922  61.590  -0.326  1.00 32.80           C  
ATOM   3543  O   SER A 443     -23.702  58.902  -1.681  1.00 32.80           O  
ATOM   3544  OG  SER A 443     -24.219  61.939  -0.779  1.00 32.80           O  
ATOM   3545  N   ALA A 444     -24.874  58.657   0.149  1.00 31.63           N  
ATOM   3546  CA  ALA A 444     -26.303  58.958   0.161  1.00 31.63           C  
ATOM   3547  C   ALA A 444     -27.060  58.066  -0.819  1.00 31.63           C  
ATOM   3548  CB  ALA A 444     -26.540  60.429  -0.172  1.00 31.63           C  
ATOM   3549  O   ALA A 444     -26.627  57.877  -1.958  1.00 31.63           O  
ATOM   3550  N   ARG A 445     -27.966  57.211  -0.362  1.00 29.52           N  
ATOM   3551  CA  ARG A 445     -29.419  57.310  -0.457  1.00 29.52           C  
ATOM   3552  C   ARG A 445     -29.892  57.067  -1.886  1.00 29.52           C  
ATOM   3553  CB  ARG A 445     -29.898  58.679   0.028  1.00 29.52           C  
ATOM   3554  O   ARG A 445     -29.369  57.665  -2.829  1.00 29.52           O  
ATOM   3555  CG  ARG A 445     -31.398  58.759   0.264  1.00 29.52           C  
ATOM   3556  CD  ARG A 445     -31.783  60.018   1.028  1.00 29.52           C  
ATOM   3557  NE  ARG A 445     -33.205  60.035   1.359  1.00 29.52           N  
ATOM   3558  NH1 ARG A 445     -33.101  61.966   2.622  1.00 29.52           N  
ATOM   3559  NH2 ARG A 445     -35.099  60.878   2.346  1.00 29.52           N  
ATOM   3560  CZ  ARG A 445     -33.799  60.960   2.108  1.00 29.52           C  
ATOM   3561  N   ALA A 446     -30.643  55.946  -2.154  1.00 32.42           N  
ATOM   3562  CA  ALA A 446     -31.951  55.897  -2.801  1.00 32.42           C  
ATOM   3563  C   ALA A 446     -31.865  55.218  -4.164  1.00 32.42           C  
ATOM   3564  CB  ALA A 446     -32.525  57.305  -2.947  1.00 32.42           C  
ATOM   3565  O   ALA A 446     -31.070  55.622  -5.017  1.00 32.42           O  
ATOM   3566  N   GLU A 447     -32.364  53.943  -4.333  1.00 35.90           N  
ATOM   3567  CA  GLU A 447     -33.154  53.622  -5.518  1.00 35.90           C  
ATOM   3568  C   GLU A 447     -33.697  52.198  -5.450  1.00 35.90           C  
ATOM   3569  CB  GLU A 447     -32.318  53.806  -6.787  1.00 35.90           C  
ATOM   3570  O   GLU A 447     -32.951  51.255  -5.177  1.00 35.90           O  
ATOM   3571  CG  GLU A 447     -32.715  55.021  -7.613  1.00 35.90           C  
ATOM   3572  CD  GLU A 447     -31.563  55.601  -8.419  1.00 35.90           C  
ATOM   3573  OE1 GLU A 447     -31.731  56.682  -9.027  1.00 35.90           O  
ATOM   3574  OE2 GLU A 447     -30.483  54.968  -8.442  1.00 35.90           O  
ATOM   3575  N   ARG A 448     -34.967  51.944  -5.042  1.00 31.93           N  
ATOM   3576  CA  ARG A 448     -36.231  51.624  -5.698  1.00 31.93           C  
ATOM   3577  C   ARG A 448     -35.996  51.094  -7.109  1.00 31.93           C  
ATOM   3578  CB  ARG A 448     -37.140  52.854  -5.745  1.00 31.93           C  
ATOM   3579  O   ARG A 448     -35.227  51.676  -7.877  1.00 31.93           O  
ATOM   3580  CG  ARG A 448     -37.992  53.038  -4.500  1.00 31.93           C  
ATOM   3581  CD  ARG A 448     -38.929  54.231  -4.628  1.00 31.93           C  
ATOM   3582  NE  ARG A 448     -39.909  54.266  -3.547  1.00 31.93           N  
ATOM   3583  NH1 ARG A 448     -41.752  54.169  -4.936  1.00 31.93           N  
ATOM   3584  NH2 ARG A 448     -42.029  54.272  -2.663  1.00 31.93           N  
ATOM   3585  CZ  ARG A 448     -41.228  54.236  -3.718  1.00 31.93           C  
ATOM   3586  N   ARG A 449     -36.525  49.869  -7.410  1.00 33.04           N  
ATOM   3587  CA  ARG A 449     -37.493  49.481  -8.431  1.00 33.04           C  
ATOM   3588  C   ARG A 449     -36.791  48.949  -9.676  1.00 33.04           C  
ATOM   3589  CB  ARG A 449     -38.388  50.666  -8.801  1.00 33.04           C  
ATOM   3590  O   ARG A 449     -35.919  49.616 -10.237  1.00 33.04           O  
ATOM   3591  CG  ARG A 449     -39.869  50.326  -8.852  1.00 33.04           C  
ATOM   3592  CD  ARG A 449     -40.719  51.549  -9.166  1.00 33.04           C  
ATOM   3593  NE  ARG A 449     -42.105  51.186  -9.444  1.00 33.04           N  
ATOM   3594  NH1 ARG A 449     -42.837  53.360  -9.717  1.00 33.04           N  
ATOM   3595  NH2 ARG A 449     -44.306  51.615  -9.939  1.00 33.04           N  
ATOM   3596  CZ  ARG A 449     -43.080  52.055  -9.699  1.00 33.04           C  
ATOM   3597  N   LYS A 450     -36.989  47.634  -9.959  1.00 34.90           N  
ATOM   3598  CA  LYS A 450     -37.400  47.137 -11.268  1.00 34.90           C  
ATOM   3599  C   LYS A 450     -37.257  45.620 -11.350  1.00 34.90           C  
ATOM   3600  CB  LYS A 450     -36.581  47.801 -12.376  1.00 34.90           C  
ATOM   3601  O   LYS A 450     -36.227  45.066 -10.959  1.00 34.90           O  
ATOM   3602  CG  LYS A 450     -37.138  49.139 -12.841  1.00 34.90           C  
ATOM   3603  CD  LYS A 450     -36.349  49.693 -14.020  1.00 34.90           C  
ATOM   3604  CE  LYS A 450     -36.879  51.051 -14.460  1.00 34.90           C  
ATOM   3605  NZ  LYS A 450     -36.090  51.612 -15.597  1.00 34.90           N  
ATOM   3606  N   GLN A 451     -38.390  44.873 -11.354  1.00 29.18           N  
ATOM   3607  CA  GLN A 451     -39.107  44.198 -12.430  1.00 29.18           C  
ATOM   3608  C   GLN A 451     -38.141  43.483 -13.370  1.00 29.18           C  
ATOM   3609  CB  GLN A 451     -39.962  45.194 -13.214  1.00 29.18           C  
ATOM   3610  O   GLN A 451     -37.138  44.061 -13.795  1.00 29.18           O  
ATOM   3611  CG  GLN A 451     -41.220  45.637 -12.479  1.00 29.18           C  
ATOM   3612  CD  GLN A 451     -42.202  46.362 -13.381  1.00 29.18           C  
ATOM   3613  NE2 GLN A 451     -43.339  46.760 -12.820  1.00 29.18           N  
ATOM   3614  OE1 GLN A 451     -41.939  46.565 -14.570  1.00 29.18           O  
ATOM   3615  N   ARG A 452     -38.306  42.167 -13.453  1.00 33.14           N  
ATOM   3616  CA  ARG A 452     -38.371  41.466 -14.730  1.00 33.14           C  
ATOM   3617  C   ARG A 452     -38.220  39.961 -14.537  1.00 33.14           C  
ATOM   3618  CB  ARG A 452     -37.291  41.982 -15.683  1.00 33.14           C  
ATOM   3619  O   ARG A 452     -37.324  39.508 -13.820  1.00 33.14           O  
ATOM   3620  CG  ARG A 452     -37.747  43.135 -16.564  1.00 33.14           C  
ATOM   3621  CD  ARG A 452     -36.702  43.491 -17.612  1.00 33.14           C  
ATOM   3622  NE  ARG A 452     -37.228  44.429 -18.600  1.00 33.14           N  
ATOM   3623  NH1 ARG A 452     -35.298  44.496 -19.868  1.00 33.14           N  
ATOM   3624  NH2 ARG A 452     -37.124  45.736 -20.486  1.00 33.14           N  
ATOM   3625  CZ  ARG A 452     -36.549  44.885 -19.649  1.00 33.14           C  
ATOM   3626  N   THR A 453     -39.309  39.158 -14.726  1.00 30.16           N  
ATOM   3627  CA  THR A 453     -39.859  38.287 -15.759  1.00 30.16           C  
ATOM   3628  C   THR A 453     -38.780  37.363 -16.317  1.00 30.16           C  
ATOM   3629  CB  THR A 453     -40.482  39.104 -16.905  1.00 30.16           C  
ATOM   3630  O   THR A 453     -37.686  37.814 -16.660  1.00 30.16           O  
ATOM   3631  CG2 THR A 453     -41.625  39.978 -16.400  1.00 30.16           C  
ATOM   3632  OG1 THR A 453     -39.476  39.942 -17.488  1.00 30.16           O  
ATOM   3633  N   GLY A 454     -38.858  36.079 -16.000  1.00 33.65           N  
ATOM   3634  CA  GLY A 454     -38.577  35.058 -16.998  1.00 33.65           C  
ATOM   3635  C   GLY A 454     -39.159  33.703 -16.644  1.00 33.65           C  
ATOM   3636  O   GLY A 454     -39.080  33.269 -15.493  1.00 33.65           O  
ATOM   3637  N   THR A 455     -40.355  33.308 -17.176  1.00 31.04           N  
ATOM   3638  CA  THR A 455     -40.900  32.368 -18.149  1.00 31.04           C  
ATOM   3639  C   THR A 455     -39.960  31.181 -18.340  1.00 31.04           C  
ATOM   3640  CB  THR A 455     -41.152  33.051 -19.505  1.00 31.04           C  
ATOM   3641  O   THR A 455     -38.749  31.359 -18.487  1.00 31.04           O  
ATOM   3642  CG2 THR A 455     -42.532  33.700 -19.547  1.00 31.04           C  
ATOM   3643  OG1 THR A 455     -40.156  34.058 -19.719  1.00 31.04           O  
ATOM   3644  N   GLU A 456     -40.417  29.984 -17.945  1.00 34.11           N  
ATOM   3645  CA  GLU A 456     -40.299  28.825 -18.825  1.00 34.11           C  
ATOM   3646  C   GLU A 456     -40.907  27.581 -18.182  1.00 34.11           C  
ATOM   3647  CB  GLU A 456     -38.833  28.569 -19.183  1.00 34.11           C  
ATOM   3648  O   GLU A 456     -40.633  27.281 -17.018  1.00 34.11           O  
ATOM   3649  CG  GLU A 456     -38.564  28.528 -20.681  1.00 34.11           C  
ATOM   3650  CD  GLU A 456     -37.103  28.285 -21.021  1.00 34.11           C  
ATOM   3651  OE1 GLU A 456     -36.816  27.742 -22.113  1.00 34.11           O  
ATOM   3652  OE2 GLU A 456     -36.237  28.639 -20.190  1.00 34.11           O  
ATOM   3653  N   ARG A 457     -42.141  27.162 -18.625  1.00 31.04           N  
ATOM   3654  CA  ARG A 457     -42.675  26.148 -19.529  1.00 31.04           C  
ATOM   3655  C   ARG A 457     -42.536  24.753 -18.929  1.00 31.04           C  
ATOM   3656  CB  ARG A 457     -41.966  26.209 -20.883  1.00 31.04           C  
ATOM   3657  O   ARG A 457     -41.466  24.386 -18.439  1.00 31.04           O  
ATOM   3658  CG  ARG A 457     -42.529  27.260 -21.827  1.00 31.04           C  
ATOM   3659  CD  ARG A 457     -41.982  27.103 -23.238  1.00 31.04           C  
ATOM   3660  NE  ARG A 457     -42.515  28.120 -24.140  1.00 31.04           N  
ATOM   3661  NH1 ARG A 457     -41.511  27.263 -26.035  1.00 31.04           N  
ATOM   3662  NH2 ARG A 457     -42.815  29.143 -26.174  1.00 31.04           N  
ATOM   3663  CZ  ARG A 457     -42.279  28.173 -25.448  1.00 31.04           C  
ATOM   3664  N   LYS A 458     -43.662  24.041 -18.669  1.00 28.62           N  
ATOM   3665  CA  LYS A 458     -44.466  22.960 -19.230  1.00 28.62           C  
ATOM   3666  C   LYS A 458     -43.706  21.637 -19.201  1.00 28.62           C  
ATOM   3667  CB  LYS A 458     -44.886  23.291 -20.663  1.00 28.62           C  
ATOM   3668  O   LYS A 458     -42.585  21.548 -19.707  1.00 28.62           O  
ATOM   3669  CG  LYS A 458     -46.137  24.152 -20.758  1.00 28.62           C  
ATOM   3670  CD  LYS A 458     -46.755  24.088 -22.149  1.00 28.62           C  
ATOM   3671  CE  LYS A 458     -48.030  24.917 -22.234  1.00 28.62           C  
ATOM   3672  NZ  LYS A 458     -48.598  24.919 -23.615  1.00 28.62           N  
ATOM   3673  N   GLY A 459     -44.077  20.697 -18.348  1.00 31.91           N  
ATOM   3674  CA  GLY A 459     -44.296  19.327 -18.783  1.00 31.91           C  
ATOM   3675  C   GLY A 459     -45.096  18.507 -17.789  1.00 31.91           C  
ATOM   3676  O   GLY A 459     -44.835  18.553 -16.585  1.00 31.91           O  
ATOM   3677  N   VAL A 460     -46.403  18.393 -17.941  1.00 29.73           N  
ATOM   3678  CA  VAL A 460     -47.487  17.434 -18.124  1.00 29.73           C  
ATOM   3679  C   VAL A 460     -46.918  16.088 -18.565  1.00 29.73           C  
ATOM   3680  CB  VAL A 460     -48.523  17.939 -19.154  1.00 29.73           C  
ATOM   3681  O   VAL A 460     -46.172  16.013 -19.544  1.00 29.73           O  
ATOM   3682  CG1 VAL A 460     -49.694  16.965 -19.263  1.00 29.73           C  
ATOM   3683  CG2 VAL A 460     -49.017  19.333 -18.774  1.00 29.73           C  
ATOM   3684  N   GLY A 461     -46.764  15.134 -17.734  1.00 32.70           N  
ATOM   3685  CA  GLY A 461     -46.964  13.732 -18.064  1.00 32.70           C  
ATOM   3686  C   GLY A 461     -47.492  12.914 -16.900  1.00 32.70           C  
ATOM   3687  O   GLY A 461     -47.004  13.040 -15.775  1.00 32.70           O  
ATOM   3688  N   ALA A 462     -48.828  12.747 -16.790  1.00 29.76           N  
ATOM   3689  CA  ALA A 462     -49.818  11.680 -16.916  1.00 29.76           C  
ATOM   3690  C   ALA A 462     -49.143  10.313 -17.000  1.00 29.76           C  
ATOM   3691  CB  ALA A 462     -50.697  11.911 -18.142  1.00 29.76           C  
ATOM   3692  O   ALA A 462     -48.294  10.085 -17.864  1.00 29.76           O  
ATOM   3693  N   GLY A 463     -48.968   9.548 -15.934  1.00 32.74           N  
ATOM   3694  CA  GLY A 463     -49.020   8.099 -16.044  1.00 32.74           C  
ATOM   3695  C   GLY A 463     -49.468   7.420 -14.764  1.00 32.74           C  
ATOM   3696  O   GLY A 463     -49.048   7.804 -13.671  1.00 32.74           O  
ATOM   3697  N   ARG A 464     -50.820   7.142 -14.647  1.00 31.51           N  
ATOM   3698  CA  ARG A 464     -51.610   5.922 -14.774  1.00 31.51           C  
ATOM   3699  C   ARG A 464     -51.210   4.898 -13.717  1.00 31.51           C  
ATOM   3700  CB  ARG A 464     -51.451   5.321 -16.173  1.00 31.51           C  
ATOM   3701  O   ARG A 464     -50.026   4.594 -13.557  1.00 31.51           O  
ATOM   3702  CG  ARG A 464     -52.723   4.696 -16.723  1.00 31.51           C  
ATOM   3703  CD  ARG A 464     -52.575   4.314 -18.189  1.00 31.51           C  
ATOM   3704  NE  ARG A 464     -53.822   3.788 -18.738  1.00 31.51           N  
ATOM   3705  NH1 ARG A 464     -52.954   3.342 -20.832  1.00 31.51           N  
ATOM   3706  NH2 ARG A 464     -55.153   2.881 -20.375  1.00 31.51           N  
ATOM   3707  CZ  ARG A 464     -53.973   3.338 -19.980  1.00 31.51           C  
ATOM   3708  N   LYS A 465     -52.032   4.651 -12.642  1.00 27.28           N  
ATOM   3709  CA  LYS A 465     -52.965   3.623 -12.190  1.00 27.28           C  
ATOM   3710  C   LYS A 465     -52.336   2.235 -12.275  1.00 27.28           C  
ATOM   3711  CB  LYS A 465     -54.252   3.666 -13.015  1.00 27.28           C  
ATOM   3712  O   LYS A 465     -51.805   1.851 -13.320  1.00 27.28           O  
ATOM   3713  CG  LYS A 465     -55.518   3.789 -12.179  1.00 27.28           C  
ATOM   3714  CD  LYS A 465     -56.749   3.980 -13.055  1.00 27.28           C  
ATOM   3715  CE  LYS A 465     -58.012   4.141 -12.219  1.00 27.28           C  
ATOM   3716  NZ  LYS A 465     -59.220   4.342 -13.074  1.00 27.28           N  
ATOM   3717  N   VAL A 466     -52.048   1.582 -11.104  1.00 33.33           N  
ATOM   3718  CA  VAL A 466     -52.428   0.192 -10.877  1.00 33.33           C  
ATOM   3719  C   VAL A 466     -52.373  -0.121  -9.383  1.00 33.33           C  
ATOM   3720  CB  VAL A 466     -51.516  -0.780 -11.659  1.00 33.33           C  
ATOM   3721  O   VAL A 466     -51.355   0.117  -8.729  1.00 33.33           O  
ATOM   3722  CG1 VAL A 466     -51.938  -2.229 -11.417  1.00 33.33           C  
ATOM   3723  CG2 VAL A 466     -51.544  -0.455 -13.151  1.00 33.33           C  
ATOM   3724  N   ARG A 467     -53.417   0.038  -8.600  1.00 25.60           N  
ATOM   3725  CA  ARG A 467     -54.403  -0.672  -7.791  1.00 25.60           C  
ATOM   3726  C   ARG A 467     -54.638  -2.080  -8.327  1.00 25.60           C  
ATOM   3727  CB  ARG A 467     -55.724   0.101  -7.752  1.00 25.60           C  
ATOM   3728  O   ARG A 467     -54.887  -2.263  -9.520  1.00 25.60           O  
ATOM   3729  CG  ARG A 467     -56.416   0.069  -6.399  1.00 25.60           C  
ATOM   3730  CD  ARG A 467     -57.714   0.864  -6.411  1.00 25.60           C  
ATOM   3731  NE  ARG A 467     -57.984   1.474  -5.112  1.00 25.60           N  
ATOM   3732  NH1 ARG A 467     -60.049   2.322  -5.708  1.00 25.60           N  
ATOM   3733  NH2 ARG A 467     -59.229   2.667  -3.595  1.00 25.60           N  
ATOM   3734  CZ  ARG A 467     -59.087   2.153  -4.808  1.00 25.60           C  
ATOM   3735  N   LEU A 468     -54.353  -3.034  -7.504  1.00 36.51           N  
ATOM   3736  CA  LEU A 468     -55.132  -4.140  -6.958  1.00 36.51           C  
ATOM   3737  C   LEU A 468     -54.230  -5.137  -6.239  1.00 36.51           C  
ATOM   3738  CB  LEU A 468     -55.910  -4.848  -8.070  1.00 36.51           C  
ATOM   3739  O   LEU A 468     -53.134  -5.444  -6.715  1.00 36.51           O  
ATOM   3740  CG  LEU A 468     -57.096  -4.083  -8.660  1.00 36.51           C  
ATOM   3741  CD1 LEU A 468     -57.600  -4.777  -9.921  1.00 36.51           C  
ATOM   3742  CD2 LEU A 468     -58.215  -3.954  -7.632  1.00 36.51           C  
ATOM   3743  N   PRO A 469     -54.879  -6.134  -5.456  1.00 42.03           N  
ATOM   3744  CA  PRO A 469     -55.245  -6.609  -4.119  1.00 42.03           C  
ATOM   3745  C   PRO A 469     -54.674  -7.990  -3.806  1.00 42.03           C  
ATOM   3746  CB  PRO A 469     -56.775  -6.649  -4.166  1.00 42.03           C  
ATOM   3747  O   PRO A 469     -54.131  -8.653  -4.694  1.00 42.03           O  
ATOM   3748  CG  PRO A 469     -57.104  -7.039  -5.571  1.00 42.03           C  
ATOM   3749  CD  PRO A 469     -55.829  -7.086  -6.364  1.00 42.03           C  
ATOM   3750  N   GLY A 470     -54.497  -8.320  -2.525  1.00 27.00           N  
ATOM   3751  CA  GLY A 470     -55.014  -9.603  -2.075  1.00 27.00           C  
ATOM   3752  C   GLY A 470     -54.111 -10.289  -1.068  1.00 27.00           C  
ATOM   3753  O   GLY A 470     -52.887 -10.282  -1.217  1.00 27.00           O  
ATOM   3754  N   GLU A 471     -54.486 -10.330   0.223  1.00 30.56           N  
ATOM   3755  CA  GLU A 471     -54.791 -11.597   0.881  1.00 30.56           C  
ATOM   3756  C   GLU A 471     -54.482 -11.533   2.374  1.00 30.56           C  
ATOM   3757  CB  GLU A 471     -54.011 -12.742   0.230  1.00 30.56           C  
ATOM   3758  O   GLU A 471     -53.384 -11.135   2.769  1.00 30.56           O  
ATOM   3759  CG  GLU A 471     -54.732 -13.390  -0.943  1.00 30.56           C  
ATOM   3760  CD  GLU A 471     -54.185 -14.763  -1.299  1.00 30.56           C  
ATOM   3761  OE1 GLU A 471     -54.968 -15.631  -1.747  1.00 30.56           O  
ATOM   3762  OE2 GLU A 471     -52.963 -14.973  -1.128  1.00 30.56           O  
ATOM   3763  N   ALA A 472     -55.487 -11.246   3.236  1.00 27.73           N  
ATOM   3764  CA  ALA A 472     -56.260 -11.975   4.239  1.00 27.73           C  
ATOM   3765  C   ALA A 472     -55.576 -13.288   4.611  1.00 27.73           C  
ATOM   3766  CB  ALA A 472     -57.675 -12.241   3.731  1.00 27.73           C  
ATOM   3767  O   ALA A 472     -55.320 -14.128   3.745  1.00 27.73           O  
ATOM   3768  N   GLY A 473     -54.832 -13.360   5.681  1.00 30.76           N  
ATOM   3769  CA  GLY A 473     -54.822 -14.573   6.484  1.00 30.76           C  
ATOM   3770  C   GLY A 473     -54.554 -14.313   7.954  1.00 30.76           C  
ATOM   3771  O   GLY A 473     -53.610 -13.602   8.303  1.00 30.76           O  
ATOM   3772  N   HIS A 474     -55.627 -14.119   8.745  1.00 26.40           N  
ATOM   3773  CA  HIS A 474     -56.353 -14.778   9.825  1.00 26.40           C  
ATOM   3774  C   HIS A 474     -55.679 -16.087  10.222  1.00 26.40           C  
ATOM   3775  CB  HIS A 474     -57.804 -15.037   9.416  1.00 26.40           C  
ATOM   3776  O   HIS A 474     -55.503 -16.978   9.388  1.00 26.40           O  
ATOM   3777  CG  HIS A 474     -58.722 -15.265  10.574  1.00 26.40           C  
ATOM   3778  CD2 HIS A 474     -59.447 -16.351  10.934  1.00 26.40           C  
ATOM   3779  ND1 HIS A 474     -58.979 -14.298  11.522  1.00 26.40           N  
ATOM   3780  CE1 HIS A 474     -59.823 -14.781  12.418  1.00 26.40           C  
ATOM   3781  NE2 HIS A 474     -60.123 -16.024  12.084  1.00 26.40           N  
ATOM   3782  N   VAL A 475     -54.863 -16.111  11.253  1.00 34.06           N  
ATOM   3783  CA  VAL A 475     -54.619 -17.254  12.126  1.00 34.06           C  
ATOM   3784  C   VAL A 475     -54.575 -16.793  13.581  1.00 34.06           C  
ATOM   3785  CB  VAL A 475     -53.307 -17.981  11.757  1.00 34.06           C  
ATOM   3786  O   VAL A 475     -53.898 -15.815  13.909  1.00 34.06           O  
ATOM   3787  CG1 VAL A 475     -53.033 -19.127  12.729  1.00 34.06           C  
ATOM   3788  CG2 VAL A 475     -53.370 -18.498  10.321  1.00 34.06           C  
ATOM   3789  N   GLU A 476     -55.688 -16.875  14.343  1.00 28.21           N  
ATOM   3790  CA  GLU A 476     -56.242 -17.677  15.429  1.00 28.21           C  
ATOM   3791  C   GLU A 476     -55.171 -18.027  16.458  1.00 28.21           C  
ATOM   3792  CB  GLU A 476     -56.882 -18.955  14.881  1.00 28.21           C  
ATOM   3793  O   GLU A 476     -54.078 -18.470  16.099  1.00 28.21           O  
ATOM   3794  CG  GLU A 476     -58.331 -18.781  14.450  1.00 28.21           C  
ATOM   3795  CD  GLU A 476     -59.011 -20.092  14.089  1.00 28.21           C  
ATOM   3796  OE1 GLU A 476     -60.242 -20.094  13.860  1.00 28.21           O  
ATOM   3797  OE2 GLU A 476     -58.308 -21.126  14.035  1.00 28.21           O  
ATOM   3798  N   THR A 477     -55.277 -17.543  17.670  1.00 28.46           N  
ATOM   3799  CA  THR A 477     -55.294 -17.897  19.085  1.00 28.46           C  
ATOM   3800  C   THR A 477     -54.613 -19.244  19.314  1.00 28.46           C  
ATOM   3801  CB  THR A 477     -56.733 -17.947  19.632  1.00 28.46           C  
ATOM   3802  O   THR A 477     -54.746 -20.159  18.499  1.00 28.46           O  
ATOM   3803  CG2 THR A 477     -57.261 -16.546  19.918  1.00 28.46           C  
ATOM   3804  OG1 THR A 477     -57.583 -18.578  18.666  1.00 28.46           O  
ATOM   3805  N   PRO A 478     -54.064 -19.454  20.552  1.00 33.21           N  
ATOM   3806  CA  PRO A 478     -54.635 -19.783  21.860  1.00 33.21           C  
ATOM   3807  C   PRO A 478     -53.779 -19.280  23.020  1.00 33.21           C  
ATOM   3808  CB  PRO A 478     -54.693 -21.312  21.846  1.00 33.21           C  
ATOM   3809  O   PRO A 478     -52.635 -18.867  22.815  1.00 33.21           O  
ATOM   3810  CG  PRO A 478     -53.491 -21.732  21.062  1.00 33.21           C  
ATOM   3811  CD  PRO A 478     -52.825 -20.503  20.514  1.00 33.21           C  
ATOM   3812  N   ALA A 479     -54.392 -18.682  24.006  1.00 28.48           N  
ATOM   3813  CA  ALA A 479     -54.794 -19.022  25.369  1.00 28.48           C  
ATOM   3814  C   ALA A 479     -53.774 -19.947  26.027  1.00 28.48           C  
ATOM   3815  CB  ALA A 479     -56.175 -19.671  25.371  1.00 28.48           C  
ATOM   3816  O   ALA A 479     -53.512 -21.045  25.531  1.00 28.48           O  
ATOM   3817  N   GLY A 480     -52.826 -19.449  26.790  1.00 29.32           N  
ATOM   3818  CA  GLY A 480     -52.267 -20.163  27.926  1.00 29.32           C  
ATOM   3819  C   GLY A 480     -51.888 -19.251  29.077  1.00 29.32           C  
ATOM   3820  O   GLY A 480     -51.231 -18.227  28.875  1.00 29.32           O  
ATOM   3821  N   GLY A 481     -52.807 -19.082  30.014  1.00 24.96           N  
ATOM   3822  CA  GLY A 481     -53.014 -19.476  31.398  1.00 24.96           C  
ATOM   3823  C   GLY A 481     -51.734 -19.892  32.098  1.00 24.96           C  
ATOM   3824  O   GLY A 481     -51.031 -20.792  31.634  1.00 24.96           O  
ATOM   3825  N   PHE A 482     -51.130 -19.044  32.889  1.00 31.31           N  
ATOM   3826  CA  PHE A 482     -50.519 -19.394  34.165  1.00 31.31           C  
ATOM   3827  C   PHE A 482     -50.569 -18.215  35.130  1.00 31.31           C  
ATOM   3828  CB  PHE A 482     -49.069 -19.845  33.963  1.00 31.31           C  
ATOM   3829  O   PHE A 482     -50.170 -17.102  34.781  1.00 31.31           O  
ATOM   3830  CG  PHE A 482     -48.891 -21.339  33.973  1.00 31.31           C  
ATOM   3831  CD1 PHE A 482     -48.648 -22.016  35.162  1.00 31.31           C  
ATOM   3832  CD2 PHE A 482     -48.966 -22.067  32.792  1.00 31.31           C  
ATOM   3833  CE1 PHE A 482     -48.483 -23.399  35.174  1.00 31.31           C  
ATOM   3834  CE2 PHE A 482     -48.802 -23.449  32.797  1.00 31.31           C  
ATOM   3835  CZ  PHE A 482     -48.560 -24.113  33.989  1.00 31.31           C  
ATOM   3836  N   SER A 483     -51.547 -18.203  36.042  1.00 27.47           N  
ATOM   3837  CA  SER A 483     -51.827 -18.388  37.462  1.00 27.47           C  
ATOM   3838  C   SER A 483     -50.541 -18.396  38.282  1.00 27.47           C  
ATOM   3839  CB  SER A 483     -52.596 -19.689  37.692  1.00 27.47           C  
ATOM   3840  O   SER A 483     -49.581 -19.085  37.933  1.00 27.47           O  
ATOM   3841  OG  SER A 483     -53.300 -19.647  38.922  1.00 27.47           O  
ATOM   3842  N   ARG A 484     -50.405 -17.435  39.214  1.00 29.24           N  
ATOM   3843  CA  ARG A 484     -50.340 -17.492  40.671  1.00 29.24           C  
ATOM   3844  C   ARG A 484     -49.012 -16.943  41.181  1.00 29.24           C  
ATOM   3845  CB  ARG A 484     -50.537 -18.928  41.163  1.00 29.24           C  
ATOM   3846  O   ARG A 484     -47.949 -17.296  40.666  1.00 29.24           O  
ATOM   3847  CG  ARG A 484     -51.984 -19.283  41.464  1.00 29.24           C  
ATOM   3848  CD  ARG A 484     -52.100 -20.623  42.177  1.00 29.24           C  
ATOM   3849  NE  ARG A 484     -53.493 -21.016  42.362  1.00 29.24           N  
ATOM   3850  NH1 ARG A 484     -53.015 -22.857  43.674  1.00 29.24           N  
ATOM   3851  NH2 ARG A 484     -55.190 -22.335  43.173  1.00 29.24           N  
ATOM   3852  CZ  ARG A 484     -53.896 -22.069  43.069  1.00 29.24           C  
ATOM   3853  N   ARG A 485     -49.015 -15.840  41.916  1.00 28.40           N  
ATOM   3854  CA  ARG A 485     -48.580 -15.784  43.308  1.00 28.40           C  
ATOM   3855  C   ARG A 485     -47.672 -14.583  43.551  1.00 28.40           C  
ATOM   3856  CB  ARG A 485     -47.857 -17.075  43.698  1.00 28.40           C  
ATOM   3857  O   ARG A 485     -46.674 -14.402  42.851  1.00 28.40           O  
ATOM   3858  CG  ARG A 485     -48.612 -17.924  44.708  1.00 28.40           C  
ATOM   3859  CD  ARG A 485     -47.759 -19.070  45.232  1.00 28.40           C  
ATOM   3860  NE  ARG A 485     -48.553 -20.275  45.456  1.00 28.40           N  
ATOM   3861  NH1 ARG A 485     -46.956 -21.338  46.744  1.00 28.40           N  
ATOM   3862  NH2 ARG A 485     -48.956 -22.369  46.308  1.00 28.40           N  
ATOM   3863  CZ  ARG A 485     -48.153 -21.325  46.169  1.00 28.40           C  
ATOM   3864  N   GLY A 486     -48.190 -13.466  44.086  1.00 25.43           N  
ATOM   3865  CA  GLY A 486     -47.974 -12.978  45.439  1.00 25.43           C  
ATOM   3866  C   GLY A 486     -46.540 -12.553  45.698  1.00 25.43           C  
ATOM   3867  O   GLY A 486     -45.613 -13.349  45.538  1.00 25.43           O  
ATOM   3868  N   GLY A 487     -46.217 -11.299  45.616  1.00 27.94           N  
ATOM   3869  CA  GLY A 487     -45.373 -10.740  46.661  1.00 27.94           C  
ATOM   3870  C   GLY A 487     -45.221  -9.234  46.564  1.00 27.94           C  
ATOM   3871  O   GLY A 487     -44.943  -8.701  45.488  1.00 27.94           O  
ATOM   3872  N   GLU A 488     -46.170  -8.497  47.081  1.00 28.36           N  
ATOM   3873  CA  GLU A 488     -46.146  -7.451  48.099  1.00 28.36           C  
ATOM   3874  C   GLU A 488     -44.721  -7.168  48.565  1.00 28.36           C  
ATOM   3875  CB  GLU A 488     -47.022  -7.841  49.292  1.00 28.36           C  
ATOM   3876  O   GLU A 488     -44.015  -8.077  49.008  1.00 28.36           O  
ATOM   3877  CG  GLU A 488     -48.497  -7.516  49.105  1.00 28.36           C  
ATOM   3878  CD  GLU A 488     -49.349  -7.875  50.312  1.00 28.36           C  
ATOM   3879  OE1 GLU A 488     -50.341  -7.163  50.588  1.00 28.36           O  
ATOM   3880  OE2 GLU A 488     -49.021  -8.876  50.987  1.00 28.36           O  
ATOM   3881  N   ARG A 489     -44.012  -6.221  47.993  1.00 28.83           N  
ATOM   3882  CA  ARG A 489     -43.036  -5.449  48.756  1.00 28.83           C  
ATOM   3883  C   ARG A 489     -43.050  -3.983  48.339  1.00 28.83           C  
ATOM   3884  CB  ARG A 489     -41.632  -6.032  48.578  1.00 28.83           C  
ATOM   3885  O   ARG A 489     -42.898  -3.667  47.157  1.00 28.83           O  
ATOM   3886  CG  ARG A 489     -40.806  -6.050  49.854  1.00 28.83           C  
ATOM   3887  CD  ARG A 489     -39.500  -6.810  49.670  1.00 28.83           C  
ATOM   3888  NE  ARG A 489     -38.929  -7.218  50.950  1.00 28.83           N  
ATOM   3889  NH1 ARG A 489     -36.771  -7.433  50.154  1.00 28.83           N  
ATOM   3890  NH2 ARG A 489     -37.233  -7.865  52.357  1.00 28.83           N  
ATOM   3891  CZ  ARG A 489     -37.645  -7.504  51.151  1.00 28.83           C  
ATOM   3892  N   ALA A 490     -43.952  -3.158  48.855  1.00 29.25           N  
ATOM   3893  CA  ALA A 490     -43.939  -1.936  49.656  1.00 29.25           C  
ATOM   3894  C   ALA A 490     -42.558  -1.689  50.256  1.00 29.25           C  
ATOM   3895  CB  ALA A 490     -44.990  -2.013  50.761  1.00 29.25           C  
ATOM   3896  O   ALA A 490     -41.927  -2.612  50.777  1.00 29.25           O  
ATOM   3897  N   THR A 491     -41.739  -0.722  49.766  1.00 31.21           N  
ATOM   3898  CA  THR A 491     -41.162   0.370  50.542  1.00 31.21           C  
ATOM   3899  C   THR A 491     -39.845   0.834  49.927  1.00 31.21           C  
ATOM   3900  CB  THR A 491     -40.930  -0.047  52.006  1.00 31.21           C  
ATOM   3901  O   THR A 491     -39.021   0.012  49.519  1.00 31.21           O  
ATOM   3902  CG2 THR A 491     -42.246  -0.391  52.695  1.00 31.21           C  
ATOM   3903  OG1 THR A 491     -40.071  -1.193  52.039  1.00 31.21           O  
ATOM   3904  N   GLU A 492     -39.810   1.931  49.174  1.00 29.34           N  
ATOM   3905  CA  GLU A 492     -38.868   2.940  49.649  1.00 29.34           C  
ATOM   3906  C   GLU A 492     -38.620   4.007  48.586  1.00 29.34           C  
ATOM   3907  CB  GLU A 492     -37.545   2.289  50.060  1.00 29.34           C  
ATOM   3908  O   GLU A 492     -38.156   3.699  47.486  1.00 29.34           O  
ATOM   3909  CG  GLU A 492     -37.062   2.698  51.444  1.00 29.34           C  
ATOM   3910  CD  GLU A 492     -36.228   1.627  52.129  1.00 29.34           C  
ATOM   3911  OE1 GLU A 492     -35.951   1.758  53.343  1.00 29.34           O  
ATOM   3912  OE2 GLU A 492     -35.848   0.650  51.446  1.00 29.34           O  
ATOM   3913  N   ALA A 493     -39.581   4.869  48.277  1.00 35.15           N  
ATOM   3914  CA  ALA A 493     -39.594   6.323  48.138  1.00 35.15           C  
ATOM   3915  C   ALA A 493     -38.247   6.924  48.527  1.00 35.15           C  
ATOM   3916  CB  ALA A 493     -40.709   6.929  48.987  1.00 35.15           C  
ATOM   3917  O   ALA A 493     -37.735   6.662  49.618  1.00 35.15           O  
ATOM   3918  N   GLU A 494     -37.187   6.695  47.737  1.00 36.74           N  
ATOM   3919  CA  GLU A 494     -35.939   7.432  47.565  1.00 36.74           C  
ATOM   3920  C   GLU A 494     -36.114   8.905  47.923  1.00 36.74           C  
ATOM   3921  CB  GLU A 494     -35.429   7.297  46.128  1.00 36.74           C  
ATOM   3922  O   GLU A 494     -36.980   9.586  47.368  1.00 36.74           O  
ATOM   3923  CG  GLU A 494     -34.717   5.982  45.849  1.00 36.74           C  
ATOM   3924  CD  GLU A 494     -33.724   6.068  44.701  1.00 36.74           C  
ATOM   3925  OE1 GLU A 494     -32.868   5.164  44.569  1.00 36.74           O  
ATOM   3926  OE2 GLU A 494     -33.802   7.049  43.928  1.00 36.74           O  
ATOM   3927  N   ARG A 495     -36.300   9.230  49.232  1.00 33.13           N  
ATOM   3928  CA  ARG A 495     -35.882  10.335  50.090  1.00 33.13           C  
ATOM   3929  C   ARG A 495     -34.768  11.145  49.435  1.00 33.13           C  
ATOM   3930  CB  ARG A 495     -35.419   9.813  51.452  1.00 33.13           C  
ATOM   3931  O   ARG A 495     -33.720  10.599  49.083  1.00 33.13           O  
ATOM   3932  CG  ARG A 495     -36.387  10.109  52.586  1.00 33.13           C  
ATOM   3933  CD  ARG A 495     -35.863   9.599  53.922  1.00 33.13           C  
ATOM   3934  NE  ARG A 495     -36.886   9.663  54.961  1.00 33.13           N  
ATOM   3935  NH1 ARG A 495     -35.415  10.173  56.668  1.00 33.13           N  
ATOM   3936  NH2 ARG A 495     -37.655   9.966  57.104  1.00 33.13           N  
ATOM   3937  CZ  ARG A 495     -36.650   9.934  56.242  1.00 33.13           C  
ATOM   3938  N   GLU A 496     -35.056  11.976  48.438  1.00 44.45           N  
ATOM   3939  CA  GLU A 496     -34.435  13.154  47.839  1.00 44.45           C  
ATOM   3940  C   GLU A 496     -33.757  14.019  48.898  1.00 44.45           C  
ATOM   3941  CB  GLU A 496     -35.472  13.978  47.072  1.00 44.45           C  
ATOM   3942  O   GLU A 496     -34.377  14.384  49.899  1.00 44.45           O  
ATOM   3943  CG  GLU A 496     -35.623  13.574  45.613  1.00 44.45           C  
ATOM   3944  CD  GLU A 496     -36.337  14.619  44.771  1.00 44.45           C  
ATOM   3945  OE1 GLU A 496     -36.435  14.440  43.536  1.00 44.45           O  
ATOM   3946  OE2 GLU A 496     -36.800  15.626  45.351  1.00 44.45           O  
ATOM   3947  N   GLU A 497     -32.487  13.746  49.257  1.00 50.79           N  
ATOM   3948  CA  GLU A 497     -31.633  14.565  50.111  1.00 50.79           C  
ATOM   3949  C   GLU A 497     -31.578  16.007  49.615  1.00 50.79           C  
ATOM   3950  CB  GLU A 497     -30.221  13.979  50.181  1.00 50.79           C  
ATOM   3951  O   GLU A 497     -31.373  16.252  48.424  1.00 50.79           O  
ATOM   3952  CG  GLU A 497     -30.085  12.818  51.156  1.00 50.79           C  
ATOM   3953  CD  GLU A 497     -28.712  12.736  51.804  1.00 50.79           C  
ATOM   3954  OE1 GLU A 497     -28.532  11.930  52.745  1.00 50.79           O  
ATOM   3955  OE2 GLU A 497     -27.809  13.484  51.367  1.00 50.79           O  
ATOM   3956  N   PRO A 498     -32.093  16.943  50.428  1.00 47.66           N  
ATOM   3957  CA  PRO A 498     -32.193  18.380  50.159  1.00 47.66           C  
ATOM   3958  C   PRO A 498     -30.828  19.053  50.033  1.00 47.66           C  
ATOM   3959  CB  PRO A 498     -32.955  18.914  51.374  1.00 47.66           C  
ATOM   3960  O   PRO A 498     -29.860  18.618  50.663  1.00 47.66           O  
ATOM   3961  CG  PRO A 498     -32.714  17.905  52.450  1.00 47.66           C  
ATOM   3962  CD  PRO A 498     -32.274  16.620  51.809  1.00 47.66           C  
ATOM   3963  N   LEU A 499     -30.604  19.657  48.821  1.00 55.27           N  
ATOM   3964  CA  LEU A 499     -29.624  20.614  48.319  1.00 55.27           C  
ATOM   3965  C   LEU A 499     -29.105  21.501  49.445  1.00 55.27           C  
ATOM   3966  CB  LEU A 499     -30.236  21.478  47.213  1.00 55.27           C  
ATOM   3967  O   LEU A 499     -29.878  21.950  50.294  1.00 55.27           O  
ATOM   3968  CG  LEU A 499     -30.595  20.759  45.911  1.00 55.27           C  
ATOM   3969  CD1 LEU A 499     -31.455  21.658  45.030  1.00 55.27           C  
ATOM   3970  CD2 LEU A 499     -29.332  20.328  45.173  1.00 55.27           C  
ATOM   3971  N   PRO A 500     -27.802  21.496  49.773  1.00 51.00           N  
ATOM   3972  CA  PRO A 500     -27.291  22.376  50.827  1.00 51.00           C  
ATOM   3973  C   PRO A 500     -27.386  23.854  50.458  1.00 51.00           C  
ATOM   3974  CB  PRO A 500     -25.830  21.942  50.972  1.00 51.00           C  
ATOM   3975  O   PRO A 500     -27.256  24.211  49.284  1.00 51.00           O  
ATOM   3976  CG  PRO A 500     -25.534  21.176  49.723  1.00 51.00           C  
ATOM   3977  CD  PRO A 500     -26.835  20.785  49.083  1.00 51.00           C  
ATOM   3978  N   SER A 501     -28.168  24.617  51.298  1.00 53.10           N  
ATOM   3979  CA  SER A 501     -28.536  26.027  51.377  1.00 53.10           C  
ATOM   3980  C   SER A 501     -27.347  26.887  51.790  1.00 53.10           C  
ATOM   3981  CB  SER A 501     -29.687  26.227  52.363  1.00 53.10           C  
ATOM   3982  O   SER A 501     -27.378  28.110  51.644  1.00 53.10           O  
ATOM   3983  OG  SER A 501     -29.238  26.070  53.699  1.00 53.10           O  
ATOM   3984  N   ASN A 502     -26.110  26.815  51.124  1.00 47.80           N  
ATOM   3985  CA  ASN A 502     -25.159  27.906  51.310  1.00 47.80           C  
ATOM   3986  C   ASN A 502     -23.947  27.755  50.395  1.00 47.80           C  
ATOM   3987  CB  ASN A 502     -24.715  27.988  52.772  1.00 47.80           C  
ATOM   3988  O   ASN A 502     -23.395  26.661  50.264  1.00 47.80           O  
ATOM   3989  CG  ASN A 502     -25.376  29.130  53.519  1.00 47.80           C  
ATOM   3990  ND2 ASN A 502     -25.047  29.270  54.798  1.00 47.80           N  
ATOM   3991  OD1 ASN A 502     -26.176  29.879  52.952  1.00 47.80           O  
ATOM   3992  N   GLY A 503     -23.856  28.489  49.167  1.00 47.63           N  
ATOM   3993  CA  GLY A 503     -22.787  29.204  48.488  1.00 47.63           C  
ATOM   3994  C   GLY A 503     -21.852  28.290  47.720  1.00 47.63           C  
ATOM   3995  O   GLY A 503     -21.590  27.162  48.144  1.00 47.63           O  
ATOM   3996  N   GLY A 504     -22.062  28.314  46.423  1.00 58.91           N  
ATOM   3997  CA  GLY A 504     -21.575  28.100  45.069  1.00 58.91           C  
ATOM   3998  C   GLY A 504     -20.471  27.063  44.989  1.00 58.91           C  
ATOM   3999  O   GLY A 504     -20.508  26.174  44.136  1.00 58.91           O  
ATOM   4000  N   GLU A 505     -19.656  27.040  46.107  1.00 64.18           N  
ATOM   4001  CA  GLU A 505     -18.515  26.144  45.941  1.00 64.18           C  
ATOM   4002  C   GLU A 505     -18.848  24.733  46.415  1.00 64.18           C  
ATOM   4003  CB  GLU A 505     -17.297  26.679  46.699  1.00 64.18           C  
ATOM   4004  O   GLU A 505     -18.432  23.750  45.797  1.00 64.18           O  
ATOM   4005  CG  GLU A 505     -16.189  27.199  45.793  1.00 64.18           C  
ATOM   4006  CD  GLU A 505     -14.991  27.737  46.559  1.00 64.18           C  
ATOM   4007  OE1 GLU A 505     -13.993  28.140  45.920  1.00 64.18           O  
ATOM   4008  OE2 GLU A 505     -15.051  27.756  47.809  1.00 64.18           O  
ATOM   4009  N   GLU A 506     -19.826  24.584  47.365  1.00 64.33           N  
ATOM   4010  CA  GLU A 506     -20.216  23.277  47.884  1.00 64.33           C  
ATOM   4011  C   GLU A 506     -21.251  22.612  46.981  1.00 64.33           C  
ATOM   4012  CB  GLU A 506     -20.763  23.405  49.307  1.00 64.33           C  
ATOM   4013  O   GLU A 506     -21.260  21.388  46.835  1.00 64.33           O  
ATOM   4014  CG  GLU A 506     -19.688  23.382  50.384  1.00 64.33           C  
ATOM   4015  CD  GLU A 506     -20.251  23.426  51.796  1.00 64.33           C  
ATOM   4016  OE1 GLU A 506     -19.463  23.355  52.766  1.00 64.33           O  
ATOM   4017  OE2 GLU A 506     -21.491  23.530  51.932  1.00 64.33           O  
ATOM   4018  N   ALA A 507     -21.984  23.417  46.154  1.00 67.09           N  
ATOM   4019  CA  ALA A 507     -22.938  22.890  45.182  1.00 67.09           C  
ATOM   4020  C   ALA A 507     -22.219  22.300  43.972  1.00 67.09           C  
ATOM   4021  CB  ALA A 507     -23.907  23.984  44.739  1.00 67.09           C  
ATOM   4022  O   ALA A 507     -22.619  21.256  43.452  1.00 67.09           O  
ATOM   4023  N   LEU A 508     -21.060  22.970  43.676  1.00 67.01           N  
ATOM   4024  CA  LEU A 508     -20.260  22.476  42.561  1.00 67.01           C  
ATOM   4025  C   LEU A 508     -19.558  21.173  42.929  1.00 67.01           C  
ATOM   4026  CB  LEU A 508     -19.226  23.523  42.137  1.00 67.01           C  
ATOM   4027  O   LEU A 508     -19.512  20.239  42.125  1.00 67.01           O  
ATOM   4028  CG  LEU A 508     -19.769  24.759  41.418  1.00 67.01           C  
ATOM   4029  CD1 LEU A 508     -18.658  25.784  41.214  1.00 67.01           C  
ATOM   4030  CD2 LEU A 508     -20.394  24.369  40.083  1.00 67.01           C  
ATOM   4031  N   GLU A 509     -19.132  21.111  44.197  1.00 73.54           N  
ATOM   4032  CA  GLU A 509     -18.486  19.899  44.691  1.00 73.54           C  
ATOM   4033  C   GLU A 509     -19.493  18.764  44.851  1.00 73.54           C  
ATOM   4034  CB  GLU A 509     -17.783  20.170  46.024  1.00 73.54           C  
ATOM   4035  O   GLU A 509     -19.184  17.607  44.558  1.00 73.54           O  
ATOM   4036  CG  GLU A 509     -16.518  19.349  46.230  1.00 73.54           C  
ATOM   4037  CD  GLU A 509     -15.814  19.651  47.543  1.00 73.54           C  
ATOM   4038  OE1 GLU A 509     -14.787  19.002  47.844  1.00 73.54           O  
ATOM   4039  OE2 GLU A 509     -16.294  20.544  48.277  1.00 73.54           O  
ATOM   4040  N   TRP A 510     -20.729  19.106  45.247  1.00 76.27           N  
ATOM   4041  CA  TRP A 510     -21.808  18.128  45.343  1.00 76.27           C  
ATOM   4042  C   TRP A 510     -22.169  17.577  43.968  1.00 76.27           C  
ATOM   4043  CB  TRP A 510     -23.044  18.754  45.997  1.00 76.27           C  
ATOM   4044  O   TRP A 510     -22.354  16.369  43.806  1.00 76.27           O  
ATOM   4045  CG  TRP A 510     -24.113  17.765  46.351  1.00 76.27           C  
ATOM   4046  CD1 TRP A 510     -24.195  17.012  47.489  1.00 76.27           C  
ATOM   4047  CD2 TRP A 510     -25.251  17.417  45.557  1.00 76.27           C  
ATOM   4048  CE2 TRP A 510     -25.982  16.446  46.277  1.00 76.27           C  
ATOM   4049  CE3 TRP A 510     -25.725  17.833  44.305  1.00 76.27           C  
ATOM   4050  NE1 TRP A 510     -25.317  16.217  47.451  1.00 76.27           N  
ATOM   4051  CH2 TRP A 510     -27.605  16.309  44.559  1.00 76.27           C  
ATOM   4052  CZ2 TRP A 510     -27.163  15.885  45.786  1.00 76.27           C  
ATOM   4053  CZ3 TRP A 510     -26.901  17.273  43.818  1.00 76.27           C  
ATOM   4054  N   GLY A 511     -22.163  18.491  42.896  1.00 77.02           N  
ATOM   4055  CA  GLY A 511     -22.407  18.058  41.530  1.00 77.02           C  
ATOM   4056  C   GLY A 511     -21.302  17.178  40.976  1.00 77.02           C  
ATOM   4057  O   GLY A 511     -21.573  16.183  40.301  1.00 77.02           O  
ATOM   4058  N   LEU A 512     -20.030  17.494  41.366  1.00 77.74           N  
ATOM   4059  CA  LEU A 512     -18.902  16.720  40.860  1.00 77.74           C  
ATOM   4060  C   LEU A 512     -18.856  15.340  41.507  1.00 77.74           C  
ATOM   4061  CB  LEU A 512     -17.587  17.460  41.113  1.00 77.74           C  
ATOM   4062  O   LEU A 512     -18.538  14.349  40.845  1.00 77.74           O  
ATOM   4063  CG  LEU A 512     -17.162  18.473  40.048  1.00 77.74           C  
ATOM   4064  CD1 LEU A 512     -16.502  19.683  40.701  1.00 77.74           C  
ATOM   4065  CD2 LEU A 512     -16.222  17.824  39.038  1.00 77.74           C  
ATOM   4066  N   LYS A 513     -19.331  15.239  42.815  1.00 75.52           N  
ATOM   4067  CA  LYS A 513     -19.363  13.973  43.541  1.00 75.52           C  
ATOM   4068  C   LYS A 513     -20.440  13.047  42.984  1.00 75.52           C  
ATOM   4069  CB  LYS A 513     -19.601  14.216  45.033  1.00 75.52           C  
ATOM   4070  O   LYS A 513     -20.217  11.843  42.841  1.00 75.52           O  
ATOM   4071  CG  LYS A 513     -18.390  13.926  45.907  1.00 75.52           C  
ATOM   4072  CD  LYS A 513     -18.691  14.177  47.379  1.00 75.52           C  
ATOM   4073  CE  LYS A 513     -17.482  13.882  48.257  1.00 75.52           C  
ATOM   4074  NZ  LYS A 513     -17.721  14.271  49.679  1.00 75.52           N  
ATOM   4075  N   LYS A 514     -21.533  13.610  42.507  1.00 78.99           N  
ATOM   4076  CA  LYS A 514     -22.604  12.812  41.916  1.00 78.99           C  
ATOM   4077  C   LYS A 514     -22.221  12.324  40.522  1.00 78.99           C  
ATOM   4078  CB  LYS A 514     -23.902  13.618  41.851  1.00 78.99           C  
ATOM   4079  O   LYS A 514     -22.553  11.201  40.138  1.00 78.99           O  
ATOM   4080  CG  LYS A 514     -24.811  13.426  43.056  1.00 78.99           C  
ATOM   4081  CD  LYS A 514     -26.281  13.495  42.663  1.00 78.99           C  
ATOM   4082  CE  LYS A 514     -27.192  13.334  43.873  1.00 78.99           C  
ATOM   4083  NZ  LYS A 514     -28.608  13.684  43.550  1.00 78.99           N  
ATOM   4084  N   ALA A 515     -21.438  13.169  39.815  1.00 72.88           N  
ATOM   4085  CA  ALA A 515     -20.984  12.789  38.479  1.00 72.88           C  
ATOM   4086  C   ALA A 515     -19.942  11.677  38.550  1.00 72.88           C  
ATOM   4087  CB  ALA A 515     -20.417  14.001  37.745  1.00 72.88           C  
ATOM   4088  O   ALA A 515     -19.949  10.757  37.729  1.00 72.88           O  
ATOM   4089  N   ARG A 516     -19.164  11.711  39.636  1.00 76.15           N  
ATOM   4090  CA  ARG A 516     -18.132  10.692  39.795  1.00 76.15           C  
ATOM   4091  C   ARG A 516     -18.739   9.360  40.225  1.00 76.15           C  
ATOM   4092  CB  ARG A 516     -17.084  11.143  40.815  1.00 76.15           C  
ATOM   4093  O   ARG A 516     -18.311   8.300  39.764  1.00 76.15           O  
ATOM   4094  CG  ARG A 516     -15.995  12.028  40.229  1.00 76.15           C  
ATOM   4095  CD  ARG A 516     -14.977  12.442  41.282  1.00 76.15           C  
ATOM   4096  NE  ARG A 516     -13.973  13.349  40.733  1.00 76.15           N  
ATOM   4097  NH1 ARG A 516     -12.704  13.442  42.662  1.00 76.15           N  
ATOM   4098  NH2 ARG A 516     -12.064  14.625  40.805  1.00 76.15           N  
ATOM   4099  CZ  ARG A 516     -12.916  13.803  41.402  1.00 76.15           C  
ATOM   4100  N   SER A 517     -19.792   9.438  41.063  1.00 71.24           N  
ATOM   4101  CA  SER A 517     -20.461   8.231  41.536  1.00 71.24           C  
ATOM   4102  C   SER A 517     -21.242   7.555  40.414  1.00 71.24           C  
ATOM   4103  CB  SER A 517     -21.401   8.559  42.697  1.00 71.24           C  
ATOM   4104  O   SER A 517     -21.259   6.327  40.315  1.00 71.24           O  
ATOM   4105  OG  SER A 517     -21.979   7.378  43.226  1.00 71.24           O  
ATOM   4106  N   SER A 518     -21.746   8.357  39.501  1.00 71.29           N  
ATOM   4107  CA  SER A 518     -22.475   7.813  38.360  1.00 71.29           C  
ATOM   4108  C   SER A 518     -21.526   7.169  37.354  1.00 71.29           C  
ATOM   4109  CB  SER A 518     -23.292   8.908  37.673  1.00 71.29           C  
ATOM   4110  O   SER A 518     -21.828   6.112  36.796  1.00 71.29           O  
ATOM   4111  OG  SER A 518     -24.042   8.375  36.595  1.00 71.29           O  
ATOM   4112  N   LYS A 519     -20.367   7.764  37.267  1.00 71.24           N  
ATOM   4113  CA  LYS A 519     -19.360   7.203  36.370  1.00 71.24           C  
ATOM   4114  C   LYS A 519     -18.812   5.887  36.915  1.00 71.24           C  
ATOM   4115  CB  LYS A 519     -18.218   8.197  36.156  1.00 71.24           C  
ATOM   4116  O   LYS A 519     -18.567   4.948  36.154  1.00 71.24           O  
ATOM   4117  CG  LYS A 519     -18.098   8.702  34.725  1.00 71.24           C  
ATOM   4118  CD  LYS A 519     -16.975   9.721  34.585  1.00 71.24           C  
ATOM   4119  CE  LYS A 519     -16.893  10.274  33.168  1.00 71.24           C  
ATOM   4120  NZ  LYS A 519     -15.991  11.461  33.088  1.00 71.24           N  
ATOM   4121  N   LYS A 520     -18.682   5.801  38.234  1.00 70.72           N  
ATOM   4122  CA  LYS A 520     -18.179   4.586  38.867  1.00 70.72           C  
ATOM   4123  C   LYS A 520     -19.198   3.454  38.772  1.00 70.72           C  
ATOM   4124  CB  LYS A 520     -17.824   4.850  40.331  1.00 70.72           C  
ATOM   4125  O   LYS A 520     -18.833   2.301  38.532  1.00 70.72           O  
ATOM   4126  CG  LYS A 520     -16.340   4.714  40.642  1.00 70.72           C  
ATOM   4127  CD  LYS A 520     -16.055   4.955  42.119  1.00 70.72           C  
ATOM   4128  CE  LYS A 520     -14.571   4.813  42.433  1.00 70.72           C  
ATOM   4129  NZ  LYS A 520     -14.280   5.095  43.870  1.00 70.72           N  
ATOM   4130  N   GLU A 521     -20.484   3.811  38.892  1.00 67.24           N  
ATOM   4131  CA  GLU A 521     -21.533   2.802  38.785  1.00 67.24           C  
ATOM   4132  C   GLU A 521     -21.679   2.308  37.348  1.00 67.24           C  
ATOM   4133  CB  GLU A 521     -22.868   3.358  39.288  1.00 67.24           C  
ATOM   4134  O   GLU A 521     -21.903   1.118  37.115  1.00 67.24           O  
ATOM   4135  CG  GLU A 521     -23.870   2.285  39.688  1.00 67.24           C  
ATOM   4136  CD  GLU A 521     -24.878   2.761  40.722  1.00 67.24           C  
ATOM   4137  OE1 GLU A 521     -25.760   1.967  41.120  1.00 67.24           O  
ATOM   4138  OE2 GLU A 521     -24.785   3.939  41.136  1.00 67.24           O  
ATOM   4139  N   LYS A 522     -21.473   3.207  36.395  1.00 71.73           N  
ATOM   4140  CA  LYS A 522     -21.515   2.818  34.988  1.00 71.73           C  
ATOM   4141  C   LYS A 522     -20.300   1.973  34.615  1.00 71.73           C  
ATOM   4142  CB  LYS A 522     -21.590   4.054  34.091  1.00 71.73           C  
ATOM   4143  O   LYS A 522     -20.413   1.024  33.837  1.00 71.73           O  
ATOM   4144  CG  LYS A 522     -22.993   4.620  33.932  1.00 71.73           C  
ATOM   4145  CD  LYS A 522     -23.023   5.768  32.931  1.00 71.73           C  
ATOM   4146  CE  LYS A 522     -24.425   6.343  32.781  1.00 71.73           C  
ATOM   4147  NZ  LYS A 522     -24.426   7.594  31.964  1.00 71.73           N  
ATOM   4148  N   ALA A 523     -19.195   2.280  35.261  1.00 68.88           N  
ATOM   4149  CA  ALA A 523     -17.983   1.495  35.034  1.00 68.88           C  
ATOM   4150  C   ALA A 523     -18.097   0.114  35.672  1.00 68.88           C  
ATOM   4151  CB  ALA A 523     -16.763   2.232  35.580  1.00 68.88           C  
ATOM   4152  O   ALA A 523     -17.638  -0.879  35.104  1.00 68.88           O  
ATOM   4153  N   LYS A 524     -18.799   0.004  36.811  1.00 65.01           N  
ATOM   4154  CA  LYS A 524     -19.013  -1.275  37.483  1.00 65.01           C  
ATOM   4155  C   LYS A 524     -20.031  -2.127  36.732  1.00 65.01           C  
ATOM   4156  CB  LYS A 524     -19.475  -1.053  38.924  1.00 65.01           C  
ATOM   4157  O   LYS A 524     -19.872  -3.345  36.627  1.00 65.01           O  
ATOM   4158  CG  LYS A 524     -18.370  -1.202  39.959  1.00 65.01           C  
ATOM   4159  CD  LYS A 524     -18.892  -0.974  41.372  1.00 65.01           C  
ATOM   4160  CE  LYS A 524     -17.777  -1.073  42.404  1.00 65.01           C  
ATOM   4161  NZ  LYS A 524     -18.264  -0.749  43.778  1.00 65.01           N  
ATOM   4162  N   LYS A 525     -21.015  -1.509  36.139  1.00 66.16           N  
ATOM   4163  CA  LYS A 525     -21.996  -2.249  35.350  1.00 66.16           C  
ATOM   4164  C   LYS A 525     -21.399  -2.711  34.024  1.00 66.16           C  
ATOM   4165  CB  LYS A 525     -23.237  -1.392  35.096  1.00 66.16           C  
ATOM   4166  O   LYS A 525     -21.697  -3.811  33.553  1.00 66.16           O  
ATOM   4167  CG  LYS A 525     -24.459  -1.820  35.894  1.00 66.16           C  
ATOM   4168  CD  LYS A 525     -25.659  -0.928  35.602  1.00 66.16           C  
ATOM   4169  CE  LYS A 525     -26.865  -1.316  36.446  1.00 66.16           C  
ATOM   4170  NZ  LYS A 525     -27.993  -0.352  36.278  1.00 66.16           N  
ATOM   4171  N   LYS A 526     -20.451  -1.944  33.482  1.00 62.28           N  
ATOM   4172  CA  LYS A 526     -19.755  -2.335  32.259  1.00 62.28           C  
ATOM   4173  C   LYS A 526     -18.747  -3.448  32.531  1.00 62.28           C  
ATOM   4174  CB  LYS A 526     -19.049  -1.130  31.636  1.00 62.28           C  
ATOM   4175  O   LYS A 526     -18.581  -4.355  31.713  1.00 62.28           O  
ATOM   4176  CG  LYS A 526     -19.296  -0.972  30.142  1.00 62.28           C  
ATOM   4177  CD  LYS A 526     -18.567   0.242  29.581  1.00 62.28           C  
ATOM   4178  CE  LYS A 526     -18.810   0.398  28.085  1.00 62.28           C  
ATOM   4179  NZ  LYS A 526     -18.131   1.611  27.538  1.00 62.28           N  
ATOM   4180  N   TRP A 527     -18.261  -3.499  33.721  1.00 43.59           N  
ATOM   4181  CA  TRP A 527     -17.308  -4.524  34.135  1.00 43.59           C  
ATOM   4182  C   TRP A 527     -18.028  -5.810  34.527  1.00 43.59           C  
ATOM   4183  CB  TRP A 527     -16.455  -4.025  35.304  1.00 43.59           C  
ATOM   4184  O   TRP A 527     -17.543  -6.909  34.248  1.00 43.59           O  
ATOM   4185  CG  TRP A 527     -15.341  -4.953  35.685  1.00 43.59           C  
ATOM   4186  CD1 TRP A 527     -14.859  -6.005  34.957  1.00 43.59           C  
ATOM   4187  CD2 TRP A 527     -14.573  -4.916  36.892  1.00 43.59           C  
ATOM   4188  CE2 TRP A 527     -13.641  -5.975  36.827  1.00 43.59           C  
ATOM   4189  CE3 TRP A 527     -14.582  -4.087  38.023  1.00 43.59           C  
ATOM   4190  NE1 TRP A 527     -13.836  -6.623  35.638  1.00 43.59           N  
ATOM   4191  CH2 TRP A 527     -12.756  -5.403  38.947  1.00 43.59           C  
ATOM   4192  CZ2 TRP A 527     -12.726  -6.228  37.852  1.00 43.59           C  
ATOM   4193  CZ3 TRP A 527     -13.670  -4.341  39.041  1.00 43.59           C  
ATOM   4194  N   LYS A 528     -19.262  -5.911  35.130  1.00 47.30           N  
ATOM   4195  CA  LYS A 528     -20.057  -7.098  35.433  1.00 47.30           C  
ATOM   4196  C   LYS A 528     -20.732  -7.642  34.177  1.00 47.30           C  
ATOM   4197  CB  LYS A 528     -21.108  -6.782  36.498  1.00 47.30           C  
ATOM   4198  O   LYS A 528     -20.816  -8.858  33.989  1.00 47.30           O  
ATOM   4199  CG  LYS A 528     -20.688  -7.155  37.912  1.00 47.30           C  
ATOM   4200  CD  LYS A 528     -21.785  -6.845  38.922  1.00 47.30           C  
ATOM   4201  CE  LYS A 528     -21.367  -7.222  40.336  1.00 47.30           C  
ATOM   4202  NZ  LYS A 528     -22.433  -6.901  41.333  1.00 47.30           N  
TER    4203      LYS A 528                                                      
ENDMDL                                                                          
END                                                                             
