# Supplementary material for: The evolutionary origins and ancestral features of septins
Source: Front Cell Dev Biol. 2024 Jun 26;12:1406966. doi: 10.3389/fcell.2024.1406966 (PMC11238149; doi:10.3389/fcell.2024.1406966)
Supplement: Supplementary file 1 [file DataSheet3.zip › Delic_Shuman_Supp_File6/AncGroup3_2f3f8.result/AncGroup3_2f3f8.a3m]

#528	1
>101
MASRFGGRRKNVKKGVQFTIMVVGASGLGKTTFVNTLCDSEVFPNKTYTLLSNPEDPHSAEDISKVKPSPDNAHVEKTVEITPVNVELEEDGVRLSLTVVDTPGFGDNIDNEACFQEIVNYIERQYDDILAEESRIKRNPKFQDNRVHACLYFISPTGHALRELDIEFMKRLGPRVNIIPVIGKADTLTPSELKDFKKRIMEDIEYYNIPIYNFPYDSEEDDEETIEENQELRSLLPFAIIGSDEEITVDGRKVRGRQYPWGVVEVDNPEHCDFARLRHMLLSSHMQDLKEITHDVLYENYRTEKLSRMGDDDLSTGHDSSVHSEDGEPMASQSVRLKKEQLRREEEKLREKELKVQREIQEKRQELLAKEEQLRNLEARLAAQQSNNAGQETPNAGAYSSKSNSKTARQKARKKSSLNLAEKLANASKSALTRPARSGEQHSARAERRKQRTGTERKGVGAGRKVRLPGEAGHVETPAGGFSRRGGERATEAEREEPLPSNGGEEALEWGLKKARSSKKEKAKKKWK
>A0A397TPP4	388	0.727	1.270E-113	0	340	528	0	316	364
MAHRLGGRRKNVKKGFQFTLMVVGASGTGRTTFVNTLCGSEVLSKK---LCDTPED----------------AHVEEGIRIKPVTVELEEDGVRIALTIVDTPGFGDNIDNEFCFQEIMGYLERQYDDILAEESRIKRNPRFRDNRVHALLYFITPTGHSLREIDIELMKRLSPRVNVIPVIGKADTCTPTELAEFKKRIMEDIDHYNIPIYNFPFDVEEDDEETVEENSELRALLPFAIIGSEEEIMVNGRAVRGRQYPWGVVEVDNPQHSDFARLRSALLSSHLQDLKEITHDFLYENYRTEKLSRS-STDTPV-EDASILPED---LASQSVRLKEEQ-------------------------------------------------------------------------------------------------------------------------------------------------------------------------------------------
>A0A0D0XH58	387	0.718	2.369E-113	0	340	528	0	334	390
MAARPTRARKQAKKGVQLTLMVVGASGTGRTTFVNTLVESFLLEHSTATLLSNPEDPHSALDISLVKQAAAQANVEQPIRIKPTNIELEEEGVRISLTVVDTPGFGDGIDNEYCFQEISSYLERQYDDILAEESRIKRNPRFKDNRVHALLYFIPPTGHALRELDIELMRRLSPRVNVIPVIGKADSLTPSELRDFKKRIMEDIEYYGIPVYNFPYDAEEDDEETIADNSALRALLPFAIVGSEEEIMIDGEPVRGRRYPWGIVDVDNPDHSDFTRLRSALLATHLTDLKEITHDFLYENYRTEKLSRSVNGTDP---DSSIHPED---MANQSVRLKEEQ-------------------------------------------------------------------------------------------------------------------------------------------------------------------------------------------
>A0A1X2HQM6	385	0.724	1.127E-112	0	340	528	0	316	365
MAHRLGGRRKNVKKGFQFTLMVVGASGTGRTTFVNTLCNSNVLAGK---VCDNPEEAHNEEGI----------------TIKPVSVELDEDGVRISLTIVDTPGFGDNIDNERCFQEIVGYLERQYDDILAEESRIKRNPRFRDNRVHALLYFISPTGHALREIDIELMRRLSPRVNVIPVVGRADSLTPQELKDFKRRIMEDIEHYNIPIYNFPYDVEEDDEDTIEENSELRALLPFAIIGSDEEILVGGRTVRGRQYPWGAVEVDNPQHSDFARLRSALLSSHLQDLKEITHDFLYENYRTEKLSRTVSG--GEQDDASM---NAEDMASQSVRLKEEQ-------------------------------------------------------------------------------------------------------------------------------------------------------------------------------------------
>A0A163KNH8	381	0.718	2.548E-111	0	340	528	0	316	365
MAHRLGGRRKNVKKGFQFTLMVVGASGTGRTTFVNTLCNSGVLQQQ---VCDNPEE----------------AHNEPGINIKPVSVELDEDGVRISLTIVDTPGFGDNIDNERCFQEIVGYLERQYDDILAEESRIKRNPRFRDNRVHSLLYFISPTGHALREIDIELMRRLSPRVNVIPVVGRADSLTPQELSDFKKRIMEDIEHYNIPIYNFPYDVEEDDEDTIEENSELRDLLPFAIIGSDEEIVVNGRKVRGRQYPWGAVEVDNPQHSDFGRLRSALLSSHLQDLKEITHDFLYENYRTEKLSRTVNG--GDQEDASL---NAEDMASQSVRLKEEQ-------------------------------------------------------------------------------------------------------------------------------------------------------------------------------------------
>J6EUF2	381	0.686	3.481E-111	0	340	528	0	334	384
MAYRASRGRKQAKKGVQLTIMVVGASGTGRTTFVNTLVEQPMLPHRAQQILKDPENPRSEVDPSLAEQAAADAHVERQIQIKPVNVELEEDGVRIALTVVDTPGFGEGIDNEHCFQEIATYLERQYDDILAEESRIKRNPRFRDNRIHALLYFIQPTGHALREMDIELMRRLSPRVNVIPVIGKADSLTPSELKAFKRRIMEDIEYYGIPVYNFPYDPEEDDEETIADNRELRSLLPFAIVGAEEEIMINGEAVRGRRYPWGIVEVDNPEHSDFGRLRSALFQSHLTDLKEITHDFLYENYRTEKLSR------SVGGDADTTALLPEDMANQSVRLKEEQ-------------------------------------------------------------------------------------------------------------------------------------------------------------------------------------------
>A0A5D3ASC1	381	0.698	3.481E-111	0	340	528	0	336	391
MS-RPSRGRKQAKKGVQLTIMVVGASGTGRTTFVNTLVESVLLEHSTASLLSNPEDLHSPLDLNQVKQIAAEAHVEQPIRIKPVNVELEEeDGVRIALTVVDTPGFGDGIDNEYCFQEISTYLERQYDDILAEESRIKRNPRFRDNRVHALLYFIPPTGHALRELDIELMRRLSPRVNVIPVIGKSDSLTPTEVRAFKKRIMEDIEYYGIPVYNFPYDAEEDDEETISDNSALRALLPFAIVGSEEEILIDGEPVRGRRYPWGIVEVDNPDHSDFERLRNALLVTHLTDLKEITHDFLYENYRTEKLSR-GAGGGGNDADSSFQPED---MANRSVRLKEEQ-------------------------------------------------------------------------------------------------------------------------------------------------------------------------------------------
>A0A077WHN8	380	0.712	4.754E-111	0	340	528	0	316	365
MAHRLVGRRKNVKKGFQFTVMVVGASGTGRTTFVNTLCNSNVLEKNA---CDNPEE----------------AHNEAGITIKPVSVELDEDGVRISLTIVDTPGFGDNIDNEQCFQEIVGYLERQYDDILAEESRIKRNPRFRDNRVHALLYFITPTGHALREIDIELMRRLSPRVNVIPVVGRADSLTPQELQDFKKRIMEDIEHYNIPIYNFPYDVEEDDEDTIEENSELRALLPFSIIGSDEEIVVNGRTVRGRQYPWGAVEVDNPQHSDFARLRSALLSSHLQDLKEITHDFLYENYRTEKLSRTVNG--GEAEDASL---NAEDMASQSVRLKEEQ-------------------------------------------------------------------------------------------------------------------------------------------------------------------------------------------
>A0A8H4EFM6	380	0.692	6.493E-111	0	340	528	0	316	363
MAHRSGGRRKNVKKGFQFTLMVVGASGTGRSTFVNTLCGSEVLAKK---LCDTPE----------------TAHVEAGIRIKPVTVELDEDGARIALTIVDTPGFGDNIDNEFCFQEIMGYLERQYDDILAEESRIKRNPRFRDNRVHALLYFITPTGHSLREIDIELMKRLSPRVNVIPVIGKADTCTPAELAEFKRMIMEDIEHYNIPIYNFPFDVEEDDEETVEENSELRALLPFAIIGSEEEIIVNGRSVRGRQYPWGVVEVDDPQHSDFARLRSALLSSHLQDLKEITHDFLYENYRTEKLSRSADNSTPE--DANIL---PDELATQGVRIKEEQ-------------------------------------------------------------------------------------------------------------------------------------------------------------------------------------------
>A0A1X2G4A0	380	0.715	6.493E-111	0	340	528	0	317	366
MAHRLGGRRKNVKKGFQFTLMVVGASGTGRTTFVNTLCNSSVLAQK---VCDNPEEAHKEEGI----------------TIKPMSVELDEDGVRISLTIVDTPGFGDNIDNERCFQEIVGYLERQYDDILAEESRIKRNPRFRDNRVHALLYFISPTGHALREIDIELMRRLSPRVNVIPVVGRADSLTPLELKEFKKRIMEDIEHYNIPIYNFPYDVEEDDEDTIEENSELRTLLPFAIIGSDEEIVVGGRTVRGRQYPWGAVEVDNPQHSDFGRLRSALLSSHLQDLKEITHDFLYENYRTEKLSR----TVSNSGEQEDVALNAEDMASQSVRLKEEQ-------------------------------------------------------------------------------------------------------------------------------------------------------------------------------------------
>I1CK69	379	0.724	8.869E-111	0	340	528	0	316	364
MAHRLGGRRKNVKKGFQFTLMVVGASGTGRTTFVNTLCDDHVLSKKES---DNPEDAHNEEGI----------------KIKPVSVELDEDGVRISLTIVDTPGFGDNIDNEACFHEIVAYLEKQYDDILAEESRIKRNPRFRDNRVHALLYFISPTGHALREIDIELMRRLSPRVNVIPVIGRADSLTPQELKDFKKRIMEDIEHYNIPIYNFPYDVEEDDEDTIEENSELRALLPFSIIGSEEEITVNGRTVRGRQYPWGAVEVDNPKHSDFGRLRSALLSSHLQDLKEITHDILYENYRTEKLSRTVNG--GDQEDASL---NAEDMASQSVRLKEEQ-------------------------------------------------------------------------------------------------------------------------------------------------------------------------------------------
>A0A397JLB6	379	0.709	8.869E-111	0	340	528	0	316	365
MAHRLGGRRKNVKKGFQFTLMVVGASGTGRTTFVNTLCGNEVLSKK---LCDN----------------PDSAHIEEGIRIKPVTVELDEDGVRIALTIVDTPGFGDNIDNEFCFQEIMGYLERQYDDILAEESRIKRNPRFRDNRVHALLYFIAPTGHSLREIDIELMKRLSPRVNVIPVIGKADTCTPTELTDFKRRIMEDIDHYNIPIYNFPFDVEEDDEETVEENSELRALLPFAIVGSEEELTVNGRTIRGRQYPWGVVEVDNHQHSDFARLRSALLSSHLQDLKEITHDFLYENYRTEKLSR--SADSPTVEDSAILPED---LATQSVRLKEEQ-------------------------------------------------------------------------------------------------------------------------------------------------------------------------------------------
>A0A077X4J6	379	0.711	8.869E-111	0	340	528	0	324	373
MAHRLGGRRKNVKKGFQFTLMVVGASGTGRTTFVNTLCNSSVLAKK---VCDSPEEAHNEEGI----------------TIKPVSVELDEDGVRISLTIVDTPGFGDNIDNERCFQEIVGYLERQYDDILAEESRIKRNPRFRDNRVHALLYFISPTGHALREIDIELMRRLSPRVNVIPVVGRADSLTPQELKDFKRRIMEDIEHYNIPIYNFPYDVEEDDEDTIEENSELRALLPFAIIGSDEEITIDGRTVRGRQYPWGAVEVDNPQHSDFARLRSALLssgSSHLQDLKEITHDFLYENYRTEKLSRtvnNGDSEQVGDRDASL---NADDMASQTVRLKEEQ-------------------------------------------------------------------------------------------------------------------------------------------------------------------------------------------
>A0A1E3IMY4	379	0.709	8.869E-111	0	340	528	0	334	387
MATRPARGRKQAKKGVQLTLMVVGASGTGRTTFVNTLVESVLLEHSTATLLSNPEDPHSAFEPALVKQVAAEANIEQPIRIKPVNVELDEDGVRIALTVVDTPGFGDGVDNEYCFQEISNYLERQYDDILAEESRIKRNPRFRDNRVHALLYFIPPTGHALREIDIELMRRLSPRVNVIPVVGKADSLTPSELRAFKKRIMEDIEYYGIPVYNFPYDAEEDDEETIADNSALRALLPFAIVGSEEEIMIDGEPVRGRRYPWGVVEVDNPDHSDFIRLRNALLVSHLTDLKEITHDFLYENYRTEKLSRSvggGDP------DSSIHPED---MANQSVRLKEEQ-------------------------------------------------------------------------------------------------------------------------------------------------------------------------------------------
>A0A397USS5	379	0.706	1.655E-110	0	340	528	0	314	364
MAHRLGGRRKNVKKGFQFTLMVAGVSGTGRSTFVNTLCGSEVLAKK---LCDNPE----------------SAHVEEGIRIKPVTVELEEDGARIALTIVDTPGFGDNIDNEFCFQEIMGYLERQYDDILAEESRIKRNPRFRDNRVHALLYFITPTGHSLREIDIELMKRLSPRVNVIPVIGKADTFTPTELGEFKKRIMEDIDYYNIPIYNFPFDVEEDDEETVEENSELRALLPFAIVGSEEEIVVNGRTVRGRQYPWGVVEVDNPQHSDFARLRSALLSSHLQDLKEITHDFLYENYRTEKLSRSADdndDDINTS----------EGIATQSVRLKEEQ-------------------------------------------------------------------------------------------------------------------------------------------------------------------------------------------
>A0A167N6M8	379	0.712	1.655E-110	0	340	528	0	316	364
MAHRLGGRRKNVKKGFQFTFMVVGTSGTGRTTFVNTLCDSNVLPNK---ICDNPED----------------AHIEEGINIKPISVDLDEDGVRISLTIVDTPGFGDNIDNERCFHEIVAYLERQYDDILAEESRIKRNARFRDNRVHALLYFISPTGHALREIDIELMRRLSPRVNVIPVVGRADSLTPQELKDFKRRIMEDIEHYSIPIYNFPYDVEEDDEDTVEENSELRALLPFAIIGSDEEINVNGRIVRGRQYPWGAVEVDNPKHSDFGRLRSALLSSHLQDLKEITHDFLYENYRTEKLSRTVSG--GDQEDASL---NAEDMASQSVRLKEEQ-------------------------------------------------------------------------------------------------------------------------------------------------------------------------------------------
>A0A397VCA3	378	0.709	2.260E-110	0	340	528	0	316	360
MAHRLGGRRKNLKKGFQFTLMVVGASGSGRTTFVNTLCGSEVLSKK---LC----------------DSPETAHVEEGIRIKPVTVELDEDGVRIALTIVDTPGFGDNIDNEFCFQEIMGYLERQYDDILAEESRIKRNPRFRDNRVHALLYFITPTGHSLREIDIELMKRLSPRVNVIPVVGKADTCTPTELAEFKKRIMEDIDHYNIPIYNFPFDVEEDDEETVEENSELRALLPFAIIGSEEEIIVNGRAVRGRQYPWGVVEVDNPQHSDFARLRSALLSSHLQDLKEITHDFLYENYRTEKLSR--SADNSSVEDTAILSED---LTTQSVRIKEEQ-------------------------------------------------------------------------------------------------------------------------------------------------------------------------------------------
>A0A1B9I407	378	0.689	2.260E-110	0	340	528	0	334	388
MASRASRGRKQAKKGVQLTLMVVGASGTGRTTFVNTLVESVLLEHRTANLLVDPSNPHSGLDANSVQQAASQANVEEPIRIKPVNVELEEDGVRIALTVVDTPGFGDGIDNEYAFQEIASYLERQYDDILAEESRIKRNPRFRDNRVHALLYFIPPTGHALREMDIELMRRLSPRVNVIPVIGKADSLTPTELRAFKKRVMEDIEYYNIPVYNFPYDAEEDDEETIADNSSLRALLPFAIVGSEEEIMIDGEPIRGRRYPWGIVEVDNPDHSDFSRLRSALLMSHLTDLKEITHDFLYENYRTEKLSRSVGGNDP---DSSILPED---MANQSVRLKEEQ-------------------------------------------------------------------------------------------------------------------------------------------------------------------------------------------
>A0A5C6N038	378	0.338	3.086E-110	8	498	528	40	516	1490
--------RKSVKKGFDFTLMVAGESGMGKSTLINSLFLTDLY--KDRKLLNAEE------------------RINQTVEIIKHTVDIEEKGVKLKLTIVDTPGFGDAVNNNECWKPITDYIDQQFEQYFRDESGLNRK-NIQDNRVHCCLYFIPPFGHGLRPVDVEFMKALHEKVNIIPLIAKADCLTPNEIKKLKDRIQEEIDKFGIKVYQFPECDSDEDEEFKQLDKELKECTPFAVIGSNTVVEARGQRVRGRLYPWGIVEVENQSHCDFVKLRNMLIRSHMHDLKDVTCDVHYENYRAQCIQEMTSKlaqDNRM--DSPvpilplstpdvetekLIRMKDEELKRmQEMLNKMQQQMHKDHDKGEIIKVLLVISVMPGSVRLELTTLLPPSRPAVRVHMLEKELLPEGSQVNCTSRSLTSTSLPTSF-PSGttklllhKNLLTSLPNGILDDLTSLHFVSLQDNPWIY------GSKLKGVDESNALVLPANKSKKKTAS----------LTRASKKKPL-----------------------------
>A0A1Y1UKC2	377	0.662	5.757E-110	0	340	528	0	334	382
MSSRASRGRKQAKKGVQLTLMVVGGSGTGRTTFVNTLVEQPLLTHRTQALFQDQTNPHSPLDIELVQQAAAHAHEEQSTRIKPVNVELEEDGVRIALTIVDTPGFGDSIDNDDCFQEISAYLERQYDDVLAEESRIKRNPRFRDNRIHALLYFIPPTGHALREMDIELMRRLAPTVNVIPVIGKADSLTPSELRAFKKRIMEDIEYYGIPVYNFPYDVEEDDEETIQDNSELRALLPFALVGSEEDIMINGTPVRGRRYPWGVVEVDNPQHSDFARLRSALLMSHLTDLKEITHDFLYENWRTERLSKQvggGDP------DSSILPED---MANQSVRLKEEQ-------------------------------------------------------------------------------------------------------------------------------------------------------------------------------------------
>A0A8C4V1D6	377	0.369	5.757E-110	8	419	528	158	553	577
--------RKSVKKGFDFTLMVAGESGLGKSTLVNSLFLTDMY--RDRKLLNAEE------------------RITQTVEITKHMVDIEEKGVKLRLTIVDTPGFGDAVNNTECWKPVADYIDQQFEQYFRDESGLNRK-NIQDNRVHCCIYFISPFGHGLRPLDVEFMKALHQRVNIVPVLAKADTLTPTEVERMKNKIREEIDHYGIRIYQFPECDSDEDEEFKLQDQALKESIPFAVIGSNTVVEAKGRRIRGRLYPWGIVEVENPSHCDFVKLRTMLVRTHMQDLKDVTRETHYENYRTQCiqsMTRMVVKernrnklTRESGTDFPIPVIPPVPDAETEKLIREKDEEPSYYQITWTGTFSTVDQQMLDFGLGDVTIERWLSQLPEPLADVGGLLSAQGRILVRAE--NLSSPVQH---PWGVPL------------------------------------------------------------------------------------------------------------
>A0A8H7UC98	377	0.709	7.863E-110	0	340	528	0	316	366
MAHRLGGRRKNVKKGFQFTFMVVGASGTGRTTFVNTLCDSGVLP-------------------KKVSDNAEEAHNEAGIKIKPVSVELDEDGVRISLTIVDTPGFGDNIDNEKCFQEIVGYLESQYDDILAEENRIKRNPRFRDNRVHALLYFIAPTGHALREIDIELMRRLSPRVNVIPVVGRADSLTPQELRDFKRRIMEDIEHYNIPIYNFPYDAEEDDEDTVEENSELRTLLPFAIIGSDEEIVVNGRTVRGRQYPWGAVEVDNPKHSDFARLRSALLSSHLQDLKEITHDFLYENYRTEKLSR----TINGG-DQDGAALDADEMASQSVRLKEEQ-------------------------------------------------------------------------------------------------------------------------------------------------------------------------------------------
>A0A4Q1BSY3	376	0.654	1.074E-109	0	340	528	0	334	388
MSSRISRSRKQAKKALHMTIMVVGASGTGRTTFVNTLVEQPILTHRSQSLLTDPENPHSPLDPNLVQQAAHRAHEDNGIRITPHNVELEEDGTRIALTIVDTPGFGDGLDNDHCFSEISSYLERQYDDILAEESRIKRNPRFRDNRVHALLYFIAPTGHSLRELDIELMRRLSPRVNVIPVVGKADSLTPTELRKFKKRIMEDIDYYGIPVYNFPYDLEEDDEDTIADNSELRALMPFAIVGSEEEIIINGEPIRGRRYPWGVVEVDNPQHSDFSRLRSALLQSHLTDLKEITHDFLYENYRTEKLSRsvtNGDP------DSSMLPED---MANQSVRLKEEQ-------------------------------------------------------------------------------------------------------------------------------------------------------------------------------------------
>A0A6P7JVE1	376	0.407	1.074E-109	8	424	528	63	446	467
--------RKSVKRGFEFTLMVVGESGLGKSTLINSLFLTDLY---------SPEYP---------GPS---HRIKKTVQVEQSKVLIKEGGVQLLLTIVDTPGFGDAVDNSNCWQPVIDHIDSKFEDYLNAESRVNRR-QMPDSRVHCCLYFIAPSGHGLKPLDIEFMKRLHEKVNIIPLIAKADTMTPEECQQFKKQIMKEIQEHKIKIYEFP---ETDDEEEMKLVRKIKDRLPLAVVGSNTIIEVNGKRVRGRQYPWGVAEVENGEHCDFTILRNMLIRTHMQDLKDVTNNVHYENYRSRKLAAVtynGVDNHKNkGQLTkPDTADGMSPLA-Q----MEEERRDHVAKMKKMEQEMEQVFEMKVKEKLQKLRDSEAELQRRHEQMKKNLEAQHKELE---DKR-----RQHEDEKSSWEAQQRIL-------------------------------------------------------------------------------------------------------
>A0A433P8I5	376	0.712	1.467E-109	0	340	528	0	315	363
MAHRLGGRRKNVKKGFQFTFMVVGASGTGRTTFVNTLCGSEVLAKKV-------CD------------NPDLAHVEEGIKIKPVTVELDEDGVRISLTIVDTPGFGDNIDNELCFQEIVGYLERQYDDILAEESRIKRNPRFRDNRVHALLYFIAPTGHALREIDIELMRRLSPRVNVIPVLGRADSLTPTELKDFKKRIMQDIEHYNIPIYNFPYDVEEDDEDTVEENSELRALLPFAIIGSDEEIVVNGRTVRGRQYPWGVVEVDNPQHSDFARLRSALLSSHLQDLKEITHDFLYENYRTEKLSR------TVGTEAEEPALNPDDLANQSVKLKEEQ-------------------------------------------------------------------------------------------------------------------------------------------------------------------------------------------
>A0A5M6BW19	376	0.707	1.467E-109	0	340	528	0	334	388
MASRASRGRKQAKKGVQLTLMVVGASGTGRTTFVNTLVESVLLEHSNATILSDPNNPHSALDMNLVKEAAAKANVEVPIRIKPVNVELEEDGVRIALTVVDTPGFGAGIDNEYCFQEISSYIERQNDDILAEESRIKRNPRFRDNRVHALLYFIPPTGHALREMDIELMRRLSPRVNVIPVIGKADSLTPTELRAFKKRIMEDIEYYNIPVYNFPYDAEEDDEETIADNSALRALLPFAIVGSEEEIMINGQPVRGRRYPWGVVEVDNPDHSDFSRLRGALLVSHLTDLKEITHDFLYENYRTEKLSRsVGGGD----HDSSILPED---MANQSVRLKEEQ-------------------------------------------------------------------------------------------------------------------------------------------------------------------------------------------
>A0A162XHU5	376	0.703	2.003E-109	0	340	528	0	316	365
MSHRLGGRRKNVKKGFQFTLMVVGSSGTGRTTFVNTLCDSGVLAKKV-------CD------------SPEDAHIEAGINIKPVSVELDEDGVRISLTIVDTPGFGDNIDNERCFHEIVAYLERQYDDILAEESRIKRNPRFRDNRIHALLYFISPTGHALREIDIELMRRLSPRVNVIPVVGRADSLTPQELKDFKRRIMEDIEHYNIPIYNFPYDVEEDDEDTIEENSELRALLPFSIIGSDEEIVVNGRTVRGRQYPWGAVEVDNPQHSDFGRLRSALLSSHLQDLKEITHDFLYENYRTEKLSR-----TVSGGDQDDAAMNVDDMASQGVRLKEEQ-------------------------------------------------------------------------------------------------------------------------------------------------------------------------------------------
>A0A0J0XWN9	375	0.683	3.736E-109	0	340	528	0	335	385
MAYRASRGRKQAKKGVQLTIMVVGASGTGRTTFVNTLVEEPLLKHRYQELLRDPENPRSEIDPVVADQVAAEAHVERQIQIKPVNYELEEDGVRIALTVVDTPGFGEGIDNENNFQEICSYLERQYDDILAEESRIKRNPRFRDNRVHALLYFIQPTGHALREMDIELMRRLSPRVNVIPVIGKADSLTPSELKSFKKRIMEDIEYYNIPVYNFPYDPEEDDEETIADNRELRGLLPFAIVGAEEEIMIGGEAVRGRRYPWGIVEVDNPDHSDFGRLRSALLGSHLTDLKEITHDFLYENYRTEKLSRSVGGDAAA--DTALLPED---MANQSVRLKEEQ-------------------------------------------------------------------------------------------------------------------------------------------------------------------------------------------
>UPI001CB858C6	374	0.481	5.103E-109	8	308	528	18	297	365
--------RKSVKKGFDFTLLVAGESGLGKSTLVNSLFLTDLYKDRKF--LNTEE------------------RITQTVDITKHSVEIEEKGVRLRLTIIDTPGFGDAINNQECWKPIADYIDQQFEQYFRDESGLNRK-NIVDNRIHCCLYFISPFGHGLRPLDVEFMKAVHNKVNIVPLLAKADTLTPAEVSKMKPKIREEIKFYGIKIYQFPECDSDEDEEFKRQDQELKDSIPFTVIGSNTVVEAKGRRVRGRLYPWGIVEVENPAHCDFVRLRNMLIRTHMQDLKDVTRDVHYENYRAQCIQSM---------------------------------------------------------------------------------------------------------------------------------------------------------------------------------------------------------------------------
>UPI000E1F001F	374	0.479	5.103E-109	8	323	528	130	427	437
--------RKSVKKGFDFTLMVAGESGLGKSTLVNSLFLTDMY--KDRKLLNAEE------------------RITQTVEITKHVVDIEEKGVKLRLTIVDTPGFGDAVNNTECWKPVADYIDQQFEQYFRDESGLNRK-NIQDNRVHCCIYFISPFGHGLRPLDVEFMRALHQRVNIVPVLAKADTLTPSEVERKKNKIREEIEQYGIRIYQFPECDSDEDEEFKLQDQALKESIPFAVIGSNTVVEAKGRRVRGRLYPWGIVEVENPSHCDFVKLRTMLVRTHMQDLKDVTRETHYENYRTQCiqsMTRMVVKERNRKRDPSVLR------------------------------------------------------------------------------------------------------------------------------------------------------------------------------------------------------------
>A0A168LAY2	374	0.714	9.517E-109	0	339	528	0	315	365
MAHRLGGRRKNVKKGFQFTLMVVGASGTGRTTFVNTLCDSSVLSKK---ICDNPEEAHNEEGI----------------TIKPVSVELDEDGVRISLTIVDTPGFGDNIDNEKCFQEIVGYLERQYDDILAEESRIKRNPRFRDNRVHALLYFISPTGHALREIDIELMRRLSPRVNVIPVVGRADSLTPQELKDFKRRIMEDIEHYSIRIYNFPYDVEEDDEDTIEENSELRALLPFSIIGSDEEITVNGRSVRGRQYPWGAVEVDNPQHSDFARLRSALLSSHLQDLKEITHDILYENYRTEKLSRTVNG--GDQDDASM---NADDMAGQSVRLKEE--------------------------------------------------------------------------------------------------------------------------------------------------------------------------------------------
>A0A1X2IT12	373	0.712	1.775E-108	0	340	528	0	316	365
MTHRLGGRRKNVKKGFQFTLMVVGASGVGRTTFVNTLCDSNVLAKK---ICDNPEEAHNEEGI----------------TIKPVSVELDEDGVRISLTIVDTPGFGDNIDNGHCFQEIVGYLERQYDDILAEESRIKRNPRFRDNRVHALLYFISPTGHALREIDIELMRRLSPRVNVIPVVGRADSLTPQELKDFKRRIMEDIEHYNIPIYNFPYDVEEDDEDTIEENSELRALLPFSIIGSDEEIVVGGRTVRGRQYPWGAVEVDNPQHSDFARLRSALLSTHLQDLKEITHDFLYENYRTEKLSRTVNGD--EQDDGAGNGED---MASQNVRMKEEQ-------------------------------------------------------------------------------------------------------------------------------------------------------------------------------------------
>A0A7D8Z0U8	373	0.690	1.775E-108	0	340	528	0	334	384
MAYRSRG-RKQAKKGVQLTIMVVGASGTGRTTFVNTLVEQPLLTHRTQTLLRDPENPRSEVDPVLAQQAAADAHIERPIAIKPVNVELEEDGVRVALTVVDTPGFGDGIDSEQNFQEISSYLERQYDDILAEESRIKRNPRFRDNRVHALLYFIAPTGHALREIDIELMRRLSPRVNVIPVIGKADSLTPQELKAFKKRIMEDIEYYSIPVYNFPYDPEEDDEETIADNRELRSLLPFSIVGAEEEIMINGEAVRGRRYPWGIVEVDNPDHSDFQRLRAAILQSHLTDLKEITHDFLYENYRTEKLSRsVGGADAP---DSSILPED---MATQSVRLKEEQ-------------------------------------------------------------------------------------------------------------------------------------------------------------------------------------------
>A0A1Y2BLD0	373	0.690	1.775E-108	0	340	528	0	334	387
MASRTSRGRKQAKKGVQLTVMVVGASGTGRTTFVNTLVDQPLLTHRSQSLLTDPSNLHSPLDISLVRQAAQTAHEEQPINIKPINVELEEDGVRIALTIVDTPGFGDGIDNEYAFQEISTYLERQYDDILAEESRIKRNPRFRDNRVHALLYFIPPTGHALREIDIELMKRLSPRVNVIPVIGKADSLNSLELKAFKKRIMEDIEYYGIPVYNFPYDVEEDDEETINDNSELRALLPFAIVGSEEEIMINGQPVRGRRYPWGVVEVDNPLHSDFSRLRSALLISHLTDLKEITHDFLYENYRTEKLSRsVGGGDLGQ----SILPED---MANQSVRLKEEQ-------------------------------------------------------------------------------------------------------------------------------------------------------------------------------------------
>A0A1X2HSQ3	373	0.466	1.775E-108	8	407	528	34	406	417
--------RKSVKKGFQFTCMVVGESGLGKSTLVNTLFNTQLYPPKENQELSH-ETP-------------------QTVEIQSINADIEENGVKLRLTVVDSPGFGDFVNNEQSWKPILDNIESRFDAYLEQENRVNRR-RMVDNRIHACLYFISPTGHALKPLDIEFMRRLHTRVNLIPVIAKADTLTEEEVTAFKQRILADINYHKIQIYQAP-AYEYDDQETIAENREIMSKIPFAVVGSDKEFEVNGKRVRGRKYPWGVIEVDNEEHCDFVKLRQMLIRTHMEELKEYTNDVLYENYRTEKLQAMG-----IQQDPSVFKE-VNPV--QKMeeeRLAHEQKLAKMEAEMRAVFQAKVQEKEAKLKQSEEELYTRHREMKEALEKQRLDLEEKRRRLESGRPITPEKA------------------------------------------------------------------------------------------------------------------------
>A0A427XGP9	372	0.665	3.310E-108	0	340	528	0	334	384
MVYRASRGRKQAKKGVQLTIMVVGSSGTGRTTFVNTLIEQPLLPHRSQQLLRDPENPRSEVDPTLAQQAAADAHIERKVEIKQHNVELDEDGMRIALTVVDTPGFGDGIDNENCFQEISSYLERQYDDILAEESRIKRNPRFRDNRVHALLYFIQPTGHALREMDIELMRRLSPRVNVIPVIGKADSLTPSELKSFKKRIMEDIEYYGIPVYNFPYDPEEDDEDTIADNRELRGLLPFAIVGAEEEIMINGEAVRGRRYPWGIVEVDNEDHSDFTPLRRALLASHLTDLKEITHDFLYENYRTEKLSRSV---TGGDQNDQVLPED---MATQSVRLKEEQ-------------------------------------------------------------------------------------------------------------------------------------------------------------------------------------------
>A0A8J1VPG2	372	0.656	3.310E-108	0	340	528	0	333	390
MASRASRGRKQAKKGVQLTIMVVGASGTGRTTFVNTLVEQPLLNHRSQSLLSDPSNPRSSLDPEALQNAAANAHRDEGVRIKPTSIELDEDGVRIALTIVDTPGFGDGVDNESCFQEISSYLERQYDDILAEESRIKRNPRFRDSRVHALLYFISPTGHALREIDIELMRRLAPRVNVIPVIGKADSLTLTELRAFKKRINEDIEYYGIPVYNFPYDVEEDDEETINDNSELRALMPFAIVGSEEEIMINGQPIRGRRYPWGVVEVDNPKHSDFTRLRNALLMSHLTDLKEITHDLLYESYRTQKLSH----SVGGNPDSSILPED---MANQSVRLKEEQ-------------------------------------------------------------------------------------------------------------------------------------------------------------------------------------------
>UPI0004574D72	372	0.465	4.521E-108	8	308	528	18	297	365
--------RKSVKKGFDFTLLVAGESGLGKSTLVNSLFLTDLYNDKK-FLNSE-------------------ERITQTVEITKHTVEIEEKGVRLRLTIVDTPGFGDAVNNKECWRPVADYVDQQFEQYFRDESGLNRR-NILDNRVHCCLYFISPFGHGLRPMDVEFMRAVHDKVNIVPILAKADTLTPAEVRKMKPKIRQEIESFGIKIYQFPDCDSDEDEEFKQQDKELKESIPFAVIGSNTVVEAKGRRIRGRLYPWGIVEVENPAHCDFVKLRNMLIRTHMQDLKDVTRDTHYENYRAQCIQSM---------------------------------------------------------------------------------------------------------------------------------------------------------------------------------------------------------------------------
>A0A8H7PW99	371	0.692	6.174E-108	0	340	528	0	341	391
MAHRLGGRRKNVKKGFQFCFMVVGASGTGRTTFVNTLCDSGVLPKKIS---DNPEEAHNEAGI-KIKPvsvgkllnfMLLFVHEKQSLIFLFIIVsELDEDGVRISLTIVDTPGFGDNIDNEKCFQEIVGYLESQYDDILAEENRIKRNPRFRDNRVHALLYFIAPTGHALREIDIELMRRLSPRVNVIPVIGRADSLTPQELRDFKRRIMEDIEHYNIPIYNFPYDPEEDDEDTVEENSELRTLLPFSIIGSDEEIVVNGRTVRGRQYPWGAVEVDNPKHSDFARLRSALLSSHLQDLKEITHDFLYENYRTEKLSR----TINGG-DQDGAALDADEMASQSVRLKEEQ-------------------------------------------------------------------------------------------------------------------------------------------------------------------------------------------
>UPI00186AF25D	371	0.475	6.174E-108	8	308	528	112	391	455
--------RKSMKKGFDFTLMVAGESGLGKSTLINSLFLTDMY--RDRRLLNSEE------------------RIMQTVEITKHTMDIEEKGVKLKLTVVDTPGFGDAVNNTECWKPVADYIDQQFEQYFRDESGLNRK-NIQDNRVHCCLYFISPFGHGLRPLDVEFMRALHHRVNIVPILAKADTLTPNEVEHKKRKIREEIEHFGIQIYQFPACDSDEDEEFKLQDQALKDSIPFAVIGSNTVVEAKGRRVRGRLYPWGIVEVENPGHCDFVKLRTMLVRTHMQDLKDVTREIHYENYRAQCIQSM---------------------------------------------------------------------------------------------------------------------------------------------------------------------------------------------------------------------------
>A0A8C4AC28	371	0.414	6.174E-108	8	407	528	120	504	525
--------RKSVKRGFEFTLMVVGESGLGKSTLINSLFLTDLY--------------------SGEYPGP-AHRVKKTVQVEQSKVLLKEGGVQLLLTIVDTPGFGDAVDNSNCWQPVIDYIDSKFEDYLNAESRVNRR-QMPDSRVHSCLYFIAPSGHGLKPLDIEFMKRLHEKVNIIPLIAKADTLTPEECQQFKKQIMHEIQEHKIKIYEFP---ETYDEEENKLVKKIKERLPLAVVGSNTIIEVNGKKVRGRQYPWGVAEVENGEHCDFTILRNMLIRTHMQDLKDVTNDVHYENYRSRKLAAVtynGVDNNKSkGQltKSPLAQMEEErrdHVAKmKKMEMEMEQVFEMKVKEKVQKLKDSEAELQRRHEQMKKNLEAQHKELEEKRRQFEEDRANWESQQRLLEQQNSEMF------------------------------------------------------------------------------------------------------------------------
>A0A8I3WLC8	371	0.441	8.431E-108	8	335	528	151	469	494
--------RKSMKKGFDFTIMVAGESGLGKSTLVNSLFLTDLY--RDRKLLGAEE------------------RIMQTVEITKHAVDIEEKGVRLRLTIVDTPGFGDAVNNTECWKPVAEYIDQQFEQYFRDESGLNRK-NIQDNRVHCCLYFISPFGHGLRPLDVEFMKALHQRVNIVPILAKADTLTPPEVDCKKRKIREEIERFGIKIYQFPDCDSDEDEDFKLQDQALKESIPFAVIGSNTVVEARGRRVRCRLYPWGIVEVENPGHCDFVKLRTMLVRSHMQDLKDVTRETHYENYRAQCIQSMTRlvvkernrnkLTRESGTDFPIPavPPWADPETEKLMR------------------------------------------------------------------------------------------------------------------------------------------------------------------------------------------------
>A0A6A4S9R7	371	0.376	8.431E-108	8	414	528	86	488	531
--------RKSVKRGFEFTLMVVGESGLGKSTLINSLFLTDLY--------------------SAEYPGP-SHRIKKTVQVEQSKVLIKEGGVQLLLTIVDTPGFGDAVDNSNCWQPIIDHIDSKFEDYLNSESRVNRR-QMPDSRIHCCLYFIAPSGHGLKPLDIEFMKRLHEKVNVIPLIAKADTLTPEECQQFKKQIMREIQEHKIKIYEFP---ETDDEEENRLVKKIKDKLPLAVVGSNTITEANGKRVRGRQYPWGVAEVENSDHCDFTILRDMLIRTHMQDLKDVTNNVHYENYRSRKLAAVtynGVDNNRAKGQLSTKSPLAqmeeerrEHVSKmkkmememeQVFEMKVKEKVQKLKDSEAELQRRHEQMKKNLEAQHRELEEKRRVFEDERANWEAMQRQEQQKMEAsrQSSRLCWIFFKCRERKN-----------------------------------------------------------------------------------------------------------------
>UPI0018F65C80	370	0.459	1.572E-107	8	322	528	29	325	340
--------RKSVKKGFDFTLMVAGESGLGKSTLVNSLFLTDLYKE-------------------RIIPDAD-ERITKTLAITKHAVDIEERGVRVKLTIVDTPGFGDAVDNSDCWKPIVTYIDQQFEHYFHDESGLNRK-NIQDNRVHCLLYFLSPLGHGVRPLDVEFMKAVHEKVNIVPVIAKADTLTPGEVQRTKQKIRQEIDDHGISVYQFPDCDSDEDEDFKEQYGELKNSIPFAVIGSNTLIESKGKEVRGRLYPWGVVEVEDPTHCDFVKLRNMLIQTHMQDLKDVTQEVHYENYRAECIQSMtriGAKDRSRTYVLTLL-------------------------------------------------------------------------------------------------------------------------------------------------------------------------------------------------------------
>UPI00112D9266	370	0.475	1.572E-107	8	308	528	17	296	356
--------RKSVKKGFEFTLMVAGESGLGKSTLINSLFLTNLY--KDRKLLNSEE------------------RISQTIEITKHTVEIEEKGVKLRLTVVDTPGFGDALDNADCWKPIADYVDQQFEQYFRDESGLNRK-NILDNRVHCCLYFISPFGHGLRPLDLEFLKALHERVNVVPILAKADTLTPLEVERKKRKIRDELEHYHINIYQFPDCDSDEDEEFKQQDMELKRCIPFAVTGSNTVVEIDGKRVRGRLYPWGVVEVENPSHSDFVKLRTMLVKTHMQDLKDVTRETHYENYRAQCIQSM---------------------------------------------------------------------------------------------------------------------------------------------------------------------------------------------------------------------------
>A0A1X2IQ21	370	0.701	1.572E-107	0	340	528	0	316	365
MAHRLGGRRKNVKKGFQFTLMVVGASGTGRTTFVNTLCDNNVLAKK---ICDNPEEAHNEEGI----------------TIKPVSVELDDDGVRISLTIVDTPGFGDNIDNGHCFQEIVGYLERQYDDILAEESRIKRNPRFRDNRVHALLYFISPTGHALREIDIELMRRLSPRVNVIPVVGRADSLTPLELKDFKRRIMEDIEHYNIPIYNFPYDVEEDDEDTIEENSELRALLPFSIIGSDEEIVVGGRTVRGRQYPWGAVEVDNPQHSDFGRLRSALLSTHLQDLKEITHDFLYENYRTEKLSR----TVNGGeQDDT--AVNAEDMASQNVRMKEEQ-------------------------------------------------------------------------------------------------------------------------------------------------------------------------------------------
>A0A1C7MPH4	370	0.594	1.572E-107	0	406	528	0	381	396
MS--FAGRRRGnkVKKGVQFTVMVVGASGTGRTTFVNTLCESEVLPHKV-------CD------------SPETAHVEEGIRIKPVNVELEEDGVRIALTIVDTPGFGDNIDNEFAFQEIVGYLERQYDDILAEESRIKRNPRFRDNRVHALLYFIPPTGHALREMDIELMRRLSPRVNVIPVIGKADSLTPSELKGFKKRIMEDIEHYDIPVYNFPYDVEEDDEDTIQDNSELRSMMPFSIVGSEEEIDIDGQPVRARIYPWGVVEVDNPKHSDFSRLRGALLNTHLSDLKALTHDVLYETYRTEKLSRTVHSDT---QDSSIL---PEELATQSVRLKEEQLRREEEKASHSIVNSGVYLITLPISCARSSYGCNAKSTRRGRSCWRRRNPSGISRVGLLHKARSRS-------------------------------------------------------------------------------------------------------------------------
>A0A168SA11	370	0.460	1.572E-107	8	410	528	33	408	415
--------RKSVKKGFEFTAMVVGESGLGKSTLVNTLFNTQLYPPKENVELTH-ETP-------------------QTVEVKSITSDIEENGVKLRLTVVDTPGFGDFVNNEESWKPILDSIESRCDAYLEQENRVNRR-KLVDNRIHACLYFISPTGHALKPLDIEFMRRLHTRVNLIPVIAKADTLTEEEVAAFKERILADINYHNIQIYQAP-AYEYDDEETIAENREIMSKIPFAVVGSDKEFEVEGRRVRGRSYPWGVIEVDNEDHCDFVKLRQMLIRTHMEELKEYTNDVLYENYRTEKLSAMG-----IQQDPTVFKE-VNPI--QKMeeeRTAHEQKLSKMEAEMKAVFQAKVQEKETKLKMSEEELYARHKEMKEALDKQRMDLEEKKRRLESGRPMTPEKTKKK---------------------------------------------------------------------------------------------------------------------
>A0A068S6X8	370	0.463	1.572E-107	8	412	528	53	429	436
--------RKSVKKGFQFTCMVVGESGLGKSTLVNTLFNSQLYPPKQ-----------------NVEPSHET---PQTVEIQSITSDIEENGVRLQLTVVDTPGFGDFVNNEQSWKPILDDIESRFDAYLEQENRVNRR-RMVDNRIHACIYFIAPTGHALKPLDIEFMRRLHTRVNLIPVIAKADTLTEEEVASFKQRILADINYHNIQIYQAP-TSEYDDEETVAENREIMSKIPFAVVGSDKEVEVDGKQVRGRKYPWGVIEVDNEEHCDFVKLRQMLIRTHMEELKEFTSDILYENYRTEKLTAMG-----IQQDPSVFKE-VNPV--QKMeeeRTAHEQKLSKMEAEMRAVFQAKVQEKEQKLKHSEEELYARHKQMKEALEKQRLELEEKKRRLESGRPITPEKA-PKKR-------------------------------------------------------------------------------------------------------------------
>A0A1Y2J1G1	370	0.670	2.147E-107	0	340	528	0	315	367
MS--FAGRRRGnkVKKGVQFTVMVVGASGTGRTTFVNTLCESEVLPHKV-------CD------------NPESAHLEEGIRIKPVNVELEEDGVRIALTIVDTPGFGDNIDNEFAFQEIVGYLERQYDDILAEESRIKRNPRFRDNRVHALLYFIPPTGHALREMDIELMRRLSPRVNVIPVIGKADSLTPSELRGFKKRIMEDIDHYDIPVYNFPYDVEEDDEETIQDNSELRAMMPFSIIGSEEEIEMDGQPVRARIYPWGIAEVDNPKHCDFSRLRGALLNTHLADLKALTHDVLYETYRTEKLSRTVHADT---QDSSIL---PEELASQSVRLKEEQ-------------------------------------------------------------------------------------------------------------------------------------------------------------------------------------------
>A0A8B7Y0Z2	370	0.495	2.147E-107	8	327	528	29	329	370
--------RKSVKKGFEFTLMVVGESGLGKSTLINSLFLTDLYPERHI--------PSASEKI------------DKTVSIDASTVEIEERGVKLRLTVVDTPGYGDAINNSDCFDPILHYIDDQYERYLNDESGLNRR-NIIDNRVHCCFYFISPTGHGLKPLDVQFMKALHSKVNIVPVIAKADTLTRKEIATLKSKIMSEIEDNHIRIYQMPDSDSDEDEDFKEQNKQLKAGVPFAVCGSSQMIEVKGRKVRGRLYPWGVVEVENPDHCDFIKLRSMLI-THMQDLQEVTHEVHYENFRSEKLARSGEKDLRAGrpaQRAPPPPRRGD--------------------------------------------------------------------------------------------------------------------------------------------------------------------------------------------------------
>A0A0C2XM65	369	0.667	2.932E-107	0	340	528	0	317	369
MS--FAGRRRGnkVKKGVQFTVMVVGASGTGRTTFVNTLCESEVLAHKV-------CD------------DPETAHIEEGIKIKPANVELEEDGVRIALTIVDTPGFGENIDNEFAFQEIVGYLERQYDDILAEESRIKRNPRFRDNRVHALLYFIPPTGHALREMDIELMRRLSPRVNVIPVIGKADSLTPSELKGFKKRIMEDIEHYDIPVYNFPYDVEEDDEETIQDNSELRGMMPFAIIGSEDEVEVNGQLVRGRQYPWGVAEVDNPKHSDFSRLRSALLNSHLADLKSLTHDVLYETYRTEKLSKTVHP-TSDTHESSLL---PEELANQSVRLKEEQ-------------------------------------------------------------------------------------------------------------------------------------------------------------------------------------------
>A0A6P5AXC0	369	0.504	2.932E-107	8	309	528	48	328	388
--------RKSVKKGFEFTLMVVGESGLGKSTLINSLFLTDLYPER--------EIPGAAEKI------------EQTVKIDASTVEIEERGVKLRLTVVDTPGYGDAINSKDCFKPILSYIDDQFERYFHDESGLNRR-NIVDNRVHCCFYFISPYGHGLKPLDVEFMKALHHKVNIVPVIAKADTLTPKEVRALKARILEEIAQHGIKIYQMPDCDSDEDEDFKEQCRLLKAAVPFAVVGSNQMIEVKGKKVRGRLYPWGVVEVENPEHCDFIKLRTMLI-THMQDLQEVTQDVHYENYRAAvALGHSG--------------------------------------------------------------------------------------------------------------------------------------------------------------------------------------------------------------------------
>A0A1Y2EIZ1	369	0.659	4.004E-107	0	340	528	0	314	371
MPPR----RKVVKKGLQFTVAVCGQSGTGRTTFVNTLCESEVLTHKESV-------------------NPELAHQEDGIKIKPINVELEEEGVRISLTIVDTPGFGDQIDNEFTFSEIVGYLERQYDDILAEESRIKRNPRFRDNRVHALLYFITPTGHALRELDIELMRRLSPRVNVIPVIGKADTLTPSELAAFKKRVMEDIEYYGIPVYNFPYDVEEDDEETIVDNSELRALLPFAIVGSEEEVEVNGELVRARRYPWGIVEVDNPQHSDFGRLRSALLNTHLTDLKEITHDFLYENYRTEKLSRSVQGGESYQQDTSILPED---LATQSVRLKEEQ-------------------------------------------------------------------------------------------------------------------------------------------------------------------------------------------
>A0A443HW72	369	0.649	4.004E-107	7	340	528	9	319	374
-------RKKNVKKGIQFCLMVCGASGTGRTTFVNTLCGKKVLEHKDA-------------------DDAANAHIEEGVRIKPVTVELDEEGTRISLTIVDTPGFGDQIDNEESFSEIVGYLERQYDDILAEESRIKRNPRFRDNRVHALLYFITPTGHGLRELDIELMKRLSPRVNVIPVIGKADSLTPAELAESKKLVMEDIEHYRIPVYNFPYDIEEDDEDTVEENAELRGLMPFAIVGSEDILEIGGKKVRARQYPWGVVEVENPRHSDFLAIRSALLHSHLADLKEITHDFLYENYRTEKLSKSVDG-TSGGADSSMNPED---LASQSVRLKEEQ-------------------------------------------------------------------------------------------------------------------------------------------------------------------------------------------
>UPI001CE08DBB	369	0.465	4.004E-107	8	308	528	18	336	429
--------RKSVKKGFDFTLMVAGESGLGKSTLVNSLFLTDLY--KDRKLLNAEGEEAAAFDirfrfsLNKYLPfniswlilktmvclCPlPIERITQTVEITKHTVDIEEKGVKLKLTIVDTPGFGDAVNNTECWKSVADYIDQQFEQYFRDESGLNRK-NIQDNRVHCCLYFISPFGHGLRPLDVEFMKALHEKVNIVPILAKADTLTPSEVKKKKIKIREEIEQYGIKIYQFPDCDSDEDEDFKQQDTELKESIPFAVIGSNTVVEAKGKRVRGRLYPWGIVEVENSAHCDFVKLRNMLVRTHMQDLKDVTRETHYENYRAHCIQSM---------------------------------------------------------------------------------------------------------------------------------------------------------------------------------------------------------------------------
>A0A8C4WMZ7	369	0.357	4.004E-107	8	441	528	28	458	512
--------RKSVKKGFDFTLMVAGESGLGKSTLVNSLFLTDMY--RDRKLLNAEE------------------RITQTVEITKHVVDIEEKGVKLRLTIVDTPGFGEAVNNTECWKPVADYIDQQFEQYFRDESGLNRK-NIQDNRVHCCLYFISPFGHGLRPLDVEFMRALHQRVNIVPILAKADTLTPSEVERKKSKIREEIERYGIRIYQFPECDSDEDEDFKLQDQALKESIPFAVIGSNMVVEAKGRRVRGRLYPWGIVEVENPAHCDFVKLRTMLVKTHMQDLKDVTRETHYENYRAQCiqsMTRMVVKernrnklTRESGTDFPIPAIPAVPDSETEKLIREKDKEVSARAGAWVSCQGLHQSHSRMWEAWLELRAALSPTPACSCAGLWSPRSPWQHRQPAAGP---DTF-PAWRISTSIPLEELTESSSihsaklSSALwppaatTPPWVSLSQN--------------------------------------------------------------------------------------
>A0A3N0XMG2	369	0.462	4.004E-107	8	322	528	40	334	645
--------RKSVKKGFDFTLMVAGESGLGKSTLVNSLFLTDLY--KDRKLLNAEE------------------RINQTVEITKHTVDIEEKGVKLKLTIVDTPGFGDAVNNNECWKPITDYIDHQFEQYFRDESGLNRK-NILDNRVHCCLYFIPPFGHGLRPVDVEFMKALHEKVNIIPLISKADCLTPNEVKKLKDRVRDEIERFGIKVYQFPECDSDEEEEFKQMDKELKECTPFAVIGSNTVVEARGQRVRGRLYPWGIVEVENQSHCDFVKLRNMLIRSHMHDLKDVTCDVHYENYRAQCIQEMTSKlaqDNRT--DSPLP-------------------------------------------------------------------------------------------------------------------------------------------------------------------------------------------------------------
>A0A8C1PAJ3	369	0.368	4.004E-107	8	447	528	69	501	736
--------RKSVKRGFEFTLMVVGESGLGKSTLINSLFLTDLY---------SPE-----------YPGPSN-RIKKTVQVEQSKVLIKEGGVQLLLTIVDTPGFGDAVDNSNCWQPVIDHIDSKFEDYLNAESRVNRR-LMPDSRVHCCLYFIAPSGHGLKPLDIEFMKRLHEKVNIIPLIAKADTLTPEECQQFKKQIMREIQEHKIKMYEFP---ETDDEEESKLVKKIKDRLPLAVVGSNTIIEVNGKRVRGRQYPWGVAEVENGEHCDFTILRNMLIRTHMQDLKDVTNNVHYENYRSRKLAAVTYNGADNNKNkGQLTKSDTDdgmsPLA-Q---MEEERREHVTKMKKMEMEMEQVFEMKVKEKIQKLKDSEAELQRRHEQMRKNLEAQHKELEEKRRqleeEKVSWEAQqrilEQQKLDASSIKLLavQDLAD--REALdkfcaelnQPTLCSVRkWKSTRGLW--------------------------------------------------------------------------------
>A0A3Q3VRM9	368	0.470	5.467E-107	7	308	528	26	306	370
-------QRKSVKKGFDFTLMVAGESGLGKSTMINSLFLTDLYKDR---MLLNAE-----------------ERISQTVEITKHTVDIEEKGVKLRLNIVDTPGFGDAINNSECWKPLVDYINQQFEQYFRDESGLNRK-NIQDNRVHCCLYFISPLGHGLRPVDVEFMKVLHEKVNLVPVLAKTDTLIPSEVEKMKTKIREEIELYGIKIYQFPDCDSDEDEDFKQQDTELKQSIPFAVIGSNTVVEVNGKRVRGRLYPWGIVEVENSQHCDFVKLRNMLIRTHMQDLKDVTRETHYENYRAQCIQSM---------------------------------------------------------------------------------------------------------------------------------------------------------------------------------------------------------------------------
>A0A2G8SEX9	368	0.682	5.467E-107	0	340	528	0	318	370
MS--FAGRRRGnkVKKGVQFTVMVVGASGTGRTTFVNTLCESEVLPHKV-------CD------------SPDTAHVEEGIRIKPVNVELEEDGVRIALTIVDTPGFGDNIDNEFAFQEIVGHLERQYDDILAEESRIKRNPRFRDNRVHALLYFISPTGHALREIDIELMRRLSPRVNVIPVIGKADSLTPSELRGFKKRIMEDIEHYDIPVYNFPYDIEEDDEETIQDNSELRAMMPFSIIGSEEEIDMDGQPVRARIYPWGIAEVDNPKHCDFSRLRGALLNTHLADLKALTHDVLYETYRTEKLSRTVHSDTQGNRDSSIL---PEELASQSVRLKEEQ-------------------------------------------------------------------------------------------------------------------------------------------------------------------------------------------
>A0A2N1LJ74	368	0.638	5.467E-107	0	340	528	1	321	382
MSSKVIRRKKNVKKGIQFCLMVCGASGTGRTTFVNTLCGKSVLEHKEA-------------------DDATNAHIEEGVKIKPLTVELEldEEGTRISLTIVDTPGFGDQIDNEASFSEIVGYLERQYDDILAEESRIKRNPRFRDNRVHAMLYFITPTGHGLRELDIELMKRLAPRVNVIPVIGRADTLTPQELAESKKLVMEDIEHYRIPVYNFPYDIEEDDEDTVEENAELRGLMPFAIVGSEDVVEIGGRKVRARQYPWGVVEVENPRHSDFLAIRSALLHSHLADLKEITHDFLYENYRTEKLSKSVDGGASGSLDASMNPED---LASQSVRLKEEQ-------------------------------------------------------------------------------------------------------------------------------------------------------------------------------------------
>A0A2A9P0T9	368	0.670	7.466E-107	0	340	528	0	315	367
MS--FAGRRRGnkVKKGVQFTVMVVGASGTGRTTFVNTLCESEVLSH-------------------KISDNPETAHLEEGIRIKPANVELEEDGVRIALTIVDTPGFGDNIDNEFAFQEIVGYLERQYDDILAEESRIKRNPRFRDNRVHALLYFIPPTGHALREMDIELMRRLSPRVNVIPVVGKADSLTPSELKGFKKRIMEDIEYYDIPVYNFPYDVEEDDEETIQDNSELRALMPFAIIGSEEEVEVNGQLVRGRRYPWGIAEVDNPKHSDFSRLRSALLNSHLADLKSLTHDVLYETYRTEKLSKTVHADT---HDSSLL---PEELANQSVRLKEEQ-------------------------------------------------------------------------------------------------------------------------------------------------------------------------------------------
>C4JLH9	368	0.648	7.466E-107	7	340	528	11	324	386
-------RKKNVKKGIQFCLMVCGASGTGRTTFVNTLCGKQVLQGKDA-------------------DDPTNAHLEEGVRIKPVTVELEldEEGTRISLTIVDTPGFGDQIDNEESFSEIVGYLERQYDDILAEESRIKRNPRFRDNRVHALLYFITPTGHGLRELDIELMKRLSPRVNVIPVIGKADSLTPAELAESKKLIMEDIEHYRIPIYNFPYDVEEDDEDTVEENAELRGLMPFAIVGSEDVLEINGRKVRARQYPWGVVEVENQRHSDFLAIRSALLHSHLADLKEITHDFLYENYRTEKLSKSVEGGAAANQDSSMNPED---LASQSVRLKEEQ-------------------------------------------------------------------------------------------------------------------------------------------------------------------------------------------
>A0A0P9H134	368	0.650	7.466E-107	0	340	528	0	326	417
MAGPgssFAARRKAVKKGVQFTLLVVGQSGTGRTTFVNTLCETPVIAHKAPV-------------------APEMAHLEDGIKINPVNVELEEDGVRISLTVVDTPGFGDQIDNEFTFNEIMGYLERQYDDILAEESRIKRNPRFRDNRVHALLYFITPTGHALRELDIELMRRLSPRVNVIPVIGKSDTLTPSELQGFKRRVMEDIEHYSIPVYNFPYDAEEDDEETIQDNSELRALMPFAIVGSEDEVEVNGEPIRARRYPWGLVEVDNPQHSDFQRLRNALLSTHLTDLKEITHDHLYEMYRTEKLSRsmVGDaggPDYSADQDGSVLPED---MATQSVRLKEDQ-------------------------------------------------------------------------------------------------------------------------------------------------------------------------------------------
>UPI001F4F942A	368	0.388	7.466E-107	8	415	528	136	516	539
--------RKAVKRGFDFTLMVVGESGLGKSTLINSMFLADIY--------------------SNEYPGP-SHRIKKTVQVETSKVLLKENGVNLTLTVVDTPGFGDAVDNSNCWQPVIDYIESKYEEYLNAESRVNRK-TLVDNRVHCCLYFIAPSGHGLKPLDVEFMQRLHDKVNIIPVIAKSDTMTPDECTHFKKQILNEISQHKIKIYEFP---DPEDEEESKANKTLKDRVPFAVVGSNTVIEVDGKKLRGRKYPWGIAEVENLEHCDFIALRDMLIRTHLQDLKDVTNNVHYENFRCRKLAGLGSDGKPTRiSNKNPLAQMEEEKREHEAKMKKMEIEMEQVFEMKVKEKKQKLKDSEAELQRRHEQMRKTYEQQVKELEEKRREFEKEKQMW---EQTNNVSLEDLRRRS----------------------------------------------------------------------------------------------------------------
>A0A094CU58	368	0.632	7.466E-107	0	404	528	0	386	781
MSSPLGAirirKKKNVKKGIQFSIAVVGASGSGRTTFVNTLCGKKVLPGKD-------------------DDDAANAHIEEGVKIKPITVELEldEEGTRISLTVVDTPGFGDQIDNEASFGEIVGYLERQYDDILAEESRIKRNPRFRDNRVHALLYFITPTGHGLRELDIELMKRLSPRVNVIPVIGKADSLTPAELAESKKLVMEDIEHYRIPVYNFPYDIEEDDEDTVEENAELRGLMPFAIVGSEEVVEIGGRKVRARQYPWGVVEVDNPRHSDFLAIRSALLHSHLADLKEITHDFLYENYRTEKLSKSV--DGGAGADSSMNPED---LASQSVRLKEEQLRREEEKLREIEIKVQREINEKRQELLARESQLKEIEARMQREQTAHLEATNGHAEDYRGQYHS---------------------------------------------------------------------------------------------------------------------------
>A0A8C5LRF9	368	0.450	1.019E-106	8	328	528	39	339	364
--------RKYVKKGFEFTLMVAGESGLGKSTLINSLFLTDLYRSRQI-------------------PSPEECVV-QTVEIVKQTVDIQEKGVRLRLTVVDTPGYGDAINNDECWKPIADYIDQQFEQYFRDESGLNRK-NLQDTRVHCCLYFLSPLGHGMRPLDIEFLRALHDRVNIVPILAKADSLTPTELLQKKQRIREELDYFGIRIYQFPDCDSDQDEDFKLQDMELKRCIPFAVIGSNTVVDINGRRVRGRLYPWGVVEVENEKHCDFVKLRTMLIRTHMQDLKDVTRETHYENYRAQCIQSLTHKlTRESGTDFPIPSVPPSP-------------------------------------------------------------------------------------------------------------------------------------------------------------------------------------------------------
>A0A087XP37	368	0.383	1.019E-106	8	428	528	39	431	435
--------RKSVKRGFEFTLMVVGESGLGKSTLINSLFLTDLY---------SPEYP---------GPS---HRIKKTVQVEQSQVLIKEGGVHLLLTIVDTPGFGDAVDNSNCWQPVTDYIDNKFEDFLNSESRVNRR-LMPDSRVHCCLYFIAPSGHGLKPLDIEFMKRLHEKVNVIPLIAKADTMTPEECQQFKKQIMKEIHEHKIKIYDFP---ETDNEEEMKMIRKIKDRLPLAVVGSNTIIEVNGKRVRGRQYPWGVAEVENGDHCDFTILRNMLIRTHMQDLKDVTNNVHYENYRSRKLAAVTYNGVDNNKNkGQLTKS---PLA-Q---MEEERREHVAKMKKMEQEMEQVFDMKVKEKIQKLQDSEVELQKRHEQMKKNLQAQYKELEEKRRqfeEEVNTWETHQRILEQQKLELNRKLNNFAE---------------------------------------------------------------------------------------------------
>UPI0003F0B9B1	368	0.467	1.019E-106	8	311	528	125	407	480
--------RKSVKKGFEFTLMVVGESGLGKSTLVNSLFLTDLYKDR--------ILPSAEERI------------SKTVLIQKSTVEIEEQGIKLRLNVVDTPGFGDTVDGSESWKPIKDYIDKQYEQYFQDESGLNRK-NIVDNRVHCCLYFISPYGRGLRPIDVEFMKQLHTKVNIVPVIAKADCLTPLEVQTLKRRILDDLDVHGIQIYEFPDCDSDEDEDFKQQDKELKASTPFAVIGSNTIVEANGKRVRGRLYPWGIVEVENPKHCDFVKLRNMLIRTHMHDLKEVTCDIHYENYRLQRIKTTGHP------------------------------------------------------------------------------------------------------------------------------------------------------------------------------------------------------------------------
>UPI000C6E19C2	368	0.485	1.019E-106	8	314	528	89	370	492
--------RKAVKRGFEFTLMVVGESGLGKSTLINSVFLTDIY--------------------SNEYPGP-SHRIKKTVQIETTKVLLKENGVNLLLTVVDTPGFGDAVDNSKCWQPIVDFIESKCEEYLNAESRVNRT-TIPDTRVHCCLYFIAPSGHGLKPLDIEFMKQLHDKVNIIPLIAKADTLTPEECSFFKRTILNEIAQNKIKVYEFP---ECDDEEENKVQKLLKERMPFAVVGSNTLVDVNGKQVRGRKYPWGVAEVENPDHCDFIALRNMLIRTHMQDLKDVTSNVHYENYRCRKLAGIGADGNP---------------------------------------------------------------------------------------------------------------------------------------------------------------------------------------------------------------------
>A0A0D2P5F6	367	0.682	1.392E-106	0	340	528	0	315	367
MS--FAGRRRGnkVKKGVQFTLMVVGASGTGRTTFVNTLCESEVLPH-------------------KISDNPETAHVEEGIRIKPANVELEEDGVRIALTIVDTPGFGDNIDNEFAFQEIVGYLERQYDDILAEESRIKRNPRFRDNRIHALLYFIPPTGHALREMDIELMRRLSPRVNVIPVIGKADSLTPSELKGFKKRIMEDIENYDIPVYNFPYDVEEDDEETIQDNSELRALLPFAIIGSEEEIEIDGQPVRARIYPWGIAEVDNPKHSDFSRLRSALLNSHLGDLKSLTHDVLYETYRTEKLSRTVHSDAN---DSSIL---PEEMASQSVRLKEEQ-------------------------------------------------------------------------------------------------------------------------------------------------------------------------------------------
>A0A409VWV1	367	0.676	1.392E-106	0	340	528	0	315	367
MS--FAGRRRGnkVKKGVQFTLMVVGASGTGRTTFVNTLCESEVLNH-------------------KISDDPETAHVEEGIKIKPVSVELEEDGVRIALTIVDTPGFGDNIDNEFAFQEIVGYLERQYDDILAEESRIKRNPRFRDNRIHALLYFIPPTGHALREMDIELMRRLSPRVNVIPVIGKADSLTPSELKGFKKRIMEDIEHYDIPVYNFPYDVEEDDEETIQDNSELRALLPFAIIGSEEEIEVDGQPVRARVYPWGIAEVDNPKHSDFSRLRSALLNSHLADLKSLTHDVLYETYRTEKLSRSVNSDAA---DSSILPQ---ELASQSVRLKEEQ-------------------------------------------------------------------------------------------------------------------------------------------------------------------------------------------
>B0CQQ5	367	0.685	1.392E-106	0	340	528	0	316	368
MS--FAGRRRGnkVKKGVQFTVMVVGASGTGRTTFVNTLCESEVLAH-------------------KISDDPETAHVEEGIRIKPVNVELEEDGVRIALTIVDTPGFGDNIDNEFAFQEIVGYLERQYDDILAEESRIKRNPRFRDNRVHALLYFIPPTGHALREMDIELMRRLSPRVNVIPVIGKADSLTPSELKGFKKRIMEDIENYDIPVYNFPYDVEEDDEETIQDNSELRALLPFAIIGSEEEIEIDGQAVRARIYPWGIAEVDNPKHSDFSRLRSALLNSHLADLKSLTHDVLYETYRTEKLSRTVHAD--TTQDSSIL---PEELASQSVRLKEEQ-------------------------------------------------------------------------------------------------------------------------------------------------------------------------------------------
>A0A8H4R6Q1	367	0.676	1.392E-106	0	340	528	0	318	372
MS--FAGRRRGnkAKKGVQFTLMVVGASGTGRTTFVNTLCESEVLHHKI-------CD------------DPENAHVEEGIRIKPVTVELEEDGVRISLTIVDTPGFGDNIDNEFAFQEIVGYLERQYDDILAEESRIKRNPRFRDNRIHALLYFIPPTGHALREMDIELMRRLSPRVNVIPVIGKADSLTPSELKGFKKRIMEDIEHYDIPVYNFPYDIEEDDEETIQDNSELRALLPFAVIGSEEEIEIDGQPVRARVYPWGVAEVDNPKHSDFSRLRSALLNSHLADLKALTHELMYETYRTEKLSRTVNPDGQHGNDSSIL---PEELASQSVRLKEEQ-------------------------------------------------------------------------------------------------------------------------------------------------------------------------------------------
>C3YB06	367	0.498	1.392E-106	8	308	528	28	307	375
--------RKSIKKGFEFTLIVVGETGLGKSTLINSLFLTDLYKDK--------VVPTAEERI------------SKTVEIKKSTVEIEEKGVKLKLNVIDTPGFGDSLDCSDCWKQVADFIEAQFEQYFRDESGLNRK-NITDNRVHCCLYFIPPYGHGLRPLDREFMKRLQDKVNIVPVIAKADTLTPAEVKKLKAKINEEIEKCEIKIYQFPDCDSDEDEEFKQQDNALKACIPFAVIGSNTVIEVKGRRVRGRVYPWGVVEVENQDHCDFVKLRNMLVRTHMQDLKDVTRDVHYENYRAQTLQRM---------------------------------------------------------------------------------------------------------------------------------------------------------------------------------------------------------------------------
>A0A5N5CVR3	367	0.652	1.392E-106	7	340	528	7	316	377
-------RKKNVKKGIQFCLMVCGASGTGRTTFVNTLCGQDVLNHKE-------------------SDDPSNAHVEEGVRIKPVTVELDEEGTRISLTIVDTPGFGDQIDNEASFGEIVGYLERQYDDILAEESRIKRNPRFRDNRVHVLLYFITPTGHGLRELDIELMKRLSPRVNVIPVIGKADSLTPAELAEFKKLVMEDIEHYRIPVYNFPYDIEEDDEDTVEENAELRGLMPFAIVGAEEFVDVGGKKVRARQYPWGVVEVENPRHSDFLAVRSALLHSHLADLKEITHDFLYENYRTEKLSKSVEGGAAA--DSSMNPED---LASQSVRLKEEQ-------------------------------------------------------------------------------------------------------------------------------------------------------------------------------------------
>A0A8C3AAH4	367	0.404	1.392E-106	8	425	528	31	415	435
--------RKSVKRGFEFTLMVVGESGLGKSTLINSLFLTDLY---------SPEYP---------GPS---HRVEKTVTVEQSKVLVKEGGVQLLLTIVDTPGFGDTIDNSNCWQPIIDYIDNKFEGYLNAESRVNRR-LMPDSRVQCCLYFITPSGHGLKPLDVEFMKRLHEKVNIIPLIAKADTMTPEECQLFKKQIMRGIQEHKIRIYQFP---ETDDEEEMKMVKRIKDRLPLAVIGSNTIIEVNGKRVRGRQYPWGVADVENGEHCDFTILRNMLIRTHMQDLKDVTNNVHYENYRSRKLAAVtynGVDNNKSKGQLTKPetSDGMSPLA-Q----MEEERRDHVSKMKKMEQEMEQVFEMKVKEKLQKLRDSEAELQRRQEQMKKNLEAQHRELE---DRR-----RQHEEEKERWEAQQRILD------------------------------------------------------------------------------------------------------
>A0A4Y7TYC2	367	0.667	1.901E-106	0	340	528	0	315	367
MS--FAGRRRGnkVKKGVQFTLMVVGTSGTGRTTFVNTLCESEVLAHKVSDQ-------------------PESAHIEEGIRIKPVTVELEEDGIRIALTIVDTPGFGDNIDNDSAFQEIVGYLERQYDDILAEESRIKRNPRFRDNRIHALLYFIPPTGHALREMDIELMRRLSPRVNVIPVIGKADTLTPSELKGFKKRIMEDIEYYDIPVYNFPYDVEEDDEETIQDNSELRALMPFAVIGSEEEIEIDGQPVRARIYPWGIAEVDNPKHSDFSRLRSALLSSHLGDLKSLTHDVLYETYRTEKLSRTVNPDAA---DSSLL---PEELASQSVRLKEEQ-------------------------------------------------------------------------------------------------------------------------------------------------------------------------------------------
>A0A067QMI3	367	0.670	1.901E-106	0	340	528	0	315	367
MS--FAGRRRGnkVKKGVQFTLMVVGASGTGRTTFVNTLCESEVLAH-------------------KISDDPERAHVEEGVRIKPANVELEEDGVRIALTIVDTPGFGDNIDNEFAFQEIVGYLERQYDDILAEESRIKRNPRFRDNRIHALLYFIPPTGHSLREMDIELMRRLSPRVNVIPVIGKADSLTPSELRGFKKRIMEDIEHYDIPIYNFPYDVEEDDEDTIQDNSELRGLLPFAIIGSEEEVEIDGQAVRARIYPWGIVEVDNPKHSDFSTLRRALLSTHLTDLKSLTHDVLYETYRTEKLSRTVHSD---GHDQSIL---PEELATQSVRLKEEQ-------------------------------------------------------------------------------------------------------------------------------------------------------------------------------------------
>A0A238FCM1	367	0.646	1.901E-106	0	340	528	0	315	380
MAPR----RKSVKKGLQFTVAVCGQSGTGRTTFVNTLCESEVLVHKDL-------------------PSPELAHQEDGIRIKPVSVELEEDGVRISLTIVDTPGFGDQMNNEFAFQEIAGYLERQYDDILAEQSRIKRNPRFRDNRVHALLYFITPTGHSLRELDIELMRRLSPRVNVIPVIGKADTLTPSEIRAFKKRVMQDIEYYNIPIYNFPYDPEEDDEETIADNRDLRALLPFAVIGSEEAIEMDGEVIRARRYPWGIVEIDNPEHSDFAALRSALLGTHLTDLKEITEDFLYENYRTEKLSRNVEGGSEYHNpDSSIL---PEELATQSVRLKEEQ-------------------------------------------------------------------------------------------------------------------------------------------------------------------------------------------
>A0A6P4ZAE5	367	0.508	1.901E-106	8	306	528	39	313	448
--------RKAVKRGFEFTLMVVGESGLGKSTLVNSLFMTDLYSPSEY-------------------PGP-SQRITKTVKVETSRVLVKEGGVQLQLTIVDTPGFGDAVDNSNCWKPITDHIEQRFEDYLNSESRVNRR-TMPDNRVHACLYFIGPTGHGLKPLDIEFMKRLHDKVNIIPLIAKADTMTPEECTQFKKKILQEIKENKIQIYEFP---EGEDEEDNKLNKKLRERIPFAVVGSNTLLEINGRKVRGRQYPWGVAEVENMDHCDFITLRNMLIRTHMQDLKDVTNNVHYENYRCQKLA-----------------------------------------------------------------------------------------------------------------------------------------------------------------------------------------------------------------------------
>A0A433Q7E0	367	0.454	1.901E-106	8	409	528	79	447	463
--------RKSVKKGFHFTTMVVGESGLGKSTLVNTLFNTTLYPAKNDTVELSPEVP-------------------KTVEIQAITADIEENGVKLRLTVVDTPGFGDFVNNEESWKPILDNIEARFDAYLEQENRVNR-HKMVDNRIHACIYFIQPTGHALKPLDIEFMRRLHTRVNLIPVIAKSDTLTEEEIRVFKERILADITHHNIHIYQAP-QYEYDDSETISENREIMAKIPFAIVGSDKEVEaEGGRRVRGRKYPWGVIEVDNEEHCDFVKLRQMLIRTHMEELKEYTNDVLYENYRTEKLMAMG-----IQQDPSVFKE-VNPL--QKME-EERQLHETKLAKMESEMKMVFQAKVQEKEAKLKQSEEELYARHKEMKEALEKQRLELEEK----KRRIESGRP----------------------------------------------------------------------------------------------------------------------
>A0A2I4CPW0	367	0.406	1.901E-106	8	428	528	330	717	729
--------RKSVKRGFEFTLMVVGESGLGKSTLMNSLFLTDLY---------SPEYP---------GPS---HRINKTVQVEQSKVLVKEGGVHLLLTIVDTPGFGDAVDNSSCWQPVIDYIDSKFEDFLNAESRVNRR-QMPDNRVHCCLYFIAPSGHGLKPLDTEFMKRLHEKVNIIPLIAKADTLTPEECQQFKKQIMAEIHEHKIKIYDFP---ETDDEEEMKVIRKIKDRLPLAVVGSNTIIEVNGKRVRGRQYPWGVAEVDNGEHCDFMILRNMLIRNHMQDLKDVTNNVHYENYRSRKLAAVTCNGVDNNQNKGLLTK-SEP--ADDMSPIGQMEEERREHLAKMKKMEQEMEQVFEMKVKEKLQKLRDSEAELQRRHEQMKNNLELQLRELEEKR-----RQFEDEKT--NWeaQQKILEASR---------------------------------------------------------------------------------------------------
>UPI00044186DC	366	0.667	2.596E-106	0	340	528	0	316	365
MS--FAGRRRGnkVKKGVQFTVMVVGASGTGRTTFVNTLCESEVLKH-------------------KIVDDPSRAHIEEGVKIKPVNVELEEDGVRIALTIVDTPGFGDNIDNEFTFQEIIGYIERQYDDILAEESRIRRNPRFRDNRVHTLLYFISPTGHALREMDIELMRRLSPRVNVIPVIGKADSLTPSELRGFKKRIMEDIEHYDIPIYNFPYDIEEDDEETVQDNSELRSMLPFAIVGSEEEIEIEGEPVRARIYPWGIVEVDNPKHSDFSRLRSALLNTHLADLKSLTHDVLYETYRTEKLSRTVHPDGAA--DSSIL---PEELATQSVRLKEEQ-------------------------------------------------------------------------------------------------------------------------------------------------------------------------------------------
>A7RLX3	366	0.483	2.596E-106	8	305	528	28	304	367
--------RKSVKKGFEFTLMVVGESGLGKSTLIDSLFLTDLYDDKSIP--------------------PAKGRIGQTVHIESNTVEIEEKGVRLRLTVVDTPGFADAVDNTYSWEPIVDYIDHQFESYLRDESGLNRR-NIMDTRVHCCLYFINPHGHGLRPVDVEFMKALHTKVNIVPVIAKSDSLTKTEISRLKRKVLDEIADHEIKIYSFPECDSEDDEEFLAINKDLKASLPFAVIGSNTVIEVKGRKVRARWYPWGYAEVENPDHCDFIKLRNMLVRTHMQDLKDVTQDVHYENYRAQRL------------------------------------------------------------------------------------------------------------------------------------------------------------------------------------------------------------------------------
>A0A8H6MHW5	366	0.662	2.596E-106	0	340	528	0	322	374
MS--FAGRRRGnkVKKGVQFTLMVVGSSGTGRTTFVNTLCESEVLTHKVSDQ-------------------PESAHLEEGIRIKPATVELEEDGVRIALTIVDTPGFGDNIDNESAFQEIVGYLERQYDDILAEESRIKRNPRFRDNRIHALLYFIPPTGHALREMDIELMKRLSPRVNVIPVIGKADSLTPSELKGFKKRIMEDIEHYDIPVYNFPYDVEEDDEETIQDNSELRALMPFAIVGSEEEIEIDGQPVRARIYPWGVVEVDNPKHSDFSRLRSALLSSHLGDLKALTHDLLYETYRTEKLSRTVHNDSGQAilcySDSSLL---PEELASQSVRLKEEQ-------------------------------------------------------------------------------------------------------------------------------------------------------------------------------------------
>A0A2X0M7Q2	366	0.643	2.596E-106	0	340	528	0	315	379
MAPR----RKSVKKGLQFTIAVCGQSGTGRTTFVNTLCESEVLVHKDL-------------------PSPELAHQEDGIRIKPVSVELEEDGVRISLTIVDTPGFGDQINNEFAFQEIAGYLERQYDDILAEQSRIKRNPRFRDNRVHALLYFIPPTGHSLRELDIELMRRLSPRVNVIPVIGKADTLTPSEIRAFKKRVMQDIDYYSIPIYNFPYDADEDDEETIADNRDLRALLPFAVIGSEEATEMDGEVIRSRHYPWGIVEIDNPEHSDFAALRSALLGTHLTDLKEITEDFLYENYRTEKLSRSVEGGVEYHNpDSSILPED---LATQSVRLKEEQ-------------------------------------------------------------------------------------------------------------------------------------------------------------------------------------------
>A0A8H7SAV3	366	0.687	2.596E-106	0	340	528	0	330	379
MAHRLGGRRKNVKKGFQFTLMVVGTSGTGRTTFVNTLCDSNVLTKK---VCDNPEEAHNEEGI----------------TIKPVSVELDEDGVRISLTIVDTPGFGDNIDNERCFQEIVGYLERQYDDILAEESRIKRNPRFRDNRVHALLYFISPTGHALREIDIELMRRLSPRVNVIPVVGRADSLTPQEMKDFKRRIMEDIEHYNIPIYNFPYDIEEDDEDTIEENSELRSLLPFAIIGSDEEIHVGGRTVRGRQYPWGAVEVDNPQHSDFAKLRSALLrnlpsndinylsscSSHLQDLKEITHDFLYENYRTEKLSRTVNG--GESEDIAIHNED---MTNQNVRLKEEQ-------------------------------------------------------------------------------------------------------------------------------------------------------------------------------------------
>A0A8D8XT98	366	0.474	2.596E-106	0	316	528	0	307	380
MSDReYIGfatlpeqvHRKSVKKGFDFTLMVVGESGLGKSTLVNSLFLSDLYGDR--------KVPNV------------NDRQGKTTSIEKKSMDIEERGVKLRLTVVDTPGFGDSINSEESWRACCSYIDDQFRQYFNDESGLNRK-NIVDNRVHCCLYFIPPFGHGLRQIDIETMRRLHRKVNIVPVIAKADTLTTTEVKKLKKKLLEDIEEHQIQIYQFPECDSDEDEDFKQQDKELKESVPFAIIGSNTVIEVAGTKVRGRQYPWGVVEVENPKHSDFNKLRNMLISTHMQDLKDVTEDVHYENFRAQCLSQMsqrGDRGINYS-------------------------------------------------------------------------------------------------------------------------------------------------------------------------------------------------------------------
>UPI000F551843	366	0.483	2.596E-106	8	315	528	36	322	386
--------RKSVKKGFEFTLMVVGESGLGKSTLVDSLFLTDLYDDTAIPRVV--------------------DRIHQTVEIETNTVEIEEKGIRLRLTVVDTPGFADAVDNTDCWQAVTNYVDQQYEAYLQDESGLNRR-HIVDNRVHCCLYFICPHGHGLKPIDIAFMKMLHTKVNIVPVIAKADCLTKFEVQRLKRKILEEIDDNGIKIYTFPECDSEDDEEFVQINQELKGSIPFAVIGSNNVTDVRGKQVRVRQYPWGMAEVENPEHCDFIKLRNMLIRTHMQDLKDVTQEVHYENYRAERLSSQGEPSSPR--------------------------------------------------------------------------------------------------------------------------------------------------------------------------------------------------------------------
>A0A8H7UC35	366	0.672	3.544E-106	3	340	528	0	316	365
---RLGGRRKNVKKGFQFTLMVVGASGTGRTTFVNTLCGSKVLSSK---QCDNPEE----------------AHVEDGIRIRPISVELDEDGVRISLTIVDTPGFGDNIDNEKCFQEIVGYLETQYDDILAEESRIKRNPRFRDNRVHALLYFIQPTGHasiaRLREIDIELMRRLSPRVNVIPVIGRADSLTPQELNDFKKRIMEDIDHYNIPIYNFPFDIEEDDEETVEENSELRESLPFAIIGSDEFIVMNGVRTRGRQYPWGAIEVDNPDHSDFAKLRSALLSSHLQDLKEITHDFLYENYRTEKLS---NDDEMDQQES---AYKQDDRAGQNVRLKEEQ-------------------------------------------------------------------------------------------------------------------------------------------------------------------------------------------
>A0A409VS16	366	0.679	3.544E-106	0	340	528	0	316	368
MS--FAGRRRGnkAKKGVQFTLMVVGASGTGRTTFVNTLCESEVLAH-------------------KVSDNPELAHVEEGIRIKPVTVELEEDGVRISLTIVDTPGFGDNIDNEFAFQEIVGYLERQYDDILAEESRIKRNPRFRDNRIHALLYFIPPTGHALREMDIELMRRLSPRVNVIPVIGKADSLTPSELKGFKKRIMEDIENYDIPVYNFPYDVEEDDEETIQDNSELRALLPFAVIGSEEEIEIDGQPVRARIYPWGVAEVDNPKHSDFSRLRSALLNSHLADLKSLTHDLLYETYRTEKLSRTVHS--SDPHDSSIL---PEELASQSVRLKEEQ-------------------------------------------------------------------------------------------------------------------------------------------------------------------------------------------
>A0A0G2GQN8	366	0.651	3.544E-106	7	397	528	11	379	380
-------RKKNVKKGIQFCLMVCGASGTGRTTFVNTLCGKKVLQGKD-------------------SDDPENAHLEEGVRIKPVTVELEldEEGTRISLTIVDTPGFGDQIDNEAAFGEIVGYLEHQYDDILAEESRIKRNPRFRDNRVHALLYFITPTGHGLRELDIELMKRLSPRVNVIPVIGKADSLTPAELAESKKLVMEDIEHYRIPVYNFPYDIEEDDEDTVEENAELRGLMPFAIVGSEDVIEVGGRRVRARQYPWGIVEVDNPRHSDFLAIRSALLHSHLADLKEITHDFLYENYRTEKLSKSV--DGAMGTDSSINPED---LASQSVRLKEEQLRREEEKLREIELKVQREINEKRQELLARESQLREIEARMQREASSQQEDLNGEAVA----------------------------------------------------------------------------------------------------------------------------------
>A0A812ECH9	366	0.399	3.544E-106	8	415	528	46	427	440
--------RKSVKRGFEFNLMVVGESGLGKSTLINSLFLTDLY--------------------SSEYPGP-SLRIQKTVKVDTTQVVLKENGVSLRLTVVDTPGFGDAVDNSNCWQPVIDFIDSKYEEYLNSESRVNRT-TMPDNRVHCCLYFIAPTGHGLKPLDVEFMKRLHDKVNIIPLIAKADTLTPDECRDFKKTILNEIAQHRIKIYEFP---ECDDEEENKIQKKlLKDRVPFAIVGSNTVVDNNGKRIRGRQYPWGIVEVENLEHNDFIALRNMLIRTHMQDLKDVTNNVHYENYRYSKLA-PVTADGKI-KASSLTKDPMSQMQEE----KREHDSKMKKMEAEMEQVFEMKVKEKKTKLKDSEADLQRRAEQMKKSLEQHQKELDEKWSAFDkEKAAWEEQfgeRRRSLENS----------------------------------------------------------------------------------------------------------------
>A0A1Y1XIG5	366	0.676	4.840E-106	7	340	528	4	304	353
-------RRKNLKKGLNFTIMSVGASGLGKSTFVNTLCESAVFDKKDY-------------------SNPEQAAVEKTVEITPVTVDLEEDGIKLSLTIIDTPGFGDNINNERCFNDILNYIEAQYDYILSEESRIRRKPKYQDNRVHACLYFIPPTGHALRELDIEFMRRLGSRVNVIPVIAKADSLSPAELVDFKKRIMEDIEYYKIPIYNFPYDDEIDDDETIEENNELRALLPFAVVGSEDEVIINGRRVRCRQYPWGVVEIDNVKHCDFSKLRYMLLSSHLQDLKEITHDILYEQYRTEKLSREGVVDL----DSDLP----------ENRLKEEQ-------------------------------------------------------------------------------------------------------------------------------------------------------------------------------------------
>A0A0D7A304	366	0.667	4.840E-106	0	340	528	0	315	367
MS--FAGRRRGnkVKKGLQFTVMVVGASGTGRTTFVNTLCESEVLSH-------------------KVSDDAANAHVEQNIRIKPVNVELEEDGVRIALTIVDTPGFGDNVDNEFAFQEIAGYLERQYDDILAEESRIKRNPRFRDNRVHALLYFIPPTGHSLREMDIELMRRLSPRVNVIPVIGKADSLTPSELRGFKKRIMEDIEHYDIPVYNFPYDVEEDDEETIQDNSELRALMPFAIIGSEEEVMVAGQPVRARVYPWGIAEVDNPKHSDFSRLRSALLNSHLADLKSLTHDVLYETYRTEKLSRTVHSDT---HDSSIL---PEELASQSVRLKEEQ-------------------------------------------------------------------------------------------------------------------------------------------------------------------------------------------
>UPI000CEB24DC	366	0.454	4.840E-106	8	328	528	34	333	370
--------RKSVKKGFDFTLMVAGESGLGKSTLVNSLFLTDL--HKDRKLLNAEE------------------RISQTVEITKHTVDIEEKGVKLKLTIVDTPGFGDAVNNTECWRPITDYIDQQFEQYFRDESGLNRK-NIQDNRVHCCLYFIPPFGHGLRPVDIEFMKALQDKVNVVPLISKSDCLTPNEIRKLKDRVREEIDTFGIKVYQFPDCDSDEDEEAKQKDRELKESTPFAVIGSNMVVETRGQKVRGRLYPWGIVEVENQSHCDFVKLRTMLIRTHMHDLKDITCDCHYENYRAHCIHTMTRADHSSAYTLRSHAYLPRP-------------------------------------------------------------------------------------------------------------------------------------------------------------------------------------------------------
>A0A8C1AR91	366	0.449	4.840E-106	8	322	528	58	352	394
--------RKSVKKGFDFTLMVAGESGLGKSTLINSLFLTDLY--KDRKLLNAEE------------------RISQTVEIIKHTVDIEEKGVKLKLTIIDTPGFGDAVNNTQSWKAITDYIDQQFEQYFRDESGLNRK-NIQDNRVHCCLYFIPPFGHGLRPVDVEFMKALQDKVNVVPLISKADCLTPAEMRKMKDRVKEEIEKFGIKVYQFPDCDSDEDEEFKQQDRELKESTPFAVIGSNTIVEVKGQRVRGRLYPWGIVEVENQSHCDFVKLRNMLIRSHMHDLKDITCDVHYENYRAQCIQQMTSKltqDNRV--ESPIP-------------------------------------------------------------------------------------------------------------------------------------------------------------------------------------------------------------
>UPI001C891DE4	366	0.389	4.840E-106	8	438	528	64	461	465
--------RKSVKRGFEFTLMVVGESGLGKSTLINSLFLTDMY--------------------SGEYPGP-SHRIKKTVQVEQSKVLMKEGGVQLLLTIVDTPGFGDAVDNSNCWQPVIDHIDSKFEDYLNAESRVNRR-QMPDSRVHCCLYFIAPSGHGLKPLDIEFMKRLHEKVNIIPLIAKADTLTPEECQQFKKQIMREILEHKIKIYEFP---ETDDEEENKIVKTIKDRLPLAVVGSNTIIEANGKKVRGRQYPWGVAEVENGDHCDFTLLRNMLIRTHMQDLKDVTNNVHYENYRSRKLAAVTcngiDNNKAKGQLTKVDTvEGMSPLA-Q----MEEERREHVAKMKKMEMEMEQVFEMKVKEKVQKLKDSEAELQRRHEQMKKNLEAQHKELE---ERR-----RQFEEERSTWETQQRILEQQKMTLEKNKKKG-----------------------------------------------------------------------------------------
>A0A5E3X8A6	366	0.679	4.840E-106	0	340	528	0	315	1293
MS--YAGRRRGnkVKKGVQFTVMVVGASGTGRTTFVNTLCESEVLAH-------------------KVSDNPDMAHIEEGIKIKPVNVELEEDGVRIALTIVDTPGFGDNIDNEFAFQEIVGYLERQYDDILAEESRIKRNPRFRDNRVHALLYFIPPTGHALREMDIELMRRLSPRVNVIPVVGKADSLTPAELKGFKKRIMEDIEHYDIPVYNFPYDVEEDDEETIQDNSELRALLPFAIVGSEEEIEVDGEPVRARIYPWGIVEVDNPKHSDFSRLRSALLNSHLADLKSLTHDVLYETYRTEKLSRTVHT---ETHDSSIL---PEELASQSVRLKEEQ-------------------------------------------------------------------------------------------------------------------------------------------------------------------------------------------
>A0A1Y2DB51	365	0.676	6.608E-106	7	340	528	4	304	353
-------RRKNVKKGLNFTILSVGASGLGKSTFINTLCESNVFEKKDY-------------------SNPEQAAVEKTVEITPVTVDLEEDGIKLSLTIVDTPGFGDNINNERCFNDILNYIEAKYDYVLSEESRIRRNPKHQDERVHACLYFIPPTGHALRELDIEFMRRLGSRVNVIPVIAKADSLSPAELVDFKKRVMEDIEYYKIPIYNFPYDDEIDDDETIEENNELRALLPFAVVGSEEEVIVNGRRVRCRQYPWGVVEVDNVKHCDFSKLRYMLLSSHLQDLKEITHDILYEQYRTEKLSREGVVDL----DSDLP----------ENRLKEEQ-------------------------------------------------------------------------------------------------------------------------------------------------------------------------------------------
>A0A1Y3N4H3	365	0.664	6.608E-106	7	340	528	4	304	354
-------RRKNVKKGLSFTVMSVGASGLGKSTFINTLCESAVFEKKDY-------------------SNPEQAAVEKTVEITPITVDLEEDGIKLSLTIIDTPGFGDNINNERCFNDILNYIEAQYDYVLSEESRIRRNPKYQDNRVHACIYFIPPTGHALRELDIEFMRRLGSRVNVIPVIAKADSLSPAELVDFKKRVMEDIEYYKIPIYNFPYDDEIDDDETIEENNELRALLPFAVVGSEDEVIINGRRVRCRQYPWGVVEIDNVKHCDFSKLRYMLLSSHLQDLKEITHDILYEQYRTEKLSREGVVDL----DSDLP----------ENRLKEEQ-------------------------------------------------------------------------------------------------------------------------------------------------------------------------------------------
>S8EGC6	365	0.655	6.608E-106	0	340	528	0	315	367
MS--FAGRRRGnkVKKGVQFTVMVVGASGTGRTTFVNTLCESEVLPHKV-------CD------------TPETAHTEEGIRIKPANVELEEDGVRIALTIVDTPGFGDNIDNEFAFQEIVGYLERQYDDILAEESRIRRNPRFRDNRVHALLYFIPPTGHSLREMDIELMRRLSPRVNVIPVIGKADSLTPSELRGFKKRIMEDIEYYDIPVYNFPYDVEEDDEDTIQDNSELRAMMPFSIVGSEEEVEIDGQLVRARIYPWGIVEVDNPKHSDFSRLRGALLNTHLADLKALTHDVLYETYRTEKLSRTVHSDT---QDSSIL---PEELATQSVRLKEEQ-------------------------------------------------------------------------------------------------------------------------------------------------------------------------------------------
>A0A3M2TC60	365	0.640	6.608E-106	7	340	528	11	325	381
-------RKKNVKKGVQFCLMVCGASGTGRTTFVNTLCGKQVLEGKDA-------------------DDAANAHLEEGVHIKPVTVELEldDEGTRISLTIVDTPGFGDQIDNEASFSEIVGYLERQYDDILAEESRIKRNPRFRDNRVHVLLYFITPTGHGLRELDIELMRRLSPRVNVIPVIGKADSLTPAEMAESKKLIMEDIEHYRIPVYNFPYDIEEDDEDTVEENAELRGLMPFAIVGSDDFVEIDGRQVRARQYPWGVAEVENPRHSDFLAVRSALLHSHLADLKEITHDFLYENYRTEKLSKSVDGTTPsRTQDSSMNPED---LASQSVRLKEEQ-------------------------------------------------------------------------------------------------------------------------------------------------------------------------------------------
>A0A1E3BIH0	365	0.642	6.608E-106	7	397	528	9	380	381
-------RKKNVKKGIQFCLMVCGASGTGRTTFVNTLCGQQVLE-------------------SKDADDAANAHIEEGVRIKPVTVELEldDEGTRISLTIVDTPGFGDQIDNEASFGEIVGYLERQYDDILAEESRIKRNPRFRDNRVHVLLYFITPTGHGLRELDIELMKRLSPRVNVIPVIGKADSLTPAELAESKKLIMEDIEHYRIPVYNFPYDIEEDDEDTVEENAELRGLMPFAIVGSEDFVEIDNRKVRARQYPWGVVEVENPRHSDFLAIRSALLHSHLADLKEITHDFLYENYRTEKLSKSVDGTTPsRTQDSSMNPED---LASQSVRLKEEQLRREEEKLRDIELKVQREIAEKRQELLARESQLREIEARMARESSQGQVADGASGEA----------------------------------------------------------------------------------------------------------------------------------
>A0A1X2GHB2	365	0.508	6.608E-106	8	340	528	38	343	420
--------RKSVKKGFEFTAMVVGESGLGKSTLVNTLFNTALYPPKENT-------------------EPSNETV-QTVEIQSITSDIEENGVKLRLTVVDTPGFGDFVNNEESWKPILDDIESRFDAYLEQENRVNRR-KMVDNRIHACIYFIMATGHALKPLDIEFMRRLHTRVNLIPVIAKADTLTEEEVVAFKQRILADIQHHKIQIYQAP-TYEYDDEETMAENKEIMSKIPFAVVGSDKEVEINGRRVRGRSYPWGLIEVDNEDHCDFVKLRQMLIRTHMEELKEFTNNILYENYRTEKLQAMG-----IQQDPSVFKE-VNPV--QKMeeeRMAHEQ-------------------------------------------------------------------------------------------------------------------------------------------------------------------------------------------
>A0A672G0B1	365	0.371	6.608E-106	8	420	528	62	464	476
--------RKSVRRGFEFTLMVVGESGLGKSTLMNSLFLTDLY--------------------SEEYPGP-SQRMKKTVQVEQSQVLVKEGGVHLLLTIVDTPGFGDAVNNSNCWQPVTDHIDSKFEDYLNAESRVNRR-QMPDNRVHCCLYFIAPSGHGLKSLDIEFMKRLHEKVNIIPLIAKADTLTPEECLRFKRQIMQEIQEHKIKIYDFP---ETEDEEEMKMIRKVKDRLPLAVVGSNTIMEVNGKRVRGRQYPWGVAEVENSEHCDFMILRNMLIRTHMQDLKDVTNNVHYENYRSRKLAAVtgGDDSRARGplsksplaqmeeerreHVVKMRRMEQE--MEQVFEMKVKEKLQKLRDSEVELQKRHEQMKKNLEAQHRELEEQRRQHEEERAAWEAQQRILDQQRLE-ASRCNPASDRISEYESSFRQTL-----------------------------------------------------------------------------------------------------------
>A0A060VT69	365	0.389	6.608E-106	8	405	528	74	452	479
--------RKSVKRGFEFTLMVVGESGLGKSTLINSLFLTDLY--------------------SSEYPGP-SHRVKKTVQVEQSKVLVKEGGVQLLLTIVDTPGFGDAVDNSNCWQPVIDHIDSKFEDYLNCESRVNRR-LMPDSRVQCCLYFIAPSGHGLKPLDIEFMKRLHEKVNVIPLIAKADTLTPEECQRFKKQIMREILEHKIKIYEFP---ETDDEEENKLVKKIKDRLPLAVVGSNTIIEVNGKRTRGRQYPWGVAEVENGDHCDFTILRDMLIRTHMQDLKDVTNNVHYENYRSRKLAAVTYNgqDNNRvkGQQSTkhDTGEGMSPLA-Q---MEEERREHVAKMKKMEMEMEQVFEMKVKEKIQKLKDSEAELSRRHEQMKKNLEAQHKELEEKRRqfedDRANWE--------------------------------------------------------------------------------------------------------------------------
>A0A166V5F7	365	0.673	9.023E-106	0	340	528	0	315	367
MS--FAGRRRGnkVKKGVQFTVMVVGASGTGRTTFVNTLCESEVLAH-------------------KISDNPETAHVEEGIRIKPANVELEEDGVRIALTIVDTPGFGDNIDNEFAFQEIVGYLERQYDDILAEESRIKRNPRFRDNRVHALLYFISPTGHALREIDIELMRRLSPRVNVIPVIGKADTLTPSELRGFKKRIMEDIEHYDIPVYNFPYDVEEDDEETIQDNSELRGLLPFAVIGSEEEIQLDGQPVRARIYPWGIAEVDNPKHSDFSRLRGALLNSHLADLKSLTHDLLYETYRTEKLSRTVHSDT---QDSSIL---PEELATQSVRLKEEQ-------------------------------------------------------------------------------------------------------------------------------------------------------------------------------------------
>A0A0C3IZQ5	365	0.682	9.023E-106	0	340	528	0	315	367
MS--FAGRRRGnkIKKGVQFTLMVVGASGTGRTTFVNTLCDSEVLAH-------------------KVSDNPDTAHIEEGIRIKPVNVELEEDGVRIALTIVDTPGFGDNIDNEFAFQEIVGYLERQYDDILAEESRIKRNPRFRDNRIHALLYFIPPTGHALREMDIELMRRLSPRVNVIPVIGKADSLTPSELRGFKKRIMEDIEHYDIPIYNFPYDIEEDDEETIQDNSELRALLPFAIIGSEEVLDVDGQSVRARRYPWGIVEVDNPKHSDFSRLRSALLNSHLSDLKSLTHDVLYETYRTEKLSRTVHAD---AHDSSIL---PEELATQSVRLKEEQ-------------------------------------------------------------------------------------------------------------------------------------------------------------------------------------------
>A0A5C3LFH8	365	0.664	9.023E-106	0	340	528	0	315	367
MS--FAGRRRGnkVKKGVQFTLMVVGASGTGRTTFVNTLCESEVLHHKVSDQ-------------------AETAHIEEGIRIKPVTVELEEDGVRIALTIVDTPGFGDNIDNEFAFQEIVGYLERQYDDILAEESRIKRNPRFRDNRIHALLYFIPPTGHALREMDIELMRRLSPRVNVIPVVGKADSLTPSELKGFKKRIMEDIDYYNIPIYNFPYDVEEDDEETIQDNSELRSMLPFAVIGSEEEVEIDGEPVRARIYPWGIVEVDNPQHSDFSRLRSALLSSHLSDLKSLTHDLLYETYRTEKLSRTV---NPETGDSSLLPQ---ELASQSVRLKEEQ-------------------------------------------------------------------------------------------------------------------------------------------------------------------------------------------
>A0A0C3E2X3	365	0.682	9.023E-106	0	340	528	0	316	368
MS--FAGRRRGnkIKKGVQFTLMVVGASGTGRTTFVNTLCDSEVLAH-------------------KVSDNPDTAHIEEGIRIKPVNVELEEDGVRIALTIVDTPGFGDNIDNEFEFQEIVGYLERQYDDILAEESRIKRNPRFRDNRVHALLYFIPPTGHALREMDIELMRRLSPRVNVIPVIGKADSLTPSELRGFKKRIMEDIEHYDIPIYNFPYDVEEDDEETIQDNSELRALLPFAIIGSEEVIEMDGQTVRARRYPWGIAEVDNPKHSDFSRLRSALLNSHLGDLKSLTHDVLYETYRTEKLSRTVHTDA--AHDSSIL---PEELATQSVRLKEEQ-------------------------------------------------------------------------------------------------------------------------------------------------------------------------------------------
>A0A8E2DVR0	365	0.676	9.023E-106	0	340	528	0	315	369
MS--FAGRRRGnkVKKGVQFTVMVVGASGTGRTTFVNTLCESEVLPHKV-------CD------------SPETAHIEEGIRIKPVNVELEEDGVRIALTIVDTPGFGDNIDNEFAFQEIVGHLERQYDDILAEESRIKRNPRFRDNRVHALLYFIPPTGHALREMDIELMRRLSPRVNVIPVIGKADSLTPSELKGFKKRIMEDIEYYDIPVYNFPYDVEEDDEETIQDNSELRAMMPFSIIGSEEEVEVDGQLVRARIYPWGIVEVDNPKHSDFSRLRGALLNTHLADLKALTHDVLYETYRTEKLSRTVHSD---AQDSSIL---PEELATQSVRLKEEQ-------------------------------------------------------------------------------------------------------------------------------------------------------------------------------------------
>A0A1Y2MC36	365	0.646	9.023E-106	7	340	528	8	317	374
-------RKKNVKKGIQFCLMVCGASGTGRTTFVNTLCGKPVLEHKE-------------------SDDPSTAHVEEGVKIEPVTVELDEEGTRISLTIVDTPGFGDQIDNEASFGEIVGYLERQYDDILAEESRIKRNPRFRDNRVHVLLYFITPTGHGLRELDIELMKRLSPRVNVIPVIGKADSLTPAELAESKKLVMEDIEHYRIPVYNFPYDIEEDDEDTVEENAELRGLMPFAIVGSEDVVEVNGRRVRARQYPWGIVEVDNPRHSDFLAVRSALLHSHLADLKEITHDFLYENYRTEKLSKSVEGGAEAG--SSMNPED---LASQSVRLKEEQ-------------------------------------------------------------------------------------------------------------------------------------------------------------------------------------------
>R7YRJ8	365	0.648	9.023E-106	7	340	528	7	318	376
-------RKKNVKKGIQFCLMVCGASGTGRTTFVNTLCGKKVLHHKEA-------------------DDPHNAHIEEGVRIKPITVELEldEEGTRISLTIVDTPGFGDQIDNEASFSEIVGYLERQYDDILAEESRIKRNPRFRDNRVHVLLYFITPTGHGLRELDIELMRRLSPRVNVIPVIGKADSLTPAELAESKKLVMEDIEHYRIPVYNFPYDIEEDDEDTVEENAELRGLMPFAIVGSEEVVEVNGRRVRARQYPWGVVEVDNPRHSDFLAVRSALLHSHLADLKEITHDFLYENYRTEKLSKSVEGGAAA--DSSMHPED---LASQSVRLKEEQ-------------------------------------------------------------------------------------------------------------------------------------------------------------------------------------------
>A0A146HHE2	365	0.678	9.023E-106	0	340	528	37	351	402
MS--FAARRRGNKvKGVQFTLAVVGASGTGRTTFVNTLCESEVLGH-------------------KVSDEPADAHVEQPVTIKPVNVELEEDGVRIALTVVDTPGFGDNIDNEFAFQEIVGYLERQYDDILAEESRIKRNPRFRDNRVHALLYFIPPTGHSLREMDIELMRRLSPRVNVIPVIGKADSLTPSELKGFKKRIMEDIEHYDIPVYNFPYDIEEDDEDTIQDNSELRALLPFAVIGSDEEVEVDGQLVRARIYPWGIAEVDNPKHSDFSRLRSALLNSHLADLKSLTHDVLYETYRTEKLSRSVHSDV---QDSSIL---PEEMANQSVRLKEEQ-------------------------------------------------------------------------------------------------------------------------------------------------------------------------------------------
>A0A0D7BQR8	364	0.664	1.232E-105	0	340	528	0	315	367
MS--FAGRRRAnkVKKGVQFTLMVVGASGTGRTTFVNTLCESEVLQH-------------------KISDDPTTAHVEEGIRIKPANVELEEDGARVALTIVDTPGFGDNIDNEFAFQEIVGYLERQYDDILAEESRIKRNPRFRDNRIHALLYFIPPTGHSLREMDIELMRRLSPRVNVIPVIGKADSLTASELKSFKKRIMEDIEHYDIPVYNFPYDVEEDDEETIQDNSELRAMLPFAIIGSEEEVEIDGQPVRARIYPWGIAEVDNPKHSDFSRLRSALLNSHLADLKSLTHDVLYETYRTEKLSRNVHND---PHDQSILPED---MANQSVRLKEEQ-------------------------------------------------------------------------------------------------------------------------------------------------------------------------------------------
>A0A0A1TJG3	364	0.636	1.232E-105	0	340	528	0	319	381
MSSnTMVRRKKNVKKGIQFCLMVCGASGTGRTTFVNTLCGKDVLEHKES------DDAH-------------DAHNEEGVKIKPVTVELEldEEGTRISLTIVDTPGFGDSIDNEASFAEIVGYLERQYDDILAEESRIKRNPRFRDNRVHAMLYFITPTGHGLRELDIELMKRLAPRVNVIPVIGRADSLTPAELAESKKLVMEDIEHYRIPVYNFPYDVDEDDEDTVEENAELRGLMPFAIVGSEDVVEIGGRRVRARQYPWGVVEVDNPRHSDFLAIRSALLHSHLADLKEITHDFLYENYRTEKLSKSV--DGPGGVDSSM---NPEELASQSVRLKEEQ-------------------------------------------------------------------------------------------------------------------------------------------------------------------------------------------
>UPI001AD60864	364	0.437	1.232E-105	0	326	528	125	425	465
LPDQVHQ--KSVKKGFEFTLMVAGESGLGKSTLVHSLFLTDLY--KDRKLLSAEE------------------HISQTVEILKHTVDIEEKGVKLKLTIVDTPGFGDAVNNSECWKPITDYVDQQFEQYFRDESGLNRK-NIQDNRVHCCLYFISPFGHGLRPVDVGFMKALHEKVNIVPLIAKADCLVPSEIRKLKERIREEIDKFGIHVYQFPECDSDEDEDFKQQDRELKESAPFAVIGSNTVVEAKGQRVRGRLYPWGIVEVENQAHCDFVKLRNMLIRTHMHDLKDVTCDVHYENYRAHCIQQM---TSKLTQDSRMESPIP---------------------------------------------------------------------------------------------------------------------------------------------------------------------------------------------------------
>A0A8H7MXF9	364	0.643	1.232E-105	7	340	528	127	436	493
-------RKKNVKKGIQFCLMVCGASGTGRTTFVNTLCGKPVLEHKE-------------------SDDPSTAHVEEGVKIQPVTVELDEEGTRISLTIVDTPGFGDQIDNEASFGEIVGYLERQYDDILAEESRIKRNPRFRDNRVHVLLYFITPTGHGLRELDIELMKRLSPRVNVIPVIGKADSLTPAELAESKKLVMEDIEHYRIPVYNFPYDIEEDDEDTVEENAELRGLMPFAIVGSEDVVEINGRRVRARQYPWGIVEVDNPRHSDFLAVRSALLHSHLADLKEITHDFLYENYRTEKLSKSVEGGAEAG--SSMNPED---LASQSVRLKEEQ-------------------------------------------------------------------------------------------------------------------------------------------------------------------------------------------
>G0S572	364	0.439	1.232E-105	8	410	528	198	574	580
--------RKSVRKGFNFNVMVVGESGLGKSTLVNTLFNTSLYPPKE-------------------RKGPSLDIVPKTVQIQSISADIEEAGVRLRLTVVDTPGFGDFVNNDESWRPIVDNIEQRFDAYLDAENKINR-HNIVDNRIHACVYFIQPTGHSLKPLDIEVMKRLHTKVNLIPVIAKADTLTDEEVTAFKQRILADIKYHNIQIFEGP-RYELDDEETIAENNEIMSKVPFAVVGANTEVvNADGRRVRGRKYPWGIIEVDNEEHCDFVKLRQMLIRTHMEELKEHTNNVLYENYRTDKLLAMG-----VSQDPSVFKE-VNPAVKQEeERLLHEQKLAKMEAEMKMVFQQKVAEKEAKLRQSEEELYARHREMKEQLERQRMELEEKKARLE-SGRPLEKEPKRK---------------------------------------------------------------------------------------------------------------------
>A0A3S0ZKR7	364	0.409	1.232E-105	8	397	528	223	590	615
--------RKSVKRGFEFTLMVVGESGLGKSTLINSLFLTDLY--------------------SAEYPGP-SHRIQKTVKVDTTYVTLKENGVQLRLTIVDTPGFGDAVDNSNCWSPVTDFIDSKYEEFLNAESRVNRN-TTADTRVHCCLYFIAPTGHGLKPLDVEFMKRLHDKVNIIPLIAKADTLTPDECREFKKTILNEIAQHKIRIYEFP---DCDDEEEMKVQKRLRERVPFAVVGSNRVIEVGGKRVRGRQYPWGIVEVENLEHNDFIALRNMVIRTHMQDLKDVTNNVHYENFRYNKLAPSGADgnKIKPGSLTKDPlSQMAEERAEHNAKMKKMEAEMEQVFEMKVKEKKQKLKDSEADLQKRSEQMKKGLEQQQKELDDKWEEFKREKALW----------------------------------------------------------------------------------------------------------------------------------
>A0A2U9B9X9	364	0.328	1.232E-105	8	507	528	131	600	1121
--------RKSVKKGFDFTLMVAGESGLGKSTLVNSLFLTDL--HKDRKLLNAEE------------------RISQTVEITKHTVDIEEKGVKLKLTIVDTPGFGDAVNNTECWRPVTDYIHQQFEQYFRDESGLNRK-NIQDNRVHCCLYFIPPFGHGLRPVDVEFMKALQDKVNVVPLIAKADCLTPSEIKKLKEQLREEIDKYGIKIYQFLDCDSDEDEEFKQQDKELKESTPFAVIGSNTVVEARGQRVRGRLYPWGIVEVENPSHCDFVKLRTMLIRTHMHDLKDITGDCHYENYRAQCIQTMTSSSGAnpeRSAPSSGMYKLEIELKRGHNLAVRDRGGSSDPYVKIRLANKDVFRSKTIHKNLNPVWDEKTTVIMDSLSEPLNIKVFDYDFGLQDDFMGSaylylESLEQHRTIPLTLVLkdpqypCEDLGSL-ELAVTLT----PKDSPIEERRDSTTMLLRR--SWKR-------STKQQQSM---------RLSEMHRKSQLWRGIVNIAL--------------------
>UPI0010A09D1A	364	0.438	1.232E-105	8	328	528	843	1152	1186
--------RKSVKKGFDFTLMVAGEAGLGKSTLVNSLFLTDLY--KDRKLLNAEE------------------RILQTVEITKHVVDIEEKGVKLRLTIVDTPGFGDALNNTECWKPVADYVDQQFEQYFRDESGLNRK-NILDNRVHCCLYFISPFGHGLRPLDVEFMKALHQRVNIVPVLAKADTLMPSEVERMKNKIRDEIDQFGIRIYQFPECDSDEDEDFKLQDQALKESIPFAVIGSNTVVETKGRRIRGRLYPWGIVEVENPLHCDFVKLRTMLVRTHMQDLKDVTRETHYENYRAQCiqsMTRMVVKernrnklTRESGTDFPIPAIPSTP-------------------------------------------------------------------------------------------------------------------------------------------------------------------------------------------------------
>A0A1Y2GVM6	364	0.724	1.682E-105	0	307	528	0	287	295
MAHRIG-RRKNVKKGFQFTLMVVGASGLGRTTFINTLCDADVVPKRE---CDEPEMAHVEENI----------------KIKPYTVELDEDGVKISLTVVDTPGFGDMIDNEYCFQEILGYLERQYDDILSEESRIKRNPRFRDNRVHALLYFITPTGHSLREIDIELMKRLSPRINVIPVIGKADTFTPVELADFKKRVMEDIEHHNIPIYNFPYDPEEDDEETVEENSELRSLLPFALIGCEEEIMVNGRKVRGRQYPWGIVEVDNTQHCDFAKLRFALLSSHLQDLKEITHDYLYENYRTEKLSR----------------------------------------------------------------------------------------------------------------------------------------------------------------------------------------------------------------------------
>A0A317XLC3	364	0.645	1.682E-105	0	340	528	0	311	359
MA----SRRRAAKKGVSFCLMVVGASGTGKTTFVNTLCDSEVIGH-------------------KISDNPETAHIEEGIRIKPVNVELEEDGMRIGLTIVDTPGFGDNIDNEYAFSEIVGFLERQYDDILAEESRIKRNPRFRDNRVHALLYFITPTGHSLREMDIELMRRLSPRVNVIPVIGKADSMTLSEKQDFKKRVMEDIEHYGIPVYNFPYDVEEDDEDTIADNSELRAMMPFAIVGSEEEVVMNGEPVRARRYPWGIVEVDNPKHSDFARLRSALLSTHLSDLKEITHDFLYENYRTEKLSRTVHSDYA---DTSIP---GEELANQSVRLKEEQ-------------------------------------------------------------------------------------------------------------------------------------------------------------------------------------------
>A0A168RG50	364	0.685	1.682E-105	0	340	528	0	323	372
MTHRLGGRRKNVKKGFQFTLMVVGASGTGRTTFVNTLCDSNVLAKK---ICDNPEEAHNEEGI----------------TIKPVSVELDEDGVRISLTIVDTPGFGDNIDNEFCFQEIVGYLERQYDDILAEESRIKRNPRFRDNRVHALLYFISPTGHALREIDIELMRRLSPRVNVIPVVGRADSLIPQELKDFKRRasrmgcVMEDIEHYNIPIYNFPYDVEEDDEDTIEENSELRALLPFSIIGSDEEIVVGGRTVRGRQYPWGAVEVDNPQHSDFARLRSALLSTHLQDLKEITHDFLYENYRTEKLSRTVNGGGE--QDDT--AVNAEDTANQNVRMKEEQ-------------------------------------------------------------------------------------------------------------------------------------------------------------------------------------------
>A0A6A6RJQ1	364	0.643	1.682E-105	7	340	528	8	317	374
-------RKKNVKKGIQFCLMVCGASGTGRTTFVNTLCGKQVLEGKD-------------------SDDPSSAHLEEGVKIKPVTVELDEEGARISLTIVDTPGFGDQIDNEASFGEIVGYLERQYDSILAEESRIKRNPSIRDNRVHVLLYFITPTGHGLRELDIELMKRLSPRVNVIPVIGKADSLTPAELAESKKLVMEDIEHYRIPVYNFPYDIEEDDEDTVEENAELRGLMPFAIVGSEDVIEVNGRRVRARQYPWGLVEVDNPRHSDFLAVRSALLHSHLADLKEITHDFLYENYRTEKLSKSV--DGGATADSSMAPED---LASQSVRLKEEQ-------------------------------------------------------------------------------------------------------------------------------------------------------------------------------------------
>M2SU72	364	0.634	1.682E-105	7	340	528	9	319	375
-------RKKNVKKGIQFCLMVCGASGTGRTTFVNTLCGNQVLGHKEV-------------------DDPTTAHVEEGVKIKPITVELDEEGTRISLTIVDTPGFGDQIDNEASFSEIVGYLERQYDGILAEESRIKRNPRFRDDRVHVLLYFITPTGHGLRELDIELMKRLSPRCNVIPVIGKADSLTPAELAESKKLVMEDIEHYRIPVYNFPYDVEEDDEDTVEENAELRGLMPFAIVGSEDIVEVNGRRVRARQYPWGIVEVDNPRHSDFLAVRSALLHSHLADLKEITHDFLYENYRTEKLSKSVEG-GAASNDSSMNPED---LASQSVRLKEEQ-------------------------------------------------------------------------------------------------------------------------------------------------------------------------------------------
>UPI001863E983	364	0.471	1.682E-105	8	308	528	144	423	485
--------RKSVKKGFAFTLMVAGESGLGKSTLINSLFLTDLY--KDRKVLNAEE------------------RITQTVEITKHTIGIEEKGVKLKLTIVDTPGFGDAVNNTESWRAVVDYIDQQFEQYFRDESGLNRK-NIQDNRVHCCLYFISPYGHGLRPVDVEFMKALHEKVNIVPVLAKADCLTPRELTRKKIKIREEIETFGIKIYQFPECDSDEDEEFRLQDQELKDSIPFAVVGSNILVESKGRRFRGRMYPWGVVEVENPAHSDFLKLRNMLVRTHMQDLKDVTRETHYENYRAQCIQNM---------------------------------------------------------------------------------------------------------------------------------------------------------------------------------------------------------------------------
>A0A4S4M3V1	364	0.452	1.682E-105	8	413	528	599	978	984
--------RKSVRKGFQFTAMVVGESGLGKSTLINTLFDTPLYPSKV--------------------PLPPNAERPQTVAIESISADIEENGVRLRLTVVDTPGFGDFVNNDDSWKPIVENIESRFDSYLEQENRVNRL-KIVDNRVHACLYFIQPTGHSLKPLDIEFMRRLHTKVNLIPVIAKADTLTDEEIAEFKSRILADIAYHNIHIFQAP-TYENEDEETIAEAEEIAGKIPFAIVGSDKAVdTPDGRTVRGRSYPWGVIEVDNEEHCDFVKLRQMLVRTYMEELREYTNDVLYENWRTEKLLSMG-----VAQDSSVFKEVNPALRMQEERVLHEAKLAKMEAEMKMVFQQKVQEKEAKLKQSEEELYARHREMKDALDKQRADLEEKKRKIESGRPLTPEKPTQKSRK------------------------------------------------------------------------------------------------------------------
>A0A8H3GNF8	364	0.656	2.297E-105	0	340	528	0	314	364
MAYRHRG-RKNAKKGIQFTLMVVGASGTGRTTFVNTLCESEVLAH-------------------KISDNAESAHIEEGIRIKPVNVELEEDGTRIALTIVDTPGFGDNIDNEFAFQEIVGYLERQYDDILAEQSRIKRNPRFRDNRVHALLYFIPPTGHALREMDIELMRRLSPRVNVIPVIGKADSLTPAELKGFKKRVMEDIEHYGIPVYNFPYDVEEDDEETIQDNAELRAMLPFAIVGSNDEVEIDGQPVRARIYPWGVVEVDNPKHSDFSRLRSALLNSHLMDLKSLTDDVLYETYRTEKLSSMVHAD---NTDDSILPED---LATQSVRLKEEQ-------------------------------------------------------------------------------------------------------------------------------------------------------------------------------------------
>A0A2H3IU27	364	0.664	2.297E-105	0	340	528	0	313	364
MS--FAGRRRGnkVKKGVQFTVMVVGASGTGRTTFVNTLCESEVLSH-------------------KVSDSPETAHVEEGIRIKPVNVELEEDGIRIALTIVDTPGFGDNIDNEFAFQEIVGYLERQYDDILAEESRIKRNPRFRDNRVHALLYFIPPTGHALREMDIELMRRLSPRVNVIPVVGKADSLTPSELKGFKKRIMEDIEYYDIPVYNFPYDIEEDDEETIQDNSELRAMMPFAIVGSEEEVEIDGEPVRARIYPWGIVEVDNPKHSDFSRLRGALLNTHLADLKALTHDVLYETYRTEKLSK-----HADTQDSSIL---PEELATQSVRLKEEQ-------------------------------------------------------------------------------------------------------------------------------------------------------------------------------------------
>A0A067P2E6	364	0.674	2.297E-105	0	340	528	0	313	365
MIPRRRGNK--AKKGVQFTVMVVGASGTGRTTFVNTLCESEVLPHK---ICDNPETAQVEEGI----------------RIKPVNIELEEDGVRIALTIVDTPGFGDNIDNEFAFQEIVGYLERQYDDILAEESRIKRNPRFRDNRVHALLYFIPPTGHSLREMDIELMRRLSPRVNVIPVIGKADSLTPSELKGFKKRIMEDIEHYDIPVYNFPYDVEEDDEETIQDNSELRALLPFAIIGSEEEVEIDGQLVRARIYPWGIAEVDNPKHSDFSRLRSALLGSHLGDLKSLIHDVLYETYRTEKLSRTVHAD---SHDSSIH---PEELASQSVRLKEEQ-------------------------------------------------------------------------------------------------------------------------------------------------------------------------------------------
>A0A1X2GM83	364	0.449	2.297E-105	8	410	528	37	413	420
--------RKSVKKGFQFTCMVVGESGLGKSTLVNTLFNTQLYPPRENVALTH-ESP-------------------QTVEVKSITSDIEENGVKLRLTVVDTPGFGDFVNNEESWKPILDDIESRFDAFLEQENRVNRR-KLADNRIHACIYFISPTGHALKPLDIEFMRRLHTRVNLIPVIAKADTLTEEEVAAFKQRILADINYHKIQIYQAP-TYEYDDQETVAENHEIVSKIPFAVVGSDKEFDVgGGRCVRGRKYPWGIIEVDNEEHCDFVKLRQMLIRTHMEELKEHTNNVLYENYRTEKLAAMG-----IQQDPTVFKE-VNPV--QKMeeeRLAHEQKLAKMEAEMRAVFQAKVQEKETKLKQSEEELYARHKEMKEALEKQRADLEEKRRRLESGRPMTPEKAKKK---------------------------------------------------------------------------------------------------------------------
>A0A397SPG2	364	0.524	2.297E-105	8	330	528	56	351	439
--------RKSVKKGFHFTVMIVGESGLGKSTLVNTLFGTTLYPNK-----------------GEAEPSDET---PKTVEIQSLSADIEENGVKLRLTVVDTPGFGDFVNNEESWKPILENIETRFDAYLEQENRVNRR-KMVDNRVHACIYFIAPTGHSLKPLDVEFMRRLHTKVNLIPVIAKSDTLTEDEIKQFKQRILDDIAYHKIQIYQAP-QYEYDDEETVAENREIISKIPFAIVGSDKEVElPDGRRVRGRKYPWGVIEVDNEEHNDFVKLRQMLIRTHMEELKEYTNDVLYENYRSEKLVTMG-----VQQDQTVFKE-VNPLA-----------------------------------------------------------------------------------------------------------------------------------------------------------------------------------------------------
>UPI000CF83798	364	0.453	2.297E-105	8	329	528	38	338	441
--------RKSVKRGFEFTLMVVGESGLGKSTLINSLFLTDLY---------SPEYP---------GPS---HRIKQTVQVEQSKVLIKEGGVHLLLTIVDTPGFGDAVDNSDCWESVTKYIDGKFEDFLNAESRVNRR-QMPDNRVHCCLYFIAPSGHGLKPLDTQFMKQLHEKVNIIPLIAKADTLTPEECLQFKRQIMKEIQENEIKIYDFP---ETDDEEEMKFVKKIKDRLPLAVVGSNTVIEVDGKRVRGRKYPWGVAEVENSEHCDFLILRNMLIRTHMQDLKDVTNNVHYENFRSQKLADVtcngGDNKNKGALTKPDTTDAMSPL------------------------------------------------------------------------------------------------------------------------------------------------------------------------------------------------------
>A0A164XM14	364	0.492	2.297E-105	8	330	528	56	358	441
--------RKSVRKGFHFTTMVVGESGLGKSTLINTLFNTQLYPAK--------------------EPLPPSAERPKTVSIESISADIEENGVRLRLTVVDTPGFGDFVNNDESWKPIVDNIESRFDAYLEQENRVNRQ-KIVDNRVHACLYFIQPTGHSLKPIDIEFMRRLHAKVNLIPIIAKADTLTDDEVFNFKQRVLADIAFHNIHIFQAP-IYENEDEETVAENEEIASKIPFAVVGSNQEVqTADGRTVRGRSYPWGVIEVDNEDHCDFVKLRQMLIRTYMEELREHTNNVLYENWRSEKLLGMGVvQDISVFKEINPAAKTAEERA-----------------------------------------------------------------------------------------------------------------------------------------------------------------------------------------------------
>UPI0004416FE3	364	0.439	2.297E-105	8	417	528	60	442	445
--------RKSVRKGFQFTAMVVGESGLGKSTLINTLFNTPLYPPK--------------------EPLPPSAERPKTVAIESISADIEENGVRLRLTVVDTPGFGDFVNNDESWKPIVDNIESRFDSYLDQENRVNRQ-KIVDNRVHACLYFIQPTGHSLKQLDIEFMRRLHNKVNLIPVIAKADTMTDEEVADFKARILADIAYHNIHIFQAP-AYENEDEESIAEMEEIISKIPFAVVGSDKLVkTPDGREVRGRAYPWGVVEVDNEDHCDFVKLRQMLIRTYMEELREHTNNVLYENWRSEKLLSMG-----IAQDSSVFKE-VNPAARmQEERIMHEAKLAKMEAEMKMVFQQKVQEKEAKLKQSEEELYARHREMKEALDKQRLDLEDKKRRLESGRPLTPEKT-STGRKKGFL--------------------------------------------------------------------------------------------------------------
>A0A6I8S438	364	0.441	2.297E-105	8	328	528	112	421	455
--------RKYVKKGFEFTLMVAGESGLGKSTLINSLFLTDLYRDR---HILSPE-----------------ERVTQTVEIVKQTVDIQEKGVRLRLTVVDTPGYGDAINNEICWKPVADYIDQQFEQYFRDESGLNRR-NLQDTRVHCCLYFLSPLGHGMRPMDIEFLQALQDKVNIVPILGKADSLTPTELQQKKQRIRDEIDKYGIRIYQFPECDPDEDEDFKQQDIELKKSIPFAVIGSNTIIEVNGRRVRGRMYPWGVVEVENEEHCDFIKLRTMLIRTHMQDLKDVTRETHYENYRAQCIQNLTqrvvrernrnKLTRESGTDFPIPSMPPSP-------------------------------------------------------------------------------------------------------------------------------------------------------------------------------------------------------
>A0A6J2W433	364	0.465	2.297E-105	8	308	528	135	414	478
--------RKTVKKGFAFTLMVAGESGLGKSTLVNSLFLTDLYKDR--------KVPNAEERI------------AQTVHITKHTVSIEEKGIKLRLTIVDTPGFGDAVNNTESWKPIEDYIDQQFEQYFRDESGLNRK-NIQDNRVHCCLYFISPYGHGLRPMDVEFMKALHEKVNIVPVLAKADSLTPAEVRRKKLKIREEIEKFGINIYQFPECDSDEDEEFKRQDQELKDSIPFAVIGSNVIVENKGKRFRCRQYPWGMVEVENPAHSDFLKLRNMLVRTHMQDLKDVTRETHYENYRAQCIQSM---------------------------------------------------------------------------------------------------------------------------------------------------------------------------------------------------------------------------
>A0A8I6RQ38	364	0.380	2.297E-105	8	416	528	80	475	493
--------RKAVKKGFDFTLMVVGESGLGKSTLINSMFLADIY--------------------SADYPGP-SQRIKKTVQVETSRTLLKENTVNLTLTIVDTPGFGDAVDNSNCWQPIIDYIQSRYEEFLNAESRVNRKTQALDTRVHCCLYFIAPSGHGLKPLDVEFMQRLQDKVNIIPVIAKADTMTPEECAHFKKQILNELAQHKIKIYEFP-DTEEDTEGGKLNGKKLKDRVPMAIVGSNTVVEVDGKKIRGRKYPWGVAEVENLEHCDFIALRDMLIRTHLQDLKDVTNNVHYENYRCRKLAGLGqDPKQRASNKNPLAQMEEEkrehDIKMKKMETEMEQVFEMKVKEKKQKLLDSEADLQRRHEQMRKTLEVQIKELEDKRKALEAEKLAWEQSNGVSleELRRRSLERecPVIRARSA---------------------------------------------------------------------------------------------------------------
>A0A8I6RT34	364	0.388	2.297E-105	8	418	528	239	628	641
--------RKAVKKGFDFTLMVVGESGLGKSTLINSMFLADIY--------------------SADYPGP-SQRIKKTVQVETSRTLLKENTVNLTLTIVDTPGFGDAVDNSNCWQPIIDYIQSRYEEFLNAESRVNRKTQALDTRVHCCLYFIAPSGHGLKPLDVEFMQRLQDKVNIIPVIAKADTMTPEECAHFKKQILNELAQHKIKIYEFP-DTEEDTEGGKLNGKKLKDRVPMAIVGSNTVVEVDGKKIRGRKYPWGVAEVENLEHCDFIALRDMLIRTHLQDLKDVTNNVHYENYRCRKLAGLGQDPKQRASNKNPLAQMEEEKREHDIKMKKMETEMEQVFEMKVKEKKQKLLDSEADLQRRHEQMRKTLEVQIKELEDKRKALEAEKLAWEQSNGVSlEELRRRSLERDSVD-------------------------------------------------------------------------------------------------------------
>A8N208	363	0.673	3.136E-105	0	340	528	0	315	367
MS--FAGRRRGnkAKKGVQFTLMVVGASGTGRTTFVNTLCESEVLHH-------------------KVADNATTAHIEEGIRIKPVPVELEEEGVRIALTVVDTPGFGDNIDNEFAFQEIVGYIERQYDDLLAEESRIKRNPRFKDNRIHALLYFIPPTGHSLREMDIELMRRLSPRVNVIPVIGKADSLTPSELKGFKKRIMEDIEYYDIPIYNFPYDVEEDDEETIQDNSELRSMLPFAIVGSEEEIEIDGQPVRARIYPWGIVEVDNPKHSDFSRLRSALLNSHLADLKSLTHDVLYETYRTEKLSRTVNAD---SADSSLL---PEELASQSVRLKEEQ-------------------------------------------------------------------------------------------------------------------------------------------------------------------------------------------
>UPI001888D2A7	363	0.434	3.136E-105	8	331	528	33	333	369
--------RKSVKKGFDFTLMVAGESGLGKSTLVNSLFLTDL--HKDRKLLNAEE------------------RVAQTVEISRHTVDIEEKGVKLRLTIVDTPGFGDAVNNSECWRPVSEYIEQQFEFYFRDESGLNRK-NIQDHRVHCCLYFIPPFGHGLRPVDVEFMKALQEKVNVVPLIAKADCLTPPEVKRLKEKLREEIDEYGIKVYQFPDCDSDEDDEFKRQDRELKASCPFAVIGSNTVVEARGQRVRGRLYPWGIVEVENPSHCDFVKLRTMLIRTHMHDLKDVTSEGHYESYRAQCIHALsGRmnPDRRV--QSPLPPP---PLSS----------------------------------------------------------------------------------------------------------------------------------------------------------------------------------------------------
>A0A1X6NGG8	363	0.670	3.136E-105	0	340	528	0	315	369
MS--FAGRRRGnkVKKGVQFTVMVVGASGTGRTTFVNTLCESEVLPH-------------------KVSDSPDSAHVEEGIRIKPVNVELEEDGVRIALTIVDTPGFGDNIDNEFAFQEIVGHLERQYDDILAEESRIKRNPRFRDNRVHALLYFIPPTGHALREMDIELMRRLSPRVNVIPVIGKADSLTPSELRGFKKRIMEDIEYYDIPVYNFPYDIEEDDEETIQDNSELRAMMPFSIVGSEEEVELEGQLVRARIYPWGIVEVDNPKHSDFSRLRGALLNTHLADLKALTHDVLYETYRTEKLSRTVNSDT---QDSSIL---PEELATQSVRLKEEQ-------------------------------------------------------------------------------------------------------------------------------------------------------------------------------------------
>A0A165EDH0	363	0.673	3.136E-105	0	340	528	0	315	372
MS--FAGRRtrNKVKKGVQFTVMVVGASGTGRTTFVNTLCESEVLSHKV-------CD------------SPETAHVEEGIRIKPVNVELEEEGVRIALTIVDTPGFGDNIDNEFAFQEIVGYLERQYDDILAEESRIKRNPRFRDNRVHALLYFIPPTGHALREMDIELMRRLSPRVNVIPVIGKADALTPSELRGFKKRIMEDIEYYDIPVYNFPYDIEEDDEETIQDNSELRAMMPFAIIGSEEEVEIDGQPVRARIYPWGIVEVDNPKHSDFSRLRGALLNTHLADLKALTHDVLYETYRTEKLSRTVHADAP---DSSIL---PEELATQSVRLKEEQ-------------------------------------------------------------------------------------------------------------------------------------------------------------------------------------------
>A0A6A6ZBB8	363	0.625	3.136E-105	0	340	528	0	317	373
MSSTLkTRRKKNVKKGIQFCLMVCGASGTGRTTFVNTLCGKKVLEHKE-------------------SDDPTVAHIEEGVKIQPITVELDEEGTRISLTIVDTPGFGDQIDNEASFQEIVGYLERQYDGILAEESRIKRNPRFRDDRVHVMLYFITPTGHGLRELDIELMKRLSPRCNVIPVIGKADSLTPAELAESKKLVMEDIEHYRIPVYNFPYDIEEDDEDTVEENAELRGLMPFAIVGSEDIVDVNGRRVRARQYPWGIVEVDNPRHSDFLAVRSALLHSHLADLKEITHDFLYENYRTEKLSKSVEG--GTADNSSMNPED---LASQSVRLKEEQ-------------------------------------------------------------------------------------------------------------------------------------------------------------------------------------------
>G1XLH7	363	0.637	3.136E-105	0	340	528	0	317	376
MSGLSATRKkKNIKKGIQFCLMVCGASGTGRTTFVNTLCGQKVLSSKE-------CD------------DPTSAHQEEGVRIKPVTVELDEEGTRISLTIVDTPGFGDLIDNEASFSEIVGYLERQYDHILAEESRIKRNPRFRDNRVHALLYFITPTGHGLRELDIELMKRLSPRVNVIPVIGKADSLTPSELAESKKLIMEDIEHYRIPVYNFPYDVEEDDEDTVEENAELRGLMPFAIVGSEDIVEVGGRKVRARQYPWGIVEVENPRHSDFLAIRSALLHSHLADLKEITHDFLYENYRTEKLSKSVDGGAAE--DSTMNPED---LASQSVRLKEEQ-------------------------------------------------------------------------------------------------------------------------------------------------------------------------------------------
>M1W5B9	363	0.631	3.136E-105	1	340	528	4	322	384
-ATKMIRRKKNVKKGIQFCLMVCGASGTGRTTFVNTLCNKDVLTHKNA-------------------DDPTDAHVEDSVKIKPVTVELEldEEGTRISLTIVDTPGFGDQIDNEASFSEIVGYLERQYDDILAEESRIKRNPRFRDNRVHAMLYFITPTGHGLRELDIELMKRLAPRCNVIPVIGRADSLTPAELAESKKLVMEDIEHYRIPVYNFPYDIEEDDEDTVEENAELRGLMPFAIVGSEDIVEIGGRKVRARQYPWGVVEVDNPRHSDFLAIRSALLHSHLADLKEITHDFLYENYRTEKLSKSVDGTTGNMDNS----MNPEDLASQSVRLKEEQ-------------------------------------------------------------------------------------------------------------------------------------------------------------------------------------------
>F4NVA9	363	0.431	3.136E-105	0	402	528	22	392	407
LPQQFH--RKALKKGFQFTLMVVGESGLGKSTLVNTLFGTILYPLKEAR-----------------EPSPDT---PKTVEVQSISADLEENGVKLKLTCIDTPGFGDFVNNEESWRPILENIEARFDAFLEQENRVNRK-RIIDTRVHACLYFIAPTGHSLKPLDIEFMKRLAGRVNLIPVIAKSDTLTEEEIKAFKARILEDIAFHNISIYQ-PPTHEIDDPETIQENLEIISKIPFAVVGSDKEVEVAGKKIRGRKYPWGIIEVDNETHCDFVKLRQMLIRTHMEELKENTNEVLYEHYRMQKLAEVGPLDNVESGVSPLSKFEQE-------RLAHEQKMAKMEAEMKAVFQQKVAEKEAKLKQSEDELYARHREMKEQLERQRIELDDRKKSI-LTGRP-----------------------------------------------------------------------------------------------------------------------------
>A0A3P9MB19	363	0.455	3.136E-105	8	330	528	38	339	439
--------RKSVKRGFEFTLMVVGESGLGKSTLINSLFLTDLY---------SPEYP---------GPS---HRIKQTVQVEQSKVLIKEGGVQLLLTIVDTPGFGDAVDNSGCWKSVMDYIDSKFEDFLNAESRVNRR-QMPDSRVHCCLYFIAPSGHGLKPLDTEFMKYLHEKVNIIPLIAKADTLTPEECQQFKRQIMKEIQENEIKIYEFP---ETEDEEEMKMVKKIKDRLPLAVVGSNTIIEVDGKRVRGRKYPWGVAEVENSEHCDFMILRNMLIRTHMQDLKDVTNNVHYENFRSGKLAAVtcnGVENKHNGQLTkTDTSDGMSPLA-----------------------------------------------------------------------------------------------------------------------------------------------------------------------------------------------------
>W5LLD9	363	0.468	3.136E-105	8	308	528	104	383	445
--------RKSVKKGFAFTLMVAGESGLGKSTLINSLFLTDLY--KDRKMLNAEE------------------RITQTVEIIKHTIGIEEKGVKLKLTIVDTPGFGDAVNNTESWRPIVDFVEQQFEQYFRDESGLNRK-NIQDNRVHCCLYFISPYGHGLRPIDVEFMKALHEKVNIVPVLAKADCLTPAELSLKKIKIREEIERFGIHIYQFPDCDSDEDEEFKLQDQELKESIPFAVVGSNILVESKGRRFRGRTYPWGVVEVENPAHSDFLKLRNMLVRTHMQDLKDVTRETHYENYRAQCIQKM---------------------------------------------------------------------------------------------------------------------------------------------------------------------------------------------------------------------------
>UPI00138FA69A	363	0.509	3.136E-105	8	319	528	30	320	447
--------RKSVKKGFEFTVMVVGESGLGKSTLLNSLFLTDLYTPSSY--------PSIKEKL------------NKTVEVKPCTVELKEGGVRLRLTVVDTPGFGDAVDNTDCWKPVIKYIDSKFEEHLNAESRVQRSP-FPDNRVHCCLYFISPTGHSLKPLDIEFMKKLHNKVNIVPVISKADTLTTEECTRFKKQILQEIKENNISIYEFPDLGGEEDAELDAVN--MRDKVPFAVVGSNTVLEVNGKRVRARVYPWGVVEVENVEHCDFVALRNMLIRTHMQDLKDVTNDAHYENYRCDKLASMtvGSPSSSPSHVS----------------------------------------------------------------------------------------------------------------------------------------------------------------------------------------------------------------
>UPI000D72AF7A	363	0.382	3.136E-105	8	425	528	85	474	480
--------RKSVKRGFEFTLMVVGESGLGKSTLINSLFLTDLY--------------------SAEYPGP-SHRIQKTVKVDTTQVTLKENGVQLKLTIVDTPGFGDAVDNSNCWQPVIDFIDSKYDEYLNAESRVNRT-IMPDTRVHCCLYFIAPTGHGLKPLDVEFMKRLHDKVNIIPMVAKADTLTPDECREFKKTILNEIAQHKIRIYEFP---DCEDEEELKAQKRLRDRVPFAVVGSNRVIEVGGKRIRGRQYPWGIVEVENLEHNDFIGLRNMLIRTHMQDLKDVTNNVHYENFRYNKLA----PVTAEGKVKPGSLTK-DPLT-Q--MAEEQQEHNLKMKKMEAEMEQVFEMKVKEKKQKLKDSEADLQKRSEQMKKSLEQQQRELDEKWKAferEKSTWEEQwgeRRRSLENSK-EALPILLS------------------------------------------------------------------------------------------------------
>A0A2P8YLB5	363	0.491	3.136E-105	8	308	528	177	456	538
--------RKSVKRGFDFTLMVVGESGLGKSTLVNSLFLSDLYKDRRI-------------------PDA-IERVEKTTNIEKKTMDIEERGVKLRLTVVDTPGFGDAINCEESWRACCNYIDEQFRQYFTDESGLNRK-NIQDNRVHCCLYFVPPYGHGLRQIDLEFMRRMHRKVNIVPVIAKADTLTSTEIRKLKDRIMADIEDHKIQIYQFPDCDSDEDEEFKQQDRELKACVPFAVVGSNTVIEVAGKKVRGRQYPWGVVEVENPKHSDFIKLRTMLISTHMQDLKDVTQDVHYENFRAQCISQI---------------------------------------------------------------------------------------------------------------------------------------------------------------------------------------------------------------------------
>UPI0008F9ACE6	363	0.416	3.136E-105	8	397	528	205	570	607
--------RKAVKKGFEFTIMLVGESGLGKSTLLNSMFLADIYG---------PEYP---------GPS---HRIKKTIMVETQRCLLKENGVNLVLTVVDTPGFGDAVDNSNCWQPVIEFVESRYDEFLNSESRVNRKPQ-PDTRVHCCLYFIAPSGHGLKPLDVEFMQRLHEKVNIIPIIAKADTLTPDECTQFKKQILNEIAQHKIKIYEFP---ETDDDEDAKQNKILRDRVPFAIVGSNTVIEVNGKKVRGRKYPWGIAEVENLEHNDFIALRNMLLRTHLQDLKDVTNNVHYENFRCRKLAVLGpDGKQGQGFNMNPLAQLEEEKREHDIRIKKLEVEMEQVFEMKVREKKQKVKDSELDLQKRHEQMRKNLEQQIRELEDKKNALKAEILDW----------------------------------------------------------------------------------------------------------------------------------
>A0A4W3JNQ6	363	0.471	4.282E-105	8	308	528	25	304	333
--------RKSVKKGFDFTLMVAGESGLGKSTLVKSLFLTDLY--KDRKLLNAEE------------------RINQTVEIIKHTVDIEEKGVKLKLTIVDTPGFGDAVNNMQSWKPIADYIDQQFEQYFRDESGLNRK-NIQDNRVHCCLYFISPYGHGLRPVDTEFMKALHEKVNIVPVIAKADSLTPIEVKKLKERIRDEIELFGIKIYQFPECDSDEDDDFKQQDKELKESIPFAVIGSNTVVEARGQRVRGRLYPWGIVEVENQSHCDFVKLRNMLIRTHMQDLKDVTWDVHYENFRARCIQEM---------------------------------------------------------------------------------------------------------------------------------------------------------------------------------------------------------------------------
>A0A197KBT6	363	0.660	4.282E-105	0	340	528	0	312	357
MShPRRPGNRKNVKKGFQFTLMVVGASGLGRTTFINTLCDAEVVPKREC-------------------EEPEMAHIEEGIKIKPYTVELDEDGVKISLTVVDTPGFGDMIDNEYCFQEILGYLEQQYDDILSEESRIKRNRRFRDNRVHALLYFIAPTGHSLREIDIELMKRLSPRINIIPVIGKSDSLTSGELADFKKRVMEDIAHHKIPIYNFPYDPEEDDDETVEENSELRSLLPFALIGCEEEVTVNGRKVRGRQYPWGVVEVDNPQHCDFVKLRYALLSSHFQDLKEITHDYLYENYRTEKLSRSTD---SASDNDSGE-EDEHS------RLKEEQ-------------------------------------------------------------------------------------------------------------------------------------------------------------------------------------------
>A0A1W4WZ12	363	0.464	4.282E-105	8	340	528	28	343	358
--------RKSVKKGFEFTLMVVGESGLGKSTLVNSLFLTDLYPER--------IVPDAIEKG------------KQTVKLDASTVEIEERGVKLRLTVVDTPGYGDAIDNTDCFKAIIRYIDEQFERFLRDESGLNRR-NIVDNRIHCCFYFISPFGHGLKPLDIEFMKQLHNKVNIIPVIAKADVLTKKEMQRLKNKVMDEIRDNGIKIYQLPECDSDEDEEYKEQVRQLKQAVPFAVCGSNTMMEVKGRKVRGRLYPWGVVEVENPEHCDFIKLRTMLI-THMQDMQEVTHEVHYENYRSERLAKGAPPPTPTSKRNTIsengsISEKDRILAEKEAELKKMQ-------------------------------------------------------------------------------------------------------------------------------------------------------------------------------------------
>R9NYR8	363	0.645	4.282E-105	0	340	528	8	319	367
MA----ARRRAAKKGVSFCLMVVGASGTGKTTFVNTLCDSEVIGH-------------------KVSDNPETAHIEEGIRIKPVHVELEEDGMRIGLTIVDTPGFGDNIDNEYAFSEIVGFLERQYDDILAEESRIKRNPRFRDNRVHALLYFITPTGHSLREIDIELMRRLSPRVNVIPVIGKADSMTLNEKQEFKKRIMEDIEHYGIPVYNFPYDVEEDDEETIADNSELRGLMPFAIVGSEEDVVVNGEPVRARKYPWGIVEVDNPKHSDFARLRSALLNTHLTDLKEITHDFLYENYRTEKLSRTVHSDYA---DTSIP---GEELANQSVRLKEEQ-------------------------------------------------------------------------------------------------------------------------------------------------------------------------------------------
>UPI001C7B15D6	363	0.659	4.282E-105	0	340	528	0	317	369
MS--FAGRRRGnkAKKGVQFTLMVVGASGTGRTTFVNTLCESEVLPHKVSDD---PETAHVEERIS----------------IKPVTVELEEDGVRIALTIVDTPGFGDNVDNEFAFQEIVGYLERQYDDILAEESRIKRNPRFRDNRIHALLYFIPPTGHSLREMDIELMRRLSPRVNVIPVVGKADSLTPSELKGFKKRVMEDIEHYDIPVYNFPYDVEEDDEETIQDNSELRALLPFAIIGSEEEVEIDGQLVRARIYPWGIVEVDNPKHSDFSRLRSALLNSHLGDLKSLTHDVLYETYRTEKLSRTVHStDTNG--DNSIL---PDELASQSVRLKEEQ-------------------------------------------------------------------------------------------------------------------------------------------------------------------------------------------
>A0A550C9J0	363	0.673	4.282E-105	0	340	528	0	316	372
MS--FAGRRmgNKVKKGVQFTLMVVGASGTGRTTFVNTLCESEVLAH-------------------KISDDPETAHVEQNIRIKPVNVELEEDGVRIALTIVDTPGFGDNIDNESAFREIAGYLERQYDDILAEESRIKRNPRFRDNRVHALLYFIPPTGHSLREMDIELMRRLSPRVNVIPVIGKADSLTPSELKAFKKRIMEDIEYYDIPIYNFPYDVEEDDEETVQENSELRALLPFAIIGSEEEVMIDGQPVRARIYPWGIAEVDNPKHSDFSRLRGALLSSHLSDLKSLIHDVLYETYRTEKLSRTVHSI--DATDSSIL---PEELASQSVRLKEEQ-------------------------------------------------------------------------------------------------------------------------------------------------------------------------------------------
>A0A545A3N4	363	0.634	4.282E-105	0	340	528	0	322	382
MSSPLSAikirRKKNVKKGIQFCLMVCGASGTGRTTFVNTLCGKKVL-------------------VGKDADDPVNAHIEEGVKIKPITVELEldEEGTRISLTIVDTPGFGDQIDNEVSFSEIVGYLERQYDDILAEESRIKRNPRFRDNRVHALLYFITPTGHGLRELDIELMRRLSPRVNVIPVIGKADSLTPAELAESKKLVMEDIEHYRIPVYNFPYDIEEDDEDTVEENAELRGLMPFAIVGSEETVEITGRKVRARQYPWGVVEVDNPRHSDFLAIRSALLHSHLADLKEITHDFLYENYRTEKLSKSVEG--MTGTESSMNPED---LASQSVRLKEEQ-------------------------------------------------------------------------------------------------------------------------------------------------------------------------------------------
>A0A1B6DNI7	363	0.392	4.282E-105	8	414	528	98	482	503
--------RKAVKKGFDFTLMVVGESGLGKSTLINSMFLSDVY-------------------CSEY-PGP-SLRVKKTVQVETSKILLKENGVNLTLTIVDTPGFGDAVDNSNCWQPVIDYIESKYEEYLNAESRVNRKACQPDSRVHCCLYFVAPSGHGLKPLDVEFMQRLHDKVNIIPVISKSDTMTPEECAQFKKQILNEIAQHKIKIYQFP---ETEDEEDSKLHRTLRDRVPFAVVGSNTVLEVDGKKVRGRKYPWGVAEVENLDHCDFIALRNMLIRTHLQDLKDVTNTVHYENFRCRSLAGQG-PDGKVMRNSSKNPlvQMEEEKKEHDLKMKKMEKEMEHVFEMKVREKKEKLKESELEMQKRHEQMKKSLDQQIQELEEKKKALEAEKSSWESSNGISlEELRRRSLER-----------------------------------------------------------------------------------------------------------------
>UPI001EE9E5B8	363	0.415	4.282E-105	8	437	528	168	572	610
--------RRAVKKGFEFTLMVVGESGLGKSTLINSMFLADIY---------SPEYP---------GPS---HRIKKTVQVEQCQALLKENGVNLTLTVVDTPGFGDAVDNSNCWQPIVDYIESKYEEYLNAESRVQRQP-MRDHRVHVCLYFIQPSGHGLKPLDIEFMKRLHDKVNIIPVLAKADTMTPDECTYFKKQVLNEIAQHKIKIYEFP---DVDDEELRKSQRALRERVPFAVVGSNTVVEVDGRKIRGRRYPWGVVEVENMEHCDFIALRNMLIRTHMTDLKEVTNNVHYENFRCRKLAGVGVtaSDGTLGKSNRISNKN--PLA-Q----MEEERRDHEAKMKKMEQEMEQVFEMKVKEKTQKLKDSETDLQRRHEQTLRSLEAQKQELE---EKRkafeNEKLAWE---NASGLTLEEMrrrsLEANSREGLTvadEPKRS------------------------------------------------------------------------------------------
>A0A3M0W2W0	363	0.631	4.282E-105	2	340	528	9	331	857
--DHFQQmrirKKKNVKKGVLFSIMVCGASGTGRTTFVNTLCGKKVLQ-------------------SKDADDAANAHVEEGVRIKPVTVELEldEEGTRVSLTIVDTPGFGDQIDNESAFGEIVGFLERQYDDILAEESRIKRNPRFRDNRVHALLYFITPTGHGLRELDIELMKRLSPRVNVIPVIGKADSLTPAELAESKKLVMEDIEHYRIPVYNFPYDIEEDDEDTVEENAELRGLMPFAIVGSEDVLEINGRRVRARQYPWGVVEVENPRHSDFLAIRSALLHSHLADLKEITHDFLYENYRTEKLSKSVDGGVGNAQDSSINPED---LASQSVRLKEEQ-------------------------------------------------------------------------------------------------------------------------------------------------------------------------------------------
>A0A834K571	363	0.461	4.282E-105	8	308	528	626	905	1758
--------RKSVKRGFEFTLMVLGETGLGKSTLINSLFLGDLYKERRIPDAS--------------------ERIDKTTTIEKKTMDIEERGVRLRLTIVDTPGFGDAVNCEDTWKPCLAYIDEQFRQYFTDESGLNRK-NIQDNRVHCCLYFIPPYGHGLRQLDLEVLRRLHRKVNVVPVIAKADTLTTQEVKKLKERILADIEEHEIQIYQFPDCDSDEDEEFKQQDKELKACIPFAVVGSSTVLEVAGRKVHGRQYPWGVVEVENPKHSDFVKLRTMLISTHMQDLKDVTQDVHYENFRAQCISQI---------------------------------------------------------------------------------------------------------------------------------------------------------------------------------------------------------------------------
>A0A6G1PZB1	362	0.458	5.847E-105	8	340	528	27	340	348
--------RKSVKKGFEFTLMVVGESGLGKSTLINSLFLTDLYPERYI--------PGAAEKI------------ERTVQIEASTVEIEERGVKLRLTVVDTPGYGDAINSQDCFKTIIQYIDNQFERYLHDESGLNRR-HIVDNRVHCCFYFISPFGHGLKPLDVEFMKAIHSKVNIVPVIAKADTLTLKERDRLKRRILDEIAEHGIKIYQLPDADSDEDEEFKEQTRVLKASIPFAVIGSNQLIEVKGKKIRGRLYPWGVVEVENPEHNDFLKLRTMLV-THMQDLQEVTQDLHYENFRSERLKRVGRavDEEVMDKDQILLQKEAElrrmqEMIAQ----MQAQ-------------------------------------------------------------------------------------------------------------------------------------------------------------------------------------------
>UPI0009E37D7E	362	0.460	5.847E-105	8	331	528	15	316	351
--------RKSVKKGFEFTLMVVGESGLGKSTLINSLFLTDLYTDR--------KLPKAADSI------------KRTVKIETSTVEIEERGVKLRLTIVDTPGYGDGMDNKDSFKPILDYVNDQFESYLKDESGLNRR-HIVDTRVHCCFYFVAPTGHGLKPLDIEFMKQLHDKVNIVPVIGKADTLTPTELDSMKRRILDEIEEQGIKTYELPDCESDEDEDYVEQTKQLKAGMPFAVVGSNTLIEVCGKKVRGRLYPWGVVEVENPKHCDFVKLRTMLI-THMQDLKEVTQETHYENFRAAQLS--GESPVSNQDliDAPKNGKRGHHITS----------------------------------------------------------------------------------------------------------------------------------------------------------------------------------------------------
>A0A5B1QHV3	362	0.673	5.847E-105	0	340	528	0	316	367
MS--FAGRRRGnkVKKGVQFTVMVVGASGTGRTTFVNTLCESEVLGH-------------------KVVDNPETAHVEEGIRIKPVNVELEEDGVRIALTIVDTPGFGDNIDND--FQEIVGHLERQYDDILAEESRIKRNPRFRDNRVHALLYFIPPTGHALREMDIELMRRLSPRVNVIPVIGKADSLTPTELKGFKKRIMEDIEHYDIPVYNFPYDVEEDDEETIQDNSELRALLPFAIIGSEEEIEIDGQPVRARIYPWGIAEVDNPKHSDFSRLRSALLNSHLADLKSLTHDVLYETYRTEKLSRTVHSDTQYPRDSSIL---PEELATQSVRLKEEQ-------------------------------------------------------------------------------------------------------------------------------------------------------------------------------------------
>A0A0C3FKR4	362	0.648	5.847E-105	0	340	528	0	316	368
MS--FAGRRrgtKAYKKGVQFTLMVVGSSGTGRTTFVNTLCESEVLAH-------------------KVSDNPETAHVEEGIRIKPCNIELEEDGVRIALTIVDTPGFGDNIDNEFAFQEIVGYLERQYDDILAEESRIKRNPRFRDNRVHALLYFICPSGHWLREIDIELMRRLSPRVNVIPVIGKADSLTPSELRGFKKRVMEDIEHYDIPVYNFPYDVEEDDEETIQDNSELRNLLPFAVVGSEQEVESDGQPVRGRIYPWGIAEVDNPKHSDFSRLRSALLNSHLAELKSLTHDVLYETYRTEKLSRTVHADT---HDTSIL---PEELATQSVRLKEEQ-------------------------------------------------------------------------------------------------------------------------------------------------------------------------------------------
>A0A2R6NGH1	362	0.658	5.847E-105	0	340	528	0	315	368
MS--FAGRRRGnkVKKGVQFTVMVVGASGTGRTTFVNTLCESEVLQHKI-------CD------------SPETAHLEEGIRIKPVNVELDEDGVRIALTIVDTPGFGDNIDNEFAFQEIVGYLERQYDDILAEESRIKRNPRFRDNRVHALLYFIPPTGHALREMDIELMRRLSPRVNVIPVIGKADSLTPSELRGFKKRIMEDIEHYDIPVYNFPYDVEEDDEDTIQDNSELRAMMPFSIVGSEEEVDIDGQSVRARIYPWGIVEVDNPKHSDFSRLRGALLGTHLSDLKALTHDVLYETYRTEKLSRTV---HSETQDSSIL---PEELATQSVRLKEEQ-------------------------------------------------------------------------------------------------------------------------------------------------------------------------------------------
>A0A6A5WDS4	362	0.634	5.847E-105	7	340	528	5	314	371
-------RKKNVKKGIQFCLMVCGASGTGRTTFVNTLCGKKVLAHKD-------------------SDDPTQAHIEDSVKIKPITVELDEEGTRISLTIVDTPGFGDQIDNEASFSEIVGFLERQYDGILAEESRIKRNPRFRDDRVHVLLYFITPTGHGLRELDIELMKRLSPRVNVIPVIGKADSLTPAELAESKKLIMEDIEHYRIPVYNFPYDIEEDDEDTVEENAELRGLMPFAIVGSEDVVEVNGRRVRARQYPWGIVEVDNPRHSDFLAVRSALLHSHLADLKEITHDFLYENYRTEKLSKSVEGGAAA--DSSMNPED---LASQSVRLKEEQ-------------------------------------------------------------------------------------------------------------------------------------------------------------------------------------------
>A0A813N8H3	362	0.454	5.847E-105	8	340	528	30	355	371
--------RKFVKKGFEFTLMVVGESGLGKSTLINSLFLTDLYP----------ERPT---------PDP-TEKIRKTVNIEASTVEIEERGVKLRLTIVDTPGFGDSINATECYKPIIKYIDDQFERFLNDESGLNRR-NISDNRAHCCFYFIAPWGHGLKPLDIECMKELQGKVNIIPIIAKADTLTPNEVKRLKTRILKELNEHDIHIYQIPDCDSDEDEEFKTQNKQLKDAIPFAVVGSTQTIEVRGRKIRGRLYPWGVVEVENIEHNDFLKLRSMLI-THMQDLQEVTHEVHYENYRSEKLgsqyNRRVRDkemnDSSSSDNllidkDRILKEKEEELrKMQEMVAKmQAQ-------------------------------------------------------------------------------------------------------------------------------------------------------------------------------------------
>A0A6A6B557	362	0.630	5.847E-105	0	397	528	0	378	379
MSSPSmnaIRRKKNVKKGIQFCLMVCGASGTGRTTFVNTLCGKKVLEHKD-------------------SDDPTNAHIEEGVRIKPVTVELEldEEGTRISLTIVDTPGFGDQIDNEASFGEIVGYLERQYDDILAEESRIKRNPRFRDNRVHVLLYFITPTGHGLRELDIELMKRLSPRVNVIPVIGKADSLTPVELAESKKLVMEDIEHYRIPVYNFPYDIEEDDEDTVEENAELRSLMPFAIVGSEDVVEENGRTIRARQYPWGLVEVDNPRHSDFLAVRSALLHSHLADLKEITHDFLYENYRTEKLSKSVEGGAAA--DSSMNPED---LASQSVRLKEEQLRREEEKLREIELKVQREIQEKRQELLARESQLKEIEARMHREQSQPLGADGESEEV----------------------------------------------------------------------------------------------------------------------------------
>S3EFH5	362	0.645	5.847E-105	0	340	528	0	322	382
MSSPLGAikirRKKNVKKGIQFCLMVCGASGTGRTTFVNTLCGKKVLSGLDA-------------------DDASNAHVEENVKIKPVTVELEldEEGTRISLTIVDTPGFGDLIDNEASFGEIVGYLENQYDDILAEESRIKRNPRFRDNRVHALLYFITPTGHGLRELDIELMKRLSPRVNVIPVIGKADSLTPAELAESKKLVMEDIEHYRIPVYNFPYDIEEDDEDTVEENAELRGLMPFAIVGSDEVVEIGGRKVRARQYPWGVVEVDNPRHSDFLAIRSALLHSHLADLKEITHDFLYENYRTEKLSKSV--DGGGGIDSSMNPED---LASQSVRLKEEQ-------------------------------------------------------------------------------------------------------------------------------------------------------------------------------------------
>UPI0001CBB578	362	0.513	5.847E-105	8	309	528	46	325	387
--------RKSVKKGFEFTLMVVGESGLGKSTLVNSLFLTDLYPER--------QIPGAAEKI------------DKTVTIDASTVEIEERGVKLRLTVVDTPGYGDAINNSDCFKPIIKYIDEQYERYLQDESGLNRR-NIVDNRVHCCFYFISPTGHGLKPLDIEFMRALHHKVNVVPVIAKSDTLTKKEVWKLKNKIVGEIEENGISMYRIPDCDSDEDEDFKEQNKQIKESMPFAICGSSQLIEVKGRKVRGRLYPWGVVEVENPDHCDFIKLRSMLI-THMQDLQEVTQDVHYENFRSEKLARSG--------------------------------------------------------------------------------------------------------------------------------------------------------------------------------------------------------------------------
>G4TFG9	362	0.417	5.847E-105	8	401	528	38	420	421
--------RKSVRKGFQFTIMVVGESGLGKSTLINTLFNTTLYAPKEVL-------------------APSAER-PKTVAIQSISADIEENGVRLRLTVVDTPGFGDFVNNHESWKPILDNIESRFDSYLEQENRVNRQ-KIVDNRVHACLYFIQPTGHSLKPIDVEFMRQLHTKVNLIPVIAKADTLTDEEILKFKQRILSDIAHHQIHIFQAP-IYDNDDEETIAENEEIASKIPFAVVGSDREVrTADGRSVRGRSYPWGVIEVDNEEHCDFVKLRQMLIRTNMEELREHTNDVLYENWRSEKLINMGVvQDPSVFKEINPAAKLAEERAIHEaKLAKMEaemkmvfqQKVAEKEAKLKQSEEELYARHREMKDALEKQRAELEDKKRRIESGRPLTPDKKKPSRFLPGR------------------------------------------------------------------------------------------------------------------------------
>V4A7T9	362	0.478	5.847E-105	8	330	528	38	333	427
--------RKSVKRGFEFTLMVVGESGLGKSTLINSLFLTDLYSTEF--------------------PGP-SHRIKKTVKVDTTQVMLKENGVQLKLTTTDTPGFGDAVDNSNCWQPIIDYIDSKYEDYLTAESRVNRT-GIPDNRVHCCLYFIAPTGHGLKPLDVEFMKRLHDKVNIIPLIAKADTLTPEECKDFKRTILSEIAEHKIKIYEFPYC---EDEEDSKIQKKLRDRVPFAVVGSNRVMESSGKRVRGRQYPWGVVEVENLEHNDFIALRNMLIRTHMQDLKDVTNNVHYENYRYGKLAPVQsDGKIKPG---SLTKDPLTQMA-----------------------------------------------------------------------------------------------------------------------------------------------------------------------------------------------------
>UPI001455562B	362	0.483	5.847E-105	8	312	528	29	309	431
--------RRSVKRGFDFTLMVVGESGLGKSTLINSLFLTDIY--------------------SSEYPGP-SQRMKKTVQVETSQVAAKENGVQLRLTIVDTPGFGDQVDNSNCWQPILDHIDNKFEEYLNAEARVNRR-SIPDKRVHCCLYFIAPSGHGLKPLDVEFMKRLHDKVNIIPLIAKADTMTPEECRDFKKRIMKEIDENKIKIYEFP-DVEE--EEESKENKKLpMERVPFAVVGSNMILEANGKRVRGRQYPWGVAEVENLEHCDFIPLRNMLIRTHMQDLKDVTNNVHYENYRCRKLTAVTAGD-----------------------------------------------------------------------------------------------------------------------------------------------------------------------------------------------------------------------
>A0A6P8IZJ3	362	0.469	5.847E-105	8	329	528	21	320	441
--------RKSVKKGFEFTVMVVGESGLGKSTLLNSLFLTDLYTPSSY--------PSIKEKM------------TKTVEVKPCTVELKEGSVRLRLTVVDTPGFGDAVNNSDCWKPIIEYIDNKFEEFLTEESKVNRHP-FPDSRVHCCLYFIAPTGHCLKPLDIEFMKKLHKKVNIVPVIAKSDTMTTEECTRFKKQILQEIKENDIGIYEFPDLAGEDDSE--QDSTNMRDRIPFAVVGSNTVLEVNGKRVRARVYPWGVAEVENVDHCDFVALRNMLIRTHMQDLKDVTDDTHYENYRCEKLASMslGSPSANPS-NASFSRSPLEQL------------------------------------------------------------------------------------------------------------------------------------------------------------------------------------------------------
>UPI001EB0ADEF	362	0.402	5.847E-105	8	404	528	83	459	475
--------RKSVKRGFEFTLMVVGESGLGKSTLINSLFLTDLY--------------------SGDYPGP-SHRIKKTVSVDTTTVLLKENGVQLKLTTVDTPGFGDAVDNSNCWQPVIDYIDTKYEEYLNAESRVNRTLS-SDTRVHCCLYYIAPTGHGLKPLDVEFMKRLHDKVNIIPLIAKADTLTPDECREFKKTILNEIAQHKIKIYEFP---ECDDDEENKLQKKLRDRVPFAVVGSNRVIEAGGKRVRGRQYPWGLVEVENLEHNDFIALRNMLIRTHMQDLKDVTNNVHYENYRYSKLAPVGgDGKVKPGSLTKDPlTQMAEEKREHDLKMKKMEAEMEQVFEMKVKEKKQKLKDSEADLQKRAEQMKKSLEQQQKELDDKYKVFEKERQTWeeqYGERRRS---------------------------------------------------------------------------------------------------------------------------
>A0A1B6MJM9	362	0.397	5.847E-105	8	418	528	103	491	504
--------RKAVKKGFDFTLMVVGESGLGKSTLINSMFLADIY--------------------SNDHPGP-SQRIKKTVQVETSKVLLKENGVNLMLTVVDTPGFGDAVDNSNCWQPIINYIESRYEEYLNAESRVNRKASQPDTRVHCCLYFVAPSGHGLKPLDVEFMQRLHEKVNIIPVVAKADTMTPDECTHFKKQILNEIAQNKIKIYEFP---ETDDDEESKLHKALRDRVPFAVVGSNTVIEVDGKKIRGRKYPWGIAEVENLEHCDFIALRNMLIRTHLQDLKDVTNNVHYENFRCISLAGHGPDGKPSRiSNKNPLAQMEEEKREHDTKLKKMETEMEQVFEMKVKEKKQKLKDSEIDLQRRHDQMRKALEAQVSELEEKRKALEAEISAWESSNGVSlDELRRRSLERESMD-------------------------------------------------------------------------------------------------------------
>A0A0A9Y2S3	362	0.437	7.983E-105	0	324	528	0	323	363
MGDRdYIGfatlpeqiHRKSVKRGFDFTLMVVGESGLGKSTLVNSLFLSDLYKDRKI-----PEVADKLE---------------RTTTIERKTMDIEERGVKLRLTVVDTPGFGDALNCDDSWKVVVNYIDDQFRQYFTDESGLNRK-NIQDNRVHCCLYFIPPYGHGLRQIDVELMKRLHQKVNIVPVIGKADALTLPEIKKLKQRILDDIGEHGIQIYQFPECDSDEDEEFKQQDRELKASLPFSVIGSNTVIEVGGSRTRGRQYPWGVVEVENPKHSDFNKLRNMLITTHMQDLKDVTEDVHYENFRAQCISqisqqafrergKLKRDSVPPNLDPTMITE-----------------------------------------------------------------------------------------------------------------------------------------------------------------------------------------------------------
>A0A4Q2D755	362	0.658	7.983E-105	0	340	528	0	315	367
MS--FAGRRRGnkVKKGVQFTLMVVGSSGTGRTTFVNTLCESEVLRH-------------------KVSDHPESAHLEEGIRIKPATVELEEDGVRIALTIVDTPGFGDSIDNESAFQEIVGYLERQYDDILAEESRIKRNPRFRDNRIHALLYFIPPTGHALREMDIELMRRLSPRVNVIPVIGKADTLTPSELKGFKKRIMEDIEHYDIPVYNFPYDVEEDDEDTIQDNGELRALMPFAIIGSEEEIEIDGQPVRARIYPWGIAEVDNPKHSDFSRLRSALLSSHLGDLKSLTHDLLYETYRTEKLSRTV---QADSGESSLL---PEELASQSVRLKEEQ-------------------------------------------------------------------------------------------------------------------------------------------------------------------------------------------
>M2RTF9	362	0.661	7.983E-105	0	340	528	0	315	369
MS--FAGRRRGnkVKKGVQFTVMVVGASGTGRTTFVNTLCESEVLSHKV-------CD------------SPETAHVEEGIRIKPVNVELDEDGVRIALTIVDTPGFGDNIDNEFAFQEIVGHLERQYDDILAEESRIKRNPRFRDNRVHALLYFIPPTGHALREMDIELMRRLSPRVNVIPVIGKADSLTPNELKGFKKRIMEDIEYYDIPVYNFPYDVEEDDEETIQDNSELRTMMPFSIVGSEEEVEIDGQPVRARIYPWGIVEVDNPKHSDFSRLRGALLNTHLADLKALTHDVLYETYRTEKLSKTVHPD---AQDSSIL---PEELATQSVRLKEEQ-------------------------------------------------------------------------------------------------------------------------------------------------------------------------------------------
>S7QN29	362	0.670	7.983E-105	0	340	528	0	315	371
MS--FAGRRRGnkVKKGVQFTLMVVGSSGTGRTTFVNTLCESEVLAHKV-------CD------------EPERAHIEEGVRIKPMNVELDEDGVRIALTIVDTPGFGDNIDNEFAFQEIVGYLERQYDDILAEESRIKRNPRFRDNRVHALLYFIPPTGHALREMDIELMRRLSPRVNVIPVIGKADSFTPSELKGFKKRIMEDIEYYDIPIYNFPYDVEEDDEETIQDNSELRSMLPFAIVGSEEEVDMDGQPVRARIYPWGVAEVDNPKHSDFSVLRRALLSTHLTDLKSLTHDVLYETYRTEKLSRTVHPD---GHEQSIL---PEELATQSVRLKEEQ-------------------------------------------------------------------------------------------------------------------------------------------------------------------------------------------
>A0A1B6GTR9	362	0.474	7.983E-105	0	308	528	15	311	374
MSDRdYIGfatlpeqvHRKSVKRGFDFTLMVVGESGLGKSTLVNSLFLSDLYKDRT---ISTASD-----------------RINKTTSIEKKSMDIEERGVKLRLTVVDTPGFGDAVNCEDSWRACCNYIDDQFRQYFNDESGLNRK-NIQDNRVHCCLYFIPPYGHGLRQIDLELMRRLHSKVNIVPVIAKADTLTAAEVKRLKQRILQDIEENQIQIYQFPECDSDEDEEFKQQDRELKACVPFAVVGSNTVIEVGGCKVRGRQYPWGVVEVENPKHSDFSKLRNMLITTHMQDLKDITEDVHYENFRAQCISQI---------------------------------------------------------------------------------------------------------------------------------------------------------------------------------------------------------------------------
>UPI0006D5219D	362	0.462	7.983E-105	8	325	528	30	330	375
--------RKSVKRGFDFTLMVVGESGLGKSTLVNSLFLSDLYKD-------------------RIIPD-VQDKLEQTTKIEKKTMDIEERGVKLRLTVVDTPGFGDALNSEESWKVCVNYIDDQFRQYFTDESGLNRK-NIQDNRVHCCLYFIPPYGHGLRQIDIETMKRLHQKVNIVPVIAKADTLTGPEVWKLKQRILADIEEHQIQIYQFPECDSDEDEEFQQQDRELKAAVPFSVIGSNTVIEVGGTRVRGRQYPWGVVEVENPKHSDFNKLRNMLITTHMQDLKDVTEDVHYENFRAQCISQLSHqAQRERSklkRDSVIPPSD----------------------------------------------------------------------------------------------------------------------------------------------------------------------------------------------------------
>A0A0D1ZBM3	362	0.637	7.983E-105	1	340	528	3	321	381
-APSQTRRKKNVKKGIQFVLMVVGASGTGRTTFVNTLCGRRVLQPKD-------------------DDDAASAHLEEGIRIKPVTVELEidDEGTRVSLTIVDTPGFGDQIDNESCFSEIVGYLERQYDDILAEESRIKRNPRFRDNRVHVLLYFITPTGHGLRELDIELMRRLSPRANVIPVIGKADALTPAELAESKKLIMEDIEHYRIPVYNFPYDVEEDDEDTVEENAELRGLMPFAIVGSEEVLEVNGRRVRARQYPWGVVEVDNPRHSDFLAIRSALLHSHLADLKEITHDFLYENYRTEKLSKSVDGGVS-GQDSSINPED---LANQSVRLKEEQ-------------------------------------------------------------------------------------------------------------------------------------------------------------------------------------------
>A0A8H4Q658	362	0.637	7.983E-105	0	340	528	0	321	382
MSSpaKMLRRKKNVKKGIQFCLMVCGASGTGRTTFVNTLCGKDVLHHKD-------------------SDDATDAHVEDGVKIKPVTVELEldEEGTRISLTIVDTPGFGDQIDNEASFAEIVGYLERQYDDILAEESRIKRNPRFRDNRVHAMLYFITPTGHGLRELDIELMKRLAPRVNVIPVIGRSDTLTPAELAESKKLVMEDIEHYRIPVYNFPYDIEEDDEDTVEENAELRGLMPFAIVGSEDAVDIGGRKVRARQYPWGVVEVDNPRHSDFLAIRSALLHSHLADLKEITHDFLYENYRTEKLSKSVDG-APGNADSSMNPED---LASQSVRLKEEQ-------------------------------------------------------------------------------------------------------------------------------------------------------------------------------------------
>A0A6A6HD35	362	0.626	7.983E-105	0	397	528	0	379	382
MSSNAGNiklrRKKNVKKGIQFCLMVCGASGTGRTTFVNTLCGKKVLSG-------------------RDDDDAINAHVEEGVRIKPITVELEldEEGTRISLTIVDTPGFGDQIDNEASFSEIRGYLERQYDDILAEESRIKRNPRFRDNRVHVLLYFITPTGHGLRELDIELMKRLSPRVNVIPVIGKADSLTPAELAESKKLVMEDIEHYRIPVYNFPYDIEEDDEDTVEENAELRGLMPFAIVGSEEVVDVNGRKIRARQYPWGLVEVDNPRHSDFLAVRSALLHSHLADLKEITHDFLYENYRTEKLSKSVEG--GASHDSSMNPED---LASQSVRLKEEQLRREEEKLREIEVKVQREINEKRQELLARESQLKEIEARMHRDQSSQIMDEDGTEAT----------------------------------------------------------------------------------------------------------------------------------
>A0A3M7MTI8	362	0.628	7.983E-105	2	340	528	6	328	385
--DHFQQmrirKKKNVKKGVLFSIMVCGASGTGRTTFVNTLCGKKVLQ-------------------SKAADDAANAHAEEGVRIKPVTVELEldEEGTRVSLTIVDTPGFGDQIDNESAFGEIVGFLERQYDDILAEESRIKRNPRFRDNRVHALLYFITPTGHGLRELDIELMKRLSPRVNVIPVIGKADSLTPAELAESKKLVMEDIEHYRIPVYNFPYDIEEDDEDTVEENAELRGLMPFAIVGSEDVLEINGRRVRARQYPWGVVEVENPRHSDFLAIRSALLHSHLADLKEITHDFLYENYRTEKLSKSVDGGVANAQDSSINPED---LASQSVRLKEEQ-------------------------------------------------------------------------------------------------------------------------------------------------------------------------------------------
>G0S0R8	362	0.640	7.983E-105	2	397	528	4	377	397
--QKMFRRKKNVKKGIQFCLMVCGASGTGRTTFVNTLCGQTVLPHKE-------CD------------DPNTAHLEEGVKIKPVTVDleLEEEGTRISLTVVDTPGFGDNIDNEACFAEIVGYLERQYDDILAEESRIKRNPRFRDNRVHALLYFITPTGHGLRELDIELMKRLAPRVNVIPVIGRADSLTPAELAESKKLIMEDIEHYRIPIYNFPYDIEEDDEDTVEENAELRGLMPFAIVGSEEFVEIGGRKVRARQYPWGIVEVENPRHSDFLAIRSALLHSHLADLKEITHDFLYENYRTEKLSKSVEG--GAGVDASMNPED---LATQSVRLKEEQLRREEEKLREIESKVQREINEKRQELLARESQLREIEARMQREAAAAAAAAAQAQAA----------------------------------------------------------------------------------------------------------------------------------
>A0A6F9DSJ5	362	0.501	7.983E-105	8	306	528	29	302	424
--------RKSVKQGFEFTLMVVGESGLGKSTLINSLFLSDLY--------------------SKEYPGP-AFRIKKTVQVETTKVLVKENGVSLRLTICDTPGFGDAVDNSDCWQPVIGHIESKFEDYLNAESMVSRT-KIADNRVHCCLYFIAPTGHGLKPLDIEFMKHLHDKVNIIPLIAKADTMTPEECLKFKQQIMREIREHQIQLYEFP---ECDDEEENRLNKKLKSRVPFAVVGSNTVMEVGGRRVRGRQYPWGIAEVENIDHCDFTVLRDMLIRTHMQDLKDVTNNVHYENYRSKKLS-----------------------------------------------------------------------------------------------------------------------------------------------------------------------------------------------------------------------------
>A0A8H5AX97	362	0.559	7.983E-105	0	424	528	12	406	1321
MS--FAGRRggNKVKKGVQLTIMVVGASGTGRTTFVNTLCESEVLAH-------------------KISDDSEHAHVEEGIRIKPVNVELEEDGVRIGLTIVDTPGFGDNIDNEFAFQEIMGYLERQYDDILAEESRIKRNPRFRDNRVHALLYFIPPTGHALREMDIELMRRLSPRVNVIPVIGKADSLTPSELRGFKKRIMEDIEHYDIPVYNFPYDIEEDDEETIEDNRELRSLLPFAIIGSEEEIEIDGQLVRARIYPWGVAQVDNPKHSDFSRLRSALLNSHLEDLKSLTHDLLYETYRTEKLSRTVHTDTN---DSSIL---PEELASQSVRLKEEQlrREEEKLREIELKVQREINEKRQELLAKEESLRNLESRLAAQGSQADFPRSSGMELEWDSRPS------QH-RAEPRAHWLEHQQ-------------------------------------------------------------------------------------------------------
>V2Y0W4	362	0.658	1.090E-104	0	340	528	0	314	366
MS--FAGRRRGnkAKKGVQFTLMVVGASGTGRTTFVNTLCESEVLAH-------------------KIVDDPAMAHVEEGIKIKPVTVELEEDGVRIALTIVDTPGFGDNVDNEFAFQEIIGYIERQYDDILAEESRIKRNPRFRDNRVHALLYFIPPTGHALREMDIELMRRLSPRVNVIPVIGKSDSLTPSELRGFKKRIMEDIEHYDIPVYNFPYDVEEDDEETIQDNSELRGLLPFAIIGSEEEVEISGELVRARIYPWGIAEVDNPKHSDFSRLRSALLNSHLADLKSLTHDVLYETYRTEKLSRTVHD----TQDTSIL---PEELASQSVRLKEEQ-------------------------------------------------------------------------------------------------------------------------------------------------------------------------------------------
>UPI001F4FEB4A	362	0.478	1.090E-104	8	308	528	22	301	383
--------RKSVKRGFEFTLMVVGESGLGKSTLVNSLFLSDLYKERRV-------------------PDA-NERIEKTTSIEKKTMDIEERGVRLRLTVVDTPGFGDAVNCEDSWRACCNYVDEQFQQYFRDESGLNRK-NIQDNRVHCCLYFVPPYGHGLRQLDLEFLRRLHRKVNIVPVIAKADTLTANEVRRLKERVMADIEDNKIQIYQFPDCDTDEDEDFKQQDRELKACVPFAVVGSNTVLEVAGKRVRGRQYPWGVVEVENPKHSDFIKLRTMLISTHMQDLKDVTQDVHYENFRAQCISQI---------------------------------------------------------------------------------------------------------------------------------------------------------------------------------------------------------------------------
>A0A072PZQ2	362	0.645	1.090E-104	7	340	528	15	327	389
-------KKKNVKKGIQFSIMVIGASGTGRTTFVNTLCGRRVLQPKDA-------------------DDAANAHLEEGVRIKPVTVELEldEEGTRVSLTIVDTPGFGDSIDNEASFGEIVGYLERQYDDILAEESRIKRNPRFRDNRVHALLYFITPTGHGLRELDIELMRRLSPRANVIPVIGKADSLTPAELAESKKLVMEDIEHYRIPVYNFPYDIEEDDEDTVEENAELRGLMPFAIVGSEDVIEIGGRRVRARQYPWGIVEVDNPRHSDFLAIRSALLHSHLADLKEITHDFLYENYRTEKLSKSVDGGVS-GQDSSINPED---LANQSVRLKEEQ-------------------------------------------------------------------------------------------------------------------------------------------------------------------------------------------
>UPI0014021FE4	362	0.462	1.090E-104	8	329	528	21	319	409
--------RKSVKRGFEFTLMVVGESGLGKSTLINSLFLTEFY--------------------SSEHPGP-SQRIKKTVQVEQSKALVKEGGVHLTLTVVDTPGFGDAVDNSNCWQPVIDFIDSKFEDFLNGESRVNRR-QLPDTRVHCCLYFIAPSGHGLKPLDIEFMKRLHEKVNIIPLISKADTLTPDECKSFKKQIMKEIAENKIKIYDFP---DTEDEEENKMAKKIKERIPLAVVGSNTLIDVNGKKVRGRQYPWGVAEVENGEHCDFNVLRNMLIRTHMQDLKDVTNNVHYENFRSRQLASVAcnASDNNKGRGQLSNRSPMEQM------------------------------------------------------------------------------------------------------------------------------------------------------------------------------------------------------
>UPI00193A144F	362	0.468	1.090E-104	8	329	528	30	321	424
--------RKSVKQGFEFTLMVVGESGQGKSTLINSLFLTDLY--------------------SSEYPGP-SMRIKKTVKVETTRVLIKENGVTLNLTVVDTPGFGDAVDNSDCWQPLIGHIETKFEDYLNAESRVDRT-RVADNRVHCCLYFIAPSGHGLKPLDIEFMKRLHDKVNILPLIAKADTMTPEECKRFKKQILKEIQEHKIKLYEFP---ECEDEEENRLNRKLKERVPFAVVGSNTVLEINGRRVRGRQYPWGVAEVENIDHCDFTVLRDMLIRTHMQDLKDVTNNVHYENYRSKKLS-MV---TSTSTGGPKPPTKS-PL------------------------------------------------------------------------------------------------------------------------------------------------------------------------------------------------------
>A0A2P1MAC4	362	0.478	1.090E-104	8	312	528	30	309	424
--------RRSVKRGFEFTLMVVGESGLGKSTLINSLFLTDIY--------------------SSVYPGP-SQRIKKTVKVETSNVHLKENGVNLRLTIVDTPGFGDQVDNSNCWQPILEHIDTKFEEYLNSESRVNRC-SLPDKRVHCCLYFIAPSGHGLKPLDVELMKRLHDRVNIIPLIAKADTLTPDECKEFKKRILKEIRDNEINIYEFP---DIEDEEENSASKKLAERVPFAVVGSNMILEANGKRVRGRQYPWGIAEVENLEHCDFIPLRNMLIRTHMQDLKDVTNNVHYENYRCKNLTAVTAGD-----------------------------------------------------------------------------------------------------------------------------------------------------------------------------------------------------------------------
>UPI000F557E3F	362	0.467	1.090E-104	8	340	528	21	337	438
--------RKSVKKGFEFTVMVVGESGLGKSTLLNSLFLTDIYTPAAY--------PSVEE------------RLNKTVSIKPSTIEMKEGGVRLRLTVVDTPGFGDAVDNTDCWKPIIEYIDNKFEEYLNAESRVVRSP-FPDDRVHCCLYFIAPTGHCLKPLDIEFMKRLHNKVNIVPVIAKADTLTHDECTKFKKQILKEIEENDIGIYRFPDLGGDDDDDV--AAVSMKDRIPFAVVGSNTVLEVNGKRVRARVYPWGVAEVENVDHCDFVALRNMLIRTHMQDLKDVTNDTHYENYRCEKLAAMtvGSPTNQPSSNVSLSRSPLEQLeAEKEereMKLKKmEQ-------------------------------------------------------------------------------------------------------------------------------------------------------------------------------------------
>UPI000BA80A32	362	0.400	1.090E-104	8	408	528	96	472	498
--------RKAVKRGFDFTLMVVGESGLGKSTLINSMFLTDIY--------------------SNEYPGP-ALRVKKTVQVETTKVLLKENGVNLTLTVVDTPGFGDAVDNSDCWQPVTNYIENKYEEYLNAESRVHRG-TIVDSRVHCCLYFIAPSGHGLKTLDIEFMKRLHDKVNIIPLIAKADTMTSEECALFKRTILNEITQNKIKIYEFP---DCDDEEENKLQKPMKARVPFAVVGSNTLVEVNGKKVRGRKYPWGIAEVENLEHCDFIALRNMLIRTHMQDLKDVTNNVHYENYRCRKLAGVGADGKPGAiPNKNPLSQMEEEKKEHDFKMKKMEKEMEQVFEMKVKEKMNKLKDSESDLQRRHEQMNKSLEQQRQELEEKRRTFEKEKMAFESANGNDTFHR-----------------------------------------------------------------------------------------------------------------------
>A0A8J4ZEY5	362	0.488	1.090E-104	8	316	528	174	456	605
--------RKAVKKGFDFTLMVVGESGLGKSTLINSMFLTDIYaPD---------------------YPGP-SMRIKKTVQVETTKLLLKENGVNLTLTVVDTPGFGDAVDNSNCWQPIIDFIENKYEDYLNCESRVNRK-IITDNRVHSCLYFIAPSGHGLKPLDIEFMKRLHDKVNIIPLIAKADTMTPEECALFKKTILNEIAQHKIKIYEFP---DCDDEEDNKVQKPLKERVPFAVVGSNTIIDNNGKKIRGRKYPWGVVEVENLEHCDFIALRNMLIRTHMQDLKDVTNSVHYENYRCRKLA--GVSqDGKQS-------------------------------------------------------------------------------------------------------------------------------------------------------------------------------------------------------------------
>T1IHJ1	362	0.470	1.090E-104	8	328	528	293	588	697
--------RKAVKKGFEFTLMVVGESGLGKSTLINSMFLSDIY--------------------SAEHPGP-SHRIKKTVQVETTKALLKENGVNLTLTVVDTPGFGDAVDNSNCWQPVMDYIETKYEEYLNSESRVNRR-TTPDNRVHCCLYFLSPSGHGLKPLDVEFMKRLHDKVNIIPLLAKADTMTPEECVSFKQKIINEISQHKIKIYEFP---DGDDEEETKVQKPLKDRVPFAVVGSNTIIDINGKKVRGRKYPWGVAEVENMEHCDFIALRNMLMRTHMQDLKDITNNVHYENFRCRKLAGIGSDGKPLRVSSKNPLAQMEE-------------------------------------------------------------------------------------------------------------------------------------------------------------------------------------------------------
>M9LUT4	362	0.648	1.090E-104	0	340	528	789	1100	1148
MA----SRRRAAKKGVSFCLMVVGASGTGKTTFVNTLCDSEAIGH-------------------KVSDNPETAHIEEGIRIKPVNVELEEDGTRIGLTIVDTPGFGDNIDNEYAFSEIVGFLERQYDDILAEESRIKRNPRFRDNRVHALLYFITPTGHSLREIDIELMRRLSPRVNVIPVIGKADSMTLTERQDFKKRIMEDIEHYGIPVYNFPYDVEEDDEETIADNSELRGLMPFAIVGSEEDVLVNGEPVRARKYPWGLVEVDNPKHSDFARLRSALLITHLNDLKEITHDFLYENYRTEKLSRTVHSDYA---DTSIP---GEELANQSVRLKEEQ-------------------------------------------------------------------------------------------------------------------------------------------------------------------------------------------
>A0A0C2XY75	361	0.689	1.488E-104	0	340	528	0	310	360
MA----SRRKNVKKGVQFTIMVVGASGTGRTTFVNTLCESEIIAHKV-------CD------------NPDTAHIEEGIRIKPVNVELEEDGVRISLTIVDTPGFGDNIDNEFTFGEIAGYIERQYDDILAEESRIKRNPRFRDNRVHALLYFITPTGHALREIDIELMRRLSPRVNVIPVIGKADSLTPSELKTFKKRIMEDIEHYDIPIYNFPYDVEEDDEETIIDNSELRAALPFAIIGSEEEVEVNGELIRARVYPWGLAEVDNPKHSDFSRLRSALLNSHLTDLKSLTHDVLYETYRTEKLSR----TVNTEHDSSILPED---LATQSVRLKEEQ-------------------------------------------------------------------------------------------------------------------------------------------------------------------------------------------
>UPI00142588C6	361	0.513	1.488E-104	8	309	528	28	307	362
--------RKSVKKGFEFTLMVVGESGLGKSTLVNSLFLTDLYPER--------QIPSAAEKI------------DKTVSIDASTVEIEERGVRLRLTVVDTPGYGDAINNQDCFKPIIKYIDDQYEKYLNDESGLNRR-HIVDNRVHCCFYFISPTGHGLKPLDVEFMRALHNKVNIVPVIAKSDTLTKREITKLKAKIMNEIDDNGIKIYHLPDSDSDEDEDFKEQNNSLKQSVPFAVCGSSQLIEVKGKKVRGRLYPWGVVEVENPDHCDFIMLRSMLI-THMQDLQEVTHEVHYENFRSERLARTG--------------------------------------------------------------------------------------------------------------------------------------------------------------------------------------------------------------------------
>A0A8H6XE40	361	0.679	1.488E-104	0	340	528	0	316	367
MS--FAGRRRVnkVKKGVQFTVMVVGASGTGRTTFVNTLCESEVL-------------------VHKVSDSPEMAHVEEGIKIKPVNVELEEDGVRIALTIVDTPGFGDNIDNEFAFQEIVGYLERQYDDILAEESRIKRNPRFRDNRVHALLYFIPPTGHSLREMDIELMRRLSPRVNVIPVVGKADTLTPSELKGFKKRIMEDIEHYDIPVYNFPYDVEEDDEDTIQDNSELRALLPFAIIGSEEEIELDGQLVRARIYPWGIAEVDNPKHSDFSRLRSALLNSHLADLKSLTHDVLYETYRTEKLSRSV-----NAVDASETSILPEEMANQSVRLKEEQ-------------------------------------------------------------------------------------------------------------------------------------------------------------------------------------------
>B3S5G8	361	0.467	1.488E-104	8	339	528	29	344	377
--------RKAVKKGFEFTVVVVGESGLGKSTLIDSLFQTNLYADRNI-------------------PNA-KARIKKTVEIRKQTVDIEEKGVRLRLSVVDTPGFGDALNNDKCWDNIVKFIDEQYEKYLSDESGLNRR-NITDQRVHCCLYFISPTGNGLKPLDIEFMKRLDTRVNIVPVIAKSDTLTAHEIKTLKRKILDDIRTHSIDVYTFPETDSDEDEEFKRENNQLKSSVPFAVVGSNKFYDIRGKKVRGRQYPWGIVEVENLEHCDFAKLRSMLIRTHMQDLKEVTHEVLYEQYRANRL-RSGDsSNLSYQrsklkRESMLIRDNMDEKTNELLKAKED--------------------------------------------------------------------------------------------------------------------------------------------------------------------------------------------
>A0A022WEW2	361	0.631	1.488E-104	7	397	528	10	380	381
-------KKKNVKKGIQFSLMVCGASGTGRTTFVNTLCGKQVLQGKDA-------------------DDAQTAHLEEGVRIKPVTVELEldEEGTRISLTIVDTPGFGDQINNEESFSEIVGYLERQYDDILAEESRIKRNPRFRDNRVHALLYFITPTGHGLRELDIELMKRLSPRVNVIPVIGKADSFTPAELAESKKLIMEDIEHYRIPVYNFPYDIEEDDEDTVQENEEYRSLMPFAIVGSEDVLEIGGRKVRARQYPWGVVEVENQRHSDFLAVRSALLHSHLADLKEITHDFLYENYRTEKLSKSVEGGASASHDSTMNPED---LASQSVRLKEEQLRREEEKLREIELKVQREINEKRQELLARESQLREIEARMQREQAAQQSQDPNGDAA----------------------------------------------------------------------------------------------------------------------------------
>A0A6G1GDJ5	361	0.645	1.488E-104	7	340	528	11	322	383
-------RKKNVKKGIQFCLMVCGASGTGRTTFVNTLCGKKVLEHLD------------CED-------PTTAHVEEGVKIKPITVELEldEEGTRISLTIVDTPGFGDQIDNEASFSEIVGYLERQYDDILAEESRIKRNPRFRDNRVHVLLYFITPTGHGLRELDIELMKRLSPRVNVIPVIGKADSLTPAELAESKRLVMEDIEHYRIPVYNFPYDIEEDDEDTVEENAELRGLMPFAIVGSEDIVEVHGRKVRARQYPWGIVEVDNPRHSDFLAVRSALLHSHLADLKEITHDFLYENYRTEKLSKSVEGGAAA--DSSMNPED---LASQSVRLKEEQ-------------------------------------------------------------------------------------------------------------------------------------------------------------------------------------------
>A0A2T3BF31	361	0.651	1.488E-104	7	340	528	15	326	391
-------RKKNVKKGIQFCLMVCGASGTGRTTFVNTLCGKKVLQAKDA-------------------DDATNAHLEEGVRIKPITVELEldEEGTRISLTIVDTPGFGDQIDNEASFGEIVGYLERQYDDILAEESRIKRNPRFRDNRVHALLYFITPTGHGLRELDIELMKRLSPRVNVIPVIGKADSLTPAELAESKKLVMEDIEHYRIPVYNFPYDIEEDDEDTVEENAELRGLMPFAIVGSEEVVEIGGRKVRARQYPWGVVEVDNPRHSDFLAIRSALLHSHLADLKEITHDFLYENYRTEKLSKSVEG--GAGADSSMNPED---LASQSVRLKEEQ-------------------------------------------------------------------------------------------------------------------------------------------------------------------------------------------
>A0A5C5G0I5	361	0.633	1.488E-104	0	340	528	0	326	423
MAGPgssFGARRKAVKKGLQFTLLVVGQSGTGRTTFINTLCETPVVAH-------------------KAEVAPEMAHQEQGIKINPVSVELEEDGVRISLTVVDTPGFGDQIDNEFTFNEIMGYIERQYDDILAEESRIKRNPRFRDNRVHALLYFITPTGHALRELDIELMRRLSPRVNVIPVIGKSDTLTPGELQDFKRRVMEDIEYYNIPVYNFPFDAEEDDEETIADNSELRAMMPFAIVGSEEEVEVNGEPVRARRYPWGIVEVDNPQHSDFQRLRHSLLVTHLTDLKEITVHYLYEAHRSEKLSRSIVGenaGFEHGadQDGSVLPED---MATQSVRLKEDQ-------------------------------------------------------------------------------------------------------------------------------------------------------------------------------------------
>UPI0018D8ABC5	361	0.454	1.488E-104	8	334	528	49	352	432
--------RKSVKKGFEFTLMVVGESGLGKSTLVNSLFLTDLY--KERKELSADE------------------RIERTVDIKRNSIDIEEQGVRLRLTVVDTPGFGDSVNCSNSWKPIIDYIEDQFAQYYEDESGLNRK-NIVDNRVHCCLYFISPYGHGLRPIDVGFMQRLHDKVNIVPVLAKADCLTPTEVRTLKERVMREIREQDINIYSFPDCDSDEDEDYKQQDKELKASVPFAVIGSNTVVEVGGKRVRGRLYPWGITEVENPKHCDFVKLRNMLIRTHMQDLKEVTRDLHYENYR---LRRIQDEtDNPDVKQERLNSIRKDSFATKEV-------------------------------------------------------------------------------------------------------------------------------------------------------------------------------------------------
>A0A0C2XMY3	361	0.440	1.488E-104	8	419	528	58	426	444
--------RKSVRKGFQFTAMVVGESGLGKSTLINTLFNTTLYPPK--------------------EPFPPASERPKTVSIESIDADIDESGVRLHLTVVDTPGFGDFVNNDESWKPIVENIESRFDSYLEQENRVNRS-KIVDNRIHACLYFIQPTGHSLKQIDIEFMRRLHTKVNLIPIIAKADTLTDEEIFAFKERILSDIAYHNIHIFQAP-TYENEDEETLAEAEEIASKIPFAVVGSDKYVkTPDGRSVRGREYPWGVVEVDNEEHCDFVKLRQMLIRTYMEELREYTNDVLYENWRTEKLLSMG-----VAQDSTVFKE-VNPAAR-----MQEERVLHEAKLAKMEAEMRMVFEQKVQEKEAKLKQSEEELYARHREMKEA-----------LEKQRSELEEKKRRIESGRPL------------------------------------------------------------------------------------------------------------
>UPI00035A25C9	361	0.393	1.488E-104	8	408	528	87	458	479
--------RKSVKRGFEFTLMVVGESGLGKSTLINSLFLTDLY--------------------SQEYPGP-SHRIQKTVKVDTTQVTLKENGVQLRLTIVDTPGFGDAVDNSNCWAPVTDFIDSKYEEYLNAESRVNRSLS-SDTRVHSCLYFIAPTGHGLKPLDVEFMKRLHDKVNIIPLIAKADTLTPDECREFKKTILNEIAQHKIRIYEFP---DCEDEEEMKIQKRLRDRVPFAVVGSNRVIEVGGKRVRGRQYPWGIVEVENLEHNDFIALRNMVIRTHMQDLKDVTNNVHYENFRYNKLA----PSTAEGNKVKPGSLTKDPL-SQ--MAEERQEHNAKMKKMEAEMEQVFEMKVKEKRQKLKDSEADLQKRSEQMKKGLEQQQRELEDKWKdfeREKANWEEQW-----------------------------------------------------------------------------------------------------------------------
>A0A168DAV0	361	0.664	2.032E-104	0	340	528	0	315	367
MS--FAGRRRGnkVKKGVQFTLMVVGASGTGRTTFVNTLCESEVLAH-------------------KVSDNPETAHVEEGIRIKPVNVELEEDGVRIALTIVDTPGFGDNIDNEFAFQEIVGYLERQYDDILAEESRIKRNPRFRDNRVHALLYFIPPTGHALREMDIELMRRLSPRANVIPVVGKADSLTPSELRGFKKRIMEDIEHYDIPVYNFPFDIEEDDEDTIQDNSELRALLPFAVIGSEEEIEIDGQPVRARIYPWGIAEVDNPRHSDFSRLRSALLNSHLADLKSLTHDVLYETYRTEKLSRTV---HAETNDSSIL---PEELASQSVRLKEEQ-------------------------------------------------------------------------------------------------------------------------------------------------------------------------------------------
>A0A2H3CCQ6	361	0.664	2.032E-104	0	340	528	0	315	369
MS--FAGRRRGnkVKKGVQFTLMVVGASGTGRTTFVNTLCESEVLAH-------------------KVSDNPETAHVEEGIRIKPVNVELEEDGVRIALTIVDTPGFGDNIDNEFAFQEIVGYLERQYDDILAEESRIKRNPRFRDNRVHALLYFIPPTGHALREMDIELMRRLSPRANVIPVVGKADSLTPSELRGFKKRIMEDIEHYDIPVYNFPFDIEEDDEDTIQDNSELRALLPFAVIGSEEEIEIDGQPVRARIYPWGIAEVDNPRHSDFSRLRSALLNSHLADLKSLTHDVLYETYRTEKLSRTV---HAETNDSSIL---PEELASQSVRLKEEQ-------------------------------------------------------------------------------------------------------------------------------------------------------------------------------------------
>A0A238FFK9	361	0.639	2.032E-104	0	340	528	0	314	371
MAPR----RNVVKKGLHFTVAVCGQSGTGRTTFVNTLCESAVLAHKE-------------------EPSPELAHQEDGIRIKPFNVELEEDGLRIFLTIVDTPGFGDQINNEFTFQEIVGYLERQYDDILAEESRIKRNPRFRDHRVHALLYFITPTGHSLRELDIELMRRLSPRVNVIPVIGKSDSLTPTELLAFKKRVMEDIEHYNIAIYNFPYDPEEDDEETIADNSELRALLPFAIVGAEEEIEINGQMVRARRYPWGVVEVDNPKHSDFGRLRSALLNTHLTDLKEITEDFLYENYRSEKLSRSVQGSEGYTADSSILPED---MANQSVRLKEEQ-------------------------------------------------------------------------------------------------------------------------------------------------------------------------------------------
>A0A165H4E9	361	0.654	2.032E-104	7	340	528	9	321	378
-------RKKNVKKGIQFCLMVCGASGTGRTTFVNTLCGKTVLHGKDN------------------DDDAANAHLEEGVRIKPVTVELEndEEGTRISLTVVDTPGFGDQIDNEASFAEIVGYLERQYDDILAEESRIKRNPRFRDNRVHVLLYFITPTGHGLRELDIELMKRLSPRVNVIPVIGKADSLTPSELAESKKLIMEDIEHYRIPVYNFPYDIEEDDEDTVEENAELRGLMPFAIVGSEDIVEIGGRAVRARQYPWGVVEVDNPRHSDFLAIRSALLHSHLADLKEITHDFLYENYRTEKLSKSV--DGGSNYDSSMNPED---LASQSVRLKEEQ-------------------------------------------------------------------------------------------------------------------------------------------------------------------------------------------
>R4FKK6	361	0.480	2.032E-104	8	311	528	59	340	380
--------RKAVKKGFDFTLMVVGESGLGKSTLINSMFLAEVY--------------------SADYPGP-SERVKKTVQVETSRTLLRENGVNLTLTIVDTPGFGDAVDNSNCWQPVIDYIESRYEEFLNAESRVNRRSQSPDTRVHCCLYFIAPSGHGLKPLDVEFMQRLHDKVNIIPVIAKADTMTPEECAHFKKQILNEVAQHKIKIYEFP-DVEDSNDDGKPSGKKLRDRVPMAVVGSNTIVEVDGKKIRGRKYPWGIAEVENLEHCDFIALRNMLIRTHLQDLKDVTNNVHYENYRCRKLAGLGQD------------------------------------------------------------------------------------------------------------------------------------------------------------------------------------------------------------------------
>A0A8H6B1V4	361	0.628	2.032E-104	0	340	528	0	322	385
MSSPFNAikmrKKKNVKKGIQFCLMVCGASGTGRTTFVNTLCGKKVLSGKDA-------------------DDATNAHVEEGVKIKPTTVELEldEEGTRISLTIVDTPGFGDQIDNEASFGEIVGYLERQYDDILAEESRIKRNPRFRDNRIHALLYFITPTGHGLRELDIELMKRLSPRVNVIPVIGKADSLTPAELAESKKLVMEDIEHYRIPVYNFPYDIEEDDEDTVEENAELRGLMPFAIVGSEDVVEIGGRQVRARQYPWGVVEVDNPRHSDFLAIRSALLHSHLADLKEITHDFLYENYRTEKLSKSVEG--GSGGDASMNPED---LASQSVRLKEEQ-------------------------------------------------------------------------------------------------------------------------------------------------------------------------------------------
>UPI00193A73CF	361	0.496	2.032E-104	8	321	528	49	339	387
--------RKSVKKGFEFTLMVVGESGLGKSTLVNSLFLTDLYPERTI--------PAAADKI------------NQTVKIDASTVEIEERGVKLRLTVVDTPGYGDALDCSDCFKPIIQYIDDQFERYLHDESGLNRR-HIIDNRVHSCFYFISPAGHGLKPLDVEFMKALHNRVNIVPVIAKADTLTMAEVKRLKQRILEEIASHGIQIYQLPDADDDEDEEFKEQTRLLRESIPFAVVGSTQLIEVKGKKVRGRLYPWGVVEVENPEHCDFLKLRTMLI-THMQDLQEVTHDLHYENFRAQRL-KHKEGSAEEPEDPSL--------------------------------------------------------------------------------------------------------------------------------------------------------------------------------------------------------------
>S2JKZ4	361	0.448	2.032E-104	8	410	528	35	410	417
--------RKSVKTGFQFTCMVVGESGLGKSTLVNTLFNTQLYPPKEIAEL--------------------TAEVPQTVEIKSTTADIEENGVKLKLTVVDTPGFGDFVNNEESWKPILDDIESRCDAYLEQENRVNRR-KMTDNRIHACLYFIAPTGHALKPLDIEFMRRLHTRVNLIPIIAKADTMTEEEVVAFKERILADINYHQIQIYQAPV-YEYDDMETIAENSEIMSKIPFAVVGSDKEFDVEGRRVRGRMYPWGIIEVDNEDHCDFVKLRQMLIRTHMEELKEYTNDVLYENYRTEKLTAMG-----IQQDPSVFKE-VNP--TQKMeeeRIAHEQKLAKMESEMRAVFQAKVTEKEAKLKHSEAELYARHKEMKDALDKQRSELEERKRRLESGRPITPEKVKKK---------------------------------------------------------------------------------------------------------------------
>A0A507ESZ8	361	0.442	2.032E-104	8	405	528	39	408	419
--------RKSVKKGFQFTLMVVGESGLGKSTLVNTLFNTSLYPNKENKEPTH-ESP-------------------KTVEIQTISADIEENGVKLKLTVIDTPGFGDFVDNEESWRPILENIEARYDAYLEQENRVNRK-RIVDTRVHACLYFIAPTGHSLKPIDIEFMKQLAGRVNLIPVIAKSDTLTEDEIKAFKARILEDIAYNKIQIYQ-PPMYDNDDPETVQENKDIISRIPFAIVGSDKEVDVGGKKVRGRKYPWGVIEVDNEDHCDFVKLRQMLVRTHMEELKEYTNEVLYESYRISKLARGGYEVSSDGSALNPLSKFEEE------KLAHEQKMAKMEAEMKAVFQQKVAEKEAKLKQSEEELYARHREMKEQLEKQRLELEEKKRRLESGRPGTPE--------------------------------------------------------------------------------------------------------------------------
>A0A293LZM6	361	0.473	2.032E-104	8	330	528	109	400	513
--------RKAVKKGFEFTLMVVGESGLGKSTLINSMFLTDIY--------------------SNEYPGP-SHRVKKTVEVETTRVVLREGGVNLTLTIVDTPGFGDAVDNTQCWQPIIDYVEAKYAEYLDAESRVHRS-AVPDNRIHCCLYFIMPSGHGLKPLNIEFMKRLHDKVNIIPVIAKADTMTPEECSLFKRTILNEIAQNKIRLYEFP---ECDDDEENKHLKGLRERVPFAVVGSNTIVEVNGKRVRGRKYPWGVAEVENMEHCDFIALRNMLIRTHMQDLKDITNNVHYENFRCRKLAGVG------GTDGGSARSNKNPLA-----------------------------------------------------------------------------------------------------------------------------------------------------------------------------------------------------
>A0A8D8W796	361	0.404	2.032E-104	8	418	528	125	515	528
--------RKAVKKGFEFTLMVVGESGLGKSTLINSMFLSDIY--------------------SAEHPGP-SLRIKKTVNVETSRCLLVENNVKLSLTVVDTPGFGDAVDNSDCWQPVIDYIESRYEEYLNAESRVVRSHGA-DSRVHACLYFIAPSGHGLKPLDVEFMQRLHDKVNIIPVIAKSDTMTPEECAAFKKQILSEIAQHKIEIYQFPVTSGSSEEETGKFSKSLRDRVPFAVVGANTVIEVDGKKVRGRKYPWGVAEVENLEHCDFIALRNMLVRTHLQDLKDVTSNVHYENFRCRKLAGLGTDGKPRLLNKNPLAQMEEEKREHELKMKKMEVDMEQVFEMKVKEKKQKLKDSEADLQRRHEQMKKSLEAQIKDLEHQRKQLEQEISQWEQSNGVSmDELRRRSLERdSSLD-------------------------------------------------------------------------------------------------------------
>UPI00193DCEDA	361	0.457	2.032E-104	8	330	528	211	514	623
--------RKAVKKGFDFTLMVVGESGLGKSTLINSMFLADVY--------------------SAEHPGP-SHRVKKTVQVETSKALLNENGVNLTLTVVDTPGFGDAVDNSNCWQPVIDYIESRYEEYLNAESRVNRKVQQPDSRVHCCLYFVAPSGHGLKPLDVEFMHRLHDKVNIIPIIAKADTMTPDEIGHFKKQILNEIAQHKIKIYEFP---ETVDEEEAKLHKTLRERVPFAVVGSNTTVEVDGKQVRGRKYPWGVAEVENLEHNDFIALRDMLISTHLQDLKDVTNNVHYENYRCRTLAGLGADGKPVRiSNNQMLNQWisHHrnPLA-----------------------------------------------------------------------------------------------------------------------------------------------------------------------------------------------------
>UPI001D092F8A	361	0.395	2.032E-104	8	413	528	226	611	636
--------RKAVKRGFEFTLMVVGESGLGKSTLINSMFLTDIYQ----------SEPGAEF------PGP-SQRIKKTVNVETSRVLLKENGVNLTLTVVDTPGFGDAVDNSNCWVPIIEFIENKYEEYLNCESRVTRK-QIKDTRVHCCLYFIQPSGHGLKPLDIEFMQRLCDKVNIVPVIAKADTMTTDECQLFKKQILNEISQHKIKIYDFP-EVLDDQEEEGKMNRLLRSKVPFAVVGSNAVIEVDGKKLRGRKYPWGIAEVENLEHCDFIALRNMVIRTHLQDLKDVTNNVHYENYRCRKLAGLGADGKPIHlSNKNPLAQMEEEKKEHDLKMKKMELEMEQVFEMKVKEKKQKLKDSENELTRRNEQTKKQLEQQAKDLEEKRRQFELEKSSW--ERENNVSLEELRRK------------------------------------------------------------------------------------------------------------------
>A0A8H6XED2	361	0.512	2.032E-104	8	324	528	576	885	980
--------RKSVRKGFQFTAMVVGESGLGKSTLINTLFNTTLYPPKEHLPPSAERPKTVAIESIGAGEFPFVYPSDFCSSIFSRT-DIEENGVRLHLTVVDTPGFGDFVNNDDSWKPIVENIESRFDSYLEQENRVNRT-KIVDNRVHACLYFIQPTGHSLKEIDIEFMRRLHTKVNLIPVIAKADTMTDEEIGEFKERILSDIAHHNIHIFQAP-TYDNEDEETIAEHEEIASKIPFAVVGSDkPVVTPDGREVRGRAYPWGVVEVDNEEHCDFVKLRQMLVRTYMEELREYTNDVLYENWRTEKLMSMG-----VAQDSTVFKE-----------------------------------------------------------------------------------------------------------------------------------------------------------------------------------------------------------
>A0A8H4IJD1	361	0.411	2.032E-104	8	422	528	890	1262	1272
--------RKSVRKGFNFNVMVVGESGLGKSTLVNTLFNTSLYPPKE-------------------RKPPSLDIIPKTVAIQSISADIEENGVRLRLTVVDTPGFGDFVNNDDSWRPIVENIEQRFDAYLDAENKVNRM-NIVDNRIHACVYFIQPTGHSLKPLDVEVMRRLHTKVNLIPVIAKSDTLTDDEITAFKQRILADITHHGIQIFEGP-RYEMDDEETIAENQEIMSKVPFAVVGANTDVaTSDGRKVRGRRYPWGVIEVDNEEHCDFVKLRQMLIRTHMEELKEHTNNTLYENYRSDKLISMG-----VSQDPSVFKE-VNP------AVKQEEERTLHEQKLQKMEQEMKMVFQQKVAEKESKLRQSEEELYA----------RHREMKEQLDKQRQDLEEKKSRIESGRPLEEK---------------------------------------------------------------------------------------------------------
>A0A0L0H8C6	361	0.702	2.774E-104	7	312	528	22	308	343
-------RRKNIKKGLTFTVMIVGASGLGKSTFVNTLCESPVFPKKDY-------------------SNPEKAAIERTVAITPVTVDMEEDGIKLSLTIVDTPGFGDNINNEGNFLDILAYIERQYDDILAEESRIKRNPKFQDNRVHALLYFITPTGHSLREIDIEFMRRLGRRVNVIPVIAKADSMRPQELAAFKKKVMEDIAYYKIPIYNFPYDEEEDDDETIEENNELRALLPFSIVGSEEEVVLNGRRVRCRQYPWGVVEVDNSRHCDFSKLRYMLLSSHLQDLKEITHDFLYEQYRTEKLSREGDVD-----------------------------------------------------------------------------------------------------------------------------------------------------------------------------------------------------------------------
>A0A7J7JL50	361	0.469	2.774E-104	8	332	528	39	342	355
--------RKSVKKGFEFTLMVVGESGLGKSTLVNNLFLTDLYPERHI--------PNAIDKI------------KQTVKIDASSVEIEERGVKLRLTVVDTPGFGDSINTGECYASILQYIDEQFERYLNDESGLNRR-NITDNRVHACFYFISPAGHGLKPLDIAFMKAVHYKVNIVPVIAKADTLTKQEVHKLKKKILEEIRANGINIYTLPDCDDDEDEEFKLQCDQLKTAMPFAVVGSNQIIEVKGRKVRGRMYPWGVVEVENPEHCDFIKLRTMLI-THMQDLQEVTHEVHYENFRSDRLSGPGEVDERDSgrkQRLSIRFNL--TLSSH---------------------------------------------------------------------------------------------------------------------------------------------------------------------------------------------------
>L8X2I6	361	0.668	2.774E-104	0	340	528	0	314	361
MAYRHRG-RKNAKKGIQFTLMVVGASGTGRTTFVNTLCESEVLAP-------------------KIADNAETAHVEEGIRIKPVNVELEEDGTRIALTIVDTPGFGDNIDNEFAFQEIVGYLERQYDDILAEQSRIKRNPRFRDNRVHALLYFIPPTGHALREMDIELMRRLSPRVNVIPVIGKADSLTPSELKGFKKRVMEDIEYYGIPVYNFPYDVEEDDEETIQDNSELRAMLPFAIVGSGDEVEIDGQPVRARIYPWGVVEVDNPKHSDFSRLRSALLNSHLMDLKSLTDDVLYETYRTEKLSRMVHAD---NTDDSILPED---LATQSVRLKEEQ-------------------------------------------------------------------------------------------------------------------------------------------------------------------------------------------
>A0A0C9URH9	361	0.665	2.774E-104	0	340	528	0	314	364
MAGRRGG-KRNAKKGVQFTLMVVGASGTGRTTFVNTLCESEVLTH-------------------KASDNADAAHVEEGIRIKPVNVELEEDGVRIALTIVDTPGFGDNIDNEFAFQEIVGYLERQYDDILAEESRIRRNPRFRDNRIHALLYFIPPTGHALREMDIELMRRLSPRVNVIPVIGKADSLTPSELKGFKKRIMEDIEHYDIPVYNFPYDVEEDDEDTIQDNSELRALMPFSIIGSEDEIEVDGQLVRARIYPWGIAEIDNPQHSDFSRLRSALLNSHLLDLKALTHDVLYETYRTEKLSRTVHSEHP---DSSILPED---LATQSVRLKEEQ-------------------------------------------------------------------------------------------------------------------------------------------------------------------------------------------
>A0A178E6W6	361	0.628	2.774E-104	7	340	528	9	318	375
-------RKKNVKKGIQFCLMVCGASGTGRTTFVNTLCGQQVLGHKDA-------------------DDQDSAHLEDGVKIKPITVELDEEGTRISLTIVDTPGFGDQIDNEASFAEIVGYLERQYDGILAEESRIKRNPRFRDDRVHVLLYFITPTGHGLRELDIELMRRLSPRCNVIPVIGKADSLTPAELAESKKLVMEDIEHYRIPVYNFPYDIEEDDEDTVEENAELRGLMPFAIVGSEETVEINGRRVRARQYPWGIVEVDNPRHSDFLAVRSALLHSHLADLKEITHDFLYENYRTEKLSKSVEGGAAA--DSSMNPED---LASQSVRLKEEQ-------------------------------------------------------------------------------------------------------------------------------------------------------------------------------------------
>UPI001BB26C52	361	0.451	2.774E-104	7	325	528	19	315	378
-------QRKSVKRGFEFTLMVVGETGLGKSTLVNSLFLTDLY--KDRASLNAEE------------------RIDKTVEIQRSSIDIEEQGVRLRLTVVDTPGFGDSVNSENSWGPIISHIESKFEQYYRDESGLNRK-NLIDDRIHCCLYFISPYGHGLRPIDIEFMKRLHDKVNIVPIIAKADCLTKAEVKRMKDRVLREISQHEIGIYAFPDCESDEDEDFKKQDRELKASIPFAVIGSNTVVEVNGRRVRGRLYPWGITEVENPKHCDFVKLRNMLIRTHMQDLKDVTRDVHYENYRLGRI-RGGRGTHLNRERSEIDSKL----------------------------------------------------------------------------------------------------------------------------------------------------------------------------------------------------------
>A0A2C5ZA97	361	0.626	2.774E-104	0	397	528	0	378	381
MSSpaKMIRRKKNVKKGIQFCLMVCGASGTGRTTFVNTLCGKDVLQHKE-------------------SDDAQEAHVEDGVKIKPVTVELEldEEGTRISLTIVDTPGFGDQVDNEASFAEIVGYLERQYDDILAEESRIKRNPRFRDNRVHVMLYFITPTGHGLRELDIELMKRLAPRVNVIPVIGRADSLTPPELAESKKLVMEDIEHYRIPVYNFPYDIEEDDEDTVEENAELRGLMPFAIVGSEEVMEIGGRRARARQYPWGVVEVDNPRHSDFLAIRSALLHSHLADLKEITHDFLYENYRTEKLSKSVDG-ASGNVDSSMNPED---LASQSVRLKEEQLRREEEKLREIEMKVQREINEKRQELLARESQLREIEARMQREASQAPAAAEANGEV----------------------------------------------------------------------------------------------------------------------------------
>A0A6A6NQX2	361	0.634	2.774E-104	7	340	528	12	333	389
-------RKKNVKKGIQFCLMVCGASGTGRTTFVNTLCGKKVLQHKDSDD---PTSAHVEEGV-RIKPVTVGT---STHALPHIELELDEEGTRISLTIVDTPGFGDQIDNEASFSEIVGYLERQYDDILAEESRIKRNPRFRDNRVHVLLYFITPTGHGLRELDIELMKRLSPRVNVIPVIGKADSLTPAELAESKKLVMEDIEHYRIPVYNFPYDIEEDDEDTVEENAELRGLMPFAIVGSEEVVEFGGKRVRARQYPWGIVEVDNPRHCDFLALRSALLHSHLADLKEITHDFLYENYRTEKLSKSVEGGAAG--ESSLNPED---LASQSVRLKEEQ-------------------------------------------------------------------------------------------------------------------------------------------------------------------------------------------
>A0A3P9IUS7	361	0.471	2.774E-104	8	308	528	79	358	415
--------RKSVKKGFDFTLLVAGEAGLGKSTLVNSLFLTDLY--KERKLLNAEE------------------RIKQTVEITKRTVDIEEKGVKLKLTIVDTPGVGDAVNNTQCWRPVTDYIDQQFEQYFRDESGLNRK-NIQDNRVHCCLYFISPFGQGLRPIDVEFMKALQDKANVVPVIAKADCLTPLEIKKMKERVREEIDKYGIKIYQFPDCDSDEDEESKQQDRELKESIPFAVIGGNTVIEVRGQRVRGRLYPWGVVEVENPSHCDFVKLRNMLIRTHMHDLKDTTNDLHYENYRAHAIQNM---------------------------------------------------------------------------------------------------------------------------------------------------------------------------------------------------------------------------
>A0A317XMZ6	361	0.500	2.774E-104	8	337	528	39	348	426
--------RKSVRKGFNFTAMVVGESGLGKSTLINTLFNTTLYPRKEV-------------------PAPHQER-PKTVAIESISSDIEENGVRLRLNVVDTPGFGDFINNDESWKPIVDNIESRFDAYLEQENRVNRS-KMQDNRVHACIYFIQPTGHALRPIDIEFMRRLHQKVNLIPVIAKSDTLTDEEIVQFKQRILNDIAHHKIEIFSAPL-YENEDEETMLEIQEISNKVPFAVVGSNSEIdTPDGRRVRGRAYPWGVIEVDNEEHCDFVKLRQMLIHTHMEELKEHTNNVLYEKYRSEKLVAMGVTqDHSVFKEVNPAAKMAEERAIHEARLR----------------------------------------------------------------------------------------------------------------------------------------------------------------------------------------------
>UPI001BB17371	361	0.442	2.774E-104	8	316	528	28	328	442
--------RRSVKRGFEFTLMVVGESGLGKSTLINSLFLTDIY--------------------SGDYPGP-SQRIKKTVKVETSQANLKENGVQLRLTIVDTPGFGDQVDNSNCWAPILDHIDSKFEEYLNSESRVNRY-SIPDKRVQCCLYFIAPSGHGLKPLDIEFMKRLHDKVNIIPLIAKADTLTPEECREFKKRIMAEINEHKIKIYEFPDIEEEEENKENKRLTQrrngpkekdtspnsLKERVPFAVVGSNHIMEVNGKRVRGRQYPWGIAEVENLEHCDFIPLRNMLIRTHMQDLKDVTNNVHYENFRCRKLTAVTSGDAKRG-------------------------------------------------------------------------------------------------------------------------------------------------------------------------------------------------------------------
>F1QHM4	361	0.475	2.774E-104	8	308	528	127	406	476
--------RKSVKKGFAFTLMVAGESGLGKSTLVNSLFLTDLYKDR--------KMPNAEERI------------AQTVEITKHTVAIEEKGVKLRLTIVDTPGFGDAVNNTESWRAIVDYIDQQFEQYFRDESGLNRK-NIQDNRVHCCLYFISPFGHGLRPIDVEFMKILHEKVNIVPVLAKTDSLTPEEVRKMKMKIREEIERFDIMIYQFPECESDEEDEFKLQQQELKDSVPFAVIGSNVQVESQGRRFRGRQYPWGLVEVENPEHSDFLKLRNMLVRTHMQDLKDVTRETHYENYRAQCIQNM---------------------------------------------------------------------------------------------------------------------------------------------------------------------------------------------------------------------------
>A0A8J6LIH4	361	0.500	2.774E-104	8	309	528	249	551	711
--------RKSVKKGFEFTLMVVGESGLGKSTLVNALFLTDLYPERqVPDAIGNVVSLKVLElrsPIAHGEHS-VFQKMKQTVKLEPSTVEIEERGVKLRLTVVDTPGYGDAIDNTDSFSEIIKYIDDQFERFLRDESGLNRK-NIMDNRIHCCFYFISPFGHGLKPLDVEFMKQLHNKVNIVPVIAKADVLTKKEMQRLKKKVMDEIQEHGIRIYSLPECDSDEDEEYKEQVRQLKQAVPFAVCGANTLLEVRGRKVRGRLYPWGVVEVENPEHCDFIKLRTMLI-THMQDLQEITQQVHYENYRSEHLARGG--------------------------------------------------------------------------------------------------------------------------------------------------------------------------------------------------------------------------
>A0A8J2PSE0	361	0.368	2.774E-104	8	418	528	355	743	757
--------RKAVKKGFDFTLMVVGESGLGKSTLINSMFLADIY--------------------SAEYPGP-SHRIKKTVQVETCKVLLKENGVNLTLTIVDTPGFGDAVDNSNCWQPVIDYIESRYEDYLNSESRVNRK-MVMDSRVHCCLYFIAPSGHGLKPLDIELMKKLHDKVNIIPVLAKADTMTPEECAHFKKQVLNEIAQHKIKIYEFP---DCDDEEENKVNKMMRERVPFAVVGSNAVVDVEGKKFRGRKYPWGTVIVENMEHCDFVPLRNMVVRTHLQDLKDVTNNVHYENFRCRKLAGLGPDGKPLkvfG-DKNPLAQMEDERKNHEhKMKKMEQEMEQVFEMKVRERNQRIVDSENDLQRREELMKKSLEKLQKDVEEKKKSYEAEKFSWEQMNGITFEELRRRSLEALSKE-------------------------------------------------------------------------------------------------------------
>A0A0P1BFA7	360	0.639	3.787E-104	8	340	528	5	312	356
--------RRAAKKGVSFCLMVVGASGTGKTTFVNTLCESDVLGHKISDQ-------------------PDTAHIEEGIRIKPVNVELEEDGMRIGLTIVDTPGFGENIDNEYAFQEIVGFLDRQYDDILAEESRIKRNPRFRDNRVHALLYFITPTGHSLREMDIELMRRLSPRVNVIPVIGKADTMTHEERKDFKRRVMEDIEHYGIPVYNFPYDVEEDDEETIADNSELRALMPFAVIGSEEEVVISGQPVRARTYPWGIVEVDNPKHSDFARLRSALLSTHLTDLKEITHDFLYENYRTEKLSRTVHSDYAD------TAMPADELANQSVRLKEEQ-------------------------------------------------------------------------------------------------------------------------------------------------------------------------------------------
>UPI000719E9A5	360	0.485	3.787E-104	8	308	528	28	307	366
--------RKTVKRGFDFTLMVAGEAGLGKSTLVNSLFLSDLYKSR--------AVPSVEERI------------SKTTEIDKKTLDIEEKGVKLRLTVVDTPGFGDQVNVDDCWKPIEKYIDDQFAQYFKDESGLNRK-NITDNRVHCCLYFISPYGRGLRPLDVEFMKRIHNKVNIVPLISKADTLTPSEIRKLKEKILQEIQKHQISIYTFPECDEDEDDDFKEHIRELKEAIPFAVIGSNTVVEVNGKKVRGRLYPWGIVEVDNPRHCDFTRLRTMLISTHMHDLKDMTQDVHYENYRSRCISNI---------------------------------------------------------------------------------------------------------------------------------------------------------------------------------------------------------------------------
>A0A8H6XG81	360	0.664	3.787E-104	0	340	528	0	316	367
MS--FAGRRRVnkVKKGVQFTVMVVGASGTGRTTFVNTLCESEVL-------------------VHKVSDTPEMAHVEEGIKIKPVNVELEEDGIRIALTIVDTPGFGDNIDNEFAFQEIVGYLERQYDDILAEESRIKRNPRFRDNRVHALLYFIPPTGHSLREMDIELMRRLSPRVNVIPVIGKADSLTPSELKGFKKRVMEDIEHYDIPVYNFPYDIEEDDEDTIQDNSELRALLPFAIIGSEEEIELDGQLVRARIYPWGIAEVDNPKHSDFSRLRSALLNSHLADLKSLTHDLLYETYRTEKLSRSVH--AADAQESSIL---PEEMANQSVRLKEEQ-------------------------------------------------------------------------------------------------------------------------------------------------------------------------------------------
>A0A4V3SI09	360	0.618	3.787E-104	0	397	528	3	372	373
MHP--VRRKKQMKKGIQFCLMVCGASGTGRTTFVNTLCGQKVLQSKDADDYA-------------------NAHVEEGVRIKPVTVELDEEGTRISLTIVDTPGFGDQIDNEASFGEISGYLERQYDDILAEESRIKRNPRFRDNRVHALLYFITPTGHGLRELDIELMKRLSPRVNVIPVIGKADSLTPAELAESKKLVMEDIEHYRIPVYNFPYDIEEDDEDTVEENAELRSLMPFAIVGSEETVEIGGRKVRARQYPWGLVEVENPRHSDFVAIRSALLHSHLADLKEITHDFLYENYRTEKLSKSVEG-------GSGASMNPEDLASQSVRLKEEQLRREEEKLREIEVKVQREINEKRQELLARESQLKEIEARMNREALARQEEHASSDLA----------------------------------------------------------------------------------------------------------------------------------
>A0A6A6ARV4	360	0.625	3.787E-104	7	340	528	8	317	374
-------RKKNVKKGIQFCLMVCGASGTGRTTFVNTLCGKTVLEHKE-------------------SDDPTTAHVEEGIKIQPITVELDEEGTRISLTVVDTPGFGDQIDNESSFSEIVGFLERQYDHILSEESRIKRNPRFRDNRVHVLLYFITPTGHGLRELDIELMKRLSPRVNVIPVIGKADSLTPAELAESKKLVMEDIEHYRIPVYNFPYDIEEDDEDTVEENAELRGLMPFAIVGSEDVVEIGGRRVRARQYPWGIVEVDNPRHSDFLAVRSALFHSHLADLKEITHDFLYENYRTEKLSKSVEGGAAA--DSSMTSDD---LASQSVRLKEEQ-------------------------------------------------------------------------------------------------------------------------------------------------------------------------------------------
>A0A1S3JUG7	360	0.488	3.787E-104	8	306	528	76	349	392
--------RKSVKRGFEFTLMVVGQSGLGKSTLINTLFLTDLY--------------------SADYPGP-SYRIKKTVQVETTQVLLKEGGVQLRLTVVDTPGFGDAVDNSNCWQPVTDYIDSKYEEYLNAESRVNRK-TMPDNRVHCCLYFITPSGHGLKPLDVEFMKRLHDKVNIIPMIAKADTMTPDECREFKKTILNEIAQHKIKIYEFP---ECDDEEENKLQKKLKDRVPFAVVGSNTLVSVGGKTVRARQYPWGIVEVENLEHNDFLALRNMLVRTHLHDLKDVTNNVHYENYRYNKLA-----------------------------------------------------------------------------------------------------------------------------------------------------------------------------------------------------------------------------
>J6EP24	360	0.501	3.787E-104	8	336	528	74	382	457
--------RRSVRRGFQFVAMVVGESGLGKSTLINTLFETKLYQP-------------------KVIPEPGTDR-GKTVNIESISAEIEENGVRLKLTVVDTPGFGDFVNNDECWKPIVDNIEARYDAYLEQENRVNRL-KMTDNRIHACIYFIQPTGHALKPIDIEFMKRLHTKVNLIPVIAKADTLTEEEVELFKRRVLSDIHHHGIRIFE-PPQYERDDEETQQENQEIISKIPFAVVGSDQVVQaPDGRSVRGRSYPWGVIEVDNETHCDFVKLRQMLVRTHMEELREHTNDVLYENYRTEKLRAMGVTqDESVFKETNPAAKQAEERAMHEAKL-----------------------------------------------------------------------------------------------------------------------------------------------------------------------------------------------
>UPI001C581CD1	360	0.471	3.787E-104	8	308	528	139	418	473
--------RKSVKKGFAFTLMVAGESGLGKSTLVNSLFLTDLYKDR--------KVLNAEERII------------QTVQITKHTVSIEEKGVRLRLTIVDTPGFGDAVNNTESWKAVEDYIDQQFEQYFRDESGLNRK-NIQDNRVHCCLYFISPYGHGLRPLDIEFMRALHGKVNIVPVLAKADSLTPAEIRRKKIKIREEIERFGIHIYQFPDCDSDEDEDFKHQDRELKESIPFAVIGSNMLFESKGRRFRGRMYPWGVVEVENPAHSDFLKLRNMLVRTHMQDLKEVTRETHYENYRAQCIQNM---------------------------------------------------------------------------------------------------------------------------------------------------------------------------------------------------------------------------
>A0A087U8H6	360	0.493	3.787E-104	8	311	528	75	353	479
--------RKAVKRGFEFTLMVVGESGLGKSTLINSMFLTDIY--------------------SNEYPGP-SLRIKKTIQVETSKVLLKENGVNLILTVVDTPGFGDAVDNSQCWQPISDYIEDKYDEYLNAESRVHRT-TIPDGRVHCCLYFIAPSGHGLKPLDIEFMKRLHDRVNIIPIIAKADTMTPEECHFFKRQIMTEIAQNQIKIYQFP---DCDDEDENRQQKIMKERVPFAVVGSNTTIDVNGKLVRGRKYPWGVAEVENMEHCDFIALRNMLLRTHMQDLKDVTSHVHYENFRCRKLAGVGSD------------------------------------------------------------------------------------------------------------------------------------------------------------------------------------------------------------------------
>UPI001E1DF665	360	0.403	3.787E-104	8	416	528	85	472	482
--------RKSVKRGFDFTLMVVGESGLGKSTLINSLFLTDLY--------------------SGEYPGPSN-RIQKTVKVDKTNVTLKENGVQLRLTVVDTPGFGDAVDNSNCWQPVIDFIDCKYEEYLGNESKVVRT-TTADTRVHCCLYFIAPTGHGLKPLDVEFMRRLHDKVNIIPLIAKADTQTPDECREFKKTILNEIAQHKIKIYEFP---ECDDEEENKIQKKLRDRVPFAVVGSNTVTEVGGKRVRGRQYPWGIVEVENLEHNDFLALRNMLIRTHMQDLKDVTNNVHYENYRYNKLApANTDGKIKPGSLTKDPLTQMaeekreHDTKMKKMEAEMEQVFEMKVKEKKQKLKDSEADLQKRQEQMKKSLEQQQKEIDDKWKTFEKEKQTWEESTGYS---NSLENVKDTRDKGA---------------------------------------------------------------------------------------------------------------
>A0A151GP59	360	0.636	3.787E-104	7	340	528	214	526	586
-------RKKNVKKGIQFCLMVCGASGTGRTTFVNTLCGKDVL-------------------LHKDADDAGDAHVEEGVKIKPITVELEldEEGTRISLTIVDTPGFGDQIDNEASFAEIVGYLERQYDDILAEESRIKRNPRFRDNRVHAMLYFITPTGHGLRELDIELMKRLAPRVNVIPVIGRADSLTPAELAESKKLVMEDIEHYRIPVYNFPYDIEEDDEDTVEENAELRGLMPFAIVGSEDVVEIGGRRARARQYPWGIVEVDNPRHSDFLAIRSALLHSHLADLKEITHDFLYENYRTEKLSKSVDG-TPGNADSSMNPED---LASQSVRLKEEQ-------------------------------------------------------------------------------------------------------------------------------------------------------------------------------------------
>A0A367KLT4	360	0.732	3.787E-104	3	312	528	343	633	635
---RLGGRRKNVKKGFQFTLMVVGATGTGRTTFVNTLCDSNVLSKK---ICDNPED----------------AHHEPGINIKPVSIELDEDGARISLTIVDTPGFGDNIDNEKCFKEIVGYLERQYDDILAEESRIKRNPRFRDNRVHALLYFISPTGHALREIDIELMRRLSPRVNVIPVIGRADSLTPQELREFKKRIMEDVEHYNIPIYNFPYDVEEDDEDTIEENSELRNLLPFSIIGSDEEIIVNGRPVRGRQYPWGAVEVDNPRHSDFGRLKAALLSSHLQDLKEITHDFLYENYRTEKLSRTVEDD-----------------------------------------------------------------------------------------------------------------------------------------------------------------------------------------------------------------------
>A0A167UYZ7	360	0.435	3.787E-104	8	417	528	714	1095	1097
--------RKSVRKGFSFNVMVVGESGLGKSTLVNTLFNSSLYPPKEY-------------------SGPSNDILPKTVGIQSTSSDIEENGVRLRLTVVDTPGFGDFVNNDESWRPIVENIESRFDAYLEAENKVNRM-NIVDNRIHACIYFIQPTGHSLKPLDIQVMKLLHTKVNLIPVIAKSDTLTDEEVGNFKQRILADINYHRINIFESP-RYELDDEETIAENQEIMSKVPFAVVGANTEVtTADGRKVRGRRYPWGVIEVDNEEHCDFVKLRQMLIRTHMEELKEQTNNVLYEDYRTEKLTQMG-----VTQDSSVFKE-VNPAVKQ----EEERalHEAKLAKMESEMKAVFQQKVHEKESKLKQSEDELYARHREMKEQLEKQRAELEEKKARIESGRPVVEEKYKRGKFSL--------------------------------------------------------------------------------------------------------------
>A0A507E943	360	0.635	5.170E-104	7	336	528	21	333	335
-------RRKNIKKGLAFSVMIVGSTGLGKSTFINTLCESPVFPKKDCG-------------------SPEKAALEKTVAITPVTVEMEEDGIKLSLTIVDTPGFGDNINNEGNFLDILHYIERQYDDILAEESRIKRNPKFYDNRVHALLYFIAPTGHSLRELDIEFMRRLGARANIIPVIAKADSMNPTELAAFKRRVMEDIAYYKIPIYNFPYDDEEDDDETIEENNELRALLPFSVVGSEDEVVLNGRRMRCRQYPWGLVEVDNSRHCDFSKLRYMLLSSHLQDLKEITHDFLYEQYRTEKLSKEGEdeDDELVDEDDRTEHRRQQELAGAEVAA-----------------------------------------------------------------------------------------------------------------------------------------------------------------------------------------------
>K5W1F2	360	0.654	5.170E-104	8	340	528	5	312	358
--------RRSKVKGVQFTIMVVGASGTGRTTFVNTLCDSNLIPHKV-------CD------------SPETAHEEQGIEIRPVDVELEEDGIRIALTVVDTPGFGDSINNENSFQEIMSYLERQYDDILAEQSRIKRNPRFKDNRVHALLYFIPPTGHALREMDIELMKRLSPRVNVIPVIGKADSLTPTELKAFKARIIEDIDYYDIPIYNFPYDPEEDDEETVQDNTELRALLPFAVVGSEEEVEIDGEPVRARVYPWGLVEVDNPRHCDFVRLRGAILGSHLGDLKMLTEDVLYETYRTEKLSKSILDD---SQDSEMLPED---LANQSVLLKEQQ-------------------------------------------------------------------------------------------------------------------------------------------------------------------------------------------
>A0A6J1TBP9	360	0.475	5.170E-104	8	308	528	18	297	364
--------RKSVKRGFDFTLLVVGESGLGKSTLVNSLFLGDLYKDR---------------KIAEVG-----ERLEKTTQIEKKSMDIEERGVKLRLTIVDTPGFGDGINCEESWKACVNYVDEQFRQYFTDENGLNRR-NLQDNRVHCCLYFIPPYGHGLRQIDLEFMRRLHRKVNIVPVIGKADTLTENEVIKLKRQILADIEEHKIQIYQFPDCDSDEDEEFKTQDRELKACVPFAVVGSNTVLEVGGKKVRGRQYPWGVVEVENPKHSDFNKLRNMLITTHMQDLKDVTEDVHYENFRAQCISQI---------------------------------------------------------------------------------------------------------------------------------------------------------------------------------------------------------------------------
>UPI000719CC9D	360	0.464	5.170E-104	8	340	528	55	366	373
--------RKSVKRGFEFTLMVVGESGLGKSTLINSLFLTDLYPERHI--------PDASEKI------------EQTVKIEASTVEIEERGVKLRLTVVDTPGFADSITSQNCIEPIIEYIDQQYERYLQDESGLNRR-HILDNRVHCCFYFISPSGHGLRPLDVEFMKKLHHKVNIVPVIGKADMLTMTEVKKIKRKILDQVDEAGIQIYRMPDCDADEDEDFKEQNKQLKEAVPFAVVGSTQLLEVRGKKVRGRLYPWGVVEVENPEHCDFIKLRTMLI-THMQDLQEVTHDLHYENFRADKLAKAGKATPGGGKDKLLADKEVELRKMQDMLAKmQAQ-------------------------------------------------------------------------------------------------------------------------------------------------------------------------------------------
>A0A3N4IGI8	360	0.629	5.170E-104	0	340	528	0	316	377
MASPLTAvrRKKNVKKGLGFCLMVCGASGTGRTTFVNTLCGKHVLGHKD-------------------SDDAANAHLEEGVKIKPVTVELDEEGTRISLTIVDTPGFGDQIDNEASFSEIVGYLERQYDDILAEESRIKRNPRFRDNRVHALLYFITPTGHGLRELDIELMKRLSPRVNVIPVIGKADSLTPVELAESKKLVMEDIEHYRIPVYNFPYDIEEDDEDTVEENAELRGLMPFAIVGSEEVVEVNGRKVRARQYPWGIVEVDNPRHSDFLAIRSALLHSHLADLKEITHDFLYENYRTEKLSKSVEGGISAS-------MNPEDLASQSVKLKEEQ-------------------------------------------------------------------------------------------------------------------------------------------------------------------------------------------
>A0A4U0WZE7	360	0.645	5.170E-104	7	340	528	12	323	382
-------RKKNVKKGIQFCLMVCGASGTGRTTFVNTLCGKTVLTG-------------------RDSDDAVNAHLEDPVRIRPVTVELEldEEGTRISLTIVDTPGFGDQIDNEASFGEIVGYLERQYDDILAEESRIKRNPRFRDNRVHVLLYFITPTGHGLRELDIELMKRLSPRVNVIPVIGKADSLTPAELAESKRLVMEDIEHYRIPVYNFPYDVEEDDEDTVEENAELRGLMPFAIVGSDEVIDVGGRRIRARQYPWGLVEVDNPRHSDFLAVRSALLHSHLADLKEITHDFLYENYRTEKLSKSV--DGGSAADSSMNPED---LASQSVRLKEEQ-------------------------------------------------------------------------------------------------------------------------------------------------------------------------------------------
>A0A067MY23	360	0.510	5.170E-104	8	328	528	60	360	445
--------RKSVRKGFHFTAMVVGESGLGKSTLINTLFNTKLYPKK--------------------EPLPPSADRPQTVAIESISADIEENGVRLRLTVVDTPGFGDFVNNDESWKPIVENIEARFDAYLEQENRVNRQ-KMVDNRVHACLYFIQPTGHALKQIDIEFMRRLHSKVNLIPIIAKADTMTDEEILLFKQRVLSDIEHHNIRIFKAP-TYENEDEETLNENEEIASKIPFAVVGSDTEVdTPDGRKVRGRSYPWGVVEVDNEEHCDFVKLRQMLVRTYMEELREHTNDVLYENYRSEKLLGMGVTqDHSVFKEVNPAAKVAEE-------------------------------------------------------------------------------------------------------------------------------------------------------------------------------------------------------
>UPI0008F992E6	360	0.466	5.170E-104	8	316	528	102	389	456
--------RKSVKRGFDFTLMVVGDSGLGKSTLINSLFLSDLYQDRKI-------------------PN-VNERLEKTTSIEKKSMDIEERGVKLRLTVVDTPGFGDGLKCEESWRACCNYIDDQFRQYFTDESGLNRK-NIVDNRVHCCLYFIPPYGHGLRQMDFEVLRRLHQKVNIVPVIAKADTLTASEVKKLKEKVLSDIDEHNIQIYQFPECDSDEDEDFKQQDRELKACVPFAVVGSNTVIEVGGCKVRGRQYPWGVVEVENPKHSDFSKLRNMLISTHMQDLKDVTEDVHYENFRAQCISQISRANQERG-------------------------------------------------------------------------------------------------------------------------------------------------------------------------------------------------------------------
>A0A3N4KN07	360	0.418	5.170E-104	8	422	528	78	450	460
--------RKSVRKGFNFNVMVVGESGLGKSTLVNTLFNTSLYPPKE-------------------RKGPSLDIIPKTVSIQSISADIEENGVRLRLTVVDTPGFGDFVNNDESWRPIVDNIEQRFDAYLDAENKVNRS-NIIDNRVHACVYFIQPTGHALKPLDIEVMRRLHTKVNLIPVIAKADTLTDEEIADFKKRILADINHHQIQIFEGP-RYELDDDETIAENNEIMSKVPFAVVGANSEVtNPDGRKVRGRRYPWGIIEVDNEEHCDFVKLRQMLIRTHMEELKEHTNNFLYENYRSEKLTAMG-----VAQDPSVFKE-VNP------AVKQEEERTLHEQKLAKMEAEMKMVFQQKVAEKESKLRQSEQELYD----------RHREMKEQLERQRIELEEKKSRVESGRPLEEK---------------------------------------------------------------------------------------------------------
>A0A0A9W7A4	360	0.381	5.170E-104	8	414	528	92	477	494
--------RKAVKRGFDFTLMVVGESGLGKSTLINSMFLADIY--------------------SADYPGP-SQRVKKTVQVETSRTLLKENGVNLSLTIVDTPGFGDAVDNSNCWQPVIDYIESRYEEYLNAESRVNRTAQSADTRVHCCLYFIAPSGHGLKPLDVEFMQRLHDKVNIIPVIAKADTMTPEECSHFKKQILNEVAQHKIKIYEFP---ETEDNDEKPIGKKLKDRIPiMAVVGSNTIVEMDGKKVRGRKYPWGVAEVENLEHSDFIALRDLLIRTHLQDLKDVTNNVHYENYRCRKLAGLGqDSKQPRAYFKNPLAQLEEEKREHDLKMKKMETEMEQVFEMKVKEKKQKLKDSEADLQRRHEQMRKSLEAQIKELDDKRKALEAERLAW--EQSNGVTIdelRRRSLER-----------------------------------------------------------------------------------------------------------------
>UPI000C251D79	360	0.400	5.170E-104	8	415	528	206	588	609
--------RKAVKKGFEFTLMVVGESGLGKSTLINSMFLTEIYNSTDY-------------------PGP-TQRLKKTVAVETTRVMLKENGVNLHLTMVDTPGFGDAVDNSNCWTPIIEFIESKYEDYLNSEARVTRKVS-PDQRVHCCLYFIQPSGHGLKSLDIEFMKRLCDKVNIIPVIAKADTLTDDECSLFKRQILNEITQHKIKIYEFP-DTSEDDEEL-KLNKSLKDRVPFAVVGSNAVIEVDGKKVRGRRYPWGIAEVENLEHCDFIALRNMVIRTHLQDLKDVTNNVHYENYRCRKLAGLGTDGKPSRiSNKNPLAQMDEEKREHDLKMKKMEAEMEQVFEMKVREKKQKLKDSEAELTRRHEATKKTLEQQAKELEEKRRQFEMEKEAW---ERENQVTVEELRRRS----------------------------------------------------------------------------------------------------------------
>A0A7I1A605	360	0.395	5.170E-104	8	399	528	291	668	700
--------RKAVKKGFEFTLMVVGETGLGKSTLINSLFLTEVYD----------KDKH---------PGP-SLRVKKTVGVETSVVLLKENGVNLTLTIVDTPGFGDAVDNSNCWQPIIDFVESKYEEFLNAESRVTRKAAPADTRVHCCLYFIAPSGHGLKPLDVEFMQRLGDKVNIIPVIAKADTMTPEECKDFKEQILKEIAQHKIKIYEFP-ESTGEEGEGADTNRALRARVPFAVVGANTVIEQDGRRIRGRKYPWGIAEVENLEHCDFLALRNMVIRTHLQDLKDVTSSVHYENYRCRKLAGLTHDGQPHGLNSNKNPlaqmeeeKREHDLKMKKMECEMEQVFDQKAREKHAKLKESEAELARRHEATRRALEAQARDLEERQRALRAEQAAWERDTGLS--------------------------------------------------------------------------------------------------------------------------------
>A0A4R0R9N1	360	0.411	5.170E-104	8	436	528	126	525	2126
--------RKSVRKGFQFTAMVVGESGLGKSTLINTLFNTRLYPPK--------------------EPLPPSAERPQTVAIESISADIEENGVRLRLTVVDTPGFGDFVNNDESWKPIVENIESRFDSYLEQENRVNRQ-KIVDNRVHACLYFIQPTGHSLKPIDVEFMRQLHTKVNLIPIIAKSDTLTDEEVADFKARILADIAYHKIHIFQAP-TYENEDEEAIAEAEEIASKVPFAVVGSDQVVkTPDGRQVRGRAYPWGVVEVDNEDHCDFVKLRQMLVRTYMEELREYTNDVLYENWRTEKLLSMG-----VVQDSSVFKE-----VNPAVRVQEERVMHEAKLAKMEAEMKMVFQQKVQEKEAKLKQSEEELYARHREMKEALEKQRLELEDK---KRRIETGRPLTPEKPVIyDLnQVDpanLLSLRDTLVTALER-------------------------------------------------------------------------------------------
>A0A2G8LFF4	359	0.500	7.059E-104	8	309	528	32	310	315
--------RKSVKKGFEFTLMVVGESGLGKSTLINSLFLTDLYPEAHSKCC---------------------RKIDKTVSIDASTVEIEERGVKLRLTVVDTPGYGDAINNNDCFDPILKYIDDQYERYLNDESGLNRR-NIVDNRVHCCFYFISPTGHGLKPLDIEFMKALHNKVNIVPVIAKSDTLTKKEIVNLKRRIMDEIDENSIKIYHMPDSDSDEDEDFKEQNQKLKDSVPFAVCGSSQLIEVKGRKVRGRLYPWGVVEVENPDHCDFIKLRSMLI-THMQDLQEVTHEVHYENFRSQNFTKSG--------------------------------------------------------------------------------------------------------------------------------------------------------------------------------------------------------------------------
>UPI001964479A	359	0.482	7.059E-104	8	314	528	16	305	363
--------RKSVKKGFDFTLMVVGESGLGKSTLVNSLFLTDLYTDR--------EIPSSEECI------------PQTLEIIKNAVDIEERGVKVKLTIVDTPGFGDALDNSDCWKPIAQYIDQQFEQYFRDESGLNRK-NIQDNRVHCILYFISPYGHGLRPLDVEFMKAVHDKVNIVPIIAKADTLTPKEVMVMKQRIRDEIEQYGINIYQFPDCDSDEDEEFKQQDLALKNSIPFAVIGSNEMInENVARPIRGRAYPWGVAEVENKVHCDFSMLRNMLIQTHMQDLKDVTQEVHYENYRAQCiqsLTRIGTKDRS---------------------------------------------------------------------------------------------------------------------------------------------------------------------------------------------------------------------
>A0A0H2RPU5	359	0.606	7.059E-104	0	397	528	0	371	372
MS--YARRKgNKVKKGVQFTVMVVGASGTGRTTFVNTLCESEVLAH-------------------KISDNPDTAHVEEGIKIKPVNVELEEDGVRIALTIVDTPGFGDNIDNEFAFQEIVGHLERQYDDILAEESRIKRNPRFRDNRVHALLYFIPPTGHALREMDIELMRRLSPRVNVIPVIGKADSFTPSELKGFKKRIMEDIEHYDIPIYNFPYDVEEDDEETIEDNSELRALLPFAIIGSQVETEVSGQPVRARVYPWGTAEVDNPKHSDFSKLRSALLNTHLTDLKSLTHDVLYETYRTEKLSRTVHAD---SHDSSILPED---LATQSVRLKEEQLRREEEKSAHCHSSKLREIELKVQREITEKRQELLAKEESLRNLESRLAAQGSQGDF----------------------------------------------------------------------------------------------------------------------------------
>UPI001C711442	359	0.471	7.059E-104	8	308	528	33	312	374
--------RKSVKRGFDFTLMVVGEAGLGKSTLVNSLFLTDLYKERKIP---------TGESLVK-----------KTVSIEKKTIEIEERGVKLRLTVVDTPGYGDAVNCEENWKSVERYVDEQFNKFFQDESGLNRK-NIQDHRVHCCLYFIPPYGHGLRQMDVEFMKRLHKKVNIVPVIAKADTLTKPEIQKLKTNLLNDIEDNKIKIYQFPECDSDEDEEFKQQDRELKASIPFAVIGSNCVIEVAGKKMRGRQYPWGIVEVENPAHCDFVKLRTMLISTHMQDMKEVTQDIHYENFRAQCISQM---------------------------------------------------------------------------------------------------------------------------------------------------------------------------------------------------------------------------
>A0A2K1QSE2	359	0.645	7.059E-104	7	340	528	9	320	377
-------RKKNVKKGIQFCLMVCGASGTGRTTFVNTLCGKTVLQG-------------------RDDDDPTNAHIEEGVRIKPLTVELEldEEGTRISLTVVDTPGFGDQIDNEASFSEIVGYLERQYDDILAEESRIKRNPRFRDNRVHALLYFITPTGHGLRELDIELMKRLSPRVNVIPVIGKADSLTPAELAESKKLIMEDIEHYRIPVYNFPYDIEEDDEDTVEENAELRGLMPFAIVGSEDVIEVGGRRIRARQYPWGIVEVDNPRHSDFLAIRSALLHSHLADLKEITHDFLYENYRTEKLSKSVEG--GATADSSLAPED---LATQSVRLKEEQ-------------------------------------------------------------------------------------------------------------------------------------------------------------------------------------------
>A0A8H3V4K0	359	0.637	7.059E-104	7	340	528	13	322	378
-------RKKNVKKGIQFCLMVCGASGTGRTTFVNTLCGKRVLAHKD-------------------SDDPTTAHLEEGVKIKPITVELDEEGTRISLTIVDTPGFGDQIDNEASFSEIVGYLERQYDDILAEESRIKRNPRFRDNRVHVLLYFITPTGHGLRELDIELMKRLSPRVNVIPVIGTADALTPAELAESKKLVMEDIEHYRIPVYNFPYDIEEDDEDTVEENAELRGLMPFAIVGSEDVVEINGKAVRARQYPWGVVEVDNPRHSDFLAVRSALLHSHLADLKEITHDFLYENYRTEKLSKSVEG-GSAG-DASMNPED---LASQSVRLKEEQ-------------------------------------------------------------------------------------------------------------------------------------------------------------------------------------------
>A0A1W5CVI4	359	0.642	7.059E-104	7	340	528	11	322	378
-------RKKNVKKGIQFCLMVCGASGTGRTTFVNTLCGRRVLHGKDA-------------------DDASSAHIEEGVRIKPITVELEldEEGTRISLTVVDTPGFGDQIDNESSFSEIVGYLERQFDDILAEESRIKRNTRFRDNRVHVLLYFITPTGHGLRELDIELMKRLSPRVNVIPVIGKADSLTPAELAESKKLVMEDIEHYRIPVYNFPYDIEEDDEDTVEENAELRGLMPFAIVGSEEVIDIGGRRVRARQYPWGVVEVDNPRHSDFLAIRSALLHSHLADLKEITHDFLYENYRTEKLSKSV--DGGAGADSSMNPED---LASQSVRLKEEQ-------------------------------------------------------------------------------------------------------------------------------------------------------------------------------------------
>UPI001E8DB035	359	0.631	7.059E-104	0	340	528	0	320	382
MSstTKMIRRKKNVKKGIQFCLMVCGASGTGRTTFVNTLCGKGVLTHKD-------------------SDDAGSAHVEDGVKIKPITVELEldEEGTRISLTIVDTPGFGDQIDNEASFSEIVGYLERQYDDILAEESRIKRNPRFRDNRVHAMLYFITPTGHGLRELDIELMKRLAPRVNVIPVIGRADSLTPAELAESKKLVMEDIEHYRIPVYNFPYDIEEDDEDTVEENAELRGLMPFAIVGSEDVVEIGGRKVRARQYPWGVVEVDNPRHSDFLAIRSALLHSHLADLKEITHDFLYENYRTEKLSKSVEG--ASGIDSSMNPED---LASQSVRLKEEQ-------------------------------------------------------------------------------------------------------------------------------------------------------------------------------------------
>A0A2P5IFF6	359	0.627	7.059E-104	0	400	528	0	380	382
MSSpaKMIRRKKNVKKGIQFCLMVCGASGTGRTTFVNTLCGKSVIGHKD-------------------SDDPNGAHVEDGVKIKPMTVELEldEEGTRISLTIVDTPGFGDQVDNEASFSEIVGYLERQYDDILAEESRIKRNPRFRDNRVHALLYFITPTGHGLRELDIELMKRLAPRVNVIPVIGRADSLTPGELAESKKLVMEDIEHYRIPVYNFPYDIEEDDEDTVEENAELRGLMPFAIVGSEDAVEIGGRTVRARQYPWGVVEVDNPRHSDFLAIRSALLHSHLADLKEITHDFLYENYRTEKLSKSVEG--GAGVDSSMNPED---LASQSVRLKEEQLRREEEKLREIEIKVQREINEKRQELLARESQLREIEARMQREQAGSAATPVPDANGDTE-------------------------------------------------------------------------------------------------------------------------------
>UPI001ED88B68	359	0.485	7.059E-104	8	308	528	28	307	400
--------RKSVKKGFDFTLMVVGESGLGKSTLINSLFLSDLYKDRKIPDAS--------------------ERVERTTKVEKKTMEIEERGVKLRLTIVDTPGFGDAINCEESWHACCNYVDEQFRQYFQDESGVNRK-NIQDNRVHCCLYFIPPYGHSVRQIDLELMRRLHRKVNIVPVIGKADTLTAAEVKRLKARIMADLEENKIQIYQFPDCDSDEDEDFQQQDRELKACIPFAVVGSNIVMEVAGKKVRGRQYPWGIVEVDNPKHSDFLKLRTMLISTHMQDLKDITQDVHYENFRTQCISQI---------------------------------------------------------------------------------------------------------------------------------------------------------------------------------------------------------------------------
>A0A3M7F0L6	359	0.642	7.059E-104	7	340	528	12	340	405
-------RKKNVKKGIQFCLMVCGASGTGRTTFVNTLCGRPV--------LGPHGSAAGASTSYRDYDDPSTAHEEEGVKIKPVTVELEldEEGTRVSLTIVDTPGFGDAIDNEAAFGEISTYLERQYDDILAEESRIKRNPRFRDNRVHVLLYFVQPTGHGLRELDIELMRRLSPRVNVIPVIGKADSLTPLELAESKKLIMEDIEHYRIPVYNFPYDIEEDDEDTVEENAELRGLMPFAIVGSEEVVEVDGRQVRARTYPWGTVEVDNPRHSDFLAIRSALLHSHLADLKEITHDFLYENYRTEKLSKSvtGGPD-SGSQDVEAGSLDPQSLASQSVRLKEEQ-------------------------------------------------------------------------------------------------------------------------------------------------------------------------------------------
>A0A0C3SFQ8	359	0.430	7.059E-104	8	417	528	60	442	445
--------RKSVRKGFQFTTMVVGESGLGKSTLINTLFNTGLYPPK--------------------EPLPPSAERPQTVAIESISADIEENGVRLRLTVVDTPGFGDFVNNEESWKPIVENIESRFDSYLEQENRVNRQ-KIADNRVHACLYFIQPTGHSLKPIDVEFMRQLHTKVNLIPVIAKADTLTDEEVADFKARILADIAHHNIHIFQAP-TYENEDEEALAEAEEIAGQIPFAVVGSDHLVkTLDGREVRGRAYPWGVVEVDNEDHCDFVKLRQMLVRTYMEELREYTNDVLYENWRTQKLVSMG-----VVQDQSVFKEI-NP-ASrmQEERVMHEAKLAKMEAEMKMVFQQKVQEKEAKLKQSEEELYARHREMKEALEKQRADLEDKKRRIESGRPLTPEKTNQ-TRKKGFL--------------------------------------------------------------------------------------------------------------
>A0A7R9AUJ4	359	0.447	7.059E-104	8	308	528	92	421	505
--------RKSVKRGFDFTLMVVGESGLGKSTLVNSLFLSDLYKDRkipdaigKSILLSQILLPVQAIrictdytDVWRLSNLScitslgsiltiqfrvlSSERVEKTTSIEKKTMDIEERGVKLRLTVVDTPGFGDAINCEDSWRACCGYIDEQFRQYFTDESGLNRK-NIQDNRVHCCLYFVPPYGHGLRQIDVEFMRRLHRKVNIVPVLAKADTLTSQEVKRLKERVMVDIEENKIQIYQFPECDSDEDEDFKQQDRELKACVPFAVVGSNTVLEVAGKRIRGRQYPWGVVEVENPQHSDFIKLRTMLISTHMQDLKDVTQDVHYENFRAQCISQI---------------------------------------------------------------------------------------------------------------------------------------------------------------------------------------------------------------------------
>UPI0006B071E3	359	0.467	7.059E-104	8	330	528	188	478	591
--------RKAVKRGFDFTLMVVGESGLGKSTLINSMFLTDIY--------------------SNEYPGP-SQRMKKTVQVETNKVFLHENGVNLTLTIVDTPGFGDAVDNSECWYPIIDYIESKYEDFLNAESRVHRT-AIVDSRVHCCLYFISP-GHGLKPLDIEFMKRLHEKVNIIPLIAKADTMTPEECNQFKKQVLNEIAQNEIRIYEFP---DCEDEEENKLQKPLKDRIPFAVVGSNVIVESNGKRVRGRRYPWGVAEVENMEHCDFLALRNMLIRTHMQDLKDVTNNVHYENYRCLKLAGVG----SEGKSGIVTNKN--PLA-----------------------------------------------------------------------------------------------------------------------------------------------------------------------------------------------------
>UPI000B4571AE	359	0.440	7.059E-104	8	326	528	544	844	888
--------RKAVKRGFEFGLMVVGETGLGKSTLINSLFLTDLYKDR---------------KIPKVE-----ETIKKTVHIEKKQLEIEERGVRLRLTIVDTPGFNDSVNGEENWMPIIDYIDSQFDQYYQAESGLNRK-NIQDTRVHCCLYFISPYGHGLKPVDIAVMKRLHTKVNIVPLLAKSDILTPKEVKRLKAKILDEIKDNHIQIYQFPECDSDEDEEFKQQDKALKSAIPFAVVGSNTVVEAGGKKIRGRMYPWGIVEVDNPKHCDFGKLRQMLISTHMQDLKDITADLHYENYRAEHLaEEMKSSQRERSklKRDSIVNMDA---------------------------------------------------------------------------------------------------------------------------------------------------------------------------------------------------------
>A0A4P9X8V1	359	0.650	9.637E-104	7	318	528	5	296	303
-------RRKNLKKGLHFTLMVVGASGMGKSTFINTLCESSVFPKTDY-------------------SDPQKAAMPKTLSLTPLTVEIEEEGQKLALTIVDTPGFGDNINNESGFYDILGYIEQQYDDILAEESRIKRNPKLSDNRIHALLYFITPTGHALREIDIEFMKRLGARVNIIPIVAKSDTLSPKELAEFKQRVMEDIAFYKIPIYNFPIDEEDDDEETVEENNELRSLLPFAVIGSEEEVVINGRRVRCRQYPWGVAEVDNVQHCDFSKLRYMLLSSHLQDLKDITHDILYEQYRTEKLSKEG-HDVPHAQD-----------------------------------------------------------------------------------------------------------------------------------------------------------------------------------------------------------------
>A0A7M5VGE8	359	0.460	9.637E-104	8	338	528	19	326	354
--------RKSVKRGFEFTLMVVGESGLGKSTLVDSLFLTSLYSER--------------ETLTAV------NRIKRTVSVSQSTVEIEEKGVKLKLTVVDTPGFGDSIDNSDSWSPIVSYIDEQYEAYLRDESGLNRR-NIIDNRVHCCLYFINPCGHGLKPQDVAVMKCLHDKVNIVPVIAKADTLTKKEVKELKQRILREIYENQIQIYQFPeADEEEDDEEFIAVNKELKNSVPFAVVGSNTVYEVNGKKVRGRIYPWGVVDIENPAHCDFTMLRNMLIRTHMQDLKDVTQDTHYENYRAKKLA-SGEP-LEVSENGGGGR-ASQELDSRDALLME---------------------------------------------------------------------------------------------------------------------------------------------------------------------------------------------
>I4YD81	359	0.646	9.637E-104	0	340	528	0	320	360
MASaRRG--RKSVKKGLQFTVMVVGASGTGRTTFVNTLCESEVLQH-------------------KANDSPETAHIEEGIKIKPLTVELDEEGFRIALTIVDTPGFGDNINNESNFQEIVGYLERQYDDILAEESRIKRNPRFRDNRVHALLYFIPPTGHSLREMDIELMRRLSPRVNVIPVIGKADSLTPSELKTFKKRVMEDIEHYEIPIYSFPYDVEEDDEETVMDNSELRAMLPFAIVGSEEEMTIDGEVVRARRYPWGVVNVDDPAHSDFSRLRSALLSSHLTDLKEITHDFLYENYRTEKLSRTATGDGshyPIGNSSSMGSNGEDP---EAVRYKEEQ-------------------------------------------------------------------------------------------------------------------------------------------------------------------------------------------
>A0A5C3QXF4	359	0.638	9.637E-104	0	340	528	0	315	366
MS--YANRRRGnkVKKGVQFTLMVVGASGTGKTTFINTLCESEVLVHKVF-------------------DTPENAHAEAGIRIKPVNVELEEEGVRIALTIVDTPGFGDDIDNEFAFQEIVGYLERQYDDILAEESRIKRNPRFRDNRVHALLYFIPPTGHSLREMDIELMRRLSPRVNVIPVIGKADSMTVSELKGFKKRIMEDIDHYEIPVYNFPYDVEEDDEDTIQDNAELRALLPFALVGSEEEIDIEGEPTRARIYPWGVVEVDNPKHSDFSRLRTTLLATHLADLKALTDDVLYETYRTEKLSRNVNSDI---HNTSIL---PEELATQSVRLKEEQ-------------------------------------------------------------------------------------------------------------------------------------------------------------------------------------------
>A0A4Y7T9W5	359	0.665	9.637E-104	6	340	528	4	313	367
------GRRRNKVKGVQFTIMVVGASGTGRTTFVNTLCESDVLSHKEI-------------------DSPETAHVEEGIKIKPANVELEEDGIRIALTVVDTPGFGDSIDNEFAFQEIMHYIERQYDDILAEQSRIKRNPRFKDNRVHALLYFIPPSGHALREMDIELMRRLSPCVNVIPVIGKADSVTPKELKAFKKRIMEDIDHYDIPIYNFPYDVEEDDEDTIQENMELRSLLPFAVVGSEEEVEIDGEPVRARIYPWGVVEVDNPHHSDFVRLRGAILGSHLGDLKTLTEDVLYETYRTEKLSRAVNADHR---DSQLLPED---LASQSVRLKEEQ-------------------------------------------------------------------------------------------------------------------------------------------------------------------------------------------
>A0A8H6FEW2	359	0.639	9.637E-104	7	340	528	11	322	379
-------RKKNVKKGIQFCLMVCGASGTGRTTFVNTLCGKRVLQSK------------------DTDDDPERAHIEDGVRIKPITVELEldEEGTRISLTIVDTPGFGDQIDNEASFSEIVGHLERQYDDILAEESRIKRNPRFRDNRVHALLYFITPTGHGLRELDIELMKRLSPRVNVIPVIGKADSLTPAELAESKKLVMEDIEHYRIPVYNFPYDIEEDDEDTVEENAELRGLMPFAIVGSEEVVEIGGRRVRARQYPWGVVEIDNPRHSDFLAIRSALLHSHLADLKEITHDFLYENYRTEKLSKSVDG---GSVDSSLNPDD---LASQSVRLKEEQ-------------------------------------------------------------------------------------------------------------------------------------------------------------------------------------------
>A0A8E5MFM9	359	0.631	9.637E-104	1	340	528	4	322	382
-ATKMIRRKKNVKKGIQFCLMVCGASGTGRTTFVNTLCNKDVLTHKNA-------------------DNHSEAHVEEGIKIKPVNVELEldDEGTRISLTIVDTPGFGDQIDNEACFSEIVGYLERQYDYILAEESRIKRNPRFRDNRVHVMLYFITPTGHGLRELDIELMKRLAPRCNVIPVIGRADSLTPAELAESKKLVMEDIEHYRIPVYNFPYDIEEDDEDTVEENAELRGLMPFAIVGSEDVVEVGGRKVRARQYPWGIVEVDNPRHSDFLAIRSALLHSHLADLKEITHDFLYENYRTEKLSKSVDG-AAGNIDSSMNPED---LASQSVRLKEEQ-------------------------------------------------------------------------------------------------------------------------------------------------------------------------------------------
>A0A8H2VTZ4	359	0.636	9.637E-104	7	340	528	11	322	385
-------KKKNVKKGIQFCLMVCGASGTGRTTFVNTLCGTKVLPGKD-------------------SDDAANAHLEEGVKIKPITVELEldEEGTRISLTIVDTPGFGDQIDNEASFGEIVGYLERQHDGILAEESRIKRNPRLSDNRVHALLYFITPTGHGLRELDIELMKRLSPRVNVIPVIGKADSLTPAELAESKKLVMEDIEHYRIPVYNFPYDIEEDDEDTVEENAELRGLMPFAIVGSEEVVDIGGRQVRARQYPWGVVEVDDPRHSDFLAIRSALLHSHLADLKEITHDFLYENYRTEKLSKSV--DGGRGNDASMNPED---LASQSVRLKEEQ-------------------------------------------------------------------------------------------------------------------------------------------------------------------------------------------
>A0A4U0VVI9	359	0.610	9.637E-104	0	340	528	0	326	407
MSGPgstFGGRRKAVKKALGLTIMVVGQSGTGRTTFVNTLCEQPVLEHKQRVP-------------------PEQAHIETGIRINPVTVELEEDGMRISLTVVDTPGFGDQIDNDFTFGEIMGYIERQYDEILGEESRIKRNPRFRDNRVHALLYFITPTGHALRELDIELMRRLAPRVNVIPVIGKSDSLTPSELQAFKRRVMEDIEHYNIPVYNFPYDVEEDDDETIQDNSELRAMMPFAIVGAEEEIEVNGEPIRARRYPWGIVEVDNPQHSDFQRLRGALLSTHLSDLKELTHDFLYEQYRSETLSRsvLGE---RGGYDNSLNTPDsvnPEELATQGVRIKEEQ-------------------------------------------------------------------------------------------------------------------------------------------------------------------------------------------
>UPI0018F62CA4	359	0.475	9.637E-104	8	330	528	28	323	426
--------RKSVKRGFEFTLMVVGESGLGKSTLINSLFLSDLY--------------------SKEYPGP-SLRINKTVQVEQVKVLVKEGGVQLTLTIVDTPGFGDAVDNSNCWQPVINYIDSKFEDFLNSESRVNRR-QMADTRVHCCLYFIAPSGHGMKPLDIEFMKRLHDKVNIIPLIAKADTLTPEECQHFKKQIMKEIKEQKIKIYEFP---GTEDEEDNKLVKKFKDRVPLAVVGSTLVFEVSGRKVRGRQYPWGLAEVENGEHCDFSLLRNMLIRTHMQDLKDITNNVHYENYRSRKLAAVtgnGVDANKT--KGPLTRS---PLA-----------------------------------------------------------------------------------------------------------------------------------------------------------------------------------------------------
>A0A165PFH6	359	0.425	9.637E-104	8	434	528	45	428	429
--------RKSVKKGFQFTAMVVGESGLGKSTLINTLFNTQLYPRKV--------------------PLPPSAERPKTVAIESITADIEENGVRLRLTVVDTPGFGDFVDNDESWKPILENIEARFDEYLEQENRVNRQ-KIVDNRVHACLYFIQPTGHSLKQLDIEFMRRLHTKVNLIPVIAKADTLTDEEIVSFKQRVLSDIAEHNIRIFQAP-IYENEDEETVAETEEIASKIPFAVVGSDQEVdTPDGRTVRGRSYPWGVVEVDNEDHCDFVKLRQMLVRTYMEELREHTNLHLYENWRSEKLHAMG-----VAQDSSVFKE-VNPAA----KLAEERTLHEAKLAKMEAEMRMVFQQKVSEKEARLKQSEEELYARHKEMKEALEKQRGELED------------KKRRIESGRPLTPEKGGSRKKGFLRP---------------------------------------------------------------------------------------------
>A0A0C2ZXW0	359	0.424	9.637E-104	8	431	528	46	427	429
--------RKSVRKGFQFTAMVVGESGLGKSTLINTLFNTPLYPAK--------------------EPLPPSAERPKTVAIESIGADIEENGVRLHLTVVDTPGFGDFTNNDESWRPIVENIESRFDSYLEQENRVNRQ-KIVDNRVHACLYFIQPTGHTLKQIDIEFMRRLHTRVNLIPIIAKADTLTDDEVRDFKARILADIAHHKIHIFQSP-TYENEDEETLAEAALIASKIPFAVVGSDRLVEtEDGREVRGRAYPWGVIEVDNEDHCDFVKLRQMLVRTYMEDLREYTNDVLYENWRTEKLLSMG-----VAQDSSVFREI-NPSA-------KVQEERLMHEAKLAKMEGEMKMVFQQKVQEKESKLKQSEEELYARHKEMKEA---------LEKQRSDLEEKKRRIESGRPLtPEKNATKNRRFL------------------------------------------------------------------------------------------------
>A0A2B7WG14	359	0.427	9.637E-104	8	410	528	137	513	519
--------RKSVRKGFNFNVMVVGESGLGKSTLVNTLFNTSLYPPKE-------------------RKGPSLDIIPKTVAIESISADIEENGVRLRLTVVDTPGFGDFVNNDDSWRPIVENIEQRFDAYLEAENKVNRM-NIVDNRVHACVYFIQPTGHSLKPLDIEVMRRLHTKVNLIPVIAKADTLTDEEIALFKQRILADIQYHSIQIFEGP-RYELDDEETIAENQEIMSKIPFAVVGANSEVtSSEGRKVRGRRYPWGVIEVDNEEHCDFVKLRQMLIRTHMEELKEHTNNALYENYRSDKLTQMG-----VAQDPSVFKE-VNPAVKQEeERTLHEQKLAKMESEMKMVFQQKVQEKESKLKQSEDELYARHREMKDQLERQRAELEEKKVRLE-SGRPLEDKIKRK---------------------------------------------------------------------------------------------------------------------
>UPI0011763325	359	0.465	9.637E-104	8	308	528	194	473	542
--------RKTVKKGFTFTLIVAGESGLGKSTLINSLFLTDLYKDR--------KVPNAEERI------------SQTVTITTHSIGIEEKGVKLRLTIVDTPGFGDAVNNTESWKEIEDYIDRQFEQYFRDESGLNRK-NIQDNRVHCCLYFISPFGHGLRPLDVECMKALHEKVNIIPVLAKADSLTPAEVCRKKMKIKEEIKQFGISIYQFPDCDSDEDEAFKKQDQILKDSIPFAVIGSNLQVESKGRKFRGRLYPWGMVEVENPAHSDFLLLRNMLMRTHMQDLKDVTRETHYENYRAQCIQSM---------------------------------------------------------------------------------------------------------------------------------------------------------------------------------------------------------------------------
>A0A4Y2HHR6	359	0.476	9.637E-104	8	311	528	196	476	600
--------RKAVKKGFEFTLMIVGEAGLGKSTLINSMFLTDIY--------------------SNEYPGP-SLRPKKTTQVETTKVLLKENGVNLHLTVVDTPGFGDAVDNSECWQPITDFIENKYEEFLNGESRVHRS-FEPDSRVHCCLYFIAPSGHGLKPLDVEFMKRLHDKVNIIPVLAKADTMTPEECAVFKRTIMGEIAKHKIKIYDFPDCEGDDDEEN-KMLKRLKDRVPFAVVGSNTVIEVNGKRLRGRKYPWGVAEVENMEHCDFIALRNMLIRTHMQDLKDVTNNVHYENYRCRKLAAFTND------------------------------------------------------------------------------------------------------------------------------------------------------------------------------------------------------------------------
>A0A6P8Z3V2	359	0.493	9.637E-104	8	311	528	275	553	722
--------RKAVKKGFDFTLMVVGESGLGKSTLINSMFLSDIY--------------------SNEHPGP-SLRVKKTVAVETSKCLLKENNVNLSLTVVDTPGFGDAVDNSNCWAPIVDYIESKYEEYLNAESRVNRK-ILSDSRVHCCLYFIAPSGHGLKPLDVEFMQRLHDKVNIIPVIAKADTMIPDECNLFKKQILNEIAQHKIKIYEFP---DTEDEEEVKQHKGLKDRVPFAVVGSNTVIEVDGKKLRGRKYPWGIAEVENLEHCDFIALRNMLIRTHLQDLKEVTNSVHYENYRCRKLAGLGTD------------------------------------------------------------------------------------------------------------------------------------------------------------------------------------------------------------------------
>A0A4T0FGD3	359	0.640	9.637E-104	0	340	528	460	780	820
MASaRRG--RKSVKKGLQFTVMVVGASGTGRTTFVNTLCESEVLPH-------------------KANDSPETAHIEEGIKIKPLTVELDEEGFRIALTIVDTPGFGDNINNESNFQEIVGYLERQYDDILAEESRIKRNPRFRDNRVHALLYFIPPTGHSLREMDIELMRKLSPRVNVIPVVGKADSLTPSELKNFKKRVMEDIEHYEIPIYSFPYDVEEDDEETVMDNSELRAMLPFAIVGSEEEMTIDGEVVRARRYPWGIVNVDDPAHSDFSRLRSALLSSHLTDLKEITHDFLYENYRTEKLSRTATGDGshyPIGNSSSMGSNGEDP---EAVRYKEEQ-------------------------------------------------------------------------------------------------------------------------------------------------------------------------------------------
>A0A4T0TKP9	359	0.646	9.637E-104	0	340	528	706	1026	1066
MASaRRG--RKSVKKGLQFTVMVVGASGTGRTTFVNTLCESEVLQH-------------------KANDSPETAHIEEGIKIKPLTVELDEEGFRIALTIVDTPGFGDNINNESNFQEIVGYLERQYDDILAEESRIKRNPRFRDNRVHALLYFIPPTGHSLREMDIELMRRLSPRVNVIPVIGKADSLTPSELKTFKKRVMEDIEHYEIPIYSFPYDVEEDDEETVMDNSELRAMLPFAIVGSEEEMTIDGEVVRARRYPWGVVNVDDPAHSDFSRLRSALLSSHLTDLKEITHDFLYENYRTEKLSRTATGDGshyPIGNSSSMGSNGEDP---EAVRYKEEQ-------------------------------------------------------------------------------------------------------------------------------------------------------------------------------------------
>A0A4Z0ADE6	359	0.525	9.637E-104	8	324	528	57	367	1348
--------RKSVRKGFQFTAMVVGESGLGKSTLVNTLFNTPLYPPKE-PLPPNAERPqtVAIESISA-GTHPNVYFPPSSADQSNELSDIEENGVRLRLTVVDTPGFGDFVNNDDSWKPIVENIESRFDSYLEQENRVNRQ-KVVDNRVHACLYFIQPTGHALKPLDIEFMRRLHTKVNLIPIIAKSDTLTDEEVAEFKARILADIAYHNIHIFQAP-TYENEDEETLAEAEEIASKIPFAVVGSDQVVdTPDGRQVRGRSYPWGVIEVDNEDHCDFVKLRQMLVRTYMEELREYTNDVLYENWRTEKLLSMG-----VAQDSSVFKE-----------------------------------------------------------------------------------------------------------------------------------------------------------------------------------------------------------
>UPI0006D4DEC7	359	0.500	1.316E-103	8	307	528	27	304	357
--------RKSVKKGFEFTLMVVGESGLGKSTLVNSLFLTDLYPDRKIPDVV--------------------DKVKQTVGLEASTVEIEERGVKLRLTVVDTPGFGDAIDNSDSFKAIIQYIDDQFERFLRDESGLNRR-NIMDNRVHCCFYFISPFGHGLKPLDIELMKQLHNKVNIVPVIAKADCLTKKEILRLKKRVLEEIETNGIKIYPLPDCDSDEDEEYKEQVRQLKEAVPFAVCGSNTFLEARGRKVRGRLYPWGVVEVENPEHCDFIKLRTMLI-THMQDLQEVTQDVHYENYRSERLAK----------------------------------------------------------------------------------------------------------------------------------------------------------------------------------------------------------------------------
>A0A067MVS6	359	0.683	1.316E-103	0	340	528	0	313	363
MAYRRGG-RKNVKKGVQFTVMVVGAAGTGRTTFVNTLCESEVLPH-------------------KVSDNPETAHIEEGIRIKPVNVELEEDGVRIALTIVDTPGFGDNIDNEFAFQEIVGYLERQYDDILAEESRIKRNPRFRDNRVHALLYFIPPTGHSLREMDIELMRRLSPRVNVIPVVGKADSLTPSELKGFKKRVMEDIEYYGIPVYNFPYDVEEDDEETIIDNSELRALLPFSIVGAEEEVEVDGQLVRARVYPWGVVEVDNPKHSDFSRLRSALLNSHLTDLKSLTHDVLYETYRTEKLSR-TSDQFG---EASILPED---MATQSVRLKEEQ-------------------------------------------------------------------------------------------------------------------------------------------------------------------------------------------
>A0A6I8T0L2	359	0.471	1.316E-103	8	308	528	27	306	371
--------RKSVKKGFEFTLMVVGESGLGKSTLINSLFLTDLYPERYI--------PGAAEKI------------ERTVQIEASTVEIEERGVKLRLTVVDTPGYGDAINSQDCFKTIIHYIDNQFERYLHDESGLNRR-HIIDNRVHCCFYFISPFGHGLRPVDVAFMKALHEKVNIVPLIAKADCLIPGEIRKLKDRIREEIEKFGIKVYQFPECDSDEDDDFKQQDRELKESAPFAVIGSNTVVEAKGQRVRGRLYPWGIVEVENQAHCDFVKLRNMLIRTHMHDLKDVTCDVHYENYRAQCIQQM---------------------------------------------------------------------------------------------------------------------------------------------------------------------------------------------------------------------------
>A0A0C4DQ33	359	0.623	1.316E-103	0	340	528	0	321	384
MSspGKMMRRKKNVKKGIQFCLMVCGASGTGRTTFVNTLCGKTVLAHKE-------------------SDDPNAAHIEEGVKIKPITVELEldEDGTRISLTVVDTPGFGDQVDNEASFSEIVGYLEREYDNILAEESRIKRNPRFRDNRVHALLYFITPTGHGLRELDIELMKRLAPRVNVIPVIGRADSLTPGELAESKKLVMEDIEHYRIPVYNFPYDIEEDDEDTVEENAELRGLMPFAIVGSEDIVEIGGRRVRARQYPWGVVEVDNPRHSDFLAIRSALLHSHLADLKEITHDFLYENYRTEKLSKSVEGGAGVS-DSSMNPED---LASQSVRLKEEQ-------------------------------------------------------------------------------------------------------------------------------------------------------------------------------------------
>UPI000A2A4588	359	0.465	1.316E-103	8	338	528	46	360	385
--------RKSVKKGFEFTLMVVGESGLGKSTLVESLFLTDLYDDTSL--------------------SPAINRMHQTVSIDTNTVEIEEKGIKLKLTVVDTPGFGDAIDNSSCWQSIVNYIDKQFESYLHDESGLNRR-NIVDTRVHCCMYFISPFGHGLRPIDVEFMKALHNRVNIVPVIAKADTLTKNELNLLKRKILNEMENNSIKIYTFPDSESDDDEEFIEINQELKLSVPFAVIGSNRVVDLNGRKTRVRQYPWGYTEVENPDHCDFVMLRNMLVRTHMQDLKDVTQEIHYENYRAQRLSQQtgtpaGYkKDMKPRKSGSYDAIEAT-MSEKDKMLRE---------------------------------------------------------------------------------------------------------------------------------------------------------------------------------------------
>A0A131YL91	359	0.461	1.316E-103	8	308	528	27	306	386
--------RKSVKRGFDFTLMVVGESGLGKSTLINSLFLTDLYEDR--------KLPNAEEKI------------DRTVQIERKTMEIEEKGVRLRLTVVDTPGFGDAVNCEESWRSIDRYIDEQFNQFFKDESGLNRK-NIVDNRVHCCLYFIPPWGHGLRQLDIEFMKRLHQKVNIVPVIAKADTLTPTEVRQMKDRVLRELEEHQVTVYQLPECDSDEDDDIKLQDRELKESIPFAVISSTQVVDINGRRVRGRLYPWGIVEVENPKHSDFLKLRTFLISTHMQDLKEVTRDVHYENYRAQYIQKI---------------------------------------------------------------------------------------------------------------------------------------------------------------------------------------------------------------------------
>UPI000CE1B000	359	0.623	1.316E-103	7	397	528	10	383	388
-------RKKNVKKGIQFCLMVCGASGTGRTTFVNTLCGRQVLS-------------------SKDSDDPSTAHLEEGVRIKPVTVELEldEEGTRVSLTIVDTPGFGDSVDNEASFGEISTYLERQYDDILAEESRIKRNPRFRDNRVHVLLYFVQPTGHGLRELDIELMRRLSPRVNVIPVIGKADSLTPLELAESKKLIMEDIEHYRIPVYNFPYDIEEDDEDTVEENAELRGLMPFAIVGSEDVIEVDGKRVRARQYPWGVVEVDNPRHSDFLAIRSALLHSHLADLKEITHDFLYENYRTEKLSKSVASDPTSSTNPESDSLDPQSLASQSVRLKEEQLRREEEKLREIEVKVQREINEKRQELLARESQLKELESRMVRDHTPMHPVAGEDDDT----------------------------------------------------------------------------------------------------------------------------------
>A0A1B6BYA2	359	0.444	1.316E-103	0	320	528	30	341	391
MSDRdYIGfatlpeqvHRKSVKKGFDFTMMVVGESGLGKSTLINSLFLSDLYKER--------KVPDVTERVV------------KTTEIEKKSMDIEERGVKLRLTVVDTPGFGDAINCEESWRACCTYIDDQFKQYFNDESGLNRK-NIQDNRVHCCLYFIPPYGHGLRQIDLDIMKKLHTKVNIVPVIAKADTLTSAEIRRLKQQVMTDIEENHIQIYQFPECDSDEDEDFKQQDRELKACVPFAVVGSNAVIEVGGCRVRGRQYPWGVVEVENPKHSDFSKLRNMLITTHMQDLKDVTEDVHYENFRAQCISQISQAGRERGklkRDST---------------------------------------------------------------------------------------------------------------------------------------------------------------------------------------------------------------
>A0A4U0TJF4	359	0.636	1.316E-103	7	340	528	7	333	396
-------RKKNVKKGIQFCLMVCGASGTGRTTFVNTLCGRPVLGAN-----------SSGSSSYRDYDDPSTAHEEDSVKIKPVTVELEldEEGTRISLTVVDTPGFGDAIDNEAAFGEISTHLERQYDDILAEESRIKRNPRFRDNRVHVLLYFVQPTGHGLRELDIELMRRLSPRVNVIPVIGKADSLTPLELAESKKLIMEDIEHYRIPVYNFPYDIEEDDEDTVEENAELRGLMPFAIVGSEEVIELDGRRVRARTYPWGTVEVENPRHSDFLAIRSALLHSHLADLKEITHDFLYENYRTEKLSKSvtGTDAGGMGQDVETGSLDPQSLASQSVRLKEEQ-------------------------------------------------------------------------------------------------------------------------------------------------------------------------------------------
>A0A067NS47	359	0.531	1.316E-103	8	309	528	57	337	444
--------RKSVRKGFQFTAMVVGESGLGKSTLINTLFNTTLYPPK--------------------EPLPPAADRPKTVAIESIGADIEENGVRLHLTVVDTPGFGDFVNNDDSWKPIVENIESRFDSYLEQENRVNRS-KIVDNRVHACLYFIQPTGHSLKQIDIEFMRRLHTRVNLIPVIAKADTMTDEEIIEFKQRILADIQYHNIHIFQAP-TYENEDEETLAEAAEIASKIPFAVVGSNQVVEtPDGRQVRGRVYPWGVVEVDNEEHCDFVKLRQMLVRTYMEELREYTNDVLYENWRTEKLVSMG--------------------------------------------------------------------------------------------------------------------------------------------------------------------------------------------------------------------------
>A0A5C3NJD4	359	0.436	1.316E-103	8	417	528	60	442	445
--------RKSVRKGFQFTTMVVGESGLGKSTLVNTLFDTQLYAPK--------------------EPLPPSAERPKTVAIESISADIEENGVRLRLTVVDTPGFGDFVNNDDSWKPIVENIESRFDSYLEQENRVNRS-KIVDNRVHACLYFIQPTGHSLKPIDIEFMRRLHNKVNLIPIIAKADTLTEEEVAEFKARVLADIAYHNIHIFEAP-TYENEDEEAISEAEEIASKIPFAVVGSDRVVqTPDGRKVRGRAYPWGVVEVDNEDHCDFVKLRQMLIRTYMEELREYTNDVLYENWRTEKLQSMG-----IAQDPSVFQE-VNPAAKmQEERIMHEAKLAKMEAEMKMVFQQKVQEKEAKLKQSEEELYARHKDMKDSLEKQRADLEDKKRRIETGRPLTPEKA-STSRKKGFL--------------------------------------------------------------------------------------------------------------
>UPI000B45D37B	359	0.418	1.316E-103	8	405	528	75	455	468
--------RKSVKKGFEFTLMVVGESGLGKSTLINSLFLSDLY---------------CAE-----YPGP-SHRIQKTVKVETTKTVLKENGVQLQLTVVDTPGFGDAVDNSNCWQPVIDFIDSKYDDYLNSESRVSRI-TMPDYRVHTCLYFIAPTGHGLKPLDVEFMKRLHDKVNIIPLIAKADTLTPDECREFKKTILNEIARHKIRIYEFP---ECDDDEDSKIQKKLRDRVPFAVVGSNRVIEAGGKRVRGRQYPWGLVEVENLEHNDFIALRNMLIRTHMQDLKDVTNNVHYENYRYSKLApSTGDsKQIKPGSMSKDPlSQMAEEKREHDnkmkkMEAEMEQVFEMKVKEKKQKLKDSEADLQRRAEQMKKSLEQQQKELDDRWKQFEKEKTTWEDSVGLTGKGSSE--------------------------------------------------------------------------------------------------------------------------
>UPI00186557A3	359	0.444	1.316E-103	8	324	528	141	436	487
--------RKSVKRGFDFTLMVAGESGLGKSTLVNSLFLTDLY--KDRKLLNAEE------------------RITQTVEIIKHTVDIEEKGIKLKLTIVDTPGFGDAVNNTECWKAVEDYIDQQFEQYFRDESGLNRK-NIQDNRVHCCLYFISPFGHGLRPVDVEFMRALHEKVNIVPLLAKADSLTPSEIQKKKTKILEEIEQFDIKIYQFPECDSDEDEDFKRQDQELKDSIPFAVIGSNVVVESKGRRVRGRLYPWGIVEVENPVHSDFLKLRNMLVRTHMQDLKDMTRETHYENFRSNCIQSMTRMVAKERKRSRLTRE-----------------------------------------------------------------------------------------------------------------------------------------------------------------------------------------------------------
>A0A1D2NJW9	359	0.387	1.316E-103	8	457	528	108	521	577
--------RKAVKKGFDFTLMVVGESGLGKSTMINSMFLADIY--------------------SQEYPGPSN-RIKKTVQVETCKVLLKENGVNLTLTIVDTPGFGDSIDNSH-WQPVMDYIENRYEDYLNAESRVNRR-AVLDGRVHSCLYFIAPSGHGMKALDIELMKKLHDKVNIIPVIAKADTLTPEECAQFKKQILNEIAQNKIKIYEFP---DCDDEEENKVNKMMRERVPFAVVGSNTVVEVDGKKLRGRKYPWGTVIVESLEHCDFVALRNMVVRTHLQDLKDVTNNVHYENFRCRKLAGLGPDGKPVkGFDKNPLAQMEDEKKNHESKMKKMEVEMEQVFELKVKERTQRITDSEKDLKRREEQMRSTLEKLRLDIQDKKKQFESEKLGW--EQANGITFDELRRRN-----LEALKN-----LPRPGSSGTQEDCGWEKDKKeRDFLKTR----------------------------------------------------------------------
>A0A2S7QXH0	359	0.422	1.316E-103	8	419	528	184	566	599
--------RKSVRKGFNFNVMVVGESGLGKSTLVNTLFNTSLYPP-------------------RERKGPSLDIIPKTVSIQSISADIEENGVRLRLTVVDTPGFGDFVNNDESWRPIVDNIEQRFDAYLDAENKVNRM-NIVDNRVHACVYFIQPTGHALKPLDVEVMRRLHTKVNLIPVIAKADTLTDEEITAFKLRILADIKYHDIHIFEGP-HYEKDDEETIAENKEIMDKVPFAVVGANSEVtNSEGRKVRGRQYPWGIIEVDNEEHCDFVKLRQMLIRTHMEELKEHTNNALYENYRSEKLTSMG-----VAQDPSVFKE-VNPAVKQEeERTLHEQKLAKMEAEMKMVFQQKVAEKESKLKQSEEELYARHREMKEQLERQRQELEEKKSRIE-SGRP---IEKEGKRKGFSLQL------------------------------------------------------------------------------------------------------------
>A0A1W4XU87	359	0.414	1.316E-103	8	397	528	224	591	627
--------RKAVKKGFEFTLMVVGESGLGKSTLINSMFLTDIYHPTEY-------------------PGP-TQRLKKTVAVETTKVLLKENGVNLMLTVVDTPGFGDAVDNSNCWVPIIEYIESKYEDYLNSEARVTRK-QIPDQRVHCCLYFIQPSGHGLKSLDIEFMKRLCDKVNIIPIISKADTLTSDECNLFKKQIMNEIAQNKIKVYEFPETSEEDEEHKI--NKSLRDRVPFAVVGSNAVIEIDGKKLRGRRYPWGIAEVENLEHCDFIALRNMVIRTHLQDLKDVTNNVHYENYRCRKLAGLGvDGKMSKISNKNPLAQMDEEKHNHDLKMKQMEAEMEQVFEMKVREKVQKLKDSEAELTRRHAATKKSLEQQAKELEDKRKQFEMEKQQW----------------------------------------------------------------------------------------------------------------------------------
>A0A0K8TSH1	359	0.449	1.316E-103	8	340	528	309	623	714
--------RKAVKKGFEFTLMVVGESGLGKSTLINSMFLSDIYNQDQH-------------------PGP-SHRVKKTVAVETTKVLLKENGVNLTLTVVDTPGFGDAVDNSNCWVPIIDFVESKYEEYLTAESRVHRK-AIPDNRVHCCLYFIAPSGHGLKPLDVEFMQRLCDKVNIIPVVAKADTMTPEEVQLFKKQILNEIAQHKIKIYDFP--EPLEDEEEAKVLRQLRSRVPFAIVGANSVIEIDGRKVRGRRYPWGIAEVENLEHCDFIALRNMVIRTHLQDLKDVTNNVHYENYRCRKLAGLGtDGKTRLSNKNPLAQMEEEkrehDLKMKKMEAEMEQ-------------------------------------------------------------------------------------------------------------------------------------------------------------------------------------------
>A0A182J432	358	0.481	1.796E-103	8	308	528	17	296	359
--------RKSVKRGFEFTLMICGETGLGKSTLINTLFLADLYAQR--------SVPRVEERI------------EKTTRIEKKTLDIEEKGVKLRLTIVDTPGFGDSVNCEDSWRVCTQYIDEQFRQYFTDESGLNRR-NIQDNRVHCLLYFVPPYGHSLRQLDIDLMRRLHKKVNIIVVIGKADTLTPSEVKKLKARILDDIETHGIQIYRFPDCDSDEDEEFKQQDRELKASLPFAVVGSNMVMEVAGRKIRGRQYPWGVVDVENPEHSDVMKLRTMLISTHMQDLKDTTRDVHYENYRAQCISQI---------------------------------------------------------------------------------------------------------------------------------------------------------------------------------------------------------------------------
>B0D100	358	0.656	1.796E-103	6	340	528	4	313	362
------GRRRNKVKGVQFTIMVVGASGTGRTTFVNTLCEADVLSHKI-------CD------------SPESAHLEEGIRIKPANVELEEDGIRIALTIVDTPGFGDNIDNEHAFQEIMTYLERQYDDILAEQSRIKRNPRFRDNRVHALLYFIPPTGHALREMDIELMRRLSPRVNVIPVIGKADSLTPKELKAFKKRIMEDIDHYEIPIYNFPYDVEEDDEETIQDNMELRALLPFSIVGSEEEIEIDGEPVRARIYPWGIVEVDNPHHSDFVRLRGAILGSHLGDLKTLTEDVLYETYRTEKLSRSVHSDMRESQ------ILPEELASQSVRLKEEQ-------------------------------------------------------------------------------------------------------------------------------------------------------------------------------------------
>A0A4Q2DX47	358	0.659	1.796E-103	6	340	528	4	313	363
------GRRRNKVKGVQFTIMVVGASGTGRTTFVNTLCESDVLNHK------------------AIQP-PEAAHQEEGIRIKPVTVELEEDGIRISLTVVDTPGFGDSIDNEFAFQEIMNYIERQYDDILAEQSRIKRNPRFKDNRVHALLYFIPPSGHALREMDIELMRRLSPCVNVIPVIGKADSLTPKELKAFKKRIVEDIEHYDIPIYNFPYDVEEDDEDTIQDNMDLRSLLPFAVVGSEEEVEIEGEPVRARIYPWGVVEVDNPHHSDFVRLRGAILGSHLGDLKTLTEDVLYETYRTEKLSRAVNSDNR---DSQLLPED---LANQSVRLKEEQ-------------------------------------------------------------------------------------------------------------------------------------------------------------------------------------------
>A0A8D8W8E4	358	0.461	1.796E-103	8	340	528	27	334	364
--------RKSVKKGFEFTLMVVGESGLGKSTLVNSLFMTDLYPE-------------------RVVPDAIGKT-KQTVKLDASTVEIEEKGVKLRLTVVDTPGFGDAINNTNSFDEIIQYIDDQFERFLRDESGLNRR-NIIDNRIHCCFYFISPFGHGLKPLDIEFMKQLHNKVNIVPVIAKADCLTRKEIQRLKKKVMEEIQQNGITIYPLPDCDSDEDEDYKEQVRQLKEAVPFAVCGANTVLEVGGSKVRGRQYPWGVVEVENPEHCDFTKLRTMLV-THMQDLQEVTQEIHYENYRSERLVK----GVPVPKRTVSLTEDSRPTANNTGeRDKILQ-------------------------------------------------------------------------------------------------------------------------------------------------------------------------------------------
>A0A4Y2PGT5	358	0.461	1.796E-103	8	308	528	17	296	365
--------RKSVKKGFDFTLIVVGETGLGKSTLINSLFLTDLYKDR---------------KILSVE-----ERVDRTVDIEKTTIDIEEKGVKLRLTVIDTPGFGDAINCEENWKTIERYIDEQFNQFFKDESGLNRK-NIIDNRVHCCLYFIPPYGHGLRQLDVEFMKRLHSKVNIVPIIAKADTLTPIEVRKLKETILREVEEQQIKIYQLPECDSDEDEEFKQQDKELKESIPFAVIGSTQIVEINGRKVRGRLYPWGIVEVENPKHSDFLKLRTFLISTHMQDLKDVTRDVHYENYRAQYITKI---------------------------------------------------------------------------------------------------------------------------------------------------------------------------------------------------------------------------
>G7DZ18	358	0.623	1.796E-103	5	340	528	4	318	368
-----SSRRKNVKKGLSFTIMVVGASGTGRTTFVNTLCETDVLQH-------------------QINGAPETAHMEPEVRIKPVQVELEEDGVRISLTVVDTPGFGDAVDGSSAFSEIVGYLERQYDDILAEESRIKRNPRFRDNRVHALIYFIPPTGHALREIDIELMRRLSPRVNVIPVIGKADSLTVTELRAFKQRIMEDIEHYDIPIYNFPYDVEEDDEEVIQDNSELRAMLPFAIVGAEDEFQAHGHTIRGRRYPWGIVNVDDPSHSDFGRLRTVLLSTHLTELKETVHDHHYEVYRTEKLSESVNKDGSRaGLDASILPED---LANQSVRLKEEQ-------------------------------------------------------------------------------------------------------------------------------------------------------------------------------------------
>A0A0F4Z7Y8	358	0.642	1.796E-103	0	340	528	0	319	376
MSSaTMIRRKKNVKKGIQFCLMVCGASGTGRTTFVNTLCGKTVLSHKD-------CD------------DPNTAHIEEGVKITPVTVELEldEEGSRISLTIVDTPGFGDQIDNEASFSEIVGYLERQYDHILSEESRIKRNPRFRDNRVHAMLYFITPTGHGLRELDIELMKRLAPRVNVIPVIGRADTLTPTELAESKKLVMEDIEHYRIPVYNFPYDIEEDDEDTVEENSELRGLMPFAIVGSEEIIDIGGRSTRARQYPWGVVEVDNPRHSDFLAIRSALLHSHLADLKEITHDFLYENYRTEKLSKSV--DGGAAADSSMNPED---LASQSVRLKEEQ-------------------------------------------------------------------------------------------------------------------------------------------------------------------------------------------
>A0A6A6U8E8	358	0.408	1.796E-103	8	422	528	23	395	409
--------RKSVRKGFNFNVMVVGESGLGKSTLVNTLFNTSLYPPKE---RKPPSL-----DIS-----------PKTVAIQSISADIEENGVRLRLTVVDTPGFGDFVNNDVSWGPIVEHIDSRFDAYLEAETKVNRT-NIVDNRIHACVYFIQPTGHSLKPLDVEVMRRLHTKVNLIPVIAKADTLTDDEILAFKQRILADIQHNGIQIFEGP-RYELDDEETIAENNEIMSKVPFAVVGANAEVtTADGRKVRGRRYPWGVIEVDNEEHCDFVKLRQMLIRTHMEELKEHTNNVLYENYRSDKLLAMG-----VTQDPSVFKEI-NP------AIKQEEERALHEQKLAKMEMEMKMVFQQKVAEKESKLRQSEEELYARHKEMKD----------QLDRQRNELEERKVRIETGRPFDDG---------------------------------------------------------------------------------------------------------
>UPI001CF3CACC	358	0.469	1.796E-103	8	340	528	21	336	429
--------RKSVKKGFEFTVMVVGESGLGKSTLLNSLFLTDIYTPASY--------PGVEE------------RLKKTVAVKPSTVEMKEGGVRLRLTVVDTPGFGDAVDNTDCWNPVIEYIDSQFEEYLNAESKVYRTP-FPDDRVHCCLYFIAPTGHCLKPLDIEFMKRLHNKVNIVPVIAKADTLTQEECSKFKKKILKEIEENDIGIYKFPELGGEDDEDV--AAVSMKDRIPFAVVGSNTVLEVNGRRVRARVYPWGVAEVENVDHCDFVALRNMLIRTHMQDLKDMTNDIHYENYRCGKLAAMtvGSPTSQPNSNMSFSRSPLEQLeAEKEereLKLKKMQ-------------------------------------------------------------------------------------------------------------------------------------------------------------------------------------------
>UPI0014589D6F	358	0.456	1.796E-103	8	340	528	67	375	431
--------RKSVKKGFEFTLMVVGESGLGKSTLVNSLFLTDLYPERHIH--------SAAEKI------------KQTVKIDASTVEIEERGVKLRLTVVDTPGFGDSLNSSDCFKPIIQYVDDQFERYLQDESGLNRR-HIIDNRVHCCFYFINPSGHGLRPLDVSFMKAVHNKVNIVPVIAKADTLTLQEVFLLKRKVMDQIDEHGISIYPLPDCDSDEDEDYREQCRQLKEAVPFAVIGANTVIEVKGRKVRGRMYPWGVVEVENPEHCDFIKLRTMLI-THMQDLQEVTQEVHYENFRAEKLAEGG--GAAAAAKKTVRRVRGDEVDAQDKRRPESQ-------------------------------------------------------------------------------------------------------------------------------------------------------------------------------------------
>A0A4Y7QMB8	358	0.416	1.796E-103	8	433	528	57	439	441
--------RKSVRKGFQFTAMVVGESGLGKSTLINTLFNTKLYPGKEV-------------------PAPSAER-PKTVAIESISADIEENGVRLRLTVVDTPGFGDFVNNDDSWKPIVENIEARFDAYLEQENRVNRL-KIVDNRVHACLYFIQPTGHSLKPIDIEFMRRLHTKVNLIPVIAKADTMTEEEIRDFKARILSDIAYHNIHIYEAP-TYENEDEEALAEAEEIASKIPFAIVGSDNVVdTPDGRQVRGRAYPWGVIEVDNEDHCDFVKLRQMLIRTYMEELREHTNSVLYENWRSGKLLGMG-----IAQDPSVFQEINPAVRSQ-----EERTLHEAKLAKMEAEMKLVFQQKVQEKESKLKQSEEELYARHREMKDALEKQRAELED------------KKRRIESGRPLTPDQKNTKKKGFLR----------------------------------------------------------------------------------------------
>A0A5M3N6F8	358	0.515	1.796E-103	8	324	528	59	349	451
--------RKSVRKGFQFTVMVVGESGLGKSTLVNTLFNTPLYPAKE-----------------VLPPSAERA---STVAIESIGADIEENGVRLHLNVVDTPGFGDFVNNDDSWRPIVENIESRFDSYLEQENRVNRQ-KIMDNRVHACLYFIQPTGHSLKQLDIEFMRRLHTKVNLIPVIAKADTLTDEEIADFKARILADIAHNKIHIFQAP-TYENEDEEAIAEAEEIASKIPFAVVGSDQVVrTADGRDVRGRSYPWGVIEVDNEEHCDFVKLRQMLIRTYMEELREHTNNVLYENWRTQKLLSMG-----VAQDSSVFRE-----------------------------------------------------------------------------------------------------------------------------------------------------------------------------------------------------------
>A0A8C9UZT3	358	0.478	1.796E-103	8	308	528	115	394	460
--------RKSVKRGFDFTLMVAGESGLGKSTLVNSLFLTDLY--KDRKLLNAEE------------------RIMQTVEITKHTVDIEEKGVRLRLTIVDTPGFGDAVNNTQCWRTVTDYIDQQFEQYFRDESGLNRK-NIQDNCVHCCLYFISPFGHGLRPLDVEFMKAVHEKVNIIPVLAKADSLTPSEIRVKKIRIRDEMDQFGIKIYHFPDCDSDSDEDFRQHDQELRDSIPFAVIGSNSVVEAKGRRVRGRLYPWGIVEVENPAHSDFLMLRNMLVRTHMQDLKDVTREIHYENYRVQCIQNM---------------------------------------------------------------------------------------------------------------------------------------------------------------------------------------------------------------------------
>A0A023G5Z0	358	0.379	1.796E-103	8	457	528	105	501	510
--------RKAVKKGFEFTLMVVGEAGLGKSTLINSMFLTDIY--------------------SNEYPGP-SHRVKKTVEVETTRVLLKEGSVNLTLTIVDTPGFGDAVDNTQCWQPIIDYIEAKYAEYLDAESRVHRT-TLPDNRVHCCLYFIAPSGHGLKPLDIEFMKRLHDKVNIIPVIAKADTMTPEECSLFKRTILNEITQNKIRLYEFP---DPEDEEENKLQKPLKERVPFAVVGSNTVVEVNGRRVRGRKYPWGVAEVENMDHCDYIALRNMLIRTHMQDLKDITNNVHYENYRCRKLAGVG----GAG-DPGHGRSNKNPLA-Q----MEEEKKEHEAKMQRMEKEMEQVFEMKVREKMQKLKESEADLQRRHEQMKKSLEQQKLELEE--KRRNFD------KEKSTFEIAhRDMEDVFR------KMAVDSNSKE-----QLDGKEKR----------------------------------------------------------------------
>A0A060SH21	358	0.423	1.796E-103	8	417	528	146	528	532
--------RKSVRKGFQFTAMVVGESGLGKSTLINTLFNTTLYPPKA--------------------PLPPSAERPSTVAIESISADIEENGVRLRLTVVDTPGFGDFVNNDECWKPIVENIEARFDSYLEQENRVNRQ-KIVDNRVHACLYFIQPTGHSLKPIDIEFMRQLHTRVNLIPIIAKADTLTDEEVAEFKARVLADIQYHKIHIFEAP-TYENEDEEALAEAKEIMSKIPFAVVGSDKLVkTPDGREVRGRAYPWGVVEVDNEDHCDFVKLRQMLVRTYMEELREYTNDVLYENWRTDKLLSMG-----VVQDSTVFKEINPAIRIQEERIMHEAKLAKMEAEMKMVFQQKVQEKEAKLKQSEEELYARHREMKEALEKQRLDLEDKKRRIESGRPLTPEKT-STGRKKNFL--------------------------------------------------------------------------------------------------------------
>A0A316YIK3	358	0.639	2.452E-103	0	340	528	0	311	356
MA----SRRRATKKGVSFCLMVVGASGTGKTTFVNTLCESEVIGH-------------------KIADNAETAHIEEGIRIKPVNVELDEDGMRIGLTIVDTPGFGDNIDNEYSFQEIVGFLERQYDDILAEESRIKRNPRFRDNRVHALLYFITPTGHSLREMDIELMRRLSPRVNVIPVIGKADTMTHSERAEFKKRVMEDIEHYGIPVYNFPYDVEEDDEDTIADNSELRGLMPFAIVGSEEEVVVGGEPVRARTYPWGLVEVDNPKHSDFGRLRSALLSTHLTDLKEITHDFLYENYRTEKLSRTVHSDYA---DTSIP---GDELANQSVRLKEEQ-------------------------------------------------------------------------------------------------------------------------------------------------------------------------------------------
>A0A165NEI2	358	0.639	2.452E-103	0	340	528	0	310	360
MATR----KKGVKKGVQFTVMVVGASGTGRTTFVNTLCETGVLEH-------------------KVNDNPETAHVEEGIRIKPVNIELEEDGVRIALTIVDTPGFGDNIDNEFAFQEILGYLEREYDHVLGEESRIKRNPRFRDNRVHALLYFIPPTGHALREIDIELMRRLSPRVNVIPVIGKADSLTPQELKGFKKRVMEDIEHYDIPVYNFPYDIEEDDEDTIADNSELRALMPFAIVGSEDEIEIDGQLVRARIYPWGVVEVDNPKHSDFSRLRSALLNTHLTELKSLTHDVLYETYRTEKLSR----TVHSEQDSSMLPED---LASQGMRLKEEQ-------------------------------------------------------------------------------------------------------------------------------------------------------------------------------------------
>UPI001906B3B7	358	0.663	2.452E-103	0	340	528	0	314	364
MATRRGG-RKNAKKGVQFTLMVVGASGTGRTTFVNTLCESEVLSH-------------------KISDNPESAHIEEGIKIKPINVELEEDGVRIALTIVDTPGFGDNIDNESAFQEIVGYLERQYDDILAEQSRIKRNPRFRDNRVHALLYFIPPTGHALREMDIELMKRLSPRVNVIPVIGKADSMTPSELRGFKKRVMEDIEHYGIPVYNFPYDVEEDDEDTIAENGELRSLLPFAIVGSEDEIDIGGQLVRARMYPWGIVEVDNLKHSDFGRLRSALLNSHLADLKSLTDDVLYETYRTEKLSRtMH----PTENDSSIL---PDELATQSVRLKEEQ-------------------------------------------------------------------------------------------------------------------------------------------------------------------------------------------
>A0A4Y7TGA3	358	0.640	2.452E-103	0	340	528	0	315	365
MARPSAARRRSKVKGVQFTIMVVGAAGTGRTTFVNTLCESDVLRHKVI------ED-------------PETAHVETGIKIKPANIEFEEEGVRIALTVVDTPGFGDSIDNEFAFQEIMSYIERQYDDILAEQSRIKRNPRFKDNRVHALLYFIPPTGHALREMDIELMRRLSPRVNVIPVIGKADSLTPQELRSFKKRIMEDIDHYDIPIYNFPYDVEEDDEETIHENRELRAMLPFSVVGSEEEVEIDGQPVRARIYPWGIVEVDNPQHSDFTRLRGAILGSHLEDLKILTEDVLYETYRTEKLSRTVDtDDR----DSQLLPED---LVNQSVILKEEQ-------------------------------------------------------------------------------------------------------------------------------------------------------------------------------------------
>UPI001BB1B2E5	358	0.490	2.452E-103	8	309	528	27	306	369
--------RKSVKKGFEFTLMVVGESGLGKSTLINSLFLTDLYPERHI--------PSAAEKI------------DKTVSIDASTVEIEERGVKLRLTVVDTPGYGDAINNNDCFDPILKYIDDQYERYLNDESGLNRR-NIVDNRVHCCFYFISPTGHGLKPLDVQFIQALHNKVNIVPVIAKSDTLTKRELLKLKHKVLDEIHDNGIKIYHMPDSDSDEDEDFKEHNKQLKASVPFAVCGSSQLIEVKGRKVRGRLYPWGVVEVENPDHCDFIKLRSMLI-AYMEDLKDVTHEVHYEAFRSEKLAKSG--------------------------------------------------------------------------------------------------------------------------------------------------------------------------------------------------------------------------
>A0A6G1L724	358	0.634	2.452E-103	7	397	528	9	382	387
-------RKKNVKKGIQFCLMVCGTSGTGRTTFVNTLCGRSVLPGKE-------------------SDDPTVAHEEEGVRIKPVTVELEldEEGTRVSLTIVDTPGFGDSIDNEASFGEISAYLERQYDDILAEESRIKRNPRFRDNRVHVLLYFIQPTGHGLRELDIELMRRLSPRVNVIPVIGKADSLTPLELAESKKLIMEDIEHYRIPVYNFPYDIEEDDEDTVEENAELRGLMPFAIVGSEEVIEVDGKRVRARQYPWGVVEVDNPRHSDFLAIRSALLHSHLADLKEITHDFLYENYRTEKLSKSVASD-PTSATGPDaDSLDPQSLASQSVRLKEEQLRREEEKLREIEVKVQREINEKRQELLARESQLKELESRMVREQTPSQPIIGEEEDA----------------------------------------------------------------------------------------------------------------------------------
>M2N4B5	358	0.622	2.452E-103	0	340	528	1	329	398
MSSNSSGalrlrRKKNVKKGIQFCLMVCGASGTGRTTFVNTLCGRRVLSGKD-------------------SDDPTIAHLEEGVRIKPVTVELEldEEGTRVSLTIVDTPGFGDSIDNEACFGEISTYLERQYDDILAEESRIKRNPRFRDNRVHVLLYFVQPTGHGLRELDIELMRRLSPRVNVIPVIGKADSLTPLELAESKKLIMEDIEHYRIPVYNFPYDIEEDDEDTVEENAELRGLMPFAIVGSEEVFEMDGRRVRARQYPWGVVEVENPRHSDFLAIRSALLHSHLADLKEITHDFLYENYRTEKLSKSVTD--PSLSQSGMEAEslDPQSLASQSVRLKEEQ-------------------------------------------------------------------------------------------------------------------------------------------------------------------------------------------
>A0A1Q5UB18	358	0.619	2.452E-103	7	397	528	9	399	400
-------RKKNVKKGIQFCLMVCGASGTGRTTFVNTLCGKQVLEGKE-------------------SDDAEHAHIEEGVRIKPVTVELEldEEGTRISLTIVDTPGFGDQIDNEASFGEIVGYLERQYDDILAEESRIKRNPRFRDNRVHVLLYFITPTGHGLRELDIELMKRLSPRVNVIPVIGKADSLTPAELAESKKLIMEDIEHYRIPVYNFPYDIEEDDEDTVEENAELRGLMPFAIVGSEDFVEIDNRKVRARQYPWGVVEVENPRHSDFLAIRSALLHSHLADLKEITHDFLYENYRTEKLSKSVDGITSyvfsenhtlphviintnqsnRGIDSSMNPED---LASQSVRLKEEQLRREEEKLREIELKVSREIAEKRQELLARESQLREIEARMAREASQSQVSEATNGEA----------------------------------------------------------------------------------------------------------------------------------
>A0A4V1IUV6	358	0.479	2.452E-103	8	330	528	27	327	413
--------RKSVKKGFQFTIMVAGESGLGKSTLINTLFNTALYPSKENVELTN-ETP-------------------KTIDIQTISTDIEENGVQLKLTVIDTPGFGDFVNNEDCWRPILSNIEARFDAYLEQENRVNRK-RIVDSRVHACLYFIAPTGHSLKPLDLEFMRRLTHRVNLIPVIAKSDILTEDEIRGFKQRILEDLHLNKIQIFQ-PPSYGNDDPETVQENKEIMARIPFAVVGSDREVESNGKKVRGRKYPWGVIEVDNEEHCDFVKLRQMLIRTHMEELKDYTNEVLYENYRSQKLAAAAGGAGGAGGELPGDSLLANPLS-----------------------------------------------------------------------------------------------------------------------------------------------------------------------------------------------------
>A0A1C7NAD7	358	0.537	2.452E-103	8	324	528	36	326	420
--------RKSVKTGFQFTCMVVGESGLGKSTLVNTLFNSQLYP-------------------LKETPGPTTE-VSQTVEIKSTTAHIEENGVKLKLTVVDTPGFGDFVDNMESWNPILDDIESRFDAYLEQENRVNR-HRMADNRIHACLYFIAPTGHALRPLDIEFMRRLHTRVNLIPVIAKADTLTEEEVMAFKERILADIAYHKIHIYQAP-MYEYDDQETIAENREIMSKIPFAVVGSGKEYElEGGRRVRGRLYPWGVIEVDNEDHCDFVKLRQMLIRTHMEELKEYTNDVLYENYRTEKLTSMG-----IQQDPSVFKE-----------------------------------------------------------------------------------------------------------------------------------------------------------------------------------------------------------
>UPI000A2A6D36	358	0.469	2.452E-103	8	329	528	21	320	433
--------RKSVKKGFEFTVMVVGESGLGKSTLLNSLFLTDLYTPSSY--------PSTKEKL------------NKTVEVKPCTVELKEGSVRLRLTVVDTPGFGDAVDNSDCWKPIIQHIDNKFEEYLSEESKVHRQP-FPDNRVHCCLYFIAPTGHCLKPLDIEFMKKLHNKVNIVPVIAKSDTMTQEECTRFKKQILEEIKENEIGIYDFP-DLAVDDEND-QDGFTMRDRIPFAVVGSNTVLEVNGKRVRARVYPWGVAEVENVDHCDFVALRNMLIRTHMQDLKDVTNDIHYENFRCEKLagMQLGSP-TNSSTSASLSRSPLEQL------------------------------------------------------------------------------------------------------------------------------------------------------------------------------------------------------
>A0A6G1I0Z5	358	0.415	2.452E-103	8	422	528	85	457	468
--------RKSVRKGFNFNVMVVGESGLGKSTLINTLFNTSLYPPKE-------------------RKPPSLDIIPKTVSVESISADIEENGVRLRLTVVDTPGFGDFVNNDASWGPIVENIESRFDAYLDAENKVNRM-NIVDNRIHACVYFIQPTGHSLKPLDVEVMRRLHTKVNLIPVIAKADTLTDEEVIAFKQRILADIQYHNIHIFEGP-RYELDDEETIAENSEIMSKVPFAVVGANTEVtTADGRKVRGRSYPWGVIEVDNEEHCDFVKLRQMLIRTHMEELKENTNNVLYENYRSDKLTAMG-----VAQDPSVFKE-VNP------AVKQEEERSLHEQKLAKMEAEMKMVFQQKVAEKEAKLRQSEEELYARHKEMRD----------QLERQRSDLEEKKSRIESGRPFEEK---------------------------------------------------------------------------------------------------------
>A0A8J6HBH0	358	0.445	2.452E-103	8	320	528	173	474	506
--------RKSVKRGFDFTLMVVGESGLGKSTLINSLFLDDLYKNRKVPDVS--------------------ERIQKTTSIEKKTMEIEERGVKLRLTVIDTPGFGDAVNCEDSWKVCTKYIDDQFRQYFTDESGLNRR-NIQDNRVHCCLYFVPPWGHSLRQMDLELMKRLHQKVNIVVVIAKADCLTTSEIARLKKNIINDIKEHDIQMYEFPECDSDEDEEFKQQDRELKASVPFAVVGSNTTLEVGGRKVRGRQYPWGVVDVENPKHSDFIKLRTMLISTHMQDLKDVTEDVHYENYRAQCISqisqharergKLKRDSAPYDSDSS---------------------------------------------------------------------------------------------------------------------------------------------------------------------------------------------------------------
>A0A428QR52	358	0.634	2.452E-103	1	340	528	140	458	520
-AYKMIRRKKNVKKGIQFCLMVCGASGTGRTTFVNTLCGKSVLEHKE-------------------SDDAGSAHVEDGVKIKPITVELEldEEGTRISLTIVDTPGFGDQIDNEASFSEIVGYLERQYDDILAEESRIKRNPRFRDNRVHAMLYFITPTGHGLRELDIELMKRLAPRVNVIPVIGRADSLTPAELAESKKLVMEDIEHYRIPVYNFPYDIEEDDEDTVEENAELRGLMPFAIVGSEEVVEIGGRKVRARHYPWGVVEVDNPRHSDFLAIRSALLHSHLADLKEITHDFLYENYRTEKLSKSVEG-AAGNADSSMNPED---LASQSVRLKEEQ-------------------------------------------------------------------------------------------------------------------------------------------------------------------------------------------
>A0A179I3T3	358	0.500	2.452E-103	8	324	528	217	508	599
--------RKSVRKGFNFNVMVVGESGLGKSTLVNTLFNSNLYPPKE-------------------RKGPSLEIIPKTVTIQSISADIEEAGVRLRLTVVDTPGFGDFVNNDESWRPITDNIEQRYDAYLDAENKVNRM-NIVDNRIHACVFFIQPTGHSLKPLDIEVMRRLHTKVNLIPVIAKSDTLTDEEIASFKARILSDIKHHGIQIFEGP-RYELDDEETIAENNEIMSKVPFAVVGATNEIkTPDGRAVRGRQYPWGIIEVDNEEHCDFVKLRQMLIRTHMEELKEHTNNTLYENYRTDKLIAMG-----VSQDPSVFKE-----------------------------------------------------------------------------------------------------------------------------------------------------------------------------------------------------------
>A0A137QRJ8	357	0.644	3.348E-103	0	340	528	0	314	366
MS--FAGRRRGnkAKKGVQFTVMVVGASGTGRTTFVNTLCESEVLSHRI-------CD------------DPASAHTEEGIRIKPVTVDLEEDGVRIALTIVDTPGFGDNINNEFAFQEIVGYLERQYDDILAEESRIKRNPRFRDNRVHALLYFIPPTGHALREMDIELMRRLSPRVNVIPVIGKADSLTPSELKGFKKRIMQDIEHYDIPVYNFPYDVEEDDEETIQDNSELRGMMPFAVIGSDEEVEIDGQLVRARIYPWGIAEVDNPKHSDFSRLRSALLNSHLADLKSLTHDLLYETYRTEKLSRTVHSEA----DSSLL---PEELATQGVRLKEEQ-------------------------------------------------------------------------------------------------------------------------------------------------------------------------------------------
>UPI001EDDB381	357	0.468	3.348E-103	8	338	528	31	341	367
--------RKSVKKGFEFTLMVVGETGLGKSTLVNSLFLTDLYPERNI-------------------PSA-GERTKQTVKIDASTVEIEERGVKLRLTVVDTPGFGDAIDNTDCFRSIIQYIDDQFERFLRDESGLNRR-NIVDNRVHCCFYFISPYGHGLKPLDTQFMKMLHHKVNIVPVIAKADMLTKKEIARLKKRVMEEIEANGIRIYPLPDCDSDEDEDYKEQVRQLKDAVPFAVCGANTLIEVKGRKVRGRQYPWGVVEVENPEHCDFIKLRTMLI-QQLQDLQEVTQDVHYENYRSERLAKGVASNRKTAgpTNSTAPSAAPEQISEKEKILQE---------------------------------------------------------------------------------------------------------------------------------------------------------------------------------------------
>A0A0N1H6E7	357	0.627	3.348E-103	7	340	528	16	329	388
-------RKKNVKKVVLFSLMVCGASGTGRTTFVNTLCGQQVLK-------------------SKESDDAANAHLEEGVRIKPYTVELEldEEGTRVSLTIVDTPGFGDQIDNESAFGEIVGYLERQYDDILAEESRIKRRPRFRDNRVHALLYFITPTGHGLRELDIELMKRLSPRVNVIPVIGKADSLTPAELAESKKLVMEDIEHYKIPVYNFPYDIEEDDEDTVEENAELRGLMPFAIVGSDDVMEINGRRVRARQYPWGVVEVENPRHSDFLAIRSALLHSHLADLKEITHDFLYENYRTEALSKSVAGGTVNAQDQSINPED---LANQSVRLKEEQ-------------------------------------------------------------------------------------------------------------------------------------------------------------------------------------------
>A0A0D2WK97	357	0.505	3.348E-103	8	317	528	36	322	418
--------RKSVKKGFEFTLMVVGESGLGKSTLVNSLFLTDLYNER--------EYPSAAERI------------EKTVKVSSTSVEIEEKGVRLRLTIVDTPGFGDAVNNQDSWASIVTFIDERFEEFLNDELRVNRT-KTNDNRVHCCLYFIAPNGHGLKPLDIEFMKRLHKKVNIIPVIGKADTLTADEIKSFRRQILSQIAENDISIYQFATDS-DDEEDAIREAQSLQASVPFAVVGSNTVLEIGGKKVRGRMYPWGIVEVENEDHCDFTKLRNLLIRTHMQDLKDNTNDVLYESYRAFKLTGMG-GSLPGGD------------------------------------------------------------------------------------------------------------------------------------------------------------------------------------------------------------------
>A0A1E3HXH0	357	0.503	3.348E-103	8	332	528	75	372	459
--------RRSVKRGFQFVAMVVGESGLGKSTLINTLFETKLYQPKQV-------------------PAPGTDR-GKTVNIESISAEIEENGVRLKLTVVDTPGFGDFVNNDESWKPIVENIEGRFDAYLEQENRVNRS-KLTDNRVHACLYFIQPTGHSLKPIDIEFMRRLHTKVNLIPIIAKADTMTDDEIAAFKQRILADIVHHNIDIFQ-PFQYENEDEETIQENEEIVSKVPFAVVGSDSLVQaPDGRQVRGRAYPWGIIEVDNEEHCDFVKLRQMLVRTHMEELREHTNDVLYENYRTDKLRAMG-----VQQDESVFRE-TNPAAKQ---------------------------------------------------------------------------------------------------------------------------------------------------------------------------------------------------
>A0A8C4Q3J8	357	0.445	3.348E-103	8	340	528	126	452	463
--------RKSVKKGFEFTLMVVGESGLGKSTLINSLFLTDLYPER--------VVPGAAVKI------------ERTVQIEASTVEIEERGVKLRLTVVDTPGYGDPINSQDCFRPILQYIDSQFERYLQDESGLNRR-HIVDNRVHCCFYFLSPYGHGLKPLDVEFMKALNNKVNIVPVIAKADTLTLSERSHLKRRVLDEIEEHGIKIYTLPDAESDEDEEFKEQTRVLKESIPFAVVGSNQLIEVKGKKVRGRLYPWGVVEVENPEHNDFLKLRTMLI-THMQDLQEVTQELHYENFRSERLKRVarvggggggggggggGGDDGEADKDKILQEKEAE-LARmQAMIAqMQAQ-------------------------------------------------------------------------------------------------------------------------------------------------------------------------------------------
>UPI001BD437C9	357	0.455	3.348E-103	8	308	528	165	444	512
--------RKTVKKGFTFTLMVVGESGLGKSTLINSLFLTDL--NKER------KVPNAQERI------------DQTVDIVKHTVSIEEKGIKLRLSIIDTPGFGDAINNTESWKPIEDYIDQQFEQYFRDESGLNRR-NIQDNRVHCCLYFISPFGHGLRPLDVECMKALHEKVNIVPVLAKADSLTQEEVYRKKMQIREEIKQFGINIYQFPECDSDEDEDFKNQDQILKDSIPFAVIGSNVQVESKGRRFRGRIYPWGVVEVEDPAHSDFLLLRNMLVRTHMQDLKDVTRETHYENYRAQCIQNM---------------------------------------------------------------------------------------------------------------------------------------------------------------------------------------------------------------------------
>A0A7E5VT32	357	0.406	3.348E-103	8	405	528	172	543	581
--------RKAVKKGFEFTLMVVGETGLGKSTLINSLFLTDVYD----------RDKH---------PGP-SLRVKKTVGVETSVVILKENGVNLTLTIVDTPGFGDAVDNSNCWQPIIDFVESKYEEFLNAESRVTRKAAPPDTRVHCCLYFIAPSGHGLKPLDVEFMQRLGDKVNIIPVIAKADTMTPEECKDFKEQIMKEISQHKIKIYDFPESTGEEGEAA-EAARGLRTRVPFAVVGANTVIETDGKRVRGRKYPWGIAEVENLEHCDFLALRNMVIRTHLQDLKDVTSSVHYENYRCRKLAGLSHDGKPhrINSNKNPLAQMEEE--------KREHDLKMKKMESEMEQVFEMKVREKRAKLKESEAELARRHEATRRALEAQARELDERQRALhADKLAWE--------------------------------------------------------------------------------------------------------------------------
>A0A1Y2G7E7	357	0.702	4.571E-103	0	307	528	0	287	294
M-QRIRG-RKNVKKGFQFTLMVVGASGLGRTTFINTLCDADVVPKRE-------CD------------DPEMAHIEEGIKIKPYTvVELDEDGVKISLTIVDTPGFGDMINNDHCFQEILGYLERQYDDILAEESRIKRNPRFRDNRVHALLYFIAPTGHSLREIDIELMKRLSPRINVIPVIGRADTLTSNELAEFKKRIMEDIEHHNIPIYNFPYDPEEDDEETVEENSELRSLLPFALIGCEEEIEVNGRTVRGRQYPWGIVEVDNSEHCDFAKLRFALLSSHLQELKEITHDYLYENYRTEKLSR----------------------------------------------------------------------------------------------------------------------------------------------------------------------------------------------------------------------------
>A0A8B6XMK8	357	0.473	4.571E-103	8	312	528	18	302	332
--------RKSVKRGFEFTLMVVGESGLGKSTLVDSLFLTSLYSDRHL-------------------PDA-AKRIEKTISVSTSTVEIEEKGVKLKLTVVDTPGFGDAVNNSDSWQPIVQYINEQYEAYLRDESGLNRR-NITDTRVHCCLYFINPVGHGLKPLDIAMMKALHDKVNIVPVIAKADTLTLKEVKTLKERILDEIRRSGIQVYRFPDDDEDDEEEFIEVNRQLKASVPFAVVGSNKIFEVNGKKVRGRIYPWGIVDIENPAHCDFTMLRNMLIRTHMQDLKDVTQDAHYENFRAKRLRXXXDErD-----------------------------------------------------------------------------------------------------------------------------------------------------------------------------------------------------------------------
>Q967D1	357	0.439	4.571E-103	0	338	528	0	322	349
MSDQlgfhnlpFLAHRKSVKRGFEFTLMVVGESGLGKSTLIQSLFLTNFFGNKTSP--------------------PAGERIAQTVSIDATTVDIEEKGVKLRLTVVDTPGFGDAVNNELCWQPVIDYCNEKYDQYLRDESGLNRR-NIEDHRVHCCLYFINPLGHGLKPLDIEFMKQLHNLVNIIPVIAKADTLTPKEIKALKIKIMNEIQENGIKIYT---GETDDDEDDNPDIKELKEIIPFAVVGSNTLLEVNGKRVRGRLYPWGVVEVENKDHCDFVKLRTMLIRTHMQDLKDYTQDVHYENFRKKKLMQ-GSPGRKVSeyTDYNVGGTPDEAAKAAALQAKE---------------------------------------------------------------------------------------------------------------------------------------------------------------------------------------------
>A0A409VJE0	357	0.645	4.571E-103	0	340	528	0	314	367
M-PGISGRRRNKVKGVQFTIMVVGASGTGRTTFVNTLCDAPVLQHKEI-------------------EAPETAHFETGIKIKPANVELEEDGIRIALTVVDTPGFGDNIDNEYAFQEIVHYLERQYDDILAEQSRIKRNPKFRDNRVHALLYFIPPTGHALREMDIELMRRLSPRVNVIPIIGKADSLTPKELKAFKKRIMEDIEFYEIPIYNFPYDVEEDDEDTIADNMELRALLPFAVVGSEEEMEIEGEPVRVRQYPWGIVEVDNPHHSDFVRLRSAILGTHLNDLKSITEDVLYETYRTEKLSRGPDSSIR---DSQILPS---ELATQSVRIKEEQ-------------------------------------------------------------------------------------------------------------------------------------------------------------------------------------------
>UPI0018E4F1AE	357	0.478	4.571E-103	8	331	528	28	329	375
--------RKSVKKGFEFTLMVVGESGLGKSTLVNSLFLTDLYPERVI--------PDATEKL------------NQTVKLDASTVEIEERGVKLRLTVVDTPGYGDAIDNTDCFKSIIQYIDEQFERFLRDESGLNRR-NIVDNRIHCCFYFISPFGHGLKPLDIEFMKQLHNKVNIVPVIAKADCLTKKEVQRLKSRVMEEIEREGIKIYPLPDCDSDEDEDYKEQVRQLKAAVPFAVCGAGQQLEVRGRRVRGRLYPWGVVEVENPDHCDFIKLRTMLI-THMQDLQEVTQEVHYENYRSERLARNG--QVPKRHTSteSGLSEDSNGLAN----------------------------------------------------------------------------------------------------------------------------------------------------------------------------------------------------
>A0A164XLA9	357	0.639	4.571E-103	0	340	528	0	332	382
MS---AARRrgKNVKKGVQFTVMVVGASGTGRTTFVNTLCEAEVLPH-------------------KVSDSPETAHVEEGIRIKPVTIELEEDGVRIALTIVDTPGFGDNIDNEFAFQEIVGYLERQYDDILAEESRIKRNPRFRDNRIHALLYFIPPTGHSLREMDIELMRRLSPRVNVIPVIGKADSLTPSELKGFKKRIMEDIEHYDIPIYNFPYDIEEDDEDTIDDNSELRALLPFAIVGSEEQVEIDGQLVPARIYPWGMVEVDNPKHSDFSRLRSALLNSHLTDLKSLTHDLLYETYRTEKLSRTVHaDQQSESIHSPPFSSptkllfsdssiLPEELATQSVRLKEEQ-------------------------------------------------------------------------------------------------------------------------------------------------------------------------------------------
>F9X7I9	357	0.630	4.571E-103	7	400	528	11	387	392
-------RKKNVKKGIQFCLMVCGASGTGRTTFVNTLCGRQVLT---------PLDA----------DDPTTAHVEEGVKIKPVTVELEldEEGTRVSLTIVDTPGFGDSIDNEASFSEISTFLERQYDDILAEESRIKRNPRFRDNRIHILLYFIAPTGHGLRELDIELMRRLSPRVNVIPVIGKADSLTPLELAESKKLIMEDIEHYRIPVYNFPYDIEEDDEDTVEENAELRGLMPFAIVGSDEVIELDGKRVRARQYPWGVVEVDNPRHSDFLAIRSALLHSHLADLKEITHDFLYENYRTEKLSKSvaGGSDM-TGLD-NGDSLDPQSLASQSVRLKEEQLRREEEKLREIEVKVQREINEKRQELLARESQLKELESRMNREHTPSSQPVGGDDDESVG-------------------------------------------------------------------------------------------------------------------------------
>A0A316Z2W2	357	0.433	4.571E-103	8	416	528	29	415	420
--------RKSVRKGFTFTCMVVGESGLGKSTLINTLFNTRLYARK--------EVP------------PPHAERPKTVAIESISADIEENGVRLKLTVVDTPGFGDFINNDDSWKPIVDNIESRFDAYLEQENRVNRA-KLLDNRVHACIYFIQPTGHSLRPIDIEFMRRLHQKVNLIPVIAKSDTLTDDEILSFKQRVLNDIAHHRIEIFHAPV-YDNEDEETIAENEEIIRKIPFAVVGSDQEIdTADGRRVRGRAYPWGVIEVDNEAHCDFVKLRQMLIRSHMEELKEHTHDALYEKYRSEKLVAMGVTqDQSVFKEVNPAAKMAEDRALHEAKLAKMENEMKLVFQQKVAEKEAKLKQSEEELYARHREMRDALEKQRMELEDKKRRLESGRPLT-PEKQN-QSYQQATKKKGG---------------------------------------------------------------------------------------------------------------
>A0A4P9YSK5	357	0.443	4.571E-103	8	402	528	35	399	421
--------RKSVKKGFHFTVMVVGESGLGKSTLINTLFNTALYPPK-----------------NNMAPSPET---PKTVDIQAISADIKENGVNLKLTVVDTPGFGDFVNNEESWKPILENIEARFDAYLEQENRVNRQ-RIVDNRVHSCIYFIAPTGHALKPLDIEFMRRLHTRVNLIPVIAKSDTLTEEEISEFKKRILADIQYHKIQIFQAP-QYEYDDPETIAENREIMSKIPFAIVGSDTIVEVNGRKVRGRQYPLGVIEVDNEEHNDFVKLRQMLIRTHMEELKQHTADVLYENYRTGKLQSMG-----ITQDPSVFQE-VNPIA----RMEEEkrQHEAKMQKMEGEMRLVFQQKVQEKESKLKQSEEELYARHKEMKDALEKQRAELEEKKKRLEMG-----------------------------------------------------------------------------------------------------------------------------
>A0A553RL43	357	0.475	4.571E-103	8	308	528	145	424	459
--------RKSVKKGFAFTLMVAGESGLGKSTLVNSLFLTDLYKDR--------KMPHAEERI------------AQTVEITKHVVAIEEKGVKLRLTIVDTPGFGDAVNNTESWRAIVDYIDQQFEQYFRDESGLNRK-NIQDNRVHCCLYFISPFGRGLRPIDVEFMRMLHEKVNIVPVLAKADSLTPAEVRKMKKKICQDIERFNIRIYQFPECESDEEEDSKLQHEELKESVPFAVIGSNIQVECQGRRFRGRQYPWGLVEVENPGHSDFLKLRNILVRTHMQDLKEVTRETHYENYRAQCIQNM---------------------------------------------------------------------------------------------------------------------------------------------------------------------------------------------------------------------------
>A0A6J8B135	357	0.505	4.571E-103	8	306	528	81	354	474
--------RKSVKKGFEFTLMVVGESGLGKSTLINSLFLSDLY--------------------SSDYPGP-SHRIQKTVKVDTTQVVLKENGVQLKLTTVDTPGFGDAVDNSNCWQPVIDYIDSKYDEYLNAESRVNRITNA-DTRVHVCCYFIAPTGHGLKPLDVEFMKRLHDKVNIIPIIAKADTLTPDECREFKKTILNEIAQHKIKIYEFP---ECDDEEENKLQKKMRDRVPFAVIGSNRVIESGGKKVRGRQYPWGIVEVENLEHNDFIALRNMLIRKHMQDLKDVTNNVHYENFRYNKLA-----------------------------------------------------------------------------------------------------------------------------------------------------------------------------------------------------------------------------
>UPI001C71DAD1	357	0.490	4.571E-103	8	311	528	83	361	497
--------RKAVKKGFDFTLMIVGEAGLGKSTLLNSMFLTDIY--------------------SNEYPGP-SLRPKKTVQVEVAKVLLKENGVNLHLTVVDTPGFGDNVDNSECWQPIIDFIENKFEDYLNGESRVHRS-FAPDSRIHCCLYFIAPSGHGLKPLDVEFMKRLHDKVNIVPVIAKADTMTPEECATFKKSILGEIARNKINIYEFP---DCDDEEENKLLRRLRDRVPFAVVGSNTVIEVNGKRLRGRRYPWGVAEVENMEHCDFLALRDMLIRTHMQDLKEITNNVHYENYRCKKLTAFTDG------------------------------------------------------------------------------------------------------------------------------------------------------------------------------------------------------------------------
>S7MGC8	357	0.343	4.571E-103	8	501	528	28	519	527
--------RKSVKKGFEFTLMVVGESGLGKSTLINSLFLTDLYPER--------IIPGAAEKI------------ERTVQIEASTVEIEERGVKLRLTVVDTPGYGDAINCRDCFKTIISYIDEQFERYLHDESGLNRR-HIVDNRVHCCFYFISPFGHGLKPLDVAFMKAIHNKVNIVPVIAKADTLTLKERERLKKRILDEIEEHNIKIYHLPDAESDEDEDFKEQTRLLKASIPFSVVGSNQLIEAKGKKVRGRLYPWGVVEVENPEHNDFLKLRTMLI-THMQDLQEVTQDLHYENFRSERLKRGGRkvENEDMNKDQILLEKEAElrrmqEMIARMQAQMQLQMQGGDGDGAVHGHHKTFCKIKKVFQMRNTALCFQEIVGEPACKLQPPQGHPPSNQTPVCSPP-WRYAplvrvglvgaLRHPRGsecsRWGV-LTWGLAVVSLGAVERevPEGAVE------GLGGQEEGgslpcLEPE---------PPLQ-GATLTPISAFRKRGighGSGVSREHcrsRLEDdpsrFWSN--------------------------
>UPI001D081B28	357	0.461	4.571E-103	8	330	528	205	498	606
--------RKAVKKGFEFTLMVVGESGLGKSTLINSMFLTDIYNSNDY-------------------PGP-TQRLKKTVAVETTRVMLKENGVNLLLTVVDTPGFGDAVDNSNCWVPIIEYIESKYEDYLNCEARVTRK-QSPDMRIHCCLYFIQPSGHGLKSLDIEFMKRLCDKVNIIPIIAKADTLTAEECQLFKKQILNEIALHKIKIYEFP--DSCEDEDEKKHNKSLKDRVPFAVVGSNAVVEIDGKKLRGRQYPWGVAQVENLEHCDFIALRNMVIRTHLQDLKDVTNNVHYENYRCRKLAGLGVD----GKTTRILNKN--PLA-----------------------------------------------------------------------------------------------------------------------------------------------------------------------------------------------------
>UPI001ED879DF	357	0.401	4.571E-103	8	397	528	238	614	652
--------RKAVKKGFDFTLMVVGESGLGKSTLINSMFLADIY---------SPEYP---------GPS---HRIKKTVQVETTRVLLKENGVNLTLTVVDTPGFGDAVDNSNCWQPVIDYVESKYEEYLNAESRVGRRPgwggsggGGVDGRVHCCLYFVAPSGHGLKPLDAEFMRRLHDRVNVVPVIAKADTMTPEECAHFKKQIISEIAQHKIKIYEFPSGSDTGDEDDANE-KKLRERVPFAVVGSNAVVElEGGKKVRGRRYPWGIAEVENLNHCDFVALRDMLIRTHLQDLKDVTNNVHYENYRCRKLAGLGNDGKPTRvSNRNPLAQMEEEKREHEVKMKKMESEMEQVFEMKVREKKQKLRDSEADLQRRHEAMKKALEAQQQDLEERRKQFEKEKTAW----------------------------------------------------------------------------------------------------------------------------------
>A0A2A4JMC4	357	0.395	4.571E-103	8	415	528	283	668	692
--------RKAVKKGFEFTLMVVGETGLGKSTLINSLFLTDVYD----------RDKH---------PGP-SLRVKKTVGVETSVVILKENGVNLTLTIVDTPGFGDAVDNSNCWQPIIDFVESKYEEFLNAESRVTRKAAPPDTRVHCCLYFIAPSGHGLKPLDVEFMQRLGDKVNIIPVIAKADTMTPEECKDFKEQIMKEISQHKIKIYDFP-ESTGEEGEVAEAARSLRTRVPFAVVGANTVIETDGKRVRGRKYPWGIAEVENLEHCDFLALRNMVIRTHLQDLKDVTSSVHYENYRCRKLAGLSHDGKPhrINSNKNPLAQMEEEKREHDLKMKKMESEMEQVFEMKVREKRAKLKESEAELARRHEATRRALEAQARELDERQRALHAERLAWERDTGLS---LDDLRRRS----------------------------------------------------------------------------------------------------------------
>A0A146IDY8	357	0.633	4.571E-103	7	420	528	399	785	1587
-------RRRGNKvKGVGFTLMVVGASGNGRTTFVNTLCESEVLAHKE-------------------QPSPEDAHAEENVRIKSHGVELEEEGVRIALTIVDTPGFGDNIDNEFAFQEIVNYLERQYDDILAEQSRIKRNPRFKDNRVHACLYFVSPTGHALREMDIELMRRLSPRVNVIPVIGRADSLTASELRAFKKRVMEDIDHYDIPIYNFPYDVEEDDEDTISENVELRALLPFAIIGSEEEIDIQGEPVRARIYPWGVAEVDNPEHSDFGRLRGAILSSHLNDLKMLTEDVLYETYRTEKLSRSVHSDVR---DSQIL---PEELANQSVRLKEEQLRRDEEKLREIELRVQREINEKRQELLAKEESLRNLESRLTAQGLGRIFLYTLASKLLVV---FSMCEQRSDHATPLNLL-----------------------------------------------------------------------------------------------------------
>A0A336LQE2	357	0.475	6.240E-103	8	318	528	18	306	343
--------RKSVKRGFEFTLMIVGESGLGKSTLVNSLFLTDLYPDR--PVLDAIEKQ------------------KQTVKLEASTVEIEERGVKLRLTVVDTPGFGDAIDNSDSFNSILKYIDDQFEHYLRDETGLNRR-NIIDNRIHCCFYFISPFGHGLKPLDIEFMKKLHTKVNIVPVIAKADVLTKKEMQRLKDRVMKEIEDNGIKIYTLPECDSDEDEDYKEQVRQLKEAVPFAVCGSTSVLEVKGRKLRGRLYPWGVVEVENPEHCDFIKLRTMLI-THMQDLQEVTQEVHYENYRSERLARGKATAVKDGID-----------------------------------------------------------------------------------------------------------------------------------------------------------------------------------------------------------------
>A0A316UTI7	357	0.626	6.240E-103	6	340	528	2	310	358
------SRRRATKKGVSFCLMVVGASGVGKTTFINTL----------------TENETIGHRIL----DSETAHIEEGIRIKPVNVELDEDGVRLGLTIVDTPGFAENIDNEYSFAEIVGFLERQYDDILAEESRIKRNPRFRDNRVHALLYFITPTGHSLREMDIELMRRLSPRVNVIPVIGKSDTMTKSELAVFKKRVMEDIEHYGIPVYNFPYDVEEDDEETIQDNSELRALMPFAIVGSEEEVVINGEPVRARQYPWGLVEVDNPKHSDFSRLRSALLSTHLTDLKEITHDFLYENYRTEKLSRTVHSDYA---DAPIP---GEELANQSVKLKEDQ-------------------------------------------------------------------------------------------------------------------------------------------------------------------------------------------
>A0A177VLR6	357	0.638	6.240E-103	6	340	528	2	311	359
------SRRRAMKKGVSFCLMVVGASGTGKTTFVNTLCESEVIGH-------------------KIADNPDTAHIEEGIRIKPVNVELEEDGMRIGLTIVDTPGFGENIDNEYAFQEIVDFLERQYDDILAEESRIKRTARYRDNRVHALLYFITPTGHSLREMDIELMRRLSPRVNVIPVIGKADTMTYAERQAFKKRIVEDIEFYGIPVYNFPYDVEEDDEETIADNSELRSLMPFAIVGSEEEVVINGQPVRARRYPWGVVEVDNPKHSDFARLRSALLNTHLTDLKEITDDFLYENYRTEKLSRTVHPDYA---DTAIP---GDELANQSVRLKEEQ-------------------------------------------------------------------------------------------------------------------------------------------------------------------------------------------
>A0A409X1C5	357	0.655	6.240E-103	5	340	528	3	313	363
-----SGRRRNKVKGVQFTIMVVGASGTGRTTFVNTLCESDVLQHK--------------------EPEPaETAHFESGIKIKPANVELEEDGIRIALTVVDTPGFGDNIDNEHAFQEIVNYLERQYDDILAEQSRIKRNPRFRDNRVHALLYFIPPTGHALREMDIELMRRLSPRVNVIPVIGKADSLTPRELKAFKKRIMEDINHYEIPIYNFPYDVEEDDEETIADNMELRALLPFAVVGSEEEIEIDGEPVRVRTYPWGVVEVDNPHHSDFVRLRGAILGSHLNDLKSLTEDILYETYRTEKLSRSPESNIR---DSQILPS---ELATQSVRIKEEQ-------------------------------------------------------------------------------------------------------------------------------------------------------------------------------------------
>E4YB03	357	0.460	6.240E-103	8	340	528	33	351	365
--------RKSVKKGFEFTLMVVGESGLGKSTLINSLFLTDLYPDR--------ELPDAEAKI------------KQTVSMEASTVEIEERGVRLRLTVVDTPGFGDAINSSKCYDPILEYIDAQFERYLHDESGLNRR-NISDNRVHCCFYFISPYGHGLKPLDIEFMKSLHNRVNIVPVIAKSDTLTKQEVNRLKKRVLDEIAKHNIKIYQLP-DVEDDEEEDYKEQTRvLKQSIPFAVVGSTTTIEVKGRKVRGRMYPWGVVELENDEHCDYLKLRTMLI-SHMQDLQEVTHDLHYENYRATRLdpentvepvAKPGKP--SGNTDAKLREKEAE-LARmQAMLAqMQKQ-------------------------------------------------------------------------------------------------------------------------------------------------------------------------------------------
>M5FPZ8	357	0.651	6.240E-103	0	340	528	0	315	365
MAGRRGG-RKNVKKGVQFTLMVVGASGLGRTTFVNTLCEAEVLEPKDA-------------------SDAATAHIEEGIKIKPVNVELEEEGVRIALTIVDTPGFGDNIDNSDSFQEIIGYLERQYDDILAEESRIKRNPRFRDNRVHALIYFIPPTGHALREMDILLMKRLSVRVNVIPVIGKADSLTAPELKAFRKRVMEDISQHDIQIYNFPYDDEEDDDETIEDNRSLQSLLPFAIVGSTDEVEIDGQAVRARVYPWGVVEVDNPAHSDFARLRSVLLNSHLSDLKSLTHDLLYETYRTEKLSKTVMD--GTGADSSIL---PEELATQSVRLKEEQ-------------------------------------------------------------------------------------------------------------------------------------------------------------------------------------------
>A0A0L6WDB8	357	0.658	6.240E-103	0	340	528	0	321	373
MS--FAGRRKGnkVKKGVQFTLMVVGASGTGRTTFVNTLCESEVLPH-------------------KISDNPDTAHVEEGIKIKPVNVELEKDGVRIALTIVDTPGFGDNIDNEFAFQEIVGYLERQYDDILAEESRIKRNPRFRDNRVHALLYFIPPTGHALREMDIELMRRLSPRVNVIPVVGKADSLTPSELRGFKKRIMEDIEHYDIPVYNFPYDVEEDDDETIEDNSQLRALLPFAIIGSEEEIrvEDDEgqiRSIRARIYPWGIVDVENPEHSDFSRLKNALLNSHLGDLKSLTHDVLYETYRTEKLSRTVHADAAN--DSSIL---PDELANQSVRLKEEQ-------------------------------------------------------------------------------------------------------------------------------------------------------------------------------------------
>UPI001E673C9B	357	0.437	6.240E-103	8	340	528	25	354	374
--------RKSVKRGFEFTLMVVGESGLGKSTLINTLFLTDLYPDR--------ILSSAQENI------------DKTVKIDVSTVEIEERGVKVRLTVVDTPGYGDAIDNTDCFQSIIQYINDQFERYLQDESGLNRR-HIVDNRVHCCFYFVNPAGHGLKPLDIQFMKQLHNKVNIVPVLAKADTLTKQEVAKLKRKVLDEIEENGIHIYPLPDCDTDEEEDYKEQVRQLKEAVPFAVVGSTTVLDVGGKKVRGRQYPWGVIEVENPNHCDFIKLR-CLLGTHMQDLTEVTQDVHYENYRSERLAKGGgsplaaataVNNNSHSSTNSLPSKkqlNSTPVAGQEkdrmaMELeeKEAQ-------------------------------------------------------------------------------------------------------------------------------------------------------------------------------------------
>A0A8H3I5Z9	357	0.642	6.240E-103	7	340	528	9	318	375
-------RKKNFKKGIQFCLMVCGASGTGRTTFVNTLCGKKVLKGKD-------------------SDDPVNAHLEEGVKIRPVTVELEldEEGTRISLTVVDTPGFGDQIDNEASFSEIVEYLEREYDNILAEESRIKRNPRFKDNRVHVLLYFITPTGHGLRELDIELMRRLSPRVNVIPVIGKADALTPSELAESKKLIMEDIEHYRIPVYNFPYDVEEDDEDTVEENAELRGLMPFAIVGSEETVDIGGRRVRARQYPWGVVEIDNPRHSDFLALRSALLHSHLADLKEITNDFLYENYRTDKLSKNVDG----GVDSSMNPED---LATQSVRLKEEQ-------------------------------------------------------------------------------------------------------------------------------------------------------------------------------------------
>A0A8J1UTP5	357	0.437	6.240E-103	8	340	528	54	382	400
--------RKAVRRGFDFTLMVVGESGLGKSTLVSSLFLTDLYKDKKTPDV---EDK-----------------ISKTVEIEKKYMEIEEKGVKLRLTIVDTPGFNDAVNANECWKPVAGYIDQQFEQYFKDESGLNRR-NIKDHRVHCCLYFISPYGHGLRQVDIEFMKQLHHKVNIVPIIAKADTLTTKEIHNLKLKILEEVEKHKIEIYEFPECDSDEDEEFKQQDTDLKSAIPFAVIGSNTVLEVNGKKVRGRMYPWGIVEVDNPIHCDFGKLRQMLISTHMQDLKDVTRDIHYENFRAINLAdKMKKDqkdrnklkrDSSPNFDqivatDSILAEKDEEIRRmQEMLAKmQEQ-------------------------------------------------------------------------------------------------------------------------------------------------------------------------------------------
>A0A0C9W142	357	0.512	6.240E-103	8	324	528	25	315	412
--------RKSVRKGFQFTAMVVGESGLGKSTLVNTLFNTTLYP---------PRDPI-----------PPSAERPQTVAIQSISADIEENGVRLRLTVVDTPGFGDFVNNDDSWKPILEDIESRFDAYLEQENRINRQ-KTVDNRVHACLYFIQPTGHSLKQIDIEFMRRLHQKVNLIPIIAKADTLTDEEVHSFKQRVLSDIHFHNIQIFQAPV-YENEDEETLGEHEEIASKIPFAVVGSNQEVvTPDGRAVRGRAYPWGVIEVDNEEHCDFVKLRQMLVRTYMEELRERTDQVLYENWRTEKLVSLGVP-----QDSSVFKE-----------------------------------------------------------------------------------------------------------------------------------------------------------------------------------------------------------
>A0A066VYV0	357	0.492	6.240E-103	8	336	528	34	342	420
--------RKSVRKGFNFTCMVVGESGLGKSTLINTLFNTTLYPRKEV-------------------PPPQAERH-RTVAIESISADIEENGVRLRLNVVDTPGFGDFVNNDNSWKPIVENIESRFDAYLEQENRVNRS-KLVDNRVHACIYFVQPTGHALRPIDIEFMRRLHQKVNLIPVIAKSDTLTDEEILSFKQRILNDIAHHQIDIYHAPV-YDNEDEETIAENEEIARKIPFAIVGANSEIdTPDGRRVRGRGYPWGVIEVDNEEHCDFVKLRQMLIRTHMEELKEHTHTVLYEKYRSEKLVAMGVTqDHSVFKEVNPAAKMAEERALHEAKL-----------------------------------------------------------------------------------------------------------------------------------------------------------------------------------------------
>A0A316VIV7	357	0.498	6.240E-103	8	336	528	33	341	423
--------RKSVRKGFTFTCMVVGESGLGKSTLINTLFNTRLYPKKEV-------------------PPPSQER-SKTVAIESISADIVENGVRLRLTVVDTPGFGDFVNNDDSWKPIVDNIESRFDAYLEQENRVNRA-KLVDNRVHACLYFVQPTGHALRPIDIEFMRRLHQKVNLIPVIAKSDTMTDEEIVQFKARILADITHHQIQIFHAPV-YENEDEETIAENEEIVRKIPFAVVGSDTEIdTPDGRRVRGRAYPWGVIEVDNEDHCDFVKLRQMLIRSHMEELKEHTHDNLYERYRSEKLVGMGVTqDHSVFKEVNPAAKMAEERALHEAKL-----------------------------------------------------------------------------------------------------------------------------------------------------------------------------------------------
>A0A5C3LC79	357	0.434	6.240E-103	8	409	528	55	422	440
--------RKSVRKGFQFTCMVVGESGLGKSTLVNTLFNTTLYPPK--------------------EPLPPSAERPKTVAIESIGADIEENGVRLHLTVVDTPGFGDFVNNDDSWKPIVENIESRFDSYLEQENRVNRT-KIVDNRVHACLYFIQPTGHSLKQIDIEFMRRLHTKVNLIPIIAKADTLTDEEVADFKQRILADIAHHDIHIFQAP-SYENEDEETMTEAEEIASKIPFAVVGSDTIVnTPDGRQVRGRAYPWGVVEVDNEDHCDFVKLRQMLVRTYMEELREYTNDWLYENWRTQKLLSMG-----VAQDSSVFKEI-----NPAARLQEERILHEAKLAKMEAEMKMVFQQKVQEKESKLKQSEEELYARHKEMKDALEKQRAELEDK---KRRIESGRP----------------------------------------------------------------------------------------------------------------------
>A0A6H0Y1X3	357	0.429	6.240E-103	8	419	528	65	446	449
--------RKSVRKGFNFNVMVVGESGLGKSTLVNTLFNTSLYPPKE-------------------RKSPSVDFAPKTVSIQSISADIEENGVRLRLTVVDTPGFGDFVNNDESWRPIIENIEQRFDAYLDAENKVNRM-NIVDNRVHACVYFVQPTGHSLKPLDVEVMRRLHTKVNLIPVIAKADTLTDGEILAFKQRILADIHHHSIRIFEGP-RYELDDEETIAENNEIMSKVPFAVVGANTEVlTPEGRKVRGRRYPWGVIEVDNEEHCDFVKLRQMLIRTHMEELKEHTNNFLYENYRSDKLTTMG-----VAQDPSVFKE-VNPAVKQ-----EEERSLHEQKLAKMELEMKMVFQQKVQEKENKLKQSEEELYARHREMKDQLERQRAELEEKKSRIESGKPiEEKGRKKGGFSL------------------------------------------------------------------------------------------------------------
>A0A5M6BX13	357	0.505	6.240E-103	8	332	528	100	397	483
--------RKSVRRGFQFVAMVVGESGLGKSTLINTLFETKLYQPKSI-------------------PSPGADR-GKTVQIESISAEIEENGVRLKLTVVDTPGFGDFVNNDESWKPIVDNIEARFDAYLEQENRVNRL-KLVDNRVHACIYFIQPTGHSLKPIDIEFMKRLHTKVNLIPVIAKSDTMTDDEIKLFKQRILGDIAHHGIQIF-VPPQYENEDEETIQENEEILSKVPFAVVGSDHIVQaPDGRQVRGRSYPWGVIEVDNEEHCDFVKLRQMLVRTHMEELREHTNDVLYENYRTDKLKAMG-----VSQDETVFRE-TNPAAKQ---------------------------------------------------------------------------------------------------------------------------------------------------------------------------------------------------
>A0A6P7JIZ3	357	0.436	6.240E-103	8	330	528	162	470	510
--------RKTVKKGFTFTLMVAGESGLGKSTLINSLFLTDLYKDR--------KVPNAEERI------------SPTVDIIKHTIGIEEKGIKLRLTIIDTPGFGDGVDNTESWKQIEDYIDQQFEQYFRDESGLNRR-NIQDNRVHCCLYFISPYGHGLRPLDVEFMKALHEKVNIIPVLAKADSLTQAEVCRKKMKIREEIRQFGINVYQFPECDSDEDEDFKMQEQILKDSIPFAVIGSNVQVESKGRKFRGRIYPWGVVEVENPAHSDFLLLRNMLVRTHMQDLKDVTRETHYENYRAQCiqnMTRMVVQDRKRSllerHREGSESEFPLPLA-----------------------------------------------------------------------------------------------------------------------------------------------------------------------------------------------------
>UPI001ED86586	357	0.451	6.240E-103	8	308	528	169	448	517
--------RKTVKKGFTFTLMVAGESGLGKSTLINSLFLTDLYKDR--------KVPNAQERI------------SQTVDIVRHTVSIEEKGIKLRLTIIDTPGFGDAVNNAECWKPIEDYIDQQFEQYFRDESGLNRR-NIQDNRVHCCLYFISPFSHGLRPLDVECMKALHEKVNIVPVLAKADSLTQAEVRRKKMKIREEIKQFGINIYQFPEYDSDEDEDFNKQDQMLKNSIPFAVIGSNVQVESKGRRFRGRAYPWGVVEVEDPVHSDFLLLRNMLVRTHMQDLKEVTQETHYENYRAECIHKM---------------------------------------------------------------------------------------------------------------------------------------------------------------------------------------------------------------------------
>UPI001476B605	357	0.453	6.240E-103	8	324	528	169	467	519
--------RKSVKKGFAFTLMVAGESGLGKSTLVNSLFLTDLY--KDRKVLNAEE------------------RITQTIYITKHTVGIEEKGVKLRLSIVDTPGFGDAVNNTESWKELEDYIDQQFEQYFRDESGLNRK-NIQDNRVHCCLYFISPFGHGLRPLDVECMRALHEKVNIIPVLAKADSLTPTEVCRKKMKIREEIEHFGINIYQFPDCDSDEDEEFKRQDQLLKDSIPFAVIGSNIQFESKGRKFRGRLYPWGVVEVENPAHSDFLLLRNMLVRTHMQDLKDVTRETHYENYRAQCiqnMTRMVVQDRKRSLRDKIRSE-----------------------------------------------------------------------------------------------------------------------------------------------------------------------------------------------------------
>A0A0P4WKB4	357	0.393	6.240E-103	8	415	528	132	509	530
--------RKAVKRGFEFSLMLVGESGLGKSTLINSMFLADIY--------------------SNDHPGP-SHRVKKTVQVETTKVLLKENGVNLMLTVVDTPGFGDAVDNSDCWQPVTNYVESKYEEYLNCESRVNRT-QISDTRVHCCLYFIAPSGHGLKPLDVEYMRRLHDKVNIIPVIAKADTLTPDECQHLKKQVLNEIAQHKIKIYEFP------DEEGDATSAKMKQRVPFAVVGSNTTVEVDGKKVRGRKYPWGVVEVENIEHCDFIPLRNMMIRTHMQDLKDVTNNVHYENYRCRKLAGVGGTDGKIKmTNKNPLAQMEEEKREHTNRMKKMESEMEQVFEMKVKEKMTKLSDLESDLQKRNESMRKKLEADFAELEEERERFEKERKAW---EAANGTTVDELRRKS----------------------------------------------------------------------------------------------------------------
>E0VTS6	357	0.485	6.240E-103	8	308	528	200	479	543
--------RKSVKKGFDFTLMVVGESGLGKSTLVNSLFLSDLYKDRKIPDVS--------------------DRVEKTTTIEKKSMDIEERGVKLRLTIVDTPGYGDAINGEESWRSCCAYIDEQMRQYFQDESGLNRK-NIQDNRVHCCVYFVPPYGHGLRQLDLEFMRRLHRKVNIVPVIAKADTLTASEVKRLKERIMADIEENQIQIYQFPDCDSDEDEEFKEQDRELKASVPFAVIGSNVLLEINGKQVRGRQYPWGIVEVENPKHSDFIKLRNMLICTHMHDLKDITQDVHYENFRAQCISQI---------------------------------------------------------------------------------------------------------------------------------------------------------------------------------------------------------------------------
>A0A8H6SWS4	357	0.512	6.240E-103	8	324	528	369	659	787
--------RKSVRKGFQFTAMVVGESGLGKSTLINTLFNTTLYPPK--------------------EPLPPSAERPTTVSIESIGADIEENGVRLHLTVVDTPGFGDFVNNDESWKPILENIESRFDSFLEQENRVNRT-KVVDNRVHACLYFIQATGHSLKEIDIEFMRRLHNKVNLIPVIAKADTMTDEEVAEFKERVLSDIAHHNIHIFQAP-TYDNEDEETIAEAEEIASKIPFAVVGSDKIVtTPDGRQVRGRAYPWGVVEVDNEEHCDFVKLRQMLIRTYMEELREYTNDVLYENWRTEKLLGMG-----VAQDSSVFKE-----------------------------------------------------------------------------------------------------------------------------------------------------------------------------------------------------------
>I1BX96	356	0.688	8.518E-103	0	340	528	0	303	352
MAHRLGGRRKNA-----------GATGTGRTTFVNTLCDSNVLSKK---ICDNPED----------------AHHEPGINIKPVSIELDEDGVRISLTIVDTPGFGDNIDNERCFKEIVGYLERQYDDILAEESRIKRNPRFRDNRVHALLYFISPTGHALREIDIELMRRLSPRVNVIPVIGRADSLTPQELRDFKKRIMEDIEHYNIPIYNFPYDIEEDDEDTIEENSELRNLLPFSIIGSDEEIIVNGRPVRGRQYPWGAVEIDNPRHSDFGRLKSALLSSHLQDLKEITHDFLYENYRTEKLSRTveGDDDMSL---------NAEDMASQSVRLKEEQ-------------------------------------------------------------------------------------------------------------------------------------------------------------------------------------------
>A0A8H8DMY4	356	0.627	8.518E-103	8	340	528	10	316	368
--------RKNVKKGVQFTIMIVGASGTGRTTFINTLCNENIMEHKEV-------------------DDPANAHLEDEISIYPVTVDLEEDGTRISLTVVDCPSFGDSVNNEMHFREILAYLERQYDNILAEESRIKRNPRFRDNRVHVLLYFIVPTGHGLREIDIELMRRLSPRVNVIPVIGKADTLTLAELQENKKLIMEDIEHYNIPIYNFPYDVEEDDEETVEENAELRSMLPFAIVGSEDIIEYNGRRIRARQYPWGIVEVENPAHSDFLVVKSVLLRTHLCDLKEITHDFLYENYRTEKLSKSAD----VSTDISIRRED---LATQSVRLKEEQ-------------------------------------------------------------------------------------------------------------------------------------------------------------------------------------------
>A0A2X0MUT7	356	0.639	8.518E-103	0	340	528	0	314	371
MAPR----RNVVKKGLHFTVAVCGQSGTGRTTFVNTLCESAVLAHKE-------------------ELSPELAHQENGIRIKPFNVELEEDGLRIFLTIVDTPGFGDQINNEFTFQEIVGYLERQYDDILAEESRIKRNPRFRDHRVHALLYFIPSTGHSLRELDIELMRRLSPRVNVIPVIGKSDSLTPTELLAFKKRIMEDIEHYNIAIYNFPYDPEEDDEETIADNSELRALLPFAIVGAEEEIEINGQMVRGRGYPWGVVEVDNPKHSDFGRLRSALLNTHLTDLKEITEDFLYENYRSEKLSRSVQGSEGYAADSSILPED---MANQSVRLKEEQ-------------------------------------------------------------------------------------------------------------------------------------------------------------------------------------------
>A0A1S3K2B1	356	0.451	8.518E-103	8	340	528	27	341	375
--------RKSVKKGFEFTLMVVGESGLGKSTLVNSLFLTDLYPER--------HVPGAAEKI------------KQTVKIDASTVEIEERGVKLRLTVVDTPGFGDALNCEDCYKQVIAYIDSQFERYLQDEMGLNRR-NIVDNRVHSCFYFINPAGHGLKPLDIVFMKAIHHKVNIVPVIAKADTLTREEVFKLKSKIMEEIAKHGIKIYPLPDCDDDEDEEYKEQCRQLKAAVPFAVVGSNSIIEVKGRKVRGRMYPWGVVEVENPEHCDFIKLRTMLI-AHMQDLQEVTQEIHYENFRSEKLATSKrtraEGGGGGGDKEDKLTEKERLLLEKEMELRHMQ-------------------------------------------------------------------------------------------------------------------------------------------------------------------------------------------
>A0A0U5FUI2	356	0.630	8.518E-103	7	340	528	10	321	376
-------RKKNVKKGIQFCLMVCGASGTGRTTFVNTLCGKQVLQGKDA-------------------DDAANAHIEEGVRIKPVTVELEldDEGTRISLTIVDTPGFGDQIDNEASFSEIVDYVEREYDNIVAEESRIKRNPRFRDNRVHVMLYFITPTGHGLRELDIELMKRLSPRVNVIPVIGKADSFTPAELAESKKLIMEDIEHYRIPVYNFPYDIEEDDEDTVEENAELRGLMPFAIVGSDDFVEIDNRKVRARQYPWGVVEVENPRHSDFLALRSALLHSHLADLKEITHDFLYENYRTEKLSKSVDGATAHGGD-----MNPEDLATQSVRLKEEQ-------------------------------------------------------------------------------------------------------------------------------------------------------------------------------------------
>A0A6P8HW50	356	0.450	8.518E-103	8	333	528	26	322	390
--------RKSVKKGFEFTLMVVGESGLGKSTLIESLFLTDIYDDNKIP--------------------PVIDRIYQTLNIETNTVEIEEKGIKLKLTVVDTPGFADAVDNTDCWQAILDYINKQFESYLRDESGLNRR-NIVDTRVHCCLYFINPHGHGLRPVDVQFMQALHNKVNIVPVIAKADCLTKHELSRLKRKVLNELEDNSIKIYTFPDCESDDDEEFIEINKELKMTVPFAVIGSNRLIESRGRKIRVRQYPWGYAEVENPDHCDFVMLRNFLVRTHMQDLKDVTQDIHYENYRAERLSR------ETG--TPVGYKKVQDMKRKS--------------------------------------------------------------------------------------------------------------------------------------------------------------------------------------------------
>A0A1V9XA69	356	0.471	8.518E-103	8	315	528	31	321	390
--------RKSVKKGFDFTLMVVGEAGLGKSTLINSLFLMDLYEDRKLP--------------------AVNERIERTVYIEKKTMEIEEKGVRLRLTVVDTPGFGDALNCEESWRAIEKYIDEQFNQFFRDESGLNRK-NIVDNRVHCCLYFIPPWGHGLRQLDIEFMKRLHKKVNIVPVIAKADTLTPKEVVELKKRILKELECHEVNVYQLPDCEEDEDDEFKDTDRQLKESIPFAVVSSCQTVEVGGRKVRGRVYPWGVVEVENPKHSDFLKLRTFLISSHMQDLKEVTRDVHYENYRAEYIQSLrggvGEGDTGQ--------------------------------------------------------------------------------------------------------------------------------------------------------------------------------------------------------------------
>A0A4P9XQP9	356	0.520	8.518E-103	8	330	528	31	325	405
--------RKSVKKGFHFTVMVVGESGLGKSTLVNTLFNTSLYP-------------------SKEGAAPSSET-PKTVDIQAISADIKENGVNLKLTVVDTPGFGDFVNNEESWKPILDNIEARFDAYLEQENRVNRQ-RIVDNRVHACLYFIAPTGHALKPLDIEFMRRLHTRVNLIPVIAKSDTLTEEEIADFKKRILADIAFHKIQIFQAP-QYEYDDPETVGENREIMSKIPFAIVGSESIIDVGGRQVRGRQYPWGVIEVDNEEHNDFVKLRQMLIRTHMEELKQHTADTLYENYRTAKLQSMG-----ITQDPSVFQE-VNPIA-----------------------------------------------------------------------------------------------------------------------------------------------------------------------------------------------------
>A0A4U0UML0	356	0.618	8.518E-103	7	340	528	12	335	407
-------KKKNVKKGIQFCLMVCGASGTGRTTFVNTLCNRSVLPGKD-------------------SDDPSTAHHEEGIKIKPQTIELEldEEGTRVSLTVVDTPGFGDNIDNEACFAEILTYLERLYDDILAEESRIKRNPRFRDNRVHVLLYFVQPTGHGLRELDIELMRRLSPRVNVIPVIGKADSLTPLELAESKKLIMEDIEHYRIPVYNFPYDIEEDDEDTVEENAELRGLMPFAIVGSEDVIEVDGRRMRARQYPWGIVEVENPRHSDFLAIRSALLHSHLADLKEITHDFLYENYRTEKLSKSVDPSgmMSGSGMGGMGGMDNEsmdpqSLASQSVRLKEEQ-------------------------------------------------------------------------------------------------------------------------------------------------------------------------------------------
>M7X0D3	356	0.476	8.518E-103	3	336	528	35	346	422
---QYH--RRSVRKGFHFTAMVVGESGLGKSTLINTLFNTSLYAKKNV-------------------PAPHHER-PQTVAIESITADIEENGVRLRLTVVDTPGYGDFINNEDGWKPILDNIEARFDAYLEQENRVNRQ-KMVDNRVHACLYFIEPTGHSLKPVDIEFMRRLHTRVNLIPVIAKADTLTDDEIVQFKARIMSDLAHHRIEIYQAP-QYELEDEETLAENEEIVRKIPFAVVGSDTVVsTPDGRQARGRAYPWGTIEVDNEDHCDFVKLRQMLIRTHMEELKEHTNGALYENYRTEKLLAMGVAqDHSVFKEVNPAAKMAEERALHEAKL-----------------------------------------------------------------------------------------------------------------------------------------------------------------------------------------------
>UPI001E1E1B79	356	0.467	8.518E-103	8	328	528	76	372	429
--------RKSVKKGFEFTLMVVGESGLGKSTLVNSLFLTDLYPER--------QIPTASEKI------------QQTVKIDASTVEIEERGVKLRLTVVDTPGFGDSLNSVDCFKPIIQYVDDQFERYLNDESGLNRR-HIIDNRVHCCFYFINPSGHGLRPLDIAFMKAVHHKVNIVPVLAKADTLTKKEVLNLKKKVMQQIEQYGISLYPLPDCDDDEDEDYKEQCRQLKAAVPFAVVGSNTIIEVKGKKVRGRMYPWGVVEVENPDHCDFIKLRTMLI-THMQDLQEVTQEVHYENFRAERLA-SGAP-MPAKKPSSRRRQVEEP-------------------------------------------------------------------------------------------------------------------------------------------------------------------------------------------------------
>A0A0C9URM1	356	0.496	8.518E-103	8	324	528	61	351	447
--------RKSVRKGFQFTAMVVGESGLGKSTLINTLFNTTLYPRK--------------------EPLPPHAERPQTVSIQSISADIEESGVRLRLTVVDTPGFGDFVNNDESWKPIVEDIESRFDAYLEQETRVNRQ-KIVDNRVHACLYFIQPTGHSLKQIDIEFMRRLHQRVNLIPVIAKADTMTDEEIIEFKQRILADIAQHNIQIFQAP-IHENEDEETLTEIEEITTKIPFAVVGSDQVVlTPDGREVRGRAYPWGVIEVDNEDHCDFVKLRQMLIRTYMEELREHTNTYLYENWRSEKLTNMG-----IQQDPTVFKE-----------------------------------------------------------------------------------------------------------------------------------------------------------------------------------------------------------
>A0A3N4HIR7	356	0.503	8.518E-103	8	324	528	77	368	459
--------RKSVRKGFNFNVMVVGESGLGKSTLVNTLFNTALYP---------PKDP----------KQPSLEIIPKTVAIESTSADIEENGVRLRLTVVDTPGFGDFVNNDESWRPIVDSIESRFDSFLEAENKVNRT-NIADTRIHACVYFIQPTGHSLKPLDIEVMKRLHTKVNLIPVIAKADTLTDEEVTAFKKRILADINYHNIQIFEGP-RYELDDDETIAENQEIMSKVPFAVVGANTEVQIgNGRKVRGRRYPWGIIEVDNEDHCDFVKLRQMLIRTHMEELKEHTSNVLYENYRSDKLTSLG-----VTQDPSVFKE-----------------------------------------------------------------------------------------------------------------------------------------------------------------------------------------------------------
>A0A0J0XW07	356	0.503	8.518E-103	8	337	528	79	388	462
--------RRSVRRGFQFVAMVVGESGLGKSTLINTLFEDTLYQP-------------------KVIPEPGADR-GRTVQIESINAEIEENGVRLKLTVVDTPGFGDFVNNEECWKPILENIEARYDAYLEQENRVNRL-KMTDNRVHACIYFIQPTGHALKPIDIEFMKQLHNKVNLIPVIAKADTLTEEEVDLFKRRILADIEYHGINIFQ-PPSYERDDDETIQENHEIISKIPFAVVGSDHIVpSPDGRQVRGREYPWGVIEVDNEQHCDFVKLRQMLVRTHMEELREHTNDILYERYRTEKLQAMGVAqDESVFKETNPAAKQAEERAMHEAKLK----------------------------------------------------------------------------------------------------------------------------------------------------------------------------------------------
>A0A6P7PNV7	356	0.451	8.518E-103	8	308	528	117	396	465
--------RKTVKKGFTFTLMVAGESGLGKSTLINSLFLTDLYRHR--------KVPNAEERI------------SQTVDLVKHTVGIEEKGIKLRLTIIDTPGFGDAVNNTESWKHIEDYIDQQFEQYFRDESGLNRR-NIQDNRVHCCLYFISPFGHGLRPLDVECMKALHDKVNIIPVLAKADSLTQAEVYRKKMKIREEIKQFGVNIYQFPECDSDEDEELKKQDQTLKDSIPFAVIGSNVQVECSGRKFRGRVYPWGVVEVENPSHSDFLLLRNMLVRTHMQDLKDVTRETHYENYRAQCIQSM---------------------------------------------------------------------------------------------------------------------------------------------------------------------------------------------------------------------------
>UPI000CD6166F	356	0.471	8.518E-103	8	308	528	139	418	468
--------KKSVKRGFDFTLMVAGESGLGKSTLVNSLFLTDLYKDRRL---------FSAE-----------ERITQTVEITRCTVDIEEKGVKLRLTVVDTPGFGDAINNKECWRPVVDYIEEQFEQYFRDESGLNRK-NIQDNRVHCCLYFISPFSHGLRPIDVEFMKALHEKVNIVPVLAKADSLTPYEMRKKKIKIREEMEQHGIKIFQFPDCDSDSDEDFRQHDQELKGRVPFAIIGSNMVVESMGRQVRGRLYPWGTVEVEDPAHSDFLMLRDVLVCTHMQDLKDITRETHYENYRVQCIQTM---------------------------------------------------------------------------------------------------------------------------------------------------------------------------------------------------------------------------
>A0A8J1UTB2	356	0.491	8.518E-103	8	306	528	87	361	486
--------RKSVKKGFEFTLMVVGESGLGKSTLINSLFLTELYNSGDY-------------------PGP-SHRIKKTVQVEKTQVLLKEGGVQLRLTVVDTPGFGDAVDNSNCWQPVIDFIDANYDEYLNSESRVNRKTN-PDSRVHCCLYFIAPNGHGLKPLDVEFMKRLHDKVNIIPMIAKADTMTPDECRDFKKTILNEIAQHKIKIYEFP---DCDDEEENKVQKRLKDRVPFAVVGSNTVVENSGKKFRGRVYPWGVVEVENLEHNDFIALRNMLIRTHMQDLKDVTNNVHYENFRYNKLA-----------------------------------------------------------------------------------------------------------------------------------------------------------------------------------------------------------------------------
>UPI000719CB19	356	0.482	8.518E-103	8	324	528	97	384	495
--------RKSVKRGFEFTLMVVGESGLGKSTLINSLFMTELY---------NAEHP------------GASLRIKKTVQVESTNVILKESGVQLQLQVVDTPGFGDAVDNSNCWQTIIDYIEQRYEEYLNGESRVNRK-TMPDARVHCCLYFISPNGHGLKPLDIEFMKKLHDKVNIIPVIAKADTMTPEECTSFKKTILNEIAQHKIKIYDFP---DIEDEEENKTNKSLKERVPFAVVGSNTVIEVSGKKVRGRRYPWGIVEVENMEHCDFIPLRNMLVRTHMMDLKDVTNNVHYENFRCRKL----VGITSDGKSGKIPNK-----------------------------------------------------------------------------------------------------------------------------------------------------------------------------------------------------------
>A0A8H3I9D3	356	0.642	8.518E-103	7	340	528	463	774	831
-------RKKNVKKGIQFCLMVCGASGTGRTTFVNTLCGKRVLQG-------------------RDDDDAANAHLEEGVRIKPITVELEldEEGTRISLTIVDTPGFGDQIDNEASFSEIVGHLEHQYDDILAEESRIKRNPRFRDNRVHALLYFITPTGHGLRELDIELMKRLSPRVNVIPVIGKADSLTPHELAESKKLVMEDIEHYRIPVYNFPYDVEEDDEDTIEENQELRGLMPFAIVGSDEVVEIGGRRVRARQYPWGVVEIDNPRHSDFLAVRSALLHSHLADLKEITHDFLYENYRTEKLSKSVDP--GTTNDSSLSPED---LASQSVRVKEDQ-------------------------------------------------------------------------------------------------------------------------------------------------------------------------------------------
>UPI001128E050	356	0.458	1.163E-102	8	334	528	15	314	362
--------RKSVKKGFDFTLMVAGESGLGKSTLVDSLFLTDLY--KERTLLNAQE------------------RLTRTLEIQKHEVDIEERGVKVKLTVVDIPGFGDAVDNSECWKPIAEYIDQQFEQYFRDESGLNRK-NIQDSRVHCCLYFISSLGHGLRPLDVEFMKTIHEKVNIVPVIAKADTLTPAEVQRMKQKIRDEIEVHQINIYQFPECDSDEDEEFKQQDSELKQSIPFAVIGSTTIIkETKEKAVRGRQYPWGVAEVENTRHCDFAKLRNMLIQTHMQDLKDVTQEVHYENYRARCIQSM----TRVGaRDRSSRSK----LSRQSV-------------------------------------------------------------------------------------------------------------------------------------------------------------------------------------------------
>A8N775	356	0.668	1.163E-102	6	340	528	4	313	363
------ARRRNKVKGVQFTIMVVGASGTGRTTFVNTLCESDVLSHKI-------CD------------DPKEAHLEAGIKIKPVNVELEEDGIRIALTVVDTPGFGDNIDNEFAFQEIMNYLERQYDDILAEQSRIKRNPRFKDNRVHALLYFIPPTGHALREMDIELMRRLSPRVNVIPVIGKADSLTPKELKAFRKRIMEDIDHYSIPIYNFPYDVEEDDEETIQENMELRALLPFAVVGSEEEIEIDGEPTRARIYPWGIVEVDNPHHSDFVRLRSAILGSHLGDLKMLTEDVLYETYRTEKLSRAVSADHR---DSQLLPED---LASQSVRLKEEQ-------------------------------------------------------------------------------------------------------------------------------------------------------------------------------------------
>UPI00142578B4	356	0.482	1.163E-102	8	316	528	20	304	367
--------RKSVKKGFEFTLMVVGESGLGKSTLVNSLFLTDLYCDR--------AVPNAEERI------------SKTVGIERSSIDIVECGVKLRLTVVDTPGFGDSLNGEDSWKAIVKYVDDQFNQYYRDESGLNRK-NIIDNRVHCCLYFISPYGHGLRPIDVKFMKELHNKVNIVPVIAKADCLTKSEVKNLKSKVIDEIEENNISIYQFP-DCESEDEEFKQQNIELKESIPFAVIGSNTTIDVNGKKVRGRLYPWGITEVENPAHCDFVMLRNMLIRTHMQDLKEVTGDVHYENYRSQCI--QTDKSAPMS-------------------------------------------------------------------------------------------------------------------------------------------------------------------------------------------------------------------
>A0A139AMF6	356	0.418	1.163E-102	8	398	528	25	400	403
--------RKSIKKGFFFNLMVVGESGLGKSTLVNTLFNTSIYPAK-----------------VEVEPTVDT---PKTVDIQAISADIEESGVKLKLTVIDTPGFGDFVNNEDSWRPILAAIESRFDSYLEQENRVNRK-RIVDNRVHACLYFIAPTGHSLKPLDIEFMRRLHQRVNLIPVIAKSDTLTDEEIKLFKQRILDDIAANKIEIYK-PQIYEGDDAETIDETKKILERIPFAIVGSTQEYEVNGKKVRGRKYPWGVIEVDNEDHCDFVKLRQMLIRTHMEELKEHTNQVLYEQYRTQKILSGGGpviDGNPDPfakLDEEKRAHEAK-MAKmeQEMKLVFQQKVAEKEAKLKQSEEELYAKHREMKEQLERQRVELEARRKAIAEGRPTSPEQKKKKSGL---------------------------------------------------------------------------------------------------------------------------------
>A0A177UNN5	356	0.498	1.163E-102	8	336	528	26	334	412
--------RKSVRKGFNFTVMVVGESGLGKSTLVNTLFNTTLYPRK--------EVP------------PPHQERPKTVAIESISADIEENGVRLRLTVVDTPGFGDFVNNDGSWKPIVDNIESRFDAFLEQENRVNRA-KMVDNRVHACLYFIQPTGHALRPIDIEFMRRLHQKVNLIPIIAKSDTLTDEEIVQFKQRVLADIAHHNIEIYHAPV-YDNEDEETIAENEAIVRKIPFAIVGAHQEIdTPDGRRVRGRAYPWGVIEVDNEDHCDFVKLRQMLIRTHMEELKEHTHQTLYEKYRSEKLFVMGVTqDHSVFKEVNPQAKLMEERALHEAKL-----------------------------------------------------------------------------------------------------------------------------------------------------------------------------------------------
>A0A0D7AJQ5	356	0.426	1.163E-102	8	409	528	47	414	432
--------RKSVRTGFSFVTMVVGESGLGKSTLINTLFNTTLYPPK--------------------QPLPPSAERPKTVSIESIGADIEENGVRLHLTVVDTPGFGDFVDNDDSWKPIVENIESRFESYLEQETRVNRQ-KIVDNRVHACLYFIQPTGHSLKQIDIEFMRRLHTKVNLIPVIAKADTLTEEEVMDFKARVLADIAFHKIHIFQAP-TYENEDEETILEAEEIASKIPFAVVGSDQaVVTPDGREVRGRAYPWGVVEVDNEDHCDFVKLRQMLVRTYMEELREYTNEVLYENWRTEKLINMGVP-----QDPSVFREI-----NPAARLQEERTLHEAKLAKMEAEMKMVFQQKVQEKESKLKQSEEELYARHKEMKDALEKQRVDLEEK---KRRIESGRP----------------------------------------------------------------------------------------------------------------------
>A0A3L8SC97	356	0.453	1.163E-102	8	340	528	122	432	441
--------RKSVKKGFEFTLMVVGESGLGKSTLINSLFLTDLYPERYI--------PGAAEKI------------ERTVQIEASTVEIEERGVKLRLTVVDTPGYGDAINSQDCFKTIIHYIDNQFERYLHDESGLNRR-HIIDNRVHCCFYFISPFGHGLKPLDVEFMKALHGKVNIVPVIAKADTLTLKERERLKRRVLDEISEHGIRIYQLPDADSDEDEEFKEQ---TRASIPFAVIGSNQLIEVKGKKIRGRLYPWGVVEVENPEHNDFLKLRTMLV-THMQDLQEVTQDLHYENFRSERLKRTGkpveeevvDKDrILQQKEAELRR--MQEMIAQ----MQAQ-------------------------------------------------------------------------------------------------------------------------------------------------------------------------------------------
>A0A0D0DXF1	356	0.518	1.163E-102	8	324	528	60	350	443
--------RKSVRKGFQFTAMVVGESGLGKSTLINTLFNTPLYPPK--------------------QPLPPSAERPKTVAIESIGADIEENGVRLHLTVVDTPGFGDFVNNDDSWRPILENIESRFDSYLEQENRVNRQ-KIMDNRVHACLYFIQPTGHSLKQIDIEFMRRLHTRVNLIPVIAKADTLTDEGIADFKARILADIAHHKIQIFQAP-TYENEDEETIAEAEEIASKIPFAIVGSDHVVqTPEGRQVRGRAYPWGVIEVDNEEHCDFVKLRQMLVRTYMEELREYTNDVLYENWRTEKLVSMG-----VAQDSTVFRE-----------------------------------------------------------------------------------------------------------------------------------------------------------------------------------------------------------
>A0A2D3UX03	356	0.428	1.163E-102	8	419	528	86	467	470
--------RKSVRKGFNFNVMVVGESGLGKSTLVNTLFNTSLYPPKERKQ-------------------PSLDFAPKTVSIQSISADIEENGVRLRLTVVDTPGFGDFVNNDESWRPIVENIEQRFDAYLDAENKINRM-NIVDNRVHACVYFIQPTGHSLKPLDVEVMRRLHTKVNLIPVIAKADTLTDEEIASFKHRILADIHYHNIHIFEGP-RYELDDEETIAENNEIMSKVPFAVVGANAEVqTPEGRKVRGRRYPWGVIEVDNEEHCDFVKLRQMLIRTHMEELKEHTNNSLYENYRSDKLTSMG-----VAQDPSVFKE-VNPAVKQEeeRSL-HEQKLAKMELEMKMVFQQKVQEKESKLKQSEEELYARHREMKEQLDRQRQELEEKKARIE-SGRP----VEEKGRKKGGFSL------------------------------------------------------------------------------------------------------------
>UPI0014723725	356	0.458	1.163E-102	8	308	528	137	416	485
--------RKTVKKGFTFTVMVLGESGLGKSTLINSLFLTDLYKDR--------KVPNAEERI------------SQTVEIIKRTVSIEEKGIKLQLSIVDTPGFGDAINNRESWKPVEDYIDQQFEQYFRDESGLNRK-NLQDNRVHCCLYFISPYGHGLRPLDVECMRALHEKVNIVPVLAKADSLTPTEVCSKKMKIKEEIKHFGINIYQFPECDSDEDEEYKKQDQILKDSIPFAVIGSNVQLENKGRRFRGRLYPWGVVEVENPAHSDFLLLRNMLVRTHMQDLKDVTQEMHYENYRAECIQSM---------------------------------------------------------------------------------------------------------------------------------------------------------------------------------------------------------------------------
>A0A0C3CNI0	355	0.660	1.587E-102	5	340	528	3	313	362
-----SGRRRNKVKGVQFTIMVVGASGTGRTTFVNTLCESDVLQHKEP-------------------DAPEEAHVETGIRIKPANVELEEDGIRIALTVVDTPGFGDNIDNEHSFQEIVNYLERQYDDILAEQSRTKRNPRFRDNRVHALLYFIPPTGHALREMDIELMRRLSPRVNVIPVIGKADSLTPRELKAFKKRIMEDIDHYEIPIYNFPYDVEEDDEETIADNMELRALLPFAVVGSEEEIELDGEPVRARVYPWGTVEVDNPHHSDFVRLRSAILGSHLGDLKTLTEDVLYETYRTEKLSRGADSSIR---DSQVLPSK---LATQSVRIKEEQ-------------------------------------------------------------------------------------------------------------------------------------------------------------------------------------------
>A0A4Y7QNV6	355	0.641	1.587E-102	0	340	528	0	315	365
MS--YAARRRGnkLKKGVQFTVMVVGASGTGRTTFVNTLCESEVLTH-------------------KISDNADTAHVEEGIRIKPVTVELEEDGVRIALTIVDTPGFGDNIDNEFAFQEIVGYLERQYDDILAEESRIKRNRRFRDNRVHALLYFIAPTGHALREMDIELMRRLSPRVNVIPVIGKADSFTPSELKGFKKRVMEDIQHYSIPIYNFPYDIEEDDPDTVEDNSELRALLPFAIIGSEDEVELDGQLVRARIYPWGVVEVDNPKHSDFTKLRSALLNTHLTELKSLTDDVLYETYRTEKLSRNVNADT---QDSSIL---PEELATQSVRLKEEQ-------------------------------------------------------------------------------------------------------------------------------------------------------------------------------------------
>UPI0014031F0A	355	0.473	1.587E-102	8	327	528	30	332	365
--------RKSVKKGFEFTLMVVGESGLGKSTLINSLFLTDLYPERVI--------PGAAEKI------------ERTVQIDASTVEIEERGVKLRLTVVDTPGYGDAIDSRGCFNTILQYIDEQFERYLHDESGLNRR-HIVDNRVHCCFYFISPFGHGLKPLDVEFMKALHNKVNIVPVIAKADTLTMRERETLKRRILNEIEERGIKIYHLPDADSDEDEEFKEQTRILKLSIPFAVVGSNQLIEVKGKKVRGRLYPWGVVEVENPEHNDFLKLRTMLI-THMQDLQEVTQDLHYENFRSERLKRATRGQAPPAeeggdTDVILQQKEAE--------------------------------------------------------------------------------------------------------------------------------------------------------------------------------------------------------
>D8QBI7	355	0.665	1.587E-102	0	398	528	0	373	374
MAP--GRRRGNKSKGIQFTLMVVGESGTGRTTFVNTLCESDILAH-------------------KVIDAPENAHLEEGVRVKPVHVELEEDNVRISLTVVDTPGFGDNIDNELSFQEITNYIERQYDDILAEQSRIKRNPRFKDNRVHALLYFIAPTGHALREVDIELMRRLSPRVNVIPVIGRADSFTQSELRAFKKRIMEDIDYYDIPIYNFPYDVEEDDEDTIEENMELRALLPFAIIGSEEEVTVDANepPVRARIYPWGVAEVDNPDHSDFTRLRGAILGTHLSDLKSLTEDVLYETYRTEKLSRSVHIDPRDSQ------MLPEEMASQSVRLKEEQLRREEEKLREIELKVQREINEKRQELLAKEQSLRNLESRLAAANSMPGTPRTPTAGGY---------------------------------------------------------------------------------------------------------------------------------
>UPI001D04A8D6	355	0.613	1.587E-102	0	340	528	0	322	378
MSSNLASiktrRKKNVKKGIQFCMMVCGASGTGRTTFVNTLCGKQVLREKDA-------------------DDAANAHLEEGVRIKPITVELEldEEGTRISLTIVDTPGFGDQIDNEASFAEIVGHLERQYDDILAEESRIKRNPRFRDNRVHALLYFITPTGHGLRELDIELMRRLSPRVNVIPVIGKADSLTPAELAESKKLVMEDIEHYRIPVYNFPYDIEEDDEDTVEENAELRGLMPFAIVGSEDVVEIGGRRVRARQYPWGVVEVENPRHSDFLAIKSALLHSHLADLKEITHDFLYENYRTEKLSKSVEG--GATADQSMNPED---LASQSVRLKEEQ-------------------------------------------------------------------------------------------------------------------------------------------------------------------------------------------
>UPI00114E3917	355	0.645	1.587E-102	7	340	528	9	320	383
-------RKKNVKKGIQFCLMVCGASGTGRTTFVNTLCGKTVLDHKD-------------------SDDPSSAHIEEGVKIKDITVELEldEDGTRISLTVVDTPGFGDQIDNEASFSEIVGYLEREYDNILAEESRIKRNPRFRDNRVHAMLYFITPTGHGLRELDIELMKRLAPRVNVIPVIGRADSLTPAELAESKKLVMEDIEHYRIPVYNFPYDIEEDDEDTVEENAELRGLMPFAIVGSEDIIEIGGRKVRARQYPWGVVEVDNPRHSDFLAIRSALLHSHLADLKEITHDFLYENYRTEALSRSV--DGGAGVDSSM---KPEDLASQSVRLKEEQ-------------------------------------------------------------------------------------------------------------------------------------------------------------------------------------------
>M7XR30	355	0.641	1.587E-102	0	340	528	0	323	407
MAGPssFAARRKV--KGVQLTIMVVGQSGTGRTTFVNTLCEQPL--------------------IQHQQPvAPEEAHLESGIRINPVQVELEEDGVRVSLTVVDTPGFGDQIDNEFTFNEIMGYLERQYDDILAEESRIKRNPRFRDNRVHALLYFITPTGHALRELDIELMRRLAPRVNVIPVIGKADSLTPSELHDFKRRVMEDIEYYSIPIYNFPYDAEEDDEDTIQENSELRALMPFAIVGSEEEVEVNGQPVRARRYPWGIVEVDNPQHSDFQRLRTALLQTHLHDVKEITHDFLYETFRSEKLSRslVGDSmgaGYGAGQDASVNPED---LATQSVRIKEEQ-------------------------------------------------------------------------------------------------------------------------------------------------------------------------------------------
>A0A2P2I2F5	355	0.455	1.587E-102	8	329	528	38	341	422
--------RKTVKRGFDFTLLVVGEAGLGKSTLVNSLFLTELYKDRKIP---------TVESLVK-----------KTVEIEKKTVEIEEKGVKLRLTVVDTPGFGDGVDCADDWKSVERYVDEQFNKYFQDESGLNRR-NIQDHRVHCCLYFVPPYGHGLRQLDVEFMKRLHRKVNIVPVIAKADTFTKGEIAKLKANLLRDIEVNKIKIYQFPDCDEDEDEEFKQQDRELKASIPFAVIGSNCIIEVAGKRVRGRQYPWGIVEVENAAHCDFVKLRTMLISTHMQDMKEVTQDIHYENFRAQCISQMHValkERNKLRRDSISLTADAKPI------------------------------------------------------------------------------------------------------------------------------------------------------------------------------------------------------
>UPI001402B579	355	0.460	1.587E-102	8	330	528	21	322	424
--------RKSVKRGFEFTLMVVGESGLGKSTLINSLFLTDLY--------------------ASEYPGP-SQRVRKTLQVEQSKVVLKEGGVQLTLTIVDTPGFGDAVDNSSCWQSIIDYIDSKCEDYLNAEARVNRR-LMPDSRVHCCLYFIFPSGHGLKPLDIEFMKRLHDKVNIIPLIAKADSLTTEECQQFKKTIMKEILEHKIKIYEFP-DVEDDDE---KLSKKVKDNIPLAVVGSNTVLEVNGKRVRGRQYPWGVVEVESADHCDFTLLRNMLIRTHMQDLKDVTNNVHYENFRSRKLAALacnGVDnNRSKGQLSKGEGNaGMSPMA-----------------------------------------------------------------------------------------------------------------------------------------------------------------------------------------------------
>UPI000BA80078	355	0.476	1.587E-102	8	311	528	84	361	485
--------RKAVKRGFNFTLMVVGESGLGKSTLINSLFLTDIY--------------------SNEYPGP-SQRIKKTVQVETNKVFLRENGVNLTLTIVDTPGFGDAVDNSECWQPIVDFIDTKYEDFLNAESRVHRT-SITDSRIHCCLYFISP-GHGLKPLDIEFMKRLHEKVNVVPLIAKADTMTPEECYQFKKIVLNEIAQNKIRIYEFP---DCEDEEENKLQKPMKEQVPFAVVGSNMVIECNGKRVRGRRYPWGVAEVENMEHCDFLALRNMLLRTHMQDLRDVTNNVHYENYRCMKLAGVGAD------------------------------------------------------------------------------------------------------------------------------------------------------------------------------------------------------------------------
>A0A6P7GIZ5	355	0.391	1.587E-102	8	415	528	212	594	615
--------RKAVKKGFEFTLMVVGESGLGKSTLINSMFLTDIYNSSDY-------------------PGP-TQRLKKTVAVETTKVLLKENGVNLLLTVVDTPGFGDAVDNSNCWTPIIEFIESKYEDYLNSEARVTRK-SMPDQRVHCCLYFIQPSGHGLKSLDIEFMKRLCDKVNIIPVIAKADTLTADECALFKKQILNEIAQNKIKIYEFP-DTCEEDEEH-KLNKSLKDRVPFAVVGANAVLEVDGKKLRGRKYPWGIAEVENLEHCDFIALRNMVIRTHLQDLKDVTNNVHYENYRCCKLAGLGVDGKPsrISNKNPLAQMDEEkrehDLKMKKMEAEMEQVFEMKVREKKQKLKDSETELTRRHEATKKTLEMQAKELEEKRRQFEAEKEAWEKE--------NQVTIEDLRRRS----------------------------------------------------------------------------------------------------------------
>UPI00096B216E	355	0.398	1.587E-102	8	415	528	207	588	617
--------RKAVKKGFEFTLMVVGESGLGKSTLINSMFLTDIY---------NPTD----------YPGP-TQRLKKTVAVETTRVILKENGVNLTLTMVDTPGFGDAVDNSNCWVPIIEYIESKYEDYLNSEARVTRK-ILPDQRVHCCLYFIQPSGHGLKSLDIEFMKRLCDKVNIIPIIAKADTLTAEECELFKKQILTEIAQNKIKIYEFP---ETDEDEEHKINKTLKDRVPFAVVGSNAVIEVDGKKLRGRKYPWGVAEVENLEHCDFIALRNMVIRTHLQDLKDVTNNVHYENYRCRKLAGLGSDGKPsrISNKNPLAQMDEEkrehDIKMKKMELEMEQVFEMKVREKKQKLKDSEAELTRRHEATKKQLEQQAKELEEKRRQFEMEKEQWEKE--------NQVTVEELRRRS----------------------------------------------------------------------------------------------------------------
>A0A507DPF5	355	0.680	2.167E-102	0	309	528	16	305	312
MSQ-SGIRKKTAKKGKSFTIMLVGASGLGKSTFVNTLCESAVCPKSDHG-------------------TPEKAALEKTVVITPATVEMEEDGVKLSLTIVDTPGFGDNINNENSFIDILHYIEKQYDNILAEESRIKRNPKFQDNRVHALLYCIAPTGHALREIDIEFMRRLGSRVNIIPVIAKSDSLSRSELEGFKKRIMEDIAVHRIPIYNFPYDENEDDEETIEENTELRSLLPFAVVGSEDEVVVNGRRLRCRQYPWGIVEVDNSRHCDFSKLRYMLLSSHLEDLKEITHDVLYEQYRTEKLSRDG--------------------------------------------------------------------------------------------------------------------------------------------------------------------------------------------------------------------------
>A0A8H5F2W4	355	0.654	2.167E-102	5	340	528	3	313	362
-----SGRRRNKVKGVQFTIMVVGASGTGRTTFVNTLCESDVLQHKEP-------------------SAPDMAHIETGVRIKPANVELEEDGIRIALTVVDTPGFGDNIDNEHSFQEIMNYLERQYDDILAEQSRIKRNPRFRDNRVHALLYFIPPTGHSLREMDIELMRRLSPRVNVIPIIGKADSLTPRELKAFKKRIMEDIDYYEIPIYNFPYDVEEDDEETIADNMELRALLPFAVVGSEEEIELDGEPVRARIYPWGIVEVDNPHHSDFVRLRGAVLGSHLNDLKMLTEDHLYETYRTEKLSRSADSNIR---DSQILPS---ELATQSVRIKEEQ-------------------------------------------------------------------------------------------------------------------------------------------------------------------------------------------
>UPI001C918E9D	355	0.467	2.167E-102	8	317	528	26	313	363
--------RKSVKKGFGFTMMVVGESGLGKSTLVNSLFLTDLYPERQVP---------AASDVIK-----------RTVKIEASTVEIEERGVKLRLTVVDTPGFGDAIDNTNCFEPIVQYIDDQFEKYFKDESGLNRR-NIVDNRIHCCFYFINPAGHGLKPLDVQFMKMLHNKVNLVPVVAKADTLTKAEMDRLKARLRTEIGEHGIRVYQLPDCDTDEDEEYKEQVKQLKAAMPFAVCGSSQQIEVAGKKIRGRQYPWGVIDVENPNHCDFIKLRTMLM-THMQDLDDMTHDSHYENYRSERLARQAAPKARAGS------------------------------------------------------------------------------------------------------------------------------------------------------------------------------------------------------------------
>K5X747	355	0.647	2.167E-102	0	340	528	0	314	366
MS--FAGRRRGnkAKKGVQFTVMVVGTSGTGRTTFVNTLCESEVLSHKI-------CD------------DPASAHTEEGIRIKPVTIDLDEDGVRIALTIVDTPGFGENINNEFAFQEIVGYLERQYDDILAEESRIKRNPRFRDNRVHALLYFIPPTGHALREMDIELMRRLSPRVNVIPVIGKADTLTPSELKGFKKRIMQDIEHYDIPVYNFPYDVEEDDEETIQDNSELRAMMPFAVIGSEEEVDLDGQLVRARIYPWGVAEVDNPKHSDFSRLRSALLNSHLADLKSLTHDVLYETYRTEKLSR----TVHTEHDSSLL---PEELATQGVRLKEEQ-------------------------------------------------------------------------------------------------------------------------------------------------------------------------------------------
>UPI0006B0F691	355	0.442	2.167E-102	8	340	528	28	346	372
--------RKSVKKGFEFTLMVVGESGLGKSTMINSLFLTDLYPERHI--------PDASEKI------------NQNVKLEASTVEIEERGVKLRLTVVDTPGFGDAIDNTDCFRSIIQYIDEQFERFLQDESGLNRR-NITDNRIHCCFYFISPFGHGLKPLDIEFMKQLHSKVNIVPVIAKADALTKKEVMKLKRRVMQEIEENGIKIYPLPDCDSDEDEDYKEQVRQLKEAVPFAVSSTTQTLDVKGRKVRGRLYPWGVVEVENPDHCDFIKLRTMLI-THMQDLQEVTQELHYENYRSERLagkaapQKNTAPDGGISERERIIREKEAELRRmQEMLTKmQEQ-------------------------------------------------------------------------------------------------------------------------------------------------------------------------------------------
>A0A0M8N186	355	0.624	2.167E-102	1	339	528	3	322	379
-SAKMIRRKKNVKKGIQFCLMVCGASGTGRTTFVNTLCGKSVLDHKD-------------------DDDAINAHIEEGVKIKPVTVEldLDEEGTRISLTIVDTPGFGDQIDNEASFSEIVGYLERQYDDILAEESRIKRNPRFRDNRVHAMLYFITPTGHGLRELDIELMKRLAPRVNVIPVIGRADTLTPTELAESKKLVMEDIEHYRIPVYNFPYDIEEDDEDTVEENAELRGLMPFAIVGSEDILDIGGRKCRARQYPWGVVEVENPRHSDFLAIRSALLHSHLADLKEITHDFLYENYRTEKLSKSVDGNNHGGSMES--SMNPEDLANQSVRLKEE--------------------------------------------------------------------------------------------------------------------------------------------------------------------------------------------
>M3A232	355	0.635	2.167E-102	7	340	528	11	328	395
-------RKKNVKKGIQFCLMVCGASGTGRTTFVNTLCGRQVLT---------PLD----------SDDPTIAHLEEGVKIKPVTVELEldEEGTRVSLTIVDTPGFGDSIDNEASFSEISSYLERQYDDILAEESRIKRNPRFRDNRVHVLLYFVQPTGHGLRELDIELMRRLSPRVNVIPVIGKADSLTPLELAESKKLIMEDIEHYRIPVYNFPYDIEEDDEDTVEENAELRGLMPFAIVGSEEVIEIDGKRVRARQYPWGVVEVENPRHSDFLAIRSALLHSHLADLKEITHDFLYENYRTEKLSKSVASaNEAAGISTESDSLDPQSLASQSVRLKEEQ-------------------------------------------------------------------------------------------------------------------------------------------------------------------------------------------
>A0A6F9DS82	355	0.458	2.167E-102	8	340	528	73	384	400
--------RKSVKKGFEFTLMVAGESGLGKSTLVNSLFLTDLYPER--------EVP------------DADAKVKQTVKIDASTVEIEERGVKLRLTVVDTPGYGDAINCSDCYKPIIQYIDDQFERYLHDESGLNRR-HIVDNRVHCCFYFVSSTGHGLKPLDVEFMKALHNKVNIVPVISKADTLTMPEVKKLKKRILEEIAVNGIQIYQLPDADDDEDEDFKEQTRCLRESIPFAVVGSTQMIEVKGKKVRGRLYPWGVVEVENPDHCDFLKLRTMLI-THMQDLQEVTHDLHYENFRARRLqGKEGEvpLDASDRalqeKDAELRR--MQQMVQQ----MQAQ-------------------------------------------------------------------------------------------------------------------------------------------------------------------------------------------
>A0A086TII5	355	0.512	2.167E-102	8	330	528	40	335	423
--------RKSVKKGFNFTIMVVGESGLGKSTLVNTLFNAPLYPSKDHVPLSD-ESP-------------------KTVGIQVLNTDIEENGVRLKLNVVDTPGFGDFINNEDSWKPILETIESRFDAYLEQENRVNRS-KITDTRVNACLYFIAPTGHSLKALDIEFMKRLHKKVNLIPVIAKSDTMTNEEIVAFKERILLDIAHHDIKIYH-AQHYDCDDAETIAETKDVMSKIPFAIVGSDKIIEtADGRQVRGRRYPWGTIEVDNEEHCDFIKLRQMLIRTHMEELREFTNDLHYENYRTEKLLAMG-----YQQDQTVFRE-VDPLA-----------------------------------------------------------------------------------------------------------------------------------------------------------------------------------------------------
>UPI000521768E	355	0.466	2.167E-102	8	332	528	29	331	424
--------RKSVKQGFEFTLMVVGESGLGKSTLINSLFLSDLY--------------------SNEYPGP-SLRIKKTVKVETTKVLIKENGVTLRLTIDDTPGFGDAVDNSNCWQAVINHIEKKFEDYLNAESMVTRS-KLADNRVHCCLYFIAPTGHGLKPLDVEFMKNLHDKVNIIPLIAKADTMTPEECLRFKKQIMKEIHEHKIQLYEFP---ECEDEEENRLNRKLKSRVPFAVVGSNTVLEIGGRRVRGRQYPWGVAEVENIDHCDFTVLRNMLVRTHMQDLKDVTNNVHYENYRSKKLSSVTTttmDGRSKAQTKSPLAQMEEEKSEH---------------------------------------------------------------------------------------------------------------------------------------------------------------------------------------------------
>A0A3S1HES1	355	0.467	2.167E-102	8	330	528	117	408	470
--------RKSVKKGFEFTLMVVGESGLGKSTLVNSLFLTDLYPERHI--------PSAAEKI------------EQTVKIDASTVEIEERGVKLRLTVVDTPGFGDSLNSVDCFKPIIQYIDDQFERYLTDESGLNRR-HIVDNRVHCCFYFINPSGHGLKPLDITFMKAVHHKVNIVPVLAKADTLTQLEVVTLKRKILDQIDDHGIRIYPLPDCDSDEDEDYKEQCRQLKGAVPFAVVGANTIIEVKGRKVRGRMYPWGVVEVENPEHCDFIKLRTMLI-THMQDLQEVTQETHYENFRAEKL--------ASGAAPTKPRP-GKPMA-----------------------------------------------------------------------------------------------------------------------------------------------------------------------------------------------------
>UPI00080D673F	355	0.483	2.167E-102	8	336	528	96	404	480
--------RRSVRRGFQFVAMVVGESGLGKSTLINTLFETKLYQPKNI-------------------PAPGEDR-GKTVQIESISAEIEENGVRLKLTVVDTPGFGDFVNNDESWKPIVDNIEARFDAYLEQENRVNRL-KLVDNRVHACIYFIQPTGHSLKPIDIEFMRRLHTKVNLIPVIAKADTMTDDEIILFKQRILADIAHHGIRIFQ-PPQYENEDEETIQENEEIISKVPFAVVGSDSLVsSPDGRQVRGRAYPWGVIEVDNEDHCDFVKLRQMLVRTHMEELREHTNDVLYENYRTDKLKAMGVAqDESVFKETNPAAKQAEERAMHEAKL-----------------------------------------------------------------------------------------------------------------------------------------------------------------------------------------------
>UPI001C7C102F	355	0.515	2.167E-102	8	324	528	97	387	480
--------RKSIRKGFQFTTMVVGESGLGKSTLINTLFNTALYPAKEI-------------------PPPSAER-PKTVAIESIGADIEENGVRLHLTVVDTPGFGDYINNDDSWKPILDDIESRFDSYLEQENRVNRY-KIVDNRVHACIYFIQATGHSLKQIDIEFMKRLHTKVNLIPVIAKADTMTDDEIADFKERILADIAYHNIHIFQAP-TYENEDEESIAEQEEIASKIPFAVVGSDSLVnTPDGRQVRGRAYPWGVVEVDNEEHCDFVKLRQMLVRTFMEELREYTNNVLYENWRTEKLISMG-----VTQDSSVFKE-----------------------------------------------------------------------------------------------------------------------------------------------------------------------------------------------------------
>A0A1B0A9Y6	355	0.486	2.167E-102	8	307	528	178	455	515
--------RKSVKKGFEFTLMVVGESGLGKSTLVNSLFLTDLYPE-------------------RIIPDA-IEKQKQTVKLEASTVEIEERGVKLRLTVVDTPGFGDAIDNSDSFSAILEYIDEQYERFLRDESGLNRR-NIVDNRIHCCFYFISPFGHGLKPLDVEFMKKLHSKVNIVPVIAKADCLTKKEILRLKCRIMQEIEDHGIKIYPLPDCDSDEDEDYKEQVKQLKAAVPFAVCGANTLLEVKGKKVRGRLYPWGVVEVENPEHCDFIKLRTMLI-THMQDLQEVTQEVHYENYRSDRLAK----------------------------------------------------------------------------------------------------------------------------------------------------------------------------------------------------------------------------
>UPI00083C3892	355	0.487	2.167E-102	8	315	528	207	491	610
--------RKAVKKGFEFTLMVVGESGLGKSTLINSMFLTDIYNSNDY-------------------PGP-TQRLKKTVAVETTSILLNENGVNLQLTMVDTPGFGDAVDNSNCWVPIIEYIESKYEDFLNSEARVTRK-QTPDQRVHCCLYFIQPSGHGLKSLDIEFMKRLCDKVNIIPIIAKADTLTSDECALFKKQILNEIAQHKIKIYEFPDPPEEDDDHKL--NKSLSDRVPFAVVGSNVVIEVDGKKVRGRKYPWGIAEVENLEHCDFIALRNMVIRTHLQDLKDVTNNVHYENYRCRKLAGLGVDGKPT--------------------------------------------------------------------------------------------------------------------------------------------------------------------------------------------------------------------
>UPI001D02ABA3	355	0.379	2.167E-102	8	431	528	263	644	666
--------RKAVKKGFEFTLMVVGESGLGKSTLINSLFLTDVY--------------------SAEYPGP-SLRVKKTVAVETSKVLLNENGVNLTLTVVDTPGFGDAVDNSNCWVPVIEYIESKYEEFLNAESRVVRK-QIPDSRVHCCLYFVAPSGHGLKPLDVEFMQRLHDKVNIIPIIAKADTMTPEECAQFKKQILNEIAQHKIKIYEFP---ELEEEEENKFHKILRDRVPFAVVGANTVIEVDGKKVRGRKYPWGVAEVENLEHCDFIALRNMVIRTHLQDLKDVTNNVHYENFRCRTLAGVGVDGKPTR-----ISNK-NPLA-Q---LEEEKREHDAKMKKMEMEMEQVFEMKVKEKKQKLRDSEADLQRRHEQMRRSLEQQLRELEDK---RRAFEAERQV----WEQQTGQSIEELRRRSL------------------------------------------------------------------------------------------------
>UPI0006C9AC44	355	0.395	2.167E-102	8	405	528	276	644	679
--------RKAVKRGFDFTLMVVGESGLGKSTLINSLFLTDIY--------------------SAEHPGP-SLRIKKTVAVETSKVLLKENGVNLTLTIVDTPGFGDAVDNSNCWHPVIDYIENKYEEFLNAESRVVRR-QIPDSRVHCCLYFVAPSGHGLKPLDVEFMQRLHDKVNIIPVIAKADTMTPDECAYFKKQILNEIAQHKIKIYEFP-ETEVEEEDSNKVNKHLRDRVPFAIVGANTVIEHDGKKVRGRKYPWGVVEVENLEHNDFIALRDMIVRTHLQDLKDVTNNVHYENYRCRTLAGLSVDGKPsRGSNKNPLAQLEEE--------KREHENKMKKMEIDMEQVFEMKVREKKQKLKDLESDLQRRHEQMRRSLDQQAKELEEKRRAFeSERHAWE--------------------------------------------------------------------------------------------------------------------------
>A0A1J1IT34	355	0.392	2.167E-102	8	415	528	259	640	1884
--------RKAVKKGFEFTLMVVGESGLGKSTLINSMFLSDIYNQEQH-------------------PGP-SFRAKKTVNVETTKVMLRENGVNLTLTVVDTPGFGDAVDNSNCWVPVIDFVESKYEEYLTAESRVHRK-AMSDSRVHVCLYFIAPSGHGLKPLDIEFMQRLHDKVNIIPVIAKADTLTPEEIQHFKKQILNEIAQHKIKIYDFP--EPLEDEEEAKALRQLRTRVPFAVVGANAIIEIDGRKIRGRKYPWGIAEVENLEHCDFIALRNMVVRTHLQDLKDVTNNVHYENYRCRKLAGLGNDGKARLSNKNPLAQMEEEKREHDSKMKKMEAEMEQVFEMKVKEKKQKLKDSELELTRRHEERKKALELQIRELEERRKAFEQEKGEW---EQHSGVTLDELRRRS----------------------------------------------------------------------------------------------------------------
>A0A8C4FL66	355	0.468	2.958E-102	8	308	528	19	298	310
--------RKSVKKGFAFTLMVAGESGLGKSTLVNSLFLTDLYKNR--KVLNAEE------------------RISQTVQINKYTVGIEEKGVKLRLTIVDTPGFGDAVNNTWSWKAVEEYIDLQFEQYFRDESGLNRK-NIQDNRVHCCLYFISPYGHGLRPLDIEFMMALHEKVNIVPVLAKADSLTPSEIRKKKMKIRQEIERFGIKMYQFPECDSDEDEEFKLQDQELKDSIPFAVIGSNILVESKGRRFRGRLYPWGVVEVENPAHSDFLKLRNMLVRTHMQDLKDVTRETHYENYRAQCIQNM---------------------------------------------------------------------------------------------------------------------------------------------------------------------------------------------------------------------------
>A0A5C3MIT6	355	0.658	2.958E-102	7	340	528	5	313	363
-------RRRNKVKGVQFTIMVVGASGTGRTTFVNTLCESDVLSHKV-------CD------------SPETAHVEEGIKIKPANVELEEDGLRIALTIVDTPGFGENIDNEHAFQEIMSYLERQYDDILAEQSRIKRNPRFRDNRVHALLYFITPTGHALREIDIELMRRLAPRVNVIPVIGKADSLTPRELKAFKKRVMEDIDHYDIPIYNFPYDVEEDDEESIQDNMELRAMLPFAIVGSEEEIEIDGQLVRARIYPWGVVEVDNPDHSDFVRLRAAILGSHLGDLKSLTEDVLYETYRTEKLSRSVHSDIR---DSQIL---PEEMATQSVRIKEEQ-------------------------------------------------------------------------------------------------------------------------------------------------------------------------------------------
>A0A8H6TC78	355	0.665	2.958E-102	7	340	528	4	313	365
-------RRRGNKvKGVQFTIMVVGASGNGRTTFVNTLCESEVLAHKD-------------------QPSPEEAHAEENVRIKPVGVELEEDSIRIALTIVDTPGFGDNIDNEFAFQEIVNYLERQYDDILAEQSRIKRNPRFKDNRVHACLYFISPTGHALREMDIELMRRLSPRVNVIPVIGRADSLTASELRAFKKRVMEDIEHYGITIYDFPYDVEEDDEDTISENMELRALLPFAVIGSEEEIDVQGEPVRARIYPWGIAEVDNPKHSDFNRLRGAILSSHLNDLKMLTEDVLYETYRTEKLSRSVHSDIR---DSTIL---PEELANQSVRLKEEQ-------------------------------------------------------------------------------------------------------------------------------------------------------------------------------------------
>A0A6J2YL78	355	0.452	2.958E-102	8	320	528	26	320	371
--------RKSVKRGFEFTLMVVGESGLGKSTLINSLFLEDLYKNR--------KVPDVSERI----------H--KTTTVEKKTMEIEERGVRVRLTIIDTPGFGDAVNCEDSWKVCTNYIDEQFRQYFTDESGLNRR-NIQDNRVHCCLYFIPPWGHSLRQMDLEMLKRLHRKVNIVLVIAKADTLTTSEVDKLKKNILHDIKEHEIQMYEFPECDSDEDEEFKQQDRELKASVPFAVVGSNTILEVAGRKIRGRQYPWGVVDVENPKHSDFIKLRTMIISTHMQDLKDVTEDVHYENFRAQCISQISQHARERGklkRDST---------------------------------------------------------------------------------------------------------------------------------------------------------------------------------------------------------------
>Q5B463	355	0.632	2.958E-102	0	340	528	0	325	380
MSSAYnpikLRRKKNVKKGIQFCLMVCGASGTGRTTFVNTLCGKQVLQGKDA-------------------DDATNAHLEEGVRIKPVTVELEldDEGTRISLTIVDTPGFGDQIDNEARHVVTVNKIwERQYDDILAEESRIKRNPRFRDNRVHVLLYFITPTGHGLRELDIELMKRLSPRVNVIPVIGKADSLTPAELAESKKLIMEDIEHYRIPVYNFPYDIEEDDEDTVEENAELRGLMPFAIVGSDDFVEIDGRKVRARQYPWGVVEVENPRHSDFLAIRSALLHSHLADLKEITHDFLYENYRTEKLSKSVDGAATTGTDSSINPED---LATQSVRLKEEQ-------------------------------------------------------------------------------------------------------------------------------------------------------------------------------------------
>A0A1S8W4E5	355	0.628	2.958E-102	5	326	528	99	405	412
-----GMRRKNLKKGLSFTIMVAGPAGVGKTTFLNTLCENPVLP-------------------IREVPDADNAAMEKTVMINPTTIEMEEDGVKLSLTIIDTPGFGDNINNENSFHAILQHIEQQYDEILAEESRIKRNPKSQDNRIHAVLYFIQPTGHSLREVDIEFMRRLSPRANVIPVIAKADSLTPPELNDFKRRVMEDITHYKIPIYDFPIDPEIDDEETIEENNELRALLPFTVIGAEAEVTVSGRRVRCRQYPWGIVEVDNPRHCDFSKLRYMLLNSHLQDLKEVTHDILYEQYRTEKLSQEdGPaeaDAALRSHESSIKREYA---------------------------------------------------------------------------------------------------------------------------------------------------------------------------------------------------------
>UPI00096B56CE	355	0.467	2.958E-102	8	330	528	24	320	429
--------RKAVKRGFQFSLMVVGQSGLGKSTLINSLFMTDLY-----------------EDC-VYSPSP--QRMPRTTEIKESTVSVEEGGVRLELTLIDTPGFGDIVDNSQCWRPIVDYIDSKYEKYLNDESRVNRG-YTEDYRIHCCLYFIPPNGHGLRQIDIEFMKQLHNKTNIVPVIAKADTFTPEEVVRFKKVVLQDIADNGIKIYQFP--DAQLDEEDDAANQKLREAIPFAVVGSNTILEVNQKKVRGRQYPWGVAEVENADHCDFTTLRNMIIRTHMQDLKDITNNVHYENYRCTKLA-NVSSVTGSATD-KIAPSR-DPLA-----------------------------------------------------------------------------------------------------------------------------------------------------------------------------------------------------
>A0A1Y1Y3J0	355	0.482	2.958E-102	8	322	528	42	329	434
--------RRSVKQGFYFTCMVVGESGLGKSTLVNTLFNTALYPPK--------------------QQAPLLEESPKTVEVQAISADIIENDVKLRLTVIDTPGFGDYINNEDSWKPILDNIESRFDAYLEQENRVNRS-RMVDNRVHACMYFIAPTGHSLKPLDVEFMKRLHTKVNLIPVIAKSDTLTEEEIQGFKQRILADIHHHGIQIFT-PSDYANDEPETIAQNKEIVNKIPFAIVGSDKEVEVNGKMVRGRKYPWGVIEVDNEEHCDFSQLRQMLIRTHMEELKEHTSTIIYENYRSAKLQELGID-----QDPSVF-------------------------------------------------------------------------------------------------------------------------------------------------------------------------------------------------------------
>A0A165CUY3	355	0.495	2.958E-102	8	336	528	85	393	469
--------RRSVRKGFQFTVMVVGESGLGKSTLVNTLFATPLYPSK--------ELP------------PPSAEPAKTVSIESISADIEESDVRLRLTVVDTPGFGDYVNNDSSWKPILDNIEARFDAYLDQENRVNRS-KMVDNRVHACLYFIQPTGHALKPIDIEFMRRLHTRVNLIPIIAKADTMTDEEVTQFKARVLADIRYHNIQIFQAP-TYEKEDEETLAENEEIASRIPFAVVGSTTIIkTPDGRTVRGRAYPWGVIEVDNEEHCDFVKLRQMLIRTNMEELREHTNLFLYENWRTEKLIAMGVEqDQSVFKEVNPAAKQAEERAMHEAKL-----------------------------------------------------------------------------------------------------------------------------------------------------------------------------------------------
>A0A287BJ05	355	0.456	2.958E-102	8	336	528	115	423	489
--------RKSVKKGFEFTLMVVGESGLGKSTLINSLFLTDLYPERVI--------PGAAEKI------------ERTVQIEASTVEIEERGVKLRLTVVDTPGYGDAINCRDCFKTIICYIDEQFERYLHDESGLNRR-HIVDNRVHCCFYFISPFGHGLKPLDVAFMKAIHNKVNIVPVIAKADTLTLKERERLKRRILDEIEEHSIKIYHLPDAESDEDEDFKEQTRLLKASIPFSVVGSNQLIEAKGKKVRGRLYPWGVVEVENPEHNDFLKLRTMLI-THMQDLQEVTQDLHYENFRSERLKRGGRllPGLRGSPSSARPARLDREAARSGFLL-----------------------------------------------------------------------------------------------------------------------------------------------------------------------------------------------
>A0A671X2T7	355	0.461	2.958E-102	8	308	528	170	449	540
--------RKTVKKGFTFTLMVAGESGLGKSTLVNSLFLTDIYKDR--------KVPNAQERI------------DQTVDIIKHTVGIEEKGIKLRLTIIDTPGFGDAVNNTECWKEIEDYIDQQFEQYFRDESGLNRR-NIQDNRVHCCLYFISPFGHGLRPLDVEFMKALHEKVNIVPVLAKADSLTYSEICRKKRKIREQIKQFGINIYQFPECDSDEEEDFKKQDQILKDSIPFAVIGSNVQVESKGRRCRGRAYPWGVVEVEDPAHSDFLLLRNMLVRTHMQDLKDVTQETHYENYRAECIQNM---------------------------------------------------------------------------------------------------------------------------------------------------------------------------------------------------------------------------
>A0A7R9F3V6	355	0.356	2.958E-102	8	441	528	108	543	551
--------RKAVKRGFDFTLMVVGESGLGKSTLINSMFLADIY--------------------SNEYPGP-SHRIKKTVQVETSKVLLRENGVNLTLTIVDTPGFGDAVDNSNCWQPVIDYIESKYEEYLNAESRVNRK-TLVDSRVHCCLYFIAPSGHGLKPLDVEFMQRLHDKVNIIPAIAKADTMTPDECSHFKKQaslinccsiycfklsfyliILNEISQHKIKIYEFP--DTEDDEES-KLNKILKDRVPFAVVGSNTVIEVDGKKVRGRKYPWGVAEVENLEHCDFIALRNMLIRTHLQDLKDVTNNVHYENFRCRKLAGLGTDGKPARiSNKNPLAQMEEEKRDHDAKMKKMETEMEQVFEMKVREKKQKLKDSEADLQRRHDQMRKSLSQQIAELEERQETFEKEKKQW--EQLNNitlEEMRRRSLEANSKDFfdspssDETLLSESSSLFDSDKLMVDSD--------------------------------------------------------------------------------------
>A0A8B8EG63	355	0.393	2.958E-102	8	416	528	193	586	587
--------RKSVKRGFEFTLMVVGESGLGKSTLINSLFLTDLY---------SPE---------XSGPS---HRIQKTVKVETTQCLLKENGVQLNLTTVDTPGFGDAVDNSNCWQPVIDFIDSKYDEYLNAESRVVRSPT-PDTRVHACLYFIAPTGHGLKPLDVEFMKRLHDKVNIIPLISKADSLTPDECREFKKTILNEIAQHKIKIYEFP---ECDDEEENKLQKKLRDRVPFAVVGSNRVIEGGGKKIRGRQYPWGIVEVENLEHNDFIALRNMLIRTHMQDLKDVTNNVHXENFRYNKLapsSTDGNKIKPGSLSKDPLTQMAEEKKEHDnkmkkMEAEMEQVFEMKVQEKQAKLKESEADLQRRAEHMKKSLEQQQKELDEKWKIFEKEKAQWEESTGLSkgSQENIKDTNKKNKKHLF---------------------------------------------------------------------------------------------------------------
>UPI001B88931F	355	0.394	2.958E-102	8	404	528	209	586	600
--------RKSVKRGFDFTLMVVGESGLGKSTLINSLFVTDLYCQEY------------------VGPS---HRIKKTVSVETTNVVIKENGVTLRLTIVDTPGFGDAVDNSNCWQPVTDFIDSKYEEFLNAESRVSREPIIPDHRVHTCLYFISPTSHGLKPLDVEFMKRLHDKVNIVPLIAKADTLTPDECRDFKKTILNEIAQHRIKIYEFP---DTDDDDENKQSIKMKDRVPFAVVGSNRVLDVGGKRVRGRQYPWGIVEVENLEHNDFVALRNMVIRTHMQDLKDVTNNVHYENYRYGKLAPVGgDGKVKPGslNRDPL-SQMAEEKKEHELKMKKMESEMEQVFESKVKEKKQKLKDSEADLQKRAEQMKKNLEQQQKELDDKWKTFEKERQAWeeqFGERRRS---------------------------------------------------------------------------------------------------------------------------
>UPI0018D11834	355	0.399	2.958E-102	8	405	528	271	642	687
--------RKAVKKGFEFTLMVVGETGLGKSTLINSLFLTDVYD----------KDKH---------PGP-SHRVKKTVGVETSVVLLKENGVNLTLTIVDTPGFGDAVDNSNCWQPIIDFVESKYEEFLNAESRVTRKAAPPDTRVHCCLYFIAPSGHGLKPLDVEFMQRLGDKVNIIPVIAKADTMTPEECKDFKEQIMKELTTHKIKIYDFP-ESIGEEGDAAETTKTLRCRVPFAVVGANTVIEQDGKRIRGRKYPWGVAEVENLEHCDFLALRNMVIRTHLQDLKDVTSSVHYENYRCRKLAGLSHDGKPhrINSNKNPLAQMEEE--------KREHDLKMKKMESEMEQVFEMKVREKRAKLKESEAELARRHEATRRALETQARELDERQRALAaERAAWE--------------------------------------------------------------------------------------------------------------------------
>UPI0006793CAB	355	0.389	2.958E-102	8	399	528	276	656	688
--------RKAVKKGFEFTLMVVGETGLGKSTLINSLFLTEVYD----------RDKH---------PGP-SLRVKKTVGVETSVVLLKENGVNLTLTIVDTPGFGDAVDNSNCWQPIIDFVESKYEEFLNAESRVTRKAAPPDTRVHCCLYFIAPSGHGLKPLDVEFMQRLGDKVNIIPVIAKADTMTPEECKDFKEQIMKEIAQHKIKIYEFPECggGAGEEGEGADATRALRARVPFAVVGANTVIETEGRRIRGRKYPWGIAEVENLEHCDFLALRNMVIRTHLQDLKDVTSSVHYENYRCRKLAGLSHDGKPHRINSNKNPlaqmeeeKREHDLKMKTMESEMEQVFEMKVREKRAKLKESEAELARRHEATRRALEAQAHELEERQRALHAERAAWERETGLS--------------------------------------------------------------------------------------------------------------------------------
>A0A5A9PD22	355	0.465	2.958E-102	8	308	528	511	790	854
--------RKSVKKGFAFTLMVAGESGLGKSTLVNSLFLTDLY--KDRKMLNAEE------------------RIMQTKEITKHTLSIEEKGVKLRLTIVDTPGFGDAVDNTESWKPVADYIDEQFEQYFRDESGLNRK-NIQDNRVHCCLYFISPFGHGLRPMDVEFMKALHEKVNIVPVLAKADSMTPVEVQKMKLKICEDIERFGISVYQFSECDSDEDEELKLPHQELKDSIPFTVIGSNILVESQGRRFRGRQYPWGVVEVENPTHSDFLKLRNMLVRTHMQDLKDVTRETHYENYRAQSIQNM---------------------------------------------------------------------------------------------------------------------------------------------------------------------------------------------------------------------------
>A0A6P8NPM2	354	0.465	4.038E-102	8	308	528	17	296	356
--------RKSVKKGFEFTIMVAGESGLGKSTLINSLFLTDLY--KDRKLLNSEE------------------RISQTIDITKRAVEIEEKGVKLRLTVVDTPGFGDALNNTDCWKPIADYVDQQFEQYFRDESGLNRK-NILDNRVHCCLYFISPFGHGLRPLDVKFMKALHERVNIVPILAKADTLTPIEVERKKCKIQEEIEHNEIQIYQCADYDSDEDDEFTNQDLDLKRCIPFAVIGSNTVVEKDGKRVRGRLYPWGIVEVENPSHSDFVKLRMMLVKTHMQDLKDLTRETHYENYRAQCIQSM---------------------------------------------------------------------------------------------------------------------------------------------------------------------------------------------------------------------------
>A0A316V7S7	354	0.627	4.038E-102	0	340	528	0	311	358
MA----SRRRATKKGVSFCLMVVGASGTGKTTFVNTLCESEVIGHKV-------CD------------NPETAHIEEGIRIKPVNVELDEDGMRIGLTIVDTPGFGENIDNEYAFQEIVGFLERQYDDILAEESRIKRNARFRDNRVHALLYFITPTGHSLREMDIELMRRLSPKVNVIPVIGKADTMTHSERAEFKKRVMEDIEHYGIPVYNFPYDVEEDDEETIADNSELRGMMPFAIIGSEEEVVMNGEPVRARTYPWGIVEVDNPQHSDFARLRSALLSTHLTDLKEITNDFLYENYRSEKLSRTVHADYA---DQPIPGDV---LANQSVRLKEEQ-------------------------------------------------------------------------------------------------------------------------------------------------------------------------------------------
>A0A8H8ISY4	354	0.659	4.038E-102	0	340	528	0	311	361
MAYRNHG-RKNAKKGVQFTLMVVGASGSGRTTFVNTLCESEVLPP-------------------KISDNAETAHIEEGIKIKP--INLEEDGVRIALTIVDTPGFGDNIDNEFAFQEIVGYLERQYDDILAEESRIKRNPRFRDNRVHALLYFIPPTGHALREMDIELMRRLSPRVNVIPVIGKADSLTPSELKGFKKRVMEDIEYYGIPVYNFPYDVEEDDDETIQDNSELRALLPFAIVGSADEVEIDGQPVRARIYPWGIVEVDNPKHSDFSRLRSALLNSHLTDLKSLIHDVLYETYRTEKLSRTVHSET----DSSILPED---LATQSVRLKEEQ-------------------------------------------------------------------------------------------------------------------------------------------------------------------------------------------
>A0A2H3CE55	354	0.662	4.038E-102	0	340	528	0	312	366
MAYR---RRGNKIKGVQFTVMVVGASGTGRTTFVNTLCESDVLPH-------------------KVSDDPHNAHVEEPIRIKPHNVELEEDGIRIALTVVDTPGFGDNIDNESAFQEIVNYLERQYDDILAEQSRIKRNPRFKDSRVHALLYFIPPTGHALREMDVILMQRLSPRVNVIPVIGRADSLTMSELRAFKKRTMEDIEHYDIPIYNFPYDVEEDDEDTIQENMELRSMLPFAVIGSEEEIELDGEPVRARVYPWGIAEVDNPQHSDFSRLRSAILSSHLGDLKTLTEDVLYETYRTEKLSRGVNSDAR---DSSLLPED---LANQSVRLKEEQ-------------------------------------------------------------------------------------------------------------------------------------------------------------------------------------------
>UPI001CFBAD6F	354	0.405	4.038E-102	8	338	528	17	335	366
--------RKSVKKGFDFTLMVAGESGLGKSTLIDSLFLTDLYKERQLT--------------------DAADRISQTLEILKHAVDIEERGVKVKLTIVDTPGFGDALDNSDCWKPIAQYIDEQFEQYFRDESGLNRK-NIQDNRVHCLLYFISPLGHGFRPLDLEFMRAIHEKVNIVPVIAKADTLTPAEVKKLKQKVRDEVEEHEIKIYHFPDCDSDEDEEFKKQDEELKESFPFAVIGSKTIInEKTGKTIRGRIYPWGMVEVDNPTHCDFTKLRNMLIQTHMQDLKDVTQEIHYENYRAQCIQSLTRtvaKDRSNRnklsrQSVTDLPIQILPLSETEKLIRE---------------------------------------------------------------------------------------------------------------------------------------------------------------------------------------------
>UPI00190551F7	354	0.648	4.038E-102	0	340	528	0	317	367
MATRRGG-RKNVKKGVQFTLMVVGASGTGRTTFVNTLCESQVLSH-------------------KISDNPETAHVEEGIKIKPVTVELDEDGVRIALTIVDTPGFGDNIDNESAFQEIVGHLERQYDDILAEESRIKRNPRFRDNRVHVLLYFIPPTGHALREMDIELMRRLSPRVNVIPVIGKADALIPSELRAFKKRactIMEDIEHYRIPVYNFPYDVEEDDEDTIAENSELRALLPFAIVGSEDEIDIEGQLVRARIYPWGIVEVDNPKHSDFSRLRSALLNTHLTDLKSLTHDVMYETYRTEKLSKTVHTD---RTDQSIL---PEELATQSVRLKEEQ-------------------------------------------------------------------------------------------------------------------------------------------------------------------------------------------
>A0A553NBM1	354	0.491	4.038E-102	8	309	528	29	310	368
--------RKSVKKGFEFTLMVVGESGLGKSTLINSLFLTDLYPDR--------LVPSAAEKIAK-----------KTMQLDASTVEIEERGVKLRLTVVDTPGFGDAIDNGGSFLEINRYIDEQYERYLRDESGLNRK-NIIDNRVHCCFFFISPYGHGLRPLDIEVMKQLSDKVNIVPVIAKSDCLSRDEVNRLKGIILKEIKENGIKIYSLPDCDSDEDEDFKQQVDDLRQSMPFAVVGANAMVEVGGKKIRGRQYPWGVVEVENPKHCDFVKLRTMLI-THMQDLQEVTHDVHYENYRSHRLaSKPG--------------------------------------------------------------------------------------------------------------------------------------------------------------------------------------------------------------------------
>A0A1V8UK29	354	0.632	4.038E-102	7	340	528	11	327	391
-------RKKNVKKGIQFCLMVCGASGTGRTTFVNTLCGRRVLQGKD-------------------NDDPNLAAVEEGVRIKPVTVELEldEEGTRVSLTIVDTPGFGDQIDNESAFGEISSYLERQYDDILAEESRIKRNPRFRDNRIHVLLYFISPTGHGLRELDIELMRRLSPRVNVIPVIGKADSLTPLELAESKKLIMEDIEHYRIPVYNFPYDIEEDDEDTVEENAELRGLMPFAIVGSEDTVEFEGRRIRARQYPWGLVEVDNPRHSDFLAIRSALLHSHLADLKEITHDFLYENYRTEKLSKsVGDSTIGGGGDTQD-SLDPQSLASQSVRLKEEQ-------------------------------------------------------------------------------------------------------------------------------------------------------------------------------------------
>A0A2G5HNL8	354	0.614	4.038E-102	7	400	528	11	388	392
-------RKKNVKKGIQFCLMVCGASGTGRTTFVNTLCGKQVLQ---------PMDA----------DDPTTAHIEEGVKIKPVTVELEldEEGTRVSLTIVDTPGFGDSIDNEASFHEIVSFLERQYDDILAEESRIKRNPRFRDNRVHVLLYFIQPTGHGLRELDIELMRRLSPRVNVIPVIGKADSLTQYEVAESKKLIMEDIEHYRIPVYNFPYDIEEDDEDTVEENAELRGLMPFAIVGSEDVIEIDGRRVRARQYPWGVVEVENPKHSDFLAIRSALLHSHLADLKEITHDFLYENYRTEKLSKSVASaNEASGITTESDSLDPQSLASQSVRLKEEQLRREEEKLREIEIKVQREINEKRQELLARESQLKELESRMGREHTPIQPSVHEDDETDAG-------------------------------------------------------------------------------------------------------------------------------
>A0A2D3VDA3	354	0.621	4.038E-102	7	400	528	15	391	395
-------RKKNVKKGIQFSLMVCGASGTGRTTFVNTLCGRQVLT---------PLDA----------DNPTTAHLEEGVKIKPVTVELEldEEGTRVSLTIVDTPGFGDSIDNEGCFTEIASYLERQYDDILAEESRIKRNPRFRDNRVHVLLYFVQPTGHGLRELDIELMRRLSPRVNVIPVIGKADSLTPLELAENKKLIMEDIEHYRIPVYNFPYDIEEDDEDTVEENAELRGLMPFAIVGSDEVIEIDGRKAAARQYPWGVVEVDNPRHSDFLAIRSALLHSHLADLKEITHDFLYENWRTEKLSKSVASANENSINPENDSLDPQSLASQSVRLKEEQLRREEEKLREIEVKVQREINEKRQELLARESQLKELESRMVREQTPSQPTVNEDDDSLGG-------------------------------------------------------------------------------------------------------------------------------
>A0A671XNB0	354	0.462	4.038E-102	8	328	528	81	379	433
--------RKSVKKGFEFTLMVVGESGLGKSTLINSLFLTDLYPERVI--------PGAAEKI------------ERTVQIEASTVEIEERGVKLRLTVVDTPGYGDAINSQDCFSTIISYIDDQFERYLHDESGLNRR-HIVDNRVHCCFYFISPLGHGLKPLDVQFMKAIHNKVNVVPVIAKADTLTLRERERLKRRILDEIDEHGIKIYHLPDAESDEDEDFKEQTRILKASIPFAVVGSNQQIEAKGKKVRGRLYPWGVVEVENPEHNDFLKLRIMLI-THMQDLQEVTQDLHYENFRSDRLKRGGRL-SSHGYILPLsPAKGPEP-------------------------------------------------------------------------------------------------------------------------------------------------------------------------------------------------------
>A0A2C9JM65	354	0.407	4.038E-102	8	397	528	85	453	483
--------RKSVKRGFEFTLMVVGESGLGKSTLINSLFLTDLYSAAEY-------------------PGP-SHRIQKTVKVNTTQVTLKENGVQLRLLVVDTPGFGDAVDNSNCWLPITDFIDSKYEEYLNAESRVNRT-ACADTRVHCCLYFIAPTGHGLKPLDVEFMKRLHDKVNIIPLIAKADTLTPEVCREFKKTILNEIAQHKIRIYEFP---DCDDEEEMKIQKKLRDRVPFAVVGSDKVIDIGGKKVRGRQYPWGVVEVENLDHNDFIALRNMVIRTHMQDLKDVTNNVHYENFRYNKLapsTSEGNKVKPGSLTKDPLSQMAEERAEHNAKMKKMEAEMEQVFEMKVKEKRQKLKDSEADLQKRSEQMKKSLEQQQKELDEKWKEFEKEKAAW----------------------------------------------------------------------------------------------------------------------------------
>UPI001CF6E41F	354	0.451	4.038E-102	8	308	528	170	449	518
--------RKTVKKGFTFTVMVAGESGLGKSTLINSLFLTDLYKDR--------KVPNAEERI------------NQTIDIIKHSISIEEKGIKLRLTIIDTPGFGDAIDNTESWKPIEDYIDQQFEQYFRDESGLNRR-NIQDNRVHCCLYFVSPFGHGLRPLDVECMRALHEKVNIVPVLAKADSLTHAEVCRKKMKIREDIKQFGINIYQFPDCDSDEDEDFKKQDQILKDSIPFAIIGSNVQMESKGRKFRGRVYPWGVVEVENPVHSDFLLLRNMLVRTHMQDLKDVTRETHYENYRAQCIQNM---------------------------------------------------------------------------------------------------------------------------------------------------------------------------------------------------------------------------
>UPI0015A834E8	354	0.470	4.038E-102	8	311	528	79	357	522
--------RKAVKKGFEFTLMVVGGAGLGKSTLINSMFLTDIY--------------------SNEYPGP-SLRAKKTVQVETTKVLLKENSVNLHLTIVDTPGFGDAVDNSECWQPIIDYIENKYEEYLNAESRVHRS-FSPDTRVHCCLYFIAPSGHGLKPLDVEFMKRLHDKVNIIPVVAKADSMTPEECASFKRIILGEISRNKINIYDFP---ECDNEEESKIQKCLKERVPFAVVGSNTVIEVNGKRLRGRRYPWGIAEVENMEHCDFLALRNMLIRTHMQDLKDVTNNVHYENYRCRKLASVAND------------------------------------------------------------------------------------------------------------------------------------------------------------------------------------------------------------------------
>A0A336MIN1	354	0.398	4.038E-102	8	413	528	357	738	792
--------RKAVKKGFEFTLMVVGESGLGKSTLINSMFLTDIYNPDVH-------------------PGP-SFRVKKTVEVETTKVVLKENGVNLTLTVVDTPGFGDAVDNSNCWTPVIDFVESKYEEYLTAESRVHRK-AMSDSRVHCCLYFIAPSGHGLKPLDVEFMQRVCDKVNIIPVIAKADTMTPEEVTQFKKQILNEIAQHKIKIYDFP--EPLDDEEEAKVMRQLRQRVPFAVVGANTVIEVeGGKKVRGRRYPWGVAEVENLEHCDFIALRNMVIRTHLQDLKEVTNNVHYENYRCRKLAGLGADGKGKSSNKNPLAQMEEEKREHEAKMKKMEAEMEQVFEMKVKEKKQKLKDSEVELTRRHEERKKALELQIRELEERKKAFEQERIEW--EQANGVTLEELRRK------------------------------------------------------------------------------------------------------------------
>A0A8H2XCC5	354	0.390	4.038E-102	8	442	528	56	485	1287
--------RKSVRTGFQFTVMVVGESGLGKSTLVNTLFNTTLYPPKEYLH-------------------PSAER-PKTVAIESISADIEENGVRLRLTVVDTPGFGDFVNNDESWKPIVENIEARFDAYLEQENRVNRQ-KMVDNRVHACLYFIQPSGHSLKQIDIEFMRRLHTKVNLIPVIAKSDTLTDEEIMQFKQRILSDIAHHQIRIFQAPV-YENEDEETVAENEEIASKIPFAIVGSDKVVEaHDGRTVRGRVYPWGVIEVDNEDHCDFVKLRQMLIRTYMEELREHTNLVLYENYRSDKLLAMGVTqDHSVFKEINPAAKMAEERTMHEAKLAKMEAEMKMVFQQKVQEKEAKLKQSEEELYARHREMKEALEKQKLELEDKKRRLESGRPLT-PEKNNSASVQAVIEAisvfgshtdKSSIDaaskWLQDFQHNITYDFHQvdPAhREGLRNS-------------------------------------------------------------------------------------
>UPI0012D48387	354	0.462	5.513E-102	8	320	528	28	322	360
--------RKSVKKGFEFTLMVVGESGLGKSTLVNSLFLTDLYPE-------------------RVVPDA-IEKQKQTVKLDASTVEIEERGVKLRLTVVDTPGFGDAIDNSNSFSAILEYIDEQYERFLRDESGLNRR-NIVDNRIHCCFYFISPFGHGLKPLDIEFMKKLHNKVNIVPVIAKADCLTKKEMERLKSRVLKEIENNGIKIYPLPDCDSDEDEDYKEQVRQLKEAVPFAVCGSTTVLEVKGKKVRARNYGWGTIEIENPDHCDFIKLRTMLI-THMQDLQEVTQEVHYENYRSERLAK-GVkkNGISNGnakDDSP---------------------------------------------------------------------------------------------------------------------------------------------------------------------------------------------------------------
>A0A6H5IY89	354	0.496	5.513E-102	8	307	528	34	311	364
--------RKSVKKGFEFTLMVVGESGLGKSTLVNSLFLTDLYPER--------VVPNATEKT------------NQVVKLDASTVEIEERGVKLRLTVVDTPGFGDAIDNSDSFRAIIQYIDDQFERFLRDESGLNRR-NIVDNRIHCCFYFISPFGHGLKPLDIEFMKQLHGKVNIVPVIAKADVLTKKEMLRLKKRVMEEIEENGIKTYALPDCDSDEDEEYKVQVKQLKQAIPFAVCGSTTLLEVKGRKVRGRLYPWGVVEVENPDHCDFIKLRTMLI-THMQDLQEVTQDVHYENYRSERLAK----------------------------------------------------------------------------------------------------------------------------------------------------------------------------------------------------------------------------
>UPI001E8E2015	354	0.598	5.513E-102	7	340	528	9	323	380
-------KKKNVKKGIQFCLMVCGASGTGRTTFVNTLCGKPVLTHKE-------------------SDDPSTAHIEEGVKIEPITVELDEEGTRIVMTIVDTPGFGDSIDNEACshrrsFEQIEGYIERQFDDILAEESRIKRNPRFIDNRVHVLLYFITPTGHGLRELDIELMKRLSPKANVIPVIGKADSLTPAELAESKKLVMEDIEHYRIPVYNFPYDIEEDDEDTVEENAELRGLMPFAMVGSEDVIDINGRRVRARQYPWGIVEVENPRHSDFLAVRSALLHSHLADFKEITHDFLYENWRTEKLSRSVEGGAEAGS-----SMNPEALASQSVRLKEEQ-------------------------------------------------------------------------------------------------------------------------------------------------------------------------------------------
>A0A316UGJ5	354	0.489	5.513E-102	8	336	528	31	339	420
--------RRSVRKGFNFTAMVVGESGLGKSTLVNTLFNHKLYPKKEV-------------------PAPHMER-PKTVAIESISADIEENGVRLKLTVVDTPGFADFVNNDESWKPIVDNIESRFDAYLEQENRVNRA-KLTDNRVHACLYFIQPSGHALRPIDIEFMRRLHQKVNLIPVIAKSDTMTDEEIHLFKQRILADIAHHNIQIFYAP-SYDVEDDETLAENEEIVRKIPFAVVGSDQQVdTIDGRRVRGRAYPWGVIEVDNEEHCDFVKLRQMLIRSHMEELKEHTHNVLYEKYRSEKLVAMGVTqDHSVFKEVNPAAKMAEERALHDAKL-----------------------------------------------------------------------------------------------------------------------------------------------------------------------------------------------
>UPI001E8DB2A4	354	0.420	5.513E-102	8	422	528	48	419	429
--------RKSVRKGFNFNVMVVGESGLGKSTLVNTLFNTSLYPPK--------ERKPPSIDI------------SKTVSIQSISADIEENGVRLRLTVVDTPGFGDFINNDESWDPIVKNIEQRFDAYLDAENKVNRM-NIVDNRIHAVVYFIQPTGHSLKPLDVEVMKKLHTKVNLIPVVAKADTVSDDEIDNFKRRILADIKHHGIQIFEGP-RYELDDEETIAENQEIMAKVPFAVVGSNEEVvTADGRKVRGRAMPWGVVEVDNEEHCDFVKLRQMLIRTHMEELKENTNNTLYENYRSEKLTAMG-----VQQDSSVFKEI-NP------AVKQEEERSLHEQKLQKMEMEMKMVFQQKVNEKESKLRQSEEELYARHKEMKD----------QLERQRAELEEKKARIESGRPLEEK---------------------------------------------------------------------------------------------------------
>A0A1Y2BEE3	354	0.487	5.513E-102	8	324	528	84	374	467
--------RRSVRRGFQFTAMVVGESGLGKSTLINTLFETKLYAPKEY-------------------PPPGVER-GKTVQIESISADIEENGVRLKLTIVDTPGFGDYVNNDESWKPIVDNIEARFDAYLEQENRVNRK-QLIDNRIHACIYFIQPTGHSLKPIDIEFLRRLHTKVNLIPVIAKADTLTDEEITSFKQRVLADIAHHGIRIFQ-PPQYENEDEETIQENEEILSKVPFAVVGSDTLVrAADGRQVRGRAYPWGVIEVDNESHCDFVKLRQMLVRTHMEELREHTNDVLYEDYRTDKLRAMG-----VSQDESVFKE-----------------------------------------------------------------------------------------------------------------------------------------------------------------------------------------------------------
>A0A2I4BX64	354	0.448	5.513E-102	8	308	528	157	436	505
--------RKTVKKGFTFTVMVAGESGLGKSTLINSLFLTDIYKDR--------KVPNAEERIC------------QTLGITKHTIGIEEKGIKLRLTIIDTPGFGDAVNNTKSWKHIEDYIDQQFEQYFRDESGLNRK-NIQDNRVHCLLYFISPFGHGLRPLDVECMKALHAKVNIIPLLAKADGLTQTEVCKKKMKIREDIRQFGIHIYQFPDCDSDEDEDFKTQEQTLKDSIPFAVIGSNIQVESKGRKFRGRAYPWGVVEVENPAHSDFLLLRNMLVRTHMQDLKDVTREIHYENYRAQCIQNM---------------------------------------------------------------------------------------------------------------------------------------------------------------------------------------------------------------------------
>UPI000C202109	354	0.500	5.513E-102	8	315	528	191	475	594
--------RKAVKKGFEFTLMVVGESGLGKSTLINSMFMTEIYNSTDY-------------------PGP-TQRLKKTVAVETTKVLLKENGVNLLLTMVDTPGFGDAVDNSNCWVPVIEYIESKYEDYLNAEARVTRK-QIPDQRVHSCLYFIQPSGHGLKSLDIEFMKRLCDKVNIIPVIAKADTLTPDECSLFKKQILNEIAQNKIKIYEFP-DTLEDDEEH-KLNKSLRERVPFAVVGSNVVIEQEGKKIRGRKYPWGVAEVENLEHCDFIALRNMVVRTHLQDLKDVTNNVHYENYRCRKLAGLGVDGKPT--------------------------------------------------------------------------------------------------------------------------------------------------------------------------------------------------------------------
>UPI00143D72F2	354	0.393	5.513E-102	8	409	528	239	602	642
--------RKAVKKGFDFTLMVVGESGLGKSTLINSMFLSDIY--------------------SAEYPGP-SLRVKKTVAVETSKVLLKENGVNLTLTVVDTPGFGDAVDNSNCWVPVIEYIESKYEEFLNAESRVVRR-QIADSRVHCCLYFVAPSGHGLKPLDVEFMQRLHDKVNIIPVIAKADTMTPDECAMFKKQILNEIAQHKIKIYEFP---ETEDEEDSKLHKVLRDRVPFAVVGANTVVEQDGKKIRGRKYPWGVAEVENLEHCDFIALRNMVIRTHLQDLKDVTNNVHYENFRCRTLAGLGV-DGKPTKVSNKN-----PLA-Q---LEEEKREHDNKMKKMEIEMEQVFEMKVREKRQKLKDSEVDLQRRHEQMRRSFEQQVRELEEK---RRAFESERQ----------------------------------------------------------------------------------------------------------------------
>UPI0005AC4427	354	0.386	5.513E-102	8	418	528	253	640	656
--------RKAVKKGFDFTLMVVGESGLGKSTLINSMFLADIY--------------------SAEYPGP-SLRVKKTVAVETTKVILKENGVNLTLTIVDTPGFGDAVDNSNCWVPVIEYIESKYEEFLNAESRVVRR-QIPDSRVHCCLYFVSPTGHGLKPLDVEFMQRLHDKVNIIPVIAKADTMTPDECGHFKKQILNEIAQHKIKIYEFP---EIEEEEENKLHKVLRDRVPFAVVGANTVVEHDGKKVRGRKYPWGVAEVENLEHCDFIALRNMVIRTHLQDLKEVTNNVHYENFRCRTLAGLGVDGKPTRiSNKNPLAQLEEEKREHDNKMKKMETEMEQVFEMKVREKKQKLKDSEADLQRRHAQMRASLEQQLRELEEKRRAFEAEKQVWeqQTGHS-IDELRRRSLEANSKE-------------------------------------------------------------------------------------------------------------
>UPI0018C23329	354	0.416	5.513E-102	8	405	528	285	656	694
--------RKAVKKGFEFTLMVVGESGLGKSTLINSLFLTEVYD----------KDKH---------PGP-SLRVKKTVGVETSVVLLKENGVNLTLTIVDTPGFGDAVDNSNCWQPIIDFVESKYEEFLNAESRVARKAAPPDTRVHCCLYFIAPSGHGLKPLDVEFMQRLGDKVNIIPVIAKADTMTPEECKDFKEQIMKEIGQHKIKIYDFP-ESTGEEGDGADVTKSLRARVPFAVVGANTVIEQDGRRIRGRKYPWGIAEVENLEHCDFLALRNMVIRTHLQDLKDVTSSVHYENYRCRKLAGL-------SHDGKPHRTNSNknPLA-QMEEEKREHDLKMEKMESEMEQIFQTKVRDKRAKLKESEAELARRHEATRRALEAQARELDERQRALNaERAAWE--------------------------------------------------------------------------------------------------------------------------
>A0A1Q3FWE2	354	0.490	5.513E-102	8	311	528	295	575	747
--------RKAVKKGFEFTLMVVGESGLGKSTLINSMFLSDVYHAEQH-------------------PGP-SKRIKKTVAVESTKVLLKENGVNLMLTVVDTPGFGDAVDNSNCWIPVVDFVESKYEEYLTAESRVHRT-AIPDTRVHVCLYFIAPSGHGLKPLDIEFMQRLCDKVNIIPVIAKADTLTPEEITQFKKQILNEIAQHKIKIYDFP--EPLEEEEDAKTLRQLRSRVPFAVVGANAIIEIDGRKVRGRRYPWGVAEVENLDHCDFIALRNMVIRTHLQDLKDVTNNVHYENYRCRKLAGLGND------------------------------------------------------------------------------------------------------------------------------------------------------------------------------------------------------------------------
>A0A7R8ZMN2	354	0.496	5.513E-102	8	307	528	157	434	841
--------RKFVKKGFEFTLMVVGESGLGKSTLINSMFLTDLYPDRIIP---------SAED-----------KIKSTVKIEASTVEIEERGVKLRLTVVDTPGFGDGINNSECFKPIIQYVDEQYERYLRDESGLNRR-NIIDNRVHCCFYFISPLGHGLKPIDVEFMRQLHTKVNVVPVIAKADTLTRKELLTLKKKIMAQIEEKGIRIYTIPDCDVDEDDDYKEQLSLLRASVPFAVSGSNQLIEVRGKKIRGRLYPWGVVEVENPEHCDFIKLRAMLV-MHMQDLQEVTQEVHYENYRSERLAK----------------------------------------------------------------------------------------------------------------------------------------------------------------------------------------------------------------------------
>A0A8C4Z946	353	0.448	7.525E-102	8	308	528	18	297	334
--------RKTVKKGFTFTLMVTGESGLGKSTLINSLFLTDLYKDR--------KVPNAEERIL------------QTVGIVKHTVGIEEKGVRLRLNIIDTPGFGDAVNNTKSWKEVEDYVDQQFEQYFREESGLNRK-NIQDHRVHCCLYFISPSGHGLRPLDVECMRALHQKVNIVPVLAKADSLTPAEVRTKKLKIRQEIEQFGINIYQFPECDSDEDDEFQLQDQILKNSVPFAVIGSNLQVESEGRRFRGRIYPWGLVEVENPEHSDFLLLRNMLVRTHMQDLKDVTRENHYENYRAQCIQSM---------------------------------------------------------------------------------------------------------------------------------------------------------------------------------------------------------------------------
>A0A8J5DMS3	353	0.472	7.525E-102	8	318	528	22	312	347
--------RKSVKKGFEFTLMVAGESGLGKSTLINSLFLTDLYPDR--------EIPSVSDKI------------KQNVKLDASTVEIEERGVKLRLTVVDTPGYGDAINNTDCFNSIVKYIDDQFERFLNDESGLNRR-NIIDNRVHCCFYFISPYGHGLKPLDIQFMKQLSTMCNVVPIIAKADTLTKKEVSRLKKKILEEIKANSIRIYPLPDCDSDEDEDYKEQVKQLKEAVPFAICGSNQLIEVKGKKVRGRLYPWGVVEVENPDHCDFIKLRTMLI-THMQDLQEVTQDLHYENFRSQRLARkpLGDNKTMNGED-----------------------------------------------------------------------------------------------------------------------------------------------------------------------------------------------------------------
>UPI000B937C0B	353	0.490	7.525E-102	8	307	528	28	305	358
--------RKSVKKGFEFTLMVVGESGLGKSTLVNSLFLTDLYPERTIPD-----------AIAKT---------KQTVKLDASTVEIEERGVKLRLTVVDTPGFGDAIDNSDSFRAIIQYIDEQYERFLKDESGLNRR-HIIDNRVHCCFYFVSPFGHGLKPLDIELMKKLHNKVNIVPVIAKSDVLTKKEIQKLKKRILEEINANGIKIYPLPDCDSDEDEDYKEQVKQLKEAVPFAVCGANQLLEVRGKKVRGRFYPWGVVEVENPDHCDFIKLRTMLI-THMQDLQEVTQEVHYENYRSERLAK----------------------------------------------------------------------------------------------------------------------------------------------------------------------------------------------------------------------------
>A0A5C3KWX6	353	0.676	7.525E-102	6	340	528	4	315	365
------GRRRNKVKGVQFTIMVVGTSGTGRTTFVNTLCESDVLSHKI-------CD------------SPDTAHVEEGIKIKPVNVELEEDGIRIALTVVDTPGFGDNIDNEFAFQEIMTYLERQYDDILAEQSRIKRNPRFKDNRVHALLYFIPPTGHALREMDIELMKRLSPRVNVIPVIGKADSLTPKDLKAFRKRIMEDIDHYEIPIYNFPYDFEEDDEETIQENMELRALLPFAVVGSEEEIEVDGEPVRARIYPWGIVEVDNPHHSDFVRLRGAVLGSHLGDLKMLTEDVLYETYRTEKLSRAVNmhGD---NHDSQLQPED---LANQSVRLKEEQ-------------------------------------------------------------------------------------------------------------------------------------------------------------------------------------------
>A0A1A8GC48	353	0.455	7.525E-102	8	308	528	35	314	371
--------RKSVKKGFDFTLMVAGESGMGKSTLVNSLFLTDLY--KDRKLLNAEE------------------RISQTVEIIKHTVDIEEKGVKLKLTIVDVPGFGDAVNNTECWRPVTDYIDQQFEQYFRDESGLNRK-NLQDNRIHCCLYFISPFGQGLRPIDIEFMKALQDKVNVVPLVAKADCLTPLEIKKLKERVREEIDRYGLKIYQFPDCDSDEDEEIKQQDKELKESIPFAVIGGNTVVEVRCQRVRGRLYPWGIVEVENSSHCDFVKLRNMLIRSHMHDLKDTTNDCHYENYRAQCIQTM---------------------------------------------------------------------------------------------------------------------------------------------------------------------------------------------------------------------------
>A0A6G1J071	353	0.505	7.525E-102	8	324	528	39	329	420
--------RKSVRKGFNFNVMVVGESGLGKSTLVNTLFNTSLYPPKE---RKAPSL-----DI------------SKTVSIQSISADIEENGVRLRLTVVDTPGFGDFINNDESWEPIVKNIEQRFDAYLDQEQKVNRM-NIVDNRIHAVVFFIQPTGHSLKPLDVEVMKKLHTKVNLIPVIAKSDTLTDEEISMFKQRILADISYHKIQIFEGP-RYELDDEETIAENAEIMSKVPFAVVGANNEVaTADGRKVRGRRYPWGVIEVDNEEHCDFVKLRQMLIRTHMEELKEHTNNQLYENYRSEKLMAMG-----VQQDSSVFKE-----------------------------------------------------------------------------------------------------------------------------------------------------------------------------------------------------------
>A0A1Y1UNW9	353	0.468	7.525E-102	8	336	528	55	363	438
--------RRSMRRGFNFTAMVVGESGLGKSTLINTLFETKLYEPKQI-------------------PAPGVDR-GRTVQIESISADIEENGVRLKLTVVDTPGFGDFVNNDESWRPIVDNIEARFDAYLEQENRVNRL-KLVDNRVHACIYFIQPTGHSLKPIDIEFMRRLHTKVNLIPVIAKADTLTEEEVVLSKRRVLADIAHHGIRIFQ-PPQYENEDEETIQENEEIISKVPFAVVGSDNIVrSPNGREVRGRAYPWGVIEVDNEEHCDFVKLRQMLVRTHMEELREHTNDILYENYRTDKLKAMGVSqDESVFKETNPAAKQAEERALHEAKL-----------------------------------------------------------------------------------------------------------------------------------------------------------------------------------------------
>A0A0C3QWT8	353	0.493	7.525E-102	8	324	528	68	358	453
--------RKSIRKGFQFTCMVVGESGLGKSTLINTLFNTTLYP-------------------ARPSPDPAVER-PKTVAIESISADIEESTVRLRLTVVDTPGFGDFVNNDESWKPIVENIEARFDAYLEQENRVNRQ-KMVDNRVHACLYFIQPTGHALKQIDIEFMRRLHTKVNLIPIIAKADTLTDEEVQNFKRRVLADIEHHNIRIFQAPV-YENEDEETLAEHEAITTKIPFAVVGSNSELElEDGRVIRGRSYPWGVVEVDNEEHCDFVKLRQMLIRTHMEELREHTNNVLYENYRSDKLLGMG-----VTQDHSVFRE-----------------------------------------------------------------------------------------------------------------------------------------------------------------------------------------------------------
>A0A4Y2LKQ3	353	0.483	7.525E-102	8	311	528	113	391	517
--------RKAVKRGFEFTLMVVGEAGLGKSTLINSMFLTDIY--------------------SSEHPGP-SHRIKKTIQVETTKVLLKESGVNLLLTVVDTPGFGDAVDNSHCWQPISDYIENKYEEYLNAESRVHRT-TIPDGRVHSCLYFIAPSGHGLKPIDVEFMKRLHDRVNIIPIIAKADTMTPEECHHFKKTILSEIAQNQIKIYEFP---DCDDEDENRLQKIMKERVPFAVVGSNTLIDVGGKQVRGRRYPWGVAEVENMEHCDFLALRNMLLRTHMQDLKDITNSVHYENFRCRKLAGVGSD------------------------------------------------------------------------------------------------------------------------------------------------------------------------------------------------------------------------
>A0A7R9GGB4	353	0.407	7.525E-102	8	399	528	157	526	557
--------RKAVKRGFEFTLMVVGASGLGKSTLINSMFLADVY--------------------SKDHPGP-SQRIKKTVQVETTKVLLKEKGVNLTLTVVDTPGFGDAVDNSDCWQPIIDYIDARYEEFLVNESRVDRK-CVPDSRVHCCLYFVAP-GHGLKPLDIEFMKRLHEKVNVIPVVGKADTMTPEECDEFKAQVLTEIRQHKIKIYDFP---DSDDEEESKIQRPLKDRVPFAIVGSNTVLEVDGKKVRGRRYPWGTVDVENLEHCDFVALRKMVVRSHMMDLREVTNNVHYENYRCRKLA--GVD--SKSDDPIMLKSNKNPLAqmeeerkEHEVKMKQmEQDMEQVFEMKVREKKQKMKNSELELKNKNEHMRSNIEQQERELKERRKAFENEVLQWEQS--------------------------------------------------------------------------------------------------------------------------------
>UPI0006255E03	353	0.379	7.525E-102	8	418	528	244	631	647
--------RKAVKKGFDFTLMVVGETGLGKSTLINSMFLADIY--------------------SSEYPGP-SLRVKKTVAVETSKVLLKENGVNLTLTVVDTPGFGDAVDNSNCWVPVIEYIESKYEEFLNAESRVMRR-QIPDSRVHCCLYFVAPSGHGLKPLDVEFMQRLHDKVNIIPVIAKADTMTPDECTHFKKQILNEIAQHKIKIYEFP---EVEDEDEYKFQKVLRDRVPFAVVGANTVVELDGKKVRGRKYPWGVAEVENLEHCDFIALRNMVVRTHLQDLKDVTNNVHYENFRCRTLAGLGVDGKPMRiSNKNPLAQLEEEKREHDNKMKKMENEMEQVFEMKVREKKQKIKDSEADLQRRHEHMRRSLEQQVRELEEKRRAFESEKTAWeqQTGHS-IEELRRRSLEANSKE-------------------------------------------------------------------------------------------------------------
>A0A8D0DNE0	353	0.428	1.027E-101	8	333	528	16	314	363
--------RKSVKKGFDFTLMVAGESGLGKSTLINSLFLTDLYKDR---VLSEVE-----------------ARIPQTLEIVKHAVDIEEKGVKVKLTVIDTPGFGDAVDNTECWKPIAHYIDSQFEQYFRDESGLDRK-NIQDGRVHCCLYVLSPFGHGLRPLDIAFLQAIHTKVNIVPVIGKADTLTPAETQYKKEKIRQELEENAISIYEFPDCDSDEDEEFKAQDTEMKRSIPFAVIGSSQVVrELKDKVFRGRQYPWGTVEVENAAHCDFLKLRNMLIQTHMQDLKDVTQEVHYENYRAQCIQSL----TRTG--ARDRSSRAK-LSRQS--------------------------------------------------------------------------------------------------------------------------------------------------------------------------------------------------
>UPI0013900261	353	0.467	1.027E-101	8	329	528	32	334	370
--------RKSVKKGFEFTLMVVGESGLGKSTLIDSLFLTDLYSDR--KILSAEE------------------RIKKTVKIETSTVEIEERGVKLRLTVVDTPGYGDGINHKNSFKPILDYANNQFESYLKDESGLNRR-HIIDSRVHCCFYFIAPTGHGLKPLDIEFMKALHHIVNIVPVIGKADTLTPTELKEMKRRVLDEIDEYGIQIYELPQCDSDEDEEFIEQTRQLKEGMPFAVVGSNTLIDVCGKKVRGRLYPWGVVEVENPIHCDFSKLRAMLI-THMQDLKEVTQDVHYENFRAMRLGEAAvprEPGTPRSAKSLTRAKDASSL------------------------------------------------------------------------------------------------------------------------------------------------------------------------------------------------------
>A0A8H3TYK6	353	0.627	1.027E-101	0	340	528	13	329	377
MASRARG-RKQAKKGVQLTLMVVGTSGTGRTTFVNTLCESNVLDHAAPV-------------------DPKMAHVEPGIQIKPITVELEEEGVRVALTVVDTPGFGDNIDNERCFSEILNYIELQYDHILAEESRIKRNPRFKDLRVHACLYFIPPTGHALREIDIELMRRLAPRVNVIPVIGKSDTLTTDELRDFKQRIMEDIEYYSIPVYNFPFDEEEDDEETILDNSELRALLPFALVGSEEDIMINGEAIRGRRYPWGIVEVDNDEHCDFMRLRQALLATHLTDLKEITHDYLYENYRTERLSRAVSSANGPSQ----ENVRPEEIANQTARFKEDQ-------------------------------------------------------------------------------------------------------------------------------------------------------------------------------------------
>A0A7E6FPR4	353	0.478	1.027E-101	8	306	528	53	329	403
--------RKSVKKGFEFTLLVVGESGLGKSTLVNSLFLADLYPERHI--------PSASEKI------------TQTVKIDASTVEIEERGVKLRLTVVDTPGFGDSLNSEDCFTPIIEYIDEQFERYLHDESGLNRR-HIIDNRVHCCFYFINPSSHGLKPLDISFMKAVHHKVNIVPVLAKADTLTKKEVLNLKRKIMDQIDEYGINIYPLPDCDSDEDDDYKEQCRQLKEAVPFAVVGSSESFEVNGKKVRGRRYPWGVVEVENPDHCDFIKLRTMLI-THMQDLQEVTQEIHYENFRAEKLA-----------------------------------------------------------------------------------------------------------------------------------------------------------------------------------------------------------------------------
>A0A7R9S317	353	0.458	1.027E-101	8	308	528	67	346	406
--------RKSVKKGFEFTLMVVGDTGLGKSTLMSSLFHTDLYKDR---KLSSVEDK-----------------INKTVSVEKHTMEIEEKGVKVRLTIVDTPGFGDAINCEENWQTVEKYILDQFHQYFQDESGLNRK-NIQDNRVHCCLFFIPPYGHGLRQLDLQFMLRLHKRVNLVPVIAKADTLTPAEVQKLKAKLMEDIREHGIQVYQFPECDSDEDDDFKQQDKDLKASIPFAVVGSNTVVEVQGKKVRGRQYPWGIVDVEDPEHSDFNKLRTFLISTHMQDLKEVTQDVHYENFRAQCISQI---------------------------------------------------------------------------------------------------------------------------------------------------------------------------------------------------------------------------
>A0A2N5T195	353	0.477	1.027E-101	8	336	528	49	357	432
--------RKSVRKGFHFTVMVVGESGLGKSTLINTLFNTTLYPAKEY-------------------PGPHAER-PRTIAIQSISADIEEAGVRLRLKVVDTPGYGDFVNNSESWKPILENIEARFDAYLEQENRVNRA-KIIDNRIHACIYFIEPTGHSLKLVDVEFMKCLHTKVNLIPVIAKADTMTDDEIAAFKQRILADIAFHNIRIYE-ARRYEKEDEETIAENEEIMRKIPFAIVGSDSEVqTADGRQCRGRQFPWGTVEVDNEEHCDFVKLRQMLIRTHMEELKDHTANVLYENYRTEKLLSIGVTqDHSVFQEVNPAAKMAEERALHEAKL-----------------------------------------------------------------------------------------------------------------------------------------------------------------------------------------------
>A0A1Y1YNJ9	353	0.504	1.027E-101	8	337	528	53	361	437
--------RKSVKKGFQFTFMVVGESGLGKSTLVNTLWNSTLLPQKKSVPLS-LDDP-------------------KTVSIQSYNAELVEDGVKLGLTIIDTPGFGDFVNNEESWKPILEDIEARFDLYLERESSANRS-KMEDNRVHACIYFISPTGHALKPLDIEFMRRLHTRVNLIPVIAKSDTLTEDEIKAFKERILEDIQHHKIKIFQ-PSPYIHDDPETIAENKEIMDKVPFAIVGSEREIEVNGKAVRGRKYPWGVIEVENEDHCDFVKLRQMLIRTHLEELREYTNTILYENYRTAKLESLGVvQDNSVFKEVNPLAKMEEERKVHEAKMK----------------------------------------------------------------------------------------------------------------------------------------------------------------------------------------------
>A0A0D7B3R5	353	0.505	1.027E-101	8	324	528	53	343	438
--------RKSVRKGFQFTTMVVGESGLGKSTLVNTLFNTTLYPAK--------------------EPLPPSAERPKTVAIESIGADIEENGVRLHLTVVDTPGFGDFVNNDDSWKPILDNIESRFDSYLEQENRVNRQ-KIVDNRVHACLYFIQPTGHSLKQIDVEFMRQLHTKVNLIPIIAKADTMTDEEIAAFKARVLSDIEYHNIHIFQAP-TYDNEDEETIAEAEEIASKIPFAVVGSDKLVaTPDGREVRGRAYPWGVVEVDNEDHCDFVKLRQMLVRTYMEELREYTNDVLYENWRTEKLLGMG-----VAQDQTVFKE-----------------------------------------------------------------------------------------------------------------------------------------------------------------------------------------------------------
>A0A166GKH4	353	0.515	1.027E-101	8	324	528	53	343	438
--------RKSVRKGFQFTAMVVGESGLGKSTLVNTLFDTPLYPPK--------------------EPLPPHAERPTTVAIESISADIEENGVRLRLTVVDTPGFGDFVNNEDSWKPIVENIEARFDSYLEQENRVNRA-KITDNRVHACLYFIQPTGHALKPLDIEFMRRLHTKVNLIPVIAKADTMTDEEVADFKARILADIAYHNIQIFQAP-TYENEDEEALAEAEEIAGKIPFAVVGStNIVVAADGREVRGRSYPWGVIEVDNEEHCDFVKLRQMLIRTYMEELREYTNDTLYENWRSDKLTSMG-----VAQDSSVFKE-----------------------------------------------------------------------------------------------------------------------------------------------------------------------------------------------------------
>UPI0012D3E798	353	0.454	1.027E-101	8	335	528	126	422	509
--------RKAVKRGFEFTLMVVGESGLGKSTLINSMFLADIYNQDQH-------------------PGP-SHRIKKTVAVETTKVLLKENGVNLTLTVVDTPGFGDAVDNSNCWVPIIDFVEAKYEEFLTAESRVHRK-ALSDNRVHSCLYFIAPSGHGLKPLDVEFMQRLCDKVNIIPVIAKADTMTPEEVQLFKKQILNEIAQHKIKIYDFP--EPLEDEEEAKVLKQLRSRVPFAIVGANTVVEIDGRKVRGRRYPWGTAEVENLDHCDFIALRNMIIRTHLQDLKDVTNNVHYENYRCRKLAGLGTD----GKNSRL----SNNLCNQGVM------------------------------------------------------------------------------------------------------------------------------------------------------------------------------------------------
>UPI001D06B973	353	0.448	1.402E-101	8	308	528	18	297	362
--------RKSVKRGFDFTLMVVGESGLGKSTLINSLFLDDLYKNRIIPDVS--------------------ERIHRTTCIEKKTMEIEERGVKLRLTVIDTPGFGDAVNCEDSWKVCTNYIDDQFRQYFTDESGLNRR-NIQDNRVHCCLYFVPPWGHSVRQMDLELMKRLHRKVNIVLVIAKADTLTTSEVNKLKQSILNDVKDHGIQMYEFPDCDSDEDEDFKQQDRELKASVPFAVVGSNTILEVGGKKVRGRQYPWGVVDVENPKHSDFIKLRTMLISTHMQDLKDVTEDVHYENFRAQCISQI---------------------------------------------------------------------------------------------------------------------------------------------------------------------------------------------------------------------------
>A0A6P7G8U4	353	0.455	1.402E-101	8	320	528	19	313	365
--------RKSVKKGFEFTLMVVGESGLGKSTLLNSLFLEDLYRNRKIPDVS--------------------ERISKTTSIEKKTMEIEERGVKLRLTVVDTPGFGDAINCEESWKTCVNYIDEQFRQYFTDESGLNRR-NMQDNRVHCCLYFVPPWGHSLRQMDLEVMKRLHRKVNIVVVIAKADTLTSSEVAKLKANILNDIRDNDIQMYEFPECDSDEDEEFKQQDKELKASVPFAVVGSNTTLEIAGKKIRGRQYPWGVVDVENPKHSDFIKLRTMLISTHMQDLKDVTEDVHYENFRAACISQISQHARERGklkRDST---------------------------------------------------------------------------------------------------------------------------------------------------------------------------------------------------------------
>UPI001D09938A	353	0.458	1.402E-101	8	308	528	20	299	365
--------RKSVKRGFDFTLMVVGESGLGKSTLINSLFLGDLYKNRHIPDVS--------------------ERIKKTTCIEKKTMDIEERGVKLRLTVVDTPGFGDAVNCEDSWRVCTAYIDEQFRQYFTDESGLNRR-NIQDNRVHCCLYFVPPWGHSLRQMDLELMKRLHRKVNIVVVIAKADTLTTTEVKKLKEGILADIEEHQIQMYQFPECDSDEDDEFKQQDRELKASVPFAVVGSNTVLEISGRKVRGRQYPWGVVDVENPKHSDFVKLRTMLISTHMQDLKDVTQDVHYENFRAQCISQI---------------------------------------------------------------------------------------------------------------------------------------------------------------------------------------------------------------------------
>UPI000BA82D00	353	0.461	1.402E-101	8	308	528	18	297	373
--------RKSVKKGFDFTMMVVGESGLGKSTLINSLFLTDLYKER---------------KILNVE-----EKLDRTVDVEKKTMEIEEKGVKLKLTIVDTPGFGDAVNCEENWMVIENYITDQFNQFFKDESGLNRK-NIVDNRVHCCLYFIPPWGHGLRPLDIEFMKRLHQKVNIIPVIAKADTLNTNEIRRLKDKILRELEENEVHVYQLPECDSDEDDEFKQQDRELKQSIPFAVIGSTQVVEVNGRRVRGRIYPWGIVEVENPVHSDFLKLRTFLVSTHMQDLKDVTRDVHYENYRAQYLTKI---------------------------------------------------------------------------------------------------------------------------------------------------------------------------------------------------------------------------
>A0A1B0DJT3	353	0.478	1.402E-101	8	308	528	26	305	375
--------RKSVKRGFEFTMMVVGESGLGKSTLINSLFLGDLYKNRVI--------PNVEERI------------EKTTRIEKKTMDIEEKGVRLRLTVVDTPGFGDAVNCDDSWRVCSAYIEEQFRQYFTDESGLNRR-NIQDNRVHCCLYFIPPYGHSLRQMDLEMLRRLHRKVNIVLVIGKADTLTQAEVKKLKERILADLEENNLQLYQFPDCDSDEDEEFKQQDRELKACLPFAVVGSNTILEVAGRKIRGRQYPWGVVDVENPLHSDFIKLRTMLISTHMQDLKDTTQDVHYENFRAQCISQI---------------------------------------------------------------------------------------------------------------------------------------------------------------------------------------------------------------------------
>A0A1Z5KWP7	353	0.465	1.402E-101	8	308	528	27	306	378
--------RKSVKRGFDFTLMVVGESGLGKSTLINSLFLTDLYQDR--------KIPSVEEKV------------DRTVNIEKKTMEIEEKGVRLRLTVVDTPGFGDAVNCEESWRTTDKYIDEQFNQFFKDESGLNRK-NIVDNRVHCCLYFIPPWGHGLRQLDIEFMKRLHKKVNIVPVIAKADTLTPAEVRTTKERILRELEENEVTIYQLPECDSDEDEDIKIQDKELKGSIPFAIVSSSQVVEANGRRVRGRLYPWGIVEVENPKHSDFLKLRTFLISTHMQDLKEVTRDVHYENYRAQYIQKI---------------------------------------------------------------------------------------------------------------------------------------------------------------------------------------------------------------------------
>A0A8H7D194	353	0.659	1.402E-101	7	340	528	31	340	392
-------RRRGNKvKGVQFTVMVVGASGNGRTTFVNTLCESEVLPHKIL-------------------DTPDNAHAEEKVRIKPVSVELEEEGVRIALTIVDTPGFGDNIDNEFAFQEIVNYLERQYDDILAEQSRIKRNPRFRDNRVHALLYFIAPTGHHLREMDVELMRRLSPRVNVIPVIGRADSLTVSELRAFKKRVMEDIDHYDIPVYNFPYDVEEDDEETIQENMELRALLPFAVIGSEEEIDVNGEPVRARIYPWGIAEVDNPDHSDFQRLRGAILSSHLADLKMLTEDVLYETYRTEKLSRSVHSDIR---DSQIL---PEELANQSVRLKEEQ-------------------------------------------------------------------------------------------------------------------------------------------------------------------------------------------
>A0A074WP06	353	0.417	1.402E-101	8	413	528	48	420	431
--------RKSVRKGFSFNVMVVGESGLGKSTLVNTLFNTSLYPPKEQKQ-------------------PSLDFAPTTVAIQSISADIEENGVRLRLNVIDTPGFGDFVNNNESWRPIVENIEQRFDAYLDAENKVNRM-NIVDNRIHACVYFIQPTGHSLKPLDIEVMRRLHTKVNLIPVIAKADTLTDEEVVSFKARILSDIKHQGIQIFEGP-RYELDDEETIAENQEIMSKVPFAVVGANAEVsTPEGRKVRGRKYPWGIIEVDNEDHCDFAKLRQMLIRTHMEELKEHTNNTLYENYRSDKLESMG-----MQQDPSVFKEI-NPAAKQ----EEERSLHEQKLEKMEREMKQVFQQKVQEKEHKLKQSEEELYARHREMREQLDKQKNELEEK---KGRIETGRPVEEK------------------------------------------------------------------------------------------------------------------
>A0A0D2APW7	353	0.434	1.402E-101	8	417	528	67	448	450
--------RKSVRKGFNFNVMVVGESGLGKSTLVNTLFNTSLYPPKE-------------------RKAPSLDIIPKTVSIQSLSADIEENGVRLRLTVVDTPGFGDFVNNDASWGPIVESIEQRFDAYLDAENRVNRM-NIVDNRIHACVYFIQPTGHSLKPLDVEVMRRLHTKVNLIPVIAKADTLTDDEITAFKKRILDDIAYHHIQIFEGP-RYELDDEETIAENNEIMSKVPFAVVGANSEVtTADGRKVRGRRYPWGVIEVDNEEHCDFVKLRQMLIRTHMEELKEHTNNKLYEDYRSEKLTAMG-----VQQDASVFKE-VNPAVKQEeERALHEQKLAKMEAEMKMVFQQKVQEKESKLRQSEEELYARHREMKEQLERQRADLEEKKARIE-SGRPIDG--KEKTRGKFSL--------------------------------------------------------------------------------------------------------------
>UPI001C4C65A5	353	0.438	1.402E-101	8	308	528	125	404	473
--------RKTVKKGFTFTLMVAGESGLGKSTLINSLFLTDIYKDR--------KVPNAQERI------------DQTVDIVKHTISIEEKGVKLRLTIIDTPGFGDAVNNTESWKPIEDYIDQQFEQYFRDESGLNRR-NIQDNRVHCCLYFISPFGHGLRPVDVACMKTLHEKVNIVPVVAKADSLTQAEVYKKKIKIREEIKQFGINIYQFPECDSDEDEDFKNHDQILKDSIPFAVIGSNIQVESEGRKFRGRVYPWGLVEVENPAHSDFLLLRNMLVRTHMQDLKDVTAEIHYENFRAQCIQNM---------------------------------------------------------------------------------------------------------------------------------------------------------------------------------------------------------------------------
>A0A261Y2U5	353	0.507	1.402E-101	8	339	528	433	733	815
--------RKSVKKGFSFNIMVVGCTGLGKSTLINTLFNTGLYPAKTY-------------------PGPSTA-IEKTVGIKSTSADIEENGVRLKLTVIDTPGFGDFVNNEESWQPILQDIESRFDSYLEQENRVNRQ-KIADPRVHACLYFIEPTGHSLKQLDITLMRKLHTRVNLIPVIAKADTLTEEEVSLFKQRILADIAHQGIEIYQPPL-YEFDDDESKREVQEVVEKVPFAVIGSVDGIEVAPNEWvRGRRYPWGVVEVDNEEHCDFIKLRQMLIRTHMEDLKEHTADVLYEHYRSEKLSGMG-----IQQDDTVFREI-DP----AVRLEEE--------------------------------------------------------------------------------------------------------------------------------------------------------------------------------------------
>A0A1Y1YPH6	352	0.694	1.914E-101	0	313	528	0	292	295
MSHRYGGRWKNAKKGLQFTIMVVGASGLGRTTFVNTLCEKKIFPN-------------------RTEFDPETAHVPKPIEIRPVNTELEEDSMRIALTVVDTPGFGDGIDNENSFREILNYVEQRYDIILSEESRIRRNPKFQDNRVHALIYFITPTGHSLREMDIELMKRLGPRVNIIPVIGKADTLTPSELATFKKRVMADIEYYRIPIYHFPNDH-DDDEEMIAENNELRALLPFAVIGSEEEFIVDGVKVRGRRYPWGHVDVDNPEHCDFDRLRFMLLNSHMTDLRELTHNVLYENYRTEKLSRM-SPDM----------------------------------------------------------------------------------------------------------------------------------------------------------------------------------------------------------------------
>A0A177WVK3	352	0.625	1.914E-101	7	326	528	1	298	312
-------RRKNLKKGLSFTIMVAGPSGVGKTTFLNTLCENPVLPTREV-------------------PDAETAAMEKTVMINPTTIEMEEDGMKLSLTIIDTPGFGDNINNENSFHAILQHIEHQYDEILAEESRIKRNPKSQDNRIHAVLYFIQPTGHSLREVDIEFMRRLSPRANVIPVIAKADSLTPPELADFKRRIMEDIAHYKIPIYDFPIDPEVDDEETVEENNELRALLPFTVIGAEAEVTVAGRRVRCRQYPWGIVEVDNPRHCDFSKLRYMLLNSHLQDLKEVTHDILYEQYRTEKLS---SDDAPLEADALLRSQEA---------------------------------------------------------------------------------------------------------------------------------------------------------------------------------------------------------
>A0A4S4LAN9	352	0.663	1.914E-101	0	340	528	0	313	363
MS--YARRRgNKVKKGVQFTVMVVGASGTGRTTFVNTLCESEVLAH-------------------KISDNADIAHVEEGIRIKPVNVELEEDGVRIALTIVDTPGFGDNIDNEFAFQEIVGYLERQYDDILAEESRIKRNPRFRDNRVHALLYFIPPTGHALREMDIELMRRLSPRVNVIPVIGKADSFTPSELRGFKKRIMEDIEHYDIPIYNFPYDVEEDDEETIEDNSELRALLPFAIIGS-EVETGTESPVRARVYPWGTAEVDNPKHSDFSKLRSALLNTHLTDLKSLTHDVLYETYRTEKLSRTVHAD---SHDSSILPED---LATQSVKLKEEQ-------------------------------------------------------------------------------------------------------------------------------------------------------------------------------------------
>A0A167QIP6	352	0.642	1.914E-101	0	340	528	0	315	365
MAGRRGG-RKNVKKGVQFTLMVVGASGLGRTTFVNTLCEAEVLEPKDA-------------------SDAGTAHIEEGIKIKPVNVELEEEGVRIALTIVDTPGFGDNIDNSDSFQEIIGYLERQYDDILAEESRIKRNPRFRDNRVHALIYFVPPTGHALREMDILLMKRLSVRVNVIPVIGKADSLTAPELKAFKKRIMEDIAQHDIQIYNFPYDEEEDDDETIEDNRSLESMLPFALIGSTDEVEIDGQLMRARVYPWGVVEVDNPKHSDFARLRSVLLNSHLSDLKSLTHLLLYETYRTEKLSKTVMD--GSGGDSSIL---PEELATQSVRLKEEQ-------------------------------------------------------------------------------------------------------------------------------------------------------------------------------------------
>A0A8H7UIN5	352	0.661	1.914E-101	5	340	528	3	321	370
-----GGRRKNVKKGFQFTLMVVGASGTGRTTFVNTLCGSKVLSSK---ICDNPEE----------------AHIEDGIKIRPISVELDEDGVRISLTIVDTPGFGDNIDNEKCFQEIVGYLETQYDDILAEESRIKRNPRFRDNRVHALLYFIQPTGHALREIDIELMRRLSPRVNVIPVIGRADSLTPQELTDFKKRIMEDIEHYNIPIYNFPFDIEEDDEDTVEENSELRvSCIKGAhnnansNRSSDDFITMNGARTKGRQYPWGAVEVDNPEHSDFAKLRSALLSSHLQDLKEITHDFLYENYRTEKLSKS-DDQI----DQPDTSFKVDEIANQSVRLKEEQ-------------------------------------------------------------------------------------------------------------------------------------------------------------------------------------------
>A0A7J6YNA0	352	0.468	1.914E-101	8	308	528	27	306	371
--------RKSVKKGFDFTLMVVGESGLGKSTLINSLFLEDLYKNR--------IVPDVEEKI------------ERTTKIEKKTMEIEEKGVKLRLTIIDTPGFGDAVNCEDSWKVCTNYIDEQFKQYFTDESGLNRR-NIQDNRVHCCLYFVPPWGHSLRQMDLELMKRLHRKVNLVVVIAKADTLTATEIVKLKQNILNDIRDNAIQMYEFPECDSDEDEEFKQQDLELKASLPFAVVGSNTTLEVAGRKVRGRQYPWGVVDVENPKHSDFIKLRTMLISTHMQDLKDVTEDVHYENFRAQCISQI---------------------------------------------------------------------------------------------------------------------------------------------------------------------------------------------------------------------------
>A0A7M5V2M2	352	0.434	1.914E-101	8	338	528	36	348	373
--------RKTVKRGFEFTLMVVGESGLGKSTLINSLFLTDLYAGRNF--------------------STAKERIKSTLNIDTSSVEIEERGVRLKLTVVDTPGYGDSLDCSNGFEPIVKYIEQQFENYLRDESGLNRR-NITDNRVHCCFYFINPVGHGLKPIDVKFMQLLHERVNIVPVIGKADTLTKKELQKIKRKVLEEVHKNNIKIYDFPDCDEDEDEEFKLLTKELKAAVPYAVIGSNTTIDIRGKKVRGRQYPWGIVEIENPNHCDFIKLRTMLI-TYMQDLKEVTQDFHYENYRAQRLKTPpgGSPksDRKRSNQSlsqTDGASGEDE---KSKMLRE---------------------------------------------------------------------------------------------------------------------------------------------------------------------------------------------
>A0A6A6ZKR9	352	0.423	1.914E-101	8	422	528	54	425	435
--------RKSVRKGFNFNVMVVGESGLGKSTLVNTLFNTSLYPPKER--------------------KPPSLDISKTVSVQSISADIEENGVRLRLTVVDTPGFGDFINNDGSWDPIVQNIEQRFDSYLDAENKVNRM-NVVDNRIHAVVYFIQPTGHSLKPMDIEVMKRLHTKVNLIPVIAKADTVTDDDLDNYKKRILADIAYHKIQIFEGP-RYELDDEETIAENQEIMSKVPFAVVGSNAEItTPDGRKVRGRQLPWGVVEVDNEEHCDFVKLRQMLIRTHMEELKENTNNVLYENYRSEKLTSMG-----IQQDSTVFKEI-NP------AVKQEEERSLHEQKLQKMEMEMKMVFQQKVQEKESKLRQSEEELYARHKEMKD----------QLDRQRHELEEKKSRIESGRPIEEK---------------------------------------------------------------------------------------------------------
>A0A0H2RYD6	352	0.500	1.914E-101	8	332	528	52	350	436
--------RKSVRKGFQFTAMVVGESGLGKSTLINTLFNTELYQPKE-VLPPSAERP-------------------KTVAIESISADIEENGVRLRLTVVDTPGFGDFVNNEESWKPIVEDIESRFDSYLEQENRVNRQ-KIVDNRVHACLYFIQPTGHSLRPIDIEFMRRLHTKVNLIPIIAKADTMTDEEIINFKDRILNDIRHHNIHIFQLP-TYENEDEEALTEQEEIARKIPFAIVGSNQLVhTPDGRQVRGRAYPWGVIEVDNEDHCDFVKLRQMLIRTSMEELREHTTAVLYENYRSEKLLGMG-----VAQDSSVFKEINPALKMQ---------------------------------------------------------------------------------------------------------------------------------------------------------------------------------------------------
>A0A5C3QXH4	352	0.429	1.914E-101	8	417	528	55	438	441
--------RKSVRKGFQFTAMVVGESGLGKSTLVNTLFNTTLYTPK--------------------EPLPPSAERSRTVAIESIDADIEENGVRLHLTVVDTPGFGDFINNDDSWNPILENIESRFDAYLEQENRVNRQ-KITDNRVHACLYFLQPTGHALKQIDIEFMRKLHNKVNLIPVIAKSDTMTDEEILDFKERILSDIAHHNIRIFQAP-TYENEDEETITEAEEIASKIPFAVVGSVQQVnTPDGRQVRGRAYPWGVVEVDNEEHCDFVKLRQMLIRTYMEELREHTNNVLYENWRSDKLVSMG-----VTQDPSVFKE-ANPAArSQEERILHEAKLAKMEAEMKMVFQQKVQEKEAKLKQSEEELYARHREMKEALEKQRGDLEEKKRRIESGRPLTPDNKNNTGRKKGFL--------------------------------------------------------------------------------------------------------------
>A0A7R8ATA1	352	0.415	1.914E-101	8	422	528	78	450	460
--------RKSVRKGFNFNVMVVGESGLGKSTLVNTLFNTSLYPPKE-------------------RTGPSHDIIPKTVAIQSISADIEENGVRLRLTVVDTPGFGDFVNNDDSWRSIVENVEQRYDAYLEAENKVNRT-NIIDNRIHACVYFIQPTGHSLKPLDIEVMRRLHNKVNLIPVVAKADTLTDDEISMFKKRILADIEHHSIQIFEGP-RYELDDEETIAENQEIMSKVPFAVVGANSEVsTSDGRKARGRSYPWGVIEVDNEEHCDFVKLRQMLIRTHMEELKEHTNNHLYENYRSDKLTQMG-----VAQDPSVFKE-VNP------AVKQEEERALHEQKLAKMEAEMKMVFQQKVAEKESKLKQSEDELYA----------RHREMKEQLDRQRGELEEKKSRLESGRPLEEK---------------------------------------------------------------------------------------------------------
>A0A6A6GR51	352	0.469	1.914E-101	8	332	528	79	377	462
--------RKSVRKGFNFNVMVVGESGLGKSTLVNTLFNTSLYPPKERKQ-------------------PSLDFAPKTVAVQSISADIEENGVRLRLTVVDTPGFGDFVNNDDSWRPIVENIDQRFDAYLDAENKINRM-NIVDNRIHACVYFIQPTGHSLKPLDVEVMRRLHTKVNLIPVIAKSDTLTDEEIVSFKQRILSDINHHNIQIFEGP-RYELDDEETIAENNEILSKIPFAVVGANTEVtTPEGRRVRGRKYPWGTIEVDNEDHCDFVKLRQMLIRTHMEELKEHTNNYLYEGYRSDKLEGLG-----MQSDPNVFRE-VNPAAKQ---------------------------------------------------------------------------------------------------------------------------------------------------------------------------------------------------
>A0A4Q1BKE7	352	0.509	1.914E-101	8	324	528	85	375	468
--------RRSLRRGFQFVAMVVGESGLGKSTLINTLFETKLYQP-------------------KVIPLPGQER-PKTVDITSISAEIEEGGVRLKLTVVDTPGFGDFVNNEDSWRPIVDNIESRFDHYLEQENRVNRS-KLSDNRVHACIYFIQPTGHALKPIDIEFMRRLHTKVNLIPVIAKADTLTEEEVLLFKQRILSDIQHHGIQIFH-PPAYDNEDEETVMENEEIISKVPFAVVGSDALVTgADGRKVRGRAYPWGIIEVDNETHCDFVKLRQMLVRTHMEELREHTNDVLYENYRTDKLKSMG-----VSQDESVFKE-----------------------------------------------------------------------------------------------------------------------------------------------------------------------------------------------------------
>UPI00074FFB42	352	0.465	1.914E-101	8	308	528	233	512	550
--------RKSVKKGFDFTLMVAGEAGLGKSTLVNSLFLTDPY--KDCELLNAEE------------------RILQTVEITKHVVDVEEKGMKLRLTIVDTPGFGDAVNNTECWKPVANYIDQQFKQYFRDECGLNRK-NIQDNRVHCCLYFISPFGHGLRPLDVECMKALHRRVNVIPVLAKADALTPCEVERMKTKIRDEIKQFGIRIYQFLDCDSDEDDDFKMQDQVLKESIPFAVIGSNTVVEAEGRQVRGRLYPWGVVEVENPTHCDFVKLRTMLVRTHMQDLKDVTEETHYENYRAQCIQWM---------------------------------------------------------------------------------------------------------------------------------------------------------------------------------------------------------------------------
>UPI001605548D	352	0.480	1.914E-101	8	318	528	131	417	643
--------RKAVKRGFDFTLMVVGESGLGKSTLTNSMFLADIY---------SPEYP---------GPS---LRLKKTVQVDTSKVTMKENGVNLSLTIVDTPGYGDSIDNSQCWQPILDYIENRYEDFLNAESRVNRK-TLLDSRVHCCLYFIAPSGHGLKALDIEFMKKLHDKVNIIPILSKADTMTPEECSHFKKQVMNQIKQHQIKIYEFP---DCDDEEENKINKQMRDRVPFAVVGSNTVVEVDGKKARGRKYPWGTVLVENLEHCDFVALRNMVVRTHLQDLKDVTNNVHYENFRCRKLAGLGPDGKPVkGFD-----------------------------------------------------------------------------------------------------------------------------------------------------------------------------------------------------------------
>A0A336MBH5	352	0.449	2.613E-101	8	321	528	18	321	367
--------RKSVKRGFQFTLMVVGETGLGKSTLINSLFLTDLYKNR---VVSNVED-----------------RIEKTTKIEKKTLDVEEKGVKLRLTIVDLPGFGDSINAEESWKVCTAYIDEQYRQYFADESGLNRR-NIQDNRVHCCLYFVPPYGHSLRQMDLELMRRLHRKVNIVVVIAKADTLTHVELKALKENILNDLEANGIQTYQFPECDSDEDEEFKKQDEELKASVPFAVVGSNTILDIAGKKVRGRQYPWGVVDVENPLHSDFCKLRTMLISTHMQDLKDTTQDVHYENFRAQCIsqiaqqglrerSKLKRDSISSQNDNSI--------------------------------------------------------------------------------------------------------------------------------------------------------------------------------------------------------------
>A0A3M7TA33	352	0.479	2.613E-101	8	305	528	30	305	372
--------RKFVKKGFEFTLMVLGESGLGKSTLINSLFLTDLYPER--------PIPNASEKI------------KKTVNIEASTVEIEERGVKLRLTIVDTPGFGDSVDATDCYKSIIKYIDDQFERFLNDESGLNRR-NISDNRVHCCFYFIAPWGHGLKPLDIECMRALQNKVNIVPIIAKADTLTMHEVKRLKTRIIKELNENSIQIYKIPDCDSDEDEEFKSQNKQLKDAIPFAVVGSSQTIEVRGRRVRGRLYPWGVVEVENVEHNDFLKLRSMLI-THMQDLQEVTHEVHYENFRSERL------------------------------------------------------------------------------------------------------------------------------------------------------------------------------------------------------------------------------
>UPI00071C9A61	352	0.469	2.613E-101	8	316	528	82	365	377
--------RKAVKRGFDFTLMVLGESGLGKSTLINSLFLTELYKDR---QLNNVED-----------------RIHKTTQIEKKQLEIEERGVRLRLTIVDTPGFNDSVNGEDSNKPIINYIDSQFDQYFKDESGLNRK-NIQDNRVHCCLYFISPFGHGLKPVDVDMMKKIHQKVNIVPLLAKSDMLTPSEVKKKKAKILQEIDQHDIQIYEFPECDSDEDEEFKKQDQELKLAVPFAIVGANTVVEVNGKRLRGRVYPWGIVEVDNPNHCDFIRLRQMLISTHMQDLKDVTADVHYENYRATYLA----DQMKTG-------------------------------------------------------------------------------------------------------------------------------------------------------------------------------------------------------------------
>A0A899FWH6	352	0.593	2.613E-101	0	340	528	0	334	386
MSStaQHSRNRKNIKKGVQFTMMVVGASGTGRTTFINTLCNANVMEHKEV-------------------DDPTNAHLEDEISIQPVTVDqdLEEDGTRISLTIVDCPSFGDSINNEMHFREILGYLERQYDNILAEESRIKRNPRFRDNRVHVLLYFIIPTGHGLREIDIELMRRLSPRVNVIPVIGKADTLTQAELVENKKLIMEDIDHYRIPIYNFPYDIEEDDEETVEENAELRSLMPFAIVGSEDIIEHNGRRIRGRQYPWGIVDVENPTHSDFSAIRSALLRTHLCDLKEITHDFLYENYRTEKLSRSADiskyisiiyffDNTLIAcSDLSIRRED---LATQSVRLKEEQ-------------------------------------------------------------------------------------------------------------------------------------------------------------------------------------------
>UPI001B88C255	352	0.486	2.613E-101	8	309	528	52	331	403
--------RKSVKKGFEFTLMVVGESGLGKSTLVNSLFLTDLYPE-------------------RLIPSA-AEKVTQTVKIDASTVEIEERGVKLRLTVVDTPGFGDSLNSQDCFRPIIQYVDDQFERYLQDESGLNRR-HIVDNRVHSCFYFINPSGHGLKPLDLAFMKALHHKVNIVPVLAKADTLTKMEIINRKKKILEQIKECGISIYPLPDCDEDEDEDYKEQCRQLKDAVPFAVVGANTIIEVKGRKVRGRMYPWGVVEVENPEHCDFIKLRTMLI-THMQDLQEVTQDLHYENFRAERLAVGG--------------------------------------------------------------------------------------------------------------------------------------------------------------------------------------------------------------------------
>UPI001C917E1A	352	0.485	2.613E-101	8	308	528	69	348	414
--------RKSVKRGFDFTLMVVGETGLGKSTLINSLFLTDLYKDRQ------PTDP--TEKI------------NKTTKIEKRTMEIEEKGVRLRLTVVDTPGFGDALNCEESYRVCEKYIDDQFNKYFQDESGLNRR-NIQDNRVHCCLYFIPPYGHGLRQLDIEFMRRLHKKVNLVPVIAKADVLTQKEKKRLKENMMKDIAANQIEIYEFPECDPEEDDEFKRQDAELKASFPFAVIGSNTVLEVAGRRVRGRQYPWGVVEVENQQHCDFVKLRTMLISTHMHDLKDMTQEVQYENFRTQCISQI---------------------------------------------------------------------------------------------------------------------------------------------------------------------------------------------------------------------------
>A0A1Y1XE38	352	0.520	2.613E-101	8	330	528	57	351	441
--------RKSVKKGFQFTFMVVGESGLGKSTLVNTLWNSTLLPQKKSV--------------------PLALDGPRTVSIQAYNAELVEDGVKLGLNIIDTPGFGDFVNNEESWKPILEDIETRFDLYLERESSANRS-KMEDNRVHACLYFISPTGHALKPLDIEFMRRLHTRVNLIPVIAKSDTLTEVEIKEFKERILEDIQHHKIQIFK-PTPYIYDDPETIAENKEIMDKVPFAIVGSEKEIEVNGKMVRGRKYPWGVIEVENEDHCDFVKLRQMLIRTHMEELREYTNTVLYENYRTAKLESLG-----VVQDSSVFKEI-NPLA-----------------------------------------------------------------------------------------------------------------------------------------------------------------------------------------------------
>A0A3P8WU74	352	0.451	2.613E-101	8	308	528	131	410	479
--------RKTVKKGFTFTLMVAGESGLGKSTLINSLFLTDFYKDR--------KVPNAEERI------------GQTVDIIRHSVSIEEKGIKLRLTIVDTPGLGDAVNNTESWRPLEDYIDQQFENYFRDESGLNRR-NIQDNRVHCCLYFISPFGHGLRPLDVECMKALHEKVNIIPVLAKADCLTQAEVCRKKMKVREEIKRFGINIYQFPECDSDEEEEFKRQDQILKESIPFALIGSNVQVESKGRKVRGRLYPWGVVEVENPAHSDFLMLRNMLVRTHMQDLKDVTREIHYENYRAQCIQNM---------------------------------------------------------------------------------------------------------------------------------------------------------------------------------------------------------------------------
>A0A8B7N823	352	0.390	2.613E-101	8	415	528	345	719	742
--------RKAVKKGFEFSLMVVGESGLGKSTMINSMFLSDIY--------------------SNEYPGP-SHRVKKTVQVETTKVLLKENAVNLMLTVVDTPGFGDAVDNSDCWQPVIDYVESKYEEYLNAESKVNRK-SISDNRVHCCLYFIAPSGHGLKSLDIEFMRRLHDKVNIIPVIAKADTLTPEECQHFKKQIINEIHQHKIKIYEFP--EEDGD------NNKLKQRVPFAVVGSNVTTEVDGKKVRGRKYPWGIVEVENLSHCDFIPLRNLLIRTHMQDLKEVTSSVHYENYRCRKLAGGTTDNKSKSSNKNPLALMEEEKKEHSSRM---QKMESEMEQVFEMKVKEKMTKLSELEADLQKRNETMRRKLETDMAELEEERERFEK----ERRAWETAnnvtVEELRRRS----------------------------------------------------------------------------------------------------------------
>A0A1Y2C8V6	351	0.630	3.566E-101	7	314	528	13	304	308
-------RRKAAKKGLAFTVMIVGSSGCGKSTFVNTLCESPV-------------------ILRKDHADAEKAALQKTVSITPTTVEMDEDGLKLSLTVVDTPGFGDNINNEPAFEDILGYIEHQYEEILSQESRIKRNPRFQDNRIHVLLYFIQPSGHSLREMDIEFMRQLGPRVNVIPVIAKADSMTPQELNAFKKRVMEDISHYKIPIYDFPYDEDEDDEETIEENNELRALLPFSVIGSEDEVVLNGRRVRCRQYPWGVVEVDNSKHCDFSKLRYMLLSSHLHDLKDITHDVLYETWRTEKLSKEGhhdDDDEP---------------------------------------------------------------------------------------------------------------------------------------------------------------------------------------------------------------------
>A0A8C0UDE3	351	0.441	3.566E-101	8	340	528	27	334	355
--------RKSVKKGFEFTLMVVGESGLGKSTLINSLFLTDLYPER--------IIPGAADKI------------ERTVQIEASTVEIEERGVKLRLTVVDTPGYGDAINCRDCFKTIISYIDEQFERYLHDESGLNRR-HIIDNRVHCCFYFISPFGHGLKPLDVEFMKAIHNKVNIVPVIAKADTLSLKERERLKKRILDEIEEHGIKIYHLPDAESDEDEDFKEQTRLLKASIAFCVVGSNQLIEAKGKKVRGRLYPWGVVEVENPEHNDFLKLRTMLI-THMQDLQEVTQDLHYENFRSERL-KRGNSEIKLQNSSVLLFQLrrMQEMIAR----MQAQ-------------------------------------------------------------------------------------------------------------------------------------------------------------------------------------------
>A0A7R8D8I7	351	0.455	3.566E-101	8	320	528	21	315	372
--------RKSVKRGFEFTLMVVGETGLGKSTLVNSLFLTDLYKDRKIPSL--------------------TERAKRTTELHKTTMEIEEKGVKLRLTVVDTPGFGDGLDGDDSWKACVKYVDDQFASYFESESGLNRK-NIVDTRVHCCLYFIPPYGHGLRQIDLEFLKRLQYKVNLIPIIAKADTLTKNEIHKLKATINADIEENDIEIYQFPDCDSDEDDEFKSQDRDLKSSVPFAIVSSTQTFQVKGKKVRGRQYPWGVVEVDNPEHSDFSLLRRFLIQTHMQDLKDVTHDVHYENYRVQClndLAQMQGGGLLSGRHSS---------------------------------------------------------------------------------------------------------------------------------------------------------------------------------------------------------------
>A0A197JHH4	351	0.431	3.566E-101	8	409	528	39	406	422
--------RKSVKKGFNFTIMVVGESGLGKSTLVNTLFNAPLYPPKEAVGLSQ-ESP-------------------KTVGIQVLNTEIEENGVRLQLNVVDTPGFGDFINNEESWKPILETIESRFDAYLEQENRVNRS-KITDTRVNACLYFIAPTGHSLKALDIEFMKRLHNKVNLIPVIAKSDTMTNEEVAAFKERILMDIAHHNIKIYH-AQHYDCDDQETINETKDVMSKVPFAIVGSDKAVEtSDGRVVRGRSYPWGTIEVDNEDHCDFVKLRQMLVRTHMEELREFTNDIHYENYRTEKLVGLG-----YQQDQTVFREI-DPLA----KLAEERALHEAKLVKMEQDMKSVFQQKVQEKEAKLTQSEAELYAKHKEMKDALEKQRLDLEEK---KRRIEQGRP----------------------------------------------------------------------------------------------------------------------
>A0A1Y2GTW6	351	0.515	3.566E-101	8	330	528	41	336	425
--------RKSVKKGFNFTIMVVGESGLGKSTLVNTLFNAPLYPPKEYAPLTE-ESP-------------------KTVGIQLFSTDIEENGVRLKLNVVDTPGFGDFINNEDSWKPILKTIEGRFDAYLEQENRVNRS-KITDTRVNACLYFIAPTGHSLKALDIEFMKRLHNKVNLIPVIAKSDTMTHEEIAAFKERILLDIAHHDIKIYH-AQHYDSDDIETINETKDVMSKIPFAIVGSDKAIEtPDGRHVRGRKYPWGVIEVDNEDHCDFVKLRQMLIRTHMEELKEFTNDIHYENYRTEKLLAMG-----YQQDNSVFKEI-DPVA-----------------------------------------------------------------------------------------------------------------------------------------------------------------------------------------------------
>Q4T908	351	0.441	3.566E-101	8	308	528	145	424	486
--------RKTVKKGFTFTLMVAGESGLGKSTLIKSLFLTDLYKDR---------------KVASAQ-----ERIDQTVDIVRHTVGIEEKGIKLRLTIIDTPGFGDAVDNTKCWQHLEDYIDQQFEQYFRDESGLNRR-NIQDNRVHCCLYFISPFSHGLRPLDVECMKALHEKVNIVPVLAKADCLTPAEVCRKKQKIKQEIKQFGINIYQFPECDSDEEEDFKRQDQILKNSIPFAVIGSNVQVESKGRKVRGRSYPWGVVEVEDPVHSDFLLLRNMLVRTHMQDLKDVTQETHYENYRAECIHKM---------------------------------------------------------------------------------------------------------------------------------------------------------------------------------------------------------------------------
>A0A161TC78	351	0.401	3.566E-101	8	422	528	186	558	568
--------RKSVRKGFNFNVMVVGESGLGKSTLVNTLFNTSLYPPKE-------------------RKAPSLDIIPKTVAIQSISADIEENGVRLRLTVVDTPGFGDFVNNDESWRPIVENIEQRFDAYLDAENKLNRV-NVIDNRIHACVYFIQPTGHSLKPLDIEVMKRLHTKVNLIPVIAKSDTLTDEEIVLFKQRILADIQHHSIQIFEGP-RYELDDEETIAENNEILSKVPFAVVGANSEVtNADGRRVRGRRYPWGVIEVDNEDHCDFVKLRQMLIRTHMEELKEHTNNSLYENYRSDKLTAMG-----VAQDPSVFKE-----------------VNPAVKHEEERSLHEQKLAKMEAEMKMVFQQKVAEKESKLKQSEEELYARHREMKEQLERQRAELEEKKGRIESGRPLEEK---------------------------------------------------------------------------------------------------------
>A0A8B7N827	351	0.390	3.566E-101	8	415	528	159	548	571
--------RKAVKKGFEFSLMVVGESGLGKSTMINSMFLSDIY--------------------SNEYPGP-SHRVKKTVQVETTKVLLKENAVNLMLTVVDTPGFGDAVDNSDCWQPVIDYVESKYEEYLNAESKVNRK-SISDNRVHCCLYFIAPSGHGLKSLDIEFMRRLHDKVNIIPVIAKADTLTPEECQHFKKQIINEIHQHKIKIYEFP--EEDGD------NNKLKQRVPFAVVGSNVTTEVDGKKVRGRKYPWGIVEVENLSHCDFIPLRNLLIRTHMQDLKEVTSSVHYENYRCRKLA-GGTTDNK-SKSSNKPSCLTRsknSVASawNPLALMEEEKKEHSSRMQKMESEMEQVFEMKVKEKMTKLSELEADLQKRNETMRRKLETDMAELEEERerfekERRAWETAnnvtVEELRRRS----------------------------------------------------------------------------------------------------------------
>A0A507EMD8	351	0.522	3.566E-101	8	318	528	231	520	599
--------RKSIKKGFQFTVMVVGESGLGKSTLVNTLFNTSLYPAKD----------------SKVE---LTNEIPSTVEIQAIAADIEENGVKLKLTVVDTPGFGDFINNEESWAPILENIEARFDAFLDQENRVNRK-RIVDTRVHACLYFIAPTGHALKPLDIEFMKRLAGRVNLIPVVAKSDTLTEEELKLFKSRILDDISANKINIYQ-PPTYENDDPETIQENKEIVSRIPFAVVGADRDIDMgNGRKIRGRKYPWGIIEVDNEEHCDFVKLRQMLIRTHMEELKEFTNEVLYESYRTAKLAETG-GDIAVHSN-----------------------------------------------------------------------------------------------------------------------------------------------------------------------------------------------------------------
>A0A6Q2WTA8	351	0.375	3.566E-101	18	458	528	15	433	670
------------------NIM--GESGLGKSTLINSLFLTDLY---------SPEYP---------GPS---HRIKKTVQVEQSKVLVKEGGVQLLLTIVDTPGFGDAVDNSNCWQPVIDYIDSKFEDYLNSESRVNRR-QMPDNRVHCCLYFIAPSGHGLKPLDIEFMKRLHEKVNIIPLIAKADTMTPEECQQFKKQIMREITEHKIKIYEFP---ETDDEEENKIVKKIKDRLPLAVVGSNTIIVVNEKRVRGRQYPWGVAEVENGEHCDFTILRNMLIRTHMQDLKDVTNNVHYENYRSRKLAAVtynGVDnnknkgpmtkfDTSDG-MSPLAQMEEErreHVAKmKKMEMEMEQVFEMKVKEKIQKLKDSEQELQRRHEQMKKNLEAQHKELEEKRRQYEEEKNSWEAQQRLLEQ-------QKLDASSIKLLAvQDLVD--REALDKFcveLNQGLLASVR-KWR------EPRG---------------------------------------------------------------------
>A0A6A7FQP8	351	0.409	3.566E-101	8	415	528	424	799	822
--------RKAVKRGFEFSLMVVGESGLGKSTLINSMFLSDIY--------------------SNEYPGP-SHRVKKTVQVETTKVLLKENGVNLMLTVVDTPGFGDAVDNSDCWQPVIDYVETKYEDYLNAESKVNRK-FVSDNRVHCCLYFISPSGHGLKPLDIEFMRRLHDKVNIIPVISKADTLTPEECQHFKKQIINEIQQHQIKIYEFP-DDETDS------SNKLRQRVPFAVVGSNVTTEVDGKKVRGRKYPWGIVEVENLTHCDFIPLRNLLLRTHMQDLKEVTGSVHYENYRCRKL-VGGNSDSKhkSSNKNPLTLME-EEKKDHSNRMQKMEHEMEQVFEMKVKEKMSKLAELEADLQKRNETMRRKLECDMSELEEERERFEKERRSWEVS---NNITLEDLRRRS----------------------------------------------------------------------------------------------------------------
>A0A367IR45	351	0.717	4.868E-101	24	340	528	19	309	358
------------------------ASGTGRTTFVNTLCDSNVLTKK---ICDNPED----------------AHHEPGINIKPVSIELDEDGVRISLTIVDTPGFGDNIDNEKCFKEIVGYLERQYDDILAEESRIKRNPRFRDNRVHALLYFISPSGHALREIDIELMRRLSPRVNVIPVIGRADSLTPQELKDFKRRIMEDIEHYNIPIYNFPYDIEEDDEDTIEENSELRNLLPFAIIGSDEEIMVNGRPVRGRQYPWGAVEVDNPQHSDFARLKSALLSSHLQDLKEITHDFLYENYRTEKLSRtvQGDDDMSL---------NAEDMASQSVRLKEEQ-------------------------------------------------------------------------------------------------------------------------------------------------------------------------------------------
>UPI000A2AA12A	351	0.500	4.868E-101	8	305	528	31	306	364
--------RKSVRRGFEFTLMVVGESGLGKSTLIDSLFLTDLYSDR--------IVPKAEERI------------KKTVKIETSTVEIEERGVKLRLTVVDTPGFGDGMDNNDCFKPILEYVNLQFENYLHDESGLNRR-NITDTRVHCCFYFISPTGHGLKPLDIAFMKELHEKVNIVPVIGKADTLTKSELASMKARVRQEIEEYGIQTYHLPECDDDEDEDFIEQTNQLRMAMPFAVVGSNTLIEVGGKKSRGRLYPWGVVEVENPEHCDFSKLRTMLI-THMQDLREVTQDVHYENFRAAAL------------------------------------------------------------------------------------------------------------------------------------------------------------------------------------------------------------------------------
>A0A6P8HII8	351	0.500	4.868E-101	8	305	528	31	306	364
--------RKSVKKGFEFTLMVVGESGLGKSTLIDSLFLTDLYSDR--------ILPKAEERI------------KKTVKIETSTVEIEERGVKLRLTVVDTPGYGDGMDNKDCFKPISDYINLQFENYLHDESGLNRR-HIVDTRVHCCFYFISPTGHGLKPLDIQFMKELHEKVNIVPVIGKTDTLTPSELSAMKTRIRNEIDDYGIKTYILPDCESDEEEDFIEQTKQLKASMPFAVVGSNTLIDVCGKKARGRLYPWGVVEVENPAHCDFSKLRTMLI-THMQDLKEVTQDVHYENFRAAAL------------------------------------------------------------------------------------------------------------------------------------------------------------------------------------------------------------------------------
>UPI0006B078EB	351	0.441	4.868E-101	8	308	528	17	296	372
--------RKSVKKGFDFTMMVVGESGLGKSTLINSLFLADLYKDR--------KIPNVEEKL------------DRTVTIEKKTMEIEEKGVKLKLTIVDTPGFGEAVNCENNWKVIESYLTEQFNQFFKDESGLNRK-NIVDNRVHCCLYFIPPWGHGLRPLDIEFMKHLHQKVNVVPVIAKADTLNANEIRRLKDKVLRELKENEVHVYQLPDCDSDEDEEFKQQDHELKQSIPFAVIGSTQVVEVNGRRVRGRIYPWGIVEVENPIHSDFLKLRTFLVSTHMQDLKDVTRDVHYENYRAQYLTKI---------------------------------------------------------------------------------------------------------------------------------------------------------------------------------------------------------------------------
>V9KPK3	351	0.465	4.868E-101	8	308	528	29	308	376
--------RKSVKKGFDFTLMVAGESGLGKSTLINSLFLTDLYQNRVI--------RNAAE------------RVAQTLEIVRHCVDIEERGVKVKLTIVDTPGFGDAVDNSDCWKPIIEFIDEQFDQYFRMENGINRK-NMQDNRIHCLLYFLSPLGHGIRPLDIEFMKAVHEKVNIVPVIAKADTLTPREVTRAKQRIREEIADQGISVYQLPDCESDEEDEFKTQYAELKDSIPFAVIGSNEVIQSEGRSVRGRVYPWGVVEVEDPSHCDFVKLRTLLVQTHMQDLKDVTQDIHYENYRAKCIQNM---------------------------------------------------------------------------------------------------------------------------------------------------------------------------------------------------------------------------
>UPI00089DAE17	351	0.476	4.868E-101	8	319	528	47	336	383
--------RKSVKKGFEFTLMVAGESGLGKSTLVNSLFLTDLYPERCIP--------------------PAADKITQTVKIDASTVEIEERGVKLRLTVVDTPGYGDAINCSDCYKPIIQYIDDQFERYLHDESGLNRR-HIVDNRVHSCFYFISSQGHGLKPLDIEFMKALHNKVNIVPVLSKADSLTMPEVKRLKRRILEEIAAHEIQIYQLPDADEDEDEEFKEQTRCLKESIPFAVVGSTQMIEVKGKKVRGRLYPWGVVEVENPDHCDFLKLRTMLI-THMQDLQEVTHDLHYENFRARRLqSKDGEP-ANVSVDS----------------------------------------------------------------------------------------------------------------------------------------------------------------------------------------------------------------
>A0A2P2HY79	351	0.460	4.868E-101	8	335	528	71	375	426
--------RKSVKRGFEFTLMVVGECGLGKSTLINTLFLTDLYPDRV--------------------VSSAQENVKKTVKIDVSTVEIEERGVKVRLTVVDTPGYGDAIDNTDCFASIIAYINEQFERYLQDESGLNRR-HIIDNRVHCCFYFINPAGHGLKPLDIQFMKQLHNKVNIVPVIAKADTLTTSEVSKLKRKVMDEIQQHGIHVYPLPECDTDEEEDYKLQVRQLKDAVPFAVVGSATVLDVGGRKVRGRQYPWGVIEVENPQHCDFSKLR-CLLGTHMQDLTEVTQEVHYENYRSDRLARVASPII-TGNGSSDGSCHTTSMSSISLL------------------------------------------------------------------------------------------------------------------------------------------------------------------------------------------------
>A0A7R8ZLB0	351	0.383	4.868E-101	8	434	528	15	410	426
--------RKSVKRGFAFTLMVVGETGLGKSTMVNSLFLTDLYKDR--------------------KASDVRELTKKTVSIERKTVDIEEKGVKLKLTIVDTPGFGDGLNCQENWESIEKYVTDQFEKYLEAESGVNRR-NIQDTRIHCCLYFIPPWGRGLRPLDIEFLKRLGNKVNIIPLIGKSDTLTPSESKTLKENVRKDIIKHGIQIYQFPETDDvmgDDDPSTKQEYEDMKQAVPFAVVGSDTVIELLGKKVRGRRYPWGIVDVENPDHSDFLKLRRLLISTHMQDLKESTHEIHYENYRSKAISSLKD------RRSILPATD--PLASDLLQKKDEeirrmQDMLQQMSDRLRQVSTPSPASSERSLPGSLPAIPEQRTVFGGGVPSTYSHPPQLVRRSYSS-STSSTTTTTTNSKSHLP---------SSALGRP---------------------------------------------------------------------------------------------
>UPI001D056C70	351	0.411	4.868E-101	8	422	528	150	522	532
--------RKSVRKGFNFNVMVVGESGLGKSTLVNTLFNTSLYPPKE-------------------SKGPSLDIMPKTVSISAISADIEENGVRLRLTVVDTPGFGDFVNNDDSWRPIVENIEARFDTYLDAENRVNRM-NIVDNRVHACVYFIQPTGHSLKPLDIEVMRRLHTKVNLIPVIAKSDTLTDDEIVSFKARILTDIHHHKIQIFEGP-RYELDDDETIAENQEIMSKVPFAIVGANsDVTTPEGRKVRGRRYPWGVIEVDNEDHCDFVKLRQMLIRTHMEELKEHTNNALYENYRSDKLTQMG-----VQQDASVFKE-VNP------AVKQEEERTLHEQKLAKMETEMKMVFQQKVAEKESKLKQSEEELYA----------RHREMKEQLERQRGELDEKKMRVESGRPLDEK---------------------------------------------------------------------------------------------------------
>UPI00187DA91F	351	0.373	4.868E-101	8	475	528	132	584	588
--------RKAVKKGFEFTLMVVGESGLGKSTLINSMFLSDIYNQEQY-------------------PGP-SHRIKKTVAVETTKVLLKENGVNLTLTVVDTPGFGDAVDNSNCWVPVIEFVESKYEEYLTAESRVHRK-AITDNRVHTCLYFIAPSGHGLKTLDVEFMQRLCDKVNIIPVIAKADTMTPEEVQLFKKQILNEIAQHKINIYDFP--EPLEDEEEAKVLRQLRSRVPFAIVGANSVIEVDGRRVRGRKYPWGVAEVENLEHCDFIALRNIVIRTHLQDLKDVTNNVHYENYRCRKLAGLGVDgkQSRLSNNLcnqgvmnSFMTVW-NPLA-Q----MEEEKREHELKMKKMEAEMEQVFEMKVKEKKQKLKDSELELTRRHEERKKALESSIRELEDR--KRCFEQERQEWENANGITLDElrrrSLeANSKETGSLTSRGSDESKSRRVFgsllRRHTSFGaTESSRVSSTQSIVP---ASPQE----------------------------------------------------
>UPI000771C48F	351	0.388	4.868E-101	8	415	528	235	615	638
--------RKAVKKGFDFTLMVVGESGLGKSTLINSMFLSDIY--------------------SAEYPGP-SLRVKKTVAVETSKVLLKENGVNLTLTVVDTPGFGDAVDNSNCWVPVIEYIESKYEEFLNAESRVVRR-QIPDSRVHCCLYFVAPSGHGLKPLDVEFMQRLHDKVNIIPVIAKADTMTLDECAHFKKQILNEIAQHKIKIYEFP---EVEEEEESKLHKVLRDRVPFAVVGANTVVEQDGKKVRGRKYPWGVAEVENLEHCDFIALRNMVIRTHLQDLKDVTNNVHYENFRCRTLAGLGVDGKPTRiSNKNPLAQLEEE--------KREHDTKMKKMETEMEQVFEMKVREKKQKLKDSEADLQRRHEQMRRSLEQQVRELEDKRRAFeAEKSTWEQQtghsLEELRRRS----------------------------------------------------------------------------------------------------------------
>A0A6M2DU07	351	0.404	4.868E-101	8	397	528	290	662	699
--------RKAVKKGFEFTLMVVGESGLGKSTLINSMFLSDVY---------SPEHP---------GPS---QRLKKTVAVETSRVLLKENGVNLTLTVVDTPGFGDAVDNSKCWVPIIDFVESRYEEFLNAESRVTRR-SLPDGRVHCCLYFVAPTGHGLKPLDVEFMQRLGDKVNIVPVIAKADTMTPEECAQFKKQILNEIARHKIKIYEFPDCDEregggQEDEAEIKLLKQMRSKVPFAVVGANAII-VDGKEVRGRKYPWGIVEMENMEHCDFIALRNMVIRTHLQDLKDVTNSVHYENYRCRKLAGLGTDGKPSRiSNKNPLAQMEEEKLEHDNKMKKMESEMEQVFEMKVREKRQKLRDSELELTKRHEATKKALEQQARDLEDKRKAFEQEKHQW----------------------------------------------------------------------------------------------------------------------------------
>A0A0L0T592	351	0.638	6.645E-101	0	308	528	0	289	307
MSlPDFRQRRGG-KKAFQFNMIVVGASGLGKSTFVNTLCGQQVIP-------------------RRAVDDPSQCAIEKTIAINPITVEIEEDGMKMQLTVVDTPGFGDNIDNSSNFAEILGYIERQYDDLLAEESKIKRNPKFNDNRIHVLLYFIQPTGHSLREIDIELMKRLSARVNIIPCVAKADSLTPKELADFKKRIMEDIRYYGIQVYDFPFDEEDEDEETVEENMELRSLLPFAVVGSDEEINVNGRLIRARQYPWGVVEVENLKHCDFARLRYVLLSSHLQDLKELTHDVLYEAYRSEKLSKL---------------------------------------------------------------------------------------------------------------------------------------------------------------------------------------------------------------------------
>A0A087T6E6	351	0.494	6.645E-101	8	306	528	27	303	312
--------RKSVKKGFEFTLMVVGESGLGKSTLINSLFLTDLYPER--------HVPDAAEKI------------KQTVKLEASTVEIEERGVKLRLTVVDTPGFGDAIDNSDSFKLIIQYIDDQFERFLRDESGLNRR-NINDSRVHCCFYFISPYGHGLKPLDIEFMRQLHGKVNIVPVIAKADALTKKEVMQLKKRIMHEIDEHGIRIYPLPDCDSDEDEDYKEQVKQLKEAVPFAVSAAIPTIEVKGRKVRGRLYPWGVVEIENPDHCDFIKLRTMLV-THMQDLQEVTQDVHYENYRSERLA-----------------------------------------------------------------------------------------------------------------------------------------------------------------------------------------------------------------------------
>A0A8D3DNP4	351	0.441	6.645E-101	8	308	528	31	310	355
--------RKTVKKGFTFTLMVAGESGLGKSTLINSLFLTDLYKDR--------KVPNAEERI------------SQTVDIVKHGVSIEEKGIKLRLTIIDTPGLGDAVDNAGSWRQIEDYIDQQFEQYFRDESGLNRR-NIQDNRVHCCLYFISPFGHGLRPLDVECMKAVHEKVNLVPVLAKADGLTQAEVCRKKMKIREEIKRFGINIYQFPECDSDEDEDFKTHDQMLKDSIPFAVIGSNVQVESNGRKFRGRAYPWGVVEVENPAHSDFLLLRNMLVRTHMQDLKDVTRETHYENFRAHCIQNM---------------------------------------------------------------------------------------------------------------------------------------------------------------------------------------------------------------------------
>A0A812AZA9	351	0.464	6.645E-101	8	306	528	73	350	362
--------RKAVKRGFDFTLMVLGETGLGKSTLINCLFLTELYKDR---QINNVED-----------------RIHKTTQIEKKQLEIEERGVRLRLTIVDTPGFNDSVNGEETHKPIIDYINSQFDQYFQDECGLNRK-NIQDNRVHCCLYFISPFGHGLKPVDIDIMKKIHHKVNIVPLLAKADILTPSEVKQRKKKILDEIQKHEIQIYEFPECDSDEDEDFKKQDQELKKSVPFAVVGCNSVVEVNGKRLRGRVYPWGIVEVDNPNHCDFIRLRQMLISTHMQDLKDVTADVHYENYRADYLA-----------------------------------------------------------------------------------------------------------------------------------------------------------------------------------------------------------------------------
>UPI001C4C6EF5	351	0.422	6.645E-101	8	333	528	16	314	363
--------RKSVKKGFDFTLMVAGESGLGKSTLVNSLFLTDLYKDR---VLQDAQD-----------------RIPQTLEIVKHAIETEERGVKVKLTVIDTPGFGDAVDNTECWKPIVHYIDCQFEQYFRDESGLDRK-NIQDGRVHCCLYFLSPFGHGLRPLDISFLRAIHDKVNIVPVIAKADCLTPTEVQCKKEKIRHELQENGINIYEFPECDSDEDEEFKAQDAEMKRSIPFAVIGSTQVVrELKDKVFRGRQYPWGTVEMENSAHCDFLKLREMLIQTHMQDLKDVTHEVHYENYRAQCIQSL----TRTG--ARDRSSRAK-LSRQS--------------------------------------------------------------------------------------------------------------------------------------------------------------------------------------------------
>A0A1S3K2P4	351	0.460	6.645E-101	8	307	528	21	299	363
--------RKAVKKGFNFTLMVVGESGLGKSTLINSLFLTDIYKDR---QIPSVED-----------------RMTKTVEIEKRQIDIEERGVRLRLTVVDTPGYSDALNTQDCCKAVENFVDEQFAQYFKDESGVNRR-NIQDSRVHCCLYFISPCGHGLKQVDVEFMKQLHEKVNIVPIIAKADTLTAAEVCKLKNRVLQEIDEHGIKIYEFPDCDSDEDEDFKQQDKELKLAIPFSVIGSNTVLEVNGKKIRGRLYPWGIVEVDNPKHCDFLKLRQMLISTHMQDLKDVTQDVHYENYRAQHISE----------------------------------------------------------------------------------------------------------------------------------------------------------------------------------------------------------------------------
>UPI00074FCBA4	351	0.415	6.645E-101	8	333	528	16	314	364
--------RKSVKKGFDFTLMVAGESGLGKSTLINSLFLTNLYKDRTL-------------------PDAE-ARIPQTLEIVKHAVDIEEKGVKVKLTVIDTPGLGDAVNNEECWKPIAQYIDCQFEQYFRDESGLDRK-NIQDGRVHCCLYVLSPFGHGLRPLDVAFLRAIHDKVNIVPVIGKADCLTLTEVQQKKKKIRQELEENGITIYEFPECDSDEDEEFKAQDAEMKCSIPFAVIGSSQVVrELKDKVFRGRQYPWGTVEVENSAHCDFLKLRNMLIQTHMQDLKDVTHEVHYENYRAQCIQSL---TRPGARDRSSRAK----LSRQS--------------------------------------------------------------------------------------------------------------------------------------------------------------------------------------------------
>A0A1W7R9I2	351	0.441	6.645E-101	8	308	528	17	296	373
--------RKSVKKGFDFTLIVVGESGLGKSTLINSLFLTDIYKDR--------VVPNVEE------------RVDKTVDISKTTIEIEEKGVRLRLTVVDTPGFGDSVNCEDNYKAIEKYIDEQFNQFFKDESGLNRK-NIVDNRVHCCLYFIPPFGHGLRPIDVEFMKRLHQKVNIVPIVAKADALTATEIRRLKDRILRELDEHQVKIYQLPECDSDEDEEFKQQDRELKESIPFAVIGSNIVVEANGKRTRGRLYPWGIVEVENPKHSDFLKLKTFLISTHMQDLKDVTRDVHYESYRAQYITKI---------------------------------------------------------------------------------------------------------------------------------------------------------------------------------------------------------------------------
>A0A7R8YYN0	351	0.450	6.645E-101	8	321	528	26	330	376
--------RKSVKRGFDFTLMVVGESGLGKSTLINSLFLGDLYKNR---FIPNVED-----------------RIEKTTRIEKKTMDIEEKGVRLRLTVVDTPGFGDAINCEDSWRVCTAYIDEQFRQYFTDESGLNRR-NIQDNRVHCCLYFVPPYGHSIRQMDIDLMRRLHRKVNIVLVIGKADCLTQTEIKKLKARILQDLEDNHIQLYQFPDCDSDEDEEFKQQDRELKASIPFAVVGSNVILDIAGKKVRGRQYPWGVVDVENPLHSDFIKLRTMLISTHMQDLKDTTQDVHYENFRAQCISqisqhalrergKLKRDSMgSNGFDSSI--------------------------------------------------------------------------------------------------------------------------------------------------------------------------------------------------------------
>UPI001E8EC575	351	0.424	6.645E-101	8	416	528	33	412	419
--------RRSVRRGFQFTAMVVGESGLGKSTLINTLFENKLFD---LEQRSR-----------NAAPPPGTER-GRTVGIESLSSDIEENGVKLRLTVVDTPGYGDFINNDDSWKPIVDNIEARFDAYLEQENRVNRA-KLIDNRIHACIYFIQPTGHSLKPLDIEFMRRLHTKVNLIPVIAKADTLTDDEVTAFKRRILDDIHHHQIQIFQPPV-YENEDEETIAENEEILSKVPFAIVGSDTVVsTADGRHVRGRAYPWGTIEVDNEGHCDFVKLRQMLIHTHMEELREHTNDVLYEGYRSEKLIAMG-----VNQDSSVFKEI-NPAAKQ----AEERKLHEAKLSKMEAEMKMVFQQKVQEKESKLKISEEELYARHKEMKDALDKQRMELEDK---KRRIESGRPPTPDKSG---------------------------------------------------------------------------------------------------------------
>A0A1Y2G233	351	0.468	6.645E-101	8	336	528	37	345	421
--------RKSVRKGFHFTTMVVGESGLGKSTLINTLFNTSLYAKKSV-------------------PAPHQER-PSTVAIESITADIEENGVRLRLTVVDTPGYGDFINNDDGWKPILDNIEARFDAYLEQENRVNRT-KMVDNRIHACLYFIEPTGHSLKPVDVEFMRRLHTKVNLIPVIAKADTMTDDEVLQFKARILSDIAHHRIEIYQAP-RYDQEDEETIAENEEIIRKIPFAIVGSDSVVaTPDGRQVRGRAYPWGTIEVDNEDHCDFVKLRQMLIRTHMEELKEHTNGSLYEKYRSEKLLGMGVTqDHTVFKEVNPAAKMAEERALHESKL-----------------------------------------------------------------------------------------------------------------------------------------------------------------------------------------------
>A0A316U219	351	0.485	6.645E-101	3	336	528	32	343	425
---QYH--RRSVKKGFQFTAMVVGESGLGKSTLINTLFNHRMYPKKEV-------------------PAPEEER-PQTVAIESMSADIEENGVRLRLTVVDTPGYGDFINNFQSWQPIVENIEARFDAYLEQENRVNRA-RLTDNRVHACIYFIQPTGHALRQIDIEFMRRLHQKVNLIPVIAKSDTMTDEEIALFKQRILSDIAHHQIEIFRAPV-YDNEDEETLAENEEIAQKIPFAIIGADTEIdTPDGRRVRGRAYPWGLVEVDNEDHCDFVKLRQMLIRSHMEELREHTHNVLYEKYRSDKLTAMGVTqDYSVFKEVNPAAKMAEERALHDAKL-----------------------------------------------------------------------------------------------------------------------------------------------------------------------------------------------
>UPI000F4FA7E3	351	0.461	6.645E-101	8	308	528	144	423	485
--------RKSVKKGFAFTLMVAGESGLGKSTLVNSLFLTDVY--KDRTLLNAEE------------------RISKTVEITKHTIGIEEKGVKLKLTIVDTPGFGDAVNNTESWKPVLDFVDHQFEKYFRDESGLNRR-NIQDNRVHCCLYFISPYGHGLRPVDVEFMRALHEKVNLVPVLGKADCLTPLELSQKKTKIREEIQRFGINIYQFPECDSDTDDDVRIQDEDLKDSIPFAVVGSNIVVEIKGRRVRGRVYPWGVVEVENPANSDFLKLRNMLVRTHMQDLKDVTQETHYENYRSECIRNM---------------------------------------------------------------------------------------------------------------------------------------------------------------------------------------------------------------------------
>UPI0018CF932F	351	0.451	6.645E-101	8	340	528	108	424	514
--------RKAVKRGFEFSLMVVGASGLGKSTLINSMFLSDIYNNEQY-------------------PGPSLRK-KKTVAVEATKVLLKENGVNLTLTVVDTPGFGDAVDNTDCWVPILEYVDNKYEEYLTAESRVHRT-QIPDNRVHCCLYFIAPSGHGLRPLDIACMQSLSDKVNLVPVIGKADTLTPDEVHLFKKQILNEIAQHKIKIYDFP-STIEDAAEEIKTTQTLRNRVPFAVVGANTIIEVDGKKVRGRRYPWGLVEVENLTHCDFIALRNMVIRTHLQDLKDVTNNVHYENYRCRKLSELGlvDGKARLSNKNPLTQMEEEkrehELKMKKMEAEMEQ-------------------------------------------------------------------------------------------------------------------------------------------------------------------------------------------
>UPI0006C9C13D	351	0.393	6.645E-101	8	415	528	302	682	705
--------RKAVKKGFDFTLMVVGESGLGKSTMINSLFLTDIY--------------------SAEQPGP-SLRMKKTVAVETSKVVLKENGVNLTLTIVDTPGFGDAVNNSNCWQPVIEYIESKYEEFLNAESRVVRR-AISDNRVHCCLYFVAPSGHGLKPLDVEFMQRLHDKVNIIPVIAKADTMTPDECVYFKKQILNEIAQHKIKIYEFP---DAEDEEENKLHKPLRDRVPFAIVGANTVIEYDGKKVRGRKYPWGVVEVENLEHNDFIALRNMIIRTHLQDLKDVTNNVHYENFRCRTLAGLSVDGKPTRvSNKNPLAQLEEE--------KREHENKMKKMEAEMEQVFEMKVREKKQKLKELETDLQKRHDQMRRSLEQQSKEVDEKRRAFeSERSAWEQQagvsIEDLRRKS----------------------------------------------------------------------------------------------------------------
>A0A8C9XKP8	350	0.426	9.070E-101	1	309	528	9	315	340
-SPEYVGfatlpnqvHRKTVKKGFTFTIMVAGVSGLGKSTLINTLFLTDLYKDR--------KVPNAQVTLHLYV---SAEQINQTVNIVKHTISIEEKGIKLRLTIIDTPGFGDAVDNTESWKPIEDYIDQQFEQYFRDESGLNRR-NIQDNRVHCCLYFISPFGHGLRPLDVACMKALQEKVNIVPVVAKADSLTQAEVYRKKMKIREEIKQYGINIYQFPECDSDEDEDFKNQDQILKDSIPFAVIGSNVQVESEGHKFRGRVYPWGLVEVENPAHSDFLLLRNMLMRTHMQDLKDVTGETHYENYRAQfrRKSKVG--------------------------------------------------------------------------------------------------------------------------------------------------------------------------------------------------------------------------
>A0A182H3Q1	350	0.448	9.070E-101	8	308	528	18	297	352
--------RKSVKRGFEFTLMVCGESGLGKSTLINSLFLTDLYQNR---------------TVSQVE-----ERTEKTTKIDKKTLDIEEKGVKLRLTIVDTPGFGDSINCEDSWRVCTQYIDEQFRQYFTDESGLNRR-NIQDNRVHCLLYFVPPWGHGLRQMDIDLMRRMHKKVNIVIVIGKADTLTTTEVQRLKTRVLEDIESNGLQIYQFPECDSDEDEEFKQQDRELKASIPFAVVGSNVVLEVAGKKIRGRQYPWGVVDAENPQHSDLIKLRTMLISTHMQDLKDTTRDVHYENFRAQCISQI---------------------------------------------------------------------------------------------------------------------------------------------------------------------------------------------------------------------------
>A0A2M4BST8	350	0.461	9.070E-101	8	308	528	12	291	353
--------RKSVKRGFEFTLMVCGEMGLGKSTLINTLFLTDLYKHRTVL--------------------PVEERIEKTTRIEKKTIDIEEKGIKLRLTIVDTPGFGDSVNCEDSWRVCTQYIDEQFRQYFTDESGLNRR-NIQDNRVHCLLYFVPPYGHGLRQLDIELLRRLHKKVNIILVIAKADTLTTSEVKELKARIMVDIEQNGIQTYRFPDCDSDEDEEFKQQDRDLKKSLPFAVVGSNMVLEVAGHKIRGRQYPWGVVDVENPNHSDVIKLRTMLISTHMQDLKDTTRDVHYENYRAQCISQI---------------------------------------------------------------------------------------------------------------------------------------------------------------------------------------------------------------------------
>UPI000C6CFD87	350	0.501	9.070E-101	8	306	528	27	303	360
--------RKSVKRGFEFTLIVVGESGLGKSTLINSLFLTDLYPDR--------NIPDAAEKI------------QQTVKLNASTVEIEERGVKLRLTVVDTPGYGDAIDNTDCFKSIIQYIDEQFERFLRDESGLNRR-NITDNRVHCCFYFISPFGHGLKPLDIEFMKQLHNKVNIVPVIAKADALTKKELIVLKKRVMQEIEDNGIRLYPLPDCDSDEDEDYKEQVRELKEAVPFAISSALQTIDVKNRKVRGRLYPWGVVEVENPEHCDFSKLRTMLI-THMQDLQEVTQEVHYENYRSERLA-----------------------------------------------------------------------------------------------------------------------------------------------------------------------------------------------------------------------------
>A0A8H6SV08	350	0.653	9.070E-101	7	340	528	4	316	368
-------RRRGNKvKGVGFTLMVVGASGNGRTTFVNTLCESEVLAHKE-------------------QPSPEDAHAEENVRIKSHGVELEEEGVRIALTIVDTPGFGDNIDNEFAFQEIVNYLERQYDDILAEQSRIKRNPRFKDNRVHACLYFVSPTGHaplSLREMDIELMRRLSPRVNVIPVIGRADSLTASELRAFKKRVMEDIDHYDIPIYNFPYDVEEDDEDTISENVELRALLPFAIIGSEEEIDIQGEPVRARIYPWGVAEVDNPEHSDFGRLRGAILSSHLNDLKMLTEDVLYETYRTEKLSRSVHSDVR---DSQIL---PEELANQSVRLKEEQ-------------------------------------------------------------------------------------------------------------------------------------------------------------------------------------------
>A0A0K2T7E2	350	0.471	9.070E-101	8	306	528	25	301	375
--------RKSVKKGFEFTLMVVGESGLGKSTLINSLFLTELYPDRAI--------PSAGEKV------------KRTVKLDASTVEIEERGVKLRLTVVDTPGFGDAIDNTDSFHQIIRYIDDQFERYLQDENGLNRK-NIIDNRVHCCFYFINPYGHGLKPLDIDVMKQLSNKVSIVPVIAKSDCLTKKEISALKQKVLQEIQENDIKIYSLPECDSDEDEDYKAQVQGLRDSIPFAVVGANTLVQICDKKVRGRQYPWGVVEVENPEHCDFIKLRSMLI-THMQDLQEVTNDVHYENYRSQKLS-----------------------------------------------------------------------------------------------------------------------------------------------------------------------------------------------------------------------------
>A0A505I403	350	0.615	9.070E-101	7	340	528	9	330	386
-------RKKNVKKGIQFCLMVCGASGTGRTTFVNTLCGKKVLEGKD-------CD------------DPANAHIEEGVRIKPVTVELEldDEGTRISLTIVDTPGtlnlaaF-PTpptnTDRPNSFGEIVGYLERQYDDILAEESRIKRNPRFRDNRVHVLLYFITPTGHGLRELDIELMKRLSPRVNVIPVIGKADSLTPAELAESKKLIMEDIEHYRIPVYNFPYDIEEDDEDTVEENAELRGLMPFAIVGSEDFVEIDGKKVRARQYPWGVVDVENPRHSDFLAIRSALLHSHLADLKEITHDFLYENYRTEKLSKSVDGATPT-QDSSMNPED---LASQSVRLKEEQ-------------------------------------------------------------------------------------------------------------------------------------------------------------------------------------------
>A0A8B8EIR1	350	0.433	9.070E-101	8	315	528	69	357	411
--------RKAVKRGFEFSFMVVGETGLGKSTLINSLFLTDLYKDRKF-------------------PTHILDNAEQTTDIERKQLEIEEKGVKVRLSVVDTPGFSEALNGDESWKPIIDYVDRQFEQYYQAESGVNRK-NIQDSRVHCCLYFISPYGHGLKPIDIFMMKKLHHKVNIIPLIAKSDTLTPKEKARLKSKILDQIEENQLDIYKFPECDSDEDEEFKEQDKELKAAIPFAVVGSNTVVEVAGKKVRGRMYQWGIVEVENPAHCDFVKLRQMLISTHMQDLKDITSDIHYENYRAEHLeAQMKHSTRER--------------------------------------------------------------------------------------------------------------------------------------------------------------------------------------------------------------------
>A0A6I9PAZ6	350	0.453	9.070E-101	7	308	528	124	404	411
-------QRKTVKKGFTFTLMVAGESGLGKSTLINSLFLTDLYKDR--------KVPNAEERI------------NQTVGILTHTVSIEEKGIKLRLTVIDTPGFGDSINETGSWKPLEDYIDKQFEQYFRDESGLNRR-NIQDNRVHCCLYFISPYGHGLRPLDVACMKALHNKVNIVPVVAKADSLTEAEVQRKKMKIREQIEHFGINIYQFPECDSDEDEDLKKQDQLLKDSIPFAVIGSNVQVESDGHKVRGRVYPWGVVEVENPAHSDFLLLRNMLVKTHMQDLKDQTGETHYENFRAQCISNM---------------------------------------------------------------------------------------------------------------------------------------------------------------------------------------------------------------------------
>A0A1B6EPV8	350	0.445	1.238E-100	8	326	528	2	298	307
--------RKSVKKGFEFTLMVVGESGLGKSTLVNSLFLTDLYPERKV-------------------PDA-TQKSTQTVELEASTVEIEERGVKLRLTVVDTPGFGDAIDNRNSFGAILSYIDEQFERFLKDESGLNRR-HIVDNRIHCCFYFISPFGHGLKPLDVEFMKQLHNKVNIVPVVAKADVLTKKEMRELKRRILDEIQIHQIRIYPLPECDSDEDDDYKEQVRQLKNAIPFAVCGSNTVLEVNKKRVRGRVYPWGVVDVENGDHCDFIKLRTMLI-THMQDLQEVTQDVHYENYRSERLAKQKRASAVLSDNSASLSSAA---------------------------------------------------------------------------------------------------------------------------------------------------------------------------------------------------------
>A0A507C5P0	350	0.681	1.238E-100	7	312	528	24	312	314
-------RKKTAKKGKSFTTMLVGSSGLGKSTFVNTLCESAVFPKSDHG-------------------SPEKAALEKTVAITPVTIEMEEDGVKLSLTIVDTPGFGDNINNENSFIDILTYIEKQYDNILAEESRIKRNPKFQDNRVHALLYFIAPTGHALREIDIEFMRRLGPRVNIIPVIAKSDSLLRPELEGFKKRIMEDIAVHRIPIYNFPYDENEDDDETVEENTELRSLLPFAVVGSEDEVVVNSRRVRCRQYPWGVVEVDNSRHCDFSKLRYMLLSSHLEDLKEITHDVLYEQYRTEKLSRDGgaEPD-----------------------------------------------------------------------------------------------------------------------------------------------------------------------------------------------------------------------
>A0A166LLP6	350	0.685	1.238E-100	20	340	528	0	295	347
--------------------MVVGASGTGRTTFVNTLCESEVLAH-------------------KVSDNPDMAHIEDGIKIKPVNVELEEDGVRIALTIVDTPGFGDNIDNEFAFQEIVGHLERQYDDILAEESRIKRNPRFRDNRVHALLYFIPPTGHSLREMDIELMRRLSPRVNVIPVIGKADSLTPAELKGFKKRIMEDIEHYDIPVYNFPYDVEEDDEETIQDNSELRALLPFAIVGSEEEIEVDGEPVRARIYPWGIVEVDNPKHSDFSRLRSALLNSHLADLKSLTHDVLYETYRTEKLSRTVHT---ETHDSSIL---PEELASQSVRLKEEQ-------------------------------------------------------------------------------------------------------------------------------------------------------------------------------------------
>A0A1W4X3P3	350	0.465	1.238E-100	8	308	528	21	300	368
--------RKSVKKGFEFTLMVVGESGLGKSTLINSLFLEDLYKN-------------------RVVPD-VNEKLQKTTTIDKKTMEIEEKGVKVRLTVVDTPGFGEAINCEDSWKVCVNYIDEQFRQYFTDESGLNRR-NIQDNRVHCCLYFVPPWGHSLRQMDLDLMKRLHRKVNLVVVIAKADCLTSLEVATLKKNILNDIKENGIQMYEFPECDSDEDEEFKQQDRELKASIPFAVVGSNSILEVAGRKIRGRQYPWGVVDVENPKHSDFLKLRTMLISTHMQDLKDVTEDVHYENFRAQCISQI---------------------------------------------------------------------------------------------------------------------------------------------------------------------------------------------------------------------------
>A0A1Y2FM33	350	0.617	1.238E-100	8	339	528	8	314	379
--------RKNVKKGVSFTLMVVGASGTGRTTFVNTLCNKPVLD---HQFCDNPED----------------AHLEPTIQIKSQQVELDEEGARIGLTIVDTPGFGDAIDNEPSFAEIVQFLEKQYDDILAEESRIKRRPGLRDSRVHACLYFIHPTGHGLRELDIECMKRLSPRVNVIPVIGKADSLTPAELAESKKLIMEDIDHYKIPIYNFPYDIEEDDEDTVEENAELRGLLPFAIVGSEDVVEVDGKRIRARVYPWGYINVDDPRHSDFQSLRSALLQTHLSDLKEITQDFLYENYRTESLSRGVSGQ--NGQDS----VAPEEMASQAVRIKEE--------------------------------------------------------------------------------------------------------------------------------------------------------------------------------------------
>A0A6H0XYZ6	350	0.617	1.238E-100	7	340	528	11	324	392
-------RKKNVKKGIQFCLMVCGASGTGRTTFVNTLCGGSVLQGKN-------------------RDDPTVAHLEEGVTIKPVTVELEldEEGTRVSLTIVDTPGFGDQVDNESAFGEISNYVERQYDDMLAEESRIKRNPRFRDNRVHVLLYFVQPTGHGLRELDIELMRRLSPRVNVIPVIGKADSLTPLELAESKKLIMEDIEHYRIPVYNFPYDIEEDDEDTVEENAELRGLMPFAIVGSEDTVEFEGRRIRARQYPWGVVEVDNPRHSDFLAIRSALLHSHLADLKEITHDFLYENYRTEKLSKaVGESAAGETNDS----LDPQSLAGQSIRLKEEQ-------------------------------------------------------------------------------------------------------------------------------------------------------------------------------------------
>UPI0011837231	350	0.455	1.238E-100	8	308	528	51	330	396
--------RKSVKRGFDFTLMVVGESGLGKSTLINSLFLGDLYKNR---------------KISDVQ-----DRVEKTTTIEKKTMEIEERGVKLRLTIVDTPGFGDAINCEDSWRVCSAYIDEQFRQYFTDESGLNRR-HMQDNRVHCCLYFVPPWAHSLRQVDLEMMKRLHRKVNIVVVIAKADSLTAAEVKRLKMRILNDLDEHQIQVYQFPECDSDEDDDFKQQDRELKEAAPFAVVASDTVLEVGGKRVRGRQYPWGIVDVENPRHSDFTKLRTMLISTHMQDLKDVTQDVHYENFRAQCISQI---------------------------------------------------------------------------------------------------------------------------------------------------------------------------------------------------------------------------
>A0A1Y1X452	350	0.472	1.238E-100	8	337	528	31	335	408
--------RKSIKKGFQFTLMVVGESGLGKSTLINTLFNTSVYPNKEHLEAEEP---------------------PKTIKIETITTNLEENGIKLKLNVIDTPGFGDFVNNETSWKPILEEIETRFDLYLEQENKVNRK-KIVDERVHACLYFIAPTGHSLKPLDIEFMKRLHHRVNLIPVIAKSDLLTEEEVAGFKARIMEDISYNKIQIYR-PPIYENDDPETLQENKEIVLRMPFAVVGCDKEIEMKKKKVRGRQYPWGIIDVDNEDHCDFIKLRQMLIRTHMEELREYTNEVLYENYRSNKLIASGneFGDGGN----PLARFEEEKRAHEAKMTK----------------------------------------------------------------------------------------------------------------------------------------------------------------------------------------------
>A0A5C5G4A8	350	0.473	1.238E-100	3	336	528	32	343	421
---QYH--RRSVRKGFHFTAMVVGESGLGKSTLVNTLFNTSLYAKKDVPL---PEHDR-----------------PQTVAIESITADIEENGVRLRLTVVDTPGYGDFINNDQGWKPILDNIEARFDAFLEQENRVNRQ-KTIDNRIHACLYFVEPTGHSLKPVDIEFMRRLHQRVNLIPVIAKADTLTDDEVAQFKARILSDLAHHRIDIYQAP-QYDLEDEETIAENEEIVRKIPFAVVGSDTVVaTSDGRQARGRAYPWGTVEVDNEDHCDFVKLRQMLVRTHMEELKEHTADVLYEKYRQEKLLAMGVAqDHSVFKEVNPAAKMAEERALHESKL-----------------------------------------------------------------------------------------------------------------------------------------------------------------------------------------------
>A0A3Q2DTI6	350	0.421	1.238E-100	8	308	528	129	408	477
--------RKTVKKGFTFTLMVAGETGLGKSTLINSLFLTDLYRDR--------KVPNAEERI------------SQTVDIVKHTIGIEEKGIKLRLSIIDTPGFGDAVNNTESWKHVEDYVDQQFEQYFRDESGLNRK-NIQDNRVHCLLYFISPFGHGLRPIDVECMKAMHEKVNIIPLLAKADSLTQAEVNRKKLKIKEEIKQFGINIYQFPDCDSDEDEDFKRQEQILKDSIPFAVIGSNIQVESKGRKFRGRSYPWGIVEVENPDHSDFLLLRNMLVRTHMQDLKDVTREIHYENYRAQCIESM---------------------------------------------------------------------------------------------------------------------------------------------------------------------------------------------------------------------------
>A0A507FGL4	349	0.645	1.690E-100	5	312	528	11	301	307
-----GARRKATKKGLIFTVMIVGASGCGKSTFINTLC----------------ENPVI---LRKDHADAEKAAQLKTVGLAPTTVELDEDGLKLSLTVVDTPGFGDNINNEPAFEDILGYIEHQYEEILAQESRIKRNPRFQDNRVHVLLYFIQPSGHSLREMDIEFMRLLGARVNVIPVIGKADSMTPQELNAFKKRIMEDISHYKIPIYDFPYDEEEDDEETIEENNELRGLLPFSVIGSEDEVVINGRRVRCRQYPWGVVEVDNSKHCDFSKLRYMLLSSHLHDLKDITHDVLYETWRTEKLSKEGhqDDD-----------------------------------------------------------------------------------------------------------------------------------------------------------------------------------------------------------------------
>A0A6P7FJB8	349	0.493	1.690E-100	8	309	528	28	307	356
--------RKSVKKGFEFTLMVVGESGLGKSTLVTSLFLTDLYPE-------------------RLIPDA-VEKMKQTVRLEPSTVEIEERGVKLRLTVVDTPGYGDAIDNRDSFDEIIGYINQQFERFLKDESGLNRK-NIMDNRVHCCFYFISPFGHGLKPLDIEFMKKLHNKVNIVPVIAKADVLTKKEMQKLKKTVLDEIAQNGIRIYSLPECDSDEDEEYKEQVRQLKQAVPFAVCGANTELEVRGRKVKGRLYPWGVVEVENPEHCDFIKLRTMLI-THMQDLQEITQQVHYENYRSERLAKEG--------------------------------------------------------------------------------------------------------------------------------------------------------------------------------------------------------------------------
>A0A8B7DKU0	349	0.398	1.690E-100	8	419	528	29	404	422
--------RKSVKKGFQFTLMVVGESGLGKSTLINSLFLTDIY------CPSQYEDAA-----SKF---------GKTMAVNASTFELREGGVRLQLTVVDTPGFGDNIDNTDCWNSVIQYIENKFEDYLNAESRVNRI-TVQDTRVHCCLYFIAPTGHGLKPLDIEFMKKLHNKVNIVPVIAKADTLTADECQRFKQQILKEIDAHHINVYRFPALSDDESESDLALLRRL----PFAVVGSNTVLEVGGKKIRGRMYPWGIVEVENIEHCDFIALRNLLIRTHMQDLIDVTNDIHYENFRSERLSVLTGGGNSIT-SAALNINPMEQIERE----REEQEKKLKKMEQEMEQVFEMKVKEKKKKLKDNEIEFNRKFEVTMETLELNRNELIKR------RSNLEKEREQFEAQYQLDL------------------------------------------------------------------------------------------------------------
>UPI00106B692F	349	0.453	1.690E-100	8	329	528	21	318	427
--------RKSVKKGFEFTLMVVGESGLGKSTLLNSLFLTDLYTSATF--------PTTEEKL------------SKTIEVQASTVTLKEGGVTLRLTCVDTPGFGDAVDNTDCWSPINSYIESKFEEYLNEESRVNRS-AIVDNRVHCCLYFIAPNGHCLKPLDIEFMRRLHDKVNIVPVIAKADSLTAEECQNFKKQILNEIGANKIGIYQFP-DLGVDDEDF--KDVSMTDRIPFAVVGSNTVVEVGGKKLRARVYPWGVAEVENSEHCDFVALRNMLIRTHMQDLKDVTNDVHYENFRCKRLATVTVGSPTVTSNKSLGLSPLEQL------------------------------------------------------------------------------------------------------------------------------------------------------------------------------------------------------
>M7P3F2	349	0.433	1.690E-100	8	416	528	67	444	449
--------RKSIKKGFILNLMVVGESGLGKSTLVNTLFNCSLYPPRNI--------------------KPLTKDLEKTIEIKSITSEIEENGVKLKLTVVDTPGFGDFVNNNDSWQPILENIEQRFDAYLEAENRVSRA-NIIDNRIHACIFFIDPTGHSLKPLEIEFMRRLHQRVNLIPVIAKSDTLTEQEVLSFKKRILSDIAFHEIEIFR-PPNYEYDDEETLNENNEIASKIPFAIVGSNYEVtTSSGHTVRGRKYPWGVIEVENENHCDFIKLRQMLIRTHMEDLKEYTNDVLYENYRTDKLLQMG-----VAQDSSVFKE-VNPSIRQ-----EEERQLHEAKLLKMEAEMKLVFQQKVQEKENKLKQSEEELYARHREMRDALQQQRAELEEKKSRLESgRFTEEKGKRKGF---------------------------------------------------------------------------------------------------------------
>A0A2D0SZR7	349	0.483	1.690E-100	8	308	528	144	424	486
--------RKSVKKGFAFTLLVAGESGLGKSTLINSLFLTDVY--KDRTLLNAEE------------------RITKTLEITKHSISIEEKGVKLKLTVVDTPGFGDAVNNTESWKPVVDFVDHQFEQYFRDESGLNRK-NIQDNRVHCCLYFISPYGHGLRPVDVEFMRALHEKVNIVPVLGKADCLTSLEVSRKKKKIREEIERFGINIYQFPeCDSDEDDDEVKIRDQDLEDSIPFAVVGSNVLVEIKGRTVRGRAYPWGVVEVENPAHSDFLKLRNMLVRTHMQDLKDVTQETHYENYRSECIRNM---------------------------------------------------------------------------------------------------------------------------------------------------------------------------------------------------------------------------
>A0A0J9X5K2	349	0.585	1.690E-100	7	340	528	9	347	488
-------RKKNVKKGVQFTMMVCGTSGTGRTTFVNTLCGQNVLahessPagQAIVHSRRSSNASSTVESLAGFEKpvfDPAKSHVEPGINIIPVNVEIDEdDGTRISLTVVDTPGFGDNIDNEKCFKEIVGYLECQYDEILAEESRIRRNPRFKDNRVHVLLYFIEPTGHGLRELDVELMKRLSLRVNIIPVIGRADSMTPAELAATKKMTMEDIEHYNIPIYNFPYDAEEDDSETIDENSLLKSMLPFAIVTSNEIAEVNGRKFRARRYPWGLVDIENPDHSDFVALRSAILGSHMADLKDLTHDFLYETYRTEKLSK----NIPDPRESALL--NPEDLANQSYLLKEEQ-------------------------------------------------------------------------------------------------------------------------------------------------------------------------------------------
>UPI0006B0934F	349	0.463	1.690E-100	8	309	528	98	373	500
--------RKAVKRGFDFTILVVGESGLGKSTLINSLFFTDIY--------------------SNEYPGP-SQRIKKTVQVETSKVILRENGVNLTLTIVDTPGFGDAVDNSVCWQPVLNYVESKYEDYLHAESRVHRT-TIVDTRVHCCLYFISP-GHGLKPLDLEFMKKLHDKVNLIPLVAKADTMTPEECNQFKKTVLNEITQSKIRIYEFP---DCDDEEENKHQKRIKERIPFAVVGSNVIVEANGKRVRGRKYPWGVVEVENMEHCDFVALRNIMIRTHLQDLKDVTNNIHYENYRCLKLGAVG--------------------------------------------------------------------------------------------------------------------------------------------------------------------------------------------------------------------------
>A0A6J2QXX1	349	0.410	1.690E-100	7	330	528	168	477	512
-------QRKTMKKGFTFTLMVAGESGLGKSTLINSLFLTDLYKDR--------KVPNAQERI------------NQTVDIVKHAISIEEKGIKLRLTIIDTPGFGDAINETESWKPLKDYIDQQFEQYFRDESGLNRR-NIQDNRVHCCLYFVSPFGHGLRPLDVACMKALHDKVNLVPVVAKADSLTEAEVHRKKMKIREEIEQFGINIYQFPECDSDEDEDLKKQDQILKDSIPFAVIGSNVQVESDGHKFRGRAYPWGVVEVENPTHSDFLLLRNMLVRTHMQDLKDVTGETHYENYRAQCiqsMTRMVVEERQRSvHDKHRERSEADfplPLA-----------------------------------------------------------------------------------------------------------------------------------------------------------------------------------------------------
>UPI001401E10E	349	0.452	2.306E-100	8	314	528	18	303	365
--------RKSVKKGFDFTLMVAGESGLGKSTLIDSLFVTDLYKER--------CIPDAVERIV------------KTMTITKHAVDIEERGVRVKLTIVDTPGFGDAVDNSDCWQPIVAYIDEQFERYFQDECGLNRK-NIQDHRVHCLLYFLSPLGHGVRPLDLEFLRAVHEKVNVIPVIAKADMLTPPEVERAKQKIREEIKEQGIQVYQFPECDSDEEEEFKQQYQELTDCTPFAVVGSSTLIESQGRRVRGRLYPWGVVEVENPRHCDFSKLRTVLIQSHLPDLKEVTQDVHYENFRARCLRTLGRGGGR---------------------------------------------------------------------------------------------------------------------------------------------------------------------------------------------------------------------
>UPI000E6E5B8F	349	0.461	2.306E-100	8	308	528	19	298	370
--------RKSVKRGFDFTLMVVGESGLGKSTMINSLFLGDMYRNRHI-----PEV---------------ADRIEKTTCIEKKTMDIEEKGVRLRLTVVDTPGFGDAVNCEDSWRVCTAYIDEQFRQYFTDESGLNRK-NIQDNRVHCCLYFVPPYGHSLRQMDLELMRRLHRKVNIVIVIGKADTLTATEVKRLKANILKDLEENQIQMYQFPECDSDEDEEFKQQDRELKASAPFAVVGSNTVFEIQGRKVRGRHYPWGVVDIENPNHSDFVKLRTMLISTHMQDLKDVTQDVHYENFRAQCISQI---------------------------------------------------------------------------------------------------------------------------------------------------------------------------------------------------------------------------
>A0A1Q3E0W7	349	0.604	2.306E-100	0	340	528	0	318	382
MSPNITKRRRSKAKGVGFTVMVVGASGTGRTTFVNTLCESEVLPHKD-------CD------------NPETAALETSLAIKPVNVDIEEDGLRINLTIVDTPGFGDNVNNDLAFQEIVNYLERQYDDILAEQSRIKRNPRFRDNRVHCLLYFIPPTGHYLREIDVELMQKLSHRVNVIPVIGRSDSLTLSELKAFKKRVMEDISHFDIPVYNFPYDVEEDDEDTIQENQELRSLLPFAIMGSEEEVEIDGEYVRARVYPWGVAIVDDPEHSDFSRLRGAILGTHLQDLKSLTEDVLYETYRTEKLSR-TTGSYMEARESTMLP--AEDLANQSVRLKEEQ-------------------------------------------------------------------------------------------------------------------------------------------------------------------------------------------
>A0A3M7JIC0	349	0.613	2.306E-100	7	340	528	12	333	388
-------RKKNVKKGIQFCLMVCGASGTGRTTFVNTLCGKQVLEGKDA-------------------DDAANAHVEEGVRIKPVTVELEldDEGTRISLTIVDTPGFGDQIDNEA--RHVnaasagfaarkTDRLTALYDDILAEESRIKRNPRFRDNRVHVLLYFITPTGHGLRELDIELMKRLSPRVNVIPVIGKADSLTPAELAESKKLIMEDIEHYRIPVYNFPYDIEEDDEDTVEENAELRGLMPFAIVGSDDFVEIDGRKVRARQYPWGVVEVENPRHSDFLAIRSALLHSHLADLKEITHDFLYENYRTEKLSKSVDGATPT-QDSSMNPED---LASQSVRLKEEQ-------------------------------------------------------------------------------------------------------------------------------------------------------------------------------------------
>UPI001B888697	349	0.483	2.306E-100	8	307	528	58	336	418
--------RKAVKRGFDFTLMVVGETGLGKSTLINSLFLSDMYPQR--------EIPSVEARIM------------ATVEIAKKQLEIEEKGVRLRLSIVDTPGFSDALNTENDWKNIVEYIDKQFEQYLNDESGLHRK-NIIDHRVHCLLYFISPYGHGLKPLDIDVMKKLHNKVNIVPVLAKADTLTKAELKKMKEKIMREISDNDIHIYQFPECDSDEDEEFKNQDLQLKACLPFAVVGCNSVVEVGGKKVRGRTYPWGIVEVDNPSHCDFNRLRQMLISTHMQDLKDVTADILYENYRAEHMQK----------------------------------------------------------------------------------------------------------------------------------------------------------------------------------------------------------------------------
>E6R8P2	349	0.417	2.306E-100	8	418	528	115	491	501
--------RRSVRRGFQFVTMVVGESGLGKSTLINTLFETKLYQPKQI-------------------PTPGADR-GKTVQIESISADIEENGVRLKLTVVDTPGFGEFVNNEESWKPIVDNIEARFDAFLEQENRVNRS-KLLDNRVHACLYFIQPTGHSLKAIDIEFMRRLHNKVNLIPIIAKADTLTDDEIIAFKQRILADIAHYGIQIFQ-PFQYENDDEETIQEIEEITSKVPFAVVGADSIVqSPDGRQVRGRSYPWGVIEVDNEDHCDFVKLRQMLVRTHMEELREHTNDVLYENYRTEKLRAMG-----VQQDETVFKE-TNPAAKQ----AEERALHEAKLAKMEAEMKIVFQQKVQEKEQKLKQSEEELYARHREMKDALEKQKQDLEDK---RRRIESGRPLTPEKGSIQ-------------------------------------------------------------------------------------------------------------
>A0A8H3TWQ2	349	0.493	2.306E-100	8	332	528	116	420	508
--------RKSVKRGFQFVAMVVGDSGLGKSTLINTLFEHKLYDLNAPRSLAN-------------GASMNGNATGRTVAIESKSADIEENGVRLRLTVVDTPGFGDFVNNDEAWKPIVDNIESRFDAYLEQENRVNRA-KLMDNRVHACIYFIQPTGHSLRPIDIEFMRKLHHKVNLIPVIAKADTLTDDEILAFKQRILNDIAHNNIKIFQPPV-YDLDDEETIAENEEILSKVPFAVVGSDNFVtTADGRQVRGRSYPWGTIEVDNEAHCDFIKLRQMLIHTHMEELREHTNDILYEQYRTQRLLSMG-----VAQDPSVFREI-NPAAKQ---------------------------------------------------------------------------------------------------------------------------------------------------------------------------------------------------
>UPI00148FA546	349	0.441	2.306E-100	8	308	528	169	448	517
--------RKTVKKGFTFTLMVVGESGLGKSTLINSLFLTDL--NKDR------KVPNAQERI------------DQTIDIVKHTVSIEEKGIKLRLSIIDTPGFGDAINNTESWKSVEDYIDQQFEQYFRDESGLNRR-NIQDNRVHCCLYFISPFGHGLRPLDVECMKALHEKVNIIPILSKGDSLTLEEVFKRKIKIRQEIKQFGINIYQFPECDSDEDEDFKTQDQILKDSVPFAVIGSNVQVESKGRRVRGRMYPWGAVEVEDPAHSDFLMLRNMLVRTHMQDLKDVTRETHYENYRAQCIHSM---------------------------------------------------------------------------------------------------------------------------------------------------------------------------------------------------------------------------
>UPI001CFA92C8	349	0.457	2.306E-100	7	321	528	431	728	729
-------RRKTMKTGFDFNIMVVGQSGLGKSTLVNTLFKSQVSrKSSGWN---------------------RDDKIPKTVDIKAVTHVIEEGGVKMKLTVIDTPGFGDQINNENCWEPIEKYINEQYEKFLKEEVNIARKKRIPDTRVHCCLYFISPTGHSLRPLDIEFMKHLNKVVNIIPVIAKADTMTPEEKIEFKQRVRKELEINGIEFY--PQKEFDEDMEDKTEHDKIRECMPFAVVGSDKEYQVNGKRVLGRKTPWGIIEVENIAHCEFALLRDFVIRTHLQDLKEVTHNIHYETYRAKRLNDNGglppvSTDTEESHDSNL--------------------------------------------------------------------------------------------------------------------------------------------------------------------------------------------------------------
>UPI000778ACB4	349	0.412	3.148E-100	8	333	528	16	314	363
--------RKTVKKGFDFTLMVAGESGLGKSTLINSLFLTDLYKDRAL-------------------PDA-QTRIPQTLEIVKHAVDIEERGVKVKLTVIDTPGFGDAVDNTECWKPIANYINGQFEQYFQDESGLDRK-NIQDGRVHCCLYVLSPFGHGLRPLDIEFLRAIHDKVNILPVIGKADCLTPTEVQHKKEKIRQELAANSICIYEFPDCDSDEDEEFKAQDAEMKRSIPFAVVGSSHVVrELKDKVFRGRQYAWGTVEVENATHCDFVKLRNMLIQTHMQDLKDVTHEVHYENYRAQCIQSL---TRPGARDRSSRAK----LSRQS--------------------------------------------------------------------------------------------------------------------------------------------------------------------------------------------------
>A0A2A9NI69	349	0.631	3.148E-100	7	340	528	5	313	363
-------RRRNKVKGVQFTLMVVGASGTGRTTFVNTLCEAAILNHKV-------CD------------DPGNAHLEQGIKIKPVTVELEEDGLRISLTVVDTPGFGDSIDNQASFQEIMSYLERQYDDILAEQSRIRRNPRFTDNRVHCLLYFIPPTGHALREMDIELMRQLSPRVNVIPVIGKADTLTPAELRAFKQRIMEDVMYYKIPIYDFPFDVEEDDEETIEENIELRGLLPFSIIGSEEEFEVNGRSVRGRVYPWGIAEVDNPDHSDFIRLKSAILGTHLGDLKSLTEDVLYETYRTEKLSRTVHPDIR---ESTIY---PEELVTQGVRLKEEQ-------------------------------------------------------------------------------------------------------------------------------------------------------------------------------------------
>R7TH48	349	0.442	3.148E-100	8	340	528	39	353	381
--------RKAVKRGFDFTLMVVGETGLGKSTLVSSLFlNPDLYKDR---KLSGAE-----------------ERVKKTVDIEKKAMDIEEKGVKLRLTIVDTPGFNDAIVGEQNWRTVEEYIQQQFEQYFKDETGLNRK-NIKDQRVHCCLYFLSPLAHGLRQTDIQFMKRLHDKVNIVPIIAKADTLTPSEIRRLKNRVLEEIEKHGIRTYDFPECDSDEDEEFKQQDKELKAATPFAVIGSNTLIEVSGKRVRGRLYPWGVVEVENPQHCDFSKLRQFLISTHMQDLKDVTRDVHYENYRArhikEQLNRQSRERTKLKRDST---PNIEAVQEQDMLLEQkEQ-------------------------------------------------------------------------------------------------------------------------------------------------------------------------------------------
>A0A7R9G7N4	349	0.465	3.148E-100	8	338	528	26	331	390
--------RKFVKKGFEFTLMIVGESGLGKTTLVNSLFLTDLYPE-------------------RVIPNA-ADKTKATVKIEASTVEIEERGVKLRLTVVDTPGFGDSINSTDCFQTIIQYIDDQYERYLQDESGLNRR-NIVDNRVHCCFYFISPFGHGLKPLDIDFMKQLHAKVNIVPVIAKADTLTRKEVLALKTRVVEQIQEHGIRVYTIPDCDSDEDEEYKEQIRILKASVPFAVCGSNQQFDVKGKKVRGRMYPWGVVEVENPDHCDFIKLRAMLV-MHMQDLQEVTQDLHYENYRSERLATKNNTNTATSTTTTTTMMM---MAAASNGMKH---------------------------------------------------------------------------------------------------------------------------------------------------------------------------------------------
>G7E5J8	349	0.465	3.148E-100	8	336	528	65	373	448
--------RQSVRKGFQFTCMVVGESGLGKSTLVNTLFNTSLYAKK--------------------QPLPPHAERPKTIAIESISADIEENGVKLRLTVVDTPGFGDFVNNSECWKPVLDNIEARFDAYLEQENRVNRA-KMVDNRVHACIYFIEPTGHALKPIDVEFLRRLHNRVNIIPVIAKADTMTDDEIASFKQRILADLAHHGIQTFVAP-QYDQEDEETIAENTEIMSKIPFAVVGSDQEVmGPDGKPVRGRQYPWGLIDVDNEDHCDFVKLRQMLIRTHMEELKEHTNMALYEQYRSEKLLGMGVTqDRSVFKEINPAAKIAEERSLHDSKL-----------------------------------------------------------------------------------------------------------------------------------------------------------------------------------------------
>A0A3B3DBY8	349	0.441	3.148E-100	8	308	528	161	440	509
--------RKTVKKGFTFTLMVAGESGLGKSTLINSLFLTDLYKDR--------KVPNAEERI------------SQTVDIIRHTVSIEEKGIKLKLSIIDTPGFGDAINNTESWKYVEDYIDQQFEQYFRDESGLNRK-NIQDNRVHCLLYFVSPFGHGLRPLDVECMRALHEKVNIIPLLAKADSLTHTELRRKKMKIREEIKEFGINIYQFPECDSDEDEDLKTQEQILQDSIPFAVIGSNIQVESKGRKFRGRSYPWGVVEVENPAHSDFLLLRNMLVRTHMQDLKDVTREMHYENYRAQCIQNM---------------------------------------------------------------------------------------------------------------------------------------------------------------------------------------------------------------------------
>UPI000A1C41C0	349	0.438	3.148E-100	8	308	528	166	445	513
--------RKTVKKGFTFTVMVAGESGLGKSTLINSLFLTDMYKDR--------KVPNAEERI------------SQTVDIVKHTVSIEEKGIKLRLTIIDTPGFGDAVNNSESWKHLEDYIDQQFEQYFRDESGLNRR-NIQDNRVHCCLYFISPYGHGLRPIDVQCMKALHEKVNIIPILAKADSLTAAERHKKKMKIREEIKQFGINIYQFLEYDSDEDEDLKRHDQILKDSIPFAIIGSNIQVESKGRRIRGRLYPWGVVEVENPAHSDFLLLRNMLVRTHMQDLKDVTRESHYENYRAQCIQSM---------------------------------------------------------------------------------------------------------------------------------------------------------------------------------------------------------------------------
>E0VQN3	348	0.480	4.297E-100	8	311	528	44	322	332
--------RKAVKKGFEFTLMIVGESGLGKSTLINSLFLADVY--------------------SSEYPGP-SLRPKKTVTVDTTKTLLKENGVNLALTVVDTPGFGDAVDNTNCWQPVIEYIESRYEEFLNAESRVNRK-SVPDNRVHCCLYMISPSGHGLKPLDVELMKRLHDKVNLIPIIAKADTMIPEECATFKKQIMTEISQHKIKIYEFP---DSMDEEESKLHKVLKDRVPFAVVGSNCIVEVDGKKIRGRKYPWGIAEVENLEHCDFIALRNMVLRTHLQDLKEVTNNVHYENYRFRALAGMAPD------------------------------------------------------------------------------------------------------------------------------------------------------------------------------------------------------------------------
>A0A139AUC1	348	0.647	4.297E-100	7	340	528	4	327	347
-------RAKKVKKGLNFSIMIVGASGLGKSTFVNTLCDGVVFPKKDY-------------------PSSDKLTFEKTVVITPVNVELDLDGVKLSLSVVDTPGFGDNINNEACFNQIIAYIDKQFDDVLGEESRIKRNPKFIDNRVHACLYFIPPTGHALRELDIEFMRKLGPKVNIIPVIAKADTLSPQELIDFKKRVVEDLSYYKIPTYSFPYDEEEDDEETIEENQHLRSLIPFSIIGADETITEGNRRIRCRQYQWGRVEVDNPLHCDFDTLRHALLISHLNDLKEITNDVLYENYRTEKLSHIKDDDLDDGasghgMDEVMLQKgllrREEERLRQELALRQQQ-------------------------------------------------------------------------------------------------------------------------------------------------------------------------------------------
>UPI001F049E4A	348	0.468	4.297E-100	0	309	528	0	293	348
MASDYIGfanlpnqvHRKSVKRGFEFTLMVVGESGLGKSTLINSLFLTDLYSDREIL--------------------PVSERLKKTVNIESSTVEIEERGVKLKLTVVDTPGFGDSLDNSECYKPILDYVNNQFHTYLKDESGLNRR-NIVDNRVHCCFYFISPTG--LQPIDIACMKQLHSRVNIVPVIGKADTLTQKELRELKKKILYEIDKYEIQLYQLPFCDEDEDDDFRKQTEELRSSMPFAVVGSNVTVEVQGKRVRARRYPWGIVEVENPKHSDFIKLRTMLI-THMQDLKEVTQDVHYENYRATCLSTDG--------------------------------------------------------------------------------------------------------------------------------------------------------------------------------------------------------------------------
>T1EEA5	348	0.479	4.297E-100	8	324	528	27	320	380
--------RKFVKKGFEFTLMVVGESGLGKSTLVNSLFLTDLYPDKIH--------PSAAEKI------------KKTVSIEASTVEIVERGVKLKLTVVDTPGFGDGINSSDCFKSIIQYVDQQFDKFLKDESGLNRR-NIMDSRVHCCFYFINPVGHGLRPLDITFMKQLDKKINIVPVIAKADTLTKQELLKLKKIIMSEIEKHKIQIYPIPECDDDEDEDYKLQCQQLKEAVPFAVVGSNAIIEIRGKKVRGRLYPWGVVEVENPEHSDFIKLRTMLV-AHMQDLQEVTQEVHYENYRLSRLDQ-PDSGTPDNVQSPTNKK-----------------------------------------------------------------------------------------------------------------------------------------------------------------------------------------------------------
>UPI0010BDBC6A	348	0.470	4.297E-100	8	308	528	22	308	385
--------RKSVKKGFDFTLMVVGEAGLGKSTLINSLFLMDLYEERK-------------------QPS-VDERVHRTVYIEKKTMEIEEKGVRLRLTVVDTPGFGDALNSDDSWRAIEKYIDEQFNQFFRDESGLNRK-NIVDNRVHCCLYFIPPWGHGLRQLDIEFMRRLHKKVNIVPVIAKADTLSPKEAAELKKIIMKELESHEIRVYQLPECDEDEDEELKTTDRDLKESIPFAVVSSCQVVEVGGRKVRGRIYPWGVVEVENPKHSDFLKLRTFliriimgLFSSHMQDLKEVTRDVHYENYRAEYIQTL---------------------------------------------------------------------------------------------------------------------------------------------------------------------------------------------------------------------------
>A0A7D9J2A3	348	0.428	4.297E-100	8	338	528	51	361	388
--------RKSVKKGFEFTLMIIGESGLGKSTLVHSLFMTDLYE-------------------SRHKPTA-SEMLKRTIQIDTHKVDIEEKGIKLKLTVVDTPGYGDAIDNSNCWEPIVDFVDQQYDSFFQDESGLNRK-NMSDTRVHCVLHFINPQGHGLKPLDIKVMKALHHKVNIVPIIAKADTLTLNEVKSLKQRILDEIDDLQINVYNFPECDSDDDETFLALNADLKASVPFAVVGSNTVMDVKGKKVRGRTYPWGVIDVENPEHSDFTKLRNMLIRTHMQDLKDVTQDVHYENYRSARIANGGDlsPTLETSSQS--NGSDADiSLSEKDKQLRE---------------------------------------------------------------------------------------------------------------------------------------------------------------------------------------------
>A0A1Y3N3G6	348	0.498	4.297E-100	9	315	528	33	317	409
---------KSIKKGFQFTVMVVGESGLGKSTLINTLFNTAIYPNKEPKELST-ETP-------------------KTVDIQTITADIEENGVKLKLTIIDTPGFGDYVNNENSWQPILENIEARFDAYLEQENRVNRK-RLIDTRVHACIYFIPPTGHSLRPIDIEFMSRLHHRVNLIPVIAKSDILSDEEIKQFKARILEDIAYHNIQIYQ-PPIYDNDDAETIQENKDIILSMPFCVVGSDKPFKVGNKNVRGRKYPWGIIEVDNPDHCDFVKLRQMLIRTHMEELKEYTNEVLYEKYRSQKLISNEVADSSD--------------------------------------------------------------------------------------------------------------------------------------------------------------------------------------------------------------------
>A0A427YVP8	348	0.464	4.297E-100	8	336	528	63	371	446
--------RRAMRRGFHFVTMVVGESGLGKSTLINTLFETKLYGPKSV-------------------PQPGQDR-GKTVQIESTSAEIEENGVRLKLTVVDTPGFGDFVNNDESWKPIVDNIEARFDAYLEQENRVNRS-KLVDNRVHACIYFIQPTGHALKPIDVEFMRRLHTKVNLIPVIAKSDTLTEEEVVLFKQRILADIAHHGIQIFQ-PPQYENEDEETIQENEEIISKVPFAVVGSDSLVnSQDGRQVRGRAYPWGTIEVDNEAHCDFVKLRQMLVRTHMEELREHTNEILYENYRTEKLRAMG-----VMQDETVFKetnpavKQAEERAMHEAKL-----------------------------------------------------------------------------------------------------------------------------------------------------------------------------------------------
>A0A6A6SM40	348	0.477	4.297E-100	8	324	528	82	372	463
--------RKSVRKGFNFNVMVVGESGLGKSTLVNTLFNTSLYPPKER--------------------KPPSLDISKTVSIQSISADIEENGVRLRLTVVDTPGFGDFINNDESWDPIVKNIEQRFDAYLDAENKINRM-NIVDNRIHAVVFFIQPTGHSLKPLDVEVMRKLHTKVNLIPVIAKSDTLTDDEIIAFKQRILADINHHKIKIFEGP-RYELDDDETIAENQEIMNKVPFAVVGSNSLVkAPNGGMVRGRSYPWGVIDVDNEEHCDFVKLRQMLIRTHMEELKENTNNALYENYRSEKLHSMG-----VLQDSSVFKE-----------------------------------------------------------------------------------------------------------------------------------------------------------------------------------------------------------
>A0A427XFX4	348	0.489	4.297E-100	8	332	528	80	384	463
--------RRSVRRGFQFVAMVVGESGLGKSTLINTIFETTLSPP-------------------KVVPEPGTDR-GKTVEIQSTAAEIEENGVRLKLTVVDTPGFGDFVNNDDCWKPILDNIEARYDAYLEQENRVNRL-KMVDNRVHACIYFIQPTGHALKPIDIEFMKRLHTKVNLIPVIAKADTLTEEEVELFKRRVLADIEHHEINIFS-PPMYDRDDDETAQENEEIIRKIPFAVVGSDQVVkAPDGRNVRGRSYPWGVIEVDNEQHCDFVKLRQMLVRTHMEELREKTNDVLYEDYRSEKLRAMGVTqDESVFKETNPAAKQAEERKRH---------------------------------------------------------------------------------------------------------------------------------------------------------------------------------------------------
>UPI000C78FE4E	348	0.391	4.297E-100	8	405	528	125	503	540
--------RKSVKKGFEFTLLVAGESGLGKSTLINSMFLTDIY--------------------SDIYPGP-TKRAKQTVQVETSQVLLQESGVNLLLTVVDTPGFGDAIDNSNCWDPVLSYVESQYEEFLEAETKVQRNPNMPDTRVHACLYFIPPSGHGLRPLDIEFMRQLHDKVNIIPVIAKADTLVEEEIAFFKSKIMQQIHAAKIKIYEFP-EVEEGEENDKKENRKMKDRVPFAVVGSNTIIDgGDGKMVRGRRYPWGTVDIENLNHCDFVPLRNMLIRSHLQDLKEMTNMVHYENFRCRKLAGIVEPNNERVPNKNPLLMIEEEQKEQSAKLsKMEREMEEVFGNCFKTNIFKTFDKINNFFLLDNEGDLERRQTVAATRLDQQKQELEEKKAAFEqERQAWE--------------------------------------------------------------------------------------------------------------------------
>UPI0018859C52	348	0.465	4.297E-100	8	314	528	140	421	556
--------RRAVKKGFHFTLMVVGESGLGKSTLVNSMFMSDIYNNE--------------------YPGP-SHRIQKTVAVDKTVVHVKENGVNLSLTVVDTPGFGDAVDNSNCWQPVIEFIESRYEEYLNAESRVRRS-EVVDSRVHCCIYCIGPSGHGLKPLDVEFMKRLHDKVNIVPVIAKADTMTPEEITRFKRQILNEIAQHKIRIYEFP---ECDDEEEARAQKALRERVPFAVVGANTIVEVDGKKVRGRRYPWGVVQIESMDHSDFIPLRNMLIRTHMMDLRDVTSSVHYENYRCRKLAGVGTDGRP---------------------------------------------------------------------------------------------------------------------------------------------------------------------------------------------------------------------
>A0A6J2XD89	348	0.398	4.297E-100	8	415	528	205	587	608
--------RKAVKKGFEFTLMVVGESGLGKSTLINSMFLTEIYNASDY-------------------PGP-TQRLKKTVAVETTRVMLKENGVNLLLTMVDTPGFGDAVDNSNCWVPVIEYIESKYEDYLNSEARVTRK-ITPDKRVHCCLYFIQPSGHGLKSLDIEFMKRLCDKVNIIPIIAKADTLTSEECALFKKQIMTEIAQHKIKIYEFP-DTSEEDEEH-KLNKSLKERVPFAVVGSNVVIEAEGKKIRGRRYPWGIAEVENLEHCDFIALRNMVIRTHLQDLKDVTNNVHYENFRCRKLAGLsTDGKMSRISNKNPLAQMDEEKREHDAKMKKMEMDMEEVFETKVKEKKQKLKDSETELTRRHEVMKKQLEQQAKELEEKRRQFEMDKECW--EKEN-QVTIEDLRRRS----------------------------------------------------------------------------------------------------------------
>UPI001CA89348	348	0.474	4.297E-100	8	315	528	326	609	730
--------RKAVKKGFDFTIMVVGRSGLGKSTFINSMFLADIY--------------------SAEYPGP-SLRVKKTVAVETTKVLLKENGVNLTLTVVDTPGFGDAIDNSNCWVPVIEYIESKYEEFLNAESRVTRR-QIPDSRVHCCLYFIAPSGHDLTPLDVEFMQRLHDKVNIIPVIAKADTMTPDERAYFKKKILNEIAQHKIKIYEFP--EEEYEEGGSKYDKVLRDRVPFAVVGANTVVEHDGKKVRGRNYPWGIAEVENLEHCDFIALRDMIIRTHLQDLQDVTNNIHYENFRCRTLAGLGVDGKPT--------------------------------------------------------------------------------------------------------------------------------------------------------------------------------------------------------------------
>A0A1Y1Z6G9	348	0.686	5.865E-100	0	308	528	0	288	319
MSQRYGGRWKNAKKGTQFTIMVVGASGLGRTTFVNTLCEKKILPNREDF-------------------NPDTAHQPTPVQIRPIHAELEEDGMRIALTVVDTPGFGDNIDNVASFNEILNYVEQQYDIILSEESRIRRNPKFQDNRVHALIYFITPTGHSLREMDIELMKRLGPRVNIIPVIGKADTLTPTELASFKKRVMEDIEYYRIPIYDFPND-PDDEEEMIEENNELRALLPFAVIGNEEEFVVDGVKIRGRRYPWGYIDVDNPDHCDFDRLRFMLLNSHMTDLRELTHNVLYENYRTEKLSRM---------------------------------------------------------------------------------------------------------------------------------------------------------------------------------------------------------------------------
>A0A1D2NHM2	348	0.480	5.865E-100	8	307	528	29	306	361
--------RKSVKKGFEFTLMIVGESGLGKSTLINSLFLKDLYPDKKI-------------------PDA-KDKIQKTVKTNAKTVEIEERGVKLRLTVVDTPGFGDAVNNENSFSPLVKYIDDQFEKFFHGERGLNRR-NISDTRVHCCFYFISPFGHGLKPLDIECMKQLHQKVNIVPVIAKADVLTKKEVTDLKKRILQEIQSNGIKIYSLPEVDEDEDQDYKEEVRQLKDAMPFAVSGSSSCIEVKGKKVRGRLYPWGVVEIENPEHSDFVKLRTMLI-THMQDLQEVTQEVHYENYRLQKLAQ----------------------------------------------------------------------------------------------------------------------------------------------------------------------------------------------------------------------------
>A0A8C7PMB5	348	0.488	5.865E-100	7	309	528	65	345	361
-------RKKTMKAGFDFNIMIVGHSGLGKSTLVNTLFKSQV---SRWSSGWGGEHK-----------------IPKTVEIKAVSHVIEEGGVKMKLTVIDTPGFGDQINNENCWDPISKYINEQYEKFLKEEVNIARKKRIPDTRVHCCLYFISPTGHSLRQLDIEFMKHLSRVVNIIPVIAKSDTMTPDEKNEFKHRVRKELETHGIEYY--PQNEFDDDMEDKNENDKIREAMPFAVVGSDKEFQVNGKRVLGRKTAWGVVEVENPNHCEFALLRDFLIRSHLQDLKEVTHNIHYETYRARRLNDNG--------------------------------------------------------------------------------------------------------------------------------------------------------------------------------------------------------------------------
>A0A1J1J625	348	0.427	5.865E-100	0	308	528	14	299	361
LPDQIH--RKSVKRGFEFTLMVVGESGLGKSTLINSLFLADLYKNRQLT--------------------PVEERSEKTTRIEKKTLDIEEKGVRLRLNVIDTPGFGDGVNADDSWRVVTDYIDEQFRQYFMDESGLNRK-NIQDNRVHCCLYAVPPWGHSLRQMDLEMMRRLHKKVNIVIVITKADTLTQSEVKRLKANILRDVEANGIQLYKFPECDSDEDDDFKRQDAEMKQSIPFAVVGSNAIFEVGGKKFRGRQYPWGVVDVENPMHSDFIKLRTMLISTHMQDLNDTTQDVHYENFRAQCIAQM---------------------------------------------------------------------------------------------------------------------------------------------------------------------------------------------------------------------------
>A0A0C4ERL6	348	0.612	5.865E-100	0	340	528	0	316	367
MPPGPARRKKSVKKGLGFTLMVVGASGTGRTTFVNTLVD-----QKGWLPHADSSDPIA--------AAEGTSHI----KVEKKTIELDEDGVTIRLTVCDAPGFGDNIDNESAFSTIIGYLEKQYDDILAEESRIKRNPRFEDQRIHALLYFIPPTGHSLREMDIELMRRLSPRVNVIPVIGKADTLTPSELKGFKDRIMQDIEHYEIPIYNFPFDAEEDDDEVVAENSELRALLPFAIVGSENEIEVGGELVRAREYPWGVVEVDNPAHSDFLRLRTALLSSHLTDLKEITHDFLYENYRTQTLSR-GDAD---QLDQSIQPED---MANQSFRLKEEQ-------------------------------------------------------------------------------------------------------------------------------------------------------------------------------------------
>A0A0D7A3Q1	348	0.641	5.865E-100	0	340	528	0	313	370
MA--FTRRRGNKIKGIQFTIMVVGESGTGRTSFVNTLCESELLPHK---LIDTPE----------------NAHLEEGVKIKPSSIDLEEDGVRIALTVVDTPGFGDNIDNDFAFQEILNYIERQYDDILAEQSRIKRNPRFRDNRVHALLYFISPTGHALRELDIELMRRLSPRVNVIPVIGKADSLTPSELKGFKKRIIEDIAHYQIPVYDFPYDVEEDDEETIQENSELRAMLPFAIIGSNEEVsLVPGQpPMRARIYPWGVAQVDNPAHCDFTRLKSAILGSHLGDLKMITEDILYETYRTDKLSRSVVN--ESG------AVLPEELANQSVRLKEEQ-------------------------------------------------------------------------------------------------------------------------------------------------------------------------------------------
>E4YC57	348	0.498	5.865E-100	8	310	528	53	330	395
--------RKSVKKGFEFTMMAVGESGLGKSTLINSLFLTNLYEER--------EIPEAAIK------------AKQTVSIEASTVEIEERGVKLRLTVVDTPGFGDAIDNKNAFDPIIEYIDNQFERYLHDESGLNRR-HIVDNRVHCCFYFINPCGHGLRPIDIEFMKTLQTRVNLVPLIAKADMLTPKEIKKFKKRVLEELGKNQIHIYQLPDVEDDEDEEFKQQTQQLKSMIPFAVVGSTQLIEVKGKKVRGRLYPWGVVEVENPDHNDFTGLRTMLI-SHMQDLQEVTHDLHYEKYRASRL---GD-------------------------------------------------------------------------------------------------------------------------------------------------------------------------------------------------------------------------
>A0A1Y1ZC48	348	0.460	5.865E-100	8	332	528	42	345	425
--------RRSVKNGFYFTCMIVGESGLGKSTLVNTLFNTSLYPPK--------------------QQSPLQEESPKTVEIQAISADIIEEEVKLRLTVIDTPGFGDYVNNEDSWRPIMDNIESRFDAYLEQENRVNRS-RMVDNRVHACIYFIAPTGHALKPLDVEFMKRLHTKVNLIPVIAKSDTMTEEEIQGFKQRILADIHHHGIEIFK-PSPYTNDNPETLAQNREVVEKIPFAIVGSDYEVEVEGKMVRGRKYPWGVIEVDNEEHCDFIKLRQMLIRTHMEELKEHTSTLIYENYRASKLQALGiEQDPSVFKDINPLAKMEEERKIH---------------------------------------------------------------------------------------------------------------------------------------------------------------------------------------------------
>A0A6P7VIA8	348	0.457	5.865E-100	8	328	528	78	373	481
--------RKAVKKGFEFTLMVVGESGLGKSTLLNSMFLTDVY--------------------SNEYPGP-SQRVKKTVQVETTRVVLREGSVHLCLTVVDTPGFGDAVDNSQCWQPVADYVEAQFARYLDAESRVHRS-ALSDGRVHCCLYFIAPSGHGLKPLDVEFMKCLHDKVNIIPVVAKADTMTPEECSLFKRTILNEMTQHKIRLYEFP---DCDDEEENKRQKPLRERVPFAVVGSNTVVEVNGKRVRGRKYPWGVAEVENMEHCDYLALRNMLLRTHMQDLKDITNSVHYENYRCRKLAGVGGAADPGRSNKNPLAQMEEE-------------------------------------------------------------------------------------------------------------------------------------------------------------------------------------------------------
>UPI000BA7FBFD	348	0.471	5.865E-100	8	306	528	180	452	493
--------RKAVKRGFDFTLMVVGQSGLGKSTLINSMFLTDIY--------------------SNEYPGP-SRRIKKTTQVETHTVFLRENGVNLTLTIVDTPGFGDAVDNSECWQPIVDFIDTKYEDFLNAETRVHRT-TIADSRVHCCLYFISP-GHGLKPLDIEFMRRLHEKVNIILLVAKADTMTSEECNQFKKRVLNEIAREKIRIYEFP---DCEDEEELKIQKHLKERVPFAVLGSNVTIEFNGKRVRGRKYPWGVAEVENLEHCDFLALRNMLIRTHMQDLKDVTSNVHYENYRCLKLA-----------------------------------------------------------------------------------------------------------------------------------------------------------------------------------------------------------------------------
>UPI000F5DE842	348	0.451	5.865E-100	8	308	528	181	460	541
--------RKSVKKGFAFTLMVAGESGLGKSTLINSLFLTDLYKDR--------KVPNAQERI------------DQTVDIVKHTVSIEEKGIRLRLTIIDTPGFGDAINNTECYKPIEDYISQQLEQYFRDESGLNRR-NIQDNRVHCCLYFISPFGHGLRPLDVEYMKALHEKVNIVPVLAKADSMTEEELRRKKMKIREEIKLFGINIYQFPECDSDEDEDFQKQDQMLKDSIPFAVIGSTVQAEIKGRKVRARVYPWSPVEVEDPAHSDFLLLRDMLVRTHMQDLKDVTQEIHYENYRAQCIQNM---------------------------------------------------------------------------------------------------------------------------------------------------------------------------------------------------------------------------
>S9YM88	348	0.330	5.865E-100	7	490	528	219	675	889
-------RKKTMKTGFDFNIMVVGQSGLGKSTLVNTLFKSQV--SRKASSWNREE------------------KIPKTVEIKAIGHVIEEGGVKMKLTVIDTPGFGDQINNENCWEPIEKYINEQYEKFLKEEVNIARKKRIPDTRVHCCLYFISPTGHSLRPLDLEFMKHLSKVVNIIPVIAKADTMTLEEKSEFKQRVRKELEVNGIEFY--PQKEFDEDLEDKTENDKIRESMPFAVVGSDKEYQVNGKRVLGRKTPWGIIEVENLNHCEFALLRDFVIRTHLQDLKEVTHNIHYETYRAKRLNDNG--GLPPLTHPFLDAT-SKEIGSDSrLSL-VEESSACLKSVEESFRTLSPKDNSFLTHARERAGKSRFKQDQFKSIPAGSGAIRAPPNAWHRPRP---FPSEGRQARVWI----------RMAQERVWiRMAVNQShtenrhAAIIPFGESETLKPSAVLSVLKQCSDVDLSFLQQPVGSnlFSgtKRGTLFLT-------------------------------------
>A0A8C5H1U3	347	0.451	8.005E-100	8	308	528	42	321	353
--------RKTVKKGFTFTLMVAGESGLGKSTLINSLFLTDLY--KDRKVLNAEERIC------------------QTVDIVKHTIGIEEKGVKLRLTIIDTPGLGDAVNNTDSWFHIEQYIDQQFEQYFRDESGLNRR-NIQDNRVHCCLYFISPFGHGLRPLDVECMRALHEKVNIIPVLAKADSLTRAEIFKKKRKIKEEIKQFGINIYEFPECDSDDDDEFRMQEQILKDSIPFAVIGSNIQVESKGHKFRGRIYPWGVVEVENPAHSDFLLLRNMLVRTHMQDLKDITRETHYENYRAQCIQNM---------------------------------------------------------------------------------------------------------------------------------------------------------------------------------------------------------------------------
>A0A137QUF7	347	0.597	8.005E-100	6	404	528	3	375	378
------GRRNKVK-GVQFTIMVVGASGTGRTTFVNTLCDSNLLAHK---VCDSPETAHLEEDI----------------KIRPVDVELEEDGIRIALTIVDTPGFGDNINNEAAFQEIMTYLERQYDDILAEQSRIKRNPRFKDNRVHALLYFIPPSGHALREMDIELMRRLSPRVNVIPVIGKADSLTPKELRAFKKRIMEDISHYDIPIFNFPYDPEEDDEETIQDNMELRSLLPFAVVGSEEEVMIDGEPIRARAYPWGLVEVDNPHHSDFVRLRGAILGSHLGDLKNLTEDVLYETYRTEKLSK----SILDSREAEALPED---LANQSVIIKEQQLVKEQERLREYELRAQHEINLMRQQLLVKEETLRLDDFPLFFFKSKSDENFTRNLEARTfSQPSS---------------------------------------------------------------------------------------------------------------------------
>UPI001480DD87	347	0.474	8.005E-100	7	314	528	136	422	427
-------RRKAVKKGFEFTLMVVGESGLGKSTLINSLFLTDLY--KDRTLYDAQE------------------RINKTVAITKKSVEVVEKGVKLRLNIVDTPGFGDALDNTNSWKPVVDYIDQQFEQYRQAEICLNRK-NIQDSRVHCCLYFISPSGHGLRLIDVEFMKALHKKVNIVPVLAKADCLTRSETHYMKTRILDEIDRHKIKIYDFPECDSDDDELLRKHNFVLKKSIPFAVIGSNTIVESNGKKVRARIYPWGVVEVENPAHCDFVHLRSMLVRTHMQDLKDMTEDTLYENYRSQILCQNQDPANP---------------------------------------------------------------------------------------------------------------------------------------------------------------------------------------------------------------------
>A0A6A7BQL3	347	0.477	8.005E-100	8	324	528	95	386	479
--------RKSVRKGFNFNVMVVGESGLGKSTLVNTLFNTSLYPPRE-----------------RQQPSHDLAH--KTVSIQSISADIEESGVRLRLTVVDTPGFGDFVNNDNSWRPIIDNIDQRFDAYLDAENKLNRM-NIVDNRIHACVYFIQPTGHSLKALDIEVMRRLHSKVNLIPVIAKSDTMSEEEITGFKRRVLNDIEYQGIHIFEGP-RYELDDEETVAENNDIASKVPFAVVGANAVVmTPQGHRVRGRSYPWGVIDVDNEEHCDFVKLRQMLIRTHMEELKEHTNNVLYENYRSDKLTHMG-----VTQDASVFKE-----------------------------------------------------------------------------------------------------------------------------------------------------------------------------------------------------------
>UPI001C42B44D	347	0.433	8.005E-100	7	308	528	158	438	505
-------QRKTLKKGFTFTLMVAGESGLGKSTLINSLFLTDLYKDR--------KVPNAEERI------------SQTVDIIKHTLSIEEKGIKLQLSIIDTPGFGDSLNNTESWRQIEDYIDQQFEQFFRDESGLNRR-NIQDNRVHCCLYFISPFGHGLRPLDVECMRALHEKVNLVPVLAKADSLTPAEVCRKKTKIQEEIKQFGINIYQFPESDSDEDEEFKMQEQILKNSIPFAVIGGNAQAESKGHKFRGRAYPWGVVEVENPAHSDFLLLRNMLVRTHMQDLKDVTRETHYENYRAQCIQNM---------------------------------------------------------------------------------------------------------------------------------------------------------------------------------------------------------------------------
>A0A8H2X4H3	347	0.374	8.005E-100	8	442	528	56	490	1350
--------RKSVRTGFQFTVMVVGESGLGKSTLVNTLFNTTLYPPKEYLH-------------------PSVER-PKTVAIESISADIEENGVRLRLTVVDTPGFGDFVNNDDSWKPIVENIEARFDAYLEQENRVNRQ-KMVDNRVHACIYFIQPSGHSLKQIDIEFMRRLHTKVNLIPVIAKSDTLTDEEIIQFKQRILNDIAHHQIRIFQAPV-YENEDEETVAENEEIAGKIPFAIVGSyKQVETPDGRTVRGRVYPWGVIEVDNEDHCDFVKLRQMLIRTYMEELREHTNLVLYENYRSDKLLAMGVTqDHSVFKEINPAAKVAEErtlheakLAKmeaemkmvfqqkvQEKEAKLKQSEEELYARHREMKEALEKQKIELEDKKRRLESGRPLTPEKNNIRMAQSASVQAVIEALSV-LSLHTDKNAIDvaGKWLQDFQHNITHD----FHQvdPAhREGLRNS-------------------------------------------------------------------------------------
>UPI0012D41C03	347	0.432	1.093E-99	8	317	528	23	311	376
--------RKSVKRGFDFTLLVAGETGLGKSTLINSLFLGDLYKNR--------VVPTVTE------------RLERTTQIEKKQMEIEERGVKLRLTIVDTPGFGDSINSEESWRTVINYIDDQYRQFFTDESGLNRR-NIQDNRVHCCLYFVPPYGHGLRQMDIDFLRRLHKKVNVVLVIAKADALTTNEMKRLKTNILNDLETHKIDLYQFPDCDSDEDEEFKQQDRELKESIPFAIVASNSLVEVGGKKVRCRTYSWGCVEVENPQHSDFIKLRRMLISTHMQDLKDTTQDVHYENYRAQCISQISQHAMRDRS------------------------------------------------------------------------------------------------------------------------------------------------------------------------------------------------------------------
>A0A673BVA8	347	0.438	1.093E-99	8	308	528	66	345	420
--------RKTVKKGFTFTLMVAGESGLGKSTLINSLFLTDLYKER--------KVPNAEERI------------NKTVDIVKHTVSIEEKGIKLRLTIIDTPGFGDAVNNTESWKPLEDYIDQQFEQYFRDESGLNRR-NIQDNRVHCCLYFISPFGHGLRPLDVECMKALHEKVNIVPILAKADSLTAAEMRRKKMKIREEIKQFGINIYQFPEYDSDEEADFKRQDQILKDSIPFAVIGSNIQVESKGRRVRGRIYPWGMVEVENPVHSDFLLLRNMLVRTHMQDLKDVTRESHYENYRANCIQNM---------------------------------------------------------------------------------------------------------------------------------------------------------------------------------------------------------------------------
>A0A8H7Q5S5	347	0.428	1.093E-99	8	418	528	43	434	436
--------RKSVKKGFQFTCMVVgikspivqllGESGLGKSTLINTLFNTQLYPGK-YNDEAPVESP-------------------KTVEIKSITADLDENGVKLRLNVVDTPGFGDFVNNEASWKPILDNIEARCDMYLEQENRVNRL-KIVDNRIHACIYFIAPTGHALKQVDIEFMRRLHTRVNLIPVIAKSDTMTEEEVLAFKERILSDINFHNIQIYQAP-QYEYDDAETIAENREIVSKIPFAIVGSDKEVEtEGGRKVRGRAYPWGVVEVDNEDQCDFVKLRQMLIRTHMEELKEHTNNVLYENYRTEKLTAMG-----IQQDPTVFKE-VNPM--QKMEEERLQHEHKLQKMEGEMRMVFQAKVQEKETKLKQSEEELYARHREMKEALEKQRLDLEERKKRMESGRPMTPEKAKKKGFSFN-------------------------------------------------------------------------------------------------------------
>A0A8H5D943	347	0.627	1.093E-99	7	340	528	63	373	440
-------RRRSRAKGVQFTLMVVGASGTGRTTFVNTLVESDVLQH-------------------KVSDDPQAAAVEENVKIKPVTIELEEEGVRVSLTIVDTPGFGDSIDNDLAFQEIVNYLERQYDDILAEQSRIKRNPRFRDNRVHALLYFVPPTGHHLREIDIKLMQKLSHRVNVIPVIGRADSFTVSELRGFKKRIMEDIEHYDIPVYNFPYDVEEDDEETIQMNQELRALLPFAIIGSEEEVEIEGEPVRARVYPWGVAEVDNPDHSDFSALRTAILASHMYDLKSLTEDVLYETYRTEKLSKAvgGYGDNR---ESSILPED---LANQSVRIKEEQ-------------------------------------------------------------------------------------------------------------------------------------------------------------------------------------------
>A0A7J7Z8Q5	347	0.449	1.093E-99	7	328	528	480	780	786
[truncated: 4,119,493 more chars]
