# Supplementary material for: The evolutionary origins and ancestral features of septins
Source: Front Cell Dev Biol. 2024 Jun 26;12:1406966. doi: 10.3389/fcell.2024.1406966 (PMC11238149; doi:10.3389/fcell.2024.1406966)
Supplement: Supplementary file 1 [file DataSheet3.zip › Delic_Shuman_Supp_File6/AncGroup3_2f3f8.result/AncGroup3_2f3f8_unrelaxed_rank_2_model_1.pdb]

MODEL     1                                                                     
ATOM      1  N   MET A   1      10.110  24.457  38.529  1.00 40.72           N  
ATOM      2  CA  MET A   1       8.876  24.418  37.750  1.00 40.72           C  
ATOM      3  C   MET A   1       8.901  23.270  36.747  1.00 40.72           C  
ATOM      4  CB  MET A   1       8.657  25.745  37.021  1.00 40.72           C  
ATOM      5  O   MET A   1       9.292  23.456  35.593  1.00 40.72           O  
ATOM      6  CG  MET A   1       8.058  26.834  37.896  1.00 40.72           C  
ATOM      7  SD  MET A   1       6.305  27.183  37.482  1.00 40.72           S  
ATOM      8  CE  MET A   1       6.411  28.956  37.109  1.00 40.72           C  
ATOM      9  N   ALA A   2       9.142  21.992  37.250  1.00 36.28           N  
ATOM     10  CA  ALA A   2       9.144  20.694  36.579  1.00 36.28           C  
ATOM     11  C   ALA A   2       7.754  20.065  36.597  1.00 36.28           C  
ATOM     12  CB  ALA A   2      10.157  19.758  37.235  1.00 36.28           C  
ATOM     13  O   ALA A   2       7.236  19.718  37.662  1.00 36.28           O  
ATOM     14  N   SER A   3       6.786  20.590  35.768  1.00 39.53           N  
ATOM     15  CA  SER A   3       5.438  20.114  35.471  1.00 39.53           C  
ATOM     16  C   SER A   3       5.452  19.079  34.351  1.00 39.53           C  
ATOM     17  CB  SER A   3       4.530  21.282  35.086  1.00 39.53           C  
ATOM     18  O   SER A   3       6.123  19.266  33.334  1.00 39.53           O  
ATOM     19  OG  SER A   3       3.419  20.828  34.332  1.00 39.53           O  
ATOM     20  N   ARG A   4       5.313  17.708  34.643  1.00 40.08           N  
ATOM     21  CA  ARG A   4       4.179  16.818  34.414  1.00 40.08           C  
ATOM     22  C   ARG A   4       4.205  16.250  32.999  1.00 40.08           C  
ATOM     23  CB  ARG A   4       2.860  17.553  34.660  1.00 40.08           C  
ATOM     24  O   ARG A   4       3.347  16.579  32.177  1.00 40.08           O  
ATOM     25  CG  ARG A   4       2.582  17.846  36.126  1.00 40.08           C  
ATOM     26  CD  ARG A   4       1.130  18.242  36.356  1.00 40.08           C  
ATOM     27  NE  ARG A   4       0.906  18.696  37.726  1.00 40.08           N  
ATOM     28  NH1 ARG A   4      -1.355  19.081  37.448  1.00 40.08           N  
ATOM     29  NH2 ARG A   4      -0.360  19.478  39.475  1.00 40.08           N  
ATOM     30  CZ  ARG A   4      -0.269  19.084  38.213  1.00 40.08           C  
ATOM     31  N   PHE A   5       5.257  15.617  32.521  1.00 47.84           N  
ATOM     32  CA  PHE A   5       5.145  14.818  31.307  1.00 47.84           C  
ATOM     33  C   PHE A   5       5.260  13.332  31.625  1.00 47.84           C  
ATOM     34  CB  PHE A   5       6.220  15.222  30.293  1.00 47.84           C  
ATOM     35  O   PHE A   5       5.948  12.592  30.919  1.00 47.84           O  
ATOM     36  CG  PHE A   5       5.850  16.420  29.462  1.00 47.84           C  
ATOM     37  CD1 PHE A   5       5.014  16.288  28.360  1.00 47.84           C  
ATOM     38  CD2 PHE A   5       6.339  17.680  29.782  1.00 47.84           C  
ATOM     39  CE1 PHE A   5       4.670  17.395  27.588  1.00 47.84           C  
ATOM     40  CE2 PHE A   5       5.999  18.792  29.015  1.00 47.84           C  
ATOM     41  CZ  PHE A   5       5.165  18.647  27.918  1.00 47.84           C  
ATOM     42  N   GLY A   6       4.677  12.826  32.707  1.00 37.58           N  
ATOM     43  CA  GLY A   6       4.687  11.418  33.072  1.00 37.58           C  
ATOM     44  C   GLY A   6       3.334  10.751  32.914  1.00 37.58           C  
ATOM     45  O   GLY A   6       3.097   9.676  33.469  1.00 37.58           O  
ATOM     46  N   GLY A   7       2.685  10.901  31.730  1.00 41.48           N  
ATOM     47  CA  GLY A   7       1.517  10.071  31.476  1.00 41.48           C  
ATOM     48  C   GLY A   7       1.395   9.640  30.027  1.00 41.48           C  
ATOM     49  O   GLY A   7       0.447   8.945  29.658  1.00 41.48           O  
ATOM     50  N   ARG A   8       2.567   9.521  29.275  1.00 44.69           N  
ATOM     51  CA  ARG A   8       2.485   8.988  27.919  1.00 44.69           C  
ATOM     52  C   ARG A   8       3.399   7.779  27.751  1.00 44.69           C  
ATOM     53  CB  ARG A   8       2.848  10.065  26.895  1.00 44.69           C  
ATOM     54  O   ARG A   8       3.744   7.406  26.627  1.00 44.69           O  
ATOM     55  CG  ARG A   8       1.691  10.476  25.998  1.00 44.69           C  
ATOM     56  CD  ARG A   8       2.142  11.422  24.894  1.00 44.69           C  
ATOM     57  NE  ARG A   8       1.397  12.678  24.922  1.00 44.69           N  
ATOM     58  NH1 ARG A   8       1.933  13.284  22.758  1.00 44.69           N  
ATOM     59  NH2 ARG A   8       0.609  14.646  24.040  1.00 44.69           N  
ATOM     60  CZ  ARG A   8       1.315  13.533  23.906  1.00 44.69           C  
ATOM     61  N   ARG A   9       3.828   7.122  28.883  1.00 44.44           N  
ATOM     62  CA  ARG A   9       4.804   6.042  28.778  1.00 44.44           C  
ATOM     63  C   ARG A   9       4.189   4.707  29.183  1.00 44.44           C  
ATOM     64  CB  ARG A   9       6.030   6.339  29.644  1.00 44.44           C  
ATOM     65  O   ARG A   9       4.841   3.665  29.094  1.00 44.44           O  
ATOM     66  CG  ARG A   9       6.992   7.341  29.026  1.00 44.44           C  
ATOM     67  CD  ARG A   9       8.264   7.484  29.852  1.00 44.44           C  
ATOM     68  NE  ARG A   9       9.170   8.474  29.278  1.00 44.44           N  
ATOM     69  NH1 ARG A   9      10.514   8.633  31.151  1.00 44.44           N  
ATOM     70  NH2 ARG A   9      10.977   9.891  29.292  1.00 44.44           N  
ATOM     71  CZ  ARG A   9      10.218   8.997  29.908  1.00 44.44           C  
ATOM     72  N   LYS A  10       2.881   4.553  29.178  1.00 45.95           N  
ATOM     73  CA  LYS A  10       2.323   3.243  29.501  1.00 45.95           C  
ATOM     74  C   LYS A  10       1.658   2.613  28.281  1.00 45.95           C  
ATOM     75  CB  LYS A  10       1.316   3.356  30.647  1.00 45.95           C  
ATOM     76  O   LYS A  10       1.374   1.413  28.273  1.00 45.95           O  
ATOM     77  CG  LYS A  10       1.944   3.691  31.992  1.00 45.95           C  
ATOM     78  CD  LYS A  10       0.903   3.717  33.104  1.00 45.95           C  
ATOM     79  CE  LYS A  10       1.521   4.106  34.440  1.00 45.95           C  
ATOM     80  NZ  LYS A  10       0.497   4.170  35.526  1.00 45.95           N  
ATOM     81  N   ASN A  11       1.922   3.214  26.998  1.00 44.80           N  
ATOM     82  CA  ASN A  11       1.431   2.667  25.738  1.00 44.80           C  
ATOM     83  C   ASN A  11       2.577   2.318  24.794  1.00 44.80           C  
ATOM     84  CB  ASN A  11       0.469   3.648  25.065  1.00 44.80           C  
ATOM     85  O   ASN A  11       2.347   1.925  23.649  1.00 44.80           O  
ATOM     86  CG  ASN A  11      -0.942   3.552  25.614  1.00 44.80           C  
ATOM     87  ND2 ASN A  11      -1.929   3.723  24.743  1.00 44.80           N  
ATOM     88  OD1 ASN A  11      -1.142   3.328  26.810  1.00 44.80           O  
ATOM     89  N   VAL A  12       3.877   2.442  25.295  1.00 49.77           N  
ATOM     90  CA  VAL A  12       5.096   2.212  24.527  1.00 49.77           C  
ATOM     91  C   VAL A  12       5.517   0.750  24.650  1.00 49.77           C  
ATOM     92  CB  VAL A  12       6.243   3.138  24.992  1.00 49.77           C  
ATOM     93  O   VAL A  12       6.282   0.246  23.824  1.00 49.77           O  
ATOM     94  CG1 VAL A  12       7.510   2.878  24.179  1.00 49.77           C  
ATOM     95  CG2 VAL A  12       5.824   4.603  24.879  1.00 49.77           C  
ATOM     96  N   LYS A  13       4.685  -0.069  25.500  1.00 51.73           N  
ATOM     97  CA  LYS A  13       5.072  -1.472  25.615  1.00 51.73           C  
ATOM     98  C   LYS A  13       4.184  -2.360  24.750  1.00 51.73           C  
ATOM     99  CB  LYS A  13       5.008  -1.928  27.074  1.00 51.73           C  
ATOM    100  O   LYS A  13       4.629  -3.397  24.254  1.00 51.73           O  
ATOM    101  CG  LYS A  13       6.233  -1.553  27.894  1.00 51.73           C  
ATOM    102  CD  LYS A  13       6.115  -2.045  29.331  1.00 51.73           C  
ATOM    103  CE  LYS A  13       7.337  -1.662  30.156  1.00 51.73           C  
ATOM    104  NZ  LYS A  13       7.235  -2.160  31.561  1.00 51.73           N  
ATOM    105  N   LYS A  14       3.151  -1.732  23.999  1.00 59.40           N  
ATOM    106  CA  LYS A  14       2.274  -2.549  23.164  1.00 59.40           C  
ATOM    107  C   LYS A  14       2.343  -2.113  21.703  1.00 59.40           C  
ATOM    108  CB  LYS A  14       0.832  -2.474  23.666  1.00 59.40           C  
ATOM    109  O   LYS A  14       2.247  -0.922  21.401  1.00 59.40           O  
ATOM    110  CG  LYS A  14       0.530  -3.412  24.825  1.00 59.40           C  
ATOM    111  CD  LYS A  14      -0.950  -3.394  25.188  1.00 59.40           C  
ATOM    112  CE  LYS A  14      -1.243  -4.286  26.387  1.00 59.40           C  
ATOM    113  NZ  LYS A  14      -2.689  -4.257  26.758  1.00 59.40           N  
ATOM    114  N   GLY A  15       3.500  -2.282  21.017  1.00 70.11           N  
ATOM    115  CA  GLY A  15       3.752  -2.118  19.595  1.00 70.11           C  
ATOM    116  C   GLY A  15       2.490  -1.873  18.789  1.00 70.11           C  
ATOM    117  O   GLY A  15       1.381  -2.096  19.280  1.00 70.11           O  
ATOM    118  N   VAL A  16       2.476  -0.932  17.800  1.00 83.35           N  
ATOM    119  CA  VAL A  16       1.412  -0.609  16.856  1.00 83.35           C  
ATOM    120  C   VAL A  16       1.182  -1.787  15.912  1.00 83.35           C  
ATOM    121  CB  VAL A  16       1.739   0.666  16.047  1.00 83.35           C  
ATOM    122  O   VAL A  16       2.131  -2.324  15.337  1.00 83.35           O  
ATOM    123  CG1 VAL A  16       0.595   1.010  15.094  1.00 83.35           C  
ATOM    124  CG2 VAL A  16       2.026   1.836  16.987  1.00 83.35           C  
ATOM    125  N   GLN A  17      -0.038  -2.343  15.940  1.00 88.49           N  
ATOM    126  CA  GLN A  17      -0.399  -3.451  15.061  1.00 88.49           C  
ATOM    127  C   GLN A  17      -0.820  -2.946  13.684  1.00 88.49           C  
ATOM    128  CB  GLN A  17      -1.521  -4.284  15.681  1.00 88.49           C  
ATOM    129  O   GLN A  17      -1.674  -2.064  13.575  1.00 88.49           O  
ATOM    130  CG  GLN A  17      -1.147  -4.930  17.008  1.00 88.49           C  
ATOM    131  CD  GLN A  17      -2.330  -5.586  17.696  1.00 88.49           C  
ATOM    132  NE2 GLN A  17      -2.185  -5.866  18.987  1.00 88.49           N  
ATOM    133  OE1 GLN A  17      -3.366  -5.838  17.073  1.00 88.49           O  
ATOM    134  N   PHE A  18      -0.310  -3.492  12.787  1.00 91.76           N  
ATOM    135  CA  PHE A  18      -0.598  -3.114  11.408  1.00 91.76           C  
ATOM    136  C   PHE A  18      -0.638  -4.343  10.507  1.00 91.76           C  
ATOM    137  CB  PHE A  18       0.446  -2.119  10.892  1.00 91.76           C  
ATOM    138  O   PHE A  18       0.296  -5.148  10.505  1.00 91.76           O  
ATOM    139  CG  PHE A  18       0.095  -1.504   9.564  1.00 91.76           C  
ATOM    140  CD1 PHE A  18       0.815  -1.827   8.421  1.00 91.76           C  
ATOM    141  CD2 PHE A  18      -0.957  -0.603   9.460  1.00 91.76           C  
ATOM    142  CE1 PHE A  18       0.492  -1.260   7.190  1.00 91.76           C  
ATOM    143  CE2 PHE A  18      -1.286  -0.032   8.233  1.00 91.76           C  
ATOM    144  CZ  PHE A  18      -0.559  -0.361   7.100  1.00 91.76           C  
ATOM    145  N   THR A  19      -1.736  -4.532   9.795  1.00 93.15           N  
ATOM    146  CA  THR A  19      -1.923  -5.708   8.952  1.00 93.15           C  
ATOM    147  C   THR A  19      -1.980  -5.314   7.479  1.00 93.15           C  
ATOM    148  CB  THR A  19      -3.206  -6.470   9.333  1.00 93.15           C  
ATOM    149  O   THR A  19      -2.777  -4.458   7.090  1.00 93.15           O  
ATOM    150  CG2 THR A  19      -3.359  -7.739   8.501  1.00 93.15           C  
ATOM    151  OG1 THR A  19      -3.150  -6.825  10.720  1.00 93.15           O  
ATOM    152  N   ILE A  20      -1.130  -5.935   6.655  1.00 94.26           N  
ATOM    153  CA  ILE A  20      -1.086  -5.681   5.220  1.00 94.26           C  
ATOM    154  C   ILE A  20      -1.348  -6.979   4.458  1.00 94.26           C  
ATOM    155  CB  ILE A  20       0.270  -5.075   4.794  1.00 94.26           C  
ATOM    156  O   ILE A  20      -0.814  -8.032   4.812  1.00 94.26           O  
ATOM    157  CG1 ILE A  20       0.522  -3.757   5.536  1.00 94.26           C  
ATOM    158  CG2 ILE A  20       0.317  -4.867   3.278  1.00 94.26           C  
ATOM    159  CD1 ILE A  20       1.945  -3.232   5.401  1.00 94.26           C  
ATOM    160  N   MET A  21      -2.197  -6.866   3.506  1.00 93.93           N  
ATOM    161  CA  MET A  21      -2.489  -7.998   2.632  1.00 93.93           C  
ATOM    162  C   MET A  21      -1.893  -7.783   1.245  1.00 93.93           C  
ATOM    163  CB  MET A  21      -3.999  -8.219   2.524  1.00 93.93           C  
ATOM    164  O   MET A  21      -2.062  -6.717   0.651  1.00 93.93           O  
ATOM    165  CG  MET A  21      -4.384  -9.427   1.685  1.00 93.93           C  
ATOM    166  SD  MET A  21      -6.197  -9.703   1.639  1.00 93.93           S  
ATOM    167  CE  MET A  21      -6.268 -11.191   0.604  1.00 93.93           C  
ATOM    168  N   VAL A  22      -1.137  -8.786   0.731  1.00 93.52           N  
ATOM    169  CA  VAL A  22      -0.529  -8.712  -0.593  1.00 93.52           C  
ATOM    170  C   VAL A  22      -1.245  -9.666  -1.545  1.00 93.52           C  
ATOM    171  CB  VAL A  22       0.980  -9.041  -0.543  1.00 93.52           C  
ATOM    172  O   VAL A  22      -1.348 -10.865  -1.272  1.00 93.52           O  
ATOM    173  CG1 VAL A  22       1.611  -8.891  -1.926  1.00 93.52           C  
ATOM    174  CG2 VAL A  22       1.688  -8.144   0.471  1.00 93.52           C  
ATOM    175  N   VAL A  23      -1.829  -9.077  -2.612  1.00 92.21           N  
ATOM    176  CA  VAL A  23      -2.612  -9.862  -3.561  1.00 92.21           C  
ATOM    177  C   VAL A  23      -2.091  -9.630  -4.977  1.00 92.21           C  
ATOM    178  CB  VAL A  23      -4.115  -9.514  -3.481  1.00 92.21           C  
ATOM    179  O   VAL A  23      -1.854  -8.488  -5.379  1.00 92.21           O  
ATOM    180  CG1 VAL A  23      -4.923 -10.389  -4.439  1.00 92.21           C  
ATOM    181  CG2 VAL A  23      -4.624  -9.673  -2.050  1.00 92.21           C  
ATOM    182  N   GLY A  24      -1.945 -10.690  -5.795  1.00 90.19           N  
ATOM    183  CA  GLY A  24      -1.525 -10.594  -7.184  1.00 90.19           C  
ATOM    184  C   GLY A  24      -1.196 -11.940  -7.802  1.00 90.19           C  
ATOM    185  O   GLY A  24      -1.133 -12.952  -7.101  1.00 90.19           O  
ATOM    186  N   ALA A  25      -1.134 -11.956  -9.152  1.00 87.81           N  
ATOM    187  CA  ALA A  25      -0.770 -13.169  -9.879  1.00 87.81           C  
ATOM    188  C   ALA A  25       0.605 -13.673  -9.452  1.00 87.81           C  
ATOM    189  CB  ALA A  25      -0.796 -12.914 -11.384  1.00 87.81           C  
ATOM    190  O   ALA A  25       1.408 -12.916  -8.901  1.00 87.81           O  
ATOM    191  N   SER A  26       0.817 -14.944  -9.671  1.00 86.44           N  
ATOM    192  CA  SER A  26       2.105 -15.539  -9.328  1.00 86.44           C  
ATOM    193  C   SER A  26       3.220 -14.991 -10.212  1.00 86.44           C  
ATOM    194  CB  SER A  26       2.043 -17.061  -9.455  1.00 86.44           C  
ATOM    195  O   SER A  26       3.006 -14.724 -11.397  1.00 86.44           O  
ATOM    196  OG  SER A  26       3.271 -17.649  -9.060  1.00 86.44           O  
ATOM    197  N   GLY A  27       4.404 -14.700  -9.549  1.00 84.51           N  
ATOM    198  CA  GLY A  27       5.562 -14.299 -10.332  1.00 84.51           C  
ATOM    199  C   GLY A  27       5.697 -12.795 -10.471  1.00 84.51           C  
ATOM    200  O   GLY A  27       6.421 -12.309 -11.343  1.00 84.51           O  
ATOM    201  N   LEU A  28       4.922 -12.008  -9.720  1.00 88.42           N  
ATOM    202  CA  LEU A  28       4.944 -10.551  -9.783  1.00 88.42           C  
ATOM    203  C   LEU A  28       5.867  -9.975  -8.714  1.00 88.42           C  
ATOM    204  CB  LEU A  28       3.532  -9.985  -9.614  1.00 88.42           C  
ATOM    205  O   LEU A  28       6.085  -8.762  -8.665  1.00 88.42           O  
ATOM    206  CG  LEU A  28       2.528 -10.328 -10.716  1.00 88.42           C  
ATOM    207  CD1 LEU A  28       1.147  -9.786 -10.362  1.00 88.42           C  
ATOM    208  CD2 LEU A  28       2.997  -9.778 -12.058  1.00 88.42           C  
ATOM    209  N   GLY A  29       6.504 -10.916  -7.922  1.00 86.67           N  
ATOM    210  CA  GLY A  29       7.490 -10.470  -6.950  1.00 86.67           C  
ATOM    211  C   GLY A  29       6.889 -10.150  -5.595  1.00 86.67           C  
ATOM    212  O   GLY A  29       7.385  -9.275  -4.881  1.00 86.67           O  
ATOM    213  N   LYS A  30       5.753 -10.671  -5.157  1.00 89.41           N  
ATOM    214  CA  LYS A  30       5.045 -10.439  -3.901  1.00 89.41           C  
ATOM    215  C   LYS A  30       5.882 -10.892  -2.708  1.00 89.41           C  
ATOM    216  CB  LYS A  30       3.699 -11.164  -3.902  1.00 89.41           C  
ATOM    217  O   LYS A  30       6.059 -10.141  -1.747  1.00 89.41           O  
ATOM    218  CG  LYS A  30       2.764 -10.732  -5.022  1.00 89.41           C  
ATOM    219  CD  LYS A  30       1.414 -11.431  -4.925  1.00 89.41           C  
ATOM    220  CE  LYS A  30       1.545 -12.933  -5.140  1.00 89.41           C  
ATOM    221  NZ  LYS A  30       1.968 -13.259  -6.535  1.00 89.41           N  
ATOM    222  N   THR A  31       6.335 -12.137  -2.846  1.00 87.49           N  
ATOM    223  CA  THR A  31       7.138 -12.719  -1.776  1.00 87.49           C  
ATOM    224  C   THR A  31       8.455 -11.965  -1.617  1.00 87.49           C  
ATOM    225  CB  THR A  31       7.424 -14.209  -2.039  1.00 87.49           C  
ATOM    226  O   THR A  31       8.890 -11.693  -0.496  1.00 87.49           O  
ATOM    227  CG2 THR A  31       8.227 -14.824  -0.897  1.00 87.49           C  
ATOM    228  OG1 THR A  31       6.183 -14.912  -2.169  1.00 87.49           O  
ATOM    229  N   THR A  32       9.038 -11.615  -2.744  1.00 88.49           N  
ATOM    230  CA  THR A  32      10.272 -10.838  -2.739  1.00 88.49           C  
ATOM    231  C   THR A  32      10.031  -9.442  -2.171  1.00 88.49           C  
ATOM    232  CB  THR A  32      10.866 -10.723  -4.155  1.00 88.49           C  
ATOM    233  O   THR A  32      10.865  -8.914  -1.433  1.00 88.49           O  
ATOM    234  CG2 THR A  32      12.205  -9.993  -4.132  1.00 88.49           C  
ATOM    235  OG1 THR A  32      11.060 -12.037  -4.693  1.00 88.49           O  
ATOM    236  N   PHE A  33       8.930  -8.861  -2.480  1.00 90.46           N  
ATOM    237  CA  PHE A  33       8.563  -7.553  -1.951  1.00 90.46           C  
ATOM    238  C   PHE A  33       8.447  -7.596  -0.432  1.00 90.46           C  
ATOM    239  CB  PHE A  33       7.244  -7.074  -2.565  1.00 90.46           C  
ATOM    240  O   PHE A  33       8.968  -6.719   0.261  1.00 90.46           O  
ATOM    241  CG  PHE A  33       6.698  -5.823  -1.930  1.00 90.46           C  
ATOM    242  CD1 PHE A  33       5.683  -5.893  -0.984  1.00 90.46           C  
ATOM    243  CD2 PHE A  33       7.201  -4.577  -2.280  1.00 90.46           C  
ATOM    244  CE1 PHE A  33       5.175  -4.737  -0.395  1.00 90.46           C  
ATOM    245  CE2 PHE A  33       6.699  -3.417  -1.696  1.00 90.46           C  
ATOM    246  CZ  PHE A  33       5.686  -3.500  -0.754  1.00 90.46           C  
ATOM    247  N   VAL A  34       7.758  -8.580   0.063  1.00 90.38           N  
ATOM    248  CA  VAL A  34       7.524  -8.719   1.496  1.00 90.38           C  
ATOM    249  C   VAL A  34       8.854  -8.907   2.221  1.00 90.38           C  
ATOM    250  CB  VAL A  34       6.577  -9.900   1.805  1.00 90.38           C  
ATOM    251  O   VAL A  34       9.078  -8.320   3.283  1.00 90.38           O  
ATOM    252  CG1 VAL A  34       6.472 -10.128   3.312  1.00 90.38           C  
ATOM    253  CG2 VAL A  34       5.196  -9.647   1.203  1.00 90.38           C  
ATOM    254  N   ASN A  35       9.688  -9.686   1.675  1.00 88.40           N  
ATOM    255  CA  ASN A  35      11.008  -9.913   2.254  1.00 88.40           C  
ATOM    256  C   ASN A  35      11.830  -8.628   2.295  1.00 88.40           C  
ATOM    257  CB  ASN A  35      11.756 -10.998   1.477  1.00 88.40           C  
ATOM    258  O   ASN A  35      12.533  -8.366   3.273  1.00 88.40           O  
ATOM    259  CG  ASN A  35      11.177 -12.381   1.700  1.00 88.40           C  
ATOM    260  ND2 ASN A  35      11.463 -13.299   0.785  1.00 88.40           N  
ATOM    261  OD1 ASN A  35      10.477 -12.622   2.687  1.00 88.40           O  
ATOM    262  N   THR A  36      11.648  -7.825   1.235  1.00 87.68           N  
ATOM    263  CA  THR A  36      12.359  -6.554   1.153  1.00 87.68           C  
ATOM    264  C   THR A  36      11.753  -5.532   2.112  1.00 87.68           C  
ATOM    265  CB  THR A  36      12.336  -5.992  -0.281  1.00 87.68           C  
ATOM    266  O   THR A  36      12.476  -4.747   2.728  1.00 87.68           O  
ATOM    267  CG2 THR A  36      13.136  -4.698  -0.378  1.00 87.68           C  
ATOM    268  OG1 THR A  36      12.901  -6.959  -1.175  1.00 87.68           O  
ATOM    269  N   LEU A  37      10.502  -5.504   2.250  1.00 87.53           N  
ATOM    270  CA  LEU A  37       9.785  -4.594   3.136  1.00 87.53           C  
ATOM    271  C   LEU A  37      10.174  -4.833   4.591  1.00 87.53           C  
ATOM    272  CB  LEU A  37       8.272  -4.761   2.966  1.00 87.53           C  
ATOM    273  O   LEU A  37      10.381  -3.882   5.347  1.00 87.53           O  
ATOM    274  CG  LEU A  37       7.390  -3.858   3.830  1.00 87.53           C  
ATOM    275  CD1 LEU A  37       7.598  -2.395   3.452  1.00 87.53           C  
ATOM    276  CD2 LEU A  37       5.923  -4.248   3.686  1.00 87.53           C  
ATOM    277  N   CYS A  38      10.399  -6.154   5.003  1.00 84.03           N  
ATOM    278  CA  CYS A  38      10.649  -6.565   6.379  1.00 84.03           C  
ATOM    279  C   CYS A  38      12.142  -6.743   6.633  1.00 84.03           C  
ATOM    280  CB  CYS A  38       9.911  -7.866   6.693  1.00 84.03           C  
ATOM    281  O   CYS A  38      12.564  -6.929   7.775  1.00 84.03           O  
ATOM    282  SG  CYS A  38       8.113  -7.721   6.612  1.00 84.03           S  
ATOM    283  N   ASP A  39      12.937  -6.481   5.589  1.00 80.01           N  
ATOM    284  CA  ASP A  39      14.386  -6.643   5.657  1.00 80.01           C  
ATOM    285  C   ASP A  39      14.760  -7.993   6.265  1.00 80.01           C  
ATOM    286  CB  ASP A  39      15.015  -5.509   6.469  1.00 80.01           C  
ATOM    287  O   ASP A  39      15.765  -8.106   6.970  1.00 80.01           O  
ATOM    288  CG  ASP A  39      15.016  -4.181   5.732  1.00 80.01           C  
ATOM    289  OD1 ASP A  39      15.063  -4.177   4.483  1.00 80.01           O  
ATOM    290  OD2 ASP A  39      14.972  -3.130   6.406  1.00 80.01           O  
ATOM    291  N   SER A  40      13.779  -8.951   6.270  1.00 76.33           N  
ATOM    292  CA  SER A  40      13.941 -10.320   6.750  1.00 76.33           C  
ATOM    293  C   SER A  40      13.208 -11.310   5.851  1.00 76.33           C  
ATOM    294  CB  SER A  40      13.433 -10.448   8.186  1.00 76.33           C  
ATOM    295  O   SER A  40      12.289 -10.933   5.122  1.00 76.33           O  
ATOM    296  OG  SER A  40      12.017 -10.388   8.226  1.00 76.33           O  
ATOM    297  N   GLU A  41      13.781 -12.505   5.776  1.00 73.42           N  
ATOM    298  CA  GLU A  41      13.137 -13.551   4.987  1.00 73.42           C  
ATOM    299  C   GLU A  41      11.879 -14.068   5.679  1.00 73.42           C  
ATOM    300  CB  GLU A  41      14.107 -14.706   4.728  1.00 73.42           C  
ATOM    301  O   GLU A  41      11.959 -14.908   6.578  1.00 73.42           O  
ATOM    302  CG  GLU A  41      15.220 -14.366   3.748  1.00 73.42           C  
ATOM    303  CD  GLU A  41      16.159 -15.531   3.477  1.00 73.42           C  
ATOM    304  OE1 GLU A  41      17.129 -15.363   2.705  1.00 73.42           O  
ATOM    305  OE2 GLU A  41      15.920 -16.622   4.042  1.00 73.42           O  
ATOM    306  N   VAL A  42      10.740 -13.457   5.548  1.00 69.41           N  
ATOM    307  CA  VAL A  42       9.461 -13.771   6.177  1.00 69.41           C  
ATOM    308  C   VAL A  42       8.784 -14.917   5.429  1.00 69.41           C  
ATOM    309  CB  VAL A  42       8.530 -12.538   6.218  1.00 69.41           C  
ATOM    310  O   VAL A  42       8.259 -15.845   6.048  1.00 69.41           O  
ATOM    311  CG1 VAL A  42       7.193 -12.892   6.865  1.00 69.41           C  
ATOM    312  CG2 VAL A  42       9.201 -11.388   6.966  1.00 69.41           C  
ATOM    313  N   PHE A  43       8.969 -14.955   4.102  1.00 70.15           N  
ATOM    314  CA  PHE A  43       8.462 -16.039   3.269  1.00 70.15           C  
ATOM    315  C   PHE A  43       9.590 -16.682   2.472  1.00 70.15           C  
ATOM    316  CB  PHE A  43       7.374 -15.526   2.320  1.00 70.15           C  
ATOM    317  O   PHE A  43      10.418 -15.984   1.883  1.00 70.15           O  
ATOM    318  CG  PHE A  43       6.135 -15.041   3.023  1.00 70.15           C  
ATOM    319  CD1 PHE A  43       5.210 -15.945   3.532  1.00 70.15           C  
ATOM    320  CD2 PHE A  43       5.894 -13.682   3.174  1.00 70.15           C  
ATOM    321  CE1 PHE A  43       4.061 -15.499   4.183  1.00 70.15           C  
ATOM    322  CE2 PHE A  43       4.749 -13.229   3.823  1.00 70.15           C  
ATOM    323  CZ  PHE A  43       3.833 -14.140   4.326  1.00 70.15           C  
ATOM    324  N   PRO A  44       9.878 -17.993   2.700  1.00 63.93           N  
ATOM    325  CA  PRO A  44      10.926 -18.616   1.889  1.00 63.93           C  
ATOM    326  C   PRO A  44      10.654 -18.509   0.390  1.00 63.93           C  
ATOM    327  CB  PRO A  44      10.904 -20.077   2.345  1.00 63.93           C  
ATOM    328  O   PRO A  44       9.499 -18.579  -0.038  1.00 63.93           O  
ATOM    329  CG  PRO A  44       9.554 -20.265   2.960  1.00 63.93           C  
ATOM    330  CD  PRO A  44       9.030 -18.921   3.378  1.00 63.93           C  
ATOM    331  N   ASN A  45      11.516 -17.811  -0.410  1.00 57.29           N  
ATOM    332  CA  ASN A  45      11.445 -17.767  -1.866  1.00 57.29           C  
ATOM    333  C   ASN A  45      11.332 -19.167  -2.464  1.00 57.29           C  
ATOM    334  CB  ASN A  45      12.662 -17.041  -2.442  1.00 57.29           C  
ATOM    335  O   ASN A  45      12.123 -20.053  -2.135  1.00 57.29           O  
ATOM    336  CG  ASN A  45      12.656 -15.556  -2.135  1.00 57.29           C  
ATOM    337  ND2 ASN A  45      13.822 -14.928  -2.223  1.00 57.29           N  
ATOM    338  OD1 ASN A  45      11.611 -14.980  -1.821  1.00 57.29           O  
ATOM    339  N   LYS A  46      10.143 -19.677  -2.669  1.00 53.99           N  
ATOM    340  CA  LYS A  46       9.862 -20.975  -3.274  1.00 53.99           C  
ATOM    341  C   LYS A  46      10.783 -21.240  -4.462  1.00 53.99           C  
ATOM    342  CB  LYS A  46       8.400 -21.056  -3.716  1.00 53.99           C  
ATOM    343  O   LYS A  46      11.123 -22.390  -4.747  1.00 53.99           O  
ATOM    344  CG  LYS A  46       7.424 -21.329  -2.581  1.00 53.99           C  
ATOM    345  CD  LYS A  46       5.985 -21.364  -3.078  1.00 53.99           C  
ATOM    346  CE  LYS A  46       4.998 -21.498  -1.926  1.00 53.99           C  
ATOM    347  NZ  LYS A  46       3.583 -21.487  -2.404  1.00 53.99           N  
ATOM    348  N   THR A  47      11.625 -20.114  -4.884  1.00 45.82           N  
ATOM    349  CA  THR A  47      12.496 -20.249  -6.047  1.00 45.82           C  
ATOM    350  C   THR A  47      13.927 -20.560  -5.617  1.00 45.82           C  
ATOM    351  CB  THR A  47      12.482 -18.971  -6.906  1.00 45.82           C  
ATOM    352  O   THR A  47      14.621 -21.342  -6.270  1.00 45.82           O  
ATOM    353  CG2 THR A  47      12.796 -19.286  -8.365  1.00 45.82           C  
ATOM    354  OG1 THR A  47      11.186 -18.364  -6.828  1.00 45.82           O  
ATOM    355  N   TYR A  48      14.301 -20.505  -4.230  1.00 44.01           N  
ATOM    356  CA  TYR A  48      15.652 -20.781  -3.753  1.00 44.01           C  
ATOM    357  C   TYR A  48      15.682 -22.045  -2.903  1.00 44.01           C  
ATOM    358  CB  TYR A  48      16.189 -19.595  -2.945  1.00 44.01           C  
ATOM    359  O   TYR A  48      16.753 -22.595  -2.635  1.00 44.01           O  
ATOM    360  CG  TYR A  48      17.692 -19.584  -2.811  1.00 44.01           C  
ATOM    361  CD1 TYR A  48      18.318 -20.176  -1.716  1.00 44.01           C  
ATOM    362  CD2 TYR A  48      18.490 -18.980  -3.777  1.00 44.01           C  
ATOM    363  CE1 TYR A  48      19.703 -20.167  -1.587  1.00 44.01           C  
ATOM    364  CE2 TYR A  48      19.876 -18.965  -3.658  1.00 44.01           C  
ATOM    365  OH  TYR A  48      21.844 -19.547  -2.438  1.00 44.01           O  
ATOM    366  CZ  TYR A  48      20.472 -19.560  -2.561  1.00 44.01           C  
ATOM    367  N   THR A  49      14.580 -22.590  -2.460  1.00 42.76           N  
ATOM    368  CA  THR A  49      14.545 -23.874  -1.768  1.00 42.76           C  
ATOM    369  C   THR A  49      14.660 -25.027  -2.760  1.00 42.76           C  
ATOM    370  CB  THR A  49      13.253 -24.029  -0.944  1.00 42.76           C  
ATOM    371  O   THR A  49      14.863 -26.176  -2.364  1.00 42.76           O  
ATOM    372  CG2 THR A  49      13.368 -23.315   0.399  1.00 42.76           C  
ATOM    373  OG1 THR A  49      12.156 -23.471  -1.678  1.00 42.76           O  
ATOM    374  N   LEU A  50      14.749 -24.683  -4.042  1.00 45.23           N  
ATOM    375  CA  LEU A  50      14.988 -25.704  -5.056  1.00 45.23           C  
ATOM    376  C   LEU A  50      16.461 -25.744  -5.450  1.00 45.23           C  
ATOM    377  CB  LEU A  50      14.124 -25.444  -6.293  1.00 45.23           C  
ATOM    378  O   LEU A  50      16.895 -26.659  -6.154  1.00 45.23           O  
ATOM    379  CG  LEU A  50      12.614 -25.610  -6.112  1.00 45.23           C  
ATOM    380  CD1 LEU A  50      11.906 -25.523  -7.460  1.00 45.23           C  
ATOM    381  CD2 LEU A  50      12.300 -26.932  -5.421  1.00 45.23           C  
ATOM    382  N   LEU A  51      17.323 -24.830  -4.717  1.00 47.45           N  
ATOM    383  CA  LEU A  51      18.730 -24.833  -5.102  1.00 47.45           C  
ATOM    384  C   LEU A  51      19.629 -24.924  -3.874  1.00 47.45           C  
ATOM    385  CB  LEU A  51      19.068 -23.575  -5.905  1.00 47.45           C  
ATOM    386  O   LEU A  51      20.855 -24.855  -3.990  1.00 47.45           O  
ATOM    387  CG  LEU A  51      18.520 -23.512  -7.331  1.00 47.45           C  
ATOM    388  CD1 LEU A  51      18.144 -22.079  -7.693  1.00 47.45           C  
ATOM    389  CD2 LEU A  51      19.537 -24.069  -8.321  1.00 47.45           C  
ATOM    390  N   SER A  52      19.113 -24.986  -2.558  1.00 40.54           N  
ATOM    391  CA  SER A  52      19.902 -24.885  -1.335  1.00 40.54           C  
ATOM    392  C   SER A  52      20.415 -26.252  -0.895  1.00 40.54           C  
ATOM    393  CB  SER A  52      19.074 -24.257  -0.213  1.00 40.54           C  
ATOM    394  O   SER A  52      21.070 -26.371   0.143  1.00 40.54           O  
ATOM    395  OG  SER A  52      17.690 -24.469  -0.429  1.00 40.54           O  
ATOM    396  N   ASN A  53      20.659 -27.224  -1.759  1.00 43.40           N  
ATOM    397  CA  ASN A  53      21.671 -28.243  -1.501  1.00 43.40           C  
ATOM    398  C   ASN A  53      22.761 -28.233  -2.568  1.00 43.40           C  
ATOM    399  CB  ASN A  53      21.027 -29.628  -1.411  1.00 43.40           C  
ATOM    400  O   ASN A  53      22.520 -28.627  -3.711  1.00 43.40           O  
ATOM    401  CG  ASN A  53      20.537 -29.955  -0.014  1.00 43.40           C  
ATOM    402  ND2 ASN A  53      19.892 -31.106   0.133  1.00 43.40           N  
ATOM    403  OD1 ASN A  53      20.737 -29.180   0.924  1.00 43.40           O  
ATOM    404  N   PRO A  54      23.755 -27.316  -2.446  1.00 46.14           N  
ATOM    405  CA  PRO A  54      24.919 -27.206  -3.329  1.00 46.14           C  
ATOM    406  C   PRO A  54      25.856 -28.407  -3.222  1.00 46.14           C  
ATOM    407  CB  PRO A  54      25.611 -25.930  -2.844  1.00 46.14           C  
ATOM    408  O   PRO A  54      26.695 -28.620  -4.101  1.00 46.14           O  
ATOM    409  CG  PRO A  54      24.847 -25.521  -1.626  1.00 46.14           C  
ATOM    410  CD  PRO A  54      23.827 -26.581  -1.324  1.00 46.14           C  
ATOM    411  N   GLU A  55      25.515 -29.627  -2.594  1.00 49.35           N  
ATOM    412  CA  GLU A  55      26.390 -30.788  -2.470  1.00 49.35           C  
ATOM    413  C   GLU A  55      25.642 -32.080  -2.786  1.00 49.35           C  
ATOM    414  CB  GLU A  55      26.992 -30.860  -1.064  1.00 49.35           C  
ATOM    415  O   GLU A  55      26.260 -33.115  -3.043  1.00 49.35           O  
ATOM    416  CG  GLU A  55      27.802 -29.631  -0.678  1.00 49.35           C  
ATOM    417  CD  GLU A  55      28.591 -29.812   0.609  1.00 49.35           C  
ATOM    418  OE1 GLU A  55      29.434 -28.944   0.931  1.00 49.35           O  
ATOM    419  OE2 GLU A  55      28.366 -30.830   1.300  1.00 49.35           O  
ATOM    420  N   ASP A  56      24.449 -31.976  -3.487  1.00 45.99           N  
ATOM    421  CA  ASP A  56      23.740 -33.146  -3.996  1.00 45.99           C  
ATOM    422  C   ASP A  56      22.644 -32.740  -4.978  1.00 45.99           C  
ATOM    423  CB  ASP A  56      23.141 -33.954  -2.843  1.00 45.99           C  
ATOM    424  O   ASP A  56      21.596 -32.232  -4.572  1.00 45.99           O  
ATOM    425  CG  ASP A  56      24.194 -34.605  -1.964  1.00 45.99           C  
ATOM    426  OD1 ASP A  56      25.240 -35.045  -2.489  1.00 45.99           O  
ATOM    427  OD2 ASP A  56      23.976 -34.681  -0.735  1.00 45.99           O  
ATOM    428  N   PRO A  57      22.971 -32.344  -6.186  1.00 46.41           N  
ATOM    429  CA  PRO A  57      22.039 -32.031  -7.271  1.00 46.41           C  
ATOM    430  C   PRO A  57      21.090 -33.186  -7.586  1.00 46.41           C  
ATOM    431  CB  PRO A  57      22.962 -31.744  -8.458  1.00 46.41           C  
ATOM    432  O   PRO A  57      20.133 -33.014  -8.345  1.00 46.41           O  
ATOM    433  CG  PRO A  57      24.305 -32.237  -8.025  1.00 46.41           C  
ATOM    434  CD  PRO A  57      24.238 -32.582  -6.565  1.00 46.41           C  
ATOM    435  N   HIS A  58      20.803 -34.227  -6.609  1.00 42.18           N  
ATOM    436  CA  HIS A  58      19.942 -35.379  -6.850  1.00 42.18           C  
ATOM    437  C   HIS A  58      19.288 -35.859  -5.559  1.00 42.18           C  
ATOM    438  CB  HIS A  58      20.739 -36.518  -7.490  1.00 42.18           C  
ATOM    439  O   HIS A  58      18.766 -36.974  -5.499  1.00 42.18           O  
ATOM    440  CG  HIS A  58      21.147 -36.245  -8.902  1.00 42.18           C  
ATOM    441  CD2 HIS A  58      22.372 -36.120  -9.465  1.00 42.18           C  
ATOM    442  ND1 HIS A  58      20.235 -36.065  -9.919  1.00 42.18           N  
ATOM    443  CE1 HIS A  58      20.883 -35.840 -11.049  1.00 42.18           C  
ATOM    444  NE2 HIS A  58      22.182 -35.868 -10.801  1.00 42.18           N  
ATOM    445  N   SER A  59      19.066 -35.063  -4.445  1.00 40.42           N  
ATOM    446  CA  SER A  59      18.192 -35.638  -3.427  1.00 40.42           C  
ATOM    447  C   SER A  59      16.724 -35.496  -3.815  1.00 40.42           C  
ATOM    448  CB  SER A  59      18.436 -34.972  -2.073  1.00 40.42           C  
ATOM    449  O   SER A  59      16.267 -34.401  -4.149  1.00 40.42           O  
ATOM    450  OG  SER A  59      18.151 -33.585  -2.135  1.00 40.42           O  
ATOM    451  N   ALA A  60      16.287 -36.176  -4.870  1.00 45.49           N  
ATOM    452  CA  ALA A  60      15.090 -36.866  -5.346  1.00 45.49           C  
ATOM    453  C   ALA A  60      13.986 -36.838  -4.293  1.00 45.49           C  
ATOM    454  CB  ALA A  60      15.421 -38.306  -5.726  1.00 45.49           C  
ATOM    455  O   ALA A  60      12.848 -37.226  -4.567  1.00 45.49           O  
ATOM    456  N   GLU A  61      14.141 -36.102  -3.116  1.00 46.52           N  
ATOM    457  CA  GLU A  61      13.019 -36.179  -2.186  1.00 46.52           C  
ATOM    458  C   GLU A  61      12.313 -34.832  -2.059  1.00 46.52           C  
ATOM    459  CB  GLU A  61      13.492 -36.657  -0.811  1.00 46.52           C  
ATOM    460  O   GLU A  61      11.151 -34.769  -1.652  1.00 46.52           O  
ATOM    461  CG  GLU A  61      13.809 -38.144  -0.752  1.00 46.52           C  
ATOM    462  CD  GLU A  61      14.278 -38.604   0.619  1.00 46.52           C  
ATOM    463  OE1 GLU A  61      14.498 -39.822   0.809  1.00 46.52           O  
ATOM    464  OE2 GLU A  61      14.424 -37.739   1.512  1.00 46.52           O  
ATOM    465  N   ASP A  62      12.552 -33.792  -2.993  1.00 46.52           N  
ATOM    466  CA  ASP A  62      11.865 -32.506  -2.926  1.00 46.52           C  
ATOM    467  C   ASP A  62      11.472 -32.019  -4.319  1.00 46.52           C  
ATOM    468  CB  ASP A  62      12.744 -31.463  -2.234  1.00 46.52           C  
ATOM    469  O   ASP A  62      10.839 -30.971  -4.461  1.00 46.52           O  
ATOM    470  CG  ASP A  62      12.739 -31.592  -0.721  1.00 46.52           C  
ATOM    471  OD1 ASP A  62      11.796 -32.196  -0.164  1.00 46.52           O  
ATOM    472  OD2 ASP A  62      13.683 -31.084  -0.079  1.00 46.52           O  
ATOM    473  N   ILE A  63      11.710 -32.797  -5.400  1.00 46.40           N  
ATOM    474  CA  ILE A  63      11.273 -32.615  -6.780  1.00 46.40           C  
ATOM    475  C   ILE A  63       9.938 -33.325  -6.996  1.00 46.40           C  
ATOM    476  CB  ILE A  63      12.327 -33.140  -7.781  1.00 46.40           C  
ATOM    477  O   ILE A  63       9.226 -33.040  -7.962  1.00 46.40           O  
ATOM    478  CG1 ILE A  63      13.636 -32.356  -7.638  1.00 46.40           C  
ATOM    479  CG2 ILE A  63      11.796 -33.063  -9.215  1.00 46.40           C  
ATOM    480  CD1 ILE A  63      14.812 -32.973  -8.383  1.00 46.40           C  
ATOM    481  N   SER A  64       9.470 -34.108  -6.016  1.00 42.81           N  
ATOM    482  CA  SER A  64       8.165 -34.762  -6.032  1.00 42.81           C  
ATOM    483  C   SER A  64       7.111 -33.910  -5.332  1.00 42.81           C  
ATOM    484  CB  SER A  64       8.246 -36.136  -5.366  1.00 42.81           C  
ATOM    485  O   SER A  64       5.915 -34.059  -5.589  1.00 42.81           O  
ATOM    486  OG  SER A  64       8.399 -36.007  -3.963  1.00 42.81           O  
ATOM    487  N   LYS A  65       7.480 -32.759  -4.678  1.00 49.46           N  
ATOM    488  CA  LYS A  65       6.540 -31.875  -3.996  1.00 49.46           C  
ATOM    489  C   LYS A  65       6.344 -30.576  -4.772  1.00 49.46           C  
ATOM    490  CB  LYS A  65       7.023 -31.569  -2.577  1.00 49.46           C  
ATOM    491  O   LYS A  65       5.298 -29.933  -4.662  1.00 49.46           O  
ATOM    492  CG  LYS A  65       6.761 -32.688  -1.579  1.00 49.46           C  
ATOM    493  CD  LYS A  65       7.125 -32.268  -0.161  1.00 49.46           C  
ATOM    494  CE  LYS A  65       6.971 -33.422   0.821  1.00 49.46           C  
ATOM    495  NZ  LYS A  65       7.349 -33.022   2.209  1.00 49.46           N  
ATOM    496  N   VAL A  66       7.030 -30.350  -5.931  1.00 50.66           N  
ATOM    497  CA  VAL A  66       7.031 -29.086  -6.661  1.00 50.66           C  
ATOM    498  C   VAL A  66       6.862 -29.351  -8.155  1.00 50.66           C  
ATOM    499  CB  VAL A  66       8.328 -28.285  -6.404  1.00 50.66           C  
ATOM    500  O   VAL A  66       6.403 -28.480  -8.898  1.00 50.66           O  
ATOM    501  CG1 VAL A  66       8.319 -26.977  -7.193  1.00 50.66           C  
ATOM    502  CG2 VAL A  66       8.499 -28.011  -4.911  1.00 50.66           C  
ATOM    503  N   LYS A  67       6.711 -30.669  -8.663  1.00 48.08           N  
ATOM    504  CA  LYS A  67       6.221 -30.910 -10.017  1.00 48.08           C  
ATOM    505  C   LYS A  67       4.800 -31.465  -9.996  1.00 48.08           C  
ATOM    506  CB  LYS A  67       7.148 -31.873 -10.760  1.00 48.08           C  
ATOM    507  O   LYS A  67       4.511 -32.421  -9.273  1.00 48.08           O  
ATOM    508  CG  LYS A  67       8.284 -31.187 -11.506  1.00 48.08           C  
ATOM    509  CD  LYS A  67       9.078 -32.177 -12.348  1.00 48.08           C  
ATOM    510  CE  LYS A  67      10.215 -31.491 -13.094  1.00 48.08           C  
ATOM    511  NZ  LYS A  67      10.994 -32.457 -13.926  1.00 48.08           N  
ATOM    512  N   PRO A  68       3.789 -30.547 -10.071  1.00 49.83           N  
ATOM    513  CA  PRO A  68       2.467 -31.177 -10.114  1.00 49.83           C  
ATOM    514  C   PRO A  68       2.479 -32.525 -10.831  1.00 49.83           C  
ATOM    515  CB  PRO A  68       1.615 -30.160 -10.877  1.00 49.83           C  
ATOM    516  O   PRO A  68       3.193 -32.694 -11.823  1.00 49.83           O  
ATOM    517  CG  PRO A  68       2.603 -29.284 -11.578  1.00 49.83           C  
ATOM    518  CD  PRO A  68       3.970 -29.569 -11.026  1.00 49.83           C  
ATOM    519  N   SER A  69       2.816 -33.657 -10.267  1.00 53.82           N  
ATOM    520  CA  SER A  69       2.480 -34.926 -10.903  1.00 53.82           C  
ATOM    521  C   SER A  69       1.555 -34.718 -12.097  1.00 53.82           C  
ATOM    522  CB  SER A  69       1.822 -35.872  -9.897  1.00 53.82           C  
ATOM    523  O   SER A  69       0.683 -33.846 -12.070  1.00 53.82           O  
ATOM    524  OG  SER A  69       2.690 -36.131  -8.808  1.00 53.82           O  
ATOM    525  N   PRO A  70       2.060 -34.895 -13.385  1.00 59.38           N  
ATOM    526  CA  PRO A  70       1.147 -34.814 -14.527  1.00 59.38           C  
ATOM    527  C   PRO A  70      -0.287 -35.196 -14.165  1.00 59.38           C  
ATOM    528  CB  PRO A  70       1.741 -35.811 -15.525  1.00 59.38           C  
ATOM    529  O   PRO A  70      -1.236 -34.677 -14.758  1.00 59.38           O  
ATOM    530  CG  PRO A  70       2.712 -36.619 -14.726  1.00 59.38           C  
ATOM    531  CD  PRO A  70       3.003 -35.887 -13.447  1.00 59.38           C  
ATOM    532  N   ASP A  71      -0.417 -35.960 -12.984  1.00 59.86           N  
ATOM    533  CA  ASP A  71      -1.713 -36.472 -12.550  1.00 59.86           C  
ATOM    534  C   ASP A  71      -2.476 -35.424 -11.743  1.00 59.86           C  
ATOM    535  CB  ASP A  71      -1.537 -37.747 -11.722  1.00 59.86           C  
ATOM    536  O   ASP A  71      -3.708 -35.425 -11.722  1.00 59.86           O  
ATOM    537  CG  ASP A  71      -0.973 -38.904 -12.528  1.00 59.86           C  
ATOM    538  OD1 ASP A  71      -1.199 -38.960 -13.756  1.00 59.86           O  
ATOM    539  OD2 ASP A  71      -0.299 -39.770 -11.929  1.00 59.86           O  
ATOM    540  N   ASN A  72      -1.840 -34.287 -11.163  1.00 60.00           N  
ATOM    541  CA  ASN A  72      -2.450 -33.254 -10.331  1.00 60.00           C  
ATOM    542  C   ASN A  72      -2.292 -31.869 -10.952  1.00 60.00           C  
ATOM    543  CB  ASN A  72      -1.851 -33.276  -8.923  1.00 60.00           C  
ATOM    544  O   ASN A  72      -2.526 -30.857 -10.289  1.00 60.00           O  
ATOM    545  CG  ASN A  72      -2.268 -34.500  -8.131  1.00 60.00           C  
ATOM    546  ND2 ASN A  72      -1.658 -34.689  -6.967  1.00 60.00           N  
ATOM    547  OD1 ASN A  72      -3.131 -35.269  -8.562  1.00 60.00           O  
ATOM    548  N   ALA A  73      -1.729 -31.898 -12.248  1.00 57.49           N  
ATOM    549  CA  ALA A  73      -1.575 -30.670 -13.025  1.00 57.49           C  
ATOM    550  C   ALA A  73      -2.929 -30.023 -13.302  1.00 57.49           C  
ATOM    551  CB  ALA A  73      -0.848 -30.957 -14.336  1.00 57.49           C  
ATOM    552  O   ALA A  73      -3.016 -28.806 -13.485  1.00 57.49           O  
ATOM    553  N   HIS A  74      -4.064 -30.990 -13.266  1.00 56.39           N  
ATOM    554  CA  HIS A  74      -5.426 -30.519 -13.489  1.00 56.39           C  
ATOM    555  C   HIS A  74      -6.014 -29.913 -12.219  1.00 56.39           C  
ATOM    556  CB  HIS A  74      -6.314 -31.661 -13.986  1.00 56.39           C  
ATOM    557  O   HIS A  74      -7.085 -29.302 -12.255  1.00 56.39           O  
ATOM    558  CG  HIS A  74      -6.009 -32.979 -13.348  1.00 56.39           C  
ATOM    559  CD2 HIS A  74      -6.683 -33.692 -12.415  1.00 56.39           C  
ATOM    560  ND1 HIS A  74      -4.884 -33.712 -13.656  1.00 56.39           N  
ATOM    561  CE1 HIS A  74      -4.880 -34.824 -12.940  1.00 56.39           C  
ATOM    562  NE2 HIS A  74      -5.961 -34.836 -12.178  1.00 56.39           N  
ATOM    563  N   VAL A  75      -5.332 -30.084 -10.998  1.00 61.07           N  
ATOM    564  CA  VAL A  75      -5.838 -29.631  -9.707  1.00 61.07           C  
ATOM    565  C   VAL A  75      -5.452 -28.170  -9.484  1.00 61.07           C  
ATOM    566  CB  VAL A  75      -5.305 -30.505  -8.549  1.00 61.07           C  
ATOM    567  O   VAL A  75      -4.277 -27.809  -9.587  1.00 61.07           O  
ATOM    568  CG1 VAL A  75      -5.868 -30.030  -7.211  1.00 61.07           C  
ATOM    569  CG2 VAL A  75      -5.652 -31.973  -8.787  1.00 61.07           C  
ATOM    570  N   GLU A  76      -6.369 -27.313  -9.661  1.00 58.07           N  
ATOM    571  CA  GLU A  76      -6.261 -25.869  -9.474  1.00 58.07           C  
ATOM    572  C   GLU A  76      -5.678 -25.533  -8.105  1.00 58.07           C  
ATOM    573  CB  GLU A  76      -7.628 -25.202  -9.643  1.00 58.07           C  
ATOM    574  O   GLU A  76      -6.033 -26.157  -7.103  1.00 58.07           O  
ATOM    575  CG  GLU A  76      -8.219 -25.352 -11.037  1.00 58.07           C  
ATOM    576  CD  GLU A  76      -9.573 -24.680 -11.191  1.00 58.07           C  
ATOM    577  OE1 GLU A  76     -10.126 -24.678 -12.314  1.00 58.07           O  
ATOM    578  OE2 GLU A  76     -10.086 -24.150 -10.180  1.00 58.07           O  
ATOM    579  N   LYS A  77      -4.517 -24.969  -8.046  1.00 61.49           N  
ATOM    580  CA  LYS A  77      -3.887 -24.497  -6.816  1.00 61.49           C  
ATOM    581  C   LYS A  77      -4.819 -23.569  -6.042  1.00 61.49           C  
ATOM    582  CB  LYS A  77      -2.573 -23.779  -7.128  1.00 61.49           C  
ATOM    583  O   LYS A  77      -5.351 -22.607  -6.601  1.00 61.49           O  
ATOM    584  CG  LYS A  77      -1.430 -24.713  -7.500  1.00 61.49           C  
ATOM    585  CD  LYS A  77      -0.130 -23.948  -7.713  1.00 61.49           C  
ATOM    586  CE  LYS A  77       0.969 -24.853  -8.252  1.00 61.49           C  
ATOM    587  NZ  LYS A  77       2.220 -24.090  -8.546  1.00 61.49           N  
ATOM    588  N   THR A  78      -5.352 -24.060  -4.949  1.00 63.34           N  
ATOM    589  CA  THR A  78      -6.220 -23.284  -4.069  1.00 63.34           C  
ATOM    590  C   THR A  78      -5.432 -22.183  -3.366  1.00 63.34           C  
ATOM    591  CB  THR A  78      -6.900 -24.183  -3.020  1.00 63.34           C  
ATOM    592  O   THR A  78      -4.236 -22.336  -3.109  1.00 63.34           O  
ATOM    593  CG2 THR A  78      -7.988 -23.425  -2.268  1.00 63.34           C  
ATOM    594  OG1 THR A  78      -7.487 -25.314  -3.676  1.00 63.34           O  
ATOM    595  N   VAL A  79      -6.016 -20.946  -3.380  1.00 70.95           N  
ATOM    596  CA  VAL A  79      -5.481 -19.777  -2.691  1.00 70.95           C  
ATOM    597  C   VAL A  79      -5.348 -20.072  -1.199  1.00 70.95           C  
ATOM    598  CB  VAL A  79      -6.371 -18.533  -2.911  1.00 70.95           C  
ATOM    599  O   VAL A  79      -6.302 -20.526  -0.562  1.00 70.95           O  
ATOM    600  CG1 VAL A  79      -5.833 -17.338  -2.126  1.00 70.95           C  
ATOM    601  CG2 VAL A  79      -6.463 -18.200  -4.399  1.00 70.95           C  
ATOM    602  N   GLU A  80      -4.159 -20.212  -0.657  1.00 74.53           N  
ATOM    603  CA  GLU A  80      -3.882 -20.320   0.773  1.00 74.53           C  
ATOM    604  C   GLU A  80      -3.539 -18.960   1.373  1.00 74.53           C  
ATOM    605  CB  GLU A  80      -2.742 -21.310   1.026  1.00 74.53           C  
ATOM    606  O   GLU A  80      -2.728 -18.217   0.817  1.00 74.53           O  
ATOM    607  CG  GLU A  80      -2.589 -21.711   2.486  1.00 74.53           C  
ATOM    608  CD  GLU A  80      -1.486 -22.732   2.715  1.00 74.53           C  
ATOM    609  OE1 GLU A  80      -1.214 -23.079   3.887  1.00 74.53           O  
ATOM    610  OE2 GLU A  80      -0.889 -23.189   1.715  1.00 74.53           O  
ATOM    611  N   ILE A  81      -4.380 -18.554   2.368  1.00 82.21           N  
ATOM    612  CA  ILE A  81      -4.134 -17.294   3.061  1.00 82.21           C  
ATOM    613  C   ILE A  81      -3.230 -17.537   4.267  1.00 82.21           C  
ATOM    614  CB  ILE A  81      -5.454 -16.626   3.506  1.00 82.21           C  
ATOM    615  O   ILE A  81      -3.578 -18.305   5.167  1.00 82.21           O  
ATOM    616  CG1 ILE A  81      -6.364 -16.383   2.296  1.00 82.21           C  
ATOM    617  CG2 ILE A  81      -5.173 -15.318   4.251  1.00 82.21           C  
ATOM    618  CD1 ILE A  81      -7.793 -16.007   2.662  1.00 82.21           C  
ATOM    619  N   THR A  82      -1.988 -17.131   4.289  1.00 81.78           N  
ATOM    620  CA  THR A  82      -1.015 -17.352   5.353  1.00 81.78           C  
ATOM    621  C   THR A  82      -0.609 -16.030   5.998  1.00 81.78           C  
ATOM    622  CB  THR A  82       0.237 -18.075   4.823  1.00 81.78           C  
ATOM    623  O   THR A  82       0.125 -15.241   5.399  1.00 81.78           O  
ATOM    624  CG2 THR A  82      -0.095 -19.494   4.376  1.00 81.78           C  
ATOM    625  OG1 THR A  82       0.766 -17.346   3.709  1.00 81.78           O  
ATOM    626  N   PRO A  83      -1.268 -15.737   7.201  1.00 86.90           N  
ATOM    627  CA  PRO A  83      -0.838 -14.542   7.930  1.00 86.90           C  
ATOM    628  C   PRO A  83       0.494 -14.738   8.650  1.00 86.90           C  
ATOM    629  CB  PRO A  83      -1.972 -14.314   8.933  1.00 86.90           C  
ATOM    630  O   PRO A  83       0.719 -15.783   9.266  1.00 86.90           O  
ATOM    631  CG  PRO A  83      -2.572 -15.666   9.145  1.00 86.90           C  
ATOM    632  CD  PRO A  83      -2.369 -16.479   7.899  1.00 86.90           C  
ATOM    633  N   VAL A  84       1.440 -13.928   8.505  1.00 87.95           N  
ATOM    634  CA  VAL A  84       2.738 -13.966   9.169  1.00 87.95           C  
ATOM    635  C   VAL A  84       2.951 -12.679   9.962  1.00 87.95           C  
ATOM    636  CB  VAL A  84       3.889 -14.166   8.157  1.00 87.95           C  
ATOM    637  O   VAL A  84       2.775 -11.579   9.432  1.00 87.95           O  
ATOM    638  CG1 VAL A  84       5.238 -14.203   8.873  1.00 87.95           C  
ATOM    639  CG2 VAL A  84       3.673 -15.444   7.349  1.00 87.95           C  
ATOM    640  N   ASN A  85       3.273 -12.845  11.227  1.00 88.27           N  
ATOM    641  CA  ASN A  85       3.523 -11.702  12.100  1.00 88.27           C  
ATOM    642  C   ASN A  85       5.011 -11.373  12.180  1.00 88.27           C  
ATOM    643  CB  ASN A  85       2.960 -11.962  13.499  1.00 88.27           C  
ATOM    644  O   ASN A  85       5.830 -12.248  12.462  1.00 88.27           O  
ATOM    645  CG  ASN A  85       1.445 -11.991  13.523  1.00 88.27           C  
ATOM    646  ND2 ASN A  85       0.882 -12.935  14.268  1.00 88.27           N  
ATOM    647  OD1 ASN A  85       0.785 -11.174  12.876  1.00 88.27           O  
ATOM    648  N   VAL A  86       5.307 -10.177  11.900  1.00 87.93           N  
ATOM    649  CA  VAL A  86       6.687  -9.706  11.926  1.00 87.93           C  
ATOM    650  C   VAL A  86       6.800  -8.482  12.832  1.00 87.93           C  
ATOM    651  CB  VAL A  86       7.198  -9.368  10.507  1.00 87.93           C  
ATOM    652  O   VAL A  86       5.994  -7.553  12.734  1.00 87.93           O  
ATOM    653  CG1 VAL A  86       8.656  -8.914  10.552  1.00 87.93           C  
ATOM    654  CG2 VAL A  86       7.038 -10.572   9.581  1.00 87.93           C  
ATOM    655  N   GLU A  87       7.709  -8.503  13.766  1.00 87.65           N  
ATOM    656  CA  GLU A  87       7.956  -7.358  14.639  1.00 87.65           C  
ATOM    657  C   GLU A  87       9.075  -6.478  14.090  1.00 87.65           C  
ATOM    658  CB  GLU A  87       8.301  -7.826  16.055  1.00 87.65           C  
ATOM    659  O   GLU A  87      10.175  -6.962  13.814  1.00 87.65           O  
ATOM    660  CG  GLU A  87       7.152  -8.521  16.770  1.00 87.65           C  
ATOM    661  CD  GLU A  87       7.508  -8.979  18.175  1.00 87.65           C  
ATOM    662  OE1 GLU A  87       6.622  -9.506  18.885  1.00 87.65           O  
ATOM    663  OE2 GLU A  87       8.683  -8.808  18.570  1.00 87.65           O  
ATOM    664  N   LEU A  88       8.672  -5.194  13.799  1.00 86.01           N  
ATOM    665  CA  LEU A  88       9.623  -4.248  13.226  1.00 86.01           C  
ATOM    666  C   LEU A  88       9.820  -3.049  14.147  1.00 86.01           C  
ATOM    667  CB  LEU A  88       9.147  -3.776  11.849  1.00 86.01           C  
ATOM    668  O   LEU A  88       8.909  -2.674  14.888  1.00 86.01           O  
ATOM    669  CG  LEU A  88       8.927  -4.866  10.798  1.00 86.01           C  
ATOM    670  CD1 LEU A  88       8.166  -4.302   9.603  1.00 86.01           C  
ATOM    671  CD2 LEU A  88      10.259  -5.462  10.358  1.00 86.01           C  
ATOM    672  N   GLU A  89      11.054  -2.590  14.231  1.00 82.17           N  
ATOM    673  CA  GLU A  89      11.339  -1.354  14.953  1.00 82.17           C  
ATOM    674  C   GLU A  89      11.727  -0.232  13.995  1.00 82.17           C  
ATOM    675  CB  GLU A  89      12.451  -1.576  15.982  1.00 82.17           C  
ATOM    676  O   GLU A  89      12.703  -0.352  13.252  1.00 82.17           O  
ATOM    677  CG  GLU A  89      12.630  -0.419  16.953  1.00 82.17           C  
ATOM    678  CD  GLU A  89      13.715  -0.667  17.989  1.00 82.17           C  
ATOM    679  OE1 GLU A  89      14.094   0.283  18.711  1.00 82.17           O  
ATOM    680  OE2 GLU A  89      14.192  -1.820  18.077  1.00 82.17           O  
ATOM    681  N   GLU A  90      10.772   0.752  13.752  1.00 77.32           N  
ATOM    682  CA  GLU A  90      11.041   1.892  12.881  1.00 77.32           C  
ATOM    683  C   GLU A  90      10.961   3.207  13.651  1.00 77.32           C  
ATOM    684  CB  GLU A  90      10.063   1.912  11.704  1.00 77.32           C  
ATOM    685  O   GLU A  90       9.951   3.494  14.296  1.00 77.32           O  
ATOM    686  CG  GLU A  90      10.501   1.056  10.524  1.00 77.32           C  
ATOM    687  CD  GLU A  90      10.509   1.811   9.205  1.00 77.32           C  
ATOM    688  OE1 GLU A  90      11.057   1.286   8.209  1.00 77.32           O  
ATOM    689  OE2 GLU A  90       9.964   2.936   9.167  1.00 77.32           O  
ATOM    690  N   ASP A  91      12.008   4.060  13.692  1.00 74.35           N  
ATOM    691  CA  ASP A  91      12.041   5.383  14.307  1.00 74.35           C  
ATOM    692  C   ASP A  91      11.742   5.301  15.803  1.00 74.35           C  
ATOM    693  CB  ASP A  91      11.042   6.318  13.622  1.00 74.35           C  
ATOM    694  O   ASP A  91      11.013   6.135  16.342  1.00 74.35           O  
ATOM    695  CG  ASP A  91      11.396   6.606  12.174  1.00 74.35           C  
ATOM    696  OD1 ASP A  91      12.599   6.717  11.850  1.00 74.35           O  
ATOM    697  OD2 ASP A  91      10.465   6.725  11.349  1.00 74.35           O  
ATOM    698  N   GLY A  92      12.157   4.129  16.459  1.00 73.82           N  
ATOM    699  CA  GLY A  92      12.023   4.022  17.903  1.00 73.82           C  
ATOM    700  C   GLY A  92      10.660   3.520  18.341  1.00 73.82           C  
ATOM    701  O   GLY A  92      10.366   3.468  19.537  1.00 73.82           O  
ATOM    702  N   VAL A  93       9.745   3.207  17.357  1.00 80.49           N  
ATOM    703  CA  VAL A  93       8.417   2.653  17.598  1.00 80.49           C  
ATOM    704  C   VAL A  93       8.395   1.176  17.211  1.00 80.49           C  
ATOM    705  CB  VAL A  93       7.330   3.425  16.817  1.00 80.49           C  
ATOM    706  O   VAL A  93       8.837   0.807  16.120  1.00 80.49           O  
ATOM    707  CG1 VAL A  93       5.948   2.832  17.086  1.00 80.49           C  
ATOM    708  CG2 VAL A  93       7.360   4.907  17.184  1.00 80.49           C  
ATOM    709  N   ARG A  94       8.017   0.275  18.168  1.00 84.65           N  
ATOM    710  CA  ARG A  94       7.854  -1.147  17.884  1.00 84.65           C  
ATOM    711  C   ARG A  94       6.583  -1.403  17.081  1.00 84.65           C  
ATOM    712  CB  ARG A  94       7.824  -1.955  19.183  1.00 84.65           C  
ATOM    713  O   ARG A  94       5.488  -1.027  17.504  1.00 84.65           O  
ATOM    714  CG  ARG A  94       9.129  -1.916  19.962  1.00 84.65           C  
ATOM    715  CD  ARG A  94       9.068  -2.789  21.208  1.00 84.65           C  
ATOM    716  NE  ARG A  94       9.199  -4.206  20.880  1.00 84.65           N  
ATOM    717  NH1 ARG A  94       8.627  -4.959  22.988  1.00 84.65           N  
ATOM    718  NH2 ARG A  94       9.133  -6.457  21.329  1.00 84.65           N  
ATOM    719  CZ  ARG A  94       8.986  -5.204  21.733  1.00 84.65           C  
ATOM    720  N   LEU A  95       6.760  -1.880  15.876  1.00 87.26           N  
ATOM    721  CA  LEU A  95       5.653  -2.166  14.970  1.00 87.26           C  
ATOM    722  C   LEU A  95       5.448  -3.670  14.821  1.00 87.26           C  
ATOM    723  CB  LEU A  95       5.906  -1.536  13.598  1.00 87.26           C  
ATOM    724  O   LEU A  95       6.400  -4.407  14.554  1.00 87.26           O  
ATOM    725  CG  LEU A  95       4.835  -1.778  12.533  1.00 87.26           C  
ATOM    726  CD1 LEU A  95       3.587  -0.958  12.840  1.00 87.26           C  
ATOM    727  CD2 LEU A  95       5.375  -1.442  11.147  1.00 87.26           C  
ATOM    728  N   SER A  96       4.251  -4.186  15.196  1.00 89.43           N  
ATOM    729  CA  SER A  96       3.841  -5.558  14.915  1.00 89.43           C  
ATOM    730  C   SER A  96       3.097  -5.652  13.587  1.00 89.43           C  
ATOM    731  CB  SER A  96       2.959  -6.096  16.042  1.00 89.43           C  
ATOM    732  O   SER A  96       1.916  -5.310  13.506  1.00 89.43           O  
ATOM    733  OG  SER A  96       2.653  -7.463  15.832  1.00 89.43           O  
ATOM    734  N   LEU A  97       3.811  -6.003  12.541  1.00 90.30           N  
ATOM    735  CA  LEU A  97       3.280  -6.058  11.183  1.00 90.30           C  
ATOM    736  C   LEU A  97       2.797  -7.465  10.845  1.00 90.30           C  
ATOM    737  CB  LEU A  97       4.341  -5.614  10.173  1.00 90.30           C  
ATOM    738  O   LEU A  97       3.549  -8.433  10.982  1.00 90.30           O  
ATOM    739  CG  LEU A  97       3.932  -5.649   8.700  1.00 90.30           C  
ATOM    740  CD1 LEU A  97       2.831  -4.628   8.431  1.00 90.30           C  
ATOM    741  CD2 LEU A  97       5.138  -5.390   7.803  1.00 90.30           C  
ATOM    742  N   THR A  98       1.534  -7.634  10.546  1.00 91.48           N  
ATOM    743  CA  THR A  98       0.960  -8.883  10.060  1.00 91.48           C  
ATOM    744  C   THR A  98       0.815  -8.857   8.541  1.00 91.48           C  
ATOM    745  CB  THR A  98      -0.412  -9.156  10.704  1.00 91.48           C  
ATOM    746  O   THR A  98       0.110  -8.006   7.994  1.00 91.48           O  
ATOM    747  CG2 THR A  98      -0.978 -10.496  10.247  1.00 91.48           C  
ATOM    748  OG1 THR A  98      -0.269  -9.171  12.130  1.00 91.48           O  
ATOM    749  N   VAL A  99       1.572  -9.666   7.887  1.00 92.04           N  
ATOM    750  CA  VAL A  99       1.527  -9.733   6.430  1.00 92.04           C  
ATOM    751  C   VAL A  99       0.727 -10.958   5.993  1.00 92.04           C  
ATOM    752  CB  VAL A  99       2.946  -9.777   5.820  1.00 92.04           C  
ATOM    753  O   VAL A  99       1.028 -12.082   6.403  1.00 92.04           O  
ATOM    754  CG1 VAL A  99       2.877  -9.818   4.295  1.00 92.04           C  
ATOM    755  CG2 VAL A  99       3.766  -8.576   6.289  1.00 92.04           C  
ATOM    756  N   VAL A 100      -0.362 -10.693   5.245  1.00 91.53           N  
ATOM    757  CA  VAL A 100      -1.207 -11.759   4.718  1.00 91.53           C  
ATOM    758  C   VAL A 100      -0.885 -11.993   3.244  1.00 91.53           C  
ATOM    759  CB  VAL A 100      -2.707 -11.432   4.890  1.00 91.53           C  
ATOM    760  O   VAL A 100      -1.072 -11.102   2.412  1.00 91.53           O  
ATOM    761  CG1 VAL A 100      -3.573 -12.577   4.368  1.00 91.53           C  
ATOM    762  CG2 VAL A 100      -3.025 -11.143   6.356  1.00 91.53           C  
ATOM    763  N   ASP A 101      -0.276 -13.129   2.988  1.00 88.81           N  
ATOM    764  CA  ASP A 101       0.074 -13.507   1.623  1.00 88.81           C  
ATOM    765  C   ASP A 101      -0.973 -14.446   1.027  1.00 88.81           C  
ATOM    766  CB  ASP A 101       1.454 -14.167   1.586  1.00 88.81           C  
ATOM    767  O   ASP A 101      -1.452 -15.359   1.704  1.00 88.81           O  
ATOM    768  CG  ASP A 101       1.998 -14.327   0.177  1.00 88.81           C  
ATOM    769  OD1 ASP A 101       1.542 -13.606  -0.738  1.00 88.81           O  
ATOM    770  OD2 ASP A 101       2.888 -15.182  -0.021  1.00 88.81           O  
ATOM    771  N   THR A 102      -1.348 -14.211  -0.258  1.00 86.37           N  
ATOM    772  CA  THR A 102      -2.335 -15.029  -0.953  1.00 86.37           C  
ATOM    773  C   THR A 102      -1.717 -15.701  -2.176  1.00 86.37           C  
ATOM    774  CB  THR A 102      -3.552 -14.189  -1.386  1.00 86.37           C  
ATOM    775  O   THR A 102      -1.887 -15.230  -3.302  1.00 86.37           O  
ATOM    776  CG2 THR A 102      -4.321 -13.671  -0.175  1.00 86.37           C  
ATOM    777  OG1 THR A 102      -3.102 -13.074  -2.165  1.00 86.37           O  
ATOM    778  N   PRO A 103      -0.762 -16.758  -1.829  1.00 80.15           N  
ATOM    779  CA  PRO A 103      -0.174 -17.440  -2.984  1.00 80.15           C  
ATOM    780  C   PRO A 103      -1.214 -18.162  -3.836  1.00 80.15           C  
ATOM    781  CB  PRO A 103       0.798 -18.436  -2.348  1.00 80.15           C  
ATOM    782  O   PRO A 103      -2.195 -18.689  -3.305  1.00 80.15           O  
ATOM    783  CG  PRO A 103       0.234 -18.707  -0.990  1.00 80.15           C  
ATOM    784  CD  PRO A 103      -0.485 -17.476  -0.518  1.00 80.15           C  
ATOM    785  N   GLY A 104      -1.034 -18.017  -5.218  1.00 72.00           N  
ATOM    786  CA  GLY A 104      -1.915 -18.840  -6.030  1.00 72.00           C  
ATOM    787  C   GLY A 104      -3.115 -18.082  -6.565  1.00 72.00           C  
ATOM    788  O   GLY A 104      -3.979 -18.662  -7.227  1.00 72.00           O  
ATOM    789  N   PHE A 105      -3.192 -16.754  -6.207  1.00 79.57           N  
ATOM    790  CA  PHE A 105      -4.206 -15.864  -6.759  1.00 79.57           C  
ATOM    791  C   PHE A 105      -3.868 -15.483  -8.196  1.00 79.57           C  
ATOM    792  CB  PHE A 105      -4.342 -14.603  -5.900  1.00 79.57           C  
ATOM    793  O   PHE A 105      -2.738 -15.085  -8.488  1.00 79.57           O  
ATOM    794  CG  PHE A 105      -5.395 -13.646  -6.389  1.00 79.57           C  
ATOM    795  CD1 PHE A 105      -5.047 -12.536  -7.148  1.00 79.57           C  
ATOM    796  CD2 PHE A 105      -6.735 -13.857  -6.089  1.00 79.57           C  
ATOM    797  CE1 PHE A 105      -6.020 -11.648  -7.602  1.00 79.57           C  
ATOM    798  CE2 PHE A 105      -7.713 -12.975  -6.539  1.00 79.57           C  
ATOM    799  CZ  PHE A 105      -7.353 -11.870  -7.295  1.00 79.57           C  
ATOM    800  N   GLY A 106      -4.841 -15.718  -9.168  1.00 73.70           N  
ATOM    801  CA  GLY A 106      -4.610 -15.312 -10.545  1.00 73.70           C  
ATOM    802  C   GLY A 106      -3.902 -16.371 -11.368  1.00 73.70           C  
ATOM    803  O   GLY A 106      -3.526 -16.124 -12.516  1.00 73.70           O  
ATOM    804  N   ASP A 107      -3.726 -17.721 -10.801  1.00 76.00           N  
ATOM    805  CA  ASP A 107      -3.073 -18.856 -11.448  1.00 76.00           C  
ATOM    806  C   ASP A 107      -4.102 -19.812 -12.046  1.00 76.00           C  
ATOM    807  CB  ASP A 107      -2.180 -19.599 -10.453  1.00 76.00           C  
ATOM    808  O   ASP A 107      -3.799 -20.548 -12.989  1.00 76.00           O  
ATOM    809  CG  ASP A 107      -0.963 -18.794 -10.032  1.00 76.00           C  
ATOM    810  OD1 ASP A 107      -0.602 -17.823 -10.732  1.00 76.00           O  
ATOM    811  OD2 ASP A 107      -0.358 -19.136  -8.993  1.00 76.00           O  
ATOM    812  N   ASN A 108      -5.376 -19.611 -11.628  1.00 77.11           N  
ATOM    813  CA  ASN A 108      -6.438 -20.499 -12.089  1.00 77.11           C  
ATOM    814  C   ASN A 108      -7.232 -19.877 -13.234  1.00 77.11           C  
ATOM    815  CB  ASN A 108      -7.372 -20.864 -10.932  1.00 77.11           C  
ATOM    816  O   ASN A 108      -7.222 -18.657 -13.411  1.00 77.11           O  
ATOM    817  CG  ASN A 108      -6.679 -21.677  -9.857  1.00 77.11           C  
ATOM    818  ND2 ASN A 108      -7.099 -21.494  -8.611  1.00 77.11           N  
ATOM    819  OD1 ASN A 108      -5.772 -22.464 -10.144  1.00 77.11           O  
ATOM    820  N   ILE A 109      -7.745 -20.778 -14.143  1.00 72.65           N  
ATOM    821  CA  ILE A 109      -8.593 -20.337 -15.245  1.00 72.65           C  
ATOM    822  C   ILE A 109      -9.851 -19.671 -14.693  1.00 72.65           C  
ATOM    823  CB  ILE A 109      -8.973 -21.513 -16.172  1.00 72.65           C  
ATOM    824  O   ILE A 109     -10.257 -18.607 -15.167  1.00 72.65           O  
ATOM    825  CG1 ILE A 109      -7.719 -22.103 -16.827  1.00 72.65           C  
ATOM    826  CG2 ILE A 109      -9.983 -21.062 -17.231  1.00 72.65           C  
ATOM    827  CD1 ILE A 109      -7.971 -23.392 -17.598  1.00 72.65           C  
ATOM    828  N   ASP A 110     -10.372 -20.330 -13.573  1.00 77.61           N  
ATOM    829  CA  ASP A 110     -11.497 -19.768 -12.831  1.00 77.61           C  
ATOM    830  C   ASP A 110     -11.058 -19.284 -11.451  1.00 77.61           C  
ATOM    831  CB  ASP A 110     -12.619 -20.799 -12.694  1.00 77.61           C  
ATOM    832  O   ASP A 110     -10.751 -20.093 -10.572  1.00 77.61           O  
ATOM    833  CG  ASP A 110     -13.929 -20.192 -12.226  1.00 77.61           C  
ATOM    834  OD1 ASP A 110     -13.999 -18.957 -12.046  1.00 77.61           O  
ATOM    835  OD2 ASP A 110     -14.900 -20.955 -12.032  1.00 77.61           O  
ATOM    836  N   ASN A 111     -11.020 -17.946 -11.294  1.00 80.32           N  
ATOM    837  CA  ASN A 111     -10.519 -17.370 -10.051  1.00 80.32           C  
ATOM    838  C   ASN A 111     -11.657 -16.864  -9.169  1.00 80.32           C  
ATOM    839  CB  ASN A 111      -9.531 -16.239 -10.343  1.00 80.32           C  
ATOM    840  O   ASN A 111     -11.421 -16.160  -8.186  1.00 80.32           O  
ATOM    841  CG  ASN A 111      -8.249 -16.734 -10.983  1.00 80.32           C  
ATOM    842  ND2 ASN A 111      -7.964 -16.255 -12.188  1.00 80.32           N  
ATOM    843  OD1 ASN A 111      -7.520 -17.541 -10.399  1.00 80.32           O  
ATOM    844  N   GLU A 112     -12.891 -17.199  -9.533  1.00 81.74           N  
ATOM    845  CA  GLU A 112     -14.033 -16.716  -8.764  1.00 81.74           C  
ATOM    846  C   GLU A 112     -13.978 -17.214  -7.322  1.00 81.74           C  
ATOM    847  CB  GLU A 112     -15.346 -17.149  -9.421  1.00 81.74           C  
ATOM    848  O   GLU A 112     -14.279 -16.466  -6.390  1.00 81.74           O  
ATOM    849  CG  GLU A 112     -16.578 -16.469  -8.841  1.00 81.74           C  
ATOM    850  CD  GLU A 112     -17.853 -16.784  -9.606  1.00 81.74           C  
ATOM    851  OE1 GLU A 112     -18.933 -16.282  -9.219  1.00 81.74           O  
ATOM    852  OE2 GLU A 112     -17.772 -17.539 -10.601  1.00 81.74           O  
ATOM    853  N   ALA A 113     -13.620 -18.479  -7.164  1.00 80.63           N  
ATOM    854  CA  ALA A 113     -13.543 -19.101  -5.844  1.00 80.63           C  
ATOM    855  C   ALA A 113     -12.429 -18.477  -5.009  1.00 80.63           C  
ATOM    856  CB  ALA A 113     -13.326 -20.606  -5.977  1.00 80.63           C  
ATOM    857  O   ALA A 113     -12.573 -18.311  -3.795  1.00 80.63           O  
ATOM    858  N   CYS A 114     -11.329 -18.118  -5.668  1.00 80.62           N  
ATOM    859  CA  CYS A 114     -10.194 -17.485  -5.005  1.00 80.62           C  
ATOM    860  C   CYS A 114     -10.547 -16.075  -4.548  1.00 80.62           C  
ATOM    861  CB  CYS A 114      -8.985 -17.441  -5.938  1.00 80.62           C  
ATOM    862  O   CYS A 114     -10.126 -15.642  -3.474  1.00 80.62           O  
ATOM    863  SG  CYS A 114      -8.351 -19.072  -6.386  1.00 80.62           S  
ATOM    864  N   PHE A 115     -11.355 -15.456  -5.327  1.00 84.41           N  
ATOM    865  CA  PHE A 115     -11.866 -14.129  -5.007  1.00 84.41           C  
ATOM    866  C   PHE A 115     -12.669 -14.155  -3.712  1.00 84.41           C  
ATOM    867  CB  PHE A 115     -12.732 -13.594  -6.152  1.00 84.41           C  
ATOM    868  O   PHE A 115     -12.492 -13.294  -2.848  1.00 84.41           O  
ATOM    869  CG  PHE A 115     -11.961 -13.301  -7.410  1.00 84.41           C  
ATOM    870  CD1 PHE A 115     -10.957 -12.341  -7.419  1.00 84.41           C  
ATOM    871  CD2 PHE A 115     -12.241 -13.985  -8.586  1.00 84.41           C  
ATOM    872  CE1 PHE A 115     -10.241 -12.067  -8.582  1.00 84.41           C  
ATOM    873  CE2 PHE A 115     -11.530 -13.717  -9.753  1.00 84.41           C  
ATOM    874  CZ  PHE A 115     -10.532 -12.757  -9.749  1.00 84.41           C  
ATOM    875  N   GLN A 116     -13.572 -15.135  -3.679  1.00 87.27           N  
ATOM    876  CA  GLN A 116     -14.482 -15.275  -2.547  1.00 87.27           C  
ATOM    877  C   GLN A 116     -13.722 -15.617  -1.269  1.00 87.27           C  
ATOM    878  CB  GLN A 116     -15.536 -16.345  -2.834  1.00 87.27           C  
ATOM    879  O   GLN A 116     -14.077 -15.150  -0.185  1.00 87.27           O  
ATOM    880  CG  GLN A 116     -16.687 -16.357  -1.837  1.00 87.27           C  
ATOM    881  CD  GLN A 116     -17.466 -15.055  -1.824  1.00 87.27           C  
ATOM    882  NE2 GLN A 116     -17.862 -14.612  -0.636  1.00 87.27           N  
ATOM    883  OE1 GLN A 116     -17.709 -14.451  -2.874  1.00 87.27           O  
ATOM    884  N   GLU A 117     -12.787 -16.369  -1.431  1.00 87.74           N  
ATOM    885  CA  GLU A 117     -11.985 -16.781  -0.283  1.00 87.74           C  
ATOM    886  C   GLU A 117     -11.304 -15.583   0.373  1.00 87.74           C  
ATOM    887  CB  GLU A 117     -10.939 -17.817  -0.702  1.00 87.74           C  
ATOM    888  O   GLU A 117     -11.238 -15.496   1.601  1.00 87.74           O  
ATOM    889  CG  GLU A 117     -10.239 -18.493   0.468  1.00 87.74           C  
ATOM    890  CD  GLU A 117     -11.156 -19.399   1.274  1.00 87.74           C  
ATOM    891  OE1 GLU A 117     -10.780 -19.798   2.399  1.00 87.74           O  
ATOM    892  OE2 GLU A 117     -12.260 -19.713   0.775  1.00 87.74           O  
ATOM    893  N   ILE A 118     -10.781 -14.682  -0.456  1.00 90.17           N  
ATOM    894  CA  ILE A 118     -10.101 -13.489   0.037  1.00 90.17           C  
ATOM    895  C   ILE A 118     -11.114 -12.547   0.683  1.00 90.17           C  
ATOM    896  CB  ILE A 118      -9.340 -12.764  -1.095  1.00 90.17           C  
ATOM    897  O   ILE A 118     -10.865 -12.001   1.760  1.00 90.17           O  
ATOM    898  CG1 ILE A 118      -8.210 -13.650  -1.633  1.00 90.17           C  
ATOM    899  CG2 ILE A 118      -8.794 -11.419  -0.604  1.00 90.17           C  
ATOM    900  CD1 ILE A 118      -7.538 -13.105  -2.885  1.00 90.17           C  
ATOM    901  N   VAL A 119     -12.191 -12.353   0.049  1.00 91.30           N  
ATOM    902  CA  VAL A 119     -13.254 -11.511   0.586  1.00 91.30           C  
ATOM    903  C   VAL A 119     -13.762 -12.097   1.902  1.00 91.30           C  
ATOM    904  CB  VAL A 119     -14.421 -11.361  -0.416  1.00 91.30           C  
ATOM    905  O   VAL A 119     -13.970 -11.367   2.874  1.00 91.30           O  
ATOM    906  CG1 VAL A 119     -15.593 -10.620   0.226  1.00 91.30           C  
ATOM    907  CG2 VAL A 119     -13.952 -10.635  -1.675  1.00 91.30           C  
ATOM    908  N   ASN A 120     -14.000 -13.422   1.915  1.00 91.51           N  
ATOM    909  CA  ASN A 120     -14.461 -14.110   3.116  1.00 91.51           C  
ATOM    910  C   ASN A 120     -13.476 -13.944   4.270  1.00 91.51           C  
ATOM    911  CB  ASN A 120     -14.697 -15.594   2.828  1.00 91.51           C  
ATOM    912  O   ASN A 120     -13.883 -13.808   5.425  1.00 91.51           O  
ATOM    913  CG  ASN A 120     -15.919 -15.834   1.964  1.00 91.51           C  
ATOM    914  ND2 ASN A 120     -16.036 -17.042   1.425  1.00 91.51           N  
ATOM    915  OD1 ASN A 120     -16.750 -14.941   1.781  1.00 91.51           O  
ATOM    916  N   TYR A 121     -12.235 -14.061   3.923  1.00 92.06           N  
ATOM    917  CA  TYR A 121     -11.201 -13.877   4.936  1.00 92.06           C  
ATOM    918  C   TYR A 121     -11.308 -12.501   5.581  1.00 92.06           C  
ATOM    919  CB  TYR A 121      -9.809 -14.059   4.322  1.00 92.06           C  
ATOM    920  O   TYR A 121     -11.248 -12.376   6.806  1.00 92.06           O  
ATOM    921  CG  TYR A 121      -8.680 -13.790   5.288  1.00 92.06           C  
ATOM    922  CD1 TYR A 121      -8.023 -12.562   5.297  1.00 92.06           C  
ATOM    923  CD2 TYR A 121      -8.269 -14.763   6.192  1.00 92.06           C  
ATOM    924  CE1 TYR A 121      -6.981 -12.310   6.183  1.00 92.06           C  
ATOM    925  CE2 TYR A 121      -7.228 -14.523   7.083  1.00 92.06           C  
ATOM    926  OH  TYR A 121      -5.561 -13.052   7.951  1.00 92.06           O  
ATOM    927  CZ  TYR A 121      -6.592 -13.295   7.072  1.00 92.06           C  
ATOM    928  N   ILE A 122     -11.407 -11.422   4.796  1.00 92.68           N  
ATOM    929  CA  ILE A 122     -11.504 -10.050   5.284  1.00 92.68           C  
ATOM    930  C   ILE A 122     -12.776  -9.886   6.112  1.00 92.68           C  
ATOM    931  CB  ILE A 122     -11.486  -9.034   4.121  1.00 92.68           C  
ATOM    932  O   ILE A 122     -12.752  -9.278   7.185  1.00 92.68           O  
ATOM    933  CG1 ILE A 122     -10.141  -9.085   3.387  1.00 92.68           C  
ATOM    934  CG2 ILE A 122     -11.776  -7.620   4.634  1.00 92.68           C  
ATOM    935  CD1 ILE A 122     -10.089  -8.230   2.129  1.00 92.68           C  
ATOM    936  N   GLU A 123     -13.910 -10.375   5.597  1.00 92.76           N  
ATOM    937  CA  GLU A 123     -15.185 -10.296   6.304  1.00 92.76           C  
ATOM    938  C   GLU A 123     -15.132 -11.061   7.623  1.00 92.76           C  
ATOM    939  CB  GLU A 123     -16.320 -10.833   5.429  1.00 92.76           C  
ATOM    940  O   GLU A 123     -15.720 -10.633   8.619  1.00 92.76           O  
ATOM    941  CG  GLU A 123     -16.688  -9.919   4.269  1.00 92.76           C  
ATOM    942  CD  GLU A 123     -17.873 -10.423   3.461  1.00 92.76           C  
ATOM    943  OE1 GLU A 123     -18.431  -9.646   2.653  1.00 92.76           O  
ATOM    944  OE2 GLU A 123     -18.247 -11.604   3.637  1.00 92.76           O  
ATOM    945  N   ARG A 124     -14.513 -12.236   7.571  1.00 92.69           N  
ATOM    946  CA  ARG A 124     -14.340 -13.014   8.793  1.00 92.69           C  
ATOM    947  C   ARG A 124     -13.606 -12.206   9.858  1.00 92.69           C  
ATOM    948  CB  ARG A 124     -13.580 -14.310   8.502  1.00 92.69           C  
ATOM    949  O   ARG A 124     -13.946 -12.275  11.041  1.00 92.69           O  
ATOM    950  CG  ARG A 124     -14.427 -15.386   7.841  1.00 92.69           C  
ATOM    951  CD  ARG A 124     -13.631 -16.660   7.598  1.00 92.69           C  
ATOM    952  NE  ARG A 124     -14.340 -17.578   6.710  1.00 92.69           N  
ATOM    953  NH1 ARG A 124     -12.513 -18.935   6.316  1.00 92.69           N  
ATOM    954  NH2 ARG A 124     -14.529 -19.405   5.332  1.00 92.69           N  
ATOM    955  CZ  ARG A 124     -13.792 -18.637   6.122  1.00 92.69           C  
ATOM    956  N   GLN A 125     -12.540 -11.524   9.460  1.00 92.34           N  
ATOM    957  CA  GLN A 125     -11.804 -10.667  10.384  1.00 92.34           C  
ATOM    958  C   GLN A 125     -12.703  -9.577  10.958  1.00 92.34           C  
ATOM    959  CB  GLN A 125     -10.596 -10.039   9.687  1.00 92.34           C  
ATOM    960  O   GLN A 125     -12.617  -9.254  12.145  1.00 92.34           O  
ATOM    961  CG  GLN A 125      -9.564 -11.052   9.212  1.00 92.34           C  
ATOM    962  CD  GLN A 125      -9.111 -11.990  10.315  1.00 92.34           C  
ATOM    963  NE2 GLN A 125      -9.052 -13.282  10.008  1.00 92.34           N  
ATOM    964  OE1 GLN A 125      -8.815 -11.558  11.433  1.00 92.34           O  
ATOM    965  N   TYR A 126     -13.533  -9.021  10.136  1.00 93.40           N  
ATOM    966  CA  TYR A 126     -14.477  -8.005  10.590  1.00 93.40           C  
ATOM    967  C   TYR A 126     -15.497  -8.600  11.553  1.00 93.40           C  
ATOM    968  CB  TYR A 126     -15.195  -7.367   9.397  1.00 93.40           C  
ATOM    969  O   TYR A 126     -15.853  -7.974  12.554  1.00 93.40           O  
ATOM    970  CG  TYR A 126     -14.377  -6.317   8.686  1.00 93.40           C  
ATOM    971  CD1 TYR A 126     -13.142  -5.911   9.188  1.00 93.40           C  
ATOM    972  CD2 TYR A 126     -14.836  -5.727   7.514  1.00 93.40           C  
ATOM    973  CE1 TYR A 126     -12.385  -4.942   8.538  1.00 93.40           C  
ATOM    974  CE2 TYR A 126     -14.088  -4.757   6.855  1.00 93.40           C  
ATOM    975  OH  TYR A 126     -12.120  -3.412   6.726  1.00 93.40           O  
ATOM    976  CZ  TYR A 126     -12.865  -4.372   7.374  1.00 93.40           C  
ATOM    977  N   ASP A 127     -15.954  -9.778  11.247  1.00 91.97           N  
ATOM    978  CA  ASP A 127     -16.917 -10.476  12.093  1.00 91.97           C  
ATOM    979  C   ASP A 127     -16.334 -10.752  13.477  1.00 91.97           C  
ATOM    980  CB  ASP A 127     -17.357 -11.787  11.437  1.00 91.97           C  
ATOM    981  O   ASP A 127     -17.032 -10.632  14.486  1.00 91.97           O  
ATOM    982  CG  ASP A 127     -18.295 -11.576  10.261  1.00 91.97           C  
ATOM    983  OD1 ASP A 127     -18.921 -10.498  10.167  1.00 91.97           O  
ATOM    984  OD2 ASP A 127     -18.411 -12.497   9.424  1.00 91.97           O  
ATOM    985  N   ASP A 128     -15.126 -11.190  13.522  1.00 91.18           N  
ATOM    986  CA  ASP A 128     -14.449 -11.469  14.785  1.00 91.18           C  
ATOM    987  C   ASP A 128     -14.403 -10.225  15.670  1.00 91.18           C  
ATOM    988  CB  ASP A 128     -13.031 -11.986  14.530  1.00 91.18           C  
ATOM    989  O   ASP A 128     -14.631 -10.308  16.878  1.00 91.18           O  
ATOM    990  CG  ASP A 128     -13.008 -13.385  13.941  1.00 91.18           C  
ATOM    991  OD1 ASP A 128     -14.041 -14.087  13.994  1.00 91.18           O  
ATOM    992  OD2 ASP A 128     -11.946 -13.791  13.422  1.00 91.18           O  
ATOM    993  N   ILE A 129     -14.191  -9.108  15.000  1.00 90.13           N  
ATOM    994  CA  ILE A 129     -14.118  -7.850  15.735  1.00 90.13           C  
ATOM    995  C   ILE A 129     -15.517  -7.429  16.178  1.00 90.13           C  
ATOM    996  CB  ILE A 129     -13.466  -6.737  14.885  1.00 90.13           C  
ATOM    997  O   ILE A 129     -15.697  -6.919  17.286  1.00 90.13           O  
ATOM    998  CG1 ILE A 129     -12.006  -7.087  14.575  1.00 90.13           C  
ATOM    999  CG2 ILE A 129     -13.566  -5.385  15.598  1.00 90.13           C  
ATOM   1000  CD1 ILE A 129     -11.332  -6.125  13.605  1.00 90.13           C  
ATOM   1001  N   LEU A 130     -16.394  -7.559  15.301  1.00 90.26           N  
ATOM   1002  CA  LEU A 130     -17.783  -7.245  15.615  1.00 90.26           C  
ATOM   1003  C   LEU A 130     -18.277  -8.081  16.792  1.00 90.26           C  
ATOM   1004  CB  LEU A 130     -18.676  -7.484  14.395  1.00 90.26           C  
ATOM   1005  O   LEU A 130     -18.975  -7.571  17.671  1.00 90.26           O  
ATOM   1006  CG  LEU A 130     -20.150  -7.108  14.549  1.00 90.26           C  
ATOM   1007  CD1 LEU A 130     -20.289  -5.619  14.849  1.00 90.26           C  
ATOM   1008  CD2 LEU A 130     -20.932  -7.481  13.294  1.00 90.26           C  
ATOM   1009  N   ALA A 131     -18.014  -9.332  16.801  1.00 89.07           N  
ATOM   1010  CA  ALA A 131     -18.396 -10.238  17.881  1.00 89.07           C  
ATOM   1011  C   ALA A 131     -17.778  -9.803  19.207  1.00 89.07           C  
ATOM   1012  CB  ALA A 131     -17.980 -11.669  17.548  1.00 89.07           C  
ATOM   1013  O   ALA A 131     -18.430  -9.862  20.252  1.00 89.07           O  
ATOM   1014  N   GLU A 132     -16.549  -9.393  19.054  1.00 88.21           N  
ATOM   1015  CA  GLU A 132     -15.837  -8.938  20.244  1.00 88.21           C  
ATOM   1016  C   GLU A 132     -16.401  -7.614  20.752  1.00 88.21           C  
ATOM   1017  CB  GLU A 132     -14.341  -8.794  19.953  1.00 88.21           C  
ATOM   1018  O   GLU A 132     -16.496  -7.398  21.962  1.00 88.21           O  
ATOM   1019  CG  GLU A 132     -13.489  -8.593  21.198  1.00 88.21           C  
ATOM   1020  CD  GLU A 132     -13.542  -9.771  22.158  1.00 88.21           C  
ATOM   1021  OE1 GLU A 132     -13.440  -9.557  23.387  1.00 88.21           O  
ATOM   1022  OE2 GLU A 132     -13.684 -10.917  21.676  1.00 88.21           O  
ATOM   1023  N   GLU A 133     -16.668  -6.643  19.850  1.00 86.36           N  
ATOM   1024  CA  GLU A 133     -17.226  -5.342  20.204  1.00 86.36           C  
ATOM   1025  C   GLU A 133     -18.627  -5.483  20.790  1.00 86.36           C  
ATOM   1026  CB  GLU A 133     -17.258  -4.420  18.982  1.00 86.36           C  
ATOM   1027  O   GLU A 133     -19.068  -4.635  21.569  1.00 86.36           O  
ATOM   1028  CG  GLU A 133     -15.897  -3.854  18.602  1.00 86.36           C  
ATOM   1029  CD  GLU A 133     -15.953  -2.896  17.423  1.00 86.36           C  
ATOM   1030  OE1 GLU A 133     -14.907  -2.304  17.072  1.00 86.36           O  
ATOM   1031  OE2 GLU A 133     -17.052  -2.735  16.846  1.00 86.36           O  
ATOM   1032  N   SER A 134     -19.346  -6.584  20.441  1.00 85.61           N  
ATOM   1033  CA  SER A 134     -20.708  -6.844  20.896  1.00 85.61           C  
ATOM   1034  C   SER A 134     -20.714  -7.495  22.275  1.00 85.61           C  
ATOM   1035  CB  SER A 134     -21.446  -7.737  19.898  1.00 85.61           C  
ATOM   1036  O   SER A 134     -21.737  -7.493  22.964  1.00 85.61           O  
ATOM   1037  OG  SER A 134     -20.812  -9.000  19.789  1.00 85.61           O  
ATOM   1038  N   ARG A 135     -19.619  -8.055  22.766  1.00 86.42           N  
ATOM   1039  CA  ARG A 135     -19.519  -8.699  24.071  1.00 86.42           C  
ATOM   1040  C   ARG A 135     -19.574  -7.670  25.195  1.00 86.42           C  
ATOM   1041  CB  ARG A 135     -18.229  -9.516  24.171  1.00 86.42           C  
ATOM   1042  O   ARG A 135     -19.081  -6.551  25.044  1.00 86.42           O  
ATOM   1043  CG  ARG A 135     -18.198 -10.734  23.261  1.00 86.42           C  
ATOM   1044  CD  ARG A 135     -16.912 -11.531  23.428  1.00 86.42           C  
ATOM   1045  NE  ARG A 135     -16.892 -12.708  22.565  1.00 86.42           N  
ATOM   1046  NH1 ARG A 135     -15.658 -14.010  24.021  1.00 86.42           N  
ATOM   1047  NH2 ARG A 135     -16.339 -14.866  22.007  1.00 86.42           N  
ATOM   1048  CZ  ARG A 135     -16.296 -13.859  22.866  1.00 86.42           C  
ATOM   1049  N   ILE A 136     -20.349  -7.958  26.246  1.00 81.02           N  
ATOM   1050  CA  ILE A 136     -20.486  -7.103  27.420  1.00 81.02           C  
ATOM   1051  C   ILE A 136     -19.140  -6.983  28.132  1.00 81.02           C  
ATOM   1052  CB  ILE A 136     -21.559  -7.644  28.391  1.00 81.02           C  
ATOM   1053  O   ILE A 136     -18.729  -5.885  28.515  1.00 81.02           O  
ATOM   1054  CG1 ILE A 136     -22.941  -7.622  27.726  1.00 81.02           C  
ATOM   1055  CG2 ILE A 136     -21.565  -6.839  29.693  1.00 81.02           C  
ATOM   1056  CD1 ILE A 136     -24.019  -8.351  28.515  1.00 81.02           C  
ATOM   1057  N   LYS A 137     -18.429  -8.141  28.283  1.00 85.10           N  
ATOM   1058  CA  LYS A 137     -17.057  -8.140  28.781  1.00 85.10           C  
ATOM   1059  C   LYS A 137     -16.063  -8.401  27.653  1.00 85.10           C  
ATOM   1060  CB  LYS A 137     -16.885  -9.186  29.883  1.00 85.10           C  
ATOM   1061  O   LYS A 137     -15.909  -9.539  27.205  1.00 85.10           O  
ATOM   1062  CG  LYS A 137     -17.664  -8.880  31.154  1.00 85.10           C  
ATOM   1063  CD  LYS A 137     -17.380  -9.905  32.245  1.00 85.10           C  
ATOM   1064  CE  LYS A 137     -18.146  -9.590  33.522  1.00 85.10           C  
ATOM   1065  NZ  LYS A 137     -17.882 -10.600  34.590  1.00 85.10           N  
ATOM   1066  N   ARG A 138     -15.317  -7.348  27.300  1.00 84.90           N  
ATOM   1067  CA  ARG A 138     -14.378  -7.440  26.187  1.00 84.90           C  
ATOM   1068  C   ARG A 138     -13.034  -7.992  26.648  1.00 84.90           C  
ATOM   1069  CB  ARG A 138     -14.186  -6.071  25.531  1.00 84.90           C  
ATOM   1070  O   ARG A 138     -12.591  -7.711  27.763  1.00 84.90           O  
ATOM   1071  CG  ARG A 138     -15.462  -5.478  24.957  1.00 84.90           C  
ATOM   1072  CD  ARG A 138     -15.241  -4.067  24.428  1.00 84.90           C  
ATOM   1073  NE  ARG A 138     -16.492  -3.449  24.000  1.00 84.90           N  
ATOM   1074  NH1 ARG A 138     -15.509  -1.508  23.225  1.00 84.90           N  
ATOM   1075  NH2 ARG A 138     -17.781  -1.781  23.088  1.00 84.90           N  
ATOM   1076  CZ  ARG A 138     -16.591  -2.247  23.439  1.00 84.90           C  
ATOM   1077  N   ASN A 139     -12.471  -8.925  25.853  1.00 81.28           N  
ATOM   1078  CA  ASN A 139     -11.130  -9.440  26.104  1.00 81.28           C  
ATOM   1079  C   ASN A 139     -10.061  -8.394  25.798  1.00 81.28           C  
ATOM   1080  CB  ASN A 139     -10.880 -10.709  25.287  1.00 81.28           C  
ATOM   1081  O   ASN A 139     -10.004  -7.866  24.687  1.00 81.28           O  
ATOM   1082  CG  ASN A 139     -11.682 -11.894  25.788  1.00 81.28           C  
ATOM   1083  ND2 ASN A 139     -11.742 -12.951  24.986  1.00 81.28           N  
ATOM   1084  OD1 ASN A 139     -12.244 -11.859  26.885  1.00 81.28           O  
ATOM   1085  N   PRO A 140      -9.356  -7.896  26.780  1.00 73.91           N  
ATOM   1086  CA  PRO A 140      -8.286  -6.908  26.627  1.00 73.91           C  
ATOM   1087  C   PRO A 140      -7.109  -7.435  25.809  1.00 73.91           C  
ATOM   1088  CB  PRO A 140      -7.862  -6.622  28.070  1.00 73.91           C  
ATOM   1089  O   PRO A 140      -6.330  -6.648  25.264  1.00 73.91           O  
ATOM   1090  CG  PRO A 140      -8.441  -7.745  28.869  1.00 73.91           C  
ATOM   1091  CD  PRO A 140      -9.559  -8.364  28.079  1.00 73.91           C  
ATOM   1092  N   LYS A 141      -7.041  -8.763  25.586  1.00 75.95           N  
ATOM   1093  CA  LYS A 141      -5.936  -9.396  24.871  1.00 75.95           C  
ATOM   1094  C   LYS A 141      -6.301  -9.656  23.413  1.00 75.95           C  
ATOM   1095  CB  LYS A 141      -5.535 -10.705  25.552  1.00 75.95           C  
ATOM   1096  O   LYS A 141      -5.537 -10.285  22.678  1.00 75.95           O  
ATOM   1097  CG  LYS A 141      -4.907 -10.521  26.926  1.00 75.95           C  
ATOM   1098  CD  LYS A 141      -4.460 -11.851  27.519  1.00 75.95           C  
ATOM   1099  CE  LYS A 141      -3.806 -11.665  28.882  1.00 75.95           C  
ATOM   1100  NZ  LYS A 141      -3.341 -12.964  29.455  1.00 75.95           N  
ATOM   1101  N   PHE A 142      -7.452  -9.188  23.019  1.00 79.95           N  
ATOM   1102  CA  PHE A 142      -7.911  -9.398  21.651  1.00 79.95           C  
ATOM   1103  C   PHE A 142      -7.057  -8.609  20.665  1.00 79.95           C  
ATOM   1104  CB  PHE A 142      -9.383  -8.995  21.509  1.00 79.95           C  
ATOM   1105  O   PHE A 142      -6.840  -7.409  20.845  1.00 79.95           O  
ATOM   1106  CG  PHE A 142      -9.960  -9.273  20.147  1.00 79.95           C  
ATOM   1107  CD1 PHE A 142     -10.048  -8.265  19.195  1.00 79.95           C  
ATOM   1108  CD2 PHE A 142     -10.414 -10.543  19.819  1.00 79.95           C  
ATOM   1109  CE1 PHE A 142     -10.581  -8.519  17.934  1.00 79.95           C  
ATOM   1110  CE2 PHE A 142     -10.949 -10.805  18.561  1.00 79.95           C  
ATOM   1111  CZ  PHE A 142     -11.032  -9.791  17.620  1.00 79.95           C  
ATOM   1112  N   GLN A 143      -6.441  -9.319  19.738  1.00 78.38           N  
ATOM   1113  CA  GLN A 143      -5.575  -8.711  18.734  1.00 78.38           C  
ATOM   1114  C   GLN A 143      -6.367  -8.312  17.493  1.00 78.38           C  
ATOM   1115  CB  GLN A 143      -4.444  -9.667  18.350  1.00 78.38           C  
ATOM   1116  O   GLN A 143      -7.175  -9.094  16.987  1.00 78.38           O  
ATOM   1117  CG  GLN A 143      -3.501  -9.997  19.499  1.00 78.38           C  
ATOM   1118  CD  GLN A 143      -2.260 -10.743  19.045  1.00 78.38           C  
ATOM   1119  NE2 GLN A 143      -1.147 -10.516  19.733  1.00 78.38           N  
ATOM   1120  OE1 GLN A 143      -2.302 -11.516  18.083  1.00 78.38           O  
ATOM   1121  N   ASP A 144      -6.217  -7.081  17.162  1.00 84.18           N  
ATOM   1122  CA  ASP A 144      -6.869  -6.555  15.966  1.00 84.18           C  
ATOM   1123  C   ASP A 144      -6.220  -7.107  14.699  1.00 84.18           C  
ATOM   1124  CB  ASP A 144      -6.821  -5.026  15.957  1.00 84.18           C  
ATOM   1125  O   ASP A 144      -5.047  -6.841  14.429  1.00 84.18           O  
ATOM   1126  CG  ASP A 144      -7.691  -4.412  14.875  1.00 84.18           C  
ATOM   1127  OD1 ASP A 144      -8.223  -5.157  14.024  1.00 84.18           O  
ATOM   1128  OD2 ASP A 144      -7.844  -3.171  14.871  1.00 84.18           O  
ATOM   1129  N   ASN A 145      -6.928  -7.963  13.979  1.00 86.28           N  
ATOM   1130  CA  ASN A 145      -6.400  -8.561  12.758  1.00 86.28           C  
ATOM   1131  C   ASN A 145      -7.066  -7.977  11.515  1.00 86.28           C  
ATOM   1132  CB  ASN A 145      -6.571 -10.081  12.787  1.00 86.28           C  
ATOM   1133  O   ASN A 145      -7.157  -8.643  10.483  1.00 86.28           O  
ATOM   1134  CG  ASN A 145      -5.775 -10.737  13.898  1.00 86.28           C  
ATOM   1135  ND2 ASN A 145      -6.171 -11.946  14.277  1.00 86.28           N  
ATOM   1136  OD1 ASN A 145      -4.812 -10.161  14.412  1.00 86.28           O  
ATOM   1137  N   ARG A 146      -7.659  -6.817  11.644  1.00 91.73           N  
ATOM   1138  CA  ARG A 146      -8.252  -6.161  10.483  1.00 91.73           C  
ATOM   1139  C   ARG A 146      -7.185  -5.793   9.457  1.00 91.73           C  
ATOM   1140  CB  ARG A 146      -9.024  -4.911  10.908  1.00 91.73           C  
ATOM   1141  O   ARG A 146      -6.083  -5.377   9.822  1.00 91.73           O  
ATOM   1142  CG  ARG A 146     -10.196  -5.195  11.834  1.00 91.73           C  
ATOM   1143  CD  ARG A 146     -10.880  -3.914  12.289  1.00 91.73           C  
ATOM   1144  NE  ARG A 146     -10.760  -3.721  13.731  1.00 91.73           N  
ATOM   1145  NH1 ARG A 146     -11.998  -1.771  13.783  1.00 91.73           N  
ATOM   1146  NH2 ARG A 146     -11.121  -2.630  15.719  1.00 91.73           N  
ATOM   1147  CZ  ARG A 146     -11.293  -2.708  14.408  1.00 91.73           C  
ATOM   1148  N   VAL A 147      -7.577  -6.060   8.271  1.00 93.66           N  
ATOM   1149  CA  VAL A 147      -6.654  -5.709   7.196  1.00 93.66           C  
ATOM   1150  C   VAL A 147      -6.739  -4.211   6.910  1.00 93.66           C  
ATOM   1151  CB  VAL A 147      -6.946  -6.514   5.911  1.00 93.66           C  
ATOM   1152  O   VAL A 147      -7.797  -3.705   6.531  1.00 93.66           O  
ATOM   1153  CG1 VAL A 147      -5.963  -6.140   4.804  1.00 93.66           C  
ATOM   1154  CG2 VAL A 147      -6.889  -8.014   6.197  1.00 93.66           C  
ATOM   1155  N   HIS A 148      -5.597  -3.504   7.149  1.00 93.38           N  
ATOM   1156  CA  HIS A 148      -5.555  -2.050   7.037  1.00 93.38           C  
ATOM   1157  C   HIS A 148      -5.234  -1.616   5.611  1.00 93.38           C  
ATOM   1158  CB  HIS A 148      -4.526  -1.468   8.007  1.00 93.38           C  
ATOM   1159  O   HIS A 148      -5.726  -0.586   5.145  1.00 93.38           O  
ATOM   1160  CG  HIS A 148      -4.752  -1.866   9.431  1.00 93.38           C  
ATOM   1161  CD2 HIS A 148      -5.685  -1.469  10.328  1.00 93.38           C  
ATOM   1162  ND1 HIS A 148      -3.954  -2.781  10.083  1.00 93.38           N  
ATOM   1163  CE1 HIS A 148      -4.389  -2.930  11.323  1.00 93.38           C  
ATOM   1164  NE2 HIS A 148      -5.439  -2.145  11.497  1.00 93.38           N  
ATOM   1165  N   ALA A 149      -4.403  -2.360   4.916  1.00 94.53           N  
ATOM   1166  CA  ALA A 149      -4.010  -2.032   3.548  1.00 94.53           C  
ATOM   1167  C   ALA A 149      -3.860  -3.294   2.703  1.00 94.53           C  
ATOM   1168  CB  ALA A 149      -2.708  -1.235   3.545  1.00 94.53           C  
ATOM   1169  O   ALA A 149      -3.336  -4.306   3.175  1.00 94.53           O  
ATOM   1170  N   CYS A 150      -4.435  -3.250   1.507  1.00 95.14           N  
ATOM   1171  CA  CYS A 150      -4.269  -4.323   0.532  1.00 95.14           C  
ATOM   1172  C   CYS A 150      -3.442  -3.854  -0.659  1.00 95.14           C  
ATOM   1173  CB  CYS A 150      -5.630  -4.827   0.054  1.00 95.14           C  
ATOM   1174  O   CYS A 150      -3.848  -2.943  -1.382  1.00 95.14           O  
ATOM   1175  SG  CYS A 150      -5.525  -6.124  -1.199  1.00 95.14           S  
ATOM   1176  N   LEU A 151      -2.221  -4.443  -0.748  1.00 95.32           N  
ATOM   1177  CA  LEU A 151      -1.386  -4.161  -1.911  1.00 95.32           C  
ATOM   1178  C   LEU A 151      -1.749  -5.076  -3.075  1.00 95.32           C  
ATOM   1179  CB  LEU A 151       0.095  -4.325  -1.559  1.00 95.32           C  
ATOM   1180  O   LEU A 151      -1.603  -6.297  -2.980  1.00 95.32           O  
ATOM   1181  CG  LEU A 151       0.628  -3.436  -0.435  1.00 95.32           C  
ATOM   1182  CD1 LEU A 151       2.051  -3.842  -0.068  1.00 95.32           C  
ATOM   1183  CD2 LEU A 151       0.573  -1.968  -0.842  1.00 95.32           C  
ATOM   1184  N   TYR A 152      -2.353  -4.411  -4.080  1.00 94.79           N  
ATOM   1185  CA  TYR A 152      -2.717  -5.209  -5.245  1.00 94.79           C  
ATOM   1186  C   TYR A 152      -1.653  -5.106  -6.331  1.00 94.79           C  
ATOM   1187  CB  TYR A 152      -4.074  -4.764  -5.800  1.00 94.79           C  
ATOM   1188  O   TYR A 152      -1.435  -4.031  -6.895  1.00 94.79           O  
ATOM   1189  CG  TYR A 152      -4.579  -5.625  -6.932  1.00 94.79           C  
ATOM   1190  CD1 TYR A 152      -4.488  -5.195  -8.254  1.00 94.79           C  
ATOM   1191  CD2 TYR A 152      -5.149  -6.869  -6.682  1.00 94.79           C  
ATOM   1192  CE1 TYR A 152      -4.954  -5.985  -9.300  1.00 94.79           C  
ATOM   1193  CE2 TYR A 152      -5.618  -7.666  -7.721  1.00 94.79           C  
ATOM   1194  OH  TYR A 152      -5.979  -8.002 -10.056  1.00 94.79           O  
ATOM   1195  CZ  TYR A 152      -5.516  -7.217  -9.024  1.00 94.79           C  
ATOM   1196  N   PHE A 153      -0.964  -6.290  -6.621  1.00 94.44           N  
ATOM   1197  CA  PHE A 153       0.080  -6.339  -7.637  1.00 94.44           C  
ATOM   1198  C   PHE A 153      -0.522  -6.544  -9.022  1.00 94.44           C  
ATOM   1199  CB  PHE A 153       1.080  -7.458  -7.329  1.00 94.44           C  
ATOM   1200  O   PHE A 153      -1.201  -7.542  -9.268  1.00 94.44           O  
ATOM   1201  CG  PHE A 153       2.086  -7.098  -6.269  1.00 94.44           C  
ATOM   1202  CD1 PHE A 153       3.383  -6.738  -6.615  1.00 94.44           C  
ATOM   1203  CD2 PHE A 153       1.735  -7.120  -4.926  1.00 94.44           C  
ATOM   1204  CE1 PHE A 153       4.316  -6.405  -5.636  1.00 94.44           C  
ATOM   1205  CE2 PHE A 153       2.662  -6.788  -3.942  1.00 94.44           C  
ATOM   1206  CZ  PHE A 153       3.952  -6.431  -4.299  1.00 94.44           C  
ATOM   1207  N   ILE A 154      -0.316  -5.556  -9.853  1.00 93.66           N  
ATOM   1208  CA  ILE A 154      -0.815  -5.594 -11.224  1.00 93.66           C  
ATOM   1209  C   ILE A 154       0.267  -6.142 -12.151  1.00 93.66           C  
ATOM   1210  CB  ILE A 154      -1.270  -4.195 -11.698  1.00 93.66           C  
ATOM   1211  O   ILE A 154       1.428  -5.732 -12.071  1.00 93.66           O  
ATOM   1212  CG1 ILE A 154      -2.388  -3.662 -10.795  1.00 93.66           C  
ATOM   1213  CG2 ILE A 154      -1.722  -4.242 -13.161  1.00 93.66           C  
ATOM   1214  CD1 ILE A 154      -2.657  -2.173 -10.956  1.00 93.66           C  
ATOM   1215  N   SER A 155      -0.108  -7.044 -12.975  1.00 91.65           N  
ATOM   1216  CA  SER A 155       0.821  -7.621 -13.941  1.00 91.65           C  
ATOM   1217  C   SER A 155       1.269  -6.583 -14.965  1.00 91.65           C  
ATOM   1218  CB  SER A 155       0.180  -8.811 -14.657  1.00 91.65           C  
ATOM   1219  O   SER A 155       0.456  -5.799 -15.460  1.00 91.65           O  
ATOM   1220  OG  SER A 155      -0.190  -9.816 -13.729  1.00 91.65           O  
ATOM   1221  N   PRO A 156       2.592  -6.566 -15.223  1.00 89.86           N  
ATOM   1222  CA  PRO A 156       3.125  -5.599 -16.186  1.00 89.86           C  
ATOM   1223  C   PRO A 156       2.791  -5.963 -17.631  1.00 89.86           C  
ATOM   1224  CB  PRO A 156       4.635  -5.655 -15.944  1.00 89.86           C  
ATOM   1225  O   PRO A 156       3.629  -6.527 -18.339  1.00 89.86           O  
ATOM   1226  CG  PRO A 156       4.900  -7.058 -15.501  1.00 89.86           C  
ATOM   1227  CD  PRO A 156       3.699  -7.555 -14.749  1.00 89.86           C  
ATOM   1228  N   THR A 157       1.534  -6.006 -18.098  1.00 88.07           N  
ATOM   1229  CA  THR A 157       1.073  -6.399 -19.425  1.00 88.07           C  
ATOM   1230  C   THR A 157       1.447  -5.344 -20.462  1.00 88.07           C  
ATOM   1231  CB  THR A 157      -0.450  -6.624 -19.443  1.00 88.07           C  
ATOM   1232  O   THR A 157       1.680  -5.668 -21.628  1.00 88.07           O  
ATOM   1233  CG2 THR A 157      -0.849  -7.761 -18.508  1.00 88.07           C  
ATOM   1234  OG1 THR A 157      -1.109  -5.422 -19.025  1.00 88.07           O  
ATOM   1235  N   GLY A 158       1.626  -4.049 -19.982  1.00 83.48           N  
ATOM   1236  CA  GLY A 158       1.962  -2.972 -20.899  1.00 83.48           C  
ATOM   1237  C   GLY A 158       0.751  -2.381 -21.595  1.00 83.48           C  
ATOM   1238  O   GLY A 158       0.885  -1.489 -22.436  1.00 83.48           O  
ATOM   1239  N   HIS A 159      -0.451  -2.880 -21.393  1.00 87.76           N  
ATOM   1240  CA  HIS A 159      -1.692  -2.371 -21.966  1.00 87.76           C  
ATOM   1241  C   HIS A 159      -2.592  -1.774 -20.889  1.00 87.76           C  
ATOM   1242  CB  HIS A 159      -2.432  -3.481 -22.714  1.00 87.76           C  
ATOM   1243  O   HIS A 159      -2.198  -0.835 -20.195  1.00 87.76           O  
ATOM   1244  CG  HIS A 159      -1.670  -4.034 -23.876  1.00 87.76           C  
ATOM   1245  CD2 HIS A 159      -1.119  -5.254 -24.079  1.00 87.76           C  
ATOM   1246  ND1 HIS A 159      -1.398  -3.294 -25.007  1.00 87.76           N  
ATOM   1247  CE1 HIS A 159      -0.712  -4.039 -25.858  1.00 87.76           C  
ATOM   1248  NE2 HIS A 159      -0.530  -5.232 -25.319  1.00 87.76           N  
ATOM   1249  N   ALA A 160      -3.707  -2.474 -20.628  1.00 89.98           N  
ATOM   1250  CA  ALA A 160      -4.686  -2.018 -19.644  1.00 89.98           C  
ATOM   1251  C   ALA A 160      -4.887  -3.061 -18.548  1.00 89.98           C  
ATOM   1252  CB  ALA A 160      -6.016  -1.700 -20.322  1.00 89.98           C  
ATOM   1253  O   ALA A 160      -4.205  -4.088 -18.527  1.00 89.98           O  
ATOM   1254  N   LEU A 161      -5.650  -2.644 -17.560  1.00 91.94           N  
ATOM   1255  CA  LEU A 161      -5.989  -3.542 -16.462  1.00 91.94           C  
ATOM   1256  C   LEU A 161      -6.725  -4.775 -16.977  1.00 91.94           C  
ATOM   1257  CB  LEU A 161      -6.847  -2.817 -15.422  1.00 91.94           C  
ATOM   1258  O   LEU A 161      -7.608  -4.665 -17.831  1.00 91.94           O  
ATOM   1259  CG  LEU A 161      -6.110  -1.868 -14.477  1.00 91.94           C  
ATOM   1260  CD1 LEU A 161      -7.106  -1.091 -13.623  1.00 91.94           C  
ATOM   1261  CD2 LEU A 161      -5.132  -2.640 -13.598  1.00 91.94           C  
ATOM   1262  N   ARG A 162      -6.396  -5.956 -16.602  1.00 90.55           N  
ATOM   1263  CA  ARG A 162      -7.105  -7.190 -16.923  1.00 90.55           C  
ATOM   1264  C   ARG A 162      -8.496  -7.201 -16.298  1.00 90.55           C  
ATOM   1265  CB  ARG A 162      -6.307  -8.407 -16.448  1.00 90.55           C  
ATOM   1266  O   ARG A 162      -8.727  -6.555 -15.274  1.00 90.55           O  
ATOM   1267  CG  ARG A 162      -4.968  -8.576 -17.147  1.00 90.55           C  
ATOM   1268  CD  ARG A 162      -4.275  -9.867 -16.733  1.00 90.55           C  
ATOM   1269  NE  ARG A 162      -4.250 -10.024 -15.281  1.00 90.55           N  
ATOM   1270  NH1 ARG A 162      -3.190 -12.076 -15.314  1.00 90.55           N  
ATOM   1271  NH2 ARG A 162      -3.767 -11.110 -13.316  1.00 90.55           N  
ATOM   1272  CZ  ARG A 162      -3.736 -11.070 -14.640  1.00 90.55           C  
ATOM   1273  N   GLU A 163      -9.353  -7.891 -16.929  1.00 88.89           N  
ATOM   1274  CA  GLU A 163     -10.729  -7.990 -16.453  1.00 88.89           C  
ATOM   1275  C   GLU A 163     -10.786  -8.580 -15.047  1.00 88.89           C  
ATOM   1276  CB  GLU A 163     -11.571  -8.836 -17.413  1.00 88.89           C  
ATOM   1277  O   GLU A 163     -11.585  -8.141 -14.216  1.00 88.89           O  
ATOM   1278  CG  GLU A 163     -11.855  -8.155 -18.744  1.00 88.89           C  
ATOM   1279  CD  GLU A 163     -12.663  -9.020 -19.699  1.00 88.89           C  
ATOM   1280  OE1 GLU A 163     -12.891  -8.597 -20.855  1.00 88.89           O  
ATOM   1281  OE2 GLU A 163     -13.071 -10.129 -19.288  1.00 88.89           O  
ATOM   1282  N   LEU A 164      -9.958  -9.463 -14.857  1.00 88.41           N  
ATOM   1283  CA  LEU A 164      -9.867 -10.095 -13.545  1.00 88.41           C  
ATOM   1284  C   LEU A 164      -9.496  -9.074 -12.475  1.00 88.41           C  
ATOM   1285  CB  LEU A 164      -8.837 -11.228 -13.566  1.00 88.41           C  
ATOM   1286  O   LEU A 164     -10.082  -9.066 -11.389  1.00 88.41           O  
ATOM   1287  CG  LEU A 164      -8.717 -12.058 -12.287  1.00 88.41           C  
ATOM   1288  CD1 LEU A 164      -8.299 -13.487 -12.620  1.00 88.41           C  
ATOM   1289  CD2 LEU A 164      -7.726 -11.416 -11.323  1.00 88.41           C  
ATOM   1290  N   ASP A 165      -8.566  -8.190 -12.733  1.00 91.18           N  
ATOM   1291  CA  ASP A 165      -8.093  -7.156 -11.818  1.00 91.18           C  
ATOM   1292  C   ASP A 165      -9.190  -6.132 -11.532  1.00 91.18           C  
ATOM   1293  CB  ASP A 165      -6.857  -6.458 -12.388  1.00 91.18           C  
ATOM   1294  O   ASP A 165      -9.360  -5.699 -10.391  1.00 91.18           O  
ATOM   1295  CG  ASP A 165      -5.654  -7.378 -12.499  1.00 91.18           C  
ATOM   1296  OD1 ASP A 165      -5.514  -8.301 -11.668  1.00 91.18           O  
ATOM   1297  OD2 ASP A 165      -4.839  -7.177 -13.425  1.00 91.18           O  
ATOM   1298  N   ILE A 166      -9.933  -5.805 -12.569  1.00 92.62           N  
ATOM   1299  CA  ILE A 166     -11.017  -4.837 -12.438  1.00 92.62           C  
ATOM   1300  C   ILE A 166     -12.095  -5.392 -11.509  1.00 92.62           C  
ATOM   1301  CB  ILE A 166     -11.626  -4.481 -13.813  1.00 92.62           C  
ATOM   1302  O   ILE A 166     -12.552  -4.700 -10.596  1.00 92.62           O  
ATOM   1303  CG1 ILE A 166     -10.586  -3.775 -14.690  1.00 92.62           C  
ATOM   1304  CG2 ILE A 166     -12.877  -3.615 -13.641  1.00 92.62           C  
ATOM   1305  CD1 ILE A 166     -11.003  -3.627 -16.147  1.00 92.62           C  
ATOM   1306  N   GLU A 167     -12.491  -6.574 -11.794  1.00 90.06           N  
ATOM   1307  CA  GLU A 167     -13.526  -7.232 -11.002  1.00 90.06           C  
ATOM   1308  C   GLU A 167     -13.080  -7.413  -9.554  1.00 90.06           C  
ATOM   1309  CB  GLU A 167     -13.892  -8.586 -11.613  1.00 90.06           C  
ATOM   1310  O   GLU A 167     -13.858  -7.184  -8.625  1.00 90.06           O  
ATOM   1311  CG  GLU A 167     -15.048  -9.285 -10.912  1.00 90.06           C  
ATOM   1312  CD  GLU A 167     -16.377  -8.568 -11.085  1.00 90.06           C  
ATOM   1313  OE1 GLU A 167     -17.355  -8.925 -10.389  1.00 90.06           O  
ATOM   1314  OE2 GLU A 167     -16.442  -7.643 -11.925  1.00 90.06           O  
ATOM   1315  N   PHE A 168     -11.885  -7.819  -9.373  1.00 90.42           N  
ATOM   1316  CA  PHE A 168     -11.348  -8.055  -8.038  1.00 90.42           C  
ATOM   1317  C   PHE A 168     -11.269  -6.753  -7.250  1.00 90.42           C  
ATOM   1318  CB  PHE A 168      -9.963  -8.703  -8.122  1.00 90.42           C  
ATOM   1319  O   PHE A 168     -11.708  -6.690  -6.100  1.00 90.42           O  
ATOM   1320  CG  PHE A 168      -9.369  -9.041  -6.781  1.00 90.42           C  
ATOM   1321  CD1 PHE A 168      -8.422  -8.211  -6.195  1.00 90.42           C  
ATOM   1322  CD2 PHE A 168      -9.759 -10.191  -6.106  1.00 90.42           C  
ATOM   1323  CE1 PHE A 168      -7.871  -8.521  -4.954  1.00 90.42           C  
ATOM   1324  CE2 PHE A 168      -9.213 -10.508  -4.865  1.00 90.42           C  
ATOM   1325  CZ  PHE A 168      -8.268  -9.672  -4.292  1.00 90.42           C  
ATOM   1326  N   MET A 169     -10.724  -5.719  -7.749  1.00 92.68           N  
ATOM   1327  CA  MET A 169     -10.549  -4.428  -7.088  1.00 92.68           C  
ATOM   1328  C   MET A 169     -11.897  -3.773  -6.808  1.00 92.68           C  
ATOM   1329  CB  MET A 169      -9.683  -3.500  -7.941  1.00 92.68           C  
ATOM   1330  O   MET A 169     -12.072  -3.119  -5.778  1.00 92.68           O  
ATOM   1331  CG  MET A 169      -8.216  -3.896  -7.984  1.00 92.68           C  
ATOM   1332  SD  MET A 169      -7.172  -2.636  -8.814  1.00 92.68           S  
ATOM   1333  CE  MET A 169      -7.635  -2.926 -10.544  1.00 92.68           C  
ATOM   1334  N   LYS A 170     -12.819  -3.992  -7.718  1.00 92.87           N  
ATOM   1335  CA  LYS A 170     -14.162  -3.442  -7.555  1.00 92.87           C  
ATOM   1336  C   LYS A 170     -14.882  -4.088  -6.375  1.00 92.87           C  
ATOM   1337  CB  LYS A 170     -14.978  -3.632  -8.835  1.00 92.87           C  
ATOM   1338  O   LYS A 170     -15.575  -3.408  -5.616  1.00 92.87           O  
ATOM   1339  CG  LYS A 170     -16.281  -2.846  -8.860  1.00 92.87           C  
ATOM   1340  CD  LYS A 170     -16.987  -2.978 -10.203  1.00 92.87           C  
ATOM   1341  CE  LYS A 170     -18.308  -2.221 -10.218  1.00 92.87           C  
ATOM   1342  NZ  LYS A 170     -18.993  -2.326 -11.541  1.00 92.87           N  
ATOM   1343  N   ARG A 171     -14.740  -5.332  -6.215  1.00 90.09           N  
ATOM   1344  CA  ARG A 171     -15.409  -6.097  -5.167  1.00 90.09           C  
ATOM   1345  C   ARG A 171     -14.732  -5.884  -3.817  1.00 90.09           C  
ATOM   1346  CB  ARG A 171     -15.426  -7.587  -5.516  1.00 90.09           C  
ATOM   1347  O   ARG A 171     -15.398  -5.854  -2.781  1.00 90.09           O  
ATOM   1348  CG  ARG A 171     -16.370  -7.943  -6.653  1.00 90.09           C  
ATOM   1349  CD  ARG A 171     -16.638  -9.440  -6.715  1.00 90.09           C  
ATOM   1350  NE  ARG A 171     -17.340  -9.811  -7.941  1.00 90.09           N  
ATOM   1351  NH1 ARG A 171     -17.376 -12.074  -7.480  1.00 90.09           N  
ATOM   1352  NH2 ARG A 171     -18.311 -11.279  -9.416  1.00 90.09           N  
ATOM   1353  CZ  ARG A 171     -17.674 -11.054  -8.276  1.00 90.09           C  
ATOM   1354  N   LEU A 172     -13.448  -5.737  -3.843  1.00 91.54           N  
ATOM   1355  CA  LEU A 172     -12.658  -5.616  -2.623  1.00 91.54           C  
ATOM   1356  C   LEU A 172     -12.627  -4.171  -2.136  1.00 91.54           C  
ATOM   1357  CB  LEU A 172     -11.231  -6.119  -2.856  1.00 91.54           C  
ATOM   1358  O   LEU A 172     -12.421  -3.916  -0.947  1.00 91.54           O  
ATOM   1359  CG  LEU A 172     -10.378  -6.343  -1.606  1.00 91.54           C  
ATOM   1360  CD1 LEU A 172     -11.015  -7.402  -0.713  1.00 91.54           C  
ATOM   1361  CD2 LEU A 172      -8.958  -6.744  -1.992  1.00 91.54           C  
ATOM   1362  N   GLY A 173     -12.834  -3.184  -2.975  1.00 90.65           N  
ATOM   1363  CA  GLY A 173     -12.715  -1.752  -2.752  1.00 90.65           C  
ATOM   1364  C   GLY A 173     -13.488  -1.271  -1.538  1.00 90.65           C  
ATOM   1365  O   GLY A 173     -12.958  -0.521  -0.716  1.00 90.65           O  
ATOM   1366  N   PRO A 174     -14.782  -1.706  -1.332  1.00 91.22           N  
ATOM   1367  CA  PRO A 174     -15.590  -1.233  -0.206  1.00 91.22           C  
ATOM   1368  C   PRO A 174     -15.168  -1.851   1.125  1.00 91.22           C  
ATOM   1369  CB  PRO A 174     -17.009  -1.667  -0.583  1.00 91.22           C  
ATOM   1370  O   PRO A 174     -15.521  -1.336   2.189  1.00 91.22           O  
ATOM   1371  CG  PRO A 174     -16.963  -1.881  -2.062  1.00 91.22           C  
ATOM   1372  CD  PRO A 174     -15.571  -2.299  -2.440  1.00 91.22           C  
ATOM   1373  N   ARG A 175     -14.384  -2.851   1.123  1.00 90.94           N  
ATOM   1374  CA  ARG A 175     -14.066  -3.590   2.340  1.00 90.94           C  
ATOM   1375  C   ARG A 175     -12.632  -3.324   2.784  1.00 90.94           C  
ATOM   1376  CB  ARG A 175     -14.280  -5.091   2.130  1.00 90.94           C  
ATOM   1377  O   ARG A 175     -12.305  -3.467   3.965  1.00 90.94           O  
ATOM   1378  CG  ARG A 175     -15.692  -5.458   1.702  1.00 90.94           C  
ATOM   1379  CD  ARG A 175     -16.690  -5.278   2.837  1.00 90.94           C  
ATOM   1380  NE  ARG A 175     -18.019  -5.756   2.467  1.00 90.94           N  
ATOM   1381  NH1 ARG A 175     -18.774  -5.972   4.639  1.00 90.94           N  
ATOM   1382  NH2 ARG A 175     -20.152  -6.500   2.885  1.00 90.94           N  
ATOM   1383  CZ  ARG A 175     -18.979  -6.075   3.331  1.00 90.94           C  
ATOM   1384  N   VAL A 176     -11.715  -2.952   1.854  1.00 94.16           N  
ATOM   1385  CA  VAL A 176     -10.315  -2.762   2.220  1.00 94.16           C  
ATOM   1386  C   VAL A 176      -9.727  -1.597   1.427  1.00 94.16           C  
ATOM   1387  CB  VAL A 176      -9.486  -4.043   1.977  1.00 94.16           C  
ATOM   1388  O   VAL A 176     -10.197  -1.284   0.331  1.00 94.16           O  
ATOM   1389  CG1 VAL A 176      -8.005  -3.788   2.248  1.00 94.16           C  
ATOM   1390  CG2 VAL A 176     -10.003  -5.186   2.849  1.00 94.16           C  
ATOM   1391  N   ASN A 177      -8.685  -0.937   2.010  1.00 94.37           N  
ATOM   1392  CA  ASN A 177      -7.925   0.086   1.300  1.00 94.37           C  
ATOM   1393  C   ASN A 177      -6.968  -0.530   0.283  1.00 94.37           C  
ATOM   1394  CB  ASN A 177      -7.155   0.965   2.288  1.00 94.37           C  
ATOM   1395  O   ASN A 177      -5.964  -1.138   0.658  1.00 94.37           O  
ATOM   1396  CG  ASN A 177      -8.065   1.672   3.273  1.00 94.37           C  
ATOM   1397  ND2 ASN A 177      -7.666   1.695   4.539  1.00 94.37           N  
ATOM   1398  OD1 ASN A 177      -9.120   2.192   2.899  1.00 94.37           O  
ATOM   1399  N   ILE A 178      -7.313  -0.314  -1.000  1.00 95.38           N  
ATOM   1400  CA  ILE A 178      -6.538  -0.948  -2.061  1.00 95.38           C  
ATOM   1401  C   ILE A 178      -5.461   0.014  -2.558  1.00 95.38           C  
ATOM   1402  CB  ILE A 178      -7.441  -1.393  -3.233  1.00 95.38           C  
ATOM   1403  O   ILE A 178      -5.756   1.160  -2.905  1.00 95.38           O  
ATOM   1404  CG1 ILE A 178      -8.474  -2.418  -2.751  1.00 95.38           C  
ATOM   1405  CG2 ILE A 178      -6.598  -1.962  -4.378  1.00 95.38           C  
ATOM   1406  CD1 ILE A 178      -9.532  -2.765  -3.790  1.00 95.38           C  
ATOM   1407  N   ILE A 179      -4.194  -0.452  -2.580  1.00 95.47           N  
ATOM   1408  CA  ILE A 179      -3.068   0.285  -3.144  1.00 95.47           C  
ATOM   1409  C   ILE A 179      -2.539  -0.445  -4.376  1.00 95.47           C  
ATOM   1410  CB  ILE A 179      -1.938   0.471  -2.106  1.00 95.47           C  
ATOM   1411  O   ILE A 179      -1.931  -1.511  -4.261  1.00 95.47           O  
ATOM   1412  CG1 ILE A 179      -2.469   1.195  -0.863  1.00 95.47           C  
ATOM   1413  CG2 ILE A 179      -0.760   1.232  -2.721  1.00 95.47           C  
ATOM   1414  CD1 ILE A 179      -1.502   1.198   0.312  1.00 95.47           C  
ATOM   1415  N   PRO A 180      -2.863   0.130  -5.536  1.00 94.87           N  
ATOM   1416  CA  PRO A 180      -2.402  -0.519  -6.765  1.00 94.87           C  
ATOM   1417  C   PRO A 180      -0.887  -0.436  -6.943  1.00 94.87           C  
ATOM   1418  CB  PRO A 180      -3.124   0.260  -7.867  1.00 94.87           C  
ATOM   1419  O   PRO A 180      -0.311   0.652  -6.861  1.00 94.87           O  
ATOM   1420  CG  PRO A 180      -3.390   1.606  -7.273  1.00 94.87           C  
ATOM   1421  CD  PRO A 180      -3.539   1.449  -5.787  1.00 94.87           C  
ATOM   1422  N   VAL A 181      -0.259  -1.614  -7.204  1.00 94.90           N  
ATOM   1423  CA  VAL A 181       1.186  -1.697  -7.386  1.00 94.90           C  
ATOM   1424  C   VAL A 181       1.503  -2.479  -8.659  1.00 94.90           C  
ATOM   1425  CB  VAL A 181       1.874  -2.357  -6.170  1.00 94.90           C  
ATOM   1426  O   VAL A 181       0.979  -3.575  -8.868  1.00 94.90           O  
ATOM   1427  CG1 VAL A 181       3.381  -2.463  -6.394  1.00 94.90           C  
ATOM   1428  CG2 VAL A 181       1.574  -1.569  -4.896  1.00 94.90           C  
ATOM   1429  N   ILE A 182       2.321  -1.858  -9.476  1.00 94.88           N  
ATOM   1430  CA  ILE A 182       2.779  -2.564 -10.667  1.00 94.88           C  
ATOM   1431  C   ILE A 182       4.004  -3.410 -10.328  1.00 94.88           C  
ATOM   1432  CB  ILE A 182       3.107  -1.583 -11.815  1.00 94.88           C  
ATOM   1433  O   ILE A 182       5.010  -2.889  -9.840  1.00 94.88           O  
ATOM   1434  CG1 ILE A 182       1.876  -0.737 -12.162  1.00 94.88           C  
ATOM   1435  CG2 ILE A 182       3.616  -2.340 -13.045  1.00 94.88           C  
ATOM   1436  CD1 ILE A 182       2.164   0.411 -13.120  1.00 94.88           C  
ATOM   1437  N   GLY A 183       3.889  -4.726 -10.501  1.00 92.52           N  
ATOM   1438  CA  GLY A 183       5.014  -5.614 -10.253  1.00 92.52           C  
ATOM   1439  C   GLY A 183       5.953  -5.733 -11.438  1.00 92.52           C  
ATOM   1440  O   GLY A 183       5.581  -5.405 -12.567  1.00 92.52           O  
ATOM   1441  N   LYS A 184       7.244  -6.105 -11.131  1.00 89.49           N  
ATOM   1442  CA  LYS A 184       8.266  -6.306 -12.153  1.00 89.49           C  
ATOM   1443  C   LYS A 184       8.362  -5.097 -13.080  1.00 89.49           C  
ATOM   1444  CB  LYS A 184       7.972  -7.568 -12.966  1.00 89.49           C  
ATOM   1445  O   LYS A 184       8.311  -5.241 -14.303  1.00 89.49           O  
ATOM   1446  CG  LYS A 184       8.058  -8.856 -12.162  1.00 89.49           C  
ATOM   1447  CD  LYS A 184       7.974 -10.083 -13.061  1.00 89.49           C  
ATOM   1448  CE  LYS A 184       8.082 -11.373 -12.259  1.00 89.49           C  
ATOM   1449  NZ  LYS A 184       8.098 -12.576 -13.144  1.00 89.49           N  
ATOM   1450  N   ALA A 185       8.427  -3.924 -12.608  1.00 91.26           N  
ATOM   1451  CA  ALA A 185       8.462  -2.676 -13.366  1.00 91.26           C  
ATOM   1452  C   ALA A 185       9.704  -2.606 -14.251  1.00 91.26           C  
ATOM   1453  CB  ALA A 185       8.419  -1.478 -12.421  1.00 91.26           C  
ATOM   1454  O   ALA A 185       9.749  -1.829 -15.207  1.00 91.26           O  
ATOM   1455  N   ASP A 186      10.720  -3.441 -13.989  1.00 89.87           N  
ATOM   1456  CA  ASP A 186      11.936  -3.474 -14.796  1.00 89.87           C  
ATOM   1457  C   ASP A 186      11.678  -4.129 -16.151  1.00 89.87           C  
ATOM   1458  CB  ASP A 186      13.050  -4.218 -14.056  1.00 89.87           C  
ATOM   1459  O   ASP A 186      12.504  -4.031 -17.061  1.00 89.87           O  
ATOM   1460  CG  ASP A 186      12.630  -5.599 -13.584  1.00 89.87           C  
ATOM   1461  OD1 ASP A 186      11.448  -5.788 -13.226  1.00 89.87           O  
ATOM   1462  OD2 ASP A 186      13.491  -6.505 -13.568  1.00 89.87           O  
ATOM   1463  N   THR A 187      10.490  -4.712 -16.422  1.00 90.09           N  
ATOM   1464  CA  THR A 187      10.129  -5.346 -17.685  1.00 90.09           C  
ATOM   1465  C   THR A 187       9.630  -4.309 -18.687  1.00 90.09           C  
ATOM   1466  CB  THR A 187       9.050  -6.426 -17.479  1.00 90.09           C  
ATOM   1467  O   THR A 187       9.557  -4.583 -19.887  1.00 90.09           O  
ATOM   1468  CG2 THR A 187       9.538  -7.517 -16.532  1.00 90.09           C  
ATOM   1469  OG1 THR A 187       7.875  -5.819 -16.927  1.00 90.09           O  
ATOM   1470  N   LEU A 188       9.338  -3.153 -18.261  1.00 90.73           N  
ATOM   1471  CA  LEU A 188       8.826  -2.077 -19.102  1.00 90.73           C  
ATOM   1472  C   LEU A 188       9.842  -0.946 -19.216  1.00 90.73           C  
ATOM   1473  CB  LEU A 188       7.507  -1.539 -18.542  1.00 90.73           C  
ATOM   1474  O   LEU A 188      10.578  -0.669 -18.266  1.00 90.73           O  
ATOM   1475  CG  LEU A 188       6.359  -2.543 -18.429  1.00 90.73           C  
ATOM   1476  CD1 LEU A 188       5.228  -1.963 -17.585  1.00 90.73           C  
ATOM   1477  CD2 LEU A 188       5.853  -2.936 -19.813  1.00 90.73           C  
ATOM   1478  N   THR A 189       9.941  -0.305 -20.400  1.00 90.70           N  
ATOM   1479  CA  THR A 189      10.731   0.910 -20.567  1.00 90.70           C  
ATOM   1480  C   THR A 189      10.092   2.077 -19.821  1.00 90.70           C  
ATOM   1481  CB  THR A 189      10.890   1.273 -22.055  1.00 90.70           C  
ATOM   1482  O   THR A 189       8.895   2.052 -19.528  1.00 90.70           O  
ATOM   1483  CG2 THR A 189      11.517   0.124 -22.838  1.00 90.70           C  
ATOM   1484  OG1 THR A 189       9.602   1.567 -22.609  1.00 90.70           O  
ATOM   1485  N   PRO A 190      10.865   3.031 -19.430  1.00 90.51           N  
ATOM   1486  CA  PRO A 190      10.301   4.169 -18.701  1.00 90.51           C  
ATOM   1487  C   PRO A 190       9.130   4.819 -19.435  1.00 90.51           C  
ATOM   1488  CB  PRO A 190      11.482   5.137 -18.591  1.00 90.51           C  
ATOM   1489  O   PRO A 190       8.175   5.274 -18.801  1.00 90.51           O  
ATOM   1490  CG  PRO A 190      12.696   4.274 -18.709  1.00 90.51           C  
ATOM   1491  CD  PRO A 190      12.370   3.111 -19.601  1.00 90.51           C  
ATOM   1492  N   SER A 191       9.228   4.898 -20.770  1.00 92.51           N  
ATOM   1493  CA  SER A 191       8.144   5.474 -21.558  1.00 92.51           C  
ATOM   1494  C   SER A 191       6.902   4.590 -21.520  1.00 92.51           C  
ATOM   1495  CB  SER A 191       8.586   5.684 -23.006  1.00 92.51           C  
ATOM   1496  O   SER A 191       5.781   5.089 -21.406  1.00 92.51           O  
ATOM   1497  OG  SER A 191       9.000   4.460 -23.588  1.00 92.51           O  
ATOM   1498  N   GLU A 192       7.103   3.257 -21.594  1.00 93.59           N  
ATOM   1499  CA  GLU A 192       6.013   2.288 -21.523  1.00 93.59           C  
ATOM   1500  C   GLU A 192       5.350   2.304 -20.148  1.00 93.59           C  
ATOM   1501  CB  GLU A 192       6.523   0.880 -21.844  1.00 93.59           C  
ATOM   1502  O   GLU A 192       4.128   2.180 -20.041  1.00 93.59           O  
ATOM   1503  CG  GLU A 192       6.875   0.674 -23.310  1.00 93.59           C  
ATOM   1504  CD  GLU A 192       7.573  -0.650 -23.579  1.00 93.59           C  
ATOM   1505  OE1 GLU A 192       7.827  -0.973 -24.762  1.00 93.59           O  
ATOM   1506  OE2 GLU A 192       7.868  -1.370 -22.599  1.00 93.59           O  
ATOM   1507  N   LEU A 193       6.120   2.435 -19.138  1.00 92.51           N  
ATOM   1508  CA  LEU A 193       5.637   2.471 -17.762  1.00 92.51           C  
ATOM   1509  C   LEU A 193       4.732   3.677 -17.535  1.00 92.51           C  
ATOM   1510  CB  LEU A 193       6.813   2.509 -16.782  1.00 92.51           C  
ATOM   1511  O   LEU A 193       3.681   3.560 -16.901  1.00 92.51           O  
ATOM   1512  CG  LEU A 193       6.461   2.410 -15.297  1.00 92.51           C  
ATOM   1513  CD1 LEU A 193       7.079   1.156 -14.688  1.00 92.51           C  
ATOM   1514  CD2 LEU A 193       6.926   3.657 -14.552  1.00 92.51           C  
ATOM   1515  N   LYS A 194       5.184   4.803 -18.072  1.00 92.51           N  
ATOM   1516  CA  LYS A 194       4.394   6.026 -17.957  1.00 92.51           C  
ATOM   1517  C   LYS A 194       3.035   5.868 -18.633  1.00 92.51           C  
ATOM   1518  CB  LYS A 194       5.147   7.211 -18.564  1.00 92.51           C  
ATOM   1519  O   LYS A 194       2.008   6.257 -18.072  1.00 92.51           O  
ATOM   1520  CG  LYS A 194       4.480   8.557 -18.322  1.00 92.51           C  
ATOM   1521  CD  LYS A 194       5.291   9.698 -18.924  1.00 92.51           C  
ATOM   1522  CE  LYS A 194       4.589  11.038 -18.746  1.00 92.51           C  
ATOM   1523  NZ  LYS A 194       5.378  12.159 -19.339  1.00 92.51           N  
ATOM   1524  N   ASP A 195       3.053   5.342 -19.864  1.00 94.13           N  
ATOM   1525  CA  ASP A 195       1.816   5.112 -20.604  1.00 94.13           C  
ATOM   1526  C   ASP A 195       0.926   4.101 -19.885  1.00 94.13           C  
ATOM   1527  CB  ASP A 195       2.122   4.628 -22.023  1.00 94.13           C  
ATOM   1528  O   ASP A 195      -0.293   4.274 -19.822  1.00 94.13           O  
ATOM   1529  CG  ASP A 195       2.748   5.703 -22.894  1.00 94.13           C  
ATOM   1530  OD1 ASP A 195       2.588   6.905 -22.590  1.00 94.13           O  
ATOM   1531  OD2 ASP A 195       3.406   5.345 -23.895  1.00 94.13           O  
ATOM   1532  N   PHE A 196       1.563   3.107 -19.434  1.00 94.40           N  
ATOM   1533  CA  PHE A 196       0.848   2.050 -18.729  1.00 94.40           C  
ATOM   1534  C   PHE A 196       0.197   2.590 -17.461  1.00 94.40           C  
ATOM   1535  CB  PHE A 196       1.796   0.897 -18.382  1.00 94.40           C  
ATOM   1536  O   PHE A 196      -0.955   2.269 -17.164  1.00 94.40           O  
ATOM   1537  CG  PHE A 196       1.100  -0.309 -17.811  1.00 94.40           C  
ATOM   1538  CD1 PHE A 196       1.511  -0.859 -16.603  1.00 94.40           C  
ATOM   1539  CD2 PHE A 196       0.035  -0.894 -18.484  1.00 94.40           C  
ATOM   1540  CE1 PHE A 196       0.869  -1.975 -16.072  1.00 94.40           C  
ATOM   1541  CE2 PHE A 196      -0.612  -2.010 -17.959  1.00 94.40           C  
ATOM   1542  CZ  PHE A 196      -0.192  -2.549 -16.754  1.00 94.40           C  
ATOM   1543  N   LYS A 197       0.867   3.378 -16.681  1.00 93.92           N  
ATOM   1544  CA  LYS A 197       0.342   4.025 -15.482  1.00 93.92           C  
ATOM   1545  C   LYS A 197      -0.889   4.867 -15.806  1.00 93.92           C  
ATOM   1546  CB  LYS A 197       1.415   4.896 -14.828  1.00 93.92           C  
ATOM   1547  O   LYS A 197      -1.877   4.841 -15.069  1.00 93.92           O  
ATOM   1548  CG  LYS A 197       2.480   4.108 -14.079  1.00 93.92           C  
ATOM   1549  CD  LYS A 197       3.427   5.030 -13.321  1.00 93.92           C  
ATOM   1550  CE  LYS A 197       4.445   4.241 -12.508  1.00 93.92           C  
ATOM   1551  NZ  LYS A 197       5.373   5.140 -11.760  1.00 93.92           N  
ATOM   1552  N   LYS A 198      -0.777   5.583 -16.856  1.00 93.91           N  
ATOM   1553  CA  LYS A 198      -1.882   6.429 -17.297  1.00 93.91           C  
ATOM   1554  C   LYS A 198      -3.104   5.592 -17.664  1.00 93.91           C  
ATOM   1555  CB  LYS A 198      -1.458   7.288 -18.489  1.00 93.91           C  
ATOM   1556  O   LYS A 198      -4.227   5.922 -17.280  1.00 93.91           O  
ATOM   1557  CG  LYS A 198      -2.504   8.303 -18.925  1.00 93.91           C  
ATOM   1558  CD  LYS A 198      -2.022   9.131 -20.109  1.00 93.91           C  
ATOM   1559  CE  LYS A 198      -3.100  10.087 -20.600  1.00 93.91           C  
ATOM   1560  NZ  LYS A 198      -2.654  10.855 -21.802  1.00 93.91           N  
ATOM   1561  N   ARG A 199      -2.910   4.618 -18.360  1.00 94.02           N  
ATOM   1562  CA  ARG A 199      -3.995   3.748 -18.804  1.00 94.02           C  
ATOM   1563  C   ARG A 199      -4.672   3.069 -17.619  1.00 94.02           C  
ATOM   1564  CB  ARG A 199      -3.472   2.695 -19.783  1.00 94.02           C  
ATOM   1565  O   ARG A 199      -5.897   2.930 -17.594  1.00 94.02           O  
ATOM   1566  CG  ARG A 199      -3.091   3.254 -21.145  1.00 94.02           C  
ATOM   1567  CD  ARG A 199      -2.582   2.165 -22.079  1.00 94.02           C  
ATOM   1568  NE  ARG A 199      -1.923   2.728 -23.254  1.00 94.02           N  
ATOM   1569  NH1 ARG A 199      -0.729   0.816 -23.757  1.00 94.02           N  
ATOM   1570  NH2 ARG A 199      -0.517   2.683 -25.069  1.00 94.02           N  
ATOM   1571  CZ  ARG A 199      -1.058   2.075 -24.024  1.00 94.02           C  
ATOM   1572  N   ILE A 200      -3.879   2.563 -16.653  1.00 94.64           N  
ATOM   1573  CA  ILE A 200      -4.406   1.919 -15.455  1.00 94.64           C  
ATOM   1574  C   ILE A 200      -5.281   2.903 -14.681  1.00 94.64           C  
ATOM   1575  CB  ILE A 200      -3.270   1.387 -14.552  1.00 94.64           C  
ATOM   1576  O   ILE A 200      -6.372   2.549 -14.228  1.00 94.64           O  
ATOM   1577  CG1 ILE A 200      -2.562   0.205 -15.225  1.00 94.64           C  
ATOM   1578  CG2 ILE A 200      -3.814   0.989 -13.177  1.00 94.64           C  
ATOM   1579  CD1 ILE A 200      -1.319  -0.272 -14.488  1.00 94.64           C  
ATOM   1580  N   MET A 201      -4.833   4.119 -14.540  1.00 94.19           N  
ATOM   1581  CA  MET A 201      -5.578   5.143 -13.813  1.00 94.19           C  
ATOM   1582  C   MET A 201      -6.873   5.492 -14.539  1.00 94.19           C  
ATOM   1583  CB  MET A 201      -4.726   6.401 -13.631  1.00 94.19           C  
ATOM   1584  O   MET A 201      -7.896   5.752 -13.903  1.00 94.19           O  
ATOM   1585  CG  MET A 201      -3.584   6.229 -12.642  1.00 94.19           C  
ATOM   1586  SD  MET A 201      -4.164   5.714 -10.979  1.00 94.19           S  
ATOM   1587  CE  MET A 201      -4.939   7.256 -10.419  1.00 94.19           C  
ATOM   1588  N   GLU A 202      -6.831   5.508 -15.898  1.00 94.55           N  
ATOM   1589  CA  GLU A 202      -8.031   5.731 -16.698  1.00 94.55           C  
ATOM   1590  C   GLU A 202      -9.059   4.626 -16.472  1.00 94.55           C  
ATOM   1591  CB  GLU A 202      -7.677   5.825 -18.184  1.00 94.55           C  
ATOM   1592  O   GLU A 202     -10.256   4.898 -16.363  1.00 94.55           O  
ATOM   1593  CG  GLU A 202      -6.956   7.110 -18.565  1.00 94.55           C  
ATOM   1594  CD  GLU A 202      -6.506   7.138 -20.017  1.00 94.55           C  
ATOM   1595  OE1 GLU A 202      -5.852   8.122 -20.431  1.00 94.55           O  
ATOM   1596  OE2 GLU A 202      -6.812   6.169 -20.747  1.00 94.55           O  
ATOM   1597  N   ASP A 203      -8.561   3.430 -16.422  1.00 94.68           N  
ATOM   1598  CA  ASP A 203      -9.433   2.283 -16.187  1.00 94.68           C  
ATOM   1599  C   ASP A 203     -10.047   2.337 -14.790  1.00 94.68           C  
ATOM   1600  CB  ASP A 203      -8.660   0.975 -16.372  1.00 94.68           C  
ATOM   1601  O   ASP A 203     -11.229   2.037 -14.614  1.00 94.68           O  
ATOM   1602  CG  ASP A 203      -8.409   0.636 -17.830  1.00 94.68           C  
ATOM   1603  OD1 ASP A 203      -8.969   1.313 -18.719  1.00 94.68           O  
ATOM   1604  OD2 ASP A 203      -7.646  -0.319 -18.093  1.00 94.68           O  
ATOM   1605  N   ILE A 204      -9.240   2.692 -13.819  1.00 94.06           N  
ATOM   1606  CA  ILE A 204      -9.697   2.787 -12.437  1.00 94.06           C  
ATOM   1607  C   ILE A 204     -10.800   3.837 -12.328  1.00 94.06           C  
ATOM   1608  CB  ILE A 204      -8.533   3.131 -11.479  1.00 94.06           C  
ATOM   1609  O   ILE A 204     -11.801   3.626 -11.640  1.00 94.06           O  
ATOM   1610  CG1 ILE A 204      -7.563   1.949 -11.371  1.00 94.06           C  
ATOM   1611  CG2 ILE A 204      -9.068   3.528 -10.100  1.00 94.06           C  
ATOM   1612  CD1 ILE A 204      -6.297   2.257 -10.584  1.00 94.06           C  
ATOM   1613  N   GLU A 205     -10.641   4.936 -13.053  1.00 93.72           N  
ATOM   1614  CA  GLU A 205     -11.630   6.010 -13.061  1.00 93.72           C  
ATOM   1615  C   GLU A 205     -12.877   5.605 -13.842  1.00 93.72           C  
ATOM   1616  CB  GLU A 205     -11.031   7.289 -13.652  1.00 93.72           C  
ATOM   1617  O   GLU A 205     -14.000   5.889 -13.420  1.00 93.72           O  
ATOM   1618  CG  GLU A 205     -11.942   8.503 -13.541  1.00 93.72           C  
ATOM   1619  CD  GLU A 205     -11.287   9.790 -14.015  1.00 93.72           C  
ATOM   1620  OE1 GLU A 205     -11.907  10.870 -13.886  1.00 93.72           O  
ATOM   1621  OE2 GLU A 205     -10.144   9.718 -14.519  1.00 93.72           O  
ATOM   1622  N   TYR A 206     -12.661   4.991 -14.989  1.00 95.07           N  
ATOM   1623  CA  TYR A 206     -13.749   4.570 -15.864  1.00 95.07           C  
ATOM   1624  C   TYR A 206     -14.668   3.582 -15.154  1.00 95.07           C  
ATOM   1625  CB  TYR A 206     -13.195   3.940 -17.145  1.00 95.07           C  
ATOM   1626  O   TYR A 206     -15.893   3.690 -15.244  1.00 95.07           O  
ATOM   1627  CG  TYR A 206     -14.264   3.444 -18.089  1.00 95.07           C  
ATOM   1628  CD1 TYR A 206     -14.592   2.091 -18.151  1.00 95.07           C  
ATOM   1629  CD2 TYR A 206     -14.947   4.325 -18.919  1.00 95.07           C  
ATOM   1630  CE1 TYR A 206     -15.574   1.629 -19.021  1.00 95.07           C  
ATOM   1631  CE2 TYR A 206     -15.931   3.874 -19.792  1.00 95.07           C  
ATOM   1632  OH  TYR A 206     -17.212   2.075 -20.698  1.00 95.07           O  
ATOM   1633  CZ  TYR A 206     -16.238   2.527 -19.836  1.00 95.07           C  
ATOM   1634  N   TYR A 207     -14.134   2.633 -14.358  1.00 93.86           N  
ATOM   1635  CA  TYR A 207     -14.888   1.573 -13.699  1.00 93.86           C  
ATOM   1636  C   TYR A 207     -15.233   1.959 -12.266  1.00 93.86           C  
ATOM   1637  CB  TYR A 207     -14.095   0.262 -13.710  1.00 93.86           C  
ATOM   1638  O   TYR A 207     -15.838   1.173 -11.533  1.00 93.86           O  
ATOM   1639  CG  TYR A 207     -13.977  -0.364 -15.079  1.00 93.86           C  
ATOM   1640  CD1 TYR A 207     -15.064  -1.004 -15.670  1.00 93.86           C  
ATOM   1641  CD2 TYR A 207     -12.778  -0.317 -15.783  1.00 93.86           C  
ATOM   1642  CE1 TYR A 207     -14.959  -1.584 -16.930  1.00 93.86           C  
ATOM   1643  CE2 TYR A 207     -12.662  -0.894 -17.043  1.00 93.86           C  
ATOM   1644  OH  TYR A 207     -13.646  -2.096 -18.855  1.00 93.86           O  
ATOM   1645  CZ  TYR A 207     -13.756  -1.523 -17.608  1.00 93.86           C  
ATOM   1646  N   ASN A 208     -14.856   3.200 -11.822  1.00 93.22           N  
ATOM   1647  CA  ASN A 208     -15.142   3.737 -10.496  1.00 93.22           C  
ATOM   1648  C   ASN A 208     -14.693   2.780  -9.395  1.00 93.22           C  
ATOM   1649  CB  ASN A 208     -16.633   4.049 -10.353  1.00 93.22           C  
ATOM   1650  O   ASN A 208     -15.451   2.498  -8.466  1.00 93.22           O  
ATOM   1651  CG  ASN A 208     -17.081   5.183 -11.254  1.00 93.22           C  
ATOM   1652  ND2 ASN A 208     -18.284   5.064 -11.804  1.00 93.22           N  
ATOM   1653  OD1 ASN A 208     -16.352   6.158 -11.455  1.00 93.22           O  
ATOM   1654  N   ILE A 209     -13.508   2.281  -9.502  1.00 93.23           N  
ATOM   1655  CA  ILE A 209     -12.908   1.395  -8.510  1.00 93.23           C  
ATOM   1656  C   ILE A 209     -12.373   2.217  -7.340  1.00 93.23           C  
ATOM   1657  CB  ILE A 209     -11.778   0.539  -9.126  1.00 93.23           C  
ATOM   1658  O   ILE A 209     -11.582   3.143  -7.535  1.00 93.23           O  
ATOM   1659  CG1 ILE A 209     -12.302  -0.251 -10.330  1.00 93.23           C  
ATOM   1660  CG2 ILE A 209     -11.176  -0.398  -8.075  1.00 93.23           C  
ATOM   1661  CD1 ILE A 209     -11.209  -0.908 -11.163  1.00 93.23           C  
ATOM   1662  N   PRO A 210     -12.906   1.944  -6.092  1.00 90.71           N  
ATOM   1663  CA  PRO A 210     -12.470   2.677  -4.901  1.00 90.71           C  
ATOM   1664  C   PRO A 210     -11.061   2.292  -4.455  1.00 90.71           C  
ATOM   1665  CB  PRO A 210     -13.504   2.281  -3.845  1.00 90.71           C  
ATOM   1666  O   PRO A 210     -10.840   1.169  -3.995  1.00 90.71           O  
ATOM   1667  CG  PRO A 210     -13.993   0.935  -4.274  1.00 90.71           C  
ATOM   1668  CD  PRO A 210     -13.887   0.845  -5.770  1.00 90.71           C  
ATOM   1669  N   ILE A 211     -10.056   3.047  -4.868  1.00 93.15           N  
ATOM   1670  CA  ILE A 211      -8.683   2.820  -4.430  1.00 93.15           C  
ATOM   1671  C   ILE A 211      -8.288   3.878  -3.403  1.00 93.15           C  
ATOM   1672  CB  ILE A 211      -7.699   2.837  -5.622  1.00 93.15           C  
ATOM   1673  O   ILE A 211      -8.950   4.911  -3.279  1.00 93.15           O  
ATOM   1674  CG1 ILE A 211      -7.725   4.203  -6.317  1.00 93.15           C  
ATOM   1675  CG2 ILE A 211      -8.029   1.713  -6.609  1.00 93.15           C  
ATOM   1676  CD1 ILE A 211      -6.613   4.399  -7.338  1.00 93.15           C  
ATOM   1677  N   TYR A 212      -7.293   3.558  -2.611  1.00 91.71           N  
ATOM   1678  CA  TYR A 212      -6.770   4.541  -1.669  1.00 91.71           C  
ATOM   1679  C   TYR A 212      -6.068   5.679  -2.401  1.00 91.71           C  
ATOM   1680  CB  TYR A 212      -5.803   3.880  -0.683  1.00 91.71           C  
ATOM   1681  O   TYR A 212      -5.026   5.473  -3.027  1.00 91.71           O  
ATOM   1682  CG  TYR A 212      -5.329   4.802   0.414  1.00 91.71           C  
ATOM   1683  CD1 TYR A 212      -4.018   5.274   0.435  1.00 91.71           C  
ATOM   1684  CD2 TYR A 212      -6.189   5.203   1.430  1.00 91.71           C  
ATOM   1685  CE1 TYR A 212      -3.576   6.123   1.445  1.00 91.71           C  
ATOM   1686  CE2 TYR A 212      -5.758   6.052   2.445  1.00 91.71           C  
ATOM   1687  OH  TYR A 212      -4.020   7.346   3.445  1.00 91.71           O  
ATOM   1688  CZ  TYR A 212      -4.452   6.506   2.443  1.00 91.71           C  
ATOM   1689  N   ASN A 213      -6.690   6.851  -2.438  1.00 87.55           N  
ATOM   1690  CA  ASN A 213      -6.191   7.991  -3.199  1.00 87.55           C  
ATOM   1691  C   ASN A 213      -5.622   9.071  -2.283  1.00 87.55           C  
ATOM   1692  CB  ASN A 213      -7.296   8.573  -4.083  1.00 87.55           C  
ATOM   1693  O   ASN A 213      -5.965  10.247  -2.416  1.00 87.55           O  
ATOM   1694  CG  ASN A 213      -6.757   9.478  -5.173  1.00 87.55           C  
ATOM   1695  ND2 ASN A 213      -7.615  10.341  -5.705  1.00 87.55           N  
ATOM   1696  OD1 ASN A 213      -5.580   9.401  -5.534  1.00 87.55           O  
ATOM   1697  N   PHE A 214      -5.072   8.732  -1.215  1.00 86.07           N  
ATOM   1698  CA  PHE A 214      -4.419   9.635  -0.275  1.00 86.07           C  
ATOM   1699  C   PHE A 214      -5.255  10.891  -0.059  1.00 86.07           C  
ATOM   1700  CB  PHE A 214      -3.021  10.015  -0.775  1.00 86.07           C  
ATOM   1701  O   PHE A 214      -4.898  11.970  -0.535  1.00 86.07           O  
ATOM   1702  CG  PHE A 214      -2.110   8.835  -0.983  1.00 86.07           C  
ATOM   1703  CD1 PHE A 214      -1.447   8.254   0.091  1.00 86.07           C  
ATOM   1704  CD2 PHE A 214      -1.917   8.308  -2.253  1.00 86.07           C  
ATOM   1705  CE1 PHE A 214      -0.602   7.162  -0.099  1.00 86.07           C  
ATOM   1706  CE2 PHE A 214      -1.075   7.217  -2.450  1.00 86.07           C  
ATOM   1707  CZ  PHE A 214      -0.418   6.646  -1.372  1.00 86.07           C  
ATOM   1708  N   PRO A 215      -6.390  10.761   0.647  1.00 81.31           N  
ATOM   1709  CA  PRO A 215      -7.253  11.913   0.918  1.00 81.31           C  
ATOM   1710  C   PRO A 215      -6.582  12.957   1.808  1.00 81.31           C  
ATOM   1711  CB  PRO A 215      -8.461  11.291   1.623  1.00 81.31           C  
ATOM   1712  O   PRO A 215      -5.749  12.613   2.650  1.00 81.31           O  
ATOM   1713  CG  PRO A 215      -7.934  10.042   2.252  1.00 81.31           C  
ATOM   1714  CD  PRO A 215      -6.782   9.543   1.429  1.00 81.31           C  
ATOM   1715  N   TYR A 216      -6.618  14.194   1.450  1.00 82.93           N  
ATOM   1716  CA  TYR A 216      -6.097  15.250   2.311  1.00 82.93           C  
ATOM   1717  C   TYR A 216      -7.143  16.336   2.536  1.00 82.93           C  
ATOM   1718  CB  TYR A 216      -4.831  15.863   1.705  1.00 82.93           C  
ATOM   1719  O   TYR A 216      -8.070  16.489   1.737  1.00 82.93           O  
ATOM   1720  CG  TYR A 216      -5.059  16.534   0.372  1.00 82.93           C  
ATOM   1721  CD1 TYR A 216      -4.974  15.812  -0.817  1.00 82.93           C  
ATOM   1722  CD2 TYR A 216      -5.359  17.889   0.298  1.00 82.93           C  
ATOM   1723  CE1 TYR A 216      -5.182  16.426  -2.047  1.00 82.93           C  
ATOM   1724  CE2 TYR A 216      -5.569  18.514  -0.927  1.00 82.93           C  
ATOM   1725  OH  TYR A 216      -5.685  18.389  -3.307  1.00 82.93           O  
ATOM   1726  CZ  TYR A 216      -5.478  17.776  -2.092  1.00 82.93           C  
ATOM   1727  N   ASP A 217      -7.147  16.885   3.721  1.00 81.68           N  
ATOM   1728  CA  ASP A 217      -8.000  18.010   4.091  1.00 81.68           C  
ATOM   1729  C   ASP A 217      -7.210  19.316   4.109  1.00 81.68           C  
ATOM   1730  CB  ASP A 217      -8.646  17.767   5.457  1.00 81.68           C  
ATOM   1731  O   ASP A 217      -6.343  19.511   4.963  1.00 81.68           O  
ATOM   1732  CG  ASP A 217      -9.739  18.770   5.783  1.00 81.68           C  
ATOM   1733  OD1 ASP A 217      -9.817  19.824   5.117  1.00 81.68           O  
ATOM   1734  OD2 ASP A 217     -10.527  18.504   6.716  1.00 81.68           O  
ATOM   1735  N   SER A 218      -7.517  20.149   3.078  1.00 81.57           N  
ATOM   1736  CA  SER A 218      -6.790  21.400   2.890  1.00 81.57           C  
ATOM   1737  C   SER A 218      -6.957  22.322   4.093  1.00 81.57           C  
ATOM   1738  CB  SER A 218      -7.266  22.111   1.623  1.00 81.57           C  
ATOM   1739  O   SER A 218      -6.072  23.126   4.393  1.00 81.57           O  
ATOM   1740  OG  SER A 218      -8.663  22.341   1.669  1.00 81.57           O  
ATOM   1741  N   GLU A 219      -7.985  22.012   4.979  1.00 80.61           N  
ATOM   1742  CA  GLU A 219      -8.293  22.871   6.118  1.00 80.61           C  
ATOM   1743  C   GLU A 219      -7.692  22.317   7.406  1.00 80.61           C  
ATOM   1744  CB  GLU A 219      -9.808  23.035   6.273  1.00 80.61           C  
ATOM   1745  O   GLU A 219      -7.295  23.078   8.290  1.00 80.61           O  
ATOM   1746  CG  GLU A 219     -10.473  23.740   5.099  1.00 80.61           C  
ATOM   1747  CD  GLU A 219     -11.748  24.472   5.484  1.00 80.61           C  
ATOM   1748  OE1 GLU A 219     -12.193  25.359   4.720  1.00 80.61           O  
ATOM   1749  OE2 GLU A 219     -12.307  24.157   6.559  1.00 80.61           O  
ATOM   1750  N   GLU A 220      -7.460  21.014   7.539  1.00 82.29           N  
ATOM   1751  CA  GLU A 220      -7.026  20.341   8.760  1.00 82.29           C  
ATOM   1752  C   GLU A 220      -5.573  19.886   8.652  1.00 82.29           C  
ATOM   1753  CB  GLU A 220      -7.931  19.145   9.066  1.00 82.29           C  
ATOM   1754  O   GLU A 220      -4.854  19.845   9.652  1.00 82.29           O  
ATOM   1755  CG  GLU A 220      -9.348  19.532   9.462  1.00 82.29           C  
ATOM   1756  CD  GLU A 220     -10.200  18.343   9.878  1.00 82.29           C  
ATOM   1757  OE1 GLU A 220     -11.386  18.539  10.229  1.00 82.29           O  
ATOM   1758  OE2 GLU A 220      -9.677  17.206   9.854  1.00 82.29           O  
ATOM   1759  N   ASP A 221      -5.113  19.712   7.411  1.00 86.37           N  
ATOM   1760  CA  ASP A 221      -3.778  19.153   7.225  1.00 86.37           C  
ATOM   1761  C   ASP A 221      -2.755  20.253   6.949  1.00 86.37           C  
ATOM   1762  CB  ASP A 221      -3.776  18.135   6.083  1.00 86.37           C  
ATOM   1763  O   ASP A 221      -3.079  21.266   6.326  1.00 86.37           O  
ATOM   1764  CG  ASP A 221      -4.542  16.867   6.417  1.00 86.37           C  
ATOM   1765  OD1 ASP A 221      -4.583  16.474   7.603  1.00 86.37           O  
ATOM   1766  OD2 ASP A 221      -5.108  16.254   5.486  1.00 86.37           O  
ATOM   1767  N   ASP A 222      -1.594  20.118   7.554  1.00 88.82           N  
ATOM   1768  CA  ASP A 222      -0.515  21.075   7.334  1.00 88.82           C  
ATOM   1769  C   ASP A 222       0.009  20.993   5.902  1.00 88.82           C  
ATOM   1770  CB  ASP A 222       0.626  20.836   8.325  1.00 88.82           C  
ATOM   1771  O   ASP A 222      -0.208  19.995   5.212  1.00 88.82           O  
ATOM   1772  CG  ASP A 222       1.055  19.381   8.396  1.00 88.82           C  
ATOM   1773  OD1 ASP A 222       0.180  18.488   8.425  1.00 88.82           O  
ATOM   1774  OD2 ASP A 222       2.278  19.125   8.425  1.00 88.82           O  
ATOM   1775  N   GLU A 223       0.670  22.071   5.382  1.00 87.64           N  
ATOM   1776  CA  GLU A 223       1.188  22.210   4.024  1.00 87.64           C  
ATOM   1777  C   GLU A 223       2.159  21.083   3.685  1.00 87.64           C  
ATOM   1778  CB  GLU A 223       1.874  23.567   3.847  1.00 87.64           C  
ATOM   1779  O   GLU A 223       2.172  20.587   2.557  1.00 87.64           O  
ATOM   1780  CG  GLU A 223       0.905  24.729   3.680  1.00 87.64           C  
ATOM   1781  CD  GLU A 223       1.599  26.077   3.565  1.00 87.64           C  
ATOM   1782  OE1 GLU A 223       0.907  27.120   3.597  1.00 87.64           O  
ATOM   1783  OE2 GLU A 223       2.844  26.090   3.442  1.00 87.64           O  
ATOM   1784  N   GLU A 224       2.902  20.616   4.630  1.00 87.01           N  
ATOM   1785  CA  GLU A 224       3.864  19.532   4.458  1.00 87.01           C  
ATOM   1786  C   GLU A 224       3.159  18.207   4.181  1.00 87.01           C  
ATOM   1787  CB  GLU A 224       4.757  19.404   5.694  1.00 87.01           C  
ATOM   1788  O   GLU A 224       3.583  17.442   3.313  1.00 87.01           O  
ATOM   1789  CG  GLU A 224       5.942  18.469   5.503  1.00 87.01           C  
ATOM   1790  CD  GLU A 224       6.816  18.347   6.741  1.00 87.01           C  
ATOM   1791  OE1 GLU A 224       7.774  17.540   6.731  1.00 87.01           O  
ATOM   1792  OE2 GLU A 224       6.541  19.063   7.729  1.00 87.01           O  
ATOM   1793  N   THR A 225       2.099  17.934   4.854  1.00 85.61           N  
ATOM   1794  CA  THR A 225       1.309  16.718   4.697  1.00 85.61           C  
ATOM   1795  C   THR A 225       0.569  16.723   3.362  1.00 85.61           C  
ATOM   1796  CB  THR A 225       0.298  16.555   5.847  1.00 85.61           C  
ATOM   1797  O   THR A 225       0.489  15.695   2.687  1.00 85.61           O  
ATOM   1798  CG2 THR A 225      -0.459  15.236   5.732  1.00 85.61           C  
ATOM   1799  OG1 THR A 225       0.997  16.585   7.097  1.00 85.61           O  
ATOM   1800  N   ILE A 226       0.132  17.876   2.970  1.00 87.68           N  
ATOM   1801  CA  ILE A 226      -0.567  18.025   1.698  1.00 87.68           C  
ATOM   1802  C   ILE A 226       0.401  17.774   0.544  1.00 87.68           C  
ATOM   1803  CB  ILE A 226      -1.207  19.425   1.566  1.00 87.68           C  
ATOM   1804  O   ILE A 226       0.062  17.084  -0.420  1.00 87.68           O  
ATOM   1805  CG1 ILE A 226      -2.306  19.612   2.619  1.00 87.68           C  
ATOM   1806  CG2 ILE A 226      -1.761  19.634   0.154  1.00 87.68           C  
ATOM   1807  CD1 ILE A 226      -2.852  21.031   2.699  1.00 87.68           C  
ATOM   1808  N   GLU A 227       1.558  18.338   0.630  1.00 89.22           N  
ATOM   1809  CA  GLU A 227       2.584  18.152  -0.391  1.00 89.22           C  
ATOM   1810  C   GLU A 227       2.993  16.686  -0.502  1.00 89.22           C  
ATOM   1811  CB  GLU A 227       3.810  19.018  -0.086  1.00 89.22           C  
ATOM   1812  O   GLU A 227       3.183  16.171  -1.606  1.00 89.22           O  
ATOM   1813  CG  GLU A 227       3.591  20.503  -0.335  1.00 89.22           C  
ATOM   1814  CD  GLU A 227       4.775  21.362   0.079  1.00 89.22           C  
ATOM   1815  OE1 GLU A 227       4.668  22.608   0.028  1.00 89.22           O  
ATOM   1816  OE2 GLU A 227       5.819  20.784   0.455  1.00 89.22           O  
ATOM   1817  N   GLU A 228       3.178  16.056   0.597  1.00 88.40           N  
ATOM   1818  CA  GLU A 228       3.539  14.642   0.621  1.00 88.40           C  
ATOM   1819  C   GLU A 228       2.452  13.784  -0.021  1.00 88.40           C  
ATOM   1820  CB  GLU A 228       3.795  14.177   2.057  1.00 88.40           C  
ATOM   1821  O   GLU A 228       2.751  12.879  -0.804  1.00 88.40           O  
ATOM   1822  CG  GLU A 228       4.335  12.758   2.157  1.00 88.40           C  
ATOM   1823  CD  GLU A 228       4.659  12.338   3.582  1.00 88.40           C  
ATOM   1824  OE1 GLU A 228       5.208  11.230   3.778  1.00 88.40           O  
ATOM   1825  OE2 GLU A 228       4.360  13.122   4.509  1.00 88.40           O  
ATOM   1826  N   ASN A 229       1.180  14.079   0.314  1.00 89.09           N  
ATOM   1827  CA  ASN A 229       0.043  13.350  -0.238  1.00 89.09           C  
ATOM   1828  C   ASN A 229      -0.080  13.561  -1.744  1.00 89.09           C  
ATOM   1829  CB  ASN A 229      -1.252  13.763   0.464  1.00 89.09           C  
ATOM   1830  O   ASN A 229      -0.401  12.628  -2.482  1.00 89.09           O  
ATOM   1831  CG  ASN A 229      -1.345  13.230   1.880  1.00 89.09           C  
ATOM   1832  ND2 ASN A 229      -2.249  13.798   2.669  1.00 89.09           N  
ATOM   1833  OD1 ASN A 229      -0.610  12.315   2.261  1.00 89.09           O  
ATOM   1834  N   GLN A 230       0.198  14.748  -2.190  1.00 89.90           N  
ATOM   1835  CA  GLN A 230       0.153  15.061  -3.614  1.00 89.90           C  
ATOM   1836  C   GLN A 230       1.245  14.315  -4.377  1.00 89.90           C  
ATOM   1837  CB  GLN A 230       0.293  16.568  -3.838  1.00 89.90           C  
ATOM   1838  O   GLN A 230       1.013  13.828  -5.485  1.00 89.90           O  
ATOM   1839  CG  GLN A 230      -0.956  17.361  -3.479  1.00 89.90           C  
ATOM   1840  CD  GLN A 230      -0.783  18.854  -3.686  1.00 89.90           C  
ATOM   1841  NE2 GLN A 230      -1.863  19.607  -3.507  1.00 89.90           N  
ATOM   1842  OE1 GLN A 230       0.313  19.327  -4.004  1.00 89.90           O  
ATOM   1843  N   GLU A 231       2.371  14.284  -3.797  1.00 90.50           N  
ATOM   1844  CA  GLU A 231       3.489  13.567  -4.403  1.00 90.50           C  
ATOM   1845  C   GLU A 231       3.180  12.079  -4.541  1.00 90.50           C  
ATOM   1846  CB  GLU A 231       4.765  13.765  -3.581  1.00 90.50           C  
ATOM   1847  O   GLU A 231       3.435  11.481  -5.589  1.00 90.50           O  
ATOM   1848  CG  GLU A 231       6.011  13.181  -4.229  1.00 90.50           C  
ATOM   1849  CD  GLU A 231       7.276  13.414  -3.417  1.00 90.50           C  
ATOM   1850  OE1 GLU A 231       8.372  13.021  -3.876  1.00 90.50           O  
ATOM   1851  OE2 GLU A 231       7.168  13.994  -2.314  1.00 90.50           O  
ATOM   1852  N   LEU A 232       2.636  11.489  -3.567  1.00 90.80           N  
ATOM   1853  CA  LEU A 232       2.311  10.067  -3.557  1.00 90.80           C  
ATOM   1854  C   LEU A 232       1.190   9.759  -4.545  1.00 90.80           C  
ATOM   1855  CB  LEU A 232       1.905   9.619  -2.151  1.00 90.80           C  
ATOM   1856  O   LEU A 232       1.210   8.720  -5.209  1.00 90.80           O  
ATOM   1857  CG  LEU A 232       3.025   9.554  -1.111  1.00 90.80           C  
ATOM   1858  CD1 LEU A 232       2.445   9.302   0.277  1.00 90.80           C  
ATOM   1859  CD2 LEU A 232       4.034   8.471  -1.478  1.00 90.80           C  
ATOM   1860  N   ARG A 233       0.305  10.720  -4.664  1.00 90.70           N  
ATOM   1861  CA  ARG A 233      -0.796  10.561  -5.609  1.00 90.70           C  
ATOM   1862  C   ARG A 233      -0.286  10.547  -7.046  1.00 90.70           C  
ATOM   1863  CB  ARG A 233      -1.825  11.679  -5.429  1.00 90.70           C  
ATOM   1864  O   ARG A 233      -0.846   9.858  -7.902  1.00 90.70           O  
ATOM   1865  CG  ARG A 233      -2.760  11.471  -4.248  1.00 90.70           C  
ATOM   1866  CD  ARG A 233      -3.828  12.554  -4.177  1.00 90.70           C  
ATOM   1867  NE  ARG A 233      -4.625  12.446  -2.958  1.00 90.70           N  
ATOM   1868  NH1 ARG A 233      -5.866  14.354  -3.353  1.00 90.70           N  
ATOM   1869  NH2 ARG A 233      -6.239  13.109  -1.465  1.00 90.70           N  
ATOM   1870  CZ  ARG A 233      -5.575  13.303  -2.595  1.00 90.70           C  
ATOM   1871  N   SER A 234       0.726  11.326  -7.261  1.00 90.54           N  
ATOM   1872  CA  SER A 234       1.286  11.418  -8.605  1.00 90.54           C  
ATOM   1873  C   SER A 234       2.014  10.134  -8.990  1.00 90.54           C  
ATOM   1874  CB  SER A 234       2.243  12.606  -8.708  1.00 90.54           C  
ATOM   1875  O   SER A 234       2.220   9.861 -10.174  1.00 90.54           O  
ATOM   1876  OG  SER A 234       3.395  12.395  -7.909  1.00 90.54           O  
ATOM   1877  N   LEU A 235       2.322   9.344  -8.025  1.00 90.61           N  
ATOM   1878  CA  LEU A 235       3.113   8.138  -8.246  1.00 90.61           C  
ATOM   1879  C   LEU A 235       2.211   6.923  -8.433  1.00 90.61           C  
ATOM   1880  CB  LEU A 235       4.070   7.902  -7.075  1.00 90.61           C  
ATOM   1881  O   LEU A 235       2.684   5.842  -8.792  1.00 90.61           O  
ATOM   1882  CG  LEU A 235       5.216   8.904  -6.924  1.00 90.61           C  
ATOM   1883  CD1 LEU A 235       5.943   8.682  -5.602  1.00 90.61           C  
ATOM   1884  CD2 LEU A 235       6.183   8.792  -8.097  1.00 90.61           C  
ATOM   1885  N   LEU A 236       0.916   7.051  -8.229  1.00 92.10           N  
ATOM   1886  CA  LEU A 236      -0.041   5.964  -8.404  1.00 92.10           C  
ATOM   1887  C   LEU A 236      -0.297   5.699  -9.884  1.00 92.10           C  
ATOM   1888  CB  LEU A 236      -1.359   6.290  -7.697  1.00 92.10           C  
ATOM   1889  O   LEU A 236      -0.472   6.636 -10.666  1.00 92.10           O  
ATOM   1890  CG  LEU A 236      -1.335   6.253  -6.168  1.00 92.10           C  
ATOM   1891  CD1 LEU A 236      -2.667   6.738  -5.605  1.00 92.10           C  
ATOM   1892  CD2 LEU A 236      -1.019   4.847  -5.671  1.00 92.10           C  
ATOM   1893  N   PRO A 237      -0.421   4.467 -10.173  1.00 93.14           N  
ATOM   1894  CA  PRO A 237      -0.058   3.297  -9.371  1.00 93.14           C  
ATOM   1895  C   PRO A 237       1.447   3.182  -9.142  1.00 93.14           C  
ATOM   1896  CB  PRO A 237      -0.575   2.123 -10.206  1.00 93.14           C  
ATOM   1897  O   PRO A 237       2.238   3.683  -9.946  1.00 93.14           O  
ATOM   1898  CG  PRO A 237      -0.559   2.621 -11.616  1.00 93.14           C  
ATOM   1899  CD  PRO A 237      -0.773   4.107 -11.599  1.00 93.14           C  
ATOM   1900  N   PHE A 238       1.954   2.566  -7.893  1.00 94.50           N  
ATOM   1901  CA  PHE A 238       3.371   2.415  -7.581  1.00 94.50           C  
ATOM   1902  C   PHE A 238       4.011   1.357  -8.471  1.00 94.50           C  
ATOM   1903  CB  PHE A 238       3.561   2.046  -6.106  1.00 94.50           C  
ATOM   1904  O   PHE A 238       3.421   0.302  -8.713  1.00 94.50           O  
ATOM   1905  CG  PHE A 238       3.166   3.140  -5.151  1.00 94.50           C  
ATOM   1906  CD1 PHE A 238       4.040   4.182  -4.866  1.00 94.50           C  
ATOM   1907  CD2 PHE A 238       1.921   3.126  -4.537  1.00 94.50           C  
ATOM   1908  CE1 PHE A 238       3.677   5.196  -3.982  1.00 94.50           C  
ATOM   1909  CE2 PHE A 238       1.551   4.135  -3.653  1.00 94.50           C  
ATOM   1910  CZ  PHE A 238       2.431   5.169  -3.376  1.00 94.50           C  
ATOM   1911  N   ALA A 239       5.119   1.731  -8.942  1.00 94.23           N  
ATOM   1912  CA  ALA A 239       5.921   0.798  -9.730  1.00 94.23           C  
ATOM   1913  C   ALA A 239       7.096   0.262  -8.916  1.00 94.23           C  
ATOM   1914  CB  ALA A 239       6.423   1.472 -11.004  1.00 94.23           C  
ATOM   1915  O   ALA A 239       8.036   1.001  -8.612  1.00 94.23           O  
ATOM   1916  N   ILE A 240       7.065  -1.103  -8.699  1.00 93.76           N  
ATOM   1917  CA  ILE A 240       8.047  -1.637  -7.762  1.00 93.76           C  
ATOM   1918  C   ILE A 240       8.855  -2.743  -8.437  1.00 93.76           C  
ATOM   1919  CB  ILE A 240       7.372  -2.173  -6.480  1.00 93.76           C  
ATOM   1920  O   ILE A 240       8.327  -3.490  -9.265  1.00 93.76           O  
ATOM   1921  CG1 ILE A 240       6.433  -3.337  -6.817  1.00 93.76           C  
ATOM   1922  CG2 ILE A 240       6.618  -1.052  -5.758  1.00 93.76           C  
ATOM   1923  CD1 ILE A 240       6.004  -4.156  -5.607  1.00 93.76           C  
ATOM   1924  N   ILE A 241      10.063  -2.750  -8.044  1.00 91.17           N  
ATOM   1925  CA  ILE A 241      10.987  -3.818  -8.409  1.00 91.17           C  
ATOM   1926  C   ILE A 241      11.494  -4.515  -7.149  1.00 91.17           C  
ATOM   1927  CB  ILE A 241      12.175  -3.279  -9.237  1.00 91.17           C  
ATOM   1928  O   ILE A 241      11.945  -3.859  -6.207  1.00 91.17           O  
ATOM   1929  CG1 ILE A 241      11.667  -2.551 -10.488  1.00 91.17           C  
ATOM   1930  CG2 ILE A 241      13.130  -4.415  -9.615  1.00 91.17           C  
ATOM   1931  CD1 ILE A 241      12.708  -1.658 -11.149  1.00 91.17           C  
ATOM   1932  N   GLY A 242      11.334  -5.818  -7.038  1.00 85.27           N  
ATOM   1933  CA  GLY A 242      11.809  -6.556  -5.878  1.00 85.27           C  
ATOM   1934  C   GLY A 242      13.104  -7.303  -6.136  1.00 85.27           C  
ATOM   1935  O   GLY A 242      13.308  -7.844  -7.224  1.00 85.27           O  
ATOM   1936  N   SER A 243      14.059  -7.237  -5.188  1.00 84.38           N  
ATOM   1937  CA  SER A 243      15.289  -8.014  -5.298  1.00 84.38           C  
ATOM   1938  C   SER A 243      15.782  -8.467  -3.928  1.00 84.38           C  
ATOM   1939  CB  SER A 243      16.378  -7.197  -5.996  1.00 84.38           C  
ATOM   1940  O   SER A 243      15.711  -7.713  -2.956  1.00 84.38           O  
ATOM   1941  OG  SER A 243      17.588  -7.930  -6.068  1.00 84.38           O  
ATOM   1942  N   ASP A 244      16.246  -9.751  -3.887  1.00 79.39           N  
ATOM   1943  CA  ASP A 244      16.855 -10.283  -2.671  1.00 79.39           C  
ATOM   1944  C   ASP A 244      18.378 -10.268  -2.768  1.00 79.39           C  
ATOM   1945  CB  ASP A 244      16.358 -11.704  -2.400  1.00 79.39           C  
ATOM   1946  O   ASP A 244      19.071 -10.416  -1.759  1.00 79.39           O  
ATOM   1947  CG  ASP A 244      14.882 -11.760  -2.049  1.00 79.39           C  
ATOM   1948  OD1 ASP A 244      14.315 -10.728  -1.628  1.00 79.39           O  
ATOM   1949  OD2 ASP A 244      14.280 -12.846  -2.191  1.00 79.39           O  
ATOM   1950  N   GLU A 245      18.869  -9.892  -3.900  1.00 81.69           N  
ATOM   1951  CA  GLU A 245      20.304  -9.916  -4.169  1.00 81.69           C  
ATOM   1952  C   GLU A 245      20.940  -8.556  -3.897  1.00 81.69           C  
ATOM   1953  CB  GLU A 245      20.572 -10.342  -5.615  1.00 81.69           C  
ATOM   1954  O   GLU A 245      20.352  -7.517  -4.205  1.00 81.69           O  
ATOM   1955  CG  GLU A 245      20.116 -11.759  -5.933  1.00 81.69           C  
ATOM   1956  CD  GLU A 245      20.412 -12.177  -7.365  1.00 81.69           C  
ATOM   1957  OE1 GLU A 245      20.084 -13.325  -7.742  1.00 81.69           O  
ATOM   1958  OE2 GLU A 245      20.976 -11.350  -8.115  1.00 81.69           O  
ATOM   1959  N   GLU A 246      22.103  -8.552  -3.195  1.00 85.54           N  
ATOM   1960  CA  GLU A 246      22.892  -7.347  -2.956  1.00 85.54           C  
ATOM   1961  C   GLU A 246      24.038  -7.230  -3.956  1.00 85.54           C  
ATOM   1962  CB  GLU A 246      23.439  -7.337  -1.526  1.00 85.54           C  
ATOM   1963  O   GLU A 246      24.769  -8.195  -4.187  1.00 85.54           O  
ATOM   1964  CG  GLU A 246      22.367  -7.165  -0.459  1.00 85.54           C  
ATOM   1965  CD  GLU A 246      22.929  -7.113   0.953  1.00 85.54           C  
ATOM   1966  OE1 GLU A 246      22.148  -6.911   1.910  1.00 85.54           O  
ATOM   1967  OE2 GLU A 246      24.161  -7.276   1.103  1.00 85.54           O  
ATOM   1968  N   ILE A 247      24.014  -6.127  -4.715  1.00 87.24           N  
ATOM   1969  CA  ILE A 247      25.063  -5.895  -5.702  1.00 87.24           C  
ATOM   1970  C   ILE A 247      25.900  -4.686  -5.290  1.00 87.24           C  
ATOM   1971  CB  ILE A 247      24.474  -5.684  -7.115  1.00 87.24           C  
ATOM   1972  O   ILE A 247      25.413  -3.795  -4.591  1.00 87.24           O  
ATOM   1973  CG1 ILE A 247      23.523  -6.831  -7.474  1.00 87.24           C  
ATOM   1974  CG2 ILE A 247      25.593  -5.554  -8.152  1.00 87.24           C  
ATOM   1975  CD1 ILE A 247      22.569  -6.510  -8.616  1.00 87.24           C  
ATOM   1976  N   THR A 248      27.215  -4.717  -5.580  1.00 87.80           N  
ATOM   1977  CA  THR A 248      28.124  -3.612  -5.298  1.00 87.80           C  
ATOM   1978  C   THR A 248      28.199  -2.657  -6.486  1.00 87.80           C  
ATOM   1979  CB  THR A 248      29.536  -4.123  -4.958  1.00 87.80           C  
ATOM   1980  O   THR A 248      28.587  -3.055  -7.586  1.00 87.80           O  
ATOM   1981  CG2 THR A 248      30.422  -2.993  -4.444  1.00 87.80           C  
ATOM   1982  OG1 THR A 248      29.441  -5.137  -3.949  1.00 87.80           O  
ATOM   1983  N   VAL A 249      27.529  -1.510  -6.387  1.00 84.15           N  
ATOM   1984  CA  VAL A 249      27.552  -0.452  -7.391  1.00 84.15           C  
ATOM   1985  C   VAL A 249      28.348   0.742  -6.866  1.00 84.15           C  
ATOM   1986  CB  VAL A 249      26.125  -0.009  -7.784  1.00 84.15           C  
ATOM   1987  O   VAL A 249      28.017   1.304  -5.820  1.00 84.15           O  
ATOM   1988  CG1 VAL A 249      26.172   1.092  -8.841  1.00 84.15           C  
ATOM   1989  CG2 VAL A 249      25.317  -1.204  -8.288  1.00 84.15           C  
ATOM   1990  N   ASP A 250      29.523   1.079  -7.379  1.00 82.90           N  
ATOM   1991  CA  ASP A 250      30.338   2.235  -7.017  1.00 82.90           C  
ATOM   1992  C   ASP A 250      30.851   2.119  -5.584  1.00 82.90           C  
ATOM   1993  CB  ASP A 250      29.540   3.529  -7.188  1.00 82.90           C  
ATOM   1994  O   ASP A 250      30.863   3.104  -4.842  1.00 82.90           O  
ATOM   1995  CG  ASP A 250      29.154   3.801  -8.631  1.00 82.90           C  
ATOM   1996  OD1 ASP A 250      29.922   3.437  -9.547  1.00 82.90           O  
ATOM   1997  OD2 ASP A 250      28.073   4.388  -8.854  1.00 82.90           O  
ATOM   1998  N   GLY A 251      31.132   0.816  -5.084  1.00 82.06           N  
ATOM   1999  CA  GLY A 251      31.730   0.589  -3.778  1.00 82.06           C  
ATOM   2000  C   GLY A 251      30.709   0.518  -2.659  1.00 82.06           C  
ATOM   2001  O   GLY A 251      31.070   0.352  -1.492  1.00 82.06           O  
ATOM   2002  N   ARG A 252      29.364   0.688  -2.997  1.00 86.29           N  
ATOM   2003  CA  ARG A 252      28.267   0.593  -2.040  1.00 86.29           C  
ATOM   2004  C   ARG A 252      27.412  -0.641  -2.308  1.00 86.29           C  
ATOM   2005  CB  ARG A 252      27.399   1.853  -2.089  1.00 86.29           C  
ATOM   2006  O   ARG A 252      27.138  -0.974  -3.463  1.00 86.29           O  
ATOM   2007  CG  ARG A 252      28.097   3.102  -1.574  1.00 86.29           C  
ATOM   2008  CD  ARG A 252      27.184   4.319  -1.625  1.00 86.29           C  
ATOM   2009  NE  ARG A 252      27.908   5.549  -1.320  1.00 86.29           N  
ATOM   2010  NH1 ARG A 252      26.092   6.942  -1.637  1.00 86.29           N  
ATOM   2011  NH2 ARG A 252      28.124   7.818  -1.040  1.00 86.29           N  
ATOM   2012  CZ  ARG A 252      27.373   6.767  -1.333  1.00 86.29           C  
ATOM   2013  N   LYS A 253      27.125  -1.379  -1.272  1.00 86.25           N  
ATOM   2014  CA  LYS A 253      26.225  -2.525  -1.367  1.00 86.25           C  
ATOM   2015  C   LYS A 253      24.770  -2.074  -1.458  1.00 86.25           C  
ATOM   2016  CB  LYS A 253      26.411  -3.456  -0.168  1.00 86.25           C  
ATOM   2017  O   LYS A 253      24.267  -1.399  -0.558  1.00 86.25           O  
ATOM   2018  CG  LYS A 253      27.765  -4.149  -0.127  1.00 86.25           C  
ATOM   2019  CD  LYS A 253      27.861  -5.119   1.043  1.00 86.25           C  
ATOM   2020  CE  LYS A 253      29.222  -5.801   1.095  1.00 86.25           C  
ATOM   2021  NZ  LYS A 253      29.323  -6.749   2.245  1.00 86.25           N  
ATOM   2022  N   VAL A 254      24.280  -2.262  -2.642  1.00 86.42           N  
ATOM   2023  CA  VAL A 254      22.894  -1.854  -2.850  1.00 86.42           C  
ATOM   2024  C   VAL A 254      22.063  -3.055  -3.296  1.00 86.42           C  
ATOM   2025  CB  VAL A 254      22.787  -0.715  -3.889  1.00 86.42           C  
ATOM   2026  O   VAL A 254      22.585  -3.982  -3.920  1.00 86.42           O  
ATOM   2027  CG1 VAL A 254      23.476   0.549  -3.378  1.00 86.42           C  
ATOM   2028  CG2 VAL A 254      23.389  -1.153  -5.223  1.00 86.42           C  
ATOM   2029  N   ARG A 255      20.833  -3.086  -2.878  1.00 86.74           N  
ATOM   2030  CA  ARG A 255      19.893  -4.107  -3.330  1.00 86.74           C  
ATOM   2031  C   ARG A 255      19.419  -3.822  -4.752  1.00 86.74           C  
ATOM   2032  CB  ARG A 255      18.693  -4.191  -2.385  1.00 86.74           C  
ATOM   2033  O   ARG A 255      18.891  -2.744  -5.032  1.00 86.74           O  
ATOM   2034  CG  ARG A 255      19.041  -4.693  -0.992  1.00 86.74           C  
ATOM   2035  CD  ARG A 255      17.822  -4.714  -0.080  1.00 86.74           C  
ATOM   2036  NE  ARG A 255      18.200  -4.622   1.327  1.00 86.74           N  
ATOM   2037  NH1 ARG A 255      16.031  -4.557   2.120  1.00 86.74           N  
ATOM   2038  NH2 ARG A 255      17.794  -4.470   3.583  1.00 86.74           N  
ATOM   2039  CZ  ARG A 255      17.341  -4.550   2.340  1.00 86.74           C  
ATOM   2040  N   GLY A 256      19.714  -4.745  -5.579  1.00 87.68           N  
ATOM   2041  CA  GLY A 256      19.331  -4.510  -6.962  1.00 87.68           C  
ATOM   2042  C   GLY A 256      19.525  -5.725  -7.849  1.00 87.68           C  
ATOM   2043  O   GLY A 256      20.030  -6.755  -7.399  1.00 87.68           O  
ATOM   2044  N   ARG A 257      19.031  -5.674  -9.048  1.00 87.34           N  
ATOM   2045  CA  ARG A 257      19.153  -6.714 -10.065  1.00 87.34           C  
ATOM   2046  C   ARG A 257      20.188  -6.332 -11.117  1.00 87.34           C  
ATOM   2047  CB  ARG A 257      17.800  -6.976 -10.731  1.00 87.34           C  
ATOM   2048  O   ARG A 257      20.247  -5.178 -11.547  1.00 87.34           O  
ATOM   2049  CG  ARG A 257      16.758  -7.568  -9.796  1.00 87.34           C  
ATOM   2050  CD  ARG A 257      15.467  -7.904 -10.530  1.00 87.34           C  
ATOM   2051  NE  ARG A 257      14.612  -8.786  -9.741  1.00 87.34           N  
ATOM   2052  NH1 ARG A 257      13.024  -9.068 -11.395  1.00 87.34           N  
ATOM   2053  NH2 ARG A 257      12.771 -10.107  -9.368  1.00 87.34           N  
ATOM   2054  CZ  ARG A 257      13.471  -9.318 -10.170  1.00 87.34           C  
ATOM   2055  N   GLN A 258      21.091  -7.376 -11.368  1.00 87.93           N  
ATOM   2056  CA  GLN A 258      22.111  -7.151 -12.387  1.00 87.93           C  
ATOM   2057  C   GLN A 258      21.734  -7.829 -13.701  1.00 87.93           C  
ATOM   2058  CB  GLN A 258      23.472  -7.658 -11.906  1.00 87.93           C  
ATOM   2059  O   GLN A 258      21.459  -9.030 -13.730  1.00 87.93           O  
ATOM   2060  CG  GLN A 258      24.617  -7.341 -12.859  1.00 87.93           C  
ATOM   2061  CD  GLN A 258      25.829  -6.766 -12.150  1.00 87.93           C  
ATOM   2062  NE2 GLN A 258      26.530  -5.856 -12.816  1.00 87.93           N  
ATOM   2063  OE1 GLN A 258      26.132  -7.137 -11.011  1.00 87.93           O  
ATOM   2064  N   TYR A 259      21.586  -6.977 -14.777  1.00 88.05           N  
ATOM   2065  CA  TYR A 259      21.361  -7.446 -16.140  1.00 88.05           C  
ATOM   2066  C   TYR A 259      22.603  -7.242 -16.999  1.00 88.05           C  
ATOM   2067  CB  TYR A 259      20.167  -6.722 -16.768  1.00 88.05           C  
ATOM   2068  O   TYR A 259      23.460  -6.416 -16.675  1.00 88.05           O  
ATOM   2069  CG  TYR A 259      18.873  -6.919 -16.016  1.00 88.05           C  
ATOM   2070  CD1 TYR A 259      18.137  -8.094 -16.153  1.00 88.05           C  
ATOM   2071  CD2 TYR A 259      18.383  -5.931 -15.169  1.00 88.05           C  
ATOM   2072  CE1 TYR A 259      16.944  -8.280 -15.464  1.00 88.05           C  
ATOM   2073  CE2 TYR A 259      17.190  -6.106 -14.475  1.00 88.05           C  
ATOM   2074  OH  TYR A 259      15.298  -7.460 -13.943  1.00 88.05           O  
ATOM   2075  CZ  TYR A 259      16.479  -7.282 -14.628  1.00 88.05           C  
ATOM   2076  N   PRO A 260      22.647  -8.039 -18.114  1.00 86.43           N  
ATOM   2077  CA  PRO A 260      23.813  -7.868 -18.984  1.00 86.43           C  
ATOM   2078  C   PRO A 260      23.957  -6.439 -19.503  1.00 86.43           C  
ATOM   2079  CB  PRO A 260      23.540  -8.841 -20.134  1.00 86.43           C  
ATOM   2080  O   PRO A 260      25.071  -5.989 -19.784  1.00 86.43           O  
ATOM   2081  CG  PRO A 260      22.647  -9.885 -19.546  1.00 86.43           C  
ATOM   2082  CD  PRO A 260      21.757  -9.234 -18.527  1.00 86.43           C  
ATOM   2083  N   TRP A 261      22.865  -5.711 -19.509  1.00 86.69           N  
ATOM   2084  CA  TRP A 261      22.870  -4.370 -20.084  1.00 86.69           C  
ATOM   2085  C   TRP A 261      22.857  -3.308 -18.990  1.00 86.69           C  
ATOM   2086  CB  TRP A 261      21.668  -4.179 -21.013  1.00 86.69           C  
ATOM   2087  O   TRP A 261      22.927  -2.110 -19.278  1.00 86.69           O  
ATOM   2088  CG  TRP A 261      20.357  -4.570 -20.400  1.00 86.69           C  
ATOM   2089  CD1 TRP A 261      19.550  -3.795 -19.614  1.00 86.69           C  
ATOM   2090  CD2 TRP A 261      19.703  -5.837 -20.520  1.00 86.69           C  
ATOM   2091  CE2 TRP A 261      18.502  -5.759 -19.781  1.00 86.69           C  
ATOM   2092  CE3 TRP A 261      20.015  -7.032 -21.183  1.00 86.69           C  
ATOM   2093  NE1 TRP A 261      18.433  -4.505 -19.238  1.00 86.69           N  
ATOM   2094  CH2 TRP A 261      17.943  -7.989 -20.343  1.00 86.69           C  
ATOM   2095  CZ2 TRP A 261      17.613  -6.833 -19.686  1.00 86.69           C  
ATOM   2096  CZ3 TRP A 261      19.129  -8.099 -21.087  1.00 86.69           C  
ATOM   2097  N   GLY A 262      22.726  -3.654 -17.657  1.00 86.20           N  
ATOM   2098  CA  GLY A 262      22.738  -2.645 -16.610  1.00 86.20           C  
ATOM   2099  C   GLY A 262      22.270  -3.173 -15.267  1.00 86.20           C  
ATOM   2100  O   GLY A 262      21.907  -4.345 -15.147  1.00 86.20           O  
ATOM   2101  N   VAL A 263      22.374  -2.229 -14.241  1.00 88.42           N  
ATOM   2102  CA  VAL A 263      21.988  -2.571 -12.876  1.00 88.42           C  
ATOM   2103  C   VAL A 263      20.767  -1.752 -12.464  1.00 88.42           C  
ATOM   2104  CB  VAL A 263      23.148  -2.336 -11.882  1.00 88.42           C  
ATOM   2105  O   VAL A 263      20.687  -0.556 -12.755  1.00 88.42           O  
ATOM   2106  CG1 VAL A 263      22.715  -2.674 -10.457  1.00 88.42           C  
ATOM   2107  CG2 VAL A 263      24.369  -3.161 -12.283  1.00 88.42           C  
ATOM   2108  N   VAL A 264      19.855  -2.470 -11.918  1.00 89.35           N  
ATOM   2109  CA  VAL A 264      18.657  -1.810 -11.410  1.00 89.35           C  
ATOM   2110  C   VAL A 264      18.663  -1.829  -9.883  1.00 89.35           C  
ATOM   2111  CB  VAL A 264      17.371  -2.478 -11.946  1.00 89.35           C  
ATOM   2112  O   VAL A 264      18.747  -2.896  -9.270  1.00 89.35           O  
ATOM   2113  CG1 VAL A 264      16.129  -1.773 -11.402  1.00 89.35           C  
ATOM   2114  CG2 VAL A 264      17.364  -2.473 -13.474  1.00 89.35           C  
ATOM   2115  N   GLU A 265      18.663  -0.593  -9.385  1.00 89.84           N  
ATOM   2116  CA  GLU A 265      18.668  -0.434  -7.934  1.00 89.84           C  
ATOM   2117  C   GLU A 265      17.249  -0.311  -7.386  1.00 89.84           C  
ATOM   2118  CB  GLU A 265      19.496   0.789  -7.530  1.00 89.84           C  
ATOM   2119  O   GLU A 265      16.454   0.489  -7.884  1.00 89.84           O  
ATOM   2120  CG  GLU A 265      20.959   0.705  -7.940  1.00 89.84           C  
ATOM   2121  CD  GLU A 265      21.757   1.946  -7.575  1.00 89.84           C  
ATOM   2122  OE1 GLU A 265      22.834   2.172  -8.172  1.00 89.84           O  
ATOM   2123  OE2 GLU A 265      21.302   2.698  -6.685  1.00 89.84           O  
ATOM   2124  N   VAL A 266      16.927  -1.068  -6.368  1.00 89.02           N  
ATOM   2125  CA  VAL A 266      15.598  -1.119  -5.766  1.00 89.02           C  
ATOM   2126  C   VAL A 266      15.368   0.129  -4.917  1.00 89.02           C  
ATOM   2127  CB  VAL A 266      15.412  -2.390  -4.908  1.00 89.02           C  
ATOM   2128  O   VAL A 266      14.251   0.648  -4.855  1.00 89.02           O  
ATOM   2129  CG1 VAL A 266      14.066  -2.362  -4.187  1.00 89.02           C  
ATOM   2130  CG2 VAL A 266      15.531  -3.641  -5.776  1.00 89.02           C  
ATOM   2131  N   ASP A 267      16.360   0.723  -4.363  1.00 86.83           N  
ATOM   2132  CA  ASP A 267      16.274   1.848  -3.436  1.00 86.83           C  
ATOM   2133  C   ASP A 267      16.433   3.178  -4.170  1.00 86.83           C  
ATOM   2134  CB  ASP A 267      17.335   1.722  -2.340  1.00 86.83           C  
ATOM   2135  O   ASP A 267      16.256   4.244  -3.578  1.00 86.83           O  
ATOM   2136  CG  ASP A 267      17.037   0.608  -1.352  1.00 86.83           C  
ATOM   2137  OD1 ASP A 267      15.851   0.375  -1.034  1.00 86.83           O  
ATOM   2138  OD2 ASP A 267      17.998  -0.041  -0.885  1.00 86.83           O  
ATOM   2139  N   ASN A 268      16.717   3.062  -5.436  1.00 88.32           N  
ATOM   2140  CA  ASN A 268      16.809   4.263  -6.260  1.00 88.32           C  
ATOM   2141  C   ASN A 268      15.435   4.722  -6.737  1.00 88.32           C  
ATOM   2142  CB  ASN A 268      17.734   4.024  -7.455  1.00 88.32           C  
ATOM   2143  O   ASN A 268      14.730   3.977  -7.420  1.00 88.32           O  
ATOM   2144  CG  ASN A 268      18.120   5.309  -8.161  1.00 88.32           C  
ATOM   2145  ND2 ASN A 268      19.144   5.239  -9.003  1.00 88.32           N  
ATOM   2146  OD1 ASN A 268      17.504   6.357  -7.950  1.00 88.32           O  
ATOM   2147  N   PRO A 269      14.957   6.005  -6.379  1.00 87.99           N  
ATOM   2148  CA  PRO A 269      13.640   6.541  -6.730  1.00 87.99           C  
ATOM   2149  C   PRO A 269      13.457   6.718  -8.236  1.00 87.99           C  
ATOM   2150  CB  PRO A 269      13.608   7.894  -6.014  1.00 87.99           C  
ATOM   2151  O   PRO A 269      12.324   6.803  -8.718  1.00 87.99           O  
ATOM   2152  CG  PRO A 269      15.042   8.219  -5.747  1.00 87.99           C  
ATOM   2153  CD  PRO A 269      15.804   6.933  -5.604  1.00 87.99           C  
ATOM   2154  N   GLU A 270      14.624   6.742  -8.957  1.00 86.33           N  
ATOM   2155  CA  GLU A 270      14.552   6.864 -10.410  1.00 86.33           C  
ATOM   2156  C   GLU A 270      14.190   5.531 -11.059  1.00 86.33           C  
ATOM   2157  CB  GLU A 270      15.880   7.378 -10.973  1.00 86.33           C  
ATOM   2158  O   GLU A 270      13.585   5.501 -12.133  1.00 86.33           O  
ATOM   2159  CG  GLU A 270      16.200   8.813 -10.578  1.00 86.33           C  
ATOM   2160  CD  GLU A 270      17.438   9.363 -11.269  1.00 86.33           C  
ATOM   2161  OE1 GLU A 270      17.680  10.589 -11.194  1.00 86.33           O  
ATOM   2162  OE2 GLU A 270      18.171   8.561 -11.890  1.00 86.33           O  
ATOM   2163  N   HIS A 271      14.463   4.390 -10.402  1.00 85.47           N  
ATOM   2164  CA  HIS A 271      14.290   3.045 -10.940  1.00 85.47           C  
ATOM   2165  C   HIS A 271      13.079   2.355 -10.320  1.00 85.47           C  
ATOM   2166  CB  HIS A 271      15.548   2.208 -10.705  1.00 85.47           C  
ATOM   2167  O   HIS A 271      12.402   1.566 -10.983  1.00 85.47           O  
ATOM   2168  CG  HIS A 271      16.727   2.658 -11.508  1.00 85.47           C  
ATOM   2169  CD2 HIS A 271      16.870   3.685 -12.379  1.00 85.47           C  
ATOM   2170  ND1 HIS A 271      17.946   2.017 -11.463  1.00 85.47           N  
ATOM   2171  CE1 HIS A 271      18.791   2.634 -12.273  1.00 85.47           C  
ATOM   2172  NE2 HIS A 271      18.162   3.649 -12.841  1.00 85.47           N  
ATOM   2173  N   CYS A 272      12.752   2.746  -9.013  1.00 90.16           N  
ATOM   2174  CA  CYS A 272      11.712   2.023  -8.290  1.00 90.16           C  
ATOM   2175  C   CYS A 272      11.081   2.902  -7.218  1.00 90.16           C  
ATOM   2176  CB  CYS A 272      12.284   0.757  -7.653  1.00 90.16           C  
ATOM   2177  O   CYS A 272      11.762   3.723  -6.602  1.00 90.16           O  
ATOM   2178  SG  CYS A 272      11.057  -0.233  -6.771  1.00 90.16           S  
ATOM   2179  N   ASP A 273       9.743   2.767  -7.024  1.00 92.52           N  
ATOM   2180  CA  ASP A 273       9.000   3.537  -6.031  1.00 92.52           C  
ATOM   2181  C   ASP A 273       8.973   2.816  -4.685  1.00 92.52           C  
ATOM   2182  CB  ASP A 273       7.572   3.800  -6.514  1.00 92.52           C  
ATOM   2183  O   ASP A 273       8.195   3.173  -3.798  1.00 92.52           O  
ATOM   2184  CG  ASP A 273       7.518   4.677  -7.753  1.00 92.52           C  
ATOM   2185  OD1 ASP A 273       8.420   5.521  -7.943  1.00 92.52           O  
ATOM   2186  OD2 ASP A 273       6.562   4.524  -8.544  1.00 92.52           O  
ATOM   2187  N   PHE A 274       9.829   1.816  -4.479  1.00 92.76           N  
ATOM   2188  CA  PHE A 274       9.836   0.988  -3.279  1.00 92.76           C  
ATOM   2189  C   PHE A 274      10.069   1.838  -2.036  1.00 92.76           C  
ATOM   2190  CB  PHE A 274      10.910  -0.100  -3.381  1.00 92.76           C  
ATOM   2191  O   PHE A 274       9.381   1.673  -1.027  1.00 92.76           O  
ATOM   2192  CG  PHE A 274      11.048  -0.934  -2.137  1.00 92.76           C  
ATOM   2193  CD1 PHE A 274      12.086  -0.705  -1.241  1.00 92.76           C  
ATOM   2194  CD2 PHE A 274      10.140  -1.949  -1.862  1.00 92.76           C  
ATOM   2195  CE1 PHE A 274      12.216  -1.476  -0.088  1.00 92.76           C  
ATOM   2196  CE2 PHE A 274      10.265  -2.724  -0.713  1.00 92.76           C  
ATOM   2197  CZ  PHE A 274      11.304  -2.487   0.172  1.00 92.76           C  
ATOM   2198  N   ALA A 275      11.092   2.714  -2.054  1.00 90.82           N  
ATOM   2199  CA  ALA A 275      11.446   3.539  -0.902  1.00 90.82           C  
ATOM   2200  C   ALA A 275      10.273   4.416  -0.474  1.00 90.82           C  
ATOM   2201  CB  ALA A 275      12.663   4.404  -1.221  1.00 90.82           C  
ATOM   2202  O   ALA A 275       9.986   4.541   0.719  1.00 90.82           O  
ATOM   2203  N   ARG A 276       9.591   4.924  -1.449  1.00 91.96           N  
ATOM   2204  CA  ARG A 276       8.441   5.785  -1.192  1.00 91.96           C  
ATOM   2205  C   ARG A 276       7.263   4.980  -0.655  1.00 91.96           C  
ATOM   2206  CB  ARG A 276       8.031   6.529  -2.465  1.00 91.96           C  
ATOM   2207  O   ARG A 276       6.561   5.428   0.254  1.00 91.96           O  
ATOM   2208  CG  ARG A 276       9.049   7.557  -2.933  1.00 91.96           C  
ATOM   2209  CD  ARG A 276       8.579   8.289  -4.182  1.00 91.96           C  
ATOM   2210  NE  ARG A 276       9.593   9.214  -4.679  1.00 91.96           N  
ATOM   2211  NH1 ARG A 276       8.229  10.178  -6.275  1.00 91.96           N  
ATOM   2212  NH2 ARG A 276      10.396  10.885  -6.034  1.00 91.96           N  
ATOM   2213  CZ  ARG A 276       9.403  10.090  -5.662  1.00 91.96           C  
ATOM   2214  N   LEU A 277       7.051   3.842  -1.279  1.00 92.75           N  
ATOM   2215  CA  LEU A 277       5.983   2.956  -0.828  1.00 92.75           C  
ATOM   2216  C   LEU A 277       6.252   2.458   0.589  1.00 92.75           C  
ATOM   2217  CB  LEU A 277       5.835   1.766  -1.780  1.00 92.75           C  
ATOM   2218  O   LEU A 277       5.344   2.424   1.422  1.00 92.75           O  
ATOM   2219  CG  LEU A 277       4.713   0.777  -1.459  1.00 92.75           C  
ATOM   2220  CD1 LEU A 277       3.363   1.486  -1.466  1.00 92.75           C  
ATOM   2221  CD2 LEU A 277       4.721  -0.380  -2.452  1.00 92.75           C  
ATOM   2222  N   ARG A 278       7.461   2.104   0.918  1.00 91.49           N  
ATOM   2223  CA  ARG A 278       7.861   1.656   2.248  1.00 91.49           C  
ATOM   2224  C   ARG A 278       7.641   2.752   3.285  1.00 91.49           C  
ATOM   2225  CB  ARG A 278       9.328   1.220   2.250  1.00 91.49           C  
ATOM   2226  O   ARG A 278       7.112   2.492   4.368  1.00 91.49           O  
ATOM   2227  CG  ARG A 278       9.830   0.754   3.607  1.00 91.49           C  
ATOM   2228  CD  ARG A 278      11.274   0.276   3.541  1.00 91.49           C  
ATOM   2229  NE  ARG A 278      11.862   0.150   4.871  1.00 91.49           N  
ATOM   2230  NH1 ARG A 278      13.892  -0.661   4.124  1.00 91.49           N  
ATOM   2231  NH2 ARG A 278      13.526  -0.366   6.367  1.00 91.49           N  
ATOM   2232  CZ  ARG A 278      13.092  -0.292   5.118  1.00 91.49           C  
ATOM   2233  N   HIS A 279       8.106   3.941   2.936  1.00 90.69           N  
ATOM   2234  CA  HIS A 279       7.932   5.079   3.832  1.00 90.69           C  
ATOM   2235  C   HIS A 279       6.454   5.371   4.070  1.00 90.69           C  
ATOM   2236  CB  HIS A 279       8.628   6.318   3.266  1.00 90.69           C  
ATOM   2237  O   HIS A 279       6.049   5.670   5.196  1.00 90.69           O  
ATOM   2238  CG  HIS A 279       8.519   7.522   4.147  1.00 90.69           C  
ATOM   2239  CD2 HIS A 279       7.827   8.675   3.995  1.00 90.69           C  
ATOM   2240  ND1 HIS A 279       9.181   7.624   5.352  1.00 90.69           N  
ATOM   2241  CE1 HIS A 279       8.898   8.792   5.904  1.00 90.69           C  
ATOM   2242  NE2 HIS A 279       8.079   9.449   5.101  1.00 90.69           N  
ATOM   2243  N   MET A 280       5.650   5.255   3.094  1.00 91.09           N  
ATOM   2244  CA  MET A 280       4.211   5.487   3.175  1.00 91.09           C  
ATOM   2245  C   MET A 280       3.540   4.440   4.058  1.00 91.09           C  
ATOM   2246  CB  MET A 280       3.584   5.474   1.780  1.00 91.09           C  
ATOM   2247  O   MET A 280       2.714   4.776   4.908  1.00 91.09           O  
ATOM   2248  CG  MET A 280       2.087   5.736   1.778  1.00 91.09           C  
ATOM   2249  SD  MET A 280       1.169   4.564   0.705  1.00 91.09           S  
ATOM   2250  CE  MET A 280       1.190   3.085   1.756  1.00 91.09           C  
ATOM   2251  N   LEU A 281       3.854   3.132   3.936  1.00 90.70           N  
ATOM   2252  CA  LEU A 281       3.213   2.009   4.613  1.00 90.70           C  
ATOM   2253  C   LEU A 281       3.652   1.931   6.071  1.00 90.70           C  
ATOM   2254  CB  LEU A 281       3.541   0.695   3.898  1.00 90.70           C  
ATOM   2255  O   LEU A 281       2.833   1.677   6.957  1.00 90.70           O  
ATOM   2256  CG  LEU A 281       2.853   0.465   2.552  1.00 90.70           C  
ATOM   2257  CD1 LEU A 281       3.425  -0.773   1.869  1.00 90.70           C  
ATOM   2258  CD2 LEU A 281       1.345   0.331   2.738  1.00 90.70           C  
ATOM   2259  N   LEU A 282       4.949   2.239   6.384  1.00 88.74           N  
ATOM   2260  CA  LEU A 282       5.501   1.935   7.700  1.00 88.74           C  
ATOM   2261  C   LEU A 282       5.695   3.208   8.516  1.00 88.74           C  
ATOM   2262  CB  LEU A 282       6.835   1.195   7.563  1.00 88.74           C  
ATOM   2263  O   LEU A 282       5.787   3.155   9.745  1.00 88.74           O  
ATOM   2264  CG  LEU A 282       6.784  -0.172   6.879  1.00 88.74           C  
ATOM   2265  CD1 LEU A 282       8.179  -0.786   6.818  1.00 88.74           C  
ATOM   2266  CD2 LEU A 282       5.818  -1.100   7.608  1.00 88.74           C  
ATOM   2267  N   SER A 283       5.614   4.476   7.897  1.00 86.15           N  
ATOM   2268  CA  SER A 283       5.974   5.667   8.658  1.00 86.15           C  
ATOM   2269  C   SER A 283       4.886   6.732   8.566  1.00 86.15           C  
ATOM   2270  CB  SER A 283       7.303   6.240   8.163  1.00 86.15           C  
ATOM   2271  O   SER A 283       4.234   7.049   9.563  1.00 86.15           O  
ATOM   2272  OG  SER A 283       8.353   5.307   8.351  1.00 86.15           O  
ATOM   2273  N   SER A 284       4.424   7.163   7.375  1.00 85.98           N  
ATOM   2274  CA  SER A 284       3.622   8.371   7.207  1.00 85.98           C  
ATOM   2275  C   SER A 284       2.131   8.056   7.261  1.00 85.98           C  
ATOM   2276  CB  SER A 284       3.959   9.057   5.883  1.00 85.98           C  
ATOM   2277  O   SER A 284       1.383   8.694   8.006  1.00 85.98           O  
ATOM   2278  OG  SER A 284       3.165  10.217   5.701  1.00 85.98           O  
ATOM   2279  N   HIS A 285       1.584   7.036   6.641  1.00 88.61           N  
ATOM   2280  CA  HIS A 285       0.161   6.873   6.363  1.00 88.61           C  
ATOM   2281  C   HIS A 285      -0.412   5.671   7.105  1.00 88.61           C  
ATOM   2282  CB  HIS A 285      -0.077   6.724   4.859  1.00 88.61           C  
ATOM   2283  O   HIS A 285      -1.537   5.246   6.832  1.00 88.61           O  
ATOM   2284  CG  HIS A 285       0.118   7.993   4.092  1.00 88.61           C  
ATOM   2285  CD2 HIS A 285      -0.778   8.840   3.532  1.00 88.61           C  
ATOM   2286  ND1 HIS A 285       1.364   8.517   3.824  1.00 88.61           N  
ATOM   2287  CE1 HIS A 285       1.226   9.636   3.133  1.00 88.61           C  
ATOM   2288  NE2 HIS A 285      -0.064   9.854   2.942  1.00 88.61           N  
ATOM   2289  N   MET A 286       0.337   5.088   7.992  1.00 89.52           N  
ATOM   2290  CA  MET A 286      -0.137   3.952   8.777  1.00 89.52           C  
ATOM   2291  C   MET A 286      -1.364   4.332   9.598  1.00 89.52           C  
ATOM   2292  CB  MET A 286       0.970   3.435   9.698  1.00 89.52           C  
ATOM   2293  O   MET A 286      -2.358   3.603   9.612  1.00 89.52           O  
ATOM   2294  CG  MET A 286       0.571   2.212  10.508  1.00 89.52           C  
ATOM   2295  SD  MET A 286       1.915   1.635  11.617  1.00 89.52           S  
ATOM   2296  CE  MET A 286       1.989   3.027  12.779  1.00 89.52           C  
ATOM   2297  N   GLN A 287      -1.330   5.391  10.340  1.00 88.87           N  
ATOM   2298  CA  GLN A 287      -2.431   5.853  11.178  1.00 88.87           C  
ATOM   2299  C   GLN A 287      -3.651   6.212  10.336  1.00 88.87           C  
ATOM   2300  CB  GLN A 287      -1.999   7.058  12.016  1.00 88.87           C  
ATOM   2301  O   GLN A 287      -4.783   5.894  10.706  1.00 88.87           O  
ATOM   2302  CG  GLN A 287      -3.048   7.515  13.021  1.00 88.87           C  
ATOM   2303  CD  GLN A 287      -3.372   6.454  14.056  1.00 88.87           C  
ATOM   2304  NE2 GLN A 287      -4.580   6.511  14.606  1.00 88.87           N  
ATOM   2305  OE1 GLN A 287      -2.544   5.588  14.357  1.00 88.87           O  
ATOM   2306  N   ASP A 288      -3.392   6.844   9.277  1.00 90.29           N  
ATOM   2307  CA  ASP A 288      -4.470   7.217   8.368  1.00 90.29           C  
ATOM   2308  C   ASP A 288      -5.186   5.981   7.829  1.00 90.29           C  
ATOM   2309  CB  ASP A 288      -3.930   8.058   7.210  1.00 90.29           C  
ATOM   2310  O   ASP A 288      -6.418   5.943   7.777  1.00 90.29           O  
ATOM   2311  CG  ASP A 288      -5.028   8.680   6.365  1.00 90.29           C  
ATOM   2312  OD1 ASP A 288      -6.164   8.836   6.861  1.00 90.29           O  
ATOM   2313  OD2 ASP A 288      -4.755   9.014   5.192  1.00 90.29           O  
ATOM   2314  N   LEU A 289      -4.409   5.025   7.385  1.00 92.29           N  
ATOM   2315  CA  LEU A 289      -4.966   3.779   6.872  1.00 92.29           C  
ATOM   2316  C   LEU A 289      -5.782   3.065   7.944  1.00 92.29           C  
ATOM   2317  CB  LEU A 289      -3.850   2.860   6.368  1.00 92.29           C  
ATOM   2318  O   LEU A 289      -6.857   2.532   7.661  1.00 92.29           O  
ATOM   2319  CG  LEU A 289      -3.157   3.283   5.071  1.00 92.29           C  
ATOM   2320  CD1 LEU A 289      -1.872   2.486   4.873  1.00 92.29           C  
ATOM   2321  CD2 LEU A 289      -4.093   3.104   3.881  1.00 92.29           C  
ATOM   2322  N   LYS A 290      -5.353   3.117   9.112  1.00 91.48           N  
ATOM   2323  CA  LYS A 290      -6.070   2.513  10.231  1.00 91.48           C  
ATOM   2324  C   LYS A 290      -7.376   3.251  10.511  1.00 91.48           C  
ATOM   2325  CB  LYS A 290      -5.195   2.502  11.486  1.00 91.48           C  
ATOM   2326  O   LYS A 290      -8.411   2.625  10.744  1.00 91.48           O  
ATOM   2327  CG  LYS A 290      -4.161   1.386  11.510  1.00 91.48           C  
ATOM   2328  CD  LYS A 290      -3.437   1.323  12.849  1.00 91.48           C  
ATOM   2329  CE  LYS A 290      -2.555   0.086  12.952  1.00 91.48           C  
ATOM   2330  NZ  LYS A 290      -1.834   0.026  14.258  1.00 91.48           N  
ATOM   2331  N   GLU A 291      -7.330   4.525  10.520  1.00 91.46           N  
ATOM   2332  CA  GLU A 291      -8.502   5.350  10.799  1.00 91.46           C  
ATOM   2333  C   GLU A 291      -9.578   5.158   9.734  1.00 91.46           C  
ATOM   2334  CB  GLU A 291      -8.109   6.827  10.889  1.00 91.46           C  
ATOM   2335  O   GLU A 291     -10.761   5.033  10.056  1.00 91.46           O  
ATOM   2336  CG  GLU A 291      -7.333   7.182  12.149  1.00 91.46           C  
ATOM   2337  CD  GLU A 291      -6.900   8.638  12.198  1.00 91.46           C  
ATOM   2338  OE1 GLU A 291      -6.219   9.037  13.170  1.00 91.46           O  
ATOM   2339  OE2 GLU A 291      -7.246   9.387  11.257  1.00 91.46           O  
ATOM   2340  N   ILE A 292      -9.137   5.174   8.513  1.00 91.96           N  
ATOM   2341  CA  ILE A 292     -10.071   4.994   7.406  1.00 91.96           C  
ATOM   2342  C   ILE A 292     -10.716   3.613   7.493  1.00 91.96           C  
ATOM   2343  CB  ILE A 292      -9.370   5.173   6.040  1.00 91.96           C  
ATOM   2344  O   ILE A 292     -11.919   3.467   7.265  1.00 91.96           O  
ATOM   2345  CG1 ILE A 292      -8.926   6.629   5.854  1.00 91.96           C  
ATOM   2346  CG2 ILE A 292     -10.289   4.731   4.899  1.00 91.96           C  
ATOM   2347  CD1 ILE A 292      -8.066   6.861   4.620  1.00 91.96           C  
ATOM   2348  N   THR A 293      -9.921   2.651   7.782  1.00 92.31           N  
ATOM   2349  CA  THR A 293     -10.431   1.289   7.904  1.00 92.31           C  
ATOM   2350  C   THR A 293     -11.461   1.196   9.026  1.00 92.31           C  
ATOM   2351  CB  THR A 293      -9.291   0.288   8.166  1.00 92.31           C  
ATOM   2352  O   THR A 293     -12.516   0.580   8.857  1.00 92.31           O  
ATOM   2353  CG2 THR A 293      -9.826  -1.135   8.287  1.00 92.31           C  
ATOM   2354  OG1 THR A 293      -8.355   0.344   7.083  1.00 92.31           O  
ATOM   2355  N   HIS A 294     -11.196   1.826  10.133  1.00 91.69           N  
ATOM   2356  CA  HIS A 294     -12.068   1.775  11.301  1.00 91.69           C  
ATOM   2357  C   HIS A 294     -13.318   2.624  11.093  1.00 91.69           C  
ATOM   2358  CB  HIS A 294     -11.319   2.241  12.550  1.00 91.69           C  
ATOM   2359  O   HIS A 294     -14.432   2.173  11.368  1.00 91.69           O  
ATOM   2360  CG  HIS A 294     -12.165   2.266  13.783  1.00 91.69           C  
ATOM   2361  CD2 HIS A 294     -12.629   3.301  14.522  1.00 91.69           C  
ATOM   2362  ND1 HIS A 294     -12.628   1.119  14.391  1.00 91.69           N  
ATOM   2363  CE1 HIS A 294     -13.343   1.449  15.454  1.00 91.69           C  
ATOM   2364  NE2 HIS A 294     -13.359   2.767  15.556  1.00 91.69           N  
ATOM   2365  N   ASP A 295     -13.202   3.856  10.629  1.00 92.04           N  
ATOM   2366  CA  ASP A 295     -14.267   4.855  10.595  1.00 92.04           C  
ATOM   2367  C   ASP A 295     -15.151   4.673   9.364  1.00 92.04           C  
ATOM   2368  CB  ASP A 295     -13.679   6.267  10.617  1.00 92.04           C  
ATOM   2369  O   ASP A 295     -16.357   4.924   9.416  1.00 92.04           O  
ATOM   2370  CG  ASP A 295     -13.050   6.628  11.951  1.00 92.04           C  
ATOM   2371  OD1 ASP A 295     -13.366   5.977  12.970  1.00 92.04           O  
ATOM   2372  OD2 ASP A 295     -12.233   7.573  11.984  1.00 92.04           O  
ATOM   2373  N   VAL A 296     -14.536   4.227   8.303  1.00 91.66           N  
ATOM   2374  CA  VAL A 296     -15.286   4.199   7.051  1.00 91.66           C  
ATOM   2375  C   VAL A 296     -15.608   2.755   6.673  1.00 91.66           C  
ATOM   2376  CB  VAL A 296     -14.508   4.889   5.908  1.00 91.66           C  
ATOM   2377  O   VAL A 296     -16.778   2.371   6.604  1.00 91.66           O  
ATOM   2378  CG1 VAL A 296     -15.285   4.799   4.596  1.00 91.66           C  
ATOM   2379  CG2 VAL A 296     -14.219   6.346   6.263  1.00 91.66           C  
ATOM   2380  N   LEU A 297     -14.576   1.899   6.490  1.00 93.10           N  
ATOM   2381  CA  LEU A 297     -14.738   0.561   5.931  1.00 93.10           C  
ATOM   2382  C   LEU A 297     -15.421  -0.367   6.931  1.00 93.10           C  
ATOM   2383  CB  LEU A 297     -13.381  -0.018   5.524  1.00 93.10           C  
ATOM   2384  O   LEU A 297     -16.420  -1.011   6.603  1.00 93.10           O  
ATOM   2385  CG  LEU A 297     -12.603   0.759   4.461  1.00 93.10           C  
ATOM   2386  CD1 LEU A 297     -11.259   0.091   4.193  1.00 93.10           C  
ATOM   2387  CD2 LEU A 297     -13.417   0.869   3.176  1.00 93.10           C  
ATOM   2388  N   TYR A 298     -14.930  -0.434   8.121  1.00 93.76           N  
ATOM   2389  CA  TYR A 298     -15.490  -1.306   9.148  1.00 93.76           C  
ATOM   2390  C   TYR A 298     -16.878  -0.836   9.565  1.00 93.76           C  
ATOM   2391  CB  TYR A 298     -14.567  -1.360  10.369  1.00 93.76           C  
ATOM   2392  O   TYR A 298     -17.790  -1.648   9.736  1.00 93.76           O  
ATOM   2393  CG  TYR A 298     -15.155  -2.107  11.542  1.00 93.76           C  
ATOM   2394  CD1 TYR A 298     -15.492  -1.442  12.719  1.00 93.76           C  
ATOM   2395  CD2 TYR A 298     -15.375  -3.479  11.475  1.00 93.76           C  
ATOM   2396  CE1 TYR A 298     -16.033  -2.127  13.802  1.00 93.76           C  
ATOM   2397  CE2 TYR A 298     -15.914  -4.174  12.552  1.00 93.76           C  
ATOM   2398  OH  TYR A 298     -16.775  -4.173  14.779  1.00 93.76           O  
ATOM   2399  CZ  TYR A 298     -16.240  -3.490  13.709  1.00 93.76           C  
ATOM   2400  N   GLU A 299     -17.042   0.432   9.761  1.00 91.93           N  
ATOM   2401  CA  GLU A 299     -18.331   0.993  10.156  1.00 91.93           C  
ATOM   2402  C   GLU A 299     -19.397   0.725   9.098  1.00 91.93           C  
ATOM   2403  CB  GLU A 299     -18.207   2.498  10.408  1.00 91.93           C  
ATOM   2404  O   GLU A 299     -20.550   0.441   9.429  1.00 91.93           O  
ATOM   2405  CG  GLU A 299     -17.482   2.847  11.700  1.00 91.93           C  
ATOM   2406  CD  GLU A 299     -18.210   2.367  12.945  1.00 91.93           C  
ATOM   2407  OE1 GLU A 299     -17.542   2.053  13.956  1.00 91.93           O  
ATOM   2408  OE2 GLU A 299     -19.459   2.304  12.910  1.00 91.93           O  
ATOM   2409  N   ASN A 300     -19.060   0.945   7.864  1.00 92.73           N  
ATOM   2410  CA  ASN A 300     -19.972   0.614   6.775  1.00 92.73           C  
ATOM   2411  C   ASN A 300     -20.370  -0.859   6.804  1.00 92.73           C  
ATOM   2412  CB  ASN A 300     -19.347   0.969   5.424  1.00 92.73           C  
ATOM   2413  O   ASN A 300     -21.532  -1.197   6.576  1.00 92.73           O  
ATOM   2414  CG  ASN A 300     -19.249   2.465   5.201  1.00 92.73           C  
ATOM   2415  ND2 ASN A 300     -18.460   2.866   4.211  1.00 92.73           N  
ATOM   2416  OD1 ASN A 300     -19.875   3.254   5.912  1.00 92.73           O  
ATOM   2417  N   TYR A 301     -19.371  -1.712   6.983  1.00 93.02           N  
ATOM   2418  CA  TYR A 301     -19.620  -3.147   7.071  1.00 93.02           C  
ATOM   2419  C   TYR A 301     -20.498  -3.477   8.272  1.00 93.02           C  
ATOM   2420  CB  TYR A 301     -18.299  -3.917   7.163  1.00 93.02           C  
ATOM   2421  O   TYR A 301     -21.426  -4.282   8.168  1.00 93.02           O  
ATOM   2422  CG  TYR A 301     -18.475  -5.407   7.325  1.00 93.02           C  
ATOM   2423  CD1 TYR A 301     -18.365  -6.010   8.576  1.00 93.02           C  
ATOM   2424  CD2 TYR A 301     -18.750  -6.216   6.227  1.00 93.02           C  
ATOM   2425  CE1 TYR A 301     -18.525  -7.383   8.729  1.00 93.02           C  
ATOM   2426  CE2 TYR A 301     -18.911  -7.590   6.369  1.00 93.02           C  
ATOM   2427  OH  TYR A 301     -18.956  -9.524   7.768  1.00 93.02           O  
ATOM   2428  CZ  TYR A 301     -18.797  -8.164   7.622  1.00 93.02           C  
ATOM   2429  N   ARG A 302     -20.196  -2.909   9.380  1.00 91.84           N  
ATOM   2430  CA  ARG A 302     -20.941  -3.108  10.619  1.00 91.84           C  
ATOM   2431  C   ARG A 302     -22.409  -2.737  10.440  1.00 91.84           C  
ATOM   2432  CB  ARG A 302     -20.327  -2.285  11.754  1.00 91.84           C  
ATOM   2433  O   ARG A 302     -23.298  -3.465  10.887  1.00 91.84           O  
ATOM   2434  CG  ARG A 302     -20.966  -2.535  13.111  1.00 91.84           C  
ATOM   2435  CD  ARG A 302     -20.304  -1.711  14.206  1.00 91.84           C  
ATOM   2436  NE  ARG A 302     -21.011  -1.837  15.478  1.00 91.84           N  
ATOM   2437  NH1 ARG A 302     -19.757  -0.234  16.571  1.00 91.84           N  
ATOM   2438  NH2 ARG A 302     -21.442  -1.328  17.675  1.00 91.84           N  
ATOM   2439  CZ  ARG A 302     -20.735  -1.133  16.572  1.00 91.84           C  
ATOM   2440  N   THR A 303     -22.604  -1.545   9.954  1.00 90.95           N  
ATOM   2441  CA  THR A 303     -23.959  -1.070   9.695  1.00 90.95           C  
ATOM   2442  C   THR A 303     -24.698  -2.027   8.764  1.00 90.95           C  
ATOM   2443  CB  THR A 303     -23.949   0.342   9.082  1.00 90.95           C  
ATOM   2444  O   THR A 303     -25.880  -2.312   8.969  1.00 90.95           O  
ATOM   2445  CG2 THR A 303     -25.368   0.853   8.853  1.00 90.95           C  
ATOM   2446  OG1 THR A 303     -23.268   1.237   9.969  1.00 90.95           O  
ATOM   2447  N   GLU A 304     -24.084  -2.494   7.679  1.00 90.79           N  
ATOM   2448  CA  GLU A 304     -24.657  -3.425   6.711  1.00 90.79           C  
ATOM   2449  C   GLU A 304     -25.040  -4.744   7.374  1.00 90.79           C  
ATOM   2450  CB  GLU A 304     -23.676  -3.678   5.563  1.00 90.79           C  
ATOM   2451  O   GLU A 304     -26.109  -5.296   7.100  1.00 90.79           O  
ATOM   2452  CG  GLU A 304     -24.242  -4.551   4.452  1.00 90.79           C  
ATOM   2453  CD  GLU A 304     -23.238  -4.843   3.349  1.00 90.79           C  
ATOM   2454  OE1 GLU A 304     -23.515  -5.712   2.490  1.00 90.79           O  
ATOM   2455  OE2 GLU A 304     -22.165  -4.200   3.343  1.00 90.79           O  
ATOM   2456  N   LYS A 305     -24.172  -5.267   8.210  1.00 88.57           N  
ATOM   2457  CA  LYS A 305     -24.393  -6.546   8.880  1.00 88.57           C  
ATOM   2458  C   LYS A 305     -25.515  -6.440   9.908  1.00 88.57           C  
ATOM   2459  CB  LYS A 305     -23.108  -7.028   9.554  1.00 88.57           C  
ATOM   2460  O   LYS A 305     -26.322  -7.362  10.051  1.00 88.57           O  
ATOM   2461  CG  LYS A 305     -22.109  -7.665   8.598  1.00 88.57           C  
ATOM   2462  CD  LYS A 305     -22.609  -9.008   8.081  1.00 88.57           C  
ATOM   2463  CE  LYS A 305     -21.580  -9.679   7.181  1.00 88.57           C  
ATOM   2464  NZ  LYS A 305     -22.056 -11.007   6.690  1.00 88.57           N  
ATOM   2465  N   LEU A 306     -25.561  -5.389  10.683  1.00 87.38           N  
ATOM   2466  CA  LEU A 306     -26.578  -5.183  11.708  1.00 87.38           C  
ATOM   2467  C   LEU A 306     -27.944  -4.933  11.077  1.00 87.38           C  
ATOM   2468  CB  LEU A 306     -26.198  -4.007  12.612  1.00 87.38           C  
ATOM   2469  O   LEU A 306     -28.974  -5.277  11.659  1.00 87.38           O  
ATOM   2470  CG  LEU A 306     -25.011  -4.230  13.551  1.00 87.38           C  
ATOM   2471  CD1 LEU A 306     -24.653  -2.933  14.270  1.00 87.38           C  
ATOM   2472  CD2 LEU A 306     -25.321  -5.335  14.554  1.00 87.38           C  
ATOM   2473  N   SER A 307     -27.908  -4.214   9.994  1.00 88.11           N  
ATOM   2474  CA  SER A 307     -29.154  -3.971   9.275  1.00 88.11           C  
ATOM   2475  C   SER A 307     -29.735  -5.268   8.722  1.00 88.11           C  
ATOM   2476  CB  SER A 307     -28.930  -2.977   8.134  1.00 88.11           C  
ATOM   2477  O   SER A 307     -30.955  -5.428   8.653  1.00 88.11           O  
ATOM   2478  OG  SER A 307     -28.101  -3.539   7.132  1.00 88.11           O  
ATOM   2479  N   ARG A 308     -28.920  -6.129   8.272  1.00 85.44           N  
ATOM   2480  CA  ARG A 308     -29.336  -7.418   7.729  1.00 85.44           C  
ATOM   2481  C   ARG A 308     -29.855  -8.335   8.831  1.00 85.44           C  
ATOM   2482  CB  ARG A 308     -28.177  -8.090   6.990  1.00 85.44           C  
ATOM   2483  O   ARG A 308     -30.775  -9.125   8.607  1.00 85.44           O  
ATOM   2484  CG  ARG A 308     -27.813  -7.420   5.675  1.00 85.44           C  
ATOM   2485  CD  ARG A 308     -26.738  -8.195   4.926  1.00 85.44           C  
ATOM   2486  NE  ARG A 308     -26.375  -7.538   3.673  1.00 85.44           N  
ATOM   2487  NH1 ARG A 308     -25.880  -9.496   2.550  1.00 85.44           N  
ATOM   2488  NH2 ARG A 308     -25.669  -7.475   1.488  1.00 85.44           N  
ATOM   2489  CZ  ARG A 308     -25.975  -8.171   2.574  1.00 85.44           C  
ATOM   2490  N   MET A 309     -29.282  -8.315   9.974  1.00 77.22           N  
ATOM   2491  CA  MET A 309     -29.672  -9.107  11.138  1.00 77.22           C  
ATOM   2492  C   MET A 309     -30.956  -8.567  11.758  1.00 77.22           C  
ATOM   2493  CB  MET A 309     -28.552  -9.118  12.180  1.00 77.22           C  
ATOM   2494  O   MET A 309     -31.742  -9.326  12.328  1.00 77.22           O  
ATOM   2495  CG  MET A 309     -27.382 -10.016  11.813  1.00 77.22           C  
ATOM   2496  SD  MET A 309     -25.874  -9.640  12.789  1.00 77.22           S  
ATOM   2497  CE  MET A 309     -24.856 -11.083  12.375  1.00 77.22           C  
ATOM   2498  N   GLY A 310     -31.217  -7.299  11.747  1.00 65.98           N  
ATOM   2499  CA  GLY A 310     -32.412  -6.619  12.222  1.00 65.98           C  
ATOM   2500  C   GLY A 310     -33.626  -6.866  11.348  1.00 65.98           C  
ATOM   2501  O   GLY A 310     -34.758  -6.875  11.836  1.00 65.98           O  
ATOM   2502  N   ASP A 311     -33.465  -7.238  10.115  1.00 64.64           N  
ATOM   2503  CA  ASP A 311     -34.530  -7.556   9.168  1.00 64.64           C  
ATOM   2504  C   ASP A 311     -34.900  -9.036   9.235  1.00 64.64           C  
ATOM   2505  CB  ASP A 311     -34.113  -7.182   7.745  1.00 64.64           C  
ATOM   2506  O   ASP A 311     -36.050  -9.405   8.988  1.00 64.64           O  
ATOM   2507  CG  ASP A 311     -34.209  -5.691   7.471  1.00 64.64           C  
ATOM   2508  OD1 ASP A 311     -34.916  -4.979   8.215  1.00 64.64           O  
ATOM   2509  OD2 ASP A 311     -33.574  -5.226   6.500  1.00 64.64           O  
ATOM   2510  N   ASP A 312     -34.017  -9.950   9.669  1.00 59.59           N  
ATOM   2511  CA  ASP A 312     -34.215 -11.391   9.790  1.00 59.59           C  
ATOM   2512  C   ASP A 312     -34.858 -11.746  11.128  1.00 59.59           C  
ATOM   2513  CB  ASP A 312     -32.885 -12.131   9.632  1.00 59.59           C  
ATOM   2514  O   ASP A 312     -35.589 -12.734  11.229  1.00 59.59           O  
ATOM   2515  CG  ASP A 312     -32.788 -12.904   8.328  1.00 59.59           C  
ATOM   2516  OD1 ASP A 312     -33.784 -12.956   7.575  1.00 59.59           O  
ATOM   2517  OD2 ASP A 312     -31.707 -13.468   8.054  1.00 59.59           O  
ATOM   2518  N   ASP A 313     -34.822 -10.891  12.131  1.00 56.43           N  
ATOM   2519  CA  ASP A 313     -35.473 -11.042  13.429  1.00 56.43           C  
ATOM   2520  C   ASP A 313     -36.888 -10.470  13.404  1.00 56.43           C  
ATOM   2521  CB  ASP A 313     -34.649 -10.362  14.524  1.00 56.43           C  
ATOM   2522  O   ASP A 313     -37.739 -10.868  14.202  1.00 56.43           O  
ATOM   2523  CG  ASP A 313     -34.390 -11.263  15.718  1.00 56.43           C  
ATOM   2524  OD1 ASP A 313     -34.771 -12.453  15.678  1.00 56.43           O  
ATOM   2525  OD2 ASP A 313     -33.802 -10.779  16.709  1.00 56.43           O  
ATOM   2526  N   LEU A 314     -37.298  -9.842  12.278  1.00 54.78           N  
ATOM   2527  CA  LEU A 314     -38.635  -9.297  12.070  1.00 54.78           C  
ATOM   2528  C   LEU A 314     -39.400 -10.111  11.032  1.00 54.78           C  
ATOM   2529  CB  LEU A 314     -38.554  -7.833  11.629  1.00 54.78           C  
ATOM   2530  O   LEU A 314     -40.632 -10.142  11.047  1.00 54.78           O  
ATOM   2531  CG  LEU A 314     -38.526  -6.789  12.747  1.00 54.78           C  
ATOM   2532  CD1 LEU A 314     -37.333  -5.854  12.569  1.00 54.78           C  
ATOM   2533  CD2 LEU A 314     -39.830  -6.000  12.775  1.00 54.78           C  
ATOM   2534  N   SER A 315     -38.752 -11.177  10.385  1.00 52.79           N  
ATOM   2535  CA  SER A 315     -39.353 -11.994   9.335  1.00 52.79           C  
ATOM   2536  C   SER A 315     -39.328 -13.474   9.704  1.00 52.79           C  
ATOM   2537  CB  SER A 315     -38.626 -11.780   8.007  1.00 52.79           C  
ATOM   2538  O   SER A 315     -40.125 -14.261   9.189  1.00 52.79           O  
ATOM   2539  OG  SER A 315     -37.287 -12.238   8.086  1.00 52.79           O  
ATOM   2540  N   THR A 316     -38.959 -13.906  11.040  1.00 48.30           N  
ATOM   2541  CA  THR A 316     -39.008 -15.284  11.516  1.00 48.30           C  
ATOM   2542  C   THR A 316     -39.658 -15.357  12.895  1.00 48.30           C  
ATOM   2543  CB  THR A 316     -37.601 -15.906  11.575  1.00 48.30           C  
ATOM   2544  O   THR A 316     -39.833 -16.445  13.448  1.00 48.30           O  
ATOM   2545  CG2 THR A 316     -37.574 -17.271  10.895  1.00 48.30           C  
ATOM   2546  OG1 THR A 316     -36.673 -15.037  10.914  1.00 48.30           O  
ATOM   2547  N   GLY A 317     -40.754 -14.532  13.135  1.00 42.06           N  
ATOM   2548  CA  GLY A 317     -41.580 -14.757  14.310  1.00 42.06           C  
ATOM   2549  C   GLY A 317     -43.015 -14.298  14.128  1.00 42.06           C  
ATOM   2550  O   GLY A 317     -43.682 -13.931  15.097  1.00 42.06           O  
ATOM   2551  N   HIS A 318     -43.640 -14.596  12.962  1.00 38.63           N  
ATOM   2552  CA  HIS A 318     -45.081 -14.385  12.877  1.00 38.63           C  
ATOM   2553  C   HIS A 318     -45.825 -15.709  12.740  1.00 38.63           C  
ATOM   2554  CB  HIS A 318     -45.419 -13.468  11.700  1.00 38.63           C  
ATOM   2555  O   HIS A 318     -45.654 -16.422  11.748  1.00 38.63           O  
ATOM   2556  CG  HIS A 318     -46.682 -12.689  11.890  1.00 38.63           C  
ATOM   2557  CD2 HIS A 318     -47.432 -11.984  11.011  1.00 38.63           C  
ATOM   2558  ND1 HIS A 318     -47.308 -12.574  13.112  1.00 38.63           N  
ATOM   2559  CE1 HIS A 318     -48.393 -11.830  12.975  1.00 38.63           C  
ATOM   2560  NE2 HIS A 318     -48.491 -11.459  11.710  1.00 38.63           N  
ATOM   2561  N   ASP A 319     -45.718 -16.637  13.785  1.00 35.79           N  
ATOM   2562  CA  ASP A 319     -46.825 -17.564  13.996  1.00 35.79           C  
ATOM   2563  C   ASP A 319     -46.822 -18.109  15.423  1.00 35.79           C  
ATOM   2564  CB  ASP A 319     -46.758 -18.718  12.993  1.00 35.79           C  
ATOM   2565  O   ASP A 319     -45.881 -18.795  15.829  1.00 35.79           O  
ATOM   2566  CG  ASP A 319     -48.040 -18.887  12.198  1.00 35.79           C  
ATOM   2567  OD1 ASP A 319     -49.023 -18.162  12.463  1.00 35.79           O  
ATOM   2568  OD2 ASP A 319     -48.069 -19.756  11.299  1.00 35.79           O  
ATOM   2569  N   SER A 320     -47.224 -17.341  16.448  1.00 40.53           N  
ATOM   2570  CA  SER A 320     -48.014 -17.864  17.558  1.00 40.53           C  
ATOM   2571  C   SER A 320     -48.374 -16.761  18.548  1.00 40.53           C  
ATOM   2572  CB  SER A 320     -47.255 -18.979  18.278  1.00 40.53           C  
ATOM   2573  O   SER A 320     -47.502 -16.015  18.999  1.00 40.53           O  
ATOM   2574  OG  SER A 320     -45.855 -18.815  18.124  1.00 40.53           O  
ATOM   2575  N   SER A 321     -49.531 -16.097  18.458  1.00 36.40           N  
ATOM   2576  CA  SER A 321     -50.720 -15.823  19.260  1.00 36.40           C  
ATOM   2577  C   SER A 321     -50.471 -16.119  20.735  1.00 36.40           C  
ATOM   2578  CB  SER A 321     -51.906 -16.648  18.759  1.00 36.40           C  
ATOM   2579  O   SER A 321     -50.004 -17.204  21.086  1.00 36.40           O  
ATOM   2580  OG  SER A 321     -51.792 -17.998  19.176  1.00 36.40           O  
ATOM   2581  N   VAL A 322     -50.317 -15.063  21.672  1.00 40.61           N  
ATOM   2582  CA  VAL A 322     -51.149 -15.033  22.870  1.00 40.61           C  
ATOM   2583  C   VAL A 322     -50.420 -14.291  23.988  1.00 40.61           C  
ATOM   2584  CB  VAL A 322     -51.526 -16.458  23.335  1.00 40.61           C  
ATOM   2585  O   VAL A 322     -49.272 -14.610  24.307  1.00 40.61           O  
ATOM   2586  CG1 VAL A 322     -52.371 -16.406  24.606  1.00 40.61           C  
ATOM   2587  CG2 VAL A 322     -52.269 -17.201  22.226  1.00 40.61           C  
ATOM   2588  N   HIS A 323     -50.668 -12.962  24.329  1.00 32.91           N  
ATOM   2589  CA  HIS A 323     -51.254 -12.391  25.536  1.00 32.91           C  
ATOM   2590  C   HIS A 323     -50.180 -11.813  26.450  1.00 32.91           C  
ATOM   2591  CB  HIS A 323     -52.070 -13.446  26.286  1.00 32.91           C  
ATOM   2592  O   HIS A 323     -49.197 -12.488  26.765  1.00 32.91           O  
ATOM   2593  CG  HIS A 323     -53.537 -13.385  26.002  1.00 32.91           C  
ATOM   2594  CD2 HIS A 323     -54.458 -14.367  25.866  1.00 32.91           C  
ATOM   2595  ND1 HIS A 323     -54.210 -12.196  25.819  1.00 32.91           N  
ATOM   2596  CE1 HIS A 323     -55.486 -12.452  25.583  1.00 32.91           C  
ATOM   2597  NE2 HIS A 323     -55.663 -13.762  25.606  1.00 32.91           N  
ATOM   2598  N   SER A 324     -50.011 -10.461  26.602  1.00 38.47           N  
ATOM   2599  CA  SER A 324     -50.314  -9.626  27.760  1.00 38.47           C  
ATOM   2600  C   SER A 324     -49.315  -8.481  27.893  1.00 38.47           C  
ATOM   2601  CB  SER A 324     -50.315 -10.464  29.040  1.00 38.47           C  
ATOM   2602  O   SER A 324     -48.106  -8.688  27.775  1.00 38.47           O  
ATOM   2603  OG  SER A 324     -50.620 -11.818  28.754  1.00 38.47           O  
ATOM   2604  N   GLU A 325     -49.747  -7.222  27.646  1.00 38.03           N  
ATOM   2605  CA  GLU A 325     -49.934  -5.949  28.336  1.00 38.03           C  
ATOM   2606  C   GLU A 325     -48.899  -5.763  29.441  1.00 38.03           C  
ATOM   2607  CB  GLU A 325     -51.348  -5.855  28.917  1.00 38.03           C  
ATOM   2608  O   GLU A 325     -48.669  -6.671  30.242  1.00 38.03           O  
ATOM   2609  CG  GLU A 325     -52.449  -5.913  27.868  1.00 38.03           C  
ATOM   2610  CD  GLU A 325     -53.826  -5.589  28.425  1.00 38.03           C  
ATOM   2611  OE1 GLU A 325     -54.750  -5.301  27.631  1.00 38.03           O  
ATOM   2612  OE2 GLU A 325     -53.982  -5.623  29.667  1.00 38.03           O  
ATOM   2613  N   ASP A 326     -47.748  -5.020  29.177  1.00 33.68           N  
ATOM   2614  CA  ASP A 326     -47.199  -3.972  30.032  1.00 33.68           C  
ATOM   2615  C   ASP A 326     -45.706  -4.187  30.275  1.00 33.68           C  
ATOM   2616  CB  ASP A 326     -47.946  -3.920  31.366  1.00 33.68           C  
ATOM   2617  O   ASP A 326     -45.298  -5.241  30.766  1.00 33.68           O  
ATOM   2618  CG  ASP A 326     -49.378  -3.434  31.224  1.00 33.68           C  
ATOM   2619  OD1 ASP A 326     -49.641  -2.546  30.385  1.00 33.68           O  
ATOM   2620  OD2 ASP A 326     -50.251  -3.943  31.960  1.00 33.68           O  
ATOM   2621  N   GLY A 327     -44.794  -3.637  29.332  1.00 35.24           N  
ATOM   2622  CA  GLY A 327     -43.577  -3.071  29.891  1.00 35.24           C  
ATOM   2623  C   GLY A 327     -42.410  -3.090  28.921  1.00 35.24           C  
ATOM   2624  O   GLY A 327     -41.992  -4.157  28.467  1.00 35.24           O  
ATOM   2625  N   GLU A 328     -42.380  -2.113  27.825  1.00 37.96           N  
ATOM   2626  CA  GLU A 328     -41.244  -1.231  27.575  1.00 37.96           C  
ATOM   2627  C   GLU A 328     -41.060  -0.978  26.081  1.00 37.96           C  
ATOM   2628  CB  GLU A 328     -39.963  -1.822  28.170  1.00 37.96           C  
ATOM   2629  O   GLU A 328     -40.792  -1.907  25.317  1.00 37.96           O  
ATOM   2630  CG  GLU A 328     -39.775  -1.519  29.649  1.00 37.96           C  
ATOM   2631  CD  GLU A 328     -38.343  -1.706  30.122  1.00 37.96           C  
ATOM   2632  OE1 GLU A 328     -38.001  -1.225  31.227  1.00 37.96           O  
ATOM   2633  OE2 GLU A 328     -37.555  -2.337  29.383  1.00 37.96           O  
ATOM   2634  N   PRO A 329     -41.471   0.360  25.464  1.00 43.28           N  
ATOM   2635  CA  PRO A 329     -41.006   0.729  24.125  1.00 43.28           C  
ATOM   2636  C   PRO A 329     -39.780   1.639  24.156  1.00 43.28           C  
ATOM   2637  CB  PRO A 329     -42.211   1.456  23.521  1.00 43.28           C  
ATOM   2638  O   PRO A 329     -39.872   2.817  23.800  1.00 43.28           O  
ATOM   2639  CG  PRO A 329     -42.848   2.162  24.674  1.00 43.28           C  
ATOM   2640  CD  PRO A 329     -42.155   1.735  25.937  1.00 43.28           C  
ATOM   2641  N   MET A 330     -38.544   1.324  24.747  1.00 49.52           N  
ATOM   2642  CA  MET A 330     -37.466   2.298  24.608  1.00 49.52           C  
ATOM   2643  C   MET A 330     -36.300   1.711  23.820  1.00 49.52           C  
ATOM   2644  CB  MET A 330     -36.985   2.769  25.982  1.00 49.52           C  
ATOM   2645  O   MET A 330     -35.576   2.440  23.140  1.00 49.52           O  
ATOM   2646  CG  MET A 330     -37.869   3.835  26.609  1.00 49.52           C  
ATOM   2647  SD  MET A 330     -37.738   5.451  25.749  1.00 49.52           S  
ATOM   2648  CE  MET A 330     -36.411   6.222  26.716  1.00 49.52           C  
ATOM   2649  N   ALA A 331     -36.321   0.402  23.453  1.00 51.85           N  
ATOM   2650  CA  ALA A 331     -35.200  -0.241  22.772  1.00 51.85           C  
ATOM   2651  C   ALA A 331     -35.534  -0.519  21.309  1.00 51.85           C  
ATOM   2652  CB  ALA A 331     -34.818  -1.536  23.483  1.00 51.85           C  
ATOM   2653  O   ALA A 331     -34.656  -0.468  20.445  1.00 51.85           O  
ATOM   2654  N   SER A 332     -36.835  -0.344  20.962  1.00 59.43           N  
ATOM   2655  CA  SER A 332     -37.318  -0.432  19.588  1.00 59.43           C  
ATOM   2656  C   SER A 332     -37.535   0.954  18.989  1.00 59.43           C  
ATOM   2657  CB  SER A 332     -38.620  -1.232  19.527  1.00 59.43           C  
ATOM   2658  O   SER A 332     -37.353   1.152  17.786  1.00 59.43           O  
ATOM   2659  OG  SER A 332     -39.743  -0.372  19.615  1.00 59.43           O  
ATOM   2660  N   GLN A 333     -37.556   1.985  19.818  1.00 57.99           N  
ATOM   2661  CA  GLN A 333     -37.674   3.379  19.402  1.00 57.99           C  
ATOM   2662  C   GLN A 333     -36.300   4.000  19.164  1.00 57.99           C  
ATOM   2663  CB  GLN A 333     -38.442   4.189  20.447  1.00 57.99           C  
ATOM   2664  O   GLN A 333     -36.130   4.814  18.254  1.00 57.99           O  
ATOM   2665  CG  GLN A 333     -39.950   4.194  20.235  1.00 57.99           C  
ATOM   2666  CD  GLN A 333     -40.665   5.194  21.124  1.00 57.99           C  
ATOM   2667  NE2 GLN A 333     -41.991   5.219  21.043  1.00 57.99           N  
ATOM   2668  OE1 GLN A 333     -40.030   5.939  21.878  1.00 57.99           O  
ATOM   2669  N   SER A 334     -35.241   3.443  19.798  1.00 62.39           N  
ATOM   2670  CA  SER A 334     -33.866   3.910  19.658  1.00 62.39           C  
ATOM   2671  C   SER A 334     -33.219   3.352  18.395  1.00 62.39           C  
ATOM   2672  CB  SER A 334     -33.038   3.516  20.882  1.00 62.39           C  
ATOM   2673  O   SER A 334     -32.472   4.055  17.711  1.00 62.39           O  
ATOM   2674  OG  SER A 334     -31.721   4.032  20.786  1.00 62.39           O  
ATOM   2675  N   VAL A 335     -33.592   2.185  17.986  1.00 64.81           N  
ATOM   2676  CA  VAL A 335     -33.116   1.535  16.770  1.00 64.81           C  
ATOM   2677  C   VAL A 335     -33.840   2.114  15.557  1.00 64.81           C  
ATOM   2678  CB  VAL A 335     -33.316   0.004  16.829  1.00 64.81           C  
ATOM   2679  O   VAL A 335     -33.228   2.335  14.509  1.00 64.81           O  
ATOM   2680  CG1 VAL A 335     -32.895  -0.647  15.513  1.00 64.81           C  
ATOM   2681  CG2 VAL A 335     -32.534  -0.591  17.998  1.00 64.81           C  
ATOM   2682  N   ARG A 336     -35.074   2.574  15.679  1.00 69.01           N  
ATOM   2683  CA  ARG A 336     -35.837   3.229  14.621  1.00 69.01           C  
ATOM   2684  C   ARG A 336     -35.387   4.675  14.437  1.00 69.01           C  
ATOM   2685  CB  ARG A 336     -37.335   3.182  14.930  1.00 69.01           C  
ATOM   2686  O   ARG A 336     -35.304   5.166  13.310  1.00 69.01           O  
ATOM   2687  CG  ARG A 336     -38.011   1.889  14.502  1.00 69.01           C  
ATOM   2688  CD  ARG A 336     -39.507   1.914  14.785  1.00 69.01           C  
ATOM   2689  NE  ARG A 336     -40.219   0.900  14.014  1.00 69.01           N  
ATOM   2690  NH1 ARG A 336     -42.312   1.466  14.811  1.00 69.01           N  
ATOM   2691  NH2 ARG A 336     -42.079  -0.243  13.301  1.00 69.01           N  
ATOM   2692  CZ  ARG A 336     -41.535   0.710  14.044  1.00 69.01           C  
ATOM   2693  N   LEU A 337     -34.971   5.278  15.512  1.00 69.56           N  
ATOM   2694  CA  LEU A 337     -34.487   6.654  15.485  1.00 69.56           C  
ATOM   2695  C   LEU A 337     -33.073   6.722  14.921  1.00 69.56           C  
ATOM   2696  CB  LEU A 337     -34.518   7.260  16.891  1.00 69.56           C  
ATOM   2697  O   LEU A 337     -32.734   7.659  14.194  1.00 69.56           O  
ATOM   2698  CG  LEU A 337     -35.576   8.336  17.142  1.00 69.56           C  
ATOM   2699  CD1 LEU A 337     -36.386   8.002  18.390  1.00 69.56           C  
ATOM   2700  CD2 LEU A 337     -34.923   9.708  17.273  1.00 69.56           C  
ATOM   2701  N   LYS A 338     -32.228   5.709  15.181  1.00 72.74           N  
ATOM   2702  CA  LYS A 338     -30.872   5.626  14.645  1.00 72.74           C  
ATOM   2703  C   LYS A 338     -30.888   5.253  13.165  1.00 72.74           C  
ATOM   2704  CB  LYS A 338     -30.044   4.610  15.433  1.00 72.74           C  
ATOM   2705  O   LYS A 338     -30.093   5.774  12.380  1.00 72.74           O  
ATOM   2706  CG  LYS A 338     -28.541   4.756  15.243  1.00 72.74           C  
ATOM   2707  CD  LYS A 338     -27.804   4.723  16.576  1.00 72.74           C  
ATOM   2708  CE  LYS A 338     -26.307   4.933  16.393  1.00 72.74           C  
ATOM   2709  NZ  LYS A 338     -25.579   4.892  17.696  1.00 72.74           N  
ATOM   2710  N   LYS A 339     -31.792   4.386  12.729  1.00 70.83           N  
ATOM   2711  CA  LYS A 339     -31.991   4.028  11.328  1.00 70.83           C  
ATOM   2712  C   LYS A 339     -32.517   5.215  10.526  1.00 70.83           C  
ATOM   2713  CB  LYS A 339     -32.954   2.846  11.207  1.00 70.83           C  
ATOM   2714  O   LYS A 339     -32.089   5.444   9.393  1.00 70.83           O  
ATOM   2715  CG  LYS A 339     -32.941   2.173   9.842  1.00 70.83           C  
ATOM   2716  CD  LYS A 339     -33.817   0.928   9.824  1.00 70.83           C  
ATOM   2717  CE  LYS A 339     -33.933   0.345   8.423  1.00 70.83           C  
ATOM   2718  NZ  LYS A 339     -34.602  -0.991   8.431  1.00 70.83           N  
ATOM   2719  N   GLU A 340     -33.384   6.005  11.147  1.00 75.14           N  
ATOM   2720  CA  GLU A 340     -33.924   7.205  10.516  1.00 75.14           C  
ATOM   2721  C   GLU A 340     -32.867   8.302  10.421  1.00 75.14           C  
ATOM   2722  CB  GLU A 340     -35.144   7.716  11.287  1.00 75.14           C  
ATOM   2723  O   GLU A 340     -32.807   9.030   9.428  1.00 75.14           O  
ATOM   2724  CG  GLU A 340     -36.073   8.591  10.458  1.00 75.14           C  
ATOM   2725  CD  GLU A 340     -37.386   8.904  11.158  1.00 75.14           C  
ATOM   2726  OE1 GLU A 340     -38.188   9.699  10.618  1.00 75.14           O  
ATOM   2727  OE2 GLU A 340     -37.614   8.350  12.257  1.00 75.14           O  
ATOM   2728  N   GLN A 341     -31.976   8.394  11.364  1.00 77.74           N  
ATOM   2729  CA  GLN A 341     -30.866   9.341  11.363  1.00 77.74           C  
ATOM   2730  C   GLN A 341     -29.826   8.969  10.311  1.00 77.74           C  
ATOM   2731  CB  GLN A 341     -30.215   9.406  12.746  1.00 77.74           C  
ATOM   2732  O   GLN A 341     -29.278   9.843   9.636  1.00 77.74           O  
ATOM   2733  CG  GLN A 341     -30.949  10.306  13.730  1.00 77.74           C  
ATOM   2734  CD  GLN A 341     -30.257  10.390  15.077  1.00 77.74           C  
ATOM   2735  NE2 GLN A 341     -30.761  11.256  15.950  1.00 77.74           N  
ATOM   2736  OE1 GLN A 341     -29.276   9.683  15.332  1.00 77.74           O  
ATOM   2737  N   LEU A 342     -29.524   7.733  10.139  1.00 77.34           N  
ATOM   2738  CA  LEU A 342     -28.579   7.238   9.144  1.00 77.34           C  
ATOM   2739  C   LEU A 342     -29.124   7.435   7.733  1.00 77.34           C  
ATOM   2740  CB  LEU A 342     -28.274   5.757   9.383  1.00 77.34           C  
ATOM   2741  O   LEU A 342     -28.371   7.764   6.813  1.00 77.34           O  
ATOM   2742  CG  LEU A 342     -27.163   5.448  10.388  1.00 77.34           C  
ATOM   2743  CD1 LEU A 342     -27.285   4.013  10.889  1.00 77.34           C  
ATOM   2744  CD2 LEU A 342     -25.793   5.686   9.760  1.00 77.34           C  
ATOM   2745  N   ARG A 343     -30.504   7.286   7.607  1.00 77.41           N  
ATOM   2746  CA  ARG A 343     -31.152   7.529   6.322  1.00 77.41           C  
ATOM   2747  C   ARG A 343     -31.107   9.010   5.958  1.00 77.41           C  
ATOM   2748  CB  ARG A 343     -32.602   7.040   6.349  1.00 77.41           C  
ATOM   2749  O   ARG A 343     -30.880   9.363   4.799  1.00 77.41           O  
ATOM   2750  CG  ARG A 343     -32.770   5.589   5.926  1.00 77.41           C  
ATOM   2751  CD  ARG A 343     -34.234   5.229   5.719  1.00 77.41           C  
ATOM   2752  NE  ARG A 343     -34.384   3.900   5.133  1.00 77.41           N  
ATOM   2753  NH1 ARG A 343     -36.639   4.126   4.685  1.00 77.41           N  
ATOM   2754  NH2 ARG A 343     -35.547   2.185   4.143  1.00 77.41           N  
ATOM   2755  CZ  ARG A 343     -35.523   3.406   4.655  1.00 77.41           C  
ATOM   2756  N   ARG A 344     -31.232   9.854   6.939  1.00 79.05           N  
ATOM   2757  CA  ARG A 344     -31.180  11.296   6.726  1.00 79.05           C  
ATOM   2758  C   ARG A 344     -29.767  11.747   6.371  1.00 79.05           C  
ATOM   2759  CB  ARG A 344     -31.671  12.041   7.969  1.00 79.05           C  
ATOM   2760  O   ARG A 344     -29.583  12.610   5.510  1.00 79.05           O  
ATOM   2761  CG  ARG A 344     -33.185  12.135   8.073  1.00 79.05           C  
ATOM   2762  CD  ARG A 344     -33.617  13.047   9.213  1.00 79.05           C  
ATOM   2763  NE  ARG A 344     -35.069  13.078   9.358  1.00 79.05           N  
ATOM   2764  NH1 ARG A 344     -35.077  12.286  11.528  1.00 79.05           N  
ATOM   2765  NH2 ARG A 344     -37.053  12.784  10.477  1.00 79.05           N  
ATOM   2766  CZ  ARG A 344     -35.730  12.716  10.454  1.00 79.05           C  
ATOM   2767  N   GLU A 345     -28.797  11.132   6.953  1.00 80.81           N  
ATOM   2768  CA  GLU A 345     -27.398  11.450   6.683  1.00 80.81           C  
ATOM   2769  C   GLU A 345     -26.980  10.967   5.297  1.00 80.81           C  
ATOM   2770  CB  GLU A 345     -26.490  10.835   7.751  1.00 80.81           C  
ATOM   2771  O   GLU A 345     -26.236  11.654   4.594  1.00 80.81           O  
ATOM   2772  CG  GLU A 345     -26.428  11.638   9.042  1.00 80.81           C  
ATOM   2773  CD  GLU A 345     -25.477  11.047  10.071  1.00 80.81           C  
ATOM   2774  OE1 GLU A 345     -25.292  11.658  11.148  1.00 80.81           O  
ATOM   2775  OE2 GLU A 345     -24.911   9.965   9.797  1.00 80.81           O  
ATOM   2776  N   GLU A 346     -27.484   9.775   4.888  1.00 80.21           N  
ATOM   2777  CA  GLU A 346     -27.221   9.240   3.555  1.00 80.21           C  
ATOM   2778  C   GLU A 346     -27.849  10.116   2.475  1.00 80.21           C  
ATOM   2779  CB  GLU A 346     -27.743   7.806   3.439  1.00 80.21           C  
ATOM   2780  O   GLU A 346     -27.250  10.335   1.420  1.00 80.21           O  
ATOM   2781  CG  GLU A 346     -26.791   6.758   3.997  1.00 80.21           C  
ATOM   2782  CD  GLU A 346     -27.301   5.335   3.833  1.00 80.21           C  
ATOM   2783  OE1 GLU A 346     -26.563   4.382   4.170  1.00 80.21           O  
ATOM   2784  OE2 GLU A 346     -28.449   5.172   3.362  1.00 80.21           O  
ATOM   2785  N   GLU A 347     -29.043  10.650   2.770  1.00 85.63           N  
ATOM   2786  CA  GLU A 347     -29.720  11.558   1.849  1.00 85.63           C  
ATOM   2787  C   GLU A 347     -28.970  12.881   1.726  1.00 85.63           C  
ATOM   2788  CB  GLU A 347     -31.160  11.810   2.304  1.00 85.63           C  
ATOM   2789  O   GLU A 347     -28.865  13.441   0.633  1.00 85.63           O  
ATOM   2790  CG  GLU A 347     -32.129  10.700   1.924  1.00 85.63           C  
ATOM   2791  CD  GLU A 347     -33.552  10.960   2.390  1.00 85.63           C  
ATOM   2792  OE1 GLU A 347     -34.433  10.100   2.160  1.00 85.63           O  
ATOM   2793  OE2 GLU A 347     -33.790  12.033   2.988  1.00 85.63           O  
ATOM   2794  N   LYS A 348     -28.452  13.316   2.826  1.00 85.76           N  
ATOM   2795  CA  LYS A 348     -27.668  14.548   2.817  1.00 85.76           C  
ATOM   2796  C   LYS A 348     -26.363  14.364   2.047  1.00 85.76           C  
ATOM   2797  CB  LYS A 348     -27.373  15.007   4.246  1.00 85.76           C  
ATOM   2798  O   LYS A 348     -25.938  15.259   1.314  1.00 85.76           O  
ATOM   2799  CG  LYS A 348     -28.561  15.648   4.948  1.00 85.76           C  
ATOM   2800  CD  LYS A 348     -28.177  16.179   6.323  1.00 85.76           C  
ATOM   2801  CE  LYS A 348     -29.381  16.755   7.057  1.00 85.76           C  
ATOM   2802  NZ  LYS A 348     -29.011  17.274   8.407  1.00 85.76           N  
ATOM   2803  N   LEU A 349     -25.713  13.207   2.259  1.00 83.42           N  
ATOM   2804  CA  LEU A 349     -24.473  12.890   1.559  1.00 83.42           C  
ATOM   2805  C   LEU A 349     -24.719  12.737   0.061  1.00 83.42           C  
ATOM   2806  CB  LEU A 349     -23.853  11.607   2.120  1.00 83.42           C  
ATOM   2807  O   LEU A 349     -23.904  13.175  -0.754  1.00 83.42           O  
ATOM   2808  CG  LEU A 349     -22.440  11.272   1.641  1.00 83.42           C  
ATOM   2809  CD1 LEU A 349     -21.446  12.307   2.156  1.00 83.42           C  
ATOM   2810  CD2 LEU A 349     -22.041   9.870   2.091  1.00 83.42           C  
ATOM   2811  N   ARG A 350     -25.886  12.120  -0.326  1.00 84.07           N  
ATOM   2812  CA  ARG A 350     -26.275  11.980  -1.725  1.00 84.07           C  
ATOM   2813  C   ARG A 350     -26.549  13.341  -2.356  1.00 84.07           C  
ATOM   2814  CB  ARG A 350     -27.509  11.085  -1.853  1.00 84.07           C  
ATOM   2815  O   ARG A 350     -26.182  13.582  -3.508  1.00 84.07           O  
ATOM   2816  CG  ARG A 350     -27.678  10.462  -3.230  1.00 84.07           C  
ATOM   2817  CD  ARG A 350     -28.837   9.475  -3.264  1.00 84.07           C  
ATOM   2818  NE  ARG A 350     -29.045   8.935  -4.605  1.00 84.07           N  
ATOM   2819  NH1 ARG A 350     -31.043   7.890  -4.098  1.00 84.07           N  
ATOM   2820  NH2 ARG A 350     -30.178   7.755  -6.217  1.00 84.07           N  
ATOM   2821  CZ  ARG A 350     -30.088   8.194  -4.970  1.00 84.07           C  
ATOM   2822  N   GLU A 351     -27.152  14.216  -1.593  1.00 86.19           N  
ATOM   2823  CA  GLU A 351     -27.415  15.576  -2.053  1.00 86.19           C  
ATOM   2824  C   GLU A 351     -26.115  16.348  -2.265  1.00 86.19           C  
ATOM   2825  CB  GLU A 351     -28.310  16.318  -1.057  1.00 86.19           C  
ATOM   2826  O   GLU A 351     -25.979  17.089  -3.241  1.00 86.19           O  
ATOM   2827  CG  GLU A 351     -28.875  17.625  -1.593  1.00 86.19           C  
ATOM   2828  CD  GLU A 351     -29.834  18.305  -0.628  1.00 86.19           C  
ATOM   2829  OE1 GLU A 351     -30.329  19.411  -0.943  1.00 86.19           O  
ATOM   2830  OE2 GLU A 351     -30.091  17.727   0.452  1.00 86.19           O  
ATOM   2831  N   LYS A 352     -25.152  16.207  -1.343  1.00 83.52           N  
ATOM   2832  CA  LYS A 352     -23.852  16.858  -1.476  1.00 83.52           C  
ATOM   2833  C   LYS A 352     -23.091  16.325  -2.687  1.00 83.52           C  
ATOM   2834  CB  LYS A 352     -23.020  16.662  -0.207  1.00 83.52           C  
ATOM   2835  O   LYS A 352     -22.444  17.089  -3.406  1.00 83.52           O  
ATOM   2836  CG  LYS A 352     -23.446  17.547   0.955  1.00 83.52           C  
ATOM   2837  CD  LYS A 352     -22.514  17.388   2.149  1.00 83.52           C  
ATOM   2838  CE  LYS A 352     -22.973  18.229   3.333  1.00 83.52           C  
ATOM   2839  NZ  LYS A 352     -22.169  17.944   4.559  1.00 83.52           N  
ATOM   2840  N   GLU A 353     -23.194  14.995  -2.845  1.00 82.17           N  
ATOM   2841  CA  GLU A 353     -22.545  14.357  -3.987  1.00 82.17           C  
ATOM   2842  C   GLU A 353     -23.137  14.849  -5.304  1.00 82.17           C  
ATOM   2843  CB  GLU A 353     -22.665  12.834  -3.892  1.00 82.17           C  
ATOM   2844  O   GLU A 353     -22.407  15.095  -6.266  1.00 82.17           O  
ATOM   2845  CG  GLU A 353     -21.721  12.083  -4.820  1.00 82.17           C  
ATOM   2846  CD  GLU A 353     -21.751  10.577  -4.616  1.00 82.17           C  
ATOM   2847  OE1 GLU A 353     -21.033   9.852  -5.341  1.00 82.17           O  
ATOM   2848  OE2 GLU A 353     -22.500  10.118  -3.725  1.00 82.17           O  
ATOM   2849  N   LEU A 354     -24.505  14.984  -5.401  1.00 87.62           N  
ATOM   2850  CA  LEU A 354     -25.177  15.496  -6.591  1.00 87.62           C  
ATOM   2851  C   LEU A 354     -24.805  16.953  -6.840  1.00 87.62           C  
ATOM   2852  CB  LEU A 354     -26.695  15.362  -6.448  1.00 87.62           C  
ATOM   2853  O   LEU A 354     -24.629  17.366  -7.989  1.00 87.62           O  
ATOM   2854  CG  LEU A 354     -27.352  14.223  -7.230  1.00 87.62           C  
ATOM   2855  CD1 LEU A 354     -28.591  13.722  -6.496  1.00 87.62           C  
ATOM   2856  CD2 LEU A 354     -27.707  14.677  -8.641  1.00 87.62           C  
ATOM   2857  N   LYS A 355     -24.619  17.719  -5.817  1.00 87.29           N  
ATOM   2858  CA  LYS A 355     -24.213  19.115  -5.948  1.00 87.29           C  
ATOM   2859  C   LYS A 355     -22.791  19.226  -6.489  1.00 87.29           C  
ATOM   2860  CB  LYS A 355     -24.319  19.834  -4.601  1.00 87.29           C  
ATOM   2861  O   LYS A 355     -22.509  20.070  -7.341  1.00 87.29           O  
ATOM   2862  CG  LYS A 355     -24.363  21.351  -4.711  1.00 87.29           C  
ATOM   2863  CD  LYS A 355     -24.647  22.000  -3.363  1.00 87.29           C  
ATOM   2864  CE  LYS A 355     -24.597  23.520  -3.452  1.00 87.29           C  
ATOM   2865  NZ  LYS A 355     -24.778  24.159  -2.115  1.00 87.29           N  
ATOM   2866  N   VAL A 356     -21.935  18.338  -5.925  1.00 86.84           N  
ATOM   2867  CA  VAL A 356     -20.546  18.335  -6.372  1.00 86.84           C  
ATOM   2868  C   VAL A 356     -20.474  17.897  -7.833  1.00 86.84           C  
ATOM   2869  CB  VAL A 356     -19.670  17.411  -5.496  1.00 86.84           C  
ATOM   2870  O   VAL A 356     -19.742  18.489  -8.630  1.00 86.84           O  
ATOM   2871  CG1 VAL A 356     -18.281  17.242  -6.110  1.00 86.84           C  
ATOM   2872  CG2 VAL A 356     -19.565  17.966  -4.076  1.00 86.84           C  
ATOM   2873  N   GLN A 357     -21.251  16.888  -8.195  1.00 82.76           N  
ATOM   2874  CA  GLN A 357     -21.302  16.400  -9.569  1.00 82.76           C  
ATOM   2875  C   GLN A 357     -21.846  17.469 -10.512  1.00 82.76           C  
ATOM   2876  CB  GLN A 357     -22.158  15.136  -9.659  1.00 82.76           C  
ATOM   2877  O   GLN A 357     -21.360  17.618 -11.636  1.00 82.76           O  
ATOM   2878  CG  GLN A 357     -21.402  13.856  -9.330  1.00 82.76           C  
ATOM   2879  CD  GLN A 357     -22.228  12.607  -9.571  1.00 82.76           C  
ATOM   2880  NE2 GLN A 357     -21.663  11.450  -9.245  1.00 82.76           N  
ATOM   2881  OE1 GLN A 357     -23.366  12.682 -10.046  1.00 82.76           O  
ATOM   2882  N   ARG A 358     -22.876  18.234 -10.069  1.00 87.64           N  
ATOM   2883  CA  ARG A 358     -23.433  19.338 -10.845  1.00 87.64           C  
ATOM   2884  C   ARG A 358     -22.406  20.449 -11.032  1.00 87.64           C  
ATOM   2885  CB  ARG A 358     -24.688  19.893 -10.167  1.00 87.64           C  
ATOM   2886  O   ARG A 358     -22.292  21.021 -12.118  1.00 87.64           O  
ATOM   2887  CG  ARG A 358     -25.968  19.170 -10.554  1.00 87.64           C  
ATOM   2888  CD  ARG A 358     -27.203  19.899 -10.045  1.00 87.64           C  
ATOM   2889  NE  ARG A 358     -27.634  19.388  -8.746  1.00 87.64           N  
ATOM   2890  NH1 ARG A 358     -28.784  21.299  -8.144  1.00 87.64           N  
ATOM   2891  NH2 ARG A 358     -28.709  19.505  -6.720  1.00 87.64           N  
ATOM   2892  CZ  ARG A 358     -28.375  20.065  -7.873  1.00 87.64           C  
ATOM   2893  N   GLU A 359     -21.676  20.721  -9.953  1.00 85.66           N  
ATOM   2894  CA  GLU A 359     -20.640  21.747 -10.025  1.00 85.66           C  
ATOM   2895  C   GLU A 359     -19.524  21.338 -10.982  1.00 85.66           C  
ATOM   2896  CB  GLU A 359     -20.065  22.028  -8.635  1.00 85.66           C  
ATOM   2897  O   GLU A 359     -19.011  22.167 -11.736  1.00 85.66           O  
ATOM   2898  CG  GLU A 359     -19.410  23.395  -8.505  1.00 85.66           C  
ATOM   2899  CD  GLU A 359     -19.106  23.781  -7.066  1.00 85.66           C  
ATOM   2900  OE1 GLU A 359     -18.508  24.858  -6.840  1.00 85.66           O  
ATOM   2901  OE2 GLU A 359     -19.467  23.000  -6.158  1.00 85.66           O  
ATOM   2902  N   ILE A 360     -19.150  20.045 -10.890  1.00 85.97           N  
ATOM   2903  CA  ILE A 360     -18.116  19.524 -11.777  1.00 85.97           C  
ATOM   2904  C   ILE A 360     -18.601  19.581 -13.224  1.00 85.97           C  
ATOM   2905  CB  ILE A 360     -17.724  18.078 -11.400  1.00 85.97           C  
ATOM   2906  O   ILE A 360     -17.845  19.955 -14.124  1.00 85.97           O  
ATOM   2907  CG1 ILE A 360     -16.996  18.056 -10.051  1.00 85.97           C  
ATOM   2908  CG2 ILE A 360     -16.862  17.448 -12.498  1.00 85.97           C  
ATOM   2909  CD1 ILE A 360     -16.712  16.657  -9.523  1.00 85.97           C  
ATOM   2910  N   GLN A 361     -19.868  19.235 -13.483  1.00 85.40           N  
ATOM   2911  CA  GLN A 361     -20.448  19.267 -14.821  1.00 85.40           C  
ATOM   2912  C   GLN A 361     -20.545  20.697 -15.345  1.00 85.40           C  
ATOM   2913  CB  GLN A 361     -21.831  18.612 -14.824  1.00 85.40           C  
ATOM   2914  O   GLN A 361     -20.279  20.952 -16.521  1.00 85.40           O  
ATOM   2915  CG  GLN A 361     -22.365  18.309 -16.217  1.00 85.40           C  
ATOM   2916  CD  GLN A 361     -23.675  17.545 -16.190  1.00 85.40           C  
ATOM   2917  NE2 GLN A 361     -24.211  17.244 -17.368  1.00 85.40           N  
ATOM   2918  OE1 GLN A 361     -24.201  17.227 -15.119  1.00 85.40           O  
ATOM   2919  N   GLU A 362     -20.887  21.647 -14.489  1.00 89.53           N  
ATOM   2920  CA  GLU A 362     -20.959  23.057 -14.863  1.00 89.53           C  
ATOM   2921  C   GLU A 362     -19.581  23.602 -15.227  1.00 89.53           C  
ATOM   2922  CB  GLU A 362     -21.569  23.884 -13.729  1.00 89.53           C  
ATOM   2923  O   GLU A 362     -19.437  24.335 -16.208  1.00 89.53           O  
ATOM   2924  CG  GLU A 362     -23.091  23.858 -13.699  1.00 89.53           C  
ATOM   2925  CD  GLU A 362     -23.683  24.679 -12.565  1.00 89.53           C  
ATOM   2926  OE1 GLU A 362     -24.927  24.729 -12.437  1.00 89.53           O  
ATOM   2927  OE2 GLU A 362     -22.896  25.277 -11.798  1.00 89.53           O  
ATOM   2928  N   LYS A 363     -18.588  23.216 -14.382  1.00 87.46           N  
ATOM   2929  CA  LYS A 363     -17.228  23.670 -14.656  1.00 87.46           C  
ATOM   2930  C   LYS A 363     -16.694  23.060 -15.949  1.00 87.46           C  
ATOM   2931  CB  LYS A 363     -16.301  23.322 -13.490  1.00 87.46           C  
ATOM   2932  O   LYS A 363     -15.973  23.718 -16.701  1.00 87.46           O  
ATOM   2933  CG  LYS A 363     -16.404  24.278 -12.311  1.00 87.46           C  
ATOM   2934  CD  LYS A 363     -15.122  24.291 -11.488  1.00 87.46           C  
ATOM   2935  CE  LYS A 363     -15.186  25.321 -10.368  1.00 87.46           C  
ATOM   2936  NZ  LYS A 363     -13.987  25.249  -9.481  1.00 87.46           N  
ATOM   2937  N   ARG A 364     -17.067  21.824 -16.156  1.00 86.66           N  
ATOM   2938  CA  ARG A 364     -16.682  21.141 -17.387  1.00 86.66           C  
ATOM   2939  C   ARG A 364     -17.303  21.816 -18.605  1.00 86.66           C  
ATOM   2940  CB  ARG A 364     -17.095  19.668 -17.336  1.00 86.66           C  
ATOM   2941  O   ARG A 364     -16.635  22.004 -19.624  1.00 86.66           O  
ATOM   2942  CG  ARG A 364     -16.520  18.828 -18.464  1.00 86.66           C  
ATOM   2943  CD  ARG A 364     -16.817  17.347 -18.273  1.00 86.66           C  
ATOM   2944  NE  ARG A 364     -16.233  16.538 -19.339  1.00 86.66           N  
ATOM   2945  NH1 ARG A 364     -17.264  14.573 -18.694  1.00 86.66           N  
ATOM   2946  NH2 ARG A 364     -15.875  14.600 -20.518  1.00 86.66           N  
ATOM   2947  CZ  ARG A 364     -16.459  15.239 -19.514  1.00 86.66           C  
ATOM   2948  N   GLN A 365     -18.597  22.206 -18.571  1.00 86.65           N  
ATOM   2949  CA  GLN A 365     -19.286  22.891 -19.660  1.00 86.65           C  
ATOM   2950  C   GLN A 365     -18.703  24.282 -19.891  1.00 86.65           C  
ATOM   2951  CB  GLN A 365     -20.784  22.991 -19.368  1.00 86.65           C  
ATOM   2952  O   GLN A 365     -18.566  24.721 -21.035  1.00 86.65           O  
ATOM   2953  CG  GLN A 365     -21.541  21.687 -19.581  1.00 86.65           C  
ATOM   2954  CD  GLN A 365     -23.047  21.869 -19.537  1.00 86.65           C  
ATOM   2955  NE2 GLN A 365     -23.781  20.820 -19.892  1.00 86.65           N  
ATOM   2956  OE1 GLN A 365     -23.546  22.942 -19.186  1.00 86.65           O  
ATOM   2957  N   GLU A 366     -18.408  24.924 -18.787  1.00 88.74           N  
ATOM   2958  CA  GLU A 366     -17.778  26.237 -18.883  1.00 88.74           C  
ATOM   2959  C   GLU A 366     -16.407  26.145 -19.546  1.00 88.74           C  
ATOM   2960  CB  GLU A 366     -17.651  26.875 -17.497  1.00 88.74           C  
ATOM   2961  O   GLU A 366     -16.048  26.996 -20.362  1.00 88.74           O  
ATOM   2962  CG  GLU A 366     -17.256  28.344 -17.530  1.00 88.74           C  
ATOM   2963  CD  GLU A 366     -17.253  28.996 -16.156  1.00 88.74           C  
ATOM   2964  OE1 GLU A 366     -16.877  30.185 -16.049  1.00 88.74           O  
ATOM   2965  OE2 GLU A 366     -17.628  28.310 -15.178  1.00 88.74           O  
ATOM   2966  N   LEU A 367     -15.638  25.121 -19.155  1.00 87.33           N  
ATOM   2967  CA  LEU A 367     -14.323  24.893 -19.745  1.00 87.33           C  
ATOM   2968  C   LEU A 367     -14.442  24.577 -21.233  1.00 87.33           C  
ATOM   2969  CB  LEU A 367     -13.603  23.750 -19.025  1.00 87.33           C  
ATOM   2970  O   LEU A 367     -13.631  25.042 -22.037  1.00 87.33           O  
ATOM   2971  CG  LEU A 367     -12.100  23.926 -18.806  1.00 87.33           C  
ATOM   2972  CD1 LEU A 367     -11.714  23.486 -17.398  1.00 87.33           C  
ATOM   2973  CD2 LEU A 367     -11.312  23.145 -19.852  1.00 87.33           C  
ATOM   2974  N   LEU A 368     -15.391  23.787 -21.573  1.00 85.91           N  
ATOM   2975  CA  LEU A 368     -15.630  23.449 -22.972  1.00 85.91           C  
ATOM   2976  C   LEU A 368     -16.027  24.686 -23.770  1.00 85.91           C  
ATOM   2977  CB  LEU A 368     -16.721  22.381 -23.087  1.00 85.91           C  
ATOM   2978  O   LEU A 368     -15.609  24.850 -24.919  1.00 85.91           O  
ATOM   2979  CG  LEU A 368     -16.293  20.941 -22.803  1.00 85.91           C  
ATOM   2980  CD1 LEU A 368     -17.511  20.025 -22.753  1.00 85.91           C  
ATOM   2981  CD2 LEU A 368     -15.299  20.460 -23.855  1.00 85.91           C  
ATOM   2982  N   ALA A 369     -16.848  25.581 -23.211  1.00 88.59           N  
ATOM   2983  CA  ALA A 369     -17.248  26.832 -23.849  1.00 88.59           C  
ATOM   2984  C   ALA A 369     -16.052  27.761 -24.034  1.00 88.59           C  
ATOM   2985  CB  ALA A 369     -18.335  27.524 -23.029  1.00 88.59           C  
ATOM   2986  O   ALA A 369     -15.920  28.415 -25.071  1.00 88.59           O  
ATOM   2987  N   LYS A 370     -15.221  27.782 -22.981  1.00 86.50           N  
ATOM   2988  CA  LYS A 370     -14.029  28.620 -23.066  1.00 86.50           C  
ATOM   2989  C   LYS A 370     -13.063  28.096 -24.124  1.00 86.50           C  
ATOM   2990  CB  LYS A 370     -13.328  28.697 -21.709  1.00 86.50           C  
ATOM   2991  O   LYS A 370     -12.436  28.878 -24.843  1.00 86.50           O  
ATOM   2992  CG  LYS A 370     -13.923  29.729 -20.762  1.00 86.50           C  
ATOM   2993  CD  LYS A 370     -13.048  29.929 -19.531  1.00 86.50           C  
ATOM   2994  CE  LYS A 370     -13.609  31.008 -18.615  1.00 86.50           C  
ATOM   2995  NZ  LYS A 370     -12.839  31.106 -17.339  1.00 86.50           N  
ATOM   2996  N   GLU A 371     -12.944  26.767 -24.190  1.00 83.38           N  
ATOM   2997  CA  GLU A 371     -12.101  26.130 -25.197  1.00 83.38           C  
ATOM   2998  C   GLU A 371     -12.603  26.430 -26.606  1.00 83.38           C  
ATOM   2999  CB  GLU A 371     -12.043  24.617 -24.970  1.00 83.38           C  
ATOM   3000  O   GLU A 371     -11.806  26.661 -27.519  1.00 83.38           O  
ATOM   3001  CG  GLU A 371     -10.968  23.914 -25.787  1.00 83.38           C  
ATOM   3002  CD  GLU A 371     -10.894  22.419 -25.520  1.00 83.38           C  
ATOM   3003  OE1 GLU A 371     -10.143  21.712 -26.230  1.00 83.38           O  
ATOM   3004  OE2 GLU A 371     -11.594  21.950 -24.595  1.00 83.38           O  
ATOM   3005  N   GLU A 372     -13.881  26.459 -26.789  1.00 87.96           N  
ATOM   3006  CA  GLU A 372     -14.484  26.778 -28.080  1.00 87.96           C  
ATOM   3007  C   GLU A 372     -14.263  28.243 -28.446  1.00 87.96           C  
ATOM   3008  CB  GLU A 372     -15.981  26.458 -28.069  1.00 87.96           C  
ATOM   3009  O   GLU A 372     -14.005  28.566 -29.607  1.00 87.96           O  
ATOM   3010  CG  GLU A 372     -16.624  26.475 -29.448  1.00 87.96           C  
ATOM   3011  CD  GLU A 372     -18.087  26.062 -29.432  1.00 87.96           C  
ATOM   3012  OE1 GLU A 372     -18.727  26.053 -30.509  1.00 87.96           O  
ATOM   3013  OE2 GLU A 372     -18.598  25.746 -28.335  1.00 87.96           O  
ATOM   3014  N   GLN A 373     -14.387  29.119 -27.484  1.00 86.35           N  
ATOM   3015  CA  GLN A 373     -14.134  30.539 -27.702  1.00 86.35           C  
ATOM   3016  C   GLN A 373     -12.680  30.785 -28.096  1.00 86.35           C  
ATOM   3017  CB  GLN A 373     -14.482  31.346 -26.450  1.00 86.35           C  
ATOM   3018  O   GLN A 373     -12.399  31.597 -28.980  1.00 86.35           O  
ATOM   3019  CG  GLN A 373     -15.978  31.483 -26.204  1.00 86.35           C  
ATOM   3020  CD  GLN A 373     -16.298  32.358 -25.006  1.00 86.35           C  
ATOM   3021  NE2 GLN A 373     -17.495  32.935 -24.996  1.00 86.35           N  
ATOM   3022  OE1 GLN A 373     -15.477  32.512 -24.097  1.00 86.35           O  
ATOM   3023  N   LEU A 374     -11.785  30.072 -27.386  1.00 85.83           N  
ATOM   3024  CA  LEU A 374     -10.361  30.199 -27.680  1.00 85.83           C  
ATOM   3025  C   LEU A 374     -10.043  29.661 -29.071  1.00 85.83           C  
ATOM   3026  CB  LEU A 374      -9.529  29.457 -26.630  1.00 85.83           C  
ATOM   3027  O   LEU A 374      -9.217  30.231 -29.788  1.00 85.83           O  
ATOM   3028  CG  LEU A 374      -8.903  30.315 -25.530  1.00 85.83           C  
ATOM   3029  CD1 LEU A 374      -8.997  29.603 -24.185  1.00 85.83           C  
ATOM   3030  CD2 LEU A 374      -7.453  30.644 -25.868  1.00 85.83           C  
ATOM   3031  N   ARG A 375     -10.696  28.595 -29.417  1.00 83.04           N  
ATOM   3032  CA  ARG A 375     -10.530  28.010 -30.743  1.00 83.04           C  
ATOM   3033  C   ARG A 375     -11.019  28.964 -31.828  1.00 83.04           C  
ATOM   3034  CB  ARG A 375     -11.278  26.678 -30.842  1.00 83.04           C  
ATOM   3035  O   ARG A 375     -10.388  29.092 -32.880  1.00 83.04           O  
ATOM   3036  CG  ARG A 375     -10.909  25.854 -32.065  1.00 83.04           C  
ATOM   3037  CD  ARG A 375     -11.699  24.554 -32.127  1.00 83.04           C  
ATOM   3038  NE  ARG A 375     -11.458  23.836 -33.376  1.00 83.04           N  
ATOM   3039  NH1 ARG A 375     -13.019  22.183 -32.968  1.00 83.04           N  
ATOM   3040  NH2 ARG A 375     -11.792  22.155 -34.904  1.00 83.04           N  
ATOM   3041  CZ  ARG A 375     -12.090  22.726 -33.746  1.00 83.04           C  
ATOM   3042  N   ASN A 376     -12.142  29.604 -31.631  1.00 85.85           N  
ATOM   3043  CA  ASN A 376     -12.690  30.576 -32.571  1.00 85.85           C  
ATOM   3044  C   ASN A 376     -11.784  31.797 -32.707  1.00 85.85           C  
ATOM   3045  CB  ASN A 376     -14.095  31.003 -32.143  1.00 85.85           C  
ATOM   3046  O   ASN A 376     -11.607  32.325 -33.806  1.00 85.85           O  
ATOM   3047  CG  ASN A 376     -15.146  29.958 -32.462  1.00 85.85           C  
ATOM   3048  ND2 ASN A 376     -16.314  30.082 -31.842  1.00 85.85           N  
ATOM   3049  OD1 ASN A 376     -14.910  29.045 -33.258  1.00 85.85           O  
ATOM   3050  N   LEU A 377     -11.242  32.256 -31.575  1.00 82.57           N  
ATOM   3051  CA  LEU A 377     -10.335  33.398 -31.590  1.00 82.57           C  
ATOM   3052  C   LEU A 377      -9.050  33.062 -32.340  1.00 82.57           C  
ATOM   3053  CB  LEU A 377     -10.006  33.840 -30.162  1.00 82.57           C  
ATOM   3054  O   LEU A 377      -8.527  33.892 -33.087  1.00 82.57           O  
ATOM   3055  CG  LEU A 377     -10.909  34.918 -29.560  1.00 82.57           C  
ATOM   3056  CD1 LEU A 377     -10.845  34.874 -28.037  1.00 82.57           C  
ATOM   3057  CD2 LEU A 377     -10.514  36.297 -30.077  1.00 82.57           C  
ATOM   3058  N   GLU A 378      -8.595  31.832 -32.032  1.00 82.78           N  
ATOM   3059  CA  GLU A 378      -7.398  31.359 -32.720  1.00 82.78           C  
ATOM   3060  C   GLU A 378      -7.634  31.244 -34.223  1.00 82.78           C  
ATOM   3061  CB  GLU A 378      -6.949  30.010 -32.153  1.00 82.78           C  
ATOM   3062  O   GLU A 378      -6.752  31.565 -35.022  1.00 82.78           O  
ATOM   3063  CG  GLU A 378      -6.105  30.123 -30.891  1.00 82.78           C  
ATOM   3064  CD  GLU A 378      -5.645  28.777 -30.355  1.00 82.78           C  
ATOM   3065  OE1 GLU A 378      -4.885  28.748 -29.360  1.00 82.78           O  
ATOM   3066  OE2 GLU A 378      -6.047  27.743 -30.934  1.00 82.78           O  
ATOM   3067  N   ALA A 379      -8.760  30.767 -34.628  1.00 85.02           N  
ATOM   3068  CA  ALA A 379      -9.122  30.655 -36.039  1.00 85.02           C  
ATOM   3069  C   ALA A 379      -9.223  32.031 -36.690  1.00 85.02           C  
ATOM   3070  CB  ALA A 379     -10.440  29.899 -36.191  1.00 85.02           C  
ATOM   3071  O   ALA A 379      -8.826  32.209 -37.844  1.00 85.02           O  
ATOM   3072  N   ARG A 380      -9.733  33.023 -35.952  1.00 84.34           N  
ATOM   3073  CA  ARG A 380      -9.852  34.391 -36.445  1.00 84.34           C  
ATOM   3074  C   ARG A 380      -8.479  35.028 -36.631  1.00 84.34           C  
ATOM   3075  CB  ARG A 380     -10.697  35.236 -35.488  1.00 84.34           C  
ATOM   3076  O   ARG A 380      -8.253  35.755 -37.601  1.00 84.34           O  
ATOM   3077  CG  ARG A 380     -12.192  35.154 -35.751  1.00 84.34           C  
ATOM   3078  CD  ARG A 380     -12.980  36.057 -34.812  1.00 84.34           C  
ATOM   3079  NE  ARG A 380     -14.295  36.384 -35.355  1.00 84.34           N  
ATOM   3080  NH1 ARG A 380     -14.951  37.666 -33.549  1.00 84.34           N  
ATOM   3081  NH2 ARG A 380     -16.366  37.375 -35.329  1.00 84.34           N  
ATOM   3082  CZ  ARG A 380     -15.201  37.141 -34.743  1.00 84.34           C  
ATOM   3083  N   LEU A 381      -7.651  34.799 -35.641  1.00 82.33           N  
ATOM   3084  CA  LEU A 381      -6.295  35.334 -35.695  1.00 82.33           C  
ATOM   3085  C   LEU A 381      -5.501  34.686 -36.824  1.00 82.33           C  
ATOM   3086  CB  LEU A 381      -5.578  35.114 -34.360  1.00 82.33           C  
ATOM   3087  O   LEU A 381      -4.709  35.353 -37.495  1.00 82.33           O  
ATOM   3088  CG  LEU A 381      -5.944  36.076 -33.229  1.00 82.33           C  
ATOM   3089  CD1 LEU A 381      -5.397  35.563 -31.900  1.00 82.33           C  
ATOM   3090  CD2 LEU A 381      -5.416  37.476 -33.525  1.00 82.33           C  
ATOM   3091  N   ALA A 382      -5.694  33.355 -37.003  1.00 80.81           N  
ATOM   3092  CA  ALA A 382      -5.044  32.627 -38.089  1.00 80.81           C  
ATOM   3093  C   ALA A 382      -5.555  33.097 -39.448  1.00 80.81           C  
ATOM   3094  CB  ALA A 382      -5.266  31.125 -37.931  1.00 80.81           C  
ATOM   3095  O   ALA A 382      -4.790  33.181 -40.411  1.00 80.81           O  
ATOM   3096  N   ALA A 383      -6.815  33.402 -39.563  1.00 80.42           N  
ATOM   3097  CA  ALA A 383      -7.420  33.921 -40.787  1.00 80.42           C  
ATOM   3098  C   ALA A 383      -6.925  35.333 -41.087  1.00 80.42           C  
ATOM   3099  CB  ALA A 383      -8.943  33.908 -40.675  1.00 80.42           C  
ATOM   3100  O   ALA A 383      -6.750  35.702 -42.251  1.00 80.42           O  
ATOM   3101  N   GLN A 384      -6.692  36.145 -40.066  1.00 78.30           N  
ATOM   3102  CA  GLN A 384      -6.180  37.505 -40.193  1.00 78.30           C  
ATOM   3103  C   GLN A 384      -4.701  37.503 -40.568  1.00 78.30           C  
ATOM   3104  CB  GLN A 384      -6.391  38.282 -38.893  1.00 78.30           C  
ATOM   3105  O   GLN A 384      -4.240  38.378 -41.304  1.00 78.30           O  
ATOM   3106  CG  GLN A 384      -7.777  38.898 -38.763  1.00 78.30           C  
ATOM   3107  CD  GLN A 384      -7.951  39.686 -37.478  1.00 78.30           C  
ATOM   3108  NE2 GLN A 384      -9.145  40.232 -37.274  1.00 78.30           N  
ATOM   3109  OE1 GLN A 384      -7.019  39.804 -36.675  1.00 78.30           O  
ATOM   3110  N   GLN A 385      -3.984  36.504 -40.048  1.00 74.08           N  
ATOM   3111  CA  GLN A 385      -2.567  36.339 -40.353  1.00 74.08           C  
ATOM   3112  C   GLN A 385      -2.368  35.815 -41.772  1.00 74.08           C  
ATOM   3113  CB  GLN A 385      -1.907  35.395 -39.347  1.00 74.08           C  
ATOM   3114  O   GLN A 385      -1.395  36.171 -42.440  1.00 74.08           O  
ATOM   3115  CG  GLN A 385      -1.682  36.017 -37.976  1.00 74.08           C  
ATOM   3116  CD  GLN A 385      -0.966  35.084 -37.018  1.00 74.08           C  
ATOM   3117  NE2 GLN A 385      -0.680  35.572 -35.816  1.00 74.08           N  
ATOM   3118  OE1 GLN A 385      -0.673  33.932 -37.355  1.00 74.08           O  
ATOM   3119  N   SER A 386      -3.300  35.040 -42.238  1.00 68.32           N  
ATOM   3120  CA  SER A 386      -3.284  34.535 -43.607  1.00 68.32           C  
ATOM   3121  C   SER A 386      -3.748  35.601 -44.594  1.00 68.32           C  
ATOM   3122  CB  SER A 386      -4.168  33.294 -43.731  1.00 68.32           C  
ATOM   3123  O   SER A 386      -3.255  35.666 -45.722  1.00 68.32           O  
ATOM   3124  OG  SER A 386      -5.528  33.619 -43.495  1.00 68.32           O  
ATOM   3125  N   ASN A 387      -4.586  36.559 -44.164  1.00 65.77           N  
ATOM   3126  CA  ASN A 387      -5.051  37.709 -44.932  1.00 65.77           C  
ATOM   3127  C   ASN A 387      -4.031  38.844 -44.914  1.00 65.77           C  
ATOM   3128  CB  ASN A 387      -6.400  38.199 -44.401  1.00 65.77           C  
ATOM   3129  O   ASN A 387      -3.914  39.595 -45.884  1.00 65.77           O  
ATOM   3130  CG  ASN A 387      -7.574  37.512 -45.069  1.00 65.77           C  
ATOM   3131  ND2 ASN A 387      -8.772  37.743 -44.545  1.00 65.77           N  
ATOM   3132  OD1 ASN A 387      -7.406  36.780 -46.048  1.00 65.77           O  
ATOM   3133  N   ASN A 388      -3.191  38.921 -43.880  1.00 61.26           N  
ATOM   3134  CA  ASN A 388      -2.120  39.897 -43.713  1.00 61.26           C  
ATOM   3135  C   ASN A 388      -0.804  39.391 -44.297  1.00 61.26           C  
ATOM   3136  CB  ASN A 388      -1.943  40.253 -42.235  1.00 61.26           C  
ATOM   3137  O   ASN A 388       0.036  40.185 -44.724  1.00 61.26           O  
ATOM   3138  CG  ASN A 388      -2.405  41.660 -41.913  1.00 61.26           C  
ATOM   3139  ND2 ASN A 388      -2.161  42.098 -40.684  1.00 61.26           N  
ATOM   3140  OD1 ASN A 388      -2.979  42.347 -42.762  1.00 61.26           O  
ATOM   3141  N   ALA A 389      -0.580  38.081 -44.509  1.00 55.43           N  
ATOM   3142  CA  ALA A 389       0.576  37.417 -45.107  1.00 55.43           C  
ATOM   3143  C   ALA A 389       0.393  37.250 -46.613  1.00 55.43           C  
ATOM   3144  CB  ALA A 389       0.809  36.060 -44.448  1.00 55.43           C  
ATOM   3145  O   ALA A 389       1.373  37.152 -47.356  1.00 55.43           O  
ATOM   3146  N   GLY A 390      -0.782  37.617 -47.200  1.00 53.15           N  
ATOM   3147  CA  GLY A 390      -1.078  37.697 -48.622  1.00 53.15           C  
ATOM   3148  C   GLY A 390      -1.115  39.120 -49.145  1.00 53.15           C  
ATOM   3149  O   GLY A 390      -1.110  39.342 -50.358  1.00 53.15           O  
ATOM   3150  N   GLN A 391      -0.595  40.153 -48.244  1.00 52.32           N  
ATOM   3151  CA  GLN A 391      -0.441  41.563 -48.589  1.00 52.32           C  
ATOM   3152  C   GLN A 391       0.892  42.110 -48.088  1.00 52.32           C  
ATOM   3153  CB  GLN A 391      -1.595  42.386 -48.015  1.00 52.32           C  
ATOM   3154  O   GLN A 391       1.154  42.114 -46.883  1.00 52.32           O  
ATOM   3155  CG  GLN A 391      -2.819  42.444 -48.920  1.00 52.32           C  
ATOM   3156  CD  GLN A 391      -3.921  43.323 -48.360  1.00 52.32           C  
ATOM   3157  NE2 GLN A 391      -4.931  43.601 -49.178  1.00 52.32           N  
ATOM   3158  OE1 GLN A 391      -3.866  43.749 -47.202  1.00 52.32           O  
ATOM   3159  N   GLU A 392       2.087  41.292 -48.121  1.00 35.57           N  
ATOM   3160  CA  GLU A 392       3.346  42.006 -47.928  1.00 35.57           C  
ATOM   3161  C   GLU A 392       4.529  41.186 -48.435  1.00 35.57           C  
ATOM   3162  CB  GLU A 392       3.544  42.358 -46.451  1.00 35.57           C  
ATOM   3163  O   GLU A 392       4.698  40.027 -48.050  1.00 35.57           O  
ATOM   3164  CG  GLU A 392       2.751  43.575 -45.998  1.00 35.57           C  
ATOM   3165  CD  GLU A 392       3.085  44.015 -44.581  1.00 35.57           C  
ATOM   3166  OE1 GLU A 392       2.548  45.050 -44.124  1.00 35.57           O  
ATOM   3167  OE2 GLU A 392       3.890  43.319 -43.923  1.00 35.57           O  
ATOM   3168  N   THR A 393       5.080  41.495 -49.736  1.00 38.23           N  
ATOM   3169  CA  THR A 393       6.483  41.735 -50.054  1.00 38.23           C  
ATOM   3170  C   THR A 393       6.636  42.983 -50.919  1.00 38.23           C  
ATOM   3171  CB  THR A 393       7.107  40.526 -50.777  1.00 38.23           C  
ATOM   3172  O   THR A 393       5.886  43.175 -51.879  1.00 38.23           O  
ATOM   3173  CG2 THR A 393       7.113  39.292 -49.881  1.00 38.23           C  
ATOM   3174  OG1 THR A 393       6.350  40.241 -51.960  1.00 38.23           O  
ATOM   3175  N   PRO A 394       7.958  43.873 -50.776  1.00 41.70           N  
ATOM   3176  CA  PRO A 394       8.823  44.674 -49.906  1.00 41.70           C  
ATOM   3177  C   PRO A 394       9.376  45.914 -50.603  1.00 41.70           C  
ATOM   3178  CB  PRO A 394       9.950  43.705 -49.540  1.00 41.70           C  
ATOM   3179  O   PRO A 394       9.231  46.059 -51.820  1.00 41.70           O  
ATOM   3180  CG  PRO A 394      10.139  42.862 -50.760  1.00 41.70           C  
ATOM   3181  CD  PRO A 394       9.071  43.216 -51.755  1.00 41.70           C  
ATOM   3182  N   ASN A 395       9.305  47.132 -49.949  1.00 35.36           N  
ATOM   3183  CA  ASN A 395      10.293  48.152 -50.283  1.00 35.36           C  
ATOM   3184  C   ASN A 395      10.371  49.231 -49.207  1.00 35.36           C  
ATOM   3185  CB  ASN A 395       9.978  48.780 -51.643  1.00 35.36           C  
ATOM   3186  O   ASN A 395       9.351  49.805 -48.822  1.00 35.36           O  
ATOM   3187  CG  ASN A 395      11.223  49.042 -52.467  1.00 35.36           C  
ATOM   3188  ND2 ASN A 395      11.052  49.706 -53.605  1.00 35.36           N  
ATOM   3189  OD1 ASN A 395      12.329  48.651 -52.085  1.00 35.36           O  
ATOM   3190  N   ALA A 396      11.530  49.345 -48.366  1.00 33.51           N  
ATOM   3191  CA  ALA A 396      12.681  50.232 -48.221  1.00 33.51           C  
ATOM   3192  C   ALA A 396      12.362  51.396 -47.286  1.00 33.51           C  
ATOM   3193  CB  ALA A 396      13.125  50.756 -49.584  1.00 33.51           C  
ATOM   3194  O   ALA A 396      11.326  52.049 -47.429  1.00 33.51           O  
ATOM   3195  N   GLY A 397      13.087  51.529 -46.103  1.00 35.50           N  
ATOM   3196  CA  GLY A 397      14.017  52.591 -45.755  1.00 35.50           C  
ATOM   3197  C   GLY A 397      13.535  53.451 -44.602  1.00 35.50           C  
ATOM   3198  O   GLY A 397      12.388  53.901 -44.594  1.00 35.50           O  
ATOM   3199  N   ALA A 398      14.117  53.301 -43.365  1.00 31.40           N  
ATOM   3200  CA  ALA A 398      15.025  54.195 -42.651  1.00 31.40           C  
ATOM   3201  C   ALA A 398      14.252  55.167 -41.764  1.00 31.40           C  
ATOM   3202  CB  ALA A 398      15.901  54.962 -43.639  1.00 31.40           C  
ATOM   3203  O   ALA A 398      13.270  55.770 -42.202  1.00 31.40           O  
ATOM   3204  N   TYR A 399      14.460  55.112 -40.393  1.00 31.61           N  
ATOM   3205  CA  TYR A 399      15.074  56.008 -39.419  1.00 31.61           C  
ATOM   3206  C   TYR A 399      14.071  57.042 -38.922  1.00 31.61           C  
ATOM   3207  CB  TYR A 399      16.291  56.711 -40.027  1.00 31.61           C  
ATOM   3208  O   TYR A 399      13.365  57.665 -39.719  1.00 31.61           O  
ATOM   3209  CG  TYR A 399      17.581  55.946 -39.856  1.00 31.61           C  
ATOM   3210  CD1 TYR A 399      18.304  56.018 -38.667  1.00 31.61           C  
ATOM   3211  CD2 TYR A 399      18.080  55.152 -40.883  1.00 31.61           C  
ATOM   3212  CE1 TYR A 399      19.495  55.316 -38.506  1.00 31.61           C  
ATOM   3213  CE2 TYR A 399      19.270  54.447 -40.733  1.00 31.61           C  
ATOM   3214  OH  TYR A 399      21.146  53.838 -39.389  1.00 31.61           O  
ATOM   3215  CZ  TYR A 399      19.968  54.534 -39.543  1.00 31.61           C  
ATOM   3216  N   SER A 400      13.657  56.997 -37.605  1.00 31.61           N  
ATOM   3217  CA  SER A 400      13.943  58.010 -36.594  1.00 31.61           C  
ATOM   3218  C   SER A 400      12.661  58.523 -35.947  1.00 31.61           C  
ATOM   3219  CB  SER A 400      14.716  59.178 -37.209  1.00 31.61           C  
ATOM   3220  O   SER A 400      11.703  58.866 -36.642  1.00 31.61           O  
ATOM   3221  OG  SER A 400      14.373  60.398 -36.574  1.00 31.61           O  
ATOM   3222  N   SER A 401      12.471  58.328 -34.609  1.00 31.08           N  
ATOM   3223  CA  SER A 401      12.583  59.237 -33.473  1.00 31.08           C  
ATOM   3224  C   SER A 401      11.214  59.551 -32.878  1.00 31.08           C  
ATOM   3225  CB  SER A 401      13.277  60.534 -33.890  1.00 31.08           C  
ATOM   3226  O   SER A 401      10.250  59.774 -33.612  1.00 31.08           O  
ATOM   3227  OG  SER A 401      12.480  61.256 -34.814  1.00 31.08           O  
ATOM   3228  N   LYS A 402      10.974  59.144 -31.591  1.00 34.75           N  
ATOM   3229  CA  LYS A 402      10.838  59.939 -30.374  1.00 34.75           C  
ATOM   3230  C   LYS A 402       9.448  59.779 -29.765  1.00 34.75           C  
ATOM   3231  CB  LYS A 402      11.117  61.414 -30.662  1.00 34.75           C  
ATOM   3232  O   LYS A 402       8.440  59.967 -30.449  1.00 34.75           O  
ATOM   3233  CG  LYS A 402      12.596  61.774 -30.672  1.00 34.75           C  
ATOM   3234  CD  LYS A 402      12.810  63.250 -30.983  1.00 34.75           C  
ATOM   3235  CE  LYS A 402      14.290  63.604 -31.027  1.00 34.75           C  
ATOM   3236  NZ  LYS A 402      14.508  65.020 -31.448  1.00 34.75           N  
ATOM   3237  N   SER A 403       9.357  59.134 -28.622  1.00 29.18           N  
ATOM   3238  CA  SER A 403       9.144  59.428 -27.209  1.00 29.18           C  
ATOM   3239  C   SER A 403       8.205  60.616 -27.027  1.00 29.18           C  
ATOM   3240  CB  SER A 403      10.476  59.709 -26.513  1.00 29.18           C  
ATOM   3241  O   SER A 403       8.322  61.620 -27.732  1.00 29.18           O  
ATOM   3242  OG  SER A 403      10.998  60.965 -26.913  1.00 29.18           O  
ATOM   3243  N   ASN A 404       6.999  60.403 -26.334  1.00 33.56           N  
ATOM   3244  CA  ASN A 404       6.606  61.133 -25.134  1.00 33.56           C  
ATOM   3245  C   ASN A 404       5.133  60.911 -24.800  1.00 33.56           C  
ATOM   3246  CB  ASN A 404       6.894  62.627 -25.295  1.00 33.56           C  
ATOM   3247  O   ASN A 404       4.258  61.178 -25.625  1.00 33.56           O  
ATOM   3248  CG  ASN A 404       8.249  63.023 -24.741  1.00 33.56           C  
ATOM   3249  ND2 ASN A 404       8.603  64.294 -24.893  1.00 33.56           N  
ATOM   3250  OD1 ASN A 404       8.971  62.194 -24.181  1.00 33.56           O  
ATOM   3251  N   SER A 405       4.846  60.292 -23.657  1.00 31.42           N  
ATOM   3252  CA  SER A 405       4.470  60.541 -22.269  1.00 31.42           C  
ATOM   3253  C   SER A 405       3.178  61.347 -22.183  1.00 31.42           C  
ATOM   3254  CB  SER A 405       5.590  61.278 -21.534  1.00 31.42           C  
ATOM   3255  O   SER A 405       2.994  62.315 -22.923  1.00 31.42           O  
ATOM   3256  OG  SER A 405       5.418  62.682 -21.633  1.00 31.42           O  
ATOM   3257  N   LYS A 406       2.153  60.801 -21.497  1.00 33.00           N  
ATOM   3258  CA  LYS A 406       1.610  61.312 -20.242  1.00 33.00           C  
ATOM   3259  C   LYS A 406       0.084  61.290 -20.254  1.00 33.00           C  
ATOM   3260  CB  LYS A 406       2.111  62.733 -19.979  1.00 33.00           C  
ATOM   3261  O   LYS A 406      -0.542  61.773 -21.201  1.00 33.00           O  
ATOM   3262  CG  LYS A 406       3.541  62.799 -19.463  1.00 33.00           C  
ATOM   3263  CD  LYS A 406       3.884  64.189 -18.943  1.00 33.00           C  
ATOM   3264  CE  LYS A 406       5.316  64.257 -18.430  1.00 33.00           C  
ATOM   3265  NZ  LYS A 406       5.726  65.659 -18.115  1.00 33.00           N  
ATOM   3266  N   THR A 407      -0.555  60.393 -19.354  1.00 36.23           N  
ATOM   3267  CA  THR A 407      -1.345  60.880 -18.228  1.00 36.23           C  
ATOM   3268  C   THR A 407      -2.465  59.901 -17.889  1.00 36.23           C  
ATOM   3269  CB  THR A 407      -1.944  62.267 -18.524  1.00 36.23           C  
ATOM   3270  O   THR A 407      -3.219  59.483 -18.771  1.00 36.23           O  
ATOM   3271  CG2 THR A 407      -1.859  63.175 -17.301  1.00 36.23           C  
ATOM   3272  OG1 THR A 407      -1.224  62.872 -19.605  1.00 36.23           O  
ATOM   3273  N   ALA A 408      -2.343  59.125 -16.716  1.00 34.70           N  
ATOM   3274  CA  ALA A 408      -3.111  59.449 -15.517  1.00 34.70           C  
ATOM   3275  C   ALA A 408      -3.853  58.222 -14.993  1.00 34.70           C  
ATOM   3276  CB  ALA A 408      -4.096  60.580 -15.804  1.00 34.70           C  
ATOM   3277  O   ALA A 408      -4.588  57.569 -15.738  1.00 34.70           O  
ATOM   3278  N   ARG A 409      -3.358  57.526 -13.845  1.00 37.12           N  
ATOM   3279  CA  ARG A 409      -3.759  57.665 -12.449  1.00 37.12           C  
ATOM   3280  C   ARG A 409      -4.644  56.502 -12.014  1.00 37.12           C  
ATOM   3281  CB  ARG A 409      -4.491  58.991 -12.229  1.00 37.12           C  
ATOM   3282  O   ARG A 409      -5.682  56.242 -12.627  1.00 37.12           O  
ATOM   3283  CG  ARG A 409      -3.825  59.901 -11.209  1.00 37.12           C  
ATOM   3284  CD  ARG A 409      -4.528  61.247 -11.110  1.00 37.12           C  
ATOM   3285  NE  ARG A 409      -4.146  61.968  -9.899  1.00 37.12           N  
ATOM   3286  NH1 ARG A 409      -5.427  63.835 -10.356  1.00 37.12           N  
ATOM   3287  NH2 ARG A 409      -4.169  63.743  -8.442  1.00 37.12           N  
ATOM   3288  CZ  ARG A 409      -4.582  63.180  -9.569  1.00 37.12           C  
ATOM   3289  N   GLN A 410      -4.119  55.524 -11.140  1.00 36.18           N  
ATOM   3290  CA  GLN A 410      -4.397  55.360  -9.717  1.00 36.18           C  
ATOM   3291  C   GLN A 410      -5.097  54.032  -9.443  1.00 36.18           C  
ATOM   3292  CB  GLN A 410      -5.251  56.520  -9.199  1.00 36.18           C  
ATOM   3293  O   GLN A 410      -6.161  53.757 -10.002  1.00 36.18           O  
ATOM   3294  CG  GLN A 410      -4.682  57.196  -7.959  1.00 36.18           C  
ATOM   3295  CD  GLN A 410      -5.425  58.466  -7.590  1.00 36.18           C  
ATOM   3296  NE2 GLN A 410      -5.063  59.057  -6.457  1.00 36.18           N  
ATOM   3297  OE1 GLN A 410      -6.317  58.913  -8.319  1.00 36.18           O  
ATOM   3298  N   LYS A 411      -4.327  52.942  -8.902  1.00 37.17           N  
ATOM   3299  CA  LYS A 411      -4.446  52.319  -7.587  1.00 37.17           C  
ATOM   3300  C   LYS A 411      -4.378  50.798  -7.691  1.00 37.17           C  
ATOM   3301  CB  LYS A 411      -5.751  52.740  -6.909  1.00 37.17           C  
ATOM   3302  O   LYS A 411      -5.153  50.186  -8.429  1.00 37.17           O  
ATOM   3303  CG  LYS A 411      -5.638  54.016  -6.088  1.00 37.17           C  
ATOM   3304  CD  LYS A 411      -6.930  54.315  -5.339  1.00 37.17           C  
ATOM   3305  CE  LYS A 411      -6.823  55.599  -4.527  1.00 37.17           C  
ATOM   3306  NZ  LYS A 411      -8.109  55.932  -3.846  1.00 37.17           N  
ATOM   3307  N   ALA A 412      -3.237  50.075  -7.389  1.00 33.59           N  
ATOM   3308  CA  ALA A 412      -2.668  49.274  -6.308  1.00 33.59           C  
ATOM   3309  C   ALA A 412      -3.657  48.215  -5.831  1.00 33.59           C  
ATOM   3310  CB  ALA A 412      -2.251  50.171  -5.145  1.00 33.59           C  
ATOM   3311  O   ALA A 412      -4.814  48.524  -5.536  1.00 33.59           O  
ATOM   3312  N   ARG A 413      -3.490  46.826  -6.239  1.00 39.10           N  
ATOM   3313  CA  ARG A 413      -3.301  45.707  -5.322  1.00 39.10           C  
ATOM   3314  C   ARG A 413      -3.753  44.396  -5.957  1.00 39.10           C  
ATOM   3315  CB  ARG A 413      -4.063  45.946  -4.016  1.00 39.10           C  
ATOM   3316  O   ARG A 413      -4.880  44.294  -6.447  1.00 39.10           O  
ATOM   3317  CG  ARG A 413      -3.176  46.364  -2.854  1.00 39.10           C  
ATOM   3318  CD  ARG A 413      -3.986  46.619  -1.590  1.00 39.10           C  
ATOM   3319  NE  ARG A 413      -3.341  46.045  -0.412  1.00 39.10           N  
ATOM   3320  NH1 ARG A 413      -5.078  46.533   1.031  1.00 39.10           N  
ATOM   3321  NH2 ARG A 413      -3.201  45.471   1.807  1.00 39.10           N  
ATOM   3322  CZ  ARG A 413      -3.875  46.018   0.806  1.00 39.10           C  
ATOM   3323  N   LYS A 414      -2.804  43.615  -6.628  1.00 36.13           N  
ATOM   3324  CA  LYS A 414      -2.321  42.266  -6.350  1.00 36.13           C  
ATOM   3325  C   LYS A 414      -1.990  41.524  -7.641  1.00 36.13           C  
ATOM   3326  CB  LYS A 414      -3.356  41.480  -5.544  1.00 36.13           C  
ATOM   3327  O   LYS A 414      -2.870  41.290  -8.472  1.00 36.13           O  
ATOM   3328  CG  LYS A 414      -3.064  41.421  -4.052  1.00 36.13           C  
ATOM   3329  CD  LYS A 414      -4.124  40.620  -3.306  1.00 36.13           C  
ATOM   3330  CE  LYS A 414      -3.855  40.593  -1.808  1.00 36.13           C  
ATOM   3331  NZ  LYS A 414      -4.920  39.854  -1.066  1.00 36.13           N  
ATOM   3332  N   LYS A 415      -0.807  41.663  -8.204  1.00 33.56           N  
ATOM   3333  CA  LYS A 415       0.349  40.893  -8.654  1.00 33.56           C  
ATOM   3334  C   LYS A 415       0.478  39.589  -7.873  1.00 33.56           C  
ATOM   3335  CB  LYS A 415       1.630  41.717  -8.514  1.00 33.56           C  
ATOM   3336  O   LYS A 415       0.475  39.594  -6.640  1.00 33.56           O  
ATOM   3337  CG  LYS A 415       2.063  42.411  -9.797  1.00 33.56           C  
ATOM   3338  CD  LYS A 415       3.335  43.224  -9.592  1.00 33.56           C  
ATOM   3339  CE  LYS A 415       3.719  43.990 -10.850  1.00 33.56           C  
ATOM   3340  NZ  LYS A 415       4.949  44.813 -10.644  1.00 33.56           N  
ATOM   3341  N   SER A 416      -0.189  38.514  -8.415  1.00 30.76           N  
ATOM   3342  CA  SER A 416       0.489  37.228  -8.280  1.00 30.76           C  
ATOM   3343  C   SER A 416      -0.448  36.072  -8.614  1.00 30.76           C  
ATOM   3344  CB  SER A 416       1.038  37.057  -6.863  1.00 30.76           C  
ATOM   3345  O   SER A 416      -1.446  35.856  -7.924  1.00 30.76           O  
ATOM   3346  OG  SER A 416      -0.017  36.943  -5.925  1.00 30.76           O  
ATOM   3347  N   SER A 417      -1.055  36.039  -9.846  1.00 38.09           N  
ATOM   3348  CA  SER A 417      -1.654  34.757 -10.204  1.00 38.09           C  
ATOM   3349  C   SER A 417      -1.931  34.674 -11.701  1.00 38.09           C  
ATOM   3350  CB  SER A 417      -2.950  34.534  -9.424  1.00 38.09           C  
ATOM   3351  O   SER A 417      -2.349  33.629 -12.204  1.00 38.09           O  
ATOM   3352  OG  SER A 417      -3.929  35.490  -9.792  1.00 38.09           O  
ATOM   3353  N   LEU A 418      -1.001  35.249 -12.466  1.00 41.16           N  
ATOM   3354  CA  LEU A 418      -1.253  35.040 -13.888  1.00 41.16           C  
ATOM   3355  C   LEU A 418       0.048  34.772 -14.637  1.00 41.16           C  
ATOM   3356  CB  LEU A 418      -1.962  36.256 -14.490  1.00 41.16           C  
ATOM   3357  O   LEU A 418       0.113  34.942 -15.857  1.00 41.16           O  
ATOM   3358  CG  LEU A 418      -3.462  36.106 -14.748  1.00 41.16           C  
ATOM   3359  CD1 LEU A 418      -4.160  37.456 -14.616  1.00 41.16           C  
ATOM   3360  CD2 LEU A 418      -3.711  35.503 -16.126  1.00 41.16           C  
ATOM   3361  N   ASN A 419       1.002  34.068 -13.892  1.00 38.50           N  
ATOM   3362  CA  ASN A 419       2.260  33.571 -14.439  1.00 38.50           C  
ATOM   3363  C   ASN A 419       2.435  32.078 -14.178  1.00 38.50           C  
ATOM   3364  CB  ASN A 419       3.442  34.353 -13.862  1.00 38.50           C  
ATOM   3365  O   ASN A 419       3.452  31.493 -14.553  1.00 38.50           O  
ATOM   3366  CG  ASN A 419       3.765  35.599 -14.662  1.00 38.50           C  
ATOM   3367  ND2 ASN A 419       4.548  36.495 -14.074  1.00 38.50           N  
ATOM   3368  OD1 ASN A 419       3.314  35.755 -15.800  1.00 38.50           O  
ATOM   3369  N   LEU A 420       1.265  31.249 -14.093  1.00 41.89           N  
ATOM   3370  CA  LEU A 420       1.308  29.804 -13.901  1.00 41.89           C  
ATOM   3371  C   LEU A 420       0.530  29.086 -14.999  1.00 41.89           C  
ATOM   3372  CB  LEU A 420       0.741  29.429 -12.529  1.00 41.89           C  
ATOM   3373  O   LEU A 420       0.894  27.979 -15.401  1.00 41.89           O  
ATOM   3374  CG  LEU A 420       1.161  28.068 -11.971  1.00 41.89           C  
ATOM   3375  CD1 LEU A 420       2.476  28.191 -11.208  1.00 41.89           C  
ATOM   3376  CD2 LEU A 420       0.068  27.497 -11.074  1.00 41.89           C  
ATOM   3377  N   ALA A 421      -0.056  29.919 -15.918  1.00 45.91           N  
ATOM   3378  CA  ALA A 421      -0.790  29.378 -17.059  1.00 45.91           C  
ATOM   3379  C   ALA A 421      -0.074  29.691 -18.370  1.00 45.91           C  
ATOM   3380  CB  ALA A 421      -2.212  29.931 -17.088  1.00 45.91           C  
ATOM   3381  O   ALA A 421      -0.114  28.896 -19.312  1.00 45.91           O  
ATOM   3382  N   GLU A 422       1.106  30.379 -18.201  1.00 45.61           N  
ATOM   3383  CA  GLU A 422       2.033  30.723 -19.275  1.00 45.61           C  
ATOM   3384  C   GLU A 422       3.404  30.093 -19.045  1.00 45.61           C  
ATOM   3385  CB  GLU A 422       2.168  32.243 -19.403  1.00 45.61           C  
ATOM   3386  O   GLU A 422       4.103  29.750 -20.000  1.00 45.61           O  
ATOM   3387  CG  GLU A 422       1.705  32.791 -20.745  1.00 45.61           C  
ATOM   3388  CD  GLU A 422       1.821  34.303 -20.848  1.00 45.61           C  
ATOM   3389  OE1 GLU A 422       1.560  34.859 -21.939  1.00 45.61           O  
ATOM   3390  OE2 GLU A 422       2.177  34.937 -19.830  1.00 45.61           O  
ATOM   3391  N   LYS A 423       3.548  29.271 -17.883  1.00 44.46           N  
ATOM   3392  CA  LYS A 423       4.713  28.494 -17.467  1.00 44.46           C  
ATOM   3393  C   LYS A 423       4.417  26.998 -17.504  1.00 44.46           C  
ATOM   3394  CB  LYS A 423       5.160  28.906 -16.064  1.00 44.46           C  
ATOM   3395  O   LYS A 423       5.305  26.190 -17.783  1.00 44.46           O  
ATOM   3396  CG  LYS A 423       6.575  29.462 -16.003  1.00 44.46           C  
ATOM   3397  CD  LYS A 423       6.901  30.012 -14.621  1.00 44.46           C  
ATOM   3398  CE  LYS A 423       8.271  30.677 -14.591  1.00 44.46           C  
ATOM   3399  NZ  LYS A 423       8.655  31.093 -13.209  1.00 44.46           N  
ATOM   3400  N   LEU A 424       3.157  26.565 -17.968  1.00 46.80           N  
ATOM   3401  CA  LEU A 424       2.733  25.176 -18.106  1.00 46.80           C  
ATOM   3402  C   LEU A 424       2.295  24.881 -19.536  1.00 46.80           C  
ATOM   3403  CB  LEU A 424       1.590  24.865 -17.135  1.00 46.80           C  
ATOM   3404  O   LEU A 424       2.440  23.754 -20.015  1.00 46.80           O  
ATOM   3405  CG  LEU A 424       1.988  24.598 -15.683  1.00 46.80           C  
ATOM   3406  CD1 LEU A 424       0.758  24.631 -14.782  1.00 46.80           C  
ATOM   3407  CD2 LEU A 424       2.708  23.259 -15.564  1.00 46.80           C  
ATOM   3408  N   ALA A 425       2.371  25.958 -20.386  1.00 42.33           N  
ATOM   3409  CA  ALA A 425       2.064  25.901 -21.813  1.00 42.33           C  
ATOM   3410  C   ALA A 425       3.316  26.137 -22.653  1.00 42.33           C  
ATOM   3411  CB  ALA A 425       0.988  26.924 -22.167  1.00 42.33           C  
ATOM   3412  O   ALA A 425       3.444  25.595 -23.753  1.00 42.33           O  
ATOM   3413  N   ASN A 426       4.493  26.242 -21.945  1.00 42.31           N  
ATOM   3414  CA  ASN A 426       5.834  26.354 -22.509  1.00 42.31           C  
ATOM   3415  C   ASN A 426       6.758  25.261 -21.980  1.00 42.31           C  
ATOM   3416  CB  ASN A 426       6.425  27.735 -22.220  1.00 42.31           C  
ATOM   3417  O   ASN A 426       7.865  25.077 -22.490  1.00 42.31           O  
ATOM   3418  CG  ASN A 426       5.953  28.790 -23.201  1.00 42.31           C  
ATOM   3419  ND2 ASN A 426       6.228  30.052 -22.893  1.00 42.31           N  
ATOM   3420  OD1 ASN A 426       5.345  28.473 -24.227  1.00 42.31           O  
ATOM   3421  N   ALA A 427       6.156  24.161 -21.293  1.00 41.41           N  
ATOM   3422  CA  ALA A 427       6.821  23.000 -20.708  1.00 41.41           C  
ATOM   3423  C   ALA A 427       6.304  21.703 -21.324  1.00 41.41           C  
ATOM   3424  CB  ALA A 427       6.623  22.981 -19.194  1.00 41.41           C  
ATOM   3425  O   ALA A 427       7.006  20.689 -21.332  1.00 41.41           O  
ATOM   3426  N   SER A 428       5.552  21.782 -22.496  1.00 42.09           N  
ATOM   3427  CA  SER A 428       5.032  20.653 -23.261  1.00 42.09           C  
ATOM   3428  C   SER A 428       5.326  20.810 -24.749  1.00 42.09           C  
ATOM   3429  CB  SER A 428       3.525  20.506 -23.044  1.00 42.09           C  
ATOM   3430  O   SER A 428       5.321  19.829 -25.495  1.00 42.09           O  
ATOM   3431  OG  SER A 428       3.252  19.975 -21.758  1.00 42.09           O  
ATOM   3432  N   LYS A 429       6.377  21.644 -25.075  1.00 38.59           N  
ATOM   3433  CA  LYS A 429       6.904  21.882 -26.415  1.00 38.59           C  
ATOM   3434  C   LYS A 429       8.412  22.112 -26.380  1.00 38.59           C  
ATOM   3435  CB  LYS A 429       6.207  23.080 -27.061  1.00 38.59           C  
ATOM   3436  O   LYS A 429       9.073  22.092 -27.420  1.00 38.59           O  
ATOM   3437  CG  LYS A 429       4.962  22.716 -27.858  1.00 38.59           C  
ATOM   3438  CD  LYS A 429       4.326  23.945 -28.493  1.00 38.59           C  
ATOM   3439  CE  LYS A 429       3.029  23.597 -29.212  1.00 38.59           C  
ATOM   3440  NZ  LYS A 429       2.380  24.806 -29.801  1.00 38.59           N  
ATOM   3441  N   SER A 430       9.149  21.517 -25.283  1.00 35.46           N  
ATOM   3442  CA  SER A 430      10.606  21.555 -25.213  1.00 35.46           C  
ATOM   3443  C   SER A 430      11.168  20.238 -24.687  1.00 35.46           C  
ATOM   3444  CB  SER A 430      11.071  22.708 -24.323  1.00 35.46           C  
ATOM   3445  O   SER A 430      12.384  20.081 -24.564  1.00 35.46           O  
ATOM   3446  OG  SER A 430      10.827  22.420 -22.957  1.00 35.46           O  
ATOM   3447  N   ALA A 431      10.644  19.021 -25.098  1.00 35.82           N  
ATOM   3448  CA  ALA A 431      11.313  17.729 -24.965  1.00 35.82           C  
ATOM   3449  C   ALA A 431      11.386  17.008 -26.308  1.00 35.82           C  
ATOM   3450  CB  ALA A 431      10.592  16.860 -23.937  1.00 35.82           C  
ATOM   3451  O   ALA A 431      12.012  15.951 -26.419  1.00 35.82           O  
ATOM   3452  N   LEU A 432      11.766  17.742 -27.391  1.00 32.36           N  
ATOM   3453  CA  LEU A 432      12.268  17.188 -28.644  1.00 32.36           C  
ATOM   3454  C   LEU A 432      12.960  18.264 -29.475  1.00 32.36           C  
ATOM   3455  CB  LEU A 432      11.126  16.561 -29.449  1.00 32.36           C  
ATOM   3456  O   LEU A 432      12.384  19.325 -29.728  1.00 32.36           O  
ATOM   3457  CG  LEU A 432      11.415  15.204 -30.091  1.00 32.36           C  
ATOM   3458  CD1 LEU A 432      11.345  14.097 -29.044  1.00 32.36           C  
ATOM   3459  CD2 LEU A 432      10.438  14.932 -31.230  1.00 32.36           C  
ATOM   3460  N   THR A 433      14.239  18.689 -29.065  1.00 36.13           N  
ATOM   3461  CA  THR A 433      15.206  19.212 -30.024  1.00 36.13           C  
ATOM   3462  C   THR A 433      16.346  19.929 -29.306  1.00 36.13           C  
ATOM   3463  CB  THR A 433      14.537  20.177 -31.021  1.00 36.13           C  
ATOM   3464  O   THR A 433      16.108  20.778 -28.444  1.00 36.13           O  
ATOM   3465  CG2 THR A 433      13.982  19.424 -32.226  1.00 36.13           C  
ATOM   3466  OG1 THR A 433      13.464  20.864 -30.366  1.00 36.13           O  
ATOM   3467  N   ARG A 434      17.379  19.230 -28.745  1.00 30.90           N  
ATOM   3468  CA  ARG A 434      18.717  19.742 -28.472  1.00 30.90           C  
ATOM   3469  C   ARG A 434      19.311  20.409 -29.708  1.00 30.90           C  
ATOM   3470  CB  ARG A 434      19.636  18.617 -27.991  1.00 30.90           C  
ATOM   3471  O   ARG A 434      19.243  19.859 -30.809  1.00 30.90           O  
ATOM   3472  CG  ARG A 434      19.510  18.310 -26.507  1.00 30.90           C  
ATOM   3473  CD  ARG A 434      20.410  17.155 -26.091  1.00 30.90           C  
ATOM   3474  NE  ARG A 434      21.751  17.615 -25.742  1.00 30.90           N  
ATOM   3475  NH1 ARG A 434      22.612  15.499 -25.400  1.00 30.90           N  
ATOM   3476  NH2 ARG A 434      23.945  17.343 -25.121  1.00 30.90           N  
ATOM   3477  CZ  ARG A 434      22.766  16.818 -25.422  1.00 30.90           C  
ATOM   3478  N   PRO A 435      19.696  21.791 -29.536  1.00 30.71           N  
ATOM   3479  CA  PRO A 435      21.090  22.130 -29.832  1.00 30.71           C  
ATOM   3480  C   PRO A 435      21.615  23.274 -28.968  1.00 30.71           C  
ATOM   3481  CB  PRO A 435      21.047  22.536 -31.308  1.00 30.71           C  
ATOM   3482  O   PRO A 435      20.829  24.069 -28.445  1.00 30.71           O  
ATOM   3483  CG  PRO A 435      19.724  23.209 -31.481  1.00 30.71           C  
ATOM   3484  CD  PRO A 435      18.942  23.060 -30.208  1.00 30.71           C  
ATOM   3485  N   ALA A 436      22.872  23.108 -28.362  1.00 27.75           N  
ATOM   3486  CA  ALA A 436      24.239  23.618 -28.285  1.00 27.75           C  
ATOM   3487  C   ALA A 436      24.255  25.143 -28.248  1.00 27.75           C  
ATOM   3488  CB  ALA A 436      25.063  23.109 -29.466  1.00 27.75           C  
ATOM   3489  O   ALA A 436      23.564  25.797 -29.033  1.00 27.75           O  
ATOM   3490  N   ARG A 437      24.749  25.827 -27.058  1.00 31.95           N  
ATOM   3491  CA  ARG A 437      25.750  26.884 -27.151  1.00 31.95           C  
ATOM   3492  C   ARG A 437      26.103  27.427 -25.770  1.00 31.95           C  
ATOM   3493  CB  ARG A 437      25.253  28.019 -28.049  1.00 31.95           C  
ATOM   3494  O   ARG A 437      25.215  27.781 -24.991  1.00 31.95           O  
ATOM   3495  CG  ARG A 437      26.254  28.448 -29.110  1.00 31.95           C  
ATOM   3496  CD  ARG A 437      25.684  29.527 -30.019  1.00 31.95           C  
ATOM   3497  NE  ARG A 437      26.628  29.903 -31.068  1.00 31.95           N  
ATOM   3498  NH1 ARG A 437      25.462  31.784 -31.731  1.00 31.95           N  
ATOM   3499  NH2 ARG A 437      27.419  31.214 -32.780  1.00 31.95           N  
ATOM   3500  CZ  ARG A 437      26.501  30.966 -31.857  1.00 31.95           C  
ATOM   3501  N   SER A 438      27.392  27.378 -25.304  1.00 30.59           N  
ATOM   3502  CA  SER A 438      28.597  28.177 -25.106  1.00 30.59           C  
ATOM   3503  C   SER A 438      28.516  28.991 -23.819  1.00 30.59           C  
ATOM   3504  CB  SER A 438      28.823  29.111 -26.296  1.00 30.59           C  
ATOM   3505  O   SER A 438      27.497  29.630 -23.546  1.00 30.59           O  
ATOM   3506  OG  SER A 438      27.775  30.059 -26.397  1.00 30.59           O  
ATOM   3507  N   GLY A 439      29.427  28.689 -22.794  1.00 32.92           N  
ATOM   3508  CA  GLY A 439      30.406  29.605 -22.233  1.00 32.92           C  
ATOM   3509  C   GLY A 439      31.039  29.092 -20.953  1.00 32.92           C  
ATOM   3510  O   GLY A 439      30.336  28.671 -20.032  1.00 32.92           O  
ATOM   3511  N   GLU A 440      32.310  28.543 -20.930  1.00 31.39           N  
ATOM   3512  CA  GLU A 440      33.662  28.974 -20.586  1.00 31.39           C  
ATOM   3513  C   GLU A 440      33.940  28.785 -19.097  1.00 31.39           C  
ATOM   3514  CB  GLU A 440      33.876  30.438 -20.979  1.00 31.39           C  
ATOM   3515  O   GLU A 440      33.157  29.226 -18.253  1.00 31.39           O  
ATOM   3516  CG  GLU A 440      34.473  30.621 -22.367  1.00 31.39           C  
ATOM   3517  CD  GLU A 440      34.642  32.080 -22.760  1.00 31.39           C  
ATOM   3518  OE1 GLU A 440      35.294  32.359 -23.792  1.00 31.39           O  
ATOM   3519  OE2 GLU A 440      34.118  32.951 -22.030  1.00 31.39           O  
ATOM   3520  N   GLN A 441      34.861  27.777 -18.724  1.00 31.97           N  
ATOM   3521  CA  GLN A 441      36.181  27.948 -18.127  1.00 31.97           C  
ATOM   3522  C   GLN A 441      36.627  26.679 -17.406  1.00 31.97           C  
ATOM   3523  CB  GLN A 441      36.183  29.131 -17.157  1.00 31.97           C  
ATOM   3524  O   GLN A 441      35.889  26.135 -16.581  1.00 31.97           O  
ATOM   3525  CG  GLN A 441      36.079  30.487 -17.841  1.00 31.97           C  
ATOM   3526  CD  GLN A 441      36.443  31.638 -16.922  1.00 31.97           C  
ATOM   3527  NE2 GLN A 441      36.725  32.797 -17.506  1.00 31.97           N  
ATOM   3528  OE1 GLN A 441      36.470  31.486 -15.696  1.00 31.97           O  
ATOM   3529  N   HIS A 442      37.576  25.810 -18.041  1.00 34.41           N  
ATOM   3530  CA  HIS A 442      38.948  25.542 -17.624  1.00 34.41           C  
ATOM   3531  C   HIS A 442      39.295  24.066 -17.787  1.00 34.41           C  
ATOM   3532  CB  HIS A 442      39.160  25.975 -16.172  1.00 34.41           C  
ATOM   3533  O   HIS A 442      38.559  23.196 -17.316  1.00 34.41           O  
ATOM   3534  CG  HIS A 442      39.608  27.395 -16.029  1.00 34.41           C  
ATOM   3535  CD2 HIS A 442      38.930  28.508 -15.664  1.00 34.41           C  
ATOM   3536  ND1 HIS A 442      40.903  27.795 -16.278  1.00 34.41           N  
ATOM   3537  CE1 HIS A 442      41.002  29.097 -16.071  1.00 34.41           C  
ATOM   3538  NE2 HIS A 442      39.819  29.554 -15.698  1.00 34.41           N  
ATOM   3539  N   SER A 443      40.008  23.593 -18.961  1.00 35.95           N  
ATOM   3540  CA  SER A 443      41.405  23.184 -19.065  1.00 35.95           C  
ATOM   3541  C   SER A 443      41.526  21.679 -19.279  1.00 35.95           C  
ATOM   3542  CB  SER A 443      42.178  23.592 -17.810  1.00 35.95           C  
ATOM   3543  O   SER A 443      40.910  20.892 -18.557  1.00 35.95           O  
ATOM   3544  OG  SER A 443      42.027  22.622 -16.788  1.00 35.95           O  
ATOM   3545  N   ALA A 444      41.757  21.152 -20.585  1.00 36.83           N  
ATOM   3546  CA  ALA A 444      42.984  20.630 -21.181  1.00 36.83           C  
ATOM   3547  C   ALA A 444      42.871  19.131 -21.445  1.00 36.83           C  
ATOM   3548  CB  ALA A 444      44.180  20.920 -20.277  1.00 36.83           C  
ATOM   3549  O   ALA A 444      42.525  18.361 -20.546  1.00 36.83           O  
ATOM   3550  N   ARG A 445      42.591  18.648 -22.739  1.00 32.27           N  
ATOM   3551  CA  ARG A 445      43.547  17.967 -23.606  1.00 32.27           C  
ATOM   3552  C   ARG A 445      42.862  16.882 -24.429  1.00 32.27           C  
ATOM   3553  CB  ARG A 445      44.684  17.360 -22.781  1.00 32.27           C  
ATOM   3554  O   ARG A 445      42.237  15.976 -23.875  1.00 32.27           O  
ATOM   3555  CG  ARG A 445      45.891  16.944 -23.607  1.00 32.27           C  
ATOM   3556  CD  ARG A 445      47.113  16.696 -22.734  1.00 32.27           C  
ATOM   3557  NE  ARG A 445      48.251  16.227 -23.521  1.00 32.27           N  
ATOM   3558  NH1 ARG A 445      49.632  15.885 -21.701  1.00 32.27           N  
ATOM   3559  NH2 ARG A 445      50.388  15.443 -23.820  1.00 32.27           N  
ATOM   3560  CZ  ARG A 445      49.421  15.853 -23.012  1.00 32.27           C  
ATOM   3561  N   ALA A 446      42.502  17.193 -25.790  1.00 37.17           N  
ATOM   3562  CA  ALA A 446      43.007  16.987 -27.145  1.00 37.17           C  
ATOM   3563  C   ALA A 446      42.799  15.543 -27.595  1.00 37.17           C  
ATOM   3564  CB  ALA A 446      44.486  17.357 -27.224  1.00 37.17           C  
ATOM   3565  O   ALA A 446      43.214  14.607 -26.908  1.00 37.17           O  
ATOM   3566  N   GLU A 447      41.819  15.276 -28.576  1.00 34.05           N  
ATOM   3567  CA  GLU A 447      41.737  15.183 -30.031  1.00 34.05           C  
ATOM   3568  C   GLU A 447      42.285  13.850 -30.530  1.00 34.05           C  
ATOM   3569  CB  GLU A 447      42.492  16.342 -30.687  1.00 34.05           C  
ATOM   3570  O   GLU A 447      43.415  13.477 -30.208  1.00 34.05           O  
ATOM   3571  CG  GLU A 447      41.791  16.920 -31.908  1.00 34.05           C  
ATOM   3572  CD  GLU A 447      41.564  18.420 -31.815  1.00 34.05           C  
ATOM   3573  OE1 GLU A 447      40.776  18.966 -32.621  1.00 34.05           O  
ATOM   3574  OE2 GLU A 447      42.179  19.055 -30.930  1.00 34.05           O  
ATOM   3575  N   ARG A 448      41.411  13.030 -31.193  1.00 30.40           N  
ATOM   3576  CA  ARG A 448      40.980  12.657 -32.536  1.00 30.40           C  
ATOM   3577  C   ARG A 448      42.085  11.911 -33.278  1.00 30.40           C  
ATOM   3578  CB  ARG A 448      40.560  13.895 -33.330  1.00 30.40           C  
ATOM   3579  O   ARG A 448      43.238  12.347 -33.285  1.00 30.40           O  
ATOM   3580  CG  ARG A 448      39.056  14.116 -33.376  1.00 30.40           C  
ATOM   3581  CD  ARG A 448      38.691  15.338 -34.208  1.00 30.40           C  
ATOM   3582  NE  ARG A 448      37.267  15.365 -34.528  1.00 30.40           N  
ATOM   3583  NH1 ARG A 448      37.568  15.264 -36.817  1.00 30.40           N  
ATOM   3584  NH2 ARG A 448      35.453  15.360 -35.937  1.00 30.40           N  
ATOM   3585  CZ  ARG A 448      36.766  15.329 -35.760  1.00 30.40           C  
ATOM   3586  N   ARG A 449      41.688  10.762 -33.772  1.00 31.32           N  
ATOM   3587  CA  ARG A 449      41.528  10.382 -35.172  1.00 31.32           C  
ATOM   3588  C   ARG A 449      42.186   9.035 -35.453  1.00 31.32           C  
ATOM   3589  CB  ARG A 449      42.117  11.454 -36.092  1.00 31.32           C  
ATOM   3590  O   ARG A 449      43.362   8.836 -35.142  1.00 31.32           O  
ATOM   3591  CG  ARG A 449      41.161  11.930 -37.174  1.00 31.32           C  
ATOM   3592  CD  ARG A 449      41.779  13.028 -38.029  1.00 31.32           C  
ATOM   3593  NE  ARG A 449      40.974  13.305 -39.215  1.00 31.32           N  
ATOM   3594  NH1 ARG A 449      42.326  15.012 -39.988  1.00 31.32           N  
ATOM   3595  NH2 ARG A 449      40.451  14.408 -41.161  1.00 31.32           N  
ATOM   3596  CZ  ARG A 449      41.252  14.241 -40.118  1.00 31.32           C  
ATOM   3597  N   LYS A 450      41.345   7.979 -35.892  1.00 31.40           N  
ATOM   3598  CA  LYS A 450      41.075   7.144 -37.059  1.00 31.40           C  
ATOM   3599  C   LYS A 450      42.349   6.473 -37.562  1.00 31.40           C  
ATOM   3600  CB  LYS A 450      40.443   7.973 -38.178  1.00 31.40           C  
ATOM   3601  O   LYS A 450      43.380   7.129 -37.723  1.00 31.40           O  
ATOM   3602  CG  LYS A 450      38.924   7.896 -38.223  1.00 31.40           C  
ATOM   3603  CD  LYS A 450      38.355   8.729 -39.365  1.00 31.40           C  
ATOM   3604  CE  LYS A 450      36.833   8.689 -39.383  1.00 31.40           C  
ATOM   3605  NZ  LYS A 450      36.274   9.440 -40.547  1.00 31.40           N  
ATOM   3606  N   GLN A 451      42.416   5.129 -37.603  1.00 29.45           N  
ATOM   3607  CA  GLN A 451      42.616   4.084 -38.601  1.00 29.45           C  
ATOM   3608  C   GLN A 451      44.021   3.497 -38.509  1.00 29.45           C  
ATOM   3609  CB  GLN A 451      42.367   4.630 -40.008  1.00 29.45           C  
ATOM   3610  O   GLN A 451      45.005   4.236 -38.428  1.00 29.45           O  
ATOM   3611  CG  GLN A 451      40.892   4.733 -40.375  1.00 29.45           C  
ATOM   3612  CD  GLN A 451      40.675   5.132 -41.823  1.00 29.45           C  
ATOM   3613  NE2 GLN A 451      39.414   5.275 -42.216  1.00 29.45           N  
ATOM   3614  OE1 GLN A 451      41.633   5.311 -42.582  1.00 29.45           O  
ATOM   3615  N   ARG A 452      44.169   2.206 -38.170  1.00 33.21           N  
ATOM   3616  CA  ARG A 452      44.938   1.283 -38.997  1.00 33.21           C  
ATOM   3617  C   ARG A 452      45.715   0.293 -38.136  1.00 33.21           C  
ATOM   3618  CB  ARG A 452      45.898   2.049 -39.910  1.00 33.21           C  
ATOM   3619  O   ARG A 452      46.383   0.687 -37.178  1.00 33.21           O  
ATOM   3620  CG  ARG A 452      45.329   2.350 -41.288  1.00 33.21           C  
ATOM   3621  CD  ARG A 452      46.361   3.010 -42.192  1.00 33.21           C  
ATOM   3622  NE  ARG A 452      46.002   2.884 -43.601  1.00 33.21           N  
ATOM   3623  NH1 ARG A 452      47.927   3.885 -44.394  1.00 33.21           N  
ATOM   3624  NH2 ARG A 452      46.331   3.138 -45.860  1.00 33.21           N  
ATOM   3625  CZ  ARG A 452      46.754   3.303 -44.615  1.00 33.21           C  
ATOM   3626  N   THR A 453      45.416  -1.079 -38.168  1.00 33.66           N  
ATOM   3627  CA  THR A 453      46.099  -2.260 -38.683  1.00 33.66           C  
ATOM   3628  C   THR A 453      47.171  -2.735 -37.706  1.00 33.66           C  
ATOM   3629  CB  THR A 453      46.739  -1.981 -40.056  1.00 33.66           C  
ATOM   3630  O   THR A 453      47.940  -1.928 -37.180  1.00 33.66           O  
ATOM   3631  CG2 THR A 453      45.678  -1.668 -41.105  1.00 33.66           C  
ATOM   3632  OG1 THR A 453      47.629  -0.863 -39.943  1.00 33.66           O  
ATOM   3633  N   GLY A 454      46.986  -3.951 -37.130  1.00 30.48           N  
ATOM   3634  CA  GLY A 454      47.820  -5.132 -37.279  1.00 30.48           C  
ATOM   3635  C   GLY A 454      48.793  -5.325 -36.132  1.00 30.48           C  
ATOM   3636  O   GLY A 454      49.424  -4.367 -35.679  1.00 30.48           O  
ATOM   3637  N   THR A 455      48.585  -6.349 -35.295  1.00 36.87           N  
ATOM   3638  CA  THR A 455      49.465  -7.496 -35.102  1.00 36.87           C  
ATOM   3639  C   THR A 455      49.594  -7.835 -33.620  1.00 36.87           C  
ATOM   3640  CB  THR A 455      50.862  -7.233 -35.694  1.00 36.87           C  
ATOM   3641  O   THR A 455      49.866  -6.958 -32.798  1.00 36.87           O  
ATOM   3642  CG2 THR A 455      51.000  -7.861 -37.077  1.00 36.87           C  
ATOM   3643  OG1 THR A 455      51.072  -5.820 -35.800  1.00 36.87           O  
ATOM   3644  N   GLU A 456      49.015  -8.954 -33.162  1.00 30.45           N  
ATOM   3645  CA  GLU A 456      49.403 -10.296 -32.736  1.00 30.45           C  
ATOM   3646  C   GLU A 456      50.305 -10.244 -31.506  1.00 30.45           C  
ATOM   3647  CB  GLU A 456      50.108 -11.039 -33.874  1.00 30.45           C  
ATOM   3648  O   GLU A 456      51.261  -9.468 -31.463  1.00 30.45           O  
ATOM   3649  CG  GLU A 456      49.406 -12.321 -34.298  1.00 30.45           C  
ATOM   3650  CD  GLU A 456      50.093 -13.026 -35.457  1.00 30.45           C  
ATOM   3651  OE1 GLU A 456      50.009 -14.272 -35.545  1.00 30.45           O  
ATOM   3652  OE2 GLU A 456      50.721 -12.326 -36.283  1.00 30.45           O  
ATOM   3653  N   ARG A 457      49.809 -10.854 -30.371  1.00 36.77           N  
ATOM   3654  CA  ARG A 457      50.411 -11.992 -29.683  1.00 36.77           C  
ATOM   3655  C   ARG A 457      49.704 -12.270 -28.361  1.00 36.77           C  
ATOM   3656  CB  ARG A 457      51.901 -11.745 -29.439  1.00 36.77           C  
ATOM   3657  O   ARG A 457      49.565 -11.374 -27.525  1.00 36.77           O  
ATOM   3658  CG  ARG A 457      52.778 -12.015 -30.652  1.00 36.77           C  
ATOM   3659  CD  ARG A 457      54.258 -11.968 -30.299  1.00 36.77           C  
ATOM   3660  NE  ARG A 457      55.096 -12.304 -31.447  1.00 36.77           N  
ATOM   3661  NH1 ARG A 457      57.094 -12.132 -30.300  1.00 36.77           N  
ATOM   3662  NH2 ARG A 457      57.088 -12.689 -32.524  1.00 36.77           N  
ATOM   3663  CZ  ARG A 457      56.424 -12.374 -31.421  1.00 36.77           C  
ATOM   3664  N   LYS A 458      49.014 -13.449 -28.244  1.00 34.68           N  
ATOM   3665  CA  LYS A 458      49.021 -14.823 -27.751  1.00 34.68           C  
ATOM   3666  C   LYS A 458      49.386 -14.874 -26.270  1.00 34.68           C  
ATOM   3667  CB  LYS A 458      49.996 -15.680 -28.560  1.00 34.68           C  
ATOM   3668  O   LYS A 458      50.361 -14.250 -25.844  1.00 34.68           O  
ATOM   3669  CG  LYS A 458      49.402 -16.253 -29.838  1.00 34.68           C  
ATOM   3670  CD  LYS A 458      50.295 -17.335 -30.433  1.00 34.68           C  
ATOM   3671  CE  LYS A 458      49.696 -17.916 -31.707  1.00 34.68           C  
ATOM   3672  NZ  LYS A 458      50.584 -18.953 -32.313  1.00 34.68           N  
ATOM   3673  N   GLY A 459      48.460 -15.518 -25.447  1.00 36.18           N  
ATOM   3674  CA  GLY A 459      48.609 -16.824 -24.825  1.00 36.18           C  
ATOM   3675  C   GLY A 459      47.927 -16.922 -23.473  1.00 36.18           C  
ATOM   3676  O   GLY A 459      48.060 -16.024 -22.638  1.00 36.18           O  
ATOM   3677  N   VAL A 460      46.864 -17.824 -23.339  1.00 38.49           N  
ATOM   3678  CA  VAL A 460      46.806 -19.208 -22.881  1.00 38.49           C  
ATOM   3679  C   VAL A 460      45.497 -19.450 -22.132  1.00 38.49           C  
ATOM   3680  CB  VAL A 460      48.009 -19.558 -21.977  1.00 38.49           C  
ATOM   3681  O   VAL A 460      45.170 -18.724 -21.191  1.00 38.49           O  
ATOM   3682  CG1 VAL A 460      47.963 -21.027 -21.560  1.00 38.49           C  
ATOM   3683  CG2 VAL A 460      49.322 -19.244 -22.692  1.00 38.49           C  
ATOM   3684  N   GLY A 461      44.586 -20.347 -22.665  1.00 36.34           N  
ATOM   3685  CA  GLY A 461      44.249 -21.762 -22.628  1.00 36.34           C  
ATOM   3686  C   GLY A 461      43.316 -22.124 -21.488  1.00 36.34           C  
ATOM   3687  O   GLY A 461      43.519 -21.689 -20.352  1.00 36.34           O  
ATOM   3688  N   ALA A 462      42.077 -22.596 -21.849  1.00 40.92           N  
ATOM   3689  CA  ALA A 462      41.613 -23.980 -21.820  1.00 40.92           C  
ATOM   3690  C   ALA A 462      40.110 -24.060 -22.076  1.00 40.92           C  
ATOM   3691  CB  ALA A 462      41.957 -24.629 -20.482  1.00 40.92           C  
ATOM   3692  O   ALA A 462      39.321 -23.415 -21.381  1.00 40.92           O  
ATOM   3693  N   GLY A 463      39.657 -24.586 -23.267  1.00 35.56           N  
ATOM   3694  CA  GLY A 463      39.205 -25.780 -23.964  1.00 35.56           C  
ATOM   3695  C   GLY A 463      38.084 -26.504 -23.242  1.00 35.56           C  
ATOM   3696  O   GLY A 463      38.146 -26.699 -22.026  1.00 35.56           O  
ATOM   3697  N   ARG A 464      36.899 -26.545 -23.901  1.00 39.18           N  
ATOM   3698  CA  ARG A 464      36.316 -27.712 -24.555  1.00 39.18           C  
ATOM   3699  C   ARG A 464      35.048 -27.337 -25.314  1.00 39.18           C  
ATOM   3700  CB  ARG A 464      36.009 -28.806 -23.530  1.00 39.18           C  
ATOM   3701  O   ARG A 464      34.114 -26.778 -24.736  1.00 39.18           O  
ATOM   3702  CG  ARG A 464      36.655 -30.145 -23.846  1.00 39.18           C  
ATOM   3703  CD  ARG A 464      36.415 -31.162 -22.739  1.00 39.18           C  
ATOM   3704  NE  ARG A 464      37.328 -32.297 -22.842  1.00 39.18           N  
ATOM   3705  NH1 ARG A 464      36.259 -33.569 -21.238  1.00 39.18           N  
ATOM   3706  NH2 ARG A 464      38.119 -34.384 -22.301  1.00 39.18           N  
ATOM   3707  CZ  ARG A 464      37.233 -33.414 -22.127  1.00 39.18           C  
ATOM   3708  N   LYS A 465      35.018 -27.381 -26.699  1.00 33.31           N  
ATOM   3709  CA  LYS A 465      34.667 -27.879 -28.026  1.00 33.31           C  
ATOM   3710  C   LYS A 465      33.518 -28.880 -27.951  1.00 33.31           C  
ATOM   3711  CB  LYS A 465      35.881 -28.524 -28.695  1.00 33.31           C  
ATOM   3712  O   LYS A 465      33.541 -29.800 -27.131  1.00 33.31           O  
ATOM   3713  CG  LYS A 465      36.199 -27.964 -30.074  1.00 33.31           C  
ATOM   3714  CD  LYS A 465      37.468 -28.580 -30.649  1.00 33.31           C  
ATOM   3715  CE  LYS A 465      37.824 -27.972 -31.999  1.00 33.31           C  
ATOM   3716  NZ  LYS A 465      39.017 -28.632 -32.607  1.00 33.31           N  
ATOM   3717  N   VAL A 466      32.434 -28.631 -28.736  1.00 39.36           N  
ATOM   3718  CA  VAL A 466      32.112 -29.218 -30.033  1.00 39.36           C  
ATOM   3719  C   VAL A 466      30.633 -29.001 -30.345  1.00 39.36           C  
ATOM   3720  CB  VAL A 466      32.451 -30.724 -30.074  1.00 39.36           C  
ATOM   3721  O   VAL A 466      29.766 -29.338 -29.535  1.00 39.36           O  
ATOM   3722  CG1 VAL A 466      32.129 -31.313 -31.447  1.00 39.36           C  
ATOM   3723  CG2 VAL A 466      33.921 -30.950 -29.724  1.00 39.36           C  
ATOM   3724  N   ARG A 467      30.211 -28.147 -31.377  1.00 31.70           N  
ATOM   3725  CA  ARG A 467      29.945 -28.051 -32.809  1.00 31.70           C  
ATOM   3726  C   ARG A 467      28.532 -28.522 -33.137  1.00 31.70           C  
ATOM   3727  CB  ARG A 467      30.967 -28.868 -33.602  1.00 31.70           C  
ATOM   3728  O   ARG A 467      28.149 -29.641 -32.790  1.00 31.70           O  
ATOM   3729  CG  ARG A 467      31.561 -28.127 -34.789  1.00 31.70           C  
ATOM   3730  CD  ARG A 467      32.562 -28.988 -35.548  1.00 31.70           C  
ATOM   3731  NE  ARG A 467      33.697 -28.203 -36.024  1.00 31.70           N  
ATOM   3732  NH1 ARG A 467      34.883 -30.017 -36.821  1.00 31.70           N  
ATOM   3733  NH2 ARG A 467      35.749 -27.903 -37.011  1.00 31.70           N  
ATOM   3734  CZ  ARG A 467      34.774 -28.710 -36.618  1.00 31.70           C  
ATOM   3735  N   LEU A 468      27.591 -27.641 -33.435  1.00 41.59           N  
ATOM   3736  CA  LEU A 468      26.489 -27.575 -34.389  1.00 41.59           C  
ATOM   3737  C   LEU A 468      26.882 -28.208 -35.719  1.00 41.59           C  
ATOM   3738  CB  LEU A 468      26.056 -26.123 -34.609  1.00 41.59           C  
ATOM   3739  O   LEU A 468      28.058 -28.203 -36.091  1.00 41.59           O  
ATOM   3740  CG  LEU A 468      25.385 -25.429 -33.423  1.00 41.59           C  
ATOM   3741  CD1 LEU A 468      25.282 -23.928 -33.677  1.00 41.59           C  
ATOM   3742  CD2 LEU A 468      24.007 -26.027 -33.162  1.00 41.59           C  
ATOM   3743  N   PRO A 469      25.948 -28.331 -36.774  1.00 40.15           N  
ATOM   3744  CA  PRO A 469      24.975 -27.470 -37.451  1.00 40.15           C  
ATOM   3745  C   PRO A 469      24.243 -28.184 -38.584  1.00 40.15           C  
ATOM   3746  CB  PRO A 469      25.835 -26.325 -37.992  1.00 40.15           C  
ATOM   3747  O   PRO A 469      24.599 -29.310 -38.941  1.00 40.15           O  
ATOM   3748  CG  PRO A 469      27.132 -26.966 -38.368  1.00 40.15           C  
ATOM   3749  CD  PRO A 469      27.104 -28.399 -37.918  1.00 40.15           C  
ATOM   3750  N   GLY A 470      22.958 -27.693 -38.987  1.00 35.74           N  
ATOM   3751  CA  GLY A 470      22.541 -27.214 -40.295  1.00 35.74           C  
ATOM   3752  C   GLY A 470      21.441 -28.054 -40.916  1.00 35.74           C  
ATOM   3753  O   GLY A 470      21.510 -29.285 -40.901  1.00 35.74           O  
ATOM   3754  N   GLU A 471      20.275 -27.496 -41.224  1.00 33.74           N  
ATOM   3755  CA  GLU A 471      19.364 -27.027 -42.264  1.00 33.74           C  
ATOM   3756  C   GLU A 471      19.274 -28.029 -43.411  1.00 33.74           C  
ATOM   3757  CB  GLU A 471      19.810 -25.661 -42.792  1.00 33.74           C  
ATOM   3758  O   GLU A 471      20.293 -28.549 -43.870  1.00 33.74           O  
ATOM   3759  CG  GLU A 471      19.085 -24.487 -42.151  1.00 33.74           C  
ATOM   3760  CD  GLU A 471      19.181 -23.206 -42.964  1.00 33.74           C  
ATOM   3761  OE1 GLU A 471      18.263 -22.359 -42.873  1.00 33.74           O  
ATOM   3762  OE2 GLU A 471      20.182 -23.048 -43.698  1.00 33.74           O  
ATOM   3763  N   ALA A 472      18.021 -28.513 -43.826  1.00 37.88           N  
ATOM   3764  CA  ALA A 472      17.403 -28.504 -45.150  1.00 37.88           C  
ATOM   3765  C   ALA A 472      16.053 -29.216 -45.130  1.00 37.88           C  
ATOM   3766  CB  ALA A 472      18.329 -29.156 -46.174  1.00 37.88           C  
ATOM   3767  O   ALA A 472      15.934 -30.319 -44.591  1.00 37.88           O  
ATOM   3768  N   GLY A 473      14.853 -28.567 -45.482  1.00 32.96           N  
ATOM   3769  CA  GLY A 473      13.895 -28.399 -46.563  1.00 32.96           C  
ATOM   3770  C   GLY A 473      13.445 -29.714 -47.171  1.00 32.96           C  
ATOM   3771  O   GLY A 473      14.255 -30.622 -47.370  1.00 32.96           O  
ATOM   3772  N   HIS A 474      12.036 -29.997 -47.205  1.00 34.84           N  
ATOM   3773  CA  HIS A 474      11.106 -30.219 -48.306  1.00 34.84           C  
ATOM   3774  C   HIS A 474      10.287 -31.487 -48.089  1.00 34.84           C  
ATOM   3775  CB  HIS A 474      11.859 -30.301 -49.635  1.00 34.84           C  
ATOM   3776  O   HIS A 474      10.847 -32.555 -47.829  1.00 34.84           O  
ATOM   3777  CG  HIS A 474      11.167 -29.601 -50.761  1.00 34.84           C  
ATOM   3778  CD2 HIS A 474      10.907 -29.999 -52.029  1.00 34.84           C  
ATOM   3779  ND1 HIS A 474      10.655 -28.327 -50.643  1.00 34.84           N  
ATOM   3780  CE1 HIS A 474      10.107 -27.972 -51.793  1.00 34.84           C  
ATOM   3781  NE2 HIS A 474      10.246 -28.968 -52.650  1.00 34.84           N  
ATOM   3782  N   VAL A 475       8.900 -31.438 -47.998  1.00 33.78           N  
ATOM   3783  CA  VAL A 475       7.568 -31.735 -48.514  1.00 33.78           C  
ATOM   3784  C   VAL A 475       7.574 -33.096 -49.208  1.00 33.78           C  
ATOM   3785  CB  VAL A 475       7.080 -30.641 -49.490  1.00 33.78           C  
ATOM   3786  O   VAL A 475       8.455 -33.380 -50.022  1.00 33.78           O  
ATOM   3787  CG1 VAL A 475       5.709 -30.999 -50.061  1.00 33.78           C  
ATOM   3788  CG2 VAL A 475       7.033 -29.285 -48.789  1.00 33.78           C  
ATOM   3789  N   GLU A 476       6.571 -33.993 -48.816  1.00 35.74           N  
ATOM   3790  CA  GLU A 476       5.570 -34.707 -49.604  1.00 35.74           C  
ATOM   3791  C   GLU A 476       5.106 -35.973 -48.889  1.00 35.74           C  
ATOM   3792  CB  GLU A 476       6.124 -35.057 -50.987  1.00 35.74           C  
ATOM   3793  O   GLU A 476       5.926 -36.807 -48.499  1.00 35.74           O  
ATOM   3794  CG  GLU A 476       6.090 -33.899 -51.974  1.00 35.74           C  
ATOM   3795  CD  GLU A 476       6.461 -34.307 -53.391  1.00 35.74           C  
ATOM   3796  OE1 GLU A 476       6.325 -33.476 -54.317  1.00 35.74           O  
ATOM   3797  OE2 GLU A 476       6.892 -35.467 -53.576  1.00 35.74           O  
ATOM   3798  N   THR A 477       3.873 -36.033 -48.331  1.00 41.82           N  
ATOM   3799  CA  THR A 477       2.815 -37.019 -48.142  1.00 41.82           C  
ATOM   3800  C   THR A 477       2.967 -38.172 -49.129  1.00 41.82           C  
ATOM   3801  CB  THR A 477       1.422 -36.382 -48.303  1.00 41.82           C  
ATOM   3802  O   THR A 477       3.519 -37.996 -50.217  1.00 41.82           O  
ATOM   3803  CG2 THR A 477       0.952 -35.749 -46.998  1.00 41.82           C  
ATOM   3804  OG1 THR A 477       1.480 -35.371 -49.318  1.00 41.82           O  
ATOM   3805  N   PRO A 478       2.043 -39.303 -48.915  1.00 42.15           N  
ATOM   3806  CA  PRO A 478       0.634 -39.684 -48.795  1.00 42.15           C  
ATOM   3807  C   PRO A 478       0.450 -41.123 -48.319  1.00 42.15           C  
ATOM   3808  CB  PRO A 478       0.098 -39.508 -50.218  1.00 42.15           C  
ATOM   3809  O   PRO A 478       1.424 -41.874 -48.220  1.00 42.15           O  
ATOM   3810  CG  PRO A 478       1.236 -39.898 -51.106  1.00 42.15           C  
ATOM   3811  CD  PRO A 478       2.445 -40.145 -50.250  1.00 42.15           C  
ATOM   3812  N   ALA A 479      -0.797 -41.386 -47.633  1.00 36.86           N  
ATOM   3813  CA  ALA A 479      -2.037 -42.111 -47.896  1.00 36.86           C  
ATOM   3814  C   ALA A 479      -1.991 -43.513 -47.295  1.00 36.86           C  
ATOM   3815  CB  ALA A 479      -2.302 -42.187 -49.397  1.00 36.86           C  
ATOM   3816  O   ALA A 479      -1.005 -44.234 -47.462  1.00 36.86           O  
ATOM   3817  N   GLY A 480      -3.026 -43.876 -46.446  1.00 36.18           N  
ATOM   3818  CA  GLY A 480      -4.129 -44.782 -46.723  1.00 36.18           C  
ATOM   3819  C   GLY A 480      -4.361 -45.795 -45.618  1.00 36.18           C  
ATOM   3820  O   GLY A 480      -3.413 -46.404 -45.118  1.00 36.18           O  
ATOM   3821  N   GLY A 481      -5.574 -45.759 -44.978  1.00 35.13           N  
ATOM   3822  CA  GLY A 481      -6.737 -46.613 -45.163  1.00 35.13           C  
ATOM   3823  C   GLY A 481      -7.136 -47.361 -43.905  1.00 35.13           C  
ATOM   3824  O   GLY A 481      -6.279 -47.887 -43.192  1.00 35.13           O  
ATOM   3825  N   PHE A 482      -8.360 -47.093 -43.382  1.00 35.38           N  
ATOM   3826  CA  PHE A 482      -9.664 -47.744 -43.378  1.00 35.38           C  
ATOM   3827  C   PHE A 482      -9.839 -48.598 -42.128  1.00 35.38           C  
ATOM   3828  CB  PHE A 482      -9.840 -48.606 -44.632  1.00 35.38           C  
ATOM   3829  O   PHE A 482      -8.962 -49.393 -41.785  1.00 35.38           O  
ATOM   3830  CG  PHE A 482     -10.969 -48.160 -45.522  1.00 35.38           C  
ATOM   3831  CD1 PHE A 482     -12.230 -48.732 -45.408  1.00 35.38           C  
ATOM   3832  CD2 PHE A 482     -10.768 -47.169 -46.474  1.00 35.38           C  
ATOM   3833  CE1 PHE A 482     -13.277 -48.321 -46.230  1.00 35.38           C  
ATOM   3834  CE2 PHE A 482     -11.809 -46.753 -47.299  1.00 35.38           C  
ATOM   3835  CZ  PHE A 482     -13.062 -47.331 -47.176  1.00 35.38           C  
ATOM   3836  N   SER A 483     -10.918 -48.373 -41.294  1.00 35.87           N  
ATOM   3837  CA  SER A 483     -12.279 -48.865 -41.108  1.00 35.87           C  
ATOM   3838  C   SER A 483     -12.423 -49.605 -39.782  1.00 35.87           C  
ATOM   3839  CB  SER A 483     -12.678 -49.787 -42.261  1.00 35.87           C  
ATOM   3840  O   SER A 483     -11.660 -50.530 -39.496  1.00 35.87           O  
ATOM   3841  OG  SER A 483     -14.070 -50.048 -42.238  1.00 35.87           O  
ATOM   3842  N   ARG A 484     -13.346 -49.224 -38.908  1.00 34.79           N  
ATOM   3843  CA  ARG A 484     -14.625 -49.390 -38.225  1.00 34.79           C  
ATOM   3844  C   ARG A 484     -14.726 -50.767 -37.578  1.00 34.79           C  
ATOM   3845  CB  ARG A 484     -15.786 -49.183 -39.200  1.00 34.79           C  
ATOM   3846  O   ARG A 484     -14.382 -51.776 -38.197  1.00 34.79           O  
ATOM   3847  CG  ARG A 484     -16.172 -47.726 -39.399  1.00 34.79           C  
ATOM   3848  CD  ARG A 484     -17.487 -47.589 -40.153  1.00 34.79           C  
ATOM   3849  NE  ARG A 484     -17.808 -46.191 -40.427  1.00 34.79           N  
ATOM   3850  NH1 ARG A 484     -19.932 -46.620 -41.228  1.00 34.79           N  
ATOM   3851  NH2 ARG A 484     -19.148 -44.467 -41.141  1.00 34.79           N  
ATOM   3852  CZ  ARG A 484     -18.962 -45.762 -40.931  1.00 34.79           C  
ATOM   3853  N   ARG A 485     -15.064 -50.881 -36.263  1.00 38.89           N  
ATOM   3854  CA  ARG A 485     -16.198 -51.603 -35.693  1.00 38.89           C  
ATOM   3855  C   ARG A 485     -16.044 -51.762 -34.185  1.00 38.89           C  
ATOM   3856  CB  ARG A 485     -16.347 -52.976 -36.352  1.00 38.89           C  
ATOM   3857  O   ARG A 485     -15.009 -52.232 -33.707  1.00 38.89           O  
ATOM   3858  CG  ARG A 485     -17.475 -53.052 -37.369  1.00 38.89           C  
ATOM   3859  CD  ARG A 485     -17.739 -54.484 -37.813  1.00 38.89           C  
ATOM   3860  NE  ARG A 485     -17.281 -54.718 -39.179  1.00 38.89           N  
ATOM   3861  NH1 ARG A 485     -18.837 -56.362 -39.640  1.00 38.89           N  
ATOM   3862  NH2 ARG A 485     -17.317 -55.735 -41.238  1.00 38.89           N  
ATOM   3863  CZ  ARG A 485     -17.813 -55.604 -40.016  1.00 38.89           C  
ATOM   3864  N   GLY A 486     -16.944 -51.241 -33.304  1.00 32.51           N  
ATOM   3865  CA  GLY A 486     -18.085 -51.596 -32.475  1.00 32.51           C  
ATOM   3866  C   GLY A 486     -17.741 -52.588 -31.380  1.00 32.51           C  
ATOM   3867  O   GLY A 486     -17.029 -53.564 -31.621  1.00 32.51           O  
ATOM   3868  N   GLY A 487     -17.949 -52.279 -30.036  1.00 37.71           N  
ATOM   3869  CA  GLY A 487     -18.816 -52.997 -29.115  1.00 37.71           C  
ATOM   3870  C   GLY A 487     -18.360 -52.902 -27.671  1.00 37.71           C  
ATOM   3871  O   GLY A 487     -17.172 -53.049 -27.378  1.00 37.71           O  
ATOM   3872  N   GLU A 488     -19.099 -52.267 -26.747  1.00 36.01           N  
ATOM   3873  CA  GLU A 488     -19.847 -52.346 -25.496  1.00 36.01           C  
ATOM   3874  C   GLU A 488     -19.521 -53.630 -24.739  1.00 36.01           C  
ATOM   3875  CB  GLU A 488     -21.352 -52.260 -25.763  1.00 36.01           C  
ATOM   3876  O   GLU A 488     -19.438 -54.705 -25.336  1.00 36.01           O  
ATOM   3877  CG  GLU A 488     -21.903 -50.842 -25.726  1.00 36.01           C  
ATOM   3878  CD  GLU A 488     -23.403 -50.776 -25.964  1.00 36.01           C  
ATOM   3879  OE1 GLU A 488     -24.056 -49.834 -25.460  1.00 36.01           O  
ATOM   3880  OE2 GLU A 488     -23.930 -51.673 -26.659  1.00 36.01           O  
ATOM   3881  N   ARG A 489     -19.170 -53.611 -23.345  1.00 32.76           N  
ATOM   3882  CA  ARG A 489     -19.782 -54.030 -22.088  1.00 32.76           C  
ATOM   3883  C   ARG A 489     -18.747 -54.653 -21.156  1.00 32.76           C  
ATOM   3884  CB  ARG A 489     -20.917 -55.023 -22.347  1.00 32.76           C  
ATOM   3885  O   ARG A 489     -17.932 -55.472 -21.584  1.00 32.76           O  
ATOM   3886  CG  ARG A 489     -22.287 -54.516 -21.923  1.00 32.76           C  
ATOM   3887  CD  ARG A 489     -23.372 -55.557 -22.163  1.00 32.76           C  
ATOM   3888  NE  ARG A 489     -24.689 -54.941 -22.293  1.00 32.76           N  
ATOM   3889  NH1 ARG A 489     -25.800 -56.579 -21.101  1.00 32.76           N  
ATOM   3890  NH2 ARG A 489     -26.958 -54.798 -21.963  1.00 32.76           N  
ATOM   3891  CZ  ARG A 489     -25.813 -55.441 -21.785  1.00 32.76           C  
ATOM   3892  N   ALA A 490     -18.642 -54.247 -19.772  1.00 34.58           N  
ATOM   3893  CA  ALA A 490     -18.844 -54.469 -18.343  1.00 34.58           C  
ATOM   3894  C   ALA A 490     -18.358 -55.855 -17.928  1.00 34.58           C  
ATOM   3895  CB  ALA A 490     -20.316 -54.294 -17.980  1.00 34.58           C  
ATOM   3896  O   ALA A 490     -18.581 -56.836 -18.642  1.00 34.58           O  
ATOM   3897  N   THR A 491     -17.569 -56.026 -16.705  1.00 37.04           N  
ATOM   3898  CA  THR A 491     -17.600 -56.514 -15.330  1.00 37.04           C  
ATOM   3899  C   THR A 491     -16.603 -57.653 -15.138  1.00 37.04           C  
ATOM   3900  CB  THR A 491     -19.010 -56.991 -14.938  1.00 37.04           C  
ATOM   3901  O   THR A 491     -16.493 -58.539 -15.988  1.00 37.04           O  
ATOM   3902  CG2 THR A 491     -20.000 -55.831 -14.926  1.00 37.04           C  
ATOM   3903  OG1 THR A 491     -19.455 -57.974 -15.882  1.00 37.04           O  
ATOM   3904  N   GLU A 492     -15.709 -57.567 -14.020  1.00 33.62           N  
ATOM   3905  CA  GLU A 492     -15.339 -58.080 -12.704  1.00 33.62           C  
ATOM   3906  C   GLU A 492     -14.909 -59.542 -12.783  1.00 33.62           C  
ATOM   3907  CB  GLU A 492     -16.501 -57.925 -11.720  1.00 33.62           C  
ATOM   3908  O   GLU A 492     -15.580 -60.359 -13.417  1.00 33.62           O  
ATOM   3909  CG  GLU A 492     -16.305 -56.805 -10.708  1.00 33.62           C  
ATOM   3910  CD  GLU A 492     -17.531 -56.556  -9.845  1.00 33.62           C  
ATOM   3911  OE1 GLU A 492     -17.504 -55.626  -9.006  1.00 33.62           O  
ATOM   3912  OE2 GLU A 492     -18.527 -57.296 -10.007  1.00 33.62           O  
ATOM   3913  N   ALA A 493     -13.734 -59.956 -12.173  1.00 36.66           N  
ATOM   3914  CA  ALA A 493     -13.097 -60.619 -11.038  1.00 36.66           C  
ATOM   3915  C   ALA A 493     -12.759 -62.070 -11.369  1.00 36.66           C  
ATOM   3916  CB  ALA A 493     -14.000 -60.554  -9.808  1.00 36.66           C  
ATOM   3917  O   ALA A 493     -13.575 -62.786 -11.954  1.00 36.66           O  
ATOM   3918  N   GLU A 494     -11.495 -62.542 -10.994  1.00 37.17           N  
ATOM   3919  CA  GLU A 494     -11.024 -63.534 -10.031  1.00 37.17           C  
ATOM   3920  C   GLU A 494      -9.729 -64.189 -10.503  1.00 37.17           C  
ATOM   3921  CB  GLU A 494     -12.096 -64.600  -9.790  1.00 37.17           C  
ATOM   3922  O   GLU A 494      -9.629 -64.621 -11.654  1.00 37.17           O  
ATOM   3923  CG  GLU A 494     -13.066 -64.254  -8.669  1.00 37.17           C  
ATOM   3924  CD  GLU A 494     -13.830 -65.459  -8.144  1.00 37.17           C  
ATOM   3925  OE1 GLU A 494     -14.464 -65.354  -7.069  1.00 37.17           O  
ATOM   3926  OE2 GLU A 494     -13.793 -66.517  -8.811  1.00 37.17           O  
ATOM   3927  N   ARG A 495      -8.610 -64.267  -9.608  1.00 36.12           N  
ATOM   3928  CA  ARG A 495      -8.076 -65.311  -8.740  1.00 36.12           C  
ATOM   3929  C   ARG A 495      -6.653 -65.684  -9.143  1.00 36.12           C  
ATOM   3930  CB  ARG A 495      -8.972 -66.551  -8.774  1.00 36.12           C  
ATOM   3931  O   ARG A 495      -6.385 -65.955 -10.315  1.00 36.12           O  
ATOM   3932  CG  ARG A 495      -9.819 -66.734  -7.525  1.00 36.12           C  
ATOM   3933  CD  ARG A 495     -10.598 -68.041  -7.558  1.00 36.12           C  
ATOM   3934  NE  ARG A 495     -11.505 -68.157  -6.420  1.00 36.12           N  
ATOM   3935  NH1 ARG A 495     -11.777 -70.444  -6.605  1.00 36.12           N  
ATOM   3936  NH2 ARG A 495     -12.857 -69.287  -4.947  1.00 36.12           N  
ATOM   3937  CZ  ARG A 495     -12.044 -69.296  -5.993  1.00 36.12           C  
ATOM   3938  N   GLU A 496      -5.657 -65.691  -8.128  1.00 37.76           N  
ATOM   3939  CA  GLU A 496      -4.998 -66.722  -7.332  1.00 37.76           C  
ATOM   3940  C   GLU A 496      -3.480 -66.579  -7.390  1.00 37.76           C  
ATOM   3941  CB  GLU A 496      -5.413 -68.116  -7.807  1.00 37.76           C  
ATOM   3942  O   GLU A 496      -2.889 -66.612  -8.472  1.00 37.76           O  
ATOM   3943  CG  GLU A 496      -6.597 -68.697  -7.048  1.00 37.76           C  
ATOM   3944  CD  GLU A 496      -6.748 -70.199  -7.229  1.00 37.76           C  
ATOM   3945  OE1 GLU A 496      -7.605 -70.810  -6.550  1.00 37.76           O  
ATOM   3946  OE2 GLU A 496      -6.003 -70.770  -8.056  1.00 37.76           O  
ATOM   3947  N   GLU A 497      -2.780 -66.367  -6.212  1.00 43.96           N  
ATOM   3948  CA  GLU A 497      -1.993 -66.926  -5.117  1.00 43.96           C  
ATOM   3949  C   GLU A 497      -0.502 -66.903  -5.441  1.00 43.96           C  
ATOM   3950  CB  GLU A 497      -2.442 -68.357  -4.809  1.00 43.96           C  
ATOM   3951  O   GLU A 497      -0.096 -67.266  -6.547  1.00 43.96           O  
ATOM   3952  CG  GLU A 497      -3.729 -68.437  -4.001  1.00 43.96           C  
ATOM   3953  CD  GLU A 497      -3.577 -69.220  -2.707  1.00 43.96           C  
ATOM   3954  OE1 GLU A 497      -4.462 -69.117  -1.827  1.00 43.96           O  
ATOM   3955  OE2 GLU A 497      -2.564 -69.942  -2.571  1.00 43.96           O  
ATOM   3956  N   PRO A 498       0.494 -67.253  -4.335  1.00 41.84           N  
ATOM   3957  CA  PRO A 498       1.135 -66.892  -3.069  1.00 41.84           C  
ATOM   3958  C   PRO A 498       2.611 -67.281  -3.023  1.00 41.84           C  
ATOM   3959  CB  PRO A 498       0.330 -67.679  -2.030  1.00 41.84           C  
ATOM   3960  O   PRO A 498       3.058 -68.116  -3.813  1.00 41.84           O  
ATOM   3961  CG  PRO A 498      -0.029 -68.958  -2.715  1.00 41.84           C  
ATOM   3962  CD  PRO A 498       0.399 -68.867  -4.151  1.00 41.84           C  
ATOM   3963  N   LEU A 499       3.472 -66.588  -2.142  1.00 39.57           N  
ATOM   3964  CA  LEU A 499       4.406 -66.210  -1.088  1.00 39.57           C  
ATOM   3965  C   LEU A 499       5.798 -66.765  -1.370  1.00 39.57           C  
ATOM   3966  CB  LEU A 499       3.910 -66.708   0.272  1.00 39.57           C  
ATOM   3967  O   LEU A 499       5.934 -67.837  -1.964  1.00 39.57           O  
ATOM   3968  CG  LEU A 499       2.651 -66.036   0.823  1.00 39.57           C  
ATOM   3969  CD1 LEU A 499       2.157 -66.773   2.064  1.00 39.57           C  
ATOM   3970  CD2 LEU A 499       2.923 -64.569   1.138  1.00 39.57           C  
ATOM   3971  N   PRO A 500       6.940 -66.382  -0.391  1.00 40.40           N  
ATOM   3972  CA  PRO A 500       7.099 -66.109   1.040  1.00 40.40           C  
ATOM   3973  C   PRO A 500       8.398 -65.375   1.360  1.00 40.40           C  
ATOM   3974  CB  PRO A 500       7.091 -67.505   1.668  1.00 40.40           C  
ATOM   3975  O   PRO A 500       9.276 -65.262   0.501  1.00 40.40           O  
ATOM   3976  CG  PRO A 500       7.779 -68.377   0.667  1.00 40.40           C  
ATOM   3977  CD  PRO A 500       8.036 -67.570  -0.573  1.00 40.40           C  
ATOM   3978  N   SER A 501       8.417 -64.624   2.562  1.00 37.08           N  
ATOM   3979  CA  SER A 501       8.866 -64.734   3.946  1.00 37.08           C  
ATOM   3980  C   SER A 501      10.225 -64.070   4.140  1.00 37.08           C  
ATOM   3981  CB  SER A 501       8.940 -66.201   4.370  1.00 37.08           C  
ATOM   3982  O   SER A 501      11.113 -64.202   3.295  1.00 37.08           O  
ATOM   3983  OG  SER A 501       9.957 -66.881   3.654  1.00 37.08           O  
ATOM   3984  N   ASN A 502      10.309 -63.062   5.074  1.00 37.87           N  
ATOM   3985  CA  ASN A 502      10.902 -63.115   6.406  1.00 37.87           C  
ATOM   3986  C   ASN A 502      11.112 -61.717   6.982  1.00 37.87           C  
ATOM   3987  CB  ASN A 502      12.226 -63.881   6.375  1.00 37.87           C  
ATOM   3988  O   ASN A 502      11.758 -60.874   6.356  1.00 37.87           O  
ATOM   3989  CG  ASN A 502      12.085 -65.310   6.862  1.00 37.87           C  
ATOM   3990  ND2 ASN A 502      13.152 -66.089   6.731  1.00 37.87           N  
ATOM   3991  OD1 ASN A 502      11.025 -65.711   7.351  1.00 37.87           O  
ATOM   3992  N   GLY A 503      10.320 -61.339   8.046  1.00 33.99           N  
ATOM   3993  CA  GLY A 503      10.612 -61.418   9.469  1.00 33.99           C  
ATOM   3994  C   GLY A 503      10.655 -60.061  10.145  1.00 33.99           C  
ATOM   3995  O   GLY A 503      11.337 -59.148   9.675  1.00 33.99           O  
ATOM   3996  N   GLY A 504       9.581 -59.746  10.952  1.00 34.82           N  
ATOM   3997  CA  GLY A 504       9.536 -59.800  12.405  1.00 34.82           C  
ATOM   3998  C   GLY A 504       9.047 -58.510  13.035  1.00 34.82           C  
ATOM   3999  O   GLY A 504       9.521 -57.426  12.691  1.00 34.82           O  
ATOM   4000  N   GLU A 505       7.761 -58.522  13.563  1.00 35.69           N  
ATOM   4001  CA  GLU A 505       7.250 -58.680  14.921  1.00 35.69           C  
ATOM   4002  C   GLU A 505       7.194 -57.340  15.649  1.00 35.69           C  
ATOM   4003  CB  GLU A 505       8.113 -59.671  15.708  1.00 35.69           C  
ATOM   4004  O   GLU A 505       8.195 -56.625  15.723  1.00 35.69           O  
ATOM   4005  CG  GLU A 505       7.433 -61.007  15.967  1.00 35.69           C  
ATOM   4006  CD  GLU A 505       8.302 -61.981  16.747  1.00 35.69           C  
ATOM   4007  OE1 GLU A 505       7.806 -63.066  17.128  1.00 35.69           O  
ATOM   4008  OE2 GLU A 505       9.488 -61.657  16.978  1.00 35.69           O  
ATOM   4009  N   GLU A 506       5.925 -56.810  15.972  1.00 33.98           N  
ATOM   4010  CA  GLU A 506       5.219 -56.874  17.248  1.00 33.98           C  
ATOM   4011  C   GLU A 506       4.909 -55.477  17.778  1.00 33.98           C  
ATOM   4012  CB  GLU A 506       6.039 -57.657  18.277  1.00 33.98           C  
ATOM   4013  O   GLU A 506       5.800 -54.630  17.868  1.00 33.98           O  
ATOM   4014  CG  GLU A 506       5.475 -59.035  18.593  1.00 33.98           C  
ATOM   4015  CD  GLU A 506       6.231 -59.754  19.698  1.00 33.98           C  
ATOM   4016  OE1 GLU A 506       5.793 -60.849  20.120  1.00 33.98           O  
ATOM   4017  OE2 GLU A 506       7.269 -59.219  20.147  1.00 33.98           O  
ATOM   4018  N   ALA A 507       3.578 -55.014  17.852  1.00 33.40           N  
ATOM   4019  CA  ALA A 507       2.706 -54.879  19.016  1.00 33.40           C  
ATOM   4020  C   ALA A 507       2.401 -53.412  19.306  1.00 33.40           C  
ATOM   4021  CB  ALA A 507       3.344 -55.538  20.237  1.00 33.40           C  
ATOM   4022  O   ALA A 507       3.315 -52.591  19.411  1.00 33.40           O  
ATOM   4023  N   LEU A 508       1.122 -52.915  19.153  1.00 29.56           N  
ATOM   4024  CA  LEU A 508      -0.122 -52.511  19.797  1.00 29.56           C  
ATOM   4025  C   LEU A 508       0.154 -51.829  21.133  1.00 29.56           C  
ATOM   4026  CB  LEU A 508      -1.035 -53.722  20.008  1.00 29.56           C  
ATOM   4027  O   LEU A 508       0.905 -52.353  21.959  1.00 29.56           O  
ATOM   4028  CG  LEU A 508      -1.868 -54.161  18.803  1.00 29.56           C  
ATOM   4029  CD1 LEU A 508      -2.442 -55.555  19.035  1.00 29.56           C  
ATOM   4030  CD2 LEU A 508      -2.982 -53.157  18.528  1.00 29.56           C  
ATOM   4031  N   GLU A 509      -0.264 -50.528  21.291  1.00 30.49           N  
ATOM   4032  CA  GLU A 509      -0.954 -50.118  22.511  1.00 30.49           C  
ATOM   4033  C   GLU A 509      -0.816 -48.616  22.745  1.00 30.49           C  
ATOM   4034  CB  GLU A 509      -0.416 -50.890  23.719  1.00 30.49           C  
ATOM   4035  O   GLU A 509       0.291 -48.076  22.707  1.00 30.49           O  
ATOM   4036  CG  GLU A 509      -1.405 -50.999  24.869  1.00 30.49           C  
ATOM   4037  CD  GLU A 509      -0.906 -51.873  26.009  1.00 30.49           C  
ATOM   4038  OE1 GLU A 509      -1.637 -52.039  27.012  1.00 30.49           O  
ATOM   4039  OE2 GLU A 509       0.226 -52.394  25.899  1.00 30.49           O  
ATOM   4040  N   TRP A 510      -1.882 -47.748  22.676  1.00 28.12           N  
ATOM   4041  CA  TRP A 510      -2.618 -47.008  23.694  1.00 28.12           C  
ATOM   4042  C   TRP A 510      -1.941 -45.675  23.995  1.00 28.12           C  
ATOM   4043  CB  TRP A 510      -2.740 -47.833  24.978  1.00 28.12           C  
ATOM   4044  O   TRP A 510      -0.738 -45.629  24.261  1.00 28.12           O  
ATOM   4045  CG  TRP A 510      -4.014 -48.616  25.080  1.00 28.12           C  
ATOM   4046  CD1 TRP A 510      -4.450 -49.596  24.232  1.00 28.12           C  
ATOM   4047  CD2 TRP A 510      -5.022 -48.480  26.087  1.00 28.12           C  
ATOM   4048  CE2 TRP A 510      -6.041 -49.411  25.788  1.00 28.12           C  
ATOM   4049  CE3 TRP A 510      -5.161 -47.661  27.216  1.00 28.12           C  
ATOM   4050  NE1 TRP A 510      -5.668 -50.078  24.652  1.00 28.12           N  
ATOM   4051  CH2 TRP A 510      -7.297 -48.732  27.675  1.00 28.12           C  
ATOM   4052  CZ2 TRP A 510      -7.185 -49.545  26.577  1.00 28.12           C  
ATOM   4053  CZ3 TRP A 510      -6.301 -47.796  28.000  1.00 28.12           C  
ATOM   4054  N   GLY A 511      -2.548 -44.504  23.601  1.00 31.50           N  
ATOM   4055  CA  GLY A 511      -2.996 -43.534  24.587  1.00 31.50           C  
ATOM   4056  C   GLY A 511      -3.309 -42.176  23.988  1.00 31.50           C  
ATOM   4057  O   GLY A 511      -2.502 -41.620  23.241  1.00 31.50           O  
ATOM   4058  N   LEU A 512      -4.652 -41.760  23.856  1.00 28.94           N  
ATOM   4059  CA  LEU A 512      -5.488 -40.884  24.669  1.00 28.94           C  
ATOM   4060  C   LEU A 512      -4.640 -40.073  25.642  1.00 28.94           C  
ATOM   4061  CB  LEU A 512      -6.531 -41.699  25.438  1.00 28.94           C  
ATOM   4062  O   LEU A 512      -3.868 -40.638  26.419  1.00 28.94           O  
ATOM   4063  CG  LEU A 512      -7.985 -41.534  24.993  1.00 28.94           C  
ATOM   4064  CD1 LEU A 512      -8.451 -42.771  24.234  1.00 28.94           C  
ATOM   4065  CD2 LEU A 512      -8.885 -41.266  26.195  1.00 28.94           C  
ATOM   4066  N   LYS A 513      -4.474 -38.766  25.419  1.00 32.24           N  
ATOM   4067  CA  LYS A 513      -4.664 -37.780  26.479  1.00 32.24           C  
ATOM   4068  C   LYS A 513      -4.828 -36.377  25.902  1.00 32.24           C  
ATOM   4069  CB  LYS A 513      -3.489 -37.810  27.458  1.00 32.24           C  
ATOM   4070  O   LYS A 513      -3.977 -35.909  25.142  1.00 32.24           O  
ATOM   4071  CG  LYS A 513      -3.835 -38.387  28.822  1.00 32.24           C  
ATOM   4072  CD  LYS A 513      -2.610 -38.459  29.725  1.00 32.24           C  
ATOM   4073  CE  LYS A 513      -2.955 -39.035  31.092  1.00 32.24           C  
ATOM   4074  NZ  LYS A 513      -1.746 -39.164  31.960  1.00 32.24           N  
ATOM   4075  N   LYS A 514      -6.093 -35.794  25.890  1.00 28.48           N  
ATOM   4076  CA  LYS A 514      -6.775 -34.843  26.764  1.00 28.48           C  
ATOM   4077  C   LYS A 514      -5.773 -34.010  27.559  1.00 28.48           C  
ATOM   4078  CB  LYS A 514      -7.722 -35.573  27.717  1.00 28.48           C  
ATOM   4079  O   LYS A 514      -4.831 -34.552  28.141  1.00 28.48           O  
ATOM   4080  CG  LYS A 514      -9.131 -35.755  27.171  1.00 28.48           C  
ATOM   4081  CD  LYS A 514     -10.091 -36.240  28.250  1.00 28.48           C  
ATOM   4082  CE  LYS A 514     -11.492 -36.459  27.696  1.00 28.48           C  
ATOM   4083  NZ  LYS A 514     -12.422 -36.992  28.736  1.00 28.48           N  
ATOM   4084  N   ALA A 515      -5.668 -32.716  27.284  1.00 33.31           N  
ATOM   4085  CA  ALA A 515      -5.829 -31.880  28.471  1.00 33.31           C  
ATOM   4086  C   ALA A 515      -5.940 -30.406  28.093  1.00 33.31           C  
ATOM   4087  CB  ALA A 515      -4.664 -32.093  29.434  1.00 33.31           C  
ATOM   4088  O   ALA A 515      -5.112 -29.888  27.340  1.00 33.31           O  
ATOM   4089  N   ARG A 516      -7.164 -29.748  28.140  1.00 31.28           N  
ATOM   4090  CA  ARG A 516      -7.929 -28.955  29.097  1.00 31.28           C  
ATOM   4091  C   ARG A 516      -7.006 -28.115  29.974  1.00 31.28           C  
ATOM   4092  CB  ARG A 516      -8.801 -29.860  29.970  1.00 31.28           C  
ATOM   4093  O   ARG A 516      -6.013 -28.620  30.501  1.00 31.28           O  
ATOM   4094  CG  ARG A 516     -10.229 -30.008  29.470  1.00 31.28           C  
ATOM   4095  CD  ARG A 516     -11.074 -30.849  30.416  1.00 31.28           C  
ATOM   4096  NE  ARG A 516     -12.495 -30.758  30.095  1.00 31.28           N  
ATOM   4097  NH1 ARG A 516     -13.208 -31.856  31.999  1.00 31.28           N  
ATOM   4098  NH2 ARG A 516     -14.736 -31.101  30.466  1.00 31.28           N  
ATOM   4099  CZ  ARG A 516     -13.476 -31.239  30.854  1.00 31.28           C  
ATOM   4100  N   SER A 517      -7.056 -26.750  29.890  1.00 27.41           N  
ATOM   4101  CA  SER A 517      -7.570 -25.693  30.755  1.00 27.41           C  
ATOM   4102  C   SER A 517      -6.992 -25.800  32.162  1.00 27.41           C  
ATOM   4103  CB  SER A 517      -9.097 -25.747  30.817  1.00 27.41           C  
ATOM   4104  O   SER A 517      -6.990 -26.879  32.758  1.00 27.41           O  
ATOM   4105  OG  SER A 517      -9.601 -24.738  31.676  1.00 27.41           O  
ATOM   4106  N   SER A 518      -6.117 -24.816  32.590  1.00 31.17           N  
ATOM   4107  CA  SER A 518      -6.340 -23.963  33.753  1.00 31.17           C  
ATOM   4108  C   SER A 518      -5.027 -23.634  34.456  1.00 31.17           C  
ATOM   4109  CB  SER A 518      -7.299 -24.636  34.735  1.00 31.17           C  
ATOM   4110  O   SER A 518      -4.216 -24.525  34.717  1.00 31.17           O  
ATOM   4111  OG  SER A 518      -7.556 -23.792  35.845  1.00 31.17           O  
ATOM   4112  N   LYS A 519      -4.526 -22.355  34.462  1.00 32.95           N  
ATOM   4113  CA  LYS A 519      -4.517 -21.487  35.635  1.00 32.95           C  
ATOM   4114  C   LYS A 519      -3.091 -21.111  36.030  1.00 32.95           C  
ATOM   4115  CB  LYS A 519      -5.224 -22.164  36.810  1.00 32.95           C  
ATOM   4116  O   LYS A 519      -2.240 -21.985  36.209  1.00 32.95           O  
ATOM   4117  CG  LYS A 519      -6.433 -21.398  37.329  1.00 32.95           C  
ATOM   4118  CD  LYS A 519      -7.126 -22.148  38.459  1.00 32.95           C  
ATOM   4119  CE  LYS A 519      -8.355 -21.399  38.957  1.00 32.95           C  
ATOM   4120  NZ  LYS A 519      -9.170 -22.232  39.891  1.00 32.95           N  
ATOM   4121  N   LYS A 520      -2.606 -19.855  35.798  1.00 30.04           N  
ATOM   4122  CA  LYS A 520      -2.238 -18.766  36.699  1.00 30.04           C  
ATOM   4123  C   LYS A 520      -1.678 -19.305  38.012  1.00 30.04           C  
ATOM   4124  CB  LYS A 520      -3.443 -17.866  36.973  1.00 30.04           C  
ATOM   4125  O   LYS A 520      -2.311 -20.134  38.669  1.00 30.04           O  
ATOM   4126  CG  LYS A 520      -3.436 -16.565  36.183  1.00 30.04           C  
ATOM   4127  CD  LYS A 520      -4.616 -15.677  36.559  1.00 30.04           C  
ATOM   4128  CE  LYS A 520      -4.611 -14.376  35.769  1.00 30.04           C  
ATOM   4129  NZ  LYS A 520      -5.780 -13.513  36.114  1.00 30.04           N  
ATOM   4130  N   GLU A 521      -0.363 -19.181  38.204  1.00 35.30           N  
ATOM   4131  CA  GLU A 521       0.150 -18.703  39.484  1.00 35.30           C  
ATOM   4132  C   GLU A 521       1.675 -18.651  39.483  1.00 35.30           C  
ATOM   4133  CB  GLU A 521      -0.346 -19.591  40.628  1.00 35.30           C  
ATOM   4134  O   GLU A 521       2.335 -19.647  39.181  1.00 35.30           O  
ATOM   4135  CG  GLU A 521      -0.347 -18.902  41.985  1.00 35.30           C  
ATOM   4136  CD  GLU A 521      -1.443 -19.404  42.912  1.00 35.30           C  
ATOM   4137  OE1 GLU A 521      -1.561 -18.889  44.047  1.00 35.30           O  
ATOM   4138  OE2 GLU A 521      -2.188 -20.321  42.500  1.00 35.30           O  
ATOM   4139  N   LYS A 522       2.330 -17.436  39.354  1.00 34.46           N  
ATOM   4140  CA  LYS A 522       3.099 -16.570  40.243  1.00 34.46           C  
ATOM   4141  C   LYS A 522       4.335 -17.288  40.777  1.00 34.46           C  
ATOM   4142  CB  LYS A 522       2.230 -16.086  41.405  1.00 34.46           C  
ATOM   4143  O   LYS A 522       4.241 -18.418  41.261  1.00 34.46           O  
ATOM   4144  CG  LYS A 522       1.322 -14.917  41.055  1.00 34.46           C  
ATOM   4145  CD  LYS A 522       0.652 -14.338  42.294  1.00 34.46           C  
ATOM   4146  CE  LYS A 522      -0.238 -13.152  41.948  1.00 34.46           C  
ATOM   4147  NZ  LYS A 522      -0.977 -12.646  43.143  1.00 34.46           N  
ATOM   4148  N   ALA A 523       5.530 -16.765  40.395  1.00 34.26           N  
ATOM   4149  CA  ALA A 523       6.549 -16.107  41.209  1.00 34.26           C  
ATOM   4150  C   ALA A 523       7.588 -17.110  41.702  1.00 34.26           C  
ATOM   4151  CB  ALA A 523       5.904 -15.389  42.392  1.00 34.26           C  
ATOM   4152  O   ALA A 523       7.238 -18.166  42.233  1.00 34.26           O  
ATOM   4153  N   LYS A 524       8.813 -16.972  41.227  1.00 38.19           N  
ATOM   4154  CA  LYS A 524       9.951 -16.680  42.094  1.00 38.19           C  
ATOM   4155  C   LYS A 524      11.217 -17.367  41.590  1.00 38.19           C  
ATOM   4156  CB  LYS A 524       9.657 -17.114  43.531  1.00 38.19           C  
ATOM   4157  O   LYS A 524      11.235 -18.584  41.399  1.00 38.19           O  
ATOM   4158  CG  LYS A 524       9.226 -15.977  44.445  1.00 38.19           C  
ATOM   4159  CD  LYS A 524       8.931 -16.474  45.855  1.00 38.19           C  
ATOM   4160  CE  LYS A 524       8.511 -15.334  46.774  1.00 38.19           C  
ATOM   4161  NZ  LYS A 524       8.193 -15.821  48.150  1.00 38.19           N  
ATOM   4162  N   LYS A 525      12.169 -16.572  40.943  1.00 40.01           N  
ATOM   4163  CA  LYS A 525      13.439 -16.073  41.462  1.00 40.01           C  
ATOM   4164  C   LYS A 525      14.515 -17.154  41.417  1.00 40.01           C  
ATOM   4165  CB  LYS A 525      13.269 -15.562  42.894  1.00 40.01           C  
ATOM   4166  O   LYS A 525      14.327 -18.247  41.955  1.00 40.01           O  
ATOM   4167  CG  LYS A 525      13.397 -14.052  43.032  1.00 40.01           C  
ATOM   4168  CD  LYS A 525      13.178 -13.602  44.470  1.00 40.01           C  
ATOM   4169  CE  LYS A 525      13.285 -12.089  44.606  1.00 40.01           C  
ATOM   4170  NZ  LYS A 525      12.936 -11.630  45.984  1.00 40.01           N  
ATOM   4171  N   LYS A 526      15.610 -16.928  40.607  1.00 44.38           N  
ATOM   4172  CA  LYS A 526      16.980 -16.561  40.952  1.00 44.38           C  
ATOM   4173  C   LYS A 526      17.937 -17.726  40.714  1.00 44.38           C  
ATOM   4174  CB  LYS A 526      17.063 -16.104  42.409  1.00 44.38           C  
ATOM   4175  O   LYS A 526      17.713 -18.832  41.210  1.00 44.38           O  
ATOM   4176  CG  LYS A 526      17.470 -14.648  42.579  1.00 44.38           C  
ATOM   4177  CD  LYS A 526      17.680 -14.294  44.046  1.00 44.38           C  
ATOM   4178  CE  LYS A 526      18.015 -12.819  44.223  1.00 44.38           C  
ATOM   4179  NZ  LYS A 526      18.256 -12.474  45.656  1.00 44.38           N  
ATOM   4180  N   TRP A 527      18.953 -17.531  39.826  1.00 32.25           N  
ATOM   4181  CA  TRP A 527      20.388 -17.315  39.675  1.00 32.25           C  
ATOM   4182  C   TRP A 527      21.152 -18.629  39.791  1.00 32.25           C  
ATOM   4183  CB  TRP A 527      20.895 -16.320  40.723  1.00 32.25           C  
ATOM   4184  O   TRP A 527      20.898 -19.424  40.699  1.00 32.25           O  
ATOM   4185  CG  TRP A 527      21.563 -15.110  40.142  1.00 32.25           C  
ATOM   4186  CD1 TRP A 527      22.129 -14.997  38.902  1.00 32.25           C  
ATOM   4187  CD2 TRP A 527      21.738 -13.842  40.780  1.00 32.25           C  
ATOM   4188  CE2 TRP A 527      22.419 -13.006  39.868  1.00 32.25           C  
ATOM   4189  CE3 TRP A 527      21.385 -13.331  42.036  1.00 32.25           C  
ATOM   4190  NE1 TRP A 527      22.646 -13.734  38.731  1.00 32.25           N  
ATOM   4191  CH2 TRP A 527      22.396 -11.209  41.409  1.00 32.25           C  
ATOM   4192  CZ2 TRP A 527      22.754 -11.684  40.173  1.00 32.25           C  
ATOM   4193  CZ3 TRP A 527      21.718 -12.015  42.338  1.00 32.25           C  
ATOM   4194  N   LYS A 528      21.901 -19.018  38.832  1.00 47.76           N  
ATOM   4195  CA  LYS A 528      23.339 -19.167  38.627  1.00 47.76           C  
ATOM   4196  C   LYS A 528      23.683 -19.193  37.141  1.00 47.76           C  
ATOM   4197  CB  LYS A 528      23.848 -20.440  39.305  1.00 47.76           C  
ATOM   4198  O   LYS A 528      22.974 -19.812  36.345  1.00 47.76           O  
ATOM   4199  CG  LYS A 528      24.553 -20.196  40.632  1.00 47.76           C  
ATOM   4200  CD  LYS A 528      25.040 -21.498  41.254  1.00 47.76           C  
ATOM   4201  CE  LYS A 528      25.742 -21.255  42.583  1.00 47.76           C  
ATOM   4202  NZ  LYS A 528      26.250 -22.525  43.181  1.00 47.76           N  
TER    4203      LYS A 528                                                      
ENDMDL                                                                          
END                                                                             
