# Supplementary material for: The evolutionary origins and ancestral features of septins
Source: Front Cell Dev Biol. 2024 Jun 26;12:1406966. doi: 10.3389/fcell.2024.1406966 (PMC11238149; doi:10.3389/fcell.2024.1406966)
Supplement: Supplementary file 1 [file DataSheet3.zip › Delic_Shuman_Supp_File6/AncGroup3_2f3f8.result/AncGroup3_2f3f8_unrelaxed_rank_3_model_2.pdb]

MODEL     1                                                                     
ATOM      1  N   MET A   1      39.215   0.443  15.879  1.00 38.67           N  
ATOM      2  CA  MET A   1      38.432   0.109  14.692  1.00 38.67           C  
ATOM      3  C   MET A   1      37.083   0.819  14.713  1.00 38.67           C  
ATOM      4  CB  MET A   1      38.226  -1.404  14.591  1.00 38.67           C  
ATOM      5  O   MET A   1      36.145   0.360  15.368  1.00 38.67           O  
ATOM      6  CG  MET A   1      39.436  -2.152  14.055  1.00 38.67           C  
ATOM      7  SD  MET A   1      39.166  -2.803  12.361  1.00 38.67           S  
ATOM      8  CE  MET A   1      39.522  -4.561  12.632  1.00 38.67           C  
ATOM      9  N   ALA A   2      37.149   2.207  14.745  1.00 32.16           N  
ATOM     10  CA  ALA A   2      36.219   3.317  14.552  1.00 32.16           C  
ATOM     11  C   ALA A   2      35.224   3.010  13.436  1.00 32.16           C  
ATOM     12  CB  ALA A   2      36.982   4.602  14.242  1.00 32.16           C  
ATOM     13  O   ALA A   2      35.616   2.592  12.344  1.00 32.16           O  
ATOM     14  N   SER A   3      34.003   2.385  13.760  1.00 35.17           N  
ATOM     15  CA  SER A   3      32.646   2.212  13.252  1.00 35.17           C  
ATOM     16  C   SER A   3      32.148   3.478  12.562  1.00 35.17           C  
ATOM     17  CB  SER A   3      31.693   1.831  14.386  1.00 35.17           C  
ATOM     18  O   SER A   3      32.244   4.573  13.119  1.00 35.17           O  
ATOM     19  OG  SER A   3      30.353   1.801  13.927  1.00 35.17           O  
ATOM     20  N   ARG A   4      32.441   3.688  11.309  1.00 39.82           N  
ATOM     21  CA  ARG A   4      31.888   4.372  10.145  1.00 39.82           C  
ATOM     22  C   ARG A   4      30.373   4.503  10.255  1.00 39.82           C  
ATOM     23  CB  ARG A   4      32.258   3.630   8.859  1.00 39.82           C  
ATOM     24  O   ARG A   4      29.644   3.530  10.051  1.00 39.82           O  
ATOM     25  CG  ARG A   4      33.662   3.928   8.358  1.00 39.82           C  
ATOM     26  CD  ARG A   4      33.856   3.473   6.918  1.00 39.82           C  
ATOM     27  NE  ARG A   4      35.264   3.236   6.612  1.00 39.82           N  
ATOM     28  NH1 ARG A   4      34.935   2.936   4.346  1.00 39.82           N  
ATOM     29  NH2 ARG A   4      37.043   2.785   5.232  1.00 39.82           N  
ATOM     30  CZ  ARG A   4      35.744   2.986   5.397  1.00 39.82           C  
ATOM     31  N   PHE A   5      29.797   5.149  11.223  1.00 45.43           N  
ATOM     32  CA  PHE A   5      28.469   5.752  11.229  1.00 45.43           C  
ATOM     33  C   PHE A   5      28.521   7.181  10.701  1.00 45.43           C  
ATOM     34  CB  PHE A   5      27.876   5.735  12.641  1.00 45.43           C  
ATOM     35  O   PHE A   5      28.210   8.127  11.427  1.00 45.43           O  
ATOM     36  CG  PHE A   5      27.341   4.391  13.058  1.00 45.43           C  
ATOM     37  CD1 PHE A   5      26.092   3.960  12.628  1.00 45.43           C  
ATOM     38  CD2 PHE A   5      28.088   3.559  13.881  1.00 45.43           C  
ATOM     39  CE1 PHE A   5      25.595   2.717  13.013  1.00 45.43           C  
ATOM     40  CE2 PHE A   5      27.598   2.315  14.270  1.00 45.43           C  
ATOM     41  CZ  PHE A   5      26.350   1.897  13.836  1.00 45.43           C  
ATOM     42  N   GLY A   6      29.092   7.511   9.603  1.00 38.17           N  
ATOM     43  CA  GLY A   6      29.126   8.860   9.059  1.00 38.17           C  
ATOM     44  C   GLY A   6      28.292   9.017   7.802  1.00 38.17           C  
ATOM     45  O   GLY A   6      28.659   8.511   6.739  1.00 38.17           O  
ATOM     46  N   GLY A   7      26.952   8.784   7.863  1.00 37.75           N  
ATOM     47  CA  GLY A   7      26.145   9.464   6.863  1.00 37.75           C  
ATOM     48  C   GLY A   7      24.760   9.830   7.362  1.00 37.75           C  
ATOM     49  O   GLY A   7      23.897  10.229   6.577  1.00 37.75           O  
ATOM     50  N   ARG A   8      24.499   9.991   8.645  1.00 47.46           N  
ATOM     51  CA  ARG A   8      23.147  10.302   9.100  1.00 47.46           C  
ATOM     52  C   ARG A   8      23.054  11.741   9.596  1.00 47.46           C  
ATOM     53  CB  ARG A   8      22.716   9.337  10.206  1.00 47.46           C  
ATOM     54  O   ARG A   8      21.958  12.248   9.846  1.00 47.46           O  
ATOM     55  CG  ARG A   8      21.324   8.758  10.010  1.00 47.46           C  
ATOM     56  CD  ARG A   8      20.957   7.784  11.121  1.00 47.46           C  
ATOM     57  NE  ARG A   8      20.068   6.730  10.642  1.00 47.46           N  
ATOM     58  NH1 ARG A   8      19.284   6.152  12.737  1.00 47.46           N  
ATOM     59  NH2 ARG A   8      18.524   5.046  10.878  1.00 47.46           N  
ATOM     60  CZ  ARG A   8      19.294   5.978  11.420  1.00 47.46           C  
ATOM     61  N   ARG A   9      24.026  12.629   9.385  1.00 42.70           N  
ATOM     62  CA  ARG A   9      23.888  13.936  10.020  1.00 42.70           C  
ATOM     63  C   ARG A   9      23.884  15.052   8.981  1.00 42.70           C  
ATOM     64  CB  ARG A   9      25.014  14.165  11.030  1.00 42.70           C  
ATOM     65  O   ARG A   9      23.551  16.197   9.293  1.00 42.70           O  
ATOM     66  CG  ARG A   9      24.751  13.551  12.396  1.00 42.70           C  
ATOM     67  CD  ARG A   9      25.916  13.776  13.350  1.00 42.70           C  
ATOM     68  NE  ARG A   9      25.816  12.926  14.533  1.00 42.70           N  
ATOM     69  NH1 ARG A   9      27.976  13.320  15.252  1.00 42.70           N  
ATOM     70  NH2 ARG A   9      26.598  11.934  16.451  1.00 42.70           N  
ATOM     71  CZ  ARG A   9      26.797  12.729  15.409  1.00 42.70           C  
ATOM     72  N   LYS A  10      23.634  14.747   7.662  1.00 42.34           N  
ATOM     73  CA  LYS A  10      23.523  15.880   6.748  1.00 42.34           C  
ATOM     74  C   LYS A  10      22.105  16.008   6.200  1.00 42.34           C  
ATOM     75  CB  LYS A  10      24.520  15.740   5.596  1.00 42.34           C  
ATOM     76  O   LYS A  10      21.773  17.001   5.549  1.00 42.34           O  
ATOM     77  CG  LYS A  10      25.959  16.050   5.981  1.00 42.34           C  
ATOM     78  CD  LYS A  10      26.895  15.932   4.786  1.00 42.34           C  
ATOM     79  CE  LYS A  10      28.349  16.130   5.192  1.00 42.34           C  
ATOM     80  NZ  LYS A  10      29.278  15.940   4.037  1.00 42.34           N  
ATOM     81  N   ASN A  11      21.159  15.192   6.744  1.00 42.99           N  
ATOM     82  CA  ASN A  11      19.781  15.227   6.266  1.00 42.99           C  
ATOM     83  C   ASN A  11      18.839  15.814   7.314  1.00 42.99           C  
ATOM     84  CB  ASN A  11      19.318  13.826   5.862  1.00 42.99           C  
ATOM     85  O   ASN A  11      17.618  15.746   7.164  1.00 42.99           O  
ATOM     86  CG  ASN A  11      19.680  13.482   4.430  1.00 42.99           C  
ATOM     87  ND2 ASN A  11      18.682  13.100   3.642  1.00 42.99           N  
ATOM     88  OD1 ASN A  11      20.846  13.558   4.036  1.00 42.99           O  
ATOM     89  N   VAL A  12      19.329  16.407   8.391  1.00 46.56           N  
ATOM     90  CA  VAL A  12      18.493  16.861   9.498  1.00 46.56           C  
ATOM     91  C   VAL A  12      17.958  18.260   9.202  1.00 46.56           C  
ATOM     92  CB  VAL A  12      19.270  16.858  10.834  1.00 46.56           C  
ATOM     93  O   VAL A  12      16.847  18.605   9.609  1.00 46.56           O  
ATOM     94  CG1 VAL A  12      18.386  17.363  11.973  1.00 46.56           C  
ATOM     95  CG2 VAL A  12      19.795  15.457  11.142  1.00 46.56           C  
ATOM     96  N   LYS A  13      18.481  18.909   7.984  1.00 50.11           N  
ATOM     97  CA  LYS A  13      17.915  20.229   7.721  1.00 50.11           C  
ATOM     98  C   LYS A  13      16.914  20.178   6.570  1.00 50.11           C  
ATOM     99  CB  LYS A  13      19.024  21.235   7.408  1.00 50.11           C  
ATOM    100  O   LYS A  13      15.922  20.909   6.572  1.00 50.11           O  
ATOM    101  CG  LYS A  13      19.785  21.718   8.634  1.00 50.11           C  
ATOM    102  CD  LYS A  13      20.864  22.727   8.260  1.00 50.11           C  
ATOM    103  CE  LYS A  13      21.647  23.188   9.482  1.00 50.11           C  
ATOM    104  NZ  LYS A  13      22.710  24.172   9.120  1.00 50.11           N  
ATOM    105  N   LYS A  14      16.835  18.881   5.867  1.00 55.65           N  
ATOM    106  CA  LYS A  14      15.950  18.730   4.715  1.00 55.65           C  
ATOM    107  C   LYS A  14      14.970  17.579   4.921  1.00 55.65           C  
ATOM    108  CB  LYS A  14      16.764  18.504   3.440  1.00 55.65           C  
ATOM    109  O   LYS A  14      15.357  16.501   5.377  1.00 55.65           O  
ATOM    110  CG  LYS A  14      17.247  19.786   2.778  1.00 55.65           C  
ATOM    111  CD  LYS A  14      17.975  19.500   1.471  1.00 55.65           C  
ATOM    112  CE  LYS A  14      18.544  20.773   0.857  1.00 55.65           C  
ATOM    113  NZ  LYS A  14      19.277  20.495  -0.414  1.00 55.65           N  
ATOM    114  N   GLY A  15      14.073  17.601   5.898  1.00 66.88           N  
ATOM    115  CA  GLY A  15      12.940  16.715   6.112  1.00 66.88           C  
ATOM    116  C   GLY A  15      12.911  15.540   5.152  1.00 66.88           C  
ATOM    117  O   GLY A  15      13.608  15.546   4.135  1.00 66.88           O  
ATOM    118  N   VAL A  16      12.635  14.266   5.588  1.00 81.78           N  
ATOM    119  CA  VAL A  16      12.478  13.038   4.816  1.00 81.78           C  
ATOM    120  C   VAL A  16      11.263  13.156   3.898  1.00 81.78           C  
ATOM    121  CB  VAL A  16      12.334  11.804   5.734  1.00 81.78           C  
ATOM    122  O   VAL A  16      10.178  13.539   4.341  1.00 81.78           O  
ATOM    123  CG1 VAL A  16      12.226  10.524   4.907  1.00 81.78           C  
ATOM    124  CG2 VAL A  16      13.513  11.720   6.703  1.00 81.78           C  
ATOM    125  N   GLN A  17      11.494  13.020   2.587  1.00 87.37           N  
ATOM    126  CA  GLN A  17      10.415  13.083   1.606  1.00 87.37           C  
ATOM    127  C   GLN A  17       9.779  11.711   1.400  1.00 87.37           C  
ATOM    128  CB  GLN A  17      10.931  13.628   0.274  1.00 87.37           C  
ATOM    129  O   GLN A  17      10.481  10.722   1.177  1.00 87.37           O  
ATOM    130  CG  GLN A  17      11.470  15.050   0.358  1.00 87.37           C  
ATOM    131  CD  GLN A  17      12.075  15.527  -0.949  1.00 87.37           C  
ATOM    132  NE2 GLN A  17      12.733  16.681  -0.911  1.00 87.37           N  
ATOM    133  OE1 GLN A  17      11.952  14.864  -1.984  1.00 87.37           O  
ATOM    134  N   PHE A  18       8.594  11.715   1.436  1.00 91.04           N  
ATOM    135  CA  PHE A  18       7.832  10.481   1.285  1.00 91.04           C  
ATOM    136  C   PHE A  18       6.547  10.731   0.505  1.00 91.04           C  
ATOM    137  CB  PHE A  18       7.505   9.878   2.654  1.00 91.04           C  
ATOM    138  O   PHE A  18       5.783  11.643   0.831  1.00 91.04           O  
ATOM    139  CG  PHE A  18       6.923   8.492   2.584  1.00 91.04           C  
ATOM    140  CD1 PHE A  18       5.602   8.259   2.946  1.00 91.04           C  
ATOM    141  CD2 PHE A  18       7.698   7.422   2.156  1.00 91.04           C  
ATOM    142  CE1 PHE A  18       5.061   6.977   2.881  1.00 91.04           C  
ATOM    143  CE2 PHE A  18       7.164   6.138   2.089  1.00 91.04           C  
ATOM    144  CZ  PHE A  18       5.845   5.917   2.453  1.00 91.04           C  
ATOM    145  N   THR A  19       6.343   9.945  -0.568  1.00 92.49           N  
ATOM    146  CA  THR A  19       5.182  10.140  -1.430  1.00 92.49           C  
ATOM    147  C   THR A  19       4.273   8.914  -1.398  1.00 92.49           C  
ATOM    148  CB  THR A  19       5.606  10.431  -2.881  1.00 92.49           C  
ATOM    149  O   THR A  19       4.729   7.791  -1.621  1.00 92.49           O  
ATOM    150  CG2 THR A  19       4.395  10.733  -3.758  1.00 92.49           C  
ATOM    151  OG1 THR A  19       6.488  11.560  -2.898  1.00 92.49           O  
ATOM    152  N   ILE A  20       2.980   9.146  -1.115  1.00 93.70           N  
ATOM    153  CA  ILE A  20       1.992   8.073  -1.096  1.00 93.70           C  
ATOM    154  C   ILE A  20       0.864   8.392  -2.074  1.00 93.70           C  
ATOM    155  CB  ILE A  20       1.424   7.852   0.324  1.00 93.70           C  
ATOM    156  O   ILE A  20       0.473   9.552  -2.222  1.00 93.70           O  
ATOM    157  CG1 ILE A  20       2.562   7.623   1.325  1.00 93.70           C  
ATOM    158  CG2 ILE A  20       0.440   6.679   0.335  1.00 93.70           C  
ATOM    159  CD1 ILE A  20       2.131   7.711   2.783  1.00 93.70           C  
ATOM    160  N   MET A  21       0.499   7.355  -2.745  1.00 93.40           N  
ATOM    161  CA  MET A  21      -0.626   7.474  -3.669  1.00 93.40           C  
ATOM    162  C   MET A  21      -1.825   6.674  -3.171  1.00 93.40           C  
ATOM    163  CB  MET A  21      -0.226   7.001  -5.067  1.00 93.40           C  
ATOM    164  O   MET A  21      -1.679   5.524  -2.754  1.00 93.40           O  
ATOM    165  CG  MET A  21      -1.320   7.172  -6.109  1.00 93.40           C  
ATOM    166  SD  MET A  21      -0.749   6.759  -7.803  1.00 93.40           S  
ATOM    167  CE  MET A  21      -1.031   4.966  -7.807  1.00 93.40           C  
ATOM    168  N   VAL A  22      -3.010   7.331  -3.197  1.00 92.55           N  
ATOM    169  CA  VAL A  22      -4.235   6.668  -2.763  1.00 92.55           C  
ATOM    170  C   VAL A  22      -5.152   6.439  -3.963  1.00 92.55           C  
ATOM    171  CB  VAL A  22      -4.971   7.487  -1.679  1.00 92.55           C  
ATOM    172  O   VAL A  22      -5.471   7.378  -4.696  1.00 92.55           O  
ATOM    173  CG1 VAL A  22      -6.190   6.726  -1.161  1.00 92.55           C  
ATOM    174  CG2 VAL A  22      -4.021   7.825  -0.531  1.00 92.55           C  
ATOM    175  N   VAL A  23      -5.476   5.119  -4.149  1.00 91.19           N  
ATOM    176  CA  VAL A  23      -6.294   4.762  -5.303  1.00 91.19           C  
ATOM    177  C   VAL A  23      -7.461   3.883  -4.858  1.00 91.19           C  
ATOM    178  CB  VAL A  23      -5.464   4.036  -6.386  1.00 91.19           C  
ATOM    179  O   VAL A  23      -7.285   2.971  -4.046  1.00 91.19           O  
ATOM    180  CG1 VAL A  23      -6.326   3.721  -7.607  1.00 91.19           C  
ATOM    181  CG2 VAL A  23      -4.255   4.881  -6.785  1.00 91.19           C  
ATOM    182  N   GLY A  24      -8.670   4.124  -5.400  1.00 89.00           N  
ATOM    183  CA  GLY A  24      -9.854   3.325  -5.126  1.00 89.00           C  
ATOM    184  C   GLY A  24     -11.132   3.955  -5.645  1.00 89.00           C  
ATOM    185  O   GLY A  24     -11.118   5.087  -6.135  1.00 89.00           O  
ATOM    186  N   ALA A  25     -12.184   3.097  -5.653  1.00 86.79           N  
ATOM    187  CA  ALA A  25     -13.494   3.585  -6.076  1.00 86.79           C  
ATOM    188  C   ALA A  25     -13.964   4.734  -5.189  1.00 86.79           C  
ATOM    189  CB  ALA A  25     -14.515   2.450  -6.058  1.00 86.79           C  
ATOM    190  O   ALA A  25     -13.499   4.882  -4.056  1.00 86.79           O  
ATOM    191  N   SER A  26     -14.817   5.556  -5.770  1.00 84.89           N  
ATOM    192  CA  SER A  26     -15.366   6.674  -5.010  1.00 84.89           C  
ATOM    193  C   SER A  26     -16.251   6.185  -3.869  1.00 84.89           C  
ATOM    194  CB  SER A  26     -16.165   7.603  -5.925  1.00 84.89           C  
ATOM    195  O   SER A  26     -16.913   5.152  -3.988  1.00 84.89           O  
ATOM    196  OG  SER A  26     -16.677   8.706  -5.197  1.00 84.89           O  
ATOM    197  N   GLY A  27     -16.118   6.881  -2.708  1.00 84.17           N  
ATOM    198  CA  GLY A  27     -17.007   6.601  -1.592  1.00 84.17           C  
ATOM    199  C   GLY A  27     -16.437   5.591  -0.614  1.00 84.17           C  
ATOM    200  O   GLY A  27     -17.164   5.045   0.218  1.00 84.17           O  
ATOM    201  N   LEU A  28     -15.153   5.276  -0.729  1.00 87.99           N  
ATOM    202  CA  LEU A  28     -14.533   4.289   0.149  1.00 87.99           C  
ATOM    203  C   LEU A  28     -13.813   4.968   1.309  1.00 87.99           C  
ATOM    204  CB  LEU A  28     -13.551   3.415  -0.636  1.00 87.99           C  
ATOM    205  O   LEU A  28     -13.282   4.295   2.195  1.00 87.99           O  
ATOM    206  CG  LEU A  28     -14.155   2.518  -1.717  1.00 87.99           C  
ATOM    207  CD1 LEU A  28     -13.054   1.780  -2.471  1.00 87.99           C  
ATOM    208  CD2 LEU A  28     -15.144   1.532  -1.104  1.00 87.99           C  
ATOM    209  N   GLY A  29     -13.907   6.316   1.316  1.00 86.34           N  
ATOM    210  CA  GLY A  29     -13.349   7.028   2.454  1.00 86.34           C  
ATOM    211  C   GLY A  29     -11.894   7.412   2.263  1.00 86.34           C  
ATOM    212  O   GLY A  29     -11.135   7.491   3.232  1.00 86.34           O  
ATOM    213  N   LYS A  30     -11.331   7.544   1.075  1.00 88.91           N  
ATOM    214  CA  LYS A  30      -9.954   7.890   0.732  1.00 88.91           C  
ATOM    215  C   LYS A  30      -9.592   9.280   1.247  1.00 88.91           C  
ATOM    216  CB  LYS A  30      -9.744   7.821  -0.782  1.00 88.91           C  
ATOM    217  O   LYS A  30      -8.577   9.451   1.925  1.00 88.91           O  
ATOM    218  CG  LYS A  30     -10.010   6.448  -1.381  1.00 88.91           C  
ATOM    219  CD  LYS A  30      -9.745   6.432  -2.881  1.00 88.91           C  
ATOM    220  CE  LYS A  30     -10.731   7.317  -3.633  1.00 88.91           C  
ATOM    221  NZ  LYS A  30     -12.116   6.759  -3.596  1.00 88.91           N  
ATOM    222  N   THR A  31     -10.476  10.242   0.928  1.00 86.84           N  
ATOM    223  CA  THR A  31     -10.223  11.612   1.360  1.00 86.84           C  
ATOM    224  C   THR A  31     -10.248  11.713   2.882  1.00 86.84           C  
ATOM    225  CB  THR A  31     -11.256  12.586   0.762  1.00 86.84           C  
ATOM    226  O   THR A  31      -9.397  12.377   3.479  1.00 86.84           O  
ATOM    227  CG2 THR A  31     -10.934  14.028   1.138  1.00 86.84           C  
ATOM    228  OG1 THR A  31     -11.248  12.463  -0.666  1.00 86.84           O  
ATOM    229  N   THR A  32     -11.193  10.980   3.441  1.00 88.39           N  
ATOM    230  CA  THR A  32     -11.296  10.963   4.896  1.00 88.39           C  
ATOM    231  C   THR A  32     -10.065  10.310   5.518  1.00 88.39           C  
ATOM    232  CB  THR A  32     -12.563  10.220   5.358  1.00 88.39           C  
ATOM    233  O   THR A  32      -9.563  10.770   6.545  1.00 88.39           O  
ATOM    234  CG2 THR A  32     -12.728  10.302   6.872  1.00 88.39           C  
ATOM    235  OG1 THR A  32     -13.710  10.807   4.730  1.00 88.39           O  
ATOM    236  N   PHE A  33      -9.591   9.290   4.866  1.00 89.61           N  
ATOM    237  CA  PHE A  33      -8.392   8.616   5.348  1.00 89.61           C  
ATOM    238  C   PHE A  33      -7.199   9.565   5.346  1.00 89.61           C  
ATOM    239  CB  PHE A  33      -8.084   7.384   4.491  1.00 89.61           C  
ATOM    240  O   PHE A  33      -6.452   9.634   6.324  1.00 89.61           O  
ATOM    241  CG  PHE A  33      -6.751   6.753   4.791  1.00 89.61           C  
ATOM    242  CD1 PHE A  33      -5.650   7.004   3.981  1.00 89.61           C  
ATOM    243  CD2 PHE A  33      -6.599   5.909   5.883  1.00 89.61           C  
ATOM    244  CE1 PHE A  33      -4.415   6.422   4.257  1.00 89.61           C  
ATOM    245  CE2 PHE A  33      -5.368   5.323   6.165  1.00 89.61           C  
ATOM    246  CZ  PHE A  33      -4.278   5.580   5.349  1.00 89.61           C  
ATOM    247  N   VAL A  34      -7.037  10.263   4.264  1.00 89.43           N  
ATOM    248  CA  VAL A  34      -5.905  11.172   4.116  1.00 89.43           C  
ATOM    249  C   VAL A  34      -5.980  12.268   5.177  1.00 89.43           C  
ATOM    250  CB  VAL A  34      -5.861  11.798   2.704  1.00 89.43           C  
ATOM    251  O   VAL A  34      -4.967  12.621   5.786  1.00 89.43           O  
ATOM    252  CG1 VAL A  34      -4.784  12.879   2.627  1.00 89.43           C  
ATOM    253  CG2 VAL A  34      -5.618  10.720   1.650  1.00 89.43           C  
ATOM    254  N   ASN A  35      -7.122  12.746   5.408  1.00 87.56           N  
ATOM    255  CA  ASN A  35      -7.316  13.778   6.422  1.00 87.56           C  
ATOM    256  C   ASN A  35      -6.983  13.261   7.818  1.00 87.56           C  
ATOM    257  CB  ASN A  35      -8.751  14.308   6.380  1.00 87.56           C  
ATOM    258  O   ASN A  35      -6.371  13.971   8.618  1.00 87.56           O  
ATOM    259  CG  ASN A  35      -9.030  15.141   5.144  1.00 87.56           C  
ATOM    260  ND2 ASN A  35     -10.303  15.264   4.787  1.00 87.56           N  
ATOM    261  OD1 ASN A  35      -8.109  15.670   4.516  1.00 87.56           O  
ATOM    262  N   THR A  36      -7.372  12.009   8.021  1.00 86.87           N  
ATOM    263  CA  THR A  36      -7.098  11.386   9.312  1.00 86.87           C  
ATOM    264  C   THR A  36      -5.610  11.086   9.463  1.00 86.87           C  
ATOM    265  CB  THR A  36      -7.907  10.088   9.489  1.00 86.87           C  
ATOM    266  O   THR A  36      -5.043  11.260  10.543  1.00 86.87           O  
ATOM    267  CG2 THR A  36      -7.703   9.498  10.880  1.00 86.87           C  
ATOM    268  OG1 THR A  36      -9.300  10.370   9.301  1.00 86.87           O  
ATOM    269  N   LEU A  37      -4.966  10.710   8.404  1.00 86.22           N  
ATOM    270  CA  LEU A  37      -3.544  10.386   8.411  1.00 86.22           C  
ATOM    271  C   LEU A  37      -2.706  11.623   8.716  1.00 86.22           C  
ATOM    272  CB  LEU A  37      -3.123   9.789   7.065  1.00 86.22           C  
ATOM    273  O   LEU A  37      -1.754  11.556   9.497  1.00 86.22           O  
ATOM    274  CG  LEU A  37      -1.665   9.342   6.948  1.00 86.22           C  
ATOM    275  CD1 LEU A  37      -1.396   8.164   7.879  1.00 86.22           C  
ATOM    276  CD2 LEU A  37      -1.332   8.977   5.506  1.00 86.22           C  
ATOM    277  N   CYS A  38      -3.145  12.828   8.243  1.00 82.20           N  
ATOM    278  CA  CYS A  38      -2.374  14.060   8.360  1.00 82.20           C  
ATOM    279  C   CYS A  38      -2.862  14.901   9.534  1.00 82.20           C  
ATOM    280  CB  CYS A  38      -2.462  14.873   7.068  1.00 82.20           C  
ATOM    281  O   CYS A  38      -2.227  15.891   9.901  1.00 82.20           O  
ATOM    282  SG  CYS A  38      -1.731  14.047   5.638  1.00 82.20           S  
ATOM    283  N   ASP A  39      -3.857  14.346  10.235  1.00 77.31           N  
ATOM    284  CA  ASP A  39      -4.484  15.064  11.341  1.00 77.31           C  
ATOM    285  C   ASP A  39      -4.825  16.498  10.942  1.00 77.31           C  
ATOM    286  CB  ASP A  39      -3.571  15.062  12.569  1.00 77.31           C  
ATOM    287  O   ASP A  39      -4.679  17.422  11.745  1.00 77.31           O  
ATOM    288  CG  ASP A  39      -3.574  13.735  13.308  1.00 77.31           C  
ATOM    289  OD1 ASP A  39      -4.562  12.977  13.196  1.00 77.31           O  
ATOM    290  OD2 ASP A  39      -2.582  13.447  14.011  1.00 77.31           O  
ATOM    291  N   SER A  40      -4.888  16.768   9.662  1.00 69.62           N  
ATOM    292  CA  SER A  40      -5.253  18.056   9.081  1.00 69.62           C  
ATOM    293  C   SER A  40      -6.170  17.879   7.875  1.00 69.62           C  
ATOM    294  CB  SER A  40      -4.002  18.834   8.671  1.00 69.62           C  
ATOM    295  O   SER A  40      -6.221  16.800   7.281  1.00 69.62           O  
ATOM    296  OG  SER A  40      -3.404  18.255   7.524  1.00 69.62           O  
ATOM    297  N   GLU A  41      -7.020  18.901   7.665  1.00 64.25           N  
ATOM    298  CA  GLU A  41      -7.910  18.872   6.508  1.00 64.25           C  
ATOM    299  C   GLU A  41      -7.148  19.165   5.219  1.00 64.25           C  
ATOM    300  CB  GLU A  41      -9.053  19.875   6.684  1.00 64.25           C  
ATOM    301  O   GLU A  41      -6.910  20.327   4.883  1.00 64.25           O  
ATOM    302  CG  GLU A  41     -10.119  19.426   7.672  1.00 64.25           C  
ATOM    303  CD  GLU A  41     -11.255  20.425   7.824  1.00 64.25           C  
ATOM    304  OE1 GLU A  41     -12.155  20.197   8.664  1.00 64.25           O  
ATOM    305  OE2 GLU A  41     -11.245  21.444   7.098  1.00 64.25           O  
ATOM    306  N   VAL A  42      -6.484  18.210   4.650  1.00 62.15           N  
ATOM    307  CA  VAL A  42      -5.645  18.326   3.461  1.00 62.15           C  
ATOM    308  C   VAL A  42      -6.523  18.371   2.212  1.00 62.15           C  
ATOM    309  CB  VAL A  42      -4.637  17.159   3.362  1.00 62.15           C  
ATOM    310  O   VAL A  42      -6.298  19.189   1.317  1.00 62.15           O  
ATOM    311  CG1 VAL A  42      -3.766  17.303   2.115  1.00 62.15           C  
ATOM    312  CG2 VAL A  42      -3.770  17.096   4.619  1.00 62.15           C  
ATOM    313  N   PHE A  43      -7.652  17.621   2.284  1.00 62.70           N  
ATOM    314  CA  PHE A  43      -8.637  17.649   1.209  1.00 62.70           C  
ATOM    315  C   PHE A  43     -10.016  18.012   1.748  1.00 62.70           C  
ATOM    316  CB  PHE A  43      -8.693  16.296   0.493  1.00 62.70           C  
ATOM    317  O   PHE A  43     -10.459  17.460   2.757  1.00 62.70           O  
ATOM    318  CG  PHE A  43      -7.428  15.947  -0.245  1.00 62.70           C  
ATOM    319  CD1 PHE A  43      -7.143  16.526  -1.475  1.00 62.70           C  
ATOM    320  CD2 PHE A  43      -6.524  15.040   0.293  1.00 62.70           C  
ATOM    321  CE1 PHE A  43      -5.974  16.206  -2.161  1.00 62.70           C  
ATOM    322  CE2 PHE A  43      -5.353  14.715  -0.386  1.00 62.70           C  
ATOM    323  CZ  PHE A  43      -5.080  15.298  -1.613  1.00 62.70           C  
ATOM    324  N   PRO A  44     -10.616  19.218   1.338  1.00 56.78           N  
ATOM    325  CA  PRO A  44     -11.958  19.513   1.843  1.00 56.78           C  
ATOM    326  C   PRO A  44     -12.976  18.434   1.481  1.00 56.78           C  
ATOM    327  CB  PRO A  44     -12.306  20.841   1.165  1.00 56.78           C  
ATOM    328  O   PRO A  44     -12.883  17.827   0.411  1.00 56.78           O  
ATOM    329  CG  PRO A  44     -11.311  20.976   0.057  1.00 56.78           C  
ATOM    330  CD  PRO A  44     -10.176  20.028   0.318  1.00 56.78           C  
ATOM    331  N   ASN A  45     -13.552  17.726   2.507  1.00 52.56           N  
ATOM    332  CA  ASN A  45     -14.654  16.792   2.303  1.00 52.56           C  
ATOM    333  C   ASN A  45     -15.770  17.417   1.470  1.00 52.56           C  
ATOM    334  CB  ASN A  45     -15.202  16.306   3.646  1.00 52.56           C  
ATOM    335  O   ASN A  45     -16.211  18.532   1.752  1.00 52.56           O  
ATOM    336  CG  ASN A  45     -14.240  15.385   4.370  1.00 52.56           C  
ATOM    337  ND2 ASN A  45     -14.381  15.297   5.687  1.00 52.56           N  
ATOM    338  OD1 ASN A  45     -13.377  14.758   3.751  1.00 52.56           O  
ATOM    339  N   LYS A  46     -15.772  17.263   0.159  1.00 48.90           N  
ATOM    340  CA  LYS A  46     -16.796  17.751  -0.759  1.00 48.90           C  
ATOM    341  C   LYS A  46     -18.196  17.490  -0.210  1.00 48.90           C  
ATOM    342  CB  LYS A  46     -16.642  17.097  -2.133  1.00 48.90           C  
ATOM    343  O   LYS A  46     -19.135  18.231  -0.511  1.00 48.90           O  
ATOM    344  CG  LYS A  46     -15.561  17.725  -3.000  1.00 48.90           C  
ATOM    345  CD  LYS A  46     -15.405  16.985  -4.322  1.00 48.90           C  
ATOM    346  CE  LYS A  46     -14.233  17.524  -5.131  1.00 48.90           C  
ATOM    347  NZ  LYS A  46     -14.118  16.850  -6.459  1.00 48.90           N  
ATOM    348  N   THR A  47     -18.315  16.665   0.937  1.00 42.89           N  
ATOM    349  CA  THR A  47     -19.628  16.332   1.479  1.00 42.89           C  
ATOM    350  C   THR A  47     -20.033  17.326   2.564  1.00 42.89           C  
ATOM    351  CB  THR A  47     -19.649  14.904   2.054  1.00 42.89           C  
ATOM    352  O   THR A  47     -21.202  17.705   2.661  1.00 42.89           O  
ATOM    353  CG2 THR A  47     -21.078  14.391   2.200  1.00 42.89           C  
ATOM    354  OG1 THR A  47     -18.928  14.031   1.176  1.00 42.89           O  
ATOM    355  N   TYR A  48     -19.127  18.184   3.083  1.00 39.57           N  
ATOM    356  CA  TYR A  48     -19.457  19.109   4.161  1.00 39.57           C  
ATOM    357  C   TYR A  48     -19.509  20.545   3.652  1.00 39.57           C  
ATOM    358  CB  TYR A  48     -18.438  18.996   5.299  1.00 39.57           C  
ATOM    359  O   TYR A  48     -19.973  21.444   4.356  1.00 39.57           O  
ATOM    360  CG  TYR A  48     -18.804  17.969   6.342  1.00 39.57           C  
ATOM    361  CD1 TYR A  48     -19.669  18.287   7.387  1.00 39.57           C  
ATOM    362  CD2 TYR A  48     -18.286  16.679   6.286  1.00 39.57           C  
ATOM    363  CE1 TYR A  48     -20.008  17.344   8.352  1.00 39.57           C  
ATOM    364  CE2 TYR A  48     -18.619  15.729   7.246  1.00 39.57           C  
ATOM    365  OH  TYR A  48     -19.811  15.133   9.226  1.00 39.57           O  
ATOM    366  CZ  TYR A  48     -19.479  16.070   8.273  1.00 39.57           C  
ATOM    367  N   THR A  49     -19.038  20.856   2.502  1.00 39.78           N  
ATOM    368  CA  THR A  49     -19.174  22.219   2.000  1.00 39.78           C  
ATOM    369  C   THR A  49     -20.583  22.462   1.468  1.00 39.78           C  
ATOM    370  CB  THR A  49     -18.147  22.510   0.890  1.00 39.78           C  
ATOM    371  O   THR A  49     -20.971  23.606   1.223  1.00 39.78           O  
ATOM    372  CG2 THR A  49     -16.956  23.292   1.434  1.00 39.78           C  
ATOM    373  OG1 THR A  49     -17.680  21.271   0.342  1.00 39.78           O  
ATOM    374  N   LEU A  50     -21.409  21.435   1.518  1.00 45.48           N  
ATOM    375  CA  LEU A  50     -22.784  21.681   1.097  1.00 45.48           C  
ATOM    376  C   LEU A  50     -23.685  21.933   2.302  1.00 45.48           C  
ATOM    377  CB  LEU A  50     -23.316  20.496   0.286  1.00 45.48           C  
ATOM    378  O   LEU A  50     -24.834  22.353   2.146  1.00 45.48           O  
ATOM    379  CG  LEU A  50     -22.634  20.234  -1.057  1.00 45.48           C  
ATOM    380  CD1 LEU A  50     -23.221  18.989  -1.715  1.00 45.48           C  
ATOM    381  CD2 LEU A  50     -22.772  21.445  -1.973  1.00 45.48           C  
ATOM    382  N   LEU A  51     -23.101  21.848   3.586  1.00 47.25           N  
ATOM    383  CA  LEU A  51     -23.959  22.037   4.751  1.00 47.25           C  
ATOM    384  C   LEU A  51     -23.428  23.156   5.641  1.00 47.25           C  
ATOM    385  CB  LEU A  51     -24.067  20.738   5.553  1.00 47.25           C  
ATOM    386  O   LEU A  51     -24.085  23.550   6.608  1.00 47.25           O  
ATOM    387  CG  LEU A  51     -25.001  19.667   4.987  1.00 47.25           C  
ATOM    388  CD1 LEU A  51     -24.368  18.287   5.121  1.00 47.25           C  
ATOM    389  CD2 LEU A  51     -26.354  19.711   5.690  1.00 47.25           C  
ATOM    390  N   SER A  52     -22.432  23.972   5.266  1.00 42.27           N  
ATOM    391  CA  SER A  52     -22.062  24.941   6.293  1.00 42.27           C  
ATOM    392  C   SER A  52     -22.060  26.361   5.738  1.00 42.27           C  
ATOM    393  CB  SER A  52     -20.686  24.609   6.872  1.00 42.27           C  
ATOM    394  O   SER A  52     -21.134  26.753   5.025  1.00 42.27           O  
ATOM    395  OG  SER A  52     -20.245  23.338   6.425  1.00 42.27           O  
ATOM    396  N   ASN A  53     -23.170  26.950   5.253  1.00 41.71           N  
ATOM    397  CA  ASN A  53     -23.366  28.377   5.486  1.00 41.71           C  
ATOM    398  C   ASN A  53     -23.881  28.649   6.897  1.00 41.71           C  
ATOM    399  CB  ASN A  53     -24.324  28.964   4.448  1.00 41.71           C  
ATOM    400  O   ASN A  53     -24.846  28.023   7.341  1.00 41.71           O  
ATOM    401  CG  ASN A  53     -23.645  29.250   3.123  1.00 41.71           C  
ATOM    402  ND2 ASN A  53     -24.424  29.684   2.139  1.00 41.71           N  
ATOM    403  OD1 ASN A  53     -22.431  29.080   2.984  1.00 41.71           O  
ATOM    404  N   PRO A  54     -23.074  29.076   7.870  1.00 50.05           N  
ATOM    405  CA  PRO A  54     -23.359  29.454   9.256  1.00 50.05           C  
ATOM    406  C   PRO A  54     -24.286  30.663   9.358  1.00 50.05           C  
ATOM    407  CB  PRO A  54     -21.976  29.777   9.826  1.00 50.05           C  
ATOM    408  O   PRO A  54     -24.784  30.974  10.444  1.00 50.05           O  
ATOM    409  CG  PRO A  54     -21.044  29.641   8.665  1.00 50.05           C  
ATOM    410  CD  PRO A  54     -21.859  29.451   7.418  1.00 50.05           C  
ATOM    411  N   GLU A  55     -25.071  31.126   8.322  1.00 50.32           N  
ATOM    412  CA  GLU A  55     -25.863  32.336   8.520  1.00 50.32           C  
ATOM    413  C   GLU A  55     -27.325  32.105   8.149  1.00 50.32           C  
ATOM    414  CB  GLU A  55     -25.289  33.495   7.702  1.00 50.32           C  
ATOM    415  O   GLU A  55     -28.214  32.799   8.646  1.00 50.32           O  
ATOM    416  CG  GLU A  55     -23.898  33.929   8.141  1.00 50.32           C  
ATOM    417  CD  GLU A  55     -23.441  35.225   7.491  1.00 50.32           C  
ATOM    418  OE1 GLU A  55     -22.335  35.711   7.819  1.00 50.32           O  
ATOM    419  OE2 GLU A  55     -24.195  35.759   6.647  1.00 50.32           O  
ATOM    420  N   ASP A  56     -27.800  30.780   8.167  1.00 46.40           N  
ATOM    421  CA  ASP A  56     -29.232  30.583   7.968  1.00 46.40           C  
ATOM    422  C   ASP A  56     -29.583  29.097   7.942  1.00 46.40           C  
ATOM    423  CB  ASP A  56     -29.692  31.254   6.672  1.00 46.40           C  
ATOM    424  O   ASP A  56     -29.272  28.397   6.976  1.00 46.40           O  
ATOM    425  CG  ASP A  56     -29.625  32.770   6.733  1.00 46.40           C  
ATOM    426  OD1 ASP A  56     -29.857  33.347   7.817  1.00 46.40           O  
ATOM    427  OD2 ASP A  56     -29.340  33.393   5.687  1.00 46.40           O  
ATOM    428  N   PRO A  57     -29.822  28.406   9.044  1.00 48.28           N  
ATOM    429  CA  PRO A  57     -30.156  26.985   9.160  1.00 48.28           C  
ATOM    430  C   PRO A  57     -31.511  26.645   8.543  1.00 48.28           C  
ATOM    431  CB  PRO A  57     -30.170  26.748  10.672  1.00 48.28           C  
ATOM    432  O   PRO A  57     -31.808  25.472   8.303  1.00 48.28           O  
ATOM    433  CG  PRO A  57     -30.161  28.116  11.274  1.00 48.28           C  
ATOM    434  CD  PRO A  57     -30.168  29.126  10.162  1.00 48.28           C  
ATOM    435  N   HIS A  58     -32.246  27.535   7.757  1.00 41.61           N  
ATOM    436  CA  HIS A  58     -33.486  27.262   7.041  1.00 41.61           C  
ATOM    437  C   HIS A  58     -33.428  27.796   5.614  1.00 41.61           C  
ATOM    438  CB  HIS A  58     -34.678  27.871   7.781  1.00 41.61           C  
ATOM    439  O   HIS A  58     -34.439  27.806   4.908  1.00 41.61           O  
ATOM    440  CG  HIS A  58     -35.137  27.059   8.951  1.00 41.61           C  
ATOM    441  CD2 HIS A  58     -35.299  27.390  10.254  1.00 41.61           C  
ATOM    442  ND1 HIS A  58     -35.486  25.731   8.843  1.00 41.61           N  
ATOM    443  CE1 HIS A  58     -35.846  25.278  10.033  1.00 41.61           C  
ATOM    444  NE2 HIS A  58     -35.742  26.265  10.906  1.00 41.61           N  
ATOM    445  N   SER A  59     -32.223  28.093   5.040  1.00 41.77           N  
ATOM    446  CA  SER A  59     -32.226  28.480   3.633  1.00 41.77           C  
ATOM    447  C   SER A  59     -31.874  27.300   2.734  1.00 41.77           C  
ATOM    448  CB  SER A  59     -31.243  29.627   3.390  1.00 41.77           C  
ATOM    449  O   SER A  59     -30.940  26.550   3.022  1.00 41.77           O  
ATOM    450  OG  SER A  59     -29.911  29.208   3.632  1.00 41.77           O  
ATOM    451  N   ALA A  60     -32.716  26.287   2.552  1.00 46.83           N  
ATOM    452  CA  ALA A  60     -32.750  25.403   1.390  1.00 46.83           C  
ATOM    453  C   ALA A  60     -31.842  25.923   0.279  1.00 46.83           C  
ATOM    454  CB  ALA A  60     -34.180  25.253   0.877  1.00 46.83           C  
ATOM    455  O   ALA A  60     -32.190  26.877  -0.421  1.00 46.83           O  
ATOM    456  N   GLU A  61     -30.661  26.536   0.553  1.00 43.30           N  
ATOM    457  CA  GLU A  61     -29.749  26.769  -0.562  1.00 43.30           C  
ATOM    458  C   GLU A  61     -29.446  25.472  -1.307  1.00 43.30           C  
ATOM    459  CB  GLU A  61     -28.448  27.408  -0.070  1.00 43.30           C  
ATOM    460  O   GLU A  61     -29.116  24.458  -0.689  1.00 43.30           O  
ATOM    461  CG  GLU A  61     -28.564  28.900   0.210  1.00 43.30           C  
ATOM    462  CD  GLU A  61     -27.311  29.492   0.836  1.00 43.30           C  
ATOM    463  OE1 GLU A  61     -27.292  30.711   1.119  1.00 43.30           O  
ATOM    464  OE2 GLU A  61     -26.340  28.730   1.044  1.00 43.30           O  
ATOM    465  N   ASP A  62     -30.353  25.045  -2.183  1.00 43.57           N  
ATOM    466  CA  ASP A  62     -30.519  24.551  -3.547  1.00 43.57           C  
ATOM    467  C   ASP A  62     -29.750  23.248  -3.756  1.00 43.57           C  
ATOM    468  CB  ASP A  62     -30.058  25.602  -4.558  1.00 43.57           C  
ATOM    469  O   ASP A  62     -28.519  23.252  -3.824  1.00 43.57           O  
ATOM    470  CG  ASP A  62     -31.210  26.255  -5.302  1.00 43.57           C  
ATOM    471  OD1 ASP A  62     -32.346  25.737  -5.243  1.00 43.57           O  
ATOM    472  OD2 ASP A  62     -30.979  27.295  -5.955  1.00 43.57           O  
ATOM    473  N   ILE A  63     -29.954  22.223  -3.012  1.00 45.73           N  
ATOM    474  CA  ILE A  63     -29.781  20.841  -3.448  1.00 45.73           C  
ATOM    475  C   ILE A  63     -29.901  20.761  -4.968  1.00 45.73           C  
ATOM    476  CB  ILE A  63     -30.812  19.904  -2.779  1.00 45.73           C  
ATOM    477  O   ILE A  63     -29.573  19.735  -5.569  1.00 45.73           O  
ATOM    478  CG1 ILE A  63     -30.666  19.953  -1.253  1.00 45.73           C  
ATOM    479  CG2 ILE A  63     -30.657  18.472  -3.298  1.00 45.73           C  
ATOM    480  CD1 ILE A  63     -31.799  19.267  -0.501  1.00 45.73           C  
ATOM    481  N   SER A  64     -30.116  21.889  -5.685  1.00 39.71           N  
ATOM    482  CA  SER A  64     -30.231  21.958  -7.138  1.00 39.71           C  
ATOM    483  C   SER A  64     -28.936  22.454  -7.772  1.00 39.71           C  
ATOM    484  CB  SER A  64     -31.389  22.872  -7.542  1.00 39.71           C  
ATOM    485  O   SER A  64     -28.763  22.372  -8.990  1.00 39.71           O  
ATOM    486  OG  SER A  64     -31.063  24.231  -7.303  1.00 39.71           O  
ATOM    487  N   LYS A  65     -27.919  22.899  -6.995  1.00 42.34           N  
ATOM    488  CA  LYS A  65     -26.660  23.315  -7.605  1.00 42.34           C  
ATOM    489  C   LYS A  65     -25.612  22.210  -7.512  1.00 42.34           C  
ATOM    490  CB  LYS A  65     -26.137  24.590  -6.941  1.00 42.34           C  
ATOM    491  O   LYS A  65     -24.549  22.301  -8.130  1.00 42.34           O  
ATOM    492  CG  LYS A  65     -26.887  25.851  -7.346  1.00 42.34           C  
ATOM    493  CD  LYS A  65     -26.246  27.098  -6.749  1.00 42.34           C  
ATOM    494  CE  LYS A  65     -27.056  28.348  -7.064  1.00 42.34           C  
ATOM    495  NZ  LYS A  65     -26.442  29.571  -6.466  1.00 42.34           N  
ATOM    496  N   VAL A  66     -25.999  20.992  -6.944  1.00 45.44           N  
ATOM    497  CA  VAL A  66     -25.193  19.777  -7.000  1.00 45.44           C  
ATOM    498  C   VAL A  66     -25.983  18.665  -7.687  1.00 45.44           C  
ATOM    499  CB  VAL A  66     -24.750  19.323  -5.591  1.00 45.44           C  
ATOM    500  O   VAL A  66     -26.608  17.836  -7.021  1.00 45.44           O  
ATOM    501  CG1 VAL A  66     -23.907  18.052  -5.673  1.00 45.44           C  
ATOM    502  CG2 VAL A  66     -23.975  20.438  -4.892  1.00 45.44           C  
ATOM    503  N   LYS A  67     -27.151  19.032  -8.325  1.00 39.01           N  
ATOM    504  CA  LYS A  67     -27.618  18.035  -9.284  1.00 39.01           C  
ATOM    505  C   LYS A  67     -26.719  17.994 -10.516  1.00 39.01           C  
ATOM    506  CB  LYS A  67     -29.062  18.324  -9.698  1.00 39.01           C  
ATOM    507  O   LYS A  67     -26.295  19.038 -11.017  1.00 39.01           O  
ATOM    508  CG  LYS A  67     -30.102  17.572  -8.880  1.00 39.01           C  
ATOM    509  CD  LYS A  67     -31.510  17.817  -9.407  1.00 39.01           C  
ATOM    510  CE  LYS A  67     -32.553  17.074  -8.583  1.00 39.01           C  
ATOM    511  NZ  LYS A  67     -33.934  17.298  -9.106  1.00 39.01           N  
ATOM    512  N   PRO A  68     -25.701  17.032 -10.662  1.00 42.84           N  
ATOM    513  CA  PRO A  68     -25.157  17.103 -12.020  1.00 42.84           C  
ATOM    514  C   PRO A  68     -26.176  17.612 -13.037  1.00 42.84           C  
ATOM    515  CB  PRO A  68     -24.764  15.654 -12.319  1.00 42.84           C  
ATOM    516  O   PRO A  68     -27.374  17.351 -12.900  1.00 42.84           O  
ATOM    517  CG  PRO A  68     -25.512  14.840 -11.313  1.00 42.84           C  
ATOM    518  CD  PRO A  68     -26.018  15.758 -10.238  1.00 42.84           C  
ATOM    519  N   SER A  69     -26.380  18.871 -13.221  1.00 40.46           N  
ATOM    520  CA  SER A  69     -27.145  19.251 -14.404  1.00 40.46           C  
ATOM    521  C   SER A  69     -27.435  18.041 -15.286  1.00 40.46           C  
ATOM    522  CB  SER A  69     -26.395  20.312 -15.210  1.00 40.46           C  
ATOM    523  O   SER A  69     -26.592  17.153 -15.427  1.00 40.46           O  
ATOM    524  OG  SER A  69     -25.925  21.347 -14.364  1.00 40.46           O  
ATOM    525  N   PRO A  70     -28.666  17.401 -15.373  1.00 52.79           N  
ATOM    526  CA  PRO A  70     -28.946  16.357 -16.361  1.00 52.79           C  
ATOM    527  C   PRO A  70     -28.138  16.528 -17.646  1.00 52.79           C  
ATOM    528  CB  PRO A  70     -30.443  16.519 -16.632  1.00 52.79           C  
ATOM    529  O   PRO A  70     -27.933  15.562 -18.384  1.00 52.79           O  
ATOM    530  CG  PRO A  70     -30.825  17.778 -15.923  1.00 52.79           C  
ATOM    531  CD  PRO A  70     -29.655  18.237 -15.101  1.00 52.79           C  
ATOM    532  N   ASP A  71     -27.538  17.807 -17.807  1.00 52.47           N  
ATOM    533  CA  ASP A  71     -26.834  18.116 -19.048  1.00 52.47           C  
ATOM    534  C   ASP A  71     -25.364  17.713 -18.960  1.00 52.47           C  
ATOM    535  CB  ASP A  71     -26.953  19.605 -19.376  1.00 52.47           C  
ATOM    536  O   ASP A  71     -24.735  17.416 -19.977  1.00 52.47           O  
ATOM    537  CG  ASP A  71     -28.380  20.037 -19.665  1.00 52.47           C  
ATOM    538  OD1 ASP A  71     -29.158  19.236 -20.226  1.00 52.47           O  
ATOM    539  OD2 ASP A  71     -28.729  21.190 -19.330  1.00 52.47           O  
ATOM    540  N   ASN A  72     -24.765  17.429 -17.671  1.00 46.99           N  
ATOM    541  CA  ASN A  72     -23.369  17.066 -17.453  1.00 46.99           C  
ATOM    542  C   ASN A  72     -23.241  15.682 -16.822  1.00 46.99           C  
ATOM    543  CB  ASN A  72     -22.671  18.113 -16.582  1.00 46.99           C  
ATOM    544  O   ASN A  72     -22.161  15.300 -16.368  1.00 46.99           O  
ATOM    545  CG  ASN A  72     -22.488  19.438 -17.296  1.00 46.99           C  
ATOM    546  ND2 ASN A  72     -22.512  20.528 -16.538  1.00 46.99           N  
ATOM    547  OD1 ASN A  72     -22.327  19.481 -18.518  1.00 46.99           O  
ATOM    548  N   ALA A  73     -24.372  15.051 -16.566  1.00 50.09           N  
ATOM    549  CA  ALA A  73     -24.410  13.678 -16.070  1.00 50.09           C  
ATOM    550  C   ALA A  73     -23.673  12.732 -17.014  1.00 50.09           C  
ATOM    551  CB  ALA A  73     -25.854  13.220 -15.883  1.00 50.09           C  
ATOM    552  O   ALA A  73     -23.169  11.689 -16.590  1.00 50.09           O  
ATOM    553  N   HIS A  74     -23.593  13.212 -18.362  1.00 47.07           N  
ATOM    554  CA  HIS A  74     -22.916  12.422 -19.384  1.00 47.07           C  
ATOM    555  C   HIS A  74     -21.417  12.703 -19.395  1.00 47.07           C  
ATOM    556  CB  HIS A  74     -23.514  12.705 -20.763  1.00 47.07           C  
ATOM    557  O   HIS A  74     -20.662  12.037 -20.107  1.00 47.07           O  
ATOM    558  CG  HIS A  74     -25.006  12.616 -20.800  1.00 47.07           C  
ATOM    559  CD2 HIS A  74     -25.950  13.571 -20.972  1.00 47.07           C  
ATOM    560  ND1 HIS A  74     -25.684  11.426 -20.645  1.00 47.07           N  
ATOM    561  CE1 HIS A  74     -26.985  11.655 -20.722  1.00 47.07           C  
ATOM    562  NE2 HIS A  74     -27.173  12.948 -20.919  1.00 47.07           N  
ATOM    563  N   VAL A  75     -20.939  13.758 -18.542  1.00 47.67           N  
ATOM    564  CA  VAL A  75     -19.546  14.183 -18.629  1.00 47.67           C  
ATOM    565  C   VAL A  75     -18.715  13.448 -17.579  1.00 47.67           C  
ATOM    566  CB  VAL A  75     -19.406  15.710 -18.447  1.00 47.67           C  
ATOM    567  O   VAL A  75     -19.070  13.430 -16.399  1.00 47.67           O  
ATOM    568  CG1 VAL A  75     -17.944  16.137 -18.569  1.00 47.67           C  
ATOM    569  CG2 VAL A  75     -20.269  16.450 -19.467  1.00 47.67           C  
ATOM    570  N   GLU A  76     -18.125  12.432 -17.991  1.00 50.12           N  
ATOM    571  CA  GLU A  76     -17.172  11.558 -17.315  1.00 50.12           C  
ATOM    572  C   GLU A  76     -16.213  12.359 -16.439  1.00 50.12           C  
ATOM    573  CB  GLU A  76     -16.387  10.728 -18.334  1.00 50.12           C  
ATOM    574  O   GLU A  76     -15.720  13.411 -16.851  1.00 50.12           O  
ATOM    575  CG  GLU A  76     -17.251   9.779 -19.151  1.00 50.12           C  
ATOM    576  CD  GLU A  76     -16.449   8.911 -20.108  1.00 50.12           C  
ATOM    577  OE1 GLU A  76     -17.024   7.971 -20.702  1.00 50.12           O  
ATOM    578  OE2 GLU A  76     -15.234   9.171 -20.262  1.00 50.12           O  
ATOM    579  N   LYS A  77     -16.279  12.275 -15.075  1.00 51.45           N  
ATOM    580  CA  LYS A  77     -15.342  12.907 -14.151  1.00 51.45           C  
ATOM    581  C   LYS A  77     -13.910  12.457 -14.426  1.00 51.45           C  
ATOM    582  CB  LYS A  77     -15.721  12.594 -12.703  1.00 51.45           C  
ATOM    583  O   LYS A  77     -13.641  11.258 -14.532  1.00 51.45           O  
ATOM    584  CG  LYS A  77     -16.910  13.392 -12.188  1.00 51.45           C  
ATOM    585  CD  LYS A  77     -17.218  13.061 -10.733  1.00 51.45           C  
ATOM    586  CE  LYS A  77     -18.498  13.737 -10.263  1.00 51.45           C  
ATOM    587  NZ  LYS A  77     -18.834  13.370  -8.855  1.00 51.45           N  
ATOM    588  N   THR A  78     -13.127  13.145 -15.147  1.00 52.42           N  
ATOM    589  CA  THR A  78     -11.724  12.896 -15.460  1.00 52.42           C  
ATOM    590  C   THR A  78     -10.880  12.888 -14.188  1.00 52.42           C  
ATOM    591  CB  THR A  78     -11.173  13.949 -16.439  1.00 52.42           C  
ATOM    592  O   THR A  78     -11.179  13.609 -13.234  1.00 52.42           O  
ATOM    593  CG2 THR A  78      -9.815  13.530 -16.990  1.00 52.42           C  
ATOM    594  OG1 THR A  78     -12.091  14.107 -17.528  1.00 52.42           O  
ATOM    595  N   VAL A  79     -10.108  11.751 -13.972  1.00 59.29           N  
ATOM    596  CA  VAL A  79      -9.158  11.559 -12.881  1.00 59.29           C  
ATOM    597  C   VAL A  79      -8.108  12.668 -12.909  1.00 59.29           C  
ATOM    598  CB  VAL A  79      -8.474  10.176 -12.959  1.00 59.29           C  
ATOM    599  O   VAL A  79      -7.425  12.859 -13.918  1.00 59.29           O  
ATOM    600  CG1 VAL A  79      -7.466  10.007 -11.824  1.00 59.29           C  
ATOM    601  CG2 VAL A  79      -9.519   9.062 -12.922  1.00 59.29           C  
ATOM    602  N   GLU A  80      -8.294  13.796 -12.222  1.00 66.99           N  
ATOM    603  CA  GLU A  80      -7.231  14.784 -12.059  1.00 66.99           C  
ATOM    604  C   GLU A  80      -6.341  14.445 -10.867  1.00 66.99           C  
ATOM    605  CB  GLU A  80      -7.821  16.187 -11.893  1.00 66.99           C  
ATOM    606  O   GLU A  80      -6.819  14.360  -9.733  1.00 66.99           O  
ATOM    607  CG  GLU A  80      -6.811  17.307 -12.093  1.00 66.99           C  
ATOM    608  CD  GLU A  80      -7.420  18.694 -11.964  1.00 66.99           C  
ATOM    609  OE1 GLU A  80      -6.671  19.695 -12.039  1.00 66.99           O  
ATOM    610  OE2 GLU A  80      -8.655  18.781 -11.785  1.00 66.99           O  
ATOM    611  N   ILE A  81      -5.093  13.988 -11.200  1.00 77.10           N  
ATOM    612  CA  ILE A  81      -4.128  13.616 -10.171  1.00 77.10           C  
ATOM    613  C   ILE A  81      -3.539  14.874  -9.537  1.00 77.10           C  
ATOM    614  CB  ILE A  81      -3.002  12.728 -10.746  1.00 77.10           C  
ATOM    615  O   ILE A  81      -2.973  15.720 -10.233  1.00 77.10           O  
ATOM    616  CG1 ILE A  81      -3.593  11.471 -11.396  1.00 77.10           C  
ATOM    617  CG2 ILE A  81      -1.995  12.357  -9.653  1.00 77.10           C  
ATOM    618  CD1 ILE A  81      -2.590  10.666 -12.212  1.00 77.10           C  
ATOM    619  N   THR A  82      -3.872  15.244  -8.271  1.00 74.32           N  
ATOM    620  CA  THR A  82      -3.382  16.431  -7.579  1.00 74.32           C  
ATOM    621  C   THR A  82      -2.514  16.041  -6.386  1.00 74.32           C  
ATOM    622  CB  THR A  82      -4.545  17.320  -7.102  1.00 74.32           C  
ATOM    623  O   THR A  82      -3.000  15.432  -5.431  1.00 74.32           O  
ATOM    624  CG2 THR A  82      -5.274  17.952  -8.283  1.00 74.32           C  
ATOM    625  OG1 THR A  82      -5.472  16.524  -6.354  1.00 74.32           O  
ATOM    626  N   PRO A  83      -1.151  16.287  -6.580  1.00 83.55           N  
ATOM    627  CA  PRO A  83      -0.264  16.037  -5.442  1.00 83.55           C  
ATOM    628  C   PRO A  83      -0.356  17.124  -4.373  1.00 83.55           C  
ATOM    629  CB  PRO A  83       1.128  16.014  -6.078  1.00 83.55           C  
ATOM    630  O   PRO A  83      -0.461  18.309  -4.699  1.00 83.55           O  
ATOM    631  CG  PRO A  83       1.000  16.851  -7.310  1.00 83.55           C  
ATOM    632  CD  PRO A  83      -0.422  16.779  -7.788  1.00 83.55           C  
ATOM    633  N   VAL A  84      -0.536  16.779  -3.159  1.00 85.27           N  
ATOM    634  CA  VAL A  84      -0.586  17.694  -2.024  1.00 85.27           C  
ATOM    635  C   VAL A  84       0.577  17.407  -1.076  1.00 85.27           C  
ATOM    636  CB  VAL A  84      -1.929  17.586  -1.267  1.00 85.27           C  
ATOM    637  O   VAL A  84       0.805  16.257  -0.695  1.00 85.27           O  
ATOM    638  CG1 VAL A  84      -1.963  18.556  -0.087  1.00 85.27           C  
ATOM    639  CG2 VAL A  84      -3.097  17.851  -2.215  1.00 85.27           C  
ATOM    640  N   ASN A  85       1.284  18.446  -0.757  1.00 86.03           N  
ATOM    641  CA  ASN A  85       2.431  18.325   0.138  1.00 86.03           C  
ATOM    642  C   ASN A  85       2.072  18.724   1.566  1.00 86.03           C  
ATOM    643  CB  ASN A  85       3.600  19.170  -0.371  1.00 86.03           C  
ATOM    644  O   ASN A  85       1.487  19.786   1.791  1.00 86.03           O  
ATOM    645  CG  ASN A  85       4.176  18.646  -1.672  1.00 86.03           C  
ATOM    646  ND2 ASN A  85       4.519  19.555  -2.578  1.00 86.03           N  
ATOM    647  OD1 ASN A  85       4.311  17.435  -1.863  1.00 86.03           O  
ATOM    648  N   VAL A  86       2.360  17.826   2.445  1.00 85.77           N  
ATOM    649  CA  VAL A  86       2.086  18.065   3.858  1.00 85.77           C  
ATOM    650  C   VAL A  86       3.356  17.839   4.677  1.00 85.77           C  
ATOM    651  CB  VAL A  86       0.949  17.158   4.378  1.00 85.77           C  
ATOM    652  O   VAL A  86       4.059  16.845   4.481  1.00 85.77           O  
ATOM    653  CG1 VAL A  86       0.648  17.456   5.846  1.00 85.77           C  
ATOM    654  CG2 VAL A  86      -0.306  17.335   3.525  1.00 85.77           C  
ATOM    655  N   GLU A  87       3.653  18.775   5.532  1.00 86.15           N  
ATOM    656  CA  GLU A  87       4.801  18.637   6.423  1.00 86.15           C  
ATOM    657  C   GLU A  87       4.375  18.122   7.795  1.00 86.15           C  
ATOM    658  CB  GLU A  87       5.534  19.973   6.567  1.00 86.15           C  
ATOM    659  O   GLU A  87       3.494  18.700   8.435  1.00 86.15           O  
ATOM    660  CG  GLU A  87       6.179  20.463   5.279  1.00 86.15           C  
ATOM    661  CD  GLU A  87       6.923  21.778   5.443  1.00 86.15           C  
ATOM    662  OE1 GLU A  87       7.569  22.235   4.472  1.00 86.15           O  
ATOM    663  OE2 GLU A  87       6.862  22.356   6.551  1.00 86.15           O  
ATOM    664  N   LEU A  88       4.925  16.934   8.095  1.00 84.30           N  
ATOM    665  CA  LEU A  88       4.571  16.309   9.365  1.00 84.30           C  
ATOM    666  C   LEU A  88       5.806  16.114  10.238  1.00 84.30           C  
ATOM    667  CB  LEU A  88       3.882  14.963   9.126  1.00 84.30           C  
ATOM    668  O   LEU A  88       6.919  15.977   9.725  1.00 84.30           O  
ATOM    669  CG  LEU A  88       2.639  14.986   8.235  1.00 84.30           C  
ATOM    670  CD1 LEU A  88       2.276  13.571   7.796  1.00 84.30           C  
ATOM    671  CD2 LEU A  88       1.471  15.642   8.962  1.00 84.30           C  
ATOM    672  N   GLU A  89       5.560  16.312  11.566  1.00 81.67           N  
ATOM    673  CA  GLU A  89       6.610  15.996  12.530  1.00 81.67           C  
ATOM    674  C   GLU A  89       6.261  14.749  13.338  1.00 81.67           C  
ATOM    675  CB  GLU A  89       6.853  17.180  13.469  1.00 81.67           C  
ATOM    676  O   GLU A  89       5.224  14.705  14.004  1.00 81.67           O  
ATOM    677  CG  GLU A  89       8.101  17.038  14.328  1.00 81.67           C  
ATOM    678  CD  GLU A  89       8.354  18.241  15.222  1.00 81.67           C  
ATOM    679  OE1 GLU A  89       9.158  18.131  16.175  1.00 81.67           O  
ATOM    680  OE2 GLU A  89       7.743  19.303  14.968  1.00 81.67           O  
ATOM    681  N   GLU A  90       6.987  13.585  13.020  1.00 74.77           N  
ATOM    682  CA  GLU A  90       6.756  12.355  13.772  1.00 74.77           C  
ATOM    683  C   GLU A  90       8.025  11.899  14.487  1.00 74.77           C  
ATOM    684  CB  GLU A  90       6.245  11.247  12.848  1.00 74.77           C  
ATOM    685  O   GLU A  90       9.061  11.691  13.851  1.00 74.77           O  
ATOM    686  CG  GLU A  90       4.756  11.334  12.549  1.00 74.77           C  
ATOM    687  CD  GLU A  90       3.889  10.702  13.627  1.00 74.77           C  
ATOM    688  OE1 GLU A  90       2.695  11.063  13.734  1.00 74.77           O  
ATOM    689  OE2 GLU A  90       4.409   9.841  14.371  1.00 74.77           O  
ATOM    690  N   ASP A  91       8.044  11.741  15.881  1.00 70.07           N  
ATOM    691  CA  ASP A  91       9.142  11.208  16.681  1.00 70.07           C  
ATOM    692  C   ASP A  91      10.391  12.078  16.549  1.00 70.07           C  
ATOM    693  CB  ASP A  91       9.458   9.769  16.270  1.00 70.07           C  
ATOM    694  O   ASP A  91      11.507  11.561  16.460  1.00 70.07           O  
ATOM    695  CG  ASP A  91       8.348   8.794  16.622  1.00 70.07           C  
ATOM    696  OD1 ASP A  91       7.678   8.983  17.661  1.00 70.07           O  
ATOM    697  OD2 ASP A  91       8.143   7.827  15.857  1.00 70.07           O  
ATOM    698  N   GLY A  92      10.194  13.482  16.326  1.00 71.70           N  
ATOM    699  CA  GLY A  92      11.323  14.399  16.317  1.00 71.70           C  
ATOM    700  C   GLY A  92      11.963  14.545  14.950  1.00 71.70           C  
ATOM    701  O   GLY A  92      12.957  15.257  14.797  1.00 71.70           O  
ATOM    702  N   VAL A  93      11.401  13.837  13.908  1.00 78.92           N  
ATOM    703  CA  VAL A  93      11.857  13.907  12.524  1.00 78.92           C  
ATOM    704  C   VAL A  93      10.825  14.649  11.677  1.00 78.92           C  
ATOM    705  CB  VAL A  93      12.113  12.500  11.939  1.00 78.92           C  
ATOM    706  O   VAL A  93       9.629  14.358  11.750  1.00 78.92           O  
ATOM    707  CG1 VAL A  93      12.603  12.596  10.495  1.00 78.92           C  
ATOM    708  CG2 VAL A  93      13.122  11.741  12.799  1.00 78.92           C  
ATOM    709  N   ARG A  94      11.264  15.700  10.911  1.00 83.18           N  
ATOM    710  CA  ARG A  94      10.400  16.437   9.995  1.00 83.18           C  
ATOM    711  C   ARG A  94      10.165  15.650   8.711  1.00 83.18           C  
ATOM    712  CB  ARG A  94      11.005  17.804   9.668  1.00 83.18           C  
ATOM    713  O   ARG A  94      11.116  15.286   8.016  1.00 83.18           O  
ATOM    714  CG  ARG A  94      11.106  18.736  10.866  1.00 83.18           C  
ATOM    715  CD  ARG A  94      11.694  20.087  10.482  1.00 83.18           C  
ATOM    716  NE  ARG A  94      10.706  20.936   9.822  1.00 83.18           N  
ATOM    717  NH1 ARG A  94      12.216  22.578   9.221  1.00 83.18           N  
ATOM    718  NH2 ARG A  94      10.002  22.793   8.668  1.00 83.18           N  
ATOM    719  CZ  ARG A  94      10.977  22.100   9.239  1.00 83.18           C  
ATOM    720  N   LEU A  95       8.913  15.259   8.501  1.00 85.82           N  
ATOM    721  CA  LEU A  95       8.526  14.485   7.327  1.00 85.82           C  
ATOM    722  C   LEU A  95       7.755  15.349   6.336  1.00 85.82           C  
ATOM    723  CB  LEU A  95       7.679  13.277   7.737  1.00 85.82           C  
ATOM    724  O   LEU A  95       6.802  16.035   6.714  1.00 85.82           O  
ATOM    725  CG  LEU A  95       7.137  12.411   6.599  1.00 85.82           C  
ATOM    726  CD1 LEU A  95       8.246  11.533   6.027  1.00 85.82           C  
ATOM    727  CD2 LEU A  95       5.970  11.558   7.084  1.00 85.82           C  
ATOM    728  N   SER A  96       8.299  15.433   5.115  1.00 88.59           N  
ATOM    729  CA  SER A  96       7.568  16.039   4.007  1.00 88.59           C  
ATOM    730  C   SER A  96       6.803  14.988   3.209  1.00 88.59           C  
ATOM    731  CB  SER A  96       8.523  16.797   3.084  1.00 88.59           C  
ATOM    732  O   SER A  96       7.387  14.283   2.383  1.00 88.59           O  
ATOM    733  OG  SER A  96       7.805  17.489   2.077  1.00 88.59           O  
ATOM    734  N   LEU A  97       5.501  14.837   3.491  1.00 89.03           N  
ATOM    735  CA  LEU A  97       4.652  13.819   2.881  1.00 89.03           C  
ATOM    736  C   LEU A  97       3.897  14.387   1.684  1.00 89.03           C  
ATOM    737  CB  LEU A  97       3.662  13.262   3.907  1.00 89.03           C  
ATOM    738  O   LEU A  97       3.255  15.435   1.790  1.00 89.03           O  
ATOM    739  CG  LEU A  97       2.671  12.215   3.394  1.00 89.03           C  
ATOM    740  CD1 LEU A  97       3.407  10.942   2.989  1.00 89.03           C  
ATOM    741  CD2 LEU A  97       1.615  11.915   4.451  1.00 89.03           C  
ATOM    742  N   THR A  98       4.079  13.777   0.552  1.00 90.62           N  
ATOM    743  CA  THR A  98       3.307  14.108  -0.640  1.00 90.62           C  
ATOM    744  C   THR A  98       2.213  13.072  -0.882  1.00 90.62           C  
ATOM    745  CB  THR A  98       4.211  14.203  -1.883  1.00 90.62           C  
ATOM    746  O   THR A  98       2.500  11.882  -1.030  1.00 90.62           O  
ATOM    747  CG2 THR A  98       3.415  14.629  -3.112  1.00 90.62           C  
ATOM    748  OG1 THR A  98       5.246  15.165  -1.641  1.00 90.62           O  
ATOM    749  N   VAL A  99       0.996  13.520  -0.832  1.00 90.54           N  
ATOM    750  CA  VAL A  99      -0.139  12.626  -1.040  1.00 90.54           C  
ATOM    751  C   VAL A  99      -0.757  12.886  -2.412  1.00 90.54           C  
ATOM    752  CB  VAL A  99      -1.205  12.796   0.066  1.00 90.54           C  
ATOM    753  O   VAL A  99      -1.091  14.025  -2.743  1.00 90.54           O  
ATOM    754  CG1 VAL A  99      -2.364  11.824  -0.149  1.00 90.54           C  
ATOM    755  CG2 VAL A  99      -0.581  12.592   1.445  1.00 90.54           C  
ATOM    756  N   VAL A 100      -0.780  11.793  -3.169  1.00 89.73           N  
ATOM    757  CA  VAL A 100      -1.373  11.874  -4.499  1.00 89.73           C  
ATOM    758  C   VAL A 100      -2.747  11.209  -4.494  1.00 89.73           C  
ATOM    759  CB  VAL A 100      -0.467  11.218  -5.566  1.00 89.73           C  
ATOM    760  O   VAL A 100      -2.867  10.020  -4.192  1.00 89.73           O  
ATOM    761  CG1 VAL A 100      -1.094  11.338  -6.954  1.00 89.73           C  
ATOM    762  CG2 VAL A 100       0.923  11.851  -5.547  1.00 89.73           C  
ATOM    763  N   ASP A 101      -3.752  12.045  -4.693  1.00 85.99           N  
ATOM    764  CA  ASP A 101      -5.124  11.549  -4.741  1.00 85.99           C  
ATOM    765  C   ASP A 101      -5.599  11.386  -6.183  1.00 85.99           C  
ATOM    766  CB  ASP A 101      -6.062  12.490  -3.982  1.00 85.99           C  
ATOM    767  O   ASP A 101      -5.249  12.188  -7.052  1.00 85.99           O  
ATOM    768  CG  ASP A 101      -7.429  11.882  -3.723  1.00 85.99           C  
ATOM    769  OD1 ASP A 101      -7.573  10.644  -3.812  1.00 85.99           O  
ATOM    770  OD2 ASP A 101      -8.372  12.649  -3.429  1.00 85.99           O  
ATOM    771  N   THR A 102      -6.326  10.276  -6.420  1.00 82.76           N  
ATOM    772  CA  THR A 102      -6.861  10.007  -7.750  1.00 82.76           C  
ATOM    773  C   THR A 102      -8.385   9.942  -7.717  1.00 82.76           C  
ATOM    774  CB  THR A 102      -6.301   8.692  -8.322  1.00 82.76           C  
ATOM    775  O   THR A 102      -8.962   8.865  -7.554  1.00 82.76           O  
ATOM    776  CG2 THR A 102      -4.798   8.793  -8.562  1.00 82.76           C  
ATOM    777  OG1 THR A 102      -6.555   7.628  -7.397  1.00 82.76           O  
ATOM    778  N   PRO A 103      -9.045  11.225  -7.603  1.00 72.68           N  
ATOM    779  CA  PRO A 103     -10.509  11.200  -7.569  1.00 72.68           C  
ATOM    780  C   PRO A 103     -11.120  10.635  -8.849  1.00 72.68           C  
ATOM    781  CB  PRO A 103     -10.883  12.673  -7.389  1.00 72.68           C  
ATOM    782  O   PRO A 103     -10.571  10.829  -9.937  1.00 72.68           O  
ATOM    783  CG  PRO A 103      -9.713  13.432  -7.926  1.00 72.68           C  
ATOM    784  CD  PRO A 103      -8.483  12.586  -7.770  1.00 72.68           C  
ATOM    785  N   GLY A 104     -12.186   9.768  -8.681  1.00 66.92           N  
ATOM    786  CA  GLY A 104     -12.926   9.418  -9.883  1.00 66.92           C  
ATOM    787  C   GLY A 104     -12.518   8.078 -10.466  1.00 66.92           C  
ATOM    788  O   GLY A 104     -13.002   7.684 -11.529  1.00 66.92           O  
ATOM    789  N   PHE A 105     -11.581   7.377  -9.768  1.00 75.82           N  
ATOM    790  CA  PHE A 105     -11.184   6.033 -10.171  1.00 75.82           C  
ATOM    791  C   PHE A 105     -12.226   5.008  -9.737  1.00 75.82           C  
ATOM    792  CB  PHE A 105      -9.817   5.674  -9.581  1.00 75.82           C  
ATOM    793  O   PHE A 105     -12.685   5.028  -8.593  1.00 75.82           O  
ATOM    794  CG  PHE A 105      -9.341   4.294  -9.946  1.00 75.82           C  
ATOM    795  CD1 PHE A 105      -9.519   3.229  -9.072  1.00 75.82           C  
ATOM    796  CD2 PHE A 105      -8.716   4.062 -11.164  1.00 75.82           C  
ATOM    797  CE1 PHE A 105      -9.079   1.950  -9.407  1.00 75.82           C  
ATOM    798  CE2 PHE A 105      -8.274   2.787 -11.506  1.00 75.82           C  
ATOM    799  CZ  PHE A 105      -8.455   1.733 -10.626  1.00 75.82           C  
ATOM    800  N   GLY A 106     -12.775   4.170 -10.749  1.00 68.07           N  
ATOM    801  CA  GLY A 106     -13.672   3.080 -10.396  1.00 68.07           C  
ATOM    802  C   GLY A 106     -15.134   3.483 -10.408  1.00 68.07           C  
ATOM    803  O   GLY A 106     -16.004   2.696 -10.029  1.00 68.07           O  
ATOM    804  N   ASP A 107     -15.533   4.782 -10.943  1.00 70.72           N  
ATOM    805  CA  ASP A 107     -16.897   5.296 -11.020  1.00 70.72           C  
ATOM    806  C   ASP A 107     -17.458   5.155 -12.433  1.00 70.72           C  
ATOM    807  CB  ASP A 107     -16.945   6.761 -10.579  1.00 70.72           C  
ATOM    808  O   ASP A 107     -18.668   5.001 -12.614  1.00 70.72           O  
ATOM    809  CG  ASP A 107     -16.689   6.941  -9.093  1.00 70.72           C  
ATOM    810  OD1 ASP A 107     -16.856   5.971  -8.323  1.00 70.72           O  
ATOM    811  OD2 ASP A 107     -16.321   8.065  -8.688  1.00 70.72           O  
ATOM    812  N   ASN A 108     -16.529   4.924 -13.394  1.00 71.13           N  
ATOM    813  CA  ASN A 108     -16.944   4.842 -14.791  1.00 71.13           C  
ATOM    814  C   ASN A 108     -17.019   3.395 -15.270  1.00 71.13           C  
ATOM    815  CB  ASN A 108     -15.994   5.647 -15.681  1.00 71.13           C  
ATOM    816  O   ASN A 108     -16.406   2.507 -14.675  1.00 71.13           O  
ATOM    817  CG  ASN A 108     -16.097   7.141 -15.443  1.00 71.13           C  
ATOM    818  ND2 ASN A 108     -15.043   7.870 -15.791  1.00 71.13           N  
ATOM    819  OD1 ASN A 108     -17.114   7.635 -14.950  1.00 71.13           O  
ATOM    820  N   ILE A 109     -17.943   3.131 -16.244  1.00 71.38           N  
ATOM    821  CA  ILE A 109     -18.103   1.810 -16.841  1.00 71.38           C  
ATOM    822  C   ILE A 109     -16.816   1.408 -17.558  1.00 71.38           C  
ATOM    823  CB  ILE A 109     -19.297   1.773 -17.821  1.00 71.38           C  
ATOM    824  O   ILE A 109     -16.357   0.271 -17.431  1.00 71.38           O  
ATOM    825  CG1 ILE A 109     -20.607   2.062 -17.079  1.00 71.38           C  
ATOM    826  CG2 ILE A 109     -19.362   0.424 -18.543  1.00 71.38           C  
ATOM    827  CD1 ILE A 109     -21.803   2.276 -17.996  1.00 71.38           C  
ATOM    828  N   ASP A 110     -16.172   2.470 -18.178  1.00 74.93           N  
ATOM    829  CA  ASP A 110     -14.866   2.265 -18.798  1.00 74.93           C  
ATOM    830  C   ASP A 110     -13.772   3.002 -18.029  1.00 74.93           C  
ATOM    831  CB  ASP A 110     -14.886   2.727 -20.257  1.00 74.93           C  
ATOM    832  O   ASP A 110     -13.726   4.234 -18.032  1.00 74.93           O  
ATOM    833  CG  ASP A 110     -13.666   2.274 -21.039  1.00 74.93           C  
ATOM    834  OD1 ASP A 110     -12.820   1.542 -20.481  1.00 74.93           O  
ATOM    835  OD2 ASP A 110     -13.547   2.655 -22.223  1.00 74.93           O  
ATOM    836  N   ASN A 111     -12.940   2.207 -17.329  1.00 77.53           N  
ATOM    837  CA  ASN A 111     -11.908   2.822 -16.501  1.00 77.53           C  
ATOM    838  C   ASN A 111     -10.516   2.598 -17.083  1.00 77.53           C  
ATOM    839  CB  ASN A 111     -11.979   2.288 -15.069  1.00 77.53           C  
ATOM    840  O   ASN A 111      -9.512   2.804 -16.399  1.00 77.53           O  
ATOM    841  CG  ASN A 111     -13.278   2.647 -14.375  1.00 77.53           C  
ATOM    842  ND2 ASN A 111     -13.955   1.643 -13.829  1.00 77.53           N  
ATOM    843  OD1 ASN A 111     -13.671   3.815 -14.331  1.00 77.53           O  
ATOM    844  N   GLU A 112     -10.463   2.212 -18.325  1.00 81.94           N  
ATOM    845  CA  GLU A 112      -9.167   1.948 -18.943  1.00 81.94           C  
ATOM    846  C   GLU A 112      -8.336   3.224 -19.049  1.00 81.94           C  
ATOM    847  CB  GLU A 112      -9.349   1.323 -20.329  1.00 81.94           C  
ATOM    848  O   GLU A 112      -7.127   3.205 -18.808  1.00 81.94           O  
ATOM    849  CG  GLU A 112      -8.070   0.740 -20.913  1.00 81.94           C  
ATOM    850  CD  GLU A 112      -8.310  -0.121 -22.143  1.00 81.94           C  
ATOM    851  OE1 GLU A 112      -7.336  -0.691 -22.685  1.00 81.94           O  
ATOM    852  OE2 GLU A 112      -9.482  -0.225 -22.569  1.00 81.94           O  
ATOM    853  N   ALA A 113      -8.967   4.281 -19.379  1.00 81.02           N  
ATOM    854  CA  ALA A 113      -8.278   5.560 -19.529  1.00 81.02           C  
ATOM    855  C   ALA A 113      -7.733   6.050 -18.190  1.00 81.02           C  
ATOM    856  CB  ALA A 113      -9.217   6.603 -20.131  1.00 81.02           C  
ATOM    857  O   ALA A 113      -6.630   6.596 -18.124  1.00 81.02           O  
ATOM    858  N   CYS A 114      -8.529   5.782 -17.153  1.00 81.38           N  
ATOM    859  CA  CYS A 114      -8.106   6.189 -15.817  1.00 81.38           C  
ATOM    860  C   CYS A 114      -6.913   5.365 -15.348  1.00 81.38           C  
ATOM    861  CB  CYS A 114      -9.259   6.046 -14.824  1.00 81.38           C  
ATOM    862  O   CYS A 114      -5.986   5.900 -14.738  1.00 81.38           O  
ATOM    863  SG  CYS A 114     -10.642   7.162 -15.148  1.00 81.38           S  
ATOM    864  N   PHE A 115      -7.005   4.144 -15.718  1.00 84.83           N  
ATOM    865  CA  PHE A 115      -5.918   3.222 -15.409  1.00 84.83           C  
ATOM    866  C   PHE A 115      -4.609   3.704 -16.024  1.00 84.83           C  
ATOM    867  CB  PHE A 115      -6.246   1.813 -15.911  1.00 84.83           C  
ATOM    868  O   PHE A 115      -3.575   3.730 -15.353  1.00 84.83           O  
ATOM    869  CG  PHE A 115      -5.124   0.827 -15.730  1.00 84.83           C  
ATOM    870  CD1 PHE A 115      -4.313   0.470 -16.800  1.00 84.83           C  
ATOM    871  CD2 PHE A 115      -4.881   0.256 -14.488  1.00 84.83           C  
ATOM    872  CE1 PHE A 115      -3.274  -0.442 -16.635  1.00 84.83           C  
ATOM    873  CE2 PHE A 115      -3.844  -0.657 -14.315  1.00 84.83           C  
ATOM    874  CZ  PHE A 115      -3.043  -1.005 -15.390  1.00 84.83           C  
ATOM    875  N   GLN A 116      -4.681   4.035 -17.284  1.00 87.16           N  
ATOM    876  CA  GLN A 116      -3.502   4.461 -18.030  1.00 87.16           C  
ATOM    877  C   GLN A 116      -2.964   5.787 -17.500  1.00 87.16           C  
ATOM    878  CB  GLN A 116      -3.825   4.585 -19.520  1.00 87.16           C  
ATOM    879  O   GLN A 116      -1.749   5.989 -17.434  1.00 87.16           O  
ATOM    880  CG  GLN A 116      -2.594   4.714 -20.408  1.00 87.16           C  
ATOM    881  CD  GLN A 116      -1.666   3.518 -20.302  1.00 87.16           C  
ATOM    882  NE2 GLN A 116      -0.364   3.768 -20.385  1.00 87.16           N  
ATOM    883  OE1 GLN A 116      -2.116   2.378 -20.147  1.00 87.16           O  
ATOM    884  N   GLU A 117      -3.831   6.558 -17.126  1.00 87.93           N  
ATOM    885  CA  GLU A 117      -3.428   7.863 -16.611  1.00 87.93           C  
ATOM    886  C   GLU A 117      -2.606   7.722 -15.333  1.00 87.93           C  
ATOM    887  CB  GLU A 117      -4.655   8.741 -16.352  1.00 87.93           C  
ATOM    888  O   GLU A 117      -1.614   8.430 -15.146  1.00 87.93           O  
ATOM    889  CG  GLU A 117      -4.329  10.216 -16.169  1.00 87.93           C  
ATOM    890  CD  GLU A 117      -5.564  11.100 -16.101  1.00 87.93           C  
ATOM    891  OE1 GLU A 117      -5.430  12.308 -15.803  1.00 87.93           O  
ATOM    892  OE2 GLU A 117      -6.675  10.579 -16.346  1.00 87.93           O  
ATOM    893  N   ILE A 118      -3.032   6.807 -14.478  1.00 90.21           N  
ATOM    894  CA  ILE A 118      -2.329   6.586 -13.219  1.00 90.21           C  
ATOM    895  C   ILE A 118      -0.956   5.978 -13.495  1.00 90.21           C  
ATOM    896  CB  ILE A 118      -3.140   5.673 -12.272  1.00 90.21           C  
ATOM    897  O   ILE A 118       0.047   6.407 -12.919  1.00 90.21           O  
ATOM    898  CG1 ILE A 118      -4.456   6.350 -11.874  1.00 90.21           C  
ATOM    899  CG2 ILE A 118      -2.314   5.310 -11.034  1.00 90.21           C  
ATOM    900  CD1 ILE A 118      -5.408   5.447 -11.102  1.00 90.21           C  
ATOM    901  N   VAL A 119      -0.944   5.033 -14.320  1.00 91.15           N  
ATOM    902  CA  VAL A 119       0.316   4.390 -14.677  1.00 91.15           C  
ATOM    903  C   VAL A 119       1.253   5.409 -15.321  1.00 91.15           C  
ATOM    904  CB  VAL A 119       0.093   3.195 -15.631  1.00 91.15           C  
ATOM    905  O   VAL A 119       2.444   5.456 -15.002  1.00 91.15           O  
ATOM    906  CG1 VAL A 119       1.428   2.654 -16.140  1.00 91.15           C  
ATOM    907  CG2 VAL A 119      -0.700   2.094 -14.929  1.00 91.15           C  
ATOM    908  N   ASN A 120       0.707   6.201 -16.221  1.00 91.00           N  
ATOM    909  CA  ASN A 120       1.494   7.228 -16.896  1.00 91.00           C  
ATOM    910  C   ASN A 120       2.062   8.240 -15.905  1.00 91.00           C  
ATOM    911  CB  ASN A 120       0.651   7.939 -17.957  1.00 91.00           C  
ATOM    912  O   ASN A 120       3.197   8.696 -16.059  1.00 91.00           O  
ATOM    913  CG  ASN A 120       0.412   7.081 -19.184  1.00 91.00           C  
ATOM    914  ND2 ASN A 120      -0.509   7.511 -20.038  1.00 91.00           N  
ATOM    915  OD1 ASN A 120       1.048   6.039 -19.361  1.00 91.00           O  
ATOM    916  N   TYR A 121       1.258   8.547 -14.984  1.00 91.62           N  
ATOM    917  CA  TYR A 121       1.720   9.475 -13.959  1.00 91.62           C  
ATOM    918  C   TYR A 121       2.940   8.922 -13.232  1.00 91.62           C  
ATOM    919  CB  TYR A 121       0.602   9.768 -12.954  1.00 91.62           C  
ATOM    920  O   TYR A 121       3.926   9.634 -13.031  1.00 91.62           O  
ATOM    921  CG  TYR A 121       1.034  10.643 -11.802  1.00 91.62           C  
ATOM    922  CD1 TYR A 121       1.356  10.090 -10.565  1.00 91.62           C  
ATOM    923  CD2 TYR A 121       1.120  12.023 -11.949  1.00 91.62           C  
ATOM    924  CE1 TYR A 121       1.752  10.893  -9.500  1.00 91.62           C  
ATOM    925  CE2 TYR A 121       1.515  12.835 -10.891  1.00 91.62           C  
ATOM    926  OH  TYR A 121       2.222  13.061  -8.622  1.00 91.62           O  
ATOM    927  CZ  TYR A 121       1.829  12.262  -9.673  1.00 91.62           C  
ATOM    928  N   ILE A 122       2.911   7.654 -12.814  1.00 92.60           N  
ATOM    929  CA  ILE A 122       4.015   7.022 -12.101  1.00 92.60           C  
ATOM    930  C   ILE A 122       5.241   6.948 -13.008  1.00 92.60           C  
ATOM    931  CB  ILE A 122       3.631   5.610 -11.602  1.00 92.60           C  
ATOM    932  O   ILE A 122       6.357   7.250 -12.580  1.00 92.60           O  
ATOM    933  CG1 ILE A 122       2.495   5.697 -10.577  1.00 92.60           C  
ATOM    934  CG2 ILE A 122       4.850   4.897 -11.009  1.00 92.60           C  
ATOM    935  CD1 ILE A 122       1.935   4.345 -10.157  1.00 92.60           C  
ATOM    936  N   GLU A 123       5.032   6.562 -14.236  1.00 92.19           N  
ATOM    937  CA  GLU A 123       6.131   6.453 -15.190  1.00 92.19           C  
ATOM    938  C   GLU A 123       6.753   7.817 -15.474  1.00 92.19           C  
ATOM    939  CB  GLU A 123       5.650   5.813 -16.495  1.00 92.19           C  
ATOM    940  O   GLU A 123       7.968   7.927 -15.649  1.00 92.19           O  
ATOM    941  CG  GLU A 123       5.367   4.322 -16.380  1.00 92.19           C  
ATOM    942  CD  GLU A 123       4.938   3.690 -17.695  1.00 92.19           C  
ATOM    943  OE1 GLU A 123       4.918   2.442 -17.790  1.00 92.19           O  
ATOM    944  OE2 GLU A 123       4.620   4.449 -18.637  1.00 92.19           O  
ATOM    945  N   ARG A 124       5.906   8.816 -15.566  1.00 91.90           N  
ATOM    946  CA  ARG A 124       6.408  10.171 -15.769  1.00 91.90           C  
ATOM    947  C   ARG A 124       7.347  10.582 -14.640  1.00 91.90           C  
ATOM    948  CB  ARG A 124       5.249  11.164 -15.874  1.00 91.90           C  
ATOM    949  O   ARG A 124       8.370  11.227 -14.879  1.00 91.90           O  
ATOM    950  CG  ARG A 124       4.543  11.146 -17.220  1.00 91.90           C  
ATOM    951  CD  ARG A 124       3.442  12.195 -17.294  1.00 91.90           C  
ATOM    952  NE  ARG A 124       2.560  11.972 -18.436  1.00 91.90           N  
ATOM    953  NH1 ARG A 124       0.946  13.474 -17.747  1.00 91.90           N  
ATOM    954  NH2 ARG A 124       0.672  12.306 -19.701  1.00 91.90           N  
ATOM    955  CZ  ARG A 124       1.395  12.584 -18.625  1.00 91.90           C  
ATOM    956  N   GLN A 125       6.945  10.214 -13.452  1.00 91.35           N  
ATOM    957  CA  GLN A 125       7.804  10.508 -12.311  1.00 91.35           C  
ATOM    958  C   GLN A 125       9.142   9.783 -12.427  1.00 91.35           C  
ATOM    959  CB  GLN A 125       7.111  10.124 -11.003  1.00 91.35           C  
ATOM    960  O   GLN A 125      10.191  10.349 -12.113  1.00 91.35           O  
ATOM    961  CG  GLN A 125       5.826  10.897 -10.738  1.00 91.35           C  
ATOM    962  CD  GLN A 125       6.016  12.399 -10.825  1.00 91.35           C  
ATOM    963  NE2 GLN A 125       5.223  13.049 -11.670  1.00 91.35           N  
ATOM    964  OE1 GLN A 125       6.868  12.971 -10.137  1.00 91.35           O  
ATOM    965  N   TYR A 126       9.106   8.585 -12.876  1.00 92.50           N  
ATOM    966  CA  TYR A 126      10.333   7.825 -13.084  1.00 92.50           C  
ATOM    967  C   TYR A 126      11.179   8.446 -14.189  1.00 92.50           C  
ATOM    968  CB  TYR A 126      10.012   6.368 -13.429  1.00 92.50           C  
ATOM    969  O   TYR A 126      12.403   8.534 -14.068  1.00 92.50           O  
ATOM    970  CG  TYR A 126       9.592   5.540 -12.239  1.00 92.50           C  
ATOM    971  CD1 TYR A 126       9.771   6.012 -10.940  1.00 92.50           C  
ATOM    972  CD2 TYR A 126       9.016   4.286 -12.410  1.00 92.50           C  
ATOM    973  CE1 TYR A 126       9.387   5.252  -9.840  1.00 92.50           C  
ATOM    974  CE2 TYR A 126       8.629   3.518 -11.317  1.00 92.50           C  
ATOM    975  OH  TYR A 126       8.436   3.252  -8.952  1.00 92.50           O  
ATOM    976  CZ  TYR A 126       8.817   4.009 -10.038  1.00 92.50           C  
ATOM    977  N   ASP A 127      10.534   8.887 -15.240  1.00 91.40           N  
ATOM    978  CA  ASP A 127      11.219   9.507 -16.370  1.00 91.40           C  
ATOM    979  C   ASP A 127      11.941  10.783 -15.942  1.00 91.40           C  
ATOM    980  CB  ASP A 127      10.229   9.814 -17.495  1.00 91.40           C  
ATOM    981  O   ASP A 127      13.058  11.050 -16.389  1.00 91.40           O  
ATOM    982  CG  ASP A 127       9.759   8.570 -18.227  1.00 91.40           C  
ATOM    983  OD1 ASP A 127      10.446   7.528 -18.163  1.00 91.40           O  
ATOM    984  OD2 ASP A 127       8.693   8.633 -18.877  1.00 91.40           O  
ATOM    985  N   ASP A 128      11.302  11.533 -15.150  1.00 90.31           N  
ATOM    986  CA  ASP A 128      11.890  12.777 -14.661  1.00 90.31           C  
ATOM    987  C   ASP A 128      13.180  12.508 -13.888  1.00 90.31           C  
ATOM    988  CB  ASP A 128      10.895  13.530 -13.776  1.00 90.31           C  
ATOM    989  O   ASP A 128      14.170  13.223 -14.056  1.00 90.31           O  
ATOM    990  CG  ASP A 128       9.736  14.123 -14.559  1.00 90.31           C  
ATOM    991  OD1 ASP A 128       9.832  14.233 -15.800  1.00 90.31           O  
ATOM    992  OD2 ASP A 128       8.720  14.485 -13.928  1.00 90.31           O  
ATOM    993  N   ILE A 129      13.129  11.433 -13.199  1.00 89.02           N  
ATOM    994  CA  ILE A 129      14.305  11.077 -12.413  1.00 89.02           C  
ATOM    995  C   ILE A 129      15.399  10.542 -13.334  1.00 89.02           C  
ATOM    996  CB  ILE A 129      13.964  10.035 -11.324  1.00 89.02           C  
ATOM    997  O   ILE A 129      16.579  10.849 -13.151  1.00 89.02           O  
ATOM    998  CG1 ILE A 129      12.999  10.635 -10.295  1.00 89.02           C  
ATOM    999  CG2 ILE A 129      15.240   9.525 -10.647  1.00 89.02           C  
ATOM   1000  CD1 ILE A 129      13.607  11.746  -9.450  1.00 89.02           C  
ATOM   1001  N   LEU A 130      14.976   9.761 -14.180  1.00 89.46           N  
ATOM   1002  CA  LEU A 130      15.918   9.216 -15.151  1.00 89.46           C  
ATOM   1003  C   LEU A 130      16.591  10.333 -15.942  1.00 89.46           C  
ATOM   1004  CB  LEU A 130      15.206   8.255 -16.107  1.00 89.46           C  
ATOM   1005  O   LEU A 130      17.799  10.288 -16.183  1.00 89.46           O  
ATOM   1006  CG  LEU A 130      16.085   7.561 -17.149  1.00 89.46           C  
ATOM   1007  CD1 LEU A 130      17.134   6.693 -16.464  1.00 89.46           C  
ATOM   1008  CD2 LEU A 130      15.231   6.728 -18.099  1.00 89.46           C  
ATOM   1009  N   ALA A 131      15.847  11.246 -16.373  1.00 87.95           N  
ATOM   1010  CA  ALA A 131      16.369  12.387 -17.121  1.00 87.95           C  
ATOM   1011  C   ALA A 131      17.383  13.169 -16.290  1.00 87.95           C  
ATOM   1012  CB  ALA A 131      15.229  13.301 -17.562  1.00 87.95           C  
ATOM   1013  O   ALA A 131      18.413  13.608 -16.808  1.00 87.95           O  
ATOM   1014  N   GLU A 132      16.979  13.293 -15.057  1.00 87.39           N  
ATOM   1015  CA  GLU A 132      17.860  14.016 -14.144  1.00 87.39           C  
ATOM   1016  C   GLU A 132      19.145  13.235 -13.883  1.00 87.39           C  
ATOM   1017  CB  GLU A 132      17.143  14.307 -12.824  1.00 87.39           C  
ATOM   1018  O   GLU A 132      20.226  13.820 -13.798  1.00 87.39           O  
ATOM   1019  CG  GLU A 132      17.919  15.228 -11.893  1.00 87.39           C  
ATOM   1020  CD  GLU A 132      18.130  16.621 -12.466  1.00 87.39           C  
ATOM   1021  OE1 GLU A 132      19.170  17.250 -12.164  1.00 87.39           O  
ATOM   1022  OE2 GLU A 132      17.248  17.087 -13.222  1.00 87.39           O  
ATOM   1023  N   GLU A 133      19.053  11.915 -13.699  1.00 85.45           N  
ATOM   1024  CA  GLU A 133      20.215  11.062 -13.465  1.00 85.45           C  
ATOM   1025  C   GLU A 133      21.120  11.015 -14.692  1.00 85.45           C  
ATOM   1026  CB  GLU A 133      19.775   9.647 -13.081  1.00 85.45           C  
ATOM   1027  O   GLU A 133      22.328  10.801 -14.571  1.00 85.45           O  
ATOM   1028  CG  GLU A 133      19.247   9.532 -11.658  1.00 85.45           C  
ATOM   1029  CD  GLU A 133      18.823   8.120 -11.288  1.00 85.45           C  
ATOM   1030  OE1 GLU A 133      18.442   7.887 -10.118  1.00 85.45           O  
ATOM   1031  OE2 GLU A 133      18.872   7.239 -12.175  1.00 85.45           O  
ATOM   1032  N   SER A 134      20.554  11.277 -15.877  1.00 84.20           N  
ATOM   1033  CA  SER A 134      21.290  11.224 -17.136  1.00 84.20           C  
ATOM   1034  C   SER A 134      22.017  12.537 -17.407  1.00 84.20           C  
ATOM   1035  CB  SER A 134      20.346  10.906 -18.296  1.00 84.20           C  
ATOM   1036  O   SER A 134      22.940  12.585 -18.223  1.00 84.20           O  
ATOM   1037  OG  SER A 134      19.730   9.643 -18.112  1.00 84.20           O  
ATOM   1038  N   ARG A 135      21.669  13.658 -16.735  1.00 83.88           N  
ATOM   1039  CA  ARG A 135      22.293  14.961 -16.935  1.00 83.88           C  
ATOM   1040  C   ARG A 135      23.710  14.982 -16.371  1.00 83.88           C  
ATOM   1041  CB  ARG A 135      21.454  16.065 -16.287  1.00 83.88           C  
ATOM   1042  O   ARG A 135      23.991  14.334 -15.361  1.00 83.88           O  
ATOM   1043  CG  ARG A 135      20.136  16.333 -16.996  1.00 83.88           C  
ATOM   1044  CD  ARG A 135      19.310  17.387 -16.272  1.00 83.88           C  
ATOM   1045  NE  ARG A 135      19.564  18.726 -16.797  1.00 83.88           N  
ATOM   1046  NH1 ARG A 135      18.161  19.800 -15.308  1.00 83.88           N  
ATOM   1047  NH2 ARG A 135      19.313  21.007 -16.880  1.00 83.88           N  
ATOM   1048  CZ  ARG A 135      19.012  19.841 -16.327  1.00 83.88           C  
ATOM   1049  N   ILE A 136      24.631  15.588 -17.104  1.00 78.88           N  
ATOM   1050  CA  ILE A 136      26.036  15.689 -16.723  1.00 78.88           C  
ATOM   1051  C   ILE A 136      26.177  16.602 -15.507  1.00 78.88           C  
ATOM   1052  CB  ILE A 136      26.901  16.214 -17.891  1.00 78.88           C  
ATOM   1053  O   ILE A 136      26.889  16.273 -14.556  1.00 78.88           O  
ATOM   1054  CG1 ILE A 136      26.884  15.219 -19.057  1.00 78.88           C  
ATOM   1055  CG2 ILE A 136      28.334  16.484 -17.422  1.00 78.88           C  
ATOM   1056  CD1 ILE A 136      27.525  15.749 -20.333  1.00 78.88           C  
ATOM   1057  N   LYS A 137      25.421  17.729 -15.496  1.00 81.49           N  
ATOM   1058  CA  LYS A 137      25.338  18.580 -14.312  1.00 81.49           C  
ATOM   1059  C   LYS A 137      23.987  18.425 -13.619  1.00 81.49           C  
ATOM   1060  CB  LYS A 137      25.570  20.044 -14.686  1.00 81.49           C  
ATOM   1061  O   LYS A 137      22.970  18.914 -14.113  1.00 81.49           O  
ATOM   1062  CG  LYS A 137      26.987  20.348 -15.148  1.00 81.49           C  
ATOM   1063  CD  LYS A 137      27.173  21.831 -15.443  1.00 81.49           C  
ATOM   1064  CE  LYS A 137      28.596  22.139 -15.889  1.00 81.49           C  
ATOM   1065  NZ  LYS A 137      28.769  23.582 -16.234  1.00 81.49           N  
ATOM   1066  N   ARG A 138      24.067  17.857 -12.499  1.00 80.15           N  
ATOM   1067  CA  ARG A 138      22.839  17.538 -11.776  1.00 80.15           C  
ATOM   1068  C   ARG A 138      22.384  18.718 -10.923  1.00 80.15           C  
ATOM   1069  CB  ARG A 138      23.038  16.302 -10.898  1.00 80.15           C  
ATOM   1070  O   ARG A 138      23.211  19.452 -10.378  1.00 80.15           O  
ATOM   1071  CG  ARG A 138      23.393  15.044 -11.675  1.00 80.15           C  
ATOM   1072  CD  ARG A 138      23.676  13.870 -10.749  1.00 80.15           C  
ATOM   1073  NE  ARG A 138      24.159  12.706 -11.487  1.00 80.15           N  
ATOM   1074  NH1 ARG A 138      24.321  11.339  -9.632  1.00 80.15           N  
ATOM   1075  NH2 ARG A 138      24.885  10.538 -11.704  1.00 80.15           N  
ATOM   1076  CZ  ARG A 138      24.454  11.530 -10.939  1.00 80.15           C  
ATOM   1077  N   ASN A 139      21.041  19.028 -11.006  1.00 76.84           N  
ATOM   1078  CA  ASN A 139      20.443  20.042 -10.144  1.00 76.84           C  
ATOM   1079  C   ASN A 139      20.362  19.569  -8.695  1.00 76.84           C  
ATOM   1080  CB  ASN A 139      19.054  20.429 -10.654  1.00 76.84           C  
ATOM   1081  O   ASN A 139      19.745  18.542  -8.407  1.00 76.84           O  
ATOM   1082  CG  ASN A 139      18.574  21.754 -10.094  1.00 76.84           C  
ATOM   1083  ND2 ASN A 139      17.402  22.195 -10.535  1.00 76.84           N  
ATOM   1084  OD1 ASN A 139      19.252  22.376  -9.272  1.00 76.84           O  
ATOM   1085  N   PRO A 140      21.102  20.226  -7.811  1.00 71.38           N  
ATOM   1086  CA  PRO A 140      21.097  19.872  -6.390  1.00 71.38           C  
ATOM   1087  C   PRO A 140      19.749  20.135  -5.721  1.00 71.38           C  
ATOM   1088  CB  PRO A 140      22.184  20.774  -5.798  1.00 71.38           C  
ATOM   1089  O   PRO A 140      19.451  19.551  -4.676  1.00 71.38           O  
ATOM   1090  CG  PRO A 140      22.366  21.863  -6.805  1.00 71.38           C  
ATOM   1091  CD  PRO A 140      21.892  21.364  -8.140  1.00 71.38           C  
ATOM   1092  N   LYS A 141      18.823  20.867  -6.404  1.00 74.33           N  
ATOM   1093  CA  LYS A 141      17.536  21.223  -5.813  1.00 74.33           C  
ATOM   1094  C   LYS A 141      16.426  20.305  -6.319  1.00 74.33           C  
ATOM   1095  CB  LYS A 141      17.189  22.681  -6.118  1.00 74.33           C  
ATOM   1096  O   LYS A 141      15.253  20.506  -6.000  1.00 74.33           O  
ATOM   1097  CG  LYS A 141      18.094  23.690  -5.427  1.00 74.33           C  
ATOM   1098  CD  LYS A 141      17.654  25.121  -5.708  1.00 74.33           C  
ATOM   1099  CE  LYS A 141      18.528  26.130  -4.975  1.00 74.33           C  
ATOM   1100  NZ  LYS A 141      18.139  27.535  -5.296  1.00 74.33           N  
ATOM   1101  N   PHE A 142      16.791  19.351  -7.038  1.00 76.72           N  
ATOM   1102  CA  PHE A 142      15.782  18.464  -7.604  1.00 76.72           C  
ATOM   1103  C   PHE A 142      15.118  17.632  -6.514  1.00 76.72           C  
ATOM   1104  CB  PHE A 142      16.404  17.545  -8.660  1.00 76.72           C  
ATOM   1105  O   PHE A 142      15.800  17.062  -5.659  1.00 76.72           O  
ATOM   1106  CG  PHE A 142      15.412  16.636  -9.335  1.00 76.72           C  
ATOM   1107  CD1 PHE A 142      15.246  15.325  -8.907  1.00 76.72           C  
ATOM   1108  CD2 PHE A 142      14.644  17.095 -10.398  1.00 76.72           C  
ATOM   1109  CE1 PHE A 142      14.329  14.482  -9.530  1.00 76.72           C  
ATOM   1110  CE2 PHE A 142      13.725  16.258 -11.025  1.00 76.72           C  
ATOM   1111  CZ  PHE A 142      13.570  14.952 -10.590  1.00 76.72           C  
ATOM   1112  N   GLN A 143      13.799  17.693  -6.503  1.00 73.34           N  
ATOM   1113  CA  GLN A 143      13.028  16.955  -5.508  1.00 73.34           C  
ATOM   1114  C   GLN A 143      12.581  15.601  -6.052  1.00 73.34           C  
ATOM   1115  CB  GLN A 143      11.813  17.767  -5.059  1.00 73.34           C  
ATOM   1116  O   GLN A 143      12.081  15.512  -7.176  1.00 73.34           O  
ATOM   1117  CG  GLN A 143      12.169  19.068  -4.351  1.00 73.34           C  
ATOM   1118  CD  GLN A 143      10.958  19.768  -3.765  1.00 73.34           C  
ATOM   1119  NE2 GLN A 143      11.187  20.604  -2.758  1.00 73.34           N  
ATOM   1120  OE1 GLN A 143       9.827  19.561  -4.214  1.00 73.34           O  
ATOM   1121  N   ASP A 144      12.851  14.607  -5.276  1.00 81.60           N  
ATOM   1122  CA  ASP A 144      12.439  13.253  -5.633  1.00 81.60           C  
ATOM   1123  C   ASP A 144      10.939  13.062  -5.422  1.00 81.60           C  
ATOM   1124  CB  ASP A 144      13.220  12.221  -4.816  1.00 81.60           C  
ATOM   1125  O   ASP A 144      10.454  13.119  -4.290  1.00 81.60           O  
ATOM   1126  CG  ASP A 144      12.995  10.796  -5.290  1.00 81.60           C  
ATOM   1127  OD1 ASP A 144      12.079  10.563  -6.108  1.00 81.60           O  
ATOM   1128  OD2 ASP A 144      13.737   9.897  -4.838  1.00 81.60           O  
ATOM   1129  N   ASN A 145      10.173  12.928  -6.538  1.00 84.35           N  
ATOM   1130  CA  ASN A 145       8.724  12.784  -6.450  1.00 84.35           C  
ATOM   1131  C   ASN A 145       8.280  11.364  -6.789  1.00 84.35           C  
ATOM   1132  CB  ASN A 145       8.028  13.791  -7.368  1.00 84.35           C  
ATOM   1133  O   ASN A 145       7.153  11.151  -7.239  1.00 84.35           O  
ATOM   1134  CG  ASN A 145       8.265  15.227  -6.946  1.00 84.35           C  
ATOM   1135  ND2 ASN A 145       8.364  16.124  -7.920  1.00 84.35           N  
ATOM   1136  OD1 ASN A 145       8.360  15.529  -5.753  1.00 84.35           O  
ATOM   1137  N   ARG A 146       9.118  10.404  -6.633  1.00 91.39           N  
ATOM   1138  CA  ARG A 146       8.738   9.016  -6.877  1.00 91.39           C  
ATOM   1139  C   ARG A 146       7.687   8.552  -5.875  1.00 91.39           C  
ATOM   1140  CB  ARG A 146       9.965   8.103  -6.811  1.00 91.39           C  
ATOM   1141  O   ARG A 146       7.738   8.918  -4.699  1.00 91.39           O  
ATOM   1142  CG  ARG A 146      10.980   8.356  -7.914  1.00 91.39           C  
ATOM   1143  CD  ARG A 146      12.205   7.463  -7.768  1.00 91.39           C  
ATOM   1144  NE  ARG A 146      13.269   7.853  -8.689  1.00 91.39           N  
ATOM   1145  NH1 ARG A 146      14.974   6.924  -7.438  1.00 91.39           N  
ATOM   1146  NH2 ARG A 146      15.444   7.990  -9.413  1.00 91.39           N  
ATOM   1147  CZ  ARG A 146      14.560   7.588  -8.511  1.00 91.39           C  
ATOM   1148  N   VAL A 147       6.782   7.790  -6.434  1.00 93.25           N  
ATOM   1149  CA  VAL A 147       5.747   7.246  -5.561  1.00 93.25           C  
ATOM   1150  C   VAL A 147       6.285   6.023  -4.821  1.00 93.25           C  
ATOM   1151  CB  VAL A 147       4.475   6.873  -6.354  1.00 93.25           C  
ATOM   1152  O   VAL A 147       6.715   5.051  -5.446  1.00 93.25           O  
ATOM   1153  CG1 VAL A 147       3.406   6.302  -5.423  1.00 93.25           C  
ATOM   1154  CG2 VAL A 147       3.938   8.090  -7.106  1.00 93.25           C  
ATOM   1155  N   HIS A 148       6.261   6.100  -3.471  1.00 93.48           N  
ATOM   1156  CA  HIS A 148       6.860   5.052  -2.652  1.00 93.48           C  
ATOM   1157  C   HIS A 148       5.835   3.982  -2.290  1.00 93.48           C  
ATOM   1158  CB  HIS A 148       7.469   5.648  -1.381  1.00 93.48           C  
ATOM   1159  O   HIS A 148       6.178   2.804  -2.169  1.00 93.48           O  
ATOM   1160  CG  HIS A 148       8.451   6.745  -1.644  1.00 93.48           C  
ATOM   1161  CD2 HIS A 148       9.684   6.720  -2.202  1.00 93.48           C  
ATOM   1162  ND1 HIS A 148       8.203   8.060  -1.315  1.00 93.48           N  
ATOM   1163  CE1 HIS A 148       9.244   8.798  -1.661  1.00 93.48           C  
ATOM   1164  NE2 HIS A 148      10.157   8.009  -2.201  1.00 93.48           N  
ATOM   1165  N   ALA A 149       4.636   4.373  -2.083  1.00 94.49           N  
ATOM   1166  CA  ALA A 149       3.580   3.438  -1.703  1.00 94.49           C  
ATOM   1167  C   ALA A 149       2.246   3.832  -2.331  1.00 94.49           C  
ATOM   1168  CB  ALA A 149       3.450   3.372  -0.183  1.00 94.49           C  
ATOM   1169  O   ALA A 149       1.933   5.020  -2.445  1.00 94.49           O  
ATOM   1170  N   CYS A 150       1.551   2.764  -2.796  1.00 95.02           N  
ATOM   1171  CA  CYS A 150       0.202   2.956  -3.317  1.00 95.02           C  
ATOM   1172  C   CYS A 150      -0.820   2.203  -2.474  1.00 95.02           C  
ATOM   1173  CB  CYS A 150       0.118   2.493  -4.771  1.00 95.02           C  
ATOM   1174  O   CYS A 150      -0.773   0.975  -2.384  1.00 95.02           O  
ATOM   1175  SG  CYS A 150      -1.527   2.665  -5.496  1.00 95.02           S  
ATOM   1176  N   LEU A 151      -1.669   3.037  -1.802  1.00 95.14           N  
ATOM   1177  CA  LEU A 151      -2.758   2.430  -1.044  1.00 95.14           C  
ATOM   1178  C   LEU A 151      -3.974   2.193  -1.933  1.00 95.14           C  
ATOM   1179  CB  LEU A 151      -3.144   3.318   0.143  1.00 95.14           C  
ATOM   1180  O   LEU A 151      -4.553   3.142  -2.466  1.00 95.14           O  
ATOM   1181  CG  LEU A 151      -2.024   3.661   1.125  1.00 95.14           C  
ATOM   1182  CD1 LEU A 151      -2.505   4.697   2.136  1.00 95.14           C  
ATOM   1183  CD2 LEU A 151      -1.529   2.405   1.834  1.00 95.14           C  
ATOM   1184  N   TYR A 152      -4.185   0.870  -2.100  1.00 94.32           N  
ATOM   1185  CA  TYR A 152      -5.338   0.536  -2.928  1.00 94.32           C  
ATOM   1186  C   TYR A 152      -6.544   0.181  -2.066  1.00 94.32           C  
ATOM   1187  CB  TYR A 152      -5.007  -0.629  -3.866  1.00 94.32           C  
ATOM   1188  O   TYR A 152      -6.518  -0.805  -1.326  1.00 94.32           O  
ATOM   1189  CG  TYR A 152      -6.108  -0.948  -4.849  1.00 94.32           C  
ATOM   1190  CD1 TYR A 152      -6.915  -2.071  -4.681  1.00 94.32           C  
ATOM   1191  CD2 TYR A 152      -6.342  -0.128  -5.948  1.00 94.32           C  
ATOM   1192  CE1 TYR A 152      -7.928  -2.370  -5.585  1.00 94.32           C  
ATOM   1193  CE2 TYR A 152      -7.353  -0.418  -6.859  1.00 94.32           C  
ATOM   1194  OH  TYR A 152      -9.142  -1.830  -7.567  1.00 94.32           O  
ATOM   1195  CZ  TYR A 152      -8.140  -1.539  -6.669  1.00 94.32           C  
ATOM   1196  N   PHE A 153      -7.641   1.052  -2.194  1.00 93.82           N  
ATOM   1197  CA  PHE A 153      -8.858   0.834  -1.421  1.00 93.82           C  
ATOM   1198  C   PHE A 153      -9.792  -0.131  -2.143  1.00 93.82           C  
ATOM   1199  CB  PHE A 153      -9.576   2.162  -1.159  1.00 93.82           C  
ATOM   1200  O   PHE A 153     -10.205   0.127  -3.275  1.00 93.82           O  
ATOM   1201  CG  PHE A 153      -8.971   2.968  -0.041  1.00 93.82           C  
ATOM   1202  CD1 PHE A 153      -9.618   3.080   1.183  1.00 93.82           C  
ATOM   1203  CD2 PHE A 153      -7.754   3.614  -0.216  1.00 93.82           C  
ATOM   1204  CE1 PHE A 153      -9.060   3.826   2.219  1.00 93.82           C  
ATOM   1205  CE2 PHE A 153      -7.190   4.361   0.815  1.00 93.82           C  
ATOM   1206  CZ  PHE A 153      -7.845   4.467   2.031  1.00 93.82           C  
ATOM   1207  N   ILE A 154     -10.043  -1.198  -1.428  1.00 93.11           N  
ATOM   1208  CA  ILE A 154     -10.943  -2.214  -1.963  1.00 93.11           C  
ATOM   1209  C   ILE A 154     -12.347  -2.009  -1.399  1.00 93.11           C  
ATOM   1210  CB  ILE A 154     -10.439  -3.639  -1.643  1.00 93.11           C  
ATOM   1211  O   ILE A 154     -12.511  -1.746  -0.206  1.00 93.11           O  
ATOM   1212  CG1 ILE A 154      -9.033  -3.851  -2.216  1.00 93.11           C  
ATOM   1213  CG2 ILE A 154     -11.414  -4.690  -2.181  1.00 93.11           C  
ATOM   1214  CD1 ILE A 154      -8.326  -5.088  -1.681  1.00 93.11           C  
ATOM   1215  N   SER A 155     -13.295  -2.086  -2.273  1.00 90.75           N  
ATOM   1216  CA  SER A 155     -14.685  -1.944  -1.853  1.00 90.75           C  
ATOM   1217  C   SER A 155     -15.112  -3.099  -0.953  1.00 90.75           C  
ATOM   1218  CB  SER A 155     -15.608  -1.868  -3.070  1.00 90.75           C  
ATOM   1219  O   SER A 155     -14.769  -4.255  -1.213  1.00 90.75           O  
ATOM   1220  OG  SER A 155     -15.287  -0.747  -3.876  1.00 90.75           O  
ATOM   1221  N   PRO A 156     -15.851  -2.719   0.128  1.00 89.90           N  
ATOM   1222  CA  PRO A 156     -16.290  -3.753   1.068  1.00 89.90           C  
ATOM   1223  C   PRO A 156     -17.480  -4.556   0.548  1.00 89.90           C  
ATOM   1224  CB  PRO A 156     -16.673  -2.955   2.317  1.00 89.90           C  
ATOM   1225  O   PRO A 156     -18.607  -4.367   1.014  1.00 89.90           O  
ATOM   1226  CG  PRO A 156     -17.157  -1.640   1.796  1.00 89.90           C  
ATOM   1227  CD  PRO A 156     -16.398  -1.314   0.542  1.00 89.90           C  
ATOM   1228  N   THR A 157     -17.432  -5.329  -0.573  1.00 86.19           N  
ATOM   1229  CA  THR A 157     -18.512  -6.083  -1.199  1.00 86.19           C  
ATOM   1230  C   THR A 157     -18.877  -7.303  -0.359  1.00 86.19           C  
ATOM   1231  CB  THR A 157     -18.129  -6.531  -2.622  1.00 86.19           C  
ATOM   1232  O   THR A 157     -20.048  -7.679  -0.277  1.00 86.19           O  
ATOM   1233  CG2 THR A 157     -18.006  -5.335  -3.561  1.00 86.19           C  
ATOM   1234  OG1 THR A 157     -16.873  -7.220  -2.577  1.00 86.19           O  
ATOM   1235  N   GLY A 158     -17.829  -7.805   0.481  1.00 81.47           N  
ATOM   1236  CA  GLY A 158     -18.071  -8.970   1.316  1.00 81.47           C  
ATOM   1237  C   GLY A 158     -17.870 -10.282   0.582  1.00 81.47           C  
ATOM   1238  O   GLY A 158     -18.013 -11.357   1.170  1.00 81.47           O  
ATOM   1239  N   HIS A 159     -17.597 -10.271  -0.710  1.00 85.99           N  
ATOM   1240  CA  HIS A 159     -17.374 -11.496  -1.469  1.00 85.99           C  
ATOM   1241  C   HIS A 159     -15.922 -11.606  -1.924  1.00 85.99           C  
ATOM   1242  CB  HIS A 159     -18.309 -11.556  -2.677  1.00 85.99           C  
ATOM   1243  O   HIS A 159     -15.009 -11.639  -1.097  1.00 85.99           O  
ATOM   1244  CG  HIS A 159     -19.760 -11.564  -2.313  1.00 85.99           C  
ATOM   1245  CD2 HIS A 159     -20.738 -10.656  -2.541  1.00 85.99           C  
ATOM   1246  ND1 HIS A 159     -20.349 -12.602  -1.625  1.00 85.99           N  
ATOM   1247  CE1 HIS A 159     -21.631 -12.332  -1.445  1.00 85.99           C  
ATOM   1248  NE2 HIS A 159     -21.893 -11.157  -1.992  1.00 85.99           N  
ATOM   1249  N   ALA A 160     -15.670 -11.377  -3.189  1.00 88.44           N  
ATOM   1250  CA  ALA A 160     -14.326 -11.493  -3.749  1.00 88.44           C  
ATOM   1251  C   ALA A 160     -13.893 -10.189  -4.412  1.00 88.44           C  
ATOM   1252  CB  ALA A 160     -14.266 -12.642  -4.753  1.00 88.44           C  
ATOM   1253  O   ALA A 160     -14.649  -9.215  -4.433  1.00 88.44           O  
ATOM   1254  N   LEU A 161     -12.587 -10.220  -4.765  1.00 91.25           N  
ATOM   1255  CA  LEU A 161     -12.028  -9.063  -5.457  1.00 91.25           C  
ATOM   1256  C   LEU A 161     -12.719  -8.847  -6.799  1.00 91.25           C  
ATOM   1257  CB  LEU A 161     -10.522  -9.241  -5.668  1.00 91.25           C  
ATOM   1258  O   LEU A 161     -12.985  -9.807  -7.527  1.00 91.25           O  
ATOM   1259  CG  LEU A 161      -9.630  -8.943  -4.462  1.00 91.25           C  
ATOM   1260  CD1 LEU A 161      -8.202  -9.408  -4.732  1.00 91.25           C  
ATOM   1261  CD2 LEU A 161      -9.659  -7.455  -4.128  1.00 91.25           C  
ATOM   1262  N   ARG A 162     -13.077  -7.658  -7.123  1.00 89.84           N  
ATOM   1263  CA  ARG A 162     -13.643  -7.311  -8.422  1.00 89.84           C  
ATOM   1264  C   ARG A 162     -12.613  -7.491  -9.533  1.00 89.84           C  
ATOM   1265  CB  ARG A 162     -14.162  -5.872  -8.416  1.00 89.84           C  
ATOM   1266  O   ARG A 162     -11.408  -7.393  -9.292  1.00 89.84           O  
ATOM   1267  CG  ARG A 162     -15.357  -5.652  -7.503  1.00 89.84           C  
ATOM   1268  CD  ARG A 162     -15.985  -4.282  -7.716  1.00 89.84           C  
ATOM   1269  NE  ARG A 162     -15.148  -3.216  -7.173  1.00 89.84           N  
ATOM   1270  NH1 ARG A 162     -16.509  -1.496  -7.900  1.00 89.84           N  
ATOM   1271  NH2 ARG A 162     -14.586  -1.031  -6.742  1.00 89.84           N  
ATOM   1272  CZ  ARG A 162     -15.416  -1.916  -7.273  1.00 89.84           C  
ATOM   1273  N   GLU A 163     -13.109  -7.835 -10.667  1.00 88.39           N  
ATOM   1274  CA  GLU A 163     -12.228  -8.045 -11.812  1.00 88.39           C  
ATOM   1275  C   GLU A 163     -11.433  -6.784 -12.136  1.00 88.39           C  
ATOM   1276  CB  GLU A 163     -13.035  -8.488 -13.036  1.00 88.39           C  
ATOM   1277  O   GLU A 163     -10.248  -6.859 -12.466  1.00 88.39           O  
ATOM   1278  CG  GLU A 163     -13.548  -9.917 -12.950  1.00 88.39           C  
ATOM   1279  CD  GLU A 163     -14.404 -10.320 -14.141  1.00 88.39           C  
ATOM   1280  OE1 GLU A 163     -14.966 -11.439 -14.134  1.00 88.39           O  
ATOM   1281  OE2 GLU A 163     -14.511  -9.511 -15.090  1.00 88.39           O  
ATOM   1282  N   LEU A 164     -12.109  -5.762 -11.977  1.00 87.96           N  
ATOM   1283  CA  LEU A 164     -11.462  -4.477 -12.216  1.00 87.96           C  
ATOM   1284  C   LEU A 164     -10.281  -4.279 -11.271  1.00 87.96           C  
ATOM   1285  CB  LEU A 164     -12.464  -3.332 -12.045  1.00 87.96           C  
ATOM   1286  O   LEU A 164      -9.217  -3.816 -11.688  1.00 87.96           O  
ATOM   1287  CG  LEU A 164     -11.955  -1.930 -12.381  1.00 87.96           C  
ATOM   1288  CD1 LEU A 164     -13.087  -1.074 -12.939  1.00 87.96           C  
ATOM   1289  CD2 LEU A 164     -11.340  -1.275 -11.149  1.00 87.96           C  
ATOM   1290  N   ASP A 165     -10.409  -4.629 -10.038  1.00 90.78           N  
ATOM   1291  CA  ASP A 165      -9.368  -4.495  -9.024  1.00 90.78           C  
ATOM   1292  C   ASP A 165      -8.184  -5.410  -9.327  1.00 90.78           C  
ATOM   1293  CB  ASP A 165      -9.929  -4.804  -7.634  1.00 90.78           C  
ATOM   1294  O   ASP A 165      -7.028  -5.004  -9.191  1.00 90.78           O  
ATOM   1295  CG  ASP A 165     -10.949  -3.781  -7.166  1.00 90.78           C  
ATOM   1296  OD1 ASP A 165     -10.825  -2.589  -7.520  1.00 90.78           O  
ATOM   1297  OD2 ASP A 165     -11.884  -4.171  -6.432  1.00 90.78           O  
ATOM   1298  N   ILE A 166      -8.496  -6.573  -9.803  1.00 92.32           N  
ATOM   1299  CA  ILE A 166      -7.463  -7.554 -10.119  1.00 92.32           C  
ATOM   1300  C   ILE A 166      -6.602  -7.043 -11.272  1.00 92.32           C  
ATOM   1301  CB  ILE A 166      -8.077  -8.926 -10.476  1.00 92.32           C  
ATOM   1302  O   ILE A 166      -5.372  -7.076 -11.198  1.00 92.32           O  
ATOM   1303  CG1 ILE A 166      -8.796  -9.522  -9.260  1.00 92.32           C  
ATOM   1304  CG2 ILE A 166      -6.998  -9.881 -10.996  1.00 92.32           C  
ATOM   1305  CD1 ILE A 166      -9.649 -10.741  -9.581  1.00 92.32           C  
ATOM   1306  N   GLU A 167      -7.273  -6.595 -12.237  1.00 89.78           N  
ATOM   1307  CA  GLU A 167      -6.571  -6.095 -13.415  1.00 89.78           C  
ATOM   1308  C   GLU A 167      -5.734  -4.864 -13.078  1.00 89.78           C  
ATOM   1309  CB  GLU A 167      -7.563  -5.765 -14.533  1.00 89.78           C  
ATOM   1310  O   GLU A 167      -4.594  -4.739 -13.530  1.00 89.78           O  
ATOM   1311  CG  GLU A 167      -6.904  -5.458 -15.870  1.00 89.78           C  
ATOM   1312  CD  GLU A 167      -7.899  -5.318 -17.011  1.00 89.78           C  
ATOM   1313  OE1 GLU A 167      -7.470  -5.091 -18.165  1.00 89.78           O  
ATOM   1314  OE2 GLU A 167      -9.117  -5.437 -16.749  1.00 89.78           O  
ATOM   1315  N   PHE A 168      -6.279  -4.031 -12.323  1.00 89.94           N  
ATOM   1316  CA  PHE A 168      -5.587  -2.799 -11.962  1.00 89.94           C  
ATOM   1317  C   PHE A 168      -4.345  -3.099 -11.131  1.00 89.94           C  
ATOM   1318  CB  PHE A 168      -6.521  -1.862 -11.191  1.00 89.94           C  
ATOM   1319  O   PHE A 168      -3.260  -2.591 -11.420  1.00 89.94           O  
ATOM   1320  CG  PHE A 168      -5.892  -0.546 -10.821  1.00 89.94           C  
ATOM   1321  CD1 PHE A 168      -5.402  -0.330  -9.539  1.00 89.94           C  
ATOM   1322  CD2 PHE A 168      -5.790   0.475 -11.757  1.00 89.94           C  
ATOM   1323  CE1 PHE A 168      -4.819   0.887  -9.194  1.00 89.94           C  
ATOM   1324  CE2 PHE A 168      -5.208   1.694 -11.420  1.00 89.94           C  
ATOM   1325  CZ  PHE A 168      -4.725   1.899 -10.137  1.00 89.94           C  
ATOM   1326  N   MET A 169      -4.414  -3.905 -10.138  1.00 92.60           N  
ATOM   1327  CA  MET A 169      -3.307  -4.229  -9.242  1.00 92.60           C  
ATOM   1328  C   MET A 169      -2.222  -5.009  -9.977  1.00 92.60           C  
ATOM   1329  CB  MET A 169      -3.806  -5.032  -8.040  1.00 92.60           C  
ATOM   1330  O   MET A 169      -1.034  -4.838  -9.701  1.00 92.60           O  
ATOM   1331  CG  MET A 169      -4.627  -4.216  -7.055  1.00 92.60           C  
ATOM   1332  SD  MET A 169      -5.047  -5.160  -5.538  1.00 92.60           S  
ATOM   1333  CE  MET A 169      -6.395  -6.197  -6.170  1.00 92.60           C  
ATOM   1334  N   LYS A 170      -2.661  -5.771 -10.906  1.00 92.49           N  
ATOM   1335  CA  LYS A 170      -1.717  -6.556 -11.696  1.00 92.49           C  
ATOM   1336  C   LYS A 170      -0.871  -5.659 -12.594  1.00 92.49           C  
ATOM   1337  CB  LYS A 170      -2.457  -7.595 -12.541  1.00 92.49           C  
ATOM   1338  O   LYS A 170       0.336  -5.871 -12.733  1.00 92.49           O  
ATOM   1339  CG  LYS A 170      -2.824  -8.862 -11.783  1.00 92.49           C  
ATOM   1340  CD  LYS A 170      -3.408  -9.919 -12.711  1.00 92.49           C  
ATOM   1341  CE  LYS A 170      -3.732 -11.205 -11.962  1.00 92.49           C  
ATOM   1342  NZ  LYS A 170      -4.317 -12.240 -12.866  1.00 92.49           N  
ATOM   1343  N   ARG A 171      -1.475  -4.727 -13.127  1.00 89.74           N  
ATOM   1344  CA  ARG A 171      -0.801  -3.824 -14.054  1.00 89.74           C  
ATOM   1345  C   ARG A 171       0.088  -2.835 -13.307  1.00 89.74           C  
ATOM   1346  CB  ARG A 171      -1.822  -3.069 -14.908  1.00 89.74           C  
ATOM   1347  O   ARG A 171       1.174  -2.490 -13.778  1.00 89.74           O  
ATOM   1348  CG  ARG A 171      -2.480  -3.923 -15.980  1.00 89.74           C  
ATOM   1349  CD  ARG A 171      -3.330  -3.085 -16.925  1.00 89.74           C  
ATOM   1350  NE  ARG A 171      -4.167  -3.921 -17.781  1.00 89.74           N  
ATOM   1351  NH1 ARG A 171      -5.079  -2.157 -18.962  1.00 89.74           N  
ATOM   1352  NH2 ARG A 171      -5.696  -4.311 -19.450  1.00 89.74           N  
ATOM   1353  CZ  ARG A 171      -4.979  -3.461 -18.729  1.00 89.74           C  
ATOM   1354  N   LEU A 172      -0.334  -2.465 -12.166  1.00 91.57           N  
ATOM   1355  CA  LEU A 172       0.357  -1.442 -11.387  1.00 91.57           C  
ATOM   1356  C   LEU A 172       1.460  -2.061 -10.535  1.00 91.57           C  
ATOM   1357  CB  LEU A 172      -0.632  -0.689 -10.494  1.00 91.57           C  
ATOM   1358  O   LEU A 172       2.432  -1.387 -10.186  1.00 91.57           O  
ATOM   1359  CG  LEU A 172      -0.113   0.591  -9.837  1.00 91.57           C  
ATOM   1360  CD1 LEU A 172       0.261   1.618 -10.899  1.00 91.57           C  
ATOM   1361  CD2 LEU A 172      -1.154   1.160  -8.878  1.00 91.57           C  
ATOM   1362  N   GLY A 173       1.404  -3.311 -10.228  1.00 89.75           N  
ATOM   1363  CA  GLY A 173       2.256  -4.055  -9.314  1.00 89.75           C  
ATOM   1364  C   GLY A 173       3.735  -3.894  -9.613  1.00 89.75           C  
ATOM   1365  O   GLY A 173       4.531  -3.633  -8.709  1.00 89.75           O  
ATOM   1366  N   PRO A 174       4.172  -3.989 -10.874  1.00 91.14           N  
ATOM   1367  CA  PRO A 174       5.602  -3.902 -11.178  1.00 91.14           C  
ATOM   1368  C   PRO A 174       6.151  -2.485 -11.031  1.00 91.14           C  
ATOM   1369  CB  PRO A 174       5.682  -4.371 -12.633  1.00 91.14           C  
ATOM   1370  O   PRO A 174       7.367  -2.297 -10.938  1.00 91.14           O  
ATOM   1371  CG  PRO A 174       4.394  -5.089 -12.874  1.00 91.14           C  
ATOM   1372  CD  PRO A 174       3.361  -4.548 -11.928  1.00 91.14           C  
ATOM   1373  N   ARG A 175       5.328  -1.550 -10.939  1.00 90.91           N  
ATOM   1374  CA  ARG A 175       5.796  -0.168 -10.976  1.00 90.91           C  
ATOM   1375  C   ARG A 175       5.749   0.464  -9.589  1.00 90.91           C  
ATOM   1376  CB  ARG A 175       4.960   0.657 -11.957  1.00 90.91           C  
ATOM   1377  O   ARG A 175       6.526   1.372  -9.288  1.00 90.91           O  
ATOM   1378  CG  ARG A 175       4.990   0.134 -13.384  1.00 90.91           C  
ATOM   1379  CD  ARG A 175       6.356   0.326 -14.027  1.00 90.91           C  
ATOM   1380  NE  ARG A 175       6.344  -0.041 -15.440  1.00 90.91           N  
ATOM   1381  NH1 ARG A 175       8.491   0.697 -15.864  1.00 90.91           N  
ATOM   1382  NH2 ARG A 175       7.239  -0.229 -17.547  1.00 90.91           N  
ATOM   1383  CZ  ARG A 175       7.358   0.143 -16.280  1.00 90.91           C  
ATOM   1384  N   VAL A 176       4.843  -0.032  -8.683  1.00 94.10           N  
ATOM   1385  CA  VAL A 176       4.697   0.604  -7.377  1.00 94.10           C  
ATOM   1386  C   VAL A 176       4.411  -0.456  -6.316  1.00 94.10           C  
ATOM   1387  CB  VAL A 176       3.576   1.667  -7.386  1.00 94.10           C  
ATOM   1388  O   VAL A 176       3.925  -1.544  -6.631  1.00 94.10           O  
ATOM   1389  CG1 VAL A 176       2.212   1.012  -7.599  1.00 94.10           C  
ATOM   1390  CG2 VAL A 176       3.590   2.466  -6.084  1.00 94.10           C  
ATOM   1391  N   ASN A 177       4.747  -0.098  -5.059  1.00 94.53           N  
ATOM   1392  CA  ASN A 177       4.392  -0.942  -3.923  1.00 94.53           C  
ATOM   1393  C   ASN A 177       2.919  -0.796  -3.555  1.00 94.53           C  
ATOM   1394  CB  ASN A 177       5.276  -0.617  -2.716  1.00 94.53           C  
ATOM   1395  O   ASN A 177       2.507   0.236  -3.022  1.00 94.53           O  
ATOM   1396  CG  ASN A 177       6.752  -0.807  -3.005  1.00 94.53           C  
ATOM   1397  ND2 ASN A 177       7.570   0.137  -2.554  1.00 94.53           N  
ATOM   1398  OD1 ASN A 177       7.153  -1.793  -3.629  1.00 94.53           O  
ATOM   1399  N   ILE A 178       2.203  -1.894  -3.795  1.00 95.54           N  
ATOM   1400  CA  ILE A 178       0.761  -1.829  -3.583  1.00 95.54           C  
ATOM   1401  C   ILE A 178       0.416  -2.388  -2.204  1.00 95.54           C  
ATOM   1402  CB  ILE A 178      -0.008  -2.598  -4.680  1.00 95.54           C  
ATOM   1403  O   ILE A 178       0.838  -3.493  -1.852  1.00 95.54           O  
ATOM   1404  CG1 ILE A 178       0.275  -1.987  -6.058  1.00 95.54           C  
ATOM   1405  CG2 ILE A 178      -1.510  -2.606  -4.383  1.00 95.54           C  
ATOM   1406  CD1 ILE A 178      -0.266  -2.807  -7.221  1.00 95.54           C  
ATOM   1407  N   ILE A 179      -0.348  -1.569  -1.432  1.00 95.59           N  
ATOM   1408  CA  ILE A 179      -0.864  -1.990  -0.134  1.00 95.59           C  
ATOM   1409  C   ILE A 179      -2.389  -2.042  -0.177  1.00 95.59           C  
ATOM   1410  CB  ILE A 179      -0.391  -1.047   0.995  1.00 95.59           C  
ATOM   1411  O   ILE A 179      -3.050  -1.004  -0.251  1.00 95.59           O  
ATOM   1412  CG1 ILE A 179       1.140  -0.985   1.033  1.00 95.59           C  
ATOM   1413  CG2 ILE A 179      -0.954  -1.499   2.346  1.00 95.59           C  
ATOM   1414  CD1 ILE A 179       1.693   0.112   1.933  1.00 95.59           C  
ATOM   1415  N   PRO A 180      -2.876  -3.296  -0.149  1.00 94.70           N  
ATOM   1416  CA  PRO A 180      -4.335  -3.424  -0.200  1.00 94.70           C  
ATOM   1417  C   PRO A 180      -5.009  -3.006   1.104  1.00 94.70           C  
ATOM   1418  CB  PRO A 180      -4.549  -4.915  -0.472  1.00 94.70           C  
ATOM   1419  O   PRO A 180      -4.604  -3.448   2.183  1.00 94.70           O  
ATOM   1420  CG  PRO A 180      -3.331  -5.583   0.081  1.00 94.70           C  
ATOM   1421  CD  PRO A 180      -2.174  -4.633  -0.031  1.00 94.70           C  
ATOM   1422  N   VAL A 181      -6.062  -2.133   0.910  1.00 94.53           N  
ATOM   1423  CA  VAL A 181      -6.803  -1.636   2.064  1.00 94.53           C  
ATOM   1424  C   VAL A 181      -8.303  -1.780   1.817  1.00 94.53           C  
ATOM   1425  CB  VAL A 181      -6.453  -0.162   2.371  1.00 94.53           C  
ATOM   1426  O   VAL A 181      -8.798  -1.431   0.742  1.00 94.53           O  
ATOM   1427  CG1 VAL A 181      -7.252   0.344   3.570  1.00 94.53           C  
ATOM   1428  CG2 VAL A 181      -4.954  -0.011   2.621  1.00 94.53           C  
ATOM   1429  N   ILE A 182      -8.937  -2.337   2.846  1.00 94.36           N  
ATOM   1430  CA  ILE A 182     -10.392  -2.418   2.769  1.00 94.36           C  
ATOM   1431  C   ILE A 182     -11.011  -1.158   3.370  1.00 94.36           C  
ATOM   1432  CB  ILE A 182     -10.927  -3.675   3.490  1.00 94.36           C  
ATOM   1433  O   ILE A 182     -10.740  -0.815   4.523  1.00 94.36           O  
ATOM   1434  CG1 ILE A 182     -10.293  -4.940   2.901  1.00 94.36           C  
ATOM   1435  CG2 ILE A 182     -12.455  -3.737   3.404  1.00 94.36           C  
ATOM   1436  CD1 ILE A 182     -10.582  -6.206   3.696  1.00 94.36           C  
ATOM   1437  N   GLY A 183     -11.785  -0.443   2.527  1.00 91.50           N  
ATOM   1438  CA  GLY A 183     -12.461   0.752   3.004  1.00 91.50           C  
ATOM   1439  C   GLY A 183     -13.806   0.462   3.644  1.00 91.50           C  
ATOM   1440  O   GLY A 183     -14.345  -0.637   3.497  1.00 91.50           O  
ATOM   1441  N   LYS A 184     -14.242   1.419   4.513  1.00 88.94           N  
ATOM   1442  CA  LYS A 184     -15.532   1.333   5.192  1.00 88.94           C  
ATOM   1443  C   LYS A 184     -15.704  -0.019   5.877  1.00 88.94           C  
ATOM   1444  CB  LYS A 184     -16.675   1.569   4.203  1.00 88.94           C  
ATOM   1445  O   LYS A 184     -16.700  -0.711   5.655  1.00 88.94           O  
ATOM   1446  CG  LYS A 184     -16.729   2.984   3.645  1.00 88.94           C  
ATOM   1447  CD  LYS A 184     -18.000   3.218   2.838  1.00 88.94           C  
ATOM   1448  CE  LYS A 184     -18.104   4.661   2.363  1.00 88.94           C  
ATOM   1449  NZ  LYS A 184     -19.382   4.913   1.633  1.00 88.94           N  
ATOM   1450  N   ALA A 185     -14.789  -0.433   6.615  1.00 89.41           N  
ATOM   1451  CA  ALA A 185     -14.792  -1.729   7.289  1.00 89.41           C  
ATOM   1452  C   ALA A 185     -15.945  -1.827   8.283  1.00 89.41           C  
ATOM   1453  CB  ALA A 185     -13.460  -1.964   7.998  1.00 89.41           C  
ATOM   1454  O   ALA A 185     -16.345  -2.926   8.674  1.00 89.41           O  
ATOM   1455  N   ASP A 186     -16.539  -0.696   8.619  1.00 88.66           N  
ATOM   1456  CA  ASP A 186     -17.647  -0.683   9.570  1.00 88.66           C  
ATOM   1457  C   ASP A 186     -18.929  -1.205   8.925  1.00 88.66           C  
ATOM   1458  CB  ASP A 186     -17.869   0.728  10.116  1.00 88.66           C  
ATOM   1459  O   ASP A 186     -19.909  -1.484   9.618  1.00 88.66           O  
ATOM   1460  CG  ASP A 186     -18.038   1.768   9.022  1.00 88.66           C  
ATOM   1461  OD1 ASP A 186     -17.379   1.655   7.966  1.00 88.66           O  
ATOM   1462  OD2 ASP A 186     -18.834   2.711   9.220  1.00 88.66           O  
ATOM   1463  N   THR A 187     -18.943  -1.467   7.614  1.00 89.05           N  
ATOM   1464  CA  THR A 187     -20.111  -1.977   6.906  1.00 89.05           C  
ATOM   1465  C   THR A 187     -20.167  -3.500   6.981  1.00 89.05           C  
ATOM   1466  CB  THR A 187     -20.108  -1.533   5.431  1.00 89.05           C  
ATOM   1467  O   THR A 187     -21.177  -4.108   6.619  1.00 89.05           O  
ATOM   1468  CG2 THR A 187     -20.049  -0.013   5.315  1.00 89.05           C  
ATOM   1469  OG1 THR A 187     -18.968  -2.096   4.771  1.00 89.05           O  
ATOM   1470  N   LEU A 188     -19.159  -4.059   7.450  1.00 88.92           N  
ATOM   1471  CA  LEU A 188     -19.079  -5.512   7.563  1.00 88.92           C  
ATOM   1472  C   LEU A 188     -19.011  -5.940   9.025  1.00 88.92           C  
ATOM   1473  CB  LEU A 188     -17.858  -6.042   6.807  1.00 88.92           C  
ATOM   1474  O   LEU A 188     -18.476  -5.213   9.865  1.00 88.92           O  
ATOM   1475  CG  LEU A 188     -17.797  -5.724   5.312  1.00 88.92           C  
ATOM   1476  CD1 LEU A 188     -16.416  -6.055   4.756  1.00 88.92           C  
ATOM   1477  CD2 LEU A 188     -18.879  -6.488   4.557  1.00 88.92           C  
ATOM   1478  N   THR A 189     -19.617  -7.111   9.349  1.00 89.81           N  
ATOM   1479  CA  THR A 189     -19.472  -7.712  10.670  1.00 89.81           C  
ATOM   1480  C   THR A 189     -18.075  -8.301  10.845  1.00 89.81           C  
ATOM   1481  CB  THR A 189     -20.527  -8.808  10.905  1.00 89.81           C  
ATOM   1482  O   THR A 189     -17.380  -8.567   9.862  1.00 89.81           O  
ATOM   1483  CG2 THR A 189     -21.939  -8.257  10.738  1.00 89.81           C  
ATOM   1484  OG1 THR A 189     -20.326  -9.867   9.961  1.00 89.81           O  
ATOM   1485  N   PRO A 190     -17.602  -8.415  12.007  1.00 89.21           N  
ATOM   1486  CA  PRO A 190     -16.259  -8.955  12.231  1.00 89.21           C  
ATOM   1487  C   PRO A 190     -16.058 -10.324  11.584  1.00 89.21           C  
ATOM   1488  CB  PRO A 190     -16.167  -9.053  13.756  1.00 89.21           C  
ATOM   1489  O   PRO A 190     -14.972 -10.618  11.077  1.00 89.21           O  
ATOM   1490  CG  PRO A 190     -17.186  -8.084  14.263  1.00 89.21           C  
ATOM   1491  CD  PRO A 190     -18.271  -7.950  13.233  1.00 89.21           C  
ATOM   1492  N   SER A 191     -17.112 -11.159  11.616  1.00 92.05           N  
ATOM   1493  CA  SER A 191     -17.013 -12.473  10.990  1.00 92.05           C  
ATOM   1494  C   SER A 191     -16.919 -12.357   9.473  1.00 92.05           C  
ATOM   1495  CB  SER A 191     -18.214 -13.340  11.371  1.00 92.05           C  
ATOM   1496  O   SER A 191     -16.128 -13.059   8.839  1.00 92.05           O  
ATOM   1497  OG  SER A 191     -19.429 -12.690  11.040  1.00 92.05           O  
ATOM   1498  N   GLU A 192     -17.664 -11.436   8.927  1.00 92.31           N  
ATOM   1499  CA  GLU A 192     -17.655 -11.190   7.488  1.00 92.31           C  
ATOM   1500  C   GLU A 192     -16.317 -10.611   7.036  1.00 92.31           C  
ATOM   1501  CB  GLU A 192     -18.795 -10.246   7.097  1.00 92.31           C  
ATOM   1502  O   GLU A 192     -15.809 -10.965   5.970  1.00 92.31           O  
ATOM   1503  CG  GLU A 192     -20.175 -10.883   7.178  1.00 92.31           C  
ATOM   1504  CD  GLU A 192     -21.307  -9.888   6.975  1.00 92.31           C  
ATOM   1505  OE1 GLU A 192     -22.469 -10.319   6.799  1.00 92.31           O  
ATOM   1506  OE2 GLU A 192     -21.029  -8.668   6.991  1.00 92.31           O  
ATOM   1507  N   LEU A 193     -15.797  -9.783   7.814  1.00 91.13           N  
ATOM   1508  CA  LEU A 193     -14.523  -9.143   7.508  1.00 91.13           C  
ATOM   1509  C   LEU A 193     -13.399 -10.171   7.444  1.00 91.13           C  
ATOM   1510  CB  LEU A 193     -14.194  -8.075   8.556  1.00 91.13           C  
ATOM   1511  O   LEU A 193     -12.561 -10.126   6.541  1.00 91.13           O  
ATOM   1512  CG  LEU A 193     -12.981  -7.190   8.264  1.00 91.13           C  
ATOM   1513  CD1 LEU A 193     -13.259  -5.753   8.692  1.00 91.13           C  
ATOM   1514  CD2 LEU A 193     -11.742  -7.733   8.968  1.00 91.13           C  
ATOM   1515  N   LYS A 194     -13.464 -11.079   8.415  1.00 91.82           N  
ATOM   1516  CA  LYS A 194     -12.454 -12.132   8.455  1.00 91.82           C  
ATOM   1517  C   LYS A 194     -12.518 -13.004   7.204  1.00 91.82           C  
ATOM   1518  CB  LYS A 194     -12.628 -12.996   9.705  1.00 91.82           C  
ATOM   1519  O   LYS A 194     -11.486 -13.324   6.610  1.00 91.82           O  
ATOM   1520  CG  LYS A 194     -11.485 -13.970   9.949  1.00 91.82           C  
ATOM   1521  CD  LYS A 194     -11.691 -14.764  11.233  1.00 91.82           C  
ATOM   1522  CE  LYS A 194     -10.580 -15.783  11.445  1.00 91.82           C  
ATOM   1523  NZ  LYS A 194     -10.775 -16.561  12.705  1.00 91.82           N  
ATOM   1524  N   ASP A 195     -13.721 -13.364   6.838  1.00 93.65           N  
ATOM   1525  CA  ASP A 195     -13.914 -14.178   5.642  1.00 93.65           C  
ATOM   1526  C   ASP A 195     -13.499 -13.415   4.385  1.00 93.65           C  
ATOM   1527  CB  ASP A 195     -15.373 -14.626   5.527  1.00 93.65           C  
ATOM   1528  O   ASP A 195     -12.880 -13.984   3.484  1.00 93.65           O  
ATOM   1529  CG  ASP A 195     -15.763 -15.650   6.579  1.00 93.65           C  
ATOM   1530  OD1 ASP A 195     -14.868 -16.312   7.147  1.00 93.65           O  
ATOM   1531  OD2 ASP A 195     -16.976 -15.798   6.839  1.00 93.65           O  
ATOM   1532  N   PHE A 196     -13.867 -12.218   4.418  1.00 93.65           N  
ATOM   1533  CA  PHE A 196     -13.554 -11.364   3.279  1.00 93.65           C  
ATOM   1534  C   PHE A 196     -12.047 -11.195   3.127  1.00 93.65           C  
ATOM   1535  CB  PHE A 196     -14.223  -9.995   3.431  1.00 93.65           C  
ATOM   1536  O   PHE A 196     -11.517 -11.267   2.016  1.00 93.65           O  
ATOM   1537  CG  PHE A 196     -14.094  -9.117   2.215  1.00 93.65           C  
ATOM   1538  CD1 PHE A 196     -13.628  -7.813   2.329  1.00 93.65           C  
ATOM   1539  CD2 PHE A 196     -14.438  -9.597   0.958  1.00 93.65           C  
ATOM   1540  CE1 PHE A 196     -13.507  -6.999   1.206  1.00 93.65           C  
ATOM   1541  CE2 PHE A 196     -14.320  -8.789  -0.169  1.00 93.65           C  
ATOM   1542  CZ  PHE A 196     -13.855  -7.490  -0.043  1.00 93.65           C  
ATOM   1543  N   LYS A 197     -11.306 -11.027   4.134  1.00 93.10           N  
ATOM   1544  CA  LYS A 197      -9.851 -10.913   4.123  1.00 93.10           C  
ATOM   1545  C   LYS A 197      -9.205 -12.176   3.560  1.00 93.10           C  
ATOM   1546  CB  LYS A 197      -9.323 -10.638   5.532  1.00 93.10           C  
ATOM   1547  O   LYS A 197      -8.269 -12.097   2.762  1.00 93.10           O  
ATOM   1548  CG  LYS A 197      -9.574  -9.219   6.022  1.00 93.10           C  
ATOM   1549  CD  LYS A 197      -8.919  -8.971   7.374  1.00 93.10           C  
ATOM   1550  CE  LYS A 197      -9.119  -7.534   7.837  1.00 93.10           C  
ATOM   1551  NZ  LYS A 197      -8.446  -7.275   9.146  1.00 93.10           N  
ATOM   1552  N   LYS A 198      -9.741 -13.244   4.002  1.00 93.60           N  
ATOM   1553  CA  LYS A 198      -9.224 -14.529   3.540  1.00 93.60           C  
ATOM   1554  C   LYS A 198      -9.450 -14.707   2.042  1.00 93.60           C  
ATOM   1555  CB  LYS A 198      -9.879 -15.678   4.309  1.00 93.60           C  
ATOM   1556  O   LYS A 198      -8.545 -15.127   1.318  1.00 93.60           O  
ATOM   1557  CG  LYS A 198      -9.290 -17.046   3.998  1.00 93.60           C  
ATOM   1558  CD  LYS A 198      -9.972 -18.145   4.803  1.00 93.60           C  
ATOM   1559  CE  LYS A 198      -9.455 -19.524   4.418  1.00 93.60           C  
ATOM   1560  NZ  LYS A 198     -10.141 -20.607   5.184  1.00 93.60           N  
ATOM   1561  N   ARG A 199     -10.527 -14.392   1.626  1.00 93.54           N  
ATOM   1562  CA  ARG A 199     -10.883 -14.546   0.219  1.00 93.54           C  
ATOM   1563  C   ARG A 199     -10.041 -13.628  -0.662  1.00 93.54           C  
ATOM   1564  CB  ARG A 199     -12.370 -14.257   0.006  1.00 93.54           C  
ATOM   1565  O   ARG A 199      -9.608 -14.026  -1.745  1.00 93.54           O  
ATOM   1566  CG  ARG A 199     -13.291 -15.339   0.548  1.00 93.54           C  
ATOM   1567  CD  ARG A 199     -14.755 -15.020   0.278  1.00 93.54           C  
ATOM   1568  NE  ARG A 199     -15.646 -15.913   1.014  1.00 93.54           N  
ATOM   1569  NH1 ARG A 199     -17.408 -14.422   1.098  1.00 93.54           N  
ATOM   1570  NH2 ARG A 199     -17.609 -16.496   2.053  1.00 93.54           N  
ATOM   1571  CZ  ARG A 199     -16.885 -15.608   1.387  1.00 93.54           C  
ATOM   1572  N   ILE A 200      -9.843 -12.392  -0.209  1.00 94.38           N  
ATOM   1573  CA  ILE A 200      -9.036 -11.433  -0.955  1.00 94.38           C  
ATOM   1574  C   ILE A 200      -7.604 -11.948  -1.078  1.00 94.38           C  
ATOM   1575  CB  ILE A 200      -9.049 -10.041  -0.285  1.00 94.38           C  
ATOM   1576  O   ILE A 200      -7.008 -11.895  -2.157  1.00 94.38           O  
ATOM   1577  CG1 ILE A 200     -10.439  -9.405  -0.400  1.00 94.38           C  
ATOM   1578  CG2 ILE A 200      -7.979  -9.134  -0.902  1.00 94.38           C  
ATOM   1579  CD1 ILE A 200     -10.588  -8.098   0.366  1.00 94.38           C  
ATOM   1580  N   MET A 201      -7.102 -12.469  -0.032  1.00 93.62           N  
ATOM   1581  CA  MET A 201      -5.733 -12.977  -0.032  1.00 93.62           C  
ATOM   1582  C   MET A 201      -5.603 -14.192  -0.944  1.00 93.62           C  
ATOM   1583  CB  MET A 201      -5.293 -13.339   1.388  1.00 93.62           C  
ATOM   1584  O   MET A 201      -4.587 -14.361  -1.620  1.00 93.62           O  
ATOM   1585  CG  MET A 201      -5.055 -12.133   2.282  1.00 93.62           C  
ATOM   1586  SD  MET A 201      -3.751 -11.020   1.628  1.00 93.62           S  
ATOM   1587  CE  MET A 201      -2.278 -12.031   1.945  1.00 93.62           C  
ATOM   1588  N   GLU A 202      -6.657 -15.037  -0.962  1.00 94.04           N  
ATOM   1589  CA  GLU A 202      -6.681 -16.186  -1.863  1.00 94.04           C  
ATOM   1590  C   GLU A 202      -6.668 -15.742  -3.323  1.00 94.04           C  
ATOM   1591  CB  GLU A 202      -7.908 -17.058  -1.589  1.00 94.04           C  
ATOM   1592  O   GLU A 202      -5.965 -16.329  -4.149  1.00 94.04           O  
ATOM   1593  CG  GLU A 202      -7.822 -17.853  -0.295  1.00 94.04           C  
ATOM   1594  CD  GLU A 202      -9.096 -18.618   0.026  1.00 94.04           C  
ATOM   1595  OE1 GLU A 202      -9.162 -19.267   1.095  1.00 94.04           O  
ATOM   1596  OE2 GLU A 202     -10.036 -18.569  -0.798  1.00 94.04           O  
ATOM   1597  N   ASP A 203      -7.385 -14.724  -3.567  1.00 94.49           N  
ATOM   1598  CA  ASP A 203      -7.455 -14.193  -4.925  1.00 94.49           C  
ATOM   1599  C   ASP A 203      -6.122 -13.575  -5.341  1.00 94.49           C  
ATOM   1600  CB  ASP A 203      -8.574 -13.156  -5.039  1.00 94.49           C  
ATOM   1601  O   ASP A 203      -5.674 -13.759  -6.475  1.00 94.49           O  
ATOM   1602  CG  ASP A 203      -9.958 -13.779  -5.077  1.00 94.49           C  
ATOM   1603  OD1 ASP A 203     -10.066 -15.017  -5.211  1.00 94.49           O  
ATOM   1604  OD2 ASP A 203     -10.950 -13.025  -4.976  1.00 94.49           O  
ATOM   1605  N   ILE A 204      -5.538 -12.872  -4.450  1.00 93.96           N  
ATOM   1606  CA  ILE A 204      -4.257 -12.231  -4.728  1.00 93.96           C  
ATOM   1607  C   ILE A 204      -3.209 -13.293  -5.053  1.00 93.96           C  
ATOM   1608  CB  ILE A 204      -3.790 -11.362  -3.539  1.00 93.96           C  
ATOM   1609  O   ILE A 204      -2.413 -13.125  -5.980  1.00 93.96           O  
ATOM   1610  CG1 ILE A 204      -4.679 -10.121  -3.403  1.00 93.96           C  
ATOM   1611  CG2 ILE A 204      -2.319 -10.968  -3.704  1.00 93.96           C  
ATOM   1612  CD1 ILE A 204      -4.404  -9.297  -2.153  1.00 93.96           C  
ATOM   1613  N   GLU A 205      -3.286 -14.395  -4.360  1.00 93.58           N  
ATOM   1614  CA  GLU A 205      -2.348 -15.491  -4.584  1.00 93.58           C  
ATOM   1615  C   GLU A 205      -2.658 -16.226  -5.884  1.00 93.58           C  
ATOM   1616  CB  GLU A 205      -2.372 -16.469  -3.407  1.00 93.58           C  
ATOM   1617  O   GLU A 205      -1.749 -16.568  -6.643  1.00 93.58           O  
ATOM   1618  CG  GLU A 205      -1.279 -17.526  -3.464  1.00 93.58           C  
ATOM   1619  CD  GLU A 205      -1.199 -18.374  -2.204  1.00 93.58           C  
ATOM   1620  OE1 GLU A 205      -0.225 -19.147  -2.054  1.00 93.58           O  
ATOM   1621  OE2 GLU A 205      -2.117 -18.266  -1.361  1.00 93.58           O  
ATOM   1622  N   TYR A 206      -3.913 -16.447  -6.095  1.00 94.81           N  
ATOM   1623  CA  TYR A 206      -4.367 -17.176  -7.275  1.00 94.81           C  
ATOM   1624  C   TYR A 206      -3.974 -16.444  -8.553  1.00 94.81           C  
ATOM   1625  CB  TYR A 206      -5.885 -17.376  -7.233  1.00 94.81           C  
ATOM   1626  O   TYR A 206      -3.485 -17.060  -9.503  1.00 94.81           O  
ATOM   1627  CG  TYR A 206      -6.437 -18.085  -8.445  1.00 94.81           C  
ATOM   1628  CD1 TYR A 206      -7.051 -17.373  -9.473  1.00 94.81           C  
ATOM   1629  CD2 TYR A 206      -6.348 -19.467  -8.565  1.00 94.81           C  
ATOM   1630  CE1 TYR A 206      -7.564 -18.022 -10.592  1.00 94.81           C  
ATOM   1631  CE2 TYR A 206      -6.857 -20.127  -9.678  1.00 94.81           C  
ATOM   1632  OH  TYR A 206      -7.968 -20.046 -11.790  1.00 94.81           O  
ATOM   1633  CZ  TYR A 206      -7.462 -19.397 -10.685  1.00 94.81           C  
ATOM   1634  N   TYR A 207      -4.095 -15.109  -8.564  1.00 93.84           N  
ATOM   1635  CA  TYR A 207      -3.841 -14.310  -9.758  1.00 93.84           C  
ATOM   1636  C   TYR A 207      -2.413 -13.780  -9.766  1.00 93.84           C  
ATOM   1637  CB  TYR A 207      -4.831 -13.145  -9.846  1.00 93.84           C  
ATOM   1638  O   TYR A 207      -2.004 -13.092 -10.705  1.00 93.84           O  
ATOM   1639  CG  TYR A 207      -6.248 -13.574 -10.145  1.00 93.84           C  
ATOM   1640  CD1 TYR A 207      -6.609 -14.016 -11.416  1.00 93.84           C  
ATOM   1641  CD2 TYR A 207      -7.227 -13.536  -9.159  1.00 93.84           C  
ATOM   1642  CE1 TYR A 207      -7.913 -14.410 -11.697  1.00 93.84           C  
ATOM   1643  CE2 TYR A 207      -8.534 -13.928  -9.428  1.00 93.84           C  
ATOM   1644  OH  TYR A 207     -10.160 -14.751 -10.971  1.00 93.84           O  
ATOM   1645  CZ  TYR A 207      -8.867 -14.363 -10.698  1.00 93.84           C  
ATOM   1646  N   ASN A 208      -1.634 -14.087  -8.755  1.00 93.13           N  
ATOM   1647  CA  ASN A 208      -0.235 -13.693  -8.629  1.00 93.13           C  
ATOM   1648  C   ASN A 208      -0.065 -12.181  -8.742  1.00 93.13           C  
ATOM   1649  CB  ASN A 208       0.619 -14.404  -9.681  1.00 93.13           C  
ATOM   1650  O   ASN A 208       0.787 -11.702  -9.493  1.00 93.13           O  
ATOM   1651  CG  ASN A 208       2.065 -14.559  -9.252  1.00 93.13           C  
ATOM   1652  ND2 ASN A 208       2.984 -14.401 -10.198  1.00 93.13           N  
ATOM   1653  OD1 ASN A 208       2.354 -14.819  -8.081  1.00 93.13           O  
ATOM   1654  N   ILE A 209      -0.867 -11.538  -8.002  1.00 93.49           N  
ATOM   1655  CA  ILE A 209      -0.784 -10.082  -7.955  1.00 93.49           C  
ATOM   1656  C   ILE A 209       0.358  -9.660  -7.034  1.00 93.49           C  
ATOM   1657  CB  ILE A 209      -2.114  -9.454  -7.483  1.00 93.49           C  
ATOM   1658  O   ILE A 209       0.429 -10.097  -5.883  1.00 93.49           O  
ATOM   1659  CG1 ILE A 209      -3.269  -9.908  -8.383  1.00 93.49           C  
ATOM   1660  CG2 ILE A 209      -2.010  -7.927  -7.453  1.00 93.49           C  
ATOM   1661  CD1 ILE A 209      -4.649  -9.551  -7.848  1.00 93.49           C  
ATOM   1662  N   PRO A 210       1.289  -8.812  -7.617  1.00 90.49           N  
ATOM   1663  CA  PRO A 210       2.434  -8.362  -6.822  1.00 90.49           C  
ATOM   1664  C   PRO A 210       2.056  -7.300  -5.792  1.00 90.49           C  
ATOM   1665  CB  PRO A 210       3.388  -7.787  -7.873  1.00 90.49           C  
ATOM   1666  O   PRO A 210       1.688  -6.182  -6.158  1.00 90.49           O  
ATOM   1667  CG  PRO A 210       2.507  -7.390  -9.013  1.00 90.49           C  
ATOM   1668  CD  PRO A 210       1.279  -8.254  -8.990  1.00 90.49           C  
ATOM   1669  N   ILE A 211       1.891  -7.710  -4.551  1.00 92.90           N  
ATOM   1670  CA  ILE A 211       1.616  -6.746  -3.490  1.00 92.90           C  
ATOM   1671  C   ILE A 211       2.800  -6.686  -2.528  1.00 92.90           C  
ATOM   1672  CB  ILE A 211       0.321  -7.101  -2.725  1.00 92.90           C  
ATOM   1673  O   ILE A 211       3.666  -7.564  -2.543  1.00 92.90           O  
ATOM   1674  CG1 ILE A 211       0.459  -8.470  -2.049  1.00 92.90           C  
ATOM   1675  CG2 ILE A 211      -0.886  -7.074  -3.667  1.00 92.90           C  
ATOM   1676  CD1 ILE A 211      -0.651  -8.785  -1.056  1.00 92.90           C  
ATOM   1677  N   TYR A 212       2.824  -5.593  -1.821  1.00 91.34           N  
ATOM   1678  CA  TYR A 212       3.861  -5.473  -0.802  1.00 91.34           C  
ATOM   1679  C   TYR A 212       3.604  -6.431   0.355  1.00 91.34           C  
ATOM   1680  CB  TYR A 212       3.939  -4.035  -0.281  1.00 91.34           C  
ATOM   1681  O   TYR A 212       2.584  -6.326   1.040  1.00 91.34           O  
ATOM   1682  CG  TYR A 212       5.063  -3.804   0.699  1.00 91.34           C  
ATOM   1683  CD1 TYR A 212       4.803  -3.623   2.056  1.00 91.34           C  
ATOM   1684  CD2 TYR A 212       6.385  -3.765   0.272  1.00 91.34           C  
ATOM   1685  CE1 TYR A 212       5.835  -3.408   2.964  1.00 91.34           C  
ATOM   1686  CE2 TYR A 212       7.426  -3.551   1.170  1.00 91.34           C  
ATOM   1687  OH  TYR A 212       8.167  -3.162   3.406  1.00 91.34           O  
ATOM   1688  CZ  TYR A 212       7.141  -3.375   2.512  1.00 91.34           C  
ATOM   1689  N   ASN A 213       4.525  -7.428   0.508  1.00 87.36           N  
ATOM   1690  CA  ASN A 213       4.324  -8.465   1.515  1.00 87.36           C  
ATOM   1691  C   ASN A 213       5.370  -8.381   2.623  1.00 87.36           C  
ATOM   1692  CB  ASN A 213       4.344  -9.851   0.868  1.00 87.36           C  
ATOM   1693  O   ASN A 213       5.975  -9.391   2.988  1.00 87.36           O  
ATOM   1694  CG  ASN A 213       3.797 -10.930   1.782  1.00 87.36           C  
ATOM   1695  ND2 ASN A 213       4.193 -12.173   1.536  1.00 87.36           N  
ATOM   1696  OD1 ASN A 213       3.025 -10.648   2.702  1.00 87.36           O  
ATOM   1697  N   PHE A 214       5.739  -7.294   3.021  1.00 85.86           N  
ATOM   1698  CA  PHE A 214       6.660  -7.043   4.123  1.00 85.86           C  
ATOM   1699  C   PHE A 214       7.766  -8.091   4.154  1.00 85.86           C  
ATOM   1700  CB  PHE A 214       5.911  -7.032   5.460  1.00 85.86           C  
ATOM   1701  O   PHE A 214       7.798  -8.943   5.045  1.00 85.86           O  
ATOM   1702  CG  PHE A 214       4.821  -5.997   5.535  1.00 85.86           C  
ATOM   1703  CD1 PHE A 214       5.117  -4.677   5.853  1.00 85.86           C  
ATOM   1704  CD2 PHE A 214       3.499  -6.345   5.289  1.00 85.86           C  
ATOM   1705  CE1 PHE A 214       4.110  -3.717   5.924  1.00 85.86           C  
ATOM   1706  CE2 PHE A 214       2.488  -5.391   5.358  1.00 85.86           C  
ATOM   1707  CZ  PHE A 214       2.795  -4.078   5.677  1.00 85.86           C  
ATOM   1708  N   PRO A 215       8.738  -7.972   3.255  1.00 80.45           N  
ATOM   1709  CA  PRO A 215       9.835  -8.941   3.210  1.00 80.45           C  
ATOM   1710  C   PRO A 215      10.749  -8.855   4.430  1.00 80.45           C  
ATOM   1711  CB  PRO A 215      10.590  -8.559   1.934  1.00 80.45           C  
ATOM   1712  O   PRO A 215      10.897  -7.782   5.020  1.00 80.45           O  
ATOM   1713  CG  PRO A 215      10.286  -7.110   1.730  1.00 80.45           C  
ATOM   1714  CD  PRO A 215       8.929  -6.822   2.303  1.00 80.45           C  
ATOM   1715  N   TYR A 216      11.089 -10.045   5.030  1.00 80.28           N  
ATOM   1716  CA  TYR A 216      12.059 -10.050   6.119  1.00 80.28           C  
ATOM   1717  C   TYR A 216      13.150 -11.085   5.873  1.00 80.28           C  
ATOM   1718  CB  TYR A 216      11.366 -10.331   7.456  1.00 80.28           C  
ATOM   1719  O   TYR A 216      12.962 -12.021   5.092  1.00 80.28           O  
ATOM   1720  CG  TYR A 216      10.736 -11.700   7.537  1.00 80.28           C  
ATOM   1721  CD1 TYR A 216       9.427 -11.913   7.111  1.00 80.28           C  
ATOM   1722  CD2 TYR A 216      11.448 -12.784   8.041  1.00 80.28           C  
ATOM   1723  CE1 TYR A 216       8.841 -13.172   7.186  1.00 80.28           C  
ATOM   1724  CE2 TYR A 216      10.872 -14.048   8.120  1.00 80.28           C  
ATOM   1725  OH  TYR A 216       8.997 -15.481   7.767  1.00 80.28           O  
ATOM   1726  CZ  TYR A 216       9.571 -14.232   7.691  1.00 80.28           C  
ATOM   1727  N   ASP A 217      14.323 -10.700   6.330  1.00 78.64           N  
ATOM   1728  CA  ASP A 217      15.463 -11.610   6.271  1.00 78.64           C  
ATOM   1729  C   ASP A 217      15.769 -12.196   7.647  1.00 78.64           C  
ATOM   1730  CB  ASP A 217      16.696 -10.890   5.719  1.00 78.64           C  
ATOM   1731  O   ASP A 217      16.205 -11.480   8.550  1.00 78.64           O  
ATOM   1732  CG  ASP A 217      17.831 -11.838   5.375  1.00 78.64           C  
ATOM   1733  OD1 ASP A 217      17.881 -12.957   5.930  1.00 78.64           O  
ATOM   1734  OD2 ASP A 217      18.685 -11.462   4.543  1.00 78.64           O  
ATOM   1735  N   SER A 218      15.511 -13.540   7.756  1.00 77.72           N  
ATOM   1736  CA  SER A 218      15.650 -14.221   9.039  1.00 77.72           C  
ATOM   1737  C   SER A 218      17.098 -14.208   9.518  1.00 77.72           C  
ATOM   1738  CB  SER A 218      15.151 -15.662   8.938  1.00 77.72           C  
ATOM   1739  O   SER A 218      17.359 -14.211  10.722  1.00 77.72           O  
ATOM   1740  OG  SER A 218      15.796 -16.345   7.877  1.00 77.72           O  
ATOM   1741  N   GLU A 219      18.044 -13.898   8.584  1.00 76.59           N  
ATOM   1742  CA  GLU A 219      19.463 -13.963   8.922  1.00 76.59           C  
ATOM   1743  C   GLU A 219      20.025 -12.576   9.219  1.00 76.59           C  
ATOM   1744  CB  GLU A 219      20.256 -14.620   7.789  1.00 76.59           C  
ATOM   1745  O   GLU A 219      20.917 -12.428  10.056  1.00 76.59           O  
ATOM   1746  CG  GLU A 219      19.856 -16.063   7.514  1.00 76.59           C  
ATOM   1747  CD  GLU A 219      20.822 -16.788   6.592  1.00 76.59           C  
ATOM   1748  OE1 GLU A 219      20.717 -18.028   6.456  1.00 76.59           O  
ATOM   1749  OE2 GLU A 219      21.693 -16.111   6.001  1.00 76.59           O  
ATOM   1750  N   GLU A 220      19.421 -11.529   8.697  1.00 79.62           N  
ATOM   1751  CA  GLU A 220      19.954 -10.174   8.792  1.00 79.62           C  
ATOM   1752  C   GLU A 220      19.117  -9.317   9.739  1.00 79.62           C  
ATOM   1753  CB  GLU A 220      20.015  -9.521   7.408  1.00 79.62           C  
ATOM   1754  O   GLU A 220      19.646  -8.431  10.413  1.00 79.62           O  
ATOM   1755  CG  GLU A 220      21.065 -10.128   6.489  1.00 79.62           C  
ATOM   1756  CD  GLU A 220      21.284  -9.325   5.217  1.00 79.62           C  
ATOM   1757  OE1 GLU A 220      22.028  -9.792   4.324  1.00 79.62           O  
ATOM   1758  OE2 GLU A 220      20.709  -8.219   5.112  1.00 79.62           O  
ATOM   1759  N   ASP A 221      17.892  -9.734   9.875  1.00 84.59           N  
ATOM   1760  CA  ASP A 221      16.997  -8.872  10.641  1.00 84.59           C  
ATOM   1761  C   ASP A 221      16.899  -9.334  12.093  1.00 84.59           C  
ATOM   1762  CB  ASP A 221      15.606  -8.841  10.005  1.00 84.59           C  
ATOM   1763  O   ASP A 221      17.013 -10.528  12.379  1.00 84.59           O  
ATOM   1764  CG  ASP A 221      15.574  -8.091   8.684  1.00 84.59           C  
ATOM   1765  OD1 ASP A 221      16.368  -7.143   8.503  1.00 84.59           O  
ATOM   1766  OD2 ASP A 221      14.747  -8.450   7.819  1.00 84.59           O  
ATOM   1767  N   ASP A 222      16.812  -8.326  13.019  1.00 87.42           N  
ATOM   1768  CA  ASP A 222      16.660  -8.636  14.437  1.00 87.42           C  
ATOM   1769  C   ASP A 222      15.291  -9.249  14.722  1.00 87.42           C  
ATOM   1770  CB  ASP A 222      16.861  -7.379  15.285  1.00 87.42           C  
ATOM   1771  O   ASP A 222      14.367  -9.120  13.915  1.00 87.42           O  
ATOM   1772  CG  ASP A 222      16.066  -6.188  14.778  1.00 87.42           C  
ATOM   1773  OD1 ASP A 222      16.228  -5.804  13.600  1.00 87.42           O  
ATOM   1774  OD2 ASP A 222      15.273  -5.628  15.565  1.00 87.42           O  
ATOM   1775  N   GLU A 223      15.135  -9.994  15.828  1.00 86.50           N  
ATOM   1776  CA  GLU A 223      13.929 -10.708  16.235  1.00 86.50           C  
ATOM   1777  C   GLU A 223      12.743  -9.757  16.367  1.00 86.50           C  
ATOM   1778  CB  GLU A 223      14.160 -11.446  17.556  1.00 86.50           C  
ATOM   1779  O   GLU A 223      11.615 -10.109  16.014  1.00 86.50           O  
ATOM   1780  CG  GLU A 223      14.915 -12.759  17.402  1.00 86.50           C  
ATOM   1781  CD  GLU A 223      15.225 -13.432  18.730  1.00 86.50           C  
ATOM   1782  OE1 GLU A 223      16.011 -14.406  18.748  1.00 86.50           O  
ATOM   1783  OE2 GLU A 223      14.676 -12.982  19.760  1.00 86.50           O  
ATOM   1784  N   GLU A 224      12.983  -8.585  16.784  1.00 86.32           N  
ATOM   1785  CA  GLU A 224      11.929  -7.587  16.943  1.00 86.32           C  
ATOM   1786  C   GLU A 224      11.346  -7.180  15.593  1.00 86.32           C  
ATOM   1787  CB  GLU A 224      12.461  -6.356  17.680  1.00 86.32           C  
ATOM   1788  O   GLU A 224      10.127  -7.086  15.440  1.00 86.32           O  
ATOM   1789  CG  GLU A 224      11.384  -5.345  18.047  1.00 86.32           C  
ATOM   1790  CD  GLU A 224      11.934  -4.105  18.733  1.00 86.32           C  
ATOM   1791  OE1 GLU A 224      11.154  -3.162  18.999  1.00 86.32           O  
ATOM   1792  OE2 GLU A 224      13.154  -4.075  19.006  1.00 86.32           O  
ATOM   1793  N   THR A 225      12.127  -6.966  14.646  1.00 84.25           N  
ATOM   1794  CA  THR A 225      11.717  -6.568  13.304  1.00 84.25           C  
ATOM   1795  C   THR A 225      10.954  -7.695  12.615  1.00 84.25           C  
ATOM   1796  CB  THR A 225      12.930  -6.165  12.445  1.00 84.25           C  
ATOM   1797  O   THR A 225       9.945  -7.453  11.949  1.00 84.25           O  
ATOM   1798  CG2 THR A 225      12.490  -5.653  11.078  1.00 84.25           C  
ATOM   1799  OG1 THR A 225      13.662  -5.133  13.117  1.00 84.25           O  
ATOM   1800  N   ILE A 226      11.373  -8.873  12.874  1.00 87.35           N  
ATOM   1801  CA  ILE A 226      10.728 -10.044  12.290  1.00 87.35           C  
ATOM   1802  C   ILE A 226       9.315 -10.188  12.851  1.00 87.35           C  
ATOM   1803  CB  ILE A 226      11.544 -11.329  12.555  1.00 87.35           C  
ATOM   1804  O   ILE A 226       8.365 -10.434  12.104  1.00 87.35           O  
ATOM   1805  CG1 ILE A 226      12.905 -11.252  11.853  1.00 87.35           C  
ATOM   1806  CG2 ILE A 226      10.764 -12.567  12.101  1.00 87.35           C  
ATOM   1807  CD1 ILE A 226      13.851 -12.389  12.211  1.00 87.35           C  
ATOM   1808  N   GLU A 227       9.210 -10.050  14.094  1.00 88.97           N  
ATOM   1809  CA  GLU A 227       7.906 -10.152  14.742  1.00 88.97           C  
ATOM   1810  C   GLU A 227       6.957  -9.063  14.248  1.00 88.97           C  
ATOM   1811  CB  GLU A 227       8.053 -10.071  16.264  1.00 88.97           C  
ATOM   1812  O   GLU A 227       5.780  -9.326  13.996  1.00 88.97           O  
ATOM   1813  CG  GLU A 227       8.569 -11.353  16.901  1.00 88.97           C  
ATOM   1814  CD  GLU A 227       8.791 -11.231  18.400  1.00 88.97           C  
ATOM   1815  OE1 GLU A 227       9.365 -12.164  19.006  1.00 88.97           O  
ATOM   1816  OE2 GLU A 227       8.386 -10.195  18.973  1.00 88.97           O  
ATOM   1817  N   GLU A 228       7.466  -7.912  14.134  1.00 87.57           N  
ATOM   1818  CA  GLU A 228       6.654  -6.800  13.649  1.00 87.57           C  
ATOM   1819  C   GLU A 228       6.175  -7.048  12.222  1.00 87.57           C  
ATOM   1820  CB  GLU A 228       7.440  -5.489  13.720  1.00 87.57           C  
ATOM   1821  O   GLU A 228       5.009  -6.806  11.901  1.00 87.57           O  
ATOM   1822  CG  GLU A 228       7.607  -4.947  15.132  1.00 87.57           C  
ATOM   1823  CD  GLU A 228       8.462  -3.692  15.197  1.00 87.57           C  
ATOM   1824  OE1 GLU A 228       8.736  -3.201  16.315  1.00 87.57           O  
ATOM   1825  OE2 GLU A 228       8.859  -3.194  14.119  1.00 87.57           O  
ATOM   1826  N   ASN A 229       7.059  -7.520  11.385  1.00 88.70           N  
ATOM   1827  CA  ASN A 229       6.720  -7.811   9.996  1.00 88.70           C  
ATOM   1828  C   ASN A 229       5.687  -8.929   9.894  1.00 88.70           C  
ATOM   1829  CB  ASN A 229       7.977  -8.175   9.202  1.00 88.70           C  
ATOM   1830  O   ASN A 229       4.777  -8.865   9.065  1.00 88.70           O  
ATOM   1831  CG  ASN A 229       8.856  -6.973   8.917  1.00 88.70           C  
ATOM   1832  ND2 ASN A 229      10.076  -7.226   8.459  1.00 88.70           N  
ATOM   1833  OD1 ASN A 229       8.442  -5.826   9.107  1.00 88.70           O  
ATOM   1834  N   GLN A 230       5.805  -9.893  10.730  1.00 89.52           N  
ATOM   1835  CA  GLN A 230       4.856 -11.001  10.755  1.00 89.52           C  
ATOM   1836  C   GLN A 230       3.470 -10.528  11.185  1.00 89.52           C  
ATOM   1837  CB  GLN A 230       5.346 -12.108  11.689  1.00 89.52           C  
ATOM   1838  O   GLN A 230       2.460 -10.962  10.628  1.00 89.52           O  
ATOM   1839  CG  GLN A 230       6.500 -12.924  11.123  1.00 89.52           C  
ATOM   1840  CD  GLN A 230       6.972 -14.011  12.071  1.00 89.52           C  
ATOM   1841  NE2 GLN A 230       7.868 -14.867  11.593  1.00 89.52           N  
ATOM   1842  OE1 GLN A 230       6.535 -14.080  13.224  1.00 89.52           O  
ATOM   1843  N   GLU A 231       3.501  -9.685  12.117  1.00 90.29           N  
ATOM   1844  CA  GLU A 231       2.238  -9.132  12.595  1.00 90.29           C  
ATOM   1845  C   GLU A 231       1.536  -8.332  11.501  1.00 90.29           C  
ATOM   1846  CB  GLU A 231       2.467  -8.252  13.826  1.00 90.29           C  
ATOM   1847  O   GLU A 231       0.326  -8.464  11.306  1.00 90.29           O  
ATOM   1848  CG  GLU A 231       2.809  -9.034  15.086  1.00 90.29           C  
ATOM   1849  CD  GLU A 231       3.102  -8.144  16.283  1.00 90.29           C  
ATOM   1850  OE1 GLU A 231       3.475  -8.672  17.355  1.00 90.29           O  
ATOM   1851  OE2 GLU A 231       2.957  -6.908  16.148  1.00 90.29           O  
ATOM   1852  N   LEU A 232       2.239  -7.588  10.799  1.00 90.34           N  
ATOM   1853  CA  LEU A 232       1.678  -6.755   9.741  1.00 90.34           C  
ATOM   1854  C   LEU A 232       1.176  -7.611   8.583  1.00 90.34           C  
ATOM   1855  CB  LEU A 232       2.721  -5.754   9.236  1.00 90.34           C  
ATOM   1856  O   LEU A 232       0.134  -7.316   7.993  1.00 90.34           O  
ATOM   1857  CG  LEU A 232       3.082  -4.613  10.189  1.00 90.34           C  
ATOM   1858  CD1 LEU A 232       4.288  -3.844   9.662  1.00 90.34           C  
ATOM   1859  CD2 LEU A 232       1.891  -3.681  10.385  1.00 90.34           C  
ATOM   1860  N   ARG A 233       1.869  -8.670   8.405  1.00 90.70           N  
ATOM   1861  CA  ARG A 233       1.466  -9.588   7.345  1.00 90.70           C  
ATOM   1862  C   ARG A 233       0.127 -10.244   7.668  1.00 90.70           C  
ATOM   1863  CB  ARG A 233       2.536 -10.660   7.127  1.00 90.70           C  
ATOM   1864  O   ARG A 233      -0.681 -10.492   6.771  1.00 90.70           O  
ATOM   1865  CG  ARG A 233       3.755 -10.167   6.365  1.00 90.70           C  
ATOM   1866  CD  ARG A 233       4.782 -11.274   6.166  1.00 90.70           C  
ATOM   1867  NE  ARG A 233       5.975 -10.786   5.481  1.00 90.70           N  
ATOM   1868  NH1 ARG A 233       6.665 -12.869   4.759  1.00 90.70           N  
ATOM   1869  NH2 ARG A 233       7.895 -11.006   4.239  1.00 90.70           N  
ATOM   1870  CZ  ARG A 233       6.842 -11.555   4.828  1.00 90.70           C  
ATOM   1871  N   SER A 234      -0.025 -10.475   8.914  1.00 90.10           N  
ATOM   1872  CA  SER A 234      -1.254 -11.137   9.336  1.00 90.10           C  
ATOM   1873  C   SER A 234      -2.453 -10.200   9.226  1.00 90.10           C  
ATOM   1874  CB  SER A 234      -1.124 -11.645  10.773  1.00 90.10           C  
ATOM   1875  O   SER A 234      -3.596 -10.653   9.149  1.00 90.10           O  
ATOM   1876  OG  SER A 234      -1.052 -10.562  11.684  1.00 90.10           O  
ATOM   1877  N   LEU A 235      -2.138  -8.927   9.049  1.00 90.09           N  
ATOM   1878  CA  LEU A 235      -3.204  -7.932   9.030  1.00 90.09           C  
ATOM   1879  C   LEU A 235      -3.619  -7.605   7.600  1.00 90.09           C  
ATOM   1880  CB  LEU A 235      -2.760  -6.655   9.749  1.00 90.09           C  
ATOM   1881  O   LEU A 235      -4.634  -6.941   7.379  1.00 90.09           O  
ATOM   1882  CG  LEU A 235      -2.592  -6.755  11.266  1.00 90.09           C  
ATOM   1883  CD1 LEU A 235      -1.942  -5.488  11.812  1.00 90.09           C  
ATOM   1884  CD2 LEU A 235      -3.938  -7.004  11.938  1.00 90.09           C  
ATOM   1885  N   LEU A 236      -2.920  -8.142   6.625  1.00 91.63           N  
ATOM   1886  CA  LEU A 236      -3.247  -7.905   5.223  1.00 91.63           C  
ATOM   1887  C   LEU A 236      -4.441  -8.751   4.794  1.00 91.63           C  
ATOM   1888  CB  LEU A 236      -2.041  -8.214   4.332  1.00 91.63           C  
ATOM   1889  O   LEU A 236      -4.542  -9.923   5.162  1.00 91.63           O  
ATOM   1890  CG  LEU A 236      -0.865  -7.241   4.421  1.00 91.63           C  
ATOM   1891  CD1 LEU A 236       0.325  -7.774   3.631  1.00 91.63           C  
ATOM   1892  CD2 LEU A 236      -1.273  -5.861   3.917  1.00 91.63           C  
ATOM   1893  N   PRO A 237      -5.288  -8.201   4.047  1.00 93.03           N  
ATOM   1894  CA  PRO A 237      -5.413  -6.774   3.740  1.00 93.03           C  
ATOM   1895  C   PRO A 237      -5.885  -5.952   4.937  1.00 93.03           C  
ATOM   1896  CB  PRO A 237      -6.451  -6.746   2.615  1.00 93.03           C  
ATOM   1897  O   PRO A 237      -6.554  -6.481   5.828  1.00 93.03           O  
ATOM   1898  CG  PRO A 237      -7.279  -7.972   2.827  1.00 93.03           C  
ATOM   1899  CD  PRO A 237      -6.418  -9.024   3.466  1.00 93.03           C  
ATOM   1900  N   PHE A 238      -5.447  -4.518   5.039  1.00 94.22           N  
ATOM   1901  CA  PHE A 238      -5.827  -3.649   6.147  1.00 94.22           C  
ATOM   1902  C   PHE A 238      -7.285  -3.223   6.026  1.00 94.22           C  
ATOM   1903  CB  PHE A 238      -4.922  -2.414   6.198  1.00 94.22           C  
ATOM   1904  O   PHE A 238      -7.772  -2.963   4.924  1.00 94.22           O  
ATOM   1905  CG  PHE A 238      -3.489  -2.726   6.536  1.00 94.22           C  
ATOM   1906  CD1 PHE A 238      -3.093  -2.895   7.857  1.00 94.22           C  
ATOM   1907  CD2 PHE A 238      -2.537  -2.849   5.532  1.00 94.22           C  
ATOM   1908  CE1 PHE A 238      -1.767  -3.183   8.174  1.00 94.22           C  
ATOM   1909  CE2 PHE A 238      -1.210  -3.137   5.840  1.00 94.22           C  
ATOM   1910  CZ  PHE A 238      -0.827  -3.303   7.162  1.00 94.22           C  
ATOM   1911  N   ALA A 239      -7.891  -3.283   7.153  1.00 93.57           N  
ATOM   1912  CA  ALA A 239      -9.269  -2.809   7.245  1.00 93.57           C  
ATOM   1913  C   ALA A 239      -9.345  -1.484   7.999  1.00 93.57           C  
ATOM   1914  CB  ALA A 239     -10.148  -3.856   7.925  1.00 93.57           C  
ATOM   1915  O   ALA A 239      -9.049  -1.426   9.195  1.00 93.57           O  
ATOM   1916  N   ILE A 240      -9.856  -0.463   7.220  1.00 92.85           N  
ATOM   1917  CA  ILE A 240      -9.758   0.860   7.826  1.00 92.85           C  
ATOM   1918  C   ILE A 240     -11.132   1.525   7.839  1.00 92.85           C  
ATOM   1919  CB  ILE A 240      -8.739   1.750   7.079  1.00 92.85           C  
ATOM   1920  O   ILE A 240     -11.962   1.268   6.963  1.00 92.85           O  
ATOM   1921  CG1 ILE A 240      -9.171   1.948   5.622  1.00 92.85           C  
ATOM   1922  CG2 ILE A 240      -7.334   1.145   7.157  1.00 92.85           C  
ATOM   1923  CD1 ILE A 240      -8.418   3.056   4.898  1.00 92.85           C  
ATOM   1924  N   ILE A 241     -11.265   2.295   8.876  1.00 89.65           N  
ATOM   1925  CA  ILE A 241     -12.439   3.148   9.026  1.00 89.65           C  
ATOM   1926  C   ILE A 241     -12.004   4.605   9.161  1.00 89.65           C  
ATOM   1927  CB  ILE A 241     -13.290   2.728  10.246  1.00 89.65           C  
ATOM   1928  O   ILE A 241     -11.125   4.926   9.964  1.00 89.65           O  
ATOM   1929  CG1 ILE A 241     -13.725   1.264  10.115  1.00 89.65           C  
ATOM   1930  CG2 ILE A 241     -14.504   3.649  10.399  1.00 89.65           C  
ATOM   1931  CD1 ILE A 241     -14.276   0.665  11.401  1.00 89.65           C  
ATOM   1932  N   GLY A 242     -12.521   5.455   8.318  1.00 83.99           N  
ATOM   1933  CA  GLY A 242     -12.198   6.870   8.399  1.00 83.99           C  
ATOM   1934  C   GLY A 242     -13.301   7.699   9.030  1.00 83.99           C  
ATOM   1935  O   GLY A 242     -14.485   7.435   8.810  1.00 83.99           O  
ATOM   1936  N   SER A 243     -12.867   8.626   9.967  1.00 82.41           N  
ATOM   1937  CA  SER A 243     -13.860   9.519  10.556  1.00 82.41           C  
ATOM   1938  C   SER A 243     -13.322  10.941  10.678  1.00 82.41           C  
ATOM   1939  CB  SER A 243     -14.293   9.009  11.931  1.00 82.41           C  
ATOM   1940  O   SER A 243     -12.138  11.140  10.959  1.00 82.41           O  
ATOM   1941  OG  SER A 243     -15.232   9.891  12.522  1.00 82.41           O  
ATOM   1942  N   ASP A 244     -14.240  11.937  10.415  1.00 75.52           N  
ATOM   1943  CA  ASP A 244     -13.890  13.341  10.603  1.00 75.52           C  
ATOM   1944  C   ASP A 244     -14.488  13.888  11.898  1.00 75.52           C  
ATOM   1945  CB  ASP A 244     -14.363  14.177   9.412  1.00 75.52           C  
ATOM   1946  O   ASP A 244     -14.086  14.952  12.372  1.00 75.52           O  
ATOM   1947  CG  ASP A 244     -13.598  13.876   8.135  1.00 75.52           C  
ATOM   1948  OD1 ASP A 244     -12.435  13.425   8.212  1.00 75.52           O  
ATOM   1949  OD2 ASP A 244     -14.163  14.094   7.041  1.00 75.52           O  
ATOM   1950  N   GLU A 245     -15.273  13.093  12.530  1.00 78.79           N  
ATOM   1951  CA  GLU A 245     -15.989  13.546  13.719  1.00 78.79           C  
ATOM   1952  C   GLU A 245     -15.287  13.088  14.994  1.00 78.79           C  
ATOM   1953  CB  GLU A 245     -17.433  13.040  13.702  1.00 78.79           C  
ATOM   1954  O   GLU A 245     -14.706  12.002  15.033  1.00 78.79           O  
ATOM   1955  CG  GLU A 245     -18.254  13.561  12.530  1.00 78.79           C  
ATOM   1956  CD  GLU A 245     -19.697  13.083  12.550  1.00 78.79           C  
ATOM   1957  OE1 GLU A 245     -20.477  13.470  11.650  1.00 78.79           O  
ATOM   1958  OE2 GLU A 245     -20.052  12.317  13.474  1.00 78.79           O  
ATOM   1959  N   GLU A 246     -15.244  13.987  16.023  1.00 82.51           N  
ATOM   1960  CA  GLU A 246     -14.718  13.660  17.345  1.00 82.51           C  
ATOM   1961  C   GLU A 246     -15.847  13.395  18.338  1.00 82.51           C  
ATOM   1962  CB  GLU A 246     -13.819  14.787  17.860  1.00 82.51           C  
ATOM   1963  O   GLU A 246     -16.826  14.142  18.386  1.00 82.51           O  
ATOM   1964  CG  GLU A 246     -12.491  14.898  17.126  1.00 82.51           C  
ATOM   1965  CD  GLU A 246     -11.559  15.940  17.725  1.00 82.51           C  
ATOM   1966  OE1 GLU A 246     -10.339  15.892  17.450  1.00 82.51           O  
ATOM   1967  OE2 GLU A 246     -12.054  16.811  18.475  1.00 82.51           O  
ATOM   1968  N   ILE A 247     -15.779  12.140  18.888  1.00 84.56           N  
ATOM   1969  CA  ILE A 247     -16.807  11.788  19.861  1.00 84.56           C  
ATOM   1970  C   ILE A 247     -16.168  11.564  21.230  1.00 84.56           C  
ATOM   1971  CB  ILE A 247     -17.593  10.532  19.425  1.00 84.56           C  
ATOM   1972  O   ILE A 247     -14.973  11.273  21.324  1.00 84.56           O  
ATOM   1973  CG1 ILE A 247     -16.637   9.354  19.204  1.00 84.56           C  
ATOM   1974  CG2 ILE A 247     -18.411  10.818  18.162  1.00 84.56           C  
ATOM   1975  CD1 ILE A 247     -17.333   8.004  19.094  1.00 84.56           C  
ATOM   1976  N   THR A 248     -16.916  11.897  22.308  1.00 85.22           N  
ATOM   1977  CA  THR A 248     -16.468  11.690  23.681  1.00 85.22           C  
ATOM   1978  C   THR A 248     -16.922  10.328  24.198  1.00 85.22           C  
ATOM   1979  CB  THR A 248     -16.994  12.797  24.613  1.00 85.22           C  
ATOM   1980  O   THR A 248     -18.121  10.043  24.242  1.00 85.22           O  
ATOM   1981  CG2 THR A 248     -16.330  12.723  25.984  1.00 85.22           C  
ATOM   1982  OG1 THR A 248     -16.717  14.076  24.029  1.00 85.22           O  
ATOM   1983  N   VAL A 249     -15.983   9.367  24.243  1.00 79.93           N  
ATOM   1984  CA  VAL A 249     -16.240   8.037  24.787  1.00 79.93           C  
ATOM   1985  C   VAL A 249     -15.504   7.872  26.115  1.00 79.93           C  
ATOM   1986  CB  VAL A 249     -15.815   6.928  23.800  1.00 79.93           C  
ATOM   1987  O   VAL A 249     -14.280   8.011  26.175  1.00 79.93           O  
ATOM   1988  CG1 VAL A 249     -16.116   5.546  24.378  1.00 79.93           C  
ATOM   1989  CG2 VAL A 249     -16.517   7.112  22.456  1.00 79.93           C  
ATOM   1990  N   ASP A 250     -16.184   7.765  27.250  1.00 78.99           N  
ATOM   1991  CA  ASP A 250     -15.600   7.507  28.562  1.00 78.99           C  
ATOM   1992  C   ASP A 250     -14.761   8.693  29.033  1.00 78.99           C  
ATOM   1993  CB  ASP A 250     -14.744   6.238  28.528  1.00 78.99           C  
ATOM   1994  O   ASP A 250     -13.683   8.510  29.604  1.00 78.99           O  
ATOM   1995  CG  ASP A 250     -15.562   4.978  28.308  1.00 78.99           C  
ATOM   1996  OD1 ASP A 250     -16.718   4.910  28.779  1.00 78.99           O  
ATOM   1997  OD2 ASP A 250     -15.044   4.042  27.661  1.00 78.99           O  
ATOM   1998  N   GLY A 251     -15.164   9.973  28.613  1.00 79.89           N  
ATOM   1999  CA  GLY A 251     -14.516  11.183  29.095  1.00 79.89           C  
ATOM   2000  C   GLY A 251     -13.317  11.589  28.259  1.00 79.89           C  
ATOM   2001  O   GLY A 251     -12.675  12.605  28.537  1.00 79.89           O  
ATOM   2002  N   ARG A 252     -12.962  10.760  27.188  1.00 83.64           N  
ATOM   2003  CA  ARG A 252     -11.871  11.064  26.268  1.00 83.64           C  
ATOM   2004  C   ARG A 252     -12.403  11.389  24.876  1.00 83.64           C  
ATOM   2005  CB  ARG A 252     -10.888   9.894  26.193  1.00 83.64           C  
ATOM   2006  O   ARG A 252     -13.346  10.753  24.402  1.00 83.64           O  
ATOM   2007  CG  ARG A 252     -10.132   9.640  27.488  1.00 83.64           C  
ATOM   2008  CD  ARG A 252      -9.143   8.492  27.348  1.00 83.64           C  
ATOM   2009  NE  ARG A 252      -8.528   8.152  28.628  1.00 83.64           N  
ATOM   2010  NH1 ARG A 252      -7.364   6.327  27.818  1.00 83.64           N  
ATOM   2011  NH2 ARG A 252      -7.195   6.912  30.028  1.00 83.64           N  
ATOM   2012  CZ  ARG A 252      -7.697   7.131  28.822  1.00 83.64           C  
ATOM   2013  N   LYS A 253     -11.843  12.453  24.321  1.00 83.28           N  
ATOM   2014  CA  LYS A 253     -12.180  12.823  22.949  1.00 83.28           C  
ATOM   2015  C   LYS A 253     -11.426  11.957  21.945  1.00 83.28           C  
ATOM   2016  CB  LYS A 253     -11.873  14.301  22.701  1.00 83.28           C  
ATOM   2017  O   LYS A 253     -10.194  11.958  21.917  1.00 83.28           O  
ATOM   2018  CG  LYS A 253     -12.808  15.257  23.427  1.00 83.28           C  
ATOM   2019  CD  LYS A 253     -12.515  16.708  23.064  1.00 83.28           C  
ATOM   2020  CE  LYS A 253     -13.404  17.670  23.841  1.00 83.28           C  
ATOM   2021  NZ  LYS A 253     -13.133  19.092  23.475  1.00 83.28           N  
ATOM   2022  N   VAL A 254     -12.244  11.080  21.357  1.00 84.76           N  
ATOM   2023  CA  VAL A 254     -11.631  10.197  20.371  1.00 84.76           C  
ATOM   2024  C   VAL A 254     -12.330  10.362  19.024  1.00 84.76           C  
ATOM   2025  CB  VAL A 254     -11.685   8.720  20.822  1.00 84.76           C  
ATOM   2026  O   VAL A 254     -13.499  10.752  18.967  1.00 84.76           O  
ATOM   2027  CG1 VAL A 254     -10.835   8.506  22.074  1.00 84.76           C  
ATOM   2028  CG2 VAL A 254     -13.129   8.291  21.073  1.00 84.76           C  
ATOM   2029  N   ARG A 255     -11.594  10.183  17.976  1.00 84.79           N  
ATOM   2030  CA  ARG A 255     -12.155  10.200  16.629  1.00 84.79           C  
ATOM   2031  C   ARG A 255     -12.950   8.929  16.351  1.00 84.79           C  
ATOM   2032  CB  ARG A 255     -11.046  10.363  15.587  1.00 84.79           C  
ATOM   2033  O   ARG A 255     -12.438   7.820  16.523  1.00 84.79           O  
ATOM   2034  CG  ARG A 255     -10.380  11.730  15.606  1.00 84.79           C  
ATOM   2035  CD  ARG A 255      -9.348  11.869  14.495  1.00 84.79           C  
ATOM   2036  NE  ARG A 255      -8.103  12.453  14.986  1.00 84.79           N  
ATOM   2037  NH1 ARG A 255      -7.004  12.331  12.958  1.00 84.79           N  
ATOM   2038  NH2 ARG A 255      -5.939  13.198  14.793  1.00 84.79           N  
ATOM   2039  CZ  ARG A 255      -7.018  12.659  14.244  1.00 84.79           C  
ATOM   2040  N   GLY A 256     -14.157   9.169  16.014  1.00 85.90           N  
ATOM   2041  CA  GLY A 256     -14.977   7.989  15.790  1.00 85.90           C  
ATOM   2042  C   GLY A 256     -16.344   8.313  15.217  1.00 85.90           C  
ATOM   2043  O   GLY A 256     -16.664   9.480  14.982  1.00 85.90           O  
ATOM   2044  N   ARG A 257     -17.048   7.268  14.776  1.00 85.79           N  
ATOM   2045  CA  ARG A 257     -18.398   7.386  14.236  1.00 85.79           C  
ATOM   2046  C   ARG A 257     -19.433   6.875  15.233  1.00 85.79           C  
ATOM   2047  CB  ARG A 257     -18.519   6.619  12.917  1.00 85.79           C  
ATOM   2048  O   ARG A 257     -19.201   5.879  15.921  1.00 85.79           O  
ATOM   2049  CG  ARG A 257     -17.671   7.191  11.792  1.00 85.79           C  
ATOM   2050  CD  ARG A 257     -17.901   6.453  10.481  1.00 85.79           C  
ATOM   2051  NE  ARG A 257     -17.377   7.201   9.342  1.00 85.79           N  
ATOM   2052  NH1 ARG A 257     -18.191   5.743   7.745  1.00 85.79           N  
ATOM   2053  NH2 ARG A 257     -17.009   7.601   7.110  1.00 85.79           N  
ATOM   2054  CZ  ARG A 257     -17.527   6.847   8.068  1.00 85.79           C  
ATOM   2055  N   GLN A 258     -20.521   7.750  15.360  1.00 85.19           N  
ATOM   2056  CA  GLN A 258     -21.601   7.345  16.253  1.00 85.19           C  
ATOM   2057  C   GLN A 258     -22.801   6.825  15.466  1.00 85.19           C  
ATOM   2058  CB  GLN A 258     -22.026   8.512  17.146  1.00 85.19           C  
ATOM   2059  O   GLN A 258     -23.308   7.507  14.574  1.00 85.19           O  
ATOM   2060  CG  GLN A 258     -23.030   8.128  18.225  1.00 85.19           C  
ATOM   2061  CD  GLN A 258     -23.179   9.193  19.295  1.00 85.19           C  
ATOM   2062  NE2 GLN A 258     -23.450   8.767  20.523  1.00 85.19           N  
ATOM   2063  OE1 GLN A 258     -23.051  10.391  19.019  1.00 85.19           O  
ATOM   2064  N   TYR A 259     -23.081   5.511  15.735  1.00 86.29           N  
ATOM   2065  CA  TYR A 259     -24.280   4.895  15.178  1.00 86.29           C  
ATOM   2066  C   TYR A 259     -25.350   4.719  16.249  1.00 86.29           C  
ATOM   2067  CB  TYR A 259     -23.945   3.541  14.547  1.00 86.29           C  
ATOM   2068  O   TYR A 259     -25.053   4.763  17.445  1.00 86.29           O  
ATOM   2069  CG  TYR A 259     -22.919   3.622  13.443  1.00 86.29           C  
ATOM   2070  CD1 TYR A 259     -23.270   4.070  12.171  1.00 86.29           C  
ATOM   2071  CD2 TYR A 259     -21.598   3.252  13.668  1.00 86.29           C  
ATOM   2072  CE1 TYR A 259     -22.329   4.145  11.150  1.00 86.29           C  
ATOM   2073  CE2 TYR A 259     -20.648   3.323  12.654  1.00 86.29           C  
ATOM   2074  OH  TYR A 259     -20.086   3.843  10.394  1.00 86.29           O  
ATOM   2075  CZ  TYR A 259     -21.022   3.771  11.401  1.00 86.29           C  
ATOM   2076  N   PRO A 260     -26.620   4.576  15.804  1.00 84.64           N  
ATOM   2077  CA  PRO A 260     -27.670   4.376  16.807  1.00 84.64           C  
ATOM   2078  C   PRO A 260     -27.420   3.153  17.686  1.00 84.64           C  
ATOM   2079  CB  PRO A 260     -28.933   4.193  15.962  1.00 84.64           C  
ATOM   2080  O   PRO A 260     -27.848   3.123  18.843  1.00 84.64           O  
ATOM   2081  CG  PRO A 260     -28.636   4.889  14.674  1.00 84.64           C  
ATOM   2082  CD  PRO A 260     -27.170   4.745  14.380  1.00 84.64           C  
ATOM   2083  N   TRP A 261     -26.668   2.236  17.209  1.00 84.81           N  
ATOM   2084  CA  TRP A 261     -26.470   0.978  17.922  1.00 84.81           C  
ATOM   2085  C   TRP A 261     -25.095   0.935  18.579  1.00 84.81           C  
ATOM   2086  CB  TRP A 261     -26.634  -0.211  16.972  1.00 84.81           C  
ATOM   2087  O   TRP A 261     -24.772  -0.015  19.296  1.00 84.81           O  
ATOM   2088  CG  TRP A 261     -25.818  -0.106  15.718  1.00 84.81           C  
ATOM   2089  CD1 TRP A 261     -24.516  -0.484  15.548  1.00 84.81           C  
ATOM   2090  CD2 TRP A 261     -26.252   0.418  14.459  1.00 84.81           C  
ATOM   2091  CE2 TRP A 261     -25.159   0.326  13.570  1.00 84.81           C  
ATOM   2092  CE3 TRP A 261     -27.460   0.956  13.996  1.00 84.81           C  
ATOM   2093  NE1 TRP A 261     -24.113  -0.227  14.258  1.00 84.81           N  
ATOM   2094  CH2 TRP A 261     -26.432   1.275  11.815  1.00 84.81           C  
ATOM   2095  CZ2 TRP A 261     -25.238   0.753  12.242  1.00 84.81           C  
ATOM   2096  CZ3 TRP A 261     -27.537   1.380  12.674  1.00 84.81           C  
ATOM   2097  N   GLY A 262     -24.240   1.900  18.314  1.00 84.71           N  
ATOM   2098  CA  GLY A 262     -22.941   1.892  18.969  1.00 84.71           C  
ATOM   2099  C   GLY A 262     -21.971   2.900  18.381  1.00 84.71           C  
ATOM   2100  O   GLY A 262     -22.319   3.639  17.458  1.00 84.71           O  
ATOM   2101  N   VAL A 263     -20.783   2.965  19.062  1.00 86.20           N  
ATOM   2102  CA  VAL A 263     -19.752   3.912  18.649  1.00 86.20           C  
ATOM   2103  C   VAL A 263     -18.532   3.154  18.130  1.00 86.20           C  
ATOM   2104  CB  VAL A 263     -19.345   4.849  19.808  1.00 86.20           C  
ATOM   2105  O   VAL A 263     -18.161   2.113  18.678  1.00 86.20           O  
ATOM   2106  CG1 VAL A 263     -18.283   5.847  19.348  1.00 86.20           C  
ATOM   2107  CG2 VAL A 263     -20.568   5.581  20.357  1.00 86.20           C  
ATOM   2108  N   VAL A 264     -18.070   3.668  17.010  1.00 86.92           N  
ATOM   2109  CA  VAL A 264     -16.873   3.077  16.422  1.00 86.92           C  
ATOM   2110  C   VAL A 264     -15.707   4.058  16.526  1.00 86.92           C  
ATOM   2111  CB  VAL A 264     -17.103   2.678  14.947  1.00 86.92           C  
ATOM   2112  O   VAL A 264     -15.795   5.190  16.045  1.00 86.92           O  
ATOM   2113  CG1 VAL A 264     -15.831   2.084  14.344  1.00 86.92           C  
ATOM   2114  CG2 VAL A 264     -18.263   1.690  14.836  1.00 86.92           C  
ATOM   2115  N   GLU A 265     -14.682   3.507  17.221  1.00 88.17           N  
ATOM   2116  CA  GLU A 265     -13.480   4.314  17.408  1.00 88.17           C  
ATOM   2117  C   GLU A 265     -12.432   3.997  16.344  1.00 88.17           C  
ATOM   2118  CB  GLU A 265     -12.895   4.091  18.805  1.00 88.17           C  
ATOM   2119  O   GLU A 265     -12.128   2.829  16.093  1.00 88.17           O  
ATOM   2120  CG  GLU A 265     -13.830   4.497  19.935  1.00 88.17           C  
ATOM   2121  CD  GLU A 265     -13.254   4.227  21.316  1.00 88.17           C  
ATOM   2122  OE1 GLU A 265     -14.007   4.307  22.313  1.00 88.17           O  
ATOM   2123  OE2 GLU A 265     -12.041   3.935  21.401  1.00 88.17           O  
ATOM   2124  N   VAL A 266     -11.848   5.006  15.742  1.00 87.26           N  
ATOM   2125  CA  VAL A 266     -10.885   4.852  14.656  1.00 87.26           C  
ATOM   2126  C   VAL A 266      -9.529   4.437  15.222  1.00 87.26           C  
ATOM   2127  CB  VAL A 266     -10.745   6.152  13.833  1.00 87.26           C  
ATOM   2128  O   VAL A 266      -8.814   3.638  14.613  1.00 87.26           O  
ATOM   2129  CG1 VAL A 266      -9.666   6.000  12.763  1.00 87.26           C  
ATOM   2130  CG2 VAL A 266     -12.082   6.528  13.198  1.00 87.26           C  
ATOM   2131  N   ASP A 267      -9.170   4.812  16.380  1.00 84.05           N  
ATOM   2132  CA  ASP A 267      -7.856   4.576  16.971  1.00 84.05           C  
ATOM   2133  C   ASP A 267      -7.837   3.273  17.765  1.00 84.05           C  
ATOM   2134  CB  ASP A 267      -7.454   5.747  17.871  1.00 84.05           C  
ATOM   2135  O   ASP A 267      -6.772   2.803  18.173  1.00 84.05           O  
ATOM   2136  CG  ASP A 267      -7.107   7.003  17.091  1.00 84.05           C  
ATOM   2137  OD1 ASP A 267      -6.545   6.895  15.979  1.00 84.05           O  
ATOM   2138  OD2 ASP A 267      -7.395   8.110  17.594  1.00 84.05           O  
ATOM   2139  N   ASN A 268      -8.961   2.697  17.875  1.00 85.76           N  
ATOM   2140  CA  ASN A 268      -9.047   1.422  18.580  1.00 85.76           C  
ATOM   2141  C   ASN A 268      -8.675   0.253  17.672  1.00 85.76           C  
ATOM   2142  CB  ASN A 268     -10.450   1.221  19.156  1.00 85.76           C  
ATOM   2143  O   ASN A 268      -9.289   0.058  16.621  1.00 85.76           O  
ATOM   2144  CG  ASN A 268     -10.511   0.088  20.162  1.00 85.76           C  
ATOM   2145  ND2 ASN A 268     -11.556   0.078  20.981  1.00 85.76           N  
ATOM   2146  OD1 ASN A 268      -9.625  -0.770  20.203  1.00 85.76           O  
ATOM   2147  N   PRO A 269      -7.641  -0.621  18.077  1.00 86.17           N  
ATOM   2148  CA  PRO A 269      -7.166  -1.743  17.265  1.00 86.17           C  
ATOM   2149  C   PRO A 269      -8.206  -2.852  17.126  1.00 86.17           C  
ATOM   2150  CB  PRO A 269      -5.938  -2.239  18.032  1.00 86.17           C  
ATOM   2151  O   PRO A 269      -8.128  -3.664  16.200  1.00 86.17           O  
ATOM   2152  CG  PRO A 269      -6.132  -1.739  19.427  1.00 86.17           C  
ATOM   2153  CD  PRO A 269      -6.942  -0.476  19.373  1.00 86.17           C  
ATOM   2154  N   GLU A 270      -9.145  -2.822  18.029  1.00 83.87           N  
ATOM   2155  CA  GLU A 270     -10.191  -3.837  17.956  1.00 83.87           C  
ATOM   2156  C   GLU A 270     -11.203  -3.509  16.862  1.00 83.87           C  
ATOM   2157  CB  GLU A 270     -10.901  -3.976  19.305  1.00 83.87           C  
ATOM   2158  O   GLU A 270     -11.833  -4.408  16.302  1.00 83.87           O  
ATOM   2159  CG  GLU A 270     -10.026  -4.562  20.404  1.00 83.87           C  
ATOM   2160  CD  GLU A 270     -10.806  -4.951  21.649  1.00 83.87           C  
ATOM   2161  OE1 GLU A 270     -10.267  -5.702  22.493  1.00 83.87           O  
ATOM   2162  OE2 GLU A 270     -11.967  -4.502  21.781  1.00 83.87           O  
ATOM   2163  N   HIS A 271     -11.286  -2.238  16.503  1.00 82.88           N  
ATOM   2164  CA  HIS A 271     -12.294  -1.774  15.557  1.00 82.88           C  
ATOM   2165  C   HIS A 271     -11.685  -1.522  14.182  1.00 82.88           C  
ATOM   2166  CB  HIS A 271     -12.968  -0.501  16.074  1.00 82.88           C  
ATOM   2167  O   HIS A 271     -12.317  -1.794  13.159  1.00 82.88           O  
ATOM   2168  CG  HIS A 271     -13.829  -0.724  17.276  1.00 82.88           C  
ATOM   2169  CD2 HIS A 271     -14.038  -1.831  18.027  1.00 82.88           C  
ATOM   2170  ND1 HIS A 271     -14.604   0.271  17.831  1.00 82.88           N  
ATOM   2171  CE1 HIS A 271     -15.253  -0.216  18.875  1.00 82.88           C  
ATOM   2172  NE2 HIS A 271     -14.928  -1.490  19.016  1.00 82.88           N  
ATOM   2173  N   CYS A 272     -10.394  -1.045  14.218  1.00 88.21           N  
ATOM   2174  CA  CYS A 272      -9.787  -0.638  12.955  1.00 88.21           C  
ATOM   2175  C   CYS A 272      -8.271  -0.787  13.006  1.00 88.21           C  
ATOM   2176  CB  CYS A 272     -10.155   0.808  12.625  1.00 88.21           C  
ATOM   2177  O   CYS A 272      -7.670  -0.699  14.078  1.00 88.21           O  
ATOM   2178  SG  CYS A 272      -9.377   1.431  11.118  1.00 88.21           S  
ATOM   2179  N   ASP A 273      -7.706  -1.078  11.824  1.00 91.90           N  
ATOM   2180  CA  ASP A 273      -6.262  -1.255  11.708  1.00 91.90           C  
ATOM   2181  C   ASP A 273      -5.577   0.054  11.325  1.00 91.90           C  
ATOM   2182  CB  ASP A 273      -5.935  -2.341  10.680  1.00 91.90           C  
ATOM   2183  O   ASP A 273      -4.422   0.054  10.893  1.00 91.90           O  
ATOM   2184  CG  ASP A 273      -6.479  -3.705  11.065  1.00 91.90           C  
ATOM   2185  OD1 ASP A 273      -6.575  -4.004  12.275  1.00 91.90           O  
ATOM   2186  OD2 ASP A 273      -6.811  -4.490  10.150  1.00 91.90           O  
ATOM   2187  N   PHE A 274      -6.208   1.126  11.500  1.00 92.07           N  
ATOM   2188  CA  PHE A 274      -5.705   2.433  11.093  1.00 92.07           C  
ATOM   2189  C   PHE A 274      -4.419   2.773  11.837  1.00 92.07           C  
ATOM   2190  CB  PHE A 274      -6.758   3.517  11.342  1.00 92.07           C  
ATOM   2191  O   PHE A 274      -3.452   3.243  11.233  1.00 92.07           O  
ATOM   2192  CG  PHE A 274      -6.277   4.911  11.041  1.00 92.07           C  
ATOM   2193  CD1 PHE A 274      -5.914   5.772  12.069  1.00 92.07           C  
ATOM   2194  CD2 PHE A 274      -6.189   5.359   9.730  1.00 92.07           C  
ATOM   2195  CE1 PHE A 274      -5.468   7.063  11.793  1.00 92.07           C  
ATOM   2196  CE2 PHE A 274      -5.745   6.648   9.446  1.00 92.07           C  
ATOM   2197  CZ  PHE A 274      -5.386   7.498  10.479  1.00 92.07           C  
ATOM   2198  N   ALA A 275      -4.386   2.598  13.137  1.00 89.86           N  
ATOM   2199  CA  ALA A 275      -3.227   2.940  13.957  1.00 89.86           C  
ATOM   2200  C   ALA A 275      -1.985   2.184  13.493  1.00 89.86           C  
ATOM   2201  CB  ALA A 275      -3.509   2.641  15.428  1.00 89.86           C  
ATOM   2202  O   ALA A 275      -0.903   2.766  13.378  1.00 89.86           O  
ATOM   2203  N   ARG A 276      -2.237   0.966  13.152  1.00 91.55           N  
ATOM   2204  CA  ARG A 276      -1.132   0.126  12.702  1.00 91.55           C  
ATOM   2205  C   ARG A 276      -0.655   0.544  11.316  1.00 91.55           C  
ATOM   2206  CB  ARG A 276      -1.546  -1.347  12.692  1.00 91.55           C  
ATOM   2207  O   ARG A 276       0.549   0.577  11.051  1.00 91.55           O  
ATOM   2208  CG  ARG A 276      -1.876  -1.904  14.068  1.00 91.55           C  
ATOM   2209  CD  ARG A 276      -0.633  -2.034  14.937  1.00 91.55           C  
ATOM   2210  NE  ARG A 276      -0.923  -2.718  16.194  1.00 91.55           N  
ATOM   2211  NH1 ARG A 276       1.194  -2.437  17.075  1.00 91.55           N  
ATOM   2212  NH2 ARG A 276      -0.419  -3.530  18.282  1.00 91.55           N  
ATOM   2213  CZ  ARG A 276      -0.049  -2.893  17.181  1.00 91.55           C  
ATOM   2214  N   LEU A 277      -1.605   0.817  10.467  1.00 92.21           N  
ATOM   2215  CA  LEU A 277      -1.269   1.264   9.120  1.00 92.21           C  
ATOM   2216  C   LEU A 277      -0.528   2.596   9.157  1.00 92.21           C  
ATOM   2217  CB  LEU A 277      -2.534   1.394   8.267  1.00 92.21           C  
ATOM   2218  O   LEU A 277       0.471   2.776   8.457  1.00 92.21           O  
ATOM   2219  CG  LEU A 277      -2.329   1.815   6.811  1.00 92.21           C  
ATOM   2220  CD1 LEU A 277      -1.462   0.795   6.081  1.00 92.21           C  
ATOM   2221  CD2 LEU A 277      -3.672   1.983   6.109  1.00 92.21           C  
ATOM   2222  N   ARG A 278      -0.924   3.499   9.993  1.00 91.01           N  
ATOM   2223  CA  ARG A 278      -0.276   4.797  10.155  1.00 91.01           C  
ATOM   2224  C   ARG A 278       1.156   4.634  10.654  1.00 91.01           C  
ATOM   2225  CB  ARG A 278      -1.070   5.678  11.121  1.00 91.01           C  
ATOM   2226  O   ARG A 278       2.078   5.260  10.126  1.00 91.01           O  
ATOM   2227  CG  ARG A 278      -0.447   7.044  11.363  1.00 91.01           C  
ATOM   2228  CD  ARG A 278      -1.283   7.884  12.318  1.00 91.01           C  
ATOM   2229  NE  ARG A 278      -0.524   9.013  12.849  1.00 91.01           N  
ATOM   2230  NH1 ARG A 278      -2.323   9.984  13.924  1.00 91.01           N  
ATOM   2231  NH2 ARG A 278      -0.253  10.964  14.030  1.00 91.01           N  
ATOM   2232  CZ  ARG A 278      -1.035   9.984  13.600  1.00 91.01           C  
ATOM   2233  N   HIS A 279       1.259   3.794  11.667  1.00 89.96           N  
ATOM   2234  CA  HIS A 279       2.582   3.536  12.223  1.00 89.96           C  
ATOM   2235  C   HIS A 279       3.504   2.907  11.183  1.00 89.96           C  
ATOM   2236  CB  HIS A 279       2.480   2.630  13.451  1.00 89.96           C  
ATOM   2237  O   HIS A 279       4.678   3.272  11.086  1.00 89.96           O  
ATOM   2238  CG  HIS A 279       3.798   2.346  14.098  1.00 89.96           C  
ATOM   2239  CD2 HIS A 279       4.488   3.024  15.045  1.00 89.96           C  
ATOM   2240  ND1 HIS A 279       4.563   1.245  13.778  1.00 89.96           N  
ATOM   2241  CE1 HIS A 279       5.668   1.257  14.504  1.00 89.96           C  
ATOM   2242  NE2 HIS A 279       5.647   2.327  15.281  1.00 89.96           N  
ATOM   2243  N   MET A 280       2.996   2.049  10.401  1.00 90.69           N  
ATOM   2244  CA  MET A 280       3.764   1.384   9.353  1.00 90.69           C  
ATOM   2245  C   MET A 280       4.185   2.375   8.273  1.00 90.69           C  
ATOM   2246  CB  MET A 280       2.952   0.247   8.730  1.00 90.69           C  
ATOM   2247  O   MET A 280       5.337   2.370   7.835  1.00 90.69           O  
ATOM   2248  CG  MET A 280       3.696  -0.515   7.645  1.00 90.69           C  
ATOM   2249  SD  MET A 280       2.658  -0.819   6.162  1.00 90.69           S  
ATOM   2250  CE  MET A 280       2.512   0.873   5.523  1.00 90.69           C  
ATOM   2251  N   LEU A 281       3.307   3.301   7.813  1.00 90.32           N  
ATOM   2252  CA  LEU A 281       3.531   4.214   6.698  1.00 90.32           C  
ATOM   2253  C   LEU A 281       4.453   5.358   7.108  1.00 90.32           C  
ATOM   2254  CB  LEU A 281       2.200   4.774   6.189  1.00 90.32           C  
ATOM   2255  O   LEU A 281       5.343   5.746   6.348  1.00 90.32           O  
ATOM   2256  CG  LEU A 281       1.316   3.809   5.397  1.00 90.32           C  
ATOM   2257  CD1 LEU A 281      -0.053   4.431   5.142  1.00 90.32           C  
ATOM   2258  CD2 LEU A 281       1.988   3.425   4.083  1.00 90.32           C  
ATOM   2259  N   LEU A 282       4.330   5.830   8.376  1.00 87.77           N  
ATOM   2260  CA  LEU A 282       4.988   7.082   8.733  1.00 87.77           C  
ATOM   2261  C   LEU A 282       6.191   6.826   9.635  1.00 87.77           C  
ATOM   2262  CB  LEU A 282       4.004   8.025   9.430  1.00 87.77           C  
ATOM   2263  O   LEU A 282       7.103   7.652   9.709  1.00 87.77           O  
ATOM   2264  CG  LEU A 282       2.791   8.466   8.610  1.00 87.77           C  
ATOM   2265  CD1 LEU A 282       1.898   9.386   9.437  1.00 87.77           C  
ATOM   2266  CD2 LEU A 282       3.235   9.157   7.325  1.00 87.77           C  
ATOM   2267  N   SER A 283       6.314   5.576  10.201  1.00 85.11           N  
ATOM   2268  CA  SER A 283       7.360   5.430  11.208  1.00 85.11           C  
ATOM   2269  C   SER A 283       8.265   4.242  10.896  1.00 85.11           C  
ATOM   2270  CB  SER A 283       6.747   5.263  12.599  1.00 85.11           C  
ATOM   2271  O   SER A 283       9.427   4.421  10.527  1.00 85.11           O  
ATOM   2272  OG  SER A 283       7.755   5.256  13.595  1.00 85.11           O  
ATOM   2273  N   SER A 284       7.736   3.050  10.704  1.00 85.26           N  
ATOM   2274  CA  SER A 284       8.548   1.837  10.724  1.00 85.26           C  
ATOM   2275  C   SER A 284       9.045   1.482   9.327  1.00 85.26           C  
ATOM   2276  CB  SER A 284       7.750   0.668  11.303  1.00 85.26           C  
ATOM   2277  O   SER A 284      10.241   1.265   9.125  1.00 85.26           O  
ATOM   2278  OG  SER A 284       8.539  -0.508  11.343  1.00 85.26           O  
ATOM   2279  N   HIS A 285       8.245   1.493   8.233  1.00 88.29           N  
ATOM   2280  CA  HIS A 285       8.552   0.850   6.960  1.00 88.29           C  
ATOM   2281  C   HIS A 285       8.757   1.883   5.857  1.00 88.29           C  
ATOM   2282  CB  HIS A 285       7.437  -0.121   6.568  1.00 88.29           C  
ATOM   2283  O   HIS A 285       8.765   1.540   4.672  1.00 88.29           O  
ATOM   2284  CG  HIS A 285       7.401  -1.361   7.403  1.00 88.29           C  
ATOM   2285  CD2 HIS A 285       7.795  -2.628   7.131  1.00 88.29           C  
ATOM   2286  ND1 HIS A 285       6.907  -1.378   8.689  1.00 88.29           N  
ATOM   2287  CE1 HIS A 285       7.001  -2.605   9.174  1.00 88.29           C  
ATOM   2288  NE2 HIS A 285       7.536  -3.382   8.249  1.00 88.29           N  
ATOM   2289  N   MET A 286       8.893   3.074   6.185  1.00 88.82           N  
ATOM   2290  CA  MET A 286       9.116   4.128   5.200  1.00 88.82           C  
ATOM   2291  C   MET A 286      10.417   3.895   4.439  1.00 88.82           C  
ATOM   2292  CB  MET A 286       9.145   5.500   5.878  1.00 88.82           C  
ATOM   2293  O   MET A 286      10.440   3.956   3.208  1.00 88.82           O  
ATOM   2294  CG  MET A 286       9.368   6.654   4.914  1.00 88.82           C  
ATOM   2295  SD  MET A 286       9.336   8.286   5.754  1.00 88.82           S  
ATOM   2296  CE  MET A 286      10.841   8.158   6.759  1.00 88.82           C  
ATOM   2297  N   GLN A 287      11.466   3.683   5.134  1.00 88.04           N  
ATOM   2298  CA  GLN A 287      12.775   3.473   4.525  1.00 88.04           C  
ATOM   2299  C   GLN A 287      12.781   2.222   3.652  1.00 88.04           C  
ATOM   2300  CB  GLN A 287      13.858   3.368   5.600  1.00 88.04           C  
ATOM   2301  O   GLN A 287      13.345   2.226   2.555  1.00 88.04           O  
ATOM   2302  CG  GLN A 287      15.274   3.322   5.044  1.00 88.04           C  
ATOM   2303  CD  GLN A 287      15.652   4.585   4.293  1.00 88.04           C  
ATOM   2304  NE2 GLN A 287      16.577   4.458   3.347  1.00 88.04           N  
ATOM   2305  OE1 GLN A 287      15.116   5.665   4.559  1.00 88.04           O  
ATOM   2306  N   ASP A 288      12.135   1.256   4.159  1.00 89.73           N  
ATOM   2307  CA  ASP A 288      12.051   0.008   3.406  1.00 89.73           C  
ATOM   2308  C   ASP A 288      11.315   0.213   2.084  1.00 89.73           C  
ATOM   2309  CB  ASP A 288      11.353  -1.073   4.234  1.00 89.73           C  
ATOM   2310  O   ASP A 288      11.760  -0.268   1.039  1.00 89.73           O  
ATOM   2311  CG  ASP A 288      12.195  -1.564   5.398  1.00 89.73           C  
ATOM   2312  OD1 ASP A 288      13.405  -1.253   5.451  1.00 89.73           O  
ATOM   2313  OD2 ASP A 288      11.645  -2.271   6.270  1.00 89.73           O  
ATOM   2314  N   LEU A 289      10.229   0.892   2.136  1.00 92.14           N  
ATOM   2315  CA  LEU A 289       9.449   1.165   0.934  1.00 92.14           C  
ATOM   2316  C   LEU A 289      10.252   2.000  -0.058  1.00 92.14           C  
ATOM   2317  CB  LEU A 289       8.148   1.889   1.292  1.00 92.14           C  
ATOM   2318  O   LEU A 289      10.209   1.749  -1.264  1.00 92.14           O  
ATOM   2319  CG  LEU A 289       7.082   1.055   2.003  1.00 92.14           C  
ATOM   2320  CD1 LEU A 289       6.006   1.961   2.593  1.00 92.14           C  
ATOM   2321  CD2 LEU A 289       6.467   0.042   1.042  1.00 92.14           C  
ATOM   2322  N   LYS A 290      11.006   2.851   0.460  1.00 91.05           N  
ATOM   2323  CA  LYS A 290      11.857   3.681  -0.388  1.00 91.05           C  
ATOM   2324  C   LYS A 290      12.955   2.851  -1.045  1.00 91.05           C  
ATOM   2325  CB  LYS A 290      12.476   4.820   0.424  1.00 91.05           C  
ATOM   2326  O   LYS A 290      13.230   3.008  -2.237  1.00 91.05           O  
ATOM   2327  CG  LYS A 290      11.527   5.981   0.685  1.00 91.05           C  
ATOM   2328  CD  LYS A 290      12.237   7.139   1.375  1.00 91.05           C  
ATOM   2329  CE  LYS A 290      11.339   8.364   1.480  1.00 91.05           C  
ATOM   2330  NZ  LYS A 290      12.027   9.498   2.166  1.00 91.05           N  
ATOM   2331  N   GLU A 291      13.537   2.028  -0.311  1.00 90.90           N  
ATOM   2332  CA  GLU A 291      14.624   1.193  -0.813  1.00 90.90           C  
ATOM   2333  C   GLU A 291      14.130   0.239  -1.898  1.00 90.90           C  
ATOM   2334  CB  GLU A 291      15.266   0.402   0.329  1.00 90.90           C  
ATOM   2335  O   GLU A 291      14.783   0.074  -2.930  1.00 90.90           O  
ATOM   2336  CG  GLU A 291      16.121   1.250   1.260  1.00 90.90           C  
ATOM   2337  CD  GLU A 291      16.718   0.460   2.413  1.00 90.90           C  
ATOM   2338  OE1 GLU A 291      17.424   1.057   3.257  1.00 90.90           O  
ATOM   2339  OE2 GLU A 291      16.478  -0.767   2.473  1.00 90.90           O  
ATOM   2340  N   ILE A 292      13.001  -0.329  -1.618  1.00 91.68           N  
ATOM   2341  CA  ILE A 292      12.437  -1.263  -2.587  1.00 91.68           C  
ATOM   2342  C   ILE A 292      12.084  -0.521  -3.874  1.00 91.68           C  
ATOM   2343  CB  ILE A 292      11.189  -1.978  -2.022  1.00 91.68           C  
ATOM   2344  O   ILE A 292      12.326  -1.023  -4.974  1.00 91.68           O  
ATOM   2345  CG1 ILE A 292      11.585  -2.916  -0.875  1.00 91.68           C  
ATOM   2346  CG2 ILE A 292      10.459  -2.744  -3.128  1.00 91.68           C  
ATOM   2347  CD1 ILE A 292      10.401  -3.531  -0.142  1.00 91.68           C  
ATOM   2348  N   THR A 293      11.548   0.603  -3.728  1.00 92.34           N  
ATOM   2349  CA  THR A 293      11.184   1.397  -4.896  1.00 92.34           C  
ATOM   2350  C   THR A 293      12.421   1.751  -5.716  1.00 92.34           C  
ATOM   2351  CB  THR A 293      10.450   2.688  -4.487  1.00 92.34           C  
ATOM   2352  O   THR A 293      12.421   1.611  -6.941  1.00 92.34           O  
ATOM   2353  CG2 THR A 293      10.025   3.491  -5.712  1.00 92.34           C  
ATOM   2354  OG1 THR A 293       9.285   2.347  -3.725  1.00 92.34           O  
ATOM   2355  N   HIS A 294      13.468   2.081  -5.065  1.00 91.21           N  
ATOM   2356  CA  HIS A 294      14.692   2.503  -5.737  1.00 91.21           C  
ATOM   2357  C   HIS A 294      15.440   1.308  -6.319  1.00 91.21           C  
ATOM   2358  CB  HIS A 294      15.597   3.269  -4.771  1.00 91.21           C  
ATOM   2359  O   HIS A 294      15.842   1.330  -7.485  1.00 91.21           O  
ATOM   2360  CG  HIS A 294      16.873   3.741  -5.391  1.00 91.21           C  
ATOM   2361  CD2 HIS A 294      18.154   3.658  -4.961  1.00 91.21           C  
ATOM   2362  ND1 HIS A 294      16.914   4.392  -6.605  1.00 91.21           N  
ATOM   2363  CE1 HIS A 294      18.170   4.689  -6.896  1.00 91.21           C  
ATOM   2364  NE2 HIS A 294      18.942   4.254  -5.915  1.00 91.21           N  
ATOM   2365  N   ASP A 295      15.621   0.235  -5.595  1.00 91.36           N  
ATOM   2366  CA  ASP A 295      16.507  -0.875  -5.933  1.00 91.36           C  
ATOM   2367  C   ASP A 295      15.820  -1.856  -6.881  1.00 91.36           C  
ATOM   2368  CB  ASP A 295      16.965  -1.601  -4.666  1.00 91.36           C  
ATOM   2369  O   ASP A 295      16.465  -2.431  -7.760  1.00 91.36           O  
ATOM   2370  CG  ASP A 295      17.908  -0.770  -3.815  1.00 91.36           C  
ATOM   2371  OD1 ASP A 295      18.486   0.214  -4.326  1.00 91.36           O  
ATOM   2372  OD2 ASP A 295      18.077  -1.103  -2.622  1.00 91.36           O  
ATOM   2373  N   VAL A 296      14.535  -1.936  -6.684  1.00 91.50           N  
ATOM   2374  CA  VAL A 296      13.856  -2.984  -7.439  1.00 91.50           C  
ATOM   2375  C   VAL A 296      12.978  -2.357  -8.519  1.00 91.50           C  
ATOM   2376  CB  VAL A 296      13.006  -3.887  -6.518  1.00 91.50           C  
ATOM   2377  O   VAL A 296      13.209  -2.561  -9.713  1.00 91.50           O  
ATOM   2378  CG1 VAL A 296      12.268  -4.948  -7.334  1.00 91.50           C  
ATOM   2379  CG2 VAL A 296      13.885  -4.542  -5.454  1.00 91.50           C  
ATOM   2380  N   LEU A 297      12.024  -1.501  -8.108  1.00 92.47           N  
ATOM   2381  CA  LEU A 297      10.995  -1.014  -9.020  1.00 92.47           C  
ATOM   2382  C   LEU A 297      11.582  -0.030 -10.026  1.00 92.47           C  
ATOM   2383  CB  LEU A 297       9.859  -0.348  -8.241  1.00 92.47           C  
ATOM   2384  O   LEU A 297      11.381  -0.176 -11.234  1.00 92.47           O  
ATOM   2385  CG  LEU A 297       9.107  -1.235  -7.247  1.00 92.47           C  
ATOM   2386  CD1 LEU A 297       8.041  -0.426  -6.515  1.00 92.47           C  
ATOM   2387  CD2 LEU A 297       8.482  -2.428  -7.962  1.00 92.47           C  
ATOM   2388  N   TYR A 298      12.293   0.915  -9.559  1.00 92.81           N  
ATOM   2389  CA  TYR A 298      12.878   1.927 -10.432  1.00 92.81           C  
ATOM   2390  C   TYR A 298      13.970   1.325 -11.309  1.00 92.81           C  
ATOM   2391  CB  TYR A 298      13.450   3.084  -9.607  1.00 92.81           C  
ATOM   2392  O   TYR A 298      14.034   1.603 -12.509  1.00 92.81           O  
ATOM   2393  CG  TYR A 298      14.244   4.076 -10.422  1.00 92.81           C  
ATOM   2394  CD1 TYR A 298      15.617   4.220 -10.235  1.00 92.81           C  
ATOM   2395  CD2 TYR A 298      13.623   4.872 -11.378  1.00 92.81           C  
ATOM   2396  CE1 TYR A 298      16.352   5.135 -10.982  1.00 92.81           C  
ATOM   2397  CE2 TYR A 298      14.348   5.790 -12.131  1.00 92.81           C  
ATOM   2398  OH  TYR A 298      16.432   6.821 -12.669  1.00 92.81           O  
ATOM   2399  CZ  TYR A 298      15.710   5.914 -11.927  1.00 92.81           C  
ATOM   2400  N   GLU A 299      14.795   0.538 -10.769  1.00 90.84           N  
ATOM   2401  CA  GLU A 299      15.882  -0.086 -11.517  1.00 90.84           C  
ATOM   2402  C   GLU A 299      15.344  -0.981 -12.630  1.00 90.84           C  
ATOM   2403  CB  GLU A 299      16.784  -0.894 -10.582  1.00 90.84           C  
ATOM   2404  O   GLU A 299      15.901  -1.018 -13.729  1.00 90.84           O  
ATOM   2405  CG  GLU A 299      17.665  -0.037  -9.684  1.00 90.84           C  
ATOM   2406  CD  GLU A 299      18.649   0.826 -10.457  1.00 90.84           C  
ATOM   2407  OE1 GLU A 299      18.948   1.956 -10.008  1.00 90.84           O  
ATOM   2408  OE2 GLU A 299      19.125   0.368 -11.520  1.00 90.84           O  
ATOM   2409  N   ASN A 300      14.348  -1.720 -12.314  1.00 91.77           N  
ATOM   2410  CA  ASN A 300      13.705  -2.530 -13.344  1.00 91.77           C  
ATOM   2411  C   ASN A 300      13.174  -1.669 -14.485  1.00 91.77           C  
ATOM   2412  CB  ASN A 300      12.576  -3.368 -12.740  1.00 91.77           C  
ATOM   2413  O   ASN A 300      13.321  -2.023 -15.656  1.00 91.77           O  
ATOM   2414  CG  ASN A 300      13.089  -4.507 -11.881  1.00 91.77           C  
ATOM   2415  ND2 ASN A 300      12.202  -5.098 -11.089  1.00 91.77           N  
ATOM   2416  OD1 ASN A 300      14.272  -4.852 -11.927  1.00 91.77           O  
ATOM   2417  N   TYR A 301      12.548  -0.580 -14.091  1.00 92.13           N  
ATOM   2418  CA  TYR A 301      12.018   0.343 -15.088  1.00 92.13           C  
ATOM   2419  C   TYR A 301      13.144   0.980 -15.894  1.00 92.13           C  
ATOM   2420  CB  TYR A 301      11.175   1.432 -14.417  1.00 92.13           C  
ATOM   2421  O   TYR A 301      13.049   1.100 -17.117  1.00 92.13           O  
ATOM   2422  CG  TYR A 301      10.668   2.483 -15.375  1.00 92.13           C  
ATOM   2423  CD1 TYR A 301      11.303   3.718 -15.486  1.00 92.13           C  
ATOM   2424  CD2 TYR A 301       9.553   2.243 -16.171  1.00 92.13           C  
ATOM   2425  CE1 TYR A 301      10.837   4.690 -16.365  1.00 92.13           C  
ATOM   2426  CE2 TYR A 301       9.079   3.207 -17.054  1.00 92.13           C  
ATOM   2427  OH  TYR A 301       9.262   5.384 -18.017  1.00 92.13           O  
ATOM   2428  CZ  TYR A 301       9.727   4.425 -17.145  1.00 92.13           C  
ATOM   2429  N   ARG A 302      14.155   1.360 -15.261  1.00 91.58           N  
ATOM   2430  CA  ARG A 302      15.307   1.987 -15.899  1.00 91.58           C  
ATOM   2431  C   ARG A 302      15.923   1.065 -16.946  1.00 91.58           C  
ATOM   2432  CB  ARG A 302      16.358   2.370 -14.855  1.00 91.58           C  
ATOM   2433  O   ARG A 302      16.248   1.502 -18.052  1.00 91.58           O  
ATOM   2434  CG  ARG A 302      17.564   3.096 -15.432  1.00 91.58           C  
ATOM   2435  CD  ARG A 302      18.591   3.425 -14.358  1.00 91.58           C  
ATOM   2436  NE  ARG A 302      19.786   4.042 -14.926  1.00 91.58           N  
ATOM   2437  NH1 ARG A 302      20.701   4.633 -12.889  1.00 91.58           N  
ATOM   2438  NH2 ARG A 302      21.804   5.134 -14.835  1.00 91.58           N  
ATOM   2439  CZ  ARG A 302      20.761   4.601 -14.215  1.00 91.58           C  
ATOM   2440  N   THR A 303      16.168  -0.131 -16.522  1.00 89.85           N  
ATOM   2441  CA  THR A 303      16.728  -1.127 -17.429  1.00 89.85           C  
ATOM   2442  C   THR A 303      15.817  -1.333 -18.636  1.00 89.85           C  
ATOM   2443  CB  THR A 303      16.949  -2.472 -16.713  1.00 89.85           C  
ATOM   2444  O   THR A 303      16.293  -1.446 -19.767  1.00 89.85           O  
ATOM   2445  CG2 THR A 303      17.648  -3.473 -17.628  1.00 89.85           C  
ATOM   2446  OG1 THR A 303      17.757  -2.261 -15.549  1.00 89.85           O  
ATOM   2447  N   GLU A 304      14.555  -1.427 -18.400  1.00 89.60           N  
ATOM   2448  CA  GLU A 304      13.575  -1.611 -19.466  1.00 89.60           C  
ATOM   2449  C   GLU A 304      13.604  -0.446 -20.451  1.00 89.60           C  
ATOM   2450  CB  GLU A 304      12.169  -1.771 -18.882  1.00 89.60           C  
ATOM   2451  O   GLU A 304      13.567  -0.652 -21.666  1.00 89.60           O  
ATOM   2452  CG  GLU A 304      11.098  -2.054 -19.925  1.00 89.60           C  
ATOM   2453  CD  GLU A 304       9.697  -2.135 -19.340  1.00 89.60           C  
ATOM   2454  OE1 GLU A 304       8.715  -2.153 -20.117  1.00 89.60           O  
ATOM   2455  OE2 GLU A 304       9.580  -2.178 -18.095  1.00 89.60           O  
ATOM   2456  N   LYS A 305      13.680   0.751 -19.953  1.00 87.37           N  
ATOM   2457  CA  LYS A 305      13.652   1.948 -20.788  1.00 87.37           C  
ATOM   2458  C   LYS A 305      14.945   2.094 -21.585  1.00 87.37           C  
ATOM   2459  CB  LYS A 305      13.421   3.195 -19.931  1.00 87.37           C  
ATOM   2460  O   LYS A 305      14.920   2.493 -22.751  1.00 87.37           O  
ATOM   2461  CG  LYS A 305      11.967   3.419 -19.544  1.00 87.37           C  
ATOM   2462  CD  LYS A 305      11.126   3.828 -20.747  1.00 87.37           C  
ATOM   2463  CE  LYS A 305       9.695   4.158 -20.342  1.00 87.37           C  
ATOM   2464  NZ  LYS A 305       8.880   4.610 -21.509  1.00 87.37           N  
ATOM   2465  N   LEU A 306      16.065   1.841 -20.973  1.00 86.21           N  
ATOM   2466  CA  LEU A 306      17.356   1.951 -21.642  1.00 86.21           C  
ATOM   2467  C   LEU A 306      17.509   0.875 -22.711  1.00 86.21           C  
ATOM   2468  CB  LEU A 306      18.497   1.844 -20.626  1.00 86.21           C  
ATOM   2469  O   LEU A 306      18.170   1.093 -23.728  1.00 86.21           O  
ATOM   2470  CG  LEU A 306      18.678   3.033 -19.682  1.00 86.21           C  
ATOM   2471  CD1 LEU A 306      19.732   2.716 -18.627  1.00 86.21           C  
ATOM   2472  CD2 LEU A 306      19.058   4.285 -20.466  1.00 86.21           C  
ATOM   2473  N   SER A 307      16.986  -0.236 -22.409  1.00 86.95           N  
ATOM   2474  CA  SER A 307      17.024  -1.305 -23.401  1.00 86.95           C  
ATOM   2475  C   SER A 307      16.189  -0.953 -24.627  1.00 86.95           C  
ATOM   2476  CB  SER A 307      16.526  -2.618 -22.795  1.00 86.95           C  
ATOM   2477  O   SER A 307      16.539  -1.320 -25.751  1.00 86.95           O  
ATOM   2478  OG  SER A 307      15.146  -2.536 -22.483  1.00 86.95           O  
ATOM   2479  N   ARG A 308      15.107  -0.343 -24.434  1.00 82.67           N  
ATOM   2480  CA  ARG A 308      14.221   0.055 -25.522  1.00 82.67           C  
ATOM   2481  C   ARG A 308      14.828   1.194 -26.334  1.00 82.67           C  
ATOM   2482  CB  ARG A 308      12.853   0.471 -24.977  1.00 82.67           C  
ATOM   2483  O   ARG A 308      14.665   1.249 -27.555  1.00 82.67           O  
ATOM   2484  CG  ARG A 308      12.013  -0.690 -24.469  1.00 82.67           C  
ATOM   2485  CD  ARG A 308      10.613  -0.242 -24.073  1.00 82.67           C  
ATOM   2486  NE  ARG A 308       9.818  -1.353 -23.555  1.00 82.67           N  
ATOM   2487  NH1 ARG A 308       7.800  -0.544 -24.336  1.00 82.67           N  
ATOM   2488  NH2 ARG A 308       7.878  -2.523 -23.181  1.00 82.67           N  
ATOM   2489  CZ  ARG A 308       8.501  -1.471 -23.692  1.00 82.67           C  
ATOM   2490  N   MET A 309      15.477   2.089 -25.735  1.00 71.67           N  
ATOM   2491  CA  MET A 309      16.128   3.224 -26.384  1.00 71.67           C  
ATOM   2492  C   MET A 309      17.380   2.777 -27.132  1.00 71.67           C  
ATOM   2493  CB  MET A 309      16.489   4.298 -25.356  1.00 71.67           C  
ATOM   2494  O   MET A 309      17.735   3.359 -28.158  1.00 71.67           O  
ATOM   2495  CG  MET A 309      15.332   5.216 -24.998  1.00 71.67           C  
ATOM   2496  SD  MET A 309      15.499   5.937 -23.319  1.00 71.67           S  
ATOM   2497  CE  MET A 309      16.243   7.540 -23.731  1.00 71.67           C  
ATOM   2498  N   GLY A 310      18.111   1.819 -26.661  1.00 62.84           N  
ATOM   2499  CA  GLY A 310      19.289   1.248 -27.295  1.00 62.84           C  
ATOM   2500  C   GLY A 310      18.969   0.470 -28.558  1.00 62.84           C  
ATOM   2501  O   GLY A 310      19.767   0.445 -29.497  1.00 62.84           O  
ATOM   2502  N   ASP A 311      17.764   0.034 -28.765  1.00 59.63           N  
ATOM   2503  CA  ASP A 311      17.318  -0.727 -29.927  1.00 59.63           C  
ATOM   2504  C   ASP A 311      16.774   0.197 -31.014  1.00 59.63           C  
ATOM   2505  CB  ASP A 311      16.251  -1.748 -29.523  1.00 59.63           C  
ATOM   2506  O   ASP A 311      16.895  -0.098 -32.205  1.00 59.63           O  
ATOM   2507  CG  ASP A 311      16.776  -3.172 -29.490  1.00 59.63           C  
ATOM   2508  OD1 ASP A 311      17.944  -3.401 -29.874  1.00 59.63           O  
ATOM   2509  OD2 ASP A 311      16.014  -4.074 -29.080  1.00 59.63           O  
ATOM   2510  N   ASP A 312      16.279   1.387 -30.695  1.00 55.99           N  
ATOM   2511  CA  ASP A 312      15.707   2.367 -31.614  1.00 55.99           C  
ATOM   2512  C   ASP A 312      16.799   3.204 -32.275  1.00 55.99           C  
ATOM   2513  CB  ASP A 312      14.718   3.276 -30.881  1.00 55.99           C  
ATOM   2514  O   ASP A 312      16.643   3.650 -33.414  1.00 55.99           O  
ATOM   2515  CG  ASP A 312      13.417   3.472 -31.641  1.00 55.99           C  
ATOM   2516  OD1 ASP A 312      13.134   2.692 -32.575  1.00 55.99           O  
ATOM   2517  OD2 ASP A 312      12.671   4.416 -31.303  1.00 55.99           O  
ATOM   2518  N   ASP A 313      17.994   3.263 -31.747  1.00 53.24           N  
ATOM   2519  CA  ASP A 313      19.121   3.980 -32.335  1.00 53.24           C  
ATOM   2520  C   ASP A 313      19.883   3.094 -33.317  1.00 53.24           C  
ATOM   2521  CB  ASP A 313      20.064   4.488 -31.243  1.00 53.24           C  
ATOM   2522  O   ASP A 313      20.605   3.595 -34.182  1.00 53.24           O  
ATOM   2523  CG  ASP A 313      20.814   5.746 -31.644  1.00 53.24           C  
ATOM   2524  OD1 ASP A 313      20.266   6.563 -32.415  1.00 53.24           O  
ATOM   2525  OD2 ASP A 313      21.965   5.920 -31.187  1.00 53.24           O  
ATOM   2526  N   LEU A 314      19.494   1.792 -33.460  1.00 54.26           N  
ATOM   2527  CA  LEU A 314      20.109   0.894 -34.431  1.00 54.26           C  
ATOM   2528  C   LEU A 314      19.167   0.630 -35.601  1.00 54.26           C  
ATOM   2529  CB  LEU A 314      20.498  -0.429 -33.767  1.00 54.26           C  
ATOM   2530  O   LEU A 314      19.609   0.245 -36.686  1.00 54.26           O  
ATOM   2531  CG  LEU A 314      21.885  -0.482 -33.124  1.00 54.26           C  
ATOM   2532  CD1 LEU A 314      21.811  -1.157 -31.758  1.00 54.26           C  
ATOM   2533  CD2 LEU A 314      22.869  -1.211 -34.033  1.00 54.26           C  
ATOM   2534  N   SER A 315      17.924   1.124 -35.610  1.00 51.21           N  
ATOM   2535  CA  SER A 315      16.950   0.887 -36.670  1.00 51.21           C  
ATOM   2536  C   SER A 315      16.589   2.183 -37.389  1.00 51.21           C  
ATOM   2537  CB  SER A 315      15.686   0.240 -36.103  1.00 51.21           C  
ATOM   2538  O   SER A 315      16.075   2.156 -38.509  1.00 51.21           O  
ATOM   2539  OG  SER A 315      14.873   1.205 -35.458  1.00 51.21           O  
ATOM   2540  N   THR A 316      17.231   3.417 -37.092  1.00 45.96           N  
ATOM   2541  CA  THR A 316      16.991   4.650 -37.833  1.00 45.96           C  
ATOM   2542  C   THR A 316      18.274   5.138 -38.500  1.00 45.96           C  
ATOM   2543  CB  THR A 316      16.434   5.754 -36.916  1.00 45.96           C  
ATOM   2544  O   THR A 316      18.270   6.156 -39.195  1.00 45.96           O  
ATOM   2545  CG2 THR A 316      15.573   6.739 -37.700  1.00 45.96           C  
ATOM   2546  OG1 THR A 316      15.638   5.155 -35.886  1.00 45.96           O  
ATOM   2547  N   GLY A 317      19.185   4.251 -39.053  1.00 46.52           N  
ATOM   2548  CA  GLY A 317      20.162   4.786 -39.988  1.00 46.52           C  
ATOM   2549  C   GLY A 317      20.426   3.868 -41.166  1.00 46.52           C  
ATOM   2550  O   GLY A 317      21.567   3.466 -41.403  1.00 46.52           O  
ATOM   2551  N   HIS A 318      19.416   3.312 -41.918  1.00 43.96           N  
ATOM   2552  CA  HIS A 318      19.711   2.790 -43.247  1.00 43.96           C  
ATOM   2553  C   HIS A 318      18.960   3.567 -44.323  1.00 43.96           C  
ATOM   2554  CB  HIS A 318      19.357   1.304 -43.330  1.00 43.96           C  
ATOM   2555  O   HIS A 318      17.727   3.561 -44.354  1.00 43.96           O  
ATOM   2556  CG  HIS A 318      20.433   0.464 -43.943  1.00 43.96           C  
ATOM   2557  CD2 HIS A 318      21.055  -0.651 -43.493  1.00 43.96           C  
ATOM   2558  ND1 HIS A 318      20.989   0.748 -45.171  1.00 43.96           N  
ATOM   2559  CE1 HIS A 318      21.910  -0.160 -45.451  1.00 43.96           C  
ATOM   2560  NE2 HIS A 318      21.969  -1.020 -44.449  1.00 43.96           N  
ATOM   2561  N   ASP A 319      19.489   4.769 -44.733  1.00 43.92           N  
ATOM   2562  CA  ASP A 319      19.508   5.028 -46.170  1.00 43.92           C  
ATOM   2563  C   ASP A 319      20.332   6.273 -46.492  1.00 43.92           C  
ATOM   2564  CB  ASP A 319      18.084   5.187 -46.706  1.00 43.92           C  
ATOM   2565  O   ASP A 319      19.938   7.390 -46.152  1.00 43.92           O  
ATOM   2566  CG  ASP A 319      17.980   4.928 -48.199  1.00 43.92           C  
ATOM   2567  OD1 ASP A 319      18.904   4.316 -48.777  1.00 43.92           O  
ATOM   2568  OD2 ASP A 319      16.967   5.342 -48.802  1.00 43.92           O  
ATOM   2569  N   SER A 320      21.634   6.203 -46.538  1.00 38.19           N  
ATOM   2570  CA  SER A 320      22.358   7.004 -47.519  1.00 38.19           C  
ATOM   2571  C   SER A 320      23.766   6.463 -47.744  1.00 38.19           C  
ATOM   2572  CB  SER A 320      22.430   8.465 -47.071  1.00 38.19           C  
ATOM   2573  O   SER A 320      24.489   6.183 -46.787  1.00 38.19           O  
ATOM   2574  OG  SER A 320      22.844   8.556 -45.719  1.00 38.19           O  
ATOM   2575  N   SER A 321      23.942   5.517 -48.700  1.00 42.35           N  
ATOM   2576  CA  SER A 321      24.975   5.282 -49.703  1.00 42.35           C  
ATOM   2577  C   SER A 321      25.717   6.570 -50.045  1.00 42.35           C  
ATOM   2578  CB  SER A 321      24.366   4.683 -50.971  1.00 42.35           C  
ATOM   2579  O   SER A 321      25.106   7.546 -50.486  1.00 42.35           O  
ATOM   2580  OG  SER A 321      24.768   5.414 -52.117  1.00 42.35           O  
ATOM   2581  N   VAL A 322      26.925   6.777 -49.347  1.00 38.62           N  
ATOM   2582  CA  VAL A 322      28.038   7.443 -50.017  1.00 38.62           C  
ATOM   2583  C   VAL A 322      29.339   7.144 -49.276  1.00 38.62           C  
ATOM   2584  CB  VAL A 322      27.814   8.969 -50.108  1.00 38.62           C  
ATOM   2585  O   VAL A 322      29.393   7.221 -48.046  1.00 38.62           O  
ATOM   2586  CG1 VAL A 322      29.022   9.654 -50.743  1.00 38.62           C  
ATOM   2587  CG2 VAL A 322      26.544   9.275 -50.900  1.00 38.62           C  
ATOM   2588  N   HIS A 323      30.135   6.141 -49.685  1.00 41.87           N  
ATOM   2589  CA  HIS A 323      31.556   6.027 -49.993  1.00 41.87           C  
ATOM   2590  C   HIS A 323      32.386   6.967 -49.124  1.00 41.87           C  
ATOM   2591  CB  HIS A 323      31.809   6.320 -51.473  1.00 41.87           C  
ATOM   2592  O   HIS A 323      32.196   8.184 -49.163  1.00 41.87           O  
ATOM   2593  CG  HIS A 323      31.943   5.090 -52.313  1.00 41.87           C  
ATOM   2594  CD2 HIS A 323      32.584   4.881 -53.487  1.00 41.87           C  
ATOM   2595  ND1 HIS A 323      31.369   3.886 -51.967  1.00 41.87           N  
ATOM   2596  CE1 HIS A 323      31.653   2.987 -52.895  1.00 41.87           C  
ATOM   2597  NE2 HIS A 323      32.389   3.565 -53.828  1.00 41.87           N  
ATOM   2598  N   SER A 324      33.020   6.444 -48.019  1.00 33.75           N  
ATOM   2599  CA  SER A 324      34.387   6.829 -47.687  1.00 33.75           C  
ATOM   2600  C   SER A 324      34.967   5.929 -46.602  1.00 33.75           C  
ATOM   2601  CB  SER A 324      34.438   8.288 -47.231  1.00 33.75           C  
ATOM   2602  O   SER A 324      34.290   5.615 -45.621  1.00 33.75           O  
ATOM   2603  OG  SER A 324      33.655   9.108 -48.082  1.00 33.75           O  
ATOM   2604  N   GLU A 325      35.750   4.887 -46.929  1.00 44.30           N  
ATOM   2605  CA  GLU A 325      37.025   4.299 -46.530  1.00 44.30           C  
ATOM   2606  C   GLU A 325      37.813   5.247 -45.631  1.00 44.30           C  
ATOM   2607  CB  GLU A 325      37.856   3.929 -47.761  1.00 44.30           C  
ATOM   2608  O   GLU A 325      37.940   6.435 -45.933  1.00 44.30           O  
ATOM   2609  CG  GLU A 325      37.289   2.764 -48.559  1.00 44.30           C  
ATOM   2610  CD  GLU A 325      38.202   2.307 -49.685  1.00 44.30           C  
ATOM   2611  OE1 GLU A 325      38.150   1.115 -50.064  1.00 44.30           O  
ATOM   2612  OE2 GLU A 325      38.977   3.148 -50.193  1.00 44.30           O  
ATOM   2613  N   ASP A 326      37.634   5.098 -44.261  1.00 45.47           N  
ATOM   2614  CA  ASP A 326      38.694   5.229 -43.266  1.00 45.47           C  
ATOM   2615  C   ASP A 326      38.160   5.837 -41.971  1.00 45.47           C  
ATOM   2616  CB  ASP A 326      39.841   6.082 -43.814  1.00 45.47           C  
ATOM   2617  O   ASP A 326      37.521   6.891 -41.992  1.00 45.47           O  
ATOM   2618  CG  ASP A 326      40.608   5.397 -44.931  1.00 45.47           C  
ATOM   2619  OD1 ASP A 326      40.758   4.156 -44.897  1.00 45.47           O  
ATOM   2620  OD2 ASP A 326      41.070   6.104 -45.852  1.00 45.47           O  
ATOM   2621  N   GLY A 327      37.724   4.963 -41.033  1.00 39.19           N  
ATOM   2622  CA  GLY A 327      38.004   5.219 -39.629  1.00 39.19           C  
ATOM   2623  C   GLY A 327      36.975   4.613 -38.694  1.00 39.19           C  
ATOM   2624  O   GLY A 327      35.771   4.809 -38.877  1.00 39.19           O  
ATOM   2625  N   GLU A 328      37.036   3.390 -38.345  1.00 42.55           N  
ATOM   2626  CA  GLU A 328      36.609   2.525 -37.249  1.00 42.55           C  
ATOM   2627  C   GLU A 328      36.144   3.344 -36.048  1.00 42.55           C  
ATOM   2628  CB  GLU A 328      37.742   1.582 -36.835  1.00 42.55           C  
ATOM   2629  O   GLU A 328      36.895   4.170 -35.525  1.00 42.55           O  
ATOM   2630  CG  GLU A 328      37.989   0.448 -37.819  1.00 42.55           C  
ATOM   2631  CD  GLU A 328      38.622  -0.776 -37.177  1.00 42.55           C  
ATOM   2632  OE1 GLU A 328      38.583  -1.870 -37.786  1.00 42.55           O  
ATOM   2633  OE2 GLU A 328      39.162  -0.641 -36.056  1.00 42.55           O  
ATOM   2634  N   PRO A 329      34.776   3.208 -35.503  1.00 45.66           N  
ATOM   2635  CA  PRO A 329      34.538   3.730 -34.155  1.00 45.66           C  
ATOM   2636  C   PRO A 329      34.425   2.626 -33.106  1.00 45.66           C  
ATOM   2637  CB  PRO A 329      33.214   4.485 -34.298  1.00 45.66           C  
ATOM   2638  O   PRO A 329      34.109   1.481 -33.441  1.00 45.66           O  
ATOM   2639  CG  PRO A 329      32.491   3.782 -35.402  1.00 45.66           C  
ATOM   2640  CD  PRO A 329      33.452   2.854 -36.086  1.00 45.66           C  
ATOM   2641  N   MET A 330      35.416   2.223 -32.333  1.00 50.14           N  
ATOM   2642  CA  MET A 330      35.703   1.669 -31.013  1.00 50.14           C  
ATOM   2643  C   MET A 330      34.429   1.556 -30.183  1.00 50.14           C  
ATOM   2644  CB  MET A 330      36.731   2.532 -30.279  1.00 50.14           C  
ATOM   2645  O   MET A 330      34.426   0.922 -29.126  1.00 50.14           O  
ATOM   2646  CG  MET A 330      38.173   2.177 -30.604  1.00 50.14           C  
ATOM   2647  SD  MET A 330      38.741   0.671 -29.724  1.00 50.14           S  
ATOM   2648  CE  MET A 330      39.570   1.426 -28.298  1.00 50.14           C  
ATOM   2649  N   ALA A 331      33.151   1.696 -30.673  1.00 50.75           N  
ATOM   2650  CA  ALA A 331      31.900   1.582 -29.928  1.00 50.75           C  
ATOM   2651  C   ALA A 331      31.086   0.382 -30.403  1.00 50.75           C  
ATOM   2652  CB  ALA A 331      31.082   2.864 -30.063  1.00 50.75           C  
ATOM   2653  O   ALA A 331      30.202  -0.098 -29.689  1.00 50.75           O  
ATOM   2654  N   SER A 332      31.605  -0.484 -31.355  1.00 56.75           N  
ATOM   2655  CA  SER A 332      30.989  -1.699 -31.879  1.00 56.75           C  
ATOM   2656  C   SER A 332      31.689  -2.946 -31.350  1.00 56.75           C  
ATOM   2657  CB  SER A 332      31.017  -1.698 -33.408  1.00 56.75           C  
ATOM   2658  O   SER A 332      31.072  -4.006 -31.228  1.00 56.75           O  
ATOM   2659  OG  SER A 332      31.603  -0.505 -33.900  1.00 56.75           O  
ATOM   2660  N   GLN A 333      32.815  -2.791 -30.684  1.00 55.09           N  
ATOM   2661  CA  GLN A 333      33.578  -3.921 -30.164  1.00 55.09           C  
ATOM   2662  C   GLN A 333      33.149  -4.266 -28.741  1.00 55.09           C  
ATOM   2663  CB  GLN A 333      35.077  -3.619 -30.202  1.00 55.09           C  
ATOM   2664  O   GLN A 333      33.080  -5.442 -28.376  1.00 55.09           O  
ATOM   2665  CG  GLN A 333      35.895  -4.659 -30.957  1.00 55.09           C  
ATOM   2666  CD  GLN A 333      37.367  -4.302 -31.038  1.00 55.09           C  
ATOM   2667  NE2 GLN A 333      38.108  -5.026 -31.870  1.00 55.09           N  
ATOM   2668  OE1 GLN A 333      37.835  -3.383 -30.358  1.00 55.09           O  
ATOM   2669  N   SER A 334      32.620  -3.265 -28.042  1.00 56.50           N  
ATOM   2670  CA  SER A 334      32.194  -3.432 -26.657  1.00 56.50           C  
ATOM   2671  C   SER A 334      30.802  -4.050 -26.576  1.00 56.50           C  
ATOM   2672  CB  SER A 334      32.208  -2.089 -25.926  1.00 56.50           C  
ATOM   2673  O   SER A 334      30.543  -4.902 -25.724  1.00 56.50           O  
ATOM   2674  OG  SER A 334      31.426  -1.131 -26.618  1.00 56.50           O  
ATOM   2675  N   VAL A 335      30.013  -3.810 -27.571  1.00 62.99           N  
ATOM   2676  CA  VAL A 335      28.656  -4.339 -27.669  1.00 62.99           C  
ATOM   2677  C   VAL A 335      28.696  -5.765 -28.213  1.00 62.99           C  
ATOM   2678  CB  VAL A 335      27.764  -3.451 -28.564  1.00 62.99           C  
ATOM   2679  O   VAL A 335      27.950  -6.633 -27.753  1.00 62.99           O  
ATOM   2680  CG1 VAL A 335      26.379  -4.073 -28.732  1.00 62.99           C  
ATOM   2681  CG2 VAL A 335      27.654  -2.044 -27.979  1.00 62.99           C  
ATOM   2682  N   ARG A 336      29.669  -6.070 -29.006  1.00 65.37           N  
ATOM   2683  CA  ARG A 336      29.866  -7.416 -29.535  1.00 65.37           C  
ATOM   2684  C   ARG A 336      30.446  -8.342 -28.472  1.00 65.37           C  
ATOM   2685  CB  ARG A 336      30.783  -7.384 -30.760  1.00 65.37           C  
ATOM   2686  O   ARG A 336      30.050  -9.506 -28.372  1.00 65.37           O  
ATOM   2687  CG  ARG A 336      30.047  -7.191 -32.076  1.00 65.37           C  
ATOM   2688  CD  ARG A 336      31.004  -7.160 -33.259  1.00 65.37           C  
ATOM   2689  NE  ARG A 336      30.311  -7.406 -34.520  1.00 65.37           N  
ATOM   2690  NH1 ARG A 336      32.223  -7.367 -35.817  1.00 65.37           N  
ATOM   2691  NH2 ARG A 336      30.179  -7.724 -36.790  1.00 65.37           N  
ATOM   2692  CZ  ARG A 336      30.906  -7.499 -35.706  1.00 65.37           C  
ATOM   2693  N   LEU A 337      31.222  -7.740 -27.632  1.00 68.05           N  
ATOM   2694  CA  LEU A 337      31.850  -8.510 -26.564  1.00 68.05           C  
ATOM   2695  C   LEU A 337      30.854  -8.806 -25.449  1.00 68.05           C  
ATOM   2696  CB  LEU A 337      33.058  -7.757 -26.000  1.00 68.05           C  
ATOM   2697  O   LEU A 337      30.859  -9.900 -24.880  1.00 68.05           O  
ATOM   2698  CG  LEU A 337      34.352  -7.845 -26.810  1.00 68.05           C  
ATOM   2699  CD1 LEU A 337      35.272  -6.678 -26.469  1.00 68.05           C  
ATOM   2700  CD2 LEU A 337      35.052  -9.176 -26.557  1.00 68.05           C  
ATOM   2701  N   LYS A 338      29.921  -7.838 -25.261  1.00 73.62           N  
ATOM   2702  CA  LYS A 338      28.881  -8.010 -24.252  1.00 73.62           C  
ATOM   2703  C   LYS A 338      27.817  -8.997 -24.722  1.00 73.62           C  
ATOM   2704  CB  LYS A 338      28.235  -6.666 -23.911  1.00 73.62           C  
ATOM   2705  O   LYS A 338      27.329  -9.813 -23.937  1.00 73.62           O  
ATOM   2706  CG  LYS A 338      27.529  -6.642 -22.564  1.00 73.62           C  
ATOM   2707  CD  LYS A 338      27.596  -5.263 -21.921  1.00 73.62           C  
ATOM   2708  CE  LYS A 338      26.987  -5.264 -20.526  1.00 73.62           C  
ATOM   2709  NZ  LYS A 338      27.075  -3.920 -19.881  1.00 73.62           N  
ATOM   2710  N   LYS A 339      27.528  -9.010 -25.984  1.00 68.94           N  
ATOM   2711  CA  LYS A 339      26.583  -9.940 -26.595  1.00 68.94           C  
ATOM   2712  C   LYS A 339      27.143 -11.359 -26.616  1.00 68.94           C  
ATOM   2713  CB  LYS A 339      26.233  -9.494 -28.016  1.00 68.94           C  
ATOM   2714  O   LYS A 339      26.418 -12.322 -26.357  1.00 68.94           O  
ATOM   2715  CG  LYS A 339      24.946  -8.689 -28.113  1.00 68.94           C  
ATOM   2716  CD  LYS A 339      24.585  -8.385 -29.562  1.00 68.94           C  
ATOM   2717  CE  LYS A 339      23.289  -7.591 -29.661  1.00 68.94           C  
ATOM   2718  NZ  LYS A 339      22.998  -7.180 -31.067  1.00 68.94           N  
ATOM   2719  N   GLU A 340      28.409 -11.419 -26.775  1.00 74.28           N  
ATOM   2720  CA  GLU A 340      29.091 -12.709 -26.775  1.00 74.28           C  
ATOM   2721  C   GLU A 340      29.213 -13.269 -25.360  1.00 74.28           C  
ATOM   2722  CB  GLU A 340      30.478 -12.585 -27.412  1.00 74.28           C  
ATOM   2723  O   GLU A 340      29.057 -14.473 -25.147  1.00 74.28           O  
ATOM   2724  CG  GLU A 340      31.031 -13.900 -27.943  1.00 74.28           C  
ATOM   2725  CD  GLU A 340      32.419 -13.766 -28.549  1.00 74.28           C  
ATOM   2726  OE1 GLU A 340      33.070 -14.803 -28.809  1.00 74.28           O  
ATOM   2727  OE2 GLU A 340      32.859 -12.614 -28.764  1.00 74.28           O  
ATOM   2728  N   GLN A 341      29.330 -12.408 -24.382  1.00 78.70           N  
ATOM   2729  CA  GLN A 341      29.389 -12.783 -22.973  1.00 78.70           C  
ATOM   2730  C   GLN A 341      28.027 -13.252 -22.472  1.00 78.70           C  
ATOM   2731  CB  GLN A 341      29.885 -11.610 -22.126  1.00 78.70           C  
ATOM   2732  O   GLN A 341      27.938 -14.224 -21.719  1.00 78.70           O  
ATOM   2733  CG  GLN A 341      31.381 -11.646 -21.842  1.00 78.70           C  
ATOM   2734  CD  GLN A 341      31.854 -10.450 -21.037  1.00 78.70           C  
ATOM   2735  NE2 GLN A 341      33.135 -10.444 -20.682  1.00 78.70           N  
ATOM   2736  OE1 GLN A 341      31.076  -9.540 -20.736  1.00 78.70           O  
ATOM   2737  N   LEU A 342      27.026 -12.663 -22.916  1.00 81.37           N  
ATOM   2738  CA  LEU A 342      25.658 -13.016 -22.551  1.00 81.37           C  
ATOM   2739  C   LEU A 342      25.264 -14.360 -23.155  1.00 81.37           C  
ATOM   2740  CB  LEU A 342      24.683 -11.930 -23.013  1.00 81.37           C  
ATOM   2741  O   LEU A 342      24.580 -15.158 -22.509  1.00 81.37           O  
ATOM   2742  CG  LEU A 342      24.339 -10.848 -21.989  1.00 81.37           C  
ATOM   2743  CD1 LEU A 342      23.979  -9.544 -22.695  1.00 81.37           C  
ATOM   2744  CD2 LEU A 342      23.196 -11.307 -21.089  1.00 81.37           C  
ATOM   2745  N   ARG A 343      25.819 -14.631 -24.350  1.00 80.48           N  
ATOM   2746  CA  ARG A 343      25.557 -15.904 -25.015  1.00 80.48           C  
ATOM   2747  C   ARG A 343      26.277 -17.048 -24.310  1.00 80.48           C  
ATOM   2748  CB  ARG A 343      25.984 -15.842 -26.483  1.00 80.48           C  
ATOM   2749  O   ARG A 343      25.717 -18.134 -24.146  1.00 80.48           O  
ATOM   2750  CG  ARG A 343      24.884 -15.375 -27.424  1.00 80.48           C  
ATOM   2751  CD  ARG A 343      25.218 -15.684 -28.877  1.00 80.48           C  
ATOM   2752  NE  ARG A 343      24.211 -15.146 -29.788  1.00 80.48           N  
ATOM   2753  NH1 ARG A 343      25.178 -16.011 -31.699  1.00 80.48           N  
ATOM   2754  NH2 ARG A 343      23.249 -14.780 -31.841  1.00 80.48           N  
ATOM   2755  CZ  ARG A 343      24.215 -15.313 -31.107  1.00 80.48           C  
ATOM   2756  N   ARG A 344      27.390 -16.766 -23.793  1.00 83.54           N  
ATOM   2757  CA  ARG A 344      28.174 -17.759 -23.066  1.00 83.54           C  
ATOM   2758  C   ARG A 344      27.550 -18.061 -21.707  1.00 83.54           C  
ATOM   2759  CB  ARG A 344      29.616 -17.280 -22.886  1.00 83.54           C  
ATOM   2760  O   ARG A 344      27.500 -19.218 -21.284  1.00 83.54           O  
ATOM   2761  CG  ARG A 344      30.531 -17.631 -24.048  1.00 83.54           C  
ATOM   2762  CD  ARG A 344      31.981 -17.276 -23.750  1.00 83.54           C  
ATOM   2763  NE  ARG A 344      32.837 -17.483 -24.915  1.00 83.54           N  
ATOM   2764  NH1 ARG A 344      33.660 -15.325 -24.953  1.00 83.54           N  
ATOM   2765  NH2 ARG A 344      34.352 -16.847 -26.520  1.00 83.54           N  
ATOM   2766  CZ  ARG A 344      33.614 -16.551 -25.460  1.00 83.54           C  
ATOM   2767  N   GLU A 345      26.985 -17.057 -21.150  1.00 84.93           N  
ATOM   2768  CA  GLU A 345      26.346 -17.205 -19.845  1.00 84.93           C  
ATOM   2769  C   GLU A 345      25.022 -17.953 -19.962  1.00 84.93           C  
ATOM   2770  CB  GLU A 345      26.123 -15.837 -19.197  1.00 84.93           C  
ATOM   2771  O   GLU A 345      24.692 -18.779 -19.108  1.00 84.93           O  
ATOM   2772  CG  GLU A 345      27.341 -15.298 -18.461  1.00 84.93           C  
ATOM   2773  CD  GLU A 345      27.063 -14.009 -17.704  1.00 84.93           C  
ATOM   2774  OE1 GLU A 345      27.949 -13.544 -16.952  1.00 84.93           O  
ATOM   2775  OE2 GLU A 345      25.950 -13.460 -17.865  1.00 84.93           O  
ATOM   2776  N   GLU A 346      24.360 -17.713 -21.044  1.00 82.49           N  
ATOM   2777  CA  GLU A 346      23.102 -18.404 -21.312  1.00 82.49           C  
ATOM   2778  C   GLU A 346      23.335 -19.884 -21.601  1.00 82.49           C  
ATOM   2779  CB  GLU A 346      22.368 -17.748 -22.484  1.00 82.49           C  
ATOM   2780  O   GLU A 346      22.558 -20.736 -21.167  1.00 82.49           O  
ATOM   2781  CG  GLU A 346      21.527 -16.544 -22.087  1.00 82.49           C  
ATOM   2782  CD  GLU A 346      20.708 -15.978 -23.237  1.00 82.49           C  
ATOM   2783  OE1 GLU A 346      19.841 -15.108 -22.994  1.00 82.49           O  
ATOM   2784  OE2 GLU A 346      20.935 -16.409 -24.389  1.00 82.49           O  
ATOM   2785  N   GLU A 347      24.422 -20.164 -22.240  1.00 89.08           N  
ATOM   2786  CA  GLU A 347      24.792 -21.546 -22.531  1.00 89.08           C  
ATOM   2787  C   GLU A 347      25.223 -22.280 -21.264  1.00 89.08           C  
ATOM   2788  CB  GLU A 347      25.912 -21.595 -23.574  1.00 89.08           C  
ATOM   2789  O   GLU A 347      24.887 -23.451 -21.074  1.00 89.08           O  
ATOM   2790  CG  GLU A 347      25.416 -21.540 -25.011  1.00 89.08           C  
ATOM   2791  CD  GLU A 347      26.534 -21.641 -26.036  1.00 89.08           C  
ATOM   2792  OE1 GLU A 347      26.245 -21.630 -27.254  1.00 89.08           O  
ATOM   2793  OE2 GLU A 347      27.710 -21.735 -25.618  1.00 89.08           O  
ATOM   2794  N   LYS A 348      25.841 -21.571 -20.389  1.00 90.17           N  
ATOM   2795  CA  LYS A 348      26.258 -22.142 -19.111  1.00 90.17           C  
ATOM   2796  C   LYS A 348      25.055 -22.417 -18.213  1.00 90.17           C  
ATOM   2797  CB  LYS A 348      27.240 -21.210 -18.401  1.00 90.17           C  
ATOM   2798  O   LYS A 348      25.005 -23.443 -17.531  1.00 90.17           O  
ATOM   2799  CG  LYS A 348      28.658 -21.269 -18.951  1.00 90.17           C  
ATOM   2800  CD  LYS A 348      29.605 -20.383 -18.152  1.00 90.17           C  
ATOM   2801  CE  LYS A 348      30.999 -20.360 -18.763  1.00 90.17           C  
ATOM   2802  NZ  LYS A 348      31.930 -19.487 -17.986  1.00 90.17           N  
ATOM   2803  N   LEU A 349      24.150 -21.503 -18.291  1.00 90.04           N  
ATOM   2804  CA  LEU A 349      22.928 -21.657 -17.509  1.00 90.04           C  
ATOM   2805  C   LEU A 349      22.096 -22.826 -18.026  1.00 90.04           C  
ATOM   2806  CB  LEU A 349      22.100 -20.370 -17.548  1.00 90.04           C  
ATOM   2807  O   LEU A 349      21.536 -23.592 -17.238  1.00 90.04           O  
ATOM   2808  CG  LEU A 349      21.007 -20.234 -16.487  1.00 90.04           C  
ATOM   2809  CD1 LEU A 349      21.626 -19.956 -15.121  1.00 90.04           C  
ATOM   2810  CD2 LEU A 349      20.025 -19.132 -16.869  1.00 90.04           C  
ATOM   2811  N   ARG A 350      22.091 -23.049 -19.331  1.00 88.87           N  
ATOM   2812  CA  ARG A 350      21.378 -24.160 -19.953  1.00 88.87           C  
ATOM   2813  C   ARG A 350      22.040 -25.492 -19.615  1.00 88.87           C  
ATOM   2814  CB  ARG A 350      21.315 -23.977 -21.471  1.00 88.87           C  
ATOM   2815  O   ARG A 350      21.354 -26.484 -19.359  1.00 88.87           O  
ATOM   2816  CG  ARG A 350      20.103 -23.192 -21.946  1.00 88.87           C  
ATOM   2817  CD  ARG A 350      19.999 -23.181 -23.465  1.00 88.87           C  
ATOM   2818  NE  ARG A 350      18.954 -22.271 -23.927  1.00 88.87           N  
ATOM   2819  NH1 ARG A 350      19.055 -22.946 -26.134  1.00 88.87           N  
ATOM   2820  NH2 ARG A 350      17.573 -21.318 -25.495  1.00 88.87           N  
ATOM   2821  CZ  ARG A 350      18.530 -22.181 -25.184  1.00 88.87           C  
ATOM   2822  N   GLU A 351      23.277 -25.420 -19.526  1.00 91.86           N  
ATOM   2823  CA  GLU A 351      24.030 -26.614 -19.154  1.00 91.86           C  
ATOM   2824  C   GLU A 351      23.780 -26.992 -17.697  1.00 91.86           C  
ATOM   2825  CB  GLU A 351      25.527 -26.401 -19.392  1.00 91.86           C  
ATOM   2826  O   GLU A 351      23.610 -28.170 -17.376  1.00 91.86           O  
ATOM   2827  CG  GLU A 351      26.353 -27.675 -19.294  1.00 91.86           C  
ATOM   2828  CD  GLU A 351      27.829 -27.458 -19.588  1.00 91.86           C  
ATOM   2829  OE1 GLU A 351      28.610 -28.435 -19.528  1.00 91.86           O  
ATOM   2830  OE2 GLU A 351      28.207 -26.302 -19.880  1.00 91.86           O  
ATOM   2831  N   LYS A 352      23.735 -26.034 -16.836  1.00 89.96           N  
ATOM   2832  CA  LYS A 352      23.448 -26.276 -15.425  1.00 89.96           C  
ATOM   2833  C   LYS A 352      22.030 -26.805 -15.234  1.00 89.96           C  
ATOM   2834  CB  LYS A 352      23.644 -24.996 -14.611  1.00 89.96           C  
ATOM   2835  O   LYS A 352      21.799 -27.694 -14.412  1.00 89.96           O  
ATOM   2836  CG  LYS A 352      25.102 -24.631 -14.372  1.00 89.96           C  
ATOM   2837  CD  LYS A 352      25.232 -23.386 -13.505  1.00 89.96           C  
ATOM   2838  CE  LYS A 352      26.689 -22.985 -13.315  1.00 89.96           C  
ATOM   2839  NZ  LYS A 352      26.817 -21.706 -12.554  1.00 89.96           N  
ATOM   2840  N   GLU A 353      21.162 -26.270 -16.024  1.00 87.20           N  
ATOM   2841  CA  GLU A 353      19.771 -26.708 -15.974  1.00 87.20           C  
ATOM   2842  C   GLU A 353      19.631 -28.157 -16.431  1.00 87.20           C  
ATOM   2843  CB  GLU A 353      18.889 -25.798 -16.834  1.00 87.20           C  
ATOM   2844  O   GLU A 353      18.901 -28.939 -15.818  1.00 87.20           O  
ATOM   2845  CG  GLU A 353      17.402 -25.920 -16.534  1.00 87.20           C  
ATOM   2846  CD  GLU A 353      16.553 -24.915 -17.296  1.00 87.20           C  
ATOM   2847  OE1 GLU A 353      15.319 -24.878 -17.083  1.00 87.20           O  
ATOM   2848  OE2 GLU A 353      17.124 -24.160 -18.113  1.00 87.20           O  
ATOM   2849  N   LEU A 354      20.332 -28.556 -17.448  1.00 92.81           N  
ATOM   2850  CA  LEU A 354      20.302 -29.928 -17.944  1.00 92.81           C  
ATOM   2851  C   LEU A 354      20.932 -30.884 -16.937  1.00 92.81           C  
ATOM   2852  CB  LEU A 354      21.032 -30.028 -19.286  1.00 92.81           C  
ATOM   2853  O   LEU A 354      20.446 -32.001 -16.747  1.00 92.81           O  
ATOM   2854  CG  LEU A 354      20.199 -29.734 -20.535  1.00 92.81           C  
ATOM   2855  CD1 LEU A 354      21.103 -29.305 -21.686  1.00 92.81           C  
ATOM   2856  CD2 LEU A 354      19.369 -30.952 -20.924  1.00 92.81           C  
ATOM   2857  N   LYS A 355      21.903 -30.412 -16.261  1.00 92.34           N  
ATOM   2858  CA  LYS A 355      22.543 -31.227 -15.232  1.00 92.34           C  
ATOM   2859  C   LYS A 355      21.601 -31.466 -14.055  1.00 92.34           C  
ATOM   2860  CB  LYS A 355      23.832 -30.562 -14.745  1.00 92.34           C  
ATOM   2861  O   LYS A 355      21.527 -32.578 -13.529  1.00 92.34           O  
ATOM   2862  CG  LYS A 355      24.895 -31.544 -14.276  1.00 92.34           C  
ATOM   2863  CD  LYS A 355      26.208 -30.838 -13.960  1.00 92.34           C  
ATOM   2864  CE  LYS A 355      27.253 -31.809 -13.428  1.00 92.34           C  
ATOM   2865  NZ  LYS A 355      28.526 -31.114 -13.074  1.00 92.34           N  
ATOM   2866  N   VAL A 356      20.938 -30.432 -13.733  1.00 92.59           N  
ATOM   2867  CA  VAL A 356      19.994 -30.537 -12.626  1.00 92.59           C  
ATOM   2868  C   VAL A 356      18.844 -31.464 -13.013  1.00 92.59           C  
ATOM   2869  CB  VAL A 356      19.446 -29.153 -12.213  1.00 92.59           C  
ATOM   2870  O   VAL A 356      18.425 -32.310 -12.219  1.00 92.59           O  
ATOM   2871  CG1 VAL A 356      18.271 -29.302 -11.248  1.00 92.59           C  
ATOM   2872  CG2 VAL A 356      20.553 -28.306 -11.587  1.00 92.59           C  
ATOM   2873  N   GLN A 357      18.401 -31.359 -14.196  1.00 86.61           N  
ATOM   2874  CA  GLN A 357      17.321 -32.202 -14.699  1.00 86.61           C  
ATOM   2875  C   GLN A 357      17.743 -33.668 -14.744  1.00 86.61           C  
ATOM   2876  CB  GLN A 357      16.880 -31.739 -16.088  1.00 86.61           C  
ATOM   2877  O   GLN A 357      16.955 -34.557 -14.416  1.00 86.61           O  
ATOM   2878  CG  GLN A 357      15.756 -30.713 -16.066  1.00 86.61           C  
ATOM   2879  CD  GLN A 357      15.226 -30.392 -17.452  1.00 86.61           C  
ATOM   2880  NE2 GLN A 357      14.338 -29.407 -17.534  1.00 86.61           N  
ATOM   2881  OE1 GLN A 357      15.613 -31.024 -18.440  1.00 86.61           O  
ATOM   2882  N   ARG A 358      18.959 -33.897 -15.108  1.00 92.57           N  
ATOM   2883  CA  ARG A 358      19.495 -35.254 -15.144  1.00 92.57           C  
ATOM   2884  C   ARG A 358      19.608 -35.836 -13.739  1.00 92.57           C  
ATOM   2885  CB  ARG A 358      20.862 -35.275 -15.831  1.00 92.57           C  
ATOM   2886  O   ARG A 358      19.279 -37.003 -13.516  1.00 92.57           O  
ATOM   2887  CG  ARG A 358      20.792 -35.479 -17.336  1.00 92.57           C  
ATOM   2888  CD  ARG A 358      22.164 -35.761 -17.932  1.00 92.57           C  
ATOM   2889  NE  ARG A 358      22.882 -34.528 -18.241  1.00 92.57           N  
ATOM   2890  NH1 ARG A 358      24.925 -35.555 -18.568  1.00 92.57           N  
ATOM   2891  NH2 ARG A 358      24.729 -33.283 -18.801  1.00 92.57           N  
ATOM   2892  CZ  ARG A 358      24.177 -34.458 -18.536  1.00 92.57           C  
ATOM   2893  N   GLU A 359      20.031 -34.963 -12.858  1.00 90.62           N  
ATOM   2894  CA  GLU A 359      20.147 -35.400 -11.470  1.00 90.62           C  
ATOM   2895  C   GLU A 359      18.781 -35.742 -10.883  1.00 90.62           C  
ATOM   2896  CB  GLU A 359      20.830 -34.324 -10.622  1.00 90.62           C  
ATOM   2897  O   GLU A 359      18.636 -36.738 -10.171  1.00 90.62           O  
ATOM   2898  CG  GLU A 359      21.455 -34.856  -9.340  1.00 90.62           C  
ATOM   2899  CD  GLU A 359      22.320 -33.831  -8.625  1.00 90.62           C  
ATOM   2900  OE1 GLU A 359      22.805 -34.120  -7.507  1.00 90.62           O  
ATOM   2901  OE2 GLU A 359      22.515 -32.729  -9.186  1.00 90.62           O  
ATOM   2902  N   ILE A 360      17.852 -34.971 -11.233  1.00 90.61           N  
ATOM   2903  CA  ILE A 360      16.494 -35.226 -10.765  1.00 90.61           C  
ATOM   2904  C   ILE A 360      15.983 -36.539 -11.353  1.00 90.61           C  
ATOM   2905  CB  ILE A 360      15.542 -34.066 -11.134  1.00 90.61           C  
ATOM   2906  O   ILE A 360      15.378 -37.349 -10.647  1.00 90.61           O  
ATOM   2907  CG1 ILE A 360      15.884 -32.814 -10.318  1.00 90.61           C  
ATOM   2908  CG2 ILE A 360      14.082 -34.477 -10.920  1.00 90.61           C  
ATOM   2909  CD1 ILE A 360      15.103 -31.574 -10.731  1.00 90.61           C  
ATOM   2910  N   GLN A 361      16.235 -36.782 -12.580  1.00 87.11           N  
ATOM   2911  CA  GLN A 361      15.795 -38.001 -13.250  1.00 87.11           C  
ATOM   2912  C   GLN A 361      16.484 -39.230 -12.663  1.00 87.11           C  
ATOM   2913  CB  GLN A 361      16.065 -37.916 -14.753  1.00 87.11           C  
ATOM   2914  O   GLN A 361      15.852 -40.272 -12.474  1.00 87.11           O  
ATOM   2915  CG  GLN A 361      14.810 -37.726 -15.593  1.00 87.11           C  
ATOM   2916  CD  GLN A 361      15.110 -37.588 -17.074  1.00 87.11           C  
ATOM   2917  NE2 GLN A 361      14.076 -37.699 -17.901  1.00 87.11           N  
ATOM   2918  OE1 GLN A 361      16.261 -37.383 -17.471  1.00 87.11           O  
ATOM   2919  N   GLU A 362      17.694 -39.072 -12.342  1.00 93.51           N  
ATOM   2920  CA  GLU A 362      18.443 -40.172 -11.741  1.00 93.51           C  
ATOM   2921  C   GLU A 362      17.903 -40.514 -10.355  1.00 93.51           C  
ATOM   2922  CB  GLU A 362      19.931 -39.825 -11.654  1.00 93.51           C  
ATOM   2923  O   GLU A 362      17.734 -41.689 -10.022  1.00 93.51           O  
ATOM   2924  CG  GLU A 362      20.824 -41.019 -11.352  1.00 93.51           C  
ATOM   2925  CD  GLU A 362      22.302 -40.666 -11.304  1.00 93.51           C  
ATOM   2926  OE1 GLU A 362      23.136 -41.572 -11.072  1.00 93.51           O  
ATOM   2927  OE2 GLU A 362      22.630 -39.474 -11.498  1.00 93.51           O  
ATOM   2928  N   LYS A 363      17.640 -39.479  -9.587  1.00 90.16           N  
ATOM   2929  CA  LYS A 363      17.114 -39.701  -8.243  1.00 90.16           C  
ATOM   2930  C   LYS A 363      15.720 -40.320  -8.294  1.00 90.16           C  
ATOM   2931  CB  LYS A 363      17.076 -38.389  -7.457  1.00 90.16           C  
ATOM   2932  O   LYS A 363      15.382 -41.170  -7.467  1.00 90.16           O  
ATOM   2933  CG  LYS A 363      18.423 -37.971  -6.886  1.00 90.16           C  
ATOM   2934  CD  LYS A 363      18.262 -37.193  -5.586  1.00 90.16           C  
ATOM   2935  CE  LYS A 363      19.610 -36.836  -4.976  1.00 90.16           C  
ATOM   2936  NZ  LYS A 363      19.458 -36.029  -3.729  1.00 90.16           N  
ATOM   2937  N   ARG A 364      15.011 -39.958  -9.307  1.00 89.39           N  
ATOM   2938  CA  ARG A 364      13.678 -40.518  -9.503  1.00 89.39           C  
ATOM   2939  C   ARG A 364      13.752 -42.004  -9.837  1.00 89.39           C  
ATOM   2940  CB  ARG A 364      12.937 -39.768 -10.612  1.00 89.39           C  
ATOM   2941  O   ARG A 364      12.971 -42.803  -9.315  1.00 89.39           O  
ATOM   2942  CG  ARG A 364      11.446 -40.057 -10.662  1.00 89.39           C  
ATOM   2943  CD  ARG A 364      10.723 -39.129 -11.628  1.00 89.39           C  
ATOM   2944  NE  ARG A 364       9.291 -39.411 -11.677  1.00 89.39           N  
ATOM   2945  NH1 ARG A 364       8.844 -37.913 -13.378  1.00 89.39           N  
ATOM   2946  NH2 ARG A 364       7.149 -39.159 -12.467  1.00 89.39           N  
ATOM   2947  CZ  ARG A 364       8.431 -38.827 -12.507  1.00 89.39           C  
ATOM   2948  N   GLN A 365      14.656 -42.366 -10.672  1.00 88.24           N  
ATOM   2949  CA  GLN A 365      14.831 -43.764 -11.052  1.00 88.24           C  
ATOM   2950  C   GLN A 365      15.306 -44.600  -9.866  1.00 88.24           C  
ATOM   2951  CB  GLN A 365      15.822 -43.886 -12.210  1.00 88.24           C  
ATOM   2952  O   GLN A 365      14.862 -45.735  -9.684  1.00 88.24           O  
ATOM   2953  CG  GLN A 365      15.224 -43.546 -13.569  1.00 88.24           C  
ATOM   2954  CD  GLN A 365      16.165 -43.856 -14.718  1.00 88.24           C  
ATOM   2955  NE2 GLN A 365      15.663 -43.738 -15.943  1.00 88.24           N  
ATOM   2956  OE1 GLN A 365      17.332 -44.199 -14.507  1.00 88.24           O  
ATOM   2957  N   GLU A 366      16.143 -43.965  -9.098  1.00 91.89           N  
ATOM   2958  CA  GLU A 366      16.613 -44.641  -7.893  1.00 91.89           C  
ATOM   2959  C   GLU A 366      15.470 -44.872  -6.908  1.00 91.89           C  
ATOM   2960  CB  GLU A 366      17.729 -43.835  -7.224  1.00 91.89           C  
ATOM   2961  O   GLU A 366      15.370 -45.942  -6.305  1.00 91.89           O  
ATOM   2962  CG  GLU A 366      18.453 -44.588  -6.118  1.00 91.89           C  
ATOM   2963  CD  GLU A 366      19.605 -43.802  -5.511  1.00 91.89           C  
ATOM   2964  OE1 GLU A 366      20.221 -44.285  -4.534  1.00 91.89           O  
ATOM   2965  OE2 GLU A 366      19.891 -42.694  -6.016  1.00 91.89           O  
ATOM   2966  N   LEU A 367      14.640 -43.952  -6.770  1.00 88.71           N  
ATOM   2967  CA  LEU A 367      13.497 -44.061  -5.869  1.00 88.71           C  
ATOM   2968  C   LEU A 367      12.529 -45.137  -6.348  1.00 88.71           C  
ATOM   2969  CB  LEU A 367      12.771 -42.718  -5.758  1.00 88.71           C  
ATOM   2970  O   LEU A 367      11.995 -45.902  -5.541  1.00 88.71           O  
ATOM   2971  CG  LEU A 367      13.010 -41.923  -4.473  1.00 88.71           C  
ATOM   2972  CD1 LEU A 367      12.762 -40.437  -4.716  1.00 88.71           C  
ATOM   2973  CD2 LEU A 367      12.119 -42.442  -3.350  1.00 88.71           C  
ATOM   2974  N   LEU A 368      12.357 -45.156  -7.589  1.00 90.85           N  
ATOM   2975  CA  LEU A 368      11.469 -46.162  -8.160  1.00 90.85           C  
ATOM   2976  C   LEU A 368      12.029 -47.565  -7.949  1.00 90.85           C  
ATOM   2977  CB  LEU A 368      11.257 -45.904  -9.655  1.00 90.85           C  
ATOM   2978  O   LEU A 368      11.281 -48.498  -7.651  1.00 90.85           O  
ATOM   2979  CG  LEU A 368      10.248 -44.814 -10.018  1.00 90.85           C  
ATOM   2980  CD1 LEU A 368      10.307 -44.514 -11.512  1.00 90.85           C  
ATOM   2981  CD2 LEU A 368       8.840 -45.229  -9.606  1.00 90.85           C  
ATOM   2982  N   ALA A 369      13.281 -47.703  -8.047  1.00 90.79           N  
ATOM   2983  CA  ALA A 369      13.936 -48.988  -7.816  1.00 90.79           C  
ATOM   2984  C   ALA A 369      13.825 -49.405  -6.352  1.00 90.79           C  
ATOM   2985  CB  ALA A 369      15.402 -48.921  -8.236  1.00 90.79           C  
ATOM   2986  O   ALA A 369      13.578 -50.575  -6.051  1.00 90.79           O  
ATOM   2987  N   LYS A 370      13.983 -48.396  -5.497  1.00 88.87           N  
ATOM   2988  CA  LYS A 370      13.879 -48.681  -4.069  1.00 88.87           C  
ATOM   2989  C   LYS A 370      12.455 -49.079  -3.690  1.00 88.87           C  
ATOM   2990  CB  LYS A 370      14.321 -47.471  -3.245  1.00 88.87           C  
ATOM   2991  O   LYS A 370      12.253 -49.974  -2.867  1.00 88.87           O  
ATOM   2992  CG  LYS A 370      15.818 -47.418  -2.978  1.00 88.87           C  
ATOM   2993  CD  LYS A 370      16.173 -46.299  -2.007  1.00 88.87           C  
ATOM   2994  CE  LYS A 370      17.669 -46.254  -1.728  1.00 88.87           C  
ATOM   2995  NZ  LYS A 370      18.030 -45.122  -0.823  1.00 88.87           N  
ATOM   2996  N   GLU A 371      11.510 -48.456  -4.338  1.00 86.50           N  
ATOM   2997  CA  GLU A 371      10.104 -48.779  -4.116  1.00 86.50           C  
ATOM   2998  C   GLU A 371       9.790 -50.206  -4.554  1.00 86.50           C  
ATOM   2999  CB  GLU A 371       9.201 -47.790  -4.858  1.00 86.50           C  
ATOM   3000  O   GLU A 371       9.045 -50.919  -3.879  1.00 86.50           O  
ATOM   3001  CG  GLU A 371       7.745 -47.838  -4.419  1.00 86.50           C  
ATOM   3002  CD  GLU A 371       6.873 -46.808  -5.119  1.00 86.50           C  
ATOM   3003  OE1 GLU A 371       5.640 -46.807  -4.900  1.00 86.50           O  
ATOM   3004  OE2 GLU A 371       7.427 -45.997  -5.894  1.00 86.50           O  
ATOM   3005  N   GLU A 372      10.350 -50.600  -5.577  1.00 91.38           N  
ATOM   3006  CA  GLU A 372      10.147 -51.955  -6.081  1.00 91.38           C  
ATOM   3007  C   GLU A 372      10.785 -52.988  -5.157  1.00 91.38           C  
ATOM   3008  CB  GLU A 372      10.716 -52.093  -7.496  1.00 91.38           C  
ATOM   3009  O   GLU A 372      10.204 -54.046  -4.906  1.00 91.38           O  
ATOM   3010  CG  GLU A 372      10.253 -53.346  -8.225  1.00 91.38           C  
ATOM   3011  CD  GLU A 372      10.761 -53.430  -9.655  1.00 91.38           C  
ATOM   3012  OE1 GLU A 372      10.474 -54.435 -10.344  1.00 91.38           O  
ATOM   3013  OE2 GLU A 372      11.454 -52.483 -10.091  1.00 91.38           O  
ATOM   3014  N   GLN A 373      11.930 -52.659  -4.650  1.00 88.04           N  
ATOM   3015  CA  GLN A 373      12.603 -53.538  -3.699  1.00 88.04           C  
ATOM   3016  C   GLN A 373      11.781 -53.703  -2.425  1.00 88.04           C  
ATOM   3017  CB  GLN A 373      13.994 -52.999  -3.361  1.00 88.04           C  
ATOM   3018  O   GLN A 373      11.670 -54.808  -1.890  1.00 88.04           O  
ATOM   3019  CG  GLN A 373      15.001 -53.140  -4.494  1.00 88.04           C  
ATOM   3020  CD  GLN A 373      16.395 -52.687  -4.101  1.00 88.04           C  
ATOM   3021  NE2 GLN A 373      17.396 -53.128  -4.855  1.00 88.04           N  
ATOM   3022  OE1 GLN A 373      16.570 -51.947  -3.128  1.00 88.04           O  
ATOM   3023  N   LEU A 374      11.226 -52.639  -2.018  1.00 86.34           N  
ATOM   3024  CA  LEU A 374      10.406 -52.671  -0.811  1.00 86.34           C  
ATOM   3025  C   LEU A 374       9.136 -53.483  -1.038  1.00 86.34           C  
ATOM   3026  CB  LEU A 374      10.046 -51.249  -0.371  1.00 86.34           C  
ATOM   3027  O   LEU A 374       8.705 -54.230  -0.156  1.00 86.34           O  
ATOM   3028  CG  LEU A 374      10.309 -50.907   1.097  1.00 86.34           C  
ATOM   3029  CD1 LEU A 374      11.209 -49.680   1.202  1.00 86.34           C  
ATOM   3030  CD2 LEU A 374       8.996 -50.678   1.837  1.00 86.34           C  
ATOM   3031  N   ARG A 375       8.618 -53.363  -2.191  1.00 86.82           N  
ATOM   3032  CA  ARG A 375       7.424 -54.121  -2.551  1.00 86.82           C  
ATOM   3033  C   ARG A 375       7.712 -55.619  -2.572  1.00 86.82           C  
ATOM   3034  CB  ARG A 375       6.892 -53.672  -3.914  1.00 86.82           C  
ATOM   3035  O   ARG A 375       6.900 -56.419  -2.105  1.00 86.82           O  
ATOM   3036  CG  ARG A 375       5.494 -54.181  -4.227  1.00 86.82           C  
ATOM   3037  CD  ARG A 375       4.988 -53.653  -5.562  1.00 86.82           C  
ATOM   3038  NE  ARG A 375       3.651 -54.155  -5.869  1.00 86.82           N  
ATOM   3039  NH1 ARG A 375       3.927 -54.088  -8.162  1.00 86.82           N  
ATOM   3040  NH2 ARG A 375       1.947 -54.812  -7.261  1.00 86.82           N  
ATOM   3041  CZ  ARG A 375       3.178 -54.351  -7.097  1.00 86.82           C  
ATOM   3042  N   ASN A 376       8.819 -55.977  -3.071  1.00 88.12           N  
ATOM   3043  CA  ASN A 376       9.223 -57.378  -3.123  1.00 88.12           C  
ATOM   3044  C   ASN A 376       9.489 -57.937  -1.729  1.00 88.12           C  
ATOM   3045  CB  ASN A 376      10.460 -57.546  -4.008  1.00 88.12           C  
ATOM   3046  O   ASN A 376       9.132 -59.080  -1.435  1.00 88.12           O  
ATOM   3047  CG  ASN A 376      10.116 -57.639  -5.482  1.00 88.12           C  
ATOM   3048  ND2 ASN A 376      11.139 -57.670  -6.328  1.00 88.12           N  
ATOM   3049  OD1 ASN A 376       8.942 -57.681  -5.856  1.00 88.12           O  
ATOM   3050  N   LEU A 377      10.083 -57.132  -0.880  1.00 84.50           N  
ATOM   3051  CA  LEU A 377      10.350 -57.540   0.495  1.00 84.50           C  
ATOM   3052  C   LEU A 377       9.051 -57.707   1.275  1.00 84.50           C  
ATOM   3053  CB  LEU A 377      11.250 -56.515   1.192  1.00 84.50           C  
ATOM   3054  O   LEU A 377       8.905 -58.654   2.051  1.00 84.50           O  
ATOM   3055  CG  LEU A 377      12.757 -56.750   1.081  1.00 84.50           C  
ATOM   3056  CD1 LEU A 377      13.515 -55.450   1.329  1.00 84.50           C  
ATOM   3057  CD2 LEU A 377      13.204 -57.830   2.060  1.00 84.50           C  
ATOM   3058  N   GLU A 378       8.174 -56.746   0.977  1.00 83.49           N  
ATOM   3059  CA  GLU A 378       6.862 -56.828   1.611  1.00 83.49           C  
ATOM   3060  C   GLU A 378       6.111 -58.079   1.164  1.00 83.49           C  
ATOM   3061  CB  GLU A 378       6.034 -55.578   1.299  1.00 83.49           C  
ATOM   3062  O   GLU A 378       5.441 -58.728   1.971  1.00 83.49           O  
ATOM   3063  CG  GLU A 378       6.313 -54.408   2.231  1.00 83.49           C  
ATOM   3064  CD  GLU A 378       5.461 -53.185   1.929  1.00 83.49           C  
ATOM   3065  OE1 GLU A 378       5.554 -52.182   2.673  1.00 83.49           O  
ATOM   3066  OE2 GLU A 378       4.695 -53.230   0.941  1.00 83.49           O  
ATOM   3067  N   ALA A 379       6.179 -58.421  -0.030  1.00 84.67           N  
ATOM   3068  CA  ALA A 379       5.530 -59.611  -0.575  1.00 84.67           C  
ATOM   3069  C   ALA A 379       6.138 -60.883   0.009  1.00 84.67           C  
ATOM   3070  CB  ALA A 379       5.636 -59.624  -2.098  1.00 84.67           C  
ATOM   3071  O   ALA A 379       5.423 -61.846   0.293  1.00 84.67           O  
ATOM   3072  N   ARG A 380       7.426 -60.855   0.258  1.00 85.18           N  
ATOM   3073  CA  ARG A 380       8.122 -61.990   0.855  1.00 85.18           C  
ATOM   3074  C   ARG A 380       7.723 -62.169   2.316  1.00 85.18           C  
ATOM   3075  CB  ARG A 380       9.638 -61.811   0.744  1.00 85.18           C  
ATOM   3076  O   ARG A 380       7.551 -63.297   2.784  1.00 85.18           O  
ATOM   3077  CG  ARG A 380      10.235 -62.394  -0.527  1.00 85.18           C  
ATOM   3078  CD  ARG A 380      11.741 -62.182  -0.592  1.00 85.18           C  
ATOM   3079  NE  ARG A 380      12.432 -63.366  -1.093  1.00 85.18           N  
ATOM   3080  NH1 ARG A 380      14.524 -62.388  -1.121  1.00 85.18           N  
ATOM   3081  NH2 ARG A 380      14.263 -64.565  -1.789  1.00 85.18           N  
ATOM   3082  CZ  ARG A 380      13.738 -63.437  -1.333  1.00 85.18           C  
ATOM   3083  N   LEU A 381       7.643 -61.086   3.001  1.00 82.72           N  
ATOM   3084  CA  LEU A 381       7.249 -61.123   4.405  1.00 82.72           C  
ATOM   3085  C   LEU A 381       5.796 -61.562   4.551  1.00 82.72           C  
ATOM   3086  CB  LEU A 381       7.446 -59.750   5.053  1.00 82.72           C  
ATOM   3087  O   LEU A 381       5.456 -62.298   5.480  1.00 82.72           O  
ATOM   3088  CG  LEU A 381       8.883 -59.372   5.418  1.00 82.72           C  
ATOM   3089  CD1 LEU A 381       8.954 -57.911   5.849  1.00 82.72           C  
ATOM   3090  CD2 LEU A 381       9.414 -60.286   6.517  1.00 82.72           C  
ATOM   3091  N   ALA A 382       4.938 -61.113   3.646  1.00 81.04           N  
ATOM   3092  CA  ALA A 382       3.536 -61.522   3.638  1.00 81.04           C  
ATOM   3093  C   ALA A 382       3.401 -63.013   3.341  1.00 81.04           C  
ATOM   3094  CB  ALA A 382       2.749 -60.706   2.617  1.00 81.04           C  
ATOM   3095  O   ALA A 382       2.550 -63.693   3.919  1.00 81.04           O  
ATOM   3096  N   ALA A 383       4.195 -63.527   2.498  1.00 79.70           N  
ATOM   3097  CA  ALA A 383       4.184 -64.945   2.151  1.00 79.70           C  
ATOM   3098  C   ALA A 383       4.699 -65.797   3.308  1.00 79.70           C  
ATOM   3099  CB  ALA A 383       5.022 -65.193   0.899  1.00 79.70           C  
ATOM   3100  O   ALA A 383       4.218 -66.911   3.529  1.00 79.70           O  
ATOM   3101  N   GLN A 384       5.673 -65.320   4.067  1.00 75.66           N  
ATOM   3102  CA  GLN A 384       6.218 -65.999   5.238  1.00 75.66           C  
ATOM   3103  C   GLN A 384       5.214 -66.007   6.387  1.00 75.66           C  
ATOM   3104  CB  GLN A 384       7.522 -65.336   5.685  1.00 75.66           C  
ATOM   3105  O   GLN A 384       5.134 -66.979   7.141  1.00 75.66           O  
ATOM   3106  CG  GLN A 384       8.772 -65.988   5.111  1.00 75.66           C  
ATOM   3107  CD  GLN A 384      10.051 -65.323   5.584  1.00 75.66           C  
ATOM   3108  NE2 GLN A 384      11.171 -65.685   4.966  1.00 75.66           N  
ATOM   3109  OE1 GLN A 384      10.033 -64.490   6.496  1.00 75.66           O  
ATOM   3110  N   GLN A 385       4.404 -64.954   6.491  1.00 69.15           N  
ATOM   3111  CA  GLN A 385       3.362 -64.842   7.506  1.00 69.15           C  
ATOM   3112  C   GLN A 385       2.191 -65.772   7.198  1.00 69.15           C  
ATOM   3113  CB  GLN A 385       2.871 -63.398   7.616  1.00 69.15           C  
ATOM   3114  O   GLN A 385       1.574 -66.325   8.110  1.00 69.15           O  
ATOM   3115  CG  GLN A 385       3.796 -62.493   8.417  1.00 69.15           C  
ATOM   3116  CD  GLN A 385       3.272 -61.074   8.535  1.00 69.15           C  
ATOM   3117  NE2 GLN A 385       4.088 -60.185   9.090  1.00 69.15           N  
ATOM   3118  OE1 GLN A 385       2.144 -60.779   8.129  1.00 69.15           O  
ATOM   3119  N   SER A 386       1.941 -65.978   5.924  1.00 66.64           N  
ATOM   3120  CA  SER A 386       0.894 -66.906   5.509  1.00 66.64           C  
ATOM   3121  C   SER A 386       1.342 -68.354   5.673  1.00 66.64           C  
ATOM   3122  CB  SER A 386       0.494 -66.649   4.055  1.00 66.64           C  
ATOM   3123  O   SER A 386       0.534 -69.226   6.002  1.00 66.64           O  
ATOM   3124  OG  SER A 386       1.571 -66.935   3.179  1.00 66.64           O  
ATOM   3125  N   ASN A 387       2.579 -68.650   5.560  1.00 64.38           N  
ATOM   3126  CA  ASN A 387       3.151 -69.975   5.773  1.00 64.38           C  
ATOM   3127  C   ASN A 387       3.308 -70.286   7.259  1.00 64.38           C  
ATOM   3128  CB  ASN A 387       4.498 -70.100   5.059  1.00 64.38           C  
ATOM   3129  O   ASN A 387       3.176 -71.439   7.673  1.00 64.38           O  
ATOM   3130  CG  ASN A 387       4.359 -70.585   3.629  1.00 64.38           C  
ATOM   3131  ND2 ASN A 387       5.456 -70.551   2.882  1.00 64.38           N  
ATOM   3132  OD1 ASN A 387       3.274 -70.986   3.200  1.00 64.38           O  
ATOM   3133  N   ASN A 388       3.451 -69.308   8.146  1.00 60.31           N  
ATOM   3134  CA  ASN A 388       3.543 -69.425   9.597  1.00 60.31           C  
ATOM   3135  C   ASN A 388       2.162 -69.459  10.246  1.00 60.31           C  
ATOM   3136  CB  ASN A 388       4.374 -68.278  10.177  1.00 60.31           C  
ATOM   3137  O   ASN A 388       1.990 -70.035  11.322  1.00 60.31           O  
ATOM   3138  CG  ASN A 388       5.508 -68.766  11.057  1.00 60.31           C  
ATOM   3139  ND2 ASN A 388       6.128 -67.848  11.789  1.00 60.31           N  
ATOM   3140  OD1 ASN A 388       5.825 -69.958  11.079  1.00 60.31           O  
ATOM   3141  N   ALA A 389       1.011 -69.035   9.588  1.00 55.89           N  
ATOM   3142  CA  ALA A 389      -0.380 -69.069  10.032  1.00 55.89           C  
ATOM   3143  C   ALA A 389      -1.054 -70.376   9.627  1.00 55.89           C  
ATOM   3144  CB  ALA A 389      -1.149 -67.879   9.465  1.00 55.89           C  
ATOM   3145  O   ALA A 389      -2.093 -70.744  10.179  1.00 55.89           O  
ATOM   3146  N   GLY A 390      -0.435 -71.269   8.790  1.00 52.04           N  
ATOM   3147  CA  GLY A 390      -0.928 -72.584   8.411  1.00 52.04           C  
ATOM   3148  C   GLY A 390      -0.373 -73.701   9.275  1.00 52.04           C  
ATOM   3149  O   GLY A 390      -0.858 -74.833   9.221  1.00 52.04           O  
ATOM   3150  N   GLN A 391       0.370 -73.354  10.438  1.00 51.95           N  
ATOM   3151  CA  GLN A 391       0.771 -74.345  11.432  1.00 51.95           C  
ATOM   3152  C   GLN A 391       0.286 -73.955  12.825  1.00 51.95           C  
ATOM   3153  CB  GLN A 391       2.290 -74.519  11.435  1.00 51.95           C  
ATOM   3154  O   GLN A 391       0.733 -72.952  13.385  1.00 51.95           O  
ATOM   3155  CG  GLN A 391       2.790 -75.576  10.459  1.00 51.95           C  
ATOM   3156  CD  GLN A 391       4.291 -75.784  10.537  1.00 51.95           C  
ATOM   3157  NE2 GLN A 391       4.784 -76.808   9.848  1.00 51.95           N  
ATOM   3158  OE1 GLN A 391       5.001 -75.031  11.210  1.00 51.95           O  
ATOM   3159  N   GLU A 392      -0.971 -73.422  13.087  1.00 44.05           N  
ATOM   3160  CA  GLU A 392      -1.472 -73.396  14.458  1.00 44.05           C  
ATOM   3161  C   GLU A 392      -2.947 -73.785  14.514  1.00 44.05           C  
ATOM   3162  CB  GLU A 392      -1.269 -72.012  15.079  1.00 44.05           C  
ATOM   3163  O   GLU A 392      -3.754 -73.294  13.722  1.00 44.05           O  
ATOM   3164  CG  GLU A 392       0.143 -71.768  15.591  1.00 44.05           C  
ATOM   3165  CD  GLU A 392       0.298 -70.442  16.318  1.00 44.05           C  
ATOM   3166  OE1 GLU A 392       1.393 -70.172  16.861  1.00 44.05           O  
ATOM   3167  OE2 GLU A 392      -0.684 -69.667  16.345  1.00 44.05           O  
ATOM   3168  N   THR A 393      -3.341 -75.118  14.774  1.00 45.52           N  
ATOM   3169  CA  THR A 393      -4.531 -75.807  15.261  1.00 45.52           C  
ATOM   3170  C   THR A 393      -5.323 -74.911  16.210  1.00 45.52           C  
ATOM   3171  CB  THR A 393      -4.162 -77.119  15.978  1.00 45.52           C  
ATOM   3172  O   THR A 393      -4.742 -74.208  17.038  1.00 45.52           O  
ATOM   3173  CG2 THR A 393      -3.533 -78.116  15.011  1.00 45.52           C  
ATOM   3174  OG1 THR A 393      -3.230 -76.837  17.029  1.00 45.52           O  
ATOM   3175  N   PRO A 394      -6.788 -74.936  16.168  1.00 42.75           N  
ATOM   3176  CA  PRO A 394      -7.610 -74.062  17.008  1.00 42.75           C  
ATOM   3177  C   PRO A 394      -8.203 -74.789  18.213  1.00 42.75           C  
ATOM   3178  CB  PRO A 394      -8.713 -73.594  16.056  1.00 42.75           C  
ATOM   3179  O   PRO A 394      -8.580 -75.960  18.108  1.00 42.75           O  
ATOM   3180  CG  PRO A 394      -8.912 -74.735  15.111  1.00 42.75           C  
ATOM   3181  CD  PRO A 394      -7.907 -75.803  15.435  1.00 42.75           C  
ATOM   3182  N   ASN A 395      -7.587 -74.649  19.450  1.00 34.24           N  
ATOM   3183  CA  ASN A 395      -8.285 -74.938  20.698  1.00 34.24           C  
ATOM   3184  C   ASN A 395      -8.221 -73.757  21.662  1.00 34.24           C  
ATOM   3185  CB  ASN A 395      -7.709 -76.193  21.357  1.00 34.24           C  
ATOM   3186  O   ASN A 395      -7.146 -73.207  21.907  1.00 34.24           O  
ATOM   3187  CG  ASN A 395      -8.768 -77.027  22.051  1.00 34.24           C  
ATOM   3188  ND2 ASN A 395      -8.337 -78.070  22.750  1.00 34.24           N  
ATOM   3189  OD1 ASN A 395      -9.963 -76.736  21.958  1.00 34.24           O  
ATOM   3190  N   ALA A 396      -9.300 -72.966  21.852  1.00 35.20           N  
ATOM   3191  CA  ALA A 396     -10.188 -72.602  22.953  1.00 35.20           C  
ATOM   3192  C   ALA A 396      -9.642 -71.404  23.725  1.00 35.20           C  
ATOM   3193  CB  ALA A 396     -10.387 -73.789  23.892  1.00 35.20           C  
ATOM   3194  O   ALA A 396      -8.450 -71.349  24.035  1.00 35.20           O  
ATOM   3195  N   GLY A 397     -10.387 -70.287  23.693  1.00 32.97           N  
ATOM   3196  CA  GLY A 397     -11.197 -69.568  24.664  1.00 32.97           C  
ATOM   3197  C   GLY A 397     -10.378 -68.697  25.597  1.00 32.97           C  
ATOM   3198  O   GLY A 397      -9.318 -69.112  26.071  1.00 32.97           O  
ATOM   3199  N   ALA A 398     -10.536 -67.378  25.487  1.00 35.73           N  
ATOM   3200  CA  ALA A 398     -11.062 -66.323  26.349  1.00 35.73           C  
ATOM   3201  C   ALA A 398      -9.955 -65.703  27.196  1.00 35.73           C  
ATOM   3202  CB  ALA A 398     -12.170 -66.871  27.245  1.00 35.73           C  
ATOM   3203  O   ALA A 398      -9.155 -66.419  27.804  1.00 35.73           O  
ATOM   3204  N   TYR A 399      -9.538 -64.415  26.907  1.00 31.56           N  
ATOM   3205  CA  TYR A 399      -9.324 -63.314  27.839  1.00 31.56           C  
ATOM   3206  C   TYR A 399      -8.289 -62.335  27.296  1.00 31.56           C  
ATOM   3207  CB  TYR A 399      -8.875 -63.844  29.204  1.00 31.56           C  
ATOM   3208  O   TYR A 399      -7.236 -62.745  26.804  1.00 31.56           O  
ATOM   3209  CG  TYR A 399     -10.007 -64.030  30.185  1.00 31.56           C  
ATOM   3210  CD1 TYR A 399     -10.460 -62.968  30.965  1.00 31.56           C  
ATOM   3211  CD2 TYR A 399     -10.626 -65.266  30.334  1.00 31.56           C  
ATOM   3212  CE1 TYR A 399     -11.502 -63.135  31.872  1.00 31.56           C  
ATOM   3213  CE2 TYR A 399     -11.668 -65.445  31.237  1.00 31.56           C  
ATOM   3214  OH  TYR A 399     -13.131 -64.546  32.896  1.00 31.56           O  
ATOM   3215  CZ  TYR A 399     -12.099 -64.375  32.000  1.00 31.56           C  
ATOM   3216  N   SER A 400      -8.663 -61.186  26.760  1.00 33.61           N  
ATOM   3217  CA  SER A 400      -8.189 -59.901  27.263  1.00 33.61           C  
ATOM   3218  C   SER A 400      -7.855 -58.949  26.120  1.00 33.61           C  
ATOM   3219  CB  SER A 400      -6.960 -60.094  28.153  1.00 33.61           C  
ATOM   3220  O   SER A 400      -7.217 -59.345  25.142  1.00 33.61           O  
ATOM   3221  OG  SER A 400      -6.148 -58.933  28.146  1.00 33.61           O  
ATOM   3222  N   SER A 401      -8.719 -57.911  25.839  1.00 38.45           N  
ATOM   3223  CA  SER A 401      -8.742 -56.454  25.918  1.00 38.45           C  
ATOM   3224  C   SER A 401      -7.353 -55.866  25.692  1.00 38.45           C  
ATOM   3225  CB  SER A 401      -9.282 -55.999  27.275  1.00 38.45           C  
ATOM   3226  O   SER A 401      -6.356 -56.413  26.170  1.00 38.45           O  
ATOM   3227  OG  SER A 401      -8.465 -56.479  28.328  1.00 38.45           O  
ATOM   3228  N   LYS A 402      -7.161 -55.198  24.502  1.00 41.00           N  
ATOM   3229  CA  LYS A 402      -6.577 -53.871  24.331  1.00 41.00           C  
ATOM   3230  C   LYS A 402      -5.408 -53.907  23.350  1.00 41.00           C  
ATOM   3231  CB  LYS A 402      -6.115 -53.309  25.676  1.00 41.00           C  
ATOM   3232  O   LYS A 402      -4.480 -54.702  23.511  1.00 41.00           O  
ATOM   3233  CG  LYS A 402      -7.214 -52.618  26.469  1.00 41.00           C  
ATOM   3234  CD  LYS A 402      -6.698 -52.102  27.806  1.00 41.00           C  
ATOM   3235  CE  LYS A 402      -7.806 -51.443  28.617  1.00 41.00           C  
ATOM   3236  NZ  LYS A 402      -7.329 -51.024  29.969  1.00 41.00           N  
ATOM   3237  N   SER A 403      -5.659 -53.790  22.058  1.00 37.38           N  
ATOM   3238  CA  SER A 403      -4.690 -53.034  21.271  1.00 37.38           C  
ATOM   3239  C   SER A 403      -5.063 -53.029  19.792  1.00 37.38           C  
ATOM   3240  CB  SER A 403      -3.286 -53.613  21.449  1.00 37.38           C  
ATOM   3241  O   SER A 403      -4.878 -54.030  19.097  1.00 37.38           O  
ATOM   3242  OG  SER A 403      -3.037 -54.632  20.496  1.00 37.38           O  
ATOM   3243  N   ASN A 404      -6.156 -52.521  19.453  1.00 40.48           N  
ATOM   3244  CA  ASN A 404      -6.363 -52.169  18.053  1.00 40.48           C  
ATOM   3245  C   ASN A 404      -6.631 -50.676  17.884  1.00 40.48           C  
ATOM   3246  CB  ASN A 404      -7.513 -52.985  17.458  1.00 40.48           C  
ATOM   3247  O   ASN A 404      -7.406 -50.274  17.014  1.00 40.48           O  
ATOM   3248  CG  ASN A 404      -7.057 -54.321  16.906  1.00 40.48           C  
ATOM   3249  ND2 ASN A 404      -8.008 -55.140  16.474  1.00 40.48           N  
ATOM   3250  OD1 ASN A 404      -5.859 -54.615  16.869  1.00 40.48           O  
ATOM   3251  N   SER A 405      -5.751 -49.817  18.268  1.00 42.29           N  
ATOM   3252  CA  SER A 405      -5.885 -48.424  17.854  1.00 42.29           C  
ATOM   3253  C   SER A 405      -4.532 -47.823  17.489  1.00 42.29           C  
ATOM   3254  CB  SER A 405      -6.539 -47.596  18.960  1.00 42.29           C  
ATOM   3255  O   SER A 405      -4.460 -46.691  17.007  1.00 42.29           O  
ATOM   3256  OG  SER A 405      -5.625 -47.357  20.017  1.00 42.29           O  
ATOM   3257  N   LYS A 406      -3.551 -48.595  16.927  1.00 40.87           N  
ATOM   3258  CA  LYS A 406      -2.320 -47.951  16.478  1.00 40.87           C  
ATOM   3259  C   LYS A 406      -1.932 -48.421  15.078  1.00 40.87           C  
ATOM   3260  CB  LYS A 406      -1.180 -48.231  17.458  1.00 40.87           C  
ATOM   3261  O   LYS A 406      -1.216 -47.721  14.360  1.00 40.87           O  
ATOM   3262  CG  LYS A 406      -1.293 -47.470  18.772  1.00 40.87           C  
ATOM   3263  CD  LYS A 406      -0.013 -47.576  19.591  1.00 40.87           C  
ATOM   3264  CE  LYS A 406      -0.117 -46.798  20.895  1.00 40.87           C  
ATOM   3265  NZ  LYS A 406       1.057 -47.048  21.785  1.00 40.87           N  
ATOM   3266  N   THR A 407      -2.782 -49.270  14.373  1.00 48.86           N  
ATOM   3267  CA  THR A 407      -2.450 -49.736  13.031  1.00 48.86           C  
ATOM   3268  C   THR A 407      -3.446 -49.196  12.009  1.00 48.86           C  
ATOM   3269  CB  THR A 407      -2.424 -51.274  12.964  1.00 48.86           C  
ATOM   3270  O   THR A 407      -3.098 -48.988  10.845  1.00 48.86           O  
ATOM   3271  CG2 THR A 407      -1.378 -51.764  11.969  1.00 48.86           C  
ATOM   3272  OG1 THR A 407      -2.115 -51.798  14.262  1.00 48.86           O  
ATOM   3273  N   ALA A 408      -4.447 -48.399  12.477  1.00 43.25           N  
ATOM   3274  CA  ALA A 408      -5.412 -47.762  11.586  1.00 43.25           C  
ATOM   3275  C   ALA A 408      -5.162 -46.259  11.492  1.00 43.25           C  
ATOM   3276  CB  ALA A 408      -6.837 -48.032  12.064  1.00 43.25           C  
ATOM   3277  O   ALA A 408      -5.339 -45.660  10.428  1.00 43.25           O  
ATOM   3278  N   ARG A 409      -4.221 -45.758  12.435  1.00 47.10           N  
ATOM   3279  CA  ARG A 409      -3.846 -44.348  12.459  1.00 47.10           C  
ATOM   3280  C   ARG A 409      -2.512 -44.125  11.754  1.00 47.10           C  
ATOM   3281  CB  ARG A 409      -3.769 -43.836  13.899  1.00 47.10           C  
ATOM   3282  O   ARG A 409      -2.315 -43.100  11.098  1.00 47.10           O  
ATOM   3283  CG  ARG A 409      -4.778 -42.744  14.219  1.00 47.10           C  
ATOM   3284  CD  ARG A 409      -4.705 -42.320  15.679  1.00 47.10           C  
ATOM   3285  NE  ARG A 409      -5.647 -41.245  15.976  1.00 47.10           N  
ATOM   3286  NH1 ARG A 409      -5.031 -41.035  18.192  1.00 47.10           N  
ATOM   3287  NH2 ARG A 409      -6.670 -39.690  17.321  1.00 47.10           N  
ATOM   3288  CZ  ARG A 409      -5.781 -40.659  17.162  1.00 47.10           C  
ATOM   3289  N   GLN A 410      -1.791 -45.237  11.422  1.00 48.29           N  
ATOM   3290  CA  GLN A 410      -0.520 -45.197  10.706  1.00 48.29           C  
ATOM   3291  C   GLN A 410      -0.718 -45.474   9.218  1.00 48.29           C  
ATOM   3292  CB  GLN A 410       0.464 -46.205  11.302  1.00 48.29           C  
ATOM   3293  O   GLN A 410      -0.046 -44.877   8.375  1.00 48.29           O  
ATOM   3294  CG  GLN A 410       1.828 -45.612  11.629  1.00 48.29           C  
ATOM   3295  CD  GLN A 410       2.729 -46.585  12.367  1.00 48.29           C  
ATOM   3296  NE2 GLN A 410       3.928 -46.133  12.719  1.00 48.29           N  
ATOM   3297  OE1 GLN A 410       2.350 -47.733  12.619  1.00 48.29           O  
ATOM   3298  N   LYS A 411      -1.846 -46.085   8.885  1.00 48.46           N  
ATOM   3299  CA  LYS A 411      -2.238 -46.384   7.511  1.00 48.46           C  
ATOM   3300  C   LYS A 411      -3.071 -45.251   6.918  1.00 48.46           C  
ATOM   3301  CB  LYS A 411      -3.021 -47.696   7.449  1.00 48.46           C  
ATOM   3302  O   LYS A 411      -2.950 -44.940   5.731  1.00 48.46           O  
ATOM   3303  CG  LYS A 411      -2.148 -48.929   7.268  1.00 48.46           C  
ATOM   3304  CD  LYS A 411      -2.986 -50.195   7.147  1.00 48.46           C  
ATOM   3305  CE  LYS A 411      -2.113 -51.438   7.036  1.00 48.46           C  
ATOM   3306  NZ  LYS A 411      -2.931 -52.684   6.942  1.00 48.46           N  
ATOM   3307  N   ALA A 412      -3.636 -44.341   7.808  1.00 47.06           N  
ATOM   3308  CA  ALA A 412      -4.400 -43.162   7.405  1.00 47.06           C  
ATOM   3309  C   ALA A 412      -3.502 -41.932   7.314  1.00 47.06           C  
ATOM   3310  CB  ALA A 412      -5.545 -42.910   8.382  1.00 47.06           C  
ATOM   3311  O   ALA A 412      -3.689 -41.082   6.440  1.00 47.06           O  
ATOM   3312  N   ARG A 413      -2.264 -41.993   7.968  1.00 51.12           N  
ATOM   3313  CA  ARG A 413      -1.256 -40.938   7.943  1.00 51.12           C  
ATOM   3314  C   ARG A 413      -0.289 -41.132   6.779  1.00 51.12           C  
ATOM   3315  CB  ARG A 413      -0.485 -40.900   9.264  1.00 51.12           C  
ATOM   3316  O   ARG A 413       0.158 -40.159   6.168  1.00 51.12           O  
ATOM   3317  CG  ARG A 413      -0.841 -39.717  10.151  1.00 51.12           C  
ATOM   3318  CD  ARG A 413      -0.060 -39.737  11.457  1.00 51.12           C  
ATOM   3319  NE  ARG A 413       0.088 -38.396  12.017  1.00 51.12           N  
ATOM   3320  NH1 ARG A 413       1.520 -39.038  13.713  1.00 51.12           N  
ATOM   3321  NH2 ARG A 413       0.899 -36.842  13.501  1.00 51.12           N  
ATOM   3322  CZ  ARG A 413       0.836 -38.095  13.076  1.00 51.12           C  
ATOM   3323  N   LYS A 414      -0.258 -42.400   6.170  1.00 53.32           N  
ATOM   3324  CA  LYS A 414       0.596 -42.737   5.035  1.00 53.32           C  
ATOM   3325  C   LYS A 414      -0.149 -42.561   3.715  1.00 53.32           C  
ATOM   3326  CB  LYS A 414       1.113 -44.171   5.158  1.00 53.32           C  
ATOM   3327  O   LYS A 414       0.434 -42.124   2.720  1.00 53.32           O  
ATOM   3328  CG  LYS A 414       2.616 -44.271   5.376  1.00 53.32           C  
ATOM   3329  CD  LYS A 414       3.059 -45.716   5.561  1.00 53.32           C  
ATOM   3330  CE  LYS A 414       4.550 -45.812   5.853  1.00 53.32           C  
ATOM   3331  NZ  LYS A 414       4.993 -47.229   6.018  1.00 53.32           N  
ATOM   3332  N   LYS A 415      -1.515 -42.584   3.796  1.00 47.89           N  
ATOM   3333  CA  LYS A 415      -2.380 -42.377   2.638  1.00 47.89           C  
ATOM   3334  C   LYS A 415      -2.671 -40.894   2.427  1.00 47.89           C  
ATOM   3335  CB  LYS A 415      -3.689 -43.150   2.801  1.00 47.89           C  
ATOM   3336  O   LYS A 415      -2.757 -40.429   1.289  1.00 47.89           O  
ATOM   3337  CG  LYS A 415      -4.042 -44.029   1.610  1.00 47.89           C  
ATOM   3338  CD  LYS A 415      -5.270 -44.885   1.890  1.00 47.89           C  
ATOM   3339  CE  LYS A 415      -5.592 -45.804   0.720  1.00 47.89           C  
ATOM   3340  NZ  LYS A 415      -6.782 -46.662   0.999  1.00 47.89           N  
ATOM   3341  N   SER A 416      -2.447 -40.091   3.533  1.00 46.05           N  
ATOM   3342  CA  SER A 416      -2.658 -38.648   3.499  1.00 46.05           C  
ATOM   3343  C   SER A 416      -1.374 -37.910   3.131  1.00 46.05           C  
ATOM   3344  CB  SER A 416      -3.173 -38.148   4.849  1.00 46.05           C  
ATOM   3345  O   SER A 416      -1.411 -36.911   2.411  1.00 46.05           O  
ATOM   3346  OG  SER A 416      -2.592 -38.883   5.912  1.00 46.05           O  
ATOM   3347  N   SER A 417      -0.173 -38.545   3.229  1.00 50.12           N  
ATOM   3348  CA  SER A 417       1.125 -37.994   2.855  1.00 50.12           C  
ATOM   3349  C   SER A 417       1.472 -38.329   1.408  1.00 50.12           C  
ATOM   3350  CB  SER A 417       2.219 -38.520   3.785  1.00 50.12           C  
ATOM   3351  O   SER A 417       2.107 -37.530   0.716  1.00 50.12           O  
ATOM   3352  OG  SER A 417       2.437 -39.905   3.572  1.00 50.12           O  
ATOM   3353  N   LEU A 418       0.844 -39.318   0.832  1.00 51.76           N  
ATOM   3354  CA  LEU A 418       0.994 -39.761  -0.550  1.00 51.76           C  
ATOM   3355  C   LEU A 418       0.057 -38.988  -1.473  1.00 51.76           C  
ATOM   3356  CB  LEU A 418       0.719 -41.262  -0.666  1.00 51.76           C  
ATOM   3357  O   LEU A 418       0.418 -38.673  -2.609  1.00 51.76           O  
ATOM   3358  CG  LEU A 418       1.928 -42.186  -0.511  1.00 51.76           C  
ATOM   3359  CD1 LEU A 418       1.481 -43.570  -0.050  1.00 51.76           C  
ATOM   3360  CD2 LEU A 418       2.702 -42.278  -1.822  1.00 51.76           C  
ATOM   3361  N   ASN A 419      -0.977 -38.412  -0.890  1.00 46.14           N  
ATOM   3362  CA  ASN A 419      -1.947 -37.602  -1.620  1.00 46.14           C  
ATOM   3363  C   ASN A 419      -1.526 -36.137  -1.675  1.00 46.14           C  
ATOM   3364  CB  ASN A 419      -3.336 -37.733  -0.993  1.00 46.14           C  
ATOM   3365  O   ASN A 419      -1.742 -35.462  -2.683  1.00 46.14           O  
ATOM   3366  CG  ASN A 419      -4.111 -38.920  -1.531  1.00 46.14           C  
ATOM   3367  ND2 ASN A 419      -5.124 -39.353  -0.790  1.00 46.14           N  
ATOM   3368  OD1 ASN A 419      -3.801 -39.444  -2.605  1.00 46.14           O  
ATOM   3369  N   LEU A 420      -0.615 -35.723  -0.758  1.00 48.80           N  
ATOM   3370  CA  LEU A 420      -0.045 -34.383  -0.674  1.00 48.80           C  
ATOM   3371  C   LEU A 420       1.217 -34.274  -1.523  1.00 48.80           C  
ATOM   3372  CB  LEU A 420       0.272 -34.026   0.781  1.00 48.80           C  
ATOM   3373  O   LEU A 420       1.437 -33.259  -2.188  1.00 48.80           O  
ATOM   3374  CG  LEU A 420       0.563 -32.552   1.070  1.00 48.80           C  
ATOM   3375  CD1 LEU A 420      -0.732 -31.805   1.371  1.00 48.80           C  
ATOM   3376  CD2 LEU A 420       1.546 -32.418   2.229  1.00 48.80           C  
ATOM   3377  N   ALA A 421       1.927 -35.383  -1.776  1.00 50.83           N  
ATOM   3378  CA  ALA A 421       3.117 -35.489  -2.617  1.00 50.83           C  
ATOM   3379  C   ALA A 421       2.737 -35.654  -4.086  1.00 50.83           C  
ATOM   3380  CB  ALA A 421       3.988 -36.658  -2.161  1.00 50.83           C  
ATOM   3381  O   ALA A 421       3.380 -35.080  -4.968  1.00 50.83           O  
ATOM   3382  N   GLU A 422       1.565 -36.203  -4.338  1.00 50.10           N  
ATOM   3383  CA  GLU A 422       0.974 -36.354  -5.664  1.00 50.10           C  
ATOM   3384  C   GLU A 422       0.278 -35.071  -6.108  1.00 50.10           C  
ATOM   3385  CB  GLU A 422      -0.016 -37.522  -5.681  1.00 50.10           C  
ATOM   3386  O   GLU A 422       0.343 -34.696  -7.280  1.00 50.10           O  
ATOM   3387  CG  GLU A 422       0.060 -38.373  -6.940  1.00 50.10           C  
ATOM   3388  CD  GLU A 422      -0.909 -39.545  -6.932  1.00 50.10           C  
ATOM   3389  OE1 GLU A 422      -0.974 -40.287  -7.938  1.00 50.10           O  
ATOM   3390  OE2 GLU A 422      -1.610 -39.722  -5.911  1.00 50.10           O  
ATOM   3391  N   LYS A 423      -0.148 -34.252  -5.101  1.00 47.86           N  
ATOM   3392  CA  LYS A 423      -0.789 -32.962  -5.340  1.00 47.86           C  
ATOM   3393  C   LYS A 423       0.248 -31.857  -5.517  1.00 47.86           C  
ATOM   3394  CB  LYS A 423      -1.736 -32.612  -4.190  1.00 47.86           C  
ATOM   3395  O   LYS A 423       0.077 -30.966  -6.352  1.00 47.86           O  
ATOM   3396  CG  LYS A 423      -3.209 -32.786  -4.528  1.00 47.86           C  
ATOM   3397  CD  LYS A 423      -4.095 -32.519  -3.317  1.00 47.86           C  
ATOM   3398  CE  LYS A 423      -5.559 -32.812  -3.619  1.00 47.86           C  
ATOM   3399  NZ  LYS A 423      -6.441 -32.474  -2.462  1.00 47.86           N  
ATOM   3400  N   LEU A 424       1.469 -32.065  -5.000  1.00 52.13           N  
ATOM   3401  CA  LEU A 424       2.595 -31.144  -5.104  1.00 52.13           C  
ATOM   3402  C   LEU A 424       3.428 -31.441  -6.347  1.00 52.13           C  
ATOM   3403  CB  LEU A 424       3.475 -31.228  -3.854  1.00 52.13           C  
ATOM   3404  O   LEU A 424       3.949 -30.524  -6.985  1.00 52.13           O  
ATOM   3405  CG  LEU A 424       3.011 -30.417  -2.643  1.00 52.13           C  
ATOM   3406  CD1 LEU A 424       3.669 -30.941  -1.371  1.00 52.13           C  
ATOM   3407  CD2 LEU A 424       3.321 -28.937  -2.841  1.00 52.13           C  
ATOM   3408  N   ALA A 425       3.344 -32.624  -6.892  1.00 50.02           N  
ATOM   3409  CA  ALA A 425       3.993 -33.104  -8.110  1.00 50.02           C  
ATOM   3410  C   ALA A 425       3.152 -32.783  -9.342  1.00 50.02           C  
ATOM   3411  CB  ALA A 425       4.247 -34.607  -8.020  1.00 50.02           C  
ATOM   3412  O   ALA A 425       3.690 -32.421 -10.391  1.00 50.02           O  
ATOM   3413  N   ASN A 426       1.839 -32.659  -9.178  1.00 45.30           N  
ATOM   3414  CA  ASN A 426       0.905 -32.277 -10.232  1.00 45.30           C  
ATOM   3415  C   ASN A 426       0.779 -30.761 -10.347  1.00 45.30           C  
ATOM   3416  CB  ASN A 426      -0.468 -32.907  -9.988  1.00 45.30           C  
ATOM   3417  O   ASN A 426       0.550 -30.233 -11.437  1.00 45.30           O  
ATOM   3418  CG  ASN A 426      -0.543 -34.345 -10.463  1.00 45.30           C  
ATOM   3419  ND2 ASN A 426      -1.589 -35.052 -10.050  1.00 45.30           N  
ATOM   3420  OD1 ASN A 426       0.331 -34.817 -11.195  1.00 45.30           O  
ATOM   3421  N   ALA A 427       1.142 -30.029  -9.293  1.00 45.33           N  
ATOM   3422  CA  ALA A 427       1.176 -28.570  -9.235  1.00 45.33           C  
ATOM   3423  C   ALA A 427       2.484 -28.028  -9.803  1.00 45.33           C  
ATOM   3424  CB  ALA A 427       0.984 -28.091  -7.798  1.00 45.33           C  
ATOM   3425  O   ALA A 427       2.503 -26.969 -10.434  1.00 45.33           O  
ATOM   3426  N   SER A 428       3.555 -28.863  -9.935  1.00 46.09           N  
ATOM   3427  CA  SER A 428       4.870 -28.548 -10.483  1.00 46.09           C  
ATOM   3428  C   SER A 428       4.953 -28.912 -11.962  1.00 46.09           C  
ATOM   3429  CB  SER A 428       5.964 -29.282  -9.707  1.00 46.09           C  
ATOM   3430  O   SER A 428       5.628 -28.231 -12.737  1.00 46.09           O  
ATOM   3431  OG  SER A 428       6.347 -28.544  -8.559  1.00 46.09           O  
ATOM   3432  N   LYS A 429       4.064 -29.752 -12.497  1.00 43.18           N  
ATOM   3433  CA  LYS A 429       3.901 -30.181 -13.883  1.00 43.18           C  
ATOM   3434  C   LYS A 429       2.969 -29.242 -14.643  1.00 43.18           C  
ATOM   3435  CB  LYS A 429       3.365 -31.612 -13.943  1.00 43.18           C  
ATOM   3436  O   LYS A 429       3.169 -28.990 -15.834  1.00 43.18           O  
ATOM   3437  CG  LYS A 429       4.448 -32.675 -14.052  1.00 43.18           C  
ATOM   3438  CD  LYS A 429       3.856 -34.079 -14.059  1.00 43.18           C  
ATOM   3439  CE  LYS A 429       4.942 -35.145 -14.010  1.00 43.18           C  
ATOM   3440  NZ  LYS A 429       4.366 -36.523 -14.012  1.00 43.18           N  
ATOM   3441  N   SER A 430       2.131 -28.459 -13.953  1.00 41.37           N  
ATOM   3442  CA  SER A 430       1.240 -27.474 -14.559  1.00 41.37           C  
ATOM   3443  C   SER A 430       1.880 -26.090 -14.583  1.00 41.37           C  
ATOM   3444  CB  SER A 430      -0.089 -27.418 -13.805  1.00 41.37           C  
ATOM   3445  O   SER A 430       1.545 -25.260 -15.430  1.00 41.37           O  
ATOM   3446  OG  SER A 430       0.062 -26.742 -12.569  1.00 41.37           O  
ATOM   3447  N   ALA A 431       3.070 -25.929 -13.917  1.00 42.38           N  
ATOM   3448  CA  ALA A 431       3.803 -24.667 -13.850  1.00 42.38           C  
ATOM   3449  C   ALA A 431       5.023 -24.693 -14.767  1.00 42.38           C  
ATOM   3450  CB  ALA A 431       4.228 -24.375 -12.413  1.00 42.38           C  
ATOM   3451  O   ALA A 431       5.406 -23.665 -15.330  1.00 42.38           O  
ATOM   3452  N   LEU A 432       5.282 -25.817 -15.564  1.00 40.72           N  
ATOM   3453  CA  LEU A 432       6.492 -25.915 -16.373  1.00 40.72           C  
ATOM   3454  C   LEU A 432       6.174 -26.455 -17.763  1.00 40.72           C  
ATOM   3455  CB  LEU A 432       7.524 -26.813 -15.687  1.00 40.72           C  
ATOM   3456  O   LEU A 432       7.012 -26.392 -18.665  1.00 40.72           O  
ATOM   3457  CG  LEU A 432       8.709 -26.105 -15.030  1.00 40.72           C  
ATOM   3458  CD1 LEU A 432       8.554 -26.108 -13.512  1.00 40.72           C  
ATOM   3459  CD2 LEU A 432      10.022 -26.765 -15.439  1.00 40.72           C  
ATOM   3460  N   THR A 433       4.881 -26.498 -18.295  1.00 39.17           N  
ATOM   3461  CA  THR A 433       4.588 -26.737 -19.704  1.00 39.17           C  
ATOM   3462  C   THR A 433       3.634 -25.676 -20.245  1.00 39.17           C  
ATOM   3463  CB  THR A 433       3.981 -28.135 -19.920  1.00 39.17           C  
ATOM   3464  O   THR A 433       2.456 -25.651 -19.884  1.00 39.17           O  
ATOM   3465  CG2 THR A 433       5.049 -29.139 -20.344  1.00 39.17           C  
ATOM   3466  OG1 THR A 433       3.380 -28.582 -18.698  1.00 39.17           O  
ATOM   3467  N   ARG A 434       3.984 -24.365 -20.166  1.00 33.52           N  
ATOM   3468  CA  ARG A 434       3.417 -23.478 -21.177  1.00 33.52           C  
ATOM   3469  C   ARG A 434       4.444 -23.148 -22.255  1.00 33.52           C  
ATOM   3470  CB  ARG A 434       2.900 -22.190 -20.533  1.00 33.52           C  
ATOM   3471  O   ARG A 434       5.539 -22.671 -21.951  1.00 33.52           O  
ATOM   3472  CG  ARG A 434       1.444 -22.259 -20.100  1.00 33.52           C  
ATOM   3473  CD  ARG A 434       1.004 -20.982 -19.397  1.00 33.52           C  
ATOM   3474  NE  ARG A 434       0.264 -20.100 -20.295  1.00 33.52           N  
ATOM   3475  NH1 ARG A 434      -0.311 -18.574 -18.659  1.00 33.52           N  
ATOM   3476  NH2 ARG A 434      -0.989 -18.250 -20.824  1.00 33.52           N  
ATOM   3477  CZ  ARG A 434      -0.344 -18.977 -19.924  1.00 33.52           C  
ATOM   3478  N   PRO A 435       4.446 -23.829 -23.424  1.00 34.10           N  
ATOM   3479  CA  PRO A 435       5.121 -23.173 -24.546  1.00 34.10           C  
ATOM   3480  C   PRO A 435       4.281 -22.062 -25.172  1.00 34.10           C  
ATOM   3481  CB  PRO A 435       5.345 -24.315 -25.540  1.00 34.10           C  
ATOM   3482  O   PRO A 435       3.049 -22.108 -25.115  1.00 34.10           O  
ATOM   3483  CG  PRO A 435       4.280 -25.314 -25.220  1.00 34.10           C  
ATOM   3484  CD  PRO A 435       3.604 -24.898 -23.945  1.00 34.10           C  
ATOM   3485  N   ALA A 436       4.665 -20.754 -25.087  1.00 37.23           N  
ATOM   3486  CA  ALA A 436       4.715 -19.600 -25.982  1.00 37.23           C  
ATOM   3487  C   ALA A 436       4.666 -20.037 -27.443  1.00 37.23           C  
ATOM   3488  CB  ALA A 436       5.973 -18.776 -25.718  1.00 37.23           C  
ATOM   3489  O   ALA A 436       5.544 -20.767 -27.909  1.00 37.23           O  
ATOM   3490  N   ARG A 437       3.486 -20.535 -27.959  1.00 33.13           N  
ATOM   3491  CA  ARG A 437       3.204 -20.434 -29.387  1.00 33.13           C  
ATOM   3492  C   ARG A 437       1.706 -20.521 -29.657  1.00 33.13           C  
ATOM   3493  CB  ARG A 437       3.941 -21.531 -30.159  1.00 33.13           C  
ATOM   3494  O   ARG A 437       1.064 -21.516 -29.312  1.00 33.13           O  
ATOM   3495  CG  ARG A 437       4.880 -21.004 -31.232  1.00 33.13           C  
ATOM   3496  CD  ARG A 437       5.585 -22.134 -31.969  1.00 33.13           C  
ATOM   3497  NE  ARG A 437       6.495 -21.625 -32.991  1.00 33.13           N  
ATOM   3498  NH1 ARG A 437       6.972 -23.699 -33.892  1.00 33.13           N  
ATOM   3499  NH2 ARG A 437       7.939 -21.814 -34.768  1.00 33.13           N  
ATOM   3500  CZ  ARG A 437       7.133 -22.380 -33.881  1.00 33.13           C  
ATOM   3501  N   SER A 438       0.902 -19.392 -29.696  1.00 33.41           N  
ATOM   3502  CA  SER A 438      -0.106 -19.294 -30.747  1.00 33.41           C  
ATOM   3503  C   SER A 438      -0.531 -17.847 -30.973  1.00 33.41           C  
ATOM   3504  CB  SER A 438      -1.328 -20.144 -30.399  1.00 33.41           C  
ATOM   3505  O   SER A 438      -1.182 -17.245 -30.116  1.00 33.41           O  
ATOM   3506  OG  SER A 438      -1.946 -19.675 -29.213  1.00 33.41           O  
ATOM   3507  N   GLY A 439       0.255 -16.974 -31.590  1.00 37.90           N  
ATOM   3508  CA  GLY A 439      -0.020 -15.875 -32.502  1.00 37.90           C  
ATOM   3509  C   GLY A 439       0.067 -16.276 -33.963  1.00 37.90           C  
ATOM   3510  O   GLY A 439       1.090 -16.800 -34.408  1.00 37.90           O  
ATOM   3511  N   GLU A 440      -0.810 -17.109 -34.415  1.00 37.15           N  
ATOM   3512  CA  GLU A 440      -1.208 -17.105 -35.819  1.00 37.15           C  
ATOM   3513  C   GLU A 440      -2.202 -18.225 -36.114  1.00 37.15           C  
ATOM   3514  CB  GLU A 440       0.018 -17.237 -36.727  1.00 37.15           C  
ATOM   3515  O   GLU A 440      -1.860 -19.405 -36.021  1.00 37.15           O  
ATOM   3516  CG  GLU A 440       0.559 -15.906 -37.227  1.00 37.15           C  
ATOM   3517  CD  GLU A 440       1.772 -16.053 -38.131  1.00 37.15           C  
ATOM   3518  OE1 GLU A 440       2.192 -15.050 -38.752  1.00 37.15           O  
ATOM   3519  OE2 GLU A 440       2.307 -17.180 -38.220  1.00 37.15           O  
ATOM   3520  N   GLN A 441      -3.253 -18.350 -35.342  1.00 33.01           N  
ATOM   3521  CA  GLN A 441      -4.361 -19.140 -35.869  1.00 33.01           C  
ATOM   3522  C   GLN A 441      -5.688 -18.705 -35.253  1.00 33.01           C  
ATOM   3523  CB  GLN A 441      -4.127 -20.630 -35.615  1.00 33.01           C  
ATOM   3524  O   GLN A 441      -6.687 -19.421 -35.348  1.00 33.01           O  
ATOM   3525  CG  GLN A 441      -3.020 -21.233 -36.468  1.00 33.01           C  
ATOM   3526  CD  GLN A 441      -2.971 -22.747 -36.381  1.00 33.01           C  
ATOM   3527  NE2 GLN A 441      -2.164 -23.364 -37.238  1.00 33.01           N  
ATOM   3528  OE1 GLN A 441      -3.652 -23.357 -35.551  1.00 33.01           O  
ATOM   3529  N   HIS A 442      -5.807 -17.397 -34.909  1.00 35.14           N  
ATOM   3530  CA  HIS A 442      -7.108 -16.863 -34.520  1.00 35.14           C  
ATOM   3531  C   HIS A 442      -7.621 -15.861 -35.549  1.00 35.14           C  
ATOM   3532  CB  HIS A 442      -7.027 -16.206 -33.141  1.00 35.14           C  
ATOM   3533  O   HIS A 442      -8.619 -15.177 -35.310  1.00 35.14           O  
ATOM   3534  CG  HIS A 442      -7.404 -17.120 -32.019  1.00 35.14           C  
ATOM   3535  CD2 HIS A 442      -6.641 -17.837 -31.162  1.00 35.14           C  
ATOM   3536  ND1 HIS A 442      -8.714 -17.378 -31.678  1.00 35.14           N  
ATOM   3537  CE1 HIS A 442      -8.740 -18.217 -30.656  1.00 35.14           C  
ATOM   3538  NE2 HIS A 442      -7.494 -18.511 -30.324  1.00 35.14           N  
ATOM   3539  N   SER A 443      -7.348 -16.082 -36.854  1.00 39.96           N  
ATOM   3540  CA  SER A 443      -8.109 -15.428 -37.915  1.00 39.96           C  
ATOM   3541  C   SER A 443      -8.675 -16.448 -38.897  1.00 39.96           C  
ATOM   3542  CB  SER A 443      -7.233 -14.421 -38.660  1.00 39.96           C  
ATOM   3543  O   SER A 443      -9.511 -16.110 -39.738  1.00 39.96           O  
ATOM   3544  OG  SER A 443      -6.394 -15.079 -39.595  1.00 39.96           O  
ATOM   3545  N   ALA A 444      -8.982 -17.705 -38.450  1.00 38.67           N  
ATOM   3546  CA  ALA A 444      -9.621 -18.593 -39.418  1.00 38.67           C  
ATOM   3547  C   ALA A 444     -10.586 -19.553 -38.729  1.00 38.67           C  
ATOM   3548  CB  ALA A 444      -8.567 -19.373 -40.201  1.00 38.67           C  
ATOM   3549  O   ALA A 444     -11.418 -20.184 -39.385  1.00 38.67           O  
ATOM   3550  N   ARG A 445     -11.078 -19.178 -37.511  1.00 34.98           N  
ATOM   3551  CA  ARG A 445     -12.094 -19.976 -36.832  1.00 34.98           C  
ATOM   3552  C   ARG A 445     -13.181 -19.087 -36.236  1.00 34.98           C  
ATOM   3553  CB  ARG A 445     -11.460 -20.835 -35.737  1.00 34.98           C  
ATOM   3554  O   ARG A 445     -14.287 -19.554 -35.955  1.00 34.98           O  
ATOM   3555  CG  ARG A 445     -12.338 -21.987 -35.272  1.00 34.98           C  
ATOM   3556  CD  ARG A 445     -11.584 -22.933 -34.348  1.00 34.98           C  
ATOM   3557  NE  ARG A 445     -12.425 -24.043 -33.910  1.00 34.98           N  
ATOM   3558  NH1 ARG A 445     -10.837 -24.965 -32.509  1.00 34.98           N  
ATOM   3559  NH2 ARG A 445     -12.897 -25.949 -32.718  1.00 34.98           N  
ATOM   3560  CZ  ARG A 445     -12.051 -24.983 -33.047  1.00 34.98           C  
ATOM   3561  N   ALA A 446     -13.088 -17.731 -36.560  1.00 37.81           N  
ATOM   3562  CA  ALA A 446     -14.076 -16.705 -36.237  1.00 37.81           C  
ATOM   3563  C   ALA A 446     -14.755 -16.180 -37.498  1.00 37.81           C  
ATOM   3564  CB  ALA A 446     -13.421 -15.558 -35.472  1.00 37.81           C  
ATOM   3565  O   ALA A 446     -15.818 -15.560 -37.426  1.00 37.81           O  
ATOM   3566  N   GLU A 447     -14.659 -16.944 -38.626  1.00 38.55           N  
ATOM   3567  CA  GLU A 447     -15.390 -16.677 -39.861  1.00 38.55           C  
ATOM   3568  C   GLU A 447     -16.138 -17.918 -40.339  1.00 38.55           C  
ATOM   3569  CB  GLU A 447     -14.438 -16.184 -40.954  1.00 38.55           C  
ATOM   3570  O   GLU A 447     -17.019 -17.826 -41.197  1.00 38.55           O  
ATOM   3571  CG  GLU A 447     -15.033 -15.107 -41.849  1.00 38.55           C  
ATOM   3572  CD  GLU A 447     -14.476 -13.720 -41.571  1.00 38.55           C  
ATOM   3573  OE1 GLU A 447     -15.112 -12.719 -41.972  1.00 38.55           O  
ATOM   3574  OE2 GLU A 447     -13.394 -13.634 -40.948  1.00 38.55           O  
ATOM   3575  N   ARG A 448     -16.371 -18.909 -39.465  1.00 37.14           N  
ATOM   3576  CA  ARG A 448     -17.161 -20.080 -39.832  1.00 37.14           C  
ATOM   3577  C   ARG A 448     -18.222 -20.377 -38.777  1.00 37.14           C  
ATOM   3578  CB  ARG A 448     -16.258 -21.300 -40.025  1.00 37.14           C  
ATOM   3579  O   ARG A 448     -19.177 -21.111 -39.039  1.00 37.14           O  
ATOM   3580  CG  ARG A 448     -15.835 -21.531 -41.467  1.00 37.14           C  
ATOM   3581  CD  ARG A 448     -15.002 -22.797 -41.614  1.00 37.14           C  
ATOM   3582  NE  ARG A 448     -14.361 -22.871 -42.924  1.00 37.14           N  
ATOM   3583  NH1 ARG A 448     -15.682 -24.599 -43.703  1.00 37.14           N  
ATOM   3584  NH2 ARG A 448     -14.048 -23.706 -45.040  1.00 37.14           N  
ATOM   3585  CZ  ARG A 448     -14.698 -23.726 -43.886  1.00 37.14           C  
ATOM   3586  N   ARG A 449     -18.456 -19.379 -37.886  1.00 36.18           N  
ATOM   3587  CA  ARG A 449     -19.518 -19.446 -36.887  1.00 36.18           C  
ATOM   3588  C   ARG A 449     -20.423 -18.221 -36.965  1.00 36.18           C  
ATOM   3589  CB  ARG A 449     -18.926 -19.571 -35.481  1.00 36.18           C  
ATOM   3590  O   ARG A 449     -21.502 -18.201 -36.370  1.00 36.18           O  
ATOM   3591  CG  ARG A 449     -19.633 -20.592 -34.604  1.00 36.18           C  
ATOM   3592  CD  ARG A 449     -18.940 -20.755 -33.258  1.00 36.18           C  
ATOM   3593  NE  ARG A 449     -19.773 -21.488 -32.308  1.00 36.18           N  
ATOM   3594  NH1 ARG A 449     -18.203 -21.486 -30.613  1.00 36.18           N  
ATOM   3595  NH2 ARG A 449     -20.241 -22.485 -30.293  1.00 36.18           N  
ATOM   3596  CZ  ARG A 449     -19.404 -21.818 -31.074  1.00 36.18           C  
ATOM   3597  N   LYS A 450     -20.339 -17.488 -38.123  1.00 38.57           N  
ATOM   3598  CA  LYS A 450     -21.278 -16.439 -38.511  1.00 38.57           C  
ATOM   3599  C   LYS A 450     -22.000 -16.799 -39.807  1.00 38.57           C  
ATOM   3600  CB  LYS A 450     -20.553 -15.102 -38.669  1.00 38.57           C  
ATOM   3601  O   LYS A 450     -22.988 -16.159 -40.171  1.00 38.57           O  
ATOM   3602  CG  LYS A 450     -20.528 -14.258 -37.403  1.00 38.57           C  
ATOM   3603  CD  LYS A 450     -19.798 -12.940 -37.624  1.00 38.57           C  
ATOM   3604  CE  LYS A 450     -19.693 -12.135 -36.336  1.00 38.57           C  
ATOM   3605  NZ  LYS A 450     -19.027 -10.817 -36.559  1.00 38.57           N  
ATOM   3606  N   GLN A 451     -22.157 -18.127 -40.137  1.00 35.40           N  
ATOM   3607  CA  GLN A 451     -22.969 -18.629 -41.241  1.00 35.40           C  
ATOM   3608  C   GLN A 451     -23.775 -19.854 -40.819  1.00 35.40           C  
ATOM   3609  CB  GLN A 451     -22.088 -18.969 -42.444  1.00 35.40           C  
ATOM   3610  O   GLN A 451     -24.650 -20.312 -41.556  1.00 35.40           O  
ATOM   3611  CG  GLN A 451     -21.685 -17.758 -43.274  1.00 35.40           C  
ATOM   3612  CD  GLN A 451     -20.874 -18.130 -44.501  1.00 35.40           C  
ATOM   3613  NE2 GLN A 451     -20.404 -17.122 -45.229  1.00 35.40           N  
ATOM   3614  OE1 GLN A 451     -20.672 -19.313 -44.792  1.00 35.40           O  
ATOM   3615  N   ARG A 452     -24.134 -19.965 -39.537  1.00 35.61           N  
ATOM   3616  CA  ARG A 452     -25.056 -21.042 -39.188  1.00 35.61           C  
ATOM   3617  C   ARG A 452     -26.027 -20.599 -38.099  1.00 35.61           C  
ATOM   3618  CB  ARG A 452     -24.286 -22.282 -38.731  1.00 35.61           C  
ATOM   3619  O   ARG A 452     -26.868 -21.384 -37.654  1.00 35.61           O  
ATOM   3620  CG  ARG A 452     -24.068 -23.312 -39.829  1.00 35.61           C  
ATOM   3621  CD  ARG A 452     -23.348 -24.548 -39.308  1.00 35.61           C  
ATOM   3622  NE  ARG A 452     -23.332 -25.620 -40.300  1.00 35.61           N  
ATOM   3623  NH1 ARG A 452     -22.288 -27.155 -38.926  1.00 35.61           N  
ATOM   3624  NH2 ARG A 452     -22.866 -27.733 -41.067  1.00 35.61           N  
ATOM   3625  CZ  ARG A 452     -22.828 -26.834 -40.095  1.00 35.61           C  
ATOM   3626  N   THR A 453     -26.483 -19.329 -38.162  1.00 35.21           N  
ATOM   3627  CA  THR A 453     -27.748 -19.002 -37.513  1.00 35.21           C  
ATOM   3628  C   THR A 453     -28.591 -18.090 -38.400  1.00 35.21           C  
ATOM   3629  CB  THR A 453     -27.518 -18.326 -36.149  1.00 35.21           C  
ATOM   3630  O   THR A 453     -28.201 -16.954 -38.680  1.00 35.21           O  
ATOM   3631  CG2 THR A 453     -26.828 -19.275 -35.174  1.00 35.21           C  
ATOM   3632  OG1 THR A 453     -26.697 -17.165 -36.330  1.00 35.21           O  
ATOM   3633  N   GLY A 454     -29.009 -18.479 -39.548  1.00 33.34           N  
ATOM   3634  CA  GLY A 454     -30.157 -17.858 -40.189  1.00 33.34           C  
ATOM   3635  C   GLY A 454     -30.891 -18.792 -41.132  1.00 33.34           C  
ATOM   3636  O   GLY A 454     -30.278 -19.406 -42.008  1.00 33.34           O  
ATOM   3637  N   THR A 455     -31.825 -19.637 -40.613  1.00 32.48           N  
ATOM   3638  CA  THR A 455     -32.968 -19.856 -41.492  1.00 32.48           C  
ATOM   3639  C   THR A 455     -34.033 -20.698 -40.796  1.00 32.48           C  
ATOM   3640  CB  THR A 455     -32.542 -20.543 -42.803  1.00 32.48           C  
ATOM   3641  O   THR A 455     -33.717 -21.709 -40.165  1.00 32.48           O  
ATOM   3642  CG2 THR A 455     -32.835 -19.657 -44.009  1.00 32.48           C  
ATOM   3643  OG1 THR A 455     -31.137 -20.818 -42.756  1.00 32.48           O  
ATOM   3644  N   GLU A 456     -35.059 -20.110 -40.164  1.00 30.05           N  
ATOM   3645  CA  GLU A 456     -36.415 -20.565 -40.455  1.00 30.05           C  
ATOM   3646  C   GLU A 456     -37.392 -20.117 -39.372  1.00 30.05           C  
ATOM   3647  CB  GLU A 456     -36.452 -22.088 -40.599  1.00 30.05           C  
ATOM   3648  O   GLU A 456     -37.146 -20.326 -38.182  1.00 30.05           O  
ATOM   3649  CG  GLU A 456     -36.719 -22.566 -42.019  1.00 30.05           C  
ATOM   3650  CD  GLU A 456     -36.700 -24.080 -42.157  1.00 30.05           C  
ATOM   3651  OE1 GLU A 456     -37.354 -24.613 -43.081  1.00 30.05           O  
ATOM   3652  OE2 GLU A 456     -36.027 -24.738 -41.333  1.00 30.05           O  
ATOM   3653  N   ARG A 457     -38.208 -19.040 -39.644  1.00 30.09           N  
ATOM   3654  CA  ARG A 457     -39.652 -19.172 -39.473  1.00 30.09           C  
ATOM   3655  C   ARG A 457     -40.375 -17.908 -39.926  1.00 30.09           C  
ATOM   3656  CB  ARG A 457     -39.995 -19.478 -38.014  1.00 30.09           C  
ATOM   3657  O   ARG A 457     -40.023 -16.803 -39.509  1.00 30.09           O  
ATOM   3658  CG  ARG A 457     -39.879 -20.950 -37.649  1.00 30.09           C  
ATOM   3659  CD  ARG A 457     -40.353 -21.218 -36.228  1.00 30.09           C  
ATOM   3660  NE  ARG A 457     -40.267 -22.636 -35.889  1.00 30.09           N  
ATOM   3661  NH1 ARG A 457     -41.222 -22.406 -33.798  1.00 30.09           N  
ATOM   3662  NH2 ARG A 457     -40.555 -24.471 -34.539  1.00 30.09           N  
ATOM   3663  CZ  ARG A 457     -40.681 -23.168 -34.743  1.00 30.09           C  
ATOM   3664  N   LYS A 458     -40.952 -17.892 -41.167  1.00 29.47           N  
ATOM   3665  CA  LYS A 458     -42.236 -17.600 -41.798  1.00 29.47           C  
ATOM   3666  C   LYS A 458     -43.388 -17.790 -40.816  1.00 29.47           C  
ATOM   3667  CB  LYS A 458     -42.444 -18.485 -43.028  1.00 29.47           C  
ATOM   3668  O   LYS A 458     -43.454 -18.804 -40.117  1.00 29.47           O  
ATOM   3669  CG  LYS A 458     -41.820 -17.934 -44.301  1.00 29.47           C  
ATOM   3670  CD  LYS A 458     -42.314 -18.679 -45.534  1.00 29.47           C  
ATOM   3671  CE  LYS A 458     -41.699 -18.120 -46.810  1.00 29.47           C  
ATOM   3672  NZ  LYS A 458     -42.170 -18.857 -48.021  1.00 29.47           N  
ATOM   3673  N   GLY A 459     -44.137 -16.691 -40.529  1.00 28.27           N  
ATOM   3674  CA  GLY A 459     -45.548 -16.491 -40.816  1.00 28.27           C  
ATOM   3675  C   GLY A 459     -46.241 -15.594 -39.807  1.00 28.27           C  
ATOM   3676  O   GLY A 459     -46.008 -15.710 -38.602  1.00 28.27           O  
ATOM   3677  N   VAL A 460     -46.780 -14.442 -40.273  1.00 29.96           N  
ATOM   3678  CA  VAL A 460     -48.119 -13.997 -40.644  1.00 29.96           C  
ATOM   3679  C   VAL A 460     -48.574 -12.885 -39.701  1.00 29.96           C  
ATOM   3680  CB  VAL A 460     -49.133 -15.163 -40.621  1.00 29.96           C  
ATOM   3681  O   VAL A 460     -48.490 -13.027 -38.478  1.00 29.96           O  
ATOM   3682  CG1 VAL A 460     -50.491 -14.709 -41.152  1.00 29.96           C  
ATOM   3683  CG2 VAL A 460     -48.605 -16.343 -41.435  1.00 29.96           C  
ATOM   3684  N   GLY A 461     -48.732 -11.671 -40.227  1.00 27.23           N  
ATOM   3685  CA  GLY A 461     -49.970 -10.978 -40.543  1.00 27.23           C  
ATOM   3686  C   GLY A 461     -50.251  -9.808 -39.619  1.00 27.23           C  
ATOM   3687  O   GLY A 461     -50.085  -9.917 -38.402  1.00 27.23           O  
ATOM   3688  N   ALA A 462     -50.183  -8.614 -40.139  1.00 30.28           N  
ATOM   3689  CA  ALA A 462     -51.354  -7.763 -40.335  1.00 30.28           C  
ATOM   3690  C   ALA A 462     -51.078  -6.335 -39.874  1.00 30.28           C  
ATOM   3691  CB  ALA A 462     -52.559  -8.335 -39.592  1.00 30.28           C  
ATOM   3692  O   ALA A 462     -50.554  -6.120 -38.779  1.00 30.28           O  
ATOM   3693  N   GLY A 463     -50.910  -5.417 -40.820  1.00 28.47           N  
ATOM   3694  CA  GLY A 463     -51.885  -4.417 -41.225  1.00 28.47           C  
ATOM   3695  C   GLY A 463     -51.643  -3.058 -40.597  1.00 28.47           C  
ATOM   3696  O   GLY A 463     -51.364  -2.961 -39.400  1.00 28.47           O  
ATOM   3697  N   ARG A 464     -51.136  -2.129 -41.364  1.00 30.17           N  
ATOM   3698  CA  ARG A 464     -51.885  -0.966 -41.830  1.00 30.17           C  
ATOM   3699  C   ARG A 464     -51.154   0.328 -41.491  1.00 30.17           C  
ATOM   3700  CB  ARG A 464     -53.288  -0.950 -41.220  1.00 30.17           C  
ATOM   3701  O   ARG A 464     -50.799   0.563 -40.334  1.00 30.17           O  
ATOM   3702  CG  ARG A 464     -54.405  -0.837 -42.245  1.00 30.17           C  
ATOM   3703  CD  ARG A 464     -55.777  -0.991 -41.604  1.00 30.17           C  
ATOM   3704  NE  ARG A 464     -56.842  -0.989 -42.603  1.00 30.17           N  
ATOM   3705  NH1 ARG A 464     -58.530  -0.501 -41.104  1.00 30.17           N  
ATOM   3706  NH2 ARG A 464     -59.011  -0.779 -43.328  1.00 30.17           N  
ATOM   3707  CZ  ARG A 464     -58.126  -0.756 -42.343  1.00 30.17           C  
ATOM   3708  N   LYS A 465     -50.559   1.006 -42.474  1.00 27.90           N  
ATOM   3709  CA  LYS A 465     -50.615   2.192 -43.323  1.00 27.90           C  
ATOM   3710  C   LYS A 465     -51.309   3.348 -42.608  1.00 27.90           C  
ATOM   3711  CB  LYS A 465     -51.335   1.879 -44.636  1.00 27.90           C  
ATOM   3712  O   LYS A 465     -52.389   3.174 -42.041  1.00 27.90           O  
ATOM   3713  CG  LYS A 465     -50.496   2.134 -45.879  1.00 27.90           C  
ATOM   3714  CD  LYS A 465     -51.236   1.725 -47.146  1.00 27.90           C  
ATOM   3715  CE  LYS A 465     -50.373   1.922 -48.386  1.00 27.90           C  
ATOM   3716  NZ  LYS A 465     -51.092   1.517 -49.631  1.00 27.90           N  
ATOM   3717  N   VAL A 466     -50.579   4.436 -42.350  1.00 30.33           N  
ATOM   3718  CA  VAL A 466     -50.963   5.749 -42.857  1.00 30.33           C  
ATOM   3719  C   VAL A 466     -50.088   6.826 -42.218  1.00 30.33           C  
ATOM   3720  CB  VAL A 466     -52.455   6.048 -42.589  1.00 30.33           C  
ATOM   3721  O   VAL A 466     -49.929   6.860 -40.996  1.00 30.33           O  
ATOM   3722  CG1 VAL A 466     -52.843   7.412 -43.157  1.00 30.33           C  
ATOM   3723  CG2 VAL A 466     -53.333   4.949 -43.184  1.00 30.33           C  
ATOM   3724  N   ARG A 467     -49.267   7.555 -42.988  1.00 26.98           N  
ATOM   3725  CA  ARG A 467     -49.185   8.797 -43.751  1.00 26.98           C  
ATOM   3726  C   ARG A 467     -48.879   9.980 -42.839  1.00 26.98           C  
ATOM   3727  CB  ARG A 467     -50.488   9.047 -44.514  1.00 26.98           C  
ATOM   3728  O   ARG A 467     -49.579  10.205 -41.849  1.00 26.98           O  
ATOM   3729  CG  ARG A 467     -50.283   9.507 -45.949  1.00 26.98           C  
ATOM   3730  CD  ARG A 467     -51.606   9.790 -46.645  1.00 26.98           C  
ATOM   3731  NE  ARG A 467     -51.588   9.351 -48.037  1.00 26.98           N  
ATOM   3732  NH1 ARG A 467     -53.755  10.009 -48.490  1.00 26.98           N  
ATOM   3733  NH2 ARG A 467     -52.483   9.031 -50.128  1.00 26.98           N  
ATOM   3734  CZ  ARG A 467     -52.609   9.465 -48.882  1.00 26.98           C  
ATOM   3735  N   LEU A 468     -47.701  10.536 -42.931  1.00 32.73           N  
ATOM   3736  CA  LEU A 468     -47.245  11.922 -42.922  1.00 32.73           C  
ATOM   3737  C   LEU A 468     -48.110  12.785 -43.834  1.00 32.73           C  
ATOM   3738  CB  LEU A 468     -45.780  12.007 -43.357  1.00 32.73           C  
ATOM   3739  O   LEU A 468     -48.606  12.309 -44.858  1.00 32.73           O  
ATOM   3740  CG  LEU A 468     -44.754  11.373 -42.416  1.00 32.73           C  
ATOM   3741  CD1 LEU A 468     -43.396  11.274 -43.101  1.00 32.73           C  
ATOM   3742  CD2 LEU A 468     -44.649  12.174 -41.123  1.00 32.73           C  
ATOM   3743  N   PRO A 469     -48.130  14.045 -43.450  1.00 43.32           N  
ATOM   3744  CA  PRO A 469     -47.482  15.023 -44.328  1.00 43.32           C  
ATOM   3745  C   PRO A 469     -46.991  16.257 -43.575  1.00 43.32           C  
ATOM   3746  CB  PRO A 469     -48.588  15.393 -45.319  1.00 43.32           C  
ATOM   3747  O   PRO A 469     -47.427  16.513 -42.450  1.00 43.32           O  
ATOM   3748  CG  PRO A 469     -49.850  15.342 -44.521  1.00 43.32           C  
ATOM   3749  CD  PRO A 469     -49.528  14.814 -43.152  1.00 43.32           C  
ATOM   3750  N   GLY A 470     -45.771  16.778 -43.951  1.00 29.82           N  
ATOM   3751  CA  GLY A 470     -45.206  17.842 -44.765  1.00 29.82           C  
ATOM   3752  C   GLY A 470     -45.436  19.224 -44.183  1.00 29.82           C  
ATOM   3753  O   GLY A 470     -46.536  19.533 -43.721  1.00 29.82           O  
ATOM   3754  N   GLU A 471     -44.400  19.999 -43.967  1.00 29.76           N  
ATOM   3755  CA  GLU A 471     -43.618  21.087 -44.546  1.00 29.76           C  
ATOM   3756  C   GLU A 471     -44.218  22.445 -44.196  1.00 29.76           C  
ATOM   3757  CB  GLU A 471     -43.522  20.930 -46.066  1.00 29.76           C  
ATOM   3758  O   GLU A 471     -45.432  22.636 -44.290  1.00 29.76           O  
ATOM   3759  CG  GLU A 471     -42.253  20.232 -46.533  1.00 29.76           C  
ATOM   3760  CD  GLU A 471     -41.914  20.513 -47.988  1.00 29.76           C  
ATOM   3761  OE1 GLU A 471     -40.728  20.771 -48.297  1.00 29.76           O  
ATOM   3762  OE2 GLU A 471     -42.842  20.476 -48.827  1.00 29.76           O  
ATOM   3763  N   ALA A 472     -43.429  23.404 -43.663  1.00 29.48           N  
ATOM   3764  CA  ALA A 472     -43.026  24.689 -44.229  1.00 29.48           C  
ATOM   3765  C   ALA A 472     -42.586  25.656 -43.135  1.00 29.48           C  
ATOM   3766  CB  ALA A 472     -44.169  25.293 -45.042  1.00 29.48           C  
ATOM   3767  O   ALA A 472     -43.261  25.796 -42.112  1.00 29.48           O  
ATOM   3768  N   GLY A 473     -41.338  26.156 -43.161  1.00 29.27           N  
ATOM   3769  CA  GLY A 473     -40.619  27.319 -43.656  1.00 29.27           C  
ATOM   3770  C   GLY A 473     -40.677  28.504 -42.710  1.00 29.27           C  
ATOM   3771  O   GLY A 473     -41.715  28.766 -42.099  1.00 29.27           O  
ATOM   3772  N   HIS A 474     -39.526  29.047 -42.256  1.00 29.05           N  
ATOM   3773  CA  HIS A 474     -38.802  30.273 -42.573  1.00 29.05           C  
ATOM   3774  C   HIS A 474     -38.974  31.315 -41.473  1.00 29.05           C  
ATOM   3775  CB  HIS A 474     -39.272  30.842 -43.913  1.00 29.05           C  
ATOM   3776  O   HIS A 474     -40.096  31.585 -41.038  1.00 29.05           O  
ATOM   3777  CG  HIS A 474     -38.153  31.248 -44.818  1.00 29.05           C  
ATOM   3778  CD2 HIS A 474     -37.986  32.351 -45.585  1.00 29.05           C  
ATOM   3779  ND1 HIS A 474     -37.033  30.469 -45.012  1.00 29.05           N  
ATOM   3780  CE1 HIS A 474     -36.222  31.078 -45.861  1.00 29.05           C  
ATOM   3781  NE2 HIS A 474     -36.777  32.222 -46.223  1.00 29.05           N  
ATOM   3782  N   VAL A 475     -37.916  31.720 -40.793  1.00 30.81           N  
ATOM   3783  CA  VAL A 475     -36.973  32.757 -40.388  1.00 30.81           C  
ATOM   3784  C   VAL A 475     -37.544  34.134 -40.718  1.00 30.81           C  
ATOM   3785  CB  VAL A 475     -35.599  32.572 -41.071  1.00 30.81           C  
ATOM   3786  O   VAL A 475     -38.041  34.358 -41.824  1.00 30.81           O  
ATOM   3787  CG1 VAL A 475     -34.626  33.665 -40.632  1.00 30.81           C  
ATOM   3788  CG2 VAL A 475     -35.030  31.189 -40.760  1.00 30.81           C  
ATOM   3789  N   GLU A 476     -37.638  35.006 -39.708  1.00 28.60           N  
ATOM   3790  CA  GLU A 476     -37.174  36.389 -39.746  1.00 28.60           C  
ATOM   3791  C   GLU A 476     -37.656  37.167 -38.525  1.00 28.60           C  
ATOM   3792  CB  GLU A 476     -37.645  37.079 -41.029  1.00 28.60           C  
ATOM   3793  O   GLU A 476     -38.837  37.113 -38.175  1.00 28.60           O  
ATOM   3794  CG  GLU A 476     -36.756  36.810 -42.234  1.00 28.60           C  
ATOM   3795  CD  GLU A 476     -37.098  37.674 -43.437  1.00 28.60           C  
ATOM   3796  OE1 GLU A 476     -36.285  37.741 -44.387  1.00 28.60           O  
ATOM   3797  OE2 GLU A 476     -38.187  38.291 -43.429  1.00 28.60           O  
ATOM   3798  N   THR A 477     -36.832  37.558 -37.552  1.00 31.26           N  
ATOM   3799  CA  THR A 477     -36.657  38.766 -36.752  1.00 31.26           C  
ATOM   3800  C   THR A 477     -36.846  40.014 -37.610  1.00 31.26           C  
ATOM   3801  CB  THR A 477     -35.267  38.801 -36.090  1.00 31.26           C  
ATOM   3802  O   THR A 477     -36.614  39.983 -38.820  1.00 31.26           O  
ATOM   3803  CG2 THR A 477     -35.277  38.071 -34.751  1.00 31.26           C  
ATOM   3804  OG1 THR A 477     -34.315  38.172 -36.958  1.00 31.26           O  
ATOM   3805  N   PRO A 478     -36.916  41.236 -36.891  1.00 48.17           N  
ATOM   3806  CA  PRO A 478     -36.795  42.121 -35.730  1.00 48.17           C  
ATOM   3807  C   PRO A 478     -37.596  43.412 -35.886  1.00 48.17           C  
ATOM   3808  CB  PRO A 478     -35.294  42.414 -35.665  1.00 48.17           C  
ATOM   3809  O   PRO A 478     -38.353  43.560 -36.849  1.00 48.17           O  
ATOM   3810  CG  PRO A 478     -34.851  42.459 -37.091  1.00 48.17           C  
ATOM   3811  CD  PRO A 478     -36.005  42.051 -37.962  1.00 48.17           C  
ATOM   3812  N   ALA A 479     -37.915  44.018 -34.715  1.00 30.00           N  
ATOM   3813  CA  ALA A 479     -37.755  45.431 -34.382  1.00 30.00           C  
ATOM   3814  C   ALA A 479     -38.942  45.941 -33.569  1.00 30.00           C  
ATOM   3815  CB  ALA A 479     -37.589  46.261 -35.653  1.00 30.00           C  
ATOM   3816  O   ALA A 479     -40.095  45.651 -33.894  1.00 30.00           O  
ATOM   3817  N   GLY A 480     -38.649  46.517 -32.390  1.00 27.53           N  
ATOM   3818  CA  GLY A 480     -38.709  47.902 -31.949  1.00 27.53           C  
ATOM   3819  C   GLY A 480     -39.879  48.183 -31.025  1.00 27.53           C  
ATOM   3820  O   GLY A 480     -40.997  47.730 -31.274  1.00 27.53           O  
ATOM   3821  N   GLY A 481     -39.533  48.672 -29.787  1.00 27.65           N  
ATOM   3822  CA  GLY A 481     -39.600  49.974 -29.141  1.00 27.65           C  
ATOM   3823  C   GLY A 481     -40.970  50.288 -28.572  1.00 27.65           C  
ATOM   3824  O   GLY A 481     -41.991  49.996 -29.199  1.00 27.65           O  
ATOM   3825  N   PHE A 482     -40.965  50.615 -27.284  1.00 28.28           N  
ATOM   3826  CA  PHE A 482     -41.189  51.816 -26.489  1.00 28.28           C  
ATOM   3827  C   PHE A 482     -42.582  51.806 -25.872  1.00 28.28           C  
ATOM   3828  CB  PHE A 482     -41.004  53.072 -27.346  1.00 28.28           C  
ATOM   3829  O   PHE A 482     -43.572  51.564 -26.566  1.00 28.28           O  
ATOM   3830  CG  PHE A 482     -39.779  53.873 -26.994  1.00 28.28           C  
ATOM   3831  CD1 PHE A 482     -39.850  54.910 -26.072  1.00 28.28           C  
ATOM   3832  CD2 PHE A 482     -38.555  53.587 -27.586  1.00 28.28           C  
ATOM   3833  CE1 PHE A 482     -38.718  55.652 -25.745  1.00 28.28           C  
ATOM   3834  CE2 PHE A 482     -37.420  54.325 -27.264  1.00 28.28           C  
ATOM   3835  CZ  PHE A 482     -37.503  55.357 -26.344  1.00 28.28           C  
ATOM   3836  N   SER A 483     -42.643  52.077 -24.525  1.00 30.17           N  
ATOM   3837  CA  SER A 483     -42.850  53.169 -23.580  1.00 30.17           C  
ATOM   3838  C   SER A 483     -44.235  53.094 -22.945  1.00 30.17           C  
ATOM   3839  CB  SER A 483     -42.671  54.520 -24.273  1.00 30.17           C  
ATOM   3840  O   SER A 483     -45.232  52.886 -23.639  1.00 30.17           O  
ATOM   3841  OG  SER A 483     -42.198  55.495 -23.360  1.00 30.17           O  
ATOM   3842  N   ARG A 484     -44.198  53.248 -21.645  1.00 30.25           N  
ATOM   3843  CA  ARG A 484     -44.698  54.362 -20.845  1.00 30.25           C  
ATOM   3844  C   ARG A 484     -45.010  53.916 -19.420  1.00 30.25           C  
ATOM   3845  CB  ARG A 484     -45.946  54.970 -21.489  1.00 30.25           C  
ATOM   3846  O   ARG A 484     -45.708  52.922 -19.214  1.00 30.25           O  
ATOM   3847  CG  ARG A 484     -45.651  56.116 -22.443  1.00 30.25           C  
ATOM   3848  CD  ARG A 484     -46.924  56.817 -22.894  1.00 30.25           C  
ATOM   3849  NE  ARG A 484     -46.641  57.897 -23.835  1.00 30.25           N  
ATOM   3850  NH1 ARG A 484     -48.822  58.651 -23.946  1.00 30.25           N  
ATOM   3851  NH2 ARG A 484     -47.182  59.689 -25.166  1.00 30.25           N  
ATOM   3852  CZ  ARG A 484     -47.549  58.743 -24.314  1.00 30.25           C  
ATOM   3853  N   ARG A 485     -44.401  54.554 -18.388  1.00 32.60           N  
ATOM   3854  CA  ARG A 485     -44.339  55.533 -17.307  1.00 32.60           C  
ATOM   3855  C   ARG A 485     -45.711  55.738 -16.675  1.00 32.60           C  
ATOM   3856  CB  ARG A 485     -43.794  56.867 -17.821  1.00 32.60           C  
ATOM   3857  O   ARG A 485     -46.713  55.867 -17.382  1.00 32.60           O  
ATOM   3858  CG  ARG A 485     -42.370  57.163 -17.377  1.00 32.60           C  
ATOM   3859  CD  ARG A 485     -41.963  58.593 -17.702  1.00 32.60           C  
ATOM   3860  NE  ARG A 485     -40.692  58.642 -18.419  1.00 32.60           N  
ATOM   3861  NH1 ARG A 485     -40.060  60.699 -17.578  1.00 32.60           N  
ATOM   3862  NH2 ARG A 485     -38.690  59.583 -19.039  1.00 32.60           N  
ATOM   3863  CZ  ARG A 485     -39.817  59.641 -18.344  1.00 32.60           C  
ATOM   3864  N   GLY A 486     -45.705  55.785 -15.346  1.00 28.40           N  
ATOM   3865  CA  GLY A 486     -45.964  56.882 -14.427  1.00 28.40           C  
ATOM   3866  C   GLY A 486     -46.662  56.442 -13.154  1.00 28.40           C  
ATOM   3867  O   GLY A 486     -47.609  55.653 -13.200  1.00 28.40           O  
ATOM   3868  N   GLY A 487     -45.999  56.808 -12.005  1.00 28.45           N  
ATOM   3869  CA  GLY A 487     -46.170  57.904 -11.065  1.00 28.45           C  
ATOM   3870  C   GLY A 487     -46.666  57.452  -9.704  1.00 28.45           C  
ATOM   3871  O   GLY A 487     -47.595  56.647  -9.612  1.00 28.45           O  
ATOM   3872  N   GLU A 488     -45.973  57.749  -8.648  1.00 32.84           N  
ATOM   3873  CA  GLU A 488     -45.642  58.325  -7.348  1.00 32.84           C  
ATOM   3874  C   GLU A 488     -46.889  58.849  -6.643  1.00 32.84           C  
ATOM   3875  CB  GLU A 488     -44.615  59.450  -7.505  1.00 32.84           C  
ATOM   3876  O   GLU A 488     -47.753  59.464  -7.271  1.00 32.84           O  
ATOM   3877  CG  GLU A 488     -43.171  58.988  -7.372  1.00 32.84           C  
ATOM   3878  CD  GLU A 488     -42.163  60.112  -7.546  1.00 32.84           C  
ATOM   3879  OE1 GLU A 488     -41.101  60.083  -6.883  1.00 32.84           O  
ATOM   3880  OE2 GLU A 488     -42.437  61.029  -8.352  1.00 32.84           O  
ATOM   3881  N   ARG A 489     -46.966  58.613  -5.335  1.00 27.53           N  
ATOM   3882  CA  ARG A 489     -47.285  59.520  -4.237  1.00 27.53           C  
ATOM   3883  C   ARG A 489     -47.194  58.805  -2.893  1.00 27.53           C  
ATOM   3884  CB  ARG A 489     -48.682  60.117  -4.420  1.00 27.53           C  
ATOM   3885  O   ARG A 489     -47.752  57.718  -2.723  1.00 27.53           O  
ATOM   3886  CG  ARG A 489     -48.694  61.633  -4.529  1.00 27.53           C  
ATOM   3887  CD  ARG A 489     -50.112  62.181  -4.617  1.00 27.53           C  
ATOM   3888  NE  ARG A 489     -50.397  62.728  -5.940  1.00 27.53           N  
ATOM   3889  NH1 ARG A 489     -51.953  64.266  -5.196  1.00 27.53           N  
ATOM   3890  NH2 ARG A 489     -51.447  64.128  -7.428  1.00 27.53           N  
ATOM   3891  CZ  ARG A 489     -51.265  63.706  -6.185  1.00 27.53           C  
ATOM   3892  N   ALA A 490     -46.434  59.239  -1.896  1.00 31.92           N  
ATOM   3893  CA  ALA A 490     -46.122  59.483  -0.490  1.00 31.92           C  
ATOM   3894  C   ALA A 490     -47.247  60.253   0.195  1.00 31.92           C  
ATOM   3895  CB  ALA A 490     -44.805  60.244  -0.362  1.00 31.92           C  
ATOM   3896  O   ALA A 490     -47.793  61.203  -0.371  1.00 31.92           O  
ATOM   3897  N   THR A 491     -47.672  59.932   1.431  1.00 31.52           N  
ATOM   3898  CA  THR A 491     -48.090  60.705   2.596  1.00 31.52           C  
ATOM   3899  C   THR A 491     -47.752  59.963   3.886  1.00 31.52           C  
ATOM   3900  CB  THR A 491     -49.599  61.007   2.554  1.00 31.52           C  
ATOM   3901  O   THR A 491     -47.949  58.750   3.981  1.00 31.52           O  
ATOM   3902  CG2 THR A 491     -49.944  61.924   1.385  1.00 31.52           C  
ATOM   3903  OG1 THR A 491     -50.323  59.778   2.413  1.00 31.52           O  
ATOM   3904  N   GLU A 492     -46.992  60.546   4.888  1.00 29.38           N  
ATOM   3905  CA  GLU A 492     -46.820  61.310   6.120  1.00 29.38           C  
ATOM   3906  C   GLU A 492     -47.633  60.705   7.262  1.00 29.38           C  
ATOM   3907  CB  GLU A 492     -47.221  62.772   5.907  1.00 29.38           C  
ATOM   3908  O   GLU A 492     -48.819  60.411   7.099  1.00 29.38           O  
ATOM   3909  CG  GLU A 492     -46.119  63.767   6.243  1.00 29.38           C  
ATOM   3910  CD  GLU A 492     -46.463  65.196   5.856  1.00 29.38           C  
ATOM   3911  OE1 GLU A 492     -45.608  66.094   6.031  1.00 29.38           O  
ATOM   3912  OE2 GLU A 492     -47.596  65.420   5.375  1.00 29.38           O  
ATOM   3913  N   ALA A 493     -47.088  60.520   8.524  1.00 29.57           N  
ATOM   3914  CA  ALA A 493     -46.989  61.209   9.808  1.00 29.57           C  
ATOM   3915  C   ALA A 493     -47.533  60.341  10.940  1.00 29.57           C  
ATOM   3916  CB  ALA A 493     -47.736  62.540   9.757  1.00 29.57           C  
ATOM   3917  O   ALA A 493     -48.588  59.717  10.800  1.00 29.57           O  
ATOM   3918  N   GLU A 494     -46.760  60.129  12.065  1.00 28.62           N  
ATOM   3919  CA  GLU A 494     -46.742  60.673  13.419  1.00 28.62           C  
ATOM   3920  C   GLU A 494     -46.853  59.564  14.462  1.00 28.62           C  
ATOM   3921  CB  GLU A 494     -47.874  61.686  13.608  1.00 28.62           C  
ATOM   3922  O   GLU A 494     -47.699  58.675  14.343  1.00 28.62           O  
ATOM   3923  CG  GLU A 494     -47.460  63.127  13.342  1.00 28.62           C  
ATOM   3924  CD  GLU A 494     -48.521  64.139  13.744  1.00 28.62           C  
ATOM   3925  OE1 GLU A 494     -48.164  65.292  14.079  1.00 28.62           O  
ATOM   3926  OE2 GLU A 494     -49.718  63.777  13.727  1.00 28.62           O  
ATOM   3927  N   ARG A 495     -45.881  59.488  15.428  1.00 28.42           N  
ATOM   3928  CA  ARG A 495     -45.398  59.643  16.797  1.00 28.42           C  
ATOM   3929  C   ARG A 495     -46.412  59.104  17.800  1.00 28.42           C  
ATOM   3930  CB  ARG A 495     -45.094  61.113  17.097  1.00 28.42           C  
ATOM   3931  O   ARG A 495     -47.603  59.410  17.711  1.00 28.42           O  
ATOM   3932  CG  ARG A 495     -43.623  61.476  16.973  1.00 28.42           C  
ATOM   3933  CD  ARG A 495     -43.361  62.918  17.385  1.00 28.42           C  
ATOM   3934  NE  ARG A 495     -41.986  63.318  17.102  1.00 28.42           N  
ATOM   3935  NH1 ARG A 495     -42.074  65.258  18.353  1.00 28.42           N  
ATOM   3936  NH2 ARG A 495     -40.148  64.688  17.248  1.00 28.42           N  
ATOM   3937  CZ  ARG A 495     -41.406  64.420  17.569  1.00 28.42           C  
ATOM   3938  N   GLU A 496     -45.998  58.249  18.753  1.00 27.93           N  
ATOM   3939  CA  GLU A 496     -46.014  58.382  20.207  1.00 27.93           C  
ATOM   3940  C   GLU A 496     -45.931  57.019  20.887  1.00 27.93           C  
ATOM   3941  CB  GLU A 496     -47.272  59.124  20.666  1.00 27.93           C  
ATOM   3942  O   GLU A 496     -46.688  56.105  20.552  1.00 27.93           O  
ATOM   3943  CG  GLU A 496     -47.094  60.631  20.770  1.00 27.93           C  
ATOM   3944  CD  GLU A 496     -48.141  61.300  21.647  1.00 27.93           C  
ATOM   3945  OE1 GLU A 496     -48.001  62.507  21.947  1.00 27.93           O  
ATOM   3946  OE2 GLU A 496     -49.110  60.611  22.037  1.00 27.93           O  
ATOM   3947  N   GLU A 497     -44.859  56.713  21.609  1.00 31.97           N  
ATOM   3948  CA  GLU A 497     -44.514  55.999  22.835  1.00 31.97           C  
ATOM   3949  C   GLU A 497     -45.625  56.117  23.874  1.00 31.97           C  
ATOM   3950  CB  GLU A 497     -43.197  56.526  23.411  1.00 31.97           C  
ATOM   3951  O   GLU A 497     -46.272  57.161  23.983  1.00 31.97           O  
ATOM   3952  CG  GLU A 497     -41.965  56.084  22.635  1.00 31.97           C  
ATOM   3953  CD  GLU A 497     -40.878  55.495  23.519  1.00 31.97           C  
ATOM   3954  OE1 GLU A 497     -39.945  54.852  22.987  1.00 31.97           O  
ATOM   3955  OE2 GLU A 497     -40.960  55.677  24.754  1.00 31.97           O  
ATOM   3956  N   PRO A 498     -45.593  55.152  24.932  1.00 36.00           N  
ATOM   3957  CA  PRO A 498     -44.868  54.877  26.174  1.00 36.00           C  
ATOM   3958  C   PRO A 498     -44.947  53.411  26.592  1.00 36.00           C  
ATOM   3959  CB  PRO A 498     -45.568  55.775  27.197  1.00 36.00           C  
ATOM   3960  O   PRO A 498     -45.811  52.673  26.110  1.00 36.00           O  
ATOM   3961  CG  PRO A 498     -47.004  55.781  26.780  1.00 36.00           C  
ATOM   3962  CD  PRO A 498     -47.125  55.048  25.476  1.00 36.00           C  
ATOM   3963  N   LEU A 499     -43.865  52.764  27.191  1.00 29.68           N  
ATOM   3964  CA  LEU A 499     -43.220  51.853  28.130  1.00 29.68           C  
ATOM   3965  C   LEU A 499     -44.257  51.090  28.947  1.00 29.68           C  
ATOM   3966  CB  LEU A 499     -42.282  52.622  29.064  1.00 29.68           C  
ATOM   3967  O   LEU A 499     -45.317  51.629  29.271  1.00 29.68           O  
ATOM   3968  CG  LEU A 499     -41.009  53.187  28.432  1.00 29.68           C  
ATOM   3969  CD1 LEU A 499     -40.334  54.167  29.386  1.00 29.68           C  
ATOM   3970  CD2 LEU A 499     -40.055  52.060  28.052  1.00 29.68           C  
ATOM   3971  N   PRO A 500     -43.827  49.924  29.811  1.00 45.20           N  
ATOM   3972  CA  PRO A 500     -42.708  49.202  30.421  1.00 45.20           C  
ATOM   3973  C   PRO A 500     -43.035  47.737  30.705  1.00 45.20           C  
ATOM   3974  CB  PRO A 500     -42.460  49.969  31.722  1.00 45.20           C  
ATOM   3975  O   PRO A 500     -44.139  47.278  30.401  1.00 45.20           O  
ATOM   3976  CG  PRO A 500     -43.817  50.406  32.171  1.00 45.20           C  
ATOM   3977  CD  PRO A 500     -44.811  50.052  31.103  1.00 45.20           C  
ATOM   3978  N   SER A 501     -41.945  46.815  30.742  1.00 30.97           N  
ATOM   3979  CA  SER A 501     -41.597  45.963  31.874  1.00 30.97           C  
ATOM   3980  C   SER A 501     -41.043  44.622  31.407  1.00 30.97           C  
ATOM   3981  CB  SER A 501     -42.816  45.737  32.770  1.00 30.97           C  
ATOM   3982  O   SER A 501     -41.591  44.002  30.493  1.00 30.97           O  
ATOM   3983  OG  SER A 501     -43.814  45.000  32.084  1.00 30.97           O  
ATOM   3984  N   ASN A 502     -39.780  44.331  31.737  1.00 32.51           N  
ATOM   3985  CA  ASN A 502     -38.994  43.562  32.697  1.00 32.51           C  
ATOM   3986  C   ASN A 502     -38.766  42.132  32.216  1.00 32.51           C  
ATOM   3987  CB  ASN A 502     -39.674  43.559  34.067  1.00 32.51           C  
ATOM   3988  O   ASN A 502     -39.718  41.426  31.880  1.00 32.51           O  
ATOM   3989  CG  ASN A 502     -39.041  44.540  35.035  1.00 32.51           C  
ATOM   3990  ND2 ASN A 502     -39.562  44.588  36.255  1.00 32.51           N  
ATOM   3991  OD1 ASN A 502     -38.093  45.248  34.688  1.00 32.51           O  
ATOM   3992  N   GLY A 503     -37.492  41.760  31.987  1.00 29.00           N  
ATOM   3993  CA  GLY A 503     -36.414  41.149  32.747  1.00 29.00           C  
ATOM   3994  C   GLY A 503     -36.388  39.636  32.635  1.00 29.00           C  
ATOM   3995  O   GLY A 503     -37.435  38.987  32.681  1.00 29.00           O  
ATOM   3996  N   GLY A 504     -35.294  39.068  32.023  1.00 34.13           N  
ATOM   3997  CA  GLY A 504     -34.381  38.210  32.761  1.00 34.13           C  
ATOM   3998  C   GLY A 504     -33.878  37.032  31.948  1.00 34.13           C  
ATOM   3999  O   GLY A 504     -34.673  36.278  31.382  1.00 34.13           O  
ATOM   4000  N   GLU A 505     -32.775  37.274  31.171  1.00 36.58           N  
ATOM   4001  CA  GLU A 505     -31.823  36.169  31.096  1.00 36.58           C  
ATOM   4002  C   GLU A 505     -30.700  36.474  30.110  1.00 36.58           C  
ATOM   4003  CB  GLU A 505     -32.535  34.873  30.700  1.00 36.58           C  
ATOM   4004  O   GLU A 505     -29.828  35.634  29.875  1.00 36.58           O  
ATOM   4005  CG  GLU A 505     -32.943  34.008  31.884  1.00 36.58           C  
ATOM   4006  CD  GLU A 505     -33.579  32.690  31.474  1.00 36.58           C  
ATOM   4007  OE1 GLU A 505     -33.835  31.839  32.355  1.00 36.58           O  
ATOM   4008  OE2 GLU A 505     -33.823  32.507  30.260  1.00 36.58           O  
ATOM   4009  N   GLU A 506     -30.240  37.699  30.145  1.00 39.98           N  
ATOM   4010  CA  GLU A 506     -29.062  37.890  29.304  1.00 39.98           C  
ATOM   4011  C   GLU A 506     -28.031  38.779  29.993  1.00 39.98           C  
ATOM   4012  CB  GLU A 506     -29.457  38.491  27.953  1.00 39.98           C  
ATOM   4013  O   GLU A 506     -26.937  38.993  29.466  1.00 39.98           O  
ATOM   4014  CG  GLU A 506     -29.628  37.459  26.848  1.00 39.98           C  
ATOM   4015  CD  GLU A 506     -29.932  38.077  25.492  1.00 39.98           C  
ATOM   4016  OE1 GLU A 506     -29.953  37.340  24.480  1.00 39.98           O  
ATOM   4017  OE2 GLU A 506     -30.150  39.308  25.441  1.00 39.98           O  
ATOM   4018  N   ALA A 507     -27.967  38.709  31.332  1.00 38.58           N  
ATOM   4019  CA  ALA A 507     -26.971  39.436  32.115  1.00 38.58           C  
ATOM   4020  C   ALA A 507     -26.173  38.487  33.004  1.00 38.58           C  
ATOM   4021  CB  ALA A 507     -27.643  40.515  32.961  1.00 38.58           C  
ATOM   4022  O   ALA A 507     -25.132  38.865  33.547  1.00 38.58           O  
ATOM   4023  N   LEU A 508     -25.974  37.184  32.647  1.00 44.59           N  
ATOM   4024  CA  LEU A 508     -25.082  36.309  33.401  1.00 44.59           C  
ATOM   4025  C   LEU A 508     -24.058  35.654  32.481  1.00 44.59           C  
ATOM   4026  CB  LEU A 508     -25.884  35.235  34.141  1.00 44.59           C  
ATOM   4027  O   LEU A 508     -22.999  35.215  32.937  1.00 44.59           O  
ATOM   4028  CG  LEU A 508     -26.699  35.706  35.346  1.00 44.59           C  
ATOM   4029  CD1 LEU A 508     -27.610  34.587  35.839  1.00 44.59           C  
ATOM   4030  CD2 LEU A 508     -25.777  36.183  36.462  1.00 44.59           C  
ATOM   4031  N   GLU A 509     -23.852  36.195  31.267  1.00 41.11           N  
ATOM   4032  CA  GLU A 509     -22.830  35.539  30.456  1.00 41.11           C  
ATOM   4033  C   GLU A 509     -21.804  36.545  29.942  1.00 41.11           C  
ATOM   4034  CB  GLU A 509     -23.470  34.796  29.281  1.00 41.11           C  
ATOM   4035  O   GLU A 509     -20.638  36.200  29.735  1.00 41.11           O  
ATOM   4036  CG  GLU A 509     -22.740  33.519  28.890  1.00 41.11           C  
ATOM   4037  CD  GLU A 509     -23.368  32.809  27.701  1.00 41.11           C  
ATOM   4038  OE1 GLU A 509     -22.816  31.782  27.247  1.00 41.11           O  
ATOM   4039  OE2 GLU A 509     -24.421  33.284  27.220  1.00 41.11           O  
ATOM   4040  N   TRP A 510     -22.055  37.869  30.369  1.00 39.25           N  
ATOM   4041  CA  TRP A 510     -21.072  38.879  29.989  1.00 39.25           C  
ATOM   4042  C   TRP A 510     -20.248  39.317  31.195  1.00 39.25           C  
ATOM   4043  CB  TRP A 510     -21.763  40.092  29.359  1.00 39.25           C  
ATOM   4044  O   TRP A 510     -19.122  39.797  31.043  1.00 39.25           O  
ATOM   4045  CG  TRP A 510     -21.359  40.353  27.939  1.00 39.25           C  
ATOM   4046  CD1 TRP A 510     -21.584  39.548  26.857  1.00 39.25           C  
ATOM   4047  CD2 TRP A 510     -20.656  41.498  27.448  1.00 39.25           C  
ATOM   4048  CE2 TRP A 510     -20.488  41.320  26.057  1.00 39.25           C  
ATOM   4049  CE3 TRP A 510     -20.151  42.659  28.050  1.00 39.25           C  
ATOM   4050  NE1 TRP A 510     -21.062  40.124  25.722  1.00 39.25           N  
ATOM   4051  CH2 TRP A 510     -19.351  43.388  25.871  1.00 39.25           C  
ATOM   4052  CZ2 TRP A 510     -19.835  42.262  25.257  1.00 39.25           C  
ATOM   4053  CZ3 TRP A 510     -19.502  43.594  27.252  1.00 39.25           C  
ATOM   4054  N   GLY A 511     -20.533  38.837  32.426  1.00 42.39           N  
ATOM   4055  CA  GLY A 511     -19.827  39.113  33.667  1.00 42.39           C  
ATOM   4056  C   GLY A 511     -18.882  37.999  34.077  1.00 42.39           C  
ATOM   4057  O   GLY A 511     -17.849  38.251  34.700  1.00 42.39           O  
ATOM   4058  N   LEU A 512     -18.780  36.852  33.300  1.00 45.96           N  
ATOM   4059  CA  LEU A 512     -17.876  35.754  33.626  1.00 45.96           C  
ATOM   4060  C   LEU A 512     -16.713  35.698  32.642  1.00 45.96           C  
ATOM   4061  CB  LEU A 512     -18.629  34.421  33.621  1.00 45.96           C  
ATOM   4062  O   LEU A 512     -15.616  35.258  32.995  1.00 45.96           O  
ATOM   4063  CG  LEU A 512     -18.916  33.800  34.989  1.00 45.96           C  
ATOM   4064  CD1 LEU A 512     -20.406  33.510  35.137  1.00 45.96           C  
ATOM   4065  CD2 LEU A 512     -18.097  32.528  35.182  1.00 45.96           C  
ATOM   4066  N   LYS A 513     -16.768  36.637  31.649  1.00 46.29           N  
ATOM   4067  CA  LYS A 513     -15.700  36.697  30.655  1.00 46.29           C  
ATOM   4068  C   LYS A 513     -14.762  37.869  30.927  1.00 46.29           C  
ATOM   4069  CB  LYS A 513     -16.284  36.808  29.246  1.00 46.29           C  
ATOM   4070  O   LYS A 513     -13.552  37.763  30.718  1.00 46.29           O  
ATOM   4071  CG  LYS A 513     -16.030  35.588  28.373  1.00 46.29           C  
ATOM   4072  CD  LYS A 513     -16.672  35.740  27.000  1.00 46.29           C  
ATOM   4073  CE  LYS A 513     -16.413  34.522  26.123  1.00 46.29           C  
ATOM   4074  NZ  LYS A 513     -17.099  34.635  24.801  1.00 46.29           N  
ATOM   4075  N   LYS A 514     -15.149  38.733  31.934  1.00 43.36           N  
ATOM   4076  CA  LYS A 514     -14.313  39.866  32.322  1.00 43.36           C  
ATOM   4077  C   LYS A 514     -13.615  39.603  33.653  1.00 43.36           C  
ATOM   4078  CB  LYS A 514     -15.148  41.144  32.411  1.00 43.36           C  
ATOM   4079  O   LYS A 514     -12.504  40.084  33.883  1.00 43.36           O  
ATOM   4080  CG  LYS A 514     -14.727  42.228  31.431  1.00 43.36           C  
ATOM   4081  CD  LYS A 514     -15.491  43.525  31.670  1.00 43.36           C  
ATOM   4082  CE  LYS A 514     -15.090  44.602  30.671  1.00 43.36           C  
ATOM   4083  NZ  LYS A 514     -15.877  45.857  30.865  1.00 43.36           N  
ATOM   4084  N   ALA A 515     -13.935  38.411  34.347  1.00 46.70           N  
ATOM   4085  CA  ALA A 515     -13.317  38.005  35.607  1.00 46.70           C  
ATOM   4086  C   ALA A 515     -12.277  36.912  35.380  1.00 46.70           C  
ATOM   4087  CB  ALA A 515     -14.381  37.527  36.592  1.00 46.70           C  
ATOM   4088  O   ALA A 515     -11.271  36.847  36.090  1.00 46.70           O  
ATOM   4089  N   ARG A 516     -12.096  36.430  34.076  1.00 46.61           N  
ATOM   4090  CA  ARG A 516     -11.088  35.414  33.791  1.00 46.61           C  
ATOM   4091  C   ARG A 516      -9.912  36.011  33.025  1.00 46.61           C  
ATOM   4092  CB  ARG A 516     -11.699  34.258  32.995  1.00 46.61           C  
ATOM   4093  O   ARG A 516      -8.768  35.586  33.205  1.00 46.61           O  
ATOM   4094  CG  ARG A 516     -11.997  33.024  33.832  1.00 46.61           C  
ATOM   4095  CD  ARG A 516     -12.589  31.902  32.990  1.00 46.61           C  
ATOM   4096  NE  ARG A 516     -12.794  30.689  33.777  1.00 46.61           N  
ATOM   4097  NH1 ARG A 516     -13.341  29.360  31.969  1.00 46.61           N  
ATOM   4098  NH2 ARG A 516     -13.307  28.472  34.081  1.00 46.61           N  
ATOM   4099  CZ  ARG A 516     -13.147  29.510  33.274  1.00 46.61           C  
ATOM   4100  N   SER A 517     -10.153  37.310  32.615  1.00 47.20           N  
ATOM   4101  CA  SER A 517      -9.121  38.041  31.886  1.00 47.20           C  
ATOM   4102  C   SER A 517      -8.329  38.954  32.816  1.00 47.20           C  
ATOM   4103  CB  SER A 517      -9.742  38.864  30.758  1.00 47.20           C  
ATOM   4104  O   SER A 517      -7.121  39.129  32.642  1.00 47.20           O  
ATOM   4105  OG  SER A 517      -8.741  39.351  29.880  1.00 47.20           O  
ATOM   4106  N   SER A 518      -8.782  39.087  34.121  1.00 45.02           N  
ATOM   4107  CA  SER A 518      -8.146  39.914  35.141  1.00 45.02           C  
ATOM   4108  C   SER A 518      -7.382  39.060  36.148  1.00 45.02           C  
ATOM   4109  CB  SER A 518      -9.188  40.764  35.869  1.00 45.02           C  
ATOM   4110  O   SER A 518      -6.318  39.458  36.626  1.00 45.02           O  
ATOM   4111  OG  SER A 518      -8.564  41.668  36.765  1.00 45.02           O  
ATOM   4112  N   LYS A 519      -7.497  37.635  36.040  1.00 47.08           N  
ATOM   4113  CA  LYS A 519      -6.764  36.706  36.896  1.00 47.08           C  
ATOM   4114  C   LYS A 519      -5.581  36.091  36.153  1.00 47.08           C  
ATOM   4115  CB  LYS A 519      -7.691  35.603  37.409  1.00 47.08           C  
ATOM   4116  O   LYS A 519      -4.539  35.818  36.752  1.00 47.08           O  
ATOM   4117  CG  LYS A 519      -8.143  35.795  38.849  1.00 47.08           C  
ATOM   4118  CD  LYS A 519      -9.019  34.641  39.318  1.00 47.08           C  
ATOM   4119  CE  LYS A 519      -9.552  34.878  40.725  1.00 47.08           C  
ATOM   4120  NZ  LYS A 519     -10.498  33.802  41.148  1.00 47.08           N  
ATOM   4121  N   LYS A 520      -5.451  36.354  34.815  1.00 48.02           N  
ATOM   4122  CA  LYS A 520      -4.353  35.857  33.990  1.00 48.02           C  
ATOM   4123  C   LYS A 520      -3.304  36.941  33.761  1.00 48.02           C  
ATOM   4124  CB  LYS A 520      -4.880  35.345  32.648  1.00 48.02           C  
ATOM   4125  O   LYS A 520      -2.106  36.652  33.710  1.00 48.02           O  
ATOM   4126  CG  LYS A 520      -4.845  33.830  32.507  1.00 48.02           C  
ATOM   4127  CD  LYS A 520      -5.347  33.385  31.140  1.00 48.02           C  
ATOM   4128  CE  LYS A 520      -5.325  31.868  31.002  1.00 48.02           C  
ATOM   4129  NZ  LYS A 520      -5.808  31.427  29.659  1.00 48.02           N  
ATOM   4130  N   GLU A 521      -3.693  38.237  34.155  1.00 46.21           N  
ATOM   4131  CA  GLU A 521      -2.798  39.385  34.041  1.00 46.21           C  
ATOM   4132  C   GLU A 521      -2.180  39.738  35.391  1.00 46.21           C  
ATOM   4133  CB  GLU A 521      -3.544  40.594  33.471  1.00 46.21           C  
ATOM   4134  O   GLU A 521      -1.032  40.184  35.456  1.00 46.21           O  
ATOM   4135  CG  GLU A 521      -2.637  41.616  32.802  1.00 46.21           C  
ATOM   4136  CD  GLU A 521      -3.297  42.330  31.633  1.00 46.21           C  
ATOM   4137  OE1 GLU A 521      -2.646  43.195  31.004  1.00 46.21           O  
ATOM   4138  OE2 GLU A 521      -4.475  42.021  31.344  1.00 46.21           O  
ATOM   4139  N   LYS A 522      -2.593  39.052  36.516  1.00 46.80           N  
ATOM   4140  CA  LYS A 522      -2.025  39.191  37.854  1.00 46.80           C  
ATOM   4141  C   LYS A 522      -1.149  37.992  38.207  1.00 46.80           C  
ATOM   4142  CB  LYS A 522      -3.134  39.353  38.895  1.00 46.80           C  
ATOM   4143  O   LYS A 522      -0.183  38.123  38.961  1.00 46.80           O  
ATOM   4144  CG  LYS A 522      -3.593  40.791  39.091  1.00 46.80           C  
ATOM   4145  CD  LYS A 522      -4.604  40.905  40.225  1.00 46.80           C  
ATOM   4146  CE  LYS A 522      -5.099  42.335  40.392  1.00 46.80           C  
ATOM   4147  NZ  LYS A 522      -6.136  42.441  41.462  1.00 46.80           N  
ATOM   4148  N   ALA A 523      -1.071  36.926  37.338  1.00 48.92           N  
ATOM   4149  CA  ALA A 523      -0.229  35.749  37.536  1.00 48.92           C  
ATOM   4150  C   ALA A 523       0.994  35.790  36.624  1.00 48.92           C  
ATOM   4151  CB  ALA A 523      -1.030  34.473  37.290  1.00 48.92           C  
ATOM   4152  O   ALA A 523       2.047  35.243  36.962  1.00 48.92           O  
ATOM   4153  N   LYS A 524       1.120  36.828  35.749  1.00 46.06           N  
ATOM   4154  CA  LYS A 524       2.252  37.068  34.859  1.00 46.06           C  
ATOM   4155  C   LYS A 524       3.136  38.195  35.387  1.00 46.06           C  
ATOM   4156  CB  LYS A 524       1.766  37.401  33.448  1.00 46.06           C  
ATOM   4157  O   LYS A 524       4.345  38.206  35.149  1.00 46.06           O  
ATOM   4158  CG  LYS A 524       2.087  36.330  32.415  1.00 46.06           C  
ATOM   4159  CD  LYS A 524       1.546  36.701  31.040  1.00 46.06           C  
ATOM   4160  CE  LYS A 524       1.861  35.628  30.006  1.00 46.06           C  
ATOM   4161  NZ  LYS A 524       1.285  35.961  28.669  1.00 46.06           N  
ATOM   4162  N   LYS A 525       2.823  38.810  36.576  1.00 46.00           N  
ATOM   4163  CA  LYS A 525       3.637  39.796  37.280  1.00 46.00           C  
ATOM   4164  C   LYS A 525       4.208  39.216  38.571  1.00 46.00           C  
ATOM   4165  CB  LYS A 525       2.816  41.049  37.587  1.00 46.00           C  
ATOM   4166  O   LYS A 525       5.228  39.693  39.074  1.00 46.00           O  
ATOM   4167  CG  LYS A 525       3.186  42.255  36.737  1.00 46.00           C  
ATOM   4168  CD  LYS A 525       2.318  43.462  37.070  1.00 46.00           C  
ATOM   4169  CE  LYS A 525       2.682  44.668  36.214  1.00 46.00           C  
ATOM   4170  NZ  LYS A 525       1.777  45.827  36.475  1.00 46.00           N  
ATOM   4171  N   LYS A 526       4.110  37.901  38.813  1.00 45.08           N  
ATOM   4172  CA  LYS A 526       4.698  37.232  39.970  1.00 45.08           C  
ATOM   4173  C   LYS A 526       5.669  36.137  39.537  1.00 45.08           C  
ATOM   4174  CB  LYS A 526       3.605  36.640  40.861  1.00 45.08           C  
ATOM   4175  O   LYS A 526       6.539  35.730  40.310  1.00 45.08           O  
ATOM   4176  CG  LYS A 526       3.719  37.035  42.326  1.00 45.08           C  
ATOM   4177  CD  LYS A 526       2.603  36.420  43.160  1.00 45.08           C  
ATOM   4178  CE  LYS A 526       2.700  36.837  44.621  1.00 45.08           C  
ATOM   4179  NZ  LYS A 526       1.611  36.231  45.444  1.00 45.08           N  
ATOM   4180  N   TRP A 527       6.173  36.119  38.278  1.00 46.92           N  
ATOM   4181  CA  TRP A 527       7.293  35.267  37.891  1.00 46.92           C  
ATOM   4182  C   TRP A 527       8.277  36.028  37.009  1.00 46.92           C  
ATOM   4183  CB  TRP A 527       6.792  34.018  37.160  1.00 46.92           C  
ATOM   4184  O   TRP A 527       7.987  36.306  35.842  1.00 46.92           O  
ATOM   4185  CG  TRP A 527       6.987  32.745  37.927  1.00 46.92           C  
ATOM   4186  CD1 TRP A 527       7.292  32.620  39.254  1.00 46.92           C  
ATOM   4187  CD2 TRP A 527       6.895  31.414  37.409  1.00 46.92           C  
ATOM   4188  CE2 TRP A 527       7.155  30.530  38.480  1.00 46.92           C  
ATOM   4189  CE3 TRP A 527       6.617  30.882  36.143  1.00 46.92           C  
ATOM   4190  NE1 TRP A 527       7.394  31.291  39.593  1.00 46.92           N  
ATOM   4191  CH2 TRP A 527       6.870  28.649  37.073  1.00 46.92           C  
ATOM   4192  CZ2 TRP A 527       7.145  29.142  38.322  1.00 46.92           C  
ATOM   4193  CZ3 TRP A 527       6.607  29.501  35.988  1.00 46.92           C  
ATOM   4194  N   LYS A 528       8.594  37.368  37.167  1.00 43.63           N  
ATOM   4195  CA  LYS A 528       9.832  38.106  36.935  1.00 43.63           C  
ATOM   4196  C   LYS A 528      10.499  38.489  38.253  1.00 43.63           C  
ATOM   4197  CB  LYS A 528       9.562  39.359  36.101  1.00 43.63           C  
ATOM   4198  O   LYS A 528       9.830  38.936  39.186  1.00 43.63           O  
ATOM   4199  CG  LYS A 528      10.138  39.302  34.694  1.00 43.63           C  
ATOM   4200  CD  LYS A 528       9.825  40.569  33.909  1.00 43.63           C  
ATOM   4201  CE  LYS A 528      10.434  40.530  32.514  1.00 43.63           C  
ATOM   4202  NZ  LYS A 528      10.118  41.765  31.737  1.00 43.63           N  
TER    4203      LYS A 528                                                      
ENDMDL                                                                          
END                                                                             
