# Supplementary material for: The evolutionary origins and ancestral features of septins
Source: Front Cell Dev Biol. 2024 Jun 26;12:1406966. doi: 10.3389/fcell.2024.1406966 (PMC11238149; doi:10.3389/fcell.2024.1406966)
Supplement: Supplementary file 1 [file DataSheet3.zip › Delic_Shuman_Supp_File6/AncGroup2_3fced.result/AncGroup2_3fced_unrelaxed_rank_3_model_1.pdb]

MODEL     1                                                                     
ATOM      1  N   MET A   1     -55.993 -24.121 -10.831  1.00 38.17           N  
ATOM      2  CA  MET A   1     -56.554 -23.174 -11.791  1.00 38.17           C  
ATOM      3  C   MET A   1     -55.658 -21.948 -11.933  1.00 38.17           C  
ATOM      4  CB  MET A   1     -57.960 -22.747 -11.366  1.00 38.17           C  
ATOM      5  O   MET A   1     -55.465 -21.200 -10.974  1.00 38.17           O  
ATOM      6  CG  MET A   1     -59.050 -23.716 -11.792  1.00 38.17           C  
ATOM      7  SD  MET A   1     -60.662 -22.884 -12.071  1.00 38.17           S  
ATOM      8  CE  MET A   1     -61.619 -24.262 -12.761  1.00 38.17           C  
ATOM      9  N   ALA A   2     -54.536 -22.263 -12.585  1.00 37.23           N  
ATOM     10  CA  ALA A   2     -54.034 -22.191 -13.955  1.00 37.23           C  
ATOM     11  C   ALA A   2     -53.050 -21.035 -14.118  1.00 37.23           C  
ATOM     12  CB  ALA A   2     -55.191 -22.043 -14.939  1.00 37.23           C  
ATOM     13  O   ALA A   2     -53.385 -19.883 -13.833  1.00 37.23           O  
ATOM     14  N   SER A   3     -51.665 -21.416 -14.294  1.00 36.88           N  
ATOM     15  CA  SER A   3     -51.021 -21.902 -15.510  1.00 36.88           C  
ATOM     16  C   SER A   3     -50.686 -20.752 -16.455  1.00 36.88           C  
ATOM     17  CB  SER A   3     -51.916 -22.915 -16.224  1.00 36.88           C  
ATOM     18  O   SER A   3     -51.520 -19.876 -16.696  1.00 36.88           O  
ATOM     19  OG  SER A   3     -53.057 -22.278 -16.774  1.00 36.88           O  
ATOM     20  N   SER A   4     -49.330 -20.622 -16.717  1.00 37.99           N  
ATOM     21  CA  SER A   4     -48.701 -21.338 -17.821  1.00 37.99           C  
ATOM     22  C   SER A   4     -48.173 -20.372 -18.877  1.00 37.99           C  
ATOM     23  CB  SER A   4     -49.689 -22.314 -18.461  1.00 37.99           C  
ATOM     24  O   SER A   4     -48.880 -19.452 -19.293  1.00 37.99           O  
ATOM     25  OG  SER A   4     -50.929 -21.677 -18.718  1.00 37.99           O  
ATOM     26  N   ALA A   5     -46.809 -20.464 -19.052  1.00 39.85           N  
ATOM     27  CA  ALA A   5     -46.053 -21.380 -19.902  1.00 39.85           C  
ATOM     28  C   ALA A   5     -46.083 -20.928 -21.359  1.00 39.85           C  
ATOM     29  CB  ALA A   5     -46.604 -22.799 -19.777  1.00 39.85           C  
ATOM     30  O   ALA A   5     -47.139 -20.565 -21.882  1.00 39.85           O  
ATOM     31  N   SER A   6     -44.822 -20.849 -21.873  1.00 38.48           N  
ATOM     32  CA  SER A   6     -44.259 -21.864 -22.757  1.00 38.48           C  
ATOM     33  C   SER A   6     -43.610 -21.231 -23.983  1.00 38.48           C  
ATOM     34  CB  SER A   6     -45.340 -22.853 -23.195  1.00 38.48           C  
ATOM     35  O   SER A   6     -44.189 -20.339 -24.607  1.00 38.48           O  
ATOM     36  OG  SER A   6     -46.346 -22.197 -23.947  1.00 38.48           O  
ATOM     37  N   GLN A   7     -42.270 -21.568 -24.126  1.00 38.64           N  
ATOM     38  CA  GLN A   7     -41.617 -22.707 -24.764  1.00 38.64           C  
ATOM     39  C   GLN A   7     -41.050 -22.323 -26.127  1.00 38.64           C  
ATOM     40  CB  GLN A   7     -42.595 -23.874 -24.912  1.00 38.64           C  
ATOM     41  O   GLN A   7     -41.744 -21.716 -26.946  1.00 38.64           O  
ATOM     42  CG  GLN A   7     -42.440 -24.945 -23.841  1.00 38.64           C  
ATOM     43  CD  GLN A   7     -43.301 -26.166 -24.103  1.00 38.64           C  
ATOM     44  NE2 GLN A   7     -43.679 -26.865 -23.039  1.00 38.64           N  
ATOM     45  OE1 GLN A   7     -43.626 -26.478 -25.254  1.00 38.64           O  
ATOM     46  N   ALA A   8     -39.713 -22.696 -26.261  1.00 38.90           N  
ATOM     47  CA  ALA A   8     -39.084 -23.893 -26.814  1.00 38.90           C  
ATOM     48  C   ALA A   8     -38.251 -23.554 -28.047  1.00 38.90           C  
ATOM     49  CB  ALA A   8     -40.141 -24.938 -27.162  1.00 38.90           C  
ATOM     50  O   ALA A   8     -38.712 -22.837 -28.938  1.00 38.90           O  
ATOM     51  N   GLY A   9     -36.938 -24.068 -27.998  1.00 37.48           N  
ATOM     52  CA  GLY A   9     -36.392 -25.315 -28.509  1.00 37.48           C  
ATOM     53  C   GLY A   9     -35.307 -25.109 -29.549  1.00 37.48           C  
ATOM     54  O   GLY A   9     -35.450 -24.276 -30.446  1.00 37.48           O  
ATOM     55  N   THR A  10     -34.098 -25.764 -29.288  1.00 39.02           N  
ATOM     56  CA  THR A  10     -33.403 -27.036 -29.457  1.00 39.02           C  
ATOM     57  C   THR A  10     -32.359 -26.939 -30.565  1.00 39.02           C  
ATOM     58  CB  THR A  10     -34.390 -28.174 -29.776  1.00 39.02           C  
ATOM     59  O   THR A  10     -32.615 -26.348 -31.616  1.00 39.02           O  
ATOM     60  CG2 THR A  10     -35.154 -28.606 -28.528  1.00 39.02           C  
ATOM     61  OG1 THR A  10     -35.326 -27.723 -30.763  1.00 39.02           O  
ATOM     62  N   SER A  11     -31.086 -27.533 -30.226  1.00 37.95           N  
ATOM     63  CA  SER A  11     -30.491 -28.845 -30.460  1.00 37.95           C  
ATOM     64  C   SER A  11     -29.018 -28.725 -30.835  1.00 37.95           C  
ATOM     65  CB  SER A  11     -31.247 -29.588 -31.563  1.00 37.95           C  
ATOM     66  O   SER A  11     -28.645 -27.871 -31.643  1.00 37.95           O  
ATOM     67  OG  SER A  11     -31.147 -28.896 -32.795  1.00 37.95           O  
ATOM     68  N   ALA A  12     -28.083 -29.566 -30.111  1.00 39.54           N  
ATOM     69  CA  ALA A  12     -27.519 -30.905 -29.963  1.00 39.54           C  
ATOM     70  C   ALA A  12     -26.156 -31.004 -30.642  1.00 39.54           C  
ATOM     71  CB  ALA A  12     -28.472 -31.951 -30.537  1.00 39.54           C  
ATOM     72  O   ALA A  12     -25.979 -30.528 -31.766  1.00 39.54           O  
ATOM     73  N   SER A  13     -25.104 -31.706 -29.901  1.00 37.83           N  
ATOM     74  CA  SER A  13     -24.615 -33.066 -29.706  1.00 37.83           C  
ATOM     75  C   SER A  13     -23.091 -33.115 -29.733  1.00 37.83           C  
ATOM     76  CB  SER A  13     -25.181 -33.998 -30.778  1.00 37.83           C  
ATOM     77  O   SER A  13     -22.460 -32.500 -30.595  1.00 37.83           O  
ATOM     78  OG  SER A  13     -24.653 -33.677 -32.054  1.00 37.83           O  
ATOM     79  N   SER A  14     -22.443 -33.959 -28.666  1.00 37.56           N  
ATOM     80  CA  SER A  14     -22.136 -35.344 -28.324  1.00 37.56           C  
ATOM     81  C   SER A  14     -20.702 -35.486 -27.826  1.00 37.56           C  
ATOM     82  CB  SER A  14     -22.359 -36.256 -29.531  1.00 37.56           C  
ATOM     83  O   SER A  14     -19.772 -34.954 -28.436  1.00 37.56           O  
ATOM     84  OG  SER A  14     -22.253 -35.525 -30.740  1.00 37.56           O  
ATOM     85  N   SER A  15     -20.505 -36.302 -26.615  1.00 40.94           N  
ATOM     86  CA  SER A  15     -20.427 -37.704 -26.219  1.00 40.94           C  
ATOM     87  C   SER A  15     -19.348 -37.920 -25.163  1.00 40.94           C  
ATOM     88  CB  SER A  15     -20.148 -38.590 -27.433  1.00 40.94           C  
ATOM     89  O   SER A  15     -18.211 -37.474 -25.329  1.00 40.94           O  
ATOM     90  OG  SER A  15     -18.836 -38.373 -27.923  1.00 40.94           O  
ATOM     91  N   ALA A  16     -19.671 -38.661 -23.943  1.00 41.10           N  
ATOM     92  CA  ALA A  16     -20.015 -39.901 -23.252  1.00 41.10           C  
ATOM     93  C   ALA A  16     -18.843 -40.407 -22.416  1.00 41.10           C  
ATOM     94  CB  ALA A  16     -20.448 -40.967 -24.256  1.00 41.10           C  
ATOM     95  O   ALA A  16     -17.708 -40.460 -22.895  1.00 41.10           O  
ATOM     96  N   VAL A  17     -19.140 -40.837 -21.067  1.00 39.49           N  
ATOM     97  CA  VAL A  17     -19.817 -41.943 -20.397  1.00 39.49           C  
ATOM     98  C   VAL A  17     -19.095 -42.277 -19.094  1.00 39.49           C  
ATOM     99  CB  VAL A  17     -19.891 -43.194 -21.301  1.00 39.49           C  
ATOM    100  O   VAL A  17     -17.873 -42.443 -19.078  1.00 39.49           O  
ATOM    101  CG1 VAL A  17     -20.544 -44.359 -20.559  1.00 39.49           C  
ATOM    102  CG2 VAL A  17     -20.656 -42.878 -22.585  1.00 39.49           C  
ATOM    103  N   ALA A  18     -19.940 -42.423 -17.902  1.00 38.39           N  
ATOM    104  CA  ALA A  18     -20.920 -43.316 -17.290  1.00 38.39           C  
ATOM    105  C   ALA A  18     -20.605 -43.549 -15.815  1.00 38.39           C  
ATOM    106  CB  ALA A  18     -20.967 -44.647 -18.037  1.00 38.39           C  
ATOM    107  O   ALA A  18     -19.481 -43.915 -15.464  1.00 38.39           O  
ATOM    108  N   MET A  19     -21.636 -43.364 -14.893  1.00 37.44           N  
ATOM    109  CA  MET A  19     -22.902 -43.788 -14.302  1.00 37.44           C  
ATOM    110  C   MET A  19     -22.723 -44.139 -12.828  1.00 37.44           C  
ATOM    111  CB  MET A  19     -23.475 -44.988 -15.059  1.00 37.44           C  
ATOM    112  O   MET A  19     -21.810 -44.884 -12.469  1.00 37.44           O  
ATOM    113  CG  MET A  19     -24.260 -44.609 -16.304  1.00 37.44           C  
ATOM    114  SD  MET A  19     -25.026 -46.062 -17.122  1.00 37.44           S  
ATOM    115  CE  MET A  19     -26.717 -45.444 -17.352  1.00 37.44           C  
ATOM    116  N   SER A  20     -23.656 -43.617 -11.943  1.00 36.16           N  
ATOM    117  CA  SER A  20     -25.005 -43.855 -11.441  1.00 36.16           C  
ATOM    118  C   SER A  20     -25.039 -43.841  -9.917  1.00 36.16           C  
ATOM    119  CB  SER A  20     -25.542 -45.190 -11.959  1.00 36.16           C  
ATOM    120  O   SER A  20     -24.184 -44.446  -9.266  1.00 36.16           O  
ATOM    121  OG  SER A  20     -24.689 -46.256 -11.579  1.00 36.16           O  
ATOM    122  N   HIS A  21     -25.987 -43.022  -9.308  1.00 35.74           N  
ATOM    123  CA  HIS A  21     -27.376 -42.966  -8.864  1.00 35.74           C  
ATOM    124  C   HIS A  21     -27.465 -42.680  -7.369  1.00 35.74           C  
ATOM    125  CB  HIS A  21     -28.097 -44.274  -9.192  1.00 35.74           C  
ATOM    126  O   HIS A  21     -26.813 -43.349  -6.564  1.00 35.74           O  
ATOM    127  CG  HIS A  21     -28.725 -44.289 -10.550  1.00 35.74           C  
ATOM    128  CD2 HIS A  21     -29.555 -45.183 -11.136  1.00 35.74           C  
ATOM    129  ND1 HIS A  21     -28.515 -43.291 -11.477  1.00 35.74           N  
ATOM    130  CE1 HIS A  21     -29.192 -43.572 -12.578  1.00 35.74           C  
ATOM    131  NE2 HIS A  21     -29.831 -44.716 -12.397  1.00 35.74           N  
ATOM    132  N   SER A  22     -28.176 -41.562  -6.941  1.00 35.59           N  
ATOM    133  CA  SER A  22     -29.547 -41.302  -6.516  1.00 35.59           C  
ATOM    134  C   SER A  22     -29.584 -40.622  -5.152  1.00 35.59           C  
ATOM    135  CB  SER A  22     -30.349 -42.604  -6.468  1.00 35.59           C  
ATOM    136  O   SER A  22     -28.919 -41.065  -4.213  1.00 35.59           O  
ATOM    137  OG  SER A  22     -30.833 -42.848  -5.159  1.00 35.59           O  
ATOM    138  N   GLY A  23     -30.197 -39.360  -5.053  1.00 33.32           N  
ATOM    139  CA  GLY A  23     -31.498 -38.871  -4.624  1.00 33.32           C  
ATOM    140  C   GLY A  23     -31.408 -37.745  -3.611  1.00 33.32           C  
ATOM    141  O   GLY A  23     -30.669 -37.844  -2.629  1.00 33.32           O  
ATOM    142  N   TYR A  24     -31.914 -36.459  -3.908  1.00 33.74           N  
ATOM    143  CA  TYR A  24     -33.046 -35.544  -3.999  1.00 33.74           C  
ATOM    144  C   TYR A  24     -33.499 -35.098  -2.614  1.00 33.74           C  
ATOM    145  CB  TYR A  24     -34.212 -36.203  -4.742  1.00 33.74           C  
ATOM    146  O   TYR A  24     -33.648 -35.920  -1.708  1.00 33.74           O  
ATOM    147  CG  TYR A  24     -34.307 -35.807  -6.196  1.00 33.74           C  
ATOM    148  CD1 TYR A  24     -34.911 -34.610  -6.574  1.00 33.74           C  
ATOM    149  CD2 TYR A  24     -33.793 -36.629  -7.193  1.00 33.74           C  
ATOM    150  CE1 TYR A  24     -35.002 -34.242  -7.912  1.00 33.74           C  
ATOM    151  CE2 TYR A  24     -33.879 -36.271  -8.535  1.00 33.74           C  
ATOM    152  OH  TYR A  24     -34.572 -34.718 -10.210  1.00 33.74           O  
ATOM    153  CZ  TYR A  24     -34.484 -35.077  -8.884  1.00 33.74           C  
ATOM    154  N   GLN A  25     -33.746 -33.675  -2.326  1.00 30.82           N  
ATOM    155  CA  GLN A  25     -34.857 -32.729  -2.333  1.00 30.82           C  
ATOM    156  C   GLN A  25     -34.703 -31.691  -1.225  1.00 30.82           C  
ATOM    157  CB  GLN A  25     -36.189 -33.464  -2.184  1.00 30.82           C  
ATOM    158  O   GLN A  25     -34.598 -32.043  -0.048  1.00 30.82           O  
ATOM    159  CG  GLN A  25     -37.298 -32.914  -3.071  1.00 30.82           C  
ATOM    160  CD  GLN A  25     -38.493 -33.845  -3.162  1.00 30.82           C  
ATOM    161  NE2 GLN A  25     -39.487 -33.458  -3.954  1.00 30.82           N  
ATOM    162  OE1 GLN A  25     -38.521 -34.904  -2.527  1.00 30.82           O  
ATOM    163  N   GLU A  26     -34.684 -30.308  -1.401  1.00 29.22           N  
ATOM    164  CA  GLU A  26     -35.066 -28.902  -1.310  1.00 29.22           C  
ATOM    165  C   GLU A  26     -36.459 -28.747  -0.707  1.00 29.22           C  
ATOM    166  CB  GLU A  26     -35.012 -28.239  -2.688  1.00 29.22           C  
ATOM    167  O   GLU A  26     -37.377 -29.495  -1.051  1.00 29.22           O  
ATOM    168  CG  GLU A  26     -33.805 -27.334  -2.889  1.00 29.22           C  
ATOM    169  CD  GLU A  26     -33.773 -26.671  -4.257  1.00 29.22           C  
ATOM    170  OE1 GLU A  26     -32.846 -25.872  -4.523  1.00 29.22           O  
ATOM    171  OE2 GLU A  26     -34.682 -26.953  -5.069  1.00 29.22           O  
ATOM    172  N   GLN A  27     -36.791 -27.656   0.123  1.00 28.13           N  
ATOM    173  CA  GLN A  27     -37.544 -26.413   0.254  1.00 28.13           C  
ATOM    174  C   GLN A  27     -38.368 -26.402   1.538  1.00 28.13           C  
ATOM    175  CB  GLN A  27     -38.455 -26.206  -0.957  1.00 28.13           C  
ATOM    176  O   GLN A  27     -39.024 -27.392   1.870  1.00 28.13           O  
ATOM    177  CG  GLN A  27     -37.901 -25.227  -1.983  1.00 28.13           C  
ATOM    178  CD  GLN A  27     -38.817 -25.049  -3.179  1.00 28.13           C  
ATOM    179  NE2 GLN A  27     -38.252 -24.609  -4.298  1.00 28.13           N  
ATOM    180  OE1 GLN A  27     -40.022 -25.306  -3.098  1.00 28.13           O  
ATOM    181  N   THR A  28     -38.525 -25.219   2.331  1.00 31.03           N  
ATOM    182  CA  THR A  28     -39.406 -24.092   2.617  1.00 31.03           C  
ATOM    183  C   THR A  28     -39.643 -23.958   4.118  1.00 31.03           C  
ATOM    184  CB  THR A  28     -40.757 -24.243   1.893  1.00 31.03           C  
ATOM    185  O   THR A  28     -39.811 -24.959   4.818  1.00 31.03           O  
ATOM    186  CG2 THR A  28     -40.571 -24.270   0.380  1.00 31.03           C  
ATOM    187  OG1 THR A  28     -41.382 -25.463   2.308  1.00 31.03           O  
ATOM    188  N   THR A  29     -39.564 -22.701   4.750  1.00 29.57           N  
ATOM    189  CA  THR A  29     -40.088 -21.487   5.366  1.00 29.57           C  
ATOM    190  C   THR A  29     -40.905 -21.821   6.610  1.00 29.57           C  
ATOM    191  CB  THR A  29     -40.957 -20.689   4.376  1.00 29.57           C  
ATOM    192  O   THR A  29     -41.632 -22.816   6.633  1.00 29.57           O  
ATOM    193  CG2 THR A  29     -40.136 -20.218   3.180  1.00 29.57           C  
ATOM    194  OG1 THR A  29     -42.026 -21.520   3.910  1.00 29.57           O  
ATOM    195  N   SER A  30     -40.754 -21.102   7.797  1.00 30.99           N  
ATOM    196  CA  SER A  30     -41.467 -20.128   8.617  1.00 30.99           C  
ATOM    197  C   SER A  30     -41.449 -20.525  10.089  1.00 30.99           C  
ATOM    198  CB  SER A  30     -42.911 -19.978   8.138  1.00 30.99           C  
ATOM    199  O   SER A  30     -41.638 -21.697  10.423  1.00 30.99           O  
ATOM    200  OG  SER A  30     -43.525 -21.246   7.987  1.00 30.99           O  
ATOM    201  N   SER A  31     -40.980 -19.618  11.033  1.00 27.90           N  
ATOM    202  CA  SER A  31     -41.411 -18.711  12.092  1.00 27.90           C  
ATOM    203  C   SER A  31     -42.274 -19.434  13.121  1.00 27.90           C  
ATOM    204  CB  SER A  31     -42.186 -17.531  11.505  1.00 27.90           C  
ATOM    205  O   SER A  31     -43.159 -20.213  12.759  1.00 27.90           O  
ATOM    206  OG  SER A  31     -41.350 -16.745  10.672  1.00 27.90           O  
ATOM    207  N   SER A  32     -41.891 -19.424  14.412  1.00 31.32           N  
ATOM    208  CA  SER A  32     -42.577 -18.862  15.570  1.00 31.32           C  
ATOM    209  C   SER A  32     -42.604 -19.851  16.731  1.00 31.32           C  
ATOM    210  CB  SER A  32     -44.005 -18.454  15.203  1.00 31.32           C  
ATOM    211  O   SER A  32     -42.889 -21.035  16.537  1.00 31.32           O  
ATOM    212  OG  SER A  32     -44.784 -19.592  14.875  1.00 31.32           O  
ATOM    213  N   ARG A  33     -41.949 -19.522  17.864  1.00 32.70           N  
ATOM    214  CA  ARG A  33     -42.480 -19.160  19.174  1.00 32.70           C  
ATOM    215  C   ARG A  33     -42.289 -20.295  20.175  1.00 32.70           C  
ATOM    216  CB  ARG A  33     -43.962 -18.794  19.072  1.00 32.70           C  
ATOM    217  O   ARG A  33     -42.639 -21.443  19.892  1.00 32.70           O  
ATOM    218  CG  ARG A  33     -44.215 -17.386  18.556  1.00 32.70           C  
ATOM    219  CD  ARG A  33     -45.683 -17.001  18.667  1.00 32.70           C  
ATOM    220  NE  ARG A  33     -45.905 -15.608  18.290  1.00 32.70           N  
ATOM    221  NH1 ARG A  33     -48.162 -15.617  18.783  1.00 32.70           N  
ATOM    222  NH2 ARG A  33     -47.166 -13.713  17.985  1.00 32.70           N  
ATOM    223  CZ  ARG A  33     -47.077 -14.982  18.353  1.00 32.70           C  
ATOM    224  N   GLN A  34     -41.449 -20.054  21.245  1.00 30.48           N  
ATOM    225  CA  GLN A  34     -41.682 -19.849  22.671  1.00 30.48           C  
ATOM    226  C   GLN A  34     -41.889 -21.178  23.391  1.00 30.48           C  
ATOM    227  CB  GLN A  34     -42.891 -18.938  22.891  1.00 30.48           C  
ATOM    228  O   GLN A  34     -42.690 -22.008  22.956  1.00 30.48           O  
ATOM    229  CG  GLN A  34     -42.555 -17.632  23.599  1.00 30.48           C  
ATOM    230  CD  GLN A  34     -43.730 -16.673  23.649  1.00 30.48           C  
ATOM    231  NE2 GLN A  34     -43.466 -15.432  24.045  1.00 30.48           N  
ATOM    232  OE1 GLN A  34     -44.865 -17.044  23.334  1.00 30.48           O  
ATOM    233  N   ALA A  35     -40.956 -21.550  24.295  1.00 34.12           N  
ATOM    234  CA  ALA A  35     -41.161 -21.657  25.738  1.00 34.12           C  
ATOM    235  C   ALA A  35     -40.786 -23.047  26.244  1.00 34.12           C  
ATOM    236  CB  ALA A  35     -42.610 -21.336  26.095  1.00 34.12           C  
ATOM    237  O   ALA A  35     -41.213 -24.056  25.678  1.00 34.12           O  
ATOM    238  N   ASP A  36     -39.740 -23.120  27.069  1.00 29.29           N  
ATOM    239  CA  ASP A  36     -39.566 -23.365  28.498  1.00 29.29           C  
ATOM    240  C   ASP A  36     -39.954 -24.797  28.861  1.00 29.29           C  
ATOM    241  CB  ASP A  36     -40.391 -22.372  29.317  1.00 29.29           C  
ATOM    242  O   ASP A  36     -41.023 -25.273  28.473  1.00 29.29           O  
ATOM    243  CG  ASP A  36     -39.567 -21.215  29.853  1.00 29.29           C  
ATOM    244  OD1 ASP A  36     -38.319 -21.285  29.812  1.00 29.29           O  
ATOM    245  OD2 ASP A  36     -40.170 -20.225  30.322  1.00 29.29           O  
ATOM    246  N   GLN A  37     -38.998 -25.599  29.400  1.00 34.53           N  
ATOM    247  CA  GLN A  37     -39.006 -26.211  30.724  1.00 34.53           C  
ATOM    248  C   GLN A  37     -38.372 -27.599  30.693  1.00 34.53           C  
ATOM    249  CB  GLN A  37     -40.432 -26.297  31.268  1.00 34.53           C  
ATOM    250  O   GLN A  37     -38.718 -28.426  29.847  1.00 34.53           O  
ATOM    251  CG  GLN A  37     -40.894 -25.037  31.987  1.00 34.53           C  
ATOM    252  CD  GLN A  37     -42.276 -25.182  32.597  1.00 34.53           C  
ATOM    253  NE2 GLN A  37     -43.043 -24.097  32.590  1.00 34.53           N  
ATOM    254  OE1 GLN A  37     -42.651 -26.260  33.069  1.00 34.53           O  
ATOM    255  N   THR A  38     -37.202 -27.795  31.325  1.00 32.40           N  
ATOM    256  CA  THR A  38     -36.711 -28.406  32.555  1.00 32.40           C  
ATOM    257  C   THR A  38     -36.904 -29.919  32.521  1.00 32.40           C  
ATOM    258  CB  THR A  38     -37.421 -27.823  33.791  1.00 32.40           C  
ATOM    259  O   THR A  38     -37.954 -30.407  32.098  1.00 32.40           O  
ATOM    260  CG2 THR A  38     -36.992 -26.381  34.043  1.00 32.40           C  
ATOM    261  OG1 THR A  38     -38.838 -27.858  33.581  1.00 32.40           O  
ATOM    262  N   SER A  39     -35.775 -30.693  32.670  1.00 34.64           N  
ATOM    263  CA  SER A  39     -35.374 -31.547  33.783  1.00 34.64           C  
ATOM    264  C   SER A  39     -35.031 -32.954  33.304  1.00 34.64           C  
ATOM    265  CB  SER A  39     -36.483 -31.614  34.834  1.00 34.64           C  
ATOM    266  O   SER A  39     -35.759 -33.535  32.495  1.00 34.64           O  
ATOM    267  OG  SER A  39     -37.688 -32.095  34.264  1.00 34.64           O  
ATOM    268  N   ASN A  40     -33.761 -33.347  33.476  1.00 32.26           N  
ATOM    269  CA  ASN A  40     -33.139 -34.236  34.451  1.00 32.26           C  
ATOM    270  C   ASN A  40     -33.204 -35.693  34.004  1.00 32.26           C  
ATOM    271  CB  ASN A  40     -33.795 -34.071  35.823  1.00 32.26           C  
ATOM    272  O   ASN A  40     -34.273 -36.188  33.643  1.00 32.26           O  
ATOM    273  CG  ASN A  40     -32.903 -33.351  36.815  1.00 32.26           C  
ATOM    274  ND2 ASN A  40     -33.328 -33.308  38.073  1.00 32.26           N  
ATOM    275  OD1 ASN A  40     -31.842 -32.836  36.454  1.00 32.26           O  
ATOM    276  N   SER A  41     -32.008 -36.338  33.864  1.00 35.78           N  
ATOM    277  CA  SER A  41     -31.286 -37.343  34.637  1.00 35.78           C  
ATOM    278  C   SER A  41     -31.136 -38.642  33.853  1.00 35.78           C  
ATOM    279  CB  SER A  41     -32.000 -37.616  35.962  1.00 35.78           C  
ATOM    280  O   SER A  41     -32.089 -39.105  33.222  1.00 35.78           O  
ATOM    281  OG  SER A  41     -33.339 -38.022  35.736  1.00 35.78           O  
ATOM    282  N   ASN A  42     -29.818 -39.067  33.648  1.00 33.20           N  
ATOM    283  CA  ASN A  42     -29.028 -40.142  34.239  1.00 33.20           C  
ATOM    284  C   ASN A  42     -28.998 -41.375  33.340  1.00 33.20           C  
ATOM    285  CB  ASN A  42     -29.568 -40.507  35.623  1.00 33.20           C  
ATOM    286  O   ASN A  42     -30.047 -41.872  32.926  1.00 33.20           O  
ATOM    287  CG  ASN A  42     -28.860 -39.767  36.741  1.00 33.20           C  
ATOM    288  ND2 ASN A  42     -29.344 -39.938  37.965  1.00 33.20           N  
ATOM    289  OD1 ASN A  42     -27.886 -39.047  36.505  1.00 33.20           O  
ATOM    290  N   ALA A  43     -27.772 -41.784  32.902  1.00 36.01           N  
ATOM    291  CA  ALA A  43     -26.801 -42.826  33.229  1.00 36.01           C  
ATOM    292  C   ALA A  43     -27.122 -44.125  32.495  1.00 36.01           C  
ATOM    293  CB  ALA A  43     -26.765 -43.065  34.736  1.00 36.01           C  
ATOM    294  O   ALA A  43     -28.273 -44.568  32.480  1.00 36.01           O  
ATOM    295  N   SER A  44     -26.083 -44.675  31.763  1.00 35.00           N  
ATOM    296  CA  SER A  44     -25.175 -45.812  31.874  1.00 35.00           C  
ATOM    297  C   SER A  44     -25.406 -46.817  30.750  1.00 35.00           C  
ATOM    298  CB  SER A  44     -25.344 -46.502  33.228  1.00 35.00           C  
ATOM    299  O   SER A  44     -26.551 -47.129  30.416  1.00 35.00           O  
ATOM    300  OG  SER A  44     -26.710 -46.779  33.485  1.00 35.00           O  
ATOM    301  N   ASN A  45     -24.294 -47.151  30.025  1.00 34.66           N  
ATOM    302  CA  ASN A  45     -23.542 -48.398  29.939  1.00 34.66           C  
ATOM    303  C   ASN A  45     -23.559 -48.966  28.523  1.00 34.66           C  
ATOM    304  CB  ASN A  45     -24.092 -49.426  30.930  1.00 34.66           C  
ATOM    305  O   ASN A  45     -24.626 -49.140  27.931  1.00 34.66           O  
ATOM    306  CG  ASN A  45     -23.351 -49.416  32.253  1.00 34.66           C  
ATOM    307  ND2 ASN A  45     -23.866 -50.158  33.226  1.00 34.66           N  
ATOM    308  OD1 ASN A  45     -22.325 -48.747  32.398  1.00 34.66           O  
ATOM    309  N   ALA A  46     -22.338 -49.118  27.887  1.00 35.86           N  
ATOM    310  CA  ALA A  46     -21.418 -50.235  27.685  1.00 35.86           C  
ATOM    311  C   ALA A  46     -21.636 -50.885  26.322  1.00 35.86           C  
ATOM    312  CB  ALA A  46     -21.583 -51.268  28.797  1.00 35.86           C  
ATOM    313  O   ALA A  46     -22.773 -51.173  25.939  1.00 35.86           O  
ATOM    314  N   ALA A  47     -20.542 -50.873  25.515  1.00 35.56           N  
ATOM    315  CA  ALA A  47     -19.699 -52.016  25.173  1.00 35.56           C  
ATOM    316  C   ALA A  47     -19.233 -51.938  23.722  1.00 35.56           C  
ATOM    317  CB  ALA A  47     -20.450 -53.322  25.418  1.00 35.56           C  
ATOM    318  O   ALA A  47     -20.052 -51.851  22.804  1.00 35.56           O  
ATOM    319  N   SER A  48     -17.955 -51.740  23.467  1.00 38.75           N  
ATOM    320  CA  SER A  48     -16.758 -52.083  22.706  1.00 38.75           C  
ATOM    321  C   SER A  48     -16.910 -53.434  22.015  1.00 38.75           C  
ATOM    322  CB  SER A  48     -15.531 -52.103  23.618  1.00 38.75           C  
ATOM    323  O   SER A  48     -17.678 -54.285  22.467  1.00 38.75           O  
ATOM    324  OG  SER A  48     -15.481 -50.935  24.420  1.00 38.75           O  
ATOM    325  N   PRO A  49     -15.851 -53.843  21.108  1.00 44.20           N  
ATOM    326  CA  PRO A  49     -14.422 -54.131  21.255  1.00 44.20           C  
ATOM    327  C   PRO A  49     -13.716 -54.313  19.913  1.00 44.20           C  
ATOM    328  CB  PRO A  49     -14.405 -55.431  22.061  1.00 44.20           C  
ATOM    329  O   PRO A  49     -14.372 -54.527  18.890  1.00 44.20           O  
ATOM    330  CG  PRO A  49     -15.611 -56.183  21.600  1.00 44.20           C  
ATOM    331  CD  PRO A  49     -16.393 -55.304  20.666  1.00 44.20           C  
ATOM    332  N   SER A  50     -12.324 -54.036  19.961  1.00 37.61           N  
ATOM    333  CA  SER A  50     -11.028 -54.697  20.081  1.00 37.61           C  
ATOM    334  C   SER A  50     -10.290 -54.713  18.747  1.00 37.61           C  
ATOM    335  CB  SER A  50     -11.201 -56.127  20.595  1.00 37.61           C  
ATOM    336  O   SER A  50     -10.894 -54.954  17.700  1.00 37.61           O  
ATOM    337  OG  SER A  50     -11.888 -56.923  19.645  1.00 37.61           O  
ATOM    338  N   THR A  51      -8.913 -54.288  18.785  1.00 39.00           N  
ATOM    339  CA  THR A  51      -7.591 -54.828  19.082  1.00 39.00           C  
ATOM    340  C   THR A  51      -6.664 -54.681  17.879  1.00 39.00           C  
ATOM    341  CB  THR A  51      -7.672 -56.309  19.494  1.00 39.00           C  
ATOM    342  O   THR A  51      -7.062 -54.954  16.745  1.00 39.00           O  
ATOM    343  CG2 THR A  51      -7.815 -56.453  21.005  1.00 39.00           C  
ATOM    344  OG1 THR A  51      -8.805 -56.914  18.858  1.00 39.00           O  
ATOM    345  N   SER A  52      -5.380 -54.146  18.185  1.00 37.71           N  
ATOM    346  CA  SER A  52      -4.085 -54.760  18.460  1.00 37.71           C  
ATOM    347  C   SER A  52      -2.940 -53.811  18.123  1.00 37.71           C  
ATOM    348  CB  SER A  52      -3.930 -56.061  17.671  1.00 37.71           C  
ATOM    349  O   SER A  52      -2.928 -53.200  17.052  1.00 37.71           O  
ATOM    350  OG  SER A  52      -4.015 -55.817  16.278  1.00 37.71           O  
ATOM    351  N   ARG A  53      -2.015 -53.470  19.135  1.00 36.95           N  
ATOM    352  CA  ARG A  53      -0.825 -53.823  19.904  1.00 36.95           C  
ATOM    353  C   ARG A  53       0.442 -53.593  19.087  1.00 36.95           C  
ATOM    354  CB  ARG A  53      -0.895 -55.281  20.364  1.00 36.95           C  
ATOM    355  O   ARG A  53       0.504 -53.957  17.911  1.00 36.95           O  
ATOM    356  CG  ARG A  53      -1.619 -55.475  21.686  1.00 36.95           C  
ATOM    357  CD  ARG A  53      -1.591 -56.929  22.137  1.00 36.95           C  
ATOM    358  NE  ARG A  53      -2.102 -57.083  23.495  1.00 36.95           N  
ATOM    359  NH1 ARG A  53      -1.331 -59.244  23.763  1.00 36.95           N  
ATOM    360  NH2 ARG A  53      -2.472 -58.210  25.462  1.00 36.95           N  
ATOM    361  CZ  ARG A  53      -1.967 -58.179  24.237  1.00 36.95           C  
ATOM    362  N   THR A  54       1.464 -52.880  19.787  1.00 36.01           N  
ATOM    363  CA  THR A  54       2.625 -53.249  20.590  1.00 36.01           C  
ATOM    364  C   THR A  54       3.765 -52.257  20.380  1.00 36.01           C  
ATOM    365  CB  THR A  54       3.108 -54.671  20.252  1.00 36.01           C  
ATOM    366  O   THR A  54       4.081 -51.897  19.243  1.00 36.01           O  
ATOM    367  CG2 THR A  54       2.041 -55.708  20.585  1.00 36.01           C  
ATOM    368  OG1 THR A  54       3.413 -54.746  18.854  1.00 36.01           O  
ATOM    369  N   SER A  55       4.376 -51.610  21.493  1.00 34.13           N  
ATOM    370  CA  SER A  55       5.267 -51.488  22.643  1.00 34.13           C  
ATOM    371  C   SER A  55       6.728 -51.621  22.227  1.00 34.13           C  
ATOM    372  CB  SER A  55       4.930 -52.543  23.697  1.00 34.13           C  
ATOM    373  O   SER A  55       7.058 -52.422  21.350  1.00 34.13           O  
ATOM    374  OG  SER A  55       4.997 -53.846  23.143  1.00 34.13           O  
ATOM    375  N   SER A  56       7.653 -50.706  22.868  1.00 33.95           N  
ATOM    376  CA  SER A  56       8.687 -50.972  23.862  1.00 33.95           C  
ATOM    377  C   SER A  56       9.633 -49.786  24.007  1.00 33.95           C  
ATOM    378  CB  SER A  56       9.480 -52.225  23.489  1.00 33.95           C  
ATOM    379  O   SER A  56      10.120 -49.248  23.010  1.00 33.95           O  
ATOM    380  OG  SER A  56      10.200 -52.025  22.285  1.00 33.95           O  
ATOM    381  N   SER A  57       9.795 -49.123  25.269  1.00 34.36           N  
ATOM    382  CA  SER A  57      10.443 -49.144  26.577  1.00 34.36           C  
ATOM    383  C   SER A  57      11.890 -48.671  26.484  1.00 34.36           C  
ATOM    384  CB  SER A  57      10.395 -50.550  27.176  1.00 34.36           C  
ATOM    385  O   SER A  57      12.637 -49.110  25.607  1.00 34.36           O  
ATOM    386  OG  SER A  57      10.281 -50.491  28.588  1.00 34.36           O  
ATOM    387  N   GLY A  58      12.337 -47.666  27.380  1.00 32.98           N  
ATOM    388  CA  GLY A  58      13.247 -47.782  28.508  1.00 32.98           C  
ATOM    389  C   GLY A  58      14.057 -46.523  28.754  1.00 32.98           C  
ATOM    390  O   GLY A  58      14.620 -45.949  27.820  1.00 32.98           O  
ATOM    391  N   ASN A  59      13.910 -45.822  29.973  1.00 35.31           N  
ATOM    392  CA  ASN A  59      14.564 -45.834  31.277  1.00 35.31           C  
ATOM    393  C   ASN A  59      15.496 -44.638  31.448  1.00 35.31           C  
ATOM    394  CB  ASN A  59      15.334 -47.141  31.480  1.00 35.31           C  
ATOM    395  O   ASN A  59      16.364 -44.397  30.608  1.00 35.31           O  
ATOM    396  CG  ASN A  59      14.653 -48.074  32.461  1.00 35.31           C  
ATOM    397  ND2 ASN A  59      15.268 -49.224  32.710  1.00 35.31           N  
ATOM    398  OD1 ASN A  59      13.582 -47.765  32.990  1.00 35.31           O  
ATOM    399  N   GLN A  60      15.356 -43.752  32.541  1.00 34.04           N  
ATOM    400  CA  GLN A  60      15.780 -43.537  33.921  1.00 34.04           C  
ATOM    401  C   GLN A  60      16.942 -42.550  33.991  1.00 34.04           C  
ATOM    402  CB  GLN A  60      16.176 -44.862  34.574  1.00 34.04           C  
ATOM    403  O   GLN A  60      17.932 -42.696  33.271  1.00 34.04           O  
ATOM    404  CG  GLN A  60      15.233 -45.308  35.683  1.00 34.04           C  
ATOM    405  CD  GLN A  60      15.465 -46.745  36.109  1.00 34.04           C  
ATOM    406  NE2 GLN A  60      14.489 -47.324  36.800  1.00 34.04           N  
ATOM    407  OE1 GLN A  60      16.512 -47.331  35.818  1.00 34.04           O  
ATOM    408  N   ALA A  61      16.867 -41.438  34.898  1.00 36.67           N  
ATOM    409  CA  ALA A  61      17.403 -41.165  36.229  1.00 36.67           C  
ATOM    410  C   ALA A  61      18.177 -39.850  36.250  1.00 36.67           C  
ATOM    411  CB  ALA A  61      18.298 -42.314  36.688  1.00 36.67           C  
ATOM    412  O   ALA A  61      19.050 -39.623  35.409  1.00 36.67           O  
ATOM    413  N   ASN A  62      17.871 -38.803  37.162  1.00 36.68           N  
ATOM    414  CA  ASN A  62      18.294 -38.323  38.473  1.00 36.68           C  
ATOM    415  C   ASN A  62      19.113 -37.040  38.363  1.00 36.68           C  
ATOM    416  CB  ASN A  62      19.092 -39.402  39.208  1.00 36.68           C  
ATOM    417  O   ASN A  62      20.081 -36.980  37.602  1.00 36.68           O  
ATOM    418  CG  ASN A  62      18.725 -39.502  40.675  1.00 36.68           C  
ATOM    419  ND2 ASN A  62      19.384 -40.406  41.391  1.00 36.68           N  
ATOM    420  OD1 ASN A  62      17.855 -38.775  41.161  1.00 36.68           O  
ATOM    421  N   ARG A  63      18.726 -35.882  39.073  1.00 37.92           N  
ATOM    422  CA  ARG A  63      19.205 -35.269  40.308  1.00 37.92           C  
ATOM    423  C   ARG A  63      19.152 -33.748  40.221  1.00 37.92           C  
ATOM    424  CB  ARG A  63      20.632 -35.727  40.618  1.00 37.92           C  
ATOM    425  O   ARG A  63      19.697 -33.155  39.288  1.00 37.92           O  
ATOM    426  CG  ARG A  63      20.705 -36.977  41.481  1.00 37.92           C  
ATOM    427  CD  ARG A  63      22.118 -37.232  41.986  1.00 37.92           C  
ATOM    428  NE  ARG A  63      22.198 -38.465  42.764  1.00 37.92           N  
ATOM    429  NH1 ARG A  63      24.497 -38.424  42.979  1.00 37.92           N  
ATOM    430  NH2 ARG A  63      23.284 -40.128  43.916  1.00 37.92           N  
ATOM    431  CZ  ARG A  63      23.326 -39.003  43.218  1.00 37.92           C  
ATOM    432  N   ASP A  64      18.381 -32.998  41.101  1.00 38.46           N  
ATOM    433  CA  ASP A  64      18.430 -32.404  42.434  1.00 38.46           C  
ATOM    434  C   ASP A  64      18.918 -30.959  42.374  1.00 38.46           C  
ATOM    435  CB  ASP A  64      19.333 -33.227  43.356  1.00 38.46           C  
ATOM    436  O   ASP A  64      19.966 -30.676  41.790  1.00 38.46           O  
ATOM    437  CG  ASP A  64      18.590 -34.340  44.075  1.00 38.46           C  
ATOM    438  OD1 ASP A  64      17.371 -34.205  44.311  1.00 38.46           O  
ATOM    439  OD2 ASP A  64      19.232 -35.359  44.410  1.00 38.46           O  
ATOM    440  N   ARG A  65      18.043 -29.936  42.806  1.00 38.15           N  
ATOM    441  CA  ARG A  65      18.090 -29.201  44.066  1.00 38.15           C  
ATOM    442  C   ARG A  65      17.338 -27.879  43.958  1.00 38.15           C  
ATOM    443  CB  ARG A  65      19.540 -28.946  44.486  1.00 38.15           C  
ATOM    444  O   ARG A  65      17.671 -27.035  43.123  1.00 38.15           O  
ATOM    445  CG  ARG A  65      19.911 -29.565  45.824  1.00 38.15           C  
ATOM    446  CD  ARG A  65      21.338 -29.221  46.227  1.00 38.15           C  
ATOM    447  NE  ARG A  65      21.743 -29.933  47.436  1.00 38.15           N  
ATOM    448  NH1 ARG A  65      23.566 -28.581  47.871  1.00 38.15           N  
ATOM    449  NH2 ARG A  65      23.070 -30.329  49.268  1.00 38.15           N  
ATOM    450  CZ  ARG A  65      22.792 -29.612  48.189  1.00 38.15           C  
ATOM    451  N   GLN A  66      16.144 -27.661  44.554  1.00 39.77           N  
ATOM    452  CA  GLN A  66      15.289 -26.978  45.519  1.00 39.77           C  
ATOM    453  C   GLN A  66      16.076 -25.939  46.312  1.00 39.77           C  
ATOM    454  CB  GLN A  66      14.641 -27.985  46.471  1.00 39.77           C  
ATOM    455  O   GLN A  66      17.258 -26.136  46.602  1.00 39.77           O  
ATOM    456  CG  GLN A  66      13.263 -28.454  46.024  1.00 39.77           C  
ATOM    457  CD  GLN A  66      12.525 -29.222  47.105  1.00 39.77           C  
ATOM    458  NE2 GLN A  66      11.277 -29.583  46.829  1.00 39.77           N  
ATOM    459  OE1 GLN A  66      13.073 -29.489  48.179  1.00 39.77           O  
ATOM    460  N   PRO A  67      15.278 -25.031  47.122  1.00 44.69           N  
ATOM    461  CA  PRO A  67      13.958 -25.110  47.752  1.00 44.69           C  
ATOM    462  C   PRO A  67      13.398 -23.738  48.121  1.00 44.69           C  
ATOM    463  CB  PRO A  67      14.215 -25.950  49.005  1.00 44.69           C  
ATOM    464  O   PRO A  67      14.161 -22.788  48.318  1.00 44.69           O  
ATOM    465  CG  PRO A  67      15.593 -25.571  49.444  1.00 44.69           C  
ATOM    466  CD  PRO A  67      16.187 -24.657  48.411  1.00 44.69           C  
ATOM    467  N   THR A  68      11.993 -23.623  48.111  1.00 42.90           N  
ATOM    468  CA  THR A  68      10.682 -23.608  48.749  1.00 42.90           C  
ATOM    469  C   THR A  68      10.621 -22.539  49.836  1.00 42.90           C  
ATOM    470  CB  THR A  68      10.340 -24.981  49.357  1.00 42.90           C  
ATOM    471  O   THR A  68      11.625 -22.257  50.494  1.00 42.90           O  
ATOM    472  CG2 THR A  68      10.145 -26.031  48.268  1.00 42.90           C  
ATOM    473  OG1 THR A  68      11.408 -25.395  50.218  1.00 42.90           O  
ATOM    474  N   PRO A  69       9.264 -22.214  50.358  1.00 43.01           N  
ATOM    475  CA  PRO A  69       7.882 -22.630  50.108  1.00 43.01           C  
ATOM    476  C   PRO A  69       6.879 -21.919  51.013  1.00 43.01           C  
ATOM    477  CB  PRO A  69       7.908 -24.133  50.397  1.00 43.01           C  
ATOM    478  O   PRO A  69       7.273 -21.142  51.887  1.00 43.01           O  
ATOM    479  CG  PRO A  69       8.896 -24.292  51.507  1.00 43.01           C  
ATOM    480  CD  PRO A  69       9.545 -22.961  51.762  1.00 43.01           C  
ATOM    481  N   ALA A  70       5.506 -21.808  50.578  1.00 36.85           N  
ATOM    482  CA  ALA A  70       4.371 -22.465  51.220  1.00 36.85           C  
ATOM    483  C   ALA A  70       3.167 -21.530  51.296  1.00 36.85           C  
ATOM    484  CB  ALA A  70       4.755 -22.947  52.617  1.00 36.85           C  
ATOM    485  O   ALA A  70       3.280 -20.400  51.776  1.00 36.85           O  
ATOM    486  N   ALA A  71       2.018 -21.868  50.593  1.00 35.11           N  
ATOM    487  CA  ALA A  71       0.823 -22.621  50.966  1.00 35.11           C  
ATOM    488  C   ALA A  71      -0.425 -22.021  50.324  1.00 35.11           C  
ATOM    489  CB  ALA A  71       0.671 -22.659  52.485  1.00 35.11           C  
ATOM    490  O   ALA A  71      -0.666 -20.816  50.429  1.00 35.11           O  
ATOM    491  N   MET A  72      -1.154 -22.756  49.417  1.00 35.06           N  
ATOM    492  CA  MET A  72      -2.208 -23.766  49.412  1.00 35.06           C  
ATOM    493  C   MET A  72      -3.543 -23.157  48.995  1.00 35.06           C  
ATOM    494  CB  MET A  72      -2.338 -24.415  50.791  1.00 35.06           C  
ATOM    495  O   MET A  72      -3.970 -22.145  49.553  1.00 35.06           O  
ATOM    496  CG  MET A  72      -1.670 -25.776  50.894  1.00 35.06           C  
ATOM    497  SD  MET A  72      -1.834 -26.517  52.565  1.00 35.06           S  
ATOM    498  CE  MET A  72      -1.484 -28.255  52.181  1.00 35.06           C  
ATOM    499  N   ALA A  73      -4.118 -23.515  47.770  1.00 34.36           N  
ATOM    500  CA  ALA A  73      -5.076 -24.495  47.266  1.00 34.36           C  
ATOM    501  C   ALA A  73      -6.421 -23.842  46.964  1.00 34.36           C  
ATOM    502  CB  ALA A  73      -5.254 -25.632  48.270  1.00 34.36           C  
ATOM    503  O   ALA A  73      -6.970 -23.120  47.800  1.00 34.36           O  
ATOM    504  N   ALA A  74      -6.877 -23.842  45.713  1.00 32.65           N  
ATOM    505  CA  ALA A  74      -7.776 -24.589  44.837  1.00 32.65           C  
ATOM    506  C   ALA A  74      -9.232 -24.394  45.250  1.00 32.65           C  
ATOM    507  CB  ALA A  74      -7.418 -26.073  44.848  1.00 32.65           C  
ATOM    508  O   ALA A  74      -9.569 -24.503  46.431  1.00 32.65           O  
ATOM    509  N   SER A  75     -10.093 -23.902  44.303  1.00 34.98           N  
ATOM    510  CA  SER A  75     -11.128 -24.509  43.472  1.00 34.98           C  
ATOM    511  C   SER A  75     -12.349 -23.603  43.359  1.00 34.98           C  
ATOM    512  CB  SER A  75     -11.542 -25.868  44.038  1.00 34.98           C  
ATOM    513  O   SER A  75     -12.837 -23.082  44.364  1.00 34.98           O  
ATOM    514  OG  SER A  75     -11.103 -26.919  43.194  1.00 34.98           O  
ATOM    515  N   ARG A  76     -12.758 -23.165  42.150  1.00 33.93           N  
ATOM    516  CA  ARG A  76     -13.788 -23.319  41.128  1.00 33.93           C  
ATOM    517  C   ARG A  76     -15.182 -23.155  41.726  1.00 33.93           C  
ATOM    518  CB  ARG A  76     -13.669 -24.683  40.445  1.00 33.93           C  
ATOM    519  O   ARG A  76     -15.494 -23.750  42.759  1.00 33.93           O  
ATOM    520  CG  ARG A  76     -12.918 -24.647  39.123  1.00 33.93           C  
ATOM    521  CD  ARG A  76     -12.830 -26.026  38.486  1.00 33.93           C  
ATOM    522  NE  ARG A  76     -11.720 -26.115  37.543  1.00 33.93           N  
ATOM    523  NH1 ARG A  76     -12.857 -27.413  36.007  1.00 33.93           N  
ATOM    524  NH2 ARG A  76     -10.688 -26.787  35.604  1.00 33.93           N  
ATOM    525  CZ  ARG A  76     -11.757 -26.772  36.387  1.00 33.93           C  
ATOM    526  N   LYS A  77     -16.056 -22.151  41.220  1.00 34.00           N  
ATOM    527  CA  LYS A  77     -17.265 -22.173  40.403  1.00 34.00           C  
ATOM    528  C   LYS A  77     -18.288 -21.158  40.906  1.00 34.00           C  
ATOM    529  CB  LYS A  77     -17.880 -23.574  40.391  1.00 34.00           C  
ATOM    530  O   LYS A  77     -18.558 -21.085  42.106  1.00 34.00           O  
ATOM    531  CG  LYS A  77     -17.659 -24.336  39.092  1.00 34.00           C  
ATOM    532  CD  LYS A  77     -18.328 -25.703  39.125  1.00 34.00           C  
ATOM    533  CE  LYS A  77     -17.857 -26.586  37.977  1.00 34.00           C  
ATOM    534  NZ  LYS A  77     -18.903 -27.571  37.570  1.00 34.00           N  
ATOM    535  N   LEU A  78     -18.743 -20.183  40.091  1.00 35.35           N  
ATOM    536  CA  LEU A  78     -19.832 -19.559  39.348  1.00 35.35           C  
ATOM    537  C   LEU A  78     -21.031 -19.301  40.254  1.00 35.35           C  
ATOM    538  CB  LEU A  78     -20.250 -20.440  38.167  1.00 35.35           C  
ATOM    539  O   LEU A  78     -21.496 -20.207  40.949  1.00 35.35           O  
ATOM    540  CG  LEU A  78     -19.283 -20.489  36.983  1.00 35.35           C  
ATOM    541  CD1 LEU A  78     -19.526 -21.746  36.153  1.00 35.35           C  
ATOM    542  CD2 LEU A  78     -19.427 -19.238  36.123  1.00 35.35           C  
ATOM    543  N   ARG A  79     -21.475 -18.058  40.384  1.00 34.56           N  
ATOM    544  CA  ARG A  79     -22.502 -17.074  40.057  1.00 34.56           C  
ATOM    545  C   ARG A  79     -23.345 -16.736  41.281  1.00 34.56           C  
ATOM    546  CB  ARG A  79     -23.398 -17.587  38.928  1.00 34.56           C  
ATOM    547  O   ARG A  79     -23.683 -17.619  42.072  1.00 34.56           O  
ATOM    548  CG  ARG A  79     -22.979 -17.114  37.545  1.00 34.56           C  
ATOM    549  CD  ARG A  79     -23.905 -17.650  36.462  1.00 34.56           C  
ATOM    550  NE  ARG A  79     -23.857 -16.826  35.257  1.00 34.56           N  
ATOM    551  NH1 ARG A  79     -26.107 -17.036  34.775  1.00 34.56           N  
ATOM    552  NH2 ARG A  79     -24.749 -15.793  33.410  1.00 34.56           N  
ATOM    553  CZ  ARG A  79     -24.904 -16.553  34.483  1.00 34.56           C  
ATOM    554  N   PRO A  80     -24.173 -15.541  41.169  1.00 37.61           N  
ATOM    555  CA  PRO A  80     -24.523 -14.201  41.646  1.00 37.61           C  
ATOM    556  C   PRO A  80     -25.904 -14.148  42.294  1.00 37.61           C  
ATOM    557  CB  PRO A  80     -24.484 -13.353  40.372  1.00 37.61           C  
ATOM    558  O   PRO A  80     -26.662 -15.119  42.223  1.00 37.61           O  
ATOM    559  CG  PRO A  80     -24.964 -14.265  39.290  1.00 37.61           C  
ATOM    560  CD  PRO A  80     -25.136 -15.641  39.868  1.00 37.61           C  
ATOM    561  N   SER A  81     -26.154 -13.257  43.310  1.00 29.93           N  
ATOM    562  CA  SER A  81     -27.142 -12.224  43.605  1.00 29.93           C  
ATOM    563  C   SER A  81     -27.636 -12.327  45.044  1.00 29.93           C  
ATOM    564  CB  SER A  81     -28.327 -12.324  42.643  1.00 29.93           C  
ATOM    565  O   SER A  81     -27.869 -13.427  45.549  1.00 29.93           O  
ATOM    566  OG  SER A  81     -28.111 -11.521  41.495  1.00 29.93           O  
ATOM    567  N   SER A  82     -27.584 -11.247  45.823  1.00 32.95           N  
ATOM    568  CA  SER A  82     -28.599 -10.446  46.499  1.00 32.95           C  
ATOM    569  C   SER A  82     -28.449 -10.528  48.015  1.00 32.95           C  
ATOM    570  CB  SER A  82     -30.001 -10.901  46.091  1.00 32.95           C  
ATOM    571  O   SER A  82     -28.173 -11.599  48.559  1.00 32.95           O  
ATOM    572  OG  SER A  82     -30.221 -12.249  46.469  1.00 32.95           O  
ATOM    573  N   ARG A  83     -28.135  -9.422  48.656  1.00 33.74           N  
ATOM    574  CA  ARG A  83     -28.939  -8.742  49.667  1.00 33.74           C  
ATOM    575  C   ARG A  83     -28.245  -8.764  51.025  1.00 33.74           C  
ATOM    576  CB  ARG A  83     -30.323  -9.385  49.775  1.00 33.74           C  
ATOM    577  O   ARG A  83     -27.792  -9.816  51.479  1.00 33.74           O  
ATOM    578  CG  ARG A  83     -31.361  -8.771  48.850  1.00 33.74           C  
ATOM    579  CD  ARG A  83     -32.700  -9.489  48.949  1.00 33.74           C  
ATOM    580  NE  ARG A  83     -33.690  -8.913  48.044  1.00 33.74           N  
ATOM    581  NH1 ARG A  83     -35.447 -10.202  48.810  1.00 33.74           N  
ATOM    582  NH2 ARG A  83     -35.785  -8.675  47.135  1.00 33.74           N  
ATOM    583  CZ  ARG A  83     -34.972  -9.265  47.998  1.00 33.74           C  
ATOM    584  N   SER A  84     -27.801  -7.608  51.513  1.00 29.79           N  
ATOM    585  CA  SER A  84     -28.244  -6.793  52.640  1.00 29.79           C  
ATOM    586  C   SER A  84     -27.496  -7.163  53.916  1.00 29.79           C  
ATOM    587  CB  SER A  84     -29.749  -6.951  52.857  1.00 29.79           C  
ATOM    588  O   SER A  84     -27.409  -8.340  54.273  1.00 29.79           O  
ATOM    589  OG  SER A  84     -30.477  -6.246  51.866  1.00 29.79           O  
ATOM    590  N   ALA A  85     -26.567  -6.317  54.314  1.00 36.64           N  
ATOM    591  CA  ALA A  85     -26.275  -6.235  55.743  1.00 36.64           C  
ATOM    592  C   ALA A  85     -26.368  -4.795  56.240  1.00 36.64           C  
ATOM    593  CB  ALA A  85     -24.890  -6.807  56.036  1.00 36.64           C  
ATOM    594  O   ALA A  85     -25.757  -3.892  55.665  1.00 36.64           O  
ATOM    595  N   SER A  86     -27.456  -4.477  56.890  1.00 32.25           N  
ATOM    596  CA  SER A  86     -27.881  -3.876  58.149  1.00 32.25           C  
ATOM    597  C   SER A  86     -26.892  -4.179  59.269  1.00 32.25           C  
ATOM    598  CB  SER A  86     -29.273  -4.375  58.539  1.00 32.25           C  
ATOM    599  O   SER A  86     -26.415  -5.309  59.394  1.00 32.25           O  
ATOM    600  OG  SER A  86     -29.191  -5.618  59.215  1.00 32.25           O  
ATOM    601  N   ASN A  87     -26.284  -3.090  59.838  1.00 35.80           N  
ATOM    602  CA  ASN A  87     -26.404  -2.716  61.243  1.00 35.80           C  
ATOM    603  C   ASN A  87     -25.322  -1.722  61.653  1.00 35.80           C  
ATOM    604  CB  ASN A  87     -26.350  -3.958  62.135  1.00 35.80           C  
ATOM    605  O   ASN A  87     -24.135  -1.960  61.424  1.00 35.80           O  
ATOM    606  CG  ASN A  87     -27.646  -4.196  62.885  1.00 35.80           C  
ATOM    607  ND2 ASN A  87     -27.572  -4.959  63.969  1.00 35.80           N  
ATOM    608  OD1 ASN A  87     -28.705  -3.699  62.492  1.00 35.80           O  
ATOM    609  N   GLY A  88     -25.767  -0.477  62.055  1.00 34.52           N  
ATOM    610  CA  GLY A  88     -25.970   0.089  63.379  1.00 34.52           C  
ATOM    611  C   GLY A  88     -24.997   1.206  63.705  1.00 34.52           C  
ATOM    612  O   GLY A  88     -23.789   1.063  63.503  1.00 34.52           O  
ATOM    613  N   ASN A  89     -25.584   2.437  63.760  1.00 34.55           N  
ATOM    614  CA  ASN A  89     -25.742   3.208  64.988  1.00 34.55           C  
ATOM    615  C   ASN A  89     -25.474   4.692  64.757  1.00 34.55           C  
ATOM    616  CB  ASN A  89     -24.821   2.666  66.084  1.00 34.55           C  
ATOM    617  O   ASN A  89     -24.419   5.064  64.240  1.00 34.55           O  
ATOM    618  CG  ASN A  89     -25.424   2.794  67.469  1.00 34.55           C  
ATOM    619  ND2 ASN A  89     -24.627   3.264  68.421  1.00 34.55           N  
ATOM    620  OD1 ASN A  89     -26.596   2.471  67.682  1.00 34.55           O  
ATOM    621  N   SER A  90     -26.544   5.596  64.942  1.00 38.00           N  
ATOM    622  CA  SER A  90     -27.179   6.485  65.910  1.00 38.00           C  
ATOM    623  C   SER A  90     -26.732   7.929  65.710  1.00 38.00           C  
ATOM    624  CB  SER A  90     -26.863   6.038  67.338  1.00 38.00           C  
ATOM    625  O   SER A  90     -25.537   8.202  65.575  1.00 38.00           O  
ATOM    626  OG  SER A  90     -27.535   4.829  67.646  1.00 38.00           O  
ATOM    627  N   ASN A  91     -27.768   8.847  65.439  1.00 38.89           N  
ATOM    628  CA  ASN A  91     -28.349   9.910  66.252  1.00 38.89           C  
ATOM    629  C   ASN A  91     -28.729  11.120  65.404  1.00 38.89           C  
ATOM    630  CB  ASN A  91     -27.383  10.323  67.365  1.00 38.89           C  
ATOM    631  O   ASN A  91     -27.900  11.646  64.658  1.00 38.89           O  
ATOM    632  CG  ASN A  91     -27.332   9.316  68.497  1.00 38.89           C  
ATOM    633  ND2 ASN A  91     -26.370   9.483  69.396  1.00 38.89           N  
ATOM    634  OD1 ASN A  91     -28.150   8.395  68.562  1.00 38.89           O  
ATOM    635  N   ASN A  92     -30.084  11.374  65.286  1.00 37.44           N  
ATOM    636  CA  ASN A  92     -30.953  12.370  65.904  1.00 37.44           C  
ATOM    637  C   ASN A  92     -31.631  13.250  64.857  1.00 37.44           C  
ATOM    638  CB  ASN A  92     -30.165  13.232  66.892  1.00 37.44           C  
ATOM    639  O   ASN A  92     -30.960  13.846  64.013  1.00 37.44           O  
ATOM    640  CG  ASN A  92     -30.599  13.019  68.329  1.00 37.44           C  
ATOM    641  ND2 ASN A  92     -30.039  13.806  69.240  1.00 37.44           N  
ATOM    642  OD1 ASN A  92     -31.430  12.155  68.617  1.00 37.44           O  
ATOM    643  N   LEU A  93     -33.000  13.174  64.684  1.00 36.95           N  
ATOM    644  CA  LEU A  93     -34.263  13.756  65.126  1.00 36.95           C  
ATOM    645  C   LEU A  93     -34.430  15.171  64.581  1.00 36.95           C  
ATOM    646  CB  LEU A  93     -34.339  13.773  66.655  1.00 36.95           C  
ATOM    647  O   LEU A  93     -33.531  16.003  64.718  1.00 36.95           O  
ATOM    648  CG  LEU A  93     -34.994  12.559  67.314  1.00 36.95           C  
ATOM    649  CD1 LEU A  93     -33.954  11.744  68.075  1.00 36.95           C  
ATOM    650  CD2 LEU A  93     -36.121  12.997  68.243  1.00 36.95           C  
ATOM    651  N   THR A  94     -35.532  15.372  63.728  1.00 36.22           N  
ATOM    652  CA  THR A  94     -36.763  16.123  63.949  1.00 36.22           C  
ATOM    653  C   THR A  94     -37.452  16.434  62.623  1.00 36.22           C  
ATOM    654  CB  THR A  94     -36.490  17.434  64.709  1.00 36.22           C  
ATOM    655  O   THR A  94     -36.809  16.894  61.677  1.00 36.22           O  
ATOM    656  CG2 THR A  94     -35.838  17.160  66.061  1.00 36.22           C  
ATOM    657  OG1 THR A  94     -35.617  18.259  63.928  1.00 36.22           O  
ATOM    658  N   SER A  95     -38.676  15.833  62.312  1.00 34.06           N  
ATOM    659  CA  SER A  95     -40.128  15.869  62.175  1.00 34.06           C  
ATOM    660  C   SER A  95     -40.622  17.285  61.898  1.00 34.06           C  
ATOM    661  CB  SER A  95     -40.799  15.324  63.436  1.00 34.06           C  
ATOM    662  O   SER A  95     -40.136  18.246  62.497  1.00 34.06           O  
ATOM    663  OG  SER A  95     -40.282  15.956  64.595  1.00 34.06           O  
ATOM    664  N   SER A  96     -41.438  17.525  60.766  1.00 37.36           N  
ATOM    665  CA  SER A  96     -42.851  17.892  60.744  1.00 37.36           C  
ATOM    666  C   SER A  96     -43.200  18.671  59.480  1.00 37.36           C  
ATOM    667  CB  SER A  96     -43.208  18.721  61.979  1.00 37.36           C  
ATOM    668  O   SER A  96     -42.491  19.607  59.105  1.00 37.36           O  
ATOM    669  OG  SER A  96     -42.487  19.941  61.992  1.00 37.36           O  
ATOM    670  N   ALA A  97     -44.050  18.166  58.555  1.00 36.62           N  
ATOM    671  CA  ALA A  97     -45.451  18.193  58.141  1.00 36.62           C  
ATOM    672  C   ALA A  97     -45.908  19.619  57.847  1.00 36.62           C  
ATOM    673  CB  ALA A  97     -46.335  17.565  59.214  1.00 36.62           C  
ATOM    674  O   ALA A  97     -45.662  20.532  58.638  1.00 36.62           O  
ATOM    675  N   SER A  98     -46.396  20.000  56.605  1.00 31.89           N  
ATOM    676  CA  SER A  98     -47.659  20.272  55.928  1.00 31.89           C  
ATOM    677  C   SER A  98     -47.929  21.771  55.842  1.00 31.89           C  
ATOM    678  CB  SER A  98     -48.815  19.579  56.651  1.00 31.89           C  
ATOM    679  O   SER A  98     -47.789  22.490  56.833  1.00 31.89           O  
ATOM    680  OG  SER A  98     -49.488  18.685  55.782  1.00 31.89           O  
ATOM    681  N   GLN A  99     -48.160  22.424  54.588  1.00 38.98           N  
ATOM    682  CA  GLN A  99     -49.339  23.165  54.153  1.00 38.98           C  
ATOM    683  C   GLN A  99     -48.979  24.195  53.086  1.00 38.98           C  
ATOM    684  CB  GLN A  99     -50.011  23.853  55.342  1.00 38.98           C  
ATOM    685  O   GLN A  99     -48.054  24.989  53.270  1.00 38.98           O  
ATOM    686  CG  GLN A  99     -51.204  23.090  55.902  1.00 38.98           C  
ATOM    687  CD  GLN A  99     -51.939  23.861  56.982  1.00 38.98           C  
ATOM    688  NE2 GLN A  99     -53.049  23.305  57.456  1.00 38.98           N  
ATOM    689  OE1 GLN A  99     -51.512  24.946  57.389  1.00 38.98           O  
ATOM    690  N   LYS A 100     -49.507  24.181  51.826  1.00 35.72           N  
ATOM    691  CA  LYS A 100     -50.325  24.817  50.798  1.00 35.72           C  
ATOM    692  C   LYS A 100     -50.289  26.337  50.928  1.00 35.72           C  
ATOM    693  CB  LYS A 100     -51.769  24.319  50.876  1.00 35.72           C  
ATOM    694  O   LYS A 100     -50.494  26.877  52.018  1.00 35.72           O  
ATOM    695  CG  LYS A 100     -52.105  23.233  49.863  1.00 35.72           C  
ATOM    696  CD  LYS A 100     -53.575  22.839  49.933  1.00 35.72           C  
ATOM    697  CE  LYS A 100     -53.875  21.638  49.047  1.00 35.72           C  
ATOM    698  NZ  LYS A 100     -55.315  21.246  49.114  1.00 35.72           N  
ATOM    699  N   ASP A 101     -49.916  27.155  49.777  1.00 38.46           N  
ATOM    700  CA  ASP A 101     -50.578  28.318  49.193  1.00 38.46           C  
ATOM    701  C   ASP A 101     -49.639  29.072  48.256  1.00 38.46           C  
ATOM    702  CB  ASP A 101     -51.087  29.253  50.292  1.00 38.46           C  
ATOM    703  O   ASP A 101     -48.502  29.379  48.622  1.00 38.46           O  
ATOM    704  CG  ASP A 101     -52.448  28.849  50.831  1.00 38.46           C  
ATOM    705  OD1 ASP A 101     -53.179  28.102  50.145  1.00 38.46           O  
ATOM    706  OD2 ASP A 101     -52.794  29.283  51.952  1.00 38.46           O  
ATOM    707  N   HIS A 102     -49.909  29.242  46.852  1.00 38.34           N  
ATOM    708  CA  HIS A 102     -50.161  30.153  45.742  1.00 38.34           C  
ATOM    709  C   HIS A 102     -49.345  31.433  45.883  1.00 38.34           C  
ATOM    710  CB  HIS A 102     -51.651  30.488  45.651  1.00 38.34           C  
ATOM    711  O   HIS A 102     -49.311  32.037  46.958  1.00 38.34           O  
ATOM    712  CG  HIS A 102     -52.454  29.458  44.921  1.00 38.34           C  
ATOM    713  CD2 HIS A 102     -53.605  28.828  45.254  1.00 38.34           C  
ATOM    714  ND1 HIS A 102     -52.085  28.965  43.688  1.00 38.34           N  
ATOM    715  CE1 HIS A 102     -52.979  28.073  43.293  1.00 38.34           C  
ATOM    716  NE2 HIS A 102     -53.911  27.972  44.225  1.00 38.34           N  
ATOM    717  N   SER A 103     -48.458  31.764  44.879  1.00 40.87           N  
ATOM    718  CA  SER A 103     -48.381  32.959  44.044  1.00 40.87           C  
ATOM    719  C   SER A 103     -46.973  33.157  43.491  1.00 40.87           C  
ATOM    720  CB  SER A 103     -48.804  34.196  44.837  1.00 40.87           C  
ATOM    721  O   SER A 103     -45.991  33.056  44.229  1.00 40.87           O  
ATOM    722  OG  SER A 103     -48.047  34.312  46.030  1.00 40.87           O  
ATOM    723  N   LEU A 104     -46.838  32.973  42.153  1.00 40.19           N  
ATOM    724  CA  LEU A 104     -45.903  33.521  41.176  1.00 40.19           C  
ATOM    725  C   LEU A 104     -45.364  34.871  41.637  1.00 40.19           C  
ATOM    726  CB  LEU A 104     -46.580  33.667  39.811  1.00 40.19           C  
ATOM    727  O   LEU A 104     -46.117  35.703  42.148  1.00 40.19           O  
ATOM    728  CG  LEU A 104     -46.836  32.372  39.038  1.00 40.19           C  
ATOM    729  CD1 LEU A 104     -48.063  32.521  38.145  1.00 40.19           C  
ATOM    730  CD2 LEU A 104     -45.611  31.990  38.214  1.00 40.19           C  
ATOM    731  N   PRO A 105     -44.042  35.136  41.336  1.00 39.06           N  
ATOM    732  CA  PRO A 105     -43.720  36.187  40.368  1.00 39.06           C  
ATOM    733  C   PRO A 105     -42.493  35.854  39.522  1.00 39.06           C  
ATOM    734  CB  PRO A 105     -43.461  37.411  41.249  1.00 39.06           C  
ATOM    735  O   PRO A 105     -41.616  35.109  39.967  1.00 39.06           O  
ATOM    736  CG  PRO A 105     -42.847  36.861  42.496  1.00 39.06           C  
ATOM    737  CD  PRO A 105     -42.895  35.362  42.430  1.00 39.06           C  
ATOM    738  N   THR A 106     -42.678  35.767  38.139  1.00 38.49           N  
ATOM    739  CA  THR A 106     -42.007  36.295  36.956  1.00 38.49           C  
ATOM    740  C   THR A 106     -40.748  37.065  37.346  1.00 38.49           C  
ATOM    741  CB  THR A 106     -42.942  37.212  36.146  1.00 38.49           C  
ATOM    742  O   THR A 106     -40.803  37.978  38.172  1.00 38.49           O  
ATOM    743  CG2 THR A 106     -43.862  36.399  35.241  1.00 38.49           C  
ATOM    744  OG1 THR A 106     -43.740  37.988  37.048  1.00 38.49           O  
ATOM    745  N   SER A 107     -39.517  36.278  37.108  1.00 46.20           N  
ATOM    746  CA  SER A 107     -38.275  36.923  36.696  1.00 46.20           C  
ATOM    747  C   SER A 107     -37.458  36.018  35.781  1.00 46.20           C  
ATOM    748  CB  SER A 107     -37.441  37.312  37.918  1.00 46.20           C  
ATOM    749  O   SER A 107     -37.376  34.809  36.007  1.00 46.20           O  
ATOM    750  OG  SER A 107     -36.949  38.635  37.792  1.00 46.20           O  
ATOM    751  N   PRO A 108     -36.914  36.580  34.643  1.00 38.48           N  
ATOM    752  CA  PRO A 108     -36.449  36.439  33.261  1.00 38.48           C  
ATOM    753  C   PRO A 108     -35.425  35.318  33.094  1.00 38.48           C  
ATOM    754  CB  PRO A 108     -35.820  37.802  32.961  1.00 38.48           C  
ATOM    755  O   PRO A 108     -34.727  34.968  34.049  1.00 38.48           O  
ATOM    756  CG  PRO A 108     -35.225  38.243  34.259  1.00 38.48           C  
ATOM    757  CD  PRO A 108     -35.623  37.261  35.324  1.00 38.48           C  
ATOM    758  N   MET A 109     -35.878  34.149  32.478  1.00 33.64           N  
ATOM    759  CA  MET A 109     -35.167  33.095  31.760  1.00 33.64           C  
ATOM    760  C   MET A 109     -33.754  33.541  31.398  1.00 33.64           C  
ATOM    761  CB  MET A 109     -35.930  32.696  30.495  1.00 33.64           C  
ATOM    762  O   MET A 109     -33.575  34.520  30.671  1.00 33.64           O  
ATOM    763  CG  MET A 109     -37.190  31.891  30.768  1.00 33.64           C  
ATOM    764  SD  MET A 109     -37.753  30.948  29.298  1.00 33.64           S  
ATOM    765  CE  MET A 109     -38.231  29.385  30.084  1.00 33.64           C  
ATOM    766  N   LYS A 110     -32.809  33.650  32.417  1.00 43.01           N  
ATOM    767  CA  LYS A 110     -31.356  33.543  32.322  1.00 43.01           C  
ATOM    768  C   LYS A 110     -30.946  32.278  31.573  1.00 43.01           C  
ATOM    769  CB  LYS A 110     -30.725  33.555  33.715  1.00 43.01           C  
ATOM    770  O   LYS A 110     -31.434  31.187  31.874  1.00 43.01           O  
ATOM    771  CG  LYS A 110     -30.378  34.945  34.226  1.00 43.01           C  
ATOM    772  CD  LYS A 110     -29.712  34.888  35.595  1.00 43.01           C  
ATOM    773  CE  LYS A 110     -29.428  36.282  36.138  1.00 43.01           C  
ATOM    774  NZ  LYS A 110     -28.624  36.233  37.396  1.00 43.01           N  
ATOM    775  N   THR A 111     -30.926  32.292  30.245  1.00 39.56           N  
ATOM    776  CA  THR A 111     -30.020  31.653  29.297  1.00 39.56           C  
ATOM    777  C   THR A 111     -29.097  30.669  30.011  1.00 39.56           C  
ATOM    778  CB  THR A 111     -29.177  32.696  28.540  1.00 39.56           C  
ATOM    779  O   THR A 111     -28.418  31.034  30.974  1.00 39.56           O  
ATOM    780  CG2 THR A 111     -29.964  33.306  27.386  1.00 39.56           C  
ATOM    781  OG1 THR A 111     -28.792  33.738  29.445  1.00 39.56           O  
ATOM    782  N   ALA A 112     -29.581  29.467  30.475  1.00 44.55           N  
ATOM    783  CA  ALA A 112     -28.878  28.235  30.823  1.00 44.55           C  
ATOM    784  C   ALA A 112     -27.605  28.078  29.997  1.00 44.55           C  
ATOM    785  CB  ALA A 112     -29.791  27.027  30.622  1.00 44.55           C  
ATOM    786  O   ALA A 112     -27.650  28.099  28.765  1.00 44.55           O  
ATOM    787  N   ASN A 113     -26.515  28.822  30.344  1.00 45.23           N  
ATOM    788  CA  ASN A 113     -25.107  28.493  30.155  1.00 45.23           C  
ATOM    789  C   ASN A 113     -24.897  26.988  30.014  1.00 45.23           C  
ATOM    790  CB  ASN A 113     -24.267  29.041  31.310  1.00 45.23           C  
ATOM    791  O   ASN A 113     -25.520  26.201  30.729  1.00 45.23           O  
ATOM    792  CG  ASN A 113     -23.727  30.430  31.032  1.00 45.23           C  
ATOM    793  ND2 ASN A 113     -23.101  31.035  32.035  1.00 45.23           N  
ATOM    794  OD1 ASN A 113     -23.871  30.956  29.926  1.00 45.23           O  
ATOM    795  N   PRO A 114     -24.460  26.387  28.832  1.00 47.59           N  
ATOM    796  CA  PRO A 114     -24.130  24.961  28.763  1.00 47.59           C  
ATOM    797  C   PRO A 114     -23.367  24.472  29.992  1.00 47.59           C  
ATOM    798  CB  PRO A 114     -23.263  24.860  27.506  1.00 47.59           C  
ATOM    799  O   PRO A 114     -22.477  25.167  30.487  1.00 47.59           O  
ATOM    800  CG  PRO A 114     -22.760  26.249  27.276  1.00 47.59           C  
ATOM    801  CD  PRO A 114     -23.489  27.180  28.203  1.00 47.59           C  
ATOM    802  N   THR A 115     -24.049  24.134  31.174  1.00 48.96           N  
ATOM    803  CA  THR A 115     -23.451  23.345  32.246  1.00 48.96           C  
ATOM    804  C   THR A 115     -22.138  22.718  31.789  1.00 48.96           C  
ATOM    805  CB  THR A 115     -24.410  22.241  32.728  1.00 48.96           C  
ATOM    806  O   THR A 115     -22.101  22.006  30.783  1.00 48.96           O  
ATOM    807  CG2 THR A 115     -25.010  22.588  34.087  1.00 48.96           C  
ATOM    808  OG1 THR A 115     -25.470  22.088  31.775  1.00 48.96           O  
ATOM    809  N   GLN A 116     -21.018  23.439  31.697  1.00 49.06           N  
ATOM    810  CA  GLN A 116     -19.629  22.993  31.690  1.00 49.06           C  
ATOM    811  C   GLN A 116     -19.457  21.717  32.509  1.00 49.06           C  
ATOM    812  CB  GLN A 116     -18.709  24.090  32.229  1.00 49.06           C  
ATOM    813  O   GLN A 116     -19.814  21.676  33.688  1.00 49.06           O  
ATOM    814  CG  GLN A 116     -17.822  24.726  31.167  1.00 49.06           C  
ATOM    815  CD  GLN A 116     -16.986  25.869  31.708  1.00 49.06           C  
ATOM    816  NE2 GLN A 116     -16.311  26.585  30.815  1.00 49.06           N  
ATOM    817  OE1 GLN A 116     -16.947  26.108  32.919  1.00 49.06           O  
ATOM    818  N   PHE A 117     -19.861  20.530  32.049  1.00 52.01           N  
ATOM    819  CA  PHE A 117     -19.517  19.201  32.540  1.00 52.01           C  
ATOM    820  C   PHE A 117     -18.090  19.173  33.074  1.00 52.01           C  
ATOM    821  CB  PHE A 117     -19.684  18.157  31.432  1.00 52.01           C  
ATOM    822  O   PHE A 117     -17.137  19.394  32.324  1.00 52.01           O  
ATOM    823  CG  PHE A 117     -21.027  17.479  31.434  1.00 52.01           C  
ATOM    824  CD1 PHE A 117     -21.249  16.347  32.209  1.00 52.01           C  
ATOM    825  CD2 PHE A 117     -22.069  17.973  30.659  1.00 52.01           C  
ATOM    826  CE1 PHE A 117     -22.491  15.717  32.213  1.00 52.01           C  
ATOM    827  CE2 PHE A 117     -23.313  17.348  30.658  1.00 52.01           C  
ATOM    828  CZ  PHE A 117     -23.522  16.220  31.434  1.00 52.01           C  
ATOM    829  N   GLN A 118     -17.835  19.695  34.315  1.00 55.43           N  
ATOM    830  CA  GLN A 118     -16.530  19.520  34.942  1.00 55.43           C  
ATOM    831  C   GLN A 118     -16.327  18.079  35.399  1.00 55.43           C  
ATOM    832  CB  GLN A 118     -16.372  20.474  36.128  1.00 55.43           C  
ATOM    833  O   GLN A 118     -17.188  17.507  36.070  1.00 55.43           O  
ATOM    834  CG  GLN A 118     -16.342  21.944  35.735  1.00 55.43           C  
ATOM    835  CD  GLN A 118     -15.270  22.727  36.469  1.00 55.43           C  
ATOM    836  NE2 GLN A 118     -15.329  24.050  36.370  1.00 55.43           N  
ATOM    837  OE1 GLN A 118     -14.396  22.146  37.121  1.00 55.43           O  
ATOM    838  N   PRO A 119     -15.403  17.414  34.662  1.00 71.22           N  
ATOM    839  CA  PRO A 119     -15.105  16.042  35.079  1.00 71.22           C  
ATOM    840  C   PRO A 119     -14.906  15.913  36.587  1.00 71.22           C  
ATOM    841  CB  PRO A 119     -13.811  15.719  34.327  1.00 71.22           C  
ATOM    842  O   PRO A 119     -14.250  16.758  37.201  1.00 71.22           O  
ATOM    843  CG  PRO A 119     -13.239  17.050  33.962  1.00 71.22           C  
ATOM    844  CD  PRO A 119     -14.342  18.068  33.993  1.00 71.22           C  
ATOM    845  N   LYS A 120     -15.852  15.326  37.359  1.00 74.39           N  
ATOM    846  CA  LYS A 120     -15.731  15.031  38.784  1.00 74.39           C  
ATOM    847  C   LYS A 120     -14.520  14.145  39.062  1.00 74.39           C  
ATOM    848  CB  LYS A 120     -17.003  14.357  39.302  1.00 74.39           C  
ATOM    849  O   LYS A 120     -14.296  13.154  38.364  1.00 74.39           O  
ATOM    850  CG  LYS A 120     -18.191  15.299  39.437  1.00 74.39           C  
ATOM    851  CD  LYS A 120     -19.423  14.572  39.959  1.00 74.39           C  
ATOM    852  CE  LYS A 120     -20.617  15.509  40.080  1.00 74.39           C  
ATOM    853  NZ  LYS A 120     -21.876  14.766  40.386  1.00 74.39           N  
ATOM    854  N   LYS A 121     -13.498  14.719  39.723  1.00 72.16           N  
ATOM    855  CA  LYS A 121     -12.321  13.989  40.186  1.00 72.16           C  
ATOM    856  C   LYS A 121     -12.709  12.885  41.165  1.00 72.16           C  
ATOM    857  CB  LYS A 121     -11.321  14.943  40.841  1.00 72.16           C  
ATOM    858  O   LYS A 121     -13.485  13.117  42.095  1.00 72.16           O  
ATOM    859  CG  LYS A 121     -10.494  15.749  39.850  1.00 72.16           C  
ATOM    860  CD  LYS A 121      -9.471  16.627  40.559  1.00 72.16           C  
ATOM    861  CE  LYS A 121      -8.739  17.536  39.581  1.00 72.16           C  
ATOM    862  NZ  LYS A 121      -7.726  18.391  40.270  1.00 72.16           N  
ATOM    863  N   LEU A 122     -12.576  11.630  40.711  1.00 72.95           N  
ATOM    864  CA  LEU A 122     -12.907  10.435  41.480  1.00 72.95           C  
ATOM    865  C   LEU A 122     -12.073  10.362  42.754  1.00 72.95           C  
ATOM    866  CB  LEU A 122     -12.684   9.177  40.637  1.00 72.95           C  
ATOM    867  O   LEU A 122     -10.924  10.809  42.777  1.00 72.95           O  
ATOM    868  CG  LEU A 122     -13.590   9.010  39.416  1.00 72.95           C  
ATOM    869  CD1 LEU A 122     -13.038   7.931  38.490  1.00 72.95           C  
ATOM    870  CD2 LEU A 122     -15.014   8.675  39.847  1.00 72.95           C  
ATOM    871  N   SER A 123     -12.716  10.266  44.056  1.00 73.38           N  
ATOM    872  CA  SER A 123     -12.229  10.181  45.429  1.00 73.38           C  
ATOM    873  C   SER A 123     -11.451   8.890  45.660  1.00 73.38           C  
ATOM    874  CB  SER A 123     -13.393  10.268  46.418  1.00 73.38           C  
ATOM    875  O   SER A 123     -10.789   8.734  46.689  1.00 73.38           O  
ATOM    876  OG  SER A 123     -14.262   9.158  46.271  1.00 73.38           O  
ATOM    877  N   GLY A 124     -10.993   8.109  44.442  1.00 76.63           N  
ATOM    878  CA  GLY A 124     -10.203   6.895  44.573  1.00 76.63           C  
ATOM    879  C   GLY A 124     -10.058   6.133  43.270  1.00 76.63           C  
ATOM    880  O   GLY A 124     -10.648   6.511  42.255  1.00 76.63           O  
ATOM    881  N   TYR A 125      -9.011   5.207  43.143  1.00 82.23           N  
ATOM    882  CA  TYR A 125      -8.713   4.391  41.971  1.00 82.23           C  
ATOM    883  C   TYR A 125      -9.850   3.419  41.680  1.00 82.23           C  
ATOM    884  CB  TYR A 125      -7.405   3.620  42.170  1.00 82.23           C  
ATOM    885  O   TYR A 125     -10.178   2.570  42.512  1.00 82.23           O  
ATOM    886  CG  TYR A 125      -6.990   2.807  40.968  1.00 82.23           C  
ATOM    887  CD1 TYR A 125      -7.021   1.415  41.000  1.00 82.23           C  
ATOM    888  CD2 TYR A 125      -6.567   3.429  39.798  1.00 82.23           C  
ATOM    889  CE1 TYR A 125      -6.638   0.661  39.895  1.00 82.23           C  
ATOM    890  CE2 TYR A 125      -6.182   2.686  38.688  1.00 82.23           C  
ATOM    891  OH  TYR A 125      -5.840   0.564  37.649  1.00 82.23           O  
ATOM    892  CZ  TYR A 125      -6.221   1.305  38.745  1.00 82.23           C  
ATOM    893  N   VAL A 126     -10.768   3.640  40.812  1.00 80.54           N  
ATOM    894  CA  VAL A 126     -11.974   2.949  40.370  1.00 80.54           C  
ATOM    895  C   VAL A 126     -11.607   1.865  39.359  1.00 80.54           C  
ATOM    896  CB  VAL A 126     -12.997   3.929  39.752  1.00 80.54           C  
ATOM    897  O   VAL A 126     -12.222   0.796  39.334  1.00 80.54           O  
ATOM    898  CG1 VAL A 126     -14.251   3.185  39.296  1.00 80.54           C  
ATOM    899  CG2 VAL A 126     -13.357   5.024  40.754  1.00 80.54           C  
ATOM    900  N   GLY A 127     -10.167   2.013  38.719  1.00 78.48           N  
ATOM    901  CA  GLY A 127      -9.706   0.883  37.927  1.00 78.48           C  
ATOM    902  C   GLY A 127     -10.074   0.994  36.459  1.00 78.48           C  
ATOM    903  O   GLY A 127      -9.773   0.097  35.669  1.00 78.48           O  
ATOM    904  N   PHE A 128     -10.900   2.168  35.935  1.00 83.29           N  
ATOM    905  CA  PHE A 128     -11.166   2.397  34.520  1.00 83.29           C  
ATOM    906  C   PHE A 128      -9.871   2.667  33.763  1.00 83.29           C  
ATOM    907  CB  PHE A 128     -12.136   3.567  34.336  1.00 83.29           C  
ATOM    908  O   PHE A 128      -9.835   2.580  32.534  1.00 83.29           O  
ATOM    909  CG  PHE A 128     -13.481   3.347  34.974  1.00 83.29           C  
ATOM    910  CD1 PHE A 128     -14.366   2.409  34.457  1.00 83.29           C  
ATOM    911  CD2 PHE A 128     -13.860   4.079  36.092  1.00 83.29           C  
ATOM    912  CE1 PHE A 128     -15.612   2.204  35.046  1.00 83.29           C  
ATOM    913  CE2 PHE A 128     -15.103   3.879  36.686  1.00 83.29           C  
ATOM    914  CZ  PHE A 128     -15.978   2.941  36.161  1.00 83.29           C  
ATOM    915  N   ALA A 129      -8.880   2.974  34.565  1.00 82.26           N  
ATOM    916  CA  ALA A 129      -7.557   3.240  34.006  1.00 82.26           C  
ATOM    917  C   ALA A 129      -6.980   1.993  33.343  1.00 82.26           C  
ATOM    918  CB  ALA A 129      -6.612   3.746  35.093  1.00 82.26           C  
ATOM    919  O   ALA A 129      -6.133   2.091  32.452  1.00 82.26           O  
ATOM    920  N   ASN A 130      -7.537   0.784  33.725  1.00 83.52           N  
ATOM    921  CA  ASN A 130      -7.068  -0.492  33.196  1.00 83.52           C  
ATOM    922  C   ASN A 130      -7.819  -0.883  31.927  1.00 83.52           C  
ATOM    923  CB  ASN A 130      -7.200  -1.592  34.252  1.00 83.52           C  
ATOM    924  O   ASN A 130      -7.624  -1.979  31.398  1.00 83.52           O  
ATOM    925  CG  ASN A 130      -6.237  -2.740  34.023  1.00 83.52           C  
ATOM    926  ND2 ASN A 130      -6.647  -3.943  34.409  1.00 83.52           N  
ATOM    927  OD1 ASN A 130      -5.135  -2.548  33.503  1.00 83.52           O  
ATOM    928  N   LEU A 131      -8.850  -0.149  31.448  1.00 85.27           N  
ATOM    929  CA  LEU A 131      -9.705  -0.443  30.304  1.00 85.27           C  
ATOM    930  C   LEU A 131      -8.880  -0.576  29.028  1.00 85.27           C  
ATOM    931  CB  LEU A 131     -10.763   0.650  30.129  1.00 85.27           C  
ATOM    932  O   LEU A 131      -9.100  -1.493  28.234  1.00 85.27           O  
ATOM    933  CG  LEU A 131     -12.024   0.515  30.985  1.00 85.27           C  
ATOM    934  CD1 LEU A 131     -12.742   1.857  31.085  1.00 85.27           C  
ATOM    935  CD2 LEU A 131     -12.950  -0.551  30.410  1.00 85.27           C  
ATOM    936  N   PRO A 132      -7.948   0.337  28.922  1.00 86.71           N  
ATOM    937  CA  PRO A 132      -7.092   0.180  27.743  1.00 86.71           C  
ATOM    938  C   PRO A 132      -6.280  -1.113  27.772  1.00 86.71           C  
ATOM    939  CB  PRO A 132      -6.174   1.403  27.809  1.00 86.71           C  
ATOM    940  O   PRO A 132      -6.077  -1.742  26.730  1.00 86.71           O  
ATOM    941  CG  PRO A 132      -6.959   2.430  28.559  1.00 86.71           C  
ATOM    942  CD  PRO A 132      -7.818   1.729  29.572  1.00 86.71           C  
ATOM    943  N   ASN A 133      -5.820  -1.473  28.926  1.00 86.33           N  
ATOM    944  CA  ASN A 133      -5.077  -2.716  29.102  1.00 86.33           C  
ATOM    945  C   ASN A 133      -5.970  -3.937  28.899  1.00 86.33           C  
ATOM    946  CB  ASN A 133      -4.424  -2.760  30.485  1.00 86.33           C  
ATOM    947  O   ASN A 133      -5.531  -4.948  28.349  1.00 86.33           O  
ATOM    948  CG  ASN A 133      -3.299  -1.754  30.632  1.00 86.33           C  
ATOM    949  ND2 ASN A 133      -3.019  -1.354  31.867  1.00 86.33           N  
ATOM    950  OD1 ASN A 133      -2.687  -1.340  29.644  1.00 86.33           O  
ATOM    951  N   GLN A 134      -7.197  -3.777  29.311  1.00 84.16           N  
ATOM    952  CA  GLN A 134      -8.195  -4.825  29.120  1.00 84.16           C  
ATOM    953  C   GLN A 134      -8.529  -5.003  27.642  1.00 84.16           C  
ATOM    954  CB  GLN A 134      -9.466  -4.507  29.910  1.00 84.16           C  
ATOM    955  O   GLN A 134      -8.663  -6.131  27.162  1.00 84.16           O  
ATOM    956  CG  GLN A 134     -10.449  -5.668  29.986  1.00 84.16           C  
ATOM    957  CD  GLN A 134     -11.649  -5.363  30.862  1.00 84.16           C  
ATOM    958  NE2 GLN A 134     -12.189  -6.392  31.507  1.00 84.16           N  
ATOM    959  OE1 GLN A 134     -12.088  -4.213  30.960  1.00 84.16           O  
ATOM    960  N   VAL A 135      -8.661  -3.878  26.986  1.00 85.68           N  
ATOM    961  CA  VAL A 135      -8.966  -3.900  25.559  1.00 85.68           C  
ATOM    962  C   VAL A 135      -7.757  -4.415  24.780  1.00 85.68           C  
ATOM    963  CB  VAL A 135      -9.374  -2.501  25.044  1.00 85.68           C  
ATOM    964  O   VAL A 135      -7.908  -5.168  23.815  1.00 85.68           O  
ATOM    965  CG1 VAL A 135      -9.572  -2.519  23.530  1.00 85.68           C  
ATOM    966  CG2 VAL A 135     -10.645  -2.025  25.746  1.00 85.68           C  
ATOM    967  N   HIS A 136      -6.585  -3.990  25.238  1.00 83.96           N  
ATOM    968  CA  HIS A 136      -5.341  -4.463  24.642  1.00 83.96           C  
ATOM    969  C   HIS A 136      -5.204  -5.976  24.780  1.00 83.96           C  
ATOM    970  CB  HIS A 136      -4.140  -3.767  25.285  1.00 83.96           C  
ATOM    971  O   HIS A 136      -4.846  -6.661  23.820  1.00 83.96           O  
ATOM    972  CG  HIS A 136      -2.821  -4.253  24.775  1.00 83.96           C  
ATOM    973  CD2 HIS A 136      -1.835  -4.952  25.385  1.00 83.96           C  
ATOM    974  ND1 HIS A 136      -2.392  -4.025  23.485  1.00 83.96           N  
ATOM    975  CE1 HIS A 136      -1.196  -4.566  23.323  1.00 83.96           C  
ATOM    976  NE2 HIS A 136      -0.835  -5.134  24.461  1.00 83.96           N  
ATOM    977  N   ARG A 137      -5.468  -6.518  25.954  1.00 83.84           N  
ATOM    978  CA  ARG A 137      -5.372  -7.943  26.256  1.00 83.84           C  
ATOM    979  C   ARG A 137      -6.392  -8.743  25.452  1.00 83.84           C  
ATOM    980  CB  ARG A 137      -5.574  -8.191  27.752  1.00 83.84           C  
ATOM    981  O   ARG A 137      -6.083  -9.824  24.948  1.00 83.84           O  
ATOM    982  CG  ARG A 137      -5.201  -9.595  28.200  1.00 83.84           C  
ATOM    983  CD  ARG A 137      -5.298  -9.750  29.711  1.00 83.84           C  
ATOM    984  NE  ARG A 137      -5.065 -11.129  30.128  1.00 83.84           N  
ATOM    985  NH1 ARG A 137      -5.267 -10.699  32.389  1.00 83.84           N  
ATOM    986  NH2 ARG A 137      -4.833 -12.827  31.657  1.00 83.84           N  
ATOM    987  CZ  ARG A 137      -5.056 -11.549  31.390  1.00 83.84           C  
ATOM    988  N   LYS A 138      -7.534  -8.211  25.461  1.00 85.59           N  
ATOM    989  CA  LYS A 138      -8.600  -8.845  24.692  1.00 85.59           C  
ATOM    990  C   LYS A 138      -8.275  -8.849  23.201  1.00 85.59           C  
ATOM    991  CB  LYS A 138      -9.933  -8.134  24.935  1.00 85.59           C  
ATOM    992  O   LYS A 138      -8.538  -9.833  22.506  1.00 85.59           O  
ATOM    993  CG  LYS A 138     -11.139  -8.871  24.370  1.00 85.59           C  
ATOM    994  CD  LYS A 138     -12.442  -8.171  24.735  1.00 85.59           C  
ATOM    995  CE  LYS A 138     -13.647  -8.884  24.135  1.00 85.59           C  
ATOM    996  NZ  LYS A 138     -14.926  -8.195  24.480  1.00 85.59           N  
ATOM    997  N   SER A 139      -7.755  -7.772  22.714  1.00 83.67           N  
ATOM    998  CA  SER A 139      -7.413  -7.619  21.304  1.00 83.67           C  
ATOM    999  C   SER A 139      -6.238  -8.512  20.919  1.00 83.67           C  
ATOM   1000  CB  SER A 139      -7.079  -6.160  20.988  1.00 83.67           C  
ATOM   1001  O   SER A 139      -6.208  -9.068  19.820  1.00 83.67           O  
ATOM   1002  OG  SER A 139      -8.221  -5.337  21.152  1.00 83.67           O  
ATOM   1003  N   VAL A 140      -5.323  -8.683  21.768  1.00 84.33           N  
ATOM   1004  CA  VAL A 140      -4.153  -9.531  21.563  1.00 84.33           C  
ATOM   1005  C   VAL A 140      -4.576 -10.998  21.535  1.00 84.33           C  
ATOM   1006  CB  VAL A 140      -3.089  -9.304  22.660  1.00 84.33           C  
ATOM   1007  O   VAL A 140      -4.078 -11.779  20.721  1.00 84.33           O  
ATOM   1008  CG1 VAL A 140      -1.956 -10.321  22.532  1.00 84.33           C  
ATOM   1009  CG2 VAL A 140      -2.542  -7.879  22.585  1.00 84.33           C  
ATOM   1010  N   LYS A 141      -5.537 -11.352  22.412  1.00 83.11           N  
ATOM   1011  CA  LYS A 141      -6.058 -12.714  22.476  1.00 83.11           C  
ATOM   1012  C   LYS A 141      -6.865 -13.054  21.227  1.00 83.11           C  
ATOM   1013  CB  LYS A 141      -6.922 -12.900  23.725  1.00 83.11           C  
ATOM   1014  O   LYS A 141      -6.782 -14.172  20.712  1.00 83.11           O  
ATOM   1015  CG  LYS A 141      -6.125 -13.047  25.013  1.00 83.11           C  
ATOM   1016  CD  LYS A 141      -7.035 -13.308  26.206  1.00 83.11           C  
ATOM   1017  CE  LYS A 141      -6.245 -13.387  27.506  1.00 83.11           C  
ATOM   1018  NZ  LYS A 141      -7.137 -13.607  28.683  1.00 83.11           N  
ATOM   1019  N   LYS A 142      -7.604 -12.107  20.735  1.00 82.00           N  
ATOM   1020  CA  LYS A 142      -8.478 -12.272  19.576  1.00 82.00           C  
ATOM   1021  C   LYS A 142      -7.674 -12.287  18.279  1.00 82.00           C  
ATOM   1022  CB  LYS A 142      -9.525 -11.158  19.531  1.00 82.00           C  
ATOM   1023  O   LYS A 142      -7.962 -13.071  17.373  1.00 82.00           O  
ATOM   1024  CG  LYS A 142     -10.603 -11.364  18.477  1.00 82.00           C  
ATOM   1025  CD  LYS A 142     -11.640 -10.249  18.513  1.00 82.00           C  
ATOM   1026  CE  LYS A 142     -12.670 -10.407  17.403  1.00 82.00           C  
ATOM   1027  NZ  LYS A 142     -13.691  -9.317  17.435  1.00 82.00           N  
ATOM   1028  N   GLY A 143      -6.521 -11.570  18.252  1.00 84.21           N  
ATOM   1029  CA  GLY A 143      -5.702 -11.439  17.057  1.00 84.21           C  
ATOM   1030  C   GLY A 143      -6.249 -10.427  16.067  1.00 84.21           C  
ATOM   1031  O   GLY A 143      -7.250  -9.762  16.341  1.00 84.21           O  
ATOM   1032  N   PHE A 144      -5.509 -10.241  14.954  1.00 86.85           N  
ATOM   1033  CA  PHE A 144      -5.871  -9.278  13.921  1.00 86.85           C  
ATOM   1034  C   PHE A 144      -6.047  -9.968  12.574  1.00 86.85           C  
ATOM   1035  CB  PHE A 144      -4.810  -8.178  13.814  1.00 86.85           C  
ATOM   1036  O   PHE A 144      -5.338 -10.929  12.266  1.00 86.85           O  
ATOM   1037  CG  PHE A 144      -4.591  -7.418  15.094  1.00 86.85           C  
ATOM   1038  CD1 PHE A 144      -5.411  -6.348  15.431  1.00 86.85           C  
ATOM   1039  CD2 PHE A 144      -3.565  -7.774  15.960  1.00 86.85           C  
ATOM   1040  CE1 PHE A 144      -5.210  -5.642  16.616  1.00 86.85           C  
ATOM   1041  CE2 PHE A 144      -3.359  -7.073  17.145  1.00 86.85           C  
ATOM   1042  CZ  PHE A 144      -4.182  -6.007  17.470  1.00 86.85           C  
ATOM   1043  N   GLN A 145      -7.110  -9.535  11.891  1.00 89.24           N  
ATOM   1044  CA  GLN A 145      -7.353 -10.037  10.543  1.00 89.24           C  
ATOM   1045  C   GLN A 145      -7.105  -8.952   9.499  1.00 89.24           C  
ATOM   1046  CB  GLN A 145      -8.781 -10.570  10.417  1.00 89.24           C  
ATOM   1047  O   GLN A 145      -7.559  -7.817   9.656  1.00 89.24           O  
ATOM   1048  CG  GLN A 145      -9.094 -11.721  11.363  1.00 89.24           C  
ATOM   1049  CD  GLN A 145     -10.563 -12.099  11.362  1.00 89.24           C  
ATOM   1050  NE2 GLN A 145     -11.074 -12.494  12.523  1.00 89.24           N  
ATOM   1051  OE1 GLN A 145     -11.233 -12.036  10.327  1.00 89.24           O  
ATOM   1052  N   PHE A 146      -6.484  -9.352   8.513  1.00 90.93           N  
ATOM   1053  CA  PHE A 146      -6.190  -8.416   7.434  1.00 90.93           C  
ATOM   1054  C   PHE A 146      -6.251  -9.114   6.081  1.00 90.93           C  
ATOM   1055  CB  PHE A 146      -4.812  -7.779   7.635  1.00 90.93           C  
ATOM   1056  O   PHE A 146      -5.618 -10.154   5.883  1.00 90.93           O  
ATOM   1057  CG  PHE A 146      -4.520  -6.651   6.682  1.00 90.93           C  
ATOM   1058  CD1 PHE A 146      -3.556  -6.791   5.692  1.00 90.93           C  
ATOM   1059  CD2 PHE A 146      -5.211  -5.450   6.777  1.00 90.93           C  
ATOM   1060  CE1 PHE A 146      -3.284  -5.749   4.808  1.00 90.93           C  
ATOM   1061  CE2 PHE A 146      -4.944  -4.404   5.898  1.00 90.93           C  
ATOM   1062  CZ  PHE A 146      -3.980  -4.555   4.915  1.00 90.93           C  
ATOM   1063  N   THR A 147      -7.057  -8.538   5.192  1.00 91.75           N  
ATOM   1064  CA  THR A 147      -7.214  -9.120   3.864  1.00 91.75           C  
ATOM   1065  C   THR A 147      -6.644  -8.192   2.795  1.00 91.75           C  
ATOM   1066  CB  THR A 147      -8.694  -9.415   3.555  1.00 91.75           C  
ATOM   1067  O   THR A 147      -7.060  -7.037   2.683  1.00 91.75           O  
ATOM   1068  CG2 THR A 147      -8.847 -10.098   2.200  1.00 91.75           C  
ATOM   1069  OG1 THR A 147      -9.227 -10.272   4.572  1.00 91.75           O  
ATOM   1070  N   ILE A 148      -5.687  -8.718   2.006  1.00 92.25           N  
ATOM   1071  CA  ILE A 148      -5.051  -7.948   0.943  1.00 92.25           C  
ATOM   1072  C   ILE A 148      -5.332  -8.602  -0.408  1.00 92.25           C  
ATOM   1073  CB  ILE A 148      -3.527  -7.822   1.171  1.00 92.25           C  
ATOM   1074  O   ILE A 148      -5.212  -9.821  -0.551  1.00 92.25           O  
ATOM   1075  CG1 ILE A 148      -3.243  -7.134   2.511  1.00 92.25           C  
ATOM   1076  CG2 ILE A 148      -2.870  -7.062   0.015  1.00 92.25           C  
ATOM   1077  CD1 ILE A 148      -1.788  -7.217   2.953  1.00 92.25           C  
ATOM   1078  N   MET A 149      -5.772  -7.785  -1.311  1.00 92.36           N  
ATOM   1079  CA  MET A 149      -5.997  -8.238  -2.681  1.00 92.36           C  
ATOM   1080  C   MET A 149      -4.920  -7.698  -3.616  1.00 92.36           C  
ATOM   1081  CB  MET A 149      -7.380  -7.806  -3.171  1.00 92.36           C  
ATOM   1082  O   MET A 149      -4.614  -6.505  -3.594  1.00 92.36           O  
ATOM   1083  CG  MET A 149      -7.711  -8.290  -4.574  1.00 92.36           C  
ATOM   1084  SD  MET A 149      -9.416  -7.843  -5.086  1.00 92.36           S  
ATOM   1085  CE  MET A 149      -9.466  -8.610  -6.730  1.00 92.36           C  
ATOM   1086  N   VAL A 150      -4.321  -8.589  -4.435  1.00 91.71           N  
ATOM   1087  CA  VAL A 150      -3.276  -8.198  -5.375  1.00 91.71           C  
ATOM   1088  C   VAL A 150      -3.798  -8.313  -6.805  1.00 91.71           C  
ATOM   1089  CB  VAL A 150      -2.005  -9.060  -5.201  1.00 91.71           C  
ATOM   1090  O   VAL A 150      -4.311  -9.361  -7.204  1.00 91.71           O  
ATOM   1091  CG1 VAL A 150      -0.896  -8.582  -6.137  1.00 91.71           C  
ATOM   1092  CG2 VAL A 150      -1.534  -9.028  -3.748  1.00 91.71           C  
ATOM   1093  N   VAL A 151      -3.739  -7.157  -7.502  1.00 90.55           N  
ATOM   1094  CA  VAL A 151      -4.260  -7.105  -8.864  1.00 90.55           C  
ATOM   1095  C   VAL A 151      -3.192  -6.552  -9.805  1.00 90.55           C  
ATOM   1096  CB  VAL A 151      -5.542  -6.247  -8.950  1.00 90.55           C  
ATOM   1097  O   VAL A 151      -2.558  -5.537  -9.506  1.00 90.55           O  
ATOM   1098  CG1 VAL A 151      -6.087  -6.233 -10.377  1.00 90.55           C  
ATOM   1099  CG2 VAL A 151      -6.598  -6.768  -7.977  1.00 90.55           C  
ATOM   1100  N   GLY A 152      -2.998  -7.178 -11.005  1.00 89.15           N  
ATOM   1101  CA  GLY A 152      -2.058  -6.708 -12.011  1.00 89.15           C  
ATOM   1102  C   GLY A 152      -1.877  -7.684 -13.159  1.00 89.15           C  
ATOM   1103  O   GLY A 152      -2.399  -8.799 -13.121  1.00 89.15           O  
ATOM   1104  N   GLU A 153      -1.267  -7.182 -14.244  1.00 86.59           N  
ATOM   1105  CA  GLU A 153      -0.931  -8.031 -15.382  1.00 86.59           C  
ATOM   1106  C   GLU A 153      -0.055  -9.206 -14.955  1.00 86.59           C  
ATOM   1107  CB  GLU A 153      -0.225  -7.218 -16.470  1.00 86.59           C  
ATOM   1108  O   GLU A 153       0.621  -9.141 -13.926  1.00 86.59           O  
ATOM   1109  CG  GLU A 153      -1.113  -6.174 -17.131  1.00 86.59           C  
ATOM   1110  CD  GLU A 153      -0.404  -5.387 -18.222  1.00 86.59           C  
ATOM   1111  OE1 GLU A 153      -0.999  -4.427 -18.762  1.00 86.59           O  
ATOM   1112  OE2 GLU A 153       0.755  -5.735 -18.541  1.00 86.59           O  
ATOM   1113  N   SER A 154      -0.115 -10.264 -15.756  1.00 85.84           N  
ATOM   1114  CA  SER A 154       0.720 -11.421 -15.450  1.00 85.84           C  
ATOM   1115  C   SER A 154       2.198 -11.105 -15.653  1.00 85.84           C  
ATOM   1116  CB  SER A 154       0.322 -12.615 -16.319  1.00 85.84           C  
ATOM   1117  O   SER A 154       2.560 -10.363 -16.568  1.00 85.84           O  
ATOM   1118  OG  SER A 154       1.147 -13.734 -16.045  1.00 85.84           O  
ATOM   1119  N   GLY A 155       3.051 -11.598 -14.628  1.00 83.03           N  
ATOM   1120  CA  GLY A 155       4.488 -11.461 -14.808  1.00 83.03           C  
ATOM   1121  C   GLY A 155       5.046 -10.186 -14.203  1.00 83.03           C  
ATOM   1122  O   GLY A 155       6.155  -9.767 -14.540  1.00 83.03           O  
ATOM   1123  N   LEU A 156       4.286  -9.487 -13.417  1.00 87.25           N  
ATOM   1124  CA  LEU A 156       4.700  -8.241 -12.781  1.00 87.25           C  
ATOM   1125  C   LEU A 156       5.288  -8.505 -11.399  1.00 87.25           C  
ATOM   1126  CB  LEU A 156       3.515  -7.277 -12.670  1.00 87.25           C  
ATOM   1127  O   LEU A 156       5.815  -7.591 -10.760  1.00 87.25           O  
ATOM   1128  CG  LEU A 156       2.943  -6.751 -13.987  1.00 87.25           C  
ATOM   1129  CD1 LEU A 156       1.721  -5.878 -13.723  1.00 87.25           C  
ATOM   1130  CD2 LEU A 156       4.005  -5.973 -14.758  1.00 87.25           C  
ATOM   1131  N   GLY A 157       5.305  -9.816 -11.026  1.00 85.35           N  
ATOM   1132  CA  GLY A 157       5.927 -10.183  -9.764  1.00 85.35           C  
ATOM   1133  C   GLY A 157       4.978 -10.102  -8.584  1.00 85.35           C  
ATOM   1134  O   GLY A 157       5.385  -9.746  -7.476  1.00 85.35           O  
ATOM   1135  N   LYS A 158       3.657 -10.287  -8.704  1.00 87.21           N  
ATOM   1136  CA  LYS A 158       2.618 -10.197  -7.682  1.00 87.21           C  
ATOM   1137  C   LYS A 158       2.839 -11.230  -6.581  1.00 87.21           C  
ATOM   1138  CB  LYS A 158       1.234 -10.382  -8.306  1.00 87.21           C  
ATOM   1139  O   LYS A 158       2.838 -10.892  -5.396  1.00 87.21           O  
ATOM   1140  CG  LYS A 158       0.892  -9.351  -9.371  1.00 87.21           C  
ATOM   1141  CD  LYS A 158      -0.526  -9.538  -9.896  1.00 87.21           C  
ATOM   1142  CE  LYS A 158      -0.668 -10.840 -10.673  1.00 87.21           C  
ATOM   1143  NZ  LYS A 158      -0.299 -10.671 -12.110  1.00 87.21           N  
ATOM   1144  N   SER A 159       3.050 -12.425  -7.009  1.00 84.72           N  
ATOM   1145  CA  SER A 159       3.256 -13.521  -6.069  1.00 84.72           C  
ATOM   1146  C   SER A 159       4.601 -13.397  -5.361  1.00 84.72           C  
ATOM   1147  CB  SER A 159       3.171 -14.868  -6.789  1.00 84.72           C  
ATOM   1148  O   SER A 159       4.704 -13.661  -4.161  1.00 84.72           O  
ATOM   1149  OG  SER A 159       1.893 -15.045  -7.375  1.00 84.72           O  
ATOM   1150  N   THR A 160       5.581 -12.931  -6.139  1.00 86.32           N  
ATOM   1151  CA  THR A 160       6.914 -12.720  -5.587  1.00 86.32           C  
ATOM   1152  C   THR A 160       6.902 -11.592  -4.559  1.00 86.32           C  
ATOM   1153  CB  THR A 160       7.933 -12.397  -6.696  1.00 86.32           C  
ATOM   1154  O   THR A 160       7.556 -11.686  -3.519  1.00 86.32           O  
ATOM   1155  CG2 THR A 160       9.341 -12.258  -6.125  1.00 86.32           C  
ATOM   1156  OG1 THR A 160       7.925 -13.451  -7.666  1.00 86.32           O  
ATOM   1157  N   LEU A 161       6.185 -10.544  -4.778  1.00 88.04           N  
ATOM   1158  CA  LEU A 161       6.096  -9.415  -3.858  1.00 88.04           C  
ATOM   1159  C   LEU A 161       5.407  -9.825  -2.560  1.00 88.04           C  
ATOM   1160  CB  LEU A 161       5.340  -8.253  -4.506  1.00 88.04           C  
ATOM   1161  O   LEU A 161       5.841  -9.437  -1.473  1.00 88.04           O  
ATOM   1162  CG  LEU A 161       5.210  -6.978  -3.671  1.00 88.04           C  
ATOM   1163  CD1 LEU A 161       6.572  -6.316  -3.499  1.00 88.04           C  
ATOM   1164  CD2 LEU A 161       4.219  -6.015  -4.316  1.00 88.04           C  
ATOM   1165  N   VAL A 162       4.352 -10.595  -2.674  1.00 87.32           N  
ATOM   1166  CA  VAL A 162       3.607 -11.053  -1.506  1.00 87.32           C  
ATOM   1167  C   VAL A 162       4.493 -11.955  -0.649  1.00 87.32           C  
ATOM   1168  CB  VAL A 162       2.318 -11.802  -1.912  1.00 87.32           C  
ATOM   1169  O   VAL A 162       4.493 -11.850   0.580  1.00 87.32           O  
ATOM   1170  CG1 VAL A 162       1.643 -12.417  -0.688  1.00 87.32           C  
ATOM   1171  CG2 VAL A 162       1.360 -10.859  -2.638  1.00 87.32           C  
ATOM   1172  N   ASN A 163       5.239 -12.752  -1.254  1.00 84.41           N  
ATOM   1173  CA  ASN A 163       6.178 -13.620  -0.553  1.00 84.41           C  
ATOM   1174  C   ASN A 163       7.259 -12.815   0.162  1.00 84.41           C  
ATOM   1175  CB  ASN A 163       6.814 -14.618  -1.523  1.00 84.41           C  
ATOM   1176  O   ASN A 163       7.641 -13.142   1.287  1.00 84.41           O  
ATOM   1177  CG  ASN A 163       5.855 -15.713  -1.946  1.00 84.41           C  
ATOM   1178  ND2 ASN A 163       6.180 -16.397  -3.036  1.00 84.41           N  
ATOM   1179  OD1 ASN A 163       4.830 -15.942  -1.298  1.00 84.41           O  
ATOM   1180  N   THR A 164       7.645 -11.701  -0.478  1.00 84.20           N  
ATOM   1181  CA  THR A 164       8.673 -10.824   0.071  1.00 84.20           C  
ATOM   1182  C   THR A 164       8.109  -9.974   1.206  1.00 84.20           C  
ATOM   1183  CB  THR A 164       9.263  -9.906  -1.016  1.00 84.20           C  
ATOM   1184  O   THR A 164       8.798  -9.711   2.193  1.00 84.20           O  
ATOM   1185  CG2 THR A 164      10.379  -9.033  -0.452  1.00 84.20           C  
ATOM   1186  OG1 THR A 164       9.791 -10.712  -2.077  1.00 84.20           O  
ATOM   1187  N   LEU A 165       6.954  -9.481   1.204  1.00 81.98           N  
ATOM   1188  CA  LEU A 165       6.291  -8.599   2.159  1.00 81.98           C  
ATOM   1189  C   LEU A 165       6.068  -9.310   3.490  1.00 81.98           C  
ATOM   1190  CB  LEU A 165       4.953  -8.110   1.598  1.00 81.98           C  
ATOM   1191  O   LEU A 165       6.280  -8.724   4.554  1.00 81.98           O  
ATOM   1192  CG  LEU A 165       5.019  -6.961   0.591  1.00 81.98           C  
ATOM   1193  CD1 LEU A 165       3.676  -6.794  -0.113  1.00 81.98           C  
ATOM   1194  CD2 LEU A 165       5.430  -5.666   1.283  1.00 81.98           C  
ATOM   1195  N   PHE A 166       5.878 -10.665   3.466  1.00 77.88           N  
ATOM   1196  CA  PHE A 166       5.514 -11.363   4.693  1.00 77.88           C  
ATOM   1197  C   PHE A 166       6.532 -12.448   5.022  1.00 77.88           C  
ATOM   1198  CB  PHE A 166       4.115 -11.976   4.569  1.00 77.88           C  
ATOM   1199  O   PHE A 166       6.378 -13.175   6.005  1.00 77.88           O  
ATOM   1200  CG  PHE A 166       3.016 -10.958   4.429  1.00 77.88           C  
ATOM   1201  CD1 PHE A 166       2.636 -10.172   5.510  1.00 77.88           C  
ATOM   1202  CD2 PHE A 166       2.363 -10.786   3.215  1.00 77.88           C  
ATOM   1203  CE1 PHE A 166       1.619  -9.229   5.383  1.00 77.88           C  
ATOM   1204  CE2 PHE A 166       1.346  -9.846   3.081  1.00 77.88           C  
ATOM   1205  CZ  PHE A 166       0.975  -9.069   4.166  1.00 77.88           C  
ATOM   1206  N   ASN A 167       7.644 -12.351   4.228  1.00 73.86           N  
ATOM   1207  CA  ASN A 167       8.751 -13.268   4.475  1.00 73.86           C  
ATOM   1208  C   ASN A 167       8.261 -14.701   4.665  1.00 73.86           C  
ATOM   1209  CB  ASN A 167       9.560 -12.817   5.693  1.00 73.86           C  
ATOM   1210  O   ASN A 167       8.776 -15.430   5.515  1.00 73.86           O  
ATOM   1211  CG  ASN A 167      10.364 -11.560   5.428  1.00 73.86           C  
ATOM   1212  ND2 ASN A 167      11.225 -11.197   6.371  1.00 73.86           N  
ATOM   1213  OD1 ASN A 167      10.211 -10.919   4.385  1.00 73.86           O  
ATOM   1214  N   THR A 168       7.103 -14.990   4.078  1.00 67.34           N  
ATOM   1215  CA  THR A 168       6.520 -16.328   4.106  1.00 67.34           C  
ATOM   1216  C   THR A 168       6.304 -16.853   2.690  1.00 67.34           C  
ATOM   1217  CB  THR A 168       5.184 -16.339   4.871  1.00 67.34           C  
ATOM   1218  O   THR A 168       5.940 -16.093   1.789  1.00 67.34           O  
ATOM   1219  CG2 THR A 168       4.697 -17.765   5.105  1.00 67.34           C  
ATOM   1220  OG1 THR A 168       5.359 -15.692   6.137  1.00 67.34           O  
ATOM   1221  N   ASP A 169       6.761 -18.067   2.440  1.00 63.63           N  
ATOM   1222  CA  ASP A 169       6.543 -18.697   1.142  1.00 63.63           C  
ATOM   1223  C   ASP A 169       5.080 -19.095   0.963  1.00 63.63           C  
ATOM   1224  CB  ASP A 169       7.445 -19.923   0.982  1.00 63.63           C  
ATOM   1225  O   ASP A 169       4.637 -20.112   1.502  1.00 63.63           O  
ATOM   1226  CG  ASP A 169       8.919 -19.568   0.905  1.00 63.63           C  
ATOM   1227  OD1 ASP A 169       9.256 -18.459   0.437  1.00 63.63           O  
ATOM   1228  OD2 ASP A 169       9.752 -20.407   1.312  1.00 63.63           O  
ATOM   1229  N   LEU A 170       4.211 -18.204   0.721  1.00 58.68           N  
ATOM   1230  CA  LEU A 170       2.782 -18.446   0.556  1.00 58.68           C  
ATOM   1231  C   LEU A 170       2.513 -19.285  -0.689  1.00 58.68           C  
ATOM   1232  CB  LEU A 170       2.020 -17.122   0.468  1.00 58.68           C  
ATOM   1233  O   LEU A 170       1.547 -20.050  -0.730  1.00 58.68           O  
ATOM   1234  CG  LEU A 170       1.991 -16.270   1.738  1.00 58.68           C  
ATOM   1235  CD1 LEU A 170       1.461 -14.874   1.428  1.00 58.68           C  
ATOM   1236  CD2 LEU A 170       1.144 -16.942   2.814  1.00 58.68           C  
ATOM   1237  N   TYR A 171       3.581 -19.344  -1.625  1.00 59.75           N  
ATOM   1238  CA  TYR A 171       3.489 -20.178  -2.818  1.00 59.75           C  
ATOM   1239  C   TYR A 171       4.665 -21.143  -2.901  1.00 59.75           C  
ATOM   1240  CB  TYR A 171       3.437 -19.309  -4.078  1.00 59.75           C  
ATOM   1241  O   TYR A 171       5.806 -20.724  -3.111  1.00 59.75           O  
ATOM   1242  CG  TYR A 171       2.247 -18.381  -4.127  1.00 59.75           C  
ATOM   1243  CD1 TYR A 171       1.005 -18.833  -4.568  1.00 59.75           C  
ATOM   1244  CD2 TYR A 171       2.362 -17.052  -3.734  1.00 59.75           C  
ATOM   1245  CE1 TYR A 171      -0.094 -17.981  -4.616  1.00 59.75           C  
ATOM   1246  CE2 TYR A 171       1.270 -16.192  -3.778  1.00 59.75           C  
ATOM   1247  OH  TYR A 171      -1.036 -15.817  -4.266  1.00 59.75           O  
ATOM   1248  CZ  TYR A 171       0.048 -16.665  -4.220  1.00 59.75           C  
ATOM   1249  N   PRO A 172       4.626 -22.285  -2.118  1.00 55.09           N  
ATOM   1250  CA  PRO A 172       5.793 -23.167  -2.200  1.00 55.09           C  
ATOM   1251  C   PRO A 172       6.140 -23.554  -3.635  1.00 55.09           C  
ATOM   1252  CB  PRO A 172       5.365 -24.395  -1.392  1.00 55.09           C  
ATOM   1253  O   PRO A 172       5.246 -23.848  -4.433  1.00 55.09           O  
ATOM   1254  CG  PRO A 172       3.877 -24.287  -1.293  1.00 55.09           C  
ATOM   1255  CD  PRO A 172       3.477 -22.879  -1.629  1.00 55.09           C  
ATOM   1256  N   GLU A 173       6.939 -22.812  -4.388  1.00 50.48           N  
ATOM   1257  CA  GLU A 173       7.565 -23.326  -5.602  1.00 50.48           C  
ATOM   1258  C   GLU A 173       7.749 -24.839  -5.530  1.00 50.48           C  
ATOM   1259  CB  GLU A 173       8.913 -22.643  -5.843  1.00 50.48           C  
ATOM   1260  O   GLU A 173       8.156 -25.372  -4.495  1.00 50.48           O  
ATOM   1261  CG  GLU A 173       8.809 -21.327  -6.600  1.00 50.48           C  
ATOM   1262  CD  GLU A 173      10.162 -20.728  -6.950  1.00 50.48           C  
ATOM   1263  OE1 GLU A 173      10.202 -19.671  -7.620  1.00 50.48           O  
ATOM   1264  OE2 GLU A 173      11.189 -21.320  -6.551  1.00 50.48           O  
ATOM   1265  N   ASN A 174       6.730 -25.711  -5.708  1.00 39.28           N  
ATOM   1266  CA  ASN A 174       7.010 -27.109  -6.016  1.00 39.28           C  
ATOM   1267  C   ASN A 174       8.504 -27.355  -6.199  1.00 39.28           C  
ATOM   1268  CB  ASN A 174       6.242 -27.548  -7.265  1.00 39.28           C  
ATOM   1269  O   ASN A 174       8.941 -27.777  -7.272  1.00 39.28           O  
ATOM   1270  CG  ASN A 174       4.740 -27.437  -7.096  1.00 39.28           C  
ATOM   1271  ND2 ASN A 174       4.026 -27.308  -8.208  1.00 39.28           N  
ATOM   1272  OD1 ASN A 174       4.225 -27.467  -5.975  1.00 39.28           O  
ATOM   1273  N   THR A 175       9.390 -26.859  -5.330  1.00 39.94           N  
ATOM   1274  CA  THR A 175      10.723 -27.452  -5.326  1.00 39.94           C  
ATOM   1275  C   THR A 175      10.681 -28.876  -4.781  1.00 39.94           C  
ATOM   1276  CB  THR A 175      11.707 -26.609  -4.494  1.00 39.94           C  
ATOM   1277  O   THR A 175      10.170 -29.111  -3.684  1.00 39.94           O  
ATOM   1278  CG2 THR A 175      11.958 -25.253  -5.145  1.00 39.94           C  
ATOM   1279  OG1 THR A 175      11.162 -26.405  -3.184  1.00 39.94           O  
ATOM   1280  N   HIS A 176      10.092 -29.858  -5.313  1.00 39.64           N  
ATOM   1281  CA  HIS A 176      10.733 -31.167  -5.383  1.00 39.64           C  
ATOM   1282  C   HIS A 176      12.249 -31.044  -5.280  1.00 39.64           C  
ATOM   1283  CB  HIS A 176      10.350 -31.881  -6.681  1.00 39.64           C  
ATOM   1284  O   HIS A 176      12.858 -30.224  -5.971  1.00 39.64           O  
ATOM   1285  CG  HIS A 176       9.145 -32.757  -6.551  1.00 39.64           C  
ATOM   1286  CD2 HIS A 176       7.866 -32.574  -6.953  1.00 39.64           C  
ATOM   1287  ND1 HIS A 176       9.186 -33.992  -5.940  1.00 39.64           N  
ATOM   1288  CE1 HIS A 176       7.979 -34.532  -5.972  1.00 39.64           C  
ATOM   1289  NE2 HIS A 176       7.159 -33.692  -6.581  1.00 39.64           N  
ATOM   1290  N   LYS A 177      12.919 -30.932  -4.057  1.00 33.57           N  
ATOM   1291  CA  LYS A 177      14.091 -31.796  -3.951  1.00 33.57           C  
ATOM   1292  C   LYS A 177      15.103 -31.231  -2.959  1.00 33.57           C  
ATOM   1293  CB  LYS A 177      14.746 -31.982  -5.320  1.00 33.57           C  
ATOM   1294  O   LYS A 177      15.490 -30.065  -3.056  1.00 33.57           O  
ATOM   1295  CG  LYS A 177      14.009 -32.950  -6.234  1.00 33.57           C  
ATOM   1296  CD  LYS A 177      14.756 -33.162  -7.544  1.00 33.57           C  
ATOM   1297  CE  LYS A 177      13.999 -34.100  -8.475  1.00 33.57           C  
ATOM   1298  NZ  LYS A 177      14.697 -34.262  -9.785  1.00 33.57           N  
ATOM   1299  N   THR A 178      14.996 -31.596  -1.662  1.00 34.36           N  
ATOM   1300  CA  THR A 178      16.089 -32.386  -1.106  1.00 34.36           C  
ATOM   1301  C   THR A 178      16.221 -32.145   0.395  1.00 34.36           C  
ATOM   1302  CB  THR A 178      17.424 -32.061  -1.801  1.00 34.36           C  
ATOM   1303  O   THR A 178      16.342 -31.000   0.837  1.00 34.36           O  
ATOM   1304  CG2 THR A 178      18.307 -33.300  -1.904  1.00 34.36           C  
ATOM   1305  OG1 THR A 178      17.161 -31.564  -3.119  1.00 34.36           O  
ATOM   1306  N   GLU A 179      15.338 -32.589   1.282  1.00 37.93           N  
ATOM   1307  CA  GLU A 179      16.036 -32.891   2.528  1.00 37.93           C  
ATOM   1308  C   GLU A 179      15.242 -33.878   3.379  1.00 37.93           C  
ATOM   1309  CB  GLU A 179      16.302 -31.608   3.320  1.00 37.93           C  
ATOM   1310  O   GLU A 179      14.035 -33.713   3.567  1.00 37.93           O  
ATOM   1311  CG  GLU A 179      17.228 -30.630   2.612  1.00 37.93           C  
ATOM   1312  CD  GLU A 179      18.443 -30.245   3.442  1.00 37.93           C  
ATOM   1313  OE1 GLU A 179      19.387 -29.636   2.891  1.00 37.93           O  
ATOM   1314  OE2 GLU A 179      18.450 -30.556   4.654  1.00 37.93           O  
ATOM   1315  N   ASP A 180      15.466 -35.220   3.250  1.00 38.45           N  
ATOM   1316  CA  ASP A 180      15.780 -36.083   4.385  1.00 38.45           C  
ATOM   1317  C   ASP A 180      14.925 -37.349   4.365  1.00 38.45           C  
ATOM   1318  CB  ASP A 180      15.578 -35.332   5.702  1.00 38.45           C  
ATOM   1319  O   ASP A 180      13.718 -37.292   4.610  1.00 38.45           O  
ATOM   1320  CG  ASP A 180      16.684 -34.334   5.991  1.00 38.45           C  
ATOM   1321  OD1 ASP A 180      17.824 -34.532   5.518  1.00 38.45           O  
ATOM   1322  OD2 ASP A 180      16.415 -33.341   6.701  1.00 38.45           O  
ATOM   1323  N   TYR A 181      15.082 -38.318   3.377  1.00 44.12           N  
ATOM   1324  CA  TYR A 181      14.923 -39.677   3.880  1.00 44.12           C  
ATOM   1325  C   TYR A 181      15.976 -40.605   3.287  1.00 44.12           C  
ATOM   1326  CB  TYR A 181      13.521 -40.208   3.564  1.00 44.12           C  
ATOM   1327  O   TYR A 181      16.216 -40.589   2.077  1.00 44.12           O  
ATOM   1328  CG  TYR A 181      12.538 -40.036   4.696  1.00 44.12           C  
ATOM   1329  CD1 TYR A 181      12.423 -40.997   5.697  1.00 44.12           C  
ATOM   1330  CD2 TYR A 181      11.720 -38.912   4.765  1.00 44.12           C  
ATOM   1331  CE1 TYR A 181      11.516 -40.844   6.741  1.00 44.12           C  
ATOM   1332  CE2 TYR A 181      10.810 -38.749   5.804  1.00 44.12           C  
ATOM   1333  OH  TYR A 181       9.816 -39.561   7.817  1.00 44.12           O  
ATOM   1334  CZ  TYR A 181      10.716 -39.718   6.786  1.00 44.12           C  
ATOM   1335  N   PRO A 182      16.863 -41.256   4.171  1.00 37.68           N  
ATOM   1336  CA  PRO A 182      17.816 -42.336   3.907  1.00 37.68           C  
ATOM   1337  C   PRO A 182      17.132 -43.673   3.630  1.00 37.68           C  
ATOM   1338  CB  PRO A 182      18.640 -42.401   5.196  1.00 37.68           C  
ATOM   1339  O   PRO A 182      15.982 -43.876   4.030  1.00 37.68           O  
ATOM   1340  CG  PRO A 182      17.683 -42.025   6.281  1.00 37.68           C  
ATOM   1341  CD  PRO A 182      16.369 -41.660   5.652  1.00 37.68           C  
ATOM   1342  N   SER A 183      17.361 -44.486   2.463  1.00 35.06           N  
ATOM   1343  CA  SER A 183      17.828 -45.853   2.254  1.00 35.06           C  
ATOM   1344  C   SER A 183      16.663 -46.836   2.221  1.00 35.06           C  
ATOM   1345  CB  SER A 183      18.816 -46.256   3.350  1.00 35.06           C  
ATOM   1346  O   SER A 183      15.741 -46.742   3.034  1.00 35.06           O  
ATOM   1347  OG  SER A 183      18.248 -46.063   4.634  1.00 35.06           O  
ATOM   1348  N   ASP A 184      16.287 -47.394   1.053  1.00 38.75           N  
ATOM   1349  CA  ASP A 184      16.355 -48.816   0.729  1.00 38.75           C  
ATOM   1350  C   ASP A 184      14.977 -49.361   0.359  1.00 38.75           C  
ATOM   1351  CB  ASP A 184      16.935 -49.607   1.903  1.00 38.75           C  
ATOM   1352  O   ASP A 184      14.030 -49.252   1.141  1.00 38.75           O  
ATOM   1353  CG  ASP A 184      18.334 -49.158   2.287  1.00 38.75           C  
ATOM   1354  OD1 ASP A 184      19.083 -48.679   1.409  1.00 38.75           O  
ATOM   1355  OD2 ASP A 184      18.691 -49.288   3.478  1.00 38.75           O  
ATOM   1356  N   GLN A 185      14.581 -49.289  -0.873  1.00 43.25           N  
ATOM   1357  CA  GLN A 185      13.933 -50.451  -1.472  1.00 43.25           C  
ATOM   1358  C   GLN A 185      13.532 -50.171  -2.918  1.00 43.25           C  
ATOM   1359  CB  GLN A 185      12.705 -50.862  -0.657  1.00 43.25           C  
ATOM   1360  O   GLN A 185      12.817 -49.206  -3.194  1.00 43.25           O  
ATOM   1361  CG  GLN A 185      12.893 -52.153   0.127  1.00 43.25           C  
ATOM   1362  CD  GLN A 185      11.728 -52.452   1.052  1.00 43.25           C  
ATOM   1363  NE2 GLN A 185      11.966 -53.292   2.054  1.00 43.25           N  
ATOM   1364  OE1 GLN A 185      10.623 -51.932   0.868  1.00 43.25           O  
ATOM   1365  N   GLU A 186      14.414 -50.448  -3.820  1.00 41.43           N  
ATOM   1366  CA  GLU A 186      14.462 -51.362  -4.957  1.00 41.43           C  
ATOM   1367  C   GLU A 186      13.109 -52.027  -5.188  1.00 41.43           C  
ATOM   1368  CB  GLU A 186      15.543 -52.426  -4.747  1.00 41.43           C  
ATOM   1369  O   GLU A 186      12.546 -52.635  -4.276  1.00 41.43           O  
ATOM   1370  CG  GLU A 186      16.834 -52.149  -5.502  1.00 41.43           C  
ATOM   1371  CD  GLU A 186      17.932 -53.159  -5.204  1.00 41.43           C  
ATOM   1372  OE1 GLU A 186      19.049 -53.019  -5.751  1.00 41.43           O  
ATOM   1373  OE2 GLU A 186      17.671 -54.097  -4.419  1.00 41.43           O  
ATOM   1374  N   SER A 187      12.332 -51.517  -6.171  1.00 42.70           N  
ATOM   1375  CA  SER A 187      11.721 -52.386  -7.172  1.00 42.70           C  
ATOM   1376  C   SER A 187      10.962 -51.577  -8.218  1.00 42.70           C  
ATOM   1377  CB  SER A 187      10.776 -53.388  -6.507  1.00 42.70           C  
ATOM   1378  O   SER A 187      10.150 -50.715  -7.874  1.00 42.70           O  
ATOM   1379  OG  SER A 187      10.091 -52.789  -5.420  1.00 42.70           O  
ATOM   1380  N   ALA A 188      11.594 -51.330  -9.407  1.00 39.42           N  
ATOM   1381  CA  ALA A 188      11.455 -52.099 -10.641  1.00 39.42           C  
ATOM   1382  C   ALA A 188      10.315 -51.559 -11.499  1.00 39.42           C  
ATOM   1383  CB  ALA A 188      11.227 -53.576 -10.326  1.00 39.42           C  
ATOM   1384  O   ALA A 188       9.194 -51.385 -11.015  1.00 39.42           O  
ATOM   1385  N   GLU A 189      10.625 -50.690 -12.494  1.00 38.40           N  
ATOM   1386  CA  GLU A 189      10.463 -50.958 -13.920  1.00 38.40           C  
ATOM   1387  C   GLU A 189       9.419 -50.034 -14.541  1.00 38.40           C  
ATOM   1388  CB  GLU A 189      10.073 -52.421 -14.151  1.00 38.40           C  
ATOM   1389  O   GLU A 189       8.274 -49.988 -14.087  1.00 38.40           O  
ATOM   1390  CG  GLU A 189      11.260 -53.372 -14.204  1.00 38.40           C  
ATOM   1391  CD  GLU A 189      10.854 -54.829 -14.365  1.00 38.40           C  
ATOM   1392  OE1 GLU A 189      11.746 -55.706 -14.405  1.00 38.40           O  
ATOM   1393  OE2 GLU A 189       9.635 -55.094 -14.454  1.00 38.40           O  
ATOM   1394  N   GLY A 190       9.877 -48.884 -15.116  1.00 34.00           N  
ATOM   1395  CA  GLY A 190       9.399 -48.632 -16.466  1.00 34.00           C  
ATOM   1396  C   GLY A 190       9.032 -47.180 -16.708  1.00 34.00           C  
ATOM   1397  O   GLY A 190       8.273 -46.589 -15.937  1.00 34.00           O  
ATOM   1398  N   GLN A 191      10.010 -46.318 -17.128  1.00 33.34           N  
ATOM   1399  CA  GLN A 191       9.776 -45.557 -18.351  1.00 33.34           C  
ATOM   1400  C   GLN A 191      10.021 -44.067 -18.127  1.00 33.34           C  
ATOM   1401  CB  GLN A 191       8.351 -45.783 -18.860  1.00 33.34           C  
ATOM   1402  O   GLN A 191       9.431 -43.463 -17.229  1.00 33.34           O  
ATOM   1403  CG  GLN A 191       8.199 -47.025 -19.728  1.00 33.34           C  
ATOM   1404  CD  GLN A 191       6.818 -47.144 -20.344  1.00 33.34           C  
ATOM   1405  NE2 GLN A 191       6.486 -48.335 -20.832  1.00 33.34           N  
ATOM   1406  OE1 GLN A 191       6.054 -46.174 -20.382  1.00 33.34           O  
ATOM   1407  N   GLY A 192      11.285 -43.547 -18.405  1.00 35.81           N  
ATOM   1408  CA  GLY A 192      11.730 -42.532 -19.346  1.00 35.81           C  
ATOM   1409  C   GLY A 192      12.108 -41.223 -18.678  1.00 35.81           C  
ATOM   1410  O   GLY A 192      11.276 -40.590 -18.025  1.00 35.81           O  
ATOM   1411  N   LYS A 193      13.226 -41.115 -18.174  1.00 35.57           N  
ATOM   1412  CA  LYS A 193      14.146 -40.002 -17.962  1.00 35.57           C  
ATOM   1413  C   LYS A 193      14.021 -38.964 -19.074  1.00 35.57           C  
ATOM   1414  CB  LYS A 193      15.588 -40.506 -17.876  1.00 35.57           C  
ATOM   1415  O   LYS A 193      14.443 -39.206 -20.206  1.00 35.57           O  
ATOM   1416  CG  LYS A 193      15.971 -41.053 -16.509  1.00 35.57           C  
ATOM   1417  CD  LYS A 193      17.443 -41.445 -16.457  1.00 35.57           C  
ATOM   1418  CE  LYS A 193      17.801 -42.098 -15.129  1.00 35.57           C  
ATOM   1419  NZ  LYS A 193      19.248 -42.462 -15.063  1.00 35.57           N  
ATOM   1420  N   GLU A 194      12.814 -38.269 -19.232  1.00 41.55           N  
ATOM   1421  CA  GLU A 194      12.639 -37.070 -20.046  1.00 41.55           C  
ATOM   1422  C   GLU A 194      13.163 -35.832 -19.323  1.00 41.55           C  
ATOM   1423  CB  GLU A 194      11.165 -36.879 -20.414  1.00 41.55           C  
ATOM   1424  O   GLU A 194      12.833 -35.601 -18.158  1.00 41.55           O  
ATOM   1425  CG  GLU A 194      10.867 -37.100 -21.890  1.00 41.55           C  
ATOM   1426  CD  GLU A 194       9.380 -37.121 -22.205  1.00 41.55           C  
ATOM   1427  OE1 GLU A 194       9.011 -37.358 -23.377  1.00 41.55           O  
ATOM   1428  OE2 GLU A 194       8.577 -36.899 -21.271  1.00 41.55           O  
ATOM   1429  N   TYR A 195      14.413 -35.495 -19.494  1.00 43.92           N  
ATOM   1430  CA  TYR A 195      15.036 -34.183 -19.357  1.00 43.92           C  
ATOM   1431  C   TYR A 195      13.982 -33.087 -19.257  1.00 43.92           C  
ATOM   1432  CB  TYR A 195      15.968 -33.905 -20.541  1.00 43.92           C  
ATOM   1433  O   TYR A 195      13.103 -32.982 -20.115  1.00 43.92           O  
ATOM   1434  CG  TYR A 195      17.224 -34.743 -20.535  1.00 43.92           C  
ATOM   1435  CD1 TYR A 195      18.352 -34.336 -19.827  1.00 43.92           C  
ATOM   1436  CD2 TYR A 195      17.284 -35.941 -21.238  1.00 43.92           C  
ATOM   1437  CE1 TYR A 195      19.512 -35.104 -19.820  1.00 43.92           C  
ATOM   1438  CE2 TYR A 195      18.439 -36.717 -21.238  1.00 43.92           C  
ATOM   1439  OH  TYR A 195      20.691 -37.055 -20.524  1.00 43.92           O  
ATOM   1440  CZ  TYR A 195      19.546 -36.291 -20.527  1.00 43.92           C  
ATOM   1441  N   PRO A 196      13.569 -32.497 -18.069  1.00 42.55           N  
ATOM   1442  CA  PRO A 196      12.572 -31.428 -18.166  1.00 42.55           C  
ATOM   1443  C   PRO A 196      13.094 -30.201 -18.909  1.00 42.55           C  
ATOM   1444  CB  PRO A 196      12.270 -31.094 -16.703  1.00 42.55           C  
ATOM   1445  O   PRO A 196      14.254 -29.817 -18.738  1.00 42.55           O  
ATOM   1446  CG  PRO A 196      13.473 -31.559 -15.949  1.00 42.55           C  
ATOM   1447  CD  PRO A 196      14.387 -32.275 -16.902  1.00 42.55           C  
ATOM   1448  N   SER A 197      13.073 -30.093 -20.256  1.00 36.11           N  
ATOM   1449  CA  SER A 197      13.086 -28.876 -21.060  1.00 36.11           C  
ATOM   1450  C   SER A 197      12.826 -27.643 -20.201  1.00 36.11           C  
ATOM   1451  CB  SER A 197      12.043 -28.959 -22.176  1.00 36.11           C  
ATOM   1452  O   SER A 197      11.941 -27.652 -19.344  1.00 36.11           O  
ATOM   1453  OG  SER A 197      12.518 -29.752 -23.250  1.00 36.11           O  
ATOM   1454  N   PRO A 198      13.785 -26.663 -20.003  1.00 43.04           N  
ATOM   1455  CA  PRO A 198      13.728 -25.390 -19.280  1.00 43.04           C  
ATOM   1456  C   PRO A 198      12.532 -24.532 -19.688  1.00 43.04           C  
ATOM   1457  CB  PRO A 198      15.045 -24.708 -19.661  1.00 43.04           C  
ATOM   1458  O   PRO A 198      12.305 -23.467 -19.108  1.00 43.04           O  
ATOM   1459  CG  PRO A 198      15.685 -25.637 -20.641  1.00 43.04           C  
ATOM   1460  CD  PRO A 198      14.690 -26.699 -21.013  1.00 43.04           C  
ATOM   1461  N   SER A 199      11.413 -25.115 -20.265  1.00 42.60           N  
ATOM   1462  CA  SER A 199      10.316 -24.218 -20.613  1.00 42.60           C  
ATOM   1463  C   SER A 199       9.020 -24.638 -19.928  1.00 42.60           C  
ATOM   1464  CB  SER A 199      10.113 -24.182 -22.128  1.00 42.60           C  
ATOM   1465  O   SER A 199       8.064 -23.861 -19.867  1.00 42.60           O  
ATOM   1466  OG  SER A 199      10.142 -25.490 -22.671  1.00 42.60           O  
ATOM   1467  N   HIS A 200       9.093 -25.506 -18.816  1.00 40.19           N  
ATOM   1468  CA  HIS A 200       7.860 -25.915 -18.153  1.00 40.19           C  
ATOM   1469  C   HIS A 200       7.991 -25.817 -16.637  1.00 40.19           C  
ATOM   1470  CB  HIS A 200       7.484 -27.342 -18.556  1.00 40.19           C  
ATOM   1471  O   HIS A 200       7.246 -26.469 -15.901  1.00 40.19           O  
ATOM   1472  CG  HIS A 200       6.566 -27.410 -19.735  1.00 40.19           C  
ATOM   1473  CD2 HIS A 200       6.806 -27.718 -21.032  1.00 40.19           C  
ATOM   1474  ND1 HIS A 200       5.218 -27.136 -19.646  1.00 40.19           N  
ATOM   1475  CE1 HIS A 200       4.667 -27.274 -20.841  1.00 40.19           C  
ATOM   1476  NE2 HIS A 200       5.609 -27.626 -21.699  1.00 40.19           N  
ATOM   1477  N   GLU A 201       8.774 -24.878 -16.075  1.00 41.33           N  
ATOM   1478  CA  GLU A 201       8.719 -24.612 -14.641  1.00 41.33           C  
ATOM   1479  C   GLU A 201       8.010 -23.293 -14.351  1.00 41.33           C  
ATOM   1480  CB  GLU A 201      10.129 -24.594 -14.044  1.00 41.33           C  
ATOM   1481  O   GLU A 201       8.411 -22.551 -13.451  1.00 41.33           O  
ATOM   1482  CG  GLU A 201      10.555 -25.922 -13.434  1.00 41.33           C  
ATOM   1483  CD  GLU A 201      11.996 -25.924 -12.948  1.00 41.33           C  
ATOM   1484  OE1 GLU A 201      12.493 -26.993 -12.528  1.00 41.33           O  
ATOM   1485  OE2 GLU A 201      12.632 -24.847 -12.987  1.00 41.33           O  
ATOM   1486  N   ARG A 202       6.986 -22.930 -15.150  1.00 41.72           N  
ATOM   1487  CA  ARG A 202       6.221 -21.688 -15.135  1.00 41.72           C  
ATOM   1488  C   ARG A 202       5.238 -21.664 -13.969  1.00 41.72           C  
ATOM   1489  CB  ARG A 202       5.472 -21.500 -16.456  1.00 41.72           C  
ATOM   1490  O   ARG A 202       4.615 -22.680 -13.655  1.00 41.72           O  
ATOM   1491  CG  ARG A 202       6.331 -20.939 -17.577  1.00 41.72           C  
ATOM   1492  CD  ARG A 202       5.491 -20.512 -18.772  1.00 41.72           C  
ATOM   1493  NE  ARG A 202       6.323 -20.174 -19.924  1.00 41.72           N  
ATOM   1494  NH1 ARG A 202       5.204 -21.555 -21.399  1.00 41.72           N  
ATOM   1495  NH2 ARG A 202       6.982 -20.301 -22.120  1.00 41.72           N  
ATOM   1496  CZ  ARG A 202       6.168 -20.678 -21.145  1.00 41.72           C  
ATOM   1497  N   ILE A 203       5.556 -21.232 -12.773  1.00 55.48           N  
ATOM   1498  CA  ILE A 203       4.561 -20.872 -11.768  1.00 55.48           C  
ATOM   1499  C   ILE A 203       3.159 -21.019 -12.355  1.00 55.48           C  
ATOM   1500  CB  ILE A 203       4.777 -19.432 -11.250  1.00 55.48           C  
ATOM   1501  O   ILE A 203       2.877 -20.510 -13.442  1.00 55.48           O  
ATOM   1502  CG1 ILE A 203       6.232 -19.235 -10.811  1.00 55.48           C  
ATOM   1503  CG2 ILE A 203       3.811 -19.122 -10.102  1.00 55.48           C  
ATOM   1504  CD1 ILE A 203       6.632 -17.778 -10.629  1.00 55.48           C  
ATOM   1505  N   PRO A 204       2.354 -22.147 -12.006  1.00 53.27           N  
ATOM   1506  CA  PRO A 204       0.994 -22.299 -12.529  1.00 53.27           C  
ATOM   1507  C   PRO A 204       0.258 -20.967 -12.651  1.00 53.27           C  
ATOM   1508  CB  PRO A 204       0.318 -23.204 -11.496  1.00 53.27           C  
ATOM   1509  O   PRO A 204       0.347 -20.123 -11.756  1.00 53.27           O  
ATOM   1510  CG  PRO A 204       1.152 -23.066 -10.263  1.00 53.27           C  
ATOM   1511  CD  PRO A 204       2.520 -22.592 -10.663  1.00 53.27           C  
ATOM   1512  N   LYS A 205       0.123 -20.406 -13.844  1.00 55.41           N  
ATOM   1513  CA  LYS A 205      -0.732 -19.256 -14.120  1.00 55.41           C  
ATOM   1514  C   LYS A 205      -2.028 -19.329 -13.318  1.00 55.41           C  
ATOM   1515  CB  LYS A 205      -1.045 -19.166 -15.614  1.00 55.41           C  
ATOM   1516  O   LYS A 205      -2.657 -20.386 -13.240  1.00 55.41           O  
ATOM   1517  CG  LYS A 205       0.131 -18.715 -16.467  1.00 55.41           C  
ATOM   1518  CD  LYS A 205      -0.265 -18.560 -17.930  1.00 55.41           C  
ATOM   1519  CE  LYS A 205       0.936 -18.222 -18.803  1.00 55.41           C  
ATOM   1520  NZ  LYS A 205       0.565 -18.139 -20.247  1.00 55.41           N  
ATOM   1521  N   THR A 206      -2.229 -18.365 -12.343  1.00 57.83           N  
ATOM   1522  CA  THR A 206      -3.460 -18.300 -11.563  1.00 57.83           C  
ATOM   1523  C   THR A 206      -4.665 -18.078 -12.473  1.00 57.83           C  
ATOM   1524  CB  THR A 206      -3.396 -17.179 -10.509  1.00 57.83           C  
ATOM   1525  O   THR A 206      -4.741 -17.068 -13.176  1.00 57.83           O  
ATOM   1526  CG2 THR A 206      -4.587 -17.249  -9.559  1.00 57.83           C  
ATOM   1527  OG1 THR A 206      -2.187 -17.312  -9.752  1.00 57.83           O  
ATOM   1528  N   VAL A 207      -5.466 -19.090 -12.803  1.00 56.81           N  
ATOM   1529  CA  VAL A 207      -6.595 -19.117 -13.728  1.00 56.81           C  
ATOM   1530  C   VAL A 207      -7.871 -18.706 -12.998  1.00 56.81           C  
ATOM   1531  CB  VAL A 207      -6.772 -20.512 -14.368  1.00 56.81           C  
ATOM   1532  O   VAL A 207      -8.769 -18.106 -13.594  1.00 56.81           O  
ATOM   1533  CG1 VAL A 207      -7.936 -20.509 -15.357  1.00 56.81           C  
ATOM   1534  CG2 VAL A 207      -5.481 -20.950 -15.058  1.00 56.81           C  
ATOM   1535  N   GLU A 208      -7.852 -18.690 -11.539  1.00 70.73           N  
ATOM   1536  CA  GLU A 208      -8.988 -18.333 -10.695  1.00 70.73           C  
ATOM   1537  C   GLU A 208      -8.534 -17.565  -9.456  1.00 70.73           C  
ATOM   1538  CB  GLU A 208      -9.767 -19.584 -10.282  1.00 70.73           C  
ATOM   1539  O   GLU A 208      -7.372 -17.653  -9.056  1.00 70.73           O  
ATOM   1540  CG  GLU A 208     -10.537 -20.234 -11.423  1.00 70.73           C  
ATOM   1541  CD  GLU A 208     -11.321 -21.463 -10.994  1.00 70.73           C  
ATOM   1542  OE1 GLU A 208     -11.984 -22.090 -11.852  1.00 70.73           O  
ATOM   1543  OE2 GLU A 208     -11.274 -21.802  -9.791  1.00 70.73           O  
ATOM   1544  N   ILE A 209      -9.471 -16.584  -9.016  1.00 79.60           N  
ATOM   1545  CA  ILE A 209      -9.200 -15.826  -7.800  1.00 79.60           C  
ATOM   1546  C   ILE A 209      -8.936 -16.785  -6.642  1.00 79.60           C  
ATOM   1547  CB  ILE A 209     -10.368 -14.876  -7.454  1.00 79.60           C  
ATOM   1548  O   ILE A 209      -9.770 -17.639  -6.333  1.00 79.60           O  
ATOM   1549  CG1 ILE A 209     -10.610 -13.887  -8.600  1.00 79.60           C  
ATOM   1550  CG2 ILE A 209     -10.092 -14.137  -6.141  1.00 79.60           C  
ATOM   1551  CD1 ILE A 209     -11.881 -13.062  -8.447  1.00 79.60           C  
ATOM   1552  N   GLN A 210      -7.711 -16.924  -6.139  1.00 81.11           N  
ATOM   1553  CA  GLN A 210      -7.304 -17.788  -5.035  1.00 81.11           C  
ATOM   1554  C   GLN A 210      -7.049 -16.977  -3.768  1.00 81.11           C  
ATOM   1555  CB  GLN A 210      -6.054 -18.585  -5.410  1.00 81.11           C  
ATOM   1556  O   GLN A 210      -6.379 -15.943  -3.810  1.00 81.11           O  
ATOM   1557  CG  GLN A 210      -6.279 -19.593  -6.528  1.00 81.11           C  
ATOM   1558  CD  GLN A 210      -5.033 -20.396  -6.854  1.00 81.11           C  
ATOM   1559  NE2 GLN A 210      -5.089 -21.163  -7.938  1.00 81.11           N  
ATOM   1560  OE1 GLN A 210      -4.029 -20.326  -6.139  1.00 81.11           O  
ATOM   1561  N   SER A 211      -7.794 -17.402  -2.707  1.00 84.21           N  
ATOM   1562  CA  SER A 211      -7.593 -16.779  -1.403  1.00 84.21           C  
ATOM   1563  C   SER A 211      -6.736 -17.658  -0.497  1.00 84.21           C  
ATOM   1564  CB  SER A 211      -8.937 -16.498  -0.730  1.00 84.21           C  
ATOM   1565  O   SER A 211      -6.988 -18.858  -0.369  1.00 84.21           O  
ATOM   1566  OG  SER A 211      -9.682 -17.694  -0.574  1.00 84.21           O  
ATOM   1567  N   THR A 212      -5.617 -17.229  -0.121  1.00 85.32           N  
ATOM   1568  CA  THR A 212      -4.715 -17.922   0.791  1.00 85.32           C  
ATOM   1569  C   THR A 212      -4.674 -17.223   2.147  1.00 85.32           C  
ATOM   1570  CB  THR A 212      -3.291 -18.008   0.211  1.00 85.32           C  
ATOM   1571  O   THR A 212      -4.459 -16.011   2.219  1.00 85.32           O  
ATOM   1572  CG2 THR A 212      -2.381 -18.842   1.108  1.00 85.32           C  
ATOM   1573  OG1 THR A 212      -3.345 -18.610  -1.088  1.00 85.32           O  
ATOM   1574  N   THR A 213      -5.056 -17.977   3.150  1.00 85.81           N  
ATOM   1575  CA  THR A 213      -5.039 -17.439   4.506  1.00 85.81           C  
ATOM   1576  C   THR A 213      -3.820 -17.943   5.273  1.00 85.81           C  
ATOM   1577  CB  THR A 213      -6.322 -17.814   5.271  1.00 85.81           C  
ATOM   1578  O   THR A 213      -3.533 -19.141   5.274  1.00 85.81           O  
ATOM   1579  CG2 THR A 213      -6.380 -17.113   6.624  1.00 85.81           C  
ATOM   1580  OG1 THR A 213      -7.464 -17.428   4.496  1.00 85.81           O  
ATOM   1581  N   VAL A 214      -3.048 -17.016   5.809  1.00 85.26           N  
ATOM   1582  CA  VAL A 214      -1.850 -17.340   6.577  1.00 85.26           C  
ATOM   1583  C   VAL A 214      -1.938 -16.705   7.963  1.00 85.26           C  
ATOM   1584  CB  VAL A 214      -0.568 -16.869   5.856  1.00 85.26           C  
ATOM   1585  O   VAL A 214      -2.383 -15.563   8.103  1.00 85.26           O  
ATOM   1586  CG1 VAL A 214       0.672 -17.214   6.678  1.00 85.26           C  
ATOM   1587  CG2 VAL A 214      -0.480 -17.492   4.464  1.00 85.26           C  
ATOM   1588  N   GLU A 215      -1.638 -17.508   8.948  1.00 85.47           N  
ATOM   1589  CA  GLU A 215      -1.588 -16.982  10.309  1.00 85.47           C  
ATOM   1590  C   GLU A 215      -0.152 -16.687  10.734  1.00 85.47           C  
ATOM   1591  CB  GLU A 215      -2.235 -17.964  11.289  1.00 85.47           C  
ATOM   1592  O   GLU A 215       0.705 -17.572  10.703  1.00 85.47           O  
ATOM   1593  CG  GLU A 215      -3.119 -17.298  12.333  1.00 85.47           C  
ATOM   1594  CD  GLU A 215      -3.769 -18.287  13.289  1.00 85.47           C  
ATOM   1595  OE1 GLU A 215      -4.451 -17.850  14.243  1.00 85.47           O  
ATOM   1596  OE2 GLU A 215      -3.592 -19.508  13.082  1.00 85.47           O  
ATOM   1597  N   ILE A 216       0.071 -15.333  10.896  1.00 84.95           N  
ATOM   1598  CA  ILE A 216       1.411 -14.891  11.267  1.00 84.95           C  
ATOM   1599  C   ILE A 216       1.421 -14.445  12.727  1.00 84.95           C  
ATOM   1600  CB  ILE A 216       1.902 -13.746  10.353  1.00 84.95           C  
ATOM   1601  O   ILE A 216       0.494 -13.773  13.184  1.00 84.95           O  
ATOM   1602  CG1 ILE A 216       1.779 -14.149   8.879  1.00 84.95           C  
ATOM   1603  CG2 ILE A 216       3.343 -13.360  10.697  1.00 84.95           C  
ATOM   1604  CD1 ILE A 216       1.917 -12.987   7.905  1.00 84.95           C  
ATOM   1605  N   GLU A 217       2.474 -14.958  13.469  1.00 83.94           N  
ATOM   1606  CA  GLU A 217       2.609 -14.587  14.874  1.00 83.94           C  
ATOM   1607  C   GLU A 217       3.938 -13.884  15.135  1.00 83.94           C  
ATOM   1608  CB  GLU A 217       2.482 -15.821  15.771  1.00 83.94           C  
ATOM   1609  O   GLU A 217       4.991 -14.357  14.703  1.00 83.94           O  
ATOM   1610  CG  GLU A 217       2.469 -15.502  17.259  1.00 83.94           C  
ATOM   1611  CD  GLU A 217       2.410 -16.741  18.138  1.00 83.94           C  
ATOM   1612  OE1 GLU A 217       2.629 -16.625  19.366  1.00 83.94           O  
ATOM   1613  OE2 GLU A 217       2.145 -17.836  17.595  1.00 83.94           O  
ATOM   1614  N   GLU A 218       3.794 -12.637  15.673  1.00 83.05           N  
ATOM   1615  CA  GLU A 218       4.972 -11.873  16.072  1.00 83.05           C  
ATOM   1616  C   GLU A 218       4.851 -11.386  17.514  1.00 83.05           C  
ATOM   1617  CB  GLU A 218       5.186 -10.684  15.132  1.00 83.05           C  
ATOM   1618  O   GLU A 218       3.876 -10.722  17.870  1.00 83.05           O  
ATOM   1619  CG  GLU A 218       6.539 -10.006  15.295  1.00 83.05           C  
ATOM   1620  CD  GLU A 218       6.771  -8.883  14.298  1.00 83.05           C  
ATOM   1621  OE1 GLU A 218       7.892  -8.326  14.261  1.00 83.05           O  
ATOM   1622  OE2 GLU A 218       5.825  -8.555  13.548  1.00 83.05           O  
ATOM   1623  N   ASN A 219       5.819 -11.683  18.406  1.00 83.33           N  
ATOM   1624  CA  ASN A 219       5.865 -11.225  19.791  1.00 83.33           C  
ATOM   1625  C   ASN A 219       4.545 -11.484  20.511  1.00 83.33           C  
ATOM   1626  CB  ASN A 219       6.220  -9.738  19.853  1.00 83.33           C  
ATOM   1627  O   ASN A 219       4.063 -10.632  21.259  1.00 83.33           O  
ATOM   1628  CG  ASN A 219       7.611  -9.447  19.323  1.00 83.33           C  
ATOM   1629  ND2 ASN A 219       7.868  -8.187  18.994  1.00 83.33           N  
ATOM   1630  OD1 ASN A 219       8.446 -10.348  19.208  1.00 83.33           O  
ATOM   1631  N   GLY A 220       3.859 -12.627  20.250  1.00 78.33           N  
ATOM   1632  CA  GLY A 220       2.663 -12.985  20.995  1.00 78.33           C  
ATOM   1633  C   GLY A 220       1.395 -12.397  20.406  1.00 78.33           C  
ATOM   1634  O   GLY A 220       0.318 -12.512  20.996  1.00 78.33           O  
ATOM   1635  N   VAL A 221       1.499 -11.686  19.260  1.00 84.80           N  
ATOM   1636  CA  VAL A 221       0.369 -11.135  18.520  1.00 84.80           C  
ATOM   1637  C   VAL A 221       0.137 -11.948  17.249  1.00 84.80           C  
ATOM   1638  CB  VAL A 221       0.594  -9.647  18.167  1.00 84.80           C  
ATOM   1639  O   VAL A 221       1.061 -12.154  16.459  1.00 84.80           O  
ATOM   1640  CG1 VAL A 221      -0.611  -9.082  17.417  1.00 84.80           C  
ATOM   1641  CG2 VAL A 221       0.868  -8.835  19.432  1.00 84.80           C  
ATOM   1642  N   ARG A 222      -1.100 -12.501  17.137  1.00 87.07           N  
ATOM   1643  CA  ARG A 222      -1.466 -13.317  15.984  1.00 87.07           C  
ATOM   1644  C   ARG A 222      -2.160 -12.478  14.917  1.00 87.07           C  
ATOM   1645  CB  ARG A 222      -2.371 -14.475  16.410  1.00 87.07           C  
ATOM   1646  O   ARG A 222      -3.076 -11.711  15.222  1.00 87.07           O  
ATOM   1647  CG  ARG A 222      -1.713 -15.450  17.374  1.00 87.07           C  
ATOM   1648  CD  ARG A 222      -2.677 -16.539  17.821  1.00 87.07           C  
ATOM   1649  NE  ARG A 222      -2.902 -17.525  16.768  1.00 87.07           N  
ATOM   1650  NH1 ARG A 222      -4.604 -18.626  17.877  1.00 87.07           N  
ATOM   1651  NH2 ARG A 222      -3.932 -19.337  15.804  1.00 87.07           N  
ATOM   1652  CZ  ARG A 222      -3.812 -18.494  16.819  1.00 87.07           C  
ATOM   1653  N   LEU A 223      -1.630 -12.494  13.701  1.00 87.58           N  
ATOM   1654  CA  LEU A 223      -2.254 -11.835  12.559  1.00 87.58           C  
ATOM   1655  C   LEU A 223      -2.729 -12.858  11.533  1.00 87.58           C  
ATOM   1656  CB  LEU A 223      -1.276 -10.855  11.905  1.00 87.58           C  
ATOM   1657  O   LEU A 223      -1.936 -13.666  11.043  1.00 87.58           O  
ATOM   1658  CG  LEU A 223      -1.763 -10.156  10.635  1.00 87.58           C  
ATOM   1659  CD1 LEU A 223      -2.893  -9.186  10.965  1.00 87.58           C  
ATOM   1660  CD2 LEU A 223      -0.612  -9.430   9.949  1.00 87.58           C  
ATOM   1661  N   ARG A 224      -4.043 -12.932  11.302  1.00 89.73           N  
ATOM   1662  CA  ARG A 224      -4.615 -13.733  10.224  1.00 89.73           C  
ATOM   1663  C   ARG A 224      -4.654 -12.945   8.919  1.00 89.73           C  
ATOM   1664  CB  ARG A 224      -6.023 -14.205  10.593  1.00 89.73           C  
ATOM   1665  O   ARG A 224      -5.467 -12.032   8.762  1.00 89.73           O  
ATOM   1666  CG  ARG A 224      -6.608 -15.215   9.619  1.00 89.73           C  
ATOM   1667  CD  ARG A 224      -7.895 -15.831  10.152  1.00 89.73           C  
ATOM   1668  NE  ARG A 224      -8.917 -14.818  10.397  1.00 89.73           N  
ATOM   1669  NH1 ARG A 224      -9.680 -15.765  12.361  1.00 89.73           N  
ATOM   1670  NH2 ARG A 224     -10.635 -13.839  11.565  1.00 89.73           N  
ATOM   1671  CZ  ARG A 224      -9.742 -14.810  11.440  1.00 89.73           C  
ATOM   1672  N   LEU A 225      -3.789 -13.287   8.060  1.00 88.44           N  
ATOM   1673  CA  LEU A 225      -3.646 -12.570   6.797  1.00 88.44           C  
ATOM   1674  C   LEU A 225      -4.261 -13.364   5.649  1.00 88.44           C  
ATOM   1675  CB  LEU A 225      -2.170 -12.288   6.504  1.00 88.44           C  
ATOM   1676  O   LEU A 225      -3.918 -14.530   5.441  1.00 88.44           O  
ATOM   1677  CG  LEU A 225      -1.865 -11.569   5.189  1.00 88.44           C  
ATOM   1678  CD1 LEU A 225      -2.392 -10.139   5.232  1.00 88.44           C  
ATOM   1679  CD2 LEU A 225      -0.367 -11.584   4.907  1.00 88.44           C  
ATOM   1680  N   THR A 226      -5.218 -12.797   4.980  1.00 90.29           N  
ATOM   1681  CA  THR A 226      -5.831 -13.385   3.794  1.00 90.29           C  
ATOM   1682  C   THR A 226      -5.359 -12.670   2.531  1.00 90.29           C  
ATOM   1683  CB  THR A 226      -7.367 -13.331   3.875  1.00 90.29           C  
ATOM   1684  O   THR A 226      -5.541 -11.459   2.393  1.00 90.29           O  
ATOM   1685  CG2 THR A 226      -8.005 -14.025   2.675  1.00 90.29           C  
ATOM   1686  OG1 THR A 226      -7.801 -13.983   5.075  1.00 90.29           O  
ATOM   1687  N   VAL A 227      -4.636 -13.386   1.721  1.00 89.52           N  
ATOM   1688  CA  VAL A 227      -4.152 -12.830   0.462  1.00 89.52           C  
ATOM   1689  C   VAL A 227      -4.999 -13.355  -0.695  1.00 89.52           C  
ATOM   1690  CB  VAL A 227      -2.662 -13.167   0.228  1.00 89.52           C  
ATOM   1691  O   VAL A 227      -5.127 -14.568  -0.878  1.00 89.52           O  
ATOM   1692  CG1 VAL A 227      -2.172 -12.563  -1.087  1.00 89.52           C  
ATOM   1693  CG2 VAL A 227      -1.813 -12.672   1.397  1.00 89.52           C  
ATOM   1694  N   VAL A 228      -5.644 -12.415  -1.381  1.00 89.28           N  
ATOM   1695  CA  VAL A 228      -6.472 -12.767  -2.530  1.00 89.28           C  
ATOM   1696  C   VAL A 228      -5.702 -12.506  -3.822  1.00 89.28           C  
ATOM   1697  CB  VAL A 228      -7.802 -11.979  -2.533  1.00 89.28           C  
ATOM   1698  O   VAL A 228      -5.385 -11.358  -4.142  1.00 89.28           O  
ATOM   1699  CG1 VAL A 228      -8.672 -12.394  -3.718  1.00 89.28           C  
ATOM   1700  CG2 VAL A 228      -8.549 -12.188  -1.218  1.00 89.28           C  
ATOM   1701  N   ASP A 229      -5.292 -13.568  -4.434  1.00 86.07           N  
ATOM   1702  CA  ASP A 229      -4.553 -13.478  -5.690  1.00 86.07           C  
ATOM   1703  C   ASP A 229      -5.493 -13.587  -6.889  1.00 86.07           C  
ATOM   1704  CB  ASP A 229      -3.480 -14.566  -5.761  1.00 86.07           C  
ATOM   1705  O   ASP A 229      -6.251 -14.552  -7.004  1.00 86.07           O  
ATOM   1706  CG  ASP A 229      -2.464 -14.326  -6.864  1.00 86.07           C  
ATOM   1707  OD1 ASP A 229      -2.386 -13.193  -7.385  1.00 86.07           O  
ATOM   1708  OD2 ASP A 229      -1.738 -15.280  -7.217  1.00 86.07           O  
ATOM   1709  N   THR A 230      -5.448 -12.531  -7.766  1.00 82.08           N  
ATOM   1710  CA  THR A 230      -6.284 -12.491  -8.960  1.00 82.08           C  
ATOM   1711  C   THR A 230      -5.481 -12.884 -10.197  1.00 82.08           C  
ATOM   1712  CB  THR A 230      -6.898 -11.094  -9.167  1.00 82.08           C  
ATOM   1713  O   THR A 230      -4.258 -12.729 -10.224  1.00 82.08           O  
ATOM   1714  CG2 THR A 230      -7.796 -10.710  -7.996  1.00 82.08           C  
ATOM   1715  OG1 THR A 230      -5.845 -10.129  -9.284  1.00 82.08           O  
ATOM   1716  N   PRO A 231      -6.080 -13.724 -11.013  1.00 73.50           N  
ATOM   1717  CA  PRO A 231      -5.374 -13.999 -12.266  1.00 73.50           C  
ATOM   1718  C   PRO A 231      -4.980 -12.726 -13.013  1.00 73.50           C  
ATOM   1719  CB  PRO A 231      -6.389 -14.813 -13.072  1.00 73.50           C  
ATOM   1720  O   PRO A 231      -5.558 -11.663 -12.774  1.00 73.50           O  
ATOM   1721  CG  PRO A 231      -7.722 -14.402 -12.534  1.00 73.50           C  
ATOM   1722  CD  PRO A 231      -7.552 -13.998 -11.097  1.00 73.50           C  
ATOM   1723  N   GLY A 232      -3.627 -12.787 -13.496  1.00 65.84           N  
ATOM   1724  CA  GLY A 232      -3.163 -11.652 -14.277  1.00 65.84           C  
ATOM   1725  C   GLY A 232      -4.185 -11.165 -15.287  1.00 65.84           C  
ATOM   1726  O   GLY A 232      -4.737 -11.959 -16.052  1.00 65.84           O  
ATOM   1727  N   PHE A 233      -4.738  -9.955 -15.082  1.00 69.53           N  
ATOM   1728  CA  PHE A 233      -5.673  -9.317 -16.000  1.00 69.53           C  
ATOM   1729  C   PHE A 233      -4.934  -8.686 -17.174  1.00 69.53           C  
ATOM   1730  CB  PHE A 233      -6.504  -8.256 -15.271  1.00 69.53           C  
ATOM   1731  O   PHE A 233      -3.762  -8.322 -17.053  1.00 69.53           O  
ATOM   1732  CG  PHE A 233      -5.697  -7.085 -14.779  1.00 69.53           C  
ATOM   1733  CD1 PHE A 233      -5.136  -7.095 -13.508  1.00 69.53           C  
ATOM   1734  CD2 PHE A 233      -5.499  -5.974 -15.588  1.00 69.53           C  
ATOM   1735  CE1 PHE A 233      -4.388  -6.013 -13.049  1.00 69.53           C  
ATOM   1736  CE2 PHE A 233      -4.753  -4.888 -15.137  1.00 69.53           C  
ATOM   1737  CZ  PHE A 233      -4.200  -4.910 -13.867  1.00 69.53           C  
ATOM   1738  N   GLY A 234      -5.203  -9.034 -18.393  1.00 62.52           N  
ATOM   1739  CA  GLY A 234      -4.511  -8.537 -19.572  1.00 62.52           C  
ATOM   1740  C   GLY A 234      -3.824  -9.632 -20.366  1.00 62.52           C  
ATOM   1741  O   GLY A 234      -3.078  -9.350 -21.306  1.00 62.52           O  
ATOM   1742  N   ASP A 235      -4.003 -10.990 -19.964  1.00 67.51           N  
ATOM   1743  CA  ASP A 235      -3.479 -12.181 -20.626  1.00 67.51           C  
ATOM   1744  C   ASP A 235      -4.505 -12.768 -21.593  1.00 67.51           C  
ATOM   1745  CB  ASP A 235      -3.067 -13.232 -19.594  1.00 67.51           C  
ATOM   1746  O   ASP A 235      -4.146 -13.492 -22.523  1.00 67.51           O  
ATOM   1747  CG  ASP A 235      -1.845 -12.827 -18.789  1.00 67.51           C  
ATOM   1748  OD1 ASP A 235      -1.113 -11.906 -19.214  1.00 67.51           O  
ATOM   1749  OD2 ASP A 235      -1.609 -13.435 -17.723  1.00 67.51           O  
ATOM   1750  N   ALA A 236      -5.793 -12.249 -21.410  1.00 68.59           N  
ATOM   1751  CA  ALA A 236      -6.880 -12.772 -22.232  1.00 68.59           C  
ATOM   1752  C   ALA A 236      -7.067 -11.933 -23.493  1.00 68.59           C  
ATOM   1753  CB  ALA A 236      -8.179 -12.818 -21.431  1.00 68.59           C  
ATOM   1754  O   ALA A 236      -6.666 -10.768 -23.536  1.00 68.59           O  
ATOM   1755  N   VAL A 237      -7.309 -12.585 -24.697  1.00 64.54           N  
ATOM   1756  CA  VAL A 237      -7.531 -11.960 -25.997  1.00 64.54           C  
ATOM   1757  C   VAL A 237      -8.649 -10.926 -25.889  1.00 64.54           C  
ATOM   1758  CB  VAL A 237      -7.876 -13.009 -27.078  1.00 64.54           C  
ATOM   1759  O   VAL A 237      -8.546  -9.831 -26.446  1.00 64.54           O  
ATOM   1760  CG1 VAL A 237      -8.158 -12.330 -28.418  1.00 64.54           C  
ATOM   1761  CG2 VAL A 237      -6.744 -14.024 -27.217  1.00 64.54           C  
ATOM   1762  N   ASN A 238      -9.621 -11.211 -24.936  1.00 71.53           N  
ATOM   1763  CA  ASN A 238     -10.698 -10.280 -24.613  1.00 71.53           C  
ATOM   1764  C   ASN A 238     -10.623  -9.819 -23.161  1.00 71.53           C  
ATOM   1765  CB  ASN A 238     -12.060 -10.915 -24.900  1.00 71.53           C  
ATOM   1766  O   ASN A 238     -10.877 -10.601 -22.243  1.00 71.53           O  
ATOM   1767  CG  ASN A 238     -13.173  -9.891 -24.996  1.00 71.53           C  
ATOM   1768  ND2 ASN A 238     -14.372 -10.348 -25.336  1.00 71.53           N  
ATOM   1769  OD1 ASN A 238     -12.957  -8.698 -24.767  1.00 71.53           O  
ATOM   1770  N   ASN A 239     -10.241  -8.529 -22.876  1.00 73.42           N  
ATOM   1771  CA  ASN A 239     -10.030  -7.984 -21.539  1.00 73.42           C  
ATOM   1772  C   ASN A 239     -11.120  -6.985 -21.162  1.00 73.42           C  
ATOM   1773  CB  ASN A 239      -8.651  -7.330 -21.438  1.00 73.42           C  
ATOM   1774  O   ASN A 239     -10.966  -6.224 -20.204  1.00 73.42           O  
ATOM   1775  CG  ASN A 239      -7.519  -8.319 -21.635  1.00 73.42           C  
ATOM   1776  ND2 ASN A 239      -6.546  -7.949 -22.459  1.00 73.42           N  
ATOM   1777  OD1 ASN A 239      -7.520  -9.406 -21.052  1.00 73.42           O  
ATOM   1778  N   GLU A 240     -12.206  -6.899 -21.932  1.00 73.37           N  
ATOM   1779  CA  GLU A 240     -13.275  -5.922 -21.742  1.00 73.37           C  
ATOM   1780  C   GLU A 240     -14.032  -6.179 -20.442  1.00 73.37           C  
ATOM   1781  CB  GLU A 240     -14.243  -5.946 -22.927  1.00 73.37           C  
ATOM   1782  O   GLU A 240     -14.467  -5.238 -19.775  1.00 73.37           O  
ATOM   1783  CG  GLU A 240     -13.677  -5.324 -24.196  1.00 73.37           C  
ATOM   1784  CD  GLU A 240     -14.664  -5.317 -25.352  1.00 73.37           C  
ATOM   1785  OE1 GLU A 240     -14.316  -4.814 -26.444  1.00 73.37           O  
ATOM   1786  OE2 GLU A 240     -15.796  -5.817 -25.164  1.00 73.37           O  
ATOM   1787  N   ASP A 241     -13.934  -7.428 -19.811  1.00 75.86           N  
ATOM   1788  CA  ASP A 241     -14.689  -7.733 -18.600  1.00 75.86           C  
ATOM   1789  C   ASP A 241     -13.791  -8.362 -17.537  1.00 75.86           C  
ATOM   1790  CB  ASP A 241     -15.861  -8.664 -18.917  1.00 75.86           C  
ATOM   1791  O   ASP A 241     -14.254  -9.162 -16.720  1.00 75.86           O  
ATOM   1792  CG  ASP A 241     -16.898  -8.024 -19.823  1.00 75.86           C  
ATOM   1793  OD1 ASP A 241     -17.147  -6.806 -19.700  1.00 75.86           O  
ATOM   1794  OD2 ASP A 241     -17.474  -8.746 -20.666  1.00 75.86           O  
ATOM   1795  N   CYS A 242     -12.544  -8.115 -17.667  1.00 78.59           N  
ATOM   1796  CA  CYS A 242     -11.584  -8.719 -16.750  1.00 78.59           C  
ATOM   1797  C   CYS A 242     -11.795  -8.214 -15.328  1.00 78.59           C  
ATOM   1798  CB  CYS A 242     -10.154  -8.422 -17.199  1.00 78.59           C  
ATOM   1799  O   CYS A 242     -11.426  -8.887 -14.364  1.00 78.59           O  
ATOM   1800  SG  CYS A 242      -9.789  -6.659 -17.348  1.00 78.59           S  
ATOM   1801  N   TRP A 243     -12.457  -7.085 -15.089  1.00 83.97           N  
ATOM   1802  CA  TRP A 243     -12.695  -6.475 -13.785  1.00 83.97           C  
ATOM   1803  C   TRP A 243     -13.920  -7.085 -13.114  1.00 83.97           C  
ATOM   1804  CB  TRP A 243     -12.874  -4.960 -13.925  1.00 83.97           C  
ATOM   1805  O   TRP A 243     -14.091  -6.970 -11.898  1.00 83.97           O  
ATOM   1806  CG  TRP A 243     -13.954  -4.561 -14.885  1.00 83.97           C  
ATOM   1807  CD1 TRP A 243     -15.285  -4.406 -14.611  1.00 83.97           C  
ATOM   1808  CD2 TRP A 243     -13.795  -4.271 -16.277  1.00 83.97           C  
ATOM   1809  CE2 TRP A 243     -15.072  -3.945 -16.785  1.00 83.97           C  
ATOM   1810  CE3 TRP A 243     -12.694  -4.253 -17.145  1.00 83.97           C  
ATOM   1811  NE1 TRP A 243     -15.962  -4.035 -15.749  1.00 83.97           N  
ATOM   1812  CH2 TRP A 243     -14.185  -3.596 -18.952  1.00 83.97           C  
ATOM   1813  CZ2 TRP A 243     -15.278  -3.606 -18.124  1.00 83.97           C  
ATOM   1814  CZ3 TRP A 243     -12.902  -3.915 -18.477  1.00 83.97           C  
ATOM   1815  N   GLN A 244     -14.879  -7.749 -13.858  1.00 86.16           N  
ATOM   1816  CA  GLN A 244     -16.156  -8.263 -13.375  1.00 86.16           C  
ATOM   1817  C   GLN A 244     -15.950  -9.332 -12.305  1.00 86.16           C  
ATOM   1818  CB  GLN A 244     -16.980  -8.830 -14.532  1.00 86.16           C  
ATOM   1819  O   GLN A 244     -16.606  -9.309 -11.262  1.00 86.16           O  
ATOM   1820  CG  GLN A 244     -17.586  -7.764 -15.435  1.00 86.16           C  
ATOM   1821  CD  GLN A 244     -18.449  -8.350 -16.537  1.00 86.16           C  
ATOM   1822  NE2 GLN A 244     -19.116  -7.484 -17.292  1.00 86.16           N  
ATOM   1823  OE1 GLN A 244     -18.515  -9.571 -16.709  1.00 86.16           O  
ATOM   1824  N   PRO A 245     -15.111 -10.296 -12.517  1.00 85.79           N  
ATOM   1825  CA  PRO A 245     -14.898 -11.335 -11.506  1.00 85.79           C  
ATOM   1826  C   PRO A 245     -14.319 -10.783 -10.206  1.00 85.79           C  
ATOM   1827  CB  PRO A 245     -13.910 -12.288 -12.183  1.00 85.79           C  
ATOM   1828  O   PRO A 245     -14.650 -11.270  -9.122  1.00 85.79           O  
ATOM   1829  CG  PRO A 245     -14.076 -12.035 -13.646  1.00 85.79           C  
ATOM   1830  CD  PRO A 245     -14.487 -10.603 -13.839  1.00 85.79           C  
ATOM   1831  N   ILE A 246     -13.516  -9.760 -10.348  1.00 88.01           N  
ATOM   1832  CA  ILE A 246     -12.899  -9.131  -9.186  1.00 88.01           C  
ATOM   1833  C   ILE A 246     -13.941  -8.313  -8.427  1.00 88.01           C  
ATOM   1834  CB  ILE A 246     -11.708  -8.236  -9.593  1.00 88.01           C  
ATOM   1835  O   ILE A 246     -14.016  -8.377  -7.198  1.00 88.01           O  
ATOM   1836  CG1 ILE A 246     -10.597  -9.081 -10.229  1.00 88.01           C  
ATOM   1837  CG2 ILE A 246     -11.179  -7.457  -8.385  1.00 88.01           C  
ATOM   1838  CD1 ILE A 246      -9.481  -8.261 -10.862  1.00 88.01           C  
ATOM   1839  N   VAL A 247     -14.706  -7.552  -9.110  1.00 89.93           N  
ATOM   1840  CA  VAL A 247     -15.773  -6.757  -8.513  1.00 89.93           C  
ATOM   1841  C   VAL A 247     -16.805  -7.678  -7.866  1.00 89.93           C  
ATOM   1842  CB  VAL A 247     -16.454  -5.845  -9.558  1.00 89.93           C  
ATOM   1843  O   VAL A 247     -17.276  -7.412  -6.758  1.00 89.93           O  
ATOM   1844  CG1 VAL A 247     -17.678  -5.156  -8.957  1.00 89.93           C  
ATOM   1845  CG2 VAL A 247     -15.463  -4.811 -10.089  1.00 89.93           C  
ATOM   1846  N   GLU A 248     -17.174  -8.753  -8.559  1.00 89.76           N  
ATOM   1847  CA  GLU A 248     -18.123  -9.735  -8.043  1.00 89.76           C  
ATOM   1848  C   GLU A 248     -17.604 -10.386  -6.764  1.00 89.76           C  
ATOM   1849  CB  GLU A 248     -18.415 -10.807  -9.097  1.00 89.76           C  
ATOM   1850  O   GLU A 248     -18.374 -10.648  -5.838  1.00 89.76           O  
ATOM   1851  CG  GLU A 248     -19.288 -10.319 -10.244  1.00 89.76           C  
ATOM   1852  CD  GLU A 248     -19.461 -11.351 -11.347  1.00 89.76           C  
ATOM   1853  OE1 GLU A 248     -20.081 -11.031 -12.386  1.00 89.76           O  
ATOM   1854  OE2 GLU A 248     -18.973 -12.490 -11.170  1.00 89.76           O  
ATOM   1855  N   TYR A 249     -16.366 -10.690  -6.795  1.00 90.74           N  
ATOM   1856  CA  TYR A 249     -15.743 -11.273  -5.611  1.00 90.74           C  
ATOM   1857  C   TYR A 249     -15.860 -10.335  -4.416  1.00 90.74           C  
ATOM   1858  CB  TYR A 249     -14.270 -11.593  -5.882  1.00 90.74           C  
ATOM   1859  O   TYR A 249     -16.220 -10.762  -3.317  1.00 90.74           O  
ATOM   1860  CG  TYR A 249     -13.540 -12.150  -4.684  1.00 90.74           C  
ATOM   1861  CD1 TYR A 249     -12.745 -11.330  -3.886  1.00 90.74           C  
ATOM   1862  CD2 TYR A 249     -13.643 -13.495  -4.348  1.00 90.74           C  
ATOM   1863  CE1 TYR A 249     -12.069 -11.839  -2.782  1.00 90.74           C  
ATOM   1864  CE2 TYR A 249     -12.971 -14.015  -3.246  1.00 90.74           C  
ATOM   1865  OH  TYR A 249     -11.521 -13.689  -1.378  1.00 90.74           O  
ATOM   1866  CZ  TYR A 249     -12.188 -13.180  -2.470  1.00 90.74           C  
ATOM   1867  N   ILE A 250     -15.516  -9.033  -4.593  1.00 91.56           N  
ATOM   1868  CA  ILE A 250     -15.576  -8.034  -3.532  1.00 91.56           C  
ATOM   1869  C   ILE A 250     -17.015  -7.885  -3.044  1.00 91.56           C  
ATOM   1870  CB  ILE A 250     -15.028  -6.670  -4.008  1.00 91.56           C  
ATOM   1871  O   ILE A 250     -17.265  -7.828  -1.837  1.00 91.56           O  
ATOM   1872  CG1 ILE A 250     -13.536  -6.781  -4.342  1.00 91.56           C  
ATOM   1873  CG2 ILE A 250     -15.273  -5.591  -2.950  1.00 91.56           C  
ATOM   1874  CD1 ILE A 250     -12.957  -5.541  -5.009  1.00 91.56           C  
ATOM   1875  N   ASP A 251     -17.945  -7.772  -3.967  1.00 91.78           N  
ATOM   1876  CA  ASP A 251     -19.361  -7.661  -3.634  1.00 91.78           C  
ATOM   1877  C   ASP A 251     -19.841  -8.887  -2.860  1.00 91.78           C  
ATOM   1878  CB  ASP A 251     -20.198  -7.478  -4.901  1.00 91.78           C  
ATOM   1879  O   ASP A 251     -20.632  -8.765  -1.922  1.00 91.78           O  
ATOM   1880  CG  ASP A 251     -20.094  -6.080  -5.484  1.00 91.78           C  
ATOM   1881  OD1 ASP A 251     -19.592  -5.167  -4.794  1.00 91.78           O  
ATOM   1882  OD2 ASP A 251     -20.522  -5.888  -6.643  1.00 91.78           O  
ATOM   1883  N   SER A 252     -19.449 -10.035  -3.300  1.00 91.55           N  
ATOM   1884  CA  SER A 252     -19.815 -11.277  -2.626  1.00 91.55           C  
ATOM   1885  C   SER A 252     -19.319 -11.290  -1.184  1.00 91.55           C  
ATOM   1886  CB  SER A 252     -19.252 -12.482  -3.379  1.00 91.55           C  
ATOM   1887  O   SER A 252     -20.007 -11.786  -0.289  1.00 91.55           O  
ATOM   1888  OG  SER A 252     -17.843 -12.547  -3.243  1.00 91.55           O  
ATOM   1889  N   GLN A 253     -18.102 -10.822  -0.965  1.00 91.23           N  
ATOM   1890  CA  GLN A 253     -17.543 -10.740   0.380  1.00 91.23           C  
ATOM   1891  C   GLN A 253     -18.340  -9.770   1.249  1.00 91.23           C  
ATOM   1892  CB  GLN A 253     -16.075 -10.313   0.327  1.00 91.23           C  
ATOM   1893  O   GLN A 253     -18.549 -10.022   2.437  1.00 91.23           O  
ATOM   1894  CG  GLN A 253     -15.166 -11.322  -0.361  1.00 91.23           C  
ATOM   1895  CD  GLN A 253     -15.242 -12.703   0.263  1.00 91.23           C  
ATOM   1896  NE2 GLN A 253     -15.713 -13.677  -0.508  1.00 91.23           N  
ATOM   1897  OE1 GLN A 253     -14.881 -12.892   1.429  1.00 91.23           O  
ATOM   1898  N   PHE A 254     -18.699  -8.635   0.666  1.00 91.91           N  
ATOM   1899  CA  PHE A 254     -19.519  -7.664   1.380  1.00 91.91           C  
ATOM   1900  C   PHE A 254     -20.872  -8.264   1.747  1.00 91.91           C  
ATOM   1901  CB  PHE A 254     -19.717  -6.401   0.535  1.00 91.91           C  
ATOM   1902  O   PHE A 254     -21.378  -8.039   2.848  1.00 91.91           O  
ATOM   1903  CG  PHE A 254     -18.536  -5.469   0.552  1.00 91.91           C  
ATOM   1904  CD1 PHE A 254     -17.585  -5.547   1.563  1.00 91.91           C  
ATOM   1905  CD2 PHE A 254     -18.377  -4.513  -0.443  1.00 91.91           C  
ATOM   1906  CE1 PHE A 254     -16.491  -4.685   1.581  1.00 91.91           C  
ATOM   1907  CE2 PHE A 254     -17.286  -3.649  -0.431  1.00 91.91           C  
ATOM   1908  CZ  PHE A 254     -16.345  -3.736   0.582  1.00 91.91           C  
ATOM   1909  N   GLU A 255     -21.438  -8.962   0.835  1.00 90.61           N  
ATOM   1910  CA  GLU A 255     -22.727  -9.615   1.044  1.00 90.61           C  
ATOM   1911  C   GLU A 255     -22.644 -10.656   2.156  1.00 90.61           C  
ATOM   1912  CB  GLU A 255     -23.216 -10.268  -0.252  1.00 90.61           C  
ATOM   1913  O   GLU A 255     -23.553 -10.764   2.982  1.00 90.61           O  
ATOM   1914  CG  GLU A 255     -24.613 -10.862  -0.152  1.00 90.61           C  
ATOM   1915  CD  GLU A 255     -25.683  -9.830   0.166  1.00 90.61           C  
ATOM   1916  OE1 GLU A 255     -26.737 -10.201   0.730  1.00 90.61           O  
ATOM   1917  OE2 GLU A 255     -25.465  -8.639  -0.152  1.00 90.61           O  
ATOM   1918  N   GLU A 256     -21.660 -11.475   2.107  1.00 89.55           N  
ATOM   1919  CA  GLU A 256     -21.442 -12.485   3.138  1.00 89.55           C  
ATOM   1920  C   GLU A 256     -21.334 -11.849   4.520  1.00 89.55           C  
ATOM   1921  CB  GLU A 256     -20.182 -13.301   2.834  1.00 89.55           C  
ATOM   1922  O   GLU A 256     -21.869 -12.378   5.497  1.00 89.55           O  
ATOM   1923  CG  GLU A 256     -19.982 -14.491   3.761  1.00 89.55           C  
ATOM   1924  CD  GLU A 256     -18.777 -15.341   3.393  1.00 89.55           C  
ATOM   1925  OE1 GLU A 256     -18.464 -16.303   4.131  1.00 89.55           O  
ATOM   1926  OE2 GLU A 256     -18.140 -15.044   2.358  1.00 89.55           O  
ATOM   1927  N   TYR A 257     -20.618 -10.757   4.522  1.00 90.26           N  
ATOM   1928  CA  TYR A 257     -20.471 -10.028   5.777  1.00 90.26           C  
ATOM   1929  C   TYR A 257     -21.808  -9.462   6.239  1.00 90.26           C  
ATOM   1930  CB  TYR A 257     -19.449  -8.898   5.626  1.00 90.26           C  
ATOM   1931  O   TYR A 257     -22.125  -9.495   7.430  1.00 90.26           O  
ATOM   1932  CG  TYR A 257     -19.143  -8.179   6.918  1.00 90.26           C  
ATOM   1933  CD1 TYR A 257     -19.733  -6.952   7.212  1.00 90.26           C  
ATOM   1934  CD2 TYR A 257     -18.262  -8.725   7.845  1.00 90.26           C  
ATOM   1935  CE1 TYR A 257     -19.452  -6.286   8.400  1.00 90.26           C  
ATOM   1936  CE2 TYR A 257     -17.974  -8.068   9.037  1.00 90.26           C  
ATOM   1937  OH  TYR A 257     -18.292  -6.195  10.483  1.00 90.26           O  
ATOM   1938  CZ  TYR A 257     -18.574  -6.851   9.305  1.00 90.26           C  
ATOM   1939  N   LEU A 258     -22.532  -8.852   5.384  1.00 89.33           N  
ATOM   1940  CA  LEU A 258     -23.854  -8.308   5.676  1.00 89.33           C  
ATOM   1941  C   LEU A 258     -24.785  -9.396   6.203  1.00 89.33           C  
ATOM   1942  CB  LEU A 258     -24.458  -7.666   4.424  1.00 89.33           C  
ATOM   1943  O   LEU A 258     -25.554  -9.161   7.138  1.00 89.33           O  
ATOM   1944  CG  LEU A 258     -25.819  -6.991   4.598  1.00 89.33           C  
ATOM   1945  CD1 LEU A 258     -25.721  -5.853   5.609  1.00 89.33           C  
ATOM   1946  CD2 LEU A 258     -26.338  -6.479   3.258  1.00 89.33           C  
ATOM   1947  N   GLN A 259     -24.769 -10.556   5.646  1.00 86.99           N  
ATOM   1948  CA  GLN A 259     -25.581 -11.693   6.068  1.00 86.99           C  
ATOM   1949  C   GLN A 259     -25.223 -12.127   7.486  1.00 86.99           C  
ATOM   1950  CB  GLN A 259     -25.408 -12.865   5.100  1.00 86.99           C  
ATOM   1951  O   GLN A 259     -26.106 -12.458   8.280  1.00 86.99           O  
ATOM   1952  CG  GLN A 259     -26.065 -12.645   3.744  1.00 86.99           C  
ATOM   1953  CD  GLN A 259     -25.863 -13.814   2.798  1.00 86.99           C  
ATOM   1954  NE2 GLN A 259     -26.503 -13.752   1.635  1.00 86.99           N  
ATOM   1955  OE1 GLN A 259     -25.138 -14.764   3.109  1.00 86.99           O  
ATOM   1956  N   GLU A 260     -23.917 -12.115   7.719  1.00 86.48           N  
ATOM   1957  CA  GLU A 260     -23.431 -12.490   9.043  1.00 86.48           C  
ATOM   1958  C   GLU A 260     -23.809 -11.443  10.087  1.00 86.48           C  
ATOM   1959  CB  GLU A 260     -21.913 -12.687   9.022  1.00 86.48           C  
ATOM   1960  O   GLU A 260     -24.071 -11.779  11.244  1.00 86.48           O  
ATOM   1961  CG  GLU A 260     -21.468 -13.966   8.328  1.00 86.48           C  
ATOM   1962  CD  GLU A 260     -19.957 -14.129   8.282  1.00 86.48           C  
ATOM   1963  OE1 GLU A 260     -19.469 -15.081   7.631  1.00 86.48           O  
ATOM   1964  OE2 GLU A 260     -19.256 -13.300   8.903  1.00 86.48           O  
ATOM   1965  N   GLU A 261     -23.707 -10.191   9.614  1.00 85.64           N  
ATOM   1966  CA  GLU A 261     -24.093  -9.090  10.491  1.00 85.64           C  
ATOM   1967  C   GLU A 261     -25.585  -9.133  10.808  1.00 85.64           C  
ATOM   1968  CB  GLU A 261     -23.728  -7.745   9.858  1.00 85.64           C  
ATOM   1969  O   GLU A 261     -26.009  -8.706  11.883  1.00 85.64           O  
ATOM   1970  CG  GLU A 261     -23.877  -6.560  10.802  1.00 85.64           C  
ATOM   1971  CD  GLU A 261     -23.614  -5.222  10.130  1.00 85.64           C  
ATOM   1972  OE1 GLU A 261     -23.589  -4.185  10.832  1.00 85.64           O  
ATOM   1973  OE2 GLU A 261     -23.432  -5.209   8.892  1.00 85.64           O  
ATOM   1974  N   SER A 262     -26.391  -9.589   9.930  1.00 83.83           N  
ATOM   1975  CA  SER A 262     -27.844  -9.652  10.052  1.00 83.83           C  
ATOM   1976  C   SER A 262     -28.280 -10.881  10.842  1.00 83.83           C  
ATOM   1977  CB  SER A 262     -28.499  -9.665   8.670  1.00 83.83           C  
ATOM   1978  O   SER A 262     -29.428 -10.968  11.282  1.00 83.83           O  
ATOM   1979  OG  SER A 262     -28.108 -10.815   7.940  1.00 83.83           O  
ATOM   1980  N   ARG A 263     -27.363 -11.858  11.134  1.00 83.00           N  
ATOM   1981  CA  ARG A 263     -27.666 -13.073  11.884  1.00 83.00           C  
ATOM   1982  C   ARG A 263     -27.877 -12.765  13.362  1.00 83.00           C  
ATOM   1983  CB  ARG A 263     -26.544 -14.101  11.718  1.00 83.00           C  
ATOM   1984  O   ARG A 263     -27.416 -11.736  13.860  1.00 83.00           O  
ATOM   1985  CG  ARG A 263     -26.435 -14.672  10.313  1.00 83.00           C  
ATOM   1986  CD  ARG A 263     -25.378 -15.764  10.229  1.00 83.00           C  
ATOM   1987  NE  ARG A 263     -25.313 -16.350   8.893  1.00 83.00           N  
ATOM   1988  NH1 ARG A 263     -23.746 -17.954   9.447  1.00 83.00           N  
ATOM   1989  NH2 ARG A 263     -24.560 -17.831   7.308  1.00 83.00           N  
ATOM   1990  CZ  ARG A 263     -24.540 -17.377   8.552  1.00 83.00           C  
ATOM   1991  N   VAL A 264     -28.706 -13.436  14.120  1.00 76.74           N  
ATOM   1992  CA  VAL A 264     -29.102 -13.295  15.517  1.00 76.74           C  
ATOM   1993  C   VAL A 264     -27.881 -13.461  16.420  1.00 76.74           C  
ATOM   1994  CB  VAL A 264     -30.194 -14.318  15.904  1.00 76.74           C  
ATOM   1995  O   VAL A 264     -27.708 -12.713  17.385  1.00 76.74           O  
ATOM   1996  CG1 VAL A 264     -30.531 -14.211  17.390  1.00 76.74           C  
ATOM   1997  CG2 VAL A 264     -31.445 -14.110  15.053  1.00 76.74           C  
ATOM   1998  N   ASN A 265     -26.965 -14.323  16.073  1.00 72.76           N  
ATOM   1999  CA  ASN A 265     -25.719 -14.470  16.818  1.00 72.76           C  
ATOM   2000  C   ASN A 265     -24.568 -13.736  16.136  1.00 72.76           C  
ATOM   2001  CB  ASN A 265     -25.373 -15.949  16.998  1.00 72.76           C  
ATOM   2002  O   ASN A 265     -24.030 -14.211  15.135  1.00 72.76           O  
ATOM   2003  CG  ASN A 265     -26.309 -16.655  17.960  1.00 72.76           C  
ATOM   2004  ND2 ASN A 265     -25.744 -17.279  18.987  1.00 72.76           N  
ATOM   2005  OD1 ASN A 265     -27.529 -16.641  17.780  1.00 72.76           O  
ATOM   2006  N   ARG A 266     -24.109 -12.581  16.765  1.00 79.06           N  
ATOM   2007  CA  ARG A 266     -23.133 -11.664  16.187  1.00 79.06           C  
ATOM   2008  C   ARG A 266     -21.787 -11.780  16.893  1.00 79.06           C  
ATOM   2009  CB  ARG A 266     -23.640 -10.222  16.260  1.00 79.06           C  
ATOM   2010  O   ARG A 266     -20.904 -10.942  16.700  1.00 79.06           O  
ATOM   2011  CG  ARG A 266     -24.920  -9.979  15.475  1.00 79.06           C  
ATOM   2012  CD  ARG A 266     -25.452  -8.568  15.688  1.00 79.06           C  
ATOM   2013  NE  ARG A 266     -26.759  -8.386  15.063  1.00 79.06           N  
ATOM   2014  NH1 ARG A 266     -26.995  -6.184  15.721  1.00 79.06           N  
ATOM   2015  NH2 ARG A 266     -28.641  -7.201  14.492  1.00 79.06           N  
ATOM   2016  CZ  ARG A 266     -27.462  -7.257  15.094  1.00 79.06           C  
ATOM   2017  N   ARG A 267     -21.552 -12.788  17.686  1.00 70.00           N  
ATOM   2018  CA  ARG A 267     -20.411 -12.877  18.592  1.00 70.00           C  
ATOM   2019  C   ARG A 267     -19.178 -13.407  17.868  1.00 70.00           C  
ATOM   2020  CB  ARG A 267     -20.742 -13.772  19.788  1.00 70.00           C  
ATOM   2021  O   ARG A 267     -18.054 -12.995  18.162  1.00 70.00           O  
ATOM   2022  CG  ARG A 267     -21.781 -13.183  20.729  1.00 70.00           C  
ATOM   2023  CD  ARG A 267     -22.007 -14.070  21.946  1.00 70.00           C  
ATOM   2024  NE  ARG A 267     -23.062 -13.544  22.807  1.00 70.00           N  
ATOM   2025  NH1 ARG A 267     -22.688 -15.041  24.527  1.00 70.00           N  
ATOM   2026  NH2 ARG A 267     -24.341 -13.464  24.713  1.00 70.00           N  
ATOM   2027  CZ  ARG A 267     -23.361 -14.017  24.014  1.00 70.00           C  
ATOM   2028  N   LYS A 268     -19.321 -14.100  16.582  1.00 66.51           N  
ATOM   2029  CA  LYS A 268     -18.143 -14.617  15.891  1.00 66.51           C  
ATOM   2030  C   LYS A 268     -18.201 -14.305  14.398  1.00 66.51           C  
ATOM   2031  CB  LYS A 268     -18.013 -16.125  16.107  1.00 66.51           C  
ATOM   2032  O   LYS A 268     -18.602 -15.152  13.597  1.00 66.51           O  
ATOM   2033  CG  LYS A 268     -16.632 -16.679  15.790  1.00 66.51           C  
ATOM   2034  CD  LYS A 268     -16.519 -18.150  16.169  1.00 66.51           C  
ATOM   2035  CE  LYS A 268     -15.168 -18.729  15.770  1.00 66.51           C  
ATOM   2036  NZ  LYS A 268     -15.080 -20.189  16.073  1.00 66.51           N  
ATOM   2037  N   ILE A 269     -18.229 -13.013  13.990  1.00 77.84           N  
ATOM   2038  CA  ILE A 269     -18.252 -12.657  12.575  1.00 77.84           C  
ATOM   2039  C   ILE A 269     -16.831 -12.678  12.015  1.00 77.84           C  
ATOM   2040  CB  ILE A 269     -18.896 -11.271  12.351  1.00 77.84           C  
ATOM   2041  O   ILE A 269     -15.924 -12.066  12.584  1.00 77.84           O  
ATOM   2042  CG1 ILE A 269     -20.306 -11.234  12.953  1.00 77.84           C  
ATOM   2043  CG2 ILE A 269     -18.929 -10.925  10.859  1.00 77.84           C  
ATOM   2044  CD1 ILE A 269     -20.886  -9.832  13.084  1.00 77.84           C  
ATOM   2045  N   THR A 270     -16.606 -13.586  11.068  1.00 76.15           N  
ATOM   2046  CA  THR A 270     -15.329 -13.607  10.362  1.00 76.15           C  
ATOM   2047  C   THR A 270     -15.306 -12.557   9.255  1.00 76.15           C  
ATOM   2048  CB  THR A 270     -15.046 -14.996   9.761  1.00 76.15           C  
ATOM   2049  O   THR A 270     -16.224 -12.492   8.435  1.00 76.15           O  
ATOM   2050  CG2 THR A 270     -14.889 -16.047  10.855  1.00 76.15           C  
ATOM   2051  OG1 THR A 270     -16.133 -15.371   8.906  1.00 76.15           O  
ATOM   2052  N   ASP A 271     -14.408 -11.643   9.408  1.00 83.15           N  
ATOM   2053  CA  ASP A 271     -14.271 -10.552   8.448  1.00 83.15           C  
ATOM   2054  C   ASP A 271     -13.464 -10.992   7.229  1.00 83.15           C  
ATOM   2055  CB  ASP A 271     -13.610  -9.339   9.106  1.00 83.15           C  
ATOM   2056  O   ASP A 271     -12.258 -11.228   7.327  1.00 83.15           O  
ATOM   2057  CG  ASP A 271     -13.678  -8.089   8.247  1.00 83.15           C  
ATOM   2058  OD1 ASP A 271     -14.086  -8.179   7.069  1.00 83.15           O  
ATOM   2059  OD2 ASP A 271     -13.317  -7.003   8.752  1.00 83.15           O  
ATOM   2060  N   ASN A 272     -14.134 -11.282   6.107  1.00 85.00           N  
ATOM   2061  CA  ASN A 272     -13.463 -11.634   4.860  1.00 85.00           C  
ATOM   2062  C   ASN A 272     -13.462 -10.469   3.876  1.00 85.00           C  
ATOM   2063  CB  ASN A 272     -14.118 -12.864   4.227  1.00 85.00           C  
ATOM   2064  O   ASN A 272     -13.227 -10.660   2.681  1.00 85.00           O  
ATOM   2065  CG  ASN A 272     -13.998 -14.101   5.094  1.00 85.00           C  
ATOM   2066  ND2 ASN A 272     -15.048 -14.915   5.115  1.00 85.00           N  
ATOM   2067  OD1 ASN A 272     -12.971 -14.324   5.741  1.00 85.00           O  
ATOM   2068  N   ARG A 273     -13.783  -9.319   4.338  1.00 91.11           N  
ATOM   2069  CA  ARG A 273     -13.790  -8.132   3.488  1.00 91.11           C  
ATOM   2070  C   ARG A 273     -12.373  -7.741   3.083  1.00 91.11           C  
ATOM   2071  CB  ARG A 273     -14.472  -6.964   4.203  1.00 91.11           C  
ATOM   2072  O   ARG A 273     -11.428  -7.925   3.852  1.00 91.11           O  
ATOM   2073  CG  ARG A 273     -15.935  -7.214   4.535  1.00 91.11           C  
ATOM   2074  CD  ARG A 273     -16.528  -6.080   5.360  1.00 91.11           C  
ATOM   2075  NE  ARG A 273     -15.946  -6.026   6.698  1.00 91.11           N  
ATOM   2076  NH1 ARG A 273     -17.174  -4.193   7.383  1.00 91.11           N  
ATOM   2077  NH2 ARG A 273     -15.676  -5.174   8.814  1.00 91.11           N  
ATOM   2078  CZ  ARG A 273     -16.267  -5.131   7.628  1.00 91.11           C  
ATOM   2079  N   VAL A 274     -12.348  -7.289   1.861  1.00 92.61           N  
ATOM   2080  CA  VAL A 274     -11.051  -6.861   1.348  1.00 92.61           C  
ATOM   2081  C   VAL A 274     -10.732  -5.457   1.856  1.00 92.61           C  
ATOM   2082  CB  VAL A 274     -11.013  -6.891  -0.196  1.00 92.61           C  
ATOM   2083  O   VAL A 274     -11.477  -4.510   1.592  1.00 92.61           O  
ATOM   2084  CG1 VAL A 274      -9.646  -6.447  -0.712  1.00 92.61           C  
ATOM   2085  CG2 VAL A 274     -11.354  -8.289  -0.710  1.00 92.61           C  
ATOM   2086  N   HIS A 275      -9.615  -5.355   2.658  1.00 91.85           N  
ATOM   2087  CA  HIS A 275      -9.235  -4.105   3.306  1.00 91.85           C  
ATOM   2088  C   HIS A 275      -8.395  -3.236   2.376  1.00 91.85           C  
ATOM   2089  CB  HIS A 275      -8.467  -4.383   4.600  1.00 91.85           C  
ATOM   2090  O   HIS A 275      -8.509  -2.008   2.395  1.00 91.85           O  
ATOM   2091  CG  HIS A 275      -9.227  -5.220   5.580  1.00 91.85           C  
ATOM   2092  CD2 HIS A 275     -10.315  -4.938   6.334  1.00 91.85           C  
ATOM   2093  ND1 HIS A 275      -8.879  -6.520   5.874  1.00 91.85           N  
ATOM   2094  CE1 HIS A 275      -9.724  -7.003   6.770  1.00 91.85           C  
ATOM   2095  NE2 HIS A 275     -10.605  -6.063   7.065  1.00 91.85           N  
ATOM   2096  N   CYS A 276      -7.537  -3.826   1.590  1.00 92.87           N  
ATOM   2097  CA  CYS A 276      -6.669  -3.074   0.690  1.00 92.87           C  
ATOM   2098  C   CYS A 276      -6.408  -3.853  -0.594  1.00 92.87           C  
ATOM   2099  CB  CYS A 276      -5.344  -2.743   1.375  1.00 92.87           C  
ATOM   2100  O   CYS A 276      -6.337  -5.083  -0.574  1.00 92.87           O  
ATOM   2101  SG  CYS A 276      -4.051  -2.200   0.236  1.00 92.87           S  
ATOM   2102  N   CYS A 277      -6.421  -3.112  -1.731  1.00 93.35           N  
ATOM   2103  CA  CYS A 277      -6.090  -3.675  -3.035  1.00 93.35           C  
ATOM   2104  C   CYS A 277      -4.792  -3.083  -3.571  1.00 93.35           C  
ATOM   2105  CB  CYS A 277      -7.223  -3.429  -4.030  1.00 93.35           C  
ATOM   2106  O   CYS A 277      -4.692  -1.870  -3.764  1.00 93.35           O  
ATOM   2107  SG  CYS A 277      -6.882  -4.050  -5.691  1.00 93.35           S  
ATOM   2108  N   LEU A 278      -3.785  -3.959  -3.673  1.00 93.57           N  
ATOM   2109  CA  LEU A 278      -2.538  -3.536  -4.302  1.00 93.57           C  
ATOM   2110  C   LEU A 278      -2.631  -3.646  -5.820  1.00 93.57           C  
ATOM   2111  CB  LEU A 278      -1.366  -4.377  -3.788  1.00 93.57           C  
ATOM   2112  O   LEU A 278      -2.803  -4.742  -6.358  1.00 93.57           O  
ATOM   2113  CG  LEU A 278      -1.082  -4.299  -2.287  1.00 93.57           C  
ATOM   2114  CD1 LEU A 278       0.026  -5.275  -1.906  1.00 93.57           C  
ATOM   2115  CD2 LEU A 278      -0.709  -2.876  -1.887  1.00 93.57           C  
ATOM   2116  N   TYR A 279      -2.635  -2.454  -6.442  1.00 93.37           N  
ATOM   2117  CA  TYR A 279      -2.730  -2.456  -7.898  1.00 93.37           C  
ATOM   2118  C   TYR A 279      -1.350  -2.333  -8.534  1.00 93.37           C  
ATOM   2119  CB  TYR A 279      -3.630  -1.313  -8.379  1.00 93.37           C  
ATOM   2120  O   TYR A 279      -0.677  -1.311  -8.381  1.00 93.37           O  
ATOM   2121  CG  TYR A 279      -3.969  -1.386  -9.848  1.00 93.37           C  
ATOM   2122  CD1 TYR A 279      -3.266  -0.632 -10.784  1.00 93.37           C  
ATOM   2123  CD2 TYR A 279      -4.995  -2.208 -10.303  1.00 93.37           C  
ATOM   2124  CE1 TYR A 279      -3.576  -0.694 -12.138  1.00 93.37           C  
ATOM   2125  CE2 TYR A 279      -5.315  -2.278 -11.655  1.00 93.37           C  
ATOM   2126  OH  TYR A 279      -4.913  -1.585 -13.903  1.00 93.37           O  
ATOM   2127  CZ  TYR A 279      -4.601  -1.519 -12.563  1.00 93.37           C  
ATOM   2128  N   PHE A 280      -0.939  -3.432  -9.286  1.00 93.10           N  
ATOM   2129  CA  PHE A 280       0.371  -3.460  -9.925  1.00 93.10           C  
ATOM   2130  C   PHE A 280       0.314  -2.816 -11.305  1.00 93.10           C  
ATOM   2131  CB  PHE A 280       0.884  -4.899 -10.038  1.00 93.10           C  
ATOM   2132  O   PHE A 280      -0.484  -3.220 -12.153  1.00 93.10           O  
ATOM   2133  CG  PHE A 280       1.368  -5.475  -8.735  1.00 93.10           C  
ATOM   2134  CD1 PHE A 280       2.725  -5.516  -8.438  1.00 93.10           C  
ATOM   2135  CD2 PHE A 280       0.465  -5.977  -7.807  1.00 93.10           C  
ATOM   2136  CE1 PHE A 280       3.176  -6.048  -7.233  1.00 93.10           C  
ATOM   2137  CE2 PHE A 280       0.908  -6.511  -6.600  1.00 93.10           C  
ATOM   2138  CZ  PHE A 280       2.264  -6.547  -6.315  1.00 93.10           C  
ATOM   2139  N   ILE A 281       1.119  -1.782 -11.439  1.00 92.48           N  
ATOM   2140  CA  ILE A 281       1.197  -1.064 -12.707  1.00 92.48           C  
ATOM   2141  C   ILE A 281       2.451  -1.491 -13.465  1.00 92.48           C  
ATOM   2142  CB  ILE A 281       1.195   0.466 -12.491  1.00 92.48           C  
ATOM   2143  O   ILE A 281       3.547  -1.522 -12.899  1.00 92.48           O  
ATOM   2144  CG1 ILE A 281      -0.073   0.898 -11.746  1.00 92.48           C  
ATOM   2145  CG2 ILE A 281       1.321   1.200 -13.829  1.00 92.48           C  
ATOM   2146  CD1 ILE A 281      -0.018   2.321 -11.205  1.00 92.48           C  
ATOM   2147  N   ALA A 282       2.256  -1.863 -14.695  1.00 90.66           N  
ATOM   2148  CA  ALA A 282       3.382  -2.249 -15.541  1.00 90.66           C  
ATOM   2149  C   ALA A 282       4.318  -1.069 -15.780  1.00 90.66           C  
ATOM   2150  CB  ALA A 282       2.881  -2.806 -16.871  1.00 90.66           C  
ATOM   2151  O   ALA A 282       3.869   0.072 -15.912  1.00 90.66           O  
ATOM   2152  N   PRO A 283       5.646  -1.342 -15.769  1.00 88.05           N  
ATOM   2153  CA  PRO A 283       6.630  -0.276 -15.973  1.00 88.05           C  
ATOM   2154  C   PRO A 283       6.718   0.176 -17.429  1.00 88.05           C  
ATOM   2155  CB  PRO A 283       7.944  -0.918 -15.520  1.00 88.05           C  
ATOM   2156  O   PRO A 283       7.577  -0.299 -18.176  1.00 88.05           O  
ATOM   2157  CG  PRO A 283       7.783  -2.373 -15.823  1.00 88.05           C  
ATOM   2158  CD  PRO A 283       6.330  -2.729 -15.690  1.00 88.05           C  
ATOM   2159  N   THR A 284       5.744   0.747 -18.118  1.00 85.10           N  
ATOM   2160  CA  THR A 284       5.663   1.130 -19.523  1.00 85.10           C  
ATOM   2161  C   THR A 284       6.387   2.451 -19.766  1.00 85.10           C  
ATOM   2162  CB  THR A 284       4.199   1.250 -19.986  1.00 85.10           C  
ATOM   2163  O   THR A 284       6.961   2.662 -20.837  1.00 85.10           O  
ATOM   2164  CG2 THR A 284       4.046   0.825 -21.442  1.00 85.10           C  
ATOM   2165  OG1 THR A 284       3.375   0.412 -19.166  1.00 85.10           O  
ATOM   2166  N   GLY A 285       6.565   3.341 -18.687  1.00 80.70           N  
ATOM   2167  CA  GLY A 285       7.287   4.598 -18.809  1.00 80.70           C  
ATOM   2168  C   GLY A 285       6.451   5.710 -19.413  1.00 80.70           C  
ATOM   2169  O   GLY A 285       6.908   6.851 -19.517  1.00 80.70           O  
ATOM   2170  N   HIS A 286       5.219   5.566 -19.881  1.00 84.32           N  
ATOM   2171  CA  HIS A 286       4.386   6.571 -20.532  1.00 84.32           C  
ATOM   2172  C   HIS A 286       3.237   7.004 -19.629  1.00 84.32           C  
ATOM   2173  CB  HIS A 286       3.840   6.038 -21.858  1.00 84.32           C  
ATOM   2174  O   HIS A 286       2.971   8.200 -19.485  1.00 84.32           O  
ATOM   2175  CG  HIS A 286       4.904   5.710 -22.857  1.00 84.32           C  
ATOM   2176  CD2 HIS A 286       5.232   4.540 -23.453  1.00 84.32           C  
ATOM   2177  ND1 HIS A 286       5.779   6.653 -23.348  1.00 84.32           N  
ATOM   2178  CE1 HIS A 286       6.603   6.076 -24.207  1.00 84.32           C  
ATOM   2179  NE2 HIS A 286       6.292   4.793 -24.289  1.00 84.32           N  
ATOM   2180  N   GLY A 287       2.566   6.082 -18.871  1.00 88.41           N  
ATOM   2181  CA  GLY A 287       1.425   6.329 -18.004  1.00 88.41           C  
ATOM   2182  C   GLY A 287       0.560   5.101 -17.793  1.00 88.41           C  
ATOM   2183  O   GLY A 287       0.990   3.978 -18.062  1.00 88.41           O  
ATOM   2184  N   LEU A 288      -0.679   5.396 -17.295  1.00 90.81           N  
ATOM   2185  CA  LEU A 288      -1.615   4.315 -17.004  1.00 90.81           C  
ATOM   2186  C   LEU A 288      -2.251   3.787 -18.285  1.00 90.81           C  
ATOM   2187  CB  LEU A 288      -2.703   4.793 -16.039  1.00 90.81           C  
ATOM   2188  O   LEU A 288      -2.643   4.568 -19.156  1.00 90.81           O  
ATOM   2189  CG  LEU A 288      -2.271   5.023 -14.590  1.00 90.81           C  
ATOM   2190  CD1 LEU A 288      -3.411   5.643 -13.789  1.00 90.81           C  
ATOM   2191  CD2 LEU A 288      -1.814   3.714 -13.954  1.00 90.81           C  
ATOM   2192  N   LYS A 289      -2.267   2.538 -18.500  1.00 89.22           N  
ATOM   2193  CA  LYS A 289      -2.980   1.908 -19.608  1.00 89.22           C  
ATOM   2194  C   LYS A 289      -4.486   2.124 -19.486  1.00 89.22           C  
ATOM   2195  CB  LYS A 289      -2.668   0.412 -19.665  1.00 89.22           C  
ATOM   2196  O   LYS A 289      -5.011   2.263 -18.379  1.00 89.22           O  
ATOM   2197  CG  LYS A 289      -1.221   0.094 -20.012  1.00 89.22           C  
ATOM   2198  CD  LYS A 289      -0.988  -1.408 -20.117  1.00 89.22           C  
ATOM   2199  CE  LYS A 289       0.460  -1.727 -20.463  1.00 89.22           C  
ATOM   2200  NZ  LYS A 289       0.697  -3.199 -20.551  1.00 89.22           N  
ATOM   2201  N   PRO A 290      -5.106   2.336 -20.627  1.00 88.19           N  
ATOM   2202  CA  PRO A 290      -6.558   2.531 -20.614  1.00 88.19           C  
ATOM   2203  C   PRO A 290      -7.294   1.430 -19.854  1.00 88.19           C  
ATOM   2204  CB  PRO A 290      -6.930   2.511 -22.099  1.00 88.19           C  
ATOM   2205  O   PRO A 290      -8.310   1.694 -19.207  1.00 88.19           O  
ATOM   2206  CG  PRO A 290      -5.678   2.910 -22.811  1.00 88.19           C  
ATOM   2207  CD  PRO A 290      -4.501   2.403 -22.029  1.00 88.19           C  
ATOM   2208  N   LEU A 291      -6.774   0.284 -19.958  1.00 87.57           N  
ATOM   2209  CA  LEU A 291      -7.341  -0.835 -19.213  1.00 87.57           C  
ATOM   2210  C   LEU A 291      -7.226  -0.602 -17.711  1.00 87.57           C  
ATOM   2211  CB  LEU A 291      -6.640  -2.142 -19.594  1.00 87.57           C  
ATOM   2212  O   LEU A 291      -8.165  -0.880 -16.962  1.00 87.57           O  
ATOM   2213  CG  LEU A 291      -7.270  -3.429 -19.060  1.00 87.57           C  
ATOM   2214  CD1 LEU A 291      -7.019  -4.582 -20.026  1.00 87.57           C  
ATOM   2215  CD2 LEU A 291      -6.724  -3.757 -17.675  1.00 87.57           C  
ATOM   2216  N   ASP A 292      -6.098  -0.140 -17.220  1.00 89.60           N  
ATOM   2217  CA  ASP A 292      -5.838   0.164 -15.816  1.00 89.60           C  
ATOM   2218  C   ASP A 292      -6.748   1.285 -15.319  1.00 89.60           C  
ATOM   2219  CB  ASP A 292      -4.371   0.549 -15.613  1.00 89.60           C  
ATOM   2220  O   ASP A 292      -7.241   1.237 -14.190  1.00 89.60           O  
ATOM   2221  CG  ASP A 292      -3.423  -0.626 -15.773  1.00 89.60           C  
ATOM   2222  OD1 ASP A 292      -3.846  -1.785 -15.570  1.00 89.60           O  
ATOM   2223  OD2 ASP A 292      -2.240  -0.391 -16.103  1.00 89.60           O  
ATOM   2224  N   ILE A 293      -7.022   2.239 -16.161  1.00 90.90           N  
ATOM   2225  CA  ILE A 293      -7.895   3.358 -15.823  1.00 90.90           C  
ATOM   2226  C   ILE A 293      -9.318   2.853 -15.600  1.00 90.90           C  
ATOM   2227  CB  ILE A 293      -7.876   4.442 -16.924  1.00 90.90           C  
ATOM   2228  O   ILE A 293      -9.973   3.233 -14.626  1.00 90.90           O  
ATOM   2229  CG1 ILE A 293      -6.483   5.072 -17.030  1.00 90.90           C  
ATOM   2230  CG2 ILE A 293      -8.940   5.510 -16.648  1.00 90.90           C  
ATOM   2231  CD1 ILE A 293      -6.314   6.005 -18.221  1.00 90.90           C  
ATOM   2232  N   GLU A 294      -9.783   2.048 -16.504  1.00 88.58           N  
ATOM   2233  CA  GLU A 294     -11.121   1.474 -16.402  1.00 88.58           C  
ATOM   2234  C   GLU A 294     -11.252   0.596 -15.161  1.00 88.58           C  
ATOM   2235  CB  GLU A 294     -11.455   0.663 -17.657  1.00 88.58           C  
ATOM   2236  O   GLU A 294     -12.272   0.638 -14.470  1.00 88.58           O  
ATOM   2237  CG  GLU A 294     -12.922   0.272 -17.764  1.00 88.58           C  
ATOM   2238  CD  GLU A 294     -13.256  -0.454 -19.057  1.00 88.58           C  
ATOM   2239  OE1 GLU A 294     -14.424  -0.870 -19.236  1.00 88.58           O  
ATOM   2240  OE2 GLU A 294     -12.343  -0.609 -19.899  1.00 88.58           O  
ATOM   2241  N   PHE A 295     -10.251  -0.166 -14.903  1.00 89.14           N  
ATOM   2242  CA  PHE A 295     -10.232  -1.046 -13.740  1.00 89.14           C  
ATOM   2243  C   PHE A 295     -10.254  -0.237 -12.449  1.00 89.14           C  
ATOM   2244  CB  PHE A 295      -8.997  -1.952 -13.770  1.00 89.14           C  
ATOM   2245  O   PHE A 295     -11.030  -0.534 -11.538  1.00 89.14           O  
ATOM   2246  CG  PHE A 295      -9.062  -3.100 -12.800  1.00 89.14           C  
ATOM   2247  CD1 PHE A 295      -8.572  -2.964 -11.507  1.00 89.14           C  
ATOM   2248  CD2 PHE A 295      -9.614  -4.316 -13.180  1.00 89.14           C  
ATOM   2249  CE1 PHE A 295      -8.631  -4.025 -10.606  1.00 89.14           C  
ATOM   2250  CE2 PHE A 295      -9.677  -5.381 -12.286  1.00 89.14           C  
ATOM   2251  CZ  PHE A 295      -9.184  -5.233 -11.000  1.00 89.14           C  
ATOM   2252  N   MET A 296      -9.442   0.737 -12.307  1.00 91.47           N  
ATOM   2253  CA  MET A 296      -9.325   1.575 -11.117  1.00 91.47           C  
ATOM   2254  C   MET A 296     -10.587   2.405 -10.909  1.00 91.47           C  
ATOM   2255  CB  MET A 296      -8.107   2.495 -11.225  1.00 91.47           C  
ATOM   2256  O   MET A 296     -10.997   2.645  -9.772  1.00 91.47           O  
ATOM   2257  CG  MET A 296      -6.778   1.770 -11.090  1.00 91.47           C  
ATOM   2258  SD  MET A 296      -5.342   2.907 -11.203  1.00 91.47           S  
ATOM   2259  CE  MET A 296      -5.450   3.721  -9.585  1.00 91.47           C  
ATOM   2260  N   LYS A 297     -11.214   2.816 -11.974  1.00 91.86           N  
ATOM   2261  CA  LYS A 297     -12.447   3.594 -11.909  1.00 91.86           C  
ATOM   2262  C   LYS A 297     -13.578   2.782 -11.286  1.00 91.86           C  
ATOM   2263  CB  LYS A 297     -12.853   4.074 -13.304  1.00 91.86           C  
ATOM   2264  O   LYS A 297     -14.373   3.311 -10.506  1.00 91.86           O  
ATOM   2265  CG  LYS A 297     -12.101   5.308 -13.778  1.00 91.86           C  
ATOM   2266  CD  LYS A 297     -12.633   5.808 -15.115  1.00 91.86           C  
ATOM   2267  CE  LYS A 297     -11.898   7.059 -15.578  1.00 91.86           C  
ATOM   2268  NZ  LYS A 297     -12.390   7.531 -16.907  1.00 91.86           N  
ATOM   2269  N   ARG A 298     -13.651   1.604 -11.530  1.00 89.16           N  
ATOM   2270  CA  ARG A 298     -14.717   0.724 -11.063  1.00 89.16           C  
ATOM   2271  C   ARG A 298     -14.440   0.232  -9.647  1.00 89.16           C  
ATOM   2272  CB  ARG A 298     -14.883  -0.468 -12.008  1.00 89.16           C  
ATOM   2273  O   ARG A 298     -15.369   0.013  -8.867  1.00 89.16           O  
ATOM   2274  CG  ARG A 298     -15.314  -0.083 -13.415  1.00 89.16           C  
ATOM   2275  CD  ARG A 298     -16.816   0.152 -13.500  1.00 89.16           C  
ATOM   2276  NE  ARG A 298     -17.270   0.238 -14.885  1.00 89.16           N  
ATOM   2277  NH1 ARG A 298     -19.513   0.014 -14.380  1.00 89.16           N  
ATOM   2278  NH2 ARG A 298     -18.843   0.261 -16.559  1.00 89.16           N  
ATOM   2279  CZ  ARG A 298     -18.541   0.171 -15.272  1.00 89.16           C  
ATOM   2280  N   LEU A 299     -13.184   0.119  -9.279  1.00 90.73           N  
ATOM   2281  CA  LEU A 299     -12.784  -0.476  -8.008  1.00 90.73           C  
ATOM   2282  C   LEU A 299     -12.640   0.593  -6.929  1.00 90.73           C  
ATOM   2283  CB  LEU A 299     -11.466  -1.240  -8.165  1.00 90.73           C  
ATOM   2284  O   LEU A 299     -12.778   0.302  -5.739  1.00 90.73           O  
ATOM   2285  CG  LEU A 299     -11.031  -2.092  -6.972  1.00 90.73           C  
ATOM   2286  CD1 LEU A 299     -12.095  -3.135  -6.649  1.00 90.73           C  
ATOM   2287  CD2 LEU A 299      -9.688  -2.759  -7.253  1.00 90.73           C  
ATOM   2288  N   HIS A 300     -12.365   1.850  -7.327  1.00 91.20           N  
ATOM   2289  CA  HIS A 300     -12.004   2.907  -6.389  1.00 91.20           C  
ATOM   2290  C   HIS A 300     -13.147   3.199  -5.423  1.00 91.20           C  
ATOM   2291  CB  HIS A 300     -11.615   4.181  -7.141  1.00 91.20           C  
ATOM   2292  O   HIS A 300     -12.922   3.718  -4.327  1.00 91.20           O  
ATOM   2293  CG  HIS A 300     -12.774   4.882  -7.775  1.00 91.20           C  
ATOM   2294  CD2 HIS A 300     -13.482   5.966  -7.380  1.00 91.20           C  
ATOM   2295  ND1 HIS A 300     -13.331   4.470  -8.967  1.00 91.20           N  
ATOM   2296  CE1 HIS A 300     -14.334   5.274  -9.278  1.00 91.20           C  
ATOM   2297  NE2 HIS A 300     -14.446   6.190  -8.331  1.00 91.20           N  
ATOM   2298  N   THR A 301     -14.476   2.829  -5.637  1.00 89.20           N  
ATOM   2299  CA  THR A 301     -15.619   3.080  -4.767  1.00 89.20           C  
ATOM   2300  C   THR A 301     -15.814   1.930  -3.783  1.00 89.20           C  
ATOM   2301  CB  THR A 301     -16.908   3.284  -5.584  1.00 89.20           C  
ATOM   2302  O   THR A 301     -16.425   2.106  -2.728  1.00 89.20           O  
ATOM   2303  CG2 THR A 301     -16.813   4.527  -6.462  1.00 89.20           C  
ATOM   2304  OG1 THR A 301     -17.124   2.139  -6.419  1.00 89.20           O  
ATOM   2305  N   LYS A 302     -15.193   0.827  -4.028  1.00 89.32           N  
ATOM   2306  CA  LYS A 302     -15.485  -0.382  -3.263  1.00 89.32           C  
ATOM   2307  C   LYS A 302     -14.297  -0.781  -2.393  1.00 89.32           C  
ATOM   2308  CB  LYS A 302     -15.859  -1.533  -4.199  1.00 89.32           C  
ATOM   2309  O   LYS A 302     -14.473  -1.379  -1.329  1.00 89.32           O  
ATOM   2310  CG  LYS A 302     -17.120  -1.284  -5.013  1.00 89.32           C  
ATOM   2311  CD  LYS A 302     -17.519  -2.515  -5.816  1.00 89.32           C  
ATOM   2312  CE  LYS A 302     -18.839  -2.304  -6.545  1.00 89.32           C  
ATOM   2313  NZ  LYS A 302     -19.361  -3.578  -7.126  1.00 89.32           N  
ATOM   2314  N   VAL A 303     -13.070  -0.503  -2.848  1.00 92.37           N  
ATOM   2315  CA  VAL A 303     -11.889  -0.936  -2.108  1.00 92.37           C  
ATOM   2316  C   VAL A 303     -10.856   0.189  -2.079  1.00 92.37           C  
ATOM   2317  CB  VAL A 303     -11.270  -2.212  -2.723  1.00 92.37           C  
ATOM   2318  O   VAL A 303     -10.853   1.060  -2.952  1.00 92.37           O  
ATOM   2319  CG1 VAL A 303      -9.994  -2.604  -1.981  1.00 92.37           C  
ATOM   2320  CG2 VAL A 303     -12.279  -3.358  -2.700  1.00 92.37           C  
ATOM   2321  N   ASN A 304     -10.008   0.161  -1.023  1.00 92.89           N  
ATOM   2322  CA  ASN A 304      -8.864   1.063  -0.947  1.00 92.89           C  
ATOM   2323  C   ASN A 304      -7.747   0.633  -1.894  1.00 92.89           C  
ATOM   2324  CB  ASN A 304      -8.340   1.148   0.488  1.00 92.89           C  
ATOM   2325  O   ASN A 304      -7.160  -0.437  -1.723  1.00 92.89           O  
ATOM   2326  CG  ASN A 304      -9.396   1.623   1.467  1.00 92.89           C  
ATOM   2327  ND2 ASN A 304      -9.494   0.949   2.607  1.00 92.89           N  
ATOM   2328  OD1 ASN A 304     -10.117   2.588   1.201  1.00 92.89           O  
ATOM   2329  N   ILE A 305      -7.477   1.475  -2.920  1.00 93.79           N  
ATOM   2330  CA  ILE A 305      -6.516   1.117  -3.957  1.00 93.79           C  
ATOM   2331  C   ILE A 305      -5.161   1.748  -3.644  1.00 93.79           C  
ATOM   2332  CB  ILE A 305      -7.002   1.559  -5.356  1.00 93.79           C  
ATOM   2333  O   ILE A 305      -5.071   2.954  -3.402  1.00 93.79           O  
ATOM   2334  CG1 ILE A 305      -8.340   0.891  -5.691  1.00 93.79           C  
ATOM   2335  CG2 ILE A 305      -5.948   1.239  -6.420  1.00 93.79           C  
ATOM   2336  CD1 ILE A 305      -9.004   1.434  -6.950  1.00 93.79           C  
ATOM   2337  N   ILE A 306      -4.099   0.894  -3.641  1.00 93.54           N  
ATOM   2338  CA  ILE A 306      -2.719   1.344  -3.500  1.00 93.54           C  
ATOM   2339  C   ILE A 306      -1.945   1.045  -4.782  1.00 93.54           C  
ATOM   2340  CB  ILE A 306      -2.028   0.677  -2.289  1.00 93.54           C  
ATOM   2341  O   ILE A 306      -1.651  -0.115  -5.081  1.00 93.54           O  
ATOM   2342  CG1 ILE A 306      -2.793   0.990  -0.998  1.00 93.54           C  
ATOM   2343  CG2 ILE A 306      -0.568   1.129  -2.184  1.00 93.54           C  
ATOM   2344  CD1 ILE A 306      -2.327   0.186   0.208  1.00 93.54           C  
ATOM   2345  N   PRO A 307      -1.703   2.127  -5.551  1.00 93.37           N  
ATOM   2346  CA  PRO A 307      -0.969   1.919  -6.801  1.00 93.37           C  
ATOM   2347  C   PRO A 307       0.501   1.576  -6.571  1.00 93.37           C  
ATOM   2348  CB  PRO A 307      -1.110   3.262  -7.521  1.00 93.37           C  
ATOM   2349  O   PRO A 307       1.200   2.290  -5.847  1.00 93.37           O  
ATOM   2350  CG  PRO A 307      -1.363   4.255  -6.433  1.00 93.37           C  
ATOM   2351  CD  PRO A 307      -2.023   3.546  -5.285  1.00 93.37           C  
ATOM   2352  N   VAL A 308       0.962   0.414  -7.202  1.00 93.24           N  
ATOM   2353  CA  VAL A 308       2.342  -0.038  -7.067  1.00 93.24           C  
ATOM   2354  C   VAL A 308       2.963  -0.224  -8.450  1.00 93.24           C  
ATOM   2355  CB  VAL A 308       2.433  -1.354  -6.262  1.00 93.24           C  
ATOM   2356  O   VAL A 308       2.404  -0.921  -9.300  1.00 93.24           O  
ATOM   2357  CG1 VAL A 308       3.880  -1.835  -6.174  1.00 93.24           C  
ATOM   2358  CG2 VAL A 308       1.843  -1.165  -4.865  1.00 93.24           C  
ATOM   2359  N   ILE A 309       4.083   0.465  -8.648  1.00 93.83           N  
ATOM   2360  CA  ILE A 309       4.832   0.273  -9.886  1.00 93.83           C  
ATOM   2361  C   ILE A 309       5.711  -0.970  -9.770  1.00 93.83           C  
ATOM   2362  CB  ILE A 309       5.695   1.510 -10.220  1.00 93.83           C  
ATOM   2363  O   ILE A 309       6.578  -1.046  -8.897  1.00 93.83           O  
ATOM   2364  CG1 ILE A 309       4.816   2.762 -10.326  1.00 93.83           C  
ATOM   2365  CG2 ILE A 309       6.484   1.285 -11.513  1.00 93.83           C  
ATOM   2366  CD1 ILE A 309       5.601   4.063 -10.427  1.00 93.83           C  
ATOM   2367  N   ALA A 310       5.425  -1.940 -10.634  1.00 91.65           N  
ATOM   2368  CA  ALA A 310       6.164  -3.199 -10.596  1.00 91.65           C  
ATOM   2369  C   ALA A 310       7.483  -3.083 -11.355  1.00 91.65           C  
ATOM   2370  CB  ALA A 310       5.319  -4.330 -11.175  1.00 91.65           C  
ATOM   2371  O   ALA A 310       7.680  -2.145 -12.132  1.00 91.65           O  
ATOM   2372  N   LYS A 311       8.473  -4.016 -10.920  1.00 88.40           N  
ATOM   2373  CA  LYS A 311       9.768  -4.107 -11.589  1.00 88.40           C  
ATOM   2374  C   LYS A 311      10.421  -2.733 -11.712  1.00 88.40           C  
ATOM   2375  CB  LYS A 311       9.615  -4.740 -12.972  1.00 88.40           C  
ATOM   2376  O   LYS A 311      10.768  -2.302 -12.813  1.00 88.40           O  
ATOM   2377  CG  LYS A 311       9.098  -6.171 -12.944  1.00 88.40           C  
ATOM   2378  CD  LYS A 311       9.154  -6.813 -14.325  1.00 88.40           C  
ATOM   2379  CE  LYS A 311       8.658  -8.252 -14.294  1.00 88.40           C  
ATOM   2380  NZ  LYS A 311       8.763  -8.903 -15.634  1.00 88.40           N  
ATOM   2381  N   ALA A 312      10.566  -1.973 -10.706  1.00 89.90           N  
ATOM   2382  CA  ALA A 312      11.123  -0.623 -10.680  1.00 89.90           C  
ATOM   2383  C   ALA A 312      12.583  -0.622 -11.123  1.00 89.90           C  
ATOM   2384  CB  ALA A 312      10.994  -0.021  -9.283  1.00 89.90           C  
ATOM   2385  O   ALA A 312      13.118   0.416 -11.518  1.00 89.90           O  
ATOM   2386  N   ASP A 313      13.233  -1.807 -11.135  1.00 88.80           N  
ATOM   2387  CA  ASP A 313      14.628  -1.921 -11.550  1.00 88.80           C  
ATOM   2388  C   ASP A 313      14.763  -1.783 -13.065  1.00 88.80           C  
ATOM   2389  CB  ASP A 313      15.218  -3.255 -11.089  1.00 88.80           C  
ATOM   2390  O   ASP A 313      15.862  -1.560 -13.578  1.00 88.80           O  
ATOM   2391  CG  ASP A 313      14.384  -4.451 -11.514  1.00 88.80           C  
ATOM   2392  OD1 ASP A 313      13.139  -4.346 -11.546  1.00 88.80           O  
ATOM   2393  OD2 ASP A 313      14.977  -5.509 -11.817  1.00 88.80           O  
ATOM   2394  N   THR A 314      13.670  -1.748 -13.826  1.00 88.58           N  
ATOM   2395  CA  THR A 314      13.683  -1.632 -15.280  1.00 88.58           C  
ATOM   2396  C   THR A 314      13.727  -0.167 -15.705  1.00 88.58           C  
ATOM   2397  CB  THR A 314      12.452  -2.314 -15.905  1.00 88.58           C  
ATOM   2398  O   THR A 314      14.076   0.143 -16.846  1.00 88.58           O  
ATOM   2399  CG2 THR A 314      12.392  -3.791 -15.530  1.00 88.58           C  
ATOM   2400  OG1 THR A 314      11.264  -1.664 -15.437  1.00 88.58           O  
ATOM   2401  N   LEU A 315      13.443   0.722 -14.879  1.00 89.36           N  
ATOM   2402  CA  LEU A 315      13.407   2.152 -15.164  1.00 89.36           C  
ATOM   2403  C   LEU A 315      14.500   2.887 -14.396  1.00 89.36           C  
ATOM   2404  CB  LEU A 315      12.037   2.736 -14.808  1.00 89.36           C  
ATOM   2405  O   LEU A 315      14.904   2.453 -13.314  1.00 89.36           O  
ATOM   2406  CG  LEU A 315      10.833   2.129 -15.531  1.00 89.36           C  
ATOM   2407  CD1 LEU A 315       9.535   2.589 -14.877  1.00 89.36           C  
ATOM   2408  CD2 LEU A 315      10.854   2.500 -17.010  1.00 89.36           C  
ATOM   2409  N   THR A 316      15.077   3.951 -14.975  1.00 89.76           N  
ATOM   2410  CA  THR A 316      16.024   4.826 -14.293  1.00 89.76           C  
ATOM   2411  C   THR A 316      15.314   5.679 -13.245  1.00 89.76           C  
ATOM   2412  CB  THR A 316      16.758   5.741 -15.290  1.00 89.76           C  
ATOM   2413  O   THR A 316      14.100   5.880 -13.319  1.00 89.76           O  
ATOM   2414  CG2 THR A 316      17.494   4.924 -16.347  1.00 89.76           C  
ATOM   2415  OG1 THR A 316      15.806   6.593 -15.939  1.00 89.76           O  
ATOM   2416  N   PRO A 317      16.001   6.040 -12.236  1.00 88.76           N  
ATOM   2417  CA  PRO A 317      15.383   6.859 -11.191  1.00 88.76           C  
ATOM   2418  C   PRO A 317      14.686   8.098 -11.748  1.00 88.76           C  
ATOM   2419  CB  PRO A 317      16.568   7.252 -10.305  1.00 88.76           C  
ATOM   2420  O   PRO A 317      13.649   8.516 -11.225  1.00 88.76           O  
ATOM   2421  CG  PRO A 317      17.774   7.033 -11.160  1.00 88.76           C  
ATOM   2422  CD  PRO A 317      17.459   5.960 -12.163  1.00 88.76           C  
ATOM   2423  N   ASP A 318      15.277   8.694 -12.816  1.00 91.29           N  
ATOM   2424  CA  ASP A 318      14.655   9.850 -13.456  1.00 91.29           C  
ATOM   2425  C   ASP A 318      13.357   9.457 -14.157  1.00 91.29           C  
ATOM   2426  CB  ASP A 318      15.619  10.493 -14.455  1.00 91.29           C  
ATOM   2427  O   ASP A 318      12.369  10.193 -14.102  1.00 91.29           O  
ATOM   2428  CG  ASP A 318      16.816  11.147 -13.788  1.00 91.29           C  
ATOM   2429  OD1 ASP A 318      16.743  11.465 -12.581  1.00 91.29           O  
ATOM   2430  OD2 ASP A 318      17.840  11.349 -14.475  1.00 91.29           O  
ATOM   2431  N   GLU A 319      13.355   8.292 -14.751  1.00 91.87           N  
ATOM   2432  CA  GLU A 319      12.182   7.764 -15.441  1.00 91.87           C  
ATOM   2433  C   GLU A 319      11.071   7.415 -14.454  1.00 91.87           C  
ATOM   2434  CB  GLU A 319      12.554   6.532 -16.270  1.00 91.87           C  
ATOM   2435  O   GLU A 319       9.890   7.618 -14.744  1.00 91.87           O  
ATOM   2436  CG  GLU A 319      13.377   6.850 -17.510  1.00 91.87           C  
ATOM   2437  CD  GLU A 319      13.818   5.611 -18.272  1.00 91.87           C  
ATOM   2438  OE1 GLU A 319      14.387   5.750 -19.379  1.00 91.87           O  
ATOM   2439  OE2 GLU A 319      13.592   4.492 -17.759  1.00 91.87           O  
ATOM   2440  N   ILE A 320      11.429   6.913 -13.348  1.00 91.26           N  
ATOM   2441  CA  ILE A 320      10.483   6.524 -12.308  1.00 91.26           C  
ATOM   2442  C   ILE A 320       9.736   7.755 -11.802  1.00 91.26           C  
ATOM   2443  CB  ILE A 320      11.195   5.810 -11.136  1.00 91.26           C  
ATOM   2444  O   ILE A 320       8.517   7.718 -11.618  1.00 91.26           O  
ATOM   2445  CG1 ILE A 320      11.712   4.438 -11.582  1.00 91.26           C  
ATOM   2446  CG2 ILE A 320      10.255   5.677  -9.934  1.00 91.26           C  
ATOM   2447  CD1 ILE A 320      12.588   3.741 -10.550  1.00 91.26           C  
ATOM   2448  N   GLN A 321      10.508   8.825 -11.612  1.00 90.83           N  
ATOM   2449  CA  GLN A 321       9.909  10.070 -11.144  1.00 90.83           C  
ATOM   2450  C   GLN A 321       8.941  10.638 -12.177  1.00 90.83           C  
ATOM   2451  CB  GLN A 321      10.993  11.099 -10.820  1.00 90.83           C  
ATOM   2452  O   GLN A 321       7.858  11.112 -11.827  1.00 90.83           O  
ATOM   2453  CG  GLN A 321      11.784  10.783  -9.557  1.00 90.83           C  
ATOM   2454  CD  GLN A 321      12.840  11.828  -9.249  1.00 90.83           C  
ATOM   2455  NE2 GLN A 321      13.304  11.853  -8.004  1.00 90.83           N  
ATOM   2456  OE1 GLN A 321      13.236  12.606 -10.122  1.00 90.83           O  
ATOM   2457  N   ALA A 322       9.380  10.644 -13.422  1.00 92.57           N  
ATOM   2458  CA  ALA A 322       8.523  11.117 -14.506  1.00 92.57           C  
ATOM   2459  C   ALA A 322       7.263  10.264 -14.621  1.00 92.57           C  
ATOM   2460  CB  ALA A 322       9.287  11.113 -15.828  1.00 92.57           C  
ATOM   2461  O   ALA A 322       6.166  10.790 -14.822  1.00 92.57           O  
ATOM   2462  N   PHE A 323       7.478   9.010 -14.530  1.00 92.88           N  
ATOM   2463  CA  PHE A 323       6.378   8.056 -14.618  1.00 92.88           C  
ATOM   2464  C   PHE A 323       5.404   8.244 -13.460  1.00 92.88           C  
ATOM   2465  CB  PHE A 323       6.910   6.620 -14.627  1.00 92.88           C  
ATOM   2466  O   PHE A 323       4.188   8.198 -13.652  1.00 92.88           O  
ATOM   2467  CG  PHE A 323       5.866   5.588 -14.959  1.00 92.88           C  
ATOM   2468  CD1 PHE A 323       5.679   4.481 -14.141  1.00 92.88           C  
ATOM   2469  CD2 PHE A 323       5.072   5.725 -16.090  1.00 92.88           C  
ATOM   2470  CE1 PHE A 323       4.713   3.524 -14.445  1.00 92.88           C  
ATOM   2471  CE2 PHE A 323       4.105   4.773 -16.401  1.00 92.88           C  
ATOM   2472  CZ  PHE A 323       3.928   3.673 -15.577  1.00 92.88           C  
ATOM   2473  N   LYS A 324       5.854   8.446 -12.288  1.00 92.43           N  
ATOM   2474  CA  LYS A 324       5.040   8.712 -11.105  1.00 92.43           C  
ATOM   2475  C   LYS A 324       4.152   9.936 -11.312  1.00 92.43           C  
ATOM   2476  CB  LYS A 324       5.929   8.912  -9.876  1.00 92.43           C  
ATOM   2477  O   LYS A 324       2.972   9.920 -10.957  1.00 92.43           O  
ATOM   2478  CG  LYS A 324       6.526   7.624  -9.328  1.00 92.43           C  
ATOM   2479  CD  LYS A 324       7.284   7.868  -8.030  1.00 92.43           C  
ATOM   2480  CE  LYS A 324       7.891   6.582  -7.485  1.00 92.43           C  
ATOM   2481  NZ  LYS A 324       8.642   6.817  -6.216  1.00 92.43           N  
ATOM   2482  N   GLN A 325       4.750  10.949 -11.836  1.00 92.35           N  
ATOM   2483  CA  GLN A 325       4.021  12.187 -12.093  1.00 92.35           C  
ATOM   2484  C   GLN A 325       2.930  11.975 -13.139  1.00 92.35           C  
ATOM   2485  CB  GLN A 325       4.978  13.289 -12.549  1.00 92.35           C  
ATOM   2486  O   GLN A 325       1.818  12.488 -12.996  1.00 92.35           O  
ATOM   2487  CG  GLN A 325       4.315  14.650 -12.713  1.00 92.35           C  
ATOM   2488  CD  GLN A 325       3.786  15.207 -11.404  1.00 92.35           C  
ATOM   2489  NE2 GLN A 325       2.738  16.019 -11.486  1.00 92.35           N  
ATOM   2490  OE1 GLN A 325       4.315  14.908 -10.329  1.00 92.35           O  
ATOM   2491  N   ARG A 326       3.246  11.298 -14.061  1.00 92.44           N  
ATOM   2492  CA  ARG A 326       2.288  11.021 -15.126  1.00 92.44           C  
ATOM   2493  C   ARG A 326       1.112  10.202 -14.605  1.00 92.44           C  
ATOM   2494  CB  ARG A 326       2.967  10.285 -16.283  1.00 92.44           C  
ATOM   2495  O   ARG A 326      -0.035  10.439 -14.989  1.00 92.44           O  
ATOM   2496  CG  ARG A 326       3.853  11.173 -17.143  1.00 92.44           C  
ATOM   2497  CD  ARG A 326       4.421  10.417 -18.336  1.00 92.44           C  
ATOM   2498  NE  ARG A 326       5.505  11.157 -18.976  1.00 92.44           N  
ATOM   2499  NH1 ARG A 326       6.440   9.309 -19.999  1.00 92.44           N  
ATOM   2500  NH2 ARG A 326       7.380  11.380 -20.283  1.00 92.44           N  
ATOM   2501  CZ  ARG A 326       6.439  10.613 -19.751  1.00 92.44           C  
ATOM   2502  N   ILE A 327       1.404   9.174 -13.821  1.00 92.90           N  
ATOM   2503  CA  ILE A 327       0.374   8.334 -13.221  1.00 92.90           C  
ATOM   2504  C   ILE A 327      -0.541   9.186 -12.343  1.00 92.90           C  
ATOM   2505  CB  ILE A 327       0.992   7.185 -12.394  1.00 92.90           C  
ATOM   2506  O   ILE A 327      -1.764   9.033 -12.379  1.00 92.90           O  
ATOM   2507  CG1 ILE A 327       1.713   6.193 -13.314  1.00 92.90           C  
ATOM   2508  CG2 ILE A 327      -0.082   6.479 -11.562  1.00 92.90           C  
ATOM   2509  CD1 ILE A 327       2.504   5.123 -12.572  1.00 92.90           C  
ATOM   2510  N   LEU A 328       0.021  10.098 -11.619  1.00 92.11           N  
ATOM   2511  CA  LEU A 328      -0.750  10.975 -10.746  1.00 92.11           C  
ATOM   2512  C   LEU A 328      -1.647  11.901 -11.560  1.00 92.11           C  
ATOM   2513  CB  LEU A 328       0.182  11.801  -9.856  1.00 92.11           C  
ATOM   2514  O   LEU A 328      -2.776  12.191 -11.158  1.00 92.11           O  
ATOM   2515  CG  LEU A 328       0.862  11.053  -8.708  1.00 92.11           C  
ATOM   2516  CD1 LEU A 328       1.869  11.959  -8.007  1.00 92.11           C  
ATOM   2517  CD2 LEU A 328      -0.176  10.533  -7.719  1.00 92.11           C  
ATOM   2518  N   GLU A 329      -1.134  12.349 -12.682  1.00 92.86           N  
ATOM   2519  CA  GLU A 329      -1.919  13.179 -13.590  1.00 92.86           C  
ATOM   2520  C   GLU A 329      -3.106  12.406 -14.158  1.00 92.86           C  
ATOM   2521  CB  GLU A 329      -1.043  13.709 -14.728  1.00 92.86           C  
ATOM   2522  O   GLU A 329      -4.212  12.941 -14.259  1.00 92.86           O  
ATOM   2523  CG  GLU A 329      -0.036  14.762 -14.290  1.00 92.86           C  
ATOM   2524  CD  GLU A 329       0.907  15.191 -15.403  1.00 92.86           C  
ATOM   2525  OE1 GLU A 329       1.839  15.983 -15.137  1.00 92.86           O  
ATOM   2526  OE2 GLU A 329       0.712  14.730 -16.550  1.00 92.86           O  
ATOM   2527  N   ASP A 330      -2.840  11.193 -14.510  1.00 92.92           N  
ATOM   2528  CA  ASP A 330      -3.885  10.335 -15.062  1.00 92.92           C  
ATOM   2529  C   ASP A 330      -4.959  10.038 -14.018  1.00 92.92           C  
ATOM   2530  CB  ASP A 330      -3.285   9.028 -15.586  1.00 92.92           C  
ATOM   2531  O   ASP A 330      -6.151  10.031 -14.332  1.00 92.92           O  
ATOM   2532  CG  ASP A 330      -2.524   9.206 -16.888  1.00 92.92           C  
ATOM   2533  OD1 ASP A 330      -2.647  10.274 -17.526  1.00 92.92           O  
ATOM   2534  OD2 ASP A 330      -1.797   8.268 -17.282  1.00 92.92           O  
ATOM   2535  N   ILE A 331      -4.545   9.819 -12.816  1.00 92.55           N  
ATOM   2536  CA  ILE A 331      -5.456   9.521 -11.717  1.00 92.55           C  
ATOM   2537  C   ILE A 331      -6.338  10.735 -11.434  1.00 92.55           C  
ATOM   2538  CB  ILE A 331      -4.687   9.107 -10.442  1.00 92.55           C  
ATOM   2539  O   ILE A 331      -7.541  10.595 -11.199  1.00 92.55           O  
ATOM   2540  CG1 ILE A 331      -4.019   7.742 -10.640  1.00 92.55           C  
ATOM   2541  CG2 ILE A 331      -5.623   9.088  -9.230  1.00 92.55           C  
ATOM   2542  CD1 ILE A 331      -3.098   7.332  -9.500  1.00 92.55           C  
ATOM   2543  N   GLU A 332      -5.736  11.923 -11.538  1.00 92.07           N  
ATOM   2544  CA  GLU A 332      -6.467  13.164 -11.305  1.00 92.07           C  
ATOM   2545  C   GLU A 332      -7.408  13.477 -12.465  1.00 92.07           C  
ATOM   2546  CB  GLU A 332      -5.496  14.328 -11.087  1.00 92.07           C  
ATOM   2547  O   GLU A 332      -8.532  13.937 -12.254  1.00 92.07           O  
ATOM   2548  CG  GLU A 332      -4.782  14.289  -9.744  1.00 92.07           C  
ATOM   2549  CD  GLU A 332      -3.794  15.430  -9.557  1.00 92.07           C  
ATOM   2550  OE1 GLU A 332      -3.095  15.463  -8.519  1.00 92.07           O  
ATOM   2551  OE2 GLU A 332      -3.719  16.297 -10.456  1.00 92.07           O  
ATOM   2552  N   GLU A 333      -6.974  13.236 -13.621  1.00 93.69           N  
ATOM   2553  CA  GLU A 333      -7.752  13.493 -14.828  1.00 93.69           C  
ATOM   2554  C   GLU A 333      -9.009  12.629 -14.869  1.00 93.69           C  
ATOM   2555  CB  GLU A 333      -6.904  13.245 -16.078  1.00 93.69           C  
ATOM   2556  O   GLU A 333     -10.068  13.084 -15.306  1.00 93.69           O  
ATOM   2557  CG  GLU A 333      -7.603  13.612 -17.379  1.00 93.69           C  
ATOM   2558  CD  GLU A 333      -6.725  13.425 -18.606  1.00 93.69           C  
ATOM   2559  OE1 GLU A 333      -7.211  13.640 -19.739  1.00 93.69           O  
ATOM   2560  OE2 GLU A 333      -5.541  13.059 -18.433  1.00 93.69           O  
ATOM   2561  N   HIS A 334      -8.954  11.444 -14.356  1.00 91.61           N  
ATOM   2562  CA  HIS A 334     -10.041  10.474 -14.431  1.00 91.61           C  
ATOM   2563  C   HIS A 334     -10.789  10.381 -13.105  1.00 91.61           C  
ATOM   2564  CB  HIS A 334      -9.504   9.098 -14.828  1.00 91.61           C  
ATOM   2565  O   HIS A 334     -11.694   9.557 -12.955  1.00 91.61           O  
ATOM   2566  CG  HIS A 334      -8.999   9.034 -16.234  1.00 91.61           C  
ATOM   2567  CD2 HIS A 334      -9.589   8.595 -17.371  1.00 91.61           C  
ATOM   2568  ND1 HIS A 334      -7.736   9.454 -16.592  1.00 91.61           N  
ATOM   2569  CE1 HIS A 334      -7.571   9.276 -17.892  1.00 91.61           C  
ATOM   2570  NE2 HIS A 334      -8.681   8.756 -18.388  1.00 91.61           N  
ATOM   2571  N   ASN A 335     -10.454  11.326 -12.124  1.00 91.71           N  
ATOM   2572  CA  ASN A 335     -11.101  11.446 -10.821  1.00 91.71           C  
ATOM   2573  C   ASN A 335     -11.164  10.102 -10.101  1.00 91.71           C  
ATOM   2574  CB  ASN A 335     -12.505  12.035 -10.971  1.00 91.71           C  
ATOM   2575  O   ASN A 335     -12.211   9.727  -9.568  1.00 91.71           O  
ATOM   2576  CG  ASN A 335     -12.490  13.449 -11.516  1.00 91.71           C  
ATOM   2577  ND2 ASN A 335     -13.413  13.746 -12.423  1.00 91.71           N  
ATOM   2578  OD1 ASN A 335     -11.654  14.269 -11.126  1.00 91.71           O  
ATOM   2579  N   ILE A 336     -10.111   9.328 -10.131  1.00 91.72           N  
ATOM   2580  CA  ILE A 336      -9.985   8.056  -9.427  1.00 91.72           C  
ATOM   2581  C   ILE A 336      -9.537   8.304  -7.989  1.00 91.72           C  
ATOM   2582  CB  ILE A 336      -8.994   7.111 -10.142  1.00 91.72           C  
ATOM   2583  O   ILE A 336      -8.546   8.999  -7.751  1.00 91.72           O  
ATOM   2584  CG1 ILE A 336      -9.450   6.849 -11.582  1.00 91.72           C  
ATOM   2585  CG2 ILE A 336      -8.846   5.798  -9.368  1.00 91.72           C  
ATOM   2586  CD1 ILE A 336      -8.403   6.161 -12.448  1.00 91.72           C  
ATOM   2587  N   GLN A 337     -10.315   7.805  -7.035  1.00 88.22           N  
ATOM   2588  CA  GLN A 337     -10.023   7.982  -5.616  1.00 88.22           C  
ATOM   2589  C   GLN A 337      -9.059   6.911  -5.115  1.00 88.22           C  
ATOM   2590  CB  GLN A 337     -11.312   7.955  -4.794  1.00 88.22           C  
ATOM   2591  O   GLN A 337      -9.421   5.735  -5.028  1.00 88.22           O  
ATOM   2592  CG  GLN A 337     -12.254   9.115  -5.090  1.00 88.22           C  
ATOM   2593  CD  GLN A 337     -13.564   9.015  -4.331  1.00 88.22           C  
ATOM   2594  NE2 GLN A 337     -14.576   9.737  -4.798  1.00 88.22           N  
ATOM   2595  OE1 GLN A 337     -13.666   8.293  -3.334  1.00 88.22           O  
ATOM   2596  N   ILE A 338      -7.851   7.309  -4.886  1.00 89.91           N  
ATOM   2597  CA  ILE A 338      -6.865   6.410  -4.297  1.00 89.91           C  
ATOM   2598  C   ILE A 338      -6.799   6.634  -2.788  1.00 89.91           C  
ATOM   2599  CB  ILE A 338      -5.469   6.609  -4.929  1.00 89.91           C  
ATOM   2600  O   ILE A 338      -7.302   7.639  -2.281  1.00 89.91           O  
ATOM   2601  CG1 ILE A 338      -4.987   8.048  -4.718  1.00 89.91           C  
ATOM   2602  CG2 ILE A 338      -5.496   6.253  -6.419  1.00 89.91           C  
ATOM   2603  CD1 ILE A 338      -3.556   8.296  -5.174  1.00 89.91           C  
ATOM   2604  N   TYR A 339      -6.316   5.654  -2.066  1.00 87.41           N  
ATOM   2605  CA  TYR A 339      -6.228   5.749  -0.613  1.00 87.41           C  
ATOM   2606  C   TYR A 339      -5.479   7.009  -0.194  1.00 87.41           C  
ATOM   2607  CB  TYR A 339      -5.534   4.512  -0.034  1.00 87.41           C  
ATOM   2608  O   TYR A 339      -4.334   7.222  -0.601  1.00 87.41           O  
ATOM   2609  CG  TYR A 339      -5.420   4.529   1.471  1.00 87.41           C  
ATOM   2610  CD1 TYR A 339      -4.198   4.769   2.094  1.00 87.41           C  
ATOM   2611  CD2 TYR A 339      -6.534   4.304   2.273  1.00 87.41           C  
ATOM   2612  CE1 TYR A 339      -4.088   4.784   3.481  1.00 87.41           C  
ATOM   2613  CE2 TYR A 339      -6.436   4.316   3.660  1.00 87.41           C  
ATOM   2614  OH  TYR A 339      -5.107   4.570   5.627  1.00 87.41           O  
ATOM   2615  CZ  TYR A 339      -5.211   4.557   4.254  1.00 87.41           C  
ATOM   2616  N   GLN A 340      -6.240   7.828   0.558  1.00 81.34           N  
ATOM   2617  CA  GLN A 340      -5.649   9.057   1.077  1.00 81.34           C  
ATOM   2618  C   GLN A 340      -5.336   8.930   2.565  1.00 81.34           C  
ATOM   2619  CB  GLN A 340      -6.582  10.245   0.836  1.00 81.34           C  
ATOM   2620  O   GLN A 340      -6.146   8.406   3.333  1.00 81.34           O  
ATOM   2621  CG  GLN A 340      -6.781  10.581  -0.636  1.00 81.34           C  
ATOM   2622  CD  GLN A 340      -7.760  11.721  -0.850  1.00 81.34           C  
ATOM   2623  NE2 GLN A 340      -8.521  11.653  -1.937  1.00 81.34           N  
ATOM   2624  OE1 GLN A 340      -7.832  12.655  -0.044  1.00 81.34           O  
ATOM   2625  N   PHE A 341      -4.082   9.206   2.937  1.00 81.10           N  
ATOM   2626  CA  PHE A 341      -3.647   9.125   4.326  1.00 81.10           C  
ATOM   2627  C   PHE A 341      -4.404  10.126   5.191  1.00 81.10           C  
ATOM   2628  CB  PHE A 341      -2.139   9.373   4.434  1.00 81.10           C  
ATOM   2629  O   PHE A 341      -4.378  11.329   4.923  1.00 81.10           O  
ATOM   2630  CG  PHE A 341      -1.304   8.376   3.676  1.00 81.10           C  
ATOM   2631  CD1 PHE A 341      -0.963   7.156   4.247  1.00 81.10           C  
ATOM   2632  CD2 PHE A 341      -0.860   8.660   2.391  1.00 81.10           C  
ATOM   2633  CE1 PHE A 341      -0.191   6.232   3.547  1.00 81.10           C  
ATOM   2634  CE2 PHE A 341      -0.088   7.742   1.685  1.00 81.10           C  
ATOM   2635  CZ  PHE A 341       0.247   6.529   2.265  1.00 81.10           C  
ATOM   2636  N   PRO A 342      -5.324   9.595   6.103  1.00 73.53           N  
ATOM   2637  CA  PRO A 342      -6.071  10.500   6.980  1.00 73.53           C  
ATOM   2638  C   PRO A 342      -5.160  11.352   7.862  1.00 73.53           C  
ATOM   2639  CB  PRO A 342      -6.919   9.549   7.829  1.00 73.53           C  
ATOM   2640  O   PRO A 342      -4.106  10.885   8.300  1.00 73.53           O  
ATOM   2641  CG  PRO A 342      -6.585   8.184   7.321  1.00 73.53           C  
ATOM   2642  CD  PRO A 342      -5.468   8.305   6.325  1.00 73.53           C  
ATOM   2643  N   GLU A 343      -5.237  12.648   7.812  1.00 73.51           N  
ATOM   2644  CA  GLU A 343      -4.516  13.565   8.690  1.00 73.51           C  
ATOM   2645  C   GLU A 343      -5.313  13.855   9.959  1.00 73.51           C  
ATOM   2646  CB  GLU A 343      -4.197  14.872   7.959  1.00 73.51           C  
ATOM   2647  O   GLU A 343      -6.467  14.283   9.889  1.00 73.51           O  
ATOM   2648  CG  GLU A 343      -3.264  14.699   6.769  1.00 73.51           C  
ATOM   2649  CD  GLU A 343      -3.007  15.994   6.015  1.00 73.51           C  
ATOM   2650  OE1 GLU A 343      -2.371  15.953   4.938  1.00 73.51           O  
ATOM   2651  OE2 GLU A 343      -3.443  17.059   6.507  1.00 73.51           O  
ATOM   2652  N   TYR A 344      -4.909  13.250  11.097  1.00 70.77           N  
ATOM   2653  CA  TYR A 344      -5.592  13.575  12.344  1.00 70.77           C  
ATOM   2654  C   TYR A 344      -4.962  14.793  13.009  1.00 70.77           C  
ATOM   2655  CB  TYR A 344      -5.557  12.381  13.302  1.00 70.77           C  
ATOM   2656  O   TYR A 344      -3.740  14.956  12.990  1.00 70.77           O  
ATOM   2657  CG  TYR A 344      -6.289  11.166  12.785  1.00 70.77           C  
ATOM   2658  CD1 TYR A 344      -7.675  11.070  12.881  1.00 70.77           C  
ATOM   2659  CD2 TYR A 344      -5.595  10.112  12.200  1.00 70.77           C  
ATOM   2660  CE1 TYR A 344      -8.353   9.951  12.408  1.00 70.77           C  
ATOM   2661  CE2 TYR A 344      -6.263   8.988  11.723  1.00 70.77           C  
ATOM   2662  OH  TYR A 344      -8.306   7.808  11.360  1.00 70.77           O  
ATOM   2663  CZ  TYR A 344      -7.640   8.918  11.831  1.00 70.77           C  
ATOM   2664  N   ASP A 345      -5.792  15.735  13.398  1.00 67.88           N  
ATOM   2665  CA  ASP A 345      -5.389  16.988  14.031  1.00 67.88           C  
ATOM   2666  C   ASP A 345      -4.650  16.728  15.342  1.00 67.88           C  
ATOM   2667  CB  ASP A 345      -6.607  17.879  14.281  1.00 67.88           C  
ATOM   2668  O   ASP A 345      -3.779  17.507  15.734  1.00 67.88           O  
ATOM   2669  CG  ASP A 345      -7.205  18.438  13.002  1.00 67.88           C  
ATOM   2670  OD1 ASP A 345      -6.490  18.526  11.981  1.00 67.88           O  
ATOM   2671  OD2 ASP A 345      -8.403  18.797  13.016  1.00 67.88           O  
ATOM   2672  N   SER A 346      -4.711  15.457  15.857  1.00 71.94           N  
ATOM   2673  CA  SER A 346      -4.106  15.077  17.129  1.00 71.94           C  
ATOM   2674  C   SER A 346      -2.816  14.292  16.915  1.00 71.94           C  
ATOM   2675  CB  SER A 346      -5.084  14.248  17.962  1.00 71.94           C  
ATOM   2676  O   SER A 346      -2.230  13.779  17.870  1.00 71.94           O  
ATOM   2677  OG  SER A 346      -5.503  13.097  17.249  1.00 71.94           O  
ATOM   2678  N   ASP A 347      -2.420  14.233  15.604  1.00 78.97           N  
ATOM   2679  CA  ASP A 347      -1.229  13.443  15.304  1.00 78.97           C  
ATOM   2680  C   ASP A 347       0.043  14.221  15.636  1.00 78.97           C  
ATOM   2681  CB  ASP A 347      -1.220  13.022  13.833  1.00 78.97           C  
ATOM   2682  O   ASP A 347       0.074  15.448  15.521  1.00 78.97           O  
ATOM   2683  CG  ASP A 347      -2.174  11.877  13.539  1.00 78.97           C  
ATOM   2684  OD1 ASP A 347      -2.721  11.279  14.490  1.00 78.97           O  
ATOM   2685  OD2 ASP A 347      -2.377  11.569  12.344  1.00 78.97           O  
ATOM   2686  N   ASP A 348       0.990  13.539  16.276  1.00 82.40           N  
ATOM   2687  CA  ASP A 348       2.295  14.120  16.574  1.00 82.40           C  
ATOM   2688  C   ASP A 348       3.024  14.518  15.292  1.00 82.40           C  
ATOM   2689  CB  ASP A 348       3.148  13.140  17.382  1.00 82.40           C  
ATOM   2690  O   ASP A 348       2.719  14.006  14.213  1.00 82.40           O  
ATOM   2691  CG  ASP A 348       2.498  12.728  18.691  1.00 82.40           C  
ATOM   2692  OD1 ASP A 348       1.816  13.564  19.323  1.00 82.40           O  
ATOM   2693  OD2 ASP A 348       2.671  11.558  19.096  1.00 82.40           O  
ATOM   2694  N   GLU A 349       3.872  15.550  15.334  1.00 81.85           N  
ATOM   2695  CA  GLU A 349       4.657  16.076  14.221  1.00 81.85           C  
ATOM   2696  C   GLU A 349       5.438  14.967  13.523  1.00 81.85           C  
ATOM   2697  CB  GLU A 349       5.614  17.168  14.707  1.00 81.85           C  
ATOM   2698  O   GLU A 349       5.571  14.971  12.297  1.00 81.85           O  
ATOM   2699  CG  GLU A 349       4.963  18.535  14.857  1.00 81.85           C  
ATOM   2700  CD  GLU A 349       5.933  19.616  15.306  1.00 81.85           C  
ATOM   2701  OE1 GLU A 349       5.504  20.776  15.497  1.00 81.85           O  
ATOM   2702  OE2 GLU A 349       7.134  19.300  15.466  1.00 81.85           O  
ATOM   2703  N   GLU A 350       5.855  13.967  14.199  1.00 82.06           N  
ATOM   2704  CA  GLU A 350       6.586  12.822  13.666  1.00 82.06           C  
ATOM   2705  C   GLU A 350       5.690  11.956  12.785  1.00 82.06           C  
ATOM   2706  CB  GLU A 350       7.174  11.983  14.804  1.00 82.06           C  
ATOM   2707  O   GLU A 350       6.111  11.503  11.718  1.00 82.06           O  
ATOM   2708  CG  GLU A 350       8.167  10.927  14.340  1.00 82.06           C  
ATOM   2709  CD  GLU A 350       8.730  10.092  15.478  1.00 82.06           C  
ATOM   2710  OE1 GLU A 350       9.490   9.133  15.210  1.00 82.06           O  
ATOM   2711  OE2 GLU A 350       8.409  10.398  16.648  1.00 82.06           O  
ATOM   2712  N   THR A 351       4.467  11.753  13.167  1.00 79.24           N  
ATOM   2713  CA  THR A 351       3.495  10.951  12.432  1.00 79.24           C  
ATOM   2714  C   THR A 351       3.038  11.677  11.171  1.00 79.24           C  
ATOM   2715  CB  THR A 351       2.272  10.617  13.307  1.00 79.24           C  
ATOM   2716  O   THR A 351       2.863  11.056  10.120  1.00 79.24           O  
ATOM   2717  CG2 THR A 351       1.321   9.669  12.583  1.00 79.24           C  
ATOM   2718  OG1 THR A 351       2.715   9.996  14.520  1.00 79.24           O  
ATOM   2719  N   ILE A 352       3.002  12.954  11.269  1.00 82.79           N  
ATOM   2720  CA  ILE A 352       2.616  13.780  10.131  1.00 82.79           C  
ATOM   2721  C   ILE A 352       3.716  13.749   9.073  1.00 82.79           C  
ATOM   2722  CB  ILE A 352       2.326  15.235  10.561  1.00 82.79           C  
ATOM   2723  O   ILE A 352       3.434  13.650   7.876  1.00 82.79           O  
ATOM   2724  CG1 ILE A 352       1.110  15.285  11.493  1.00 82.79           C  
ATOM   2725  CG2 ILE A 352       2.114  16.129   9.335  1.00 82.79           C  
ATOM   2726  CD1 ILE A 352       0.887  16.641  12.148  1.00 82.79           C  
ATOM   2727  N   GLN A 353       4.911  13.875   9.524  1.00 83.95           N  
ATOM   2728  CA  GLN A 353       6.061  13.809   8.629  1.00 83.95           C  
ATOM   2729  C   GLN A 353       6.155  12.443   7.954  1.00 83.95           C  
ATOM   2730  CB  GLN A 353       7.353  14.109   9.390  1.00 83.95           C  
ATOM   2731  O   GLN A 353       6.452  12.354   6.761  1.00 83.95           O  
ATOM   2732  CG  GLN A 353       8.584  14.204   8.499  1.00 83.95           C  
ATOM   2733  CD  GLN A 353       8.493  15.335   7.492  1.00 83.95           C  
ATOM   2734  NE2 GLN A 353       9.026  15.108   6.296  1.00 83.95           N  
ATOM   2735  OE1 GLN A 353       7.948  16.403   7.785  1.00 83.95           O  
ATOM   2736  N   GLU A 354       5.955  11.406   8.668  1.00 82.25           N  
ATOM   2737  CA  GLU A 354       5.970  10.052   8.122  1.00 82.25           C  
ATOM   2738  C   GLU A 354       4.868   9.862   7.084  1.00 82.25           C  
ATOM   2739  CB  GLU A 354       5.822   9.019   9.243  1.00 82.25           C  
ATOM   2740  O   GLU A 354       5.092   9.247   6.040  1.00 82.25           O  
ATOM   2741  CG  GLU A 354       7.066   8.864  10.105  1.00 82.25           C  
ATOM   2742  CD  GLU A 354       6.886   7.873  11.244  1.00 82.25           C  
ATOM   2743  OE1 GLU A 354       7.822   7.708  12.059  1.00 82.25           O  
ATOM   2744  OE2 GLU A 354       5.801   7.255  11.322  1.00 82.25           O  
ATOM   2745  N   ASN A 355       3.704  10.420   7.380  1.00 84.54           N  
ATOM   2746  CA  ASN A 355       2.568  10.349   6.467  1.00 84.54           C  
ATOM   2747  C   ASN A 355       2.820  11.152   5.194  1.00 84.54           C  
ATOM   2748  CB  ASN A 355       1.292  10.834   7.158  1.00 84.54           C  
ATOM   2749  O   ASN A 355       2.441  10.728   4.101  1.00 84.54           O  
ATOM   2750  CG  ASN A 355       0.735   9.819   8.136  1.00 84.54           C  
ATOM   2751  ND2 ASN A 355      -0.170  10.263   9.001  1.00 84.54           N  
ATOM   2752  OD1 ASN A 355       1.116   8.646   8.116  1.00 84.54           O  
ATOM   2753  N   GLN A 356       3.479  12.237   5.343  1.00 84.89           N  
ATOM   2754  CA  GLN A 356       3.811  13.076   4.196  1.00 84.89           C  
ATOM   2755  C   GLN A 356       4.835  12.393   3.294  1.00 84.89           C  
ATOM   2756  CB  GLN A 356       4.341  14.434   4.659  1.00 84.89           C  
ATOM   2757  O   GLN A 356       4.751  12.487   2.068  1.00 84.89           O  
ATOM   2758  CG  GLN A 356       3.261  15.366   5.193  1.00 84.89           C  
ATOM   2759  CD  GLN A 356       3.814  16.701   5.654  1.00 84.89           C  
ATOM   2760  NE2 GLN A 356       2.928  17.593   6.085  1.00 84.89           N  
ATOM   2761  OE1 GLN A 356       5.027  16.929   5.625  1.00 84.89           O  
ATOM   2762  N   GLU A 357       5.795  11.762   3.904  1.00 85.68           N  
ATOM   2763  CA  GLU A 357       6.801  11.011   3.159  1.00 85.68           C  
ATOM   2764  C   GLU A 357       6.170   9.856   2.388  1.00 85.68           C  
ATOM   2765  CB  GLU A 357       7.886  10.484   4.102  1.00 85.68           C  
ATOM   2766  O   GLU A 357       6.536   9.594   1.241  1.00 85.68           O  
ATOM   2767  CG  GLU A 357       9.091   9.894   3.383  1.00 85.68           C  
ATOM   2768  CD  GLU A 357      10.209   9.481   4.327  1.00 85.68           C  
ATOM   2769  OE1 GLU A 357      11.283   9.054   3.846  1.00 85.68           O  
ATOM   2770  OE2 GLU A 357      10.010   9.584   5.558  1.00 85.68           O  
ATOM   2771  N   LEU A 358       5.263   9.257   2.966  1.00 85.61           N  
ATOM   2772  CA  LEU A 358       4.565   8.138   2.342  1.00 85.61           C  
ATOM   2773  C   LEU A 358       3.671   8.620   1.205  1.00 85.61           C  
ATOM   2774  CB  LEU A 358       3.729   7.383   3.378  1.00 85.61           C  
ATOM   2775  O   LEU A 358       3.576   7.966   0.164  1.00 85.61           O  
ATOM   2776  CG  LEU A 358       4.507   6.573   4.418  1.00 85.61           C  
ATOM   2777  CD1 LEU A 358       3.562   6.041   5.490  1.00 85.61           C  
ATOM   2778  CD2 LEU A 358       5.263   5.430   3.749  1.00 85.61           C  
ATOM   2779  N   LYS A 359       3.105   9.767   1.434  1.00 86.15           N  
ATOM   2780  CA  LYS A 359       2.245  10.361   0.415  1.00 86.15           C  
ATOM   2781  C   LYS A 359       3.046  10.744  -0.826  1.00 86.15           C  
ATOM   2782  CB  LYS A 359       1.522  11.589   0.972  1.00 86.15           C  
ATOM   2783  O   LYS A 359       2.560  10.610  -1.951  1.00 86.15           O  
ATOM   2784  CG  LYS A 359       0.344  11.257   1.875  1.00 86.15           C  
ATOM   2785  CD  LYS A 359      -0.393  12.515   2.318  1.00 86.15           C  
ATOM   2786  CE  LYS A 359      -1.540  12.188   3.265  1.00 86.15           C  
ATOM   2787  NZ  LYS A 359      -2.239  13.421   3.735  1.00 86.15           N  
ATOM   2788  N   SER A 360       4.236  11.180  -0.568  1.00 85.88           N  
ATOM   2789  CA  SER A 360       5.087  11.605  -1.674  1.00 85.88           C  
ATOM   2790  C   SER A 360       5.607  10.408  -2.464  1.00 85.88           C  
ATOM   2791  CB  SER A 360       6.264  12.435  -1.158  1.00 85.88           C  
ATOM   2792  O   SER A 360       6.006  10.547  -3.622  1.00 85.88           O  
ATOM   2793  OG  SER A 360       7.104  11.653  -0.326  1.00 85.88           O  
ATOM   2794  N   SER A 361       5.550   9.332  -1.847  1.00 85.94           N  
ATOM   2795  CA  SER A 361       6.109   8.121  -2.438  1.00 85.94           C  
ATOM   2796  C   SER A 361       5.056   7.357  -3.233  1.00 85.94           C  
ATOM   2797  CB  SER A 361       6.698   7.217  -1.355  1.00 85.94           C  
ATOM   2798  O   SER A 361       5.384   6.433  -3.980  1.00 85.94           O  
ATOM   2799  OG  SER A 361       7.772   7.860  -0.691  1.00 85.94           O  
ATOM   2800  N   ILE A 362       3.785   7.787  -3.306  1.00 88.25           N  
ATOM   2801  CA  ILE A 362       2.698   7.189  -4.074  1.00 88.25           C  
ATOM   2802  C   ILE A 362       2.681   7.772  -5.485  1.00 88.25           C  
ATOM   2803  CB  ILE A 362       1.332   7.410  -3.385  1.00 88.25           C  
ATOM   2804  O   ILE A 362       2.680   8.993  -5.659  1.00 88.25           O  
ATOM   2805  CG1 ILE A 362       1.309   6.727  -2.013  1.00 88.25           C  
ATOM   2806  CG2 ILE A 362       0.192   6.899  -4.271  1.00 88.25           C  
ATOM   2807  CD1 ILE A 362       0.084   7.065  -1.174  1.00 88.25           C  
ATOM   2808  N   PRO A 363       2.737   6.908  -6.407  1.00 90.48           N  
ATOM   2809  CA  PRO A 363       2.690   5.444  -6.407  1.00 90.48           C  
ATOM   2810  C   PRO A 363       4.025   4.810  -6.022  1.00 90.48           C  
ATOM   2811  CB  PRO A 363       2.322   5.103  -7.853  1.00 90.48           C  
ATOM   2812  O   PRO A 363       5.084   5.388  -6.279  1.00 90.48           O  
ATOM   2813  CG  PRO A 363       2.763   6.289  -8.649  1.00 90.48           C  
ATOM   2814  CD  PRO A 363       2.765   7.492  -7.751  1.00 90.48           C  
ATOM   2815  N   PHE A 364       4.058   3.577  -5.180  1.00 92.49           N  
ATOM   2816  CA  PHE A 364       5.259   2.909  -4.691  1.00 92.49           C  
ATOM   2817  C   PHE A 364       5.945   2.140  -5.813  1.00 92.49           C  
ATOM   2818  CB  PHE A 364       4.917   1.962  -3.537  1.00 92.49           C  
ATOM   2819  O   PHE A 364       5.306   1.353  -6.515  1.00 92.49           O  
ATOM   2820  CG  PHE A 364       4.378   2.659  -2.318  1.00 92.49           C  
ATOM   2821  CD1 PHE A 364       5.237   3.272  -1.414  1.00 92.49           C  
ATOM   2822  CD2 PHE A 364       3.011   2.702  -2.075  1.00 92.49           C  
ATOM   2823  CE1 PHE A 364       4.741   3.919  -0.284  1.00 92.49           C  
ATOM   2824  CE2 PHE A 364       2.508   3.347  -0.949  1.00 92.49           C  
ATOM   2825  CZ  PHE A 364       3.375   3.954  -0.054  1.00 92.49           C  
ATOM   2826  N   ALA A 365       7.124   2.513  -5.978  1.00 93.04           N  
ATOM   2827  CA  ALA A 365       7.957   1.775  -6.924  1.00 93.04           C  
ATOM   2828  C   ALA A 365       8.706   0.642  -6.228  1.00 93.04           C  
ATOM   2829  CB  ALA A 365       8.943   2.717  -7.611  1.00 93.04           C  
ATOM   2830  O   ALA A 365       9.665   0.884  -5.491  1.00 93.04           O  
ATOM   2831  N   VAL A 366       8.295  -0.651  -6.597  1.00 92.14           N  
ATOM   2832  CA  VAL A 366       8.790  -1.759  -5.786  1.00 92.14           C  
ATOM   2833  C   VAL A 366       9.463  -2.796  -6.682  1.00 92.14           C  
ATOM   2834  CB  VAL A 366       7.654  -2.417  -4.970  1.00 92.14           C  
ATOM   2835  O   VAL A 366       9.082  -2.963  -7.843  1.00 92.14           O  
ATOM   2836  CG1 VAL A 366       7.083  -1.434  -3.950  1.00 92.14           C  
ATOM   2837  CG2 VAL A 366       6.555  -2.925  -5.901  1.00 92.14           C  
ATOM   2838  N   VAL A 367      10.426  -3.396  -6.063  1.00 89.45           N  
ATOM   2839  CA  VAL A 367      11.105  -4.541  -6.659  1.00 89.45           C  
ATOM   2840  C   VAL A 367      10.975  -5.755  -5.741  1.00 89.45           C  
ATOM   2841  CB  VAL A 367      12.596  -4.238  -6.932  1.00 89.45           C  
ATOM   2842  O   VAL A 367      11.277  -5.674  -4.548  1.00 89.45           O  
ATOM   2843  CG1 VAL A 367      13.280  -5.437  -7.586  1.00 89.45           C  
ATOM   2844  CG2 VAL A 367      12.734  -2.995  -7.810  1.00 89.45           C  
ATOM   2845  N   GLY A 368      10.363  -6.866  -6.235  1.00 85.12           N  
ATOM   2846  CA  GLY A 368      10.254  -8.089  -5.455  1.00 85.12           C  
ATOM   2847  C   GLY A 368      11.330  -9.106  -5.787  1.00 85.12           C  
ATOM   2848  O   GLY A 368      11.732  -9.237  -6.945  1.00 85.12           O  
ATOM   2849  N   SER A 369      11.919  -9.746  -4.772  1.00 84.42           N  
ATOM   2850  CA  SER A 369      12.895 -10.805  -5.010  1.00 84.42           C  
ATOM   2851  C   SER A 369      12.764 -11.919  -3.978  1.00 84.42           C  
ATOM   2852  CB  SER A 369      14.316 -10.240  -4.984  1.00 84.42           C  
ATOM   2853  O   SER A 369      12.518 -11.655  -2.799  1.00 84.42           O  
ATOM   2854  OG  SER A 369      15.269 -11.266  -5.202  1.00 84.42           O  
ATOM   2855  N   ASP A 370      12.871 -13.206  -4.458  1.00 79.10           N  
ATOM   2856  CA  ASP A 370      12.854 -14.365  -3.571  1.00 79.10           C  
ATOM   2857  C   ASP A 370      14.268 -14.883  -3.317  1.00 79.10           C  
ATOM   2858  CB  ASP A 370      11.984 -15.478  -4.160  1.00 79.10           C  
ATOM   2859  O   ASP A 370      14.480 -15.713  -2.430  1.00 79.10           O  
ATOM   2860  CG  ASP A 370      10.511 -15.114  -4.212  1.00 79.10           C  
ATOM   2861  OD1 ASP A 370      10.058 -14.285  -3.394  1.00 79.10           O  
ATOM   2862  OD2 ASP A 370       9.795 -15.665  -5.077  1.00 79.10           O  
ATOM   2863  N   THR A 371      15.226 -14.296  -3.936  1.00 81.81           N  
ATOM   2864  CA  THR A 371      16.609 -14.753  -3.860  1.00 81.81           C  
ATOM   2865  C   THR A 371      17.419 -13.873  -2.912  1.00 81.81           C  
ATOM   2866  CB  THR A 371      17.273 -14.761  -5.250  1.00 81.81           C  
ATOM   2867  O   THR A 371      17.229 -12.656  -2.872  1.00 81.81           O  
ATOM   2868  CG2 THR A 371      16.711 -15.879  -6.121  1.00 81.81           C  
ATOM   2869  OG1 THR A 371      17.034 -13.503  -5.893  1.00 81.81           O  
ATOM   2870  N   GLU A 372      18.244 -14.513  -2.002  1.00 84.21           N  
ATOM   2871  CA  GLU A 372      19.162 -13.834  -1.092  1.00 84.21           C  
ATOM   2872  C   GLU A 372      20.552 -13.702  -1.707  1.00 84.21           C  
ATOM   2873  CB  GLU A 372      19.245 -14.578   0.243  1.00 84.21           C  
ATOM   2874  O   GLU A 372      21.078 -14.661  -2.276  1.00 84.21           O  
ATOM   2875  CG  GLU A 372      17.939 -14.589   1.024  1.00 84.21           C  
ATOM   2876  CD  GLU A 372      18.040 -15.320   2.352  1.00 84.21           C  
ATOM   2877  OE1 GLU A 372      17.054 -15.318   3.123  1.00 84.21           O  
ATOM   2878  OE2 GLU A 372      19.115 -15.900   2.625  1.00 84.21           O  
ATOM   2879  N   VAL A 373      20.957 -12.436  -1.846  1.00 84.34           N  
ATOM   2880  CA  VAL A 373      22.281 -12.183  -2.405  1.00 84.34           C  
ATOM   2881  C   VAL A 373      23.209 -11.649  -1.316  1.00 84.34           C  
ATOM   2882  CB  VAL A 373      22.218 -11.189  -3.586  1.00 84.34           C  
ATOM   2883  O   VAL A 373      22.765 -10.948  -0.403  1.00 84.34           O  
ATOM   2884  CG1 VAL A 373      23.604 -10.987  -4.197  1.00 84.34           C  
ATOM   2885  CG2 VAL A 373      21.231 -11.680  -4.644  1.00 84.34           C  
ATOM   2886  N   GLU A 374      24.479 -12.114  -1.290  1.00 83.48           N  
ATOM   2887  CA  GLU A 374      25.486 -11.683  -0.325  1.00 83.48           C  
ATOM   2888  C   GLU A 374      26.168 -10.394  -0.778  1.00 83.48           C  
ATOM   2889  CB  GLU A 374      26.530 -12.782  -0.109  1.00 83.48           C  
ATOM   2890  O   GLU A 374      26.743 -10.340  -1.867  1.00 83.48           O  
ATOM   2891  CG  GLU A 374      27.382 -12.584   1.137  1.00 83.48           C  
ATOM   2892  CD  GLU A 374      28.320 -13.749   1.413  1.00 83.48           C  
ATOM   2893  OE1 GLU A 374      29.147 -13.653   2.347  1.00 83.48           O  
ATOM   2894  OE2 GLU A 374      28.226 -14.765   0.688  1.00 83.48           O  
ATOM   2895  N   VAL A 375      25.780  -9.233  -0.102  1.00 77.42           N  
ATOM   2896  CA  VAL A 375      26.343  -7.922  -0.409  1.00 77.42           C  
ATOM   2897  C   VAL A 375      27.278  -7.485   0.716  1.00 77.42           C  
ATOM   2898  CB  VAL A 375      25.236  -6.865  -0.623  1.00 77.42           C  
ATOM   2899  O   VAL A 375      27.000  -7.729   1.893  1.00 77.42           O  
ATOM   2900  CG1 VAL A 375      25.845  -5.509  -0.973  1.00 77.42           C  
ATOM   2901  CG2 VAL A 375      24.270  -7.319  -1.716  1.00 77.42           C  
ATOM   2902  N   ASN A 376      28.641  -6.889   0.404  1.00 67.67           N  
ATOM   2903  CA  ASN A 376      29.658  -6.221   1.209  1.00 67.67           C  
ATOM   2904  C   ASN A 376      30.028  -7.044   2.440  1.00 67.67           C  
ATOM   2905  CB  ASN A 376      29.182  -4.828   1.626  1.00 67.67           C  
ATOM   2906  O   ASN A 376      29.699  -6.667   3.566  1.00 67.67           O  
ATOM   2907  CG  ASN A 376      29.026  -3.887   0.447  1.00 67.67           C  
ATOM   2908  ND2 ASN A 376      28.306  -2.791   0.654  1.00 67.67           N  
ATOM   2909  OD1 ASN A 376      29.547  -4.144  -0.642  1.00 67.67           O  
ATOM   2910  N   GLY A 377      30.675  -8.237   2.334  1.00 66.70           N  
ATOM   2911  CA  GLY A 377      31.442  -8.879   3.389  1.00 66.70           C  
ATOM   2912  C   GLY A 377      30.631  -9.876   4.195  1.00 66.70           C  
ATOM   2913  O   GLY A 377      30.968 -10.176   5.342  1.00 66.70           O  
ATOM   2914  N   GLY A 378      29.350 -10.549   3.555  1.00 73.45           N  
ATOM   2915  CA  GLY A 378      28.708 -11.721   4.128  1.00 73.45           C  
ATOM   2916  C   GLY A 378      27.286 -11.460   4.584  1.00 73.45           C  
ATOM   2917  O   GLY A 378      26.632 -12.348   5.135  1.00 73.45           O  
ATOM   2918  N   LYS A 379      26.738 -10.181   4.464  1.00 79.87           N  
ATOM   2919  CA  LYS A 379      25.348  -9.921   4.830  1.00 79.87           C  
ATOM   2920  C   LYS A 379      24.397 -10.350   3.717  1.00 79.87           C  
ATOM   2921  CB  LYS A 379      25.146  -8.439   5.150  1.00 79.87           C  
ATOM   2922  O   LYS A 379      24.572  -9.963   2.560  1.00 79.87           O  
ATOM   2923  CG  LYS A 379      23.802  -8.121   5.788  1.00 79.87           C  
ATOM   2924  CD  LYS A 379      23.682  -6.643   6.133  1.00 79.87           C  
ATOM   2925  CE  LYS A 379      22.312  -6.311   6.708  1.00 79.87           C  
ATOM   2926  NZ  LYS A 379      22.167  -4.851   6.989  1.00 79.87           N  
ATOM   2927  N   LYS A 380      23.614 -11.410   4.002  1.00 82.08           N  
ATOM   2928  CA  LYS A 380      22.616 -11.940   3.078  1.00 82.08           C  
ATOM   2929  C   LYS A 380      21.405 -11.016   2.988  1.00 82.08           C  
ATOM   2930  CB  LYS A 380      22.176 -13.340   3.508  1.00 82.08           C  
ATOM   2931  O   LYS A 380      20.732 -10.766   3.990  1.00 82.08           O  
ATOM   2932  CG  LYS A 380      23.273 -14.391   3.413  1.00 82.08           C  
ATOM   2933  CD  LYS A 380      22.756 -15.774   3.785  1.00 82.08           C  
ATOM   2934  CE  LYS A 380      23.856 -16.824   3.702  1.00 82.08           C  
ATOM   2935  NZ  LYS A 380      23.346 -18.188   4.037  1.00 82.08           N  
ATOM   2936  N   VAL A 381      21.378 -10.319   1.925  1.00 84.34           N  
ATOM   2937  CA  VAL A 381      20.247  -9.420   1.719  1.00 84.34           C  
ATOM   2938  C   VAL A 381      19.417  -9.897   0.529  1.00 84.34           C  
ATOM   2939  CB  VAL A 381      20.712  -7.964   1.495  1.00 84.34           C  
ATOM   2940  O   VAL A 381      19.939 -10.550  -0.378  1.00 84.34           O  
ATOM   2941  CG1 VAL A 381      21.383  -7.412   2.751  1.00 84.34           C  
ATOM   2942  CG2 VAL A 381      21.661  -7.885   0.300  1.00 84.34           C  
ATOM   2943  N   ARG A 382      18.114  -9.740   0.627  1.00 84.68           N  
ATOM   2944  CA  ARG A 382      17.208 -10.069  -0.469  1.00 84.68           C  
ATOM   2945  C   ARG A 382      17.356  -9.076  -1.617  1.00 84.68           C  
ATOM   2946  CB  ARG A 382      15.758 -10.094   0.020  1.00 84.68           C  
ATOM   2947  O   ARG A 382      17.226  -7.866  -1.419  1.00 84.68           O  
ATOM   2948  CG  ARG A 382      15.453 -11.226   0.987  1.00 84.68           C  
ATOM   2949  CD  ARG A 382      13.986 -11.244   1.390  1.00 84.68           C  
ATOM   2950  NE  ARG A 382      13.695 -12.334   2.317  1.00 84.68           N  
ATOM   2951  NH1 ARG A 382      11.483 -11.746   2.637  1.00 84.68           N  
ATOM   2952  NH2 ARG A 382      12.358 -13.570   3.717  1.00 84.68           N  
ATOM   2953  CZ  ARG A 382      12.512 -12.547   2.888  1.00 84.68           C  
ATOM   2954  N   GLY A 383      17.729  -9.648  -2.697  1.00 86.03           N  
ATOM   2955  CA  GLY A 383      17.928  -8.759  -3.831  1.00 86.03           C  
ATOM   2956  C   GLY A 383      18.135  -9.499  -5.140  1.00 86.03           C  
ATOM   2957  O   GLY A 383      18.213 -10.729  -5.158  1.00 86.03           O  
ATOM   2958  N   ARG A 384      18.055  -8.760  -6.225  1.00 86.25           N  
ATOM   2959  CA  ARG A 384      18.284  -9.279  -7.570  1.00 86.25           C  
ATOM   2960  C   ARG A 384      19.697  -8.960  -8.046  1.00 86.25           C  
ATOM   2961  CB  ARG A 384      17.259  -8.704  -8.549  1.00 86.25           C  
ATOM   2962  O   ARG A 384      20.157  -7.823  -7.926  1.00 86.25           O  
ATOM   2963  CG  ARG A 384      15.834  -9.168  -8.293  1.00 86.25           C  
ATOM   2964  CD  ARG A 384      14.869  -8.635  -9.344  1.00 86.25           C  
ATOM   2965  NE  ARG A 384      13.504  -9.091  -9.102  1.00 86.25           N  
ATOM   2966  NH1 ARG A 384      12.860  -8.995 -11.319  1.00 86.25           N  
ATOM   2967  NH2 ARG A 384      11.368  -9.672  -9.715  1.00 86.25           N  
ATOM   2968  CZ  ARG A 384      12.580  -9.251 -10.046  1.00 86.25           C  
ATOM   2969  N   GLN A 385      20.439 -10.123  -8.459  1.00 86.49           N  
ATOM   2970  CA  GLN A 385      21.805  -9.956  -8.944  1.00 86.49           C  
ATOM   2971  C   GLN A 385      21.837  -9.832 -10.465  1.00 86.49           C  
ATOM   2972  CB  GLN A 385      22.681 -11.127  -8.494  1.00 86.49           C  
ATOM   2973  O   GLN A 385      21.304 -10.687 -11.174  1.00 86.49           O  
ATOM   2974  CG  GLN A 385      24.155 -10.958  -8.836  1.00 86.49           C  
ATOM   2975  CD  GLN A 385      25.059 -11.831  -7.985  1.00 86.49           C  
ATOM   2976  NE2 GLN A 385      26.250 -11.329  -7.677  1.00 86.49           N  
ATOM   2977  OE1 GLN A 385      24.689 -12.947  -7.607  1.00 86.49           O  
ATOM   2978  N   TYR A 386      22.284  -8.643 -10.929  1.00 86.84           N  
ATOM   2979  CA  TYR A 386      22.541  -8.397 -12.343  1.00 86.84           C  
ATOM   2980  C   TYR A 386      24.036  -8.400 -12.635  1.00 86.84           C  
ATOM   2981  CB  TYR A 386      21.927  -7.062 -12.777  1.00 86.84           C  
ATOM   2982  O   TYR A 386      24.852  -8.193 -11.734  1.00 86.84           O  
ATOM   2983  CG  TYR A 386      20.427  -7.002 -12.615  1.00 86.84           C  
ATOM   2984  CD1 TYR A 386      19.584  -7.660 -13.509  1.00 86.84           C  
ATOM   2985  CD2 TYR A 386      19.850  -6.289 -11.570  1.00 86.84           C  
ATOM   2986  CE1 TYR A 386      18.202  -7.606 -13.365  1.00 86.84           C  
ATOM   2987  CE2 TYR A 386      18.469  -6.228 -11.417  1.00 86.84           C  
ATOM   2988  OH  TYR A 386      16.287  -6.833 -12.171  1.00 86.84           O  
ATOM   2989  CZ  TYR A 386      17.655  -6.890 -12.318  1.00 86.84           C  
ATOM   2990  N   PRO A 387      24.397  -8.695 -13.914  1.00 84.59           N  
ATOM   2991  CA  PRO A 387      25.821  -8.694 -14.258  1.00 84.59           C  
ATOM   2992  C   PRO A 387      26.503  -7.364 -13.944  1.00 84.59           C  
ATOM   2993  CB  PRO A 387      25.820  -8.965 -15.764  1.00 84.59           C  
ATOM   2994  O   PRO A 387      27.705  -7.332 -13.669  1.00 84.59           O  
ATOM   2995  CG  PRO A 387      24.530  -9.673 -16.024  1.00 84.59           C  
ATOM   2996  CD  PRO A 387      23.501  -9.160 -15.057  1.00 84.59           C  
ATOM   2997  N   TRP A 388      25.721  -6.264 -13.892  1.00 85.38           N  
ATOM   2998  CA  TRP A 388      26.270  -4.928 -13.682  1.00 85.38           C  
ATOM   2999  C   TRP A 388      26.074  -4.480 -12.237  1.00 85.38           C  
ATOM   3000  CB  TRP A 388      25.619  -3.922 -14.635  1.00 85.38           C  
ATOM   3001  O   TRP A 388      26.550  -3.414 -11.842  1.00 85.38           O  
ATOM   3002  CG  TRP A 388      24.120  -3.973 -14.642  1.00 85.38           C  
ATOM   3003  CD1 TRP A 388      23.270  -3.333 -13.783  1.00 85.38           C  
ATOM   3004  CD2 TRP A 388      23.295  -4.707 -15.551  1.00 85.38           C  
ATOM   3005  CE2 TRP A 388      21.952  -4.466 -15.184  1.00 85.38           C  
ATOM   3006  CE3 TRP A 388      23.560  -5.547 -16.641  1.00 85.38           C  
ATOM   3007  NE1 TRP A 388      21.965  -3.626 -14.104  1.00 85.38           N  
ATOM   3008  CH2 TRP A 388      21.165  -5.852 -16.933  1.00 85.38           C  
ATOM   3009  CZ2 TRP A 388      20.877  -5.035 -15.871  1.00 85.38           C  
ATOM   3010  CZ3 TRP A 388      22.489  -6.112 -17.323  1.00 85.38           C  
ATOM   3011  N   GLY A 389      25.330  -5.243 -11.386  1.00 84.48           N  
ATOM   3012  CA  GLY A 389      25.151  -4.843  -9.999  1.00 84.48           C  
ATOM   3013  C   GLY A 389      24.045  -5.607  -9.296  1.00 84.48           C  
ATOM   3014  O   GLY A 389      23.376  -6.444  -9.906  1.00 84.48           O  
ATOM   3015  N   VAL A 390      23.978  -5.359  -7.931  1.00 86.68           N  
ATOM   3016  CA  VAL A 390      22.981  -6.016  -7.093  1.00 86.68           C  
ATOM   3017  C   VAL A 390      21.930  -5.002  -6.647  1.00 86.68           C  
ATOM   3018  CB  VAL A 390      23.628  -6.689  -5.862  1.00 86.68           C  
ATOM   3019  O   VAL A 390      22.268  -3.894  -6.226  1.00 86.68           O  
ATOM   3020  CG1 VAL A 390      22.564  -7.340  -4.980  1.00 86.68           C  
ATOM   3021  CG2 VAL A 390      24.666  -7.721  -6.302  1.00 86.68           C  
ATOM   3022  N   VAL A 391      20.664  -5.373  -6.923  1.00 87.97           N  
ATOM   3023  CA  VAL A 391      19.549  -4.549  -6.467  1.00 87.97           C  
ATOM   3024  C   VAL A 391      19.006  -5.097  -5.149  1.00 87.97           C  
ATOM   3025  CB  VAL A 391      18.422  -4.485  -7.523  1.00 87.97           C  
ATOM   3026  O   VAL A 391      18.533  -6.235  -5.091  1.00 87.97           O  
ATOM   3027  CG1 VAL A 391      17.262  -3.627  -7.022  1.00 87.97           C  
ATOM   3028  CG2 VAL A 391      18.961  -3.943  -8.845  1.00 87.97           C  
ATOM   3029  N   GLU A 392      19.277  -4.265  -4.138  1.00 88.84           N  
ATOM   3030  CA  GLU A 392      18.783  -4.628  -2.814  1.00 88.84           C  
ATOM   3031  C   GLU A 392      17.329  -4.200  -2.631  1.00 88.84           C  
ATOM   3032  CB  GLU A 392      19.656  -4.002  -1.723  1.00 88.84           C  
ATOM   3033  O   GLU A 392      16.989  -3.033  -2.837  1.00 88.84           O  
ATOM   3034  CG  GLU A 392      21.105  -4.464  -1.755  1.00 88.84           C  
ATOM   3035  CD  GLU A 392      21.975  -3.784  -0.710  1.00 88.84           C  
ATOM   3036  OE1 GLU A 392      23.220  -3.817  -0.842  1.00 88.84           O  
ATOM   3037  OE2 GLU A 392      21.408  -3.213   0.248  1.00 88.84           O  
ATOM   3038  N   VAL A 393      16.450  -5.111  -2.244  1.00 87.55           N  
ATOM   3039  CA  VAL A 393      15.015  -4.888  -2.108  1.00 87.55           C  
ATOM   3040  C   VAL A 393      14.737  -4.065  -0.852  1.00 87.55           C  
ATOM   3041  CB  VAL A 393      14.236  -6.221  -2.055  1.00 87.55           C  
ATOM   3042  O   VAL A 393      13.823  -3.237  -0.834  1.00 87.55           O  
ATOM   3043  CG1 VAL A 393      12.746  -5.968  -1.829  1.00 87.55           C  
ATOM   3044  CG2 VAL A 393      14.457  -7.019  -3.339  1.00 87.55           C  
ATOM   3045  N   GLU A 394      15.550  -4.168   0.158  1.00 85.58           N  
ATOM   3046  CA  GLU A 394      15.334  -3.545   1.460  1.00 85.58           C  
ATOM   3047  C   GLU A 394      16.054  -2.203   1.556  1.00 85.58           C  
ATOM   3048  CB  GLU A 394      15.800  -4.473   2.585  1.00 85.58           C  
ATOM   3049  O   GLU A 394      15.910  -1.484   2.547  1.00 85.58           O  
ATOM   3050  CG  GLU A 394      14.948  -5.723   2.743  1.00 85.58           C  
ATOM   3051  CD  GLU A 394      15.327  -6.558   3.956  1.00 85.58           C  
ATOM   3052  OE1 GLU A 394      14.555  -7.470   4.331  1.00 85.58           O  
ATOM   3053  OE2 GLU A 394      16.403  -6.297   4.538  1.00 85.58           O  
ATOM   3054  N   ASN A 395      16.715  -1.900   0.497  1.00 86.49           N  
ATOM   3055  CA  ASN A 395      17.356  -0.590   0.435  1.00 86.49           C  
ATOM   3056  C   ASN A 395      16.405   0.473  -0.107  1.00 86.49           C  
ATOM   3057  CB  ASN A 395      18.624  -0.653  -0.419  1.00 86.49           C  
ATOM   3058  O   ASN A 395      15.907   0.354  -1.228  1.00 86.49           O  
ATOM   3059  CG  ASN A 395      19.507   0.566  -0.243  1.00 86.49           C  
ATOM   3060  ND2 ASN A 395      20.775   0.439  -0.617  1.00 86.49           N  
ATOM   3061  OD1 ASN A 395      19.054   1.614   0.226  1.00 86.49           O  
ATOM   3062  N   PRO A 396      16.069   1.614   0.737  1.00 86.41           N  
ATOM   3063  CA  PRO A 396      15.144   2.682   0.353  1.00 86.41           C  
ATOM   3064  C   PRO A 396      15.649   3.504  -0.831  1.00 86.41           C  
ATOM   3065  CB  PRO A 396      15.055   3.542   1.616  1.00 86.41           C  
ATOM   3066  O   PRO A 396      14.865   4.195  -1.486  1.00 86.41           O  
ATOM   3067  CG  PRO A 396      16.282   3.200   2.399  1.00 86.41           C  
ATOM   3068  CD  PRO A 396      16.679   1.789   2.070  1.00 86.41           C  
ATOM   3069  N   GLU A 397      17.007   3.388  -1.120  1.00 84.32           N  
ATOM   3070  CA  GLU A 397      17.590   4.119  -2.240  1.00 84.32           C  
ATOM   3071  C   GLU A 397      17.306   3.417  -3.565  1.00 84.32           C  
ATOM   3072  CB  GLU A 397      19.100   4.286  -2.047  1.00 84.32           C  
ATOM   3073  O   GLU A 397      17.233   4.063  -4.613  1.00 84.32           O  
ATOM   3074  CG  GLU A 397      19.473   5.191  -0.881  1.00 84.32           C  
ATOM   3075  CD  GLU A 397      20.965   5.471  -0.794  1.00 84.32           C  
ATOM   3076  OE1 GLU A 397      21.373   6.346   0.004  1.00 84.32           O  
ATOM   3077  OE2 GLU A 397      21.733   4.812  -1.530  1.00 84.32           O  
ATOM   3078  N   HIS A 398      17.047   2.089  -3.553  1.00 82.42           N  
ATOM   3079  CA  HIS A 398      16.866   1.260  -4.740  1.00 82.42           C  
ATOM   3080  C   HIS A 398      15.393   0.932  -4.964  1.00 82.42           C  
ATOM   3081  CB  HIS A 398      17.679  -0.031  -4.621  1.00 82.42           C  
ATOM   3082  O   HIS A 398      14.941   0.838  -6.107  1.00 82.42           O  
ATOM   3083  CG  HIS A 398      19.156   0.180  -4.715  1.00 82.42           C  
ATOM   3084  CD2 HIS A 398      20.103   0.278  -3.752  1.00 82.42           C  
ATOM   3085  ND1 HIS A 398      19.813   0.319  -5.918  1.00 82.42           N  
ATOM   3086  CE1 HIS A 398      21.104   0.493  -5.691  1.00 82.42           C  
ATOM   3087  NE2 HIS A 398      21.306   0.473  -4.384  1.00 82.42           N  
ATOM   3088  N   CYS A 399      14.608   0.893  -3.769  1.00 87.60           N  
ATOM   3089  CA  CYS A 399      13.209   0.499  -3.886  1.00 87.60           C  
ATOM   3090  C   CYS A 399      12.394   1.025  -2.711  1.00 87.60           C  
ATOM   3091  CB  CYS A 399      13.085  -1.022  -3.965  1.00 87.60           C  
ATOM   3092  O   CYS A 399      12.929   1.224  -1.619  1.00 87.60           O  
ATOM   3093  SG  CYS A 399      11.384  -1.607  -4.129  1.00 87.60           S  
ATOM   3094  N   ASP A 400      11.101   1.349  -2.975  1.00 90.15           N  
ATOM   3095  CA  ASP A 400      10.177   1.849  -1.961  1.00 90.15           C  
ATOM   3096  C   ASP A 400       9.491   0.698  -1.228  1.00 90.15           C  
ATOM   3097  CB  ASP A 400       9.131   2.767  -2.596  1.00 90.15           C  
ATOM   3098  O   ASP A 400       8.433   0.884  -0.623  1.00 90.15           O  
ATOM   3099  CG  ASP A 400       9.722   4.060  -3.130  1.00 90.15           C  
ATOM   3100  OD1 ASP A 400      10.792   4.488  -2.645  1.00 90.15           O  
ATOM   3101  OD2 ASP A 400       9.112   4.657  -4.043  1.00 90.15           O  
ATOM   3102  N   PHE A 401      10.131  -0.490  -1.264  1.00 90.91           N  
ATOM   3103  CA  PHE A 401       9.572  -1.681  -0.637  1.00 90.91           C  
ATOM   3104  C   PHE A 401       9.418  -1.481   0.866  1.00 90.91           C  
ATOM   3105  CB  PHE A 401      10.454  -2.902  -0.916  1.00 90.91           C  
ATOM   3106  O   PHE A 401       8.394  -1.849   1.445  1.00 90.91           O  
ATOM   3107  CG  PHE A 401       9.977  -4.162  -0.246  1.00 90.91           C  
ATOM   3108  CD1 PHE A 401      10.591  -4.627   0.910  1.00 90.91           C  
ATOM   3109  CD2 PHE A 401       8.913  -4.883  -0.774  1.00 90.91           C  
ATOM   3110  CE1 PHE A 401      10.152  -5.793   1.533  1.00 90.91           C  
ATOM   3111  CE2 PHE A 401       8.469  -6.049  -0.157  1.00 90.91           C  
ATOM   3112  CZ  PHE A 401       9.090  -6.503   0.995  1.00 90.91           C  
ATOM   3113  N   VAL A 402      10.390  -0.957   1.501  1.00 89.29           N  
ATOM   3114  CA  VAL A 402      10.386  -0.741   2.944  1.00 89.29           C  
ATOM   3115  C   VAL A 402       9.277   0.241   3.317  1.00 89.29           C  
ATOM   3116  CB  VAL A 402      11.752  -0.217   3.443  1.00 89.29           C  
ATOM   3117  O   VAL A 402       8.576   0.046   4.312  1.00 89.29           O  
ATOM   3118  CG1 VAL A 402      11.706   0.064   4.944  1.00 89.29           C  
ATOM   3119  CG2 VAL A 402      12.858  -1.219   3.117  1.00 89.29           C  
ATOM   3120  N   LYS A 403       9.092   1.205   2.487  1.00 90.03           N  
ATOM   3121  CA  LYS A 403       8.035   2.192   2.688  1.00 90.03           C  
ATOM   3122  C   LYS A 403       6.655   1.559   2.535  1.00 90.03           C  
ATOM   3123  CB  LYS A 403       8.191   3.353   1.706  1.00 90.03           C  
ATOM   3124  O   LYS A 403       5.736   1.869   3.295  1.00 90.03           O  
ATOM   3125  CG  LYS A 403       9.422   4.213   1.954  1.00 90.03           C  
ATOM   3126  CD  LYS A 403       9.523   5.349   0.944  1.00 90.03           C  
ATOM   3127  CE  LYS A 403      10.821   6.129   1.107  1.00 90.03           C  
ATOM   3128  NZ  LYS A 403      10.969   7.184   0.060  1.00 90.03           N  
ATOM   3129  N   LEU A 404       6.509   0.704   1.542  1.00 91.13           N  
ATOM   3130  CA  LEU A 404       5.257  -0.010   1.314  1.00 91.13           C  
ATOM   3131  C   LEU A 404       4.949  -0.952   2.472  1.00 91.13           C  
ATOM   3132  CB  LEU A 404       5.321  -0.798   0.003  1.00 91.13           C  
ATOM   3133  O   LEU A 404       3.820  -0.987   2.966  1.00 91.13           O  
ATOM   3134  CG  LEU A 404       4.078  -1.612  -0.360  1.00 91.13           C  
ATOM   3135  CD1 LEU A 404       2.892  -0.687  -0.608  1.00 91.13           C  
ATOM   3136  CD2 LEU A 404       4.348  -2.485  -1.581  1.00 91.13           C  
ATOM   3137  N   ARG A 405       5.920  -1.650   2.943  1.00 89.28           N  
ATOM   3138  CA  ARG A 405       5.771  -2.571   4.064  1.00 89.28           C  
ATOM   3139  C   ARG A 405       5.388  -1.826   5.339  1.00 89.28           C  
ATOM   3140  CB  ARG A 405       7.063  -3.360   4.287  1.00 89.28           C  
ATOM   3141  O   ARG A 405       4.476  -2.241   6.057  1.00 89.28           O  
ATOM   3142  CG  ARG A 405       6.981  -4.371   5.420  1.00 89.28           C  
ATOM   3143  CD  ARG A 405       8.242  -5.219   5.513  1.00 89.28           C  
ATOM   3144  NE  ARG A 405       9.402  -4.419   5.894  1.00 89.28           N  
ATOM   3145  NH1 ARG A 405      10.962  -5.988   5.230  1.00 89.28           N  
ATOM   3146  NH2 ARG A 405      11.647  -3.996   6.132  1.00 89.28           N  
ATOM   3147  CZ  ARG A 405      10.668  -4.803   5.751  1.00 89.28           C  
ATOM   3148  N   ASN A 406       6.078  -0.766   5.580  1.00 88.43           N  
ATOM   3149  CA  ASN A 406       5.808   0.046   6.762  1.00 88.43           C  
ATOM   3150  C   ASN A 406       4.400   0.635   6.727  1.00 88.43           C  
ATOM   3151  CB  ASN A 406       6.847   1.161   6.897  1.00 88.43           C  
ATOM   3152  O   ASN A 406       3.723   0.696   7.755  1.00 88.43           O  
ATOM   3153  CG  ASN A 406       8.191   0.652   7.379  1.00 88.43           C  
ATOM   3154  ND2 ASN A 406       9.237   1.438   7.157  1.00 88.43           N  
ATOM   3155  OD1 ASN A 406       8.288  -0.440   7.946  1.00 88.43           O  
ATOM   3156  N   MET A 407       3.959   0.972   5.598  1.00 87.72           N  
ATOM   3157  CA  MET A 407       2.630   1.546   5.412  1.00 87.72           C  
ATOM   3158  C   MET A 407       1.547   0.497   5.642  1.00 87.72           C  
ATOM   3159  CB  MET A 407       2.492   2.142   4.010  1.00 87.72           C  
ATOM   3160  O   MET A 407       0.556   0.760   6.326  1.00 87.72           O  
ATOM   3161  CG  MET A 407       1.182   2.879   3.783  1.00 87.72           C  
ATOM   3162  SD  MET A 407      -0.174   1.759   3.260  1.00 87.72           S  
ATOM   3163  CE  MET A 407      -0.362   2.270   1.530  1.00 87.72           C  
ATOM   3164  N   LEU A 408       1.675  -0.745   5.095  1.00 86.81           N  
ATOM   3165  CA  LEU A 408       0.668  -1.801   5.089  1.00 86.81           C  
ATOM   3166  C   LEU A 408       0.589  -2.483   6.451  1.00 86.81           C  
ATOM   3167  CB  LEU A 408       0.982  -2.835   4.005  1.00 86.81           C  
ATOM   3168  O   LEU A 408      -0.505  -2.709   6.974  1.00 86.81           O  
ATOM   3169  CG  LEU A 408       0.728  -2.400   2.560  1.00 86.81           C  
ATOM   3170  CD1 LEU A 408       1.216  -3.472   1.591  1.00 86.81           C  
ATOM   3171  CD2 LEU A 408      -0.752  -2.108   2.342  1.00 86.81           C  
ATOM   3172  N   ILE A 409       1.776  -2.698   7.124  1.00 85.07           N  
ATOM   3173  CA  ILE A 409       1.802  -3.568   8.295  1.00 85.07           C  
ATOM   3174  C   ILE A 409       2.037  -2.735   9.553  1.00 85.07           C  
ATOM   3175  CB  ILE A 409       2.887  -4.660   8.164  1.00 85.07           C  
ATOM   3176  O   ILE A 409       1.395  -2.957  10.582  1.00 85.07           O  
ATOM   3177  CG1 ILE A 409       2.614  -5.541   6.940  1.00 85.07           C  
ATOM   3178  CG2 ILE A 409       2.961  -5.503   9.440  1.00 85.07           C  
ATOM   3179  CD1 ILE A 409       3.741  -6.510   6.610  1.00 85.07           C  
ATOM   3180  N   ARG A 410       2.783  -1.662   9.587  1.00 82.69           N  
ATOM   3181  CA  ARG A 410       3.276  -0.977  10.777  1.00 82.69           C  
ATOM   3182  C   ARG A 410       2.393   0.217  11.127  1.00 82.69           C  
ATOM   3183  CB  ARG A 410       4.721  -0.518  10.574  1.00 82.69           C  
ATOM   3184  O   ARG A 410       2.065   0.431  12.296  1.00 82.69           O  
ATOM   3185  CG  ARG A 410       5.386   0.004  11.838  1.00 82.69           C  
ATOM   3186  CD  ARG A 410       6.844   0.371  11.598  1.00 82.69           C  
ATOM   3187  NE  ARG A 410       7.447   0.982  12.779  1.00 82.69           N  
ATOM   3188  NH1 ARG A 410       9.599   0.303  12.286  1.00 82.69           N  
ATOM   3189  NH2 ARG A 410       9.184   1.526  14.180  1.00 82.69           N  
ATOM   3190  CZ  ARG A 410       8.742   0.936  13.079  1.00 82.69           C  
ATOM   3191  N   THR A 411       1.861   0.972  10.190  1.00 81.99           N  
ATOM   3192  CA  THR A 411       1.283   2.263  10.545  1.00 81.99           C  
ATOM   3193  C   THR A 411      -0.183   2.333  10.127  1.00 81.99           C  
ATOM   3194  CB  THR A 411       2.061   3.422   9.895  1.00 81.99           C  
ATOM   3195  O   THR A 411      -1.026   2.823  10.880  1.00 81.99           O  
ATOM   3196  CG2 THR A 411       3.462   3.543  10.485  1.00 81.99           C  
ATOM   3197  OG1 THR A 411       2.167   3.187   8.485  1.00 81.99           O  
ATOM   3198  N   HIS A 412      -0.660   1.788   9.024  1.00 84.67           N  
ATOM   3199  CA  HIS A 412      -1.938   2.176   8.438  1.00 84.67           C  
ATOM   3200  C   HIS A 412      -2.874   0.979   8.313  1.00 84.67           C  
ATOM   3201  CB  HIS A 412      -1.725   2.821   7.067  1.00 84.67           C  
ATOM   3202  O   HIS A 412      -3.863   1.032   7.579  1.00 84.67           O  
ATOM   3203  CG  HIS A 412      -1.019   4.138   7.126  1.00 84.67           C  
ATOM   3204  CD2 HIS A 412       0.252   4.480   6.810  1.00 84.67           C  
ATOM   3205  ND1 HIS A 412      -1.634   5.293   7.558  1.00 84.67           N  
ATOM   3206  CE1 HIS A 412      -0.769   6.292   7.504  1.00 84.67           C  
ATOM   3207  NE2 HIS A 412       0.383   5.825   7.053  1.00 84.67           N  
ATOM   3208  N   MET A 413      -2.481  -0.220   8.913  1.00 87.73           N  
ATOM   3209  CA  MET A 413      -3.343  -1.395   8.834  1.00 87.73           C  
ATOM   3210  C   MET A 413      -4.708  -1.111   9.452  1.00 87.73           C  
ATOM   3211  CB  MET A 413      -2.691  -2.589   9.533  1.00 87.73           C  
ATOM   3212  O   MET A 413      -5.739  -1.472   8.882  1.00 87.73           O  
ATOM   3213  CG  MET A 413      -3.474  -3.884   9.394  1.00 87.73           C  
ATOM   3214  SD  MET A 413      -2.700  -5.276  10.304  1.00 87.73           S  
ATOM   3215  CE  MET A 413      -3.066  -4.785  12.012  1.00 87.73           C  
ATOM   3216  N   GLN A 414      -4.756  -0.547  10.572  1.00 87.59           N  
ATOM   3217  CA  GLN A 414      -6.001  -0.236  11.267  1.00 87.59           C  
ATOM   3218  C   GLN A 414      -6.804   0.819  10.512  1.00 87.59           C  
ATOM   3219  CB  GLN A 414      -5.716   0.240  12.692  1.00 87.59           C  
ATOM   3220  O   GLN A 414      -8.029   0.724  10.417  1.00 87.59           O  
ATOM   3221  CG  GLN A 414      -6.969   0.453  13.532  1.00 87.59           C  
ATOM   3222  CD  GLN A 414      -7.766  -0.823  13.730  1.00 87.59           C  
ATOM   3223  NE2 GLN A 414      -9.017  -0.680  14.153  1.00 87.59           N  
ATOM   3224  OE1 GLN A 414      -7.261  -1.927  13.505  1.00 87.59           O  
ATOM   3225  N   ASP A 415      -6.113   1.741  10.030  1.00 88.95           N  
ATOM   3226  CA  ASP A 415      -6.760   2.794   9.254  1.00 88.95           C  
ATOM   3227  C   ASP A 415      -7.430   2.223   8.006  1.00 88.95           C  
ATOM   3228  CB  ASP A 415      -5.746   3.870   8.860  1.00 88.95           C  
ATOM   3229  O   ASP A 415      -8.543   2.622   7.656  1.00 88.95           O  
ATOM   3230  CG  ASP A 415      -6.394   5.102   8.253  1.00 88.95           C  
ATOM   3231  OD1 ASP A 415      -7.556   5.411   8.595  1.00 88.95           O  
ATOM   3232  OD2 ASP A 415      -5.739   5.767   7.422  1.00 88.95           O  
ATOM   3233  N   LEU A 416      -6.754   1.388   7.327  1.00 90.63           N  
ATOM   3234  CA  LEU A 416      -7.297   0.735   6.141  1.00 90.63           C  
ATOM   3235  C   LEU A 416      -8.552  -0.060   6.484  1.00 90.63           C  
ATOM   3236  CB  LEU A 416      -6.251  -0.188   5.510  1.00 90.63           C  
ATOM   3237  O   LEU A 416      -9.526  -0.048   5.727  1.00 90.63           O  
ATOM   3238  CG  LEU A 416      -5.076   0.497   4.810  1.00 90.63           C  
ATOM   3239  CD1 LEU A 416      -3.961  -0.507   4.540  1.00 90.63           C  
ATOM   3240  CD2 LEU A 416      -5.537   1.154   3.513  1.00 90.63           C  
ATOM   3241  N   LYS A 417      -8.535  -0.623   7.563  1.00 90.31           N  
ATOM   3242  CA  LYS A 417      -9.703  -1.362   8.035  1.00 90.31           C  
ATOM   3243  C   LYS A 417     -10.860  -0.418   8.350  1.00 90.31           C  
ATOM   3244  CB  LYS A 417      -9.351  -2.190   9.272  1.00 90.31           C  
ATOM   3245  O   LYS A 417     -12.008  -0.696   7.999  1.00 90.31           O  
ATOM   3246  CG  LYS A 417      -8.587  -3.469   8.963  1.00 90.31           C  
ATOM   3247  CD  LYS A 417      -8.378  -4.311  10.215  1.00 90.31           C  
ATOM   3248  CE  LYS A 417      -7.730  -5.650   9.888  1.00 90.31           C  
ATOM   3249  NZ  LYS A 417      -7.528  -6.481  11.112  1.00 90.31           N  
ATOM   3250  N   GLU A 418     -10.585   0.618   8.987  1.00 90.14           N  
ATOM   3251  CA  GLU A 418     -11.600   1.598   9.363  1.00 90.14           C  
ATOM   3252  C   GLU A 418     -12.219   2.252   8.131  1.00 90.14           C  
ATOM   3253  CB  GLU A 418     -11.001   2.668  10.280  1.00 90.14           C  
ATOM   3254  O   GLU A 418     -13.434   2.457   8.075  1.00 90.14           O  
ATOM   3255  CG  GLU A 418     -10.690   2.170  11.684  1.00 90.14           C  
ATOM   3256  CD  GLU A 418     -10.023   3.219  12.559  1.00 90.14           C  
ATOM   3257  OE1 GLU A 418      -9.686   2.913  13.726  1.00 90.14           O  
ATOM   3258  OE2 GLU A 418      -9.836   4.358  12.075  1.00 90.14           O  
ATOM   3259  N   THR A 419     -11.348   2.638   7.252  1.00 90.17           N  
ATOM   3260  CA  THR A 419     -11.824   3.249   6.016  1.00 90.17           C  
ATOM   3261  C   THR A 419     -12.744   2.295   5.260  1.00 90.17           C  
ATOM   3262  CB  THR A 419     -10.650   3.663   5.109  1.00 90.17           C  
ATOM   3263  O   THR A 419     -13.760   2.715   4.704  1.00 90.17           O  
ATOM   3264  CG2 THR A 419     -11.150   4.346   3.841  1.00 90.17           C  
ATOM   3265  OG1 THR A 419      -9.798   4.567   5.822  1.00 90.17           O  
ATOM   3266  N   THR A 420     -12.368   1.059   5.221  1.00 90.68           N  
ATOM   3267  CA  THR A 420     -13.187   0.050   4.560  1.00 90.68           C  
ATOM   3268  C   THR A 420     -14.541  -0.085   5.251  1.00 90.68           C  
ATOM   3269  CB  THR A 420     -12.480  -1.318   4.540  1.00 90.68           C  
ATOM   3270  O   THR A 420     -15.575  -0.185   4.588  1.00 90.68           O  
ATOM   3271  CG2 THR A 420     -13.337  -2.370   3.843  1.00 90.68           C  
ATOM   3272  OG1 THR A 420     -11.234  -1.195   3.844  1.00 90.68           O  
ATOM   3273  N   ASN A 421     -14.550  -0.018   6.525  1.00 90.56           N  
ATOM   3274  CA  ASN A 421     -15.770  -0.155   7.314  1.00 90.56           C  
ATOM   3275  C   ASN A 421     -16.656   1.082   7.197  1.00 90.56           C  
ATOM   3276  CB  ASN A 421     -15.432  -0.429   8.781  1.00 90.56           C  
ATOM   3277  O   ASN A 421     -17.866   0.967   6.994  1.00 90.56           O  
ATOM   3278  CG  ASN A 421     -16.658  -0.757   9.611  1.00 90.56           C  
ATOM   3279  ND2 ASN A 421     -16.471  -1.552  10.658  1.00 90.56           N  
ATOM   3280  OD1 ASN A 421     -17.765  -0.299   9.314  1.00 90.56           O  
ATOM   3281  N   ASP A 422     -16.090   2.253   7.314  1.00 90.53           N  
ATOM   3282  CA  ASP A 422     -16.825   3.509   7.422  1.00 90.53           C  
ATOM   3283  C   ASP A 422     -17.225   4.031   6.044  1.00 90.53           C  
ATOM   3284  CB  ASP A 422     -15.991   4.558   8.160  1.00 90.53           C  
ATOM   3285  O   ASP A 422     -18.297   4.619   5.884  1.00 90.53           O  
ATOM   3286  CG  ASP A 422     -15.802   4.236   9.632  1.00 90.53           C  
ATOM   3287  OD1 ASP A 422     -16.622   3.485  10.203  1.00 90.53           O  
ATOM   3288  OD2 ASP A 422     -14.826   4.741  10.227  1.00 90.53           O  
ATOM   3289  N   VAL A 423     -16.415   3.785   5.076  1.00 90.35           N  
ATOM   3290  CA  VAL A 423     -16.648   4.406   3.776  1.00 90.35           C  
ATOM   3291  C   VAL A 423     -17.207   3.371   2.802  1.00 90.35           C  
ATOM   3292  CB  VAL A 423     -15.356   5.031   3.206  1.00 90.35           C  
ATOM   3293  O   VAL A 423     -18.358   3.473   2.371  1.00 90.35           O  
ATOM   3294  CG1 VAL A 423     -15.610   5.633   1.826  1.00 90.35           C  
ATOM   3295  CG2 VAL A 423     -14.810   6.091   4.162  1.00 90.35           C  
ATOM   3296  N   HIS A 424     -16.438   2.302   2.548  1.00 90.59           N  
ATOM   3297  CA  HIS A 424     -16.753   1.369   1.471  1.00 90.59           C  
ATOM   3298  C   HIS A 424     -17.899   0.442   1.862  1.00 90.59           C  
ATOM   3299  CB  HIS A 424     -15.518   0.548   1.096  1.00 90.59           C  
ATOM   3300  O   HIS A 424     -18.833   0.241   1.083  1.00 90.59           O  
ATOM   3301  CG  HIS A 424     -14.382   1.374   0.581  1.00 90.59           C  
ATOM   3302  CD2 HIS A 424     -13.101   1.487   1.005  1.00 90.59           C  
ATOM   3303  ND1 HIS A 424     -14.506   2.217  -0.502  1.00 90.59           N  
ATOM   3304  CE1 HIS A 424     -13.346   2.813  -0.723  1.00 90.59           C  
ATOM   3305  NE2 HIS A 424     -12.477   2.388   0.178  1.00 90.59           N  
ATOM   3306  N   TYR A 425     -17.842  -0.170   3.020  1.00 91.83           N  
ATOM   3307  CA  TYR A 425     -18.874  -1.100   3.467  1.00 91.83           C  
ATOM   3308  C   TYR A 425     -20.174  -0.365   3.770  1.00 91.83           C  
ATOM   3309  CB  TYR A 425     -18.406  -1.867   4.707  1.00 91.83           C  
ATOM   3310  O   TYR A 425     -21.258  -0.835   3.414  1.00 91.83           O  
ATOM   3311  CG  TYR A 425     -19.455  -2.787   5.283  1.00 91.83           C  
ATOM   3312  CD1 TYR A 425     -20.024  -2.534   6.529  1.00 91.83           C  
ATOM   3313  CD2 TYR A 425     -19.879  -3.912   4.583  1.00 91.83           C  
ATOM   3314  CE1 TYR A 425     -20.989  -3.380   7.064  1.00 91.83           C  
ATOM   3315  CE2 TYR A 425     -20.844  -4.765   5.108  1.00 91.83           C  
ATOM   3316  OH  TYR A 425     -22.348  -5.332   6.873  1.00 91.83           O  
ATOM   3317  CZ  TYR A 425     -21.393  -4.491   6.348  1.00 91.83           C  
ATOM   3318  N   GLU A 426     -20.096   0.776   4.418  1.00 90.04           N  
ATOM   3319  CA  GLU A 426     -21.278   1.568   4.744  1.00 90.04           C  
ATOM   3320  C   GLU A 426     -21.985   2.050   3.481  1.00 90.04           C  
ATOM   3321  CB  GLU A 426     -20.900   2.762   5.624  1.00 90.04           C  
ATOM   3322  O   GLU A 426     -23.216   2.094   3.430  1.00 90.04           O  
ATOM   3323  CG  GLU A 426     -20.550   2.385   7.056  1.00 90.04           C  
ATOM   3324  CD  GLU A 426     -21.713   1.765   7.815  1.00 90.04           C  
ATOM   3325  OE1 GLU A 426     -21.478   0.883   8.672  1.00 90.04           O  
ATOM   3326  OE2 GLU A 426     -22.869   2.163   7.549  1.00 90.04           O  
ATOM   3327  N   ASN A 427     -21.202   2.516   2.545  1.00 90.95           N  
ATOM   3328  CA  ASN A 427     -21.775   2.903   1.261  1.00 90.95           C  
ATOM   3329  C   ASN A 427     -22.488   1.733   0.590  1.00 90.95           C  
ATOM   3330  CB  ASN A 427     -20.692   3.466   0.337  1.00 90.95           C  
ATOM   3331  O   ASN A 427     -23.559   1.905   0.005  1.00 90.95           O  
ATOM   3332  CG  ASN A 427     -20.205   4.833   0.774  1.00 90.95           C  
ATOM   3333  ND2 ASN A 427     -19.034   5.229   0.288  1.00 90.95           N  
ATOM   3334  OD1 ASN A 427     -20.876   5.529   1.541  1.00 90.95           O  
ATOM   3335  N   TYR A 428     -21.836   0.550   0.588  1.00 90.90           N  
ATOM   3336  CA  TYR A 428     -22.421  -0.664   0.027  1.00 90.90           C  
ATOM   3337  C   TYR A 428     -23.683  -1.061   0.784  1.00 90.90           C  
ATOM   3338  CB  TYR A 428     -21.409  -1.813   0.061  1.00 90.90           C  
ATOM   3339  O   TYR A 428     -24.695  -1.413   0.173  1.00 90.90           O  
ATOM   3340  CG  TYR A 428     -21.966  -3.127  -0.430  1.00 90.90           C  
ATOM   3341  CD1 TYR A 428     -22.442  -4.082   0.465  1.00 90.90           C  
ATOM   3342  CD2 TYR A 428     -22.017  -3.417  -1.789  1.00 90.90           C  
ATOM   3343  CE1 TYR A 428     -22.955  -5.295   0.018  1.00 90.90           C  
ATOM   3344  CE2 TYR A 428     -22.528  -4.627  -2.248  1.00 90.90           C  
ATOM   3345  OH  TYR A 428     -23.500  -6.757  -1.787  1.00 90.90           O  
ATOM   3346  CZ  TYR A 428     -22.994  -5.558  -1.338  1.00 90.90           C  
ATOM   3347  N   ARG A 429     -23.613  -1.052   2.076  1.00 89.51           N  
ATOM   3348  CA  ARG A 429     -24.734  -1.391   2.946  1.00 89.51           C  
ATOM   3349  C   ARG A 429     -25.923  -0.471   2.691  1.00 89.51           C  
ATOM   3350  CB  ARG A 429     -24.317  -1.313   4.416  1.00 89.51           C  
ATOM   3351  O   ARG A 429     -27.068  -0.926   2.645  1.00 89.51           O  
ATOM   3352  CG  ARG A 429     -25.365  -1.841   5.383  1.00 89.51           C  
ATOM   3353  CD  ARG A 429     -24.878  -1.791   6.824  1.00 89.51           C  
ATOM   3354  NE  ARG A 429     -25.950  -2.103   7.766  1.00 89.51           N  
ATOM   3355  NH1 ARG A 429     -24.996  -0.978   9.544  1.00 89.51           N  
ATOM   3356  NH2 ARG A 429     -27.005  -2.051   9.805  1.00 89.51           N  
ATOM   3357  CZ  ARG A 429     -25.981  -1.710   9.036  1.00 89.51           C  
ATOM   3358  N   ALA A 430     -25.677   0.832   2.691  1.00 89.56           N  
ATOM   3359  CA  ALA A 430     -26.710   1.826   2.412  1.00 89.56           C  
ATOM   3360  C   ALA A 430     -27.387   1.552   1.072  1.00 89.56           C  
ATOM   3361  CB  ALA A 430     -26.114   3.231   2.426  1.00 89.56           C  
ATOM   3362  O   ALA A 430     -28.610   1.659   0.954  1.00 89.56           O  
ATOM   3363  N   GLU A 431     -26.620   1.258   0.056  1.00 89.39           N  
ATOM   3364  CA  GLU A 431     -27.127   0.977  -1.284  1.00 89.39           C  
ATOM   3365  C   GLU A 431     -27.969  -0.295  -1.300  1.00 89.39           C  
ATOM   3366  CB  GLU A 431     -25.972   0.856  -2.282  1.00 89.39           C  
ATOM   3367  O   GLU A 431     -29.015  -0.346  -1.952  1.00 89.39           O  
ATOM   3368  CG  GLU A 431     -26.420   0.754  -3.732  1.00 89.39           C  
ATOM   3369  CD  GLU A 431     -25.263   0.647  -4.712  1.00 89.39           C  
ATOM   3370  OE1 GLU A 431     -25.509   0.458  -5.925  1.00 89.39           O  
ATOM   3371  OE2 GLU A 431     -24.099   0.753  -4.263  1.00 89.39           O  
ATOM   3372  N   LYS A 432     -27.560  -1.329  -0.651  1.00 87.01           N  
ATOM   3373  CA  LYS A 432     -28.247  -2.617  -0.604  1.00 87.01           C  
ATOM   3374  C   LYS A 432     -29.537  -2.522   0.206  1.00 87.01           C  
ATOM   3375  CB  LYS A 432     -27.334  -3.691  -0.012  1.00 87.01           C  
ATOM   3376  O   LYS A 432     -30.547  -3.130  -0.152  1.00 87.01           O  
ATOM   3377  CG  LYS A 432     -26.367  -4.303  -1.015  1.00 87.01           C  
ATOM   3378  CD  LYS A 432     -27.100  -5.115  -2.075  1.00 87.01           C  
ATOM   3379  CE  LYS A 432     -26.132  -5.746  -3.066  1.00 87.01           C  
ATOM   3380  NZ  LYS A 432     -26.847  -6.542  -4.109  1.00 87.01           N  
ATOM   3381  N   LEU A 433     -29.489  -1.825   1.304  1.00 84.91           N  
ATOM   3382  CA  LEU A 433     -30.666  -1.621   2.141  1.00 84.91           C  
ATOM   3383  C   LEU A 433     -31.693  -0.745   1.432  1.00 84.91           C  
ATOM   3384  CB  LEU A 433     -30.271  -0.985   3.476  1.00 84.91           C  
ATOM   3385  O   LEU A 433     -32.899  -0.912   1.628  1.00 84.91           O  
ATOM   3386  CG  LEU A 433     -29.528  -1.887   4.463  1.00 84.91           C  
ATOM   3387  CD1 LEU A 433     -29.075  -1.083   5.678  1.00 84.91           C  
ATOM   3388  CD2 LEU A 433     -30.410  -3.056   4.888  1.00 84.91           C  
ATOM   3389  N   SER A 434     -31.170   0.247   0.741  1.00 87.27           N  
ATOM   3390  CA  SER A 434     -32.062   1.081  -0.058  1.00 87.27           C  
ATOM   3391  C   SER A 434     -32.750   0.267  -1.148  1.00 87.27           C  
ATOM   3392  CB  SER A 434     -31.290   2.241  -0.687  1.00 87.27           C  
ATOM   3393  O   SER A 434     -33.905   0.529  -1.490  1.00 87.27           O  
ATOM   3394  OG  SER A 434     -30.350   1.765  -1.635  1.00 87.27           O  
ATOM   3395  N   SER A 435     -32.044  -0.661  -1.645  1.00 84.61           N  
ATOM   3396  CA  SER A 435     -32.568  -1.508  -2.712  1.00 84.61           C  
ATOM   3397  C   SER A 435     -33.514  -2.570  -2.160  1.00 84.61           C  
ATOM   3398  CB  SER A 435     -31.425  -2.179  -3.475  1.00 84.61           C  
ATOM   3399  O   SER A 435     -34.469  -2.966  -2.831  1.00 84.61           O  
ATOM   3400  OG  SER A 435     -30.695  -3.047  -2.625  1.00 84.61           O  
ATOM   3401  N   MET A 436     -33.280  -3.113  -0.853  1.00 73.75           N  
ATOM   3402  CA  MET A 436     -34.008  -4.174  -0.163  1.00 73.75           C  
ATOM   3403  C   MET A 436     -35.128  -3.595   0.696  1.00 73.75           C  
ATOM   3404  CB  MET A 436     -33.059  -5.003   0.704  1.00 73.75           C  
ATOM   3405  O   MET A 436     -36.093  -4.291   1.017  1.00 73.75           O  
ATOM   3406  CG  MET A 436     -32.241  -6.017  -0.079  1.00 73.75           C  
ATOM   3407  SD  MET A 436     -30.804  -6.646   0.872  1.00 73.75           S  
ATOM   3408  CE  MET A 436     -29.998  -7.659  -0.399  1.00 73.75           C  
ATOM   3409  N   GLY A 437     -35.155  -2.277   1.071  1.00 58.19           N  
ATOM   3410  CA  GLY A 437     -36.134  -1.531   1.846  1.00 58.19           C  
ATOM   3411  C   GLY A 437     -37.183  -0.852   0.986  1.00 58.19           C  
ATOM   3412  O   GLY A 437     -36.853  -0.040   0.119  1.00 58.19           O  
ATOM   3413  N   PHE A 438     -38.098  -1.468   0.087  1.00 48.06           N  
ATOM   3414  CA  PHE A 438     -39.524  -1.202   0.235  1.00 48.06           C  
ATOM   3415  C   PHE A 438     -39.896   0.128  -0.410  1.00 48.06           C  
ATOM   3416  CB  PHE A 438     -39.920  -1.197   1.715  1.00 48.06           C  
ATOM   3417  O   PHE A 438     -39.500   1.191   0.073  1.00 48.06           O  
ATOM   3418  CG  PHE A 438     -41.407  -1.189   1.945  1.00 48.06           C  
ATOM   3419  CD1 PHE A 438     -42.072  -0.006   2.243  1.00 48.06           C  
ATOM   3420  CD2 PHE A 438     -42.140  -2.366   1.864  1.00 48.06           C  
ATOM   3421  CE1 PHE A 438     -43.449   0.004   2.456  1.00 48.06           C  
ATOM   3422  CE2 PHE A 438     -43.516  -2.364   2.077  1.00 48.06           C  
ATOM   3423  CZ  PHE A 438     -44.168  -1.178   2.373  1.00 48.06           C  
ATOM   3424  N   THR A 439     -39.828   0.413  -1.698  1.00 44.31           N  
ATOM   3425  CA  THR A 439     -41.062   0.468  -2.473  1.00 44.31           C  
ATOM   3426  C   THR A 439     -42.237  -0.065  -1.657  1.00 44.31           C  
ATOM   3427  CB  THR A 439     -40.937  -0.333  -3.782  1.00 44.31           C  
ATOM   3428  O   THR A 439     -43.150  -0.685  -2.206  1.00 44.31           O  
ATOM   3429  CG2 THR A 439     -39.740   0.136  -4.602  1.00 44.31           C  
ATOM   3430  OG1 THR A 439     -40.773  -1.723  -3.471  1.00 44.31           O  
ATOM   3431  N   GLY A 440     -42.298   0.194  -0.398  1.00 39.25           N  
ATOM   3432  CA  GLY A 440     -43.413   0.205   0.536  1.00 39.25           C  
ATOM   3433  C   GLY A 440     -44.007   1.586   0.739  1.00 39.25           C  
ATOM   3434  O   GLY A 440     -44.503   1.901   1.823  1.00 39.25           O  
ATOM   3435  N   THR A 441     -44.219   2.439  -0.338  1.00 41.21           N  
ATOM   3436  CA  THR A 441     -45.404   3.274  -0.505  1.00 41.21           C  
ATOM   3437  C   THR A 441     -46.365   2.652  -1.514  1.00 41.21           C  
ATOM   3438  CB  THR A 441     -45.027   4.696  -0.960  1.00 41.21           C  
ATOM   3439  O   THR A 441     -45.954   2.247  -2.603  1.00 41.21           O  
ATOM   3440  CG2 THR A 441     -44.579   5.550   0.221  1.00 41.21           C  
ATOM   3441  OG1 THR A 441     -43.959   4.619  -1.912  1.00 41.21           O  
ATOM   3442  N   VAL A 442     -47.193   1.564  -1.176  1.00 39.88           N  
ATOM   3443  CA  VAL A 442     -48.626   1.336  -1.327  1.00 39.88           C  
ATOM   3444  C   VAL A 442     -49.045   1.612  -2.769  1.00 39.88           C  
ATOM   3445  CB  VAL A 442     -49.446   2.216  -0.357  1.00 39.88           C  
ATOM   3446  O   VAL A 442     -48.777   2.690  -3.305  1.00 39.88           O  
ATOM   3447  CG1 VAL A 442     -50.730   1.504   0.064  1.00 39.88           C  
ATOM   3448  CG2 VAL A 442     -48.609   2.583   0.867  1.00 39.88           C  
ATOM   3449  N   SER A 443     -48.962   0.738  -3.712  1.00 33.55           N  
ATOM   3450  CA  SER A 443     -50.103   0.267  -4.489  1.00 33.55           C  
ATOM   3451  C   SER A 443     -51.364   1.057  -4.154  1.00 33.55           C  
ATOM   3452  CB  SER A 443     -50.344  -1.223  -4.241  1.00 33.55           C  
ATOM   3453  O   SER A 443     -51.797   1.085  -3.000  1.00 33.55           O  
ATOM   3454  OG  SER A 443     -49.126  -1.945  -4.297  1.00 33.55           O  
ATOM   3455  N   SER A 444     -51.623   2.267  -4.622  1.00 35.20           N  
ATOM   3456  CA  SER A 444     -53.036   2.553  -4.851  1.00 35.20           C  
ATOM   3457  C   SER A 444     -53.279   3.025  -6.281  1.00 35.20           C  
ATOM   3458  CB  SER A 444     -53.536   3.609  -3.865  1.00 35.20           C  
ATOM   3459  O   SER A 444     -52.596   3.929  -6.766  1.00 35.20           O  
ATOM   3460  OG  SER A 444     -52.713   4.761  -3.900  1.00 35.20           O  
ATOM   3461  N   ASP A 445     -53.617   2.118  -7.234  1.00 36.75           N  
ATOM   3462  CA  ASP A 445     -54.632   1.929  -8.266  1.00 36.75           C  
ATOM   3463  C   ASP A 445     -55.114   3.270  -8.814  1.00 36.75           C  
ATOM   3464  CB  ASP A 445     -55.814   1.129  -7.716  1.00 36.75           C  
ATOM   3465  O   ASP A 445     -55.468   4.169  -8.047  1.00 36.75           O  
ATOM   3466  CG  ASP A 445     -55.651  -0.370  -7.894  1.00 36.75           C  
ATOM   3467  OD1 ASP A 445     -54.835  -0.798  -8.739  1.00 36.75           O  
ATOM   3468  OD2 ASP A 445     -56.347  -1.130  -7.186  1.00 36.75           O  
ATOM   3469  N   PRO A 446     -55.035   3.502 -10.250  1.00 39.73           N  
ATOM   3470  CA  PRO A 446     -55.595   4.640 -10.981  1.00 39.73           C  
ATOM   3471  C   PRO A 446     -57.016   4.382 -11.476  1.00 39.73           C  
ATOM   3472  CB  PRO A 446     -54.631   4.812 -12.158  1.00 39.73           C  
ATOM   3473  O   PRO A 446     -57.390   3.232 -11.718  1.00 39.73           O  
ATOM   3474  CG  PRO A 446     -54.195   3.424 -12.501  1.00 39.73           C  
ATOM   3475  CD  PRO A 446     -54.762   2.480 -11.479  1.00 39.73           C  
ATOM   3476  N   SER A 447     -58.170   4.750 -10.642  1.00 32.69           N  
ATOM   3477  CA  SER A 447     -59.387   5.109 -11.362  1.00 32.69           C  
ATOM   3478  C   SER A 447     -60.481   5.569 -10.404  1.00 32.69           C  
ATOM   3479  CB  SER A 447     -59.889   3.926 -12.191  1.00 32.69           C  
ATOM   3480  O   SER A 447     -60.721   4.932  -9.376  1.00 32.69           O  
ATOM   3481  OG  SER A 447     -60.326   2.872 -11.351  1.00 32.69           O  
ATOM   3482  N   THR A 448     -60.882   6.898 -10.389  1.00 38.39           N  
ATOM   3483  CA  THR A 448     -62.234   7.416 -10.572  1.00 38.39           C  
ATOM   3484  C   THR A 448     -62.409   8.740  -9.834  1.00 38.39           C  
ATOM   3485  CB  THR A 448     -63.290   6.408 -10.082  1.00 38.39           C  
ATOM   3486  O   THR A 448     -62.119   8.835  -8.640  1.00 38.39           O  
ATOM   3487  CG2 THR A 448     -64.313   6.110 -11.173  1.00 38.39           C  
ATOM   3488  OG1 THR A 448     -62.639   5.189  -9.705  1.00 38.39           O  
ATOM   3489  N   SER A 449     -62.491   9.925 -10.517  1.00 32.58           N  
ATOM   3490  CA  SER A 449     -63.534  10.827 -10.996  1.00 32.58           C  
ATOM   3491  C   SER A 449     -63.980  11.788  -9.900  1.00 32.58           C  
ATOM   3492  CB  SER A 449     -64.736  10.032 -11.508  1.00 32.58           C  
ATOM   3493  O   SER A 449     -64.219  11.375  -8.763  1.00 32.58           O  
ATOM   3494  OG  SER A 449     -65.290   9.235 -10.475  1.00 32.58           O  
ATOM   3495  N   LYS A 450     -63.671  13.062 -10.019  1.00 36.42           N  
ATOM   3496  CA  LYS A 450     -64.266  14.362 -10.316  1.00 36.42           C  
ATOM   3497  C   LYS A 450     -64.774  15.037  -9.046  1.00 36.42           C  
ATOM   3498  CB  LYS A 450     -65.408  14.212 -11.322  1.00 36.42           C  
ATOM   3499  O   LYS A 450     -65.501  14.427  -8.260  1.00 36.42           O  
ATOM   3500  CG  LYS A 450     -64.960  14.234 -12.776  1.00 36.42           C  
ATOM   3501  CD  LYS A 450     -66.145  14.130 -13.728  1.00 36.42           C  
ATOM   3502  CE  LYS A 450     -65.694  14.098 -15.182  1.00 36.42           C  
ATOM   3503  NZ  LYS A 450     -66.834  13.838 -16.110  1.00 36.42           N  
ATOM   3504  N   THR A 451     -64.056  16.195  -8.576  1.00 33.85           N  
ATOM   3505  CA  THR A 451     -64.714  17.495  -8.503  1.00 33.85           C  
ATOM   3506  C   THR A 451     -64.171  18.311  -7.333  1.00 33.85           C  
ATOM   3507  CB  THR A 451     -66.240  17.342  -8.361  1.00 33.85           C  
ATOM   3508  O   THR A 451     -64.141  17.833  -6.197  1.00 33.85           O  
ATOM   3509  CG2 THR A 451     -66.959  17.809  -9.622  1.00 33.85           C  
ATOM   3510  OG1 THR A 451     -66.556  15.964  -8.127  1.00 33.85           O  
ATOM   3511  N   GLU A 452     -63.037  19.031  -7.534  1.00 40.07           N  
ATOM   3512  CA  GLU A 452     -62.880  20.455  -7.250  1.00 40.07           C  
ATOM   3513  C   GLU A 452     -61.428  20.797  -6.930  1.00 40.07           C  
ATOM   3514  CB  GLU A 452     -63.788  20.874  -6.090  1.00 40.07           C  
ATOM   3515  O   GLU A 452     -60.769  20.083  -6.172  1.00 40.07           O  
ATOM   3516  CG  GLU A 452     -65.264  20.935  -6.455  1.00 40.07           C  
ATOM   3517  CD  GLU A 452     -66.093  21.744  -5.470  1.00 40.07           C  
ATOM   3518  OE1 GLU A 452     -67.263  22.063  -5.779  1.00 40.07           O  
ATOM   3519  OE2 GLU A 452     -65.567  22.062  -4.380  1.00 40.07           O  
ATOM   3520  N   ASN A 453     -60.600  21.034  -7.850  1.00 40.89           N  
ATOM   3521  CA  ASN A 453     -59.265  21.606  -7.988  1.00 40.89           C  
ATOM   3522  C   ASN A 453     -58.545  21.679  -6.644  1.00 40.89           C  
ATOM   3523  CB  ASN A 453     -59.339  22.995  -8.626  1.00 40.89           C  
ATOM   3524  O   ASN A 453     -58.644  22.682  -5.935  1.00 40.89           O  
ATOM   3525  CG  ASN A 453     -59.167  22.956 -10.131  1.00 40.89           C  
ATOM   3526  ND2 ASN A 453     -59.460  24.071 -10.791  1.00 40.89           N  
ATOM   3527  OD1 ASN A 453     -58.775  21.932 -10.697  1.00 40.89           O  
ATOM   3528  N   PRO A 454     -58.031  20.510  -5.961  1.00 50.55           N  
ATOM   3529  CA  PRO A 454     -57.038  20.390  -4.890  1.00 50.55           C  
ATOM   3530  C   PRO A 454     -55.611  20.273  -5.419  1.00 50.55           C  
ATOM   3531  CB  PRO A 454     -57.458  19.111  -4.161  1.00 50.55           C  
ATOM   3532  O   PRO A 454     -54.660  20.221  -4.635  1.00 50.55           O  
ATOM   3533  CG  PRO A 454     -58.480  18.482  -5.052  1.00 50.55           C  
ATOM   3534  CD  PRO A 454     -58.813  19.448  -6.153  1.00 50.55           C  
ATOM   3535  N   LEU A 455     -55.348  20.472  -6.768  1.00 49.63           N  
ATOM   3536  CA  LEU A 455     -54.035  20.325  -7.386  1.00 49.63           C  
ATOM   3537  C   LEU A 455     -53.312  21.667  -7.452  1.00 49.63           C  
ATOM   3538  CB  LEU A 455     -54.167  19.734  -8.792  1.00 49.63           C  
ATOM   3539  O   LEU A 455     -52.089  21.726  -7.303  1.00 49.63           O  
ATOM   3540  CG  LEU A 455     -52.926  19.039  -9.355  1.00 49.63           C  
ATOM   3541  CD1 LEU A 455     -52.675  17.727  -8.620  1.00 49.63           C  
ATOM   3542  CD2 LEU A 455     -53.081  18.799 -10.853  1.00 49.63           C  
ATOM   3543  N   ALA A 456     -54.065  22.758  -7.348  1.00 58.28           N  
ATOM   3544  CA  ALA A 456     -53.456  24.086  -7.326  1.00 58.28           C  
ATOM   3545  C   ALA A 456     -53.116  24.509  -5.900  1.00 58.28           C  
ATOM   3546  CB  ALA A 456     -54.386  25.108  -7.974  1.00 58.28           C  
ATOM   3547  O   ALA A 456     -52.094  25.158  -5.666  1.00 58.28           O  
ATOM   3548  N   LYS A 457     -53.762  23.994  -4.849  1.00 57.73           N  
ATOM   3549  CA  LYS A 457     -53.475  24.227  -3.436  1.00 57.73           C  
ATOM   3550  C   LYS A 457     -52.410  23.261  -2.925  1.00 57.73           C  
ATOM   3551  CB  LYS A 457     -54.748  24.095  -2.600  1.00 57.73           C  
ATOM   3552  O   LYS A 457     -51.553  23.640  -2.124  1.00 57.73           O  
ATOM   3553  CG  LYS A 457     -54.890  25.153  -1.516  1.00 57.73           C  
ATOM   3554  CD  LYS A 457     -56.188  24.985  -0.737  1.00 57.73           C  
ATOM   3555  CE  LYS A 457     -56.311  26.018   0.375  1.00 57.73           C  
ATOM   3556  NZ  LYS A 457     -57.596  25.876   1.123  1.00 57.73           N  
ATOM   3557  N   MET A 458     -52.214  22.058  -3.578  1.00 58.32           N  
ATOM   3558  CA  MET A 458     -51.155  21.092  -3.301  1.00 58.32           C  
ATOM   3559  C   MET A 458     -49.888  21.436  -4.077  1.00 58.32           C  
ATOM   3560  CB  MET A 458     -51.613  19.675  -3.649  1.00 58.32           C  
ATOM   3561  O   MET A 458     -48.778  21.261  -3.571  1.00 58.32           O  
ATOM   3562  CG  MET A 458     -51.786  18.772  -2.438  1.00 58.32           C  
ATOM   3563  SD  MET A 458     -51.969  17.005  -2.900  1.00 58.32           S  
ATOM   3564  CE  MET A 458     -53.340  17.124  -4.083  1.00 58.32           C  
ATOM   3565  N   GLU A 459     -50.138  22.161  -5.226  1.00 65.13           N  
ATOM   3566  CA  GLU A 459     -49.016  22.644  -6.026  1.00 65.13           C  
ATOM   3567  C   GLU A 459     -48.436  23.930  -5.443  1.00 65.13           C  
ATOM   3568  CB  GLU A 459     -49.450  22.874  -7.476  1.00 65.13           C  
ATOM   3569  O   GLU A 459     -47.221  24.137  -5.472  1.00 65.13           O  
ATOM   3570  CG  GLU A 459     -49.382  21.625  -8.343  1.00 65.13           C  
ATOM   3571  CD  GLU A 459     -49.808  21.870  -9.782  1.00 65.13           C  
ATOM   3572  OE1 GLU A 459     -49.789  20.915 -10.592  1.00 65.13           O  
ATOM   3573  OE2 GLU A 459     -50.162  23.026 -10.103  1.00 65.13           O  
ATOM   3574  N   GLU A 460     -49.284  24.691  -4.742  1.00 67.35           N  
ATOM   3575  CA  GLU A 460     -48.861  25.894  -4.031  1.00 67.35           C  
ATOM   3576  C   GLU A 460     -48.224  25.546  -2.689  1.00 67.35           C  
ATOM   3577  CB  GLU A 460     -50.046  26.840  -3.822  1.00 67.35           C  
ATOM   3578  O   GLU A 460     -47.221  26.147  -2.298  1.00 67.35           O  
ATOM   3579  CG  GLU A 460     -49.642  28.263  -3.467  1.00 67.35           C  
ATOM   3580  CD  GLU A 460     -50.818  29.224  -3.408  1.00 67.35           C  
ATOM   3581  OE1 GLU A 460     -50.618  30.408  -3.055  1.00 67.35           O  
ATOM   3582  OE2 GLU A 460     -51.950  28.789  -3.718  1.00 67.35           O  
ATOM   3583  N   GLU A 461     -48.671  24.520  -1.994  1.00 69.90           N  
ATOM   3584  CA  GLU A 461     -48.083  24.016  -0.756  1.00 69.90           C  
ATOM   3585  C   GLU A 461     -46.809  23.223  -1.034  1.00 69.90           C  
ATOM   3586  CB  GLU A 461     -49.089  23.148   0.004  1.00 69.90           C  
ATOM   3587  O   GLU A 461     -45.847  23.296  -0.267  1.00 69.90           O  
ATOM   3588  CG  GLU A 461     -50.089  23.945   0.828  1.00 69.90           C  
ATOM   3589  CD  GLU A 461     -50.999  23.070   1.676  1.00 69.90           C  
ATOM   3590  OE1 GLU A 461     -51.802  23.616   2.466  1.00 69.90           O  
ATOM   3591  OE2 GLU A 461     -50.908  21.829   1.550  1.00 69.90           O  
ATOM   3592  N   ARG A 462     -46.737  22.477  -2.200  1.00 72.43           N  
ATOM   3593  CA  ARG A 462     -45.529  21.809  -2.674  1.00 72.43           C  
ATOM   3594  C   ARG A 462     -44.485  22.824  -3.127  1.00 72.43           C  
ATOM   3595  CB  ARG A 462     -45.859  20.850  -3.820  1.00 72.43           C  
ATOM   3596  O   ARG A 462     -43.293  22.659  -2.856  1.00 72.43           O  
ATOM   3597  CG  ARG A 462     -44.709  19.933  -4.206  1.00 72.43           C  
ATOM   3598  CD  ARG A 462     -45.100  18.979  -5.326  1.00 72.43           C  
ATOM   3599  NE  ARG A 462     -43.989  18.112  -5.707  1.00 72.43           N  
ATOM   3600  NH1 ARG A 462     -45.052  17.214  -7.552  1.00 72.43           N  
ATOM   3601  NH2 ARG A 462     -42.927  16.548  -7.011  1.00 72.43           N  
ATOM   3602  CZ  ARG A 462     -43.992  17.293  -6.756  1.00 72.43           C  
ATOM   3603  N   ALA A 463     -44.986  23.942  -3.770  1.00 76.01           N  
ATOM   3604  CA  ALA A 463     -44.096  25.014  -4.207  1.00 76.01           C  
ATOM   3605  C   ALA A 463     -43.555  25.799  -3.015  1.00 76.01           C  
ATOM   3606  CB  ALA A 463     -44.822  25.950  -5.171  1.00 76.01           C  
ATOM   3607  O   ALA A 463     -42.381  26.175  -2.992  1.00 76.01           O  
ATOM   3608  N   GLU A 464     -44.406  25.917  -1.960  1.00 75.43           N  
ATOM   3609  CA  GLU A 464     -43.981  26.581  -0.732  1.00 75.43           C  
ATOM   3610  C   GLU A 464     -43.045  25.691   0.081  1.00 75.43           C  
ATOM   3611  CB  GLU A 464     -45.194  26.978   0.113  1.00 75.43           C  
ATOM   3612  O   GLU A 464     -42.076  26.174   0.670  1.00 75.43           O  
ATOM   3613  CG  GLU A 464     -45.934  28.201  -0.411  1.00 75.43           C  
ATOM   3614  CD  GLU A 464     -47.156  28.563   0.418  1.00 75.43           C  
ATOM   3615  OE1 GLU A 464     -47.846  29.552   0.082  1.00 75.43           O  
ATOM   3616  OE2 GLU A 464     -47.425  27.852   1.412  1.00 75.43           O  
ATOM   3617  N   HIS A 465     -43.240  24.397   0.103  1.00 73.81           N  
ATOM   3618  CA  HIS A 465     -42.361  23.427   0.747  1.00 73.81           C  
ATOM   3619  C   HIS A 465     -41.053  23.272  -0.022  1.00 73.81           C  
ATOM   3620  CB  HIS A 465     -43.060  22.072   0.873  1.00 73.81           C  
ATOM   3621  O   HIS A 465     -39.980  23.193   0.579  1.00 73.81           O  
ATOM   3622  CG  HIS A 465     -42.277  21.064   1.652  1.00 73.81           C  
ATOM   3623  CD2 HIS A 465     -42.196  20.838   2.984  1.00 73.81           C  
ATOM   3624  ND1 HIS A 465     -41.450  20.139   1.052  1.00 73.81           N  
ATOM   3625  CE1 HIS A 465     -40.892  19.386   1.985  1.00 73.81           C  
ATOM   3626  NE2 HIS A 465     -41.328  19.789   3.166  1.00 73.81           N  
ATOM   3627  N   GLU A 466     -41.140  23.315  -1.325  1.00 74.65           N  
ATOM   3628  CA  GLU A 466     -39.951  23.275  -2.171  1.00 74.65           C  
ATOM   3629  C   GLU A 466     -39.130  24.553  -2.029  1.00 74.65           C  
ATOM   3630  CB  GLU A 466     -40.340  23.060  -3.636  1.00 74.65           C  
ATOM   3631  O   GLU A 466     -37.898  24.508  -2.019  1.00 74.65           O  
ATOM   3632  CG  GLU A 466     -39.221  22.483  -4.491  1.00 74.65           C  
ATOM   3633  CD  GLU A 466     -39.681  22.067  -5.879  1.00 74.65           C  
ATOM   3634  OE1 GLU A 466     -38.844  21.589  -6.678  1.00 74.65           O  
ATOM   3635  OE2 GLU A 466     -40.888  22.220  -6.171  1.00 74.65           O  
ATOM   3636  N   ALA A 467     -39.812  25.669  -1.889  1.00 79.93           N  
ATOM   3637  CA  ALA A 467     -39.138  26.942  -1.646  1.00 79.93           C  
ATOM   3638  C   ALA A 467     -38.504  26.971  -0.259  1.00 79.93           C  
ATOM   3639  CB  ALA A 467     -40.119  28.102  -1.804  1.00 79.93           C  
ATOM   3640  O   ALA A 467     -37.400  27.493  -0.085  1.00 79.93           O  
ATOM   3641  N   LYS A 468     -39.133  26.337   0.699  1.00 78.24           N  
ATOM   3642  CA  LYS A 468     -38.592  26.236   2.051  1.00 78.24           C  
ATOM   3643  C   LYS A 468     -37.401  25.283   2.097  1.00 78.24           C  
ATOM   3644  CB  LYS A 468     -39.673  25.773   3.029  1.00 78.24           C  
ATOM   3645  O   LYS A 468     -36.407  25.556   2.773  1.00 78.24           O  
ATOM   3646  CG  LYS A 468     -40.524  26.901   3.592  1.00 78.24           C  
ATOM   3647  CD  LYS A 468     -41.532  26.387   4.611  1.00 78.24           C  
ATOM   3648  CE  LYS A 468     -42.494  27.483   5.051  1.00 78.24           C  
ATOM   3649  NZ  LYS A 468     -43.526  26.967   5.999  1.00 78.24           N  
ATOM   3650  N   MET A 469     -37.458  24.179   1.301  1.00 74.64           N  
ATOM   3651  CA  MET A 469     -36.345  23.238   1.217  1.00 74.64           C  
ATOM   3652  C   MET A 469     -35.172  23.848   0.459  1.00 74.64           C  
ATOM   3653  CB  MET A 469     -36.788  21.940   0.539  1.00 74.64           C  
ATOM   3654  O   MET A 469     -34.013  23.622   0.813  1.00 74.64           O  
ATOM   3655  CG  MET A 469     -37.746  21.107   1.376  1.00 74.64           C  
ATOM   3656  SD  MET A 469     -37.068  20.709   3.034  1.00 74.64           S  
ATOM   3657  CE  MET A 469     -35.797  19.497   2.577  1.00 74.64           C  
ATOM   3658  N   ALA A 470     -35.523  24.680  -0.535  1.00 80.40           N  
ATOM   3659  CA  ALA A 470     -34.498  25.372  -1.311  1.00 80.40           C  
ATOM   3660  C   ALA A 470     -33.817  26.454  -0.478  1.00 80.40           C  
ATOM   3661  CB  ALA A 470     -35.106  25.981  -2.572  1.00 80.40           C  
ATOM   3662  O   ALA A 470     -32.601  26.641  -0.568  1.00 80.40           O  
ATOM   3663  N   LYS A 471     -34.575  27.170   0.371  1.00 81.08           N  
ATOM   3664  CA  LYS A 471     -34.025  28.159   1.293  1.00 81.08           C  
ATOM   3665  C   LYS A 471     -33.165  27.495   2.365  1.00 81.08           C  
ATOM   3666  CB  LYS A 471     -35.147  28.966   1.948  1.00 81.08           C  
ATOM   3667  O   LYS A 471     -32.098  28.002   2.715  1.00 81.08           O  
ATOM   3668  CG  LYS A 471     -34.674  30.230   2.649  1.00 81.08           C  
ATOM   3669  CD  LYS A 471     -35.840  31.016   3.234  1.00 81.08           C  
ATOM   3670  CE  LYS A 471     -35.360  32.220   4.033  1.00 81.08           C  
ATOM   3671  NZ  LYS A 471     -36.499  32.976   4.634  1.00 81.08           N  
ATOM   3672  N   MET A 472     -33.660  26.320   2.895  1.00 75.40           N  
ATOM   3673  CA  MET A 472     -32.886  25.547   3.863  1.00 75.40           C  
ATOM   3674  C   MET A 472     -31.617  24.992   3.226  1.00 75.40           C  
ATOM   3675  CB  MET A 472     -33.727  24.403   4.433  1.00 75.40           C  
ATOM   3676  O   MET A 472     -30.553  24.992   3.849  1.00 75.40           O  
ATOM   3677  CG  MET A 472     -33.073  23.685   5.602  1.00 75.40           C  
ATOM   3678  SD  MET A 472     -34.133  22.357   6.294  1.00 75.40           S  
ATOM   3679  CE  MET A 472     -35.429  23.358   7.077  1.00 75.40           C  
ATOM   3680  N   GLU A 473     -31.704  24.591   1.925  1.00 75.34           N  
ATOM   3681  CA  GLU A 473     -30.545  24.122   1.171  1.00 75.34           C  
ATOM   3682  C   GLU A 473     -29.563  25.259   0.905  1.00 75.34           C  
ATOM   3683  CB  GLU A 473     -30.984  23.486  -0.151  1.00 75.34           C  
ATOM   3684  O   GLU A 473     -28.348  25.071   0.998  1.00 75.34           O  
ATOM   3685  CG  GLU A 473     -29.873  22.739  -0.873  1.00 75.34           C  
ATOM   3686  CD  GLU A 473     -30.331  22.090  -2.170  1.00 75.34           C  
ATOM   3687  OE1 GLU A 473     -29.484  21.519  -2.895  1.00 75.34           O  
ATOM   3688  OE2 GLU A 473     -31.545  22.154  -2.464  1.00 75.34           O  
ATOM   3689  N   ALA A 474     -30.072  26.469   0.612  1.00 81.66           N  
ATOM   3690  CA  ALA A 474     -29.225  27.637   0.386  1.00 81.66           C  
ATOM   3691  C   ALA A 474     -28.537  28.074   1.676  1.00 81.66           C  
ATOM   3692  CB  ALA A 474     -30.046  28.787  -0.191  1.00 81.66           C  
ATOM   3693  O   ALA A 474     -27.361  28.444   1.666  1.00 81.66           O  
ATOM   3694  N   GLU A 475     -29.255  27.960   2.795  1.00 81.12           N  
ATOM   3695  CA  GLU A 475     -28.689  28.306   4.095  1.00 81.12           C  
ATOM   3696  C   GLU A 475     -27.631  27.294   4.523  1.00 81.12           C  
ATOM   3697  CB  GLU A 475     -29.790  28.396   5.155  1.00 81.12           C  
ATOM   3698  O   GLU A 475     -26.595  27.667   5.078  1.00 81.12           O  
ATOM   3699  CG  GLU A 475     -30.603  29.681   5.090  1.00 81.12           C  
ATOM   3700  CD  GLU A 475     -31.660  29.779   6.178  1.00 81.12           C  
ATOM   3701  OE1 GLU A 475     -32.353  30.818   6.260  1.00 81.12           O  
ATOM   3702  OE2 GLU A 475     -31.795  28.808   6.956  1.00 81.12           O  
ATOM   3703  N   MET A 476     -27.872  25.973   4.225  1.00 75.11           N  
ATOM   3704  CA  MET A 476     -26.905  24.922   4.529  1.00 75.11           C  
ATOM   3705  C   MET A 476     -25.676  25.038   3.634  1.00 75.11           C  
ATOM   3706  CB  MET A 476     -27.543  23.541   4.364  1.00 75.11           C  
ATOM   3707  O   MET A 476     -24.550  24.819   4.087  1.00 75.11           O  
ATOM   3708  CG  MET A 476     -26.808  22.434   5.103  1.00 75.11           C  
ATOM   3709  SD  MET A 476     -27.549  20.781   4.811  1.00 75.11           S  
ATOM   3710  CE  MET A 476     -26.300  19.727   5.598  1.00 75.11           C  
ATOM   3711  N   LYS A 477     -25.896  25.438   2.366  1.00 77.81           N  
ATOM   3712  CA  LYS A 477     -24.792  25.659   1.437  1.00 77.81           C  
ATOM   3713  C   LYS A 477     -23.941  26.849   1.868  1.00 77.81           C  
ATOM   3714  CB  LYS A 477     -25.320  25.879   0.018  1.00 77.81           C  
ATOM   3715  O   LYS A 477     -22.712  26.806   1.776  1.00 77.81           O  
ATOM   3716  CG  LYS A 477     -24.264  25.727  -1.066  1.00 77.81           C  
ATOM   3717  CD  LYS A 477     -24.877  25.798  -2.458  1.00 77.81           C  
ATOM   3718  CE  LYS A 477     -23.814  25.702  -3.544  1.00 77.81           C  
ATOM   3719  NZ  LYS A 477     -24.411  25.769  -4.912  1.00 77.81           N  
ATOM   3720  N   GLN A 478     -24.594  27.894   2.394  1.00 82.02           N  
ATOM   3721  CA  GLN A 478     -23.880  29.064   2.893  1.00 82.02           C  
ATOM   3722  C   GLN A 478     -23.078  28.726   4.147  1.00 82.02           C  
ATOM   3723  CB  GLN A 478     -24.855  30.205   3.185  1.00 82.02           C  
ATOM   3724  O   GLN A 478     -21.930  29.152   4.291  1.00 82.02           O  
ATOM   3725  CG  GLN A 478     -24.189  31.569   3.307  1.00 82.02           C  
ATOM   3726  CD  GLN A 478     -25.168  32.671   3.665  1.00 82.02           C  
ATOM   3727  NE2 GLN A 478     -24.659  33.888   3.824  1.00 82.02           N  
ATOM   3728  OE1 GLN A 478     -26.373  32.431   3.796  1.00 82.02           O  
ATOM   3729  N   VAL A 479     -23.688  27.938   5.041  1.00 79.70           N  
ATOM   3730  CA  VAL A 479     -22.999  27.513   6.255  1.00 79.70           C  
ATOM   3731  C   VAL A 479     -21.836  26.592   5.894  1.00 79.70           C  
ATOM   3732  CB  VAL A 479     -23.961  26.799   7.232  1.00 79.70           C  
ATOM   3733  O   VAL A 479     -20.755  26.688   6.479  1.00 79.70           O  
ATOM   3734  CG1 VAL A 479     -23.189  26.195   8.404  1.00 79.70           C  
ATOM   3735  CG2 VAL A 479     -25.027  27.771   7.735  1.00 79.70           C  
ATOM   3736  N   PHE A 480     -22.079  25.769   4.905  1.00 77.10           N  
ATOM   3737  CA  PHE A 480     -21.048  24.860   4.417  1.00 77.10           C  
ATOM   3738  C   PHE A 480     -19.902  25.635   3.777  1.00 77.10           C  
ATOM   3739  CB  PHE A 480     -21.638  23.867   3.410  1.00 77.10           C  
ATOM   3740  O   PHE A 480     -18.732  25.355   4.044  1.00 77.10           O  
ATOM   3741  CG  PHE A 480     -20.644  22.860   2.899  1.00 77.10           C  
ATOM   3742  CD1 PHE A 480     -20.073  23.003   1.640  1.00 77.10           C  
ATOM   3743  CD2 PHE A 480     -20.280  21.769   3.677  1.00 77.10           C  
ATOM   3744  CE1 PHE A 480     -19.153  22.071   1.164  1.00 77.10           C  
ATOM   3745  CE2 PHE A 480     -19.361  20.834   3.208  1.00 77.10           C  
ATOM   3746  CZ  PHE A 480     -18.800  20.987   1.951  1.00 77.10           C  
ATOM   3747  N   GLN A 481     -20.253  26.647   2.950  1.00 77.69           N  
ATOM   3748  CA  GLN A 481     -19.233  27.486   2.330  1.00 77.69           C  
ATOM   3749  C   GLN A 481     -18.464  28.284   3.379  1.00 77.69           C  
ATOM   3750  CB  GLN A 481     -19.864  28.433   1.308  1.00 77.69           C  
ATOM   3751  O   GLN A 481     -17.249  28.456   3.268  1.00 77.69           O  
ATOM   3752  CG  GLN A 481     -20.234  27.762  -0.007  1.00 77.69           C  
ATOM   3753  CD  GLN A 481     -20.783  28.738  -1.030  1.00 77.69           C  
ATOM   3754  NE2 GLN A 481     -21.192  28.220  -2.184  1.00 77.69           N  
ATOM   3755  OE1 GLN A 481     -20.841  29.947  -0.786  1.00 77.69           O  
ATOM   3756  N   GLN A 482     -19.177  28.765   4.440  1.00 80.56           N  
ATOM   3757  CA  GLN A 482     -18.536  29.478   5.540  1.00 80.56           C  
ATOM   3758  C   GLN A 482     -17.616  28.555   6.333  1.00 80.56           C  
ATOM   3759  CB  GLN A 482     -19.587  30.094   6.465  1.00 80.56           C  
ATOM   3760  O   GLN A 482     -16.505  28.943   6.701  1.00 80.56           O  
ATOM   3761  CG  GLN A 482     -19.033  31.160   7.401  1.00 80.56           C  
ATOM   3762  CD  GLN A 482     -20.123  31.927   8.128  1.00 80.56           C  
ATOM   3763  NE2 GLN A 482     -19.724  32.919   8.917  1.00 80.56           N  
ATOM   3764  OE1 GLN A 482     -21.313  31.630   7.980  1.00 80.56           O  
ATOM   3765  N   LYS A 483     -18.032  27.308   6.519  1.00 77.15           N  
ATOM   3766  CA  LYS A 483     -17.218  26.343   7.252  1.00 77.15           C  
ATOM   3767  C   LYS A 483     -15.998  25.921   6.438  1.00 77.15           C  
ATOM   3768  CB  LYS A 483     -18.048  25.114   7.627  1.00 77.15           C  
ATOM   3769  O   LYS A 483     -14.914  25.724   6.991  1.00 77.15           O  
ATOM   3770  CG  LYS A 483     -18.931  25.313   8.849  1.00 77.15           C  
ATOM   3771  CD  LYS A 483     -19.352  23.981   9.457  1.00 77.15           C  
ATOM   3772  CE  LYS A 483     -20.131  24.177  10.751  1.00 77.15           C  
ATOM   3773  NZ  LYS A 483     -20.628  22.880  11.301  1.00 77.15           N  
ATOM   3774  N   VAL A 484     -16.242  25.794   5.099  1.00 82.68           N  
ATOM   3775  CA  VAL A 484     -15.136  25.461   4.207  1.00 82.68           C  
ATOM   3776  C   VAL A 484     -14.121  26.602   4.194  1.00 82.68           C  
ATOM   3777  CB  VAL A 484     -15.631  25.171   2.772  1.00 82.68           C  
ATOM   3778  O   VAL A 484     -12.912  26.365   4.244  1.00 82.68           O  
ATOM   3779  CG1 VAL A 484     -14.454  25.074   1.804  1.00 82.68           C  
ATOM   3780  CG2 VAL A 484     -16.459  23.888   2.743  1.00 82.68           C  
ATOM   3781  N   LYS A 485     -14.621  27.863   4.119  1.00 78.85           N  
ATOM   3782  CA  LYS A 485     -13.750  29.034   4.146  1.00 78.85           C  
ATOM   3783  C   LYS A 485     -12.997  29.129   5.470  1.00 78.85           C  
ATOM   3784  CB  LYS A 485     -14.560  30.311   3.911  1.00 78.85           C  
ATOM   3785  O   LYS A 485     -11.807  29.452   5.491  1.00 78.85           O  
ATOM   3786  CG  LYS A 485     -14.841  30.605   2.445  1.00 78.85           C  
ATOM   3787  CD  LYS A 485     -15.516  31.958   2.266  1.00 78.85           C  
ATOM   3788  CE  LYS A 485     -15.906  32.202   0.814  1.00 78.85           C  
ATOM   3789  NZ  LYS A 485     -16.580  33.522   0.636  1.00 78.85           N  
ATOM   3790  N   GLU A 486     -13.703  28.837   6.579  1.00 80.91           N  
ATOM   3791  CA  GLU A 486     -13.073  28.823   7.895  1.00 80.91           C  
ATOM   3792  C   GLU A 486     -12.012  27.730   7.988  1.00 80.91           C  
ATOM   3793  CB  GLU A 486     -14.122  28.633   8.993  1.00 80.91           C  
ATOM   3794  O   GLU A 486     -10.926  27.955   8.526  1.00 80.91           O  
ATOM   3795  CG  GLU A 486     -13.584  28.837  10.401  1.00 80.91           C  
ATOM   3796  CD  GLU A 486     -14.641  28.662  11.480  1.00 80.91           C  
ATOM   3797  OE1 GLU A 486     -14.283  28.607  12.678  1.00 80.91           O  
ATOM   3798  OE2 GLU A 486     -15.838  28.578  11.123  1.00 80.91           O  
ATOM   3799  N   LYS A 487     -12.335  26.512   7.468  1.00 77.94           N  
ATOM   3800  CA  LYS A 487     -11.392  25.397   7.486  1.00 77.94           C  
ATOM   3801  C   LYS A 487     -10.194  25.675   6.583  1.00 77.94           C  
ATOM   3802  CB  LYS A 487     -12.084  24.103   7.055  1.00 77.94           C  
ATOM   3803  O   LYS A 487      -9.060  25.333   6.924  1.00 77.94           O  
ATOM   3804  CG  LYS A 487     -12.848  23.408   8.173  1.00 77.94           C  
ATOM   3805  CD  LYS A 487     -13.002  21.917   7.902  1.00 77.94           C  
ATOM   3806  CE  LYS A 487     -13.694  21.206   9.057  1.00 77.94           C  
ATOM   3807  NZ  LYS A 487     -13.909  19.757   8.767  1.00 77.94           N  
ATOM   3808  N   GLU A 488     -10.480  26.309   5.393  1.00 78.74           N  
ATOM   3809  CA  GLU A 488      -9.398  26.692   4.490  1.00 78.74           C  
ATOM   3810  C   GLU A 488      -8.486  27.734   5.131  1.00 78.74           C  
ATOM   3811  CB  GLU A 488      -9.962  27.227   3.171  1.00 78.74           C  
ATOM   3812  O   GLU A 488      -7.267  27.689   4.958  1.00 78.74           O  
ATOM   3813  CG  GLU A 488     -10.431  26.139   2.216  1.00 78.74           C  
ATOM   3814  CD  GLU A 488     -10.949  26.683   0.894  1.00 78.74           C  
ATOM   3815  OE1 GLU A 488     -11.248  25.879  -0.018  1.00 78.74           O  
ATOM   3816  OE2 GLU A 488     -11.057  27.923   0.770  1.00 78.74           O  
ATOM   3817  N   ALA A 489      -9.056  28.728   5.922  1.00 82.77           N  
ATOM   3818  CA  ALA A 489      -8.280  29.746   6.627  1.00 82.77           C  
ATOM   3819  C   ALA A 489      -7.458  29.126   7.754  1.00 82.77           C  
ATOM   3820  CB  ALA A 489      -9.202  30.830   7.179  1.00 82.77           C  
ATOM   3821  O   ALA A 489      -6.302  29.499   7.965  1.00 82.77           O  
ATOM   3822  N   LYS A 490      -8.054  28.158   8.450  1.00 79.71           N  
ATOM   3823  CA  LYS A 490      -7.336  27.460   9.513  1.00 79.71           C  
ATOM   3824  C   LYS A 490      -6.211  26.600   8.944  1.00 79.71           C  
ATOM   3825  CB  LYS A 490      -8.296  26.594  10.329  1.00 79.71           C  
ATOM   3826  O   LYS A 490      -5.149  26.475   9.556  1.00 79.71           O  
ATOM   3827  CG  LYS A 490      -9.172  27.380  11.293  1.00 79.71           C  
ATOM   3828  CD  LYS A 490     -10.033  26.457  12.146  1.00 79.71           C  
ATOM   3829  CE  LYS A 490     -10.913  27.243  13.109  1.00 79.71           C  
ATOM   3830  NZ  LYS A 490     -11.774  26.343  13.934  1.00 79.71           N  
ATOM   3831  N   LEU A 491      -6.446  26.003   7.774  1.00 76.99           N  
ATOM   3832  CA  LEU A 491      -5.433  25.220   7.076  1.00 76.99           C  
ATOM   3833  C   LEU A 491      -4.274  26.105   6.629  1.00 76.99           C  
ATOM   3834  CB  LEU A 491      -6.044  24.509   5.866  1.00 76.99           C  
ATOM   3835  O   LEU A 491      -3.111  25.707   6.723  1.00 76.99           O  
ATOM   3836  CG  LEU A 491      -5.150  23.492   5.155  1.00 76.99           C  
ATOM   3837  CD1 LEU A 491      -4.895  22.288   6.057  1.00 76.99           C  
ATOM   3838  CD2 LEU A 491      -5.780  23.055   3.837  1.00 76.99           C  
ATOM   3839  N   LYS A 492      -4.586  27.303   6.099  1.00 77.89           N  
ATOM   3840  CA  LYS A 492      -3.557  28.251   5.682  1.00 77.89           C  
ATOM   3841  C   LYS A 492      -2.718  28.710   6.872  1.00 77.89           C  
ATOM   3842  CB  LYS A 492      -4.189  29.460   4.990  1.00 77.89           C  
ATOM   3843  O   LYS A 492      -1.497  28.841   6.763  1.00 77.89           O  
ATOM   3844  CG  LYS A 492      -3.232  30.229   4.092  1.00 77.89           C  
ATOM   3845  CD  LYS A 492      -3.950  31.334   3.326  1.00 77.89           C  
ATOM   3846  CE  LYS A 492      -2.984  32.137   2.465  1.00 77.89           C  
ATOM   3847  NZ  LYS A 492      -3.686  33.211   1.701  1.00 77.89           N  
ATOM   3848  N   GLU A 493      -3.373  28.957   8.054  1.00 81.32           N  
ATOM   3849  CA  GLU A 493      -2.667  29.333   9.275  1.00 81.32           C  
ATOM   3850  C   GLU A 493      -1.776  28.197   9.771  1.00 81.32           C  
ATOM   3851  CB  GLU A 493      -3.661  29.737  10.368  1.00 81.32           C  
ATOM   3852  O   GLU A 493      -0.650  28.432  10.212  1.00 81.32           O  
ATOM   3853  CG  GLU A 493      -3.018  30.441  11.554  1.00 81.32           C  
ATOM   3854  CD  GLU A 493      -4.021  30.867  12.614  1.00 81.32           C  
ATOM   3855  OE1 GLU A 493      -3.606  31.441  13.647  1.00 81.32           O  
ATOM   3856  OE2 GLU A 493      -5.232  30.625  12.411  1.00 81.32           O  
ATOM   3857  N   SER A 494      -2.330  26.985   9.662  1.00 75.61           N  
ATOM   3858  CA  SER A 494      -1.564  25.810  10.065  1.00 75.61           C  
ATOM   3859  C   SER A 494      -0.376  25.580   9.137  1.00 75.61           C  
ATOM   3860  CB  SER A 494      -2.455  24.568  10.084  1.00 75.61           C  
ATOM   3861  O   SER A 494       0.707  25.202   9.588  1.00 75.61           O  
ATOM   3862  OG  SER A 494      -1.697  23.409  10.386  1.00 75.61           O  
ATOM   3863  N   GLU A 495      -0.543  25.755   7.785  1.00 78.26           N  
ATOM   3864  CA  GLU A 495       0.528  25.637   6.799  1.00 78.26           C  
ATOM   3865  C   GLU A 495       1.632  26.658   7.059  1.00 78.26           C  
ATOM   3866  CB  GLU A 495      -0.025  25.809   5.382  1.00 78.26           C  
ATOM   3867  O   GLU A 495       2.817  26.344   6.931  1.00 78.26           O  
ATOM   3868  CG  GLU A 495      -0.744  24.578   4.849  1.00 78.26           C  
ATOM   3869  CD  GLU A 495      -1.252  24.749   3.426  1.00 78.26           C  
ATOM   3870  OE1 GLU A 495      -1.769  23.769   2.845  1.00 78.26           O  
ATOM   3871  OE2 GLU A 495      -1.130  25.872   2.888  1.00 78.26           O  
ATOM   3872  N   GLU A 496       1.256  27.886   7.434  1.00 83.28           N  
ATOM   3873  CA  GLU A 496       2.220  28.937   7.742  1.00 83.28           C  
ATOM   3874  C   GLU A 496       3.000  28.615   9.013  1.00 83.28           C  
ATOM   3875  CB  GLU A 496       1.515  30.289   7.885  1.00 83.28           C  
ATOM   3876  O   GLU A 496       4.205  28.866   9.089  1.00 83.28           O  
ATOM   3877  CG  GLU A 496       1.048  30.881   6.564  1.00 83.28           C  
ATOM   3878  CD  GLU A 496       0.233  32.154   6.732  1.00 83.28           C  
ATOM   3879  OE1 GLU A 496      -0.208  32.731   5.713  1.00 83.28           O  
ATOM   3880  OE2 GLU A 496       0.034  32.577   7.893  1.00 83.28           O  
ATOM   3881  N   GLU A 497       2.281  28.046  10.023  1.00 82.98           N  
ATOM   3882  CA  GLU A 497       2.937  27.633  11.260  1.00 82.98           C  
ATOM   3883  C   GLU A 497       3.929  26.501  11.007  1.00 82.98           C  
ATOM   3884  CB  GLU A 497       1.900  27.201  12.300  1.00 82.98           C  
ATOM   3885  O   GLU A 497       5.023  26.489  11.576  1.00 82.98           O  
ATOM   3886  CG  GLU A 497       1.209  28.362  12.999  1.00 82.98           C  
ATOM   3887  CD  GLU A 497       0.190  27.918  14.036  1.00 82.98           C  
ATOM   3888  OE1 GLU A 497      -0.471  28.787  14.649  1.00 82.98           O  
ATOM   3889  OE2 GLU A 497       0.053  26.691  14.239  1.00 82.98           O  
ATOM   3890  N   LEU A 498       3.496  25.562  10.161  1.00 76.67           N  
ATOM   3891  CA  LEU A 498       4.368  24.453   9.793  1.00 76.67           C  
ATOM   3892  C   LEU A 498       5.590  24.952   9.030  1.00 76.67           C  
ATOM   3893  CB  LEU A 498       3.606  23.429   8.947  1.00 76.67           C  
ATOM   3894  O   LEU A 498       6.703  24.464   9.243  1.00 76.67           O  
ATOM   3895  CG  LEU A 498       3.092  22.190   9.681  1.00 76.67           C  
ATOM   3896  CD1 LEU A 498       2.103  21.427   8.805  1.00 76.67           C  
ATOM   3897  CD2 LEU A 498       4.253  21.292  10.093  1.00 76.67           C  
ATOM   3898  N   HIS A 499       5.379  25.927   8.124  1.00 78.15           N  
ATOM   3899  CA  HIS A 499       6.476  26.512   7.361  1.00 78.15           C  
ATOM   3900  C   HIS A 499       7.441  27.264   8.272  1.00 78.15           C  
ATOM   3901  CB  HIS A 499       5.936  27.450   6.280  1.00 78.15           C  
ATOM   3902  O   HIS A 499       8.658  27.195   8.085  1.00 78.15           O  
ATOM   3903  CG  HIS A 499       6.913  27.725   5.181  1.00 78.15           C  
ATOM   3904  CD2 HIS A 499       7.202  27.033   4.055  1.00 78.15           C  
ATOM   3905  ND1 HIS A 499       7.733  28.833   5.175  1.00 78.15           N  
ATOM   3906  CE1 HIS A 499       8.485  28.810   4.088  1.00 78.15           C  
ATOM   3907  NE2 HIS A 499       8.183  27.728   3.391  1.00 78.15           N  
ATOM   3908  N   GLN A 500       6.951  27.893   9.312  1.00 82.24           N  
ATOM   3909  CA  GLN A 500       7.779  28.593  10.289  1.00 82.24           C  
ATOM   3910  C   GLN A 500       8.573  27.609  11.144  1.00 82.24           C  
ATOM   3911  CB  GLN A 500       6.917  29.487  11.182  1.00 82.24           C  
ATOM   3912  O   GLN A 500       9.749  27.838  11.433  1.00 82.24           O  
ATOM   3913  CG  GLN A 500       6.708  30.890  10.629  1.00 82.24           C  
ATOM   3914  CD  GLN A 500       5.667  31.677  11.403  1.00 82.24           C  
ATOM   3915  NE2 GLN A 500       5.356  32.878  10.927  1.00 82.24           N  
ATOM   3916  OE1 GLN A 500       5.145  31.209  12.420  1.00 82.24           O  
ATOM   3917  N   LYS A 501       7.915  26.539  11.510  1.00 77.35           N  
ATOM   3918  CA  LYS A 501       8.590  25.502  12.284  1.00 77.35           C  
ATOM   3919  C   LYS A 501       9.682  24.825  11.461  1.00 77.35           C  
ATOM   3920  CB  LYS A 501       7.585  24.461  12.778  1.00 77.35           C  
ATOM   3921  O   LYS A 501      10.755  24.510  11.982  1.00 77.35           O  
ATOM   3922  CG  LYS A 501       6.765  24.912  13.978  1.00 77.35           C  
ATOM   3923  CD  LYS A 501       5.993  23.753  14.595  1.00 77.35           C  
ATOM   3924  CE  LYS A 501       5.213  24.193  15.827  1.00 77.35           C  
ATOM   3925  NZ  LYS A 501       4.332  23.103  16.343  1.00 77.35           N  
ATOM   3926  N   HIS A 502       9.335  24.561  10.154  1.00 76.79           N  
ATOM   3927  CA  HIS A 502      10.320  23.996   9.239  1.00 76.79           C  
ATOM   3928  C   HIS A 502      11.511  24.932   9.065  1.00 76.79           C  
ATOM   3929  CB  HIS A 502       9.681  23.701   7.880  1.00 76.79           C  
ATOM   3930  O   HIS A 502      12.658  24.481   9.018  1.00 76.79           O  
ATOM   3931  CG  HIS A 502      10.533  22.857   6.987  1.00 76.79           C  
ATOM   3932  CD2 HIS A 502      10.642  21.512   6.874  1.00 76.79           C  
ATOM   3933  ND1 HIS A 502      11.412  23.394   6.072  1.00 76.79           N  
ATOM   3934  CE1 HIS A 502      12.025  22.413   5.431  1.00 76.79           C  
ATOM   3935  NE2 HIS A 502      11.576  21.261   5.899  1.00 76.79           N  
ATOM   3936  N   LYS A 503      11.265  26.230   8.946  1.00 79.84           N  
ATOM   3937  CA  LYS A 503      12.328  27.224   8.827  1.00 79.84           C  
ATOM   3938  C   LYS A 503      13.195  27.254  10.082  1.00 79.84           C  
ATOM   3939  CB  LYS A 503      11.739  28.610   8.563  1.00 79.84           C  
ATOM   3940  O   LYS A 503      14.423  27.317   9.993  1.00 79.84           O  
ATOM   3941  CG  LYS A 503      12.774  29.660   8.185  1.00 79.84           C  
ATOM   3942  CD  LYS A 503      12.123  31.003   7.882  1.00 79.84           C  
ATOM   3943  CE  LYS A 503      13.162  32.075   7.581  1.00 79.84           C  
ATOM   3944  NZ  LYS A 503      12.530  33.400   7.311  1.00 79.84           N  
ATOM   3945  N   GLU A 504      12.542  27.150  11.255  1.00 81.64           N  
ATOM   3946  CA  GLU A 504      13.261  27.125  12.525  1.00 81.64           C  
ATOM   3947  C   GLU A 504      14.093  25.854  12.664  1.00 81.64           C  
ATOM   3948  CB  GLU A 504      12.285  27.246  13.698  1.00 81.64           C  
ATOM   3949  O   GLU A 504      15.227  25.897  13.144  1.00 81.64           O  
ATOM   3950  CG  GLU A 504      11.691  28.638  13.864  1.00 81.64           C  
ATOM   3951  CD  GLU A 504      10.671  28.725  14.988  1.00 81.64           C  
ATOM   3952  OE1 GLU A 504      10.129  29.827  15.230  1.00 81.64           O  
ATOM   3953  OE2 GLU A 504      10.414  27.684  15.632  1.00 81.64           O  
ATOM   3954  N   MET A 505      13.442  24.755  12.288  1.00 77.02           N  
ATOM   3955  CA  MET A 505      14.144  23.476  12.334  1.00 77.02           C  
ATOM   3956  C   MET A 505      15.334  23.473  11.381  1.00 77.02           C  
ATOM   3957  CB  MET A 505      13.194  22.328  11.988  1.00 77.02           C  
ATOM   3958  O   MET A 505      16.402  22.957  11.716  1.00 77.02           O  
ATOM   3959  CG  MET A 505      13.799  20.948  12.191  1.00 77.02           C  
ATOM   3960  SD  MET A 505      12.767  19.614  11.469  1.00 77.02           S  
ATOM   3961  CE  MET A 505      11.320  19.703  12.561  1.00 77.02           C  
ATOM   3962  N   LYS A 506      15.198  23.944  10.153  1.00 76.43           N  
ATOM   3963  CA  LYS A 506      16.277  24.059   9.176  1.00 76.43           C  
ATOM   3964  C   LYS A 506      17.416  24.919   9.715  1.00 76.43           C  
ATOM   3965  CB  LYS A 506      15.753  24.645   7.864  1.00 76.43           C  
ATOM   3966  O   LYS A 506      18.590  24.593   9.525  1.00 76.43           O  
ATOM   3967  CG  LYS A 506      16.724  24.521   6.700  1.00 76.43           C  
ATOM   3968  CD  LYS A 506      16.121  25.062   5.409  1.00 76.43           C  
ATOM   3969  CE  LYS A 506      17.121  25.013   4.261  1.00 76.43           C  
ATOM   3970  NZ  LYS A 506      16.533  25.538   2.992  1.00 76.43           N  
ATOM   3971  N   GLU A 507      17.098  26.017  10.361  1.00 82.98           N  
ATOM   3972  CA  GLU A 507      18.099  26.901  10.951  1.00 82.98           C  
ATOM   3973  C   GLU A 507      18.855  26.204  12.079  1.00 82.98           C  
ATOM   3974  CB  GLU A 507      17.446  28.184  11.470  1.00 82.98           C  
ATOM   3975  O   GLU A 507      20.070  26.363  12.210  1.00 82.98           O  
ATOM   3976  CG  GLU A 507      17.133  29.199  10.380  1.00 82.98           C  
ATOM   3977  CD  GLU A 507      16.464  30.459  10.907  1.00 82.98           C  
ATOM   3978  OE1 GLU A 507      16.196  31.384  10.107  1.00 82.98           O  
ATOM   3979  OE2 GLU A 507      16.206  30.521  12.130  1.00 82.98           O  
ATOM   3980  N   LYS A 508      18.092  25.466  12.914  1.00 79.96           N  
ATOM   3981  CA  LYS A 508      18.715  24.707  13.994  1.00 79.96           C  
ATOM   3982  C   LYS A 508      19.647  23.631  13.443  1.00 79.96           C  
ATOM   3983  CB  LYS A 508      17.649  24.069  14.886  1.00 79.96           C  
ATOM   3984  O   LYS A 508      20.736  23.413  13.979  1.00 79.96           O  
ATOM   3985  CG  LYS A 508      17.101  25.000  15.958  1.00 79.96           C  
ATOM   3986  CD  LYS A 508      16.099  24.288  16.858  1.00 79.96           C  
ATOM   3987  CE  LYS A 508      15.446  25.250  17.840  1.00 79.96           C  
ATOM   3988  NZ  LYS A 508      14.464  24.556  18.726  1.00 79.96           N  
ATOM   3989  N   LEU A 509      19.172  22.900  12.396  1.00 74.75           N  
ATOM   3990  CA  LEU A 509      19.974  21.862  11.757  1.00 74.75           C  
ATOM   3991  C   LEU A 509      21.236  22.453  11.139  1.00 74.75           C  
ATOM   3992  CB  LEU A 509      19.156  21.139  10.682  1.00 74.75           C  
ATOM   3993  O   LEU A 509      22.310  21.851  11.214  1.00 74.75           O  
ATOM   3994  CG  LEU A 509      19.713  19.802  10.192  1.00 74.75           C  
ATOM   3995  CD1 LEU A 509      18.839  18.652  10.683  1.00 74.75           C  
ATOM   3996  CD2 LEU A 509      19.816  19.790   8.671  1.00 74.75           C  
ATOM   3997  N   GLU A 510      21.116  23.657  10.536  1.00 76.89           N  
ATOM   3998  CA  GLU A 510      22.263  24.341   9.946  1.00 76.89           C  
ATOM   3999  C   GLU A 510      23.266  24.760  11.016  1.00 76.89           C  
ATOM   4000  CB  GLU A 510      21.806  25.563   9.145  1.00 76.89           C  
ATOM   4001  O   GLU A 510      24.478  24.682  10.803  1.00 76.89           O  
ATOM   4002  CG  GLU A 510      22.848  26.080   8.164  1.00 76.89           C  
ATOM   4003  CD  GLU A 510      22.349  27.235   7.311  1.00 76.89           C  
ATOM   4004  OE1 GLU A 510      23.141  27.791   6.517  1.00 76.89           O  
ATOM   4005  OE2 GLU A 510      21.155  27.588   7.439  1.00 76.89           O  
ATOM   4006  N   LYS A 511      22.759  25.203  12.133  1.00 81.19           N  
ATOM   4007  CA  LYS A 511      23.615  25.550  13.264  1.00 81.19           C  
ATOM   4008  C   LYS A 511      24.359  24.325  13.786  1.00 81.19           C  
ATOM   4009  CB  LYS A 511      22.790  26.181  14.387  1.00 81.19           C  
ATOM   4010  O   LYS A 511      25.550  24.401  14.096  1.00 81.19           O  
ATOM   4011  CG  LYS A 511      23.627  26.801  15.496  1.00 81.19           C  
ATOM   4012  CD  LYS A 511      22.752  27.458  16.556  1.00 81.19           C  
ATOM   4013  CE  LYS A 511      23.584  28.004  17.708  1.00 81.19           C  
ATOM   4014  NZ  LYS A 511      22.725  28.525  18.814  1.00 81.19           N  
ATOM   4015  N   GLN A 512      23.635  23.206  13.901  1.00 73.83           N  
ATOM   4016  CA  GLN A 512      24.241  21.958  14.352  1.00 73.83           C  
ATOM   4017  C   GLN A 512      25.290  21.467  13.359  1.00 73.83           C  
ATOM   4018  CB  GLN A 512      23.171  20.885  14.558  1.00 73.83           C  
ATOM   4019  O   GLN A 512      26.337  20.952  13.758  1.00 73.83           O  
ATOM   4020  CG  GLN A 512      22.330  21.088  15.811  1.00 73.83           C  
ATOM   4021  CD  GLN A 512      21.336  19.964  16.040  1.00 73.83           C  
ATOM   4022  NE2 GLN A 512      21.000  19.718  17.302  1.00 73.83           N  
ATOM   4023  OE1 GLN A 512      20.874  19.324  15.091  1.00 73.83           O  
ATOM   4024  N   ARG A 513      24.983  21.598  12.080  1.00 73.71           N  
ATOM   4025  CA  ARG A 513      25.929  21.227  11.032  1.00 73.71           C  
ATOM   4026  C   ARG A 513      27.192  22.078  11.109  1.00 73.71           C  
ATOM   4027  CB  ARG A 513      25.285  21.369   9.651  1.00 73.71           C  
ATOM   4028  O   ARG A 513      28.303  21.564  10.963  1.00 73.71           O  
ATOM   4029  CG  ARG A 513      26.116  20.783   8.521  1.00 73.71           C  
ATOM   4030  CD  ARG A 513      25.363  20.802   7.199  1.00 73.71           C  
ATOM   4031  NE  ARG A 513      26.152  20.214   6.120  1.00 73.71           N  
ATOM   4032  NH1 ARG A 513      26.433  22.196   4.967  1.00 73.71           N  
ATOM   4033  NH2 ARG A 513      27.348  20.255   4.160  1.00 73.71           N  
ATOM   4034  CZ  ARG A 513      26.643  20.890   5.085  1.00 73.71           C  
ATOM   4035  N   ARG A 514      27.031  23.423  11.342  1.00 78.46           N  
ATOM   4036  CA  ARG A 514      28.161  24.339  11.462  1.00 78.46           C  
ATOM   4037  C   ARG A 514      29.008  24.006  12.686  1.00 78.46           C  
ATOM   4038  CB  ARG A 514      27.673  25.787  11.541  1.00 78.46           C  
ATOM   4039  O   ARG A 514      30.238  24.062  12.630  1.00 78.46           O  
ATOM   4040  CG  ARG A 514      27.351  26.403  10.189  1.00 78.46           C  
ATOM   4041  CD  ARG A 514      27.032  27.887  10.306  1.00 78.46           C  
ATOM   4042  NE  ARG A 514      26.607  28.450   9.028  1.00 78.46           N  
ATOM   4043  NH1 ARG A 514      25.743  30.391   9.934  1.00 78.46           N  
ATOM   4044  NH2 ARG A 514      25.661  30.042   7.670  1.00 78.46           N  
ATOM   4045  CZ  ARG A 514      26.005  29.626   8.880  1.00 78.46           C  
ATOM   4046  N   GLU A 515      28.360  23.645  13.745  1.00 78.66           N  
ATOM   4047  CA  GLU A 515      29.059  23.260  14.968  1.00 78.66           C  
ATOM   4048  C   GLU A 515      29.834  21.959  14.774  1.00 78.66           C  
ATOM   4049  CB  GLU A 515      28.072  23.116  16.129  1.00 78.66           C  
ATOM   4050  O   GLU A 515      30.961  21.825  15.254  1.00 78.66           O  
ATOM   4051  CG  GLU A 515      27.590  24.444  16.695  1.00 78.66           C  
ATOM   4052  CD  GLU A 515      26.583  24.286  17.823  1.00 78.66           C  
ATOM   4053  OE1 GLU A 515      26.136  25.311  18.385  1.00 78.66           O  
ATOM   4054  OE2 GLU A 515      26.239  23.127  18.147  1.00 78.66           O  
ATOM   4055  N   LEU A 516      29.166  20.972  14.149  1.00 72.33           N  
ATOM   4056  CA  LEU A 516      29.800  19.688  13.871  1.00 72.33           C  
ATOM   4057  C   LEU A 516      30.971  19.857  12.909  1.00 72.33           C  
ATOM   4058  CB  LEU A 516      28.784  18.703  13.289  1.00 72.33           C  
ATOM   4059  O   LEU A 516      32.000  19.194  13.055  1.00 72.33           O  
ATOM   4060  CG  LEU A 516      28.001  17.860  14.297  1.00 72.33           C  
ATOM   4061  CD1 LEU A 516      26.887  17.092  13.594  1.00 72.33           C  
ATOM   4062  CD2 LEU A 516      28.934  16.905  15.033  1.00 72.33           C  
ATOM   4063  N   GLU A 517      30.823  20.698  11.896  1.00 76.25           N  
ATOM   4064  CA  GLU A 517      31.893  20.981  10.945  1.00 76.25           C  
ATOM   4065  C   GLU A 517      33.074  21.664  11.629  1.00 76.25           C  
ATOM   4066  CB  GLU A 517      31.376  21.850   9.796  1.00 76.25           C  
ATOM   4067  O   GLU A 517      34.231  21.381  11.311  1.00 76.25           O  
ATOM   4068  CG  GLU A 517      30.885  21.054   8.595  1.00 76.25           C  
ATOM   4069  CD  GLU A 517      30.297  21.926   7.497  1.00 76.25           C  
ATOM   4070  OE1 GLU A 517      29.721  21.378   6.530  1.00 76.25           O  
ATOM   4071  OE2 GLU A 517      30.415  23.167   7.604  1.00 76.25           O  
ATOM   4072  N   GLU A 518      32.770  22.574  12.548  1.00 82.90           N  
ATOM   4073  CA  GLU A 518      33.817  23.227  13.327  1.00 82.90           C  
ATOM   4074  C   GLU A 518      34.543  22.227  14.224  1.00 82.90           C  
ATOM   4075  CB  GLU A 518      33.232  24.362  14.170  1.00 82.90           C  
ATOM   4076  O   GLU A 518      35.765  22.290  14.370  1.00 82.90           O  
ATOM   4077  CG  GLU A 518      33.069  25.671  13.411  1.00 82.90           C  
ATOM   4078  CD  GLU A 518      32.404  26.763  14.234  1.00 82.90           C  
ATOM   4079  OE1 GLU A 518      32.112  27.847  13.681  1.00 82.90           O  
ATOM   4080  OE2 GLU A 518      32.173  26.532  15.442  1.00 82.90           O  
ATOM   4081  N   LYS A 519      33.738  21.363  14.836  1.00 77.04           N  
ATOM   4082  CA  LYS A 519      34.323  20.317  15.670  1.00 77.04           C  
ATOM   4083  C   LYS A 519      35.160  19.352  14.836  1.00 77.04           C  
ATOM   4084  CB  LYS A 519      33.229  19.551  16.416  1.00 77.04           C  
ATOM   4085  O   LYS A 519      36.213  18.890  15.282  1.00 77.04           O  
ATOM   4086  CG  LYS A 519      32.693  20.275  17.642  1.00 77.04           C  
ATOM   4087  CD  LYS A 519      31.741  19.393  18.441  1.00 77.04           C  
ATOM   4088  CE  LYS A 519      31.190  20.123  19.658  1.00 77.04           C  
ATOM   4089  NZ  LYS A 519      30.060  19.376  20.287  1.00 77.04           N  
ATOM   4090  N   LYS A 520      34.634  18.998  13.657  1.00 73.77           N  
ATOM   4091  CA  LYS A 520      35.384  18.176  12.713  1.00 73.77           C  
ATOM   4092  C   LYS A 520      36.681  18.864  12.294  1.00 73.77           C  
ATOM   4093  CB  LYS A 520      34.535  17.864  11.479  1.00 73.77           C  
ATOM   4094  O   LYS A 520      37.731  18.224  12.215  1.00 73.77           O  
ATOM   4095  CG  LYS A 520      35.149  16.827  10.551  1.00 73.77           C  
ATOM   4096  CD  LYS A 520      34.259  16.561   9.344  1.00 73.77           C  
ATOM   4097  CE  LYS A 520      34.934  15.630   8.346  1.00 73.77           C  
ATOM   4098  NZ  LYS A 520      34.100  15.431   7.123  1.00 73.77           N  
ATOM   4099  N   ARG A 521      36.650  20.179  12.035  1.00 76.58           N  
ATOM   4100  CA  ARG A 521      37.825  20.957  11.655  1.00 76.58           C  
ATOM   4101  C   ARG A 521      38.823  21.038  12.804  1.00 76.58           C  
ATOM   4102  CB  ARG A 521      37.418  22.365  11.214  1.00 76.58           C  
ATOM   4103  O   ARG A 521      40.034  20.956  12.588  1.00 76.58           O  
ATOM   4104  CG  ARG A 521      38.517  23.125  10.489  1.00 76.58           C  
ATOM   4105  CD  ARG A 521      38.073  24.531  10.107  1.00 76.58           C  
ATOM   4106  NE  ARG A 521      39.183  25.479  10.159  1.00 76.58           N  
ATOM   4107  NH1 ARG A 521      37.967  27.262   9.335  1.00 76.58           N  
ATOM   4108  NH2 ARG A 521      40.178  27.529   9.879  1.00 76.58           N  
ATOM   4109  CZ  ARG A 521      39.107  26.755   9.791  1.00 76.58           C  
ATOM   4110  N   GLN A 522      38.346  21.137  13.979  1.00 77.59           N  
ATOM   4111  CA  GLN A 522      39.181  21.176  15.174  1.00 77.59           C  
ATOM   4112  C   GLN A 522      39.858  19.830  15.418  1.00 77.59           C  
ATOM   4113  CB  GLN A 522      38.352  21.576  16.396  1.00 77.59           C  
ATOM   4114  O   GLN A 522      41.034  19.778  15.783  1.00 77.59           O  
ATOM   4115  CG  GLN A 522      38.181  23.080  16.558  1.00 77.59           C  
ATOM   4116  CD  GLN A 522      37.160  23.444  17.620  1.00 77.59           C  
ATOM   4117  NE2 GLN A 522      36.793  24.720  17.678  1.00 77.59           N  
ATOM   4118  OE1 GLN A 522      36.704  22.585  18.382  1.00 77.59           O  
ATOM   4119  N   LEU A 523      39.082  18.797  15.238  1.00 71.22           N  
ATOM   4120  CA  LEU A 523      39.606  17.444  15.382  1.00 71.22           C  
ATOM   4121  C   LEU A 523      40.599  17.124  14.269  1.00 71.22           C  
ATOM   4122  CB  LEU A 523      38.465  16.423  15.372  1.00 71.22           C  
ATOM   4123  O   LEU A 523      41.625  16.486  14.512  1.00 71.22           O  
ATOM   4124  CG  LEU A 523      38.755  15.075  16.035  1.00 71.22           C  
ATOM   4125  CD1 LEU A 523      37.873  14.888  17.265  1.00 71.22           C  
ATOM   4126  CD2 LEU A 523      38.546  13.936  15.043  1.00 71.22           C  
ATOM   4127  N   GLU A 524      40.358  17.567  13.038  1.00 70.35           N  
ATOM   4128  CA  GLU A 524      41.248  17.390  11.894  1.00 70.35           C  
ATOM   4129  C   GLU A 524      42.525  18.209  12.056  1.00 70.35           C  
ATOM   4130  CB  GLU A 524      40.536  17.775  10.595  1.00 70.35           C  
ATOM   4131  O   GLU A 524      43.608  17.762  11.674  1.00 70.35           O  
ATOM   4132  CG  GLU A 524      41.201  17.223   9.342  1.00 70.35           C  
ATOM   4133  CD  GLU A 524      40.349  17.378   8.093  1.00 70.35           C  
ATOM   4134  OE1 GLU A 524      40.739  16.856   7.024  1.00 70.35           O  
ATOM   4135  OE2 GLU A 524      39.283  18.026   8.184  1.00 70.35           O  
ATOM   4136  N   SER A 525      42.490  19.403  12.635  1.00 73.38           N  
ATOM   4137  CA  SER A 525      43.646  20.243  12.927  1.00 73.38           C  
ATOM   4138  C   SER A 525      44.483  19.659  14.060  1.00 73.38           C  
ATOM   4139  CB  SER A 525      43.201  21.661  13.289  1.00 73.38           C  
ATOM   4140  O   SER A 525      45.708  19.795  14.069  1.00 73.38           O  
ATOM   4141  OG  SER A 525      42.533  21.674  14.539  1.00 73.38           O  
ATOM   4142  N   GLU A 526      43.839  18.958  15.010  1.00 72.56           N  
ATOM   4143  CA  GLU A 526      44.507  18.280  16.116  1.00 72.56           C  
ATOM   4144  C   GLU A 526      45.087  16.940  15.673  1.00 72.56           C  
ATOM   4145  CB  GLU A 526      43.540  18.074  17.285  1.00 72.56           C  
ATOM   4146  O   GLU A 526      46.108  16.494  16.201  1.00 72.56           O  
ATOM   4147  CG  GLU A 526      43.304  19.326  18.117  1.00 72.56           C  
ATOM   4148  CD  GLU A 526      42.328  19.111  19.262  1.00 72.56           C  
ATOM   4149  OE1 GLU A 526      42.036  20.078  20.001  1.00 72.56           O  
ATOM   4150  OE2 GLU A 526      41.851  17.965  19.422  1.00 72.56           O  
ATOM   4151  N   LEU A 527      44.386  16.208  14.690  1.00 66.02           N  
ATOM   4152  CA  LEU A 527      44.771  14.905  14.159  1.00 66.02           C  
ATOM   4153  C   LEU A 527      45.867  15.049  13.108  1.00 66.02           C  
ATOM   4154  CB  LEU A 527      43.559  14.192  13.554  1.00 66.02           C  
ATOM   4155  O   LEU A 527      46.673  14.136  12.916  1.00 66.02           O  
ATOM   4156  CG  LEU A 527      43.627  12.665  13.502  1.00 66.02           C  
ATOM   4157  CD1 LEU A 527      43.320  12.074  14.873  1.00 66.02           C  
ATOM   4158  CD2 LEU A 527      42.663  12.123  12.452  1.00 66.02           C  
ATOM   4159  N   ARG A 528      46.061  16.216  12.452  1.00 61.86           N  
ATOM   4160  CA  ARG A 528      47.017  16.475  11.380  1.00 61.86           C  
ATOM   4161  C   ARG A 528      48.445  16.492  11.913  1.00 61.86           C  
ATOM   4162  CB  ARG A 528      46.700  17.802  10.687  1.00 61.86           C  
ATOM   4163  O   ARG A 528      49.348  15.915  11.303  1.00 61.86           O  
ATOM   4164  CG  ARG A 528      45.534  17.726   9.714  1.00 61.86           C  
ATOM   4165  CD  ARG A 528      45.379  19.014   8.918  1.00 61.86           C  
ATOM   4166  NE  ARG A 528      44.204  18.974   8.051  1.00 61.86           N  
ATOM   4167  NH1 ARG A 528      45.288  19.825   6.197  1.00 61.86           N  
ATOM   4168  NH2 ARG A 528      43.064  19.280   6.081  1.00 61.86           N  
ATOM   4169  CZ  ARG A 528      44.188  19.360   6.778  1.00 61.86           C  
ATOM   4170  N   PRO A 529      48.740  17.035  13.173  1.00 66.24           N  
ATOM   4171  CA  PRO A 529      50.106  16.936  13.693  1.00 66.24           C  
ATOM   4172  C   PRO A 529      50.427  15.550  14.248  1.00 66.24           C  
ATOM   4173  CB  PRO A 529      50.138  17.990  14.803  1.00 66.24           C  
ATOM   4174  O   PRO A 529      51.579  15.111  14.194  1.00 66.24           O  
ATOM   4175  CG  PRO A 529      48.711  18.395  14.986  1.00 66.24           C  
ATOM   4176  CD  PRO A 529      47.912  17.861  13.832  1.00 66.24           C  
ATOM   4177  N   HIS A 530      49.370  14.816  14.664  1.00 63.40           N  
ATOM   4178  CA  HIS A 530      49.482  13.465  15.202  1.00 63.40           C  
ATOM   4179  C   HIS A 530      49.600  12.435  14.084  1.00 63.40           C  
ATOM   4180  CB  HIS A 530      48.279  13.141  16.090  1.00 63.40           C  
ATOM   4181  O   HIS A 530      50.331  11.451  14.216  1.00 63.40           O  
ATOM   4182  CG  HIS A 530      48.456  11.905  16.913  1.00 63.40           C  
ATOM   4183  CD2 HIS A 530      48.798  11.745  18.213  1.00 63.40           C  
ATOM   4184  ND1 HIS A 530      48.280  10.638  16.401  1.00 63.40           N  
ATOM   4185  CE1 HIS A 530      48.505   9.749  17.354  1.00 63.40           C  
ATOM   4186  NE2 HIS A 530      48.821  10.395  18.463  1.00 63.40           N  
ATOM   4187  N   SER A 531      49.026  12.602  12.970  1.00 61.49           N  
ATOM   4188  CA  SER A 531      49.100  11.772  11.772  1.00 61.49           C  
ATOM   4189  C   SER A 531      50.394  12.023  11.004  1.00 61.49           C  
ATOM   4190  CB  SER A 531      47.899  12.034  10.862  1.00 61.49           C  
ATOM   4191  O   SER A 531      51.020  11.084  10.508  1.00 61.49           O  
ATOM   4192  OG  SER A 531      47.995  11.273   9.670  1.00 61.49           O  
ATOM   4193  N   ASP A 532      50.950  13.270  10.940  1.00 66.75           N  
ATOM   4194  CA  ASP A 532      52.228  13.638  10.339  1.00 66.75           C  
ATOM   4195  C   ASP A 532      53.397  13.127  11.178  1.00 66.75           C  
ATOM   4196  CB  ASP A 532      52.325  15.156  10.172  1.00 66.75           C  
ATOM   4197  O   ASP A 532      54.414  12.691  10.634  1.00 66.75           O  
ATOM   4198  CG  ASP A 532      51.442  15.688   9.057  1.00 66.75           C  
ATOM   4199  OD1 ASP A 532      51.050  14.906   8.164  1.00 66.75           O  
ATOM   4200  OD2 ASP A 532      51.138  16.900   9.070  1.00 66.75           O  
ATOM   4201  N   GLU A 533      53.201  13.013  12.476  1.00 71.17           N  
ATOM   4202  CA  GLU A 533      54.191  12.468  13.400  1.00 71.17           C  
ATOM   4203  C   GLU A 533      54.262  10.947  13.299  1.00 71.17           C  
ATOM   4204  CB  GLU A 533      53.870  12.885  14.838  1.00 71.17           C  
ATOM   4205  O   GLU A 533      55.350  10.368  13.323  1.00 71.17           O  
ATOM   4206  CG  GLU A 533      54.577  14.157  15.282  1.00 71.17           C  
ATOM   4207  CD  GLU A 533      54.245  14.561  16.709  1.00 71.17           C  
ATOM   4208  OE1 GLU A 533      54.713  15.631  17.162  1.00 71.17           O  
ATOM   4209  OE2 GLU A 533      53.512  13.802  17.381  1.00 71.17           O  
ATOM   4210  N   TRP A 534      53.122  10.291  13.160  1.00 65.21           N  
ATOM   4211  CA  TRP A 534      53.035   8.844  12.985  1.00 65.21           C  
ATOM   4212  C   TRP A 534      53.540   8.432  11.607  1.00 65.21           C  
ATOM   4213  CB  TRP A 534      51.595   8.364  13.180  1.00 65.21           C  
ATOM   4214  O   TRP A 534      54.249   7.432  11.472  1.00 65.21           O  
ATOM   4215  CG  TRP A 534      51.470   7.151  14.052  1.00 65.21           C  
ATOM   4216  CD1 TRP A 534      51.795   7.051  15.376  1.00 65.21           C  
ATOM   4217  CD2 TRP A 534      50.989   5.862  13.658  1.00 65.21           C  
ATOM   4218  CE2 TRP A 534      51.050   5.027  14.797  1.00 65.21           C  
ATOM   4219  CE3 TRP A 534      50.512   5.331  12.453  1.00 65.21           C  
ATOM   4220  NE1 TRP A 534      51.545   5.776  15.830  1.00 65.21           N  
ATOM   4221  CH2 TRP A 534      50.188   3.195  13.572  1.00 65.21           C  
ATOM   4222  CZ2 TRP A 534      50.651   3.689  14.764  1.00 65.21           C  
ATOM   4223  CZ3 TRP A 534      50.115   3.999  12.422  1.00 65.21           C  
ATOM   4224  N   GLU A 535      53.273   9.230  10.581  1.00 69.03           N  
ATOM   4225  CA  GLU A 535      53.756   9.000   9.223  1.00 69.03           C  
ATOM   4226  C   GLU A 535      55.267   9.198   9.134  1.00 69.03           C  
ATOM   4227  CB  GLU A 535      53.045   9.929   8.235  1.00 69.03           C  
ATOM   4228  O   GLU A 535      55.958   8.439   8.451  1.00 69.03           O  
ATOM   4229  CG  GLU A 535      51.704   9.399   7.749  1.00 69.03           C  
ATOM   4230  CD  GLU A 535      51.038  10.303   6.724  1.00 69.03           C  
ATOM   4231  OE1 GLU A 535      49.918   9.980   6.267  1.00 69.03           O  
ATOM   4232  OE2 GLU A 535      51.641  11.341   6.374  1.00 69.03           O  
ATOM   4233  N   GLN A 536      55.864  10.114   9.903  1.00 73.29           N  
ATOM   4234  CA  GLN A 536      57.304  10.336   9.980  1.00 73.29           C  
ATOM   4235  C   GLN A 536      57.992   9.219  10.759  1.00 73.29           C  
ATOM   4236  CB  GLN A 536      57.605  11.689  10.627  1.00 73.29           C  
ATOM   4237  O   GLN A 536      59.086   8.782  10.393  1.00 73.29           O  
ATOM   4238  CG  GLN A 536      57.410  12.875   9.692  1.00 73.29           C  
ATOM   4239  CD  GLN A 536      57.818  14.193  10.323  1.00 73.29           C  
ATOM   4240  NE2 GLN A 536      57.319  15.294   9.771  1.00 73.29           N  
ATOM   4241  OE1 GLN A 536      58.576  14.221  11.298  1.00 73.29           O  
ATOM   4242  N   LYS A 537      57.319   8.732  11.767  1.00 73.90           N  
ATOM   4243  CA  LYS A 537      57.834   7.613  12.552  1.00 73.90           C  
ATOM   4244  C   LYS A 537      57.795   6.315  11.750  1.00 73.90           C  
ATOM   4245  CB  LYS A 537      57.037   7.454  13.847  1.00 73.90           C  
ATOM   4246  O   LYS A 537      58.725   5.509  11.819  1.00 73.90           O  
ATOM   4247  CG  LYS A 537      57.576   8.272  15.011  1.00 73.90           C  
ATOM   4248  CD  LYS A 537      56.814   7.983  16.298  1.00 73.90           C  
ATOM   4249  CE  LYS A 537      57.302   8.856  17.446  1.00 73.90           C  
ATOM   4250  NZ  LYS A 537      56.516   8.621  18.694  1.00 73.90           N  
ATOM   4251  N   LEU A 538      56.640   6.150  11.000  1.00 72.79           N  
ATOM   4252  CA  LEU A 538      56.501   4.984  10.135  1.00 72.79           C  
ATOM   4253  C   LEU A 538      57.514   5.031   8.995  1.00 72.79           C  
ATOM   4254  CB  LEU A 538      55.081   4.902   9.569  1.00 72.79           C  
ATOM   4255  O   LEU A 538      58.103   4.007   8.640  1.00 72.79           O  
ATOM   4256  CG  LEU A 538      54.308   3.615   9.861  1.00 72.79           C  
ATOM   4257  CD1 LEU A 538      52.983   3.936  10.544  1.00 72.79           C  
ATOM   4258  CD2 LEU A 538      54.076   2.827   8.576  1.00 72.79           C  
ATOM   4259  N   LEU A 539      57.801   6.236   8.395  1.00 73.27           N  
ATOM   4260  CA  LEU A 539      58.792   6.423   7.342  1.00 73.27           C  
ATOM   4261  C   LEU A 539      60.205   6.240   7.887  1.00 73.27           C  
ATOM   4262  CB  LEU A 539      58.651   7.811   6.712  1.00 73.27           C  
ATOM   4263  O   LEU A 539      61.071   5.687   7.205  1.00 73.27           O  
ATOM   4264  CG  LEU A 539      57.641   7.938   5.571  1.00 73.27           C  
ATOM   4265  CD1 LEU A 539      57.067   9.350   5.526  1.00 73.27           C  
ATOM   4266  CD2 LEU A 539      58.290   7.577   4.239  1.00 73.27           C  
ATOM   4267  N   ALA A 540      60.458   6.647   9.134  1.00 76.69           N  
ATOM   4268  CA  ALA A 540      61.747   6.449   9.792  1.00 76.69           C  
ATOM   4269  C   ALA A 540      61.994   4.971  10.081  1.00 76.69           C  
ATOM   4270  CB  ALA A 540      61.814   7.259  11.085  1.00 76.69           C  
ATOM   4271  O   ALA A 540      63.111   4.477   9.911  1.00 76.69           O  
ATOM   4272  N   GLU A 541      60.874   4.319  10.516  1.00 77.21           N  
ATOM   4273  CA  GLU A 541      60.949   2.886  10.782  1.00 77.21           C  
ATOM   4274  C   GLU A 541      61.113   2.092   9.488  1.00 77.21           C  
ATOM   4275  CB  GLU A 541      59.703   2.412  11.534  1.00 77.21           C  
ATOM   4276  O   GLU A 541      61.845   1.101   9.451  1.00 77.21           O  
ATOM   4277  CG  GLU A 541      59.865   1.053  12.198  1.00 77.21           C  
ATOM   4278  CD  GLU A 541      58.985   0.875  13.425  1.00 77.21           C  
ATOM   4279  OE1 GLU A 541      59.148  -0.133  14.149  1.00 77.21           O  
ATOM   4280  OE2 GLU A 541      58.124   1.752  13.665  1.00 77.21           O  
ATOM   4281  N   LYS A 542      60.406   2.480   8.410  1.00 74.38           N  
ATOM   4282  CA  LYS A 542      60.571   1.891   7.084  1.00 74.38           C  
ATOM   4283  C   LYS A 542      61.991   2.098   6.563  1.00 74.38           C  
ATOM   4284  CB  LYS A 542      59.561   2.486   6.102  1.00 74.38           C  
ATOM   4285  O   LYS A 542      62.583   1.187   5.982  1.00 74.38           O  
ATOM   4286  CG  LYS A 542      59.414   1.696   4.810  1.00 74.38           C  
ATOM   4287  CD  LYS A 542      58.389   2.332   3.879  1.00 74.38           C  
ATOM   4288  CE  LYS A 542      58.398   1.677   2.505  1.00 74.38           C  
ATOM   4289  NZ  LYS A 542      57.443   2.341   1.568  1.00 74.38           N  
ATOM   4290  N   GLU A 543      62.638   3.258   6.755  1.00 79.51           N  
ATOM   4291  CA  GLU A 543      64.008   3.553   6.347  1.00 79.51           C  
ATOM   4292  C   GLU A 543      65.011   2.707   7.126  1.00 79.51           C  
ATOM   4293  CB  GLU A 543      64.317   5.040   6.534  1.00 79.51           C  
ATOM   4294  O   GLU A 543      66.016   2.257   6.572  1.00 79.51           O  
ATOM   4295  CG  GLU A 543      64.230   5.853   5.250  1.00 79.51           C  
ATOM   4296  CD  GLU A 543      64.679   7.295   5.421  1.00 79.51           C  
ATOM   4297  OE1 GLU A 543      64.841   8.005   4.403  1.00 79.51           O  
ATOM   4298  OE2 GLU A 543      64.870   7.718   6.583  1.00 79.51           O  
ATOM   4299  N   LYS A 544      64.761   2.463   8.358  1.00 81.46           N  
ATOM   4300  CA  LYS A 544      65.600   1.611   9.196  1.00 81.46           C  
ATOM   4301  C   LYS A 544      65.569   0.164   8.714  1.00 81.46           C  
ATOM   4302  CB  LYS A 544      65.152   1.688  10.656  1.00 81.46           C  
ATOM   4303  O   LYS A 544      66.605  -0.501   8.662  1.00 81.46           O  
ATOM   4304  CG  LYS A 544      65.752   2.854  11.428  1.00 81.46           C  
ATOM   4305  CD  LYS A 544      65.369   2.806  12.901  1.00 81.46           C  
ATOM   4306  CE  LYS A 544      65.873   4.032  13.651  1.00 81.46           C  
ATOM   4307  NZ  LYS A 544      65.566   3.954  15.111  1.00 81.46           N  
ATOM   4308  N   LEU A 545      64.294  -0.250   8.441  1.00 75.99           N  
ATOM   4309  CA  LEU A 545      64.115  -1.618   7.969  1.00 75.99           C  
ATOM   4310  C   LEU A 545      64.744  -1.804   6.592  1.00 75.99           C  
ATOM   4311  CB  LEU A 545      62.628  -1.977   7.916  1.00 75.99           C  
ATOM   4312  O   LEU A 545      65.351  -2.842   6.318  1.00 75.99           O  
ATOM   4313  CG  LEU A 545      61.982  -2.389   9.240  1.00 75.99           C  
ATOM   4314  CD1 LEU A 545      60.465  -2.437   9.098  1.00 75.99           C  
ATOM   4315  CD2 LEU A 545      62.525  -3.737   9.703  1.00 75.99           C  
ATOM   4316  N   GLU A 546      64.629  -0.779   5.755  1.00 75.20           N  
ATOM   4317  CA  GLU A 546      65.233  -0.820   4.426  1.00 75.20           C  
ATOM   4318  C   GLU A 546      66.757  -0.785   4.512  1.00 75.20           C  
ATOM   4319  CB  GLU A 546      64.728   0.344   3.570  1.00 75.20           C  
ATOM   4320  O   GLU A 546      67.442  -1.459   3.740  1.00 75.20           O  
ATOM   4321  CG  GLU A 546      63.410   0.060   2.864  1.00 75.20           C  
ATOM   4322  CD  GLU A 546      62.928   1.219   2.005  1.00 75.20           C  
ATOM   4323  OE1 GLU A 546      61.860   1.095   1.363  1.00 75.20           O  
ATOM   4324  OE2 GLU A 546      63.624   2.258   1.973  1.00 75.20           O  
ATOM   4325  N   ALA A 547      67.357  -0.038   5.401  1.00 80.68           N  
ATOM   4326  CA  ALA A 547      68.796  -0.006   5.649  1.00 80.68           C  
ATOM   4327  C   ALA A 547      69.294  -1.352   6.167  1.00 80.68           C  
ATOM   4328  CB  ALA A 547      69.140   1.103   6.640  1.00 80.68           C  
ATOM   4329  O   ALA A 547      70.374  -1.809   5.787  1.00 80.68           O  
ATOM   4330  N   GLU A 548      68.480  -1.927   7.054  1.00 78.24           N  
ATOM   4331  CA  GLU A 548      68.803  -3.250   7.579  1.00 78.24           C  
ATOM   4332  C   GLU A 548      68.762  -4.306   6.478  1.00 78.24           C  
ATOM   4333  CB  GLU A 548      67.842  -3.630   8.709  1.00 78.24           C  
ATOM   4334  O   GLU A 548      69.599  -5.210   6.446  1.00 78.24           O  
ATOM   4335  CG  GLU A 548      68.429  -4.614   9.710  1.00 78.24           C  
ATOM   4336  CD  GLU A 548      67.510  -4.891  10.888  1.00 78.24           C  
ATOM   4337  OE1 GLU A 548      67.835  -5.770  11.719  1.00 78.24           O  
ATOM   4338  OE2 GLU A 548      66.454  -4.225  10.981  1.00 78.24           O  
ATOM   4339  N   LEU A 549      67.732  -4.198   5.648  1.00 73.37           N  
ATOM   4340  CA  LEU A 549      67.614  -5.080   4.492  1.00 73.37           C  
ATOM   4341  C   LEU A 549      68.803  -4.906   3.553  1.00 73.37           C  
ATOM   4342  CB  LEU A 549      66.309  -4.806   3.740  1.00 73.37           C  
ATOM   4343  O   LEU A 549      69.325  -5.887   3.018  1.00 73.37           O  
ATOM   4344  CG  LEU A 549      65.923  -5.820   2.662  1.00 73.37           C  
ATOM   4345  CD1 LEU A 549      65.574  -7.162   3.297  1.00 73.37           C  
ATOM   4346  CD2 LEU A 549      64.757  -5.298   1.829  1.00 73.37           C  
ATOM   4347  N   ARG A 550      69.281  -3.728   3.289  1.00 75.22           N  
ATOM   4348  CA  ARG A 550      70.443  -3.440   2.455  1.00 75.22           C  
ATOM   4349  C   ARG A 550      71.718  -3.995   3.081  1.00 75.22           C  
ATOM   4350  CB  ARG A 550      70.582  -1.933   2.230  1.00 75.22           C  
ATOM   4351  O   ARG A 550      72.596  -4.494   2.374  1.00 75.22           O  
ATOM   4352  CG  ARG A 550      69.899  -1.432   0.968  1.00 75.22           C  
ATOM   4353  CD  ARG A 550      70.174   0.046   0.726  1.00 75.22           C  
ATOM   4354  NE  ARG A 550      69.511   0.526  -0.484  1.00 75.22           N  
ATOM   4355  NH1 ARG A 550      70.114   2.736  -0.184  1.00 75.22           N  
ATOM   4356  NH2 ARG A 550      68.864   2.121  -2.005  1.00 75.22           N  
ATOM   4357  CZ  ARG A 550      69.498   1.793  -0.888  1.00 75.22           C  
ATOM   4358  N   ARG A 551      71.863  -3.914   4.348  1.00 80.06           N  
ATOM   4359  CA  ARG A 551      72.998  -4.476   5.074  1.00 80.06           C  
ATOM   4360  C   ARG A 551      73.033  -5.995   4.942  1.00 80.06           C  
ATOM   4361  CB  ARG A 551      72.942  -4.079   6.550  1.00 80.06           C  
ATOM   4362  O   ARG A 551      74.100  -6.582   4.747  1.00 80.06           O  
ATOM   4363  CG  ARG A 551      73.678  -2.788   6.869  1.00 80.06           C  
ATOM   4364  CD  ARG A 551      73.700  -2.506   8.365  1.00 80.06           C  
ATOM   4365  NE  ARG A 551      74.484  -1.314   8.678  1.00 80.06           N  
ATOM   4366  NH1 ARG A 551      73.746  -1.148  10.860  1.00 80.06           N  
ATOM   4367  NH2 ARG A 551      75.239   0.381  10.031  1.00 80.06           N  
ATOM   4368  CZ  ARG A 551      74.488  -0.697   9.856  1.00 80.06           C  
ATOM   4369  N   LEU A 552      71.798  -6.535   5.171  1.00 75.87           N  
ATOM   4370  CA  LEU A 552      71.687  -7.987   5.072  1.00 75.87           C  
ATOM   4371  C   LEU A 552      71.979  -8.457   3.651  1.00 75.87           C  
ATOM   4372  CB  LEU A 552      70.291  -8.449   5.498  1.00 75.87           C  
ATOM   4373  O   LEU A 552      72.603  -9.503   3.455  1.00 75.87           O  
ATOM   4374  CG  LEU A 552      70.016  -8.476   7.002  1.00 75.87           C  
ATOM   4375  CD1 LEU A 552      68.545  -8.780   7.266  1.00 75.87           C  
ATOM   4376  CD2 LEU A 552      70.911  -9.500   7.691  1.00 75.87           C  
ATOM   4377  N   GLN A 553      71.527  -7.646   2.671  1.00 72.64           N  
ATOM   4378  CA  GLN A 553      71.776  -7.956   1.267  1.00 72.64           C  
ATOM   4379  C   GLN A 553      73.260  -7.836   0.933  1.00 72.64           C  
ATOM   4380  CB  GLN A 553      70.957  -7.036   0.360  1.00 72.64           C  
ATOM   4381  O   GLN A 553      73.793  -8.630   0.155  1.00 72.64           O  
ATOM   4382  CG  GLN A 553      69.487  -7.420   0.261  1.00 72.64           C  
ATOM   4383  CD  GLN A 553      68.711  -6.528  -0.690  1.00 72.64           C  
ATOM   4384  NE2 GLN A 553      67.573  -7.020  -1.169  1.00 72.64           N  
ATOM   4385  OE1 GLN A 553      69.129  -5.405  -0.990  1.00 72.64           O  
ATOM   4386  N   SER A 554      73.932  -6.856   1.494  1.00 74.19           N  
ATOM   4387  CA  SER A 554      75.372  -6.688   1.321  1.00 74.19           C  
ATOM   4388  C   SER A 554      76.145  -7.806   2.013  1.00 74.19           C  
ATOM   4389  CB  SER A 554      75.823  -5.332   1.866  1.00 74.19           C  
ATOM   4390  O   SER A 554      77.158  -8.280   1.494  1.00 74.19           O  
ATOM   4391  OG  SER A 554      77.237  -5.242   1.882  1.00 74.19           O  
ATOM   4392  N   GLN A 555      75.699  -8.287   3.162  1.00 75.35           N  
ATOM   4393  CA  GLN A 555      76.300  -9.403   3.884  1.00 75.35           C  
ATOM   4394  C   GLN A 555      76.130 -10.711   3.116  1.00 75.35           C  
ATOM   4395  CB  GLN A 555      75.689  -9.530   5.280  1.00 75.35           C  
ATOM   4396  O   GLN A 555      77.033 -11.549   3.099  1.00 75.35           O  
ATOM   4397  CG  GLN A 555      76.170  -8.470   6.262  1.00 75.35           C  
ATOM   4398  CD  GLN A 555      75.579  -8.643   7.649  1.00 75.35           C  
ATOM   4399  NE2 GLN A 555      76.149  -7.947   8.626  1.00 75.35           N  
ATOM   4400  OE1 GLN A 555      74.618  -9.395   7.839  1.00 75.35           O  
ATOM   4401  N   LEU A 556      74.915 -10.830   2.572  1.00 67.28           N  
ATOM   4402  CA  LEU A 556      74.614 -11.997   1.750  1.00 67.28           C  
ATOM   4403  C   LEU A 556      75.432 -11.981   0.463  1.00 67.28           C  
ATOM   4404  CB  LEU A 556      73.120 -12.049   1.419  1.00 67.28           C  
ATOM   4405  O   LEU A 556      75.882 -13.030  -0.005  1.00 67.28           O  
ATOM   4406  CG  LEU A 556      72.513 -13.441   1.239  1.00 67.28           C  
ATOM   4407  CD1 LEU A 556      71.688 -13.822   2.463  1.00 67.28           C  
ATOM   4408  CD2 LEU A 556      71.660 -13.493  -0.024  1.00 67.28           C  
ATOM   4409  N   ALA A 557      75.697 -10.813  -0.152  1.00 66.30           N  
ATOM   4410  CA  ALA A 557      76.540 -10.640  -1.332  1.00 66.30           C  
ATOM   4411  C   ALA A 557      78.007 -10.902  -1.001  1.00 66.30           C  
ATOM   4412  CB  ALA A 557      76.370  -9.235  -1.906  1.00 66.30           C  
ATOM   4413  O   ALA A 557      78.747 -11.448  -1.823  1.00 66.30           O  
ATOM   4414  N   LYS A 558      78.471 -10.548   0.182  1.00 72.79           N  
ATOM   4415  CA  LYS A 558      79.826 -10.840   0.641  1.00 72.79           C  
ATOM   4416  C   LYS A 558      79.996 -12.325   0.946  1.00 72.79           C  
ATOM   4417  CB  LYS A 558      80.164 -10.009   1.879  1.00 72.79           C  
ATOM   4418  O   LYS A 558      81.070 -12.890   0.731  1.00 72.79           O  
ATOM   4419  CG  LYS A 558      80.391  -8.532   1.591  1.00 72.79           C  
ATOM   4420  CD  LYS A 558      80.682  -7.752   2.866  1.00 72.79           C  
ATOM   4421  CE  LYS A 558      80.778  -6.256   2.598  1.00 72.79           C  
ATOM   4422  NZ  LYS A 558      80.923  -5.475   3.863  1.00 72.79           N  
ATOM   4423  N   GLN A 559      78.908 -13.038   1.415  1.00 60.16           N  
ATOM   4424  CA  GLN A 559      78.896 -14.467   1.707  1.00 60.16           C  
ATOM   4425  C   GLN A 559      78.823 -15.290   0.425  1.00 60.16           C  
ATOM   4426  CB  GLN A 559      77.723 -14.818   2.624  1.00 60.16           C  
ATOM   4427  O   GLN A 559      79.413 -16.369   0.339  1.00 60.16           O  
ATOM   4428  CG  GLN A 559      77.949 -14.442   4.082  1.00 60.16           C  
ATOM   4429  CD  GLN A 559      76.855 -14.961   4.998  1.00 60.16           C  
ATOM   4430  NE2 GLN A 559      76.956 -14.638   6.283  1.00 60.16           N  
ATOM   4431  OE1 GLN A 559      75.927 -15.644   4.553  1.00 60.16           O  
ATOM   4432  N   THR A 560      78.127 -14.702  -0.619  1.00 55.80           N  
ATOM   4433  CA  THR A 560      77.990 -15.318  -1.934  1.00 55.80           C  
ATOM   4434  C   THR A 560      79.231 -15.061  -2.784  1.00 55.80           C  
ATOM   4435  CB  THR A 560      76.743 -14.793  -2.670  1.00 55.80           C  
ATOM   4436  O   THR A 560      79.597 -15.886  -3.624  1.00 55.80           O  
ATOM   4437  CG2 THR A 560      75.466 -15.179  -1.933  1.00 55.80           C  
ATOM   4438  OG1 THR A 560      76.816 -13.364  -2.761  1.00 55.80           O  
ATOM   4439  N   SER A 561      80.065 -14.019  -2.492  1.00 53.69           N  
ATOM   4440  CA  SER A 561      81.342 -13.705  -3.125  1.00 53.69           C  
ATOM   4441  C   SER A 561      82.495 -14.421  -2.430  1.00 53.69           C  
ATOM   4442  CB  SER A 561      81.588 -12.196  -3.115  1.00 53.69           C  
ATOM   4443  O   SER A 561      83.467 -14.817  -3.076  1.00 53.69           O  
ATOM   4444  OG  SER A 561      82.426 -11.830  -2.032  1.00 53.69           O  
ATOM   4445  N   LYS A 562      82.380 -14.862  -1.118  1.00 55.51           N  
ATOM   4446  CA  LYS A 562      83.312 -15.684  -0.352  1.00 55.51           C  
ATOM   4447  C   LYS A 562      83.061 -17.170  -0.594  1.00 55.51           C  
ATOM   4448  CB  LYS A 562      83.203 -15.370   1.141  1.00 55.51           C  
ATOM   4449  O   LYS A 562      84.002 -17.966  -0.625  1.00 55.51           O  
ATOM   4450  CG  LYS A 562      83.872 -14.066   1.550  1.00 55.51           C  
ATOM   4451  CD  LYS A 562      83.855 -13.880   3.062  1.00 55.51           C  
ATOM   4452  CE  LYS A 562      84.452 -12.539   3.468  1.00 55.51           C  
ATOM   4453  NZ  LYS A 562      84.264 -12.267   4.924  1.00 55.51           N  
ATOM   4454  N   LYS A 563      81.739 -17.560  -0.984  1.00 52.69           N  
ATOM   4455  CA  LYS A 563      81.273 -18.894  -1.352  1.00 52.69           C  
ATOM   4456  C   LYS A 563      81.423 -19.135  -2.851  1.00 52.69           C  
ATOM   4457  CB  LYS A 563      79.814 -19.087  -0.933  1.00 52.69           C  
ATOM   4458  O   LYS A 563      81.726 -20.251  -3.278  1.00 52.69           O  
ATOM   4459  CG  LYS A 563      79.573 -20.325  -0.082  1.00 52.69           C  
ATOM   4460  CD  LYS A 563      78.110 -20.447   0.326  1.00 52.69           C  
ATOM   4461  CE  LYS A 563      77.886 -21.628   1.259  1.00 52.69           C  
ATOM   4462  NZ  LYS A 563      76.469 -21.703   1.727  1.00 52.69           N  
ATOM   4463  N   SER A 564      81.575 -18.003  -3.689  1.00 48.26           N  
ATOM   4464  CA  SER A 564      81.863 -17.989  -5.120  1.00 48.26           C  
ATOM   4465  C   SER A 564      83.351 -17.780  -5.382  1.00 48.26           C  
ATOM   4466  CB  SER A 564      81.056 -16.895  -5.819  1.00 48.26           C  
ATOM   4467  O   SER A 564      83.892 -18.293  -6.364  1.00 48.26           O  
ATOM   4468  OG  SER A 564      80.437 -16.043  -4.870  1.00 48.26           O  
ATOM   4469  N   LYS A 565      84.252 -17.370  -4.332  1.00 51.37           N  
ATOM   4470  CA  LYS A 565      85.710 -17.305  -4.304  1.00 51.37           C  
ATOM   4471  C   LYS A 565      86.302 -18.533  -3.618  1.00 51.37           C  
ATOM   4472  CB  LYS A 565      86.178 -16.033  -3.596  1.00 51.37           C  
ATOM   4473  O   LYS A 565      87.380 -19.001  -3.991  1.00 51.37           O  
ATOM   4474  CG  LYS A 565      86.500 -14.882  -4.538  1.00 51.37           C  
ATOM   4475  CD  LYS A 565      86.973 -13.651  -3.776  1.00 51.37           C  
ATOM   4476  CE  LYS A 565      87.224 -12.476  -4.711  1.00 51.37           C  
ATOM   4477  NZ  LYS A 565      87.421 -11.201  -3.958  1.00 51.37           N  
ATOM   4478  N   LYS A 566      85.445 -19.387  -2.858  1.00 50.58           N  
ATOM   4479  CA  LYS A 566      85.718 -20.659  -2.195  1.00 50.58           C  
ATOM   4480  C   LYS A 566      85.117 -21.825  -2.975  1.00 50.58           C  
ATOM   4481  CB  LYS A 566      85.174 -20.648  -0.766  1.00 50.58           C  
ATOM   4482  O   LYS A 566      85.699 -22.910  -3.026  1.00 50.58           O  
ATOM   4483  CG  LYS A 566      86.242 -20.823   0.304  1.00 50.58           C  
ATOM   4484  CD  LYS A 566      85.633 -20.863   1.700  1.00 50.58           C  
ATOM   4485  CE  LYS A 566      86.705 -20.959   2.776  1.00 50.58           C  
ATOM   4486  NZ  LYS A 566      86.126 -20.846   4.148  1.00 50.58           N  
ATOM   4487  N   LYS A 567      84.172 -21.587  -3.990  1.00 48.04           N  
ATOM   4488  CA  LYS A 567      83.497 -22.481  -4.927  1.00 48.04           C  
ATOM   4489  C   LYS A 567      83.928 -22.199  -6.364  1.00 48.04           C  
ATOM   4490  CB  LYS A 567      81.979 -22.346  -4.800  1.00 48.04           C  
ATOM   4491  O   LYS A 567      83.957 -23.106  -7.198  1.00 48.04           O  
ATOM   4492  CG  LYS A 567      81.334 -23.410  -3.925  1.00 48.04           C  
ATOM   4493  CD  LYS A 567      79.814 -23.365  -4.018  1.00 48.04           C  
ATOM   4494  CE  LYS A 567      79.164 -24.345  -3.050  1.00 48.04           C  
ATOM   4495  NZ  LYS A 567      77.673 -24.264  -3.098  1.00 48.04           N  
ATOM   4496  N   ALA A 568      84.787 -21.113  -6.659  1.00 46.35           N  
ATOM   4497  CA  ALA A 568      85.531 -20.723  -7.854  1.00 46.35           C  
ATOM   4498  C   ALA A 568      87.018 -21.031  -7.699  1.00 46.35           C  
ATOM   4499  CB  ALA A 568      85.326 -19.239  -8.148  1.00 46.35           C  
ATOM   4500  O   ALA A 568      87.697 -21.354  -8.677  1.00 46.35           O  
ATOM   4501  N   SER A 569      87.518 -21.618  -6.474  1.00 47.13           N  
ATOM   4502  CA  SER A 569      88.789 -22.231  -6.101  1.00 47.13           C  
ATOM   4503  C   SER A 569      88.612 -23.708  -5.763  1.00 47.13           C  
ATOM   4504  CB  SER A 569      89.409 -21.498  -4.910  1.00 47.13           C  
ATOM   4505  O   SER A 569      89.513 -24.515  -5.996  1.00 47.13           O  
ATOM   4506  OG  SER A 569      89.137 -22.184  -3.700  1.00 47.13           O  
ATOM   4507  N   SER A 570      87.279 -24.318  -5.970  1.00 47.60           N  
ATOM   4508  CA  SER A 570      86.945 -25.713  -5.705  1.00 47.60           C  
ATOM   4509  C   SER A 570      85.971 -26.256  -6.745  1.00 47.60           C  
ATOM   4510  CB  SER A 570      86.347 -25.865  -4.306  1.00 47.60           C  
ATOM   4511  O   SER A 570      85.963 -27.456  -7.029  1.00 47.60           O  
ATOM   4512  OG  SER A 570      84.998 -25.433  -4.286  1.00 47.60           O  
ATOM   4513  N   PHE A 571      85.693 -25.549  -8.047  1.00 43.42           N  
ATOM   4514  CA  PHE A 571      84.795 -25.962  -9.119  1.00 43.42           C  
ATOM   4515  C   PHE A 571      85.361 -25.573 -10.480  1.00 43.42           C  
ATOM   4516  CB  PHE A 571      83.408 -25.340  -8.929  1.00 43.42           C  
ATOM   4517  O   PHE A 571      84.847 -25.999 -11.516  1.00 43.42           O  
ATOM   4518  CG  PHE A 571      82.277 -26.321  -9.079  1.00 43.42           C  
ATOM   4519  CD1 PHE A 571      81.648 -26.497 -10.305  1.00 43.42           C  
ATOM   4520  CD2 PHE A 571      81.842 -27.068  -7.992  1.00 43.42           C  
ATOM   4521  CE1 PHE A 571      80.601 -27.404 -10.447  1.00 43.42           C  
ATOM   4522  CE2 PHE A 571      80.796 -27.977  -8.125  1.00 43.42           C  
ATOM   4523  CZ  PHE A 571      80.176 -28.143  -9.353  1.00 43.42           C  
ATOM   4524  N   GLN A 572      86.802 -25.320 -10.729  1.00 43.71           N  
ATOM   4525  CA  GLN A 572      87.797 -25.353 -11.796  1.00 43.71           C  
ATOM   4526  C   GLN A 572      88.732 -26.549 -11.640  1.00 43.71           C  
ATOM   4527  CB  GLN A 572      88.606 -24.055 -11.816  1.00 43.71           C  
ATOM   4528  O   GLN A 572      89.463 -26.898 -12.569  1.00 43.71           O  
ATOM   4529  CG  GLN A 572      88.355 -23.194 -13.047  1.00 43.71           C  
ATOM   4530  CD  GLN A 572      89.112 -21.879 -13.008  1.00 43.71           C  
ATOM   4531  NE2 GLN A 572      88.772 -20.972 -13.918  1.00 43.71           N  
ATOM   4532  OE1 GLN A 572      89.994 -21.680 -12.167  1.00 43.71           O  
ATOM   4533  N   ALA A 573      88.127 -27.749 -11.053  1.00 40.73           N  
ATOM   4534  CA  ALA A 573      88.681 -29.100 -11.021  1.00 40.73           C  
ATOM   4535  C   ALA A 573      87.571 -30.148 -11.026  1.00 40.73           C  
ATOM   4536  CB  ALA A 573      89.573 -29.281  -9.795  1.00 40.73           C  
ATOM   4537  O   ALA A 573      87.607 -31.103 -10.246  1.00 40.73           O  
ATOM   4538  N   ALA A 574      86.457 -30.008 -11.964  1.00 40.13           N  
ATOM   4539  CA  ALA A 574      85.788 -31.249 -12.347  1.00 40.13           C  
ATOM   4540  C   ALA A 574      84.703 -30.988 -13.388  1.00 40.13           C  
ATOM   4541  CB  ALA A 574      85.189 -31.931 -11.119  1.00 40.13           C  
ATOM   4542  O   ALA A 574      83.717 -30.302 -13.109  1.00 40.13           O  
ATOM   4543  N   SER A 575      84.956 -30.549 -14.723  1.00 32.29           N  
ATOM   4544  CA  SER A 575      84.934 -31.074 -16.085  1.00 32.29           C  
ATOM   4545  C   SER A 575      83.523 -31.479 -16.499  1.00 32.29           C  
ATOM   4546  CB  SER A 575      85.876 -32.272 -16.214  1.00 32.29           C  
ATOM   4547  O   SER A 575      82.836 -32.192 -15.765  1.00 32.29           O  
ATOM   4548  OG  SER A 575      85.212 -33.371 -16.813  1.00 32.29           O  
ATOM   4549  N   SER A 576      82.900 -30.819 -17.610  1.00 33.69           N  
ATOM   4550  CA  SER A 576      82.701 -31.205 -19.003  1.00 33.69           C  
ATOM   4551  C   SER A 576      81.540 -32.182 -19.146  1.00 33.69           C  
ATOM   4552  CB  SER A 576      83.976 -31.828 -19.574  1.00 33.69           C  
ATOM   4553  O   SER A 576      81.460 -33.171 -18.414  1.00 33.69           O  
ATOM   4554  OG  SER A 576      84.494 -32.810 -18.693  1.00 33.69           O  
ATOM   4555  N   LYS A 577      80.323 -31.718 -19.647  1.00 38.08           N  
ATOM   4556  CA  LYS A 577      79.623 -32.260 -20.809  1.00 38.08           C  
ATOM   4557  C   LYS A 577      78.113 -32.087 -20.671  1.00 38.08           C  
ATOM   4558  CB  LYS A 577      79.966 -33.738 -21.001  1.00 38.08           C  
ATOM   4559  O   LYS A 577      77.521 -32.522 -19.681  1.00 38.08           O  
ATOM   4560  CG  LYS A 577      81.210 -33.980 -21.844  1.00 38.08           C  
ATOM   4561  CD  LYS A 577      81.525 -35.466 -21.961  1.00 38.08           C  
ATOM   4562  CE  LYS A 577      82.806 -35.706 -22.748  1.00 38.08           C  
ATOM   4563  NZ  LYS A 577      83.221 -37.141 -22.707  1.00 38.08           N  
ATOM   4564  N   SER A 578      77.401 -31.196 -21.539  1.00 34.87           N  
ATOM   4565  CA  SER A 578      76.588 -31.092 -22.746  1.00 34.87           C  
ATOM   4566  C   SER A 578      75.175 -31.615 -22.509  1.00 34.87           C  
ATOM   4567  CB  SER A 578      77.238 -31.859 -23.899  1.00 34.87           C  
ATOM   4568  O   SER A 578      74.992 -32.656 -21.874  1.00 34.87           O  
ATOM   4569  OG  SER A 578      77.264 -33.249 -23.625  1.00 34.87           O  
ATOM   4570  N   ASN A 579      74.048 -30.799 -22.860  1.00 32.09           N  
ATOM   4571  CA  ASN A 579      72.990 -30.453 -23.804  1.00 32.09           C  
ATOM   4572  C   ASN A 579      71.712 -31.238 -23.526  1.00 32.09           C  
ATOM   4573  CB  ASN A 579      73.456 -30.690 -25.243  1.00 32.09           C  
ATOM   4574  O   ASN A 579      71.755 -32.454 -23.325  1.00 32.09           O  
ATOM   4575  CG  ASN A 579      74.123 -29.471 -25.849  1.00 32.09           C  
ATOM   4576  ND2 ASN A 579      74.672 -29.630 -27.047  1.00 32.09           N  
ATOM   4577  OD1 ASN A 579      74.146 -28.396 -25.244  1.00 32.09           O  
ATOM   4578  N   SER A 580      70.452 -30.579 -23.546  1.00 31.93           N  
ATOM   4579  CA  SER A 580      69.274 -30.308 -24.364  1.00 31.93           C  
ATOM   4580  C   SER A 580      68.050 -31.045 -23.831  1.00 31.93           C  
ATOM   4581  CB  SER A 580      69.527 -30.709 -25.818  1.00 31.93           C  
ATOM   4582  O   SER A 580      68.154 -32.185 -23.374  1.00 31.93           O  
ATOM   4583  OG  SER A 580      69.609 -32.118 -25.945  1.00 31.93           O  
ATOM   4584  N   SER A 581      66.795 -30.366 -23.705  1.00 34.67           N  
ATOM   4585  CA  SER A 581      65.508 -30.349 -24.391  1.00 34.67           C  
ATOM   4586  C   SER A 581      64.383 -30.805 -23.468  1.00 34.67           C  
ATOM   4587  CB  SER A 581      65.551 -31.239 -25.634  1.00 34.67           C  
ATOM   4588  O   SER A 581      64.557 -31.740 -22.684  1.00 34.67           O  
ATOM   4589  OG  SER A 581      65.665 -32.604 -25.271  1.00 34.67           O  
ATOM   4590  N   THR A 582      63.148 -30.034 -23.336  1.00 32.64           N  
ATOM   4591  CA  THR A 582      61.735 -29.939 -23.684  1.00 32.64           C  
ATOM   4592  C   THR A 582      60.881 -30.735 -22.700  1.00 32.64           C  
ATOM   4593  CB  THR A 582      61.477 -30.442 -25.116  1.00 32.64           C  
ATOM   4594  O   THR A 582      61.226 -31.863 -22.342  1.00 32.64           O  
ATOM   4595  CG2 THR A 582      61.675 -29.325 -26.135  1.00 32.64           C  
ATOM   4596  OG1 THR A 582      62.384 -31.511 -25.412  1.00 32.64           O  
ATOM   4597  N   GLY A 583      59.741 -30.117 -22.034  1.00 33.20           N  
ATOM   4598  CA  GLY A 583      58.395 -30.667 -22.036  1.00 33.20           C  
ATOM   4599  C   GLY A 583      57.617 -30.345 -20.774  1.00 33.20           C  
ATOM   4600  O   GLY A 583      58.142 -30.468 -19.666  1.00 33.20           O  
ATOM   4601  N   ARG A 584      56.535 -29.458 -20.794  1.00 31.53           N  
ATOM   4602  CA  ARG A 584      55.080 -29.566 -20.770  1.00 31.53           C  
ATOM   4603  C   ARG A 584      54.611 -30.395 -19.579  1.00 31.53           C  
ATOM   4604  CB  ARG A 584      54.564 -30.182 -22.072  1.00 31.53           C  
ATOM   4605  O   ARG A 584      55.134 -31.484 -19.330  1.00 31.53           O  
ATOM   4606  CG  ARG A 584      53.121 -29.828 -22.392  1.00 31.53           C  
ATOM   4607  CD  ARG A 584      52.726 -30.279 -23.792  1.00 31.53           C  
ATOM   4608  NE  ARG A 584      51.308 -30.047 -24.053  1.00 31.53           N  
ATOM   4609  NH1 ARG A 584      51.252 -31.290 -25.999  1.00 31.53           N  
ATOM   4610  NH2 ARG A 584      49.352 -30.260 -25.236  1.00 31.53           N  
ATOM   4611  CZ  ARG A 584      50.640 -30.533 -25.096  1.00 31.53           C  
ATOM   4612  N   GLN A 585      53.675 -29.854 -18.623  1.00 36.06           N  
ATOM   4613  CA  GLN A 585      52.321 -30.281 -18.288  1.00 36.06           C  
ATOM   4614  C   GLN A 585      52.067 -30.178 -16.787  1.00 36.06           C  
ATOM   4615  CB  GLN A 585      52.077 -31.714 -18.765  1.00 36.06           C  
ATOM   4616  O   GLN A 585      52.867 -30.659 -15.982  1.00 36.06           O  
ATOM   4617  CG  GLN A 585      51.406 -31.803 -20.129  1.00 36.06           C  
ATOM   4618  CD  GLN A 585      51.074 -33.228 -20.528  1.00 36.06           C  
ATOM   4619  NE2 GLN A 585      50.199 -33.378 -21.516  1.00 36.06           N  
ATOM   4620  OE1 GLN A 585      51.601 -34.186 -19.954  1.00 36.06           O  
ATOM   4621  N   LYS A 586      51.110 -29.308 -16.279  1.00 29.36           N  
ATOM   4622  CA  LYS A 586      49.827 -29.182 -15.594  1.00 29.36           C  
ATOM   4623  C   LYS A 586      49.614 -30.330 -14.611  1.00 29.36           C  
ATOM   4624  CB  LYS A 586      48.681 -29.139 -16.606  1.00 29.36           C  
ATOM   4625  O   LYS A 586      49.806 -31.496 -14.959  1.00 29.36           O  
ATOM   4626  CG  LYS A 586      48.503 -27.788 -17.283  1.00 29.36           C  
ATOM   4627  CD  LYS A 586      47.109 -27.640 -17.878  1.00 29.36           C  
ATOM   4628  CE  LYS A 586      46.929 -26.286 -18.552  1.00 29.36           C  
ATOM   4629  NZ  LYS A 586      45.604 -26.179 -19.233  1.00 29.36           N  
ATOM   4630  N   ALA A 587      49.352 -30.032 -13.280  1.00 35.35           N  
ATOM   4631  CA  ALA A 587      48.326 -30.663 -12.453  1.00 35.35           C  
ATOM   4632  C   ALA A 587      48.343 -30.101 -11.035  1.00 35.35           C  
ATOM   4633  CB  ALA A 587      48.521 -32.177 -12.425  1.00 35.35           C  
ATOM   4634  O   ALA A 587      49.398 -30.038 -10.398  1.00 35.35           O  
ATOM   4635  N   LYS A 588      47.350 -29.272 -10.574  1.00 30.25           N  
ATOM   4636  CA  LYS A 588      46.226 -29.125  -9.655  1.00 30.25           C  
ATOM   4637  C   LYS A 588      46.329 -30.116  -8.498  1.00 30.25           C  
ATOM   4638  CB  LYS A 588      44.900 -29.318 -10.393  1.00 30.25           C  
ATOM   4639  O   LYS A 588      46.518 -31.314  -8.715  1.00 30.25           O  
ATOM   4640  CG  LYS A 588      44.411 -28.075 -11.122  1.00 30.25           C  
ATOM   4641  CD  LYS A 588      42.991 -28.255 -11.643  1.00 30.25           C  
ATOM   4642  CE  LYS A 588      42.496 -27.006 -12.361  1.00 30.25           C  
ATOM   4643  NZ  LYS A 588      41.161 -27.224 -12.994  1.00 30.25           N  
ATOM   4644  N   LYS A 589      46.367 -29.628  -7.201  1.00 34.36           N  
ATOM   4645  CA  LYS A 589      45.619 -30.087  -6.035  1.00 34.36           C  
ATOM   4646  C   LYS A 589      45.941 -29.240  -4.807  1.00 34.36           C  
ATOM   4647  CB  LYS A 589      45.919 -31.559  -5.749  1.00 34.36           C  
ATOM   4648  O   LYS A 589      47.110 -29.056  -4.462  1.00 34.36           O  
ATOM   4649  CG  LYS A 589      44.685 -32.450  -5.727  1.00 34.36           C  
ATOM   4650  CD  LYS A 589      45.055 -33.913  -5.522  1.00 34.36           C  
ATOM   4651  CE  LYS A 589      43.823 -34.807  -5.513  1.00 34.36           C  
ATOM   4652  NZ  LYS A 589      44.187 -36.252  -5.422  1.00 34.36           N  
ATOM   4653  N   LYS A 590      45.001 -28.317  -4.306  1.00 31.08           N  
ATOM   4654  CA  LYS A 590      44.074 -28.071  -3.206  1.00 31.08           C  
ATOM   4655  C   LYS A 590      44.648 -28.567  -1.882  1.00 31.08           C  
ATOM   4656  CB  LYS A 590      42.727 -28.744  -3.477  1.00 31.08           C  
ATOM   4657  O   LYS A 590      45.128 -29.700  -1.793  1.00 31.08           O  
ATOM   4658  CG  LYS A 590      41.719 -27.848  -4.182  1.00 31.08           C  
ATOM   4659  CD  LYS A 590      40.354 -28.515  -4.284  1.00 31.08           C  
ATOM   4660  CE  LYS A 590      39.371 -27.662  -5.074  1.00 31.08           C  
ATOM   4661  NZ  LYS A 590      38.043 -28.331  -5.212  1.00 31.08           N  
ATOM   4662  N   SER A 591      44.732 -27.652  -0.867  1.00 33.32           N  
ATOM   4663  CA  SER A 591      44.059 -27.582   0.426  1.00 33.32           C  
ATOM   4664  C   SER A 591      45.061 -27.398   1.561  1.00 33.32           C  
ATOM   4665  CB  SER A 591      43.229 -28.844   0.668  1.00 33.32           C  
ATOM   4666  O   SER A 591      46.058 -28.119   1.640  1.00 33.32           O  
ATOM   4667  OG  SER A 591      43.139 -29.128   2.053  1.00 33.32           O  
ATOM   4668  N   SER A 592      44.970 -26.208   2.271  1.00 31.89           N  
ATOM   4669  CA  SER A 592      44.483 -25.817   3.590  1.00 31.89           C  
ATOM   4670  C   SER A 592      45.532 -26.078   4.666  1.00 31.89           C  
ATOM   4671  CB  SER A 592      43.194 -26.566   3.930  1.00 31.89           C  
ATOM   4672  O   SER A 592      46.179 -27.128   4.667  1.00 31.89           O  
ATOM   4673  OG  SER A 592      43.464 -27.928   4.215  1.00 31.89           O  
ATOM   4674  N   ARG A 593      45.985 -24.988   5.261  1.00 32.59           N  
ATOM   4675  CA  ARG A 593      45.886 -24.823   6.708  1.00 32.59           C  
ATOM   4676  C   ARG A 593      47.003 -23.927   7.234  1.00 32.59           C  
ATOM   4677  CB  ARG A 593      45.930 -26.182   7.409  1.00 32.59           C  
ATOM   4678  O   ARG A 593      48.179 -24.161   6.950  1.00 32.59           O  
ATOM   4679  CG  ARG A 593      44.562 -26.721   7.794  1.00 32.59           C  
ATOM   4680  CD  ARG A 593      44.668 -28.026   8.571  1.00 32.59           C  
ATOM   4681  NE  ARG A 593      43.432 -28.328   9.289  1.00 32.59           N  
ATOM   4682  NH1 ARG A 593      43.882 -30.580   9.534  1.00 32.59           N  
ATOM   4683  NH2 ARG A 593      41.939 -29.697  10.371  1.00 32.59           N  
ATOM   4684  CZ  ARG A 593      43.087 -29.534   9.730  1.00 32.59           C  
ATOM   4685  N   CYS A 594      46.561 -22.789   7.824  1.00 31.51           N  
ATOM   4686  CA  CYS A 594      46.298 -22.431   9.214  1.00 31.51           C  
ATOM   4687  C   CYS A 594      47.529 -21.804   9.857  1.00 31.51           C  
ATOM   4688  CB  CYS A 594      45.866 -23.662  10.011  1.00 31.51           C  
ATOM   4689  O   CYS A 594      48.633 -22.342   9.752  1.00 31.51           O  
ATOM   4690  SG  CYS A 594      44.281 -23.463  10.854  1.00 31.51           S  
ATOM   4691  N   SER A 595      47.360 -20.533  10.380  1.00 31.96           N  
ATOM   4692  CA  SER A 595      47.204 -20.118  11.770  1.00 31.96           C  
ATOM   4693  C   SER A 595      48.362 -19.231  12.216  1.00 31.96           C  
ATOM   4694  CB  SER A 595      47.103 -21.338  12.686  1.00 31.96           C  
ATOM   4695  O   SER A 595      49.528 -19.570  12.003  1.00 31.96           O  
ATOM   4696  OG  SER A 595      47.798 -21.113  13.901  1.00 31.96           O  
ATOM   4697  N   ALA A 596      47.965 -17.972  12.636  1.00 34.67           N  
ATOM   4698  CA  ALA A 596      47.924 -17.552  14.034  1.00 34.67           C  
ATOM   4699  C   ALA A 596      48.611 -16.202  14.221  1.00 34.67           C  
ATOM   4700  CB  ALA A 596      48.577 -18.605  14.926  1.00 34.67           C  
ATOM   4701  O   ALA A 596      49.736 -16.001  13.758  1.00 34.67           O  
ATOM   4702  N   ALA A 597      47.767 -15.141  14.682  1.00 34.95           N  
ATOM   4703  CA  ALA A 597      47.649 -14.631  16.046  1.00 34.95           C  
ATOM   4704  C   ALA A 597      47.870 -13.121  16.087  1.00 34.95           C  
ATOM   4705  CB  ALA A 597      48.642 -15.336  16.966  1.00 34.95           C  
ATOM   4706  O   ALA A 597      48.865 -12.618  15.560  1.00 34.95           O  
ATOM   4707  N   LYS A 598      46.785 -12.262  16.565  1.00 31.39           N  
ATOM   4708  CA  LYS A 598      46.296 -11.763  17.847  1.00 31.39           C  
ATOM   4709  C   LYS A 598      46.599 -10.277  18.010  1.00 31.39           C  
ATOM   4710  CB  LYS A 598      46.913 -12.554  19.001  1.00 31.39           C  
ATOM   4711  O   LYS A 598      47.748  -9.853  17.870  1.00 31.39           O  
ATOM   4712  CG  LYS A 598      45.897 -13.080  20.005  1.00 31.39           C  
ATOM   4713  CD  LYS A 598      46.545 -14.015  21.018  1.00 31.39           C  
ATOM   4714  CE  LYS A 598      45.514 -14.614  21.965  1.00 31.39           C  
ATOM   4715  NZ  LYS A 598      46.140 -15.558  22.939  1.00 31.39           N  
ATOM   4716  N   LEU A 599      45.471  -9.399  18.231  1.00 34.58           N  
ATOM   4717  CA  LEU A 599      45.045  -8.693  19.435  1.00 34.58           C  
ATOM   4718  C   LEU A 599      44.268  -7.430  19.078  1.00 34.58           C  
ATOM   4719  CB  LEU A 599      46.255  -8.334  20.302  1.00 34.58           C  
ATOM   4720  O   LEU A 599      44.784  -6.555  18.380  1.00 34.58           O  
ATOM   4721  CG  LEU A 599      46.526  -9.246  21.499  1.00 34.58           C  
ATOM   4722  CD1 LEU A 599      48.024  -9.343  21.763  1.00 34.58           C  
ATOM   4723  CD2 LEU A 599      45.791  -8.738  22.736  1.00 34.58           C  
ATOM   4724  N   ALA A 600      42.903  -7.301  19.318  1.00 30.38           N  
ATOM   4725  CA  ALA A 600      41.786  -6.784  20.103  1.00 30.38           C  
ATOM   4726  C   ALA A 600      42.153  -5.466  20.779  1.00 30.38           C  
ATOM   4727  CB  ALA A 600      41.350  -7.810  21.147  1.00 30.38           C  
ATOM   4728  O   ALA A 600      43.211  -5.354  21.401  1.00 30.38           O  
ATOM   4729  N   LEU A 601      41.357  -4.402  20.554  1.00 35.35           N  
ATOM   4730  CA  LEU A 601      40.608  -3.656  21.560  1.00 35.35           C  
ATOM   4731  C   LEU A 601      39.523  -2.805  20.909  1.00 35.35           C  
ATOM   4732  CB  LEU A 601      41.548  -2.767  22.378  1.00 35.35           C  
ATOM   4733  O   LEU A 601      39.819  -1.944  20.077  1.00 35.35           O  
ATOM   4734  CG  LEU A 601      42.065  -3.356  23.692  1.00 35.35           C  
ATOM   4735  CD1 LEU A 601      43.584  -3.236  23.765  1.00 35.35           C  
ATOM   4736  CD2 LEU A 601      41.411  -2.663  24.883  1.00 35.35           C  
ATOM   4737  N   ALA A 602      38.172  -3.131  21.024  1.00 30.35           N  
ATOM   4738  CA  ALA A 602      36.818  -2.901  21.520  1.00 30.35           C  
ATOM   4739  C   ALA A 602      36.727  -1.576  22.271  1.00 30.35           C  
ATOM   4740  CB  ALA A 602      36.378  -4.052  22.421  1.00 30.35           C  
ATOM   4741  O   ALA A 602      37.593  -1.259  23.090  1.00 30.35           O  
ATOM   4742  N   SER A 603      35.724  -0.602  21.918  1.00 32.40           N  
ATOM   4743  CA  SER A 603      34.591  -0.155  22.720  1.00 32.40           C  
ATOM   4744  C   SER A 603      33.996   1.135  22.166  1.00 32.40           C  
ATOM   4745  CB  SER A 603      35.012   0.053  24.176  1.00 32.40           C  
ATOM   4746  O   SER A 603      34.728   2.068  21.828  1.00 32.40           O  
ATOM   4747  OG  SER A 603      36.376   0.432  24.255  1.00 32.40           O  
ATOM   4748  N   LYS A 604      32.612   1.162  21.680  1.00 35.07           N  
ATOM   4749  CA  LYS A 604      31.435   1.747  22.315  1.00 35.07           C  
ATOM   4750  C   LYS A 604      30.538   2.430  21.286  1.00 35.07           C  
ATOM   4751  CB  LYS A 604      31.848   2.747  23.396  1.00 35.07           C  
ATOM   4752  O   LYS A 604      31.010   3.232  20.478  1.00 35.07           O  
ATOM   4753  CG  LYS A 604      32.107   2.116  24.756  1.00 35.07           C  
ATOM   4754  CD  LYS A 604      32.565   3.152  25.774  1.00 35.07           C  
ATOM   4755  CE  LYS A 604      32.832   2.520  27.134  1.00 35.07           C  
ATOM   4756  NZ  LYS A 604      33.251   3.537  28.145  1.00 35.07           N  
ATOM   4757  N   SER A 605      29.241   1.949  20.900  1.00 30.94           N  
ATOM   4758  CA  SER A 605      27.860   2.279  21.233  1.00 30.94           C  
ATOM   4759  C   SER A 605      27.268   3.262  20.229  1.00 30.94           C  
ATOM   4760  CB  SER A 605      27.773   2.864  22.643  1.00 30.94           C  
ATOM   4761  O   SER A 605      27.933   4.215  19.819  1.00 30.94           O  
ATOM   4762  OG  SER A 605      28.447   4.109  22.713  1.00 30.94           O  
ATOM   4763  N   ALA A 606      26.274   2.919  19.324  1.00 26.13           N  
ATOM   4764  CA  ALA A 606      24.876   3.338  19.274  1.00 26.13           C  
ATOM   4765  C   ALA A 606      24.690   4.516  18.323  1.00 26.13           C  
ATOM   4766  CB  ALA A 606      24.380   3.703  20.671  1.00 26.13           C  
ATOM   4767  O   ALA A 606      25.443   5.492  18.379  1.00 26.13           O  
ATOM   4768  N   LEU A 607      24.246   4.381  17.052  1.00 27.26           N  
ATOM   4769  CA  LEU A 607      23.146   5.145  16.474  1.00 27.26           C  
ATOM   4770  C   LEU A 607      23.317   5.288  14.965  1.00 27.26           C  
ATOM   4771  CB  LEU A 607      23.055   6.529  17.122  1.00 27.26           C  
ATOM   4772  O   LEU A 607      24.313   5.846  14.499  1.00 27.26           O  
ATOM   4773  CG  LEU A 607      21.914   6.737  18.119  1.00 27.26           C  
ATOM   4774  CD1 LEU A 607      22.437   6.651  19.549  1.00 27.26           C  
ATOM   4775  CD2 LEU A 607      21.228   8.077  17.874  1.00 27.26           C  
ATOM   4776  N   THR A 608      22.907   4.380  14.102  1.00 30.11           N  
ATOM   4777  CA  THR A 608      22.785   4.699  12.684  1.00 30.11           C  
ATOM   4778  C   THR A 608      21.345   5.065  12.334  1.00 30.11           C  
ATOM   4779  CB  THR A 608      23.246   3.523  11.805  1.00 30.11           C  
ATOM   4780  O   THR A 608      20.417   4.313  12.635  1.00 30.11           O  
ATOM   4781  CG2 THR A 608      24.623   3.791  11.205  1.00 30.11           C  
ATOM   4782  OG1 THR A 608      23.308   2.333  12.602  1.00 30.11           O  
ATOM   4783  N   ARG A 609      20.982   6.421  12.395  1.00 31.74           N  
ATOM   4784  CA  ARG A 609      20.261   7.351  11.531  1.00 31.74           C  
ATOM   4785  C   ARG A 609      20.789   7.291  10.102  1.00 31.74           C  
ATOM   4786  CB  ARG A 609      20.369   8.779  12.070  1.00 31.74           C  
ATOM   4787  O   ARG A 609      21.998   7.183   9.884  1.00 31.74           O  
ATOM   4788  CG  ARG A 609      19.324   9.121  13.120  1.00 31.74           C  
ATOM   4789  CD  ARG A 609      19.475  10.551  13.621  1.00 31.74           C  
ATOM   4790  NE  ARG A 609      18.416  11.416  13.110  1.00 31.74           N  
ATOM   4791  NH1 ARG A 609      19.212  13.335  14.120  1.00 31.74           N  
ATOM   4792  NH2 ARG A 609      17.311  13.411  12.842  1.00 31.74           N  
ATOM   4793  CZ  ARG A 609      18.315  12.719  13.359  1.00 31.74           C  
ATOM   4794  N   PRO A 610      19.762   7.373   9.058  1.00 27.82           N  
ATOM   4795  CA  PRO A 610      19.693   7.182   7.608  1.00 27.82           C  
ATOM   4796  C   PRO A 610      20.320   8.338   6.830  1.00 27.82           C  
ATOM   4797  CB  PRO A 610      18.190   7.092   7.335  1.00 27.82           C  
ATOM   4798  O   PRO A 610      20.406   9.457   7.343  1.00 27.82           O  
ATOM   4799  CG  PRO A 610      17.565   8.022   8.324  1.00 27.82           C  
ATOM   4800  CD  PRO A 610      18.634   8.513   9.258  1.00 27.82           C  
ATOM   4801  N   ALA A 611      21.310   8.094   5.925  1.00 29.18           N  
ATOM   4802  CA  ALA A 611      21.990   8.604   4.738  1.00 29.18           C  
ATOM   4803  C   ALA A 611      21.031   9.393   3.852  1.00 29.18           C  
ATOM   4804  CB  ALA A 611      22.615   7.456   3.949  1.00 29.18           C  
ATOM   4805  O   ALA A 611      20.032   8.853   3.372  1.00 29.18           O  
ATOM   4806  N   ARG A 612      20.867  10.774   4.084  1.00 28.50           N  
ATOM   4807  CA  ARG A 612      20.722  11.936   3.214  1.00 28.50           C  
ATOM   4808  C   ARG A 612      22.054  12.656   3.035  1.00 28.50           C  
ATOM   4809  CB  ARG A 612      19.676  12.902   3.776  1.00 28.50           C  
ATOM   4810  O   ARG A 612      22.735  12.966   4.014  1.00 28.50           O  
ATOM   4811  CG  ARG A 612      18.475  13.106   2.868  1.00 28.50           C  
ATOM   4812  CD  ARG A 612      17.467  14.072   3.475  1.00 28.50           C  
ATOM   4813  NE  ARG A 612      16.294  14.235   2.620  1.00 28.50           N  
ATOM   4814  NH1 ARG A 612      15.594  16.205   3.604  1.00 28.50           N  
ATOM   4815  NH2 ARG A 612      14.399  15.295   1.872  1.00 28.50           N  
ATOM   4816  CZ  ARG A 612      15.432  15.245   2.700  1.00 28.50           C  
ATOM   4817  N   SER A 613      22.762  12.446   1.896  1.00 32.66           N  
ATOM   4818  CA  SER A 613      23.464  13.632   1.416  1.00 32.66           C  
ATOM   4819  C   SER A 613      23.515  13.666  -0.108  1.00 32.66           C  
ATOM   4820  CB  SER A 613      24.883  13.682   1.983  1.00 32.66           C  
ATOM   4821  O   SER A 613      23.883  12.676  -0.744  1.00 32.66           O  
ATOM   4822  OG  SER A 613      25.651  12.587   1.515  1.00 32.66           O  
ATOM   4823  N   GLY A 614      22.641  14.552  -0.802  1.00 27.08           N  
ATOM   4824  CA  GLY A 614      22.744  15.826  -1.496  1.00 27.08           C  
ATOM   4825  C   GLY A 614      24.038  16.562  -1.204  1.00 27.08           C  
ATOM   4826  O   GLY A 614      24.395  16.763  -0.041  1.00 27.08           O  
ATOM   4827  N   GLU A 615      25.087  16.329  -1.948  1.00 32.09           N  
ATOM   4828  CA  GLU A 615      26.190  17.248  -2.212  1.00 32.09           C  
ATOM   4829  C   GLU A 615      25.952  18.042  -3.493  1.00 32.09           C  
ATOM   4830  CB  GLU A 615      27.515  16.486  -2.305  1.00 32.09           C  
ATOM   4831  O   GLU A 615      25.705  17.463  -4.553  1.00 32.09           O  
ATOM   4832  CG  GLU A 615      28.297  16.452  -1.000  1.00 32.09           C  
ATOM   4833  CD  GLU A 615      29.572  15.627  -1.086  1.00 32.09           C  
ATOM   4834  OE1 GLU A 615      30.348  15.606  -0.104  1.00 32.09           O  
ATOM   4835  OE2 GLU A 615      29.796  14.998  -2.144  1.00 32.09           O  
ATOM   4836  N   GLN A 616      25.456  19.324  -3.413  1.00 27.35           N  
ATOM   4837  CA  GLN A 616      25.816  20.640  -3.930  1.00 27.35           C  
ATOM   4838  C   GLN A 616      27.314  20.896  -3.788  1.00 27.35           C  
ATOM   4839  CB  GLN A 616      25.026  21.734  -3.211  1.00 27.35           C  
ATOM   4840  O   GLN A 616      27.862  20.808  -2.688  1.00 27.35           O  
ATOM   4841  CG  GLN A 616      23.605  21.908  -3.730  1.00 27.35           C  
ATOM   4842  CD  GLN A 616      22.963  23.200  -3.261  1.00 27.35           C  
ATOM   4843  NE2 GLN A 616      21.861  23.580  -3.898  1.00 27.35           N  
ATOM   4844  OE1 GLN A 616      23.453  23.851  -2.333  1.00 27.35           O  
ATOM   4845  N   TYR A 617      28.138  20.727  -4.863  1.00 33.39           N  
ATOM   4846  CA  TYR A 617      29.262  21.559  -5.275  1.00 33.39           C  
ATOM   4847  C   TYR A 617      28.984  22.227  -6.616  1.00 33.39           C  
ATOM   4848  CB  TYR A 617      30.544  20.725  -5.363  1.00 33.39           C  
ATOM   4849  O   TYR A 617      28.622  21.557  -7.587  1.00 33.39           O  
ATOM   4850  CG  TYR A 617      31.287  20.614  -4.053  1.00 33.39           C  
ATOM   4851  CD1 TYR A 617      32.153  21.622  -3.634  1.00 33.39           C  
ATOM   4852  CD2 TYR A 617      31.125  19.502  -3.234  1.00 33.39           C  
ATOM   4853  CE1 TYR A 617      32.841  21.523  -2.429  1.00 33.39           C  
ATOM   4854  CE2 TYR A 617      31.808  19.393  -2.027  1.00 33.39           C  
ATOM   4855  OH  TYR A 617      33.341  20.304  -0.440  1.00 33.39           O  
ATOM   4856  CZ  TYR A 617      32.662  20.407  -1.633  1.00 33.39           C  
ATOM   4857  N   SER A 618      28.527  23.547  -6.688  1.00 30.44           N  
ATOM   4858  CA  SER A 618      28.891  24.841  -7.256  1.00 30.44           C  
ATOM   4859  C   SER A 618      30.405  25.016  -7.308  1.00 30.44           C  
ATOM   4860  CB  SER A 618      28.265  25.977  -6.447  1.00 30.44           C  
ATOM   4861  O   SER A 618      31.105  24.694  -6.346  1.00 30.44           O  
ATOM   4862  OG  SER A 618      28.866  26.073  -5.167  1.00 30.44           O  
ATOM   4863  N   ALA A 619      31.063  25.015  -8.551  1.00 30.77           N  
ATOM   4864  CA  ALA A 619      31.809  26.075  -9.223  1.00 30.77           C  
ATOM   4865  C   ALA A 619      33.184  25.582  -9.666  1.00 30.77           C  
ATOM   4866  CB  ALA A 619      31.953  27.288  -8.306  1.00 30.77           C  
ATOM   4867  O   ALA A 619      33.930  25.007  -8.870  1.00 30.77           O  
ATOM   4868  N   ARG A 620      33.352  25.224 -10.946  1.00 28.42           N  
ATOM   4869  CA  ARG A 620      34.456  25.802 -11.705  1.00 28.42           C  
ATOM   4870  C   ARG A 620      34.332  25.472 -13.189  1.00 28.42           C  
ATOM   4871  CB  ARG A 620      35.798  25.303 -11.167  1.00 28.42           C  
ATOM   4872  O   ARG A 620      34.248  24.301 -13.565  1.00 28.42           O  
ATOM   4873  CG  ARG A 620      36.984  26.161 -11.579  1.00 28.42           C  
ATOM   4874  CD  ARG A 620      38.248  25.776 -10.823  1.00 28.42           C  
ATOM   4875  NE  ARG A 620      39.363  26.659 -11.153  1.00 28.42           N  
ATOM   4876  NH1 ARG A 620      40.907  25.536  -9.853  1.00 28.42           N  
ATOM   4877  NH2 ARG A 620      41.540  27.386 -11.050  1.00 28.42           N  
ATOM   4878  CZ  ARG A 620      40.601  26.525 -10.684  1.00 28.42           C  
ATOM   4879  N   ALA A 621      33.745  26.393 -14.017  1.00 29.37           N  
ATOM   4880  CA  ALA A 621      34.072  27.317 -15.100  1.00 29.37           C  
ATOM   4881  C   ALA A 621      35.471  27.048 -15.647  1.00 29.37           C  
ATOM   4882  CB  ALA A 621      33.959  28.762 -14.620  1.00 29.37           C  
ATOM   4883  O   ALA A 621      36.442  27.000 -14.888  1.00 29.37           O  
ATOM   4884  N   GLU A 622      35.590  26.269 -16.763  1.00 34.09           N  
ATOM   4885  CA  GLU A 622      36.563  26.612 -17.796  1.00 34.09           C  
ATOM   4886  C   GLU A 622      36.016  26.316 -19.189  1.00 34.09           C  
ATOM   4887  CB  GLU A 622      37.874  25.853 -17.573  1.00 34.09           C  
ATOM   4888  O   GLU A 622      35.576  25.198 -19.465  1.00 34.09           O  
ATOM   4889  CG  GLU A 622      39.096  26.554 -18.148  1.00 34.09           C  
ATOM   4890  CD  GLU A 622      39.769  27.493 -17.160  1.00 34.09           C  
ATOM   4891  OE1 GLU A 622      40.454  28.446 -17.597  1.00 34.09           O  
ATOM   4892  OE2 GLU A 622      39.611  27.274 -15.938  1.00 34.09           O  
ATOM   4893  N   ARG A 623      35.483  27.330 -19.934  1.00 31.01           N  
ATOM   4894  CA  ARG A 623      35.843  28.147 -21.088  1.00 31.01           C  
ATOM   4895  C   ARG A 623      36.144  27.276 -22.303  1.00 31.01           C  
ATOM   4896  CB  ARG A 623      37.048  29.033 -20.766  1.00 31.01           C  
ATOM   4897  O   ARG A 623      36.969  26.363 -22.230  1.00 31.01           O  
ATOM   4898  CG  ARG A 623      36.678  30.427 -20.286  1.00 31.01           C  
ATOM   4899  CD  ARG A 623      37.908  31.304 -20.097  1.00 31.01           C  
ATOM   4900  NE  ARG A 623      37.567  32.588 -19.491  1.00 31.01           N  
ATOM   4901  NH1 ARG A 623      38.476  33.865 -21.188  1.00 31.01           N  
ATOM   4902  NH2 ARG A 623      37.488  34.880 -19.385  1.00 31.01           N  
ATOM   4903  CZ  ARG A 623      37.844  33.775 -20.023  1.00 31.01           C  
ATOM   4904  N   ARG A 624      35.179  27.138 -23.233  1.00 32.18           N  
ATOM   4905  CA  ARG A 624      35.428  27.639 -24.581  1.00 32.18           C  
ATOM   4906  C   ARG A 624      34.304  27.239 -25.531  1.00 32.18           C  
ATOM   4907  CB  ARG A 624      36.769  27.122 -25.108  1.00 32.18           C  
ATOM   4908  O   ARG A 624      34.001  26.053 -25.678  1.00 32.18           O  
ATOM   4909  CG  ARG A 624      37.739  28.222 -25.508  1.00 32.18           C  
ATOM   4910  CD  ARG A 624      39.052  27.654 -26.029  1.00 32.18           C  
ATOM   4911  NE  ARG A 624      39.857  28.677 -26.689  1.00 32.18           N  
ATOM   4912  NH1 ARG A 624      41.807  27.438 -26.686  1.00 32.18           N  
ATOM   4913  NH2 ARG A 624      41.784  29.545 -27.588  1.00 32.18           N  
ATOM   4914  CZ  ARG A 624      41.148  28.551 -26.986  1.00 32.18           C  
ATOM   4915  N   ARG A 625      33.230  28.072 -25.732  1.00 32.93           N  
ATOM   4916  CA  ARG A 625      32.503  28.779 -26.782  1.00 32.93           C  
ATOM   4917  C   ARG A 625      33.337  28.877 -28.055  1.00 32.93           C  
ATOM   4918  CB  ARG A 625      32.102  30.178 -26.310  1.00 32.93           C  
ATOM   4919  O   ARG A 625      34.513  29.244 -28.007  1.00 32.93           O  
ATOM   4920  CG  ARG A 625      30.780  30.220 -25.561  1.00 32.93           C  
ATOM   4921  CD  ARG A 625      30.361  31.647 -25.234  1.00 32.93           C  
ATOM   4922  NE  ARG A 625      29.108  31.683 -24.486  1.00 32.93           N  
ATOM   4923  NH1 ARG A 625      28.999  33.988 -24.379  1.00 32.93           N  
ATOM   4924  NH2 ARG A 625      27.354  32.712 -23.420  1.00 32.93           N  
ATOM   4925  CZ  ARG A 625      28.490  32.794 -24.097  1.00 32.93           C  
ATOM   4926  N   GLN A 626      32.788  28.328 -29.176  1.00 32.10           N  
ATOM   4927  CA  GLN A 626      32.144  28.844 -30.380  1.00 32.10           C  
ATOM   4928  C   GLN A 626      32.718  28.191 -31.634  1.00 32.10           C  
ATOM   4929  CB  GLN A 626      32.298  30.364 -30.461  1.00 32.10           C  
ATOM   4930  O   GLN A 626      33.938  28.107 -31.794  1.00 32.10           O  
ATOM   4931  CG  GLN A 626      31.371  31.127 -29.526  1.00 32.10           C  
ATOM   4932  CD  GLN A 626      31.363  32.620 -29.796  1.00 32.10           C  
ATOM   4933  NE2 GLN A 626      30.650  33.370 -28.963  1.00 32.10           N  
ATOM   4934  OE1 GLN A 626      31.994  33.096 -30.745  1.00 32.10           O  
ATOM   4935  N   ARG A 627      31.831  27.462 -32.364  1.00 32.22           N  
ATOM   4936  CA  ARG A 627      31.345  27.962 -33.646  1.00 32.22           C  
ATOM   4937  C   ARG A 627      31.043  26.814 -34.602  1.00 32.22           C
[truncated: 46,495 more chars]
