# Supplementary material for: The evolutionary origins and ancestral features of septins
Source: Front Cell Dev Biol. 2024 Jun 26;12:1406966. doi: 10.3389/fcell.2024.1406966 (PMC11238149; doi:10.3389/fcell.2024.1406966)
Supplement: Supplementary file 1 [file DataSheet3.zip › Delic_Shuman_Supp_File6/AncGroup2_3fced.result/AncGroup2_3fced_unrelaxed_rank_1_model_3.pdb]

MODEL     1                                                                     
ATOM      1  N   MET A   1     -52.936  73.530  26.786  1.00 38.97           N  
ATOM      2  CA  MET A   1     -52.237  74.330  27.788  1.00 38.97           C  
ATOM      3  C   MET A   1     -50.787  74.566  27.380  1.00 38.97           C  
ATOM      4  CB  MET A   1     -52.292  73.647  29.155  1.00 38.97           C  
ATOM      5  O   MET A   1     -50.052  73.616  27.104  1.00 38.97           O  
ATOM      6  CG  MET A   1     -53.635  73.782  29.855  1.00 38.97           C  
ATOM      7  SD  MET A   1     -53.489  73.685  31.681  1.00 38.97           S  
ATOM      8  CE  MET A   1     -55.158  74.209  32.164  1.00 38.97           C  
ATOM      9  N   ALA A   2     -50.583  75.433  26.414  1.00 30.04           N  
ATOM     10  CA  ALA A   2     -49.575  76.481  26.273  1.00 30.04           C  
ATOM     11  C   ALA A   2     -48.708  76.579  27.525  1.00 30.04           C  
ATOM     12  CB  ALA A   2     -50.241  77.824  25.984  1.00 30.04           C  
ATOM     13  O   ALA A   2     -49.224  76.731  28.635  1.00 30.04           O  
ATOM     14  N   SER A   3     -47.460  76.100  27.549  1.00 36.47           N  
ATOM     15  CA  SER A   3     -46.365  76.747  28.265  1.00 36.47           C  
ATOM     16  C   SER A   3     -45.029  76.499  27.572  1.00 36.47           C  
ATOM     17  CB  SER A   3     -46.300  76.249  29.709  1.00 36.47           C  
ATOM     18  O   SER A   3     -44.705  75.362  27.225  1.00 36.47           O  
ATOM     19  OG  SER A   3     -45.070  75.590  29.959  1.00 36.47           O  
ATOM     20  N   SER A   4     -44.553  77.353  26.734  1.00 28.83           N  
ATOM     21  CA  SER A   4     -43.652  78.500  26.773  1.00 28.83           C  
ATOM     22  C   SER A   4     -42.599  78.339  27.865  1.00 28.83           C  
ATOM     23  CB  SER A   4     -44.438  79.792  26.998  1.00 28.83           C  
ATOM     24  O   SER A   4     -42.911  77.908  28.977  1.00 28.83           O  
ATOM     25  OG  SER A   4     -45.748  79.510  27.459  1.00 28.83           O  
ATOM     26  N   ALA A   5     -41.343  78.259  27.469  1.00 29.67           N  
ATOM     27  CA  ALA A   5     -40.412  79.304  27.886  1.00 29.67           C  
ATOM     28  C   ALA A   5     -39.316  78.737  28.784  1.00 29.67           C  
ATOM     29  CB  ALA A   5     -41.158  80.426  28.605  1.00 29.67           C  
ATOM     30  O   ALA A   5     -39.595  77.955  29.696  1.00 29.67           O  
ATOM     31  N   SER A   6     -38.076  78.766  28.312  1.00 33.71           N  
ATOM     32  CA  SER A   6     -37.070  79.638  28.909  1.00 33.71           C  
ATOM     33  C   SER A   6     -35.715  78.943  28.995  1.00 33.71           C  
ATOM     34  CB  SER A   6     -37.510  80.088  30.303  1.00 33.71           C  
ATOM     35  O   SER A   6     -35.636  77.770  29.367  1.00 33.71           O  
ATOM     36  OG  SER A   6     -37.544  78.991  31.199  1.00 33.71           O  
ATOM     37  N   GLN A   7     -34.732  79.315  28.151  1.00 28.09           N  
ATOM     38  CA  GLN A   7     -33.714  80.336  28.377  1.00 28.09           C  
ATOM     39  C   GLN A   7     -32.778  79.938  29.515  1.00 28.09           C  
ATOM     40  CB  GLN A   7     -34.364  81.686  28.680  1.00 28.09           C  
ATOM     41  O   GLN A   7     -33.233  79.534  30.587  1.00 28.09           O  
ATOM     42  CG  GLN A   7     -34.571  82.560  27.450  1.00 28.09           C  
ATOM     43  CD  GLN A   7     -35.045  83.959  27.796  1.00 28.09           C  
ATOM     44  NE2 GLN A   7     -35.731  84.602  26.857  1.00 28.09           N  
ATOM     45  OE1 GLN A   7     -34.798  84.457  28.899  1.00 28.09           O  
ATOM     46  N   ALA A   8     -31.470  79.790  29.146  1.00 28.24           N  
ATOM     47  CA  ALA A   8     -30.384  80.705  29.486  1.00 28.24           C  
ATOM     48  C   ALA A   8     -29.725  80.309  30.805  1.00 28.24           C  
ATOM     49  CB  ALA A   8     -30.901  82.140  29.563  1.00 28.24           C  
ATOM     50  O   ALA A   8     -30.412  80.050  31.796  1.00 28.24           O  
ATOM     51  N   GLY A   9     -28.427  79.942  30.741  1.00 32.80           N  
ATOM     52  CA  GLY A   9     -27.416  80.590  31.561  1.00 32.80           C  
ATOM     53  C   GLY A   9     -26.106  79.826  31.606  1.00 32.80           C  
ATOM     54  O   GLY A   9     -26.101  78.598  31.712  1.00 32.80           O  
ATOM     55  N   THR A  10     -25.057  80.288  30.878  1.00 29.16           N  
ATOM     56  CA  THR A  10     -23.879  81.108  31.133  1.00 29.16           C  
ATOM     57  C   THR A  10     -23.183  80.671  32.419  1.00 29.16           C  
ATOM     58  CB  THR A  10     -24.247  82.601  31.227  1.00 29.16           C  
ATOM     59  O   THR A  10     -23.840  80.417  33.430  1.00 29.16           O  
ATOM     60  CG2 THR A  10     -24.444  83.207  29.841  1.00 29.16           C  
ATOM     61  OG1 THR A  10     -25.460  82.741  31.975  1.00 29.16           O  
ATOM     62  N   SER A  11     -21.880  80.351  32.263  1.00 29.72           N  
ATOM     63  CA  SER A  11     -20.723  81.007  32.863  1.00 29.72           C  
ATOM     64  C   SER A  11     -19.837  80.004  33.595  1.00 29.72           C  
ATOM     65  CB  SER A  11     -21.169  82.105  33.829  1.00 29.72           C  
ATOM     66  O   SER A  11     -20.337  79.122  34.297  1.00 29.72           O  
ATOM     67  OG  SER A  11     -21.900  81.556  34.913  1.00 29.72           O  
ATOM     68  N   ALA A  12     -18.610  79.862  33.094  1.00 29.00           N  
ATOM     69  CA  ALA A  12     -17.394  80.406  33.692  1.00 29.00           C  
ATOM     70  C   ALA A  12     -16.607  79.321  34.420  1.00 29.00           C  
ATOM     71  CB  ALA A  12     -17.737  81.544  34.651  1.00 29.00           C  
ATOM     72  O   ALA A  12     -17.180  78.527  35.170  1.00 29.00           O  
ATOM     73  N   SER A  13     -15.421  79.053  33.920  1.00 33.24           N  
ATOM     74  CA  SER A  13     -14.137  79.307  34.564  1.00 33.24           C  
ATOM     75  C   SER A  13     -13.231  78.082  34.494  1.00 33.24           C  
ATOM     76  CB  SER A  13     -14.340  79.718  36.023  1.00 33.24           C  
ATOM     77  O   SER A  13     -13.681  76.957  34.721  1.00 33.24           O  
ATOM     78  OG  SER A  13     -14.764  78.613  36.803  1.00 33.24           O  
ATOM     79  N   SER A  14     -12.168  78.129  33.748  1.00 28.88           N  
ATOM     80  CA  SER A  14     -10.759  78.346  34.059  1.00 28.88           C  
ATOM     81  C   SER A  14     -10.123  77.090  34.645  1.00 28.88           C  
ATOM     82  CB  SER A  14     -10.597  79.512  35.034  1.00 28.88           C  
ATOM     83  O   SER A  14     -10.697  76.453  35.531  1.00 28.88           O  
ATOM     84  OG  SER A  14      -9.405  79.376  35.788  1.00 28.88           O  
ATOM     85  N   SER A  15      -9.177  76.490  33.949  1.00 34.96           N  
ATOM     86  CA  SER A  15      -7.810  76.258  34.404  1.00 34.96           C  
ATOM     87  C   SER A  15      -7.123  75.185  33.565  1.00 34.96           C  
ATOM     88  CB  SER A  15      -7.796  75.850  35.877  1.00 34.96           C  
ATOM     89  O   SER A  15      -7.717  74.146  33.269  1.00 34.96           O  
ATOM     90  OG  SER A  15      -8.859  74.956  36.162  1.00 34.96           O  
ATOM     91  N   ALA A  16      -6.292  75.474  32.589  1.00 27.14           N  
ATOM     92  CA  ALA A  16      -4.837  75.456  32.463  1.00 27.14           C  
ATOM     93  C   ALA A  16      -4.211  74.494  33.470  1.00 27.14           C  
ATOM     94  CB  ALA A  16      -4.268  76.860  32.650  1.00 27.14           C  
ATOM     95  O   ALA A  16      -4.515  74.552  34.664  1.00 27.14           O  
ATOM     96  N   VAL A  17      -3.618  73.342  33.011  1.00 35.00           N  
ATOM     97  CA  VAL A  17      -2.337  72.792  33.443  1.00 35.00           C  
ATOM     98  C   VAL A  17      -1.871  71.727  32.453  1.00 35.00           C  
ATOM     99  CB  VAL A  17      -2.426  72.196  34.865  1.00 35.00           C  
ATOM    100  O   VAL A  17      -2.639  70.836  32.083  1.00 35.00           O  
ATOM    101  CG1 VAL A  17      -1.085  71.597  35.285  1.00 35.00           C  
ATOM    102  CG2 VAL A  17      -2.875  73.262  35.863  1.00 35.00           C  
ATOM    103  N   ALA A  18      -1.011  71.939  31.476  1.00 26.50           N  
ATOM    104  CA  ALA A  18       0.393  71.657  31.184  1.00 26.50           C  
ATOM    105  C   ALA A  18       0.882  70.442  31.966  1.00 26.50           C  
ATOM    106  CB  ALA A  18       1.257  72.875  31.502  1.00 26.50           C  
ATOM    107  O   ALA A  18       0.604  70.311  33.160  1.00 26.50           O  
ATOM    108  N   MET A  19       1.392  69.412  31.290  1.00 28.47           N  
ATOM    109  CA  MET A  19       2.735  68.874  31.486  1.00 28.47           C  
ATOM    110  C   MET A  19       2.703  67.352  31.582  1.00 28.47           C  
ATOM    111  CB  MET A  19       3.374  69.464  32.744  1.00 28.47           C  
ATOM    112  O   MET A  19       1.872  66.789  32.298  1.00 28.47           O  
ATOM    113  CG  MET A  19       4.197  70.715  32.485  1.00 28.47           C  
ATOM    114  SD  MET A  19       5.255  71.169  33.914  1.00 28.47           S  
ATOM    115  CE  MET A  19       6.867  71.293  33.092  1.00 28.47           C  
ATOM    116  N   SER A  20       3.386  66.673  30.631  1.00 28.56           N  
ATOM    117  CA  SER A  20       4.675  65.990  30.619  1.00 28.56           C  
ATOM    118  C   SER A  20       4.502  64.480  30.749  1.00 28.56           C  
ATOM    119  CB  SER A  20       5.567  66.508  31.748  1.00 28.56           C  
ATOM    120  O   SER A  20       3.676  64.010  31.534  1.00 28.56           O  
ATOM    121  OG  SER A  20       4.943  66.324  33.007  1.00 28.56           O  
ATOM    122  N   HIS A  21       5.001  63.687  29.744  1.00 28.03           N  
ATOM    123  CA  HIS A  21       6.044  62.684  29.559  1.00 28.03           C  
ATOM    124  C   HIS A  21       6.030  61.660  30.690  1.00 28.03           C  
ATOM    125  CB  HIS A  21       7.418  63.350  29.471  1.00 28.03           C  
ATOM    126  O   HIS A  21       5.988  62.029  31.866  1.00 28.03           O  
ATOM    127  CG  HIS A  21       7.861  63.628  28.070  1.00 28.03           C  
ATOM    128  CD2 HIS A  21       8.501  64.695  27.535  1.00 28.03           C  
ATOM    129  ND1 HIS A  21       7.651  62.744  27.034  1.00 28.03           N  
ATOM    130  CE1 HIS A  21       8.145  63.257  25.919  1.00 28.03           C  
ATOM    131  NE2 HIS A  21       8.666  64.440  26.196  1.00 28.03           N  
ATOM    132  N   SER A  22       5.656  60.377  30.445  1.00 32.16           N  
ATOM    133  CA  SER A  22       6.351  59.311  31.159  1.00 32.16           C  
ATOM    134  C   SER A  22       6.117  57.958  30.496  1.00 32.16           C  
ATOM    135  CB  SER A  22       5.897  59.258  32.619  1.00 32.16           C  
ATOM    136  O   SER A  22       4.983  57.615  30.156  1.00 32.16           O  
ATOM    137  OG  SER A  22       5.957  57.932  33.117  1.00 32.16           O  
ATOM    138  N   GLY A  23       7.070  57.393  29.637  1.00 27.69           N  
ATOM    139  CA  GLY A  23       8.076  56.364  29.845  1.00 27.69           C  
ATOM    140  C   GLY A  23       7.647  55.301  30.839  1.00 27.69           C  
ATOM    141  O   GLY A  23       7.231  55.620  31.954  1.00 27.69           O  
ATOM    142  N   TYR A  24       7.150  54.238  30.404  1.00 32.68           N  
ATOM    143  CA  TYR A  24       6.895  52.937  31.013  1.00 32.68           C  
ATOM    144  C   TYR A  24       8.156  52.081  31.018  1.00 32.68           C  
ATOM    145  CB  TYR A  24       5.772  52.207  30.272  1.00 32.68           C  
ATOM    146  O   TYR A  24       8.765  51.856  29.970  1.00 32.68           O  
ATOM    147  CG  TYR A  24       4.452  52.220  31.005  1.00 32.68           C  
ATOM    148  CD1 TYR A  24       4.151  51.247  31.955  1.00 32.68           C  
ATOM    149  CD2 TYR A  24       3.504  53.205  30.749  1.00 32.68           C  
ATOM    150  CE1 TYR A  24       2.935  51.254  32.631  1.00 32.68           C  
ATOM    151  CE2 TYR A  24       2.286  53.222  31.419  1.00 32.68           C  
ATOM    152  OH  TYR A  24       0.806  52.256  33.024  1.00 32.68           O  
ATOM    153  CZ  TYR A  24       2.011  52.244  32.358  1.00 32.68           C  
ATOM    154  N   GLN A  25       9.224  52.325  31.819  1.00 26.59           N  
ATOM    155  CA  GLN A  25      10.264  51.576  32.517  1.00 26.59           C  
ATOM    156  C   GLN A  25       9.911  51.386  33.990  1.00 26.59           C  
ATOM    157  CB  GLN A  25      11.614  52.283  32.388  1.00 26.59           C  
ATOM    158  O   GLN A  25       9.534  52.342  34.671  1.00 26.59           O  
ATOM    159  CG  GLN A  25      12.574  51.603  31.421  1.00 26.59           C  
ATOM    160  CD  GLN A  25      13.856  52.389  31.217  1.00 26.59           C  
ATOM    161  NE2 GLN A  25      14.794  51.810  30.476  1.00 26.59           N  
ATOM    162  OE1 GLN A  25      14.001  53.507  31.721  1.00 26.59           O  
ATOM    163  N   GLU A  26       9.786  50.134  34.431  1.00 26.15           N  
ATOM    164  CA  GLU A  26      10.419  49.350  35.487  1.00 26.15           C  
ATOM    165  C   GLU A  26       9.508  49.226  36.705  1.00 26.15           C  
ATOM    166  CB  GLU A  26      11.757  49.975  35.892  1.00 26.15           C  
ATOM    167  O   GLU A  26       8.971  50.225  37.189  1.00 26.15           O  
ATOM    168  CG  GLU A  26      12.962  49.344  35.211  1.00 26.15           C  
ATOM    169  CD  GLU A  26      14.289  49.885  35.718  1.00 26.15           C  
ATOM    170  OE1 GLU A  26      15.353  49.435  35.235  1.00 26.15           O  
ATOM    171  OE2 GLU A  26      14.266  50.767  36.606  1.00 26.15           O  
ATOM    172  N   GLN A  27       9.074  47.915  37.013  1.00 33.03           N  
ATOM    173  CA  GLN A  27       8.963  47.566  38.425  1.00 33.03           C  
ATOM    174  C   GLN A  27       9.185  46.071  38.641  1.00 33.03           C  
ATOM    175  CB  GLN A  27       7.596  47.978  38.975  1.00 33.03           C  
ATOM    176  O   GLN A  27       8.592  45.243  37.947  1.00 33.03           O  
ATOM    177  CG  GLN A  27       7.510  49.445  39.372  1.00 33.03           C  
ATOM    178  CD  GLN A  27       6.178  49.806  40.000  1.00 33.03           C  
ATOM    179  NE2 GLN A  27       5.929  51.102  40.161  1.00 33.03           N  
ATOM    180  OE1 GLN A  27       5.377  48.928  40.338  1.00 33.03           O  
ATOM    181  N   THR A  28      10.394  45.545  38.932  1.00 28.63           N  
ATOM    182  CA  THR A  28      10.976  44.995  40.152  1.00 28.63           C  
ATOM    183  C   THR A  28      10.367  45.654  41.386  1.00 28.63           C  
ATOM    184  CB  THR A  28      12.505  45.176  40.171  1.00 28.63           C  
ATOM    185  O   THR A  28      10.184  46.873  41.419  1.00 28.63           O  
ATOM    186  CG2 THR A  28      13.157  44.483  38.979  1.00 28.63           C  
ATOM    187  OG1 THR A  28      12.816  46.574  40.125  1.00 28.63           O  
ATOM    188  N   THR A  29       9.533  44.884  42.200  1.00 36.68           N  
ATOM    189  CA  THR A  29       9.374  44.936  43.650  1.00 36.68           C  
ATOM    190  C   THR A  29       9.008  43.562  44.204  1.00 36.68           C  
ATOM    191  CB  THR A  29       8.299  45.960  44.057  1.00 36.68           C  
ATOM    192  O   THR A  29       8.180  42.855  43.626  1.00 36.68           O  
ATOM    193  CG2 THR A  29       8.688  47.369  43.622  1.00 36.68           C  
ATOM    194  OG1 THR A  29       7.054  45.608  43.442  1.00 36.68           O  
ATOM    195  N   SER A  30       9.920  42.888  44.930  1.00 27.62           N  
ATOM    196  CA  SER A  30      10.219  42.658  46.340  1.00 27.62           C  
ATOM    197  C   SER A  30       8.965  42.783  47.198  1.00 27.62           C  
ATOM    198  CB  SER A  30      11.283  43.641  46.831  1.00 27.62           C  
ATOM    199  O   SER A  30       8.187  43.726  47.037  1.00 27.62           O  
ATOM    200  OG  SER A  30      11.126  44.904  46.207  1.00 27.62           O  
ATOM    201  N   SER A  31       8.606  41.597  47.858  1.00 32.95           N  
ATOM    202  CA  SER A  31       8.159  41.583  49.247  1.00 32.95           C  
ATOM    203  C   SER A  31       7.659  40.200  49.653  1.00 32.95           C  
ATOM    204  CB  SER A  31       7.055  42.618  49.466  1.00 32.95           C  
ATOM    205  O   SER A  31       6.907  39.564  48.911  1.00 32.95           O  
ATOM    206  OG  SER A  31       7.528  43.924  49.185  1.00 32.95           O  
ATOM    207  N   SER A  32       8.413  39.442  50.507  1.00 32.41           N  
ATOM    208  CA  SER A  32       8.104  39.213  51.915  1.00 32.41           C  
ATOM    209  C   SER A  32       7.839  37.737  52.189  1.00 32.41           C  
ATOM    210  CB  SER A  32       6.893  40.045  52.340  1.00 32.41           C  
ATOM    211  O   SER A  32       7.138  37.073  51.423  1.00 32.41           O  
ATOM    212  OG  SER A  32       5.828  39.891  51.419  1.00 32.41           O  
ATOM    213  N   ARG A  33       8.769  37.008  52.873  1.00 29.59           N  
ATOM    214  CA  ARG A  33       8.768  36.521  54.249  1.00 29.59           C  
ATOM    215  C   ARG A  33       7.962  35.232  54.373  1.00 29.59           C  
ATOM    216  CB  ARG A  33       8.206  37.584  55.195  1.00 29.59           C  
ATOM    217  O   ARG A  33       6.814  35.167  53.928  1.00 29.59           O  
ATOM    218  CG  ARG A  33       9.234  38.606  55.653  1.00 29.59           C  
ATOM    219  CD  ARG A  33       8.661  39.551  56.700  1.00 29.59           C  
ATOM    220  NE  ARG A  33       9.680  40.458  57.222  1.00 29.59           N  
ATOM    221  NH1 ARG A  33       8.248  41.576  58.650  1.00 29.59           N  
ATOM    222  NH2 ARG A  33      10.460  42.169  58.540  1.00 29.59           N  
ATOM    223  CZ  ARG A  33       9.460  41.399  58.136  1.00 29.59           C  
ATOM    224  N   GLN A  34       8.597  34.059  54.571  1.00 35.41           N  
ATOM    225  CA  GLN A  34       8.213  33.202  55.688  1.00 35.41           C  
ATOM    226  C   GLN A  34       8.877  31.832  55.583  1.00 35.41           C  
ATOM    227  CB  GLN A  34       6.693  33.046  55.748  1.00 35.41           C  
ATOM    228  O   GLN A  34       8.802  31.179  54.540  1.00 35.41           O  
ATOM    229  CG  GLN A  34       6.058  33.686  56.975  1.00 35.41           C  
ATOM    230  CD  GLN A  34       4.542  33.617  56.955  1.00 35.41           C  
ATOM    231  NE2 GLN A  34       3.910  34.160  57.989  1.00 35.41           N  
ATOM    232  OE1 GLN A  34       3.945  33.080  56.016  1.00 35.41           O  
ATOM    233  N   ALA A  35      10.011  31.508  56.164  1.00 29.38           N  
ATOM    234  CA  ALA A  35      10.395  30.728  57.338  1.00 29.38           C  
ATOM    235  C   ALA A  35       9.376  29.629  57.624  1.00 29.38           C  
ATOM    236  CB  ALA A  35      10.549  31.637  58.554  1.00 29.38           C  
ATOM    237  O   ALA A  35       8.211  29.914  57.914  1.00 29.38           O  
ATOM    238  N   ASP A  36       9.514  28.391  57.179  1.00 37.89           N  
ATOM    239  CA  ASP A  36       9.201  27.172  57.918  1.00 37.89           C  
ATOM    240  C   ASP A  36      10.377  26.198  57.893  1.00 37.89           C  
ATOM    241  CB  ASP A  36       7.951  26.502  57.345  1.00 37.89           C  
ATOM    242  O   ASP A  36      10.896  25.871  56.824  1.00 37.89           O  
ATOM    243  CG  ASP A  36       6.663  27.041  57.943  1.00 37.89           C  
ATOM    244  OD1 ASP A  36       6.692  27.576  59.072  1.00 37.89           O  
ATOM    245  OD2 ASP A  36       5.609  26.926  57.280  1.00 37.89           O  
ATOM    246  N   GLN A  37      11.322  26.281  58.776  1.00 28.72           N  
ATOM    247  CA  GLN A  37      11.904  25.587  59.920  1.00 28.72           C  
ATOM    248  C   GLN A  37      10.989  24.468  60.408  1.00 28.72           C  
ATOM    249  CB  GLN A  37      12.185  26.569  61.058  1.00 28.72           C  
ATOM    250  O   GLN A  37       9.779  24.661  60.539  1.00 28.72           O  
ATOM    251  CG  GLN A  37      13.452  27.391  60.863  1.00 28.72           C  
ATOM    252  CD  GLN A  37      13.769  28.273  62.055  1.00 28.72           C  
ATOM    253  NE2 GLN A  37      14.400  29.414  61.797  1.00 28.72           N  
ATOM    254  OE1 GLN A  37      13.449  27.933  63.199  1.00 28.72           O  
ATOM    255  N   THR A  38      11.441  23.153  60.330  1.00 36.63           N  
ATOM    256  CA  THR A  38      11.590  22.143  61.372  1.00 36.63           C  
ATOM    257  C   THR A  38      11.763  20.756  60.760  1.00 36.63           C  
ATOM    258  CB  THR A  38      10.380  22.140  62.324  1.00 36.63           C  
ATOM    259  O   THR A  38      11.058  20.396  59.815  1.00 36.63           O  
ATOM    260  CG2 THR A  38      10.334  23.415  63.160  1.00 36.63           C  
ATOM    261  OG1 THR A  38       9.175  22.043  61.555  1.00 36.63           O  
ATOM    262  N   SER A  39      12.881  20.132  60.693  1.00 27.92           N  
ATOM    263  CA  SER A  39      13.537  19.053  61.424  1.00 27.92           C  
ATOM    264  C   SER A  39      12.521  18.053  61.963  1.00 27.92           C  
ATOM    265  CB  SER A  39      14.372  19.616  62.575  1.00 27.92           C  
ATOM    266  O   SER A  39      11.582  18.432  62.666  1.00 27.92           O  
ATOM    267  OG  SER A  39      13.586  20.453  63.404  1.00 27.92           O  
ATOM    268  N   ASN A  40      12.350  16.836  61.372  1.00 37.22           N  
ATOM    269  CA  ASN A  40      12.197  15.597  62.126  1.00 37.22           C  
ATOM    270  C   ASN A  40      12.858  14.421  61.413  1.00 37.22           C  
ATOM    271  CB  ASN A  40      10.718  15.301  62.379  1.00 37.22           C  
ATOM    272  O   ASN A  40      12.567  14.154  60.246  1.00 37.22           O  
ATOM    273  CG  ASN A  40      10.302  15.582  63.810  1.00 37.22           C  
ATOM    274  ND2 ASN A  40       9.109  15.132  64.180  1.00 37.22           N  
ATOM    275  OD1 ASN A  40      11.046  16.200  64.575  1.00 37.22           O  
ATOM    276  N   SER A  41      14.100  14.092  61.587  1.00 27.14           N  
ATOM    277  CA  SER A  41      14.870  13.044  62.248  1.00 27.14           C  
ATOM    278  C   SER A  41      13.955  11.997  62.875  1.00 27.14           C  
ATOM    279  CB  SER A  41      15.783  13.642  63.319  1.00 27.14           C  
ATOM    280  O   SER A  41      12.940  12.339  63.486  1.00 27.14           O  
ATOM    281  OG  SER A  41      15.029  14.378  64.267  1.00 27.14           O  
ATOM    282  N   ASN A  42      14.094  10.733  62.438  1.00 31.21           N  
ATOM    283  CA  ASN A  42      14.384   9.573  63.274  1.00 31.21           C  
ATOM    284  C   ASN A  42      13.632   8.335  62.795  1.00 31.21           C  
ATOM    285  CB  ASN A  42      14.046   9.868  64.737  1.00 31.21           C  
ATOM    286  O   ASN A  42      12.434   8.401  62.516  1.00 31.21           O  
ATOM    287  CG  ASN A  42      15.247  10.346  65.529  1.00 31.21           C  
ATOM    288  ND2 ASN A  42      15.018  10.733  66.778  1.00 31.21           N  
ATOM    289  OD1 ASN A  42      16.372  10.368  65.022  1.00 31.21           O  
ATOM    290  N   ALA A  43      14.332   7.299  62.243  1.00 31.38           N  
ATOM    291  CA  ALA A  43      14.681   6.055  62.924  1.00 31.38           C  
ATOM    292  C   ALA A  43      13.778   4.911  62.473  1.00 31.38           C  
ATOM    293  CB  ALA A  43      14.592   6.234  64.438  1.00 31.38           C  
ATOM    294  O   ALA A  43      12.559   5.073  62.381  1.00 31.38           O  
ATOM    295  N   SER A  44      14.365   3.896  61.777  1.00 28.97           N  
ATOM    296  CA  SER A  44      14.722   2.560  62.242  1.00 28.97           C  
ATOM    297  C   SER A  44      13.526   1.616  62.182  1.00 28.97           C  
ATOM    298  CB  SER A  44      15.267   2.616  63.669  1.00 28.97           C  
ATOM    299  O   SER A  44      12.415   1.989  62.565  1.00 28.97           O  
ATOM    300  OG  SER A  44      14.332   3.228  64.541  1.00 28.97           O  
ATOM    301  N   ASN A  45      13.623   0.568  61.327  1.00 31.12           N  
ATOM    302  CA  ASN A  45      13.690  -0.828  61.745  1.00 31.12           C  
ATOM    303  C   ASN A  45      12.475  -1.617  61.265  1.00 31.12           C  
ATOM    304  CB  ASN A  45      13.820  -0.927  63.267  1.00 31.12           C  
ATOM    305  O   ASN A  45      11.339  -1.156  61.397  1.00 31.12           O  
ATOM    306  CG  ASN A  45      15.263  -0.965  63.729  1.00 31.12           C  
ATOM    307  ND2 ASN A  45      15.474  -0.805  65.030  1.00 31.12           N  
ATOM    308  OD1 ASN A  45      16.181  -1.136  62.923  1.00 31.12           O  
ATOM    309  N   ALA A  46      12.653  -2.518  60.270  1.00 28.54           N  
ATOM    310  CA  ALA A  46      12.699  -3.961  60.496  1.00 28.54           C  
ATOM    311  C   ALA A  46      11.294  -4.535  60.656  1.00 28.54           C  
ATOM    312  CB  ALA A  46      13.544  -4.280  61.727  1.00 28.54           C  
ATOM    313  O   ALA A  46      10.458  -3.962  61.358  1.00 28.54           O  
ATOM    314  N   ALA A  47      10.883  -5.400  59.686  1.00 28.65           N  
ATOM    315  CA  ALA A  47      10.652  -6.836  59.821  1.00 28.65           C  
ATOM    316  C   ALA A  47       9.165  -7.140  59.980  1.00 28.65           C  
ATOM    317  CB  ALA A  47      11.436  -7.392  61.008  1.00 28.65           C  
ATOM    318  O   ALA A  47       8.482  -6.520  60.798  1.00 28.65           O  
ATOM    319  N   SER A  48       8.528  -7.680  58.934  1.00 25.53           N  
ATOM    320  CA  SER A  48       7.804  -8.944  58.856  1.00 25.53           C  
ATOM    321  C   SER A  48       7.383  -9.426  60.241  1.00 25.53           C  
ATOM    322  CB  SER A  48       8.660 -10.012  58.174  1.00 25.53           C  
ATOM    323  O   SER A  48       8.080  -9.181  61.227  1.00 25.53           O  
ATOM    324  OG  SER A  48       9.519  -9.427  57.210  1.00 25.53           O  
ATOM    325  N   PRO A  49       6.285 -10.251  60.371  1.00 38.80           N  
ATOM    326  CA  PRO A  49       5.612 -11.488  59.967  1.00 38.80           C  
ATOM    327  C   PRO A  49       4.131 -11.503  60.341  1.00 38.80           C  
ATOM    328  CB  PRO A  49       6.378 -12.572  60.729  1.00 38.80           C  
ATOM    329  O   PRO A  49       3.676 -10.651  61.108  1.00 38.80           O  
ATOM    330  CG  PRO A  49       6.766 -11.929  62.021  1.00 38.80           C  
ATOM    331  CD  PRO A  49       6.366 -10.482  61.973  1.00 38.80           C  
ATOM    332  N   SER A  50       3.254 -12.200  59.516  1.00 27.15           N  
ATOM    333  CA  SER A  50       2.732 -13.550  59.699  1.00 27.15           C  
ATOM    334  C   SER A  50       1.616 -13.575  60.738  1.00 27.15           C  
ATOM    335  CB  SER A  50       3.851 -14.505  60.117  1.00 27.15           C  
ATOM    336  O   SER A  50       1.704 -12.901  61.767  1.00 27.15           O  
ATOM    337  OG  SER A  50       4.381 -14.138  61.379  1.00 27.15           O  
ATOM    338  N   THR A  51       0.412 -14.023  60.313  1.00 27.64           N  
ATOM    339  CA  THR A  51      -0.331 -15.233  60.645  1.00 27.64           C  
ATOM    340  C   THR A  51      -1.127 -15.043  61.933  1.00 27.64           C  
ATOM    341  CB  THR A  51       0.609 -16.444  60.792  1.00 27.64           C  
ATOM    342  O   THR A  51      -0.627 -14.458  62.896  1.00 27.64           O  
ATOM    343  CG2 THR A  51       0.832 -17.134  59.451  1.00 27.64           C  
ATOM    344  OG1 THR A  51       1.872 -16.000  61.305  1.00 27.64           O  
ATOM    345  N   SER A  52      -2.420 -15.255  61.778  1.00 25.07           N  
ATOM    346  CA  SER A  52      -3.227 -16.334  62.339  1.00 25.07           C  
ATOM    347  C   SER A  52      -3.678 -16.007  63.759  1.00 25.07           C  
ATOM    348  CB  SER A  52      -2.444 -17.648  62.334  1.00 25.07           C  
ATOM    349  O   SER A  52      -2.887 -15.521  64.570  1.00 25.07           O  
ATOM    350  OG  SER A  52      -1.220 -17.507  63.033  1.00 25.07           O  
ATOM    351  N   ARG A  53      -4.970 -15.983  63.875  1.00 27.05           N  
ATOM    352  CA  ARG A  53      -5.605 -16.808  64.898  1.00 27.05           C  
ATOM    353  C   ARG A  53      -6.358 -15.947  65.907  1.00 27.05           C  
ATOM    354  CB  ARG A  53      -4.564 -17.669  65.618  1.00 27.05           C  
ATOM    355  O   ARG A  53      -5.812 -14.974  66.431  1.00 27.05           O  
ATOM    356  CG  ARG A  53      -4.343 -19.030  64.979  1.00 27.05           C  
ATOM    357  CD  ARG A  53      -3.309 -19.849  65.740  1.00 27.05           C  
ATOM    358  NE  ARG A  53      -3.584 -21.280  65.652  1.00 27.05           N  
ATOM    359  NH1 ARG A  53      -1.884 -21.905  67.087  1.00 27.05           N  
ATOM    360  NH2 ARG A  53      -3.236 -23.497  66.142  1.00 27.05           N  
ATOM    361  CZ  ARG A  53      -2.901 -22.224  66.294  1.00 27.05           C  
ATOM    362  N   THR A  54      -7.629 -16.144  65.953  1.00 31.72           N  
ATOM    363  CA  THR A  54      -8.315 -16.677  67.125  1.00 31.72           C  
ATOM    364  C   THR A  54      -9.488 -15.783  67.519  1.00 31.72           C  
ATOM    365  CB  THR A  54      -7.352 -16.820  68.318  1.00 31.72           C  
ATOM    366  O   THR A  54      -9.377 -14.556  67.487  1.00 31.72           O  
ATOM    367  CG2 THR A  54      -6.160 -17.702  67.961  1.00 31.72           C  
ATOM    368  OG1 THR A  54      -6.876 -15.523  68.699  1.00 31.72           O  
ATOM    369  N   SER A  55     -10.675 -16.377  67.424  1.00 29.08           N  
ATOM    370  CA  SER A  55     -11.466 -16.849  68.556  1.00 29.08           C  
ATOM    371  C   SER A  55     -12.609 -15.889  68.870  1.00 29.08           C  
ATOM    372  CB  SER A  55     -10.583 -17.025  69.792  1.00 29.08           C  
ATOM    373  O   SER A  55     -12.412 -14.673  68.910  1.00 29.08           O  
ATOM    374  OG  SER A  55      -9.924 -15.812  70.116  1.00 29.08           O  
ATOM    375  N   SER A  56     -13.812 -16.397  68.615  1.00 26.52           N  
ATOM    376  CA  SER A  56     -14.827 -16.934  69.515  1.00 26.52           C  
ATOM    377  C   SER A  56     -15.321 -15.870  70.489  1.00 26.52           C  
ATOM    378  CB  SER A  56     -14.278 -18.132  70.290  1.00 26.52           C  
ATOM    379  O   SER A  56     -14.520 -15.147  71.086  1.00 26.52           O  
ATOM    380  OG  SER A  56     -13.179 -17.747  71.097  1.00 26.52           O  
ATOM    381  N   SER A  57     -16.582 -15.520  70.373  1.00 33.86           N  
ATOM    382  CA  SER A  57     -17.456 -15.343  71.528  1.00 33.86           C  
ATOM    383  C   SER A  57     -18.716 -14.571  71.156  1.00 33.86           C  
ATOM    384  CB  SER A  57     -16.717 -14.617  72.653  1.00 33.86           C  
ATOM    385  O   SER A  57     -18.640 -13.518  70.518  1.00 33.86           O  
ATOM    386  OG  SER A  57     -16.992 -15.219  73.906  1.00 33.86           O  
ATOM    387  N   GLY A  58     -19.870 -15.341  71.083  1.00 28.95           N  
ATOM    388  CA  GLY A  58     -20.954 -15.265  72.049  1.00 28.95           C  
ATOM    389  C   GLY A  58     -22.076 -14.340  71.616  1.00 28.95           C  
ATOM    390  O   GLY A  58     -21.825 -13.225  71.155  1.00 28.95           O  
ATOM    391  N   ASN A  59     -23.253 -14.888  71.234  1.00 33.99           N  
ATOM    392  CA  ASN A  59     -24.552 -14.789  71.893  1.00 33.99           C  
ATOM    393  C   ASN A  59     -25.596 -14.151  70.980  1.00 33.99           C  
ATOM    394  CB  ASN A  59     -24.433 -13.998  73.197  1.00 33.99           C  
ATOM    395  O   ASN A  59     -25.374 -13.066  70.440  1.00 33.99           O  
ATOM    396  CG  ASN A  59     -24.335 -14.895  74.416  1.00 33.99           C  
ATOM    397  ND2 ASN A  59     -24.182 -14.288  75.587  1.00 33.99           N  
ATOM    398  OD1 ASN A  59     -24.396 -16.122  74.306  1.00 33.99           O  
ATOM    399  N   GLN A  60     -26.511 -14.964  70.439  1.00 27.24           N  
ATOM    400  CA  GLN A  60     -27.913 -15.247  70.729  1.00 27.24           C  
ATOM    401  C   GLN A  60     -28.681 -13.964  71.037  1.00 27.24           C  
ATOM    402  CB  GLN A  60     -28.033 -16.224  71.899  1.00 27.24           C  
ATOM    403  O   GLN A  60     -28.253 -13.164  71.872  1.00 27.24           O  
ATOM    404  CG  GLN A  60     -28.815 -17.488  71.567  1.00 27.24           C  
ATOM    405  CD  GLN A  60     -28.524 -18.627  72.526  1.00 27.24           C  
ATOM    406  NE2 GLN A  60     -28.912 -19.839  72.144  1.00 27.24           N  
ATOM    407  OE1 GLN A  60     -27.954 -18.420  73.603  1.00 27.24           O  
ATOM    408  N   ALA A  61     -29.652 -13.614  70.150  1.00 35.76           N  
ATOM    409  CA  ALA A  61     -31.027 -13.192  70.400  1.00 35.76           C  
ATOM    410  C   ALA A  61     -31.592 -12.425  69.208  1.00 35.76           C  
ATOM    411  CB  ALA A  61     -31.099 -12.335  71.662  1.00 35.76           C  
ATOM    412  O   ALA A  61     -30.947 -11.511  68.688  1.00 35.76           O  
ATOM    413  N   ASN A  62     -32.493 -13.030  68.358  1.00 28.53           N  
ATOM    414  CA  ASN A  62     -33.948 -13.002  68.261  1.00 28.53           C  
ATOM    415  C   ASN A  62     -34.471 -11.581  68.070  1.00 28.53           C  
ATOM    416  CB  ASN A  62     -34.581 -13.639  69.501  1.00 28.53           C  
ATOM    417  O   ASN A  62     -34.096 -10.672  68.813  1.00 28.53           O  
ATOM    418  CG  ASN A  62     -35.687 -14.617  69.155  1.00 28.53           C  
ATOM    419  ND2 ASN A  62     -36.289 -15.216  70.176  1.00 28.53           N  
ATOM    420  OD1 ASN A  62     -35.996 -14.833  67.981  1.00 28.53           O  
ATOM    421  N   ARG A  63     -35.046 -11.285  66.907  1.00 31.43           N  
ATOM    422  CA  ARG A  63     -36.389 -10.769  66.662  1.00 31.43           C  
ATOM    423  C   ARG A  63     -36.337  -9.359  66.085  1.00 31.43           C  
ATOM    424  CB  ARG A  63     -37.211 -10.777  67.953  1.00 31.43           C  
ATOM    425  O   ARG A  63     -35.621  -8.497  66.601  1.00 31.43           O  
ATOM    426  CG  ARG A  63     -38.013 -12.051  68.165  1.00 31.43           C  
ATOM    427  CD  ARG A  63     -39.002 -11.911  69.314  1.00 31.43           C  
ATOM    428  NE  ARG A  63     -39.773 -13.135  69.514  1.00 31.43           N  
ATOM    429  NH1 ARG A  63     -40.790 -12.422  71.461  1.00 31.43           N  
ATOM    430  NH2 ARG A  63     -41.256 -14.500  70.614  1.00 31.43           N  
ATOM    431  CZ  ARG A  63     -40.605 -13.350  70.529  1.00 31.43           C  
ATOM    432  N   ASP A  64     -36.726  -9.168  64.798  1.00 31.25           N  
ATOM    433  CA  ASP A  64     -37.839  -8.375  64.282  1.00 31.25           C  
ATOM    434  C   ASP A  64     -37.378  -6.974  63.887  1.00 31.25           C  
ATOM    435  CB  ASP A  64     -38.961  -8.287  65.318  1.00 31.25           C  
ATOM    436  O   ASP A  64     -36.691  -6.300  64.658  1.00 31.25           O  
ATOM    437  CG  ASP A  64     -39.899  -9.481  65.279  1.00 31.25           C  
ATOM    438  OD1 ASP A  64     -40.163 -10.013  64.180  1.00 31.25           O  
ATOM    439  OD2 ASP A  64     -40.381  -9.890  66.358  1.00 31.25           O  
ATOM    440  N   ARG A  65     -37.244  -6.728  62.630  1.00 30.91           N  
ATOM    441  CA  ARG A  65     -37.860  -5.593  61.950  1.00 30.91           C  
ATOM    442  C   ARG A  65     -36.847  -4.861  61.077  1.00 30.91           C  
ATOM    443  CB  ARG A  65     -38.473  -4.626  62.966  1.00 30.91           C  
ATOM    444  O   ARG A  65     -35.776  -4.476  61.551  1.00 30.91           O  
ATOM    445  CG  ARG A  65     -39.976  -4.454  62.823  1.00 30.91           C  
ATOM    446  CD  ARG A  65     -40.518  -3.405  63.785  1.00 30.91           C  
ATOM    447  NE  ARG A  65     -41.967  -3.265  63.669  1.00 30.91           N  
ATOM    448  NH1 ARG A  65     -42.087  -1.333  64.930  1.00 30.91           N  
ATOM    449  NH2 ARG A  65     -43.993  -2.252  64.048  1.00 30.91           N  
ATOM    450  CZ  ARG A  65     -42.679  -2.283  64.216  1.00 30.91           C  
ATOM    451  N   GLN A  66     -36.693  -5.245  59.792  1.00 28.85           N  
ATOM    452  CA  GLN A  66     -36.528  -4.449  58.581  1.00 28.85           C  
ATOM    453  C   GLN A  66     -36.590  -2.956  58.890  1.00 28.85           C  
ATOM    454  CB  GLN A  66     -37.594  -4.816  57.548  1.00 28.85           C  
ATOM    455  O   GLN A  66     -37.554  -2.482  59.495  1.00 28.85           O  
ATOM    456  CG  GLN A  66     -37.156  -5.897  56.569  1.00 28.85           C  
ATOM    457  CD  GLN A  66     -38.101  -6.040  55.391  1.00 28.85           C  
ATOM    458  NE2 GLN A  66     -37.671  -6.775  54.371  1.00 28.85           N  
ATOM    459  OE1 GLN A  66     -39.210  -5.496  55.397  1.00 28.85           O  
ATOM    460  N   PRO A  67     -35.413  -2.274  59.107  1.00 32.24           N  
ATOM    461  CA  PRO A  67     -35.584  -0.862  58.759  1.00 32.24           C  
ATOM    462  C   PRO A  67     -34.810  -0.466  57.503  1.00 32.24           C  
ATOM    463  CB  PRO A  67     -35.042  -0.127  59.987  1.00 32.24           C  
ATOM    464  O   PRO A  67     -33.908  -1.191  57.075  1.00 32.24           O  
ATOM    465  CG  PRO A  67     -33.922  -0.984  60.481  1.00 32.24           C  
ATOM    466  CD  PRO A  67     -33.893  -2.247  59.669  1.00 32.24           C  
ATOM    467  N   THR A  68     -35.520  -0.048  56.408  1.00 30.96           N  
ATOM    468  CA  THR A  68     -35.158   0.997  55.457  1.00 30.96           C  
ATOM    469  C   THR A  68     -34.114   1.935  56.056  1.00 30.96           C  
ATOM    470  CB  THR A  68     -36.393   1.810  55.023  1.00 30.96           C  
ATOM    471  O   THR A  68     -34.260   2.392  57.191  1.00 30.96           O  
ATOM    472  CG2 THR A  68     -37.375   0.943  54.243  1.00 30.96           C  
ATOM    473  OG1 THR A  68     -37.049   2.328  56.187  1.00 30.96           O  
ATOM    474  N   PRO A  69     -32.811   1.905  55.571  1.00 32.49           N  
ATOM    475  CA  PRO A  69     -31.967   3.087  55.763  1.00 32.49           C  
ATOM    476  C   PRO A  69     -31.684   3.829  54.459  1.00 32.49           C  
ATOM    477  CB  PRO A  69     -30.678   2.508  56.353  1.00 32.49           C  
ATOM    478  O   PRO A  69     -31.683   3.221  53.386  1.00 32.49           O  
ATOM    479  CG  PRO A  69     -30.536   1.165  55.712  1.00 32.49           C  
ATOM    480  CD  PRO A  69     -31.764   0.895  54.891  1.00 32.49           C  
ATOM    481  N   ALA A  70     -32.295   5.032  54.307  1.00 30.36           N  
ATOM    482  CA  ALA A  70     -31.647   6.337  54.203  1.00 30.36           C  
ATOM    483  C   ALA A  70     -30.185   6.260  54.633  1.00 30.36           C  
ATOM    484  CB  ALA A  70     -32.393   7.370  55.045  1.00 30.36           C  
ATOM    485  O   ALA A  70     -29.867   5.672  55.669  1.00 30.36           O  
ATOM    486  N   ALA A  71     -29.185   6.192  53.671  1.00 29.21           N  
ATOM    487  CA  ALA A  71     -27.957   6.983  53.661  1.00 29.21           C  
ATOM    488  C   ALA A  71     -26.792   6.179  53.091  1.00 29.21           C  
ATOM    489  CB  ALA A  71     -27.626   7.469  55.070  1.00 29.21           C  
ATOM    490  O   ALA A  71     -26.470   5.099  53.593  1.00 29.21           O  
ATOM    491  N   MET A  72     -26.447   6.336  51.799  1.00 32.57           N  
ATOM    492  CA  MET A  72     -25.052   6.443  51.380  1.00 32.57           C  
ATOM    493  C   MET A  72     -24.916   7.358  50.168  1.00 32.57           C  
ATOM    494  CB  MET A  72     -24.480   5.061  51.059  1.00 32.57           C  
ATOM    495  O   MET A  72     -25.614   7.178  49.168  1.00 32.57           O  
ATOM    496  CG  MET A  72     -23.690   4.444  52.202  1.00 32.57           C  
ATOM    497  SD  MET A  72     -22.868   2.875  51.722  1.00 32.57           S  
ATOM    498  CE  MET A  72     -21.884   2.560  53.214  1.00 32.57           C  
ATOM    499  N   ALA A  73     -24.708   8.654  50.363  1.00 30.31           N  
ATOM    500  CA  ALA A  73     -23.631   9.639  50.292  1.00 30.31           C  
ATOM    501  C   ALA A  73     -22.590   9.238  49.250  1.00 30.31           C  
ATOM    502  CB  ALA A  73     -22.974   9.808  51.659  1.00 30.31           C  
ATOM    503  O   ALA A  73     -22.142   8.090  49.221  1.00 30.31           O  
ATOM    504  N   ALA A  74     -22.570  10.010  48.073  1.00 31.80           N  
ATOM    505  CA  ALA A  74     -21.379  10.746  47.657  1.00 31.80           C  
ATOM    506  C   ALA A  74     -21.409  11.036  46.160  1.00 31.80           C  
ATOM    507  CB  ALA A  74     -20.118   9.965  48.020  1.00 31.80           C  
ATOM    508  O   ALA A  74     -21.663  10.140  45.352  1.00 31.80           O  
ATOM    509  N   SER A  75     -21.776  12.278  45.728  1.00 35.27           N  
ATOM    510  CA  SER A  75     -20.871  13.071  44.903  1.00 35.27           C  
ATOM    511  C   SER A  75     -21.626  14.153  44.138  1.00 35.27           C  
ATOM    512  CB  SER A  75     -20.116  12.174  43.921  1.00 35.27           C  
ATOM    513  O   SER A  75     -22.693  13.894  43.576  1.00 35.27           O  
ATOM    514  OG  SER A  75     -18.867  11.777  44.462  1.00 35.27           O  
ATOM    515  N   ARG A  76     -21.721  15.419  44.657  1.00 31.64           N  
ATOM    516  CA  ARG A  76     -21.176  16.751  44.416  1.00 31.64           C  
ATOM    517  C   ARG A  76     -21.886  17.431  43.251  1.00 31.64           C  
ATOM    518  CB  ARG A  76     -19.673  16.676  44.142  1.00 31.64           C  
ATOM    519  O   ARG A  76     -21.820  16.957  42.115  1.00 31.64           O  
ATOM    520  CG  ARG A  76     -18.812  17.192  45.284  1.00 31.64           C  
ATOM    521  CD  ARG A  76     -17.328  17.110  44.953  1.00 31.64           C  
ATOM    522  NE  ARG A  76     -16.501  17.239  46.150  1.00 31.64           N  
ATOM    523  NH1 ARG A  76     -14.537  17.641  45.001  1.00 31.64           N  
ATOM    524  NH2 ARG A  76     -14.539  17.586  47.292  1.00 31.64           N  
ATOM    525  CZ  ARG A  76     -15.194  17.488  46.145  1.00 31.64           C  
ATOM    526  N   LYS A  77     -23.058  18.062  43.381  1.00 35.91           N  
ATOM    527  CA  LYS A  77     -23.530  19.071  42.437  1.00 35.91           C  
ATOM    528  C   LYS A  77     -23.696  20.426  43.119  1.00 35.91           C  
ATOM    529  CB  LYS A  77     -24.853  18.637  41.804  1.00 35.91           C  
ATOM    530  O   LYS A  77     -24.306  20.520  44.186  1.00 35.91           O  
ATOM    531  CG  LYS A  77     -24.736  18.231  40.342  1.00 35.91           C  
ATOM    532  CD  LYS A  77     -26.074  17.762  39.784  1.00 35.91           C  
ATOM    533  CE  LYS A  77     -25.915  17.128  38.409  1.00 35.91           C  
ATOM    534  NZ  LYS A  77     -27.225  16.998  37.704  1.00 35.91           N  
ATOM    535  N   LEU A  78     -22.631  21.192  43.292  1.00 34.16           N  
ATOM    536  CA  LEU A  78     -22.246  22.598  43.224  1.00 34.16           C  
ATOM    537  C   LEU A  78     -23.448  23.474  42.885  1.00 34.16           C  
ATOM    538  CB  LEU A  78     -21.142  22.802  42.183  1.00 34.16           C  
ATOM    539  O   LEU A  78     -24.181  23.189  41.936  1.00 34.16           O  
ATOM    540  CG  LEU A  78     -19.762  22.250  42.542  1.00 34.16           C  
ATOM    541  CD1 LEU A  78     -18.887  22.159  41.296  1.00 34.16           C  
ATOM    542  CD2 LEU A  78     -19.098  23.117  43.606  1.00 34.16           C  
ATOM    543  N   ARG A  79     -24.184  24.025  43.836  1.00 31.06           N  
ATOM    544  CA  ARG A  79     -24.828  25.248  44.305  1.00 31.06           C  
ATOM    545  C   ARG A  79     -24.645  26.382  43.302  1.00 31.06           C  
ATOM    546  CB  ARG A  79     -24.271  25.660  45.669  1.00 31.06           C  
ATOM    547  O   ARG A  79     -23.522  26.677  42.889  1.00 31.06           O  
ATOM    548  CG  ARG A  79     -25.149  25.254  46.842  1.00 31.06           C  
ATOM    549  CD  ARG A  79     -24.552  25.690  48.172  1.00 31.06           C  
ATOM    550  NE  ARG A  79     -25.497  25.516  49.271  1.00 31.06           N  
ATOM    551  NH1 ARG A  79     -24.258  26.723  50.802  1.00 31.06           N  
ATOM    552  NH2 ARG A  79     -26.260  25.792  51.420  1.00 31.06           N  
ATOM    553  CZ  ARG A  79     -25.336  26.011  50.495  1.00 31.06           C  
ATOM    554  N   PRO A  80     -25.729  26.933  42.687  1.00 37.17           N  
ATOM    555  CA  PRO A  80     -25.585  28.273  42.114  1.00 37.17           C  
ATOM    556  C   PRO A  80     -26.009  29.376  43.082  1.00 37.17           C  
ATOM    557  CB  PRO A  80     -26.507  28.235  40.892  1.00 37.17           C  
ATOM    558  O   PRO A  80     -26.909  29.173  43.900  1.00 37.17           O  
ATOM    559  CG  PRO A  80     -27.523  27.187  41.212  1.00 37.17           C  
ATOM    560  CD  PRO A  80     -27.183  26.584  42.545  1.00 37.17           C  
ATOM    561  N   SER A  81     -25.105  29.920  43.887  1.00 32.14           N  
ATOM    562  CA  SER A  81     -24.947  31.275  44.404  1.00 32.14           C  
ATOM    563  C   SER A  81     -25.833  32.261  43.650  1.00 32.14           C  
ATOM    564  CB  SER A  81     -23.486  31.717  44.314  1.00 32.14           C  
ATOM    565  O   SER A  81     -25.882  32.242  42.418  1.00 32.14           O  
ATOM    566  OG  SER A  81     -23.361  33.100  44.599  1.00 32.14           O  
ATOM    567  N   SER A  82     -27.056  32.553  44.126  1.00 29.99           N  
ATOM    568  CA  SER A  82     -27.880  33.693  44.516  1.00 29.99           C  
ATOM    569  C   SER A  82     -27.048  34.967  44.618  1.00 29.99           C  
ATOM    570  CB  SER A  82     -28.576  33.420  45.850  1.00 29.99           C  
ATOM    571  O   SER A  82     -26.093  35.030  45.395  1.00 29.99           O  
ATOM    572  OG  SER A  82     -27.625  33.222  46.882  1.00 29.99           O  
ATOM    573  N   ARG A  83     -26.782  35.636  43.536  1.00 32.79           N  
ATOM    574  CA  ARG A  83     -26.452  37.058  43.520  1.00 32.79           C  
ATOM    575  C   ARG A  83     -27.610  37.883  42.969  1.00 32.79           C  
ATOM    576  CB  ARG A  83     -25.189  37.307  42.693  1.00 32.79           C  
ATOM    577  O   ARG A  83     -28.174  37.550  41.925  1.00 32.79           O  
ATOM    578  CG  ARG A  83     -23.927  37.459  43.526  1.00 32.79           C  
ATOM    579  CD  ARG A  83     -22.685  37.577  42.652  1.00 32.79           C  
ATOM    580  NE  ARG A  83     -21.477  37.753  43.453  1.00 32.79           N  
ATOM    581  NH1 ARG A  83     -20.061  37.983  41.642  1.00 32.79           N  
ATOM    582  NH2 ARG A  83     -19.228  38.090  43.775  1.00 32.79           N  
ATOM    583  CZ  ARG A  83     -20.258  37.941  42.955  1.00 32.79           C  
ATOM    584  N   SER A  84     -28.524  38.445  43.745  1.00 28.74           N  
ATOM    585  CA  SER A  84     -28.987  39.769  44.149  1.00 28.74           C  
ATOM    586  C   SER A  84     -28.539  40.837  43.157  1.00 28.74           C  
ATOM    587  CB  SER A  84     -28.473  40.113  45.548  1.00 28.74           C  
ATOM    588  O   SER A  84     -27.367  40.889  42.779  1.00 28.74           O  
ATOM    589  OG  SER A  84     -29.024  39.237  46.516  1.00 28.74           O  
ATOM    590  N   ALA A  85     -29.421  41.233  42.252  1.00 34.84           N  
ATOM    591  CA  ALA A  85     -29.451  42.635  41.842  1.00 34.84           C  
ATOM    592  C   ALA A  85     -30.763  42.972  41.138  1.00 34.84           C  
ATOM    593  CB  ALA A  85     -28.267  42.949  40.932  1.00 34.84           C  
ATOM    594  O   ALA A  85     -31.215  42.229  40.264  1.00 34.84           O  
ATOM    595  N   SER A  86     -31.840  43.447  41.793  1.00 29.64           N  
ATOM    596  CA  SER A  86     -32.609  44.686  41.858  1.00 29.64           C  
ATOM    597  C   SER A  86     -32.520  45.461  40.547  1.00 29.64           C  
ATOM    598  CB  SER A  86     -32.117  45.561  43.011  1.00 29.64           C  
ATOM    599  O   SER A  86     -31.425  45.701  40.035  1.00 29.64           O  
ATOM    600  OG  SER A  86     -30.864  46.146  42.701  1.00 29.64           O  
ATOM    601  N   ASN A  87     -33.485  45.344  39.658  1.00 35.61           N  
ATOM    602  CA  ASN A  87     -33.926  46.488  38.868  1.00 35.61           C  
ATOM    603  C   ASN A  87     -35.303  46.248  38.254  1.00 35.61           C  
ATOM    604  CB  ASN A  87     -32.906  46.812  37.775  1.00 35.61           C  
ATOM    605  O   ASN A  87     -35.536  45.212  37.629  1.00 35.61           O  
ATOM    606  CG  ASN A  87     -31.862  47.813  38.229  1.00 35.61           C  
ATOM    607  ND2 ASN A  87     -31.031  48.266  37.297  1.00 35.61           N  
ATOM    608  OD1 ASN A  87     -31.802  48.176  39.406  1.00 35.61           O  
ATOM    609  N   GLY A  88     -36.431  46.510  38.901  1.00 27.42           N  
ATOM    610  CA  GLY A  88     -37.530  47.447  38.733  1.00 27.42           C  
ATOM    611  C   GLY A  88     -37.690  47.929  37.304  1.00 27.42           C  
ATOM    612  O   GLY A  88     -36.735  48.422  36.699  1.00 27.42           O  
ATOM    613  N   ASN A  89     -38.501  47.255  36.528  1.00 32.70           N  
ATOM    614  CA  ASN A  89     -39.260  48.037  35.558  1.00 32.70           C  
ATOM    615  C   ASN A  89     -40.656  47.460  35.342  1.00 32.70           C  
ATOM    616  CB  ASN A  89     -38.508  48.118  34.228  1.00 32.70           C  
ATOM    617  O   ASN A  89     -40.800  46.293  34.972  1.00 32.70           O  
ATOM    618  CG  ASN A  89     -38.684  49.457  33.538  1.00 32.70           C  
ATOM    619  ND2 ASN A  89     -38.872  49.427  32.224  1.00 32.70           N  
ATOM    620  OD1 ASN A  89     -38.651  50.509  34.181  1.00 32.70           O  
ATOM    621  N   SER A  90     -41.641  47.775  36.163  1.00 31.39           N  
ATOM    622  CA  SER A  90     -43.016  48.262  36.206  1.00 31.39           C  
ATOM    623  C   SER A  90     -43.387  48.984  34.915  1.00 31.39           C  
ATOM    624  CB  SER A  90     -43.216  49.197  37.399  1.00 31.39           C  
ATOM    625  O   SER A  90     -42.682  49.899  34.485  1.00 31.39           O  
ATOM    626  OG  SER A  90     -41.970  49.651  37.898  1.00 31.39           O  
ATOM    627  N   ASN A  91     -43.957  48.268  33.933  1.00 32.85           N  
ATOM    628  CA  ASN A  91     -44.879  48.904  32.998  1.00 32.85           C  
ATOM    629  C   ASN A  91     -45.866  47.897  32.413  1.00 32.85           C  
ATOM    630  CB  ASN A  91     -44.110  49.606  31.878  1.00 32.85           C  
ATOM    631  O   ASN A  91     -45.460  46.879  31.849  1.00 32.85           O  
ATOM    632  CG  ASN A  91     -43.403  50.861  32.352  1.00 32.85           C  
ATOM    633  ND2 ASN A  91     -42.503  51.382  31.527  1.00 32.85           N  
ATOM    634  OD1 ASN A  91     -43.664  51.357  33.451  1.00 32.85           O  
ATOM    635  N   ASN A  92     -47.083  47.735  32.951  1.00 35.66           N  
ATOM    636  CA  ASN A  92     -48.309  47.946  32.189  1.00 35.66           C  
ATOM    637  C   ASN A  92     -49.527  47.386  32.919  1.00 35.66           C  
ATOM    638  CB  ASN A  92     -48.191  47.320  30.797  1.00 35.66           C  
ATOM    639  O   ASN A  92     -49.522  46.231  33.348  1.00 35.66           O  
ATOM    640  CG  ASN A  92     -47.890  48.344  29.720  1.00 35.66           C  
ATOM    641  ND2 ASN A  92     -47.708  47.875  28.491  1.00 35.66           N  
ATOM    642  OD1 ASN A  92     -47.820  49.545  29.991  1.00 35.66           O  
ATOM    643  N   LEU A  93     -50.210  48.167  33.706  1.00 28.08           N  
ATOM    644  CA  LEU A  93     -51.484  48.856  33.879  1.00 28.08           C  
ATOM    645  C   LEU A  93     -52.351  48.717  32.632  1.00 28.08           C  
ATOM    646  CB  LEU A  93     -51.254  50.337  34.192  1.00 28.08           C  
ATOM    647  O   LEU A  93     -51.874  48.921  31.513  1.00 28.08           O  
ATOM    648  CG  LEU A  93     -51.235  50.722  35.672  1.00 28.08           C  
ATOM    649  CD1 LEU A  93     -49.798  50.869  36.163  1.00 28.08           C  
ATOM    650  CD2 LEU A  93     -52.018  52.010  35.901  1.00 28.08           C  
ATOM    651  N   THR A  94     -53.600  48.057  32.748  1.00 33.30           N  
ATOM    652  CA  THR A  94     -54.900  48.529  32.286  1.00 33.30           C  
ATOM    653  C   THR A  94     -55.939  47.414  32.362  1.00 33.30           C  
ATOM    654  CB  THR A  94     -54.820  49.062  30.843  1.00 33.30           C  
ATOM    655  O   THR A  94     -55.632  46.252  32.090  1.00 33.30           O  
ATOM    656  CG2 THR A  94     -53.521  49.825  30.610  1.00 33.30           C  
ATOM    657  OG1 THR A  94     -54.884  47.960  29.929  1.00 33.30           O  
ATOM    658  N   SER A  95     -56.971  47.474  33.271  1.00 30.90           N  
ATOM    659  CA  SER A  95     -58.391  47.810  33.278  1.00 30.90           C  
ATOM    660  C   SER A  95     -59.238  46.642  32.785  1.00 30.90           C  
ATOM    661  CB  SER A  95     -58.655  49.042  32.411  1.00 30.90           C  
ATOM    662  O   SER A  95     -58.870  45.963  31.825  1.00 30.90           O  
ATOM    663  OG  SER A  95     -58.198  48.832  31.086  1.00 30.90           O  
ATOM    664  N   SER A  96     -60.160  46.042  33.609  1.00 25.99           N  
ATOM    665  CA  SER A  96     -61.614  46.058  33.732  1.00 25.99           C  
ATOM    666  C   SER A  96     -62.277  45.367  32.544  1.00 25.99           C  
ATOM    667  CB  SER A  96     -62.127  47.493  33.849  1.00 25.99           C  
ATOM    668  O   SER A  96     -61.865  45.561  31.398  1.00 25.99           O  
ATOM    669  OG  SER A  96     -61.623  48.295  32.795  1.00 25.99           O  
ATOM    670  N   ALA A  97     -63.032  44.277  32.801  1.00 32.45           N  
ATOM    671  CA  ALA A  97     -64.408  44.102  32.344  1.00 32.45           C  
ATOM    672  C   ALA A  97     -64.685  42.645  31.983  1.00 32.45           C  
ATOM    673  CB  ALA A  97     -64.690  45.006  31.146  1.00 32.45           C  
ATOM    674  O   ALA A  97     -63.885  42.007  31.295  1.00 32.45           O  
ATOM    675  N   SER A  98     -65.382  41.830  32.830  1.00 27.56           N  
ATOM    676  CA  SER A  98     -66.724  41.265  32.739  1.00 27.56           C  
ATOM    677  C   SER A  98     -66.953  40.598  31.387  1.00 27.56           C  
ATOM    678  CB  SER A  98     -67.779  42.349  32.967  1.00 27.56           C  
ATOM    679  O   SER A  98     -66.654  41.181  30.343  1.00 27.56           O  
ATOM    680  OG  SER A  98     -68.017  42.536  34.351  1.00 27.56           O  
ATOM    681  N   GLN A  99     -67.026  39.214  31.310  1.00 34.76           N  
ATOM    682  CA  GLN A  99     -68.011  38.501  30.502  1.00 34.76           C  
ATOM    683  C   GLN A  99     -67.676  37.015  30.411  1.00 34.76           C  
ATOM    684  CB  GLN A  99     -68.097  39.107  29.101  1.00 34.76           C  
ATOM    685  O   GLN A  99     -66.535  36.647  30.123  1.00 34.76           O  
ATOM    686  CG  GLN A  99     -69.265  40.067  28.916  1.00 34.76           C  
ATOM    687  CD  GLN A  99     -69.433  40.517  27.477  1.00 34.76           C  
ATOM    688  NE2 GLN A  99     -70.628  40.988  27.139  1.00 34.76           N  
ATOM    689  OE1 GLN A  99     -68.496  40.442  26.676  1.00 34.76           O  
ATOM    690  N   LYS A 100     -68.325  36.087  31.152  1.00 29.00           N  
ATOM    691  CA  LYS A 100     -69.331  35.066  30.874  1.00 29.00           C  
ATOM    692  C   LYS A 100     -69.092  34.416  29.514  1.00 29.00           C  
ATOM    693  CB  LYS A 100     -70.736  35.667  30.927  1.00 29.00           C  
ATOM    694  O   LYS A 100     -68.890  35.110  28.515  1.00 29.00           O  
ATOM    695  CG  LYS A 100     -71.396  35.577  32.296  1.00 29.00           C  
ATOM    696  CD  LYS A 100     -72.829  36.092  32.260  1.00 29.00           C  
ATOM    697  CE  LYS A 100     -73.437  36.151  33.655  1.00 29.00           C  
ATOM    698  NZ  LYS A 100     -74.831  36.688  33.629  1.00 29.00           N  
ATOM    699  N   ASP A 101     -68.744  33.057  29.456  1.00 32.78           N  
ATOM    700  CA  ASP A 101     -69.355  32.031  28.616  1.00 32.78           C  
ATOM    701  C   ASP A 101     -68.317  31.012  28.152  1.00 32.78           C  
ATOM    702  CB  ASP A 101     -70.046  32.667  27.408  1.00 32.78           C  
ATOM    703  O   ASP A 101     -67.225  31.385  27.716  1.00 32.78           O  
ATOM    704  CG  ASP A 101     -71.477  33.085  27.695  1.00 32.78           C  
ATOM    705  OD1 ASP A 101     -72.088  32.555  28.649  1.00 32.78           O  
ATOM    706  OD2 ASP A 101     -72.000  33.950  26.960  1.00 32.78           O  
ATOM    707  N   HIS A 102     -68.249  29.731  28.661  1.00 34.79           N  
ATOM    708  CA  HIS A 102     -68.589  28.414  28.132  1.00 34.79           C  
ATOM    709  C   HIS A 102     -67.410  27.801  27.384  1.00 34.79           C  
ATOM    710  CB  HIS A 102     -69.806  28.505  27.210  1.00 34.79           C  
ATOM    711  O   HIS A 102     -66.749  28.479  26.595  1.00 34.79           O  
ATOM    712  CG  HIS A 102     -71.111  28.534  27.940  1.00 34.79           C  
ATOM    713  CD2 HIS A 102     -72.147  29.403  27.875  1.00 34.79           C  
ATOM    714  ND1 HIS A 102     -71.463  27.584  28.874  1.00 34.79           N  
ATOM    715  CE1 HIS A 102     -72.663  27.867  29.351  1.00 34.79           C  
ATOM    716  NE2 HIS A 102     -73.100  28.967  28.762  1.00 34.79           N  
ATOM    717  N   SER A 103     -66.733  26.750  27.940  1.00 32.11           N  
ATOM    718  CA  SER A 103     -66.513  25.341  27.630  1.00 32.11           C  
ATOM    719  C   SER A 103     -65.070  25.089  27.203  1.00 32.11           C  
ATOM    720  CB  SER A 103     -67.467  24.878  26.529  1.00 32.11           C  
ATOM    721  O   SER A 103     -64.577  25.717  26.264  1.00 32.11           O  
ATOM    722  OG  SER A 103     -67.322  25.678  25.368  1.00 32.11           O  
ATOM    723  N   LEU A 104     -64.250  24.646  28.060  1.00 32.89           N  
ATOM    724  CA  LEU A 104     -63.143  23.727  28.302  1.00 32.89           C  
ATOM    725  C   LEU A 104     -63.133  22.605  27.270  1.00 32.89           C  
ATOM    726  CB  LEU A 104     -63.234  23.139  29.713  1.00 32.89           C  
ATOM    727  O   LEU A 104     -64.131  21.900  27.103  1.00 32.89           O  
ATOM    728  CG  LEU A 104     -62.883  24.081  30.865  1.00 32.89           C  
ATOM    729  CD1 LEU A 104     -63.906  23.950  31.988  1.00 32.89           C  
ATOM    730  CD2 LEU A 104     -61.476  23.795  31.380  1.00 32.89           C  
ATOM    731  N   PRO A 105     -62.253  22.602  26.246  1.00 38.46           N  
ATOM    732  CA  PRO A 105     -61.835  21.260  25.835  1.00 38.46           C  
ATOM    733  C   PRO A 105     -60.444  20.893  26.346  1.00 38.46           C  
ATOM    734  CB  PRO A 105     -61.851  21.339  24.306  1.00 38.46           C  
ATOM    735  O   PRO A 105     -59.566  21.756  26.433  1.00 38.46           O  
ATOM    736  CG  PRO A 105     -61.541  22.767  23.994  1.00 38.46           C  
ATOM    737  CD  PRO A 105     -61.446  23.528  25.285  1.00 38.46           C  
ATOM    738  N   THR A 106     -60.325  20.199  27.520  1.00 34.56           N  
ATOM    739  CA  THR A 106     -59.442  19.147  28.012  1.00 34.56           C  
ATOM    740  C   THR A 106     -58.898  18.313  26.857  1.00 34.56           C  
ATOM    741  CB  THR A 106     -60.170  18.230  29.013  1.00 34.56           C  
ATOM    742  O   THR A 106     -59.661  17.835  26.015  1.00 34.56           O  
ATOM    743  CG2 THR A 106     -59.668  18.460  30.435  1.00 34.56           C  
ATOM    744  OG1 THR A 106     -61.576  18.500  28.965  1.00 34.56           O  
ATOM    745  N   SER A 107     -57.898  18.764  26.049  1.00 38.31           N  
ATOM    746  CA  SER A 107     -57.147  17.801  25.249  1.00 38.31           C  
ATOM    747  C   SER A 107     -55.694  17.718  25.705  1.00 38.31           C  
ATOM    748  CB  SER A 107     -57.205  18.174  23.767  1.00 38.31           C  
ATOM    749  O   SER A 107     -55.066  18.742  25.983  1.00 38.31           O  
ATOM    750  OG  SER A 107     -55.904  18.411  23.257  1.00 38.31           O  
ATOM    751  N   PRO A 108     -55.206  16.462  25.844  1.00 40.70           N  
ATOM    752  CA  PRO A 108     -54.162  15.613  26.423  1.00 40.70           C  
ATOM    753  C   PRO A 108     -52.809  15.794  25.738  1.00 40.70           C  
ATOM    754  CB  PRO A 108     -54.699  14.196  26.205  1.00 40.70           C  
ATOM    755  O   PRO A 108     -52.742  16.319  24.624  1.00 40.70           O  
ATOM    756  CG  PRO A 108     -55.435  14.262  24.907  1.00 40.70           C  
ATOM    757  CD  PRO A 108     -55.456  15.690  24.442  1.00 40.70           C  
ATOM    758  N   MET A 109     -51.814  16.326  26.542  1.00 37.20           N  
ATOM    759  CA  MET A 109     -50.410  16.001  26.775  1.00 37.20           C  
ATOM    760  C   MET A 109     -49.687  15.740  25.458  1.00 37.20           C  
ATOM    761  CB  MET A 109     -50.284  14.782  27.691  1.00 37.20           C  
ATOM    762  O   MET A 109     -50.049  14.824  24.717  1.00 37.20           O  
ATOM    763  CG  MET A 109     -50.611  15.074  29.147  1.00 37.20           C  
ATOM    764  SD  MET A 109     -49.995  13.769  30.281  1.00 37.20           S  
ATOM    765  CE  MET A 109     -49.201  14.796  31.548  1.00 37.20           C  
ATOM    766  N   LYS A 110     -49.609  16.699  24.562  1.00 37.80           N  
ATOM    767  CA  LYS A 110     -48.671  16.821  23.450  1.00 37.80           C  
ATOM    768  C   LYS A 110     -47.305  16.250  23.818  1.00 37.80           C  
ATOM    769  CB  LYS A 110     -48.530  18.284  23.024  1.00 37.80           C  
ATOM    770  O   LYS A 110     -46.735  16.606  24.853  1.00 37.80           O  
ATOM    771  CG  LYS A 110     -49.558  18.730  21.995  1.00 37.80           C  
ATOM    772  CD  LYS A 110     -49.317  20.168  21.552  1.00 37.80           C  
ATOM    773  CE  LYS A 110     -50.411  20.654  20.610  1.00 37.80           C  
ATOM    774  NZ  LYS A 110     -50.051  21.954  19.969  1.00 37.80           N  
ATOM    775  N   THR A 111     -47.216  14.907  23.874  1.00 44.08           N  
ATOM    776  CA  THR A 111     -46.071  14.047  23.595  1.00 44.08           C  
ATOM    777  C   THR A 111     -45.008  14.801  22.803  1.00 44.08           C  
ATOM    778  CB  THR A 111     -46.496  12.786  22.820  1.00 44.08           C  
ATOM    779  O   THR A 111     -45.314  15.438  21.793  1.00 44.08           O  
ATOM    780  CG2 THR A 111     -46.925  11.674  23.771  1.00 44.08           C  
ATOM    781  OG1 THR A 111     -47.591  13.110  21.955  1.00 44.08           O  
ATOM    782  N   ALA A 112     -44.383  15.828  23.349  1.00 42.44           N  
ATOM    783  CA  ALA A 112     -43.040  16.352  23.111  1.00 42.44           C  
ATOM    784  C   ALA A 112     -42.308  15.526  22.058  1.00 42.44           C  
ATOM    785  CB  ALA A 112     -42.241  16.379  24.412  1.00 42.44           C  
ATOM    786  O   ALA A 112     -42.183  14.307  22.192  1.00 42.44           O  
ATOM    787  N   ASN A 113     -42.782  15.403  20.790  1.00 44.69           N  
ATOM    788  CA  ASN A 113     -42.064  15.127  19.550  1.00 44.69           C  
ATOM    789  C   ASN A 113     -40.575  15.436  19.683  1.00 44.69           C  
ATOM    790  CB  ASN A 113     -42.669  15.922  18.391  1.00 44.69           C  
ATOM    791  O   ASN A 113     -40.199  16.487  20.205  1.00 44.69           O  
ATOM    792  CG  ASN A 113     -43.957  15.312  17.874  1.00 44.69           C  
ATOM    793  ND2 ASN A 113     -44.673  16.057  17.040  1.00 44.69           N  
ATOM    794  OD1 ASN A 113     -44.306  14.181  18.223  1.00 44.69           O  
ATOM    795  N   PRO A 114     -39.671  14.387  20.010  1.00 51.14           N  
ATOM    796  CA  PRO A 114     -38.230  14.619  20.134  1.00 51.14           C  
ATOM    797  C   PRO A 114     -37.692  15.573  19.070  1.00 51.14           C  
ATOM    798  CB  PRO A 114     -37.632  13.220  19.967  1.00 51.14           C  
ATOM    799  O   PRO A 114     -38.090  15.492  17.905  1.00 51.14           O  
ATOM    800  CG  PRO A 114     -38.736  12.400  19.383  1.00 51.14           C  
ATOM    801  CD  PRO A 114     -39.989  13.227  19.369  1.00 51.14           C  
ATOM    802  N   THR A 115     -38.012  16.902  19.165  1.00 46.88           N  
ATOM    803  CA  THR A 115     -37.213  18.054  18.759  1.00 46.88           C  
ATOM    804  C   THR A 115     -36.187  17.655  17.703  1.00 46.88           C  
ATOM    805  CB  THR A 115     -36.494  18.688  19.964  1.00 46.88           C  
ATOM    806  O   THR A 115     -35.426  16.704  17.897  1.00 46.88           O  
ATOM    807  CG2 THR A 115     -37.324  19.817  20.568  1.00 46.88           C  
ATOM    808  OG1 THR A 115     -36.274  17.685  20.963  1.00 46.88           O  
ATOM    809  N   GLN A 116     -36.484  17.308  16.480  1.00 51.98           N  
ATOM    810  CA  GLN A 116     -35.882  17.534  15.170  1.00 51.98           C  
ATOM    811  C   GLN A 116     -34.706  18.501  15.265  1.00 51.98           C  
ATOM    812  CB  GLN A 116     -36.924  18.068  14.186  1.00 51.98           C  
ATOM    813  O   GLN A 116     -34.850  19.614  15.774  1.00 51.98           O  
ATOM    814  CG  GLN A 116     -37.834  16.992  13.610  1.00 51.98           C  
ATOM    815  CD  GLN A 116     -38.740  17.516  12.512  1.00 51.98           C  
ATOM    816  NE2 GLN A 116     -39.695  16.694  12.088  1.00 51.98           N  
ATOM    817  OE1 GLN A 116     -38.584  18.650  12.048  1.00 51.98           O  
ATOM    818  N   PHE A 117     -33.572  18.045  15.762  1.00 56.82           N  
ATOM    819  CA  PHE A 117     -32.280  18.707  15.906  1.00 56.82           C  
ATOM    820  C   PHE A 117     -31.906  19.448  14.627  1.00 56.82           C  
ATOM    821  CB  PHE A 117     -31.191  17.690  16.261  1.00 56.82           C  
ATOM    822  O   PHE A 117     -31.628  18.824  13.601  1.00 56.82           O  
ATOM    823  CG  PHE A 117     -31.126  17.358  17.727  1.00 56.82           C  
ATOM    824  CD1 PHE A 117     -30.450  18.187  18.614  1.00 56.82           C  
ATOM    825  CD2 PHE A 117     -31.742  16.215  18.220  1.00 56.82           C  
ATOM    826  CE1 PHE A 117     -30.389  17.882  19.971  1.00 56.82           C  
ATOM    827  CE2 PHE A 117     -31.685  15.903  19.575  1.00 56.82           C  
ATOM    828  CZ  PHE A 117     -31.007  16.737  20.449  1.00 56.82           C  
ATOM    829  N   GLN A 118     -32.704  20.349  14.042  1.00 56.91           N  
ATOM    830  CA  GLN A 118     -32.234  21.272  13.013  1.00 56.91           C  
ATOM    831  C   GLN A 118     -30.881  21.870  13.387  1.00 56.91           C  
ATOM    832  CB  GLN A 118     -33.255  22.387  12.784  1.00 56.91           C  
ATOM    833  O   GLN A 118     -30.659  22.245  14.540  1.00 56.91           O  
ATOM    834  CG  GLN A 118     -34.596  21.894  12.257  1.00 56.91           C  
ATOM    835  CD  GLN A 118     -34.631  21.793  10.743  1.00 56.91           C  
ATOM    836  NE2 GLN A 118     -35.786  21.425  10.200  1.00 56.91           N  
ATOM    837  OE1 GLN A 118     -33.628  22.046  10.068  1.00 56.91           O  
ATOM    838  N   PRO A 119     -29.840  21.415  12.526  1.00 63.47           N  
ATOM    839  CA  PRO A 119     -28.558  22.082  12.769  1.00 63.47           C  
ATOM    840  C   PRO A 119     -28.712  23.578  13.035  1.00 63.47           C  
ATOM    841  CB  PRO A 119     -27.782  21.835  11.473  1.00 63.47           C  
ATOM    842  O   PRO A 119     -29.439  24.265  12.313  1.00 63.47           O  
ATOM    843  CG  PRO A 119     -28.819  21.426  10.478  1.00 63.47           C  
ATOM    844  CD  PRO A 119     -30.063  21.031  11.221  1.00 63.47           C  
ATOM    845  N   LYS A 120     -28.844  23.948  14.262  1.00 75.18           N  
ATOM    846  CA  LYS A 120     -28.864  25.338  14.711  1.00 75.18           C  
ATOM    847  C   LYS A 120     -27.626  26.089  14.230  1.00 75.18           C  
ATOM    848  CB  LYS A 120     -28.960  25.408  16.236  1.00 75.18           C  
ATOM    849  O   LYS A 120     -26.501  25.613  14.396  1.00 75.18           O  
ATOM    850  CG  LYS A 120     -30.345  25.095  16.784  1.00 75.18           C  
ATOM    851  CD  LYS A 120     -30.388  25.226  18.301  1.00 75.18           C  
ATOM    852  CE  LYS A 120     -31.746  24.821  18.859  1.00 75.18           C  
ATOM    853  NZ  LYS A 120     -31.755  24.828  20.353  1.00 75.18           N  
ATOM    854  N   LYS A 121     -27.838  26.843  13.206  1.00 74.49           N  
ATOM    855  CA  LYS A 121     -26.800  27.777  12.779  1.00 74.49           C  
ATOM    856  C   LYS A 121     -26.436  28.745  13.901  1.00 74.49           C  
ATOM    857  CB  LYS A 121     -27.254  28.554  11.542  1.00 74.49           C  
ATOM    858  O   LYS A 121     -27.317  29.344  14.521  1.00 74.49           O  
ATOM    859  CG  LYS A 121     -27.276  27.728  10.265  1.00 74.49           C  
ATOM    860  CD  LYS A 121     -27.670  28.572   9.060  1.00 74.49           C  
ATOM    861  CE  LYS A 121     -27.835  27.720   7.809  1.00 74.49           C  
ATOM    862  NZ  LYS A 121     -28.166  28.550   6.612  1.00 74.49           N  
ATOM    863  N   LEU A 122     -25.334  28.377  14.549  1.00 72.78           N  
ATOM    864  CA  LEU A 122     -24.838  29.209  15.640  1.00 72.78           C  
ATOM    865  C   LEU A 122     -24.668  30.655  15.187  1.00 72.78           C  
ATOM    866  CB  LEU A 122     -23.506  28.667  16.165  1.00 72.78           C  
ATOM    867  O   LEU A 122     -24.390  30.914  14.013  1.00 72.78           O  
ATOM    868  CG  LEU A 122     -23.535  27.258  16.759  1.00 72.78           C  
ATOM    869  CD1 LEU A 122     -22.116  26.763  17.019  1.00 72.78           C  
ATOM    870  CD2 LEU A 122     -24.357  27.236  18.043  1.00 72.78           C  
ATOM    871  N   SER A 123     -25.324  31.623  15.829  1.00 78.58           N  
ATOM    872  CA  SER A 123     -25.326  33.072  15.662  1.00 78.58           C  
ATOM    873  C   SER A 123     -23.929  33.653  15.854  1.00 78.58           C  
ATOM    874  CB  SER A 123     -26.298  33.725  16.645  1.00 78.58           C  
ATOM    875  O   SER A 123     -23.635  34.749  15.374  1.00 78.58           O  
ATOM    876  OG  SER A 123     -25.884  33.505  17.983  1.00 78.58           O  
ATOM    877  N   GLY A 124     -22.963  32.740  16.167  1.00 78.57           N  
ATOM    878  CA  GLY A 124     -21.615  33.224  16.424  1.00 78.57           C  
ATOM    879  C   GLY A 124     -20.559  32.143  16.296  1.00 78.57           C  
ATOM    880  O   GLY A 124     -20.884  30.970  16.100  1.00 78.57           O  
ATOM    881  N   TYR A 125     -19.354  32.611  16.023  1.00 82.02           N  
ATOM    882  CA  TYR A 125     -18.166  31.781  15.861  1.00 82.02           C  
ATOM    883  C   TYR A 125     -17.829  31.052  17.156  1.00 82.02           C  
ATOM    884  CB  TYR A 125     -16.973  32.631  15.415  1.00 82.02           C  
ATOM    885  O   TYR A 125     -17.570  31.684  18.182  1.00 82.02           O  
ATOM    886  CG  TYR A 125     -15.707  31.837  15.202  1.00 82.02           C  
ATOM    887  CD1 TYR A 125     -14.640  31.939  16.091  1.00 82.02           C  
ATOM    888  CD2 TYR A 125     -15.576  30.983  14.112  1.00 82.02           C  
ATOM    889  CE1 TYR A 125     -13.471  31.210  15.898  1.00 82.02           C  
ATOM    890  CE2 TYR A 125     -14.412  30.250  13.909  1.00 82.02           C  
ATOM    891  OH  TYR A 125     -12.212  29.645  14.611  1.00 82.02           O  
ATOM    892  CZ  TYR A 125     -13.366  30.369  14.806  1.00 82.02           C  
ATOM    893  N   VAL A 126     -18.222  29.777  17.434  1.00 84.24           N  
ATOM    894  CA  VAL A 126     -17.977  28.934  18.599  1.00 84.24           C  
ATOM    895  C   VAL A 126     -16.551  28.390  18.554  1.00 84.24           C  
ATOM    896  CB  VAL A 126     -18.989  27.769  18.679  1.00 84.24           C  
ATOM    897  O   VAL A 126     -15.863  28.350  19.576  1.00 84.24           O  
ATOM    898  CG1 VAL A 126     -18.743  26.925  19.928  1.00 84.24           C  
ATOM    899  CG2 VAL A 126     -20.420  28.304  18.664  1.00 84.24           C  
ATOM    900  N   GLY A 127     -16.010  28.295  17.186  1.00 82.73           N  
ATOM    901  CA  GLY A 127     -14.625  27.876  17.049  1.00 82.73           C  
ATOM    902  C   GLY A 127     -14.478  26.415  16.665  1.00 82.73           C  
ATOM    903  O   GLY A 127     -13.361  25.905  16.560  1.00 82.73           O  
ATOM    904  N   PHE A 128     -15.656  25.498  16.687  1.00 86.62           N  
ATOM    905  CA  PHE A 128     -15.532  24.110  16.255  1.00 86.62           C  
ATOM    906  C   PHE A 128     -15.033  24.033  14.817  1.00 86.62           C  
ATOM    907  CB  PHE A 128     -16.874  23.384  16.385  1.00 86.62           C  
ATOM    908  O   PHE A 128     -14.633  22.965  14.350  1.00 86.62           O  
ATOM    909  CG  PHE A 128     -18.015  24.089  15.704  1.00 86.62           C  
ATOM    910  CD1 PHE A 128     -18.769  25.038  16.384  1.00 86.62           C  
ATOM    911  CD2 PHE A 128     -18.334  23.804  14.383  1.00 86.62           C  
ATOM    912  CE1 PHE A 128     -19.826  25.693  15.756  1.00 86.62           C  
ATOM    913  CE2 PHE A 128     -19.388  24.455  13.748  1.00 86.62           C  
ATOM    914  CZ  PHE A 128     -20.134  25.398  14.437  1.00 86.62           C  
ATOM    915  N   ALA A 129     -14.990  25.255  14.181  1.00 86.64           N  
ATOM    916  CA  ALA A 129     -14.474  25.308  12.815  1.00 86.64           C  
ATOM    917  C   ALA A 129     -12.975  25.023  12.783  1.00 86.64           C  
ATOM    918  CB  ALA A 129     -14.767  26.669  12.188  1.00 86.64           C  
ATOM    919  O   ALA A 129     -12.449  24.545  11.775  1.00 86.64           O  
ATOM    920  N   ASN A 130     -12.295  25.256  13.984  1.00 88.17           N  
ATOM    921  CA  ASN A 130     -10.854  25.047  14.080  1.00 88.17           C  
ATOM    922  C   ASN A 130     -10.519  23.601  14.437  1.00 88.17           C  
ATOM    923  CB  ASN A 130     -10.240  26.003  15.105  1.00 88.17           C  
ATOM    924  O   ASN A 130      -9.348  23.251  14.590  1.00 88.17           O  
ATOM    925  CG  ASN A 130     -10.113  27.419  14.580  1.00 88.17           C  
ATOM    926  ND2 ASN A 130     -10.100  28.389  15.487  1.00 88.17           N  
ATOM    927  OD1 ASN A 130     -10.027  27.640  13.369  1.00 88.17           O  
ATOM    928  N   LEU A 131     -11.520  22.749  14.701  1.00 91.05           N  
ATOM    929  CA  LEU A 131     -11.323  21.371  15.135  1.00 91.05           C  
ATOM    930  C   LEU A 131     -10.525  20.584  14.100  1.00 91.05           C  
ATOM    931  CB  LEU A 131     -12.670  20.688  15.384  1.00 91.05           C  
ATOM    932  O   LEU A 131      -9.585  19.867  14.449  1.00 91.05           O  
ATOM    933  CG  LEU A 131     -12.619  19.293  16.007  1.00 91.05           C  
ATOM    934  CD1 LEU A 131     -11.979  19.353  17.390  1.00 91.05           C  
ATOM    935  CD2 LEU A 131     -14.017  18.690  16.086  1.00 91.05           C  
ATOM    936  N   PRO A 132     -10.875  20.737  12.866  1.00 91.11           N  
ATOM    937  CA  PRO A 132     -10.062  20.033  11.871  1.00 91.11           C  
ATOM    938  C   PRO A 132      -8.599  20.468  11.890  1.00 91.11           C  
ATOM    939  CB  PRO A 132     -10.726  20.408  10.544  1.00 91.11           C  
ATOM    940  O   PRO A 132      -7.702  19.638  11.716  1.00 91.11           O  
ATOM    941  CG  PRO A 132     -12.151  20.691  10.896  1.00 91.11           C  
ATOM    942  CD  PRO A 132     -12.190  21.322  12.258  1.00 91.11           C  
ATOM    943  N   ASN A 133      -8.399  21.763  12.070  1.00 91.23           N  
ATOM    944  CA  ASN A 133      -7.033  22.267  12.172  1.00 91.23           C  
ATOM    945  C   ASN A 133      -6.326  21.724  13.411  1.00 91.23           C  
ATOM    946  CB  ASN A 133      -7.025  23.797  12.185  1.00 91.23           C  
ATOM    947  O   ASN A 133      -5.129  21.435  13.371  1.00 91.23           O  
ATOM    948  CG  ASN A 133      -7.453  24.394  10.859  1.00 91.23           C  
ATOM    949  ND2 ASN A 133      -7.994  25.606  10.901  1.00 91.23           N  
ATOM    950  OD1 ASN A 133      -7.299  23.771   9.805  1.00 91.23           O  
ATOM    951  N   GLN A 134      -7.121  21.596  14.489  1.00 91.78           N  
ATOM    952  CA  GLN A 134      -6.565  21.035  15.716  1.00 91.78           C  
ATOM    953  C   GLN A 134      -6.168  19.575  15.522  1.00 91.78           C  
ATOM    954  CB  GLN A 134      -7.567  21.159  16.865  1.00 91.78           C  
ATOM    955  O   GLN A 134      -5.095  19.155  15.959  1.00 91.78           O  
ATOM    956  CG  GLN A 134      -7.781  22.589  17.343  1.00 91.78           C  
ATOM    957  CD  GLN A 134      -8.755  22.681  18.503  1.00 91.78           C  
ATOM    958  NE2 GLN A 134      -9.408  23.830  18.639  1.00 91.78           N  
ATOM    959  OE1 GLN A 134      -8.919  21.727  19.270  1.00 91.78           O  
ATOM    960  N   VAL A 135      -7.058  18.857  14.842  1.00 90.95           N  
ATOM    961  CA  VAL A 135      -6.806  17.438  14.618  1.00 90.95           C  
ATOM    962  C   VAL A 135      -5.647  17.267  13.638  1.00 90.95           C  
ATOM    963  CB  VAL A 135      -8.064  16.715  14.087  1.00 90.95           C  
ATOM    964  O   VAL A 135      -4.812  16.375  13.804  1.00 90.95           O  
ATOM    965  CG1 VAL A 135      -7.748  15.259  13.748  1.00 90.95           C  
ATOM    966  CG2 VAL A 135      -9.196  16.795  15.110  1.00 90.95           C  
ATOM    967  N   HIS A 136      -5.676  18.167  12.638  1.00 88.99           N  
ATOM    968  CA  HIS A 136      -4.601  18.158  11.652  1.00 88.99           C  
ATOM    969  C   HIS A 136      -3.249  18.411  12.310  1.00 88.99           C  
ATOM    970  CB  HIS A 136      -4.861  19.204  10.567  1.00 88.99           C  
ATOM    971  O   HIS A 136      -2.275  17.711  12.026  1.00 88.99           O  
ATOM    972  CG  HIS A 136      -3.777  19.284   9.539  1.00 88.99           C  
ATOM    973  CD2 HIS A 136      -2.828  20.224   9.319  1.00 88.99           C  
ATOM    974  ND1 HIS A 136      -3.587  18.312   8.581  1.00 88.99           N  
ATOM    975  CE1 HIS A 136      -2.564  18.651   7.815  1.00 88.99           C  
ATOM    976  NE2 HIS A 136      -2.086  19.807   8.242  1.00 88.99           N  
ATOM    977  N   ARG A 137      -3.180  19.405  13.184  1.00 88.98           N  
ATOM    978  CA  ARG A 137      -1.954  19.766  13.889  1.00 88.98           C  
ATOM    979  C   ARG A 137      -1.508  18.645  14.821  1.00 88.98           C  
ATOM    980  CB  ARG A 137      -2.151  21.060  14.682  1.00 88.98           C  
ATOM    981  O   ARG A 137      -0.318  18.334  14.903  1.00 88.98           O  
ATOM    982  CG  ARG A 137      -0.869  21.618  15.278  1.00 88.98           C  
ATOM    983  CD  ARG A 137      -1.098  22.967  15.946  1.00 88.98           C  
ATOM    984  NE  ARG A 137       0.103  23.440  16.630  1.00 88.98           N  
ATOM    985  NH1 ARG A 137      -0.873  25.368  17.447  1.00 88.98           N  
ATOM    986  NH2 ARG A 137       1.324  24.905  17.910  1.00 88.98           N  
ATOM    987  CZ  ARG A 137       0.182  24.570  17.327  1.00 88.98           C  
ATOM    988  N   LYS A 138      -2.434  18.146  15.520  1.00 89.76           N  
ATOM    989  CA  LYS A 138      -2.135  17.042  16.428  1.00 89.76           C  
ATOM    990  C   LYS A 138      -1.634  15.821  15.662  1.00 89.76           C  
ATOM    991  CB  LYS A 138      -3.371  16.674  17.250  1.00 89.76           C  
ATOM    992  O   LYS A 138      -0.705  15.142  16.105  1.00 89.76           O  
ATOM    993  CG  LYS A 138      -3.091  15.698  18.384  1.00 89.76           C  
ATOM    994  CD  LYS A 138      -4.330  15.464  19.239  1.00 89.76           C  
ATOM    995  CE  LYS A 138      -4.063  14.457  20.349  1.00 89.76           C  
ATOM    996  NZ  LYS A 138      -5.277  14.219  21.185  1.00 89.76           N  
ATOM    997  N   SER A 139      -2.242  15.508  14.582  1.00 87.96           N  
ATOM    998  CA  SER A 139      -1.877  14.349  13.774  1.00 87.96           C  
ATOM    999  C   SER A 139      -0.494  14.521  13.154  1.00 87.96           C  
ATOM   1000  CB  SER A 139      -2.912  14.115  12.673  1.00 87.96           C  
ATOM   1001  O   SER A 139       0.294  13.574  13.109  1.00 87.96           O  
ATOM   1002  OG  SER A 139      -4.168  13.765  13.230  1.00 87.96           O  
ATOM   1003  N   VAL A 140      -0.188  15.675  12.671  1.00 88.88           N  
ATOM   1004  CA  VAL A 140       1.103  15.980  12.064  1.00 88.88           C  
ATOM   1005  C   VAL A 140       2.201  15.912  13.123  1.00 88.88           C  
ATOM   1006  CB  VAL A 140       1.098  17.371  11.390  1.00 88.88           C  
ATOM   1007  O   VAL A 140       3.299  15.417  12.856  1.00 88.88           O  
ATOM   1008  CG1 VAL A 140       2.502  17.748  10.921  1.00 88.88           C  
ATOM   1009  CG2 VAL A 140       0.116  17.393  10.220  1.00 88.88           C  
ATOM   1010  N   LYS A 141       1.894  16.382  14.336  1.00 87.60           N  
ATOM   1011  CA  LYS A 141       2.842  16.326  15.445  1.00 87.60           C  
ATOM   1012  C   LYS A 141       3.136  14.883  15.845  1.00 87.60           C  
ATOM   1013  CB  LYS A 141       2.308  17.105  16.648  1.00 87.60           C  
ATOM   1014  O   LYS A 141       4.283  14.534  16.132  1.00 87.60           O  
ATOM   1015  CG  LYS A 141       3.321  17.283  17.769  1.00 87.60           C  
ATOM   1016  CD  LYS A 141       2.759  18.136  18.899  1.00 87.60           C  
ATOM   1017  CE  LYS A 141       3.751  18.269  20.047  1.00 87.60           C  
ATOM   1018  NZ  LYS A 141       3.206  19.108  21.156  1.00 87.60           N  
ATOM   1019  N   LYS A 142       2.077  14.039  15.870  1.00 86.80           N  
ATOM   1020  CA  LYS A 142       2.229  12.632  16.228  1.00 86.80           C  
ATOM   1021  C   LYS A 142       3.016  11.876  15.161  1.00 86.80           C  
ATOM   1022  CB  LYS A 142       0.861  11.978  16.432  1.00 86.80           C  
ATOM   1023  O   LYS A 142       3.864  11.041  15.483  1.00 86.80           O  
ATOM   1024  CG  LYS A 142       0.928  10.562  16.983  1.00 86.80           C  
ATOM   1025  CD  LYS A 142      -0.463   9.990  17.224  1.00 86.80           C  
ATOM   1026  CE  LYS A 142      -0.400   8.544  17.698  1.00 86.80           C  
ATOM   1027  NZ  LYS A 142      -1.761   7.985  17.954  1.00 86.80           N  
ATOM   1028  N   GLY A 143       2.866  12.284  13.885  1.00 88.73           N  
ATOM   1029  CA  GLY A 143       3.499  11.588  12.776  1.00 88.73           C  
ATOM   1030  C   GLY A 143       2.720  10.373  12.310  1.00 88.73           C  
ATOM   1031  O   GLY A 143       1.623  10.105  12.805  1.00 88.73           O  
ATOM   1032  N   PHE A 144       3.181   9.755  11.231  1.00 90.06           N  
ATOM   1033  CA  PHE A 144       2.534   8.603  10.613  1.00 90.06           C  
ATOM   1034  C   PHE A 144       3.439   7.378  10.674  1.00 90.06           C  
ATOM   1035  CB  PHE A 144       2.163   8.909   9.159  1.00 90.06           C  
ATOM   1036  O   PHE A 144       4.661   7.496  10.570  1.00 90.06           O  
ATOM   1037  CG  PHE A 144       1.211  10.065   9.006  1.00 90.06           C  
ATOM   1038  CD1 PHE A 144      -0.159   9.877   9.140  1.00 90.06           C  
ATOM   1039  CD2 PHE A 144       1.687  11.340   8.728  1.00 90.06           C  
ATOM   1040  CE1 PHE A 144      -1.043  10.945   8.999  1.00 90.06           C  
ATOM   1041  CE2 PHE A 144       0.810  12.412   8.586  1.00 90.06           C  
ATOM   1042  CZ  PHE A 144      -0.554  12.212   8.721  1.00 90.06           C  
ATOM   1043  N   GLN A 145       2.815   6.289  11.019  1.00 92.08           N  
ATOM   1044  CA  GLN A 145       3.532   5.019  11.051  1.00 92.08           C  
ATOM   1045  C   GLN A 145       3.051   4.087   9.943  1.00 92.08           C  
ATOM   1046  CB  GLN A 145       3.367   4.344  12.414  1.00 92.08           C  
ATOM   1047  O   GLN A 145       1.846   3.950   9.719  1.00 92.08           O  
ATOM   1048  CG  GLN A 145       3.938   5.150  13.573  1.00 92.08           C  
ATOM   1049  CD  GLN A 145       3.705   4.489  14.918  1.00 92.08           C  
ATOM   1050  NE2 GLN A 145       3.202   5.259  15.878  1.00 92.08           N  
ATOM   1051  OE1 GLN A 145       3.973   3.297  15.094  1.00 92.08           O  
ATOM   1052  N   PHE A 146       3.969   3.473   9.334  1.00 93.34           N  
ATOM   1053  CA  PHE A 146       3.644   2.565   8.240  1.00 93.34           C  
ATOM   1054  C   PHE A 146       4.605   1.382   8.214  1.00 93.34           C  
ATOM   1055  CB  PHE A 146       3.682   3.302   6.898  1.00 93.34           C  
ATOM   1056  O   PHE A 146       5.824   1.565   8.253  1.00 93.34           O  
ATOM   1057  CG  PHE A 146       3.117   2.507   5.752  1.00 93.34           C  
ATOM   1058  CD1 PHE A 146       3.920   2.142   4.679  1.00 93.34           C  
ATOM   1059  CD2 PHE A 146       1.782   2.125   5.749  1.00 93.34           C  
ATOM   1060  CE1 PHE A 146       3.399   1.406   3.617  1.00 93.34           C  
ATOM   1061  CE2 PHE A 146       1.254   1.389   4.691  1.00 93.34           C  
ATOM   1062  CZ  PHE A 146       2.065   1.032   3.626  1.00 93.34           C  
ATOM   1063  N   THR A 147       4.065   0.197   8.215  1.00 94.09           N  
ATOM   1064  CA  THR A 147       4.873  -1.017   8.196  1.00 94.09           C  
ATOM   1065  C   THR A 147       4.647  -1.797   6.904  1.00 94.09           C  
ATOM   1066  CB  THR A 147       4.555  -1.918   9.404  1.00 94.09           C  
ATOM   1067  O   THR A 147       3.520  -2.191   6.598  1.00 94.09           O  
ATOM   1068  CG2 THR A 147       5.482  -3.128   9.447  1.00 94.09           C  
ATOM   1069  OG1 THR A 147       4.715  -1.163  10.611  1.00 94.09           O  
ATOM   1070  N   ILE A 148       5.723  -1.995   6.146  1.00 94.34           N  
ATOM   1071  CA  ILE A 148       5.652  -2.738   4.893  1.00 94.34           C  
ATOM   1072  C   ILE A 148       6.477  -4.018   5.005  1.00 94.34           C  
ATOM   1073  CB  ILE A 148       6.146  -1.886   3.702  1.00 94.34           C  
ATOM   1074  O   ILE A 148       7.584  -4.006   5.547  1.00 94.34           O  
ATOM   1075  CG1 ILE A 148       5.291  -0.621   3.560  1.00 94.34           C  
ATOM   1076  CG2 ILE A 148       6.130  -2.705   2.408  1.00 94.34           C  
ATOM   1077  CD1 ILE A 148       5.849   0.396   2.574  1.00 94.34           C  
ATOM   1078  N   MET A 149       5.866  -5.090   4.547  1.00 94.55           N  
ATOM   1079  CA  MET A 149       6.551  -6.378   4.496  1.00 94.55           C  
ATOM   1080  C   MET A 149       6.864  -6.772   3.057  1.00 94.55           C  
ATOM   1081  CB  MET A 149       5.706  -7.464   5.164  1.00 94.55           C  
ATOM   1082  O   MET A 149       6.002  -6.678   2.182  1.00 94.55           O  
ATOM   1083  CG  MET A 149       6.354  -8.839   5.152  1.00 94.55           C  
ATOM   1084  SD  MET A 149       5.327 -10.107   5.991  1.00 94.55           S  
ATOM   1085  CE  MET A 149       5.753  -9.771   7.722  1.00 94.55           C  
ATOM   1086  N   VAL A 150       8.099  -7.168   2.820  1.00 93.45           N  
ATOM   1087  CA  VAL A 150       8.519  -7.562   1.479  1.00 93.45           C  
ATOM   1088  C   VAL A 150       8.803  -9.062   1.446  1.00 93.45           C  
ATOM   1089  CB  VAL A 150       9.766  -6.773   1.020  1.00 93.45           C  
ATOM   1090  O   VAL A 150       9.538  -9.580   2.290  1.00 93.45           O  
ATOM   1091  CG1 VAL A 150      10.129  -7.129  -0.421  1.00 93.45           C  
ATOM   1092  CG2 VAL A 150       9.527  -5.271   1.159  1.00 93.45           C  
ATOM   1093  N   VAL A 151       8.096  -9.735   0.487  1.00 92.54           N  
ATOM   1094  CA  VAL A 151       8.244 -11.181   0.363  1.00 92.54           C  
ATOM   1095  C   VAL A 151       8.501 -11.550  -1.097  1.00 92.54           C  
ATOM   1096  CB  VAL A 151       6.997 -11.926   0.889  1.00 92.54           C  
ATOM   1097  O   VAL A 151       7.894 -10.977  -2.005  1.00 92.54           O  
ATOM   1098  CG1 VAL A 151       7.166 -13.437   0.736  1.00 92.54           C  
ATOM   1099  CG2 VAL A 151       6.735 -11.561   2.349  1.00 92.54           C  
ATOM   1100  N   GLY A 152       9.467 -12.513  -1.318  1.00 90.98           N  
ATOM   1101  CA  GLY A 152       9.760 -13.009  -2.653  1.00 90.98           C  
ATOM   1102  C   GLY A 152      10.981 -13.908  -2.702  1.00 90.98           C  
ATOM   1103  O   GLY A 152      11.656 -14.102  -1.689  1.00 90.98           O  
ATOM   1104  N   GLU A 153      11.189 -14.502  -3.819  1.00 89.60           N  
ATOM   1105  CA  GLU A 153      12.382 -15.311  -4.051  1.00 89.60           C  
ATOM   1106  C   GLU A 153      13.652 -14.480  -3.893  1.00 89.60           C  
ATOM   1107  CB  GLU A 153      12.339 -15.946  -5.444  1.00 89.60           C  
ATOM   1108  O   GLU A 153      13.617 -13.253  -4.015  1.00 89.60           O  
ATOM   1109  CG  GLU A 153      11.241 -16.986  -5.612  1.00 89.60           C  
ATOM   1110  CD  GLU A 153      11.241 -17.642  -6.983  1.00 89.60           C  
ATOM   1111  OE1 GLU A 153      10.264 -18.351  -7.317  1.00 89.60           O  
ATOM   1112  OE2 GLU A 153      12.226 -17.448  -7.729  1.00 89.60           O  
ATOM   1113  N   SER A 154      14.741 -15.192  -3.599  1.00 87.47           N  
ATOM   1114  CA  SER A 154      16.019 -14.504  -3.445  1.00 87.47           C  
ATOM   1115  C   SER A 154      16.542 -14.002  -4.787  1.00 87.47           C  
ATOM   1116  CB  SER A 154      17.051 -15.429  -2.800  1.00 87.47           C  
ATOM   1117  O   SER A 154      16.347 -14.651  -5.817  1.00 87.47           O  
ATOM   1118  OG  SER A 154      16.596 -15.890  -1.539  1.00 87.47           O  
ATOM   1119  N   GLY A 155      17.026 -12.713  -4.761  1.00 87.94           N  
ATOM   1120  CA  GLY A 155      17.674 -12.171  -5.945  1.00 87.94           C  
ATOM   1121  C   GLY A 155      16.718 -11.437  -6.866  1.00 87.94           C  
ATOM   1122  O   GLY A 155      17.040 -11.181  -8.027  1.00 87.94           O  
ATOM   1123  N   LEU A 156      15.517 -11.172  -6.442  1.00 90.15           N  
ATOM   1124  CA  LEU A 156      14.543 -10.469  -7.270  1.00 90.15           C  
ATOM   1125  C   LEU A 156      14.693  -8.958  -7.122  1.00 90.15           C  
ATOM   1126  CB  LEU A 156      13.119 -10.891  -6.898  1.00 90.15           C  
ATOM   1127  O   LEU A 156      14.065  -8.193  -7.856  1.00 90.15           O  
ATOM   1128  CG  LEU A 156      12.731 -12.333  -7.231  1.00 90.15           C  
ATOM   1129  CD1 LEU A 156      11.304 -12.616  -6.774  1.00 90.15           C  
ATOM   1130  CD2 LEU A 156      12.882 -12.597  -8.725  1.00 90.15           C  
ATOM   1131  N   GLY A 157      15.599  -8.557  -6.248  1.00 89.42           N  
ATOM   1132  CA  GLY A 157      15.828  -7.134  -6.050  1.00 89.42           C  
ATOM   1133  C   GLY A 157      14.910  -6.520  -5.011  1.00 89.42           C  
ATOM   1134  O   GLY A 157      14.474  -5.377  -5.159  1.00 89.42           O  
ATOM   1135  N   LYS A 158      14.474  -7.160  -3.946  1.00 89.73           N  
ATOM   1136  CA  LYS A 158      13.562  -6.726  -2.892  1.00 89.73           C  
ATOM   1137  C   LYS A 158      14.176  -5.603  -2.061  1.00 89.73           C  
ATOM   1138  CB  LYS A 158      13.187  -7.902  -1.989  1.00 89.73           C  
ATOM   1139  O   LYS A 158      13.563  -4.549  -1.882  1.00 89.73           O  
ATOM   1140  CG  LYS A 158      12.552  -9.071  -2.727  1.00 89.73           C  
ATOM   1141  CD  LYS A 158      12.252 -10.230  -1.785  1.00 89.73           C  
ATOM   1142  CE  LYS A 158      13.528 -10.819  -1.197  1.00 89.73           C  
ATOM   1143  NZ  LYS A 158      14.316 -11.566  -2.222  1.00 89.73           N  
ATOM   1144  N   SER A 159      15.391  -5.841  -1.607  1.00 88.02           N  
ATOM   1145  CA  SER A 159      16.066  -4.829  -0.801  1.00 88.02           C  
ATOM   1146  C   SER A 159      16.435  -3.610  -1.639  1.00 88.02           C  
ATOM   1147  CB  SER A 159      17.322  -5.411  -0.151  1.00 88.02           C  
ATOM   1148  O   SER A 159      16.319  -2.473  -1.175  1.00 88.02           O  
ATOM   1149  OG  SER A 159      16.990  -6.478   0.720  1.00 88.02           O  
ATOM   1150  N   THR A 160      16.744  -3.912  -2.902  1.00 90.40           N  
ATOM   1151  CA  THR A 160      17.082  -2.825  -3.814  1.00 90.40           C  
ATOM   1152  C   THR A 160      15.858  -1.962  -4.105  1.00 90.40           C  
ATOM   1153  CB  THR A 160      17.660  -3.364  -5.136  1.00 90.40           C  
ATOM   1154  O   THR A 160      15.955  -0.734  -4.153  1.00 90.40           O  
ATOM   1155  CG2 THR A 160      18.090  -2.224  -6.053  1.00 90.40           C  
ATOM   1156  OG1 THR A 160      18.796  -4.190  -4.853  1.00 90.40           O  
ATOM   1157  N   LEU A 161      14.676  -2.617  -4.262  1.00 91.19           N  
ATOM   1158  CA  LEU A 161      13.450  -1.878  -4.545  1.00 91.19           C  
ATOM   1159  C   LEU A 161      13.053  -1.009  -3.357  1.00 91.19           C  
ATOM   1160  CB  LEU A 161      12.311  -2.842  -4.890  1.00 91.19           C  
ATOM   1161  O   LEU A 161      12.620   0.132  -3.534  1.00 91.19           O  
ATOM   1162  CG  LEU A 161      10.964  -2.204  -5.233  1.00 91.19           C  
ATOM   1163  CD1 LEU A 161      11.058  -1.444  -6.552  1.00 91.19           C  
ATOM   1164  CD2 LEU A 161       9.871  -3.265  -5.298  1.00 91.19           C  
ATOM   1165  N   VAL A 162      13.188  -1.524  -2.166  1.00 90.92           N  
ATOM   1166  CA  VAL A 162      12.847  -0.777  -0.960  1.00 90.92           C  
ATOM   1167  C   VAL A 162      13.758   0.441  -0.831  1.00 90.92           C  
ATOM   1168  CB  VAL A 162      12.954  -1.659   0.304  1.00 90.92           C  
ATOM   1169  O   VAL A 162      13.296   1.539  -0.509  1.00 90.92           O  
ATOM   1170  CG1 VAL A 162      12.751  -0.823   1.566  1.00 90.92           C  
ATOM   1171  CG2 VAL A 162      11.939  -2.800   0.246  1.00 90.92           C  
ATOM   1172  N   ASN A 163      15.011   0.268  -1.096  1.00 88.92           N  
ATOM   1173  CA  ASN A 163      15.947   1.386  -1.068  1.00 88.92           C  
ATOM   1174  C   ASN A 163      15.580   2.450  -2.099  1.00 88.92           C  
ATOM   1175  CB  ASN A 163      17.378   0.895  -1.298  1.00 88.92           C  
ATOM   1176  O   ASN A 163      15.659   3.647  -1.817  1.00 88.92           O  
ATOM   1177  CG  ASN A 163      17.934   0.138  -0.108  1.00 88.92           C  
ATOM   1178  ND2 ASN A 163      18.955  -0.676  -0.347  1.00 88.92           N  
ATOM   1179  OD1 ASN A 163      17.448   0.283   1.017  1.00 88.92           O  
ATOM   1180  N   THR A 164      15.119   1.954  -3.229  1.00 89.20           N  
ATOM   1181  CA  THR A 164      14.732   2.844  -4.319  1.00 89.20           C  
ATOM   1182  C   THR A 164      13.410   3.539  -4.007  1.00 89.20           C  
ATOM   1183  CB  THR A 164      14.611   2.077  -5.649  1.00 89.20           C  
ATOM   1184  O   THR A 164      13.237   4.721  -4.312  1.00 89.20           O  
ATOM   1185  CG2 THR A 164      14.287   3.023  -6.801  1.00 89.20           C  
ATOM   1186  OG1 THR A 164      15.849   1.412  -5.926  1.00 89.20           O  
ATOM   1187  N   LEU A 165      12.424   2.917  -3.380  1.00 88.74           N  
ATOM   1188  CA  LEU A 165      11.096   3.443  -3.083  1.00 88.74           C  
ATOM   1189  C   LEU A 165      11.180   4.620  -2.118  1.00 88.74           C  
ATOM   1190  CB  LEU A 165      10.205   2.346  -2.493  1.00 88.74           C  
ATOM   1191  O   LEU A 165      10.528   5.646  -2.326  1.00 88.74           O  
ATOM   1192  CG  LEU A 165       8.740   2.716  -2.259  1.00 88.74           C  
ATOM   1193  CD1 LEU A 165       8.049   3.011  -3.586  1.00 88.74           C  
ATOM   1194  CD2 LEU A 165       8.019   1.599  -1.512  1.00 88.74           C  
ATOM   1195  N   PHE A 166      12.137   4.516  -1.122  1.00 86.45           N  
ATOM   1196  CA  PHE A 166      12.187   5.548  -0.094  1.00 86.45           C  
ATOM   1197  C   PHE A 166      13.429   6.416  -0.258  1.00 86.45           C  
ATOM   1198  CB  PHE A 166      12.168   4.919   1.303  1.00 86.45           C  
ATOM   1199  O   PHE A 166      13.685   7.304   0.558  1.00 86.45           O  
ATOM   1200  CG  PHE A 166      10.886   4.201   1.628  1.00 86.45           C  
ATOM   1201  CD1 PHE A 166       9.723   4.913   1.895  1.00 86.45           C  
ATOM   1202  CD2 PHE A 166      10.843   2.813   1.665  1.00 86.45           C  
ATOM   1203  CE1 PHE A 166       8.535   4.252   2.196  1.00 86.45           C  
ATOM   1204  CE2 PHE A 166       9.659   2.145   1.965  1.00 86.45           C  
ATOM   1205  CZ  PHE A 166       8.506   2.866   2.231  1.00 86.45           C  
ATOM   1206  N   ASN A 167      14.131   6.179  -1.347  1.00 82.79           N  
ATOM   1207  CA  ASN A 167      15.342   6.944  -1.625  1.00 82.79           C  
ATOM   1208  C   ASN A 167      16.279   6.969  -0.421  1.00 82.79           C  
ATOM   1209  CB  ASN A 167      14.990   8.370  -2.053  1.00 82.79           C  
ATOM   1210  O   ASN A 167      16.867   8.005  -0.108  1.00 82.79           O  
ATOM   1211  CG  ASN A 167      14.560   8.455  -3.505  1.00 82.79           C  
ATOM   1212  ND2 ASN A 167      14.845   9.584  -4.142  1.00 82.79           N  
ATOM   1213  OD1 ASN A 167      13.977   7.513  -4.048  1.00 82.79           O  
ATOM   1214  N   THR A 168      16.156   5.973   0.418  1.00 77.43           N  
ATOM   1215  CA  THR A 168      17.008   5.827   1.593  1.00 77.43           C  
ATOM   1216  C   THR A 168      17.742   4.489   1.566  1.00 77.43           C  
ATOM   1217  CB  THR A 168      16.191   5.942   2.893  1.00 77.43           C  
ATOM   1218  O   THR A 168      17.176   3.473   1.158  1.00 77.43           O  
ATOM   1219  CG2 THR A 168      17.105   5.985   4.114  1.00 77.43           C  
ATOM   1220  OG1 THR A 168      15.408   7.141   2.854  1.00 77.43           O  
ATOM   1221  N   ASP A 169      19.004   4.594   1.842  1.00 74.53           N  
ATOM   1222  CA  ASP A 169      19.801   3.375   1.935  1.00 74.53           C  
ATOM   1223  C   ASP A 169      19.498   2.618   3.227  1.00 74.53           C  
ATOM   1224  CB  ASP A 169      21.294   3.703   1.856  1.00 74.53           C  
ATOM   1225  O   ASP A 169      20.113   2.878   4.263  1.00 74.53           O  
ATOM   1226  CG  ASP A 169      21.714   4.224   0.493  1.00 74.53           C  
ATOM   1227  OD1 ASP A 169      21.080   3.861  -0.521  1.00 74.53           O  
ATOM   1228  OD2 ASP A 169      22.691   5.002   0.432  1.00 74.53           O  
ATOM   1229  N   LEU A 170      18.396   1.881   3.239  1.00 71.31           N  
ATOM   1230  CA  LEU A 170      17.994   1.146   4.433  1.00 71.31           C  
ATOM   1231  C   LEU A 170      18.956  -0.004   4.713  1.00 71.31           C  
ATOM   1232  CB  LEU A 170      16.569   0.608   4.276  1.00 71.31           C  
ATOM   1233  O   LEU A 170      19.127  -0.408   5.865  1.00 71.31           O  
ATOM   1234  CG  LEU A 170      15.460   1.653   4.145  1.00 71.31           C  
ATOM   1235  CD1 LEU A 170      14.134   0.980   3.809  1.00 71.31           C  
ATOM   1236  CD2 LEU A 170      15.341   2.470   5.427  1.00 71.31           C  
ATOM   1237  N   TYR A 171      19.641  -0.380   3.684  1.00 70.97           N  
ATOM   1238  CA  TYR A 171      20.604  -1.462   3.856  1.00 70.97           C  
ATOM   1239  C   TYR A 171      22.022  -0.980   3.573  1.00 70.97           C  
ATOM   1240  CB  TYR A 171      20.260  -2.640   2.939  1.00 70.97           C  
ATOM   1241  O   TYR A 171      22.428  -0.872   2.414  1.00 70.97           O  
ATOM   1242  CG  TYR A 171      18.878  -3.201   3.164  1.00 70.97           C  
ATOM   1243  CD1 TYR A 171      18.635  -4.120   4.183  1.00 70.97           C  
ATOM   1244  CD2 TYR A 171      17.811  -2.816   2.359  1.00 70.97           C  
ATOM   1245  CE1 TYR A 171      17.363  -4.641   4.394  1.00 70.97           C  
ATOM   1246  CE2 TYR A 171      16.535  -3.331   2.560  1.00 70.97           C  
ATOM   1247  OH  TYR A 171      15.060  -4.755   3.783  1.00 70.97           O  
ATOM   1248  CZ  TYR A 171      16.321  -4.241   3.579  1.00 70.97           C  
ATOM   1249  N   PRO A 172      22.635  -0.098   4.449  1.00 56.82           N  
ATOM   1250  CA  PRO A 172      23.967   0.431   4.146  1.00 56.82           C  
ATOM   1251  C   PRO A 172      24.967  -0.663   3.780  1.00 56.82           C  
ATOM   1252  CB  PRO A 172      24.373   1.129   5.447  1.00 56.82           C  
ATOM   1253  O   PRO A 172      25.052  -1.683   4.470  1.00 56.82           O  
ATOM   1254  CG  PRO A 172      23.402   0.630   6.468  1.00 56.82           C  
ATOM   1255  CD  PRO A 172      22.259  -0.033   5.755  1.00 56.82           C  
ATOM   1256  N   GLU A 173      24.855  -1.488   2.755  1.00 53.08           N  
ATOM   1257  CA  GLU A 173      25.922  -2.324   2.213  1.00 53.08           C  
ATOM   1258  C   GLU A 173      27.287  -1.670   2.406  1.00 53.08           C  
ATOM   1259  CB  GLU A 173      25.681  -2.610   0.728  1.00 53.08           C  
ATOM   1260  O   GLU A 173      27.431  -0.458   2.232  1.00 53.08           O  
ATOM   1261  CG  GLU A 173      25.962  -4.050   0.326  1.00 53.08           C  
ATOM   1262  CD  GLU A 173      26.009  -4.254  -1.180  1.00 53.08           C  
ATOM   1263  OE1 GLU A 173      26.323  -5.378  -1.631  1.00 53.08           O  
ATOM   1264  OE2 GLU A 173      25.729  -3.280  -1.915  1.00 53.08           O  
ATOM   1265  N   ASN A 174      28.183  -1.912   3.490  1.00 41.11           N  
ATOM   1266  CA  ASN A 174      29.592  -2.188   3.232  1.00 41.11           C  
ATOM   1267  C   ASN A 174      30.162  -1.248   2.174  1.00 41.11           C  
ATOM   1268  CB  ASN A 174      29.785  -3.645   2.807  1.00 41.11           C  
ATOM   1269  O   ASN A 174      31.041  -1.635   1.402  1.00 41.11           O  
ATOM   1270  CG  ASN A 174      29.699  -4.610   3.973  1.00 41.11           C  
ATOM   1271  ND2 ASN A 174      29.634  -5.901   3.671  1.00 41.11           N  
ATOM   1272  OD1 ASN A 174      29.690  -4.198   5.136  1.00 41.11           O  
ATOM   1273  N   THR A 175      29.495  -0.004   1.855  1.00 41.64           N  
ATOM   1274  CA  THR A 175      30.421   0.934   1.231  1.00 41.64           C  
ATOM   1275  C   THR A 175      31.410   1.481   2.257  1.00 41.64           C  
ATOM   1276  CB  THR A 175      29.670   2.102   0.565  1.00 41.64           C  
ATOM   1277  O   THR A 175      32.423   2.081   1.892  1.00 41.64           O  
ATOM   1278  CG2 THR A 175      28.968   1.648  -0.710  1.00 41.64           C  
ATOM   1279  OG1 THR A 175      28.693   2.616   1.478  1.00 41.64           O  
ATOM   1280  N   HIS A 176      31.655   0.796   3.390  1.00 38.05           N  
ATOM   1281  CA  HIS A 176      32.832   1.249   4.122  1.00 38.05           C  
ATOM   1282  C   HIS A 176      33.755   0.082   4.458  1.00 38.05           C  
ATOM   1283  CB  HIS A 176      32.420   1.977   5.402  1.00 38.05           C  
ATOM   1284  O   HIS A 176      34.024  -0.184   5.632  1.00 38.05           O  
ATOM   1285  CG  HIS A 176      32.478   3.468   5.289  1.00 38.05           C  
ATOM   1286  CD2 HIS A 176      31.492   4.390   5.188  1.00 38.05           C  
ATOM   1287  ND1 HIS A 176      33.665   4.167   5.269  1.00 38.05           N  
ATOM   1288  CE1 HIS A 176      33.406   5.459   5.161  1.00 38.05           C  
ATOM   1289  NE2 HIS A 176      32.095   5.622   5.110  1.00 38.05           N  
ATOM   1290  N   LYS A 177      33.971  -0.973   3.671  1.00 34.42           N  
ATOM   1291  CA  LYS A 177      35.298  -1.568   3.794  1.00 34.42           C  
ATOM   1292  C   LYS A 177      36.231  -1.062   2.697  1.00 34.42           C  
ATOM   1293  CB  LYS A 177      35.210  -3.094   3.745  1.00 34.42           C  
ATOM   1294  O   LYS A 177      37.177  -1.753   2.312  1.00 34.42           O  
ATOM   1295  CG  LYS A 177      34.595  -3.719   4.988  1.00 34.42           C  
ATOM   1296  CD  LYS A 177      34.645  -5.240   4.932  1.00 34.42           C  
ATOM   1297  CE  LYS A 177      34.020  -5.867   6.171  1.00 34.42           C  
ATOM   1298  NZ  LYS A 177      34.056  -7.359   6.116  1.00 34.42           N  
ATOM   1299  N   THR A 178      36.248   0.234   2.394  1.00 38.83           N  
ATOM   1300  CA  THR A 178      37.565   0.717   1.994  1.00 38.83           C  
ATOM   1301  C   THR A 178      37.890   2.038   2.686  1.00 38.83           C  
ATOM   1302  CB  THR A 178      37.654   0.898   0.468  1.00 38.83           C  
ATOM   1303  O   THR A 178      38.998   2.559   2.550  1.00 38.83           O  
ATOM   1304  CG2 THR A 178      39.106   0.910  -0.001  1.00 38.83           C  
ATOM   1305  OG1 THR A 178      36.965  -0.181  -0.177  1.00 38.83           O  
ATOM   1306  N   GLU A 179      37.538   2.261   3.956  1.00 42.16           N  
ATOM   1307  CA  GLU A 179      38.436   3.349   4.332  1.00 42.16           C  
ATOM   1308  C   GLU A 179      38.767   3.302   5.821  1.00 42.16           C  
ATOM   1309  CB  GLU A 179      37.821   4.703   3.972  1.00 42.16           C  
ATOM   1310  O   GLU A 179      39.499   4.155   6.327  1.00 42.16           O  
ATOM   1311  CG  GLU A 179      37.603   4.903   2.479  1.00 42.16           C  
ATOM   1312  CD  GLU A 179      37.295   6.344   2.105  1.00 42.16           C  
ATOM   1313  OE1 GLU A 179      37.285   6.668   0.896  1.00 42.16           O  
ATOM   1314  OE2 GLU A 179      37.062   7.155   3.028  1.00 42.16           O  
ATOM   1315  N   ASP A 180      38.866   2.198   6.451  1.00 38.41           N  
ATOM   1316  CA  ASP A 180      39.578   2.378   7.712  1.00 38.41           C  
ATOM   1317  C   ASP A 180      40.849   1.533   7.751  1.00 38.41           C  
ATOM   1318  CB  ASP A 180      38.673   2.023   8.895  1.00 38.41           C  
ATOM   1319  O   ASP A 180      40.783   0.310   7.888  1.00 38.41           O  
ATOM   1320  CG  ASP A 180      37.531   3.006   9.084  1.00 38.41           C  
ATOM   1321  OD1 ASP A 180      37.685   4.195   8.731  1.00 38.41           O  
ATOM   1322  OD2 ASP A 180      36.469   2.588   9.593  1.00 38.41           O  
ATOM   1323  N   TYR A 181      41.692   1.624   6.724  1.00 35.89           N  
ATOM   1324  CA  TYR A 181      43.108   1.531   7.061  1.00 35.89           C  
ATOM   1325  C   TYR A 181      43.887   2.703   6.477  1.00 35.89           C  
ATOM   1326  CB  TYR A 181      43.695   0.210   6.554  1.00 35.89           C  
ATOM   1327  O   TYR A 181      43.820   2.963   5.273  1.00 35.89           O  
ATOM   1328  CG  TYR A 181      43.449  -0.958   7.478  1.00 35.89           C  
ATOM   1329  CD1 TYR A 181      44.266  -1.180   8.584  1.00 35.89           C  
ATOM   1330  CD2 TYR A 181      42.401  -1.843   7.245  1.00 35.89           C  
ATOM   1331  CE1 TYR A 181      44.044  -2.256   9.437  1.00 35.89           C  
ATOM   1332  CE2 TYR A 181      42.170  -2.922   8.092  1.00 35.89           C  
ATOM   1333  OH  TYR A 181      42.772  -4.187  10.025  1.00 35.89           O  
ATOM   1334  CZ  TYR A 181      42.996  -3.120   9.184  1.00 35.89           C  
ATOM   1335  N   PRO A 182      44.069   3.808   7.208  1.00 38.07           N  
ATOM   1336  CA  PRO A 182      45.176   4.701   6.859  1.00 38.07           C  
ATOM   1337  C   PRO A 182      46.539   4.020   6.962  1.00 38.07           C  
ATOM   1338  CB  PRO A 182      45.052   5.833   7.882  1.00 38.07           C  
ATOM   1339  O   PRO A 182      46.869   3.445   8.002  1.00 38.07           O  
ATOM   1340  CG  PRO A 182      44.114   5.308   8.921  1.00 38.07           C  
ATOM   1341  CD  PRO A 182      43.675   3.931   8.514  1.00 38.07           C  
ATOM   1342  N   SER A 183      46.920   3.150   6.021  1.00 36.74           N  
ATOM   1343  CA  SER A 183      48.340   2.814   6.017  1.00 36.74           C  
ATOM   1344  C   SER A 183      49.122   3.729   5.081  1.00 36.74           C  
ATOM   1345  CB  SER A 183      48.544   1.355   5.606  1.00 36.74           C  
ATOM   1346  O   SER A 183      48.670   4.024   3.973  1.00 36.74           O  
ATOM   1347  OG  SER A 183      47.893   1.083   4.377  1.00 36.74           O  
ATOM   1348  N   ASP A 184      49.655   4.933   5.457  1.00 32.89           N  
ATOM   1349  CA  ASP A 184      51.063   5.316   5.503  1.00 32.89           C  
ATOM   1350  C   ASP A 184      51.830   4.728   4.320  1.00 32.89           C  
ATOM   1351  CB  ASP A 184      51.699   4.864   6.819  1.00 32.89           C  
ATOM   1352  O   ASP A 184      51.655   3.556   3.981  1.00 32.89           O  
ATOM   1353  CG  ASP A 184      51.029   5.470   8.040  1.00 32.89           C  
ATOM   1354  OD1 ASP A 184      50.607   6.645   7.984  1.00 32.89           O  
ATOM   1355  OD2 ASP A 184      50.926   4.767   9.068  1.00 32.89           O  
ATOM   1356  N   GLN A 185      52.212   5.501   3.194  1.00 27.32           N  
ATOM   1357  CA  GLN A 185      53.573   5.512   2.667  1.00 27.32           C  
ATOM   1358  C   GLN A 185      53.615   4.968   1.242  1.00 27.32           C  
ATOM   1359  CB  GLN A 185      54.505   4.699   3.567  1.00 27.32           C  
ATOM   1360  O   GLN A 185      53.129   3.867   0.978  1.00 27.32           O  
ATOM   1361  CG  GLN A 185      55.967   5.115   3.473  1.00 27.32           C  
ATOM   1362  CD  GLN A 185      56.799   4.600   4.633  1.00 27.32           C  
ATOM   1363  NE2 GLN A 185      57.941   5.235   4.871  1.00 27.32           N  
ATOM   1364  OE1 GLN A 185      56.417   3.640   5.310  1.00 27.32           O  
ATOM   1365  N   GLU A 186      53.554   5.844   0.200  1.00 32.64           N  
ATOM   1366  CA  GLU A 186      54.627   6.151  -0.741  1.00 32.64           C  
ATOM   1367  C   GLU A 186      55.385   4.889  -1.144  1.00 32.64           C  
ATOM   1368  CB  GLU A 186      55.592   7.175  -0.140  1.00 32.64           C  
ATOM   1369  O   GLU A 186      55.827   4.123  -0.285  1.00 32.64           O  
ATOM   1370  CG  GLU A 186      56.026   8.259  -1.116  1.00 32.64           C  
ATOM   1371  CD  GLU A 186      56.795   9.391  -0.454  1.00 32.64           C  
ATOM   1372  OE1 GLU A 186      57.308  10.278  -1.173  1.00 32.64           O  
ATOM   1373  OE2 GLU A 186      56.886   9.390   0.794  1.00 32.64           O  
ATOM   1374  N   SER A 187      55.170   4.325  -2.287  1.00 32.62           N  
ATOM   1375  CA  SER A 187      56.169   3.901  -3.263  1.00 32.62           C  
ATOM   1376  C   SER A 187      55.554   2.999  -4.327  1.00 32.62           C  
ATOM   1377  CB  SER A 187      57.321   3.174  -2.569  1.00 32.62           C  
ATOM   1378  O   SER A 187      54.757   2.112  -4.012  1.00 32.62           O  
ATOM   1379  OG  SER A 187      56.830   2.167  -1.701  1.00 32.62           O  
ATOM   1380  N   ALA A 188      55.281   3.506  -5.577  1.00 33.55           N  
ATOM   1381  CA  ALA A 188      56.061   3.185  -6.770  1.00 33.55           C  
ATOM   1382  C   ALA A 188      55.825   1.743  -7.209  1.00 33.55           C  
ATOM   1383  CB  ALA A 188      57.547   3.424  -6.515  1.00 33.55           C  
ATOM   1384  O   ALA A 188      55.906   0.819  -6.396  1.00 33.55           O  
ATOM   1385  N   GLU A 189      54.948   1.495  -8.149  1.00 29.82           N  
ATOM   1386  CA  GLU A 189      55.180   0.842  -9.434  1.00 29.82           C  
ATOM   1387  C   GLU A 189      55.488  -0.641  -9.252  1.00 29.82           C  
ATOM   1388  CB  GLU A 189      56.322   1.528 -10.188  1.00 29.82           C  
ATOM   1389  O   GLU A 189      56.498  -1.001  -8.642  1.00 29.82           O  
ATOM   1390  CG  GLU A 189      55.932   2.856 -10.820  1.00 29.82           C  
ATOM   1391  CD  GLU A 189      57.112   3.609 -11.413  1.00 29.82           C  
ATOM   1392  OE1 GLU A 189      56.914   4.720 -11.954  1.00 29.82           O  
ATOM   1393  OE2 GLU A 189      58.245   3.082 -11.336  1.00 29.82           O  
ATOM   1394  N   GLY A 190      54.557  -1.533  -9.327  1.00 32.08           N  
ATOM   1395  CA  GLY A 190      54.760  -2.888  -9.814  1.00 32.08           C  
ATOM   1396  C   GLY A 190      53.576  -3.800  -9.552  1.00 32.08           C  
ATOM   1397  O   GLY A 190      53.042  -3.829  -8.441  1.00 32.08           O  
ATOM   1398  N   GLN A 191      52.572  -3.937 -10.432  1.00 28.45           N  
ATOM   1399  CA  GLN A 191      52.146  -5.195 -11.036  1.00 28.45           C  
ATOM   1400  C   GLN A 191      51.494  -6.109 -10.002  1.00 28.45           C  
ATOM   1401  CB  GLN A 191      53.331  -5.906 -11.691  1.00 28.45           C  
ATOM   1402  O   GLN A 191      52.114  -6.457  -8.995  1.00 28.45           O  
ATOM   1403  CG  GLN A 191      53.890  -5.177 -12.906  1.00 28.45           C  
ATOM   1404  CD  GLN A 191      54.955  -5.978 -13.632  1.00 28.45           C  
ATOM   1405  NE2 GLN A 191      55.525  -5.393 -14.680  1.00 28.45           N  
ATOM   1406  OE1 GLN A 191      55.262  -7.113 -13.254  1.00 28.45           O  
ATOM   1407  N   GLY A 192      50.171  -6.038  -9.817  1.00 30.73           N  
ATOM   1408  CA  GLY A 192      49.236  -7.142  -9.664  1.00 30.73           C  
ATOM   1409  C   GLY A 192      48.050  -6.802  -8.782  1.00 30.73           C  
ATOM   1410  O   GLY A 192      48.182  -6.720  -7.559  1.00 30.73           O  
ATOM   1411  N   LYS A 193      47.244  -5.843  -9.127  1.00 37.69           N  
ATOM   1412  CA  LYS A 193      45.908  -5.569  -8.604  1.00 37.69           C  
ATOM   1413  C   LYS A 193      45.028  -6.813  -8.665  1.00 37.69           C  
ATOM   1414  CB  LYS A 193      45.253  -4.425  -9.380  1.00 37.69           C  
ATOM   1415  O   LYS A 193      44.813  -7.377  -9.740  1.00 37.69           O  
ATOM   1416  CG  LYS A 193      45.759  -3.044  -8.991  1.00 37.69           C  
ATOM   1417  CD  LYS A 193      44.918  -1.942  -9.623  1.00 37.69           C  
ATOM   1418  CE  LYS A 193      45.450  -0.559  -9.270  1.00 37.69           C  
ATOM   1419  NZ  LYS A 193      44.580   0.525  -9.817  1.00 37.69           N  
ATOM   1420  N   GLU A 194      45.455  -7.907  -7.986  1.00 31.47           N  
ATOM   1421  CA  GLU A 194      44.634  -8.954  -7.384  1.00 31.47           C  
ATOM   1422  C   GLU A 194      43.156  -8.575  -7.403  1.00 31.47           C  
ATOM   1423  CB  GLU A 194      45.087  -9.235  -5.949  1.00 31.47           C  
ATOM   1424  O   GLU A 194      42.783  -7.487  -6.958  1.00 31.47           O  
ATOM   1425  CG  GLU A 194      46.359 -10.066  -5.858  1.00 31.47           C  
ATOM   1426  CD  GLU A 194      46.749 -10.411  -4.429  1.00 31.47           C  
ATOM   1427  OE1 GLU A 194      47.760 -11.121  -4.231  1.00 31.47           O  
ATOM   1428  OE2 GLU A 194      46.036  -9.968  -3.501  1.00 31.47           O  
ATOM   1429  N   TYR A 195      42.508  -8.646  -8.577  1.00 37.29           N  
ATOM   1430  CA  TYR A 195      41.100  -8.968  -8.778  1.00 37.29           C  
ATOM   1431  C   TYR A 195      40.430  -9.332  -7.458  1.00 37.29           C  
ATOM   1432  CB  TYR A 195      40.948 -10.119  -9.776  1.00 37.29           C  
ATOM   1433  O   TYR A 195      40.893 -10.227  -6.746  1.00 37.29           O  
ATOM   1434  CG  TYR A 195      41.321  -9.749 -11.191  1.00 37.29           C  
ATOM   1435  CD1 TYR A 195      40.412  -9.101 -12.025  1.00 37.29           C  
ATOM   1436  CD2 TYR A 195      42.581 -10.048 -11.698  1.00 37.29           C  
ATOM   1437  CE1 TYR A 195      40.751  -8.759 -13.330  1.00 37.29           C  
ATOM   1438  CE2 TYR A 195      42.930  -9.711 -13.001  1.00 37.29           C  
ATOM   1439  OH  TYR A 195      42.351  -8.732 -15.100  1.00 37.29           O  
ATOM   1440  CZ  TYR A 195      42.010  -9.068 -13.808  1.00 37.29           C  
ATOM   1441  N   PRO A 196      39.876  -8.398  -6.659  1.00 43.83           N  
ATOM   1442  CA  PRO A 196      39.113  -8.950  -5.537  1.00 43.83           C  
ATOM   1443  C   PRO A 196      38.089  -9.994  -5.976  1.00 43.83           C  
ATOM   1444  CB  PRO A 196      38.420  -7.721  -4.944  1.00 43.83           C  
ATOM   1445  O   PRO A 196      37.505  -9.874  -7.056  1.00 43.83           O  
ATOM   1446  CG  PRO A 196      38.512  -6.678  -6.010  1.00 43.83           C  
ATOM   1447  CD  PRO A 196      39.295  -7.241  -7.162  1.00 43.83           C  
ATOM   1448  N   SER A 197      38.510 -11.247  -6.139  1.00 37.91           N  
ATOM   1449  CA  SER A 197      37.745 -12.490  -6.120  1.00 37.91           C  
ATOM   1450  C   SER A 197      36.255 -12.219  -5.939  1.00 37.91           C  
ATOM   1451  CB  SER A 197      38.243 -13.409  -5.004  1.00 37.91           C  
ATOM   1452  O   SER A 197      35.857 -11.491  -5.027  1.00 37.91           O  
ATOM   1453  OG  SER A 197      38.715 -14.635  -5.537  1.00 37.91           O  
ATOM   1454  N   PRO A 198      35.384 -11.995  -7.034  1.00 47.31           N  
ATOM   1455  CA  PRO A 198      33.934 -11.793  -6.983  1.00 47.31           C  
ATOM   1456  C   PRO A 198      33.212 -12.891  -6.205  1.00 47.31           C  
ATOM   1457  CB  PRO A 198      33.523 -11.809  -8.458  1.00 47.31           C  
ATOM   1458  O   PRO A 198      31.994 -12.822  -6.019  1.00 47.31           O  
ATOM   1459  CG  PRO A 198      34.639 -12.516  -9.157  1.00 47.31           C  
ATOM   1460  CD  PRO A 198      35.670 -12.906  -8.137  1.00 47.31           C  
ATOM   1461  N   SER A 199      33.777 -13.517  -5.127  1.00 39.12           N  
ATOM   1462  CA  SER A 199      32.830 -14.431  -4.497  1.00 39.12           C  
ATOM   1463  C   SER A 199      32.502 -13.993  -3.074  1.00 39.12           C  
ATOM   1464  CB  SER A 199      33.386 -15.855  -4.486  1.00 39.12           C  
ATOM   1465  O   SER A 199      31.473 -14.384  -2.520  1.00 39.12           O  
ATOM   1466  OG  SER A 199      34.637 -15.902  -3.822  1.00 39.12           O  
ATOM   1467  N   HIS A 200      32.730 -12.753  -2.606  1.00 40.21           N  
ATOM   1468  CA  HIS A 200      32.213 -12.507  -1.264  1.00 40.21           C  
ATOM   1469  C   HIS A 200      31.528 -11.148  -1.178  1.00 40.21           C  
ATOM   1470  CB  HIS A 200      33.339 -12.595  -0.232  1.00 40.21           C  
ATOM   1471  O   HIS A 200      31.463 -10.548  -0.102  1.00 40.21           O  
ATOM   1472  CG  HIS A 200      33.533 -13.967   0.329  1.00 40.21           C  
ATOM   1473  CD2 HIS A 200      33.855 -15.136  -0.272  1.00 40.21           C  
ATOM   1474  ND1 HIS A 200      33.393 -14.249   1.671  1.00 40.21           N  
ATOM   1475  CE1 HIS A 200      33.621 -15.536   1.870  1.00 40.21           C  
ATOM   1476  NE2 HIS A 200      33.904 -16.097   0.707  1.00 40.21           N  
ATOM   1477  N   GLU A 201      30.988 -10.622  -2.254  1.00 46.14           N  
ATOM   1478  CA  GLU A 201      30.141  -9.459  -2.009  1.00 46.14           C  
ATOM   1479  C   GLU A 201      28.663  -9.837  -2.034  1.00 46.14           C  
ATOM   1480  CB  GLU A 201      30.421  -8.363  -3.041  1.00 46.14           C  
ATOM   1481  O   GLU A 201      27.887  -9.282  -2.816  1.00 46.14           O  
ATOM   1482  CG  GLU A 201      30.761  -7.013  -2.427  1.00 46.14           C  
ATOM   1483  CD  GLU A 201      31.253  -5.997  -3.446  1.00 46.14           C  
ATOM   1484  OE1 GLU A 201      31.591  -4.858  -3.053  1.00 46.14           O  
ATOM   1485  OE2 GLU A 201      31.299  -6.344  -4.648  1.00 46.14           O  
ATOM   1486  N   ARG A 202      28.290 -11.094  -1.740  1.00 44.28           N  
ATOM   1487  CA  ARG A 202      26.941 -11.650  -1.710  1.00 44.28           C  
ATOM   1488  C   ARG A 202      26.088 -10.959  -0.652  1.00 44.28           C  
ATOM   1489  CB  ARG A 202      26.986 -13.157  -1.445  1.00 44.28           C  
ATOM   1490  O   ARG A 202      26.544 -10.734   0.471  1.00 44.28           O  
ATOM   1491  CG  ARG A 202      26.023 -13.962  -2.303  1.00 44.28           C  
ATOM   1492  CD  ARG A 202      26.173 -15.458  -2.066  1.00 44.28           C  
ATOM   1493  NE  ARG A 202      25.329 -16.234  -2.971  1.00 44.28           N  
ATOM   1494  NH1 ARG A 202      26.687 -18.103  -2.966  1.00 44.28           N  
ATOM   1495  NH2 ARG A 202      24.756 -18.086  -4.202  1.00 44.28           N  
ATOM   1496  CZ  ARG A 202      25.592 -17.473  -3.377  1.00 44.28           C  
ATOM   1497  N   ILE A 203      25.562  -9.737  -0.825  1.00 54.86           N  
ATOM   1498  CA  ILE A 203      24.481  -9.221   0.007  1.00 54.86           C  
ATOM   1499  C   ILE A 203      24.103 -10.258   1.064  1.00 54.86           C  
ATOM   1500  CB  ILE A 203      23.245  -8.846  -0.841  1.00 54.86           C  
ATOM   1501  O   ILE A 203      23.845 -11.419   0.738  1.00 54.86           O  
ATOM   1502  CG1 ILE A 203      23.649  -7.914  -1.989  1.00 54.86           C  
ATOM   1503  CG2 ILE A 203      22.165  -8.201   0.034  1.00 54.86           C  
ATOM   1504  CD1 ILE A 203      22.592  -7.779  -3.077  1.00 54.86           C  
ATOM   1505  N   PRO A 204      24.585 -10.132   2.371  1.00 55.46           N  
ATOM   1506  CA  PRO A 204      24.201 -11.074   3.424  1.00 55.46           C  
ATOM   1507  C   PRO A 204      22.766 -11.576   3.272  1.00 55.46           C  
ATOM   1508  CB  PRO A 204      24.358 -10.254   4.707  1.00 55.46           C  
ATOM   1509  O   PRO A 204      21.862 -10.792   2.973  1.00 55.46           O  
ATOM   1510  CG  PRO A 204      24.368  -8.830   4.251  1.00 55.46           C  
ATOM   1511  CD  PRO A 204      24.706  -8.800   2.788  1.00 55.46           C  
ATOM   1512  N   LYS A 205      22.603 -12.695   2.688  1.00 60.35           N  
ATOM   1513  CA  LYS A 205      21.349 -13.439   2.613  1.00 60.35           C  
ATOM   1514  C   LYS A 205      20.582 -13.356   3.930  1.00 60.35           C  
ATOM   1515  CB  LYS A 205      21.612 -14.901   2.251  1.00 60.35           C  
ATOM   1516  O   LYS A 205      21.168 -13.494   5.006  1.00 60.35           O  
ATOM   1517  CG  LYS A 205      22.127 -15.104   0.834  1.00 60.35           C  
ATOM   1518  CD  LYS A 205      22.310 -16.582   0.512  1.00 60.35           C  
ATOM   1519  CE  LYS A 205      22.913 -16.783  -0.872  1.00 60.35           C  
ATOM   1520  NZ  LYS A 205      23.058 -18.231  -1.208  1.00 60.35           N  
ATOM   1521  N   THR A 206      19.450 -12.562   3.920  1.00 64.18           N  
ATOM   1522  CA  THR A 206      18.581 -12.432   5.084  1.00 64.18           C  
ATOM   1523  C   THR A 206      18.140 -13.804   5.586  1.00 64.18           C  
ATOM   1524  CB  THR A 206      17.342 -11.577   4.763  1.00 64.18           C  
ATOM   1525  O   THR A 206      17.457 -14.541   4.872  1.00 64.18           O  
ATOM   1526  CG2 THR A 206      16.607 -11.173   6.038  1.00 64.18           C  
ATOM   1527  OG1 THR A 206      17.752 -10.394   4.066  1.00 64.18           O  
ATOM   1528  N   VAL A 207      18.802 -14.485   6.562  1.00 68.14           N  
ATOM   1529  CA  VAL A 207      18.534 -15.819   7.090  1.00 68.14           C  
ATOM   1530  C   VAL A 207      17.313 -15.777   8.005  1.00 68.14           C  
ATOM   1531  CB  VAL A 207      19.753 -16.382   7.853  1.00 68.14           C  
ATOM   1532  O   VAL A 207      16.507 -16.710   8.019  1.00 68.14           O  
ATOM   1533  CG1 VAL A 207      19.450 -17.775   8.402  1.00 68.14           C  
ATOM   1534  CG2 VAL A 207      20.981 -16.418   6.945  1.00 68.14           C  
ATOM   1535  N   GLU A 208      17.076 -14.512   8.613  1.00 78.21           N  
ATOM   1536  CA  GLU A 208      15.955 -14.324   9.530  1.00 78.21           C  
ATOM   1537  C   GLU A 208      15.159 -13.071   9.178  1.00 78.21           C  
ATOM   1538  CB  GLU A 208      16.450 -14.245  10.976  1.00 78.21           C  
ATOM   1539  O   GLU A 208      15.660 -12.186   8.481  1.00 78.21           O  
ATOM   1540  CG  GLU A 208      17.076 -15.536  11.483  1.00 78.21           C  
ATOM   1541  CD  GLU A 208      17.571 -15.440  12.918  1.00 78.21           C  
ATOM   1542  OE1 GLU A 208      18.078 -16.451  13.454  1.00 78.21           O  
ATOM   1543  OE2 GLU A 208      17.450 -14.344  13.510  1.00 78.21           O  
ATOM   1544  N   ILE A 209      13.810 -13.131   9.559  1.00 85.63           N  
ATOM   1545  CA  ILE A 209      12.949 -11.971   9.353  1.00 85.63           C  
ATOM   1546  C   ILE A 209      13.518 -10.767  10.098  1.00 85.63           C  
ATOM   1547  CB  ILE A 209      11.501 -12.253   9.815  1.00 85.63           C  
ATOM   1548  O   ILE A 209      13.724 -10.821  11.313  1.00 85.63           O  
ATOM   1549  CG1 ILE A 209      10.917 -13.443   9.045  1.00 85.63           C  
ATOM   1550  CG2 ILE A 209      10.627 -11.007   9.642  1.00 85.63           C  
ATOM   1551  CD1 ILE A 209       9.581 -13.934   9.585  1.00 85.63           C  
ATOM   1552  N   GLN A 210      14.046  -9.745   9.423  1.00 86.07           N  
ATOM   1553  CA  GLN A 210      14.626  -8.522   9.969  1.00 86.07           C  
ATOM   1554  C   GLN A 210      13.690  -7.333   9.772  1.00 86.07           C  
ATOM   1555  CB  GLN A 210      15.982  -8.236   9.322  1.00 86.07           C  
ATOM   1556  O   GLN A 210      13.123  -7.156   8.692  1.00 86.07           O  
ATOM   1557  CG  GLN A 210      17.058  -9.256   9.672  1.00 86.07           C  
ATOM   1558  CD  GLN A 210      18.413  -8.902   9.089  1.00 86.07           C  
ATOM   1559  NE2 GLN A 210      19.423  -9.704   9.409  1.00 86.07           N  
ATOM   1560  OE1 GLN A 210      18.551  -7.917   8.356  1.00 86.07           O  
ATOM   1561  N   SER A 211      13.453  -6.639  10.897  1.00 88.00           N  
ATOM   1562  CA  SER A 211      12.652  -5.419  10.860  1.00 88.00           C  
ATOM   1563  C   SER A 211      13.527  -4.179  11.008  1.00 88.00           C  
ATOM   1564  CB  SER A 211      11.593  -5.440  11.962  1.00 88.00           C  
ATOM   1565  O   SER A 211      14.387  -4.120  11.890  1.00 88.00           O  
ATOM   1566  OG  SER A 211      12.199  -5.442  13.243  1.00 88.00           O  
ATOM   1567  N   THR A 212      13.563  -3.353  10.046  1.00 89.12           N  
ATOM   1568  CA  THR A 212      14.289  -2.088  10.062  1.00 89.12           C  
ATOM   1569  C   THR A 212      13.321  -0.909  10.115  1.00 89.12           C  
ATOM   1570  CB  THR A 212      15.201  -1.952   8.829  1.00 89.12           C  
ATOM   1571  O   THR A 212      12.411  -0.809   9.290  1.00 89.12           O  
ATOM   1572  CG2 THR A 212      16.039  -0.680   8.902  1.00 89.12           C  
ATOM   1573  OG1 THR A 212      16.076  -3.085   8.762  1.00 89.12           O  
ATOM   1574  N   THR A 213      13.417  -0.130  11.127  1.00 88.77           N  
ATOM   1575  CA  THR A 213      12.576   1.051  11.288  1.00 88.77           C  
ATOM   1576  C   THR A 213      13.353   2.318  10.944  1.00 88.77           C  
ATOM   1577  CB  THR A 213      12.028   1.155  12.723  1.00 88.77           C  
ATOM   1578  O   THR A 213      14.464   2.525  11.437  1.00 88.77           O  
ATOM   1579  CG2 THR A 213      11.088   2.347  12.868  1.00 88.77           C  
ATOM   1580  OG1 THR A 213      11.312  -0.045  13.043  1.00 88.77           O  
ATOM   1581  N   VAL A 214      12.849   3.074  10.011  1.00 89.26           N  
ATOM   1582  CA  VAL A 214      13.461   4.325   9.577  1.00 89.26           C  
ATOM   1583  C   VAL A 214      12.473   5.475   9.760  1.00 89.26           C  
ATOM   1584  CB  VAL A 214      13.925   4.250   8.105  1.00 89.26           C  
ATOM   1585  O   VAL A 214      11.271   5.309   9.543  1.00 89.26           O  
ATOM   1586  CG1 VAL A 214      14.556   5.571   7.669  1.00 89.26           C  
ATOM   1587  CG2 VAL A 214      14.907   3.096   7.913  1.00 89.26           C  
ATOM   1588  N   GLU A 215      12.967   6.542  10.252  1.00 87.75           N  
ATOM   1589  CA  GLU A 215      12.159   7.750  10.390  1.00 87.75           C  
ATOM   1590  C   GLU A 215      12.453   8.743   9.270  1.00 87.75           C  
ATOM   1591  CB  GLU A 215      12.401   8.406  11.752  1.00 87.75           C  
ATOM   1592  O   GLU A 215      13.589   9.198   9.120  1.00 87.75           O  
ATOM   1593  CG  GLU A 215      11.337   9.422  12.143  1.00 87.75           C  
ATOM   1594  CD  GLU A 215      11.528   9.981  13.544  1.00 87.75           C  
ATOM   1595  OE1 GLU A 215      10.754  10.878  13.950  1.00 87.75           O  
ATOM   1596  OE2 GLU A 215      12.459   9.520  14.240  1.00 87.75           O  
ATOM   1597  N   ILE A 216      11.457   8.871   8.397  1.00 87.62           N  
ATOM   1598  CA  ILE A 216      11.615   9.762   7.253  1.00 87.62           C  
ATOM   1599  C   ILE A 216      10.784  11.025   7.464  1.00 87.62           C  
ATOM   1600  CB  ILE A 216      11.208   9.066   5.935  1.00 87.62           C  
ATOM   1601  O   ILE A 216       9.655  10.959   7.956  1.00 87.62           O  
ATOM   1602  CG1 ILE A 216      11.967   7.745   5.771  1.00 87.62           C  
ATOM   1603  CG2 ILE A 216      11.453   9.991   4.739  1.00 87.62           C  
ATOM   1604  CD1 ILE A 216      11.394   6.830   4.698  1.00 87.62           C  
ATOM   1605  N   GLU A 217      11.442  12.153   7.201  1.00 86.86           N  
ATOM   1606  CA  GLU A 217      10.762  13.438   7.329  1.00 86.86           C  
ATOM   1607  C   GLU A 217      10.692  14.161   5.987  1.00 86.86           C  
ATOM   1608  CB  GLU A 217      11.467  14.319   8.364  1.00 86.86           C  
ATOM   1609  O   GLU A 217      11.698  14.274   5.283  1.00 86.86           O  
ATOM   1610  CG  GLU A 217      10.746  15.627   8.652  1.00 86.86           C  
ATOM   1611  CD  GLU A 217      11.492  16.522   9.629  1.00 86.86           C  
ATOM   1612  OE1 GLU A 217      11.106  17.702   9.789  1.00 86.86           O  
ATOM   1613  OE2 GLU A 217      12.472  16.039  10.239  1.00 86.86           O  
ATOM   1614  N   GLU A 218       9.394  14.526   5.576  1.00 84.61           N  
ATOM   1615  CA  GLU A 218       9.165  15.303   4.361  1.00 84.61           C  
ATOM   1616  C   GLU A 218       8.291  16.522   4.642  1.00 84.61           C  
ATOM   1617  CB  GLU A 218       8.521  14.432   3.279  1.00 84.61           C  
ATOM   1618  O   GLU A 218       7.161  16.386   5.116  1.00 84.61           O  
ATOM   1619  CG  GLU A 218       8.512  15.072   1.899  1.00 84.61           C  
ATOM   1620  CD  GLU A 218       7.932  14.169   0.822  1.00 84.61           C  
ATOM   1621  OE1 GLU A 218       7.906  14.575  -0.362  1.00 84.61           O  
ATOM   1622  OE2 GLU A 218       7.499  13.046   1.165  1.00 84.61           O  
ATOM   1623  N   ASN A 219       8.740  17.730   4.302  1.00 84.38           N  
ATOM   1624  CA  ASN A 219       8.000  18.979   4.442  1.00 84.38           C  
ATOM   1625  C   ASN A 219       7.374  19.108   5.828  1.00 84.38           C  
ATOM   1626  CB  ASN A 219       6.922  19.088   3.361  1.00 84.38           C  
ATOM   1627  O   ASN A 219       6.227  19.538   5.958  1.00 84.38           O  
ATOM   1628  CG  ASN A 219       7.502  19.135   1.961  1.00 84.38           C  
ATOM   1629  ND2 ASN A 219       6.770  18.590   0.997  1.00 84.38           N  
ATOM   1630  OD1 ASN A 219       8.600  19.657   1.748  1.00 84.38           O  
ATOM   1631  N   GLY A 220       7.948  18.645   6.906  1.00 82.66           N  
ATOM   1632  CA  GLY A 220       7.443  18.809   8.259  1.00 82.66           C  
ATOM   1633  C   GLY A 220       6.627  17.624   8.740  1.00 82.66           C  
ATOM   1634  O   GLY A 220       6.117  17.628   9.862  1.00 82.66           O  
ATOM   1635  N   VAL A 221       6.363  16.664   7.876  1.00 86.71           N  
ATOM   1636  CA  VAL A 221       5.622  15.453   8.213  1.00 86.71           C  
ATOM   1637  C   VAL A 221       6.596  14.310   8.489  1.00 86.71           C  
ATOM   1638  CB  VAL A 221       4.640  15.057   7.087  1.00 86.71           C  
ATOM   1639  O   VAL A 221       7.467  14.016   7.667  1.00 86.71           O  
ATOM   1640  CG1 VAL A 221       3.889  13.777   7.451  1.00 86.71           C  
ATOM   1641  CG2 VAL A 221       3.660  16.195   6.809  1.00 86.71           C  
ATOM   1642  N   ARG A 222       6.465  13.748   9.703  1.00 90.46           N  
ATOM   1643  CA  ARG A 222       7.321  12.641  10.115  1.00 90.46           C  
ATOM   1644  C   ARG A 222       6.656  11.298   9.832  1.00 90.46           C  
ATOM   1645  CB  ARG A 222       7.665  12.752  11.602  1.00 90.46           C  
ATOM   1646  O   ARG A 222       5.508  11.073  10.223  1.00 90.46           O  
ATOM   1647  CG  ARG A 222       8.447  14.005  11.962  1.00 90.46           C  
ATOM   1648  CD  ARG A 222       8.714  14.094  13.458  1.00 90.46           C  
ATOM   1649  NE  ARG A 222       9.513  15.268  13.795  1.00 90.46           N  
ATOM   1650  NH1 ARG A 222       9.666  14.775  16.046  1.00 90.46           N  
ATOM   1651  NH2 ARG A 222      10.668  16.660  15.210  1.00 90.46           N  
ATOM   1652  CZ  ARG A 222       9.947  15.565  15.016  1.00 90.46           C  
ATOM   1653  N   LEU A 223       7.307  10.471   9.073  1.00 90.35           N  
ATOM   1654  CA  LEU A 223       6.820   9.124   8.796  1.00 90.35           C  
ATOM   1655  C   LEU A 223       7.761   8.075   9.379  1.00 90.35           C  
ATOM   1656  CB  LEU A 223       6.668   8.909   7.288  1.00 90.35           C  
ATOM   1657  O   LEU A 223       8.946   8.041   9.039  1.00 90.35           O  
ATOM   1658  CG  LEU A 223       6.268   7.502   6.841  1.00 90.35           C  
ATOM   1659  CD1 LEU A 223       4.846   7.188   7.292  1.00 90.35           C  
ATOM   1660  CD2 LEU A 223       6.397   7.365   5.327  1.00 90.35           C  
ATOM   1661  N   ARG A 224       7.270   7.344  10.360  1.00 92.20           N  
ATOM   1662  CA  ARG A 224       7.991   6.183  10.872  1.00 92.20           C  
ATOM   1663  C   ARG A 224       7.712   4.947  10.024  1.00 92.20           C  
ATOM   1664  CB  ARG A 224       7.612   5.914  12.330  1.00 92.20           C  
ATOM   1665  O   ARG A 224       6.608   4.398  10.061  1.00 92.20           O  
ATOM   1666  CG  ARG A 224       8.418   4.801  12.981  1.00 92.20           C  
ATOM   1667  CD  ARG A 224       8.237   4.783  14.492  1.00 92.20           C  
ATOM   1668  NE  ARG A 224       6.844   4.551  14.865  1.00 92.20           N  
ATOM   1669  NH1 ARG A 224       6.740   6.300  16.371  1.00 92.20           N  
ATOM   1670  NH2 ARG A 224       4.901   4.978  16.014  1.00 92.20           N  
ATOM   1671  CZ  ARG A 224       6.165   5.277  15.749  1.00 92.20           C  
ATOM   1672  N   LEU A 225       8.638   4.559   9.244  1.00 91.10           N  
ATOM   1673  CA  LEU A 225       8.485   3.449   8.311  1.00 91.10           C  
ATOM   1674  C   LEU A 225       9.214   2.208   8.818  1.00 91.10           C  
ATOM   1675  CB  LEU A 225       9.013   3.835   6.927  1.00 91.10           C  
ATOM   1676  O   LEU A 225      10.402   2.270   9.143  1.00 91.10           O  
ATOM   1677  CG  LEU A 225       9.027   2.726   5.873  1.00 91.10           C  
ATOM   1678  CD1 LEU A 225       7.602   2.333   5.499  1.00 91.10           C  
ATOM   1679  CD2 LEU A 225       9.807   3.170   4.640  1.00 91.10           C  
ATOM   1680  N   THR A 226       8.488   1.158   8.960  1.00 92.63           N  
ATOM   1681  CA  THR A 226       9.058  -0.129   9.343  1.00 92.63           C  
ATOM   1682  C   THR A 226       9.048  -1.097   8.163  1.00 92.63           C  
ATOM   1683  CB  THR A 226       8.291  -0.750  10.526  1.00 92.63           C  
ATOM   1684  O   THR A 226       7.991  -1.383   7.597  1.00 92.63           O  
ATOM   1685  CG2 THR A 226       8.961  -2.035  11.001  1.00 92.63           C  
ATOM   1686  OG1 THR A 226       8.257   0.187  11.609  1.00 92.63           O  
ATOM   1687  N   VAL A 227      10.216  -1.464   7.752  1.00 92.42           N  
ATOM   1688  CA  VAL A 227      10.352  -2.422   6.659  1.00 92.42           C  
ATOM   1689  C   VAL A 227      10.749  -3.787   7.215  1.00 92.42           C  
ATOM   1690  CB  VAL A 227      11.390  -1.948   5.616  1.00 92.42           C  
ATOM   1691  O   VAL A 227      11.764  -3.913   7.904  1.00 92.42           O  
ATOM   1692  CG1 VAL A 227      11.518  -2.965   4.483  1.00 92.42           C  
ATOM   1693  CG2 VAL A 227      11.005  -0.576   5.067  1.00 92.42           C  
ATOM   1694  N   VAL A 228       9.836  -4.762   6.923  1.00 92.11           N  
ATOM   1695  CA  VAL A 228      10.091  -6.131   7.360  1.00 92.11           C  
ATOM   1696  C   VAL A 228      10.628  -6.955   6.192  1.00 92.11           C  
ATOM   1697  CB  VAL A 228       8.818  -6.789   7.936  1.00 92.11           C  
ATOM   1698  O   VAL A 228       9.929  -7.160   5.196  1.00 92.11           O  
ATOM   1699  CG1 VAL A 228       9.116  -8.207   8.423  1.00 92.11           C  
ATOM   1700  CG2 VAL A 228       8.245  -5.941   9.071  1.00 92.11           C  
ATOM   1701  N   ASP A 229      11.927  -7.370   6.278  1.00 89.66           N  
ATOM   1702  CA  ASP A 229      12.576  -8.153   5.231  1.00 89.66           C  
ATOM   1703  C   ASP A 229      12.548  -9.643   5.563  1.00 89.66           C  
ATOM   1704  CB  ASP A 229      14.020  -7.687   5.029  1.00 89.66           C  
ATOM   1705  O   ASP A 229      13.013 -10.057   6.626  1.00 89.66           O  
ATOM   1706  CG  ASP A 229      14.628  -8.187   3.731  1.00 89.66           C  
ATOM   1707  OD1 ASP A 229      13.883  -8.686   2.860  1.00 89.66           O  
ATOM   1708  OD2 ASP A 229      15.865  -8.086   3.579  1.00 89.66           O  
ATOM   1709  N   THR A 230      11.867 -10.372   4.593  1.00 85.68           N  
ATOM   1710  CA  THR A 230      11.787 -11.820   4.749  1.00 85.68           C  
ATOM   1711  C   THR A 230      12.851 -12.515   3.905  1.00 85.68           C  
ATOM   1712  CB  THR A 230      10.394 -12.347   4.361  1.00 85.68           C  
ATOM   1713  O   THR A 230      13.291 -11.978   2.887  1.00 85.68           O  
ATOM   1714  CG2 THR A 230       9.309 -11.740   5.244  1.00 85.68           C  
ATOM   1715  OG1 THR A 230      10.126 -12.010   2.994  1.00 85.68           O  
ATOM   1716  N   PRO A 231      13.430 -13.532   4.524  1.00 81.59           N  
ATOM   1717  CA  PRO A 231      14.367 -14.294   3.696  1.00 81.59           C  
ATOM   1718  C   PRO A 231      13.706 -14.897   2.458  1.00 81.59           C  
ATOM   1719  CB  PRO A 231      14.860 -15.393   4.641  1.00 81.59           C  
ATOM   1720  O   PRO A 231      12.485 -15.070   2.429  1.00 81.59           O  
ATOM   1721  CG  PRO A 231      13.741 -15.592   5.612  1.00 81.59           C  
ATOM   1722  CD  PRO A 231      13.048 -14.276   5.818  1.00 81.59           C  
ATOM   1723  N   GLY A 232      14.449 -14.769   1.326  1.00 74.52           N  
ATOM   1724  CA  GLY A 232      13.937 -15.365   0.103  1.00 74.52           C  
ATOM   1725  C   GLY A 232      13.474 -16.798   0.286  1.00 74.52           C  
ATOM   1726  O   GLY A 232      14.136 -17.588   0.962  1.00 74.52           O  
ATOM   1727  N   PHE A 233      12.242 -17.037  -0.105  1.00 73.73           N  
ATOM   1728  CA  PHE A 233      11.669 -18.378  -0.106  1.00 73.73           C  
ATOM   1729  C   PHE A 233      12.078 -19.141  -1.360  1.00 73.73           C  
ATOM   1730  CB  PHE A 233      10.142 -18.312  -0.006  1.00 73.73           C  
ATOM   1731  O   PHE A 233      12.368 -18.536  -2.394  1.00 73.73           O  
ATOM   1732  CG  PHE A 233       9.488 -17.605  -1.162  1.00 73.73           C  
ATOM   1733  CD1 PHE A 233       9.281 -16.232  -1.129  1.00 73.73           C  
ATOM   1734  CD2 PHE A 233       9.079 -18.316  -2.284  1.00 73.73           C  
ATOM   1735  CE1 PHE A 233       8.676 -15.575  -2.199  1.00 73.73           C  
ATOM   1736  CE2 PHE A 233       8.474 -17.667  -3.356  1.00 73.73           C  
ATOM   1737  CZ  PHE A 233       8.273 -16.296  -3.311  1.00 73.73           C  
ATOM   1738  N   GLY A 234      12.730 -20.215  -1.235  1.00 70.68           N  
ATOM   1739  CA  GLY A 234      13.217 -21.082  -2.295  1.00 70.68           C  
ATOM   1740  C   GLY A 234      14.702 -21.376  -2.190  1.00 70.68           C  
ATOM   1741  O   GLY A 234      15.286 -21.981  -3.091  1.00 70.68           O  
ATOM   1742  N   ASP A 235      15.343 -20.760  -1.145  1.00 70.00           N  
ATOM   1743  CA  ASP A 235      16.768 -21.025  -0.971  1.00 70.00           C  
ATOM   1744  C   ASP A 235      16.995 -22.333  -0.217  1.00 70.00           C  
ATOM   1745  CB  ASP A 235      17.443 -19.868  -0.232  1.00 70.00           C  
ATOM   1746  O   ASP A 235      18.022 -22.991  -0.398  1.00 70.00           O  
ATOM   1747  CG  ASP A 235      17.451 -18.577  -1.032  1.00 70.00           C  
ATOM   1748  OD1 ASP A 235      17.264 -18.624  -2.267  1.00 70.00           O  
ATOM   1749  OD2 ASP A 235      17.648 -17.504  -0.423  1.00 70.00           O  
ATOM   1750  N   ALA A 236      15.909 -22.630   0.532  1.00 69.73           N  
ATOM   1751  CA  ALA A 236      16.035 -23.849   1.329  1.00 69.73           C  
ATOM   1752  C   ALA A 236      15.673 -25.082   0.505  1.00 69.73           C  
ATOM   1753  CB  ALA A 236      15.152 -23.765   2.572  1.00 69.73           C  
ATOM   1754  O   ALA A 236      14.997 -24.974  -0.521  1.00 69.73           O  
ATOM   1755  N   VAL A 237      16.402 -26.107   0.702  1.00 70.63           N  
ATOM   1756  CA  VAL A 237      16.151 -27.380   0.035  1.00 70.63           C  
ATOM   1757  C   VAL A 237      14.703 -27.808   0.266  1.00 70.63           C  
ATOM   1758  CB  VAL A 237      17.117 -28.480   0.530  1.00 70.63           C  
ATOM   1759  O   VAL A 237      14.037 -28.287  -0.655  1.00 70.63           O  
ATOM   1760  CG1 VAL A 237      16.805 -29.816  -0.143  1.00 70.63           C  
ATOM   1761  CG2 VAL A 237      18.566 -28.073   0.269  1.00 70.63           C  
ATOM   1762  N   ASN A 238      14.217 -27.481   1.482  1.00 74.76           N  
ATOM   1763  CA  ASN A 238      12.828 -27.767   1.825  1.00 74.76           C  
ATOM   1764  C   ASN A 238      12.009 -26.487   1.962  1.00 74.76           C  
ATOM   1765  CB  ASN A 238      12.752 -28.587   3.115  1.00 74.76           C  
ATOM   1766  O   ASN A 238      12.164 -25.747   2.936  1.00 74.76           O  
ATOM   1767  CG  ASN A 238      11.372 -29.165   3.359  1.00 74.76           C  
ATOM   1768  ND2 ASN A 238      11.245 -29.978   4.401  1.00 74.76           N  
ATOM   1769  OD1 ASN A 238      10.427 -28.885   2.616  1.00 74.76           O  
ATOM   1770  N   ASN A 239      11.114 -26.279   1.053  1.00 77.84           N  
ATOM   1771  CA  ASN A 239      10.315 -25.059   1.002  1.00 77.84           C  
ATOM   1772  C   ASN A 239       8.878 -25.311   1.449  1.00 77.84           C  
ATOM   1773  CB  ASN A 239      10.336 -24.462  -0.407  1.00 77.84           C  
ATOM   1774  O   ASN A 239       7.996 -24.485   1.212  1.00 77.84           O  
ATOM   1775  CG  ASN A 239      11.722 -24.019  -0.833  1.00 77.84           C  
ATOM   1776  ND2 ASN A 239      12.074 -24.294  -2.084  1.00 77.84           N  
ATOM   1777  OD1 ASN A 239      12.470 -23.435  -0.045  1.00 77.84           O  
ATOM   1778  N   GLU A 240       8.575 -26.448   1.984  1.00 78.12           N  
ATOM   1779  CA  GLU A 240       7.200 -26.813   2.313  1.00 78.12           C  
ATOM   1780  C   GLU A 240       6.624 -25.887   3.381  1.00 78.12           C  
ATOM   1781  CB  GLU A 240       7.128 -28.268   2.784  1.00 78.12           C  
ATOM   1782  O   GLU A 240       5.447 -25.524   3.326  1.00 78.12           O  
ATOM   1783  CG  GLU A 240       7.362 -29.285   1.676  1.00 78.12           C  
ATOM   1784  CD  GLU A 240       7.238 -30.725   2.147  1.00 78.12           C  
ATOM   1785  OE1 GLU A 240       7.374 -31.650   1.315  1.00 78.12           O  
ATOM   1786  OE2 GLU A 240       7.002 -30.930   3.359  1.00 78.12           O  
ATOM   1787  N   ASP A 241       7.478 -25.309   4.306  1.00 81.38           N  
ATOM   1788  CA  ASP A 241       6.939 -24.512   5.404  1.00 81.38           C  
ATOM   1789  C   ASP A 241       7.580 -23.127   5.444  1.00 81.38           C  
ATOM   1790  CB  ASP A 241       7.149 -25.228   6.740  1.00 81.38           C  
ATOM   1791  O   ASP A 241       7.787 -22.564   6.521  1.00 81.38           O  
ATOM   1792  CG  ASP A 241       6.406 -26.549   6.829  1.00 81.38           C  
ATOM   1793  OD1 ASP A 241       5.220 -26.609   6.438  1.00 81.38           O  
ATOM   1794  OD2 ASP A 241       7.011 -27.538   7.296  1.00 81.38           O  
ATOM   1795  N   CYS A 242       7.996 -22.743   4.330  1.00 84.00           N  
ATOM   1796  CA  CYS A 242       8.708 -21.470   4.306  1.00 84.00           C  
ATOM   1797  C   CYS A 242       7.777 -20.318   4.665  1.00 84.00           C  
ATOM   1798  CB  CYS A 242       9.328 -21.228   2.930  1.00 84.00           C  
ATOM   1799  O   CYS A 242       8.232 -19.261   5.105  1.00 84.00           O  
ATOM   1800  SG  CYS A 242       8.120 -21.169   1.588  1.00 84.00           S  
ATOM   1801  N   TRP A 243       6.439 -20.424   4.587  1.00 86.85           N  
ATOM   1802  CA  TRP A 243       5.481 -19.353   4.840  1.00 86.85           C  
ATOM   1803  C   TRP A 243       5.150 -19.258   6.325  1.00 86.85           C  
ATOM   1804  CB  TRP A 243       4.199 -19.574   4.031  1.00 86.85           C  
ATOM   1805  O   TRP A 243       4.617 -18.245   6.785  1.00 86.85           O  
ATOM   1806  CG  TRP A 243       3.584 -20.928   4.224  1.00 86.85           C  
ATOM   1807  CD1 TRP A 243       2.715 -21.305   5.209  1.00 86.85           C  
ATOM   1808  CD2 TRP A 243       3.798 -22.086   3.411  1.00 86.85           C  
ATOM   1809  CE2 TRP A 243       3.024 -23.132   3.963  1.00 86.85           C  
ATOM   1810  CE3 TRP A 243       4.568 -22.342   2.269  1.00 86.85           C  
ATOM   1811  NE1 TRP A 243       2.373 -22.630   5.057  1.00 86.85           N  
ATOM   1812  CH2 TRP A 243       3.761 -24.637   2.292  1.00 86.85           C  
ATOM   1813  CZ2 TRP A 243       2.998 -24.414   3.409  1.00 86.85           C  
ATOM   1814  CZ3 TRP A 243       4.541 -23.619   1.720  1.00 86.85           C  
ATOM   1815  N   GLN A 244       5.417 -20.385   7.123  1.00 89.66           N  
ATOM   1816  CA  GLN A 244       5.046 -20.481   8.531  1.00 89.66           C  
ATOM   1817  C   GLN A 244       5.703 -19.374   9.350  1.00 89.66           C  
ATOM   1818  CB  GLN A 244       5.430 -21.850   9.096  1.00 89.66           C  
ATOM   1819  O   GLN A 244       5.041 -18.714  10.155  1.00 89.66           O  
ATOM   1820  CG  GLN A 244       4.803 -22.155  10.449  1.00 89.66           C  
ATOM   1821  CD  GLN A 244       3.294 -22.291  10.380  1.00 89.66           C  
ATOM   1822  NE2 GLN A 244       2.628 -22.100  11.513  1.00 89.66           N  
ATOM   1823  OE1 GLN A 244       2.731 -22.566   9.315  1.00 89.66           O  
ATOM   1824  N   PRO A 245       7.016 -19.129   9.180  1.00 89.84           N  
ATOM   1825  CA  PRO A 245       7.646 -18.066   9.967  1.00 89.84           C  
ATOM   1826  C   PRO A 245       7.066 -16.686   9.667  1.00 89.84           C  
ATOM   1827  CB  PRO A 245       9.117 -18.143   9.548  1.00 89.84           C  
ATOM   1828  O   PRO A 245       6.948 -15.853  10.569  1.00 89.84           O  
ATOM   1829  CG  PRO A 245       9.302 -19.542   9.058  1.00 89.84           C  
ATOM   1830  CD  PRO A 245       8.014 -20.006   8.440  1.00 89.84           C  
ATOM   1831  N   ILE A 246       6.663 -16.552   8.430  1.00 91.32           N  
ATOM   1832  CA  ILE A 246       6.109 -15.266   8.024  1.00 91.32           C  
ATOM   1833  C   ILE A 246       4.710 -15.097   8.613  1.00 91.32           C  
ATOM   1834  CB  ILE A 246       6.062 -15.131   6.485  1.00 91.32           C  
ATOM   1835  O   ILE A 246       4.374 -14.031   9.135  1.00 91.32           O  
ATOM   1836  CG1 ILE A 246       7.478 -15.194   5.900  1.00 91.32           C  
ATOM   1837  CG2 ILE A 246       5.359 -13.833   6.078  1.00 91.32           C  
ATOM   1838  CD1 ILE A 246       7.517 -15.263   4.380  1.00 91.32           C  
ATOM   1839  N   VAL A 247       3.895 -16.091   8.531  1.00 92.65           N  
ATOM   1840  CA  VAL A 247       2.541 -16.070   9.075  1.00 92.65           C  
ATOM   1841  C   VAL A 247       2.596 -15.884  10.590  1.00 92.65           C  
ATOM   1842  CB  VAL A 247       1.768 -17.361   8.724  1.00 92.65           C  
ATOM   1843  O   VAL A 247       1.824 -15.105  11.154  1.00 92.65           O  
ATOM   1844  CG1 VAL A 247       0.424 -17.400   9.450  1.00 92.65           C  
ATOM   1845  CG2 VAL A 247       1.567 -17.469   7.214  1.00 92.65           C  
ATOM   1846  N   GLU A 248       3.512 -16.582  11.250  1.00 92.85           N  
ATOM   1847  CA  GLU A 248       3.691 -16.469  12.694  1.00 92.85           C  
ATOM   1848  C   GLU A 248       4.121 -15.059  13.089  1.00 92.85           C  
ATOM   1849  CB  GLU A 248       4.717 -17.490  13.190  1.00 92.85           C  
ATOM   1850  O   GLU A 248       3.689 -14.538  14.119  1.00 92.85           O  
ATOM   1851  CG  GLU A 248       4.208 -18.924  13.189  1.00 92.85           C  
ATOM   1852  CD  GLU A 248       5.273 -19.940  13.571  1.00 92.85           C  
ATOM   1853  OE1 GLU A 248       4.998 -21.160  13.514  1.00 92.85           O  
ATOM   1854  OE2 GLU A 248       6.393 -19.512  13.931  1.00 92.85           O  
ATOM   1855  N   TYR A 249       4.974 -14.528  12.292  1.00 93.35           N  
ATOM   1856  CA  TYR A 249       5.417 -13.162  12.548  1.00 93.35           C  
ATOM   1857  C   TYR A 249       4.243 -12.191  12.504  1.00 93.35           C  
ATOM   1858  CB  TYR A 249       6.480 -12.742  11.529  1.00 93.35           C  
ATOM   1859  O   TYR A 249       4.100 -11.340  13.385  1.00 93.35           O  
ATOM   1860  CG  TYR A 249       6.930 -11.309  11.678  1.00 93.35           C  
ATOM   1861  CD1 TYR A 249       6.441 -10.314  10.835  1.00 93.35           C  
ATOM   1862  CD2 TYR A 249       7.846 -10.947  12.660  1.00 93.35           C  
ATOM   1863  CE1 TYR A 249       6.855  -8.992  10.966  1.00 93.35           C  
ATOM   1864  CE2 TYR A 249       8.266  -9.628  12.801  1.00 93.35           C  
ATOM   1865  OH  TYR A 249       8.178  -7.353  12.086  1.00 93.35           O  
ATOM   1866  CZ  TYR A 249       7.765  -8.660  11.951  1.00 93.35           C  
ATOM   1867  N   ILE A 250       3.377 -12.325  11.463  1.00 94.13           N  
ATOM   1868  CA  ILE A 250       2.221 -11.447  11.314  1.00 94.13           C  
ATOM   1869  C   ILE A 250       1.267 -11.647  12.489  1.00 94.13           C  
ATOM   1870  CB  ILE A 250       1.487 -11.703   9.978  1.00 94.13           C  
ATOM   1871  O   ILE A 250       0.768 -10.676  13.063  1.00 94.13           O  
ATOM   1872  CG1 ILE A 250       2.403 -11.371   8.794  1.00 94.13           C  
ATOM   1873  CG2 ILE A 250       0.190 -10.892   9.911  1.00 94.13           C  
ATOM   1874  CD1 ILE A 250       1.838 -11.782   7.441  1.00 94.13           C  
ATOM   1875  N   ASP A 251       1.022 -12.875  12.860  1.00 93.80           N  
ATOM   1876  CA  ASP A 251       0.153 -13.187  13.991  1.00 93.80           C  
ATOM   1877  C   ASP A 251       0.722 -12.623  15.291  1.00 93.80           C  
ATOM   1878  CB  ASP A 251      -0.044 -14.699  14.115  1.00 93.80           C  
ATOM   1879  O   ASP A 251      -0.025 -12.125  16.136  1.00 93.80           O  
ATOM   1880  CG  ASP A 251      -0.993 -15.261  13.071  1.00 93.80           C  
ATOM   1881  OD1 ASP A 251      -1.757 -14.484  12.460  1.00 93.80           O  
ATOM   1882  OD2 ASP A 251      -0.978 -16.493  12.859  1.00 93.80           O  
ATOM   1883  N   SER A 252       2.013 -12.766  15.422  1.00 94.10           N  
ATOM   1884  CA  SER A 252       2.667 -12.244  16.617  1.00 94.10           C  
ATOM   1885  C   SER A 252       2.488 -10.734  16.732  1.00 94.10           C  
ATOM   1886  CB  SER A 252       4.157 -12.589  16.607  1.00 94.10           C  
ATOM   1887  O   SER A 252       2.298 -10.208  17.830  1.00 94.10           O  
ATOM   1888  OG  SER A 252       4.898 -11.598  15.917  1.00 94.10           O  
ATOM   1889  N   GLN A 253       2.562 -10.028  15.600  1.00 93.29           N  
ATOM   1890  CA  GLN A 253       2.352  -8.584  15.595  1.00 93.29           C  
ATOM   1891  C   GLN A 253       0.919  -8.235  15.985  1.00 93.29           C  
ATOM   1892  CB  GLN A 253       2.680  -7.999  14.220  1.00 93.29           C  
ATOM   1893  O   GLN A 253       0.686  -7.262  16.705  1.00 93.29           O  
ATOM   1894  CG  GLN A 253       4.136  -8.172  13.809  1.00 93.29           C  
ATOM   1895  CD  GLN A 253       5.106  -7.650  14.851  1.00 93.29           C  
ATOM   1896  NE2 GLN A 253       6.100  -8.462  15.195  1.00 93.29           N  
ATOM   1897  OE1 GLN A 253       4.965  -6.526  15.342  1.00 93.29           O  
ATOM   1898  N   PHE A 254      -0.047  -9.038  15.460  1.00 93.88           N  
ATOM   1899  CA  PHE A 254      -1.443  -8.841  15.832  1.00 93.88           C  
ATOM   1900  C   PHE A 254      -1.643  -9.072  17.325  1.00 93.88           C  
ATOM   1901  CB  PHE A 254      -2.352  -9.778  15.030  1.00 93.88           C  
ATOM   1902  O   PHE A 254      -2.357  -8.314  17.985  1.00 93.88           O  
ATOM   1903  CG  PHE A 254      -2.577  -9.336  13.609  1.00 93.88           C  
ATOM   1904  CD1 PHE A 254      -2.325  -8.024  13.226  1.00 93.88           C  
ATOM   1905  CD2 PHE A 254      -3.041 -10.233  12.655  1.00 93.88           C  
ATOM   1906  CE1 PHE A 254      -2.532  -7.612  11.912  1.00 93.88           C  
ATOM   1907  CE2 PHE A 254      -3.251  -9.828  11.340  1.00 93.88           C  
ATOM   1908  CZ  PHE A 254      -2.996  -8.517  10.971  1.00 93.88           C  
ATOM   1909  N   GLU A 255      -1.036 -10.132  17.825  1.00 92.73           N  
ATOM   1910  CA  GLU A 255      -1.135 -10.479  19.240  1.00 92.73           C  
ATOM   1911  C   GLU A 255      -0.551  -9.377  20.120  1.00 92.73           C  
ATOM   1912  CB  GLU A 255      -0.426 -11.807  19.519  1.00 92.73           C  
ATOM   1913  O   GLU A 255      -1.139  -9.014  21.141  1.00 92.73           O  
ATOM   1914  CG  GLU A 255      -0.513 -12.256  20.970  1.00 92.73           C  
ATOM   1915  CD  GLU A 255      -1.937 -12.520  21.433  1.00 92.73           C  
ATOM   1916  OE1 GLU A 255      -2.215 -12.388  22.646  1.00 92.73           O  
ATOM   1917  OE2 GLU A 255      -2.781 -12.864  20.575  1.00 92.73           O  
ATOM   1918  N   GLU A 256       0.587  -8.875  19.752  1.00 92.19           N  
ATOM   1919  CA  GLU A 256       1.216  -7.791  20.501  1.00 92.19           C  
ATOM   1920  C   GLU A 256       0.310  -6.565  20.564  1.00 92.19           C  
ATOM   1921  CB  GLU A 256       2.564  -7.419  19.879  1.00 92.19           C  
ATOM   1922  O   GLU A 256       0.211  -5.912  21.605  1.00 92.19           O  
ATOM   1923  CG  GLU A 256       3.368  -6.424  20.703  1.00 92.19           C  
ATOM   1924  CD  GLU A 256       4.732  -6.115  20.107  1.00 92.19           C  
ATOM   1925  OE1 GLU A 256       5.442  -5.233  20.641  1.00 92.19           O  
ATOM   1926  OE2 GLU A 256       5.094  -6.760  19.097  1.00 92.19           O  
ATOM   1927  N   TYR A 257      -0.301  -6.282  19.438  1.00 91.98           N  
ATOM   1928  CA  TYR A 257      -1.229  -5.157  19.398  1.00 91.98           C  
ATOM   1929  C   TYR A 257      -2.442  -5.418  20.283  1.00 91.98           C  
ATOM   1930  CB  TYR A 257      -1.681  -4.884  17.960  1.00 91.98           C  
ATOM   1931  O   TYR A 257      -2.918  -4.517  20.976  1.00 91.98           O  
ATOM   1932  CG  TYR A 257      -2.521  -3.639  17.814  1.00 91.98           C  
ATOM   1933  CD1 TYR A 257      -3.908  -3.718  17.710  1.00 91.98           C  
ATOM   1934  CD2 TYR A 257      -1.930  -2.380  17.780  1.00 91.98           C  
ATOM   1935  CE1 TYR A 257      -4.686  -2.574  17.573  1.00 91.98           C  
ATOM   1936  CE2 TYR A 257      -2.699  -1.228  17.644  1.00 91.98           C  
ATOM   1937  OH  TYR A 257      -4.839  -0.198  17.407  1.00 91.98           O  
ATOM   1938  CZ  TYR A 257      -4.073  -1.335  17.542  1.00 91.98           C  
ATOM   1939  N   LEU A 258      -2.986  -6.588  20.217  1.00 91.35           N  
ATOM   1940  CA  LEU A 258      -4.128  -6.972  21.038  1.00 91.35           C  
ATOM   1941  C   LEU A 258      -3.791  -6.868  22.522  1.00 91.35           C  
ATOM   1942  CB  LEU A 258      -4.573  -8.399  20.703  1.00 91.35           C  
ATOM   1943  O   LEU A 258      -4.612  -6.405  23.318  1.00 91.35           O  
ATOM   1944  CG  LEU A 258      -5.777  -8.933  21.480  1.00 91.35           C  
ATOM   1945  CD1 LEU A 258      -7.011  -8.084  21.197  1.00 91.35           C  
ATOM   1946  CD2 LEU A 258      -6.035 -10.395  21.129  1.00 91.35           C  
ATOM   1947  N   GLN A 259      -2.624  -7.294  22.922  1.00 89.79           N  
ATOM   1948  CA  GLN A 259      -2.179  -7.230  24.310  1.00 89.79           C  
ATOM   1949  C   GLN A 259      -2.081  -5.785  24.790  1.00 89.79           C  
ATOM   1950  CB  GLN A 259      -0.829  -7.931  24.474  1.00 89.79           C  
ATOM   1951  O   GLN A 259      -2.468  -5.473  25.918  1.00 89.79           O  
ATOM   1952  CG  GLN A 259      -0.897  -9.443  24.311  1.00 89.79           C  
ATOM   1953  CD  GLN A 259      -1.795 -10.105  25.339  1.00 89.79           C  
ATOM   1954  NE2 GLN A 259      -2.220 -11.331  25.054  1.00 89.79           N  
ATOM   1955  OE1 GLN A 259      -2.104  -9.519  26.381  1.00 89.79           O  
ATOM   1956  N   GLU A 260      -1.594  -4.951  23.906  1.00 88.59           N  
ATOM   1957  CA  GLU A 260      -1.460  -3.538  24.247  1.00 88.59           C  
ATOM   1958  C   GLU A 260      -2.824  -2.859  24.329  1.00 88.59           C  
ATOM   1959  CB  GLU A 260      -0.575  -2.820  23.226  1.00 88.59           C  
ATOM   1960  O   GLU A 260      -3.020  -1.944  25.132  1.00 88.59           O  
ATOM   1961  CG  GLU A 260       0.908  -3.127  23.373  1.00 88.59           C  
ATOM   1962  CD  GLU A 260       1.763  -2.495  22.286  1.00 88.59           C  
ATOM   1963  OE1 GLU A 260       2.977  -2.792  22.219  1.00 88.59           O  
ATOM   1964  OE2 GLU A 260       1.213  -1.695  21.495  1.00 88.59           O  
ATOM   1965  N   GLU A 261      -3.632  -3.297  23.404  1.00 87.22           N  
ATOM   1966  CA  GLU A 261      -4.990  -2.763  23.403  1.00 87.22           C  
ATOM   1967  C   GLU A 261      -5.741  -3.160  24.671  1.00 87.22           C  
ATOM   1968  CB  GLU A 261      -5.756  -3.242  22.166  1.00 87.22           C  
ATOM   1969  O   GLU A 261      -6.602  -2.417  25.147  1.00 87.22           O  
ATOM   1970  CG  GLU A 261      -7.144  -2.635  22.029  1.00 87.22           C  
ATOM   1971  CD  GLU A 261      -7.882  -3.099  20.783  1.00 87.22           C  
ATOM   1972  OE1 GLU A 261      -8.949  -2.529  20.462  1.00 87.22           O  
ATOM   1973  OE2 GLU A 261      -7.388  -4.041  20.124  1.00 87.22           O  
ATOM   1974  N   SER A 262      -5.446  -4.325  25.182  1.00 86.97           N  
ATOM   1975  CA  SER A 262      -6.117  -4.852  26.366  1.00 86.97           C  
ATOM   1976  C   SER A 262      -5.496  -4.299  27.645  1.00 86.97           C  
ATOM   1977  CB  SER A 262      -6.058  -6.380  26.381  1.00 86.97           C  
ATOM   1978  O   SER A 262      -6.053  -4.461  28.732  1.00 86.97           O  
ATOM   1979  OG  SER A 262      -4.715  -6.831  26.401  1.00 86.97           O  
ATOM   1980  N   ARG A 263      -4.344  -3.583  27.479  1.00 85.61           N  
ATOM   1981  CA  ARG A 263      -3.691  -3.004  28.649  1.00 85.61           C  
ATOM   1982  C   ARG A 263      -4.461  -1.793  29.163  1.00 85.61           C  
ATOM   1983  CB  ARG A 263      -2.250  -2.608  28.319  1.00 85.61           C  
ATOM   1984  O   ARG A 263      -5.235  -1.182  28.422  1.00 85.61           O  
ATOM   1985  CG  ARG A 263      -1.335  -3.789  28.039  1.00 85.61           C  
ATOM   1986  CD  ARG A 263       0.096  -3.343  27.770  1.00 85.61           C  
ATOM   1987  NE  ARG A 263       1.009  -4.480  27.694  1.00 85.61           N  
ATOM   1988  NH1 ARG A 263       2.863  -3.217  27.139  1.00 85.61           N  
ATOM   1989  NH2 ARG A 263       3.042  -5.492  27.354  1.00 85.61           N  
ATOM   1990  CZ  ARG A 263       2.303  -4.394  27.396  1.00 85.61           C  
ATOM   1991  N   VAL A 264      -4.452  -1.474  30.451  1.00 84.71           N  
ATOM   1992  CA  VAL A 264      -5.168  -0.389  31.114  1.00 84.71           C  
ATOM   1993  C   VAL A 264      -4.697   0.955  30.562  1.00 84.71           C  
ATOM   1994  CB  VAL A 264      -4.973  -0.433  32.647  1.00 84.71           C  
ATOM   1995  O   VAL A 264      -5.512   1.838  30.283  1.00 84.71           O  
ATOM   1996  CG1 VAL A 264      -5.688   0.739  33.316  1.00 84.71           C  
ATOM   1997  CG2 VAL A 264      -5.476  -1.762  33.209  1.00 84.71           C  
ATOM   1998  N   ASN A 265      -3.372   1.079  30.321  1.00 78.97           N  
ATOM   1999  CA  ASN A 265      -2.816   2.300  29.748  1.00 78.97           C  
ATOM   2000  C   ASN A 265      -2.664   2.191  28.233  1.00 78.97           C  
ATOM   2001  CB  ASN A 265      -1.470   2.633  30.394  1.00 78.97           C  
ATOM   2002  O   ASN A 265      -1.699   1.602  27.743  1.00 78.97           O  
ATOM   2003  CG  ASN A 265      -1.598   2.984  31.863  1.00 78.97           C  
ATOM   2004  ND2 ASN A 265      -0.736   3.877  32.337  1.00 78.97           N  
ATOM   2005  OD1 ASN A 265      -2.463   2.457  32.567  1.00 78.97           O  
ATOM   2006  N   ARG A 266      -3.563   2.926  27.468  1.00 80.97           N  
ATOM   2007  CA  ARG A 266      -3.629   2.823  26.014  1.00 80.97           C  
ATOM   2008  C   ARG A 266      -3.056   4.071  25.350  1.00 80.97           C  
ATOM   2009  CB  ARG A 266      -5.072   2.601  25.555  1.00 80.97           C  
ATOM   2010  O   ARG A 266      -3.347   4.350  24.185  1.00 80.97           O  
ATOM   2011  CG  ARG A 266      -5.692   1.314  26.075  1.00 80.97           C  
ATOM   2012  CD  ARG A 266      -7.180   1.240  25.763  1.00 80.97           C  
ATOM   2013  NE  ARG A 266      -7.889   0.389  26.716  1.00 80.97           N  
ATOM   2014  NH1 ARG A 266      -9.866   0.346  25.523  1.00 80.97           N  
ATOM   2015  NH2 ARG A 266      -9.695  -0.788  27.507  1.00 80.97           N  
ATOM   2016  CZ  ARG A 266      -9.148  -0.016  26.580  1.00 80.97           C  
ATOM   2017  N   ARG A 267      -2.362   4.913  26.042  1.00 76.45           N  
ATOM   2018  CA  ARG A 267      -2.002   6.244  25.565  1.00 76.45           C  
ATOM   2019  C   ARG A 267      -0.910   6.169  24.504  1.00 76.45           C  
ATOM   2020  CB  ARG A 267      -1.543   7.127  26.728  1.00 76.45           C  
ATOM   2021  O   ARG A 267      -0.934   6.919  23.526  1.00 76.45           O  
ATOM   2022  CG  ARG A 267      -2.635   7.426  27.743  1.00 76.45           C  
ATOM   2023  CD  ARG A 267      -2.169   8.424  28.794  1.00 76.45           C  
ATOM   2024  NE  ARG A 267      -3.247   8.783  29.711  1.00 76.45           N  
ATOM   2025  NH1 ARG A 267      -2.184  10.651  30.558  1.00 76.45           N  
ATOM   2026  NH2 ARG A 267      -4.265  10.066  31.321  1.00 76.45           N  
ATOM   2027  CZ  ARG A 267      -3.229   9.832  30.528  1.00 76.45           C  
ATOM   2028  N   LYS A 268      -0.079   5.107  24.510  1.00 74.66           N  
ATOM   2029  CA  LYS A 268       0.994   5.081  23.521  1.00 74.66           C  
ATOM   2030  C   LYS A 268       1.102   3.708  22.863  1.00 74.66           C  
ATOM   2031  CB  LYS A 268       2.329   5.459  24.165  1.00 74.66           C  
ATOM   2032  O   LYS A 268       1.909   2.875  23.281  1.00 74.66           O  
ATOM   2033  CG  LYS A 268       3.402   5.874  23.169  1.00 74.66           C  
ATOM   2034  CD  LYS A 268       4.665   6.350  23.874  1.00 74.66           C  
ATOM   2035  CE  LYS A 268       5.766   6.694  22.879  1.00 74.66           C  
ATOM   2036  NZ  LYS A 268       7.019   7.125  23.567  1.00 74.66           N  
ATOM   2037  N   ILE A 269       0.045   3.314  22.122  1.00 82.09           N  
ATOM   2038  CA  ILE A 269       0.139   2.022  21.451  1.00 82.09           C  
ATOM   2039  C   ILE A 269       0.940   2.168  20.159  1.00 82.09           C  
ATOM   2040  CB  ILE A 269      -1.260   1.438  21.150  1.00 82.09           C  
ATOM   2041  O   ILE A 269       0.630   3.020  19.323  1.00 82.09           O  
ATOM   2042  CG1 ILE A 269      -2.098   1.373  22.432  1.00 82.09           C  
ATOM   2043  CG2 ILE A 269      -1.140   0.055  20.504  1.00 82.09           C  
ATOM   2044  CD1 ILE A 269      -3.566   1.043  22.196  1.00 82.09           C  
ATOM   2045  N   THR A 270       2.088   1.596  20.196  1.00 82.79           N  
ATOM   2046  CA  THR A 270       2.864   1.557  18.962  1.00 82.79           C  
ATOM   2047  C   THR A 270       2.371   0.439  18.048  1.00 82.79           C  
ATOM   2048  CB  THR A 270       4.365   1.364  19.251  1.00 82.79           C  
ATOM   2049  O   THR A 270       2.350  -0.729  18.443  1.00 82.79           O  
ATOM   2050  CG2 THR A 270       4.953   2.586  19.947  1.00 82.79           C  
ATOM   2051  OG1 THR A 270       4.539   0.218  20.094  1.00 82.79           O  
ATOM   2052  N   ASP A 271       1.882   0.867  16.894  1.00 87.30           N  
ATOM   2053  CA  ASP A 271       1.347  -0.079  15.921  1.00 87.30           C  
ATOM   2054  C   ASP A 271       2.463  -0.688  15.075  1.00 87.30           C  
ATOM   2055  CB  ASP A 271       0.316   0.604  15.019  1.00 87.30           C  
ATOM   2056  O   ASP A 271       3.079   0.003  14.261  1.00 87.30           O  
ATOM   2057  CG  ASP A 271      -0.459  -0.376  14.156  1.00 87.30           C  
ATOM   2058  OD1 ASP A 271      -0.077  -1.564  14.088  1.00 87.30           O  
ATOM   2059  OD2 ASP A 271      -1.461   0.044  13.537  1.00 87.30           O  
ATOM   2060  N   ASN A 272       2.826  -1.976  15.334  1.00 88.86           N  
ATOM   2061  CA  ASN A 272       3.845  -2.689  14.572  1.00 88.86           C  
ATOM   2062  C   ASN A 272       3.222  -3.678  13.591  1.00 88.86           C  
ATOM   2063  CB  ASN A 272       4.811  -3.413  15.514  1.00 88.86           C  
ATOM   2064  O   ASN A 272       3.915  -4.536  13.043  1.00 88.86           O  
ATOM   2065  CG  ASN A 272       5.492  -2.471  16.487  1.00 88.86           C  
ATOM   2066  ND2 ASN A 272       5.822  -2.978  17.669  1.00 88.86           N  
ATOM   2067  OD1 ASN A 272       5.720  -1.299  16.179  1.00 88.86           O  
ATOM   2068  N   ARG A 273       1.959  -3.576  13.410  1.00 93.48           N  
ATOM   2069  CA  ARG A 273       1.268  -4.479  12.496  1.00 93.48           C  
ATOM   2070  C   ARG A 273       1.633  -4.176  11.047  1.00 93.48           C  
ATOM   2071  CB  ARG A 273      -0.247  -4.383  12.687  1.00 93.48           C  
ATOM   2072  O   ARG A 273       1.895  -3.024  10.695  1.00 93.48           O  
ATOM   2073  CG  ARG A 273      -0.720  -4.783  14.075  1.00 93.48           C  
ATOM   2074  CD  ARG A 273      -2.210  -4.530  14.258  1.00 93.48           C  
ATOM   2075  NE  ARG A 273      -2.527  -3.107  14.194  1.00 93.48           N  
ATOM   2076  NH1 ARG A 273      -4.816  -3.400  14.318  1.00 93.48           N  
ATOM   2077  NH2 ARG A 273      -3.933  -1.290  14.160  1.00 93.48           N  
ATOM   2078  CZ  ARG A 273      -3.758  -2.602  14.224  1.00 93.48           C  
ATOM   2079  N   VAL A 274       1.663  -5.259  10.248  1.00 95.18           N  
ATOM   2080  CA  VAL A 274       2.007  -5.119   8.836  1.00 95.18           C  
ATOM   2081  C   VAL A 274       0.795  -4.614   8.057  1.00 95.18           C  
ATOM   2082  CB  VAL A 274       2.507  -6.453   8.239  1.00 95.18           C  
ATOM   2083  O   VAL A 274      -0.263  -5.248   8.063  1.00 95.18           O  
ATOM   2084  CG1 VAL A 274       2.862  -6.284   6.762  1.00 95.18           C  
ATOM   2085  CG2 VAL A 274       3.710  -6.971   9.025  1.00 95.18           C  
ATOM   2086  N   HIS A 275       0.946  -3.418   7.451  1.00 94.44           N  
ATOM   2087  CA  HIS A 275      -0.144  -2.786   6.717  1.00 94.44           C  
ATOM   2088  C   HIS A 275      -0.239  -3.331   5.295  1.00 94.44           C  
ATOM   2089  CB  HIS A 275       0.040  -1.268   6.686  1.00 94.44           C  
ATOM   2090  O   HIS A 275      -1.333  -3.433   4.737  1.00 94.44           O  
ATOM   2091  CG  HIS A 275       0.120  -0.645   8.044  1.00 94.44           C  
ATOM   2092  CD2 HIS A 275      -0.841  -0.392   8.963  1.00 94.44           C  
ATOM   2093  ND1 HIS A 275       1.304  -0.200   8.590  1.00 94.44           N  
ATOM   2094  CE1 HIS A 275       1.068   0.300   9.791  1.00 94.44           C  
ATOM   2095  NE2 HIS A 275      -0.226   0.196  10.041  1.00 94.44           N  
ATOM   2096  N   CYS A 276       0.902  -3.614   4.737  1.00 94.67           N  
ATOM   2097  CA  CYS A 276       0.910  -4.130   3.373  1.00 94.67           C  
ATOM   2098  C   CYS A 276       2.071  -5.094   3.161  1.00 94.67           C  
ATOM   2099  CB  CYS A 276       0.995  -2.984   2.366  1.00 94.67           C  
ATOM   2100  O   CYS A 276       3.109  -4.976   3.816  1.00 94.67           O  
ATOM   2101  SG  CYS A 276       2.596  -2.148   2.350  1.00 94.67           S  
ATOM   2102  N   CYS A 277       1.818  -6.101   2.324  1.00 95.20           N  
ATOM   2103  CA  CYS A 277       2.831  -7.084   1.957  1.00 95.20           C  
ATOM   2104  C   CYS A 277       3.087  -7.069   0.454  1.00 95.20           C  
ATOM   2105  CB  CYS A 277       2.404  -8.483   2.397  1.00 95.20           C  
ATOM   2106  O   CYS A 277       2.195  -7.389  -0.334  1.00 95.20           O  
ATOM   2107  SG  CYS A 277       3.578  -9.779   1.944  1.00 95.20           S  
ATOM   2108  N   LEU A 278       4.294  -6.634   0.112  1.00 95.44           N  
ATOM   2109  CA  LEU A 278       4.700  -6.676  -1.289  1.00 95.44           C  
ATOM   2110  C   LEU A 278       5.199  -8.067  -1.668  1.00 95.44           C  
ATOM   2111  CB  LEU A 278       5.792  -5.638  -1.562  1.00 95.44           C  
ATOM   2112  O   LEU A 278       6.185  -8.551  -1.109  1.00 95.44           O  
ATOM   2113  CG  LEU A 278       5.431  -4.181  -1.265  1.00 95.44           C  
ATOM   2114  CD1 LEU A 278       6.625  -3.273  -1.542  1.00 95.44           C  
ATOM   2115  CD2 LEU A 278       4.222  -3.751  -2.089  1.00 95.44           C  
ATOM   2116  N   TYR A 279       4.431  -8.650  -2.573  1.00 95.00           N  
ATOM   2117  CA  TYR A 279       4.819  -9.983  -3.019  1.00 95.00           C  
ATOM   2118  C   TYR A 279       5.541  -9.921  -4.359  1.00 95.00           C  
ATOM   2119  CB  TYR A 279       3.591 -10.892  -3.129  1.00 95.00           C  
ATOM   2120  O   TYR A 279       4.937  -9.592  -5.383  1.00 95.00           O  
ATOM   2121  CG  TYR A 279       3.930 -12.347  -3.347  1.00 95.00           C  
ATOM   2122  CD1 TYR A 279       3.911 -12.903  -4.624  1.00 95.00           C  
ATOM   2123  CD2 TYR A 279       4.269 -13.168  -2.276  1.00 95.00           C  
ATOM   2124  CE1 TYR A 279       4.220 -14.244  -4.829  1.00 95.00           C  
ATOM   2125  CE2 TYR A 279       4.580 -14.509  -2.470  1.00 95.00           C  
ATOM   2126  OH  TYR A 279       4.861 -16.365  -3.945  1.00 95.00           O  
ATOM   2127  CZ  TYR A 279       4.554 -15.037  -3.748  1.00 95.00           C  
ATOM   2128  N   PHE A 280       6.840 -10.340  -4.346  1.00 95.04           N  
ATOM   2129  CA  PHE A 280       7.661 -10.309  -5.550  1.00 95.04           C  
ATOM   2130  C   PHE A 280       7.532 -11.614  -6.327  1.00 95.04           C  
ATOM   2131  CB  PHE A 280       9.129 -10.053  -5.195  1.00 95.04           C  
ATOM   2132  O   PHE A 280       7.797 -12.691  -5.790  1.00 95.04           O  
ATOM   2133  CG  PHE A 280       9.418  -8.630  -4.799  1.00 95.04           C  
ATOM   2134  CD1 PHE A 280      10.023  -7.754  -5.693  1.00 95.04           C  
ATOM   2135  CD2 PHE A 280       9.085  -8.168  -3.533  1.00 95.04           C  
ATOM   2136  CE1 PHE A 280      10.292  -6.437  -5.329  1.00 95.04           C  
ATOM   2137  CE2 PHE A 280       9.351  -6.853  -3.162  1.00 95.04           C  
ATOM   2138  CZ  PHE A 280       9.955  -5.989  -4.061  1.00 95.04           C  
ATOM   2139  N   ILE A 281       7.130 -11.413  -7.551  1.00 94.78           N  
ATOM   2140  CA  ILE A 281       6.969 -12.559  -8.439  1.00 94.78           C  
ATOM   2141  C   ILE A 281       8.125 -12.607  -9.435  1.00 94.78           C  
ATOM   2142  CB  ILE A 281       5.618 -12.509  -9.187  1.00 94.78           C  
ATOM   2143  O   ILE A 281       8.493 -11.584 -10.018  1.00 94.78           O  
ATOM   2144  CG1 ILE A 281       4.456 -12.471  -8.189  1.00 94.78           C  
ATOM   2145  CG2 ILE A 281       5.483 -13.702 -10.139  1.00 94.78           C  
ATOM   2146  CD1 ILE A 281       3.127 -12.050  -8.801  1.00 94.78           C  
ATOM   2147  N   ALA A 282       8.692 -13.764  -9.571  1.00 93.37           N  
ATOM   2148  CA  ALA A 282       9.781 -13.952 -10.526  1.00 93.37           C  
ATOM   2149  C   ALA A 282       9.297 -13.748 -11.958  1.00 93.37           C  
ATOM   2150  CB  ALA A 282      10.394 -15.341 -10.367  1.00 93.37           C  
ATOM   2151  O   ALA A 282       8.166 -14.107 -12.294  1.00 93.37           O  
ATOM   2152  N   PRO A 283      10.130 -13.090 -12.840  1.00 92.27           N  
ATOM   2153  CA  PRO A 283       9.745 -12.814 -14.226  1.00 92.27           C  
ATOM   2154  C   PRO A 283       9.795 -14.057 -15.111  1.00 92.27           C  
ATOM   2155  CB  PRO A 283      10.777 -11.779 -14.680  1.00 92.27           C  
ATOM   2156  O   PRO A 283      10.621 -14.137 -16.024  1.00 92.27           O  
ATOM   2157  CG  PRO A 283      12.020 -12.122 -13.924  1.00 92.27           C  
ATOM   2158  CD  PRO A 283      11.627 -12.653 -12.576  1.00 92.27           C  
ATOM   2159  N   THR A 284       9.105 -15.239 -14.789  1.00 90.22           N  
ATOM   2160  CA  THR A 284       9.165 -16.512 -15.498  1.00 90.22           C  
ATOM   2161  C   THR A 284       8.400 -16.435 -16.816  1.00 90.22           C  
ATOM   2162  CB  THR A 284       8.599 -17.658 -14.639  1.00 90.22           C  
ATOM   2163  O   THR A 284       8.754 -17.107 -17.786  1.00 90.22           O  
ATOM   2164  CG2 THR A 284       9.438 -17.870 -13.383  1.00 90.22           C  
ATOM   2165  OG1 THR A 284       7.256 -17.340 -14.254  1.00 90.22           O  
ATOM   2166  N   GLY A 285       7.436 -15.542 -17.011  1.00 87.39           N  
ATOM   2167  CA  GLY A 285       6.648 -15.407 -18.226  1.00 87.39           C  
ATOM   2168  C   GLY A 285       5.497 -16.392 -18.303  1.00 87.39           C  
ATOM   2169  O   GLY A 285       4.661 -16.308 -19.204  1.00 87.39           O  
ATOM   2170  N   HIS A 286       5.275 -17.433 -17.539  1.00 87.71           N  
ATOM   2171  CA  HIS A 286       4.258 -18.471 -17.661  1.00 87.71           C  
ATOM   2172  C   HIS A 286       3.098 -18.221 -16.702  1.00 87.71           C  
ATOM   2173  CB  HIS A 286       4.866 -19.850 -17.401  1.00 87.71           C  
ATOM   2174  O   HIS A 286       1.934 -18.248 -17.109  1.00 87.71           O  
ATOM   2175  CG  HIS A 286       5.919 -20.237 -18.390  1.00 87.71           C  
ATOM   2176  CD2 HIS A 286       7.237 -20.500 -18.227  1.00 87.71           C  
ATOM   2177  ND1 HIS A 286       5.658 -20.389 -19.734  1.00 87.71           N  
ATOM   2178  CE1 HIS A 286       6.773 -20.731 -20.357  1.00 87.71           C  
ATOM   2179  NE2 HIS A 286       7.746 -20.805 -19.466  1.00 87.71           N  
ATOM   2180  N   GLY A 287       3.284 -17.824 -15.496  1.00 90.41           N  
ATOM   2181  CA  GLY A 287       2.292 -17.609 -14.455  1.00 90.41           C  
ATOM   2182  C   GLY A 287       2.867 -17.707 -13.054  1.00 90.41           C  
ATOM   2183  O   GLY A 287       4.072 -17.539 -12.859  1.00 90.41           O  
ATOM   2184  N   LEU A 288       1.914 -17.933 -12.135  1.00 93.13           N  
ATOM   2185  CA  LEU A 288       2.310 -18.032 -10.734  1.00 93.13           C  
ATOM   2186  C   LEU A 288       2.809 -19.436 -10.409  1.00 93.13           C  
ATOM   2187  CB  LEU A 288       1.137 -17.670  -9.818  1.00 93.13           C  
ATOM   2188  O   LEU A 288       2.212 -20.427 -10.837  1.00 93.13           O  
ATOM   2189  CG  LEU A 288       0.803 -16.182  -9.703  1.00 93.13           C  
ATOM   2190  CD1 LEU A 288      -0.515 -15.991  -8.960  1.00 93.13           C  
ATOM   2191  CD2 LEU A 288       1.931 -15.433  -9.001  1.00 93.13           C  
ATOM   2192  N   LYS A 289       3.950 -19.535  -9.781  1.00 91.70           N  
ATOM   2193  CA  LYS A 289       4.459 -20.811  -9.286  1.00 91.70           C  
ATOM   2194  C   LYS A 289       3.532 -21.398  -8.225  1.00 91.70           C  
ATOM   2195  CB  LYS A 289       5.868 -20.643  -8.716  1.00 91.70           C  
ATOM   2196  O   LYS A 289       2.831 -20.661  -7.529  1.00 91.70           O  
ATOM   2197  CG  LYS A 289       6.910 -20.242  -9.750  1.00 91.70           C  
ATOM   2198  CD  LYS A 289       8.302 -20.156  -9.137  1.00 91.70           C  
ATOM   2199  CE  LYS A 289       9.336 -19.701 -10.158  1.00 91.70           C  
ATOM   2200  NZ  LYS A 289      10.722 -19.756  -9.604  1.00 91.70           N  
ATOM   2201  N   PRO A 290       3.392 -22.692  -8.277  1.00 90.69           N  
ATOM   2202  CA  PRO A 290       2.542 -23.337  -7.274  1.00 90.69           C  
ATOM   2203  C   PRO A 290       2.903 -22.931  -5.846  1.00 90.69           C  
ATOM   2204  CB  PRO A 290       2.800 -24.829  -7.499  1.00 90.69           C  
ATOM   2205  O   PRO A 290       2.018 -22.788  -4.999  1.00 90.69           O  
ATOM   2206  CG  PRO A 290       3.284 -24.924  -8.910  1.00 90.69           C  
ATOM   2207  CD  PRO A 290       4.031 -23.664  -9.244  1.00 90.69           C  
ATOM   2208  N   LEU A 291       4.184 -22.778  -5.618  1.00 90.08           N  
ATOM   2209  CA  LEU A 291       4.644 -22.328  -4.309  1.00 90.08           C  
ATOM   2210  C   LEU A 291       4.095 -20.943  -3.986  1.00 90.08           C  
ATOM   2211  CB  LEU A 291       6.174 -22.308  -4.256  1.00 90.08           C  
ATOM   2212  O   LEU A 291       3.658 -20.691  -2.860  1.00 90.08           O  
ATOM   2213  CG  LEU A 291       6.802 -22.012  -2.893  1.00 90.08           C  
ATOM   2214  CD1 LEU A 291       6.549 -23.167  -1.931  1.00 90.08           C  
ATOM   2215  CD2 LEU A 291       8.297 -21.748  -3.038  1.00 90.08           C  
ATOM   2216  N   ASP A 292       4.050 -20.099  -4.956  1.00 91.97           N  
ATOM   2217  CA  ASP A 292       3.538 -18.741  -4.804  1.00 91.97           C  
ATOM   2218  C   ASP A 292       2.041 -18.749  -4.503  1.00 91.97           C  
ATOM   2219  CB  ASP A 292       3.816 -17.919  -6.064  1.00 91.97           C  
ATOM   2220  O   ASP A 292       1.567 -17.978  -3.666  1.00 91.97           O  
ATOM   2221  CG  ASP A 292       5.286 -17.579  -6.238  1.00 91.97           C  
ATOM   2222  OD1 ASP A 292       6.017 -17.500  -5.227  1.00 91.97           O  
ATOM   2223  OD2 ASP A 292       5.716 -17.385  -7.396  1.00 91.97           O  
ATOM   2224  N   ILE A 293       1.343 -19.642  -5.140  1.00 93.10           N  
ATOM   2225  CA  ILE A 293      -0.101 -19.759  -4.967  1.00 93.10           C  
ATOM   2226  C   ILE A 293      -0.417 -20.175  -3.532  1.00 93.10           C  
ATOM   2227  CB  ILE A 293      -0.710 -20.770  -5.964  1.00 93.10           C  
ATOM   2228  O   ILE A 293      -1.299 -19.598  -2.892  1.00 93.10           O  
ATOM   2229  CG1 ILE A 293      -0.552 -20.262  -7.402  1.00 93.10           C  
ATOM   2230  CG2 ILE A 293      -2.182 -21.034  -5.635  1.00 93.10           C  
ATOM   2231  CD1 ILE A 293      -0.929 -21.285  -8.465  1.00 93.10           C  
ATOM   2232  N   GLU A 294       0.305 -21.152  -3.040  1.00 91.84           N  
ATOM   2233  CA  GLU A 294       0.113 -21.614  -1.669  1.00 91.84           C  
ATOM   2234  C   GLU A 294       0.453 -20.517  -0.664  1.00 91.84           C  
ATOM   2235  CB  GLU A 294       0.963 -22.858  -1.397  1.00 91.84           C  
ATOM   2236  O   GLU A 294      -0.257 -20.335   0.327  1.00 91.84           O  
ATOM   2237  CG  GLU A 294       0.631 -23.555  -0.085  1.00 91.84           C  
ATOM   2238  CD  GLU A 294       1.352 -24.882   0.088  1.00 91.84           C  
ATOM   2239  OE1 GLU A 294       1.130 -25.564   1.114  1.00 91.84           O  
ATOM   2240  OE2 GLU A 294       2.147 -25.242  -0.809  1.00 91.84           O  
ATOM   2241  N   PHE A 295       1.496 -19.817  -0.939  1.00 91.53           N  
ATOM   2242  CA  PHE A 295       1.923 -18.732  -0.064  1.00 91.53           C  
ATOM   2243  C   PHE A 295       0.866 -17.635  -0.006  1.00 91.53           C  
ATOM   2244  CB  PHE A 295       3.258 -18.150  -0.539  1.00 91.53           C  
ATOM   2245  O   PHE A 295       0.483 -17.191   1.079  1.00 91.53           O  
ATOM   2246  CG  PHE A 295       3.952 -17.301   0.492  1.00 91.53           C  
ATOM   2247  CD1 PHE A 295       3.581 -15.976   0.685  1.00 91.53           C  
ATOM   2248  CD2 PHE A 295       4.975 -17.829   1.269  1.00 91.53           C  
ATOM   2249  CE1 PHE A 295       4.222 -15.188   1.639  1.00 91.53           C  
ATOM   2250  CE2 PHE A 295       5.619 -17.048   2.224  1.00 91.53           C  
ATOM   2251  CZ  PHE A 295       5.242 -15.727   2.407  1.00 91.53           C  
ATOM   2252  N   MET A 296       0.330 -17.237  -1.090  1.00 93.93           N  
ATOM   2253  CA  MET A 296      -0.661 -16.169  -1.184  1.00 93.93           C  
ATOM   2254  C   MET A 296      -1.991 -16.606  -0.581  1.00 93.93           C  
ATOM   2255  CB  MET A 296      -0.861 -15.747  -2.641  1.00 93.93           C  
ATOM   2256  O   MET A 296      -2.703 -15.796   0.016  1.00 93.93           O  
ATOM   2257  CG  MET A 296       0.306 -14.962  -3.218  1.00 93.93           C  
ATOM   2258  SD  MET A 296       0.035 -14.483  -4.968  1.00 93.93           S  
ATOM   2259  CE  MET A 296      -1.141 -13.119  -4.748  1.00 93.93           C  
ATOM   2260  N   LYS A 297      -2.269 -17.859  -0.696  1.00 93.63           N  
ATOM   2261  CA  LYS A 297      -3.506 -18.399  -0.138  1.00 93.63           C  
ATOM   2262  C   LYS A 297      -3.495 -18.333   1.386  1.00 93.63           C  
ATOM   2263  CB  LYS A 297      -3.718 -19.841  -0.599  1.00 93.63           C  
ATOM   2264  O   LYS A 297      -4.516 -18.026   2.006  1.00 93.63           O  
ATOM   2265  CG  LYS A 297      -4.288 -19.964  -2.005  1.00 93.63           C  
ATOM   2266  CD  LYS A 297      -4.607 -21.412  -2.354  1.00 93.63           C  
ATOM   2267  CE  LYS A 297      -5.198 -21.534  -3.752  1.00 93.63           C  
ATOM   2268  NZ  LYS A 297      -5.484 -22.956  -4.110  1.00 93.63           N  
ATOM   2269  N   ARG A 298      -2.458 -18.548   1.984  1.00 91.76           N  
ATOM   2270  CA  ARG A 298      -2.329 -18.567   3.438  1.00 91.76           C  
ATOM   2271  C   ARG A 298      -2.215 -17.152   3.996  1.00 91.76           C  
ATOM   2272  CB  ARG A 298      -1.115 -19.397   3.860  1.00 91.76           C  
ATOM   2273  O   ARG A 298      -2.631 -16.890   5.126  1.00 91.76           O  
ATOM   2274  CG  ARG A 298      -1.189 -20.856   3.439  1.00 91.76           C  
ATOM   2275  CD  ARG A 298      -1.933 -21.701   4.463  1.00 91.76           C  
ATOM   2276  NE  ARG A 298      -1.804 -23.128   4.181  1.00 91.76           N  
ATOM   2277  NH1 ARG A 298      -2.300 -23.810   6.331  1.00 91.76           N  
ATOM   2278  NH2 ARG A 298      -1.839 -25.362   4.709  1.00 91.76           N  
ATOM   2279  CZ  ARG A 298      -1.981 -24.097   5.074  1.00 91.76           C  
ATOM   2280  N   LEU A 299      -1.731 -16.211   3.212  1.00 92.73           N  
ATOM   2281  CA  LEU A 299      -1.418 -14.867   3.685  1.00 92.73           C  
ATOM   2282  C   LEU A 299      -2.566 -13.907   3.394  1.00 92.73           C  
ATOM   2283  CB  LEU A 299      -0.131 -14.355   3.033  1.00 92.73           C  
ATOM   2284  O   LEU A 299      -2.766 -12.933   4.124  1.00 92.73           O  
ATOM   2285  CG  LEU A 299       0.445 -13.055   3.596  1.00 92.73           C  
ATOM   2286  CD1 LEU A 299       0.767 -13.216   5.078  1.00 92.73           C  
ATOM   2287  CD2 LEU A 299       1.686 -12.637   2.816  1.00 92.73           C  
ATOM   2288  N   HIS A 300      -3.413 -14.196   2.402  1.00 93.15           N  
ATOM   2289  CA  HIS A 300      -4.383 -13.240   1.879  1.00 93.15           C  
ATOM   2290  C   HIS A 300      -5.413 -12.865   2.939  1.00 93.15           C  
ATOM   2291  CB  HIS A 300      -5.083 -13.810   0.644  1.00 93.15           C  
ATOM   2292  O   HIS A 300      -6.017 -11.792   2.871  1.00 93.15           O  
ATOM   2293  CG  HIS A 300      -6.154 -14.803   0.966  1.00 93.15           C  
ATOM   2294  CD2 HIS A 300      -7.504 -14.698   0.930  1.00 93.15           C  
ATOM   2295  ND1 HIS A 300      -5.877 -16.085   1.388  1.00 93.15           N  
ATOM   2296  CE1 HIS A 300      -7.014 -16.729   1.597  1.00 93.15           C  
ATOM   2297  NE2 HIS A 300      -8.015 -15.909   1.327  1.00 93.15           N  
ATOM   2298  N   THR A 301      -5.683 -13.600   4.043  1.00 91.92           N  
ATOM   2299  CA  THR A 301      -6.686 -13.301   5.059  1.00 91.92           C  
ATOM   2300  C   THR A 301      -6.093 -12.432   6.164  1.00 91.92           C  
ATOM   2301  CB  THR A 301      -7.264 -14.590   5.671  1.00 91.92           C  
ATOM   2302  O   THR A 301      -6.827 -11.774   6.906  1.00 91.92           O  
ATOM   2303  CG2 THR A 301      -7.998 -15.417   4.620  1.00 91.92           C  
ATOM   2304  OG1 THR A 301      -6.196 -15.373   6.218  1.00 91.92           O  
ATOM   2305  N   LYS A 302      -4.810 -12.304   6.230  1.00 92.02           N  
ATOM   2306  CA  LYS A 302      -4.173 -11.660   7.375  1.00 92.02           C  
ATOM   2307  C   LYS A 302      -3.546 -10.327   6.978  1.00 92.02           C  
ATOM   2308  CB  LYS A 302      -3.113 -12.577   7.986  1.00 92.02           C  
ATOM   2309  O   LYS A 302      -3.467  -9.405   7.792  1.00 92.02           O  
ATOM   2310  CG  LYS A 302      -3.652 -13.919   8.459  1.00 92.02           C  
ATOM   2311  CD  LYS A 302      -3.088 -14.299   9.822  1.00 92.02           C  
ATOM   2312  CE  LYS A 302      -3.658 -15.623  10.315  1.00 92.02           C  
ATOM   2313  NZ  LYS A 302      -3.188 -15.948  11.695  1.00 92.02           N  
ATOM   2314  N   VAL A 303      -3.134 -10.209   5.647  1.00 94.36           N  
ATOM   2315  CA  VAL A 303      -2.454  -8.991   5.220  1.00 94.36           C  
ATOM   2316  C   VAL A 303      -2.920  -8.603   3.818  1.00 94.36           C  
ATOM   2317  CB  VAL A 303      -0.918  -9.161   5.243  1.00 94.36           C  
ATOM   2318  O   VAL A 303      -3.430  -9.442   3.072  1.00 94.36           O  
ATOM   2319  CG1 VAL A 303      -0.469 -10.158   4.177  1.00 94.36           C  
ATOM   2320  CG2 VAL A 303      -0.230  -7.812   5.041  1.00 94.36           C  
ATOM   2321  N   ASN A 304      -2.816  -7.277   3.543  1.00 94.81           N  
ATOM   2322  CA  ASN A 304      -3.067  -6.783   2.194  1.00 94.81           C  
ATOM   2323  C   ASN A 304      -1.909  -7.107   1.254  1.00 94.81           C  
ATOM   2324  CB  ASN A 304      -3.329  -5.275   2.214  1.00 94.81           C  
ATOM   2325  O   ASN A 304      -0.813  -6.565   1.403  1.00 94.81           O  
ATOM   2326  CG  ASN A 304      -4.527  -4.902   3.063  1.00 94.81           C  
ATOM   2327  ND2 ASN A 304      -4.357  -3.906   3.925  1.00 94.81           N  
ATOM   2328  OD1 ASN A 304      -5.598  -5.504   2.947  1.00 94.81           O  
ATOM   2329  N   ILE A 305      -2.156  -7.993   0.280  1.00 96.01           N  
ATOM   2330  CA  ILE A 305      -1.098  -8.460  -0.610  1.00 96.01           C  
ATOM   2331  C   ILE A 305      -1.094  -7.625  -1.889  1.00 96.01           C  
ATOM   2332  CB  ILE A 305      -1.266  -9.958  -0.949  1.00 96.01           C  
ATOM   2333  O   ILE A 305      -2.133  -7.455  -2.530  1.00 96.01           O  
ATOM   2334  CG1 ILE A 305      -1.235 -10.801   0.331  1.00 96.01           C  
ATOM   2335  CG2 ILE A 305      -0.183 -10.414  -1.931  1.00 96.01           C  
ATOM   2336  CD1 ILE A 305      -1.625 -12.258   0.122  1.00 96.01           C  
ATOM   2337  N   ILE A 306       0.110  -7.096  -2.252  1.00 95.58           N  
ATOM   2338  CA  ILE A 306       0.324  -6.375  -3.502  1.00 95.58           C  
ATOM   2339  C   ILE A 306       1.329  -7.131  -4.368  1.00 95.58           C  
ATOM   2340  CB  ILE A 306       0.815  -4.933  -3.245  1.00 95.58           C  
ATOM   2341  O   ILE A 306       2.529  -7.128  -4.084  1.00 95.58           O  
ATOM   2342  CG1 ILE A 306      -0.200  -4.167  -2.389  1.00 95.58           C  
ATOM   2343  CG2 ILE A 306       1.075  -4.207  -4.568  1.00 95.58           C  
ATOM   2344  CD1 ILE A 306       0.292  -2.807  -1.914  1.00 95.58           C  
ATOM   2345  N   PRO A 307       0.812  -7.753  -5.396  1.00 95.55           N  
ATOM   2346  CA  PRO A 307       1.704  -8.496  -6.288  1.00 95.55           C  
ATOM   2347  C   PRO A 307       2.578  -7.582  -7.144  1.00 95.55           C  
ATOM   2348  CB  PRO A 307       0.739  -9.302  -7.161  1.00 95.55           C  
ATOM   2349  O   PRO A 307       2.079  -6.622  -7.737  1.00 95.55           O  
ATOM   2350  CG  PRO A 307      -0.546  -8.539  -7.115  1.00 95.55           C  
ATOM   2351  CD  PRO A 307      -0.602  -7.779  -5.821  1.00 95.55           C  
ATOM   2352  N   VAL A 308       3.929  -7.894  -7.126  1.00 95.47           N  
ATOM   2353  CA  VAL A 308       4.892  -7.108  -7.891  1.00 95.47           C  
ATOM   2354  C   VAL A 308       5.730  -8.032  -8.771  1.00 95.47           C  
ATOM   2355  CB  VAL A 308       5.808  -6.276  -6.966  1.00 95.47           C  
ATOM   2356  O   VAL A 308       6.318  -9.000  -8.283  1.00 95.47           O  
ATOM   2357  CG1 VAL A 308       6.851  -5.514  -7.782  1.00 95.47           C  
ATOM   2358  CG2 VAL A 308       4.979  -5.312  -6.120  1.00 95.47           C  
ATOM   2359  N   ILE A 309       5.727  -7.727 -10.053  1.00 95.53           N  
ATOM   2360  CA  ILE A 309       6.599  -8.450 -10.972  1.00 95.53           C  
ATOM   2361  C   ILE A 309       8.010  -7.869 -10.911  1.00 95.53           C  
ATOM   2362  CB  ILE A 309       6.061  -8.400 -12.419  1.00 95.53           C  
ATOM   2363  O   ILE A 309       8.217  -6.693 -11.221  1.00 95.53           O  
ATOM   2364  CG1 ILE A 309       4.641  -8.974 -12.482  1.00 95.53           C  
ATOM   2365  CG2 ILE A 309       6.998  -9.150 -13.370  1.00 95.53           C  
ATOM   2366  CD1 ILE A 309       3.940  -8.749 -13.814  1.00 95.53           C  
ATOM   2367  N   ALA A 310       8.915  -8.732 -10.507  1.00 94.18           N  
ATOM   2368  CA  ALA A 310      10.299  -8.299 -10.331  1.00 94.18           C  
ATOM   2369  C   ALA A 310      11.059  -8.342 -11.653  1.00 94.18           C  
ATOM   2370  CB  ALA A 310      10.999  -9.168  -9.289  1.00 94.18           C  
ATOM   2371  O   ALA A 310      10.608  -8.966 -12.616  1.00 94.18           O  
ATOM   2372  N   LYS A 311      12.099  -7.477 -11.784  1.00 92.94           N  
ATOM   2373  CA  LYS A 311      12.992  -7.456 -12.938  1.00 92.94           C  
ATOM   2374  C   LYS A 311      12.203  -7.383 -14.242  1.00 92.94           C  
ATOM   2375  CB  LYS A 311      13.897  -8.689 -12.941  1.00 92.94           C  
ATOM   2376  O   LYS A 311      12.387  -8.216 -15.132  1.00 92.94           O  
ATOM   2377  CG  LYS A 311      14.823  -8.780 -11.737  1.00 92.94           C  
ATOM   2378  CD  LYS A 311      15.809  -9.932 -11.877  1.00 92.94           C  
ATOM   2379  CE  LYS A 311      16.783  -9.980 -10.707  1.00 92.94           C  
ATOM   2380  NZ  LYS A 311      17.812 -11.048 -10.886  1.00 92.94           N  
ATOM   2381  N   ALA A 312      11.341  -6.412 -14.381  1.00 92.70           N  
ATOM   2382  CA  ALA A 312      10.468  -6.250 -15.541  1.00 92.70           C  
ATOM   2383  C   ALA A 312      11.278  -5.953 -16.800  1.00 92.70           C  
ATOM   2384  CB  ALA A 312       9.452  -5.138 -15.291  1.00 92.70           C  
ATOM   2385  O   ALA A 312      10.787  -6.130 -17.918  1.00 92.70           O  
ATOM   2386  N   ASP A 313      12.561  -5.583 -16.642  1.00 92.13           N  
ATOM   2387  CA  ASP A 313      13.419  -5.276 -17.783  1.00 92.13           C  
ATOM   2388  C   ASP A 313      13.781  -6.543 -18.554  1.00 92.13           C  
ATOM   2389  CB  ASP A 313      14.689  -4.559 -17.321  1.00 92.13           C  
ATOM   2390  O   ASP A 313      14.242  -6.471 -19.695  1.00 92.13           O  
ATOM   2391  CG  ASP A 313      15.436  -5.315 -16.236  1.00 92.13           C  
ATOM   2392  OD1 ASP A 313      14.786  -5.894 -15.339  1.00 92.13           O  
ATOM   2393  OD2 ASP A 313      16.685  -5.329 -16.276  1.00 92.13           O  
ATOM   2394  N   THR A 314      13.538  -7.735 -17.976  1.00 92.29           N  
ATOM   2395  CA  THR A 314      13.868  -8.999 -18.625  1.00 92.29           C  
ATOM   2396  C   THR A 314      12.731  -9.452 -19.536  1.00 92.29           C  
ATOM   2397  CB  THR A 314      14.169 -10.098 -17.589  1.00 92.29           C  
ATOM   2398  O   THR A 314      12.888 -10.399 -20.310  1.00 92.29           O  
ATOM   2399  CG2 THR A 314      15.289  -9.673 -16.646  1.00 92.29           C  
ATOM   2400  OG1 THR A 314      12.987 -10.360 -16.823  1.00 92.29           O  
ATOM   2401  N   LEU A 315      11.632  -8.816 -19.445  1.00 93.11           N  
ATOM   2402  CA  LEU A 315      10.464  -9.147 -20.255  1.00 93.11           C  
ATOM   2403  C   LEU A 315      10.117  -8.003 -21.201  1.00 93.11           C  
ATOM   2404  CB  LEU A 315       9.264  -9.466 -19.359  1.00 93.11           C  
ATOM   2405  O   LEU A 315      10.352  -6.835 -20.882  1.00 93.11           O  
ATOM   2406  CG  LEU A 315       9.453 -10.601 -18.351  1.00 93.11           C  
ATOM   2407  CD1 LEU A 315       8.316 -10.602 -17.335  1.00 93.11           C  
ATOM   2408  CD2 LEU A 315       9.537 -11.944 -19.068  1.00 93.11           C  
ATOM   2409  N   THR A 316       9.624  -8.364 -22.361  1.00 92.87           N  
ATOM   2410  CA  THR A 316       9.123  -7.374 -23.309  1.00 92.87           C  
ATOM   2411  C   THR A 316       7.752  -6.859 -22.880  1.00 92.87           C  
ATOM   2412  CB  THR A 316       9.034  -7.957 -24.731  1.00 92.87           C  
ATOM   2413  O   THR A 316       7.051  -7.516 -22.108  1.00 92.87           O  
ATOM   2414  CG2 THR A 316      10.396  -8.448 -25.211  1.00 92.87           C  
ATOM   2415  OG1 THR A 316       8.114  -9.056 -24.734  1.00 92.87           O  
ATOM   2416  N   PRO A 317       7.394  -5.658 -23.209  1.00 91.34           N  
ATOM   2417  CA  PRO A 317       6.093  -5.110 -22.820  1.00 91.34           C  
ATOM   2418  C   PRO A 317       4.930  -6.024 -23.199  1.00 91.34           C  
ATOM   2419  CB  PRO A 317       6.023  -3.789 -23.590  1.00 91.34           C  
ATOM   2420  O   PRO A 317       3.948  -6.119 -22.459  1.00 91.34           O  
ATOM   2421  CG  PRO A 317       7.445  -3.451 -23.901  1.00 91.34           C  
ATOM   2422  CD  PRO A 317       8.234  -4.727 -23.970  1.00 91.34           C  
ATOM   2423  N   ASP A 318       5.070  -6.702 -24.359  1.00 94.24           N  
ATOM   2424  CA  ASP A 318       4.030  -7.639 -24.774  1.00 94.24           C  
ATOM   2425  C   ASP A 318       3.979  -8.850 -23.844  1.00 94.24           C  
ATOM   2426  CB  ASP A 318       4.262  -8.093 -26.216  1.00 94.24           C  
ATOM   2427  O   ASP A 318       2.897  -9.324 -23.493  1.00 94.24           O  
ATOM   2428  CG  ASP A 318       4.053  -6.981 -27.229  1.00 94.24           C  
ATOM   2429  OD1 ASP A 318       3.343  -6.000 -26.919  1.00 94.24           O  
ATOM   2430  OD2 ASP A 318       4.600  -7.088 -28.348  1.00 94.24           O  
ATOM   2431  N   GLU A 319       5.130  -9.279 -23.397  1.00 94.69           N  
ATOM   2432  CA  GLU A 319       5.232 -10.410 -22.480  1.00 94.69           C  
ATOM   2433  C   GLU A 319       4.706 -10.046 -21.095  1.00 94.69           C  
ATOM   2434  CB  GLU A 319       6.681 -10.894 -22.382  1.00 94.69           C  
ATOM   2435  O   GLU A 319       4.078 -10.871 -20.427  1.00 94.69           O  
ATOM   2436  CG  GLU A 319       7.179 -11.601 -23.634  1.00 94.69           C  
ATOM   2437  CD  GLU A 319       8.658 -11.949 -23.579  1.00 94.69           C  
ATOM   2438  OE1 GLU A 319       9.110 -12.808 -24.369  1.00 94.69           O  
ATOM   2439  OE2 GLU A 319       9.371 -11.358 -22.737  1.00 94.69           O  
ATOM   2440  N   ILE A 320       4.942  -8.839 -20.755  1.00 93.98           N  
ATOM   2441  CA  ILE A 320       4.509  -8.352 -19.450  1.00 93.98           C  
ATOM   2442  C   ILE A 320       2.983  -8.347 -19.381  1.00 93.98           C  
ATOM   2443  CB  ILE A 320       5.063  -6.939 -19.161  1.00 93.98           C  
ATOM   2444  O   ILE A 320       2.399  -8.776 -18.383  1.00 93.98           O  
ATOM   2445  CG1 ILE A 320       6.583  -6.992 -18.962  1.00 93.98           C  
ATOM   2446  CG2 ILE A 320       4.372  -6.327 -17.939  1.00 93.98           C  
ATOM   2447  CD1 ILE A 320       7.237  -5.624 -18.825  1.00 93.98           C  
ATOM   2448  N   GLN A 321       2.371  -7.887 -20.458  1.00 93.40           N  
ATOM   2449  CA  GLN A 321       0.914  -7.837 -20.515  1.00 93.40           C  
ATOM   2450  C   GLN A 321       0.313  -9.239 -20.457  1.00 93.40           C  
ATOM   2451  CB  GLN A 321       0.451  -7.120 -21.784  1.00 93.40           C  
ATOM   2452  O   GLN A 321      -0.671  -9.469 -19.751  1.00 93.40           O  
ATOM   2453  CG  GLN A 321       0.680  -5.614 -21.758  1.00 93.40           C  
ATOM   2454  CD  GLN A 321       0.172  -4.921 -23.008  1.00 93.40           C  
ATOM   2455  NE2 GLN A 321       0.174  -3.593 -22.992  1.00 93.40           N  
ATOM   2456  OE1 GLN A 321      -0.219  -5.574 -23.981  1.00 93.40           O  
ATOM   2457  N   ALA A 322       0.903 -10.157 -21.234  1.00 95.24           N  
ATOM   2458  CA  ALA A 322       0.454 -11.547 -21.223  1.00 95.24           C  
ATOM   2459  C   ALA A 322       0.641 -12.173 -19.844  1.00 95.24           C  
ATOM   2460  CB  ALA A 322       1.204 -12.357 -22.278  1.00 95.24           C  
ATOM   2461  O   ALA A 322      -0.231 -12.901 -19.363  1.00 95.24           O  
ATOM   2462  N   PHE A 323       1.762 -11.845 -19.277  1.00 95.04           N  
ATOM   2463  CA  PHE A 323       2.090 -12.375 -17.959  1.00 95.04           C  
ATOM   2464  C   PHE A 323       1.134 -11.832 -16.903  1.00 95.04           C  
ATOM   2465  CB  PHE A 323       3.535 -12.033 -17.584  1.00 95.04           C  
ATOM   2466  O   PHE A 323       0.678 -12.573 -16.030  1.00 95.04           O  
ATOM   2467  CG  PHE A 323       4.014 -12.709 -16.328  1.00 95.04           C  
ATOM   2468  CD1 PHE A 323       4.758 -12.010 -15.386  1.00 95.04           C  
ATOM   2469  CD2 PHE A 323       3.718 -14.045 -16.089  1.00 95.04           C  
ATOM   2470  CE1 PHE A 323       5.202 -12.633 -14.222  1.00 95.04           C  
ATOM   2471  CE2 PHE A 323       4.159 -14.675 -14.929  1.00 95.04           C  
ATOM   2472  CZ  PHE A 323       4.901 -13.968 -13.997  1.00 95.04           C  
ATOM   2473  N   LYS A 324       0.754 -10.625 -16.957  1.00 94.54           N  
ATOM   2474  CA  LYS A 324      -0.190  -9.985 -16.044  1.00 94.54           C  
ATOM   2475  C   LYS A 324      -1.549 -10.678 -16.085  1.00 94.54           C  
ATOM   2476  CB  LYS A 324      -0.346  -8.503 -16.385  1.00 94.54           C  
ATOM   2477  O   LYS A 324      -2.154 -10.932 -15.041  1.00 94.54           O  
ATOM   2478  CG  LYS A 324       0.837  -7.643 -15.965  1.00 94.54           C  
ATOM   2479  CD  LYS A 324       0.565  -6.163 -16.203  1.00 94.54           C  
ATOM   2480  CE  LYS A 324       1.743  -5.301 -15.771  1.00 94.54           C  
ATOM   2481  NZ  LYS A 324       1.472  -3.847 -15.981  1.00 94.54           N  
ATOM   2482  N   GLN A 325      -1.971 -10.929 -17.281  1.00 94.12           N  
ATOM   2483  CA  GLN A 325      -3.258 -11.591 -17.463  1.00 94.12           C  
ATOM   2484  C   GLN A 325      -3.241 -13.000 -16.877  1.00 94.12           C  
ATOM   2485  CB  GLN A 325      -3.630 -11.644 -18.946  1.00 94.12           C  
ATOM   2486  O   GLN A 325      -4.197 -13.417 -16.221  1.00 94.12           O  
ATOM   2487  CG  GLN A 325      -5.049 -12.129 -19.207  1.00 94.12           C  
ATOM   2488  CD  GLN A 325      -5.466 -11.970 -20.658  1.00 94.12           C  
ATOM   2489  NE2 GLN A 325      -6.769 -12.037 -20.911  1.00 94.12           N  
ATOM   2490  OE1 GLN A 325      -4.625 -11.789 -21.543  1.00 94.12           O  
ATOM   2491  N   ARG A 326      -2.216 -13.641 -17.046  1.00 94.42           N  
ATOM   2492  CA  ARG A 326      -2.091 -15.003 -16.537  1.00 94.42           C  
ATOM   2493  C   ARG A 326      -2.081 -15.018 -15.012  1.00 94.42           C  
ATOM   2494  CB  ARG A 326      -0.822 -15.664 -17.077  1.00 94.42           C  
ATOM   2495  O   ARG A 326      -2.704 -15.882 -14.391  1.00 94.42           O  
ATOM   2496  CG  ARG A 326      -0.907 -16.056 -18.543  1.00 94.42           C  
ATOM   2497  CD  ARG A 326       0.356 -16.765 -19.012  1.00 94.42           C  
ATOM   2498  NE  ARG A 326       0.408 -16.867 -20.468  1.00 94.42           N  
ATOM   2499  NH1 ARG A 326       2.715 -16.913 -20.589  1.00 94.42           N  
ATOM   2500  NH2 ARG A 326       1.459 -17.026 -22.504  1.00 94.42           N  
ATOM   2501  CZ  ARG A 326       1.527 -16.935 -21.184  1.00 94.42           C  
ATOM   2502  N   ILE A 327      -1.350 -14.065 -14.460  1.00 95.14           N  
ATOM   2503  CA  ILE A 327      -1.272 -13.963 -13.007  1.00 95.14           C  
ATOM   2504  C   ILE A 327      -2.656 -13.663 -12.436  1.00 95.14           C  
ATOM   2505  CB  ILE A 327      -0.265 -12.875 -12.571  1.00 95.14           C  
ATOM   2506  O   ILE A 327      -3.065 -14.263 -11.439  1.00 95.14           O  
ATOM   2507  CG1 ILE A 327       1.162 -13.285 -12.953  1.00 95.14           C  
ATOM   2508  CG2 ILE A 327      -0.374 -12.610 -11.066  1.00 95.14           C  
ATOM   2509  CD1 ILE A 327       2.197 -12.187 -12.747  1.00 95.14           C  
ATOM   2510  N   LEU A 328      -3.392 -12.793 -13.078  1.00 94.06           N  
ATOM   2511  CA  LEU A 328      -4.730 -12.430 -12.624  1.00 94.06           C  
ATOM   2512  C   LEU A 328      -5.681 -13.618 -12.730  1.00 94.06           C  
ATOM   2513  CB  LEU A 328      -5.272 -11.253 -13.439  1.00 94.06           C  
ATOM   2514  O   LEU A 328      -6.539 -13.811 -11.866  1.00 94.06           O  
ATOM   2515  CG  LEU A 328      -4.641  -9.888 -13.160  1.00 94.06           C  
ATOM   2516  CD1 LEU A 328      -5.168  -8.850 -14.145  1.00 94.06           C  
ATOM   2517  CD2 LEU A 328      -4.912  -9.456 -11.723  1.00 94.06           C  
ATOM   2518  N   GLU A 329      -5.494 -14.415 -13.775  1.00 94.70           N  
ATOM   2519  CA  GLU A 329      -6.291 -15.627 -13.939  1.00 94.70           C  
ATOM   2520  C   GLU A 329      -6.009 -16.628 -12.822  1.00 94.70           C  
ATOM   2521  CB  GLU A 329      -6.020 -16.269 -15.301  1.00 94.70           C  
ATOM   2522  O   GLU A 329      -6.933 -17.242 -12.283  1.00 94.70           O  
ATOM   2523  CG  GLU A 329      -6.574 -15.476 -16.476  1.00 94.70           C  
ATOM   2524  CD  GLU A 329      -6.176 -16.048 -17.827  1.00 94.70           C  
ATOM   2525  OE1 GLU A 329      -6.483 -15.421 -18.866  1.00 94.70           O  
ATOM   2526  OE2 GLU A 329      -5.553 -17.133 -17.847  1.00 94.70           O  
ATOM   2527  N   ASP A 330      -4.744 -16.764 -12.501  1.00 94.75           N  
ATOM   2528  CA  ASP A 330      -4.348 -17.691 -11.445  1.00 94.75           C  
ATOM   2529  C   ASP A 330      -4.885 -17.240 -10.089  1.00 94.75           C  
ATOM   2530  CB  ASP A 330      -2.825 -17.824 -11.391  1.00 94.75           C  
ATOM   2531  O   ASP A 330      -5.340 -18.061  -9.291  1.00 94.75           O  
ATOM   2532  CG  ASP A 330      -2.260 -18.651 -12.532  1.00 94.75           C  
ATOM   2533  OD1 ASP A 330      -3.038 -19.332 -13.235  1.00 94.75           O  
ATOM   2534  OD2 ASP A 330      -1.026 -18.625 -12.728  1.00 94.75           O  
ATOM   2535  N   ILE A 331      -4.879 -15.966  -9.861  1.00 94.23           N  
ATOM   2536  CA  ILE A 331      -5.353 -15.402  -8.602  1.00 94.23           C  
ATOM   2537  C   ILE A 331      -6.860 -15.611  -8.478  1.00 94.23           C  
ATOM   2538  CB  ILE A 331      -5.009 -13.899  -8.492  1.00 94.23           C  
ATOM   2539  O   ILE A 331      -7.359 -15.953  -7.403  1.00 94.23           O  
ATOM   2540  CG1 ILE A 331      -3.496 -13.707  -8.334  1.00 94.23           C  
ATOM   2541  CG2 ILE A 331      -5.767 -13.256  -7.327  1.00 94.23           C  
ATOM   2542  CD1 ILE A 331      -3.045 -12.255  -8.408  1.00 94.23           C  
ATOM   2543  N   GLU A 332      -7.540 -15.443  -9.569  1.00 94.15           N  
ATOM   2544  CA  GLU A 332      -8.989 -15.619  -9.581  1.00 94.15           C  
ATOM   2545  C   GLU A 332      -9.367 -17.092  -9.458  1.00 94.15           C  
ATOM   2546  CB  GLU A 332      -9.592 -15.026 -10.858  1.00 94.15           C  
ATOM   2547  O   GLU A 332     -10.315 -17.438  -8.750  1.00 94.15           O  
ATOM   2548  CG  GLU A 332      -9.619 -13.505 -10.876  1.00 94.15           C  
ATOM   2549  CD  GLU A 332     -10.120 -12.929 -12.191  1.00 94.15           C  
ATOM   2550  OE1 GLU A 332     -10.054 -11.693 -12.377  1.00 94.15           O  
ATOM   2551  OE2 GLU A 332     -10.583 -13.721 -13.042  1.00 94.15           O  
ATOM   2552  N   GLU A 333      -8.625 -17.926 -10.074  1.00 95.20           N  
ATOM   2553  CA  GLU A 333      -8.876 -19.364 -10.060  1.00 95.20           C  
ATOM   2554  C   GLU A 333      -8.712 -19.939  -8.657  1.00 95.20           C  
ATOM   2555  CB  GLU A 333      -7.941 -20.083 -11.036  1.00 95.20           C  
ATOM   2556  O   GLU A 333      -9.474 -20.817  -8.247  1.00 95.20           O  
ATOM   2557  CG  GLU A 333      -8.235 -21.568 -11.189  1.00 95.20           C  
ATOM   2558  CD  GLU A 333      -7.272 -22.277 -12.128  1.00 95.20           C  
ATOM   2559  OE1 GLU A 333      -7.333 -23.523 -12.232  1.00 95.20           O  
ATOM   2560  OE2 GLU A 333      -6.450 -21.581 -12.764  1.00 95.20           O  
ATOM   2561  N   HIS A 334      -7.810 -19.400  -7.905  1.00 93.87           N  
ATOM   2562  CA  HIS A 334      -7.511 -19.930  -6.580  1.00 93.87           C  
ATOM   2563  C   HIS A 334      -8.175 -19.096  -5.490  1.00 93.87           C  
ATOM   2564  CB  HIS A 334      -5.999 -19.983  -6.352  1.00 93.87           C  
ATOM   2565  O   HIS A 334      -7.927 -19.308  -4.301  1.00 93.87           O  
ATOM   2566  CG  HIS A 334      -5.301 -21.002  -7.195  1.00 93.87           C  
ATOM   2567  CD2 HIS A 334      -4.972 -22.291  -6.941  1.00 93.87           C  
ATOM   2568  ND1 HIS A 334      -4.853 -20.733  -8.470  1.00 93.87           N  
ATOM   2569  CE1 HIS A 334      -4.277 -21.816  -8.965  1.00 93.87           C  
ATOM   2570  NE2 HIS A 334      -4.337 -22.775  -8.058  1.00 93.87           N  
ATOM   2571  N   ASN A 335      -9.031 -18.129  -5.828  1.00 93.30           N  
ATOM   2572  CA  ASN A 335      -9.810 -17.291  -4.922  1.00 93.30           C  
ATOM   2573  C   ASN A 335      -8.918 -16.590  -3.901  1.00 93.30           C  
ATOM   2574  CB  ASN A 335     -10.881 -18.120  -4.211  1.00 93.30           C  
ATOM   2575  O   ASN A 335      -9.219 -16.587  -2.706  1.00 93.30           O  
ATOM   2576  CG  ASN A 335     -11.932 -18.657  -5.163  1.00 93.30           C  
ATOM   2577  ND2 ASN A 335     -12.305 -19.919  -4.984  1.00 93.30           N  
ATOM   2578  OD1 ASN A 335     -12.404 -17.944  -6.052  1.00 93.30           O  
ATOM   2579  N   ILE A 336      -7.839 -16.063  -4.389  1.00 93.97           N  
ATOM   2580  CA  ILE A 336      -6.931 -15.299  -3.540  1.00 93.97           C  
ATOM   2581  C   ILE A 336      -7.346 -13.829  -3.531  1.00 93.97           C  
ATOM   2582  CB  ILE A 336      -5.466 -15.439  -4.010  1.00 93.97           C  
ATOM   2583  O   ILE A 336      -7.513 -13.218  -4.589  1.00 93.97           O  
ATOM   2584  CG1 ILE A 336      -5.050 -16.914  -4.029  1.00 93.97           C  
ATOM   2585  CG2 ILE A 336      -4.531 -14.618  -3.117  1.00 93.97           C  
ATOM   2586  CD1 ILE A 336      -3.738 -17.178  -4.755  1.00 93.97           C  
ATOM   2587  N   GLN A 337      -7.543 -13.339  -2.315  1.00 91.19           N  
ATOM   2588  CA  GLN A 337      -7.962 -11.950  -2.160  1.00 91.19           C  
ATOM   2589  C   GLN A 337      -6.757 -11.015  -2.105  1.00 91.19           C  
ATOM   2590  CB  GLN A 337      -8.814 -11.783  -0.900  1.00 91.19           C  
ATOM   2591  O   GLN A 337      -5.997 -11.029  -1.135  1.00 91.19           O  
ATOM   2592  CG  GLN A 337     -10.164 -12.484  -0.974  1.00 91.19           C  
ATOM   2593  CD  GLN A 337     -10.952 -12.375   0.317  1.00 91.19           C  
ATOM   2594  NE2 GLN A 337     -12.201 -12.830   0.290  1.00 91.19           N  
ATOM   2595  OE1 GLN A 337     -10.444 -11.888   1.332  1.00 91.19           O  
ATOM   2596  N   ILE A 338      -6.612 -10.322  -3.160  1.00 92.60           N  
ATOM   2597  CA  ILE A 338      -5.562  -9.310  -3.171  1.00 92.60           C  
ATOM   2598  C   ILE A 338      -6.160  -7.941  -2.855  1.00 92.60           C  
ATOM   2599  CB  ILE A 338      -4.828  -9.274  -4.531  1.00 92.60           C  
ATOM   2600  O   ILE A 338      -7.378  -7.806  -2.716  1.00 92.60           O  
ATOM   2601  CG1 ILE A 338      -5.814  -8.963  -5.662  1.00 92.60           C  
ATOM   2602  CG2 ILE A 338      -4.099 -10.596  -4.787  1.00 92.60           C  
ATOM   2603  CD1 ILE A 338      -5.152  -8.722  -7.012  1.00 92.60           C  
ATOM   2604  N   TYR A 339      -5.298  -6.941  -2.576  1.00 90.59           N  
ATOM   2605  CA  TYR A 339      -5.758  -5.598  -2.241  1.00 90.59           C  
ATOM   2606  C   TYR A 339      -6.627  -5.026  -3.355  1.00 90.59           C  
ATOM   2607  CB  TYR A 339      -4.568  -4.671  -1.979  1.00 90.59           C  
ATOM   2608  O   TYR A 339      -6.198  -4.950  -4.508  1.00 90.59           O  
ATOM   2609  CG  TYR A 339      -4.963  -3.247  -1.671  1.00 90.59           C  
ATOM   2610  CD1 TYR A 339      -4.752  -2.229  -2.598  1.00 90.59           C  
ATOM   2611  CD2 TYR A 339      -5.547  -2.917  -0.453  1.00 90.59           C  
ATOM   2612  CE1 TYR A 339      -5.113  -0.915  -2.318  1.00 90.59           C  
ATOM   2613  CE2 TYR A 339      -5.912  -1.607  -0.162  1.00 90.59           C  
ATOM   2614  OH  TYR A 339      -6.051   0.684  -0.817  1.00 90.59           O  
ATOM   2615  CZ  TYR A 339      -5.692  -0.615  -1.100  1.00 90.59           C  
ATOM   2616  N   GLN A 340      -7.857  -4.696  -2.932  1.00 86.34           N  
ATOM   2617  CA  GLN A 340      -8.803  -4.103  -3.871  1.00 86.34           C  
ATOM   2618  C   GLN A 340      -9.000  -2.616  -3.588  1.00 86.34           C  
ATOM   2619  CB  GLN A 340     -10.147  -4.831  -3.811  1.00 86.34           C  
ATOM   2620  O   GLN A 340      -9.212  -2.220  -2.440  1.00 86.34           O  
ATOM   2621  CG  GLN A 340     -10.086  -6.275  -4.291  1.00 86.34           C  
ATOM   2622  CD  GLN A 340     -11.426  -6.981  -4.200  1.00 86.34           C  
ATOM   2623  NE2 GLN A 340     -11.397  -8.267  -3.865  1.00 86.34           N  
ATOM   2624  OE1 GLN A 340     -12.478  -6.376  -4.428  1.00 86.34           O  
ATOM   2625  N   PHE A 341      -8.820  -1.823  -4.592  1.00 85.95           N  
ATOM   2626  CA  PHE A 341      -8.978  -0.379  -4.464  1.00 85.95           C  
ATOM   2627  C   PHE A 341     -10.415  -0.021  -4.107  1.00 85.95           C  
ATOM   2628  CB  PHE A 341      -8.568   0.324  -5.762  1.00 85.95           C  
ATOM   2629  O   PHE A 341     -11.353  -0.440  -4.789  1.00 85.95           O  
ATOM   2630  CG  PHE A 341      -7.123   0.126  -6.130  1.00 85.95           C  
ATOM   2631  CD1 PHE A 341      -6.132   0.920  -5.566  1.00 85.95           C  
ATOM   2632  CD2 PHE A 341      -6.755  -0.856  -7.041  1.00 85.95           C  
ATOM   2633  CE1 PHE A 341      -4.793   0.738  -5.905  1.00 85.95           C  
ATOM   2634  CE2 PHE A 341      -5.419  -1.043  -7.385  1.00 85.95           C  
ATOM   2635  CZ  PHE A 341      -4.440  -0.244  -6.817  1.00 85.95           C  
ATOM   2636  N   PRO A 342     -10.575   0.630  -2.897  1.00 79.62           N  
ATOM   2637  CA  PRO A 342     -11.927   1.043  -2.516  1.00 79.62           C  
ATOM   2638  C   PRO A 342     -12.534   2.049  -3.491  1.00 79.62           C  
ATOM   2639  CB  PRO A 342     -11.727   1.674  -1.135  1.00 79.62           C  
ATOM   2640  O   PRO A 342     -11.811   2.855  -4.082  1.00 79.62           O  
ATOM   2641  CG  PRO A 342     -10.267   1.985  -1.065  1.00 79.62           C  
ATOM   2642  CD  PRO A 342      -9.551   1.143  -2.082  1.00 79.62           C  
ATOM   2643  N   GLU A 343     -13.705   1.821  -4.004  1.00 77.25           N  
ATOM   2644  CA  GLU A 343     -14.459   2.772  -4.815  1.00 77.25           C  
ATOM   2645  C   GLU A 343     -15.487   3.523  -3.973  1.00 77.25           C  
ATOM   2646  CB  GLU A 343     -15.154   2.056  -5.977  1.00 77.25           C  
ATOM   2647  O   GLU A 343     -16.377   2.911  -3.378  1.00 77.25           O  
ATOM   2648  CG  GLU A 343     -14.200   1.570  -7.058  1.00 77.25           C  
ATOM   2649  CD  GLU A 343     -14.881   0.730  -8.126  1.00 77.25           C  
ATOM   2650  OE1 GLU A 343     -14.175   0.063  -8.916  1.00 77.25           O  
ATOM   2651  OE2 GLU A 343     -16.132   0.738  -8.173  1.00 77.25           O  
ATOM   2652  N   TYR A 344     -15.048   4.794  -3.603  1.00 76.83           N  
ATOM   2653  CA  TYR A 344     -16.020   5.587  -2.858  1.00 76.83           C  
ATOM   2654  C   TYR A 344     -16.847   6.458  -3.796  1.00 76.83           C  
ATOM   2655  CB  TYR A 344     -15.315   6.462  -1.818  1.00 76.83           C  
ATOM   2656  O   TYR A 344     -16.321   7.008  -4.767  1.00 76.83           O  
ATOM   2657  CG  TYR A 344     -14.541   5.676  -0.788  1.00 76.83           C  
ATOM   2658  CD1 TYR A 344     -15.194   5.026   0.257  1.00 76.83           C  
ATOM   2659  CD2 TYR A 344     -13.155   5.583  -0.856  1.00 76.83           C  
ATOM   2660  CE1 TYR A 344     -14.485   4.303   1.210  1.00 76.83           C  
ATOM   2661  CE2 TYR A 344     -12.435   4.862   0.091  1.00 76.83           C  
ATOM   2662  OH  TYR A 344     -12.400   3.511   2.059  1.00 76.83           O  
ATOM   2663  CZ  TYR A 344     -13.108   4.226   1.118  1.00 76.83           C  
ATOM   2664  N   ASP A 345     -18.204   6.436  -3.666  1.00 77.04           N  
ATOM   2665  CA  ASP A 345     -19.099   7.279  -4.453  1.00 77.04           C  
ATOM   2666  C   ASP A 345     -18.783   8.759  -4.247  1.00 77.04           C  
ATOM   2667  CB  ASP A 345     -20.559   6.997  -4.088  1.00 77.04           C  
ATOM   2668  O   ASP A 345     -19.073   9.587  -5.113  1.00 77.04           O  
ATOM   2669  CG  ASP A 345     -21.016   5.609  -4.501  1.00 77.04           C  
ATOM   2670  OD1 ASP A 345     -20.467   5.051  -5.476  1.00 77.04           O  
ATOM   2671  OD2 ASP A 345     -21.935   5.070  -3.848  1.00 77.04           O  
ATOM   2672  N   SER A 346     -18.064   9.090  -3.177  1.00 77.42           N  
ATOM   2673  CA  SER A 346     -17.765  10.470  -2.810  1.00 77.42           C  
ATOM   2674  C   SER A 346     -16.464  10.943  -3.451  1.00 77.42           C  
ATOM   2675  CB  SER A 346     -17.675  10.614  -1.290  1.00 77.42           C  
ATOM   2676  O   SER A 346     -16.074  12.102  -3.294  1.00 77.42           O  
ATOM   2677  OG  SER A 346     -16.640   9.798  -0.768  1.00 77.42           O  
ATOM   2678  N   ASP A 347     -15.863  10.000  -4.180  1.00 78.62           N  
ATOM   2679  CA  ASP A 347     -14.553  10.366  -4.711  1.00 78.62           C  
ATOM   2680  C   ASP A 347     -14.690  11.227  -5.965  1.00 78.62           C  
ATOM   2681  CB  ASP A 347     -13.731   9.114  -5.020  1.00 78.62           C  
ATOM   2682  O   ASP A 347     -15.654  11.083  -6.721  1.00 78.62           O  
ATOM   2683  CG  ASP A 347     -13.205   8.427  -3.772  1.00 78.62           C  
ATOM   2684  OD1 ASP A 347     -13.270   9.021  -2.675  1.00 78.62           O  
ATOM   2685  OD2 ASP A 347     -12.718   7.281  -3.888  1.00 78.62           O  
ATOM   2686  N   ASP A 348     -13.925  12.292  -6.061  1.00 85.52           N  
ATOM   2687  CA  ASP A 348     -13.858  13.145  -7.243  1.00 85.52           C  
ATOM   2688  C   ASP A 348     -13.457  12.341  -8.478  1.00 85.52           C  
ATOM   2689  CB  ASP A 348     -12.872  14.294  -7.022  1.00 85.52           C  
ATOM   2690  O   ASP A 348     -12.958  11.220  -8.360  1.00 85.52           O  
ATOM   2691  CG  ASP A 348     -11.517  13.824  -6.523  1.00 85.52           C  
ATOM   2692  OD1 ASP A 348     -11.429  12.722  -5.940  1.00 85.52           O  
ATOM   2693  OD2 ASP A 348     -10.528  14.565  -6.712  1.00 85.52           O  
ATOM   2694  N   GLU A 349     -13.911  12.734  -9.656  1.00 85.13           N  
ATOM   2695  CA  GLU A 349     -13.645  12.095 -10.941  1.00 85.13           C  
ATOM   2696  C   GLU A 349     -12.151  11.856 -11.140  1.00 85.13           C  
ATOM   2697  CB  GLU A 349     -14.199  12.943 -12.089  1.00 85.13           C  
ATOM   2698  O   GLU A 349     -11.748  10.814 -11.661  1.00 85.13           O  
ATOM   2699  CG  GLU A 349     -15.718  12.954 -12.168  1.00 85.13           C  
ATOM   2700  CD  GLU A 349     -16.249  13.616 -13.429  1.00 85.13           C  
ATOM   2701  OE1 GLU A 349     -17.473  13.546 -13.683  1.00 85.13           O  
ATOM   2702  OE2 GLU A 349     -15.434  14.209 -14.171  1.00 85.13           O  
ATOM   2703  N   GLU A 350     -11.314  12.710 -10.633  1.00 85.90           N  
ATOM   2704  CA  GLU A 350      -9.864  12.589 -10.760  1.00 85.90           C  
ATOM   2705  C   GLU A 350      -9.336  11.408  -9.951  1.00 85.90           C  
ATOM   2706  CB  GLU A 350      -9.175  13.881 -10.315  1.00 85.90           C  
ATOM   2707  O   GLU A 350      -8.497  10.644 -10.434  1.00 85.90           O  
ATOM   2708  CG  GLU A 350      -7.688  13.927 -10.635  1.00 85.90           C  
ATOM   2709  CD  GLU A 350      -7.003  15.185 -10.126  1.00 85.90           C  
ATOM   2710  OE1 GLU A 350      -5.759  15.282 -10.226  1.00 85.90           O  
ATOM   2711  OE2 GLU A 350      -7.717  16.081  -9.622  1.00 85.90           O  
ATOM   2712  N   THR A 351      -9.841  11.240  -8.753  1.00 84.02           N  
ATOM   2713  CA  THR A 351      -9.434  10.149  -7.873  1.00 84.02           C  
ATOM   2714  C   THR A 351      -9.888   8.804  -8.433  1.00 84.02           C  
ATOM   2715  CB  THR A 351     -10.001  10.335  -6.454  1.00 84.02           C  
ATOM   2716  O   THR A 351      -9.144   7.823  -8.385  1.00 84.02           O  
ATOM   2717  CG2 THR A 351      -9.481   9.257  -5.509  1.00 84.02           C  
ATOM   2718  OG1 THR A 351      -9.611  11.621  -5.955  1.00 84.02           O  
ATOM   2719  N   ILE A 352     -11.037   8.833  -9.033  1.00 87.27           N  
ATOM   2720  CA  ILE A 352     -11.590   7.617  -9.619  1.00 87.27           C  
ATOM   2721  C   ILE A 352     -10.724   7.172 -10.796  1.00 87.27           C  
ATOM   2722  CB  ILE A 352     -13.051   7.824 -10.077  1.00 87.27           C  
ATOM   2723  O   ILE A 352     -10.424   5.985 -10.940  1.00 87.27           O  
ATOM   2724  CG1 ILE A 352     -13.953   8.109  -8.871  1.00 87.27           C  
ATOM   2725  CG2 ILE A 352     -13.550   6.605 -10.858  1.00 87.27           C  
ATOM   2726  CD1 ILE A 352     -15.368   8.533  -9.242  1.00 87.27           C  
ATOM   2727  N   GLN A 353     -10.382   8.096 -11.650  1.00 87.63           N  
ATOM   2728  CA  GLN A 353      -9.532   7.804 -12.799  1.00 87.63           C  
ATOM   2729  C   GLN A 353      -8.173   7.269 -12.357  1.00 87.63           C  
ATOM   2730  CB  GLN A 353      -9.349   9.052 -13.664  1.00 87.63           C  
ATOM   2731  O   GLN A 353      -7.659   6.310 -12.937  1.00 87.63           O  
ATOM   2732  CG  GLN A 353      -8.595   8.796 -14.962  1.00 87.63           C  
ATOM   2733  CD  GLN A 353      -9.304   7.806 -15.867  1.00 87.63           C  
ATOM   2734  NE2 GLN A 353      -8.533   6.948 -16.526  1.00 87.63           N  
ATOM   2735  OE1 GLN A 353     -10.535   7.812 -15.973  1.00 87.63           O  
ATOM   2736  N   GLU A 354      -7.637   7.847 -11.356  1.00 87.16           N  
ATOM   2737  CA  GLU A 354      -6.349   7.405 -10.831  1.00 87.16           C  
ATOM   2738  C   GLU A 354      -6.435   5.983 -10.283  1.00 87.16           C  
ATOM   2739  CB  GLU A 354      -5.857   8.360  -9.740  1.00 87.16           C  
ATOM   2740  O   GLU A 354      -5.540   5.168 -10.513  1.00 87.16           O  
ATOM   2741  CG  GLU A 354      -5.415   9.718 -10.266  1.00 87.16           C  
ATOM   2742  CD  GLU A 354      -5.009  10.684  -9.164  1.00 87.16           C  
ATOM   2743  OE1 GLU A 354      -4.658  11.845  -9.474  1.00 87.16           O  
ATOM   2744  OE2 GLU A 354      -5.040  10.276  -7.982  1.00 87.16           O  
ATOM   2745  N   ASN A 355      -7.525   5.730  -9.567  1.00 88.68           N  
ATOM   2746  CA  ASN A 355      -7.747   4.399  -9.012  1.00 88.68           C  
ATOM   2747  C   ASN A 355      -7.931   3.357 -10.112  1.00 88.68           C  
ATOM   2748  CB  ASN A 355      -8.958   4.403  -8.076  1.00 88.68           C  
ATOM   2749  O   ASN A 355      -7.456   2.227  -9.988  1.00 88.68           O  
ATOM   2750  CG  ASN A 355      -8.667   5.072  -6.748  1.00 88.68           C  
ATOM   2751  ND2 ASN A 355      -9.719   5.423  -6.017  1.00 88.68           N  
ATOM   2752  OD1 ASN A 355      -7.506   5.274  -6.381  1.00 88.68           O  
ATOM   2753  N   GLN A 356      -8.565   3.758 -11.183  1.00 88.80           N  
ATOM   2754  CA  GLN A 356      -8.774   2.867 -12.319  1.00 88.80           C  
ATOM   2755  C   GLN A 356      -7.456   2.550 -13.019  1.00 88.80           C  
ATOM   2756  CB  GLN A 356      -9.761   3.484 -13.312  1.00 88.80           C  
ATOM   2757  O   GLN A 356      -7.221   1.410 -13.426  1.00 88.80           O  
ATOM   2758  CG  GLN A 356     -11.208   3.456 -12.839  1.00 88.80           C  
ATOM   2759  CD  GLN A 356     -12.165   4.076 -13.840  1.00 88.80           C  
ATOM   2760  NE2 GLN A 356     -13.452   4.073 -13.510  1.00 88.80           N  
ATOM   2761  OE1 GLN A 356     -11.750   4.554 -14.901  1.00 88.80           O  
ATOM   2762  N   GLU A 357      -6.628   3.569 -13.142  1.00 89.93           N  
ATOM   2763  CA  GLU A 357      -5.313   3.368 -13.743  1.00 89.93           C  
ATOM   2764  C   GLU A 357      -4.451   2.444 -12.888  1.00 89.93           C  
ATOM   2765  CB  GLU A 357      -4.604   4.710 -13.947  1.00 89.93           C  
ATOM   2766  O   GLU A 357      -3.742   1.584 -13.415  1.00 89.93           O  
ATOM   2767  CG  GLU A 357      -5.204   5.559 -15.058  1.00 89.93           C  
ATOM   2768  CD  GLU A 357      -4.534   6.917 -15.203  1.00 89.93           C  
ATOM   2769  OE1 GLU A 357      -4.988   7.731 -16.039  1.00 89.93           O  
ATOM   2770  OE2 GLU A 357      -3.548   7.168 -14.476  1.00 89.93           O  
ATOM   2771  N   LEU A 358      -4.582   2.579 -11.656  1.00 90.40           N  
ATOM   2772  CA  LEU A 358      -3.814   1.756 -10.728  1.00 90.40           C  
ATOM   2773  C   LEU A 358      -4.306   0.312 -10.746  1.00 90.40           C  
ATOM   2774  CB  LEU A 358      -3.907   2.320  -9.308  1.00 90.40           C  
ATOM   2775  O   LEU A 358      -3.503  -0.622 -10.696  1.00 90.40           O  
ATOM   2776  CG  LEU A 358      -3.207   3.658  -9.063  1.00 90.40           C  
ATOM   2777  CD1 LEU A 358      -3.493   4.155  -7.650  1.00 90.40           C  
ATOM   2778  CD2 LEU A 358      -1.706   3.528  -9.296  1.00 90.40           C  
ATOM   2779  N   LYS A 359      -5.607   0.163 -10.881  1.00 89.91           N  
ATOM   2780  CA  LYS A 359      -6.211  -1.166 -10.927  1.00 89.91           C  
ATOM   2781  C   LYS A 359      -5.769  -1.927 -12.174  1.00 89.91           C  
ATOM   2782  CB  LYS A 359      -7.737  -1.063 -10.890  1.00 89.91           C  
ATOM   2783  O   LYS A 359      -5.544  -3.138 -12.120  1.00 89.91           O  
ATOM   2784  CG  LYS A 359      -8.302  -0.749  -9.512  1.00 89.91           C  
ATOM   2785  CD  LYS A 359      -9.825  -0.729  -9.525  1.00 89.91           C  
ATOM   2786  CE  LYS A 359     -10.392  -0.367  -8.158  1.00 89.91           C  
ATOM   2787  NZ  LYS A 359     -11.884  -0.306  -8.175  1.00 89.91           N  
ATOM   2788  N   SER A 360      -5.629  -1.200 -13.268  1.00 89.97           N  
ATOM   2789  CA  SER A 360      -5.239  -1.828 -14.526  1.00 89.97           C  
ATOM   2790  C   SER A 360      -3.759  -2.196 -14.525  1.00 89.97           C  
ATOM   2791  CB  SER A 360      -5.541  -0.900 -15.704  1.00 89.97           C  
ATOM   2792  O   SER A 360      -3.332  -3.071 -15.281  1.00 89.97           O  
ATOM   2793  OG  SER A 360      -4.738   0.266 -15.645  1.00 89.97           O  
ATOM   2794  N   SER A 361      -3.062  -1.606 -13.608  1.00 90.68           N  
ATOM   2795  CA  SER A 361      -1.617  -1.807 -13.590  1.00 90.68           C  
ATOM   2796  C   SER A 361      -1.227  -2.930 -12.634  1.00 90.68           C  
ATOM   2797  CB  SER A 361      -0.900  -0.516 -13.193  1.00 90.68           C  
ATOM   2798  O   SER A 361      -0.075  -3.368 -12.621  1.00 90.68           O  
ATOM   2799  OG  SER A 361      -1.081   0.484 -14.180  1.00 90.68           O  
ATOM   2800  N   ILE A 362      -2.173  -3.545 -11.872  1.00 92.24           N  
ATOM   2801  CA  ILE A 362      -1.915  -4.656 -10.962  1.00 92.24           C  
ATOM   2802  C   ILE A 362      -1.949  -5.974 -11.732  1.00 92.24           C  
ATOM   2803  CB  ILE A 362      -2.937  -4.685  -9.803  1.00 92.24           C  
ATOM   2804  O   ILE A 362      -2.886  -6.232 -12.491  1.00 92.24           O  
ATOM   2805  CG1 ILE A 362      -2.813  -3.419  -8.949  1.00 92.24           C  
ATOM   2806  CG2 ILE A 362      -2.748  -5.943  -8.949  1.00 92.24           C  
ATOM   2807  CD1 ILE A 362      -3.934  -3.245  -7.933  1.00 92.24           C  
ATOM   2808  N   PRO A 363      -0.877  -6.692 -11.560  1.00 94.48           N  
ATOM   2809  CA  PRO A 363       0.328  -6.595 -10.733  1.00 94.48           C  
ATOM   2810  C   PRO A 363       1.343  -5.598 -11.285  1.00 94.48           C  
ATOM   2811  CB  PRO A 363       0.890  -8.019 -10.761  1.00 94.48           C  
ATOM   2812  O   PRO A 363       1.422  -5.399 -12.500  1.00 94.48           O  
ATOM   2813  CG  PRO A 363       0.362  -8.613 -12.028  1.00 94.48           C  
ATOM   2814  CD  PRO A 363      -0.938  -7.941 -12.365  1.00 94.48           C  
ATOM   2815  N   PHE A 364       2.129  -4.890 -10.347  1.00 95.29           N  
ATOM   2816  CA  PHE A 364       3.071  -3.852 -10.748  1.00 95.29           C  
ATOM   2817  C   PHE A 364       4.365  -4.466 -11.268  1.00 95.29           C  
ATOM   2818  CB  PHE A 364       3.370  -2.913  -9.575  1.00 95.29           C  
ATOM   2819  O   PHE A 364       4.984  -5.290 -10.590  1.00 95.29           O  
ATOM   2820  CG  PHE A 364       2.167  -2.156  -9.081  1.00 95.29           C  
ATOM   2821  CD1 PHE A 364       1.725  -1.017  -9.742  1.00 95.29           C  
ATOM   2822  CD2 PHE A 364       1.476  -2.585  -7.955  1.00 95.29           C  
ATOM   2823  CE1 PHE A 364       0.611  -0.315  -9.287  1.00 95.29           C  
ATOM   2824  CE2 PHE A 364       0.363  -1.889  -7.494  1.00 95.29           C  
ATOM   2825  CZ  PHE A 364      -0.068  -0.753  -8.161  1.00 95.29           C  
ATOM   2826  N   ALA A 365       4.668  -4.113 -12.452  1.00 95.21           N  
ATOM   2827  CA  ALA A 365       5.946  -4.510 -13.038  1.00 95.21           C  
ATOM   2828  C   ALA A 365       7.021  -3.460 -12.774  1.00 95.21           C  
ATOM   2829  CB  ALA A 365       5.792  -4.744 -14.539  1.00 95.21           C  
ATOM   2830  O   ALA A 365       6.993  -2.374 -13.358  1.00 95.21           O  
ATOM   2831  N   VAL A 366       8.018  -3.854 -11.916  1.00 94.77           N  
ATOM   2832  CA  VAL A 366       8.931  -2.823 -11.434  1.00 94.77           C  
ATOM   2833  C   VAL A 366      10.374  -3.248 -11.693  1.00 94.77           C  
ATOM   2834  CB  VAL A 366       8.721  -2.538  -9.930  1.00 94.77           C  
ATOM   2835  O   VAL A 366      10.660  -4.438 -11.843  1.00 94.77           O  
ATOM   2836  CG1 VAL A 366       7.318  -1.988  -9.675  1.00 94.77           C  
ATOM   2837  CG2 VAL A 366       8.959  -3.804  -9.109  1.00 94.77           C  
ATOM   2838  N   VAL A 367      11.122  -2.188 -11.792  1.00 92.98           N  
ATOM   2839  CA  VAL A 367      12.570  -2.334 -11.902  1.00 92.98           C  
ATOM   2840  C   VAL A 367      13.257  -1.502 -10.820  1.00 92.98           C  
ATOM   2841  CB  VAL A 367      13.079  -1.914 -13.299  1.00 92.98           C  
ATOM   2842  O   VAL A 367      12.947  -0.321 -10.646  1.00 92.98           O  
ATOM   2843  CG1 VAL A 367      14.590  -2.108 -13.404  1.00 92.98           C  
ATOM   2844  CG2 VAL A 367      12.358  -2.707 -14.388  1.00 92.98           C  
ATOM   2845  N   GLY A 368      14.065  -2.155  -9.972  1.00 88.30           N  
ATOM   2846  CA  GLY A 368      14.803  -1.437  -8.946  1.00 88.30           C  
ATOM   2847  C   GLY A 368      16.263  -1.225  -9.298  1.00 88.30           C  
ATOM   2848  O   GLY A 368      16.883  -2.078  -9.936  1.00 88.30           O  
ATOM   2849  N   SER A 369      16.820   0.042  -9.003  1.00 87.79           N  
ATOM   2850  CA  SER A 369      18.237   0.330  -9.197  1.00 87.79           C  
ATOM   2851  C   SER A 369      18.762   1.273  -8.119  1.00 87.79           C  
ATOM   2852  CB  SER A 369      18.475   0.940 -10.579  1.00 87.79           C  
ATOM   2853  O   SER A 369      18.061   2.195  -7.698  1.00 87.79           O  
ATOM   2854  OG  SER A 369      19.839   1.286 -10.748  1.00 87.79           O  
ATOM   2855  N   ASP A 370      19.940   0.985  -7.582  1.00 83.65           N  
ATOM   2856  CA  ASP A 370      20.604   1.862  -6.622  1.00 83.65           C  
ATOM   2857  C   ASP A 370      21.577   2.806  -7.324  1.00 83.65           C  
ATOM   2858  CB  ASP A 370      21.341   1.038  -5.564  1.00 83.65           C  
ATOM   2859  O   ASP A 370      22.024   3.794  -6.736  1.00 83.65           O  
ATOM   2860  CG  ASP A 370      21.725   1.852  -4.341  1.00 83.65           C  
ATOM   2861  OD1 ASP A 370      21.163   2.951  -4.138  1.00 83.65           O  
ATOM   2862  OD2 ASP A 370      22.599   1.393  -3.574  1.00 83.65           O  
ATOM   2863  N   THR A 371      21.809   2.634  -8.617  1.00 85.65           N  
ATOM   2864  CA  THR A 371      22.793   3.404  -9.370  1.00 85.65           C  
ATOM   2865  C   THR A 371      22.122   4.549 -10.123  1.00 85.65           C  
ATOM   2866  CB  THR A 371      23.559   2.512 -10.363  1.00 85.65           C  
ATOM   2867  O   THR A 371      21.013   4.395 -10.639  1.00 85.65           O  
ATOM   2868  CG2 THR A 371      24.874   3.161 -10.784  1.00 85.65           C  
ATOM   2869  OG1 THR A 371      23.839   1.249  -9.746  1.00 85.65           O  
ATOM   2870  N   GLU A 372      22.700   5.745  -9.961  1.00 86.00           N  
ATOM   2871  CA  GLU A 372      22.241   6.932 -10.677  1.00 86.00           C  
ATOM   2872  C   GLU A 372      22.954   7.079 -12.018  1.00 86.00           C  
ATOM   2873  CB  GLU A 372      22.454   8.188  -9.827  1.00 86.00           C  
ATOM   2874  O   GLU A 372      24.174   6.922 -12.098  1.00 86.00           O  
ATOM   2875  CG  GLU A 372      21.629   8.213  -8.549  1.00 86.00           C  
ATOM   2876  CD  GLU A 372      21.837   9.473  -7.725  1.00 86.00           C  
ATOM   2877  OE1 GLU A 372      21.099   9.681  -6.735  1.00 86.00           O  
ATOM   2878  OE2 GLU A 372      22.746  10.261  -8.072  1.00 86.00           O  
ATOM   2879  N   VAL A 373      22.160   7.079 -13.106  1.00 86.05           N  
ATOM   2880  CA  VAL A 373      22.707   7.242 -14.449  1.00 86.05           C  
ATOM   2881  C   VAL A 373      22.261   8.582 -15.029  1.00 86.05           C  
ATOM   2882  CB  VAL A 373      22.275   6.088 -15.381  1.00 86.05           C  
ATOM   2883  O   VAL A 373      21.199   9.098 -14.673  1.00 86.05           O  
ATOM   2884  CG1 VAL A 373      22.889   6.257 -16.770  1.00 86.05           C  
ATOM   2885  CG2 VAL A 373      22.670   4.740 -14.780  1.00 86.05           C  
ATOM   2886  N   GLU A 374      23.149   9.215 -15.675  1.00 83.19           N  
ATOM   2887  CA  GLU A 374      22.892  10.489 -16.339  1.00 83.19           C  
ATOM   2888  C   GLU A 374      22.315  10.276 -17.736  1.00 83.19           C  
ATOM   2889  CB  GLU A 374      24.173  11.322 -16.421  1.00 83.19           C  
ATOM   2890  O   GLU A 374      22.932   9.616 -18.574  1.00 83.19           O  
ATOM   2891  CG  GLU A 374      23.944  12.762 -16.856  1.00 83.19           C  
ATOM   2892  CD  GLU A 374      25.202  13.614 -16.797  1.00 83.19           C  
ATOM   2893  OE1 GLU A 374      25.146  14.806 -17.174  1.00 83.19           O  
ATOM   2894  OE2 GLU A 374      26.253  13.085 -16.370  1.00 83.19           O  
ATOM   2895  N   VAL A 375      21.023  10.578 -17.899  1.00 77.03           N  
ATOM   2896  CA  VAL A 375      20.336  10.486 -19.183  1.00 77.03           C  
ATOM   2897  C   VAL A 375      20.158  11.883 -19.775  1.00 77.03           C  
ATOM   2898  CB  VAL A 375      18.965   9.787 -19.045  1.00 77.03           C  
ATOM   2899  O   VAL A 375      19.966  12.855 -19.041  1.00 77.03           O  
ATOM   2900  CG1 VAL A 375      18.294   9.640 -20.410  1.00 77.03           C  
ATOM   2901  CG2 VAL A 375      19.127   8.424 -18.376  1.00 77.03           C  
ATOM   2902  N   ASN A 376      20.256  11.963 -21.197  1.00 69.67           N  
ATOM   2903  CA  ASN A 376      19.937  12.999 -22.174  1.00 69.67           C  
ATOM   2904  C   ASN A 376      20.002  14.392 -21.554  1.00 69.67           C  
ATOM   2905  CB  ASN A 376      18.556  12.754 -22.786  1.00 69.67           C  
ATOM   2906  O   ASN A 376      18.975  15.053 -21.395  1.00 69.67           O  
ATOM   2907  CG  ASN A 376      18.495  11.472 -23.593  1.00 69.67           C  
ATOM   2908  ND2 ASN A 376      17.284  11.037 -23.923  1.00 69.67           N  
ATOM   2909  OD1 ASN A 376      19.526  10.877 -23.916  1.00 69.67           O  
ATOM   2910  N   GLY A 377      21.163  14.943 -21.153  1.00 69.89           N  
ATOM   2911  CA  GLY A 377      21.260  16.375 -20.921  1.00 69.89           C  
ATOM   2912  C   GLY A 377      21.531  16.728 -19.471  1.00 69.89           C  
ATOM   2913  O   GLY A 377      21.283  17.858 -19.044  1.00 69.89           O  
ATOM   2914  N   GLY A 378      22.023  15.706 -18.635  1.00 78.15           N  
ATOM   2915  CA  GLY A 378      22.527  16.037 -17.311  1.00 78.15           C  
ATOM   2916  C   GLY A 378      21.581  15.637 -16.195  1.00 78.15           C  
ATOM   2917  O   GLY A 378      21.856  15.891 -15.020  1.00 78.15           O  
ATOM   2918  N   LYS A 379      20.415  15.165 -16.501  1.00 82.51           N  
ATOM   2919  CA  LYS A 379      19.519  14.743 -15.428  1.00 82.51           C  
ATOM   2920  C   LYS A 379      19.946  13.396 -14.852  1.00 82.51           C  
ATOM   2921  CB  LYS A 379      18.077  14.665 -15.932  1.00 82.51           C  
ATOM   2922  O   LYS A 379      20.131  12.429 -15.594  1.00 82.51           O  
ATOM   2923  CG  LYS A 379      17.045  14.484 -14.828  1.00 82.51           C  
ATOM   2924  CD  LYS A 379      15.626  14.495 -15.383  1.00 82.51           C  
ATOM   2925  CE  LYS A 379      14.596  14.239 -14.291  1.00 82.51           C  
ATOM   2926  NZ  LYS A 379      13.208  14.192 -14.839  1.00 82.51           N  
ATOM   2927  N   LYS A 380      20.348  13.454 -13.555  1.00 85.66           N  
ATOM   2928  CA  LYS A 380      20.724  12.250 -12.819  1.00 85.66           C  
ATOM   2929  C   LYS A 380      19.491  11.465 -12.382  1.00 85.66           C  
ATOM   2930  CB  LYS A 380      21.575  12.610 -11.600  1.00 85.66           C  
ATOM   2931  O   LYS A 380      18.702  11.943 -11.563  1.00 85.66           O  
ATOM   2932  CG  LYS A 380      22.934  13.202 -11.947  1.00 85.66           C  
ATOM   2933  CD  LYS A 380      23.773  13.443 -10.699  1.00 85.66           C  
ATOM   2934  CE  LYS A 380      25.132  14.038 -11.045  1.00 85.66           C  
ATOM   2935  NZ  LYS A 380      25.972  14.244  -9.827  1.00 85.66           N  
ATOM   2936  N   VAL A 381      19.209  10.458 -13.154  1.00 87.67           N  
ATOM   2937  CA  VAL A 381      18.068   9.626 -12.788  1.00 87.67           C  
ATOM   2938  C   VAL A 381      18.547   8.222 -12.424  1.00 87.67           C  
ATOM   2939  CB  VAL A 381      17.028   9.555 -13.929  1.00 87.67           C  
ATOM   2940  O   VAL A 381      19.641   7.811 -12.818  1.00 87.67           O  
ATOM   2941  CG1 VAL A 381      16.401  10.927 -14.173  1.00 87.67           C  
ATOM   2942  CG2 VAL A 381      17.674   9.025 -15.207  1.00 87.67           C  
ATOM   2943  N   ARG A 382      17.804   7.587 -11.534  1.00 88.19           N  
ATOM   2944  CA  ARG A 382      18.092   6.210 -11.147  1.00 88.19           C  
ATOM   2945  C   ARG A 382      17.676   5.235 -12.243  1.00 88.19           C  
ATOM   2946  CB  ARG A 382      17.383   5.859  -9.837  1.00 88.19           C  
ATOM   2947  O   ARG A 382      16.541   5.279 -12.723  1.00 88.19           O  
ATOM   2948  CG  ARG A 382      17.860   6.669  -8.642  1.00 88.19           C  
ATOM   2949  CD  ARG A 382      17.145   6.260  -7.362  1.00 88.19           C  
ATOM   2950  NE  ARG A 382      17.675   6.967  -6.200  1.00 88.19           N  
ATOM   2951  NH1 ARG A 382      16.153   6.078  -4.706  1.00 88.19           N  
ATOM   2952  NH2 ARG A 382      17.749   7.554  -3.980  1.00 88.19           N  
ATOM   2953  CZ  ARG A 382      17.191   6.865  -4.965  1.00 88.19           C  
ATOM   2954  N   GLY A 383      18.669   4.523 -12.667  1.00 89.87           N  
ATOM   2955  CA  GLY A 383      18.374   3.553 -13.709  1.00 89.87           C  
ATOM   2956  C   GLY A 383      19.494   2.555 -13.930  1.00 89.87           C  
ATOM   2957  O   GLY A 383      20.537   2.629 -13.276  1.00 89.87           O  
ATOM   2958  N   ARG A 384      19.162   1.505 -14.712  1.00 89.78           N  
ATOM   2959  CA  ARG A 384      20.121   0.470 -15.085  1.00 89.78           C  
ATOM   2960  C   ARG A 384      20.690   0.727 -16.477  1.00 89.78           C  
ATOM   2961  CB  ARG A 384      19.468  -0.912 -15.033  1.00 89.78           C  
ATOM   2962  O   ARG A 384      19.943   1.008 -17.417  1.00 89.78           O  
ATOM   2963  CG  ARG A 384      19.083  -1.360 -13.632  1.00 89.78           C  
ATOM   2964  CD  ARG A 384      18.558  -2.789 -13.621  1.00 89.78           C  
ATOM   2965  NE  ARG A 384      18.310  -3.261 -12.261  1.00 89.78           N  
ATOM   2966  NH1 ARG A 384      18.388  -5.505 -12.805  1.00 89.78           N  
ATOM   2967  NH2 ARG A 384      18.005  -4.858 -10.639  1.00 89.78           N  
ATOM   2968  CZ  ARG A 384      18.235  -4.540 -11.905  1.00 89.78           C  
ATOM   2969  N   GLN A 385      22.075   0.771 -16.515  1.00 89.86           N  
ATOM   2970  CA  GLN A 385      22.762   0.991 -17.784  1.00 89.86           C  
ATOM   2971  C   GLN A 385      23.175  -0.332 -18.422  1.00 89.86           C  
ATOM   2972  CB  GLN A 385      23.987   1.884 -17.583  1.00 89.86           C  
ATOM   2973  O   GLN A 385      23.866  -1.139 -17.798  1.00 89.86           O  
ATOM   2974  CG  GLN A 385      24.714   2.230 -18.876  1.00 89.86           C  
ATOM   2975  CD  GLN A 385      23.874   3.077 -19.813  1.00 89.86           C  
ATOM   2976  NE2 GLN A 385      23.856   2.709 -21.090  1.00 89.86           N  
ATOM   2977  OE1 GLN A 385      23.245   4.054 -19.393  1.00 89.86           O  
ATOM   2978  N   TYR A 386      22.511  -0.570 -19.536  1.00 89.85           N  
ATOM   2979  CA  TYR A 386      22.901  -1.695 -20.379  1.00 89.85           C  
ATOM   2980  C   TYR A 386      23.723  -1.222 -21.572  1.00 89.85           C  
ATOM   2981  CB  TYR A 386      21.665  -2.457 -20.865  1.00 89.85           C  
ATOM   2982  O   TYR A 386      23.673  -0.047 -21.942  1.00 89.85           O  
ATOM   2983  CG  TYR A 386      20.822  -3.023 -19.748  1.00 89.85           C  
ATOM   2984  CD1 TYR A 386      21.198  -4.191 -19.089  1.00 89.85           C  
ATOM   2985  CD2 TYR A 386      19.649  -2.391 -19.349  1.00 89.85           C  
ATOM   2986  CE1 TYR A 386      20.424  -4.717 -18.060  1.00 89.85           C  
ATOM   2987  CE2 TYR A 386      18.867  -2.908 -18.322  1.00 89.85           C  
ATOM   2988  OH  TYR A 386      18.492  -4.586 -16.666  1.00 89.85           O  
ATOM   2989  CZ  TYR A 386      19.262  -4.070 -17.684  1.00 89.85           C  
ATOM   2990  N   PRO A 387      24.543  -2.108 -22.137  1.00 89.32           N  
ATOM   2991  CA  PRO A 387      25.350  -1.712 -23.293  1.00 89.32           C  
ATOM   2992  C   PRO A 387      24.511  -1.123 -24.425  1.00 89.32           C  
ATOM   2993  CB  PRO A 387      26.010  -3.023 -23.728  1.00 89.32           C  
ATOM   2994  O   PRO A 387      24.986  -0.260 -25.167  1.00 89.32           O  
ATOM   2995  CG  PRO A 387      26.066  -3.852 -22.486  1.00 89.32           C  
ATOM   2996  CD  PRO A 387      24.842  -3.566 -21.665  1.00 89.32           C  
ATOM   2997  N   TRP A 388      23.215  -1.481 -24.562  1.00 89.77           N  
ATOM   2998  CA  TRP A 388      22.363  -1.054 -25.666  1.00 89.77           C  
ATOM   2999  C   TRP A 388      21.439   0.079 -25.234  1.00 89.77           C  
ATOM   3000  CB  TRP A 388      21.536  -2.231 -26.193  1.00 89.77           C  
ATOM   3001  O   TRP A 388      20.743   0.671 -26.063  1.00 89.77           O  
ATOM   3002  CG  TRP A 388      20.841  -3.015 -25.121  1.00 89.77           C  
ATOM   3003  CD1 TRP A 388      19.642  -2.725 -24.534  1.00 89.77           C  
ATOM   3004  CD2 TRP A 388      21.308  -4.220 -24.506  1.00 89.77           C  
ATOM   3005  CE2 TRP A 388      20.340  -4.605 -23.553  1.00 89.77           C  
ATOM   3006  CE3 TRP A 388      22.453  -5.012 -24.669  1.00 89.77           C  
ATOM   3007  NE1 TRP A 388      19.334  -3.677 -23.589  1.00 89.77           N  
ATOM   3008  CH2 TRP A 388      21.610  -6.507 -22.944  1.00 89.77           C  
ATOM   3009  CZ2 TRP A 388      20.482  -5.750 -22.765  1.00 89.77           C  
ATOM   3010  CZ3 TRP A 388      22.592  -6.151 -23.884  1.00 89.77           C  
ATOM   3011  N   GLY A 389      21.325   0.350 -24.010  1.00 88.63           N  
ATOM   3012  CA  GLY A 389      20.430   1.411 -23.574  1.00 88.63           C  
ATOM   3013  C   GLY A 389      20.306   1.504 -22.065  1.00 88.63           C  
ATOM   3014  O   GLY A 389      20.880   0.691 -21.338  1.00 88.63           O  
ATOM   3015  N   VAL A 390      19.661   2.581 -21.637  1.00 89.39           N  
ATOM   3016  CA  VAL A 390      19.470   2.847 -20.215  1.00 89.39           C  
ATOM   3017  C   VAL A 390      17.999   2.669 -19.848  1.00 89.39           C  
ATOM   3018  CB  VAL A 390      19.946   4.267 -19.834  1.00 89.39           C  
ATOM   3019  O   VAL A 390      17.111   3.069 -20.605  1.00 89.39           O  
ATOM   3020  CG1 VAL A 390      19.727   4.530 -18.346  1.00 89.39           C  
ATOM   3021  CG2 VAL A 390      21.418   4.452 -20.201  1.00 89.39           C  
ATOM   3022  N   VAL A 391      17.787   1.896 -18.801  1.00 90.85           N  
ATOM   3023  CA  VAL A 391      16.439   1.730 -18.266  1.00 90.85           C  
ATOM   3024  C   VAL A 391      16.243   2.655 -17.067  1.00 90.85           C  
ATOM   3025  CB  VAL A 391      16.166   0.265 -17.859  1.00 90.85           C  
ATOM   3026  O   VAL A 391      16.907   2.500 -16.039  1.00 90.85           O  
ATOM   3027  CG1 VAL A 391      14.759   0.119 -17.282  1.00 90.85           C  
ATOM   3028  CG2 VAL A 391      16.355  -0.665 -19.056  1.00 90.85           C  
ATOM   3029  N   GLU A 392      15.356   3.616 -17.296  1.00 91.69           N  
ATOM   3030  CA  GLU A 392      15.028   4.572 -16.242  1.00 91.69           C  
ATOM   3031  C   GLU A 392      13.951   4.021 -15.313  1.00 91.69           C  
ATOM   3032  CB  GLU A 392      14.571   5.902 -16.846  1.00 91.69           C  
ATOM   3033  O   GLU A 392      12.869   3.641 -15.764  1.00 91.69           O  
ATOM   3034  CG  GLU A 392      15.637   6.597 -17.681  1.00 91.69           C  
ATOM   3035  CD  GLU A 392      15.152   7.889 -18.319  1.00 91.69           C  
ATOM   3036  OE1 GLU A 392      15.826   8.400 -19.242  1.00 91.69           O  
ATOM   3037  OE2 GLU A 392      14.091   8.395 -17.891  1.00 91.69           O  
ATOM   3038  N   VAL A 393      14.221   3.980 -14.053  1.00 91.98           N  
ATOM   3039  CA  VAL A 393      13.323   3.395 -13.063  1.00 91.98           C  
ATOM   3040  C   VAL A 393      12.113   4.304 -12.862  1.00 91.98           C  
ATOM   3041  CB  VAL A 393      14.041   3.157 -11.716  1.00 91.98           C  
ATOM   3042  O   VAL A 393      10.989   3.825 -12.695  1.00 91.98           O  
ATOM   3043  CG1 VAL A 393      13.053   2.673 -10.656  1.00 91.98           C  
ATOM   3044  CG2 VAL A 393      15.179   2.152 -11.888  1.00 91.98           C  
ATOM   3045  N   GLU A 394      12.222   5.634 -12.996  1.00 90.19           N  
ATOM   3046  CA  GLU A 394      11.166   6.599 -12.706  1.00 90.19           C  
ATOM   3047  C   GLU A 394      10.342   6.907 -13.953  1.00 90.19           C  
ATOM   3048  CB  GLU A 394      11.759   7.890 -12.136  1.00 90.19           C  
ATOM   3049  O   GLU A 394       9.292   7.547 -13.868  1.00 90.19           O  
ATOM   3050  CG  GLU A 394      12.359   7.730 -10.746  1.00 90.19           C  
ATOM   3051  CD  GLU A 394      12.794   9.047 -10.124  1.00 90.19           C  
ATOM   3052  OE1 GLU A 394      13.188   9.057  -8.936  1.00 90.19           O  
ATOM   3053  OE2 GLU A 394      12.738  10.079 -10.831  1.00 90.19           O  
ATOM   3054  N   ASN A 395      10.774   6.387 -15.013  1.00 90.23           N  
ATOM   3055  CA  ASN A 395      10.021   6.585 -16.248  1.00 90.23           C  
ATOM   3056  C   ASN A 395       8.843   5.621 -16.347  1.00 90.23           C  
ATOM   3057  CB  ASN A 395      10.936   6.433 -17.465  1.00 90.23           C  
ATOM   3058  O   ASN A 395       9.030   4.403 -16.356  1.00 90.23           O  
ATOM   3059  CG  ASN A 395      10.282   6.901 -18.749  1.00 90.23           C  
ATOM   3060  ND2 ASN A 395      11.096   7.199 -19.755  1.00 90.23           N  
ATOM   3061  OD1 ASN A 395       9.054   6.995 -18.837  1.00 90.23           O  
ATOM   3062  N   PRO A 396       7.497   6.126 -16.342  1.00 89.72           N  
ATOM   3063  CA  PRO A 396       6.288   5.300 -16.392  1.00 89.72           C  
ATOM   3064  C   PRO A 396       6.208   4.447 -17.656  1.00 89.72           C  
ATOM   3065  CB  PRO A 396       5.156   6.330 -16.356  1.00 89.72           C  
ATOM   3066  O   PRO A 396       5.450   3.475 -17.702  1.00 89.72           O  
ATOM   3067  CG  PRO A 396       5.784   7.604 -16.823  1.00 89.72           C  
ATOM   3068  CD  PRO A 396       7.236   7.587 -16.442  1.00 89.72           C  
ATOM   3069  N   GLU A 397       7.011   4.842 -18.728  1.00 88.47           N  
ATOM   3070  CA  GLU A 397       6.996   4.085 -19.976  1.00 88.47           C  
ATOM   3071  C   GLU A 397       7.842   2.820 -19.864  1.00 88.47           C  
ATOM   3072  CB  GLU A 397       7.494   4.950 -21.136  1.00 88.47           C  
ATOM   3073  O   GLU A 397       7.604   1.843 -20.576  1.00 88.47           O  
ATOM   3074  CG  GLU A 397       6.581   6.122 -21.466  1.00 88.47           C  
ATOM   3075  CD  GLU A 397       6.971   6.845 -22.745  1.00 88.47           C  
ATOM   3076  OE1 GLU A 397       6.167   7.660 -23.252  1.00 88.47           O  
ATOM   3077  OE2 GLU A 397       8.091   6.594 -23.245  1.00 88.47           O  
ATOM   3078  N   HIS A 398       8.778   2.798 -18.910  1.00 86.89           N  
ATOM   3079  CA  HIS A 398       9.705   1.684 -18.750  1.00 86.89           C  
ATOM   3080  C   HIS A 398       9.255   0.749 -17.632  1.00 86.89           C  
ATOM   3081  CB  HIS A 398      11.118   2.198 -18.468  1.00 86.89           C  
ATOM   3082  O   HIS A 398       9.373  -0.472 -17.753  1.00 86.89           O  
ATOM   3083  CG  HIS A 398      11.768   2.844 -19.649  1.00 86.89           C  
ATOM   3084  CD2 HIS A 398      11.719   4.117 -20.106  1.00 86.89           C  
ATOM   3085  ND1 HIS A 398      12.585   2.153 -20.519  1.00 86.89           N  
ATOM   3086  CE1 HIS A 398      13.012   2.977 -21.461  1.00 86.89           C  
ATOM   3087  NE2 HIS A 398      12.501   4.175 -21.233  1.00 86.89           N  
ATOM   3088  N   CYS A 399       8.724   1.433 -16.562  1.00 90.08           N  
ATOM   3089  CA  CYS A 399       8.386   0.639 -15.387  1.00 90.08           C  
ATOM   3090  C   CYS A 399       7.210   1.249 -14.635  1.00 90.08           C  
ATOM   3091  CB  CYS A 399       9.592   0.520 -14.455  1.00 90.08           C  
ATOM   3092  O   CYS A 399       6.903   2.430 -14.808  1.00 90.08           O  
ATOM   3093  SG  CYS A 399       9.283  -0.488 -12.989  1.00 90.08           S  
ATOM   3094  N   ASP A 400       6.476   0.376 -13.931  1.00 93.69           N  
ATOM   3095  CA  ASP A 400       5.332   0.793 -13.126  1.00 93.69           C  
ATOM   3096  C   ASP A 400       5.771   1.217 -11.726  1.00 93.69           C  
ATOM   3097  CB  ASP A 400       4.300  -0.332 -13.035  1.00 93.69           C  
ATOM   3098  O   ASP A 400       4.972   1.200 -10.787  1.00 93.69           O  
ATOM   3099  CG  ASP A 400       3.627  -0.628 -14.364  1.00 93.69           C  
ATOM   3100  OD1 ASP A 400       3.628   0.247 -15.257  1.00 93.69           O  
ATOM   3101  OD2 ASP A 400       3.089  -1.746 -14.520  1.00 93.69           O  
ATOM   3102  N   PHE A 401       7.002   1.580 -11.596  1.00 93.65           N  
ATOM   3103  CA  PHE A 401       7.552   1.960 -10.300  1.00 93.65           C  
ATOM   3104  C   PHE A 401       6.864   3.211  -9.767  1.00 93.65           C  
ATOM   3105  CB  PHE A 401       9.062   2.195 -10.404  1.00 93.65           C  
ATOM   3106  O   PHE A 401       6.510   3.276  -8.587  1.00 93.65           O  
ATOM   3107  CG  PHE A 401       9.691   2.680  -9.126  1.00 93.65           C  
ATOM   3108  CD1 PHE A 401      10.028   4.018  -8.964  1.00 93.65           C  
ATOM   3109  CD2 PHE A 401       9.945   1.796  -8.085  1.00 93.65           C  
ATOM   3110  CE1 PHE A 401      10.609   4.469  -7.781  1.00 93.65           C  
ATOM   3111  CE2 PHE A 401      10.526   2.239  -6.900  1.00 93.65           C  
ATOM   3112  CZ  PHE A 401      10.858   3.576  -6.751  1.00 93.65           C  
ATOM   3113  N   VAL A 402       6.698   4.206 -10.628  1.00 92.47           N  
ATOM   3114  CA  VAL A 402       6.065   5.462 -10.239  1.00 92.47           C  
ATOM   3115  C   VAL A 402       4.638   5.196  -9.764  1.00 92.47           C  
ATOM   3116  CB  VAL A 402       6.060   6.479 -11.401  1.00 92.47           C  
ATOM   3117  O   VAL A 402       4.194   5.765  -8.764  1.00 92.47           O  
ATOM   3118  CG1 VAL A 402       5.320   7.754 -11.000  1.00 92.47           C  
ATOM   3119  CG2 VAL A 402       7.489   6.800 -11.835  1.00 92.47           C  
ATOM   3120  N   LYS A 403       3.996   4.262 -10.468  1.00 93.01           N  
ATOM   3121  CA  LYS A 403       2.631   3.897 -10.099  1.00 93.01           C  
ATOM   3122  C   LYS A 403       2.598   3.182  -8.751  1.00 93.01           C  
ATOM   3123  CB  LYS A 403       2.001   3.013 -11.176  1.00 93.01           C  
ATOM   3124  O   LYS A 403       1.709   3.428  -7.934  1.00 93.01           O  
ATOM   3125  CG  LYS A 403       1.789   3.717 -12.509  1.00 93.01           C  
ATOM   3126  CD  LYS A 403       1.135   2.795 -13.530  1.00 93.01           C  
ATOM   3127  CE  LYS A 403       0.991   3.474 -14.885  1.00 93.01           C  
ATOM   3128  NZ  LYS A 403       0.436   2.544 -15.914  1.00 93.01           N  
ATOM   3129  N   LEU A 404       3.553   2.325  -8.533  1.00 94.25           N  
ATOM   3130  CA  LEU A 404       3.654   1.617  -7.261  1.00 94.25           C  
ATOM   3131  C   LEU A 404       3.919   2.590  -6.117  1.00 94.25           C  
ATOM   3132  CB  LEU A 404       4.765   0.565  -7.320  1.00 94.25           C  
ATOM   3133  O   LEU A 404       3.257   2.529  -5.078  1.00 94.25           O  
ATOM   3134  CG  LEU A 404       5.040  -0.203  -6.026  1.00 94.25           C  
ATOM   3135  CD1 LEU A 404       3.816  -1.018  -5.622  1.00 94.25           C  
ATOM   3136  CD2 LEU A 404       6.259  -1.105  -6.189  1.00 94.25           C  
ATOM   3137  N   ARG A 405       4.823   3.503  -6.327  1.00 92.45           N  
ATOM   3138  CA  ARG A 405       5.156   4.513  -5.328  1.00 92.45           C  
ATOM   3139  C   ARG A 405       3.949   5.391  -5.015  1.00 92.45           C  
ATOM   3140  CB  ARG A 405       6.324   5.378  -5.805  1.00 92.45           C  
ATOM   3141  O   ARG A 405       3.634   5.629  -3.847  1.00 92.45           O  
ATOM   3142  CG  ARG A 405       6.766   6.426  -4.797  1.00 92.45           C  
ATOM   3143  CD  ARG A 405       7.940   7.247  -5.314  1.00 92.45           C  
ATOM   3144  NE  ARG A 405       7.769   8.669  -5.032  1.00 92.45           N  
ATOM   3145  NH1 ARG A 405       9.765   9.312  -6.001  1.00 92.45           N  
ATOM   3146  NH2 ARG A 405       8.384  10.882  -5.060  1.00 92.45           N  
ATOM   3147  CZ  ARG A 405       8.640   9.618  -5.365  1.00 92.45           C  
ATOM   3148  N   ASN A 406       3.291   5.811  -6.035  1.00 91.51           N  
ATOM   3149  CA  ASN A 406       2.107   6.647  -5.867  1.00 91.51           C  
ATOM   3150  C   ASN A 406       1.002   5.909  -5.115  1.00 91.51           C  
ATOM   3151  CB  ASN A 406       1.594   7.131  -7.225  1.00 91.51           C  
ATOM   3152  O   ASN A 406       0.342   6.487  -4.250  1.00 91.51           O  
ATOM   3153  CG  ASN A 406       2.480   8.198  -7.836  1.00 91.51           C  
ATOM   3154  ND2 ASN A 406       2.269   8.482  -9.116  1.00 91.51           N  
ATOM   3155  OD1 ASN A 406       3.347   8.763  -7.165  1.00 91.51           O  
ATOM   3156  N   MET A 407       0.843   4.677  -5.414  1.00 91.64           N  
ATOM   3157  CA  MET A 407      -0.188   3.863  -4.776  1.00 91.64           C  
ATOM   3158  C   MET A 407       0.124   3.652  -3.298  1.00 91.64           C  
ATOM   3159  CB  MET A 407      -0.320   2.512  -5.481  1.00 91.64           C  
ATOM   3160  O   MET A 407      -0.753   3.808  -2.446  1.00 91.64           O  
ATOM   3161  CG  MET A 407      -1.461   1.656  -4.955  1.00 91.64           C  
ATOM   3162  SD  MET A 407      -0.957   0.609  -3.535  1.00 91.64           S  
ATOM   3163  CE  MET A 407      -1.258  -1.040  -4.230  1.00 91.64           C  
ATOM   3164  N   LEU A 408       1.394   3.384  -2.925  1.00 91.33           N  
ATOM   3165  CA  LEU A 408       1.784   3.020  -1.567  1.00 91.33           C  
ATOM   3166  C   LEU A 408       1.879   4.256  -0.679  1.00 91.33           C  
ATOM   3167  CB  LEU A 408       3.123   2.278  -1.575  1.00 91.33           C  
ATOM   3168  O   LEU A 408       1.367   4.261   0.442  1.00 91.33           O  
ATOM   3169  CG  LEU A 408       3.089   0.823  -2.047  1.00 91.33           C  
ATOM   3170  CD1 LEU A 408       4.506   0.269  -2.157  1.00 91.33           C  
ATOM   3171  CD2 LEU A 408       2.249  -0.027  -1.100  1.00 91.33           C  
ATOM   3172  N   ILE A 409       2.448   5.368  -1.204  1.00 89.32           N  
ATOM   3173  CA  ILE A 409       2.811   6.485  -0.338  1.00 89.32           C  
ATOM   3174  C   ILE A 409       1.834   7.640  -0.548  1.00 89.32           C  
ATOM   3175  CB  ILE A 409       4.260   6.954  -0.597  1.00 89.32           C  
ATOM   3176  O   ILE A 409       1.369   8.252   0.416  1.00 89.32           O  
ATOM   3177  CG1 ILE A 409       5.249   5.823  -0.295  1.00 89.32           C  
ATOM   3178  CG2 ILE A 409       4.581   8.199   0.234  1.00 89.32           C  
ATOM   3179  CD1 ILE A 409       6.677   6.116  -0.735  1.00 89.32           C  
ATOM   3180  N   ARG A 410       1.365   7.892  -1.713  1.00 87.31           N  
ATOM   3181  CA  ARG A 410       0.656   9.122  -2.048  1.00 87.31           C  
ATOM   3182  C   ARG A 410      -0.847   8.960  -1.846  1.00 87.31           C  
ATOM   3183  CB  ARG A 410       0.949   9.535  -3.492  1.00 87.31           C  
ATOM   3184  O   ARG A 410      -1.502   9.841  -1.284  1.00 87.31           O  
ATOM   3185  CG  ARG A 410       0.468  10.935  -3.842  1.00 87.31           C  
ATOM   3186  CD  ARG A 410       0.930  11.359  -5.229  1.00 87.31           C  
ATOM   3187  NE  ARG A 410       0.443  12.692  -5.575  1.00 87.31           N  
ATOM   3188  NH1 ARG A 410       1.789  12.926  -7.438  1.00 87.31           N  
ATOM   3189  NH2 ARG A 410       0.351  14.608  -6.838  1.00 87.31           N  
ATOM   3190  CZ  ARG A 410       0.862  13.405  -6.616  1.00 87.31           C  
ATOM   3191  N   THR A 411      -1.452   7.836  -2.260  1.00 85.71           N  
ATOM   3192  CA  THR A 411      -2.907   7.799  -2.355  1.00 85.71           C  
ATOM   3193  C   THR A 411      -3.487   6.782  -1.376  1.00 85.71           C  
ATOM   3194  CB  THR A 411      -3.366   7.458  -3.785  1.00 85.71           C  
ATOM   3195  O   THR A 411      -4.471   7.065  -0.689  1.00 85.71           O  
ATOM   3196  CG2 THR A 411      -3.034   8.588  -4.753  1.00 85.71           C  
ATOM   3197  OG1 THR A 411      -2.706   6.262  -4.220  1.00 85.71           O  
ATOM   3198  N   HIS A 412      -2.928   5.579  -1.145  1.00 89.96           N  
ATOM   3199  CA  HIS A 412      -3.659   4.488  -0.509  1.00 89.96           C  
ATOM   3200  C   HIS A 412      -2.994   4.067   0.797  1.00 89.96           C  
ATOM   3201  CB  HIS A 412      -3.765   3.291  -1.455  1.00 89.96           C  
ATOM   3202  O   HIS A 412      -3.279   2.989   1.325  1.00 89.96           O  
ATOM   3203  CG  HIS A 412      -4.612   3.551  -2.660  1.00 89.96           C  
ATOM   3204  CD2 HIS A 412      -4.283   3.677  -3.967  1.00 89.96           C  
ATOM   3205  ND1 HIS A 412      -5.978   3.717  -2.587  1.00 89.96           N  
ATOM   3206  CE1 HIS A 412      -6.454   3.933  -3.802  1.00 89.96           C  
ATOM   3207  NE2 HIS A 412      -5.446   3.914  -4.657  1.00 89.96           N  
ATOM   3208  N   MET A 413      -1.996   4.876   1.380  1.00 90.80           N  
ATOM   3209  CA  MET A 413      -1.369   4.515   2.647  1.00 90.80           C  
ATOM   3210  C   MET A 413      -2.405   4.430   3.763  1.00 90.80           C  
ATOM   3211  CB  MET A 413      -0.283   5.526   3.018  1.00 90.80           C  
ATOM   3212  O   MET A 413      -2.421   3.466   4.530  1.00 90.80           O  
ATOM   3213  CG  MET A 413       0.451   5.193   4.307  1.00 90.80           C  
ATOM   3214  SD  MET A 413       1.863   6.322   4.623  1.00 90.80           S  
ATOM   3215  CE  MET A 413       0.969   7.853   5.007  1.00 90.80           C  
ATOM   3216  N   GLN A 414      -3.237   5.356   3.814  1.00 90.96           N  
ATOM   3217  CA  GLN A 414      -4.275   5.408   4.837  1.00 90.96           C  
ATOM   3218  C   GLN A 414      -5.305   4.301   4.634  1.00 90.96           C  
ATOM   3219  CB  GLN A 414      -4.965   6.773   4.833  1.00 90.96           C  
ATOM   3220  O   GLN A 414      -5.743   3.669   5.598  1.00 90.96           O  
ATOM   3221  CG  GLN A 414      -6.002   6.942   5.935  1.00 90.96           C  
ATOM   3222  CD  GLN A 414      -5.401   6.854   7.325  1.00 90.96           C  
ATOM   3223  NE2 GLN A 414      -6.257   6.760   8.337  1.00 90.96           N  
ATOM   3224  OE1 GLN A 414      -4.177   6.870   7.489  1.00 90.96           O  
ATOM   3225  N   ASP A 415      -5.632   4.101   3.467  1.00 92.23           N  
ATOM   3226  CA  ASP A 415      -6.595   3.049   3.159  1.00 92.23           C  
ATOM   3227  C   ASP A 415      -6.059   1.678   3.565  1.00 92.23           C  
ATOM   3228  CB  ASP A 415      -6.941   3.058   1.668  1.00 92.23           C  
ATOM   3229  O   ASP A 415      -6.792   0.861   4.126  1.00 92.23           O  
ATOM   3230  CG  ASP A 415      -8.052   2.086   1.311  1.00 92.23           C  
ATOM   3231  OD1 ASP A 415      -9.008   1.934   2.103  1.00 92.23           O  
ATOM   3232  OD2 ASP A 415      -7.969   1.463   0.231  1.00 92.23           O  
ATOM   3233  N   LEU A 416      -4.797   1.455   3.272  1.00 93.59           N  
ATOM   3234  CA  LEU A 416      -4.174   0.195   3.664  1.00 93.59           C  
ATOM   3235  C   LEU A 416      -4.207   0.020   5.178  1.00 93.59           C  
ATOM   3236  CB  LEU A 416      -2.728   0.134   3.163  1.00 93.59           C  
ATOM   3237  O   LEU A 416      -4.460  -1.080   5.674  1.00 93.59           O  
ATOM   3238  CG  LEU A 416      -2.540  -0.025   1.653  1.00 93.59           C  
ATOM   3239  CD1 LEU A 416      -1.090   0.248   1.269  1.00 93.59           C  
ATOM   3240  CD2 LEU A 416      -2.964  -1.419   1.206  1.00 93.59           C  
ATOM   3241  N   LYS A 417      -4.019   1.057   5.812  1.00 92.57           N  
ATOM   3242  CA  LYS A 417      -4.093   1.033   7.270  1.00 92.57           C  
ATOM   3243  C   LYS A 417      -5.514   0.744   7.744  1.00 92.57           C  
ATOM   3244  CB  LYS A 417      -3.605   2.360   7.854  1.00 92.57           C  
ATOM   3245  O   LYS A 417      -5.718  -0.044   8.670  1.00 92.57           O  
ATOM   3246  CG  LYS A 417      -2.091   2.500   7.891  1.00 92.57           C  
ATOM   3247  CD  LYS A 417      -1.665   3.767   8.622  1.00 92.57           C  
ATOM   3248  CE  LYS A 417      -0.153   3.834   8.793  1.00 92.57           C  
ATOM   3249  NZ  LYS A 417       0.270   5.080   9.498  1.00 92.57           N  
ATOM   3250  N   GLU A 418      -6.426   1.313   7.185  1.00 92.77           N  
ATOM   3251  CA  GLU A 418      -7.828   1.126   7.544  1.00 92.77           C  
ATOM   3252  C   GLU A 418      -8.278  -0.309   7.284  1.00 92.77           C  
ATOM   3253  CB  GLU A 418      -8.717   2.104   6.770  1.00 92.77           C  
ATOM   3254  O   GLU A 418      -8.964  -0.910   8.114  1.00 92.77           O  
ATOM   3255  CG  GLU A 418      -8.615   3.543   7.254  1.00 92.77           C  
ATOM   3256  CD  GLU A 418      -9.474   4.508   6.454  1.00 92.77           C  
ATOM   3257  OE1 GLU A 418      -9.442   5.727   6.736  1.00 92.77           O  
ATOM   3258  OE2 GLU A 418     -10.187   4.041   5.537  1.00 92.77           O  
ATOM   3259  N   THR A 419      -7.947  -0.744   6.094  1.00 93.01           N  
ATOM   3260  CA  THR A 419      -8.313  -2.113   5.747  1.00 93.01           C  
ATOM   3261  C   THR A 419      -7.690  -3.104   6.727  1.00 93.01           C  
ATOM   3262  CB  THR A 419      -7.876  -2.461   4.313  1.00 93.01           C  
ATOM   3263  O   THR A 419      -8.334  -4.075   7.128  1.00 93.01           O  
ATOM   3264  CG2 THR A 419      -8.337  -3.861   3.922  1.00 93.01           C  
ATOM   3265  OG1 THR A 419      -8.444  -1.512   3.402  1.00 93.01           O  
ATOM   3266  N   THR A 420      -6.477  -2.865   7.111  1.00 92.98           N  
ATOM   3267  CA  THR A 420      -5.804  -3.725   8.077  1.00 92.98           C  
ATOM   3268  C   THR A 420      -6.528  -3.700   9.420  1.00 92.98           C  
ATOM   3269  CB  THR A 420      -4.336  -3.302   8.274  1.00 92.98           C  
ATOM   3270  O   THR A 420      -6.727  -4.745  10.044  1.00 92.98           O  
ATOM   3271  CG2 THR A 420      -3.629  -4.217   9.269  1.00 92.98           C  
ATOM   3272  OG1 THR A 420      -3.654  -3.365   7.016  1.00 92.98           O  
ATOM   3273  N   ASN A 421      -6.978  -2.537   9.819  1.00 92.87           N  
ATOM   3274  CA  ASN A 421      -7.662  -2.370  11.096  1.00 92.87           C  
ATOM   3275  C   ASN A 421      -9.070  -2.956  11.059  1.00 92.87           C  
ATOM   3276  CB  ASN A 421      -7.712  -0.893  11.490  1.00 92.87           C  
ATOM   3277  O   ASN A 421      -9.466  -3.692  11.964  1.00 92.87           O  
ATOM   3278  CG  ASN A 421      -8.134  -0.686  12.932  1.00 92.87           C  
ATOM   3279  ND2 ASN A 421      -8.197   0.570  13.357  1.00 92.87           N  
ATOM   3280  OD1 ASN A 421      -8.399  -1.648  13.657  1.00 92.87           O  
ATOM   3281  N   ASP A 422      -9.851  -2.689   9.995  1.00 92.78           N  
ATOM   3282  CA  ASP A 422     -11.278  -2.986   9.919  1.00 92.78           C  
ATOM   3283  C   ASP A 422     -11.516  -4.424   9.463  1.00 92.78           C  
ATOM   3284  CB  ASP A 422     -11.981  -2.011   8.972  1.00 92.78           C  
ATOM   3285  O   ASP A 422     -12.485  -5.062   9.883  1.00 92.78           O  
ATOM   3286  CG  ASP A 422     -12.004  -0.587   9.497  1.00 92.78           C  
ATOM   3287  OD1 ASP A 422     -11.890  -0.388  10.726  1.00 92.78           O  
ATOM   3288  OD2 ASP A 422     -12.140   0.345   8.676  1.00 92.78           O  
ATOM   3289  N   VAL A 423     -10.644  -4.881   8.644  1.00 92.59           N  
ATOM   3290  CA  VAL A 423     -10.898  -6.189   8.050  1.00 92.59           C  
ATOM   3291  C   VAL A 423      -9.984  -7.233   8.689  1.00 92.59           C  
ATOM   3292  CB  VAL A 423     -10.693  -6.167   6.519  1.00 92.59           C  
ATOM   3293  O   VAL A 423     -10.454  -8.134   9.388  1.00 92.59           O  
ATOM   3294  CG1 VAL A 423     -10.951  -7.548   5.919  1.00 92.59           C  
ATOM   3295  CG2 VAL A 423     -11.602  -5.122   5.874  1.00 92.59           C  
ATOM   3296  N   HIS A 424      -8.693  -7.077   8.545  1.00 92.88           N  
ATOM   3297  CA  HIS A 424      -7.744  -8.116   8.927  1.00 92.88           C  
ATOM   3298  C   HIS A 424      -7.633  -8.231  10.444  1.00 92.88           C  
ATOM   3299  CB  HIS A 424      -6.368  -7.835   8.320  1.00 92.88           C  
ATOM   3300  O   HIS A 424      -7.681  -9.334  10.993  1.00 92.88           O  
ATOM   3301  CG  HIS A 424      -6.377  -7.756   6.826  1.00 92.88           C  
ATOM   3302  CD2 HIS A 424      -5.904  -6.808   5.984  1.00 92.88           C  
ATOM   3303  ND1 HIS A 424      -6.926  -8.739   6.033  1.00 92.88           N  
ATOM   3304  CE1 HIS A 424      -6.790  -8.399   4.762  1.00 92.88           C  
ATOM   3305  NE2 HIS A 424      -6.173  -7.231   4.705  1.00 92.88           N  
ATOM   3306  N   TYR A 425      -7.509  -7.113  11.140  1.00 93.46           N  
ATOM   3307  CA  TYR A 425      -7.349  -7.117  12.590  1.00 93.46           C  
ATOM   3308  C   TYR A 425      -8.651  -7.505  13.281  1.00 93.46           C  
ATOM   3309  CB  TYR A 425      -6.884  -5.744  13.084  1.00 93.46           C  
ATOM   3310  O   TYR A 425      -8.647  -8.290  14.231  1.00 93.46           O  
ATOM   3311  CG  TYR A 425      -6.802  -5.636  14.588  1.00 93.46           C  
ATOM   3312  CD1 TYR A 425      -7.667  -4.804  15.294  1.00 93.46           C  
ATOM   3313  CD2 TYR A 425      -5.859  -6.365  15.304  1.00 93.46           C  
ATOM   3314  CE1 TYR A 425      -7.594  -4.699  16.679  1.00 93.46           C  
ATOM   3315  CE2 TYR A 425      -5.777  -6.269  16.690  1.00 93.46           C  
ATOM   3316  OH  TYR A 425      -6.570  -5.336  18.738  1.00 93.46           O  
ATOM   3317  CZ  TYR A 425      -6.647  -5.435  17.367  1.00 93.46           C  
ATOM   3318  N   GLU A 426      -9.773  -7.009  12.791  1.00 92.36           N  
ATOM   3319  CA  GLU A 426     -11.076  -7.332  13.363  1.00 92.36           C  
ATOM   3320  C   GLU A 426     -11.394  -8.817  13.207  1.00 92.36           C  
ATOM   3321  CB  GLU A 426     -12.174  -6.488  12.711  1.00 92.36           C  
ATOM   3322  O   GLU A 426     -11.967  -9.432  14.109  1.00 92.36           O  
ATOM   3323  CG  GLU A 426     -12.155  -5.025  13.129  1.00 92.36           C  
ATOM   3324  CD  GLU A 426     -12.357  -4.826  14.623  1.00 92.36           C  
ATOM   3325  OE1 GLU A 426     -11.719  -3.920  15.206  1.00 92.36           O  
ATOM   3326  OE2 GLU A 426     -13.158  -5.582  15.216  1.00 92.36           O  
ATOM   3327  N   ASN A 427     -11.017  -9.323  12.043  1.00 92.04           N  
ATOM   3328  CA  ASN A 427     -11.207 -10.756  11.844  1.00 92.04           C  
ATOM   3329  C   ASN A 427     -10.365 -11.574  12.820  1.00 92.04           C  
ATOM   3330  CB  ASN A 427     -10.876 -11.147  10.402  1.00 92.04           C  
ATOM   3331  O   ASN A 427     -10.836 -12.574  13.365  1.00 92.04           O  
ATOM   3332  CG  ASN A 427     -11.915 -10.657   9.412  1.00 92.04           C  
ATOM   3333  ND2 ASN A 427     -11.546 -10.617   8.137  1.00 92.04           N  
ATOM   3334  OD1 ASN A 427     -13.039 -10.316   9.790  1.00 92.04           O  
ATOM   3335  N   TYR A 428      -9.097 -11.177  12.996  1.00 91.94           N  
ATOM   3336  CA  TYR A 428      -8.212 -11.840  13.947  1.00 91.94           C  
ATOM   3337  C   TYR A 428      -8.728 -11.686  15.372  1.00 91.94           C  
ATOM   3338  CB  TYR A 428      -6.792 -11.277  13.842  1.00 91.94           C  
ATOM   3339  O   TYR A 428      -8.757 -12.653  16.137  1.00 91.94           O  
ATOM   3340  CG  TYR A 428      -5.824 -11.883  14.829  1.00 91.94           C  
ATOM   3341  CD1 TYR A 428      -5.524 -11.238  16.026  1.00 91.94           C  
ATOM   3342  CD2 TYR A 428      -5.207 -13.102  14.565  1.00 91.94           C  
ATOM   3343  CE1 TYR A 428      -4.631 -11.792  16.938  1.00 91.94           C  
ATOM   3344  CE2 TYR A 428      -4.312 -13.665  15.469  1.00 91.94           C  
ATOM   3345  OH  TYR A 428      -3.147 -13.558  17.550  1.00 91.94           O  
ATOM   3346  CZ  TYR A 428      -4.032 -13.004  16.651  1.00 91.94           C  
ATOM   3347  N   ARG A 429      -9.130 -10.493  15.749  1.00 92.05           N  
ATOM   3348  CA  ARG A 429      -9.643 -10.194  17.082  1.00 92.05           C  
ATOM   3349  C   ARG A 429     -10.876 -11.036  17.395  1.00 92.05           C  
ATOM   3350  CB  ARG A 429      -9.978  -8.707  17.209  1.00 92.05           C  
ATOM   3351  O   ARG A 429     -11.008 -11.566  18.501  1.00 92.05           O  
ATOM   3352  CG  ARG A 429     -10.327  -8.272  18.624  1.00 92.05           C  
ATOM   3353  CD  ARG A 429     -10.611  -6.778  18.701  1.00 92.05           C  
ATOM   3354  NE  ARG A 429     -11.237  -6.414  19.969  1.00 92.05           N  
ATOM   3355  NH1 ARG A 429     -11.767  -4.259  19.324  1.00 92.05           N  
ATOM   3356  NH2 ARG A 429     -12.315  -5.001  21.423  1.00 92.05           N  
ATOM   3357  CZ  ARG A 429     -11.771  -5.225  20.236  1.00 92.05           C  
ATOM   3358  N   ALA A 430     -11.766 -11.065  16.457  1.00 91.17           N  
ATOM   3359  CA  ALA A 430     -12.984 -11.857  16.609  1.00 91.17           C  
ATOM   3360  C   ALA A 430     -12.655 -13.331  16.828  1.00 91.17           C  
ATOM   3361  CB  ALA A 430     -13.884 -11.691  15.387  1.00 91.17           C  
ATOM   3362  O   ALA A 430     -13.270 -13.993  17.667  1.00 91.17           O  
ATOM   3363  N   GLU A 431     -11.690 -13.842  16.125  1.00 91.08           N  
ATOM   3364  CA  GLU A 431     -11.275 -15.237  16.242  1.00 91.08           C  
ATOM   3365  C   GLU A 431     -10.615 -15.505  17.592  1.00 91.08           C  
ATOM   3366  CB  GLU A 431     -10.319 -15.610  15.106  1.00 91.08           C  
ATOM   3367  O   GLU A 431     -10.883 -16.526  18.227  1.00 91.08           O  
ATOM   3368  CG  GLU A 431      -9.959 -17.088  15.066  1.00 91.08           C  
ATOM   3369  CD  GLU A 431      -8.969 -17.435  13.966  1.00 91.08           C  
ATOM   3370  OE1 GLU A 431      -8.467 -18.582  13.940  1.00 91.08           O  
ATOM   3371  OE2 GLU A 431      -8.691 -16.553  13.123  1.00 91.08           O  
ATOM   3372  N   LYS A 432      -9.720 -14.593  17.983  1.00 89.07           N  
ATOM   3373  CA  LYS A 432      -9.008 -14.760  19.247  1.00 89.07           C  
ATOM   3374  C   LYS A 432      -9.965 -14.673  20.432  1.00 89.07           C  
ATOM   3375  CB  LYS A 432      -7.906 -13.710  19.385  1.00 89.07           C  
ATOM   3376  O   LYS A 432      -9.827 -15.418  21.405  1.00 89.07           O  
ATOM   3377  CG  LYS A 432      -6.609 -14.077  18.680  1.00 89.07           C  
ATOM   3378  CD  LYS A 432      -5.989 -15.337  19.270  1.00 89.07           C  
ATOM   3379  CE  LYS A 432      -4.661 -15.672  18.604  1.00 89.07           C  
ATOM   3380  NZ  LYS A 432      -4.071 -16.932  19.148  1.00 89.07           N  
ATOM   3381  N   LEU A 433     -10.936 -13.720  20.393  1.00 86.44           N  
ATOM   3382  CA  LEU A 433     -11.912 -13.553  21.464  1.00 86.44           C  
ATOM   3383  C   LEU A 433     -12.860 -14.746  21.528  1.00 86.44           C  
ATOM   3384  CB  LEU A 433     -12.711 -12.262  21.265  1.00 86.44           C  
ATOM   3385  O   LEU A 433     -13.327 -15.117  22.607  1.00 86.44           O  
ATOM   3386  CG  LEU A 433     -11.962 -10.954  21.526  1.00 86.44           C  
ATOM   3387  CD1 LEU A 433     -12.845  -9.760  21.178  1.00 86.44           C  
ATOM   3388  CD2 LEU A 433     -11.503 -10.881  22.978  1.00 86.44           C  
ATOM   3389  N   SER A 434     -13.130 -15.257  20.358  1.00 88.62           N  
ATOM   3390  CA  SER A 434     -13.978 -16.444  20.330  1.00 88.62           C  
ATOM   3391  C   SER A 434     -13.255 -17.655  20.908  1.00 88.62           C  
ATOM   3392  CB  SER A 434     -14.432 -16.744  18.901  1.00 88.62           C  
ATOM   3393  O   SER A 434     -13.875 -18.513  21.539  1.00 88.62           O  
ATOM   3394  OG  SER A 434     -13.338 -17.162  18.103  1.00 88.62           O  
ATOM   3395  N   SER A 435     -11.929 -17.731  20.605  1.00 86.27           N  
ATOM   3396  CA  SER A 435     -11.108 -18.831  21.102  1.00 86.27           C  
ATOM   3397  C   SER A 435     -10.872 -18.711  22.604  1.00 86.27           C  
ATOM   3398  CB  SER A 435      -9.767 -18.873  20.368  1.00 86.27           C  
ATOM   3399  O   SER A 435     -10.743 -19.720  23.300  1.00 86.27           O  
ATOM   3400  OG  SER A 435      -9.956 -19.141  18.990  1.00 86.27           O  
ATOM   3401  N   MET A 436     -10.673 -17.472  23.097  1.00 77.22           N  
ATOM   3402  CA  MET A 436     -10.428 -17.235  24.517  1.00 77.22           C  
ATOM   3403  C   MET A 436     -11.703 -17.431  25.329  1.00 77.22           C  
ATOM   3404  CB  MET A 436      -9.876 -15.826  24.740  1.00 77.22           C  
ATOM   3405  O   MET A 436     -11.653 -17.531  26.556  1.00 77.22           O  
ATOM   3406  CG  MET A 436      -8.456 -15.637  24.234  1.00 77.22           C  
ATOM   3407  SD  MET A 436      -7.980 -13.868  24.119  1.00 77.22           S  
ATOM   3408  CE  MET A 436      -6.265 -14.034  23.550  1.00 77.22           C  
ATOM   3409  N   GLY A 437     -12.838 -17.826  24.760  1.00 61.69           N  
ATOM   3410  CA  GLY A 437     -13.771 -18.566  25.595  1.00 61.69           C  
ATOM   3411  C   GLY A 437     -14.556 -17.679  26.543  1.00 61.69           C  
ATOM   3412  O   GLY A 437     -14.614 -17.945  27.745  1.00 61.69           O  
ATOM   3413  N   PHE A 438     -15.515 -16.959  26.124  1.00 52.09           N  
ATOM   3414  CA  PHE A 438     -16.803 -16.785  26.784  1.00 52.09           C  
ATOM   3415  C   PHE A 438     -17.828 -17.772  26.240  1.00 52.09           C  
ATOM   3416  CB  PHE A 438     -17.310 -15.350  26.607  1.00 52.09           C  
ATOM   3417  O   PHE A 438     -18.904 -17.372  25.788  1.00 52.09           O  
ATOM   3418  CG  PHE A 438     -18.515 -15.024  27.447  1.00 52.09           C  
ATOM   3419  CD1 PHE A 438     -19.778 -14.942  26.873  1.00 52.09           C  
ATOM   3420  CD2 PHE A 438     -18.386 -14.799  28.811  1.00 52.09           C  
ATOM   3421  CE1 PHE A 438     -20.896 -14.640  27.647  1.00 52.09           C  
ATOM   3422  CE2 PHE A 438     -19.498 -14.498  29.592  1.00 52.09           C  
ATOM   3423  CZ  PHE A 438     -20.752 -14.418  29.008  1.00 52.09           C  
ATOM   3424  N   THR A 439     -17.481 -19.003  25.872  1.00 46.66           N  
ATOM   3425  CA  THR A 439     -18.428 -20.111  25.938  1.00 46.66           C  
ATOM   3426  C   THR A 439     -18.534 -20.647  27.363  1.00 46.66           C  
ATOM   3427  CB  THR A 439     -18.020 -21.251  24.987  1.00 46.66           C  
ATOM   3428  O   THR A 439     -17.610 -21.294  27.859  1.00 46.66           O  
ATOM   3429  CG2 THR A 439     -18.038 -20.789  23.534  1.00 46.66           C  
ATOM   3430  OG1 THR A 439     -16.697 -21.693  25.319  1.00 46.66           O  
ATOM   3431  N   GLY A 440     -18.721 -19.785  28.430  1.00 44.66           N  
ATOM   3432  CA  GLY A 440     -19.553 -20.126  29.572  1.00 44.66           C  
ATOM   3433  C   GLY A 440     -20.928 -20.635  29.179  1.00 44.66           C  
ATOM   3434  O   GLY A 440     -21.945 -20.082  29.603  1.00 44.66           O  
ATOM   3435  N   THR A 441     -21.051 -21.600  28.221  1.00 45.92           N  
ATOM   3436  CA  THR A 441     -22.223 -22.461  28.337  1.00 45.92           C  
ATOM   3437  C   THR A 441     -21.826 -23.853  28.822  1.00 45.92           C  
ATOM   3438  CB  THR A 441     -22.967 -22.576  26.994  1.00 45.92           C  
ATOM   3439  O   THR A 441     -20.848 -24.428  28.339  1.00 45.92           O  
ATOM   3440  CG2 THR A 441     -23.531 -21.227  26.560  1.00 45.92           C  
ATOM   3441  OG1 THR A 441     -22.059 -23.047  25.990  1.00 45.92           O  
ATOM   3442  N   VAL A 442     -21.423 -24.130  30.108  1.00 39.75           N  
ATOM   3443  CA  VAL A 442     -21.687 -25.309  30.925  1.00 39.75           C  
ATOM   3444  C   VAL A 442     -21.991 -26.505  30.025  1.00 39.75           C  
ATOM   3445  CB  VAL A 442     -22.856 -25.070  31.907  1.00 39.75           C  
ATOM   3446  O   VAL A 442     -22.952 -26.480  29.253  1.00 39.75           O  
ATOM   3447  CG1 VAL A 442     -22.805 -26.069  33.062  1.00 39.75           C  
ATOM   3448  CG2 VAL A 442     -22.824 -23.637  32.434  1.00 39.75           C  
ATOM   3449  N   SER A 443     -21.172 -27.046  29.245  1.00 36.87           N  
ATOM   3450  CA  SER A 443     -21.091 -28.446  28.841  1.00 36.87           C  
ATOM   3451  C   SER A 443     -21.289 -29.378  30.031  1.00 36.87           C  
ATOM   3452  CB  SER A 443     -19.746 -28.735  28.174  1.00 36.87           C  
ATOM   3453  O   SER A 443     -20.509 -29.348  30.986  1.00 36.87           O  
ATOM   3454  OG  SER A 443     -19.462 -27.771  27.174  1.00 36.87           O  
ATOM   3455  N   SER A 444     -22.402 -29.445  30.769  1.00 36.11           N  
ATOM   3456  CA  SER A 444     -22.803 -30.544  31.642  1.00 36.11           C  
ATOM   3457  C   SER A 444     -22.788 -31.875  30.899  1.00 36.11           C  
ATOM   3458  CB  SER A 444     -24.195 -30.289  32.221  1.00 36.11           C  
ATOM   3459  O   SER A 444     -23.286 -31.970  29.775  1.00 36.11           O  
ATOM   3460  OG  SER A 444     -25.155 -30.167  31.185  1.00 36.11           O  
ATOM   3461  N   ASP A 445     -21.634 -32.534  30.842  1.00 32.67           N  
ATOM   3462  CA  ASP A 445     -21.293 -33.946  30.984  1.00 32.67           C  
ATOM   3463  C   ASP A 445     -22.549 -34.806  31.096  1.00 32.67           C  
ATOM   3464  CB  ASP A 445     -20.396 -34.162  32.205  1.00 32.67           C  
ATOM   3465  O   ASP A 445     -23.432 -34.521  31.908  1.00 32.67           O  
ATOM   3466  CG  ASP A 445     -18.973 -33.679  31.988  1.00 32.67           C  
ATOM   3467  OD1 ASP A 445     -18.534 -33.579  30.822  1.00 32.67           O  
ATOM   3468  OD2 ASP A 445     -18.284 -33.398  32.992  1.00 32.67           O  
ATOM   3469  N   PRO A 446     -22.957 -35.723  30.072  1.00 45.71           N  
ATOM   3470  CA  PRO A 446     -24.046 -36.700  30.140  1.00 45.71           C  
ATOM   3471  C   PRO A 446     -23.592 -38.053  30.684  1.00 45.71           C  
ATOM   3472  CB  PRO A 446     -24.503 -36.822  28.684  1.00 45.71           C  
ATOM   3473  O   PRO A 446     -22.573 -38.589  30.242  1.00 45.71           O  
ATOM   3474  CG  PRO A 446     -23.300 -36.457  27.875  1.00 45.71           C  
ATOM   3475  CD  PRO A 446     -22.186 -36.093  28.814  1.00 45.71           C  
ATOM   3476  N   SER A 447     -23.492 -38.210  32.065  1.00 29.36           N  
ATOM   3477  CA  SER A 447     -23.465 -39.557  32.623  1.00 29.36           C  
ATOM   3478  C   SER A 447     -23.878 -39.556  34.091  1.00 29.36           C  
ATOM   3479  CB  SER A 447     -22.071 -40.170  32.478  1.00 29.36           C  
ATOM   3480  O   SER A 447     -23.361 -38.769  34.886  1.00 29.36           O  
ATOM   3481  OG  SER A 447     -21.271 -39.873  33.609  1.00 29.36           O  
ATOM   3482  N   THR A 448     -25.160 -39.732  34.449  1.00 29.50           N  
ATOM   3483  CA  THR A 448     -25.588 -40.521  35.599  1.00 29.50           C  
ATOM   3484  C   THR A 448     -27.065 -40.284  35.899  1.00 29.50           C  
ATOM   3485  CB  THR A 448     -24.749 -40.191  36.847  1.00 29.50           C  
ATOM   3486  O   THR A 448     -27.528 -39.141  35.899  1.00 29.50           O  
ATOM   3487  CG2 THR A 448     -24.211 -41.460  37.500  1.00 29.50           C  
ATOM   3488  OG1 THR A 448     -23.646 -39.358  36.467  1.00 29.50           O  
ATOM   3489  N   SER A 449     -27.988 -41.217  35.456  1.00 29.29           N  
ATOM   3490  CA  SER A 449     -28.833 -42.154  36.190  1.00 29.29           C  
ATOM   3491  C   SER A 449     -29.740 -41.425  37.176  1.00 29.29           C  
ATOM   3492  CB  SER A 449     -27.976 -43.178  36.935  1.00 29.29           C  
ATOM   3493  O   SER A 449     -29.296 -40.517  37.882  1.00 29.29           O  
ATOM   3494  OG  SER A 449     -27.029 -42.531  37.768  1.00 29.29           O  
ATOM   3495  N   LYS A 450     -31.010 -41.301  36.832  1.00 30.95           N  
ATOM   3496  CA  LYS A 450     -32.197 -41.694  37.587  1.00 30.95           C  
ATOM   3497  C   LYS A 450     -32.621 -40.594  38.555  1.00 30.95           C  
ATOM   3498  CB  LYS A 450     -31.941 -42.994  38.350  1.00 30.95           C  
ATOM   3499  O   LYS A 450     -31.788 -40.035  39.272  1.00 30.95           O  
ATOM   3500  CG  LYS A 450     -31.931 -44.236  37.472  1.00 30.95           C  
ATOM   3501  CD  LYS A 450     -31.793 -45.506  38.301  1.00 30.95           C  
ATOM   3502  CE  LYS A 450     -31.715 -46.745  37.419  1.00 30.95           C  
ATOM   3503  NZ  LYS A 450     -31.440 -47.977  38.217  1.00 30.95           N  
ATOM   3504  N   THR A 451     -33.697 -39.804  38.244  1.00 34.49           N  
ATOM   3505  CA  THR A 451     -34.787 -39.542  39.177  1.00 34.49           C  
ATOM   3506  C   THR A 451     -35.286 -38.107  39.037  1.00 34.49           C  
ATOM   3507  CB  THR A 451     -34.350 -39.797  40.631  1.00 34.49           C  
ATOM   3508  O   THR A 451     -34.487 -37.174  38.930  1.00 34.49           O  
ATOM   3509  CG2 THR A 451     -35.370 -40.660  41.368  1.00 34.49           C  
ATOM   3510  OG1 THR A 451     -33.084 -40.467  40.633  1.00 34.49           O  
ATOM   3511  N   GLU A 452     -36.264 -37.865  38.197  1.00 38.96           N  
ATOM   3512  CA  GLU A 452     -37.510 -37.125  38.371  1.00 38.96           C  
ATOM   3513  C   GLU A 452     -37.506 -35.837  37.552  1.00 38.96           C  
ATOM   3514  CB  GLU A 452     -37.744 -36.807  39.850  1.00 38.96           C  
ATOM   3515  O   GLU A 452     -36.529 -35.086  37.571  1.00 38.96           O  
ATOM   3516  CG  GLU A 452     -38.190 -38.006  40.674  1.00 38.96           C  
ATOM   3517  CD  GLU A 452     -38.714 -37.627  42.050  1.00 38.96           C  
ATOM   3518  OE1 GLU A 452     -39.322 -38.488  42.726  1.00 38.96           O  
ATOM   3519  OE2 GLU A 452     -38.517 -36.460  42.455  1.00 38.96           O  
ATOM   3520  N   ASN A 453     -37.945 -35.902  36.279  1.00 46.09           N  
ATOM   3521  CA  ASN A 453     -38.404 -35.216  35.076  1.00 46.09           C  
ATOM   3522  C   ASN A 453     -38.263 -33.702  35.206  1.00 46.09           C  
ATOM   3523  CB  ASN A 453     -39.855 -35.590  34.766  1.00 46.09           C  
ATOM   3524  O   ASN A 453     -39.148 -33.036  35.747  1.00 46.09           O  
ATOM   3525  CG  ASN A 453     -39.964 -36.792  33.849  1.00 46.09           C  
ATOM   3526  ND2 ASN A 453     -41.125 -37.437  33.853  1.00 46.09           N  
ATOM   3527  OD1 ASN A 453     -39.014 -37.139  33.143  1.00 46.09           O  
ATOM   3528  N   PRO A 454     -36.941 -33.094  35.436  1.00 51.39           N  
ATOM   3529  CA  PRO A 454     -36.502 -31.708  35.257  1.00 51.39           C  
ATOM   3530  C   PRO A 454     -36.556 -31.256  33.799  1.00 51.39           C  
ATOM   3531  CB  PRO A 454     -35.060 -31.726  35.770  1.00 51.39           C  
ATOM   3532  O   PRO A 454     -36.333 -30.078  33.506  1.00 51.39           O  
ATOM   3533  CG  PRO A 454     -34.664 -33.167  35.745  1.00 51.39           C  
ATOM   3534  CD  PRO A 454     -35.910 -34.004  35.694  1.00 51.39           C  
ATOM   3535  N   LEU A 455     -37.170 -32.057  32.848  1.00 56.33           N  
ATOM   3536  CA  LEU A 455     -37.218 -31.666  31.444  1.00 56.33           C  
ATOM   3537  C   LEU A 455     -38.424 -30.774  31.169  1.00 56.33           C  
ATOM   3538  CB  LEU A 455     -37.269 -32.904  30.544  1.00 56.33           C  
ATOM   3539  O   LEU A 455     -38.327 -29.811  30.405  1.00 56.33           O  
ATOM   3540  CG  LEU A 455     -36.946 -32.682  29.066  1.00 56.33           C  
ATOM   3541  CD1 LEU A 455     -35.464 -32.372  28.888  1.00 56.33           C  
ATOM   3542  CD2 LEU A 455     -37.345 -33.901  28.242  1.00 56.33           C  
ATOM   3543  N   ALA A 456     -39.467 -30.890  31.959  1.00 58.67           N  
ATOM   3544  CA  ALA A 456     -40.653 -30.067  31.733  1.00 58.67           C  
ATOM   3545  C   ALA A 456     -40.476 -28.674  32.329  1.00 58.67           C  
ATOM   3546  CB  ALA A 456     -41.889 -30.742  32.323  1.00 58.67           C  
ATOM   3547  O   ALA A 456     -40.904 -27.680  31.738  1.00 58.67           O  
ATOM   3548  N   LYS A 457     -39.721 -28.523  33.390  1.00 58.34           N  
ATOM   3549  CA  LYS A 457     -39.450 -27.222  33.994  1.00 58.34           C  
ATOM   3550  C   LYS A 457     -38.392 -26.458  33.203  1.00 58.34           C  
ATOM   3551  CB  LYS A 457     -39.001 -27.387  35.446  1.00 58.34           C  
ATOM   3552  O   LYS A 457     -38.504 -25.244  33.019  1.00 58.34           O  
ATOM   3553  CG  LYS A 457     -40.045 -26.964  36.469  1.00 58.34           C  
ATOM   3554  CD  LYS A 457     -39.530 -27.127  37.894  1.00 58.34           C  
ATOM   3555  CE  LYS A 457     -40.605 -26.795  38.919  1.00 58.34           C  
ATOM   3556  NZ  LYS A 457     -40.146 -27.073  40.313  1.00 58.34           N  
ATOM   3557  N   MET A 458     -37.494 -27.124  32.562  1.00 64.93           N  
ATOM   3558  CA  MET A 458     -36.452 -26.520  31.735  1.00 64.93           C  
ATOM   3559  C   MET A 458     -37.006 -26.110  30.375  1.00 64.93           C  
ATOM   3560  CB  MET A 458     -35.282 -27.488  31.553  1.00 64.93           C  
ATOM   3561  O   MET A 458     -36.665 -25.045  29.857  1.00 64.93           O  
ATOM   3562  CG  MET A 458     -34.010 -26.825  31.048  1.00 64.93           C  
ATOM   3563  SD  MET A 458     -32.692 -28.039  30.655  1.00 64.93           S  
ATOM   3564  CE  MET A 458     -32.777 -29.093  32.130  1.00 64.93           C  
ATOM   3565  N   GLU A 459     -37.982 -26.959  29.923  1.00 71.13           N  
ATOM   3566  CA  GLU A 459     -38.615 -26.610  28.654  1.00 71.13           C  
ATOM   3567  C   GLU A 459     -39.531 -25.400  28.810  1.00 71.13           C  
ATOM   3568  CB  GLU A 459     -39.404 -27.799  28.101  1.00 71.13           C  
ATOM   3569  O   GLU A 459     -39.592 -24.542  27.926  1.00 71.13           O  
ATOM   3570  CG  GLU A 459     -38.548 -28.808  27.348  1.00 71.13           C  
ATOM   3571  CD  GLU A 459     -39.341 -29.994  26.824  1.00 71.13           C  
ATOM   3572  OE1 GLU A 459     -38.749 -30.872  26.156  1.00 71.13           O  
ATOM   3573  OE2 GLU A 459     -40.564 -30.046  27.082  1.00 71.13           O  
ATOM   3574  N   GLU A 460     -40.159 -25.338  29.981  1.00 75.25           N  
ATOM   3575  CA  GLU A 460     -41.007 -24.184  30.262  1.00 75.25           C  
ATOM   3576  C   GLU A 460     -40.174 -22.920  30.454  1.00 75.25           C  
ATOM   3577  CB  GLU A 460     -41.869 -24.438  31.501  1.00 75.25           C  
ATOM   3578  O   GLU A 460     -40.536 -21.850  29.961  1.00 75.25           O  
ATOM   3579  CG  GLU A 460     -43.056 -23.495  31.630  1.00 75.25           C  
ATOM   3580  CD  GLU A 460     -43.969 -23.834  32.797  1.00 75.25           C  
ATOM   3581  OE1 GLU A 460     -44.952 -23.096  33.034  1.00 75.25           O  
ATOM   3582  OE2 GLU A 460     -43.698 -24.845  33.482  1.00 75.25           O  
ATOM   3583  N   GLU A 461     -38.979 -23.058  31.115  1.00 75.58           N  
ATOM   3584  CA  GLU A 461     -38.093 -21.913  31.305  1.00 75.58           C  
ATOM   3585  C   GLU A 461     -37.447 -21.491  29.988  1.00 75.58           C  
ATOM   3586  CB  GLU A 461     -37.014 -22.234  32.341  1.00 75.58           C  
ATOM   3587  O   GLU A 461     -37.286 -20.298  29.724  1.00 75.58           O  
ATOM   3588  CG  GLU A 461     -37.478 -22.075  33.782  1.00 75.58           C  
ATOM   3589  CD  GLU A 461     -36.366 -22.284  34.797  1.00 75.58           C  
ATOM   3590  OE1 GLU A 461     -36.591 -22.036  36.004  1.00 75.58           O  
ATOM   3591  OE2 GLU A 461     -35.260 -22.699  34.383  1.00 75.58           O  
ATOM   3592  N   ARG A 462     -37.102 -22.491  29.174  1.00 79.44           N  
ATOM   3593  CA  ARG A 462     -36.574 -22.209  27.842  1.00 79.44           C  
ATOM   3594  C   ARG A 462     -37.622 -21.524  26.971  1.00 79.44           C  
ATOM   3595  CB  ARG A 462     -36.094 -23.497  27.170  1.00 79.44           C  
ATOM   3596  O   ARG A 462     -37.312 -20.573  26.251  1.00 79.44           O  
ATOM   3597  CG  ARG A 462     -35.273 -23.267  25.912  1.00 79.44           C  
ATOM   3598  CD  ARG A 462     -34.792 -24.577  25.304  1.00 79.44           C  
ATOM   3599  NE  ARG A 462     -33.886 -24.350  24.182  1.00 79.44           N  
ATOM   3600  NH1 ARG A 462     -34.102 -26.478  23.309  1.00 79.44           N  
ATOM   3601  NH2 ARG A 462     -32.743 -24.945  22.281  1.00 79.44           N  
ATOM   3602  CZ  ARG A 462     -33.579 -25.258  23.260  1.00 79.44           C  
ATOM   3603  N   ALA A 463     -38.862 -22.065  27.050  1.00 80.83           N  
ATOM   3604  CA  ALA A 463     -39.953 -21.475  26.279  1.00 80.83           C  
ATOM   3605  C   ALA A 463     -40.225 -20.041  26.724  1.00 80.83           C  
ATOM   3606  CB  ALA A 463     -41.217 -22.320  26.413  1.00 80.83           C  
ATOM   3607  O   ALA A 463     -40.471 -19.162  25.893  1.00 80.83           O  
ATOM   3608  N   GLU A 464     -40.116 -19.847  28.040  1.00 83.24           N  
ATOM   3609  CA  GLU A 464     -40.323 -18.500  28.562  1.00 83.24           C  
ATOM   3610  C   GLU A 464     -39.181 -17.571  28.160  1.00 83.24           C  
ATOM   3611  CB  GLU A 464     -40.466 -18.529  30.086  1.00 83.24           C  
ATOM   3612  O   GLU A 464     -39.413 -16.416  27.795  1.00 83.24           O  
ATOM   3613  CG  GLU A 464     -41.830 -19.004  30.566  1.00 83.24           C  
ATOM   3614  CD  GLU A 464     -41.952 -19.042  32.081  1.00 83.24           C  
ATOM   3615  OE1 GLU A 464     -43.034 -19.409  32.594  1.00 83.24           O  
ATOM   3616  OE2 GLU A 464     -40.959 -18.699  32.761  1.00 83.24           O  
ATOM   3617  N   HIS A 465     -37.955 -18.021  28.199  1.00 85.19           N  
ATOM   3618  CA  HIS A 465     -36.798 -17.242  27.774  1.00 85.19           C  
ATOM   3619  C   HIS A 465     -36.843 -16.962  26.275  1.00 85.19           C  
ATOM   3620  CB  HIS A 465     -35.501 -17.971  28.132  1.00 85.19           C  
ATOM   3621  O   HIS A 465     -36.550 -15.846  25.839  1.00 85.19           O  
ATOM   3622  CG  HIS A 465     -34.271 -17.146  27.922  1.00 85.19           C  
ATOM   3623  CD2 HIS A 465     -33.645 -16.261  28.732  1.00 85.19           C  
ATOM   3624  ND1 HIS A 465     -33.543 -17.182  26.752  1.00 85.19           N  
ATOM   3625  CE1 HIS A 465     -32.518 -16.352  26.854  1.00 85.19           C  
ATOM   3626  NE2 HIS A 465     -32.557 -15.781  28.045  1.00 85.19           N  
ATOM   3627  N   GLU A 466     -37.226 -17.962  25.515  1.00 83.19           N  
ATOM   3628  CA  GLU A 466     -37.386 -17.781  24.075  1.00 83.19           C  
ATOM   3629  C   GLU A 466     -38.478 -16.762  23.764  1.00 83.19           C  
ATOM   3630  CB  GLU A 466     -37.704 -19.116  23.398  1.00 83.19           C  
ATOM   3631  O   GLU A 466     -38.330 -15.944  22.854  1.00 83.19           O  
ATOM   3632  CG  GLU A 466     -37.503 -19.104  21.889  1.00 83.19           C  
ATOM   3633  CD  GLU A 466     -37.675 -20.473  21.250  1.00 83.19           C  
ATOM   3634  OE1 GLU A 466     -37.581 -20.578  20.006  1.00 83.19           O  
ATOM   3635  OE2 GLU A 466     -37.907 -21.448  21.999  1.00 83.19           O  
ATOM   3636  N   ALA A 467     -39.553 -16.858  24.507  1.00 87.07           N  
ATOM   3637  CA  ALA A 467     -40.636 -15.891  24.342  1.00 87.07           C  
ATOM   3638  C   ALA A 467     -40.171 -14.482  24.699  1.00 87.07           C  
ATOM   3639  CB  ALA A 467     -41.837 -16.286  25.198  1.00 87.07           C  
ATOM   3640  O   ALA A 467     -40.532 -13.514  24.027  1.00 87.07           O  
ATOM   3641  N   LYS A 468     -39.323 -14.417  25.724  1.00 87.94           N  
ATOM   3642  CA  LYS A 468     -38.778 -13.119  26.110  1.00 87.94           C  
ATOM   3643  C   LYS A 468     -37.803 -12.597  25.058  1.00 87.94           C  
ATOM   3644  CB  LYS A 468     -38.083 -13.210  27.469  1.00 87.94           C  
ATOM   3645  O   LYS A 468     -37.804 -11.407  24.739  1.00 87.94           O  
ATOM   3646  CG  LYS A 468     -39.038 -13.203  28.654  1.00 87.94           C  
ATOM   3647  CD  LYS A 468     -38.286 -13.205  29.978  1.00 87.94           C  
ATOM   3648  CE  LYS A 468     -39.237 -13.312  31.163  1.00 87.94           C  
ATOM   3649  NZ  LYS A 468     -38.500 -13.410  32.458  1.00 87.94           N  
ATOM   3650  N   MET A 469     -36.978 -13.524  24.532  1.00 87.17           N  
ATOM   3651  CA  MET A 469     -36.042 -13.133  23.483  1.00 87.17           C  
ATOM   3652  C   MET A 469     -36.784 -12.742  22.209  1.00 87.17           C  
ATOM   3653  CB  MET A 469     -35.059 -14.268  23.188  1.00 87.17           C  
ATOM   3654  O   MET A 469     -36.397 -11.790  21.528  1.00 87.17           O  
ATOM   3655  CG  MET A 469     -34.068 -14.527  24.310  1.00 87.17           C  
ATOM   3656  SD  MET A 469     -33.101 -13.032  24.754  1.00 87.17           S  
ATOM   3657  CE  MET A 469     -32.172 -12.783  23.216  1.00 87.17           C  
ATOM   3658  N   ALA A 470     -37.819 -13.445  21.909  1.00 88.56           N  
ATOM   3659  CA  ALA A 470     -38.648 -13.150  20.743  1.00 88.56           C  
ATOM   3660  C   ALA A 470     -39.350 -11.803  20.896  1.00 88.56           C  
ATOM   3661  CB  ALA A 470     -39.673 -14.259  20.524  1.00 88.56           C  
ATOM   3662  O   ALA A 470     -39.463 -11.042  19.933  1.00 88.56           O  
ATOM   3663  N   LYS A 471     -39.823 -11.519  22.120  1.00 91.79           N  
ATOM   3664  CA  LYS A 471     -40.433 -10.223  22.401  1.00 91.79           C  
ATOM   3665  C   LYS A 471     -39.411  -9.096  22.277  1.00 91.79           C  
ATOM   3666  CB  LYS A 471     -41.055 -10.214  23.798  1.00 91.79           C  
ATOM   3667  O   LYS A 471     -39.706  -8.044  21.707  1.00 91.79           O  
ATOM   3668  CG  LYS A 471     -41.994  -9.043  24.050  1.00 91.79           C  
ATOM   3669  CD  LYS A 471     -42.627  -9.122  25.433  1.00 91.79           C  
ATOM   3670  CE  LYS A 471     -43.464  -7.887  25.737  1.00 91.79           C  
ATOM   3671  NZ  LYS A 471     -44.067  -7.949  27.102  1.00 91.79           N  
ATOM   3672  N   MET A 472     -38.250  -9.294  22.839  1.00 87.27           N  
ATOM   3673  CA  MET A 472     -37.179  -8.309  22.724  1.00 87.27           C  
ATOM   3674  C   MET A 472     -36.774  -8.113  21.267  1.00 87.27           C  
ATOM   3675  CB  MET A 472     -35.964  -8.735  23.551  1.00 87.27           C  
ATOM   3676  O   MET A 472     -36.560  -6.983  20.825  1.00 87.27           O  
ATOM   3677  CG  MET A 472     -34.894  -7.662  23.666  1.00 87.27           C  
ATOM   3678  SD  MET A 472     -33.473  -8.194  24.699  1.00 87.27           S  
ATOM   3679  CE  MET A 472     -34.317  -8.484  26.279  1.00 87.27           C  
ATOM   3680  N   GLU A 473     -36.664  -9.231  20.512  1.00 85.75           N  
ATOM   3681  CA  GLU A 473     -36.343  -9.162  19.090  1.00 85.75           C  
ATOM   3682  C   GLU A 473     -37.426  -8.417  18.315  1.00 85.75           C  
ATOM   3683  CB  GLU A 473     -36.155 -10.567  18.511  1.00 85.75           C  
ATOM   3684  O   GLU A 473     -37.122  -7.613  17.431  1.00 85.75           O  
ATOM   3685  CG  GLU A 473     -35.632 -10.579  17.082  1.00 85.75           C  
ATOM   3686  CD  GLU A 473     -35.441 -11.981  16.525  1.00 85.75           C  
ATOM   3687  OE1 GLU A 473     -35.071 -12.116  15.337  1.00 85.75           O  
ATOM   3688  OE2 GLU A 473     -35.664 -12.951  17.283  1.00 85.75           O  
ATOM   3689  N   ALA A 474     -38.677  -8.711  18.622  1.00 89.86           N  
ATOM   3690  CA  ALA A 474     -39.793  -8.019  17.982  1.00 89.86           C  
ATOM   3691  C   ALA A 474     -39.772  -6.528  18.305  1.00 89.86           C  
ATOM   3692  CB  ALA A 474     -41.121  -8.635  18.418  1.00 89.86           C  
ATOM   3693  O   ALA A 474     -40.024  -5.694  17.432  1.00 89.86           O  
ATOM   3694  N   GLU A 475     -39.436  -6.222  19.571  1.00 91.76           N  
ATOM   3695  CA  GLU A 475     -39.330  -4.825  19.980  1.00 91.76           C  
ATOM   3696  C   GLU A 475     -38.163  -4.133  19.282  1.00 91.76           C  
ATOM   3697  CB  GLU A 475     -39.171  -4.719  21.499  1.00 91.76           C  
ATOM   3698  O   GLU A 475     -38.282  -2.982  18.855  1.00 91.76           O  
ATOM   3699  CG  GLU A 475     -40.470  -4.915  22.268  1.00 91.76           C  
ATOM   3700  CD  GLU A 475     -40.300  -4.791  23.773  1.00 91.76           C  
ATOM   3701  OE1 GLU A 475     -41.317  -4.817  24.503  1.00 91.76           O  
ATOM   3702  OE2 GLU A 475     -39.141  -4.666  24.227  1.00 91.76           O  
ATOM   3703  N   MET A 476     -37.071  -4.878  19.133  1.00 89.37           N  
ATOM   3704  CA  MET A 476     -35.906  -4.334  18.440  1.00 89.37           C  
ATOM   3705  C   MET A 476     -36.203  -4.122  16.960  1.00 89.37           C  
ATOM   3706  CB  MET A 476     -34.701  -5.260  18.605  1.00 89.37           C  
ATOM   3707  O   MET A 476     -35.829  -3.097  16.387  1.00 89.37           O  
ATOM   3708  CG  MET A 476     -33.379  -4.623  18.207  1.00 89.37           C  
ATOM   3709  SD  MET A 476     -31.947  -5.733  18.500  1.00 89.37           S  
ATOM   3710  CE  MET A 476     -32.066  -6.801  17.038  1.00 89.37           C  
ATOM   3711  N   LYS A 477     -36.900  -5.108  16.336  1.00 87.82           N  
ATOM   3712  CA  LYS A 477     -37.277  -4.989  14.931  1.00 87.82           C  
ATOM   3713  C   LYS A 477     -38.228  -3.815  14.715  1.00 87.82           C  
ATOM   3714  CB  LYS A 477     -37.923  -6.284  14.437  1.00 87.82           C  
ATOM   3715  O   LYS A 477     -38.103  -3.081  13.732  1.00 87.82           O  
ATOM   3716  CG  LYS A 477     -36.926  -7.333  13.966  1.00 87.82           C  
ATOM   3717  CD  LYS A 477     -37.630  -8.561  13.403  1.00 87.82           C  
ATOM   3718  CE  LYS A 477     -36.641  -9.668  13.066  1.00 87.82           C  
ATOM   3719  NZ  LYS A 477     -37.331 -10.891  12.557  1.00 87.82           N  
ATOM   3720  N   GLN A 478     -39.119  -3.603  15.657  1.00 91.47           N  
ATOM   3721  CA  GLN A 478     -40.069  -2.500  15.559  1.00 91.47           C  
ATOM   3722  C   GLN A 478     -39.365  -1.153  15.694  1.00 91.47           C  
ATOM   3723  CB  GLN A 478     -41.158  -2.632  16.625  1.00 91.47           C  
ATOM   3724  O   GLN A 478     -39.655  -0.217  14.946  1.00 91.47           O  
ATOM   3725  CG  GLN A 478     -42.367  -3.439  16.173  1.00 91.47           C  
ATOM   3726  CD  GLN A 478     -43.482  -3.452  17.201  1.00 91.47           C  
ATOM   3727  NE2 GLN A 478     -44.598  -4.088  16.859  1.00 91.47           N  
ATOM   3728  OE1 GLN A 478     -43.343  -2.896  18.295  1.00 91.47           O  
ATOM   3729  N   VAL A 479     -38.395  -1.112  16.619  1.00 91.35           N  
ATOM   3730  CA  VAL A 479     -37.634   0.118  16.812  1.00 91.35           C  
ATOM   3731  C   VAL A 479     -36.778   0.395  15.578  1.00 91.35           C  
ATOM   3732  CB  VAL A 479     -36.743   0.042  18.073  1.00 91.35           C  
ATOM   3733  O   VAL A 479     -36.657   1.543  15.144  1.00 91.35           O  
ATOM   3734  CG1 VAL A 479     -35.810   1.249  18.148  1.00 91.35           C  
ATOM   3735  CG2 VAL A 479     -37.606  -0.049  19.330  1.00 91.35           C  
ATOM   3736  N   PHE A 480     -36.279  -0.650  15.092  1.00 91.73           N  
ATOM   3737  CA  PHE A 480     -35.467  -0.533  13.887  1.00 91.73           C  
ATOM   3738  C   PHE A 480     -36.307  -0.040  12.714  1.00 91.73           C  
ATOM   3739  CB  PHE A 480     -34.819  -1.877  13.541  1.00 91.73           C  
ATOM   3740  O   PHE A 480     -35.897   0.869  11.989  1.00 91.73           O  
ATOM   3741  CG  PHE A 480     -33.952  -1.834  12.312  1.00 91.73           C  
ATOM   3742  CD1 PHE A 480     -34.429  -2.297  11.091  1.00 91.73           C  
ATOM   3743  CD2 PHE A 480     -32.659  -1.330  12.377  1.00 91.73           C  
ATOM   3744  CE1 PHE A 480     -33.628  -2.258   9.952  1.00 91.73           C  
ATOM   3745  CE2 PHE A 480     -31.854  -1.289  11.242  1.00 91.73           C  
ATOM   3746  CZ  PHE A 480     -32.340  -1.754  10.031  1.00 91.73           C  
ATOM   3747  N   GLN A 481     -37.477  -0.683  12.493  1.00 87.23           N  
ATOM   3748  CA  GLN A 481     -38.378  -0.267  11.423  1.00 87.23           C  
ATOM   3749  C   GLN A 481     -38.836   1.175  11.619  1.00 87.23           C  
ATOM   3750  CB  GLN A 481     -39.590  -1.197  11.351  1.00 87.23           C  
ATOM   3751  O   GLN A 481     -38.927   1.939  10.655  1.00 87.23           O  
ATOM   3752  CG  GLN A 481     -39.284  -2.561  10.746  1.00 87.23           C  
ATOM   3753  CD  GLN A 481     -40.525  -3.412  10.559  1.00 87.23           C  
ATOM   3754  NE2 GLN A 481     -40.342  -4.624  10.044  1.00 87.23           N  
ATOM   3755  OE1 GLN A 481     -41.640  -2.985  10.875  1.00 87.23           O  
ATOM   3756  N   GLN A 482     -39.078   1.508  12.888  1.00 89.36           N  
ATOM   3757  CA  GLN A 482     -39.447   2.882  13.213  1.00 89.36           C  
ATOM   3758  C   GLN A 482     -38.308   3.847  12.894  1.00 89.36           C  
ATOM   3759  CB  GLN A 482     -39.836   2.999  14.688  1.00 89.36           C  
ATOM   3760  O   GLN A 482     -38.535   4.914  12.319  1.00 89.36           O  
ATOM   3761  CG  GLN A 482     -40.531   4.307  15.038  1.00 89.36           C  
ATOM   3762  CD  GLN A 482     -41.012   4.350  16.477  1.00 89.36           C  
ATOM   3763  NE2 GLN A 482     -41.623   5.463  16.865  1.00 89.36           N  
ATOM   3764  OE1 GLN A 482     -40.835   3.389  17.233  1.00 89.36           O  
ATOM   3765  N   LYS A 483     -37.097   3.467  13.185  1.00 90.91           N  
ATOM   3766  CA  LYS A 483     -35.933   4.312  12.933  1.00 90.91           C  
ATOM   3767  C   LYS A 483     -35.666   4.447  11.436  1.00 90.91           C  
ATOM   3768  CB  LYS A 483     -34.698   3.750  13.637  1.00 90.91           C  
ATOM   3769  O   LYS A 483     -35.291   5.521  10.961  1.00 90.91           O  
ATOM   3770  CG  LYS A 483     -34.551   4.199  15.083  1.00 90.91           C  
ATOM   3771  CD  LYS A 483     -33.119   4.035  15.577  1.00 90.91           C  
ATOM   3772  CE  LYS A 483     -32.967   4.503  17.018  1.00 90.91           C  
ATOM   3773  NZ  LYS A 483     -31.584   4.273  17.532  1.00 90.91           N  
ATOM   3774  N   VAL A 484     -35.880   3.305  10.768  1.00 92.61           N  
ATOM   3775  CA  VAL A 484     -35.699   3.337   9.321  1.00 92.61           C  
ATOM   3776  C   VAL A 484     -36.733   4.268   8.691  1.00 92.61           C  
ATOM   3777  CB  VAL A 484     -35.808   1.925   8.703  1.00 92.61           C  
ATOM   3778  O   VAL A 484     -36.405   5.066   7.810  1.00 92.61           O  
ATOM   3779  CG1 VAL A 484     -35.886   2.007   7.180  1.00 92.61           C  
ATOM   3780  CG2 VAL A 484     -34.624   1.062   9.135  1.00 92.61           C  
ATOM   3781  N   LYS A 485     -37.968   4.140   9.103  1.00 90.50           N  
ATOM   3782  CA  LYS A 485     -39.032   5.008   8.606  1.00 90.50           C  
ATOM   3783  C   LYS A 485     -38.750   6.470   8.942  1.00 90.50           C  
ATOM   3784  CB  LYS A 485     -40.383   4.588   9.187  1.00 90.50           C  
ATOM   3785  O   LYS A 485     -38.977   7.357   8.116  1.00 90.50           O  
ATOM   3786  CG  LYS A 485     -40.970   3.338   8.548  1.00 90.50           C  
ATOM   3787  CD  LYS A 485     -42.355   3.025   9.099  1.00 90.50           C  
ATOM   3788  CE  LYS A 485     -42.915   1.738   8.509  1.00 90.50           C  
ATOM   3789  NZ  LYS A 485     -44.248   1.397   9.090  1.00 90.50           N  
ATOM   3790  N   GLU A 486     -38.269   6.687  10.164  1.00 90.77           N  
ATOM   3791  CA  GLU A 486     -37.891   8.032  10.586  1.00 90.77           C  
ATOM   3792  C   GLU A 486     -36.746   8.575   9.736  1.00 90.77           C  
ATOM   3793  CB  GLU A 486     -37.497   8.040  12.066  1.00 90.77           C  
ATOM   3794  O   GLU A 486     -36.774   9.734   9.316  1.00 90.77           O  
ATOM   3795  CG  GLU A 486     -37.223   9.430  12.621  1.00 90.77           C  
ATOM   3796  CD  GLU A 486     -36.778   9.418  14.075  1.00 90.77           C  
ATOM   3797  OE1 GLU A 486     -36.315  10.468  14.576  1.00 90.77           O  
ATOM   3798  OE2 GLU A 486     -36.891   8.351  14.717  1.00 90.77           O  
ATOM   3799  N   LYS A 487     -35.778   7.750   9.488  1.00 90.70           N  
ATOM   3800  CA  LYS A 487     -34.630   8.174   8.692  1.00 90.70           C  
ATOM   3801  C   LYS A 487     -35.031   8.432   7.242  1.00 90.70           C  
ATOM   3802  CB  LYS A 487     -33.519   7.124   8.749  1.00 90.70           C  
ATOM   3803  O   LYS A 487     -34.556   9.384   6.621  1.00 90.70           O  
ATOM   3804  CG  LYS A 487     -32.700   7.159  10.031  1.00 90.70           C  
ATOM   3805  CD  LYS A 487     -31.228   6.875   9.761  1.00 90.70           C  
ATOM   3806  CE  LYS A 487     -30.385   7.046  11.017  1.00 90.70           C  
ATOM   3807  NZ  LYS A 487     -28.971   6.617  10.798  1.00 90.70           N  
ATOM   3808  N   GLU A 488     -35.880   7.526   6.729  1.00 87.98           N  
ATOM   3809  CA  GLU A 488     -36.375   7.709   5.368  1.00 87.98           C  
ATOM   3810  C   GLU A 488     -37.191   8.993   5.246  1.00 87.98           C  
ATOM   3811  CB  GLU A 488     -37.219   6.507   4.937  1.00 87.98           C  
ATOM   3812  O   GLU A 488     -37.088   9.707   4.246  1.00 87.98           O  
ATOM   3813  CG  GLU A 488     -36.397   5.292   4.533  1.00 87.98           C  
ATOM   3814  CD  GLU A 488     -37.244   4.135   4.026  1.00 87.98           C  
ATOM   3815  OE1 GLU A 488     -36.677   3.158   3.486  1.00 87.98           O  
ATOM   3816  OE2 GLU A 488     -38.485   4.208   4.168  1.00 87.98           O  
ATOM   3817  N   ALA A 489     -37.999   9.323   6.201  1.00 90.88           N  
ATOM   3818  CA  ALA A 489     -38.780  10.557   6.231  1.00 90.88           C  
ATOM   3819  C   ALA A 489     -37.872  11.777   6.356  1.00 90.88           C  
ATOM   3820  CB  ALA A 489     -39.782  10.524   7.382  1.00 90.88           C  
ATOM   3821  O   ALA A 489     -38.098  12.796   5.699  1.00 90.88           O  
ATOM   3822  N   LYS A 490     -36.789  11.632   7.132  1.00 88.91           N  
ATOM   3823  CA  LYS A 490     -35.824  12.716   7.289  1.00 88.91           C  
ATOM   3824  C   LYS A 490     -35.045  12.950   5.998  1.00 88.91           C  
ATOM   3825  CB  LYS A 490     -34.859  12.415   8.436  1.00 88.91           C  
ATOM   3826  O   LYS A 490     -34.740  14.092   5.649  1.00 88.91           O  
ATOM   3827  CG  LYS A 490     -35.450  12.644   9.819  1.00 88.91           C  
ATOM   3828  CD  LYS A 490     -34.414  12.426  10.914  1.00 88.91           C  
ATOM   3829  CE  LYS A 490     -35.009  12.636  12.299  1.00 88.91           C  
ATOM   3830  NZ  LYS A 490     -34.007  12.385  13.377  1.00 88.91           N  
ATOM   3831  N   LEU A 491     -34.773  11.877   5.415  1.00 91.10           N  
ATOM   3832  CA  LEU A 491     -34.073  11.969   4.138  1.00 91.10           C  
ATOM   3833  C   LEU A 491     -34.941  12.658   3.091  1.00 91.10           C  
ATOM   3834  CB  LEU A 491     -33.668  10.577   3.647  1.00 91.10           C  
ATOM   3835  O   LEU A 491     -34.454  13.496   2.328  1.00 91.10           O  
ATOM   3836  CG  LEU A 491     -32.443  10.511   2.733  1.00 91.10           C  
ATOM   3837  CD1 LEU A 491     -31.402   9.558   3.310  1.00 91.10           C  
ATOM   3838  CD2 LEU A 491     -32.847  10.080   1.327  1.00 91.10           C  
ATOM   3839  N   LYS A 492     -36.237  12.363   3.025  1.00 90.14           N  
ATOM   3840  CA  LYS A 492     -37.176  12.984   2.095  1.00 90.14           C  
ATOM   3841  C   LYS A 492     -37.333  14.474   2.385  1.00 90.14           C  
ATOM   3842  CB  LYS A 492     -38.537  12.291   2.163  1.00 90.14           C  
ATOM   3843  O   LYS A 492     -37.378  15.290   1.462  1.00 90.14           O  
ATOM   3844  CG  LYS A 492     -38.596  10.968   1.413  1.00 90.14           C  
ATOM   3845  CD  LYS A 492     -39.986  10.349   1.479  1.00 90.14           C  
ATOM   3846  CE  LYS A 492     -40.016   8.968   0.839  1.00 90.14           C  
ATOM   3847  NZ  LYS A 492     -41.357   8.325   0.970  1.00 90.14           N  
ATOM   3848  N   GLU A 493     -37.376  14.839   3.595  1.00 91.40           N  
ATOM   3849  CA  GLU A 493     -37.481  16.237   4.005  1.00 91.40           C  
ATOM   3850  C   GLU A 493     -36.209  17.008   3.667  1.00 91.40           C  
ATOM   3851  CB  GLU A 493     -37.773  16.336   5.505  1.00 91.40           C  
ATOM   3852  O   GLU A 493     -36.273  18.150   3.207  1.00 91.40           O  
ATOM   3853  CG  GLU A 493     -38.220  17.720   5.954  1.00 91.40           C  
ATOM   3854  CD  GLU A 493     -38.538  17.795   7.438  1.00 91.40           C  
ATOM   3855  OE1 GLU A 493     -38.888  18.893   7.929  1.00 91.40           O  
ATOM   3856  OE2 GLU A 493     -38.436  16.749   8.116  1.00 91.40           O  
ATOM   3857  N   SER A 494     -35.092  16.393   3.951  1.00 87.99           N  
ATOM   3858  CA  SER A 494     -33.814  17.002   3.599  1.00 87.99           C  
ATOM   3859  C   SER A 494     -33.692  17.199   2.091  1.00 87.99           C  
ATOM   3860  CB  SER A 494     -32.654  16.144   4.104  1.00 87.99           C  
ATOM   3861  O   SER A 494     -33.183  18.224   1.633  1.00 87.99           O  
ATOM   3862  OG  SER A 494     -32.558  14.940   3.363  1.00 87.99           O  
ATOM   3863  N   GLU A 495     -34.131  16.230   1.339  1.00 86.75           N  
ATOM   3864  CA  GLU A 495     -34.123  16.325  -0.117  1.00 86.75           C  
ATOM   3865  C   GLU A 495     -35.017  17.463  -0.601  1.00 86.75           C  
ATOM   3866  CB  GLU A 495     -34.570  15.002  -0.745  1.00 86.75           C  
ATOM   3867  O   GLU A 495     -34.652  18.197  -1.522  1.00 86.75           O  
ATOM   3868  CG  GLU A 495     -33.452  13.979  -0.886  1.00 86.75           C  
ATOM   3869  CD  GLU A 495     -33.895  12.697  -1.572  1.00 86.75           C  
ATOM   3870  OE1 GLU A 495     -33.044  11.810  -1.808  1.00 86.75           O  
ATOM   3871  OE2 GLU A 495     -35.103  12.579  -1.877  1.00 86.75           O  
ATOM   3872  N   GLU A 496     -36.179  17.623   0.009  1.00 89.78           N  
ATOM   3873  CA  GLU A 496     -37.100  18.701  -0.340  1.00 89.78           C  
ATOM   3874  C   GLU A 496     -36.515  20.064   0.017  1.00 89.78           C  
ATOM   3875  CB  GLU A 496     -38.446  18.506   0.363  1.00 89.78           C  
ATOM   3876  O   GLU A 496     -36.671  21.028  -0.735  1.00 89.78           O  
ATOM   3877  CG  GLU A 496     -39.302  17.402  -0.242  1.00 89.78           C  
ATOM   3878  CD  GLU A 496     -40.580  17.138   0.538  1.00 89.78           C  
ATOM   3879  OE1 GLU A 496     -41.362  16.246   0.138  1.00 89.78           O  
ATOM   3880  OE2 GLU A 496     -40.801  17.829   1.558  1.00 89.78           O  
ATOM   3881  N   GLU A 497     -35.867  20.148   1.170  1.00 90.49           N  
ATOM   3882  CA  GLU A 497     -35.204  21.381   1.583  1.00 90.49           C  
ATOM   3883  C   GLU A 497     -34.099  21.769   0.606  1.00 90.49           C  
ATOM   3884  CB  GLU A 497     -34.631  21.237   2.996  1.00 90.49           C  
ATOM   3885  O   GLU A 497     -33.949  22.943   0.263  1.00 90.49           O  
ATOM   3886  CG  GLU A 497     -34.247  22.561   3.642  1.00 90.49           C  
ATOM   3887  CD  GLU A 497     -33.713  22.405   5.056  1.00 90.49           C  
ATOM   3888  OE1 GLU A 497     -33.185  23.392   5.618  1.00 90.49           O  
ATOM   3889  OE2 GLU A 497     -33.821  21.287   5.607  1.00 90.49           O  
ATOM   3890  N   LEU A 498     -33.348  20.825   0.271  1.00 90.64           N  
ATOM   3891  CA  LEU A 498     -32.290  21.066  -0.704  1.00 90.64           C  
ATOM   3892  C   LEU A 498     -32.871  21.551  -2.028  1.00 90.64           C  
ATOM   3893  CB  LEU A 498     -31.467  19.795  -0.929  1.00 90.64           C  
ATOM   3894  O   LEU A 498     -32.332  22.470  -2.649  1.00 90.64           O  
ATOM   3895  CG  LEU A 498     -30.361  19.514   0.089  1.00 90.64           C  
ATOM   3896  CD1 LEU A 498     -29.732  18.150  -0.175  1.00 90.64           C  
ATOM   3897  CD2 LEU A 498     -29.304  20.613   0.047  1.00 90.64           C  
ATOM   3898  N   HIS A 499     -33.980  20.954  -2.455  1.00 87.62           N  
ATOM   3899  CA  HIS A 499     -34.651  21.371  -3.681  1.00 87.62           C  
ATOM   3900  C   HIS A 499     -35.178  22.797  -3.563  1.00 87.62           C  
ATOM   3901  CB  HIS A 499     -35.796  20.414  -4.018  1.00 87.62           C  
ATOM   3902  O   HIS A 499     -35.081  23.580  -4.511  1.00 87.62           O  
ATOM   3903  CG  HIS A 499     -35.568  19.622  -5.265  1.00 87.62           C  
ATOM   3904  CD2 HIS A 499     -34.803  18.529  -5.498  1.00 87.62           C  
ATOM   3905  ND1 HIS A 499     -36.168  19.935  -6.466  1.00 87.62           N  
ATOM   3906  CE1 HIS A 499     -35.781  19.067  -7.385  1.00 87.62           C  
ATOM   3907  NE2 HIS A 499     -34.952  18.203  -6.823  1.00 87.62           N  
ATOM   3908  N   GLN A 500     -35.655  23.129  -2.457  1.00 89.68           N  
ATOM   3909  CA  GLN A 500     -36.152  24.479  -2.214  1.00 89.68           C  
ATOM   3910  C   GLN A 500     -35.009  25.491  -2.199  1.00 89.68           C  
ATOM   3911  CB  GLN A 500     -36.923  24.539  -0.895  1.00 89.68           C  
ATOM   3912  O   GLN A 500     -35.128  26.578  -2.768  1.00 89.68           O  
ATOM   3913  CG  GLN A 500     -37.833  25.753  -0.769  1.00 89.68           C  
ATOM   3914  CD  GLN A 500     -39.266  25.381  -0.435  1.00 89.68           C  
ATOM   3915  NE2 GLN A 500     -40.143  26.378  -0.395  1.00 89.68           N  
ATOM   3916  OE1 GLN A 500     -39.582  24.207  -0.217  1.00 89.68           O  
ATOM   3917  N   LYS A 501     -33.908  25.128  -1.613  1.00 90.07           N  
ATOM   3918  CA  LYS A 501     -32.731  25.992  -1.590  1.00 90.07           C  
ATOM   3919  C   LYS A 501     -32.175  26.202  -2.996  1.00 90.07           C  
ATOM   3920  CB  LYS A 501     -31.650  25.403  -0.682  1.00 90.07           C  
ATOM   3921  O   LYS A 501     -31.755  27.308  -3.344  1.00 90.07           O  
ATOM   3922  CG  LYS A 501     -31.898  25.629   0.802  1.00 90.07           C  
ATOM   3923  CD  LYS A 501     -30.674  25.268   1.634  1.00 90.07           C  
ATOM   3924  CE  LYS A 501     -30.880  25.602   3.106  1.00 90.07           C  
ATOM   3925  NZ  LYS A 501     -29.778  25.059   3.956  1.00 90.07           N  
ATOM   3926  N   HIS A 502     -32.137  25.085  -3.678  1.00 89.07           N  
ATOM   3927  CA  HIS A 502     -31.688  25.183  -5.062  1.00 89.07           C  
ATOM   3928  C   HIS A 502     -32.605  26.089  -5.877  1.00 89.07           C  
ATOM   3929  CB  HIS A 502     -31.618  23.795  -5.702  1.00 89.07           C  
ATOM   3930  O   HIS A 502     -32.133  26.883  -6.694  1.00 89.07           O  
ATOM   3931  CG  HIS A 502     -30.269  23.157  -5.605  1.00 89.07           C  
ATOM   3932  CD2 HIS A 502     -29.836  22.099  -4.880  1.00 89.07           C  
ATOM   3933  ND1 HIS A 502     -29.178  23.612  -6.313  1.00 89.07           N  
ATOM   3934  CE1 HIS A 502     -28.129  22.859  -6.027  1.00 89.07           C  
ATOM   3935  NE2 HIS A 502     -28.502  21.933  -5.160  1.00 89.07           N  
ATOM   3936  N   LYS A 503     -33.905  26.004  -5.667  1.00 92.26           N  
ATOM   3937  CA  LYS A 503     -34.879  26.851  -6.350  1.00 92.26           C  
ATOM   3938  C   LYS A 503     -34.695  28.317  -5.970  1.00 92.26           C  
ATOM   3939  CB  LYS A 503     -36.304  26.400  -6.025  1.00 92.26           C  
ATOM   3940  O   LYS A 503     -34.732  29.197  -6.832  1.00 92.26           O  
ATOM   3941  CG  LYS A 503     -37.370  27.035  -6.905  1.00 92.26           C  
ATOM   3942  CD  LYS A 503     -38.756  26.491  -6.584  1.00 92.26           C  
ATOM   3943  CE  LYS A 503     -39.834  27.184  -7.407  1.00 92.26           C  
ATOM   3944  NZ  LYS A 503     -41.197  26.668  -7.081  1.00 92.26           N  
ATOM   3945  N   GLU A 504     -34.442  28.565  -4.702  1.00 90.81           N  
ATOM   3946  CA  GLU A 504     -34.213  29.924  -4.221  1.00 90.81           C  
ATOM   3947  C   GLU A 504     -32.908  30.492  -4.771  1.00 90.81           C  
ATOM   3948  CB  GLU A 504     -34.196  29.956  -2.690  1.00 90.81           C  
ATOM   3949  O   GLU A 504     -32.852  31.656  -5.173  1.00 90.81           O  
ATOM   3950  CG  GLU A 504     -35.569  29.783  -2.056  1.00 90.81           C  
ATOM   3951  CD  GLU A 504     -35.528  29.753  -0.537  1.00 90.81           C  
ATOM   3952  OE1 GLU A 504     -36.602  29.636   0.097  1.00 90.81           O  
ATOM   3953  OE2 GLU A 504     -34.414  29.847   0.025  1.00 90.81           O  
ATOM   3954  N   MET A 505     -31.902  29.692  -4.719  1.00 92.10           N  
ATOM   3955  CA  MET A 505     -30.608  30.111  -5.251  1.00 92.10           C  
ATOM   3956  C   MET A 505     -30.704  30.405  -6.744  1.00 92.10           C  
ATOM   3957  CB  MET A 505     -29.548  29.039  -4.996  1.00 92.10           C  
ATOM   3958  O   MET A 505     -30.133  31.385  -7.226  1.00 92.10           O  
ATOM   3959  CG  MET A 505     -28.928  29.107  -3.610  1.00 92.10           C  
ATOM   3960  SD  MET A 505     -27.102  29.283  -3.664  1.00 92.10           S  
ATOM   3961  CE  MET A 505     -26.648  27.679  -4.381  1.00 92.10           C  
ATOM   3962  N   LYS A 506     -31.382  29.555  -7.424  1.00 91.27           N  
ATOM   3963  CA  LYS A 506     -31.584  29.765  -8.854  1.00 91.27           C  
ATOM   3964  C   LYS A 506     -32.328  31.070  -9.119  1.00 91.27           C  
ATOM   3965  CB  LYS A 506     -32.352  28.591  -9.466  1.00 91.27           C  
ATOM   3966  O   LYS A 506     -31.986  31.809 -10.045  1.00 91.27           O  
ATOM   3967  CG  LYS A 506     -32.343  28.572 -10.987  1.00 91.27           C  
ATOM   3968  CD  LYS A 506     -33.024  27.323 -11.534  1.00 91.27           C  
ATOM   3969  CE  LYS A 506     -33.064  27.329 -13.056  1.00 91.27           C  
ATOM   3970  NZ  LYS A 506     -33.720  26.101 -13.597  1.00 91.27           N  
ATOM   3971  N   GLU A 507     -33.325  31.364  -8.375  1.00 92.42           N  
ATOM   3972  CA  GLU A 507     -34.085  32.604  -8.506  1.00 92.42           C  
ATOM   3973  C   GLU A 507     -33.222  33.818  -8.175  1.00 92.42           C  
ATOM   3974  CB  GLU A 507     -35.321  32.575  -7.603  1.00 92.42           C  
ATOM   3975  O   GLU A 507     -33.307  34.849  -8.845  1.00 92.42           O  
ATOM   3976  CG  GLU A 507     -36.442  31.688  -8.124  1.00 92.42           C  
ATOM   3977  CD  GLU A 507     -37.651  31.646  -7.203  1.00 92.42           C  
ATOM   3978  OE1 GLU A 507     -38.659  30.991  -7.554  1.00 92.42           O  
ATOM   3979  OE2 GLU A 507     -37.590  32.273  -6.122  1.00 92.42           O  
ATOM   3980  N   LYS A 508     -32.388  33.724  -7.116  1.00 91.78           N  
ATOM   3981  CA  LYS A 508     -31.473  34.801  -6.747  1.00 91.78           C  
ATOM   3982  C   LYS A 508     -30.449  35.053  -7.850  1.00 91.78           C  
ATOM   3983  CB  LYS A 508     -30.760  34.474  -5.435  1.00 91.78           C  
ATOM   3984  O   LYS A 508     -30.126  36.204  -8.153  1.00 91.78           O  
ATOM   3985  CG  LYS A 508     -31.552  34.846  -4.190  1.00 91.78           C  
ATOM   3986  CD  LYS A 508     -30.772  34.541  -2.918  1.00 91.78           C  
ATOM   3987  CE  LYS A 508     -31.617  34.773  -1.673  1.00 91.78           C  
ATOM   3988  NZ  LYS A 508     -30.861  34.458  -0.424  1.00 91.78           N  
ATOM   3989  N   LEU A 509     -29.974  33.950  -8.350  1.00 92.56           N  
ATOM   3990  CA  LEU A 509     -29.003  34.055  -9.433  1.00 92.56           C  
ATOM   3991  C   LEU A 509     -29.625  34.716 -10.659  1.00 92.56           C  
ATOM   3992  CB  LEU A 509     -28.461  32.672  -9.804  1.00 92.56           C  
ATOM   3993  O   LEU A 509     -28.988  35.545 -11.313  1.00 92.56           O  
ATOM   3994  CG  LEU A 509     -27.253  32.645 -10.741  1.00 92.56           C  
ATOM   3995  CD1 LEU A 509     -25.992  33.064  -9.991  1.00 92.56           C  
ATOM   3996  CD2 LEU A 509     -27.081  31.259 -11.353  1.00 92.56           C  
ATOM   3997  N   GLU A 510     -30.849  34.373 -10.989  1.00 89.44           N  
ATOM   3998  CA  GLU A 510     -31.565  34.974 -12.109  1.00 89.44           C  
ATOM   3999  C   GLU A 510     -31.825  36.458 -11.866  1.00 89.44           C  
ATOM   4000  CB  GLU A 510     -32.886  34.243 -12.359  1.00 89.44           C  
ATOM   4001  O   GLU A 510     -31.732  37.270 -12.789  1.00 89.44           O  
ATOM   4002  CG  GLU A 510     -32.793  33.144 -13.408  1.00 89.44           C  
ATOM   4003  CD  GLU A 510     -34.120  32.452 -13.671  1.00 89.44           C  
ATOM   4004  OE1 GLU A 510     -34.170  31.540 -14.528  1.00 89.44           O  
ATOM   4005  OE2 GLU A 510     -35.119  32.824 -13.017  1.00 89.44           O  
ATOM   4006  N   LYS A 511     -32.126  36.814 -10.637  1.00 91.41           N  
ATOM   4007  CA  LYS A 511     -32.295  38.217 -10.268  1.00 91.41           C  
ATOM   4008  C   LYS A 511     -30.989  38.989 -10.433  1.00 91.41           C  
ATOM   4009  CB  LYS A 511     -32.796  38.337  -8.828  1.00 91.41           C  
ATOM   4010  O   LYS A 511     -30.986  40.113 -10.940  1.00 91.41           O  
ATOM   4011  CG  LYS A 511     -33.275  39.732  -8.455  1.00 91.41           C  
ATOM   4012  CD  LYS A 511     -33.825  39.773  -7.035  1.00 91.41           C  
ATOM   4013  CE  LYS A 511     -34.214  41.187  -6.625  1.00 91.41           C  
ATOM   4014  NZ  LYS A 511     -34.619  41.256  -5.189  1.00 91.41           N  
ATOM   4015  N   GLN A 512     -29.931  38.379  -9.985  1.00 89.21           N  
ATOM   4016  CA  GLN A 512     -28.620  39.001 -10.140  1.00 89.21           C  
ATOM   4017  C   GLN A 512     -28.264  39.172 -11.614  1.00 89.21           C  
ATOM   4018  CB  GLN A 512     -27.546  38.173  -9.434  1.00 89.21           C  
ATOM   4019  O   GLN A 512     -27.710  40.201 -12.008  1.00 89.21           O  
ATOM   4020  CG  GLN A 512     -27.578  38.289  -7.916  1.00 89.21           C  
ATOM   4021  CD  GLN A 512     -26.419  37.574  -7.247  1.00 89.21           C  
ATOM   4022  NE2 GLN A 512     -26.057  38.023  -6.050  1.00 89.21           N  
ATOM   4023  OE1 GLN A 512     -25.854  36.626  -7.802  1.00 89.21           O  
ATOM   4024  N   ARG A 513     -28.556  38.152 -12.375  1.00 87.34           N  
ATOM   4025  CA  ARG A 513     -28.307  38.215 -13.811  1.00 87.34           C  
ATOM   4026  C   ARG A 513     -29.105  39.343 -14.456  1.00 87.34           C  
ATOM   4027  CB  ARG A 513     -28.654  36.881 -14.476  1.00 87.34           C  
ATOM   4028  O   ARG A 513     -28.589  40.066 -15.311  1.00 87.34           O  
ATOM   4029  CG  ARG A 513     -28.241  36.795 -15.937  1.00 87.34           C  
ATOM   4030  CD  ARG A 513     -28.476  35.404 -16.509  1.00 87.34           C  
ATOM   4031  NE  ARG A 513     -28.070  35.322 -17.909  1.00 87.34           N  
ATOM   4032  NH1 ARG A 513     -30.223  35.213 -18.741  1.00 87.34           N  
ATOM   4033  NH2 ARG A 513     -28.433  35.163 -20.172  1.00 87.34           N  
ATOM   4034  CZ  ARG A 513     -28.910  35.233 -18.937  1.00 87.34           C  
ATOM   4035  N   ARG A 514     -30.382  39.482 -14.060  1.00 89.15           N  
ATOM   4036  CA  ARG A 514     -31.226  40.555 -14.575  1.00 89.15           C  
ATOM   4037  C   ARG A 514     -30.685  41.921 -14.167  1.00 89.15           C  
ATOM   4038  CB  ARG A 514     -32.665  40.392 -14.081  1.00 89.15           C  
ATOM   4039  O   ARG A 514     -30.690  42.860 -14.966  1.00 89.15           O  
ATOM   4040  CG  ARG A 514     -33.451  39.317 -14.814  1.00 89.15           C  
ATOM   4041  CD  ARG A 514     -34.932  39.363 -14.465  1.00 89.15           C  
ATOM   4042  NE  ARG A 514     -35.562  38.054 -14.611  1.00 89.15           N  
ATOM   4043  NH1 ARG A 514     -37.216  38.446 -13.047  1.00 89.15           N  
ATOM   4044  NH2 ARG A 514     -37.124  36.436 -14.146  1.00 89.15           N  
ATOM   4045  CZ  ARG A 514     -36.632  37.648 -13.935  1.00 89.15           C  
ATOM   4046  N   GLU A 515     -30.241  42.046 -12.934  1.00 91.46           N  
ATOM   4047  CA  GLU A 515     -29.666  43.295 -12.446  1.00 91.46           C  
ATOM   4048  C   GLU A 515     -28.382  43.642 -13.195  1.00 91.46           C  
ATOM   4049  CB  GLU A 515     -29.391  43.210 -10.942  1.00 91.46           C  
ATOM   4050  O   GLU A 515     -28.155  44.803 -13.544  1.00 91.46           O  
ATOM   4051  CG  GLU A 515     -30.635  43.363 -10.080  1.00 91.46           C  
ATOM   4052  CD  GLU A 515     -30.349  43.254  -8.590  1.00 91.46           C  
ATOM   4053  OE1 GLU A 515     -31.300  43.354  -7.781  1.00 91.46           O  
ATOM   4054  OE2 GLU A 515     -29.166  43.069  -8.229  1.00 91.46           O  
ATOM   4055  N   LEU A 516     -27.569  42.600 -13.353  1.00 88.64           N  
ATOM   4056  CA  LEU A 516     -26.323  42.810 -14.083  1.00 88.64           C  
ATOM   4057  C   LEU A 516     -26.601  43.194 -15.532  1.00 88.64           C  
ATOM   4058  CB  LEU A 516     -25.454  41.551 -14.034  1.00 88.64           C  
ATOM   4059  O   LEU A 516     -25.915  44.051 -16.094  1.00 88.64           O  
ATOM   4060  CG  LEU A 516     -24.677  41.313 -12.738  1.00 88.64           C  
ATOM   4061  CD1 LEU A 516     -23.951  39.973 -12.793  1.00 88.64           C  
ATOM   4062  CD2 LEU A 516     -23.693  42.451 -12.488  1.00 88.64           C  
ATOM   4063  N   GLU A 517     -27.573  42.526 -16.181  1.00 87.49           N  
ATOM   4064  CA  GLU A 517     -27.960  42.844 -17.552  1.00 87.49           C  
ATOM   4065  C   GLU A 517     -28.506  44.265 -17.656  1.00 87.49           C  
ATOM   4066  CB  GLU A 517     -28.998  41.843 -18.065  1.00 87.49           C  
ATOM   4067  O   GLU A 517     -28.228  44.974 -18.626  1.00 87.49           O  
ATOM   4068  CG  GLU A 517     -28.392  40.622 -18.743  1.00 87.49           C  
ATOM   4069  CD  GLU A 517     -29.421  39.561 -19.098  1.00 87.49           C  
ATOM   4070  OE1 GLU A 517     -29.026  38.445 -19.505  1.00 87.49           O  
ATOM   4071  OE2 GLU A 517     -30.632  39.848 -18.968  1.00 87.49           O  
ATOM   4072  N   GLU A 518     -29.276  44.695 -16.697  1.00 90.81           N  
ATOM   4073  CA  GLU A 518     -29.777  46.065 -16.659  1.00 90.81           C  
ATOM   4074  C   GLU A 518     -28.638  47.064 -16.478  1.00 90.81           C  
ATOM   4075  CB  GLU A 518     -30.805  46.230 -15.536  1.00 90.81           C  
ATOM   4076  O   GLU A 518     -28.630  48.124 -17.108  1.00 90.81           O  
ATOM   4077  CG  GLU A 518     -31.609  47.520 -15.623  1.00 90.81           C  
ATOM   4078  CD  GLU A 518     -32.771  47.569 -14.645  1.00 90.81           C  
ATOM   4079  OE1 GLU A 518     -33.550  48.549 -14.677  1.00 90.81           O  
ATOM   4080  OE2 GLU A 518     -32.904  46.621 -13.839  1.00 90.81           O  
ATOM   4081  N   LYS A 519     -27.730  46.708 -15.584  1.00 87.63           N  
ATOM   4082  CA  LYS A 519     -26.560  47.562 -15.396  1.00 87.63           C  
ATOM   4083  C   LYS A 519     -25.724  47.637 -16.671  1.00 87.63           C  
ATOM   4084  CB  LYS A 519     -25.703  47.052 -14.237  1.00 87.63           C  
ATOM   4085  O   LYS A 519     -25.190  48.695 -17.008  1.00 87.63           O  
ATOM   4086  CG  LYS A 519     -26.265  47.380 -12.861  1.00 87.63           C  
ATOM   4087  CD  LYS A 519     -25.291  46.998 -11.754  1.00 87.63           C  
ATOM   4088  CE  LYS A 519     -25.838  47.356 -10.379  1.00 87.63           C  
ATOM   4089  NZ  LYS A 519     -24.984  46.809  -9.283  1.00 87.63           N  
ATOM   4090  N   LYS A 520     -25.570  46.451 -17.290  1.00 85.29           N  
ATOM   4091  CA  LYS A 520     -24.876  46.420 -18.574  1.00 85.29           C  
ATOM   4092  C   LYS A 520     -25.588  47.292 -19.605  1.00 85.29           C  
ATOM   4093  CB  LYS A 520     -24.766  44.984 -19.091  1.00 85.29           C  
ATOM   4094  O   LYS A 520     -24.942  48.029 -20.354  1.00 85.29           O  
ATOM   4095  CG  LYS A 520     -23.852  44.829 -20.297  1.00 85.29           C  
ATOM   4096  CD  LYS A 520     -23.768  43.377 -20.752  1.00 85.29           C  
ATOM   4097  CE  LYS A 520     -22.964  43.239 -22.038  1.00 85.29           C  
ATOM   4098  NZ  LYS A 520     -22.932  41.826 -22.521  1.00 85.29           N  
ATOM   4099  N   ARG A 521     -26.935  47.215 -19.668  1.00 85.61           N  
ATOM   4100  CA  ARG A 521     -27.720  48.036 -20.584  1.00 85.61           C  
ATOM   4101  C   ARG A 521     -27.570  49.518 -20.256  1.00 85.61           C  
ATOM   4102  CB  ARG A 521     -29.196  47.635 -20.536  1.00 85.61           C  
ATOM   4103  O   ARG A 521     -27.456  50.350 -21.158  1.00 85.61           O  
ATOM   4104  CG  ARG A 521     -30.019  48.177 -21.695  1.00 85.61           C  
ATOM   4105  CD  ARG A 521     -31.483  47.775 -21.583  1.00 85.61           C  
ATOM   4106  NE  ARG A 521     -32.366  48.936 -21.642  1.00 85.61           N  
ATOM   4107  NH1 ARG A 521     -34.323  47.710 -21.561  1.00 85.61           N  
ATOM   4108  NH2 ARG A 521     -34.403  49.997 -21.689  1.00 85.61           N  
ATOM   4109  CZ  ARG A 521     -33.695  48.878 -21.630  1.00 85.61           C  
ATOM   4110  N   GLN A 522     -27.592  49.865 -19.036  1.00 85.25           N  
ATOM   4111  CA  GLN A 522     -27.421  51.246 -18.594  1.00 85.25           C  
ATOM   4112  C   GLN A 522     -26.036  51.772 -18.961  1.00 85.25           C  
ATOM   4113  CB  GLN A 522     -27.643  51.359 -17.085  1.00 85.25           C  
ATOM   4114  O   GLN A 522     -25.900  52.908 -19.421  1.00 85.25           O  
ATOM   4115  CG  GLN A 522     -28.251  52.685 -16.651  1.00 85.25           C  
ATOM   4116  CD  GLN A 522     -28.732  52.668 -15.212  1.00 85.25           C  
ATOM   4117  NE2 GLN A 522     -29.387  53.745 -14.793  1.00 85.25           N  
ATOM   4118  OE1 GLN A 522     -28.517  51.694 -14.484  1.00 85.25           O  
ATOM   4119  N   LEU A 523     -25.074  50.921 -18.701  1.00 83.64           N  
ATOM   4120  CA  LEU A 523     -23.707  51.316 -19.024  1.00 83.64           C  
ATOM   4121  C   LEU A 523     -23.528  51.475 -20.530  1.00 83.64           C  
ATOM   4122  CB  LEU A 523     -22.710  50.286 -18.486  1.00 83.64           C  
ATOM   4123  O   LEU A 523     -22.870  52.413 -20.986  1.00 83.64           O  
ATOM   4124  CG  LEU A 523     -22.174  50.534 -17.075  1.00 83.64           C  
ATOM   4125  CD1 LEU A 523     -21.475  49.286 -16.547  1.00 83.64           C  
ATOM   4126  CD2 LEU A 523     -21.226  51.729 -17.065  1.00 83.64           C  
ATOM   4127  N   GLU A 524     -24.082  50.571 -21.279  1.00 80.03           N  
ATOM   4128  CA  GLU A 524     -24.005  50.637 -22.735  1.00 80.03           C  
ATOM   4129  C   GLU A 524     -24.747  51.858 -23.272  1.00 80.03           C  
ATOM   4130  CB  GLU A 524     -24.570  49.360 -23.362  1.00 80.03           C  
ATOM   4131  O   GLU A 524     -24.292  52.499 -24.221  1.00 80.03           O  
ATOM   4132  CG  GLU A 524     -24.212  49.186 -24.830  1.00 80.03           C  
ATOM   4133  CD  GLU A 524     -24.498  47.787 -25.355  1.00 80.03           C  
ATOM   4134  OE1 GLU A 524     -24.083  47.470 -26.493  1.00 80.03           O  
ATOM   4135  OE2 GLU A 524     -25.142  47.004 -24.623  1.00 80.03           O  
ATOM   4136  N   SER A 525     -25.893  52.170 -22.762  1.00 81.99           N  
ATOM   4137  CA  SER A 525     -26.634  53.365 -23.154  1.00 81.99           C  
ATOM   4138  C   SER A 525     -25.856  54.633 -22.819  1.00 81.99           C  
ATOM   4139  CB  SER A 525     -27.999  53.398 -22.466  1.00 81.99           C  
ATOM   4140  O   SER A 525     -25.941  55.628 -23.541  1.00 81.99           O  
ATOM   4141  OG  SER A 525     -27.858  53.659 -21.080  1.00 81.99           O  
ATOM   4142  N   GLU A 526     -25.108  54.553 -21.654  1.00 80.49           N  
ATOM   4143  CA  GLU A 526     -24.285  55.699 -21.280  1.00 80.49           C  
ATOM   4144  C   GLU A 526     -23.040  55.795 -22.158  1.00 80.49           C  
ATOM   4145  CB  GLU A 526     -23.883  55.613 -19.805  1.00 80.49           C  
ATOM   4146  O   GLU A 526     -22.549  56.893 -22.430  1.00 80.49           O  
ATOM   4147  CG  GLU A 526     -24.999  55.987 -18.841  1.00 80.49           C  
ATOM   4148  CD  GLU A 526     -24.565  55.965 -17.384  1.00 80.49           C  
ATOM   4149  OE1 GLU A 526     -25.400  56.259 -16.497  1.00 80.49           O  
ATOM   4150  OE2 GLU A 526     -23.381  55.654 -17.126  1.00 80.49           O  
ATOM   4151  N   LEU A 527     -22.559  54.568 -22.499  1.00 81.78           N  
ATOM   4152  CA  LEU A 527     -21.337  54.519 -23.293  1.00 81.78           C  
ATOM   4153  C   LEU A 527     -21.618  54.884 -24.747  1.00 81.78           C  
ATOM   4154  CB  LEU A 527     -20.704  53.126 -23.218  1.00 81.78           C  
ATOM   4155  O   LEU A 527     -20.755  55.438 -25.431  1.00 81.78           O  
ATOM   4156  CG  LEU A 527     -19.303  52.985 -23.814  1.00 81.78           C  
ATOM   4157  CD1 LEU A 527     -18.307  53.836 -23.033  1.00 81.78           C  
ATOM   4158  CD2 LEU A 527     -18.871  51.523 -23.826  1.00 81.78           C  
ATOM   4159  N   ARG A 528     -22.812  54.691 -25.278  1.00 77.43           N  
ATOM   4160  CA  ARG A 528     -23.152  54.893 -26.683  1.00 77.43           C  
ATOM   4161  C   ARG A 528     -22.966  56.352 -27.087  1.00 77.43           C  
ATOM   4162  CB  ARG A 528     -24.592  54.453 -26.957  1.00 77.43           C  
ATOM   4163  O   ARG A 528     -22.345  56.643 -28.111  1.00 77.43           O  
ATOM   4164  CG  ARG A 528     -24.726  52.990 -27.346  1.00 77.43           C  
ATOM   4165  CD  ARG A 528     -26.098  52.685 -27.931  1.00 77.43           C  
ATOM   4166  NE  ARG A 528     -26.770  51.615 -27.200  1.00 77.43           N  
ATOM   4167  NH1 ARG A 528     -27.791  50.703 -29.061  1.00 77.43           N  
ATOM   4168  NH2 ARG A 528     -28.120  49.768 -26.994  1.00 77.43           N  
ATOM   4169  CZ  ARG A 528     -27.559  50.698 -27.753  1.00 77.43           C  
ATOM   4170  N   PRO A 529     -23.415  57.343 -26.299  1.00 75.16           N  
ATOM   4171  CA  PRO A 529     -23.186  58.724 -26.729  1.00 75.16           C  
ATOM   4172  C   PRO A 529     -21.719  59.137 -26.630  1.00 75.16           C  
ATOM   4173  CB  PRO A 529     -24.049  59.542 -25.764  1.00 75.16           C  
ATOM   4174  O   PRO A 529     -21.240  59.927 -27.448  1.00 75.16           O  
ATOM   4175  CG  PRO A 529     -24.389  58.595 -24.659  1.00 75.16           C  
ATOM   4176  CD  PRO A 529     -24.153  57.193 -25.143  1.00 75.16           C  
ATOM   4177  N   HIS A 530     -21.016  58.520 -25.590  1.00 75.55           N  
ATOM   4178  CA  HIS A 530     -19.597  58.807 -25.416  1.00 75.55           C  
ATOM   4179  C   HIS A 530     -18.774  58.237 -26.566  1.00 75.55           C  
ATOM   4180  CB  HIS A 530     -19.096  58.245 -24.084  1.00 75.55           C  
ATOM   4181  O   HIS A 530     -17.836  58.880 -27.042  1.00 75.55           O  
ATOM   4182  CG  HIS A 530     -17.723  58.709 -23.715  1.00 75.55           C  
ATOM   4183  CD2 HIS A 530     -17.302  59.831 -23.087  1.00 75.55           C  
ATOM   4184  ND1 HIS A 530     -16.589  57.978 -24.000  1.00 75.55           N  
ATOM   4185  CE1 HIS A 530     -15.528  58.634 -23.561  1.00 75.55           C  
ATOM   4186  NE2 HIS A 530     -15.933  59.761 -23.002  1.00 75.55           N  
ATOM   4187  N   SER A 531     -19.152  57.026 -26.906  1.00 77.54           N  
ATOM   4188  CA  SER A 531     -18.466  56.390 -28.026  1.00 77.54           C  
ATOM   4189  C   SER A 531     -18.742  57.126 -29.333  1.00 77.54           C  
ATOM   4190  CB  SER A 531     -18.892  54.927 -28.156  1.00 77.54           C  
ATOM   4191  O   SER A 531     -17.829  57.345 -30.133  1.00 77.54           O  
ATOM   4192  OG  SER A 531     -18.232  54.305 -29.245  1.00 77.54           O  
ATOM   4193  N   ASP A 532     -19.963  57.560 -29.593  1.00 80.91           N  
ATOM   4194  CA  ASP A 532     -20.331  58.302 -30.795  1.00 80.91           C  
ATOM   4195  C   ASP A 532     -19.622  59.654 -30.844  1.00 80.91           C  
ATOM   4196  CB  ASP A 532     -21.847  58.501 -30.859  1.00 80.91           C  
ATOM   4197  O   ASP A 532     -19.175  60.088 -31.908  1.00 80.91           O  
ATOM   4198  CG  ASP A 532     -22.599  57.221 -31.179  1.00 80.91           C  
ATOM   4199  OD1 ASP A 532     -22.007  56.299 -31.779  1.00 80.91           O  
ATOM   4200  OD2 ASP A 532     -23.797  57.136 -30.831  1.00 80.91           O  
ATOM   4201  N   GLU A 533     -19.459  60.292 -29.664  1.00 82.35           N  
ATOM   4202  CA  GLU A 533     -18.755  61.569 -29.582  1.00 82.35           C  
ATOM   4203  C   GLU A 533     -17.275  61.405 -29.916  1.00 82.35           C  
ATOM   4204  CB  GLU A 533     -18.916  62.184 -28.190  1.00 82.35           C  
ATOM   4205  O   GLU A 533     -16.696  62.236 -30.618  1.00 82.35           O  
ATOM   4206  CG  GLU A 533     -20.215  62.954 -28.004  1.00 82.35           C  
ATOM   4207  CD  GLU A 533     -20.360  63.560 -26.617  1.00 82.35           C  
ATOM   4208  OE1 GLU A 533     -21.394  64.212 -26.344  1.00 82.35           O  
ATOM   4209  OE2 GLU A 533     -19.432  63.382 -25.796  1.00 82.35           O  
ATOM   4210  N   TRP A 534     -16.752  60.335 -29.352  1.00 77.69           N  
ATOM   4211  CA  TRP A 534     -15.349  60.033 -29.614  1.00 77.69           C  
ATOM   4212  C   TRP A 534     -15.123  59.731 -31.092  1.00 77.69           C  
ATOM   4213  CB  TRP A 534     -14.884  58.849 -28.762  1.00 77.69           C  
ATOM   4214  O   TRP A 534     -14.156  60.210 -31.689  1.00 77.69           O  
ATOM   4215  CG  TRP A 534     -13.394  58.716 -28.664  1.00 77.69           C  
ATOM   4216  CD1 TRP A 534     -12.552  59.447 -27.874  1.00 77.69           C  
ATOM   4217  CD2 TRP A 534     -12.570  57.797 -29.388  1.00 77.69           C  
ATOM   4218  CE2 TRP A 534     -11.235  58.027 -28.986  1.00 77.69           C  
ATOM   4219  CE3 TRP A 534     -12.830  56.801 -30.339  1.00 77.69           C  
ATOM   4220  NE1 TRP A 534     -11.252  59.037 -28.062  1.00 77.69           N  
ATOM   4221  CH2 TRP A 534     -10.446  56.326 -30.430  1.00 77.69           C  
ATOM   4222  CZ2 TRP A 534     -10.163  57.295 -29.502  1.00 77.69           C  
ATOM   4223  CZ3 TRP A 534     -11.762  56.074 -30.851  1.00 77.69           C  
ATOM   4224  N   GLU A 535     -16.040  59.001 -31.661  1.00 79.44           N  
ATOM   4225  CA  GLU A 535     -15.928  58.661 -33.077  1.00 79.44           C  
ATOM   4226  C   GLU A 535     -16.098  59.896 -33.956  1.00 79.44           C  
ATOM   4227  CB  GLU A 535     -16.961  57.598 -33.458  1.00 79.44           C  
ATOM   4228  O   GLU A 535     -15.405  60.047 -34.965  1.00 79.44           O  
ATOM   4229  CG  GLU A 535     -16.490  56.170 -33.221  1.00 79.44           C  
ATOM   4230  CD  GLU A 535     -17.523  55.125 -33.611  1.00 79.44           C  
ATOM   4231  OE1 GLU A 535     -17.262  53.915 -33.426  1.00 79.44           O  
ATOM   4232  OE2 GLU A 535     -18.603  55.520 -34.106  1.00 79.44           O  
ATOM   4233  N   GLN A 536     -16.947  60.769 -33.564  1.00 83.79           N  
ATOM   4234  CA  GLN A 536     -17.142  62.018 -34.292  1.00 83.79           C  
ATOM   4235  C   GLN A 536     -15.921  62.924 -34.169  1.00 83.79           C  
ATOM   4236  CB  GLN A 536     -18.389  62.746 -33.786  1.00 83.79           C  
ATOM   4237  O   GLN A 536     -15.516  63.566 -35.141  1.00 83.79           O  
ATOM   4238  CG  GLN A 536     -19.696  62.154 -34.297  1.00 83.79           C  
ATOM   4239  CD  GLN A 536     -20.911  62.950 -33.858  1.00 83.79           C  
ATOM   4240  NE2 GLN A 536     -22.040  62.267 -33.697  1.00 83.79           N  
ATOM   4241  OE1 GLN A 536     -20.836  64.167 -33.664  1.00 83.79           O  
ATOM   4242  N   LYS A 537     -15.317  62.922 -32.991  1.00 86.64           N  
ATOM   4243  CA  LYS A 537     -14.108  63.714 -32.783  1.00 86.64           C  
ATOM   4244  C   LYS A 537     -12.945  63.167 -33.606  1.00 86.64           C  
ATOM   4245  CB  LYS A 537     -13.733  63.741 -31.300  1.00 86.64           C  
ATOM   4246  O   LYS A 537     -12.156  63.935 -34.161  1.00 86.64           O  
ATOM   4247  CG  LYS A 537     -14.558  64.715 -30.471  1.00 86.64           C  
ATOM   4248  CD  LYS A 537     -14.065  64.781 -29.032  1.00 86.64           C  
ATOM   4249  CE  LYS A 537     -14.883  65.763 -28.204  1.00 86.64           C  
ATOM   4250  NZ  LYS A 537     -14.461  65.766 -26.771  1.00 86.64           N  
ATOM   4251  N   LEU A 538     -12.907  61.853 -33.580  1.00 87.52           N  
ATOM   4252  CA  LEU A 538     -11.850  61.208 -34.353  1.00 87.52           C  
ATOM   4253  C   LEU A 538     -12.021  61.483 -35.843  1.00 87.52           C  
ATOM   4254  CB  LEU A 538     -11.845  59.699 -34.098  1.00 87.52           C  
ATOM   4255  O   LEU A 538     -11.044  61.756 -36.544  1.00 87.52           O  
ATOM   4256  CG  LEU A 538     -10.477  59.014 -34.109  1.00 87.52           C  
ATOM   4257  CD1 LEU A 538     -10.076  58.609 -32.695  1.00 87.52           C  
ATOM   4258  CD2 LEU A 538     -10.493  57.802 -35.034  1.00 87.52           C  
ATOM   4259  N   LEU A 539     -13.230  61.397 -36.317  1.00 88.23           N  
ATOM   4260  CA  LEU A 539     -13.528  61.684 -37.716  1.00 88.23           C  
ATOM   4261  C   LEU A 539     -13.272  63.153 -38.036  1.00 88.23           C  
ATOM   4262  CB  LEU A 539     -14.981  61.325 -38.039  1.00 88.23           C  
ATOM   4263  O   LEU A 539     -12.763  63.479 -39.111  1.00 88.23           O  
ATOM   4264  CG  LEU A 539     -15.259  59.858 -38.371  1.00 88.23           C  
ATOM   4265  CD1 LEU A 539     -16.700  59.500 -38.024  1.00 88.23           C  
ATOM   4266  CD2 LEU A 539     -14.972  59.578 -39.842  1.00 88.23           C  
ATOM   4267  N   ALA A 540     -13.658  64.021 -37.130  1.00 88.59           N  
ATOM   4268  CA  ALA A 540     -13.391  65.445 -37.313  1.00 88.59           C  
ATOM   4269  C   ALA A 540     -11.891  65.722 -37.350  1.00 88.59           C  
ATOM   4270  CB  ALA A 540     -14.052  66.258 -36.201  1.00 88.59           C  
ATOM   4271  O   ALA A 540     -11.423  66.533 -38.153  1.00 88.59           O  
ATOM   4272  N   GLU A 541     -11.173  65.056 -36.498  1.00 90.46           N  
ATOM   4273  CA  GLU A 541      -9.719  65.186 -36.478  1.00 90.46           C  
ATOM   4274  C   GLU A 541      -9.099  64.643 -37.762  1.00 90.46           C  
ATOM   4275  CB  GLU A 541      -9.131  64.463 -35.264  1.00 90.46           C  
ATOM   4276  O   GLU A 541      -8.153  65.227 -38.296  1.00 90.46           O  
ATOM   4277  CG  GLU A 541      -7.691  64.848 -34.956  1.00 90.46           C  
ATOM   4278  CD  GLU A 541      -7.225  64.382 -33.586  1.00 90.46           C  
ATOM   4279  OE1 GLU A 541      -6.070  64.678 -33.205  1.00 90.46           O  
ATOM   4280  OE2 GLU A 541      -8.021  63.714 -32.889  1.00 90.46           O  
ATOM   4281  N   LYS A 542      -9.540  63.494 -38.162  1.00 90.38           N  
ATOM   4282  CA  LYS A 542      -9.074  62.913 -39.418  1.00 90.38           C  
ATOM   4283  C   LYS A 542      -9.349  63.849 -40.591  1.00 90.38           C  
ATOM   4284  CB  LYS A 542      -9.738  61.557 -39.662  1.00 90.38           C  
ATOM   4285  O   LYS A 542      -8.506  64.007 -41.477  1.00 90.38           O  
ATOM   4286  CG  LYS A 542      -9.056  60.397 -38.952  1.00 90.38           C  
ATOM   4287  CD  LYS A 542      -9.645  59.058 -39.376  1.00 90.38           C  
ATOM   4288  CE  LYS A 542      -8.950  57.895 -38.681  1.00 90.38           C  
ATOM   4289  NZ  LYS A 542      -9.513  56.579 -39.107  1.00 90.38           N  
ATOM   4290  N   GLU A 543     -10.560  64.433 -40.637  1.00 91.65           N  
ATOM   4291  CA  GLU A 543     -10.913  65.389 -41.682  1.00 91.65           C  
ATOM   4292  C   GLU A 543     -10.010  66.619 -41.632  1.00 91.65           C  
ATOM   4293  CB  GLU A 543     -12.380  65.808 -41.555  1.00 91.65           C  
ATOM   4294  O   GLU A 543      -9.612  67.146 -42.673  1.00 91.65           O  
ATOM   4295  CG  GLU A 543     -12.965  66.394 -42.833  1.00 91.65           C  
ATOM   4296  CD  GLU A 543     -14.419  66.813 -42.689  1.00 91.65           C  
ATOM   4297  OE1 GLU A 543     -14.938  67.519 -43.583  1.00 91.65           O  
ATOM   4298  OE2 GLU A 543     -15.044  66.433 -41.674  1.00 91.65           O  
ATOM   4299  N   LYS A 544      -9.676  67.076 -40.483  1.00 93.01           N  
ATOM   4300  CA  LYS A 544      -8.765  68.204 -40.314  1.00 93.01           C  
ATOM   4301  C   LYS A 544      -7.371  67.868 -40.839  1.00 93.01           C  
ATOM   4302  CB  LYS A 544      -8.685  68.615 -38.843  1.00 93.01           C  
ATOM   4303  O   LYS A 544      -6.740  68.688 -41.508  1.00 93.01           O  
ATOM   4304  CG  LYS A 544      -9.878  69.429 -38.363  1.00 93.01           C  
ATOM   4305  CD  LYS A 544      -9.681  69.919 -36.934  1.00 93.01           C  
ATOM   4306  CE  LYS A 544     -10.902  70.676 -36.429  1.00 93.01           C  
ATOM   4307  NZ  LYS A 544     -10.710  71.168 -35.032  1.00 93.01           N  
ATOM   4308  N   LEU A 545      -6.921  66.717 -40.499  1.00 90.18           N  
ATOM   4309  CA  LEU A 545      -5.600  66.278 -40.935  1.00 90.18           C  
ATOM   4310  C   LEU A 545      -5.556  66.110 -42.451  1.00 90.18           C  
ATOM   4311  CB  LEU A 545      -5.219  64.961 -40.253  1.00 90.18           C  
ATOM   4312  O   LEU A 545      -4.563  66.465 -43.090  1.00 90.18           O  
ATOM   4313  CG  LEU A 545      -4.464  65.078 -38.928  1.00 90.18           C  
ATOM   4314  CD1 LEU A 545      -4.564  63.773 -38.145  1.00 90.18           C  
ATOM   4315  CD2 LEU A 545      -3.006  65.448 -39.175  1.00 90.18           C  
ATOM   4316  N   GLU A 546      -6.643  65.558 -42.960  1.00 91.38           N  
ATOM   4317  CA  GLU A 546      -6.736  65.386 -44.407  1.00 91.38           C  
ATOM   4318  C   GLU A 546      -6.782  66.734 -45.121  1.00 91.38           C  
ATOM   4319  CB  GLU A 546      -7.967  64.554 -44.773  1.00 91.38           C  
ATOM   4320  O   GLU A 546      -6.177  66.902 -46.182  1.00 91.38           O  
ATOM   4321  CG  GLU A 546      -7.766  63.656 -45.984  1.00 91.38           C  
ATOM   4322  CD  GLU A 546      -8.880  62.639 -46.169  1.00 91.38           C  
ATOM   4323  OE1 GLU A 546      -8.815  61.834 -47.126  1.00 91.38           O  
ATOM   4324  OE2 GLU A 546      -9.827  62.647 -45.351  1.00 91.38           O  
ATOM   4325  N   ALA A 547      -7.524  67.682 -44.596  1.00 90.61           N  
ATOM   4326  CA  ALA A 547      -7.550  69.038 -45.138  1.00 90.61           C  
ATOM   4327  C   ALA A 547      -6.166  69.678 -45.081  1.00 90.61           C  
ATOM   4328  CB  ALA A 547      -8.560  69.895 -44.379  1.00 90.61           C  
ATOM   4329  O   ALA A 547      -5.756  70.369 -46.017  1.00 90.61           O  
ATOM   4330  N   GLU A 548      -5.454  69.484 -43.969  1.00 91.83           N  
ATOM   4331  CA  GLU A 548      -4.095  69.996 -43.824  1.00 91.83           C  
ATOM   4332  C   GLU A 548      -3.154  69.364 -44.846  1.00 91.83           C  
ATOM   4333  CB  GLU A 548      -3.574  69.747 -42.406  1.00 91.83           C  
ATOM   4334  O   GLU A 548      -2.294  70.043 -45.409  1.00 91.83           O  
ATOM   4335  CG  GLU A 548      -3.006  70.988 -41.732  1.00 91.83           C  
ATOM   4336  CD  GLU A 548      -2.321  70.691 -40.408  1.00 91.83           C  
ATOM   4337  OE1 GLU A 548      -1.623  71.582 -39.872  1.00 91.83           O  
ATOM   4338  OE2 GLU A 548      -2.483  69.557 -39.902  1.00 91.83           O  
ATOM   4339  N   LEU A 549      -3.329  68.060 -44.967  1.00 90.22           N  
ATOM   4340  CA  LEU A 549      -2.526  67.355 -45.960  1.00 90.22           C  
ATOM   4341  C   LEU A 549      -2.784  67.906 -47.359  1.00 90.22           C  
ATOM   4342  CB  LEU A 549      -2.828  65.854 -45.927  1.00 90.22           C  
ATOM   4343  O   LEU A 549      -1.850  68.079 -48.145  1.00 90.22           O  
ATOM   4344  CG  LEU A 549      -1.932  64.963 -46.788  1.00 90.22           C  
ATOM   4345  CD1 LEU A 549      -0.486  65.045 -46.310  1.00 90.22           C  
ATOM   4346  CD2 LEU A 549      -2.428  63.521 -46.761  1.00 90.22           C  
ATOM   4347  N   ARG A 550      -4.029  68.150 -47.731  1.00 86.15           N  
ATOM   4348  CA  ARG A 550      -4.394  68.725 -49.021  1.00 86.15           C  
ATOM   4349  C   ARG A 550      -3.804  70.122 -49.185  1.00 86.15           C  
ATOM   4350  CB  ARG A 550      -5.915  68.777 -49.177  1.00 86.15           C  
ATOM   4351  O   ARG A 550      -3.350  70.487 -50.271  1.00 86.15           O  
ATOM   4352  CG  ARG A 550      -6.541  67.447 -49.565  1.00 86.15           C  
ATOM   4353  CD  ARG A 550      -8.043  67.571 -49.776  1.00 86.15           C  
ATOM   4354  NE  ARG A 550      -8.657  66.276 -50.057  1.00 86.15           N  
ATOM   4355  NH1 ARG A 550     -10.690  67.150 -50.718  1.00 86.15           N  
ATOM   4356  NH2 ARG A 550     -10.357  64.882 -50.720  1.00 86.15           N  
ATOM   4357  CZ  ARG A 550      -9.900  66.106 -50.497  1.00 86.15           C  
ATOM   4358  N   ARG A 551      -3.833  70.906 -48.101  1.00 89.51           N  
ATOM   4359  CA  ARG A 551      -3.234  72.237 -48.122  1.00 89.51           C  
ATOM   4360  C   ARG A 551      -1.732  72.157 -48.371  1.00 89.51           C  
ATOM   4361  CB  ARG A 551      -3.510  72.971 -46.809  1.00 89.51           C  
ATOM   4362  O   ARG A 551      -1.184  72.938 -49.152  1.00 89.51           O  
ATOM   4363  CG  ARG A 551      -3.280  74.473 -46.883  1.00 89.51           C  
ATOM   4364  CD  ARG A 551      -3.618  75.160 -45.567  1.00 89.51           C  
ATOM   4365  NE  ARG A 551      -3.080  76.517 -45.514  1.00 89.51           N  
ATOM   4366  NH1 ARG A 551      -4.302  77.151 -43.659  1.00 89.51           N  
ATOM   4367  NH2 ARG A 551      -2.867  78.635 -44.654  1.00 89.51           N  
ATOM   4368  CZ  ARG A 551      -3.417  77.431 -44.609  1.00 89.51           C  
ATOM   4369  N   LEU A 552      -1.087  71.244 -47.663  1.00 88.79           N  
ATOM   4370  CA  LEU A 552       0.355  71.079 -47.810  1.00 88.79           C  
ATOM   4371  C   LEU A 552       0.708  70.606 -49.216  1.00 88.79           C  
ATOM   4372  CB  LEU A 552       0.889  70.085 -46.776  1.00 88.79           C  
ATOM   4373  O   LEU A 552       1.703  71.050 -49.794  1.00 88.79           O  
ATOM   4374  CG  LEU A 552       1.074  70.619 -45.354  1.00 88.79           C  
ATOM   4375  CD1 LEU A 552       1.369  69.473 -44.392  1.00 88.79           C  
ATOM   4376  CD2 LEU A 552       2.189  71.659 -45.314  1.00 88.79           C  
ATOM   4377  N   GLN A 553      -0.110  69.663 -49.721  1.00 87.05           N  
ATOM   4378  CA  GLN A 553       0.115  69.174 -51.078  1.00 87.05           C  
ATOM   4379  C   GLN A 553      -0.053  70.294 -52.101  1.00 87.05           C  
ATOM   4380  CB  GLN A 553      -0.838  68.022 -51.399  1.00 87.05           C  
ATOM   4381  O   GLN A 553       0.681  70.354 -53.089  1.00 87.05           O  
ATOM   4382  CG  GLN A 553      -0.443  66.699 -50.757  1.00 87.05           C  
ATOM   4383  CD  GLN A 553      -1.402  65.573 -51.093  1.00 87.05           C  
ATOM   4384  NE2 GLN A 553      -0.969  64.338 -50.868  1.00 87.05           N  
ATOM   4385  OE1 GLN A 553      -2.525  65.812 -51.550  1.00 87.05           O  
ATOM   4386  N   SER A 554      -1.072  71.186 -51.907  1.00 85.79           N  
ATOM   4387  CA  SER A 554      -1.269  72.342 -52.776  1.00 85.79           C  
ATOM   4388  C   SER A 554      -0.102  73.317 -52.672  1.00 85.79           C  
ATOM   4389  CB  SER A 554      -2.575  73.058 -52.427  1.00 85.79           C  
ATOM   4390  O   SER A 554       0.326  73.891 -53.676  1.00 85.79           O  
ATOM   4391  OG  SER A 554      -2.734  74.225 -53.214  1.00 85.79           O  
ATOM   4392  N   GLN A 555       0.423  73.532 -51.445  1.00 85.72           N  
ATOM   4393  CA  GLN A 555       1.569  74.414 -51.252  1.00 85.72           C  
ATOM   4394  C   GLN A 555       2.808  73.867 -51.953  1.00 85.72           C  
ATOM   4395  CB  GLN A 555       1.852  74.609 -49.761  1.00 85.72           C  
ATOM   4396  O   GLN A 555       3.586  74.627 -52.535  1.00 85.72           O  
ATOM   4397  CG  GLN A 555       0.872  75.544 -49.066  1.00 85.72           C  
ATOM   4398  CD  GLN A 555       1.214  75.773 -47.606  1.00 85.72           C  
ATOM   4399  NE2 GLN A 555       0.569  76.760 -46.993  1.00 85.72           N  
ATOM   4400  OE1 GLN A 555       2.051  75.067 -47.033  1.00 85.72           O  
ATOM   4401  N   LEU A 556       2.978  72.547 -51.772  1.00 82.41           N  
ATOM   4402  CA  LEU A 556       4.117  71.909 -52.424  1.00 82.41           C  
ATOM   4403  C   LEU A 556       4.000  72.006 -53.941  1.00 82.41           C  
ATOM   4404  CB  LEU A 556       4.223  70.442 -52.001  1.00 82.41           C  
ATOM   4405  O   LEU A 556       5.002  72.198 -54.634  1.00 82.41           O  
ATOM   4406  CG  LEU A 556       5.609  69.959 -51.569  1.00 82.41           C  
ATOM   4407  CD1 LEU A 556       5.602  69.586 -50.090  1.00 82.41           C  
ATOM   4408  CD2 LEU A 556       6.054  68.777 -52.422  1.00 82.41           C  
ATOM   4409  N   ALA A 557       2.818  71.841 -54.472  1.00 81.09           N  
ATOM   4410  CA  ALA A 557       2.585  71.969 -55.909  1.00 81.09           C  
ATOM   4411  C   ALA A 557       2.855  73.394 -56.384  1.00 81.09           C  
ATOM   4412  CB  ALA A 557       1.155  71.558 -56.254  1.00 81.09           C  
ATOM   4413  O   ALA A 557       3.389  73.599 -57.477  1.00 81.09           O  
ATOM   4414  N   LYS A 558       2.457  74.393 -55.594  1.00 81.70           N  
ATOM   4415  CA  LYS A 558       2.724  75.785 -55.944  1.00 81.70           C  
ATOM   4416  C   LYS A 558       4.219  76.087 -55.899  1.00 81.70           C  
ATOM   4417  CB  LYS A 558       1.971  76.729 -55.005  1.00 81.70           C  
ATOM   4418  O   LYS A 558       4.722  76.881 -56.696  1.00 81.70           O  
ATOM   4419  CG  LYS A 558       0.465  76.745 -55.222  1.00 81.70           C  
ATOM   4420  CD  LYS A 558      -0.232  77.675 -54.236  1.00 81.70           C  
ATOM   4421  CE  LYS A 558      -1.747  77.589 -54.360  1.00 81.70           C  
ATOM   4422  NZ  LYS A 558      -2.435  78.354 -53.278  1.00 81.70           N  
ATOM   4423  N   GLN A 559       4.933  75.529 -54.907  1.00 75.97           N  
ATOM   4424  CA  GLN A 559       6.375  75.732 -54.806  1.00 75.97           C  
ATOM   4425  C   GLN A 559       7.105  75.088 -55.981  1.00 75.97           C  
ATOM   4426  CB  GLN A 559       6.905  75.170 -53.486  1.00 75.97           C  
ATOM   4427  O   GLN A 559       8.089  75.636 -56.483  1.00 75.97           O  
ATOM   4428  CG  GLN A 559       6.564  76.024 -52.273  1.00 75.97           C  
ATOM   4429  CD  GLN A 559       7.385  75.660 -51.050  1.00 75.97           C  
ATOM   4430  NE2 GLN A 559       7.257  76.454 -49.992  1.00 75.97           N  
ATOM   4431  OE1 GLN A 559       8.128  74.673 -51.055  1.00 75.97           O  
ATOM   4432  N   THR A 560       6.607  73.919 -56.342  1.00 73.43           N  
ATOM   4433  CA  THR A 560       7.241  73.212 -57.449  1.00 73.43           C  
ATOM   4434  C   THR A 560       6.984  73.933 -58.769  1.00 73.43           C  
ATOM   4435  CB  THR A 560       6.736  71.760 -57.547  1.00 73.43           C  
ATOM   4436  O   THR A 560       7.828  73.911 -59.668  1.00 73.43           O  
ATOM   4437  CG2 THR A 560       7.082  70.972 -56.288  1.00 73.43           C  
ATOM   4438  OG1 THR A 560       5.314  71.766 -57.718  1.00 73.43           O  
ATOM   4439  N   SER A 561       5.827  74.576 -58.900  1.00 65.48           N  
ATOM   4440  CA  SER A 561       5.526  75.351 -60.100  1.00 65.48           C  
ATOM   4441  C   SER A 561       6.319  76.653 -60.130  1.00 65.48           C  
ATOM   4442  CB  SER A 561       4.029  75.653 -60.181  1.00 65.48           C  
ATOM   4443  O   SER A 561       6.752  77.097 -61.196  1.00 65.48           O  
ATOM   4444  OG  SER A 561       3.772  76.665 -61.140  1.00 65.48           O  
ATOM   4445  N   LYS A 562       6.497  77.299 -58.945  1.00 62.87           N  
ATOM   4446  CA  LYS A 562       7.286  78.526 -58.888  1.00 62.87           C  
ATOM   4447  C   LYS A 562       8.760  78.246 -59.166  1.00 62.87           C  
ATOM   4448  CB  LYS A 562       7.130  79.202 -57.525  1.00 62.87           C  
ATOM   4449  O   LYS A 562       9.446  79.063 -59.784  1.00 62.87           O  
ATOM   4450  CG  LYS A 562       5.795  79.907 -57.333  1.00 62.87           C  
ATOM   4451  CD  LYS A 562       5.755  80.680 -56.020  1.00 62.87           C  
ATOM   4452  CE  LYS A 562       4.401  81.343 -55.802  1.00 62.87           C  
ATOM   4453  NZ  LYS A 562       4.280  81.916 -54.429  1.00 62.87           N  
ATOM   4454  N   LYS A 563       9.266  77.042 -58.620  1.00 58.20           N  
ATOM   4455  CA  LYS A 563      10.650  76.665 -58.890  1.00 58.20           C  
ATOM   4456  C   LYS A 563      10.854  76.340 -60.367  1.00 58.20           C  
ATOM   4457  CB  LYS A 563      11.058  75.468 -58.029  1.00 58.20           C  
ATOM   4458  O   LYS A 563      11.902  76.652 -60.938  1.00 58.20           O  
ATOM   4459  CG  LYS A 563      12.302  75.707 -57.186  1.00 58.20           C  
ATOM   4460  CD  LYS A 563      12.670  74.475 -56.370  1.00 58.20           C  
ATOM   4461  CE  LYS A 563      13.864  74.739 -55.463  1.00 58.20           C  
ATOM   4462  NZ  LYS A 563      14.167  73.566 -54.589  1.00 58.20           N  
ATOM   4463  N   SER A 564       9.790  75.734 -60.968  1.00 55.28           N  
ATOM   4464  CA  SER A 564       9.898  75.446 -62.395  1.00 55.28           C  
ATOM   4465  C   SER A 564       9.815  76.723 -63.224  1.00 55.28           C  
ATOM   4466  CB  SER A 564       8.801  74.474 -62.830  1.00 55.28           C  
ATOM   4467  O   SER A 564      10.472  76.841 -64.260  1.00 55.28           O  
ATOM   4468  OG  SER A 564       9.337  73.183 -63.065  1.00 55.28           O  
ATOM   4469  N   LYS A 565       9.039  77.771 -62.692  1.00 56.24           N  
ATOM   4470  CA  LYS A 565       8.945  79.035 -63.417  1.00 56.24           C  
ATOM   4471  C   LYS A 565      10.193  79.886 -63.202  1.00 56.24           C  
ATOM   4472  CB  LYS A 565       7.700  79.811 -62.985  1.00 56.24           C  
ATOM   4473  O   LYS A 565      10.635  80.591 -64.112  1.00 56.24           O  
ATOM   4474  CG  LYS A 565       6.516  79.657 -63.928  1.00 56.24           C  
ATOM   4475  CD  LYS A 565       5.318  80.474 -63.460  1.00 56.24           C  
ATOM   4476  CE  LYS A 565       4.114  80.274 -64.370  1.00 56.24           C  
ATOM   4477  NZ  LYS A 565       2.871  80.853 -63.780  1.00 56.24           N  
ATOM   4478  N   LYS A 566      10.814  79.786 -61.942  1.00 54.94           N  
ATOM   4479  CA  LYS A 566      12.049  80.519 -61.679  1.00 54.94           C  
ATOM   4480  C   LYS A 566      13.232  79.883 -62.404  1.00 54.94           C  
ATOM   4481  CB  LYS A 566      12.327  80.579 -60.176  1.00 54.94           C  
ATOM   4482  O   LYS A 566      14.113  80.587 -62.902  1.00 54.94           O  
ATOM   4483  CG  LYS A 566      12.583  81.983 -59.649  1.00 54.94           C  
ATOM   4484  CD  LYS A 566      12.861  81.977 -58.151  1.00 54.94           C  
ATOM   4485  CE  LYS A 566      13.058  83.387 -57.612  1.00 54.94           C  
ATOM   4486  NZ  LYS A 566      13.176  83.400 -56.123  1.00 54.94           N  
ATOM   4487  N   LYS A 567      13.162  78.494 -62.540  1.00 52.28           N  
ATOM   4488  CA  LYS A 567      14.209  77.826 -63.308  1.00 52.28           C  
ATOM   4489  C   LYS A 567      14.022  78.053 -64.806  1.00 52.28           C  
ATOM   4490  CB  LYS A 567      14.226  76.328 -63.003  1.00 52.28           C  
ATOM   4491  O   LYS A 567      14.999  78.171 -65.548  1.00 52.28           O  
ATOM   4492  CG  LYS A 567      15.481  75.857 -62.283  1.00 52.28           C  
ATOM   4493  CD  LYS A 567      15.497  74.342 -62.120  1.00 52.28           C  
ATOM   4494  CE  LYS A 567      16.699  73.879 -61.309  1.00 52.28           C  
ATOM   4495  NZ  LYS A 567      16.694  72.399 -61.106  1.00 52.28           N  
ATOM   4496  N   ALA A 568      12.738  78.344 -65.163  1.00 50.83           N  
ATOM   4497  CA  ALA A 568      12.505  78.666 -66.569  1.00 50.83           C  
ATOM   4498  C   ALA A 568      12.835  80.128 -66.858  1.00 50.83           C  
ATOM   4499  CB  ALA A 568      11.058  78.365 -66.951  1.00 50.83           C  
ATOM   4500  O   ALA A 568      13.346  80.455 -67.932  1.00 50.83           O  
ATOM   4501  N   SER A 569      12.768  80.997 -65.789  1.00 50.67           N  
ATOM   4502  CA  SER A 569      13.125  82.399 -65.984  1.00 50.67           C  
ATOM   4503  C   SER A 569      14.608  82.634 -65.721  1.00 50.67           C  
ATOM   4504  CB  SER A 569      12.288  83.297 -65.072  1.00 50.67           C  
ATOM   4505  O   SER A 569      15.225  83.501 -66.344  1.00 50.67           O  
ATOM   4506  OG  SER A 569      12.919  83.463 -63.814  1.00 50.67           O  
ATOM   4507  N   SER A 570      15.263  81.671 -64.882  1.00 47.15           N  
ATOM   4508  CA  SER A 570      16.700  81.783 -64.651  1.00 47.15           C  
ATOM   4509  C   SER A 570      17.491  81.029 -65.714  1.00 47.15           C  
ATOM   4510  CB  SER A 570      17.063  81.253 -63.263  1.00 47.15           C  
ATOM   4511  O   SER A 570      18.648  81.357 -65.984  1.00 47.15           O  
ATOM   4512  OG  SER A 570      17.111  79.837 -63.261  1.00 47.15           O  
ATOM   4513  N   PHE A 571      16.797  80.215 -66.492  1.00 47.74           N  
ATOM   4514  CA  PHE A 571      17.489  79.686 -67.661  1.00 47.74           C  
ATOM   4515  C   PHE A 571      17.409  80.665 -68.826  1.00 47.74           C  
ATOM   4516  CB  PHE A 571      16.900  78.333 -68.070  1.00 47.74           C  
ATOM   4517  O   PHE A 571      18.346  80.772 -69.620  1.00 47.74           O  
ATOM   4518  CG  PHE A 571      17.919  77.362 -68.602  1.00 47.74           C  
ATOM   4519  CD1 PHE A 571      18.139  77.243 -69.969  1.00 47.74           C  
ATOM   4520  CD2 PHE A 571      18.659  76.568 -67.735  1.00 47.74           C  
ATOM   4521  CE1 PHE A 571      19.082  76.345 -70.464  1.00 47.74           C  
ATOM   4522  CE2 PHE A 571      19.603  75.669 -68.222  1.00 47.74           C  
ATOM   4523  CZ  PHE A 571      19.812  75.558 -69.587  1.00 47.74           C  
ATOM   4524  N   GLN A 572      16.637  81.811 -68.523  1.00 45.44           N  
ATOM   4525  CA  GLN A 572      16.740  82.877 -69.514  1.00 45.44           C  
ATOM   4526  C   GLN A 572      17.608  84.022 -69.002  1.00 45.44           C  
ATOM   4527  CB  GLN A 572      15.352  83.397 -69.891  1.00 45.44           C  
ATOM   4528  O   GLN A 572      18.309  84.673 -69.781  1.00 45.44           O  
ATOM   4529  CG  GLN A 572      14.776  82.760 -71.148  1.00 45.44           C  
ATOM   4530  CD  GLN A 572      13.397  83.289 -71.495  1.00 45.44           C  
ATOM   4531  NE2 GLN A 572      12.819  82.773 -72.574  1.00 45.44           N  
ATOM   4532  OE1 GLN A 572      12.856  84.154 -70.799  1.00 45.44           O  
ATOM   4533  N   ALA A 573      18.245  83.923 -67.741  1.00 44.83           N  
ATOM   4534  CA  ALA A 573      19.143  85.033 -67.433  1.00 44.83           C  
ATOM   4535  C   ALA A 573      20.406  84.540 -66.733  1.00 44.83           C  
ATOM   4536  CB  ALA A 573      18.430  86.071 -66.569  1.00 44.83           C  
ATOM   4537  O   ALA A 573      21.418  85.243 -66.697  1.00 44.83           O  
ATOM   4538  N   ALA A 574      21.052  83.319 -66.899  1.00 34.93           N  
ATOM   4539  CA  ALA A 574      22.403  83.158 -66.366  1.00 34.93           C  
ATOM   4540  C   ALA A 574      23.075  81.914 -66.941  1.00 34.93           C  
ATOM   4541  CB  ALA A 574      22.367  83.082 -64.841  1.00 34.93           C  
ATOM   4542  O   ALA A 574      23.580  81.073 -66.195  1.00 34.93           O  
ATOM   4543  N   SER A 575      23.415  81.860 -68.324  1.00 41.57           N  
ATOM   4544  CA  SER A 575      24.474  82.306 -69.224  1.00 41.57           C  
ATOM   4545  C   SER A 575      24.773  83.789 -69.034  1.00 41.57           C  
ATOM   4546  CB  SER A 575      24.088  82.038 -70.680  1.00 41.57           C  
ATOM   4547  O   SER A 575      23.927  84.640 -69.318  1.00 41.57           O  
ATOM   4548  OG  SER A 575      25.028  82.622 -71.565  1.00 41.57           O  
ATOM   4549  N   SER A 576      25.333  84.261 -67.874  1.00 33.56           N  
ATOM   4550  CA  SER A 576      26.466  85.040 -67.383  1.00 33.56           C  
ATOM   4551  C   SER A 576      26.604  84.919 -65.869  1.00 33.56           C  
ATOM   4552  CB  SER A 576      26.315  86.510 -67.774  1.00 33.56           C  
ATOM   4553  O   SER A 576      25.614  85.017 -65.140  1.00 33.56           O  
ATOM   4554  OG  SER A 576      25.060  87.016 -67.355  1.00 33.56           O  
ATOM   4555  N   LYS A 577      27.425  84.043 -65.259  1.00 31.03           N  
ATOM   4556  CA  LYS A 577      28.422  84.289 -64.222  1.00 31.03           C  
ATOM   4557  C   LYS A 577      28.053  83.576 -62.924  1.00 31.03           C  
ATOM   4558  CB  LYS A 577      28.575  85.790 -63.970  1.00 31.03           C  
ATOM   4559  O   LYS A 577      26.918  83.681 -62.453  1.00 31.03           O  
ATOM   4560  CG  LYS A 577      29.660  86.451 -64.807  1.00 31.03           C  
ATOM   4561  CD  LYS A 577      29.751  87.945 -64.525  1.00 31.03           C  
ATOM   4562  CE  LYS A 577      30.824  88.611 -65.376  1.00 31.03           C  
ATOM   4563  NZ  LYS A 577      30.740  90.101 -65.308  1.00 31.03           N  
ATOM   4564  N   SER A 578      28.975  82.742 -62.323  1.00 30.28           N  
ATOM   4565  CA  SER A 578      29.914  82.652 -61.210  1.00 30.28           C  
ATOM   4566  C   SER A 578      29.204  82.271 -59.916  1.00 30.28           C  
ATOM   4567  CB  SER A 578      30.653  83.978 -61.024  1.00 30.28           C  
ATOM   4568  O   SER A 578      28.102  82.752 -59.641  1.00 30.28           O  
ATOM   4569  OG  SER A 578      29.750  85.012 -60.669  1.00 30.28           O  
ATOM   4570  N   ASN A 579      29.869  81.284 -59.112  1.00 29.82           N  
ATOM   4571  CA  ASN A 579      30.548  81.184 -57.825  1.00 29.82           C  
ATOM   4572  C   ASN A 579      29.719  80.399 -56.813  1.00 29.82           C  
ATOM   4573  CB  ASN A 579      30.873  82.576 -57.280  1.00 29.82           C  
ATOM   4574  O   ASN A 579      28.512  80.616 -56.691  1.00 29.82           O  
ATOM   4575  CG  ASN A 579      32.239  83.070 -57.714  1.00 29.82           C  
ATOM   4576  ND2 ASN A 579      32.553  84.316 -57.380  1.00 29.82           N  
ATOM   4577  OD1 ASN A 579      33.006  82.337 -58.345  1.00 29.82           O  
ATOM   4578  N   SER A 580      30.307  79.380 -56.144  1.00 27.86           N  
ATOM   4579  CA  SER A 580      30.939  79.196 -54.841  1.00 27.86           C  
ATOM   4580  C   SER A 580      29.904  78.886 -53.765  1.00 27.86           C  
ATOM   4581  CB  SER A 580      31.736  80.441 -54.451  1.00 27.86           C  
ATOM   4582  O   SER A 580      28.817  79.466 -53.755  1.00 27.86           O  
ATOM   4583  OG  SER A 580      30.869  81.533 -54.194  1.00 27.86           O  
ATOM   4584  N   SER A 581      30.095  77.799 -52.969  1.00 27.32           N  
ATOM   4585  CA  SER A 581      30.531  77.663 -51.584  1.00 27.32           C  
ATOM   4586  C   SER A 581      29.345  77.686 -50.625  1.00 27.32           C  
ATOM   4587  CB  SER A 581      31.513  78.778 -51.219  1.00 27.32           C  
ATOM   4588  O   SER A 581      28.389  78.437 -50.830  1.00 27.32           O  
ATOM   4589  OG  SER A 581      30.852  80.030 -51.156  1.00 27.32           O  
ATOM   4590  N   THR A 582      29.258  76.665 -49.706  1.00 28.07           N  
ATOM   4591  CA  THR A 582      29.412  76.564 -48.259  1.00 28.07           C  
ATOM   4592  C   THR A 582      28.059  76.360 -47.584  1.00 28.07           C  
ATOM   4593  CB  THR A 582      30.093  77.819 -47.681  1.00 28.07           C  
ATOM   4594  O   THR A 582      27.075  77.006 -47.946  1.00 28.07           O  
ATOM   4595  CG2 THR A 582      31.612  77.708 -47.764  1.00 28.07           C  
ATOM   4596  OG1 THR A 582      29.668  78.970 -48.422  1.00 28.07           O  
ATOM   4597  N   GLY A 583      27.959  75.288 -46.691  1.00 25.28           N  
ATOM   4598  CA  GLY A 583      27.960  75.397 -45.241  1.00 25.28           C  
ATOM   4599  C   GLY A 583      26.577  75.271 -44.632  1.00 25.28           C  
ATOM   4600  O   GLY A 583      25.608  75.820 -45.160  1.00 25.28           O  
ATOM   4601  N   ARG A 584      26.409  74.215 -43.721  1.00 26.49           N  
ATOM   4602  CA  ARG A 584      26.277  74.208 -42.268  1.00 26.49           C  
ATOM   4603  C   ARG A 584      24.953  74.829 -41.835  1.00 26.49           C  
ATOM   4604  CB  ARG A 584      27.443  74.957 -41.619  1.00 26.49           C  
ATOM   4605  O   ARG A 584      24.592  75.915 -42.292  1.00 26.49           O  
ATOM   4606  CG  ARG A 584      27.767  74.489 -40.209  1.00 26.49           C  
ATOM   4607  CD  ARG A 584      29.058  75.109 -39.692  1.00 26.49           C  
ATOM   4608  NE  ARG A 584      29.325  74.722 -38.309  1.00 26.49           N  
ATOM   4609  NH1 ARG A 584      30.761  76.480 -37.878  1.00 26.49           N  
ATOM   4610  NH2 ARG A 584      30.300  74.942 -36.241  1.00 26.49           N  
ATOM   4611  CZ  ARG A 584      30.128  75.382 -37.479  1.00 26.49           C  
ATOM   4612  N   GLN A 585      24.150  74.098 -40.863  1.00 28.81           N  
ATOM   4613  CA  GLN A 585      23.719  74.481 -39.522  1.00 28.81           C  
ATOM   4614  C   GLN A 585      22.250  74.134 -39.296  1.00 28.81           C  
ATOM   4615  CB  GLN A 585      23.947  75.975 -39.291  1.00 28.81           C  
ATOM   4616  O   GLN A 585      21.403  74.414 -40.148  1.00 28.81           O  
ATOM   4617  CG  GLN A 585      25.361  76.319 -38.842  1.00 28.81           C  
ATOM   4618  CD  GLN A 585      25.436  77.639 -38.097  1.00 28.81           C  
ATOM   4619  NE2 GLN A 585      26.527  77.848 -37.369  1.00 28.81           N  
ATOM   4620  OE1 GLN A 585      24.520  78.464 -38.176  1.00 28.81           O  
ATOM   4621  N   LYS A 586      21.964  73.297 -38.209  1.00 27.18           N  
ATOM   4622  CA  LYS A 586      21.389  73.374 -36.869  1.00 27.18           C  
ATOM   4623  C   LYS A 586      20.087  74.169 -36.875  1.00 27.18           C  
ATOM   4624  CB  LYS A 586      22.384  74.005 -35.893  1.00 27.18           C  
ATOM   4625  O   LYS A 586      20.029  75.273 -37.420  1.00 27.18           O  
ATOM   4626  CG  LYS A 586      23.472  73.053 -35.417  1.00 27.18           C  
ATOM   4627  CD  LYS A 586      24.182  73.590 -34.181  1.00 27.18           C  
ATOM   4628  CE  LYS A 586      25.272  72.640 -33.705  1.00 27.18           C  
ATOM   4629  NZ  LYS A 586      26.078  73.233 -32.596  1.00 27.18           N  
ATOM   4630  N   ALA A 587      18.936  73.511 -36.378  1.00 37.94           N  
ATOM   4631  CA  ALA A 587      17.878  74.228 -35.670  1.00 37.94           C  
ATOM   4632  C   ALA A 587      17.033  73.272 -34.833  1.00 37.94           C  
ATOM   4633  CB  ALA A 587      16.996  74.986 -36.659  1.00 37.94           C  
ATOM   4634  O   ALA A 587      16.611  72.219 -35.317  1.00 37.94           O  
ATOM   4635  N   LYS A 588      17.206  73.135 -33.493  1.00 27.65           N  
ATOM   4636  CA  LYS A 588      16.578  73.523 -32.233  1.00 27.65           C  
ATOM   4637  C   LYS A 588      15.283  74.293 -32.479  1.00 27.65           C  
ATOM   4638  CB  LYS A 588      17.537  74.366 -31.392  1.00 27.65           C  
ATOM   4639  O   LYS A 588      15.253  75.228 -33.282  1.00 27.65           O  
ATOM   4640  CG  LYS A 588      18.496  73.548 -30.539  1.00 27.65           C  
ATOM   4641  CD  LYS A 588      19.307  74.434 -29.603  1.00 27.65           C  
ATOM   4642  CE  LYS A 588      20.270  73.617 -28.753  1.00 27.65           C  
ATOM   4643  NZ  LYS A 588      21.165  74.490 -27.935  1.00 27.65           N  
ATOM   4644  N   LYS A 589      14.079  73.736 -31.939  1.00 33.22           N  
ATOM   4645  CA  LYS A 589      12.971  74.496 -31.368  1.00 33.22           C  
ATOM   4646  C   LYS A 589      11.911  73.567 -30.782  1.00 33.22           C  
ATOM   4647  CB  LYS A 589      12.344  75.406 -32.425  1.00 33.22           C  
ATOM   4648  O   LYS A 589      11.487  72.611 -31.434  1.00 33.22           O  
ATOM   4649  CG  LYS A 589      12.554  76.891 -32.168  1.00 33.22           C  
ATOM   4650  CD  LYS A 589      11.889  77.744 -33.240  1.00 33.22           C  
ATOM   4651  CE  LYS A 589      12.127  79.229 -33.002  1.00 33.22           C  
ATOM   4652  NZ  LYS A 589      11.603  80.061 -34.126  1.00 33.22           N  
ATOM   4653  N   LYS A 590      11.701  73.548 -29.406  1.00 27.64           N  
ATOM   4654  CA  LYS A 590      10.847  74.101 -28.359  1.00 27.64           C  
ATOM   4655  C   LYS A 590       9.384  74.116 -28.794  1.00 27.64           C  
ATOM   4656  CB  LYS A 590      11.298  75.514 -27.987  1.00 27.64           C  
ATOM   4657  O   LYS A 590       9.066  74.543 -29.906  1.00 27.64           O  
ATOM   4658  CG  LYS A 590      12.421  75.555 -26.961  1.00 27.64           C  
ATOM   4659  CD  LYS A 590      12.677  76.974 -26.469  1.00 27.64           C  
ATOM   4660  CE  LYS A 590      13.849  77.027 -25.499  1.00 27.64           C  
ATOM   4661  NZ  LYS A 590      14.139  78.424 -25.056  1.00 27.64           N  
ATOM   4662  N   SER A 591       8.474  73.445 -27.938  1.00 34.55           N  
ATOM   4663  CA  SER A 591       7.202  74.055 -27.561  1.00 34.55           C  
ATOM   4664  C   SER A 591       6.303  73.058 -26.838  1.00 34.55           C  
ATOM   4665  CB  SER A 591       6.483  74.600 -28.796  1.00 34.55           C  
ATOM   4666  O   SER A 591       6.149  71.918 -27.280  1.00 34.55           O  
ATOM   4667  OG  SER A 591       5.082  74.642 -28.584  1.00 34.55           O  
ATOM   4668  N   SER A 592       6.076  73.216 -25.433  1.00 31.13           N  
ATOM   4669  CA  SER A 592       5.080  73.841 -24.569  1.00 31.13           C  
ATOM   4670  C   SER A 592       3.759  73.080 -24.607  1.00 31.13           C  
ATOM   4671  CB  SER A 592       4.851  75.296 -24.979  1.00 31.13           C  
ATOM   4672  O   SER A 592       3.326  72.629 -25.670  1.00 31.13           O  
ATOM   4673  OG  SER A 592       4.302  75.370 -26.284  1.00 31.13           O  
ATOM   4674  N   ARG A 593       3.249  72.577 -23.417  1.00 30.10           N  
ATOM   4675  CA  ARG A 593       2.124  72.927 -22.555  1.00 30.10           C  
ATOM   4676  C   ARG A 593       0.908  72.060 -22.863  1.00 30.10           C  
ATOM   4677  CB  ARG A 593       1.767  74.406 -22.712  1.00 30.10           C  
ATOM   4678  O   ARG A 593       0.495  71.948 -24.019  1.00 30.10           O  
ATOM   4679  CG  ARG A 593       2.455  75.317 -21.708  1.00 30.10           C  
ATOM   4680  CD  ARG A 593       2.002  76.762 -21.854  1.00 30.10           C  
ATOM   4681  NE  ARG A 593       2.450  77.584 -20.733  1.00 30.10           N  
ATOM   4682  NH1 ARG A 593       2.223  79.595 -21.847  1.00 30.10           N  
ATOM   4683  NH2 ARG A 593       2.965  79.558 -19.678  1.00 30.10           N  
ATOM   4684  CZ  ARG A 593       2.545  78.910 -20.755  1.00 30.10           C  
ATOM   4685  N   CYS A 594       0.435  71.210 -21.814  1.00 35.91           N  
ATOM   4686  CA  CYS A 594      -0.983  71.185 -21.472  1.00 35.91           C  
ATOM   4687  C   CYS A 594      -1.203  70.547 -20.106  1.00 35.91           C  
ATOM   4688  CB  CYS A 594      -1.777  70.425 -22.534  1.00 35.91           C  
ATOM   4689  O   CYS A 594      -0.689  69.460 -19.833  1.00 35.91           O  
ATOM   4690  SG  CYS A 594      -2.444  71.481 -23.839  1.00 35.91           S  
ATOM   4691  N   SER A 595      -1.321  71.285 -18.972  1.00 27.69           N  
ATOM   4692  CA  SER A 595      -2.142  71.635 -17.818  1.00 27.69           C  
ATOM   4693  C   SER A 595      -3.628  71.549 -18.150  1.00 27.69           C  
ATOM   4694  CB  SER A 595      -1.802  73.042 -17.325  1.00 27.69           C  
ATOM   4695  O   SER A 595      -4.066  72.044 -19.190  1.00 27.69           O  
ATOM   4696  OG  SER A 595      -2.870  73.581 -16.566  1.00 27.69           O  
ATOM   4697  N   ALA A 596      -4.407  70.593 -17.481  1.00 31.70           N  
ATOM   4698  CA  ALA A 596      -5.731  70.817 -16.905  1.00 31.70           C  
ATOM   4699  C   ALA A 596      -6.315  69.521 -16.352  1.00 31.70           C  
ATOM   4700  CB  ALA A 596      -6.670  71.419 -17.948  1.00 31.70           C  
ATOM   4701  O   ALA A 596      -6.232  68.471 -16.995  1.00 31.70           O  
ATOM   4702  N   ALA A 597      -6.566  69.348 -14.965  1.00 33.01           N  
ATOM   4703  CA  ALA A 597      -7.750  69.466 -14.117  1.00 33.01           C  
ATOM   4704  C   ALA A 597      -7.975  68.192 -13.309  1.00 33.01           C  
ATOM   4705  CB  ALA A 597      -8.981  69.780 -14.964  1.00 33.01           C  
ATOM   4706  O   ALA A 597      -7.904  67.086 -13.849  1.00 33.01           O  
ATOM   4707  N   LYS A 598      -7.862  68.166 -11.984  1.00 27.88           N  
ATOM   4708  CA  LYS A 598      -8.496  68.182 -10.669  1.00 27.88           C  
ATOM   4709  C   LYS A 598      -9.803  67.394 -10.680  1.00 27.88           C  
ATOM   4710  CB  LYS A 598      -8.755  69.619 -10.215  1.00 27.88           C  
ATOM   4711  O   LYS A 598     -10.681  67.649 -11.507  1.00 27.88           O  
ATOM   4712  CG  LYS A 598      -7.930  70.045  -9.009  1.00 27.88           C  
ATOM   4713  CD  LYS A 598      -8.115  71.525  -8.699  1.00 27.88           C  
ATOM   4714  CE  LYS A 598      -7.236  71.968  -7.538  1.00 27.88           C  
ATOM   4715  NZ  LYS A 598      -7.276  73.449  -7.346  1.00 27.88           N  
ATOM   4716  N   LEU A 599      -9.857  66.243  -9.940  1.00 35.50           N  
ATOM   4717  CA  LEU A 599     -10.959  65.790  -9.097  1.00 35.50           C  
ATOM   4718  C   LEU A 599     -10.458  64.845  -8.009  1.00 35.50           C  
ATOM   4719  CB  LEU A 599     -12.029  65.094  -9.941  1.00 35.50           C  
ATOM   4720  O   LEU A 599      -9.756  63.874  -8.300  1.00 35.50           O  
ATOM   4721  CG  LEU A 599     -13.307  65.891 -10.207  1.00 35.50           C  
ATOM   4722  CD1 LEU A 599     -13.767  65.688 -11.647  1.00 35.50           C  
ATOM   4723  CD2 LEU A 599     -14.404  65.488  -9.228  1.00 35.50           C  
ATOM   4724  N   ALA A 600     -10.233  65.255  -6.779  1.00 28.54           N  
ATOM   4725  CA  ALA A 600     -10.463  65.218  -5.337  1.00 28.54           C  
ATOM   4726  C   ALA A 600     -11.764  64.490  -5.008  1.00 28.54           C  
ATOM   4727  CB  ALA A 600     -10.489  66.633  -4.766  1.00 28.54           C  
ATOM   4728  O   ALA A 600     -12.823  64.826  -5.543  1.00 28.54           O  
ATOM   4729  N   LEU A 601     -11.700  63.279  -4.395  1.00 37.49           N  
ATOM   4730  CA  LEU A 601     -12.535  62.717  -3.339  1.00 37.49           C  
ATOM   4731  C   LEU A 601     -11.739  61.743  -2.477  1.00 37.49           C  
ATOM   4732  CB  LEU A 601     -13.753  62.009  -3.939  1.00 37.49           C  
ATOM   4733  O   LEU A 601     -11.019  60.890  -3.000  1.00 37.49           O  
ATOM   4734  CG  LEU A 601     -14.931  62.901  -4.332  1.00 37.49           C  
ATOM   4735  CD1 LEU A 601     -15.775  62.222  -5.405  1.00 37.49           C  
ATOM   4736  CD2 LEU A 601     -15.779  63.237  -3.110  1.00 37.49           C  
ATOM   4737  N   ALA A 602     -11.304  62.045  -1.265  1.00 32.68           N  
ATOM   4738  CA  ALA A 602     -11.565  61.914   0.166  1.00 32.68           C  
ATOM   4739  C   ALA A 602     -11.684  60.447   0.569  1.00 32.68           C  
ATOM   4740  CB  ALA A 602     -12.834  62.672   0.548  1.00 32.68           C  
ATOM   4741  O   ALA A 602     -12.363  59.665  -0.101  1.00 32.68           O  
ATOM   4742  N   SER A 603     -10.821  59.898   1.481  1.00 28.73           N  
ATOM   4743  CA  SER A 603     -10.704  59.559   2.895  1.00 28.73           C  
ATOM   4744  C   SER A 603     -11.044  58.093   3.142  1.00 28.73           C  
ATOM   4745  CB  SER A 603     -11.616  60.451   3.738  1.00 28.73           C  
ATOM   4746  O   SER A 603     -12.013  57.572   2.584  1.00 28.73           O  
ATOM   4747  OG  SER A 603     -12.554  61.128   2.919  1.00 28.73           O  
ATOM   4748  N   LYS A 604     -10.086  57.217   3.670  1.00 30.12           N  
ATOM   4749  CA  LYS A 604      -9.895  56.502   4.928  1.00 30.12           C  
ATOM   4750  C   LYS A 604      -9.328  55.106   4.687  1.00 30.12           C  
ATOM   4751  CB  LYS A 604     -11.213  56.406   5.697  1.00 30.12           C  
ATOM   4752  O   LYS A 604      -9.843  54.356   3.855  1.00 30.12           O  
ATOM   4753  CG  LYS A 604     -11.480  57.588   6.618  1.00 30.12           C  
ATOM   4754  CD  LYS A 604     -12.811  57.442   7.344  1.00 30.12           C  
ATOM   4755  CE  LYS A 604     -13.096  58.641   8.238  1.00 30.12           C  
ATOM   4756  NZ  LYS A 604     -14.384  58.486   8.979  1.00 30.12           N  
ATOM   4757  N   SER A 605      -8.052  54.833   4.968  1.00 36.38           N  
ATOM   4758  CA  SER A 605      -7.567  53.839   5.920  1.00 36.38           C  
ATOM   4759  C   SER A 605      -6.125  53.442   5.619  1.00 36.38           C  
ATOM   4760  CB  SER A 605      -8.460  52.597   5.902  1.00 36.38           C  
ATOM   4761  O   SER A 605      -5.773  53.191   4.465  1.00 36.38           O  
ATOM   4762  OG  SER A 605      -8.431  51.976   4.628  1.00 36.38           O  
ATOM   4763  N   ALA A 606      -5.100  54.012   6.207  1.00 29.26           N  
ATOM   4764  CA  ALA A 606      -3.956  53.750   7.076  1.00 29.26           C  
ATOM   4765  C   ALA A 606      -3.839  52.262   7.396  1.00 29.26           C  
ATOM   4766  CB  ALA A 606      -4.069  54.561   8.364  1.00 29.26           C  
ATOM   4767  O   ALA A 606      -4.793  51.649   7.881  1.00 29.26           O  
ATOM   4768  N   LEU A 607      -2.902  51.476   6.797  1.00 34.38           N  
ATOM   4769  CA  LEU A 607      -2.023  50.453   7.353  1.00 34.38           C  
ATOM   4770  C   LEU A 607      -0.849  50.178   6.419  1.00 34.38           C  
ATOM   4771  CB  LEU A 607      -2.801  49.159   7.609  1.00 34.38           C  
ATOM   4772  O   LEU A 607      -1.040  49.981   5.217  1.00 34.38           O  
ATOM   4773  CG  LEU A 607      -2.969  48.748   9.073  1.00 34.38           C  
ATOM   4774  CD1 LEU A 607      -4.368  49.104   9.566  1.00 34.38           C  
ATOM   4775  CD2 LEU A 607      -2.700  47.256   9.243  1.00 34.38           C  
ATOM   4776  N   THR A 608       0.311  50.741   6.610  1.00 29.25           N  
ATOM   4777  CA  THR A 608       1.730  50.520   6.867  1.00 29.25           C  
ATOM   4778  C   THR A 608       2.032  49.029   6.985  1.00 29.25           C  
ATOM   4779  CB  THR A 608       2.186  51.242   8.148  1.00 29.25           C  
ATOM   4780  O   THR A 608       1.316  48.298   7.673  1.00 29.25           O  
ATOM   4781  CG2 THR A 608       2.790  52.605   7.826  1.00 29.25           C  
ATOM   4782  OG1 THR A 608       1.058  51.425   9.013  1.00 29.25           O  
ATOM   4783  N   ARG A 609       2.885  48.455   6.106  1.00 33.95           N  
ATOM   4784  CA  ARG A 609       4.211  47.848   6.168  1.00 33.95           C  
ATOM   4785  C   ARG A 609       4.519  47.073   4.892  1.00 33.95           C  
ATOM   4786  CB  ARG A 609       4.322  46.923   7.382  1.00 33.95           C  
ATOM   4787  O   ARG A 609       3.679  46.318   4.399  1.00 33.95           O  
ATOM   4788  CG  ARG A 609       4.965  47.575   8.596  1.00 33.95           C  
ATOM   4789  CD  ARG A 609       5.018  46.625   9.785  1.00 33.95           C  
ATOM   4790  NE  ARG A 609       6.264  45.863   9.811  1.00 33.95           N  
ATOM   4791  NH1 ARG A 609       5.953  45.034  11.944  1.00 33.95           N  
ATOM   4792  NH2 ARG A 609       7.830  44.473  10.753  1.00 33.95           N  
ATOM   4793  CZ  ARG A 609       6.679  45.125  10.836  1.00 33.95           C  
ATOM   4794  N   PRO A 610       5.775  46.879   4.410  1.00 36.32           N  
ATOM   4795  CA  PRO A 610       6.540  46.485   3.224  1.00 36.32           C  
ATOM   4796  C   PRO A 610       7.024  45.039   3.288  1.00 36.32           C  
ATOM   4797  CB  PRO A 610       7.722  47.457   3.229  1.00 36.32           C  
ATOM   4798  O   PRO A 610       7.193  44.488   4.379  1.00 36.32           O  
ATOM   4799  CG  PRO A 610       8.030  47.678   4.675  1.00 36.32           C  
ATOM   4800  CD  PRO A 610       6.986  46.978   5.497  1.00 36.32           C  
ATOM   4801  N   ALA A 611       6.796  44.210   2.188  1.00 36.04           N  
ATOM   4802  CA  ALA A 611       7.561  43.009   1.861  1.00 36.04           C  
ATOM   4803  C   ALA A 611       7.853  42.935   0.365  1.00 36.04           C  
ATOM   4804  CB  ALA A 611       6.810  41.760   2.316  1.00 36.04           C  
ATOM   4805  O   ALA A 611       6.963  43.160  -0.459  1.00 36.04           O  
ATOM   4806  N   ARG A 612       8.912  43.457  -0.204  1.00 28.34           N  
ATOM   4807  CA  ARG A 612      10.101  42.995  -0.912  1.00 28.34           C  
ATOM   4808  C   ARG A 612      10.012  41.503  -1.216  1.00 28.34           C  
ATOM   4809  CB  ARG A 612      11.362  43.290  -0.097  1.00 28.34           C  
ATOM   4810  O   ARG A 612       9.666  40.706  -0.341  1.00 28.34           O  
ATOM   4811  CG  ARG A 612      12.488  43.914  -0.906  1.00 28.34           C  
ATOM   4812  CD  ARG A 612      13.728  44.153  -0.057  1.00 28.34           C  
ATOM   4813  NE  ARG A 612      14.799  44.776  -0.829  1.00 28.34           N  
ATOM   4814  NH1 ARG A 612      16.447  44.370   0.737  1.00 28.34           N  
ATOM   4815  NH2 ARG A 612      16.959  45.454  -1.217  1.00 28.34           N  
ATOM   4816  CZ  ARG A 612      16.066  44.865  -0.434  1.00 28.34           C  
ATOM   4817  N   SER A 613       9.847  41.082  -2.487  1.00 30.51           N  
ATOM   4818  CA  SER A 613      10.624  40.253  -3.402  1.00 30.51           C  
ATOM   4819  C   SER A 613       9.894  38.953  -3.725  1.00 30.51           C  
ATOM   4820  CB  SER A 613      11.999  39.941  -2.808  1.00 30.51           C  
ATOM   4821  O   SER A 613       9.471  38.232  -2.820  1.00 30.51           O  
ATOM   4822  OG  SER A 613      11.872  39.193  -1.612  1.00 30.51           O  
ATOM   4823  N   GLY A 614       9.129  38.850  -4.842  1.00 30.71           N  
ATOM   4824  CA  GLY A 614       9.360  37.786  -5.807  1.00 30.71           C  
ATOM   4825  C   GLY A 614       8.246  37.656  -6.829  1.00 30.71           C  
ATOM   4826  O   GLY A 614       7.138  37.232  -6.496  1.00 30.71           O  
ATOM   4827  N   GLU A 615       7.927  38.638  -7.646  1.00 30.56           N  
ATOM   4828  CA  GLU A 615       7.365  38.716  -8.991  1.00 30.56           C  
ATOM   4829  C   GLU A 615       8.416  38.387 -10.048  1.00 30.56           C  
ATOM   4830  CB  GLU A 615       6.777  40.106  -9.249  1.00 30.56           C  
ATOM   4831  O   GLU A 615       9.524  38.926 -10.018  1.00 30.56           O  
ATOM   4832  CG  GLU A 615       5.309  40.232  -8.868  1.00 30.56           C  
ATOM   4833  CD  GLU A 615       4.744  41.622  -9.113  1.00 30.56           C  
ATOM   4834  OE1 GLU A 615       3.510  41.804  -9.001  1.00 30.56           O  
ATOM   4835  OE2 GLU A 615       5.541  42.537  -9.420  1.00 30.56           O  
ATOM   4836  N   GLN A 616       8.550  37.118 -10.492  1.00 31.40           N  
ATOM   4837  CA  GLN A 616       8.937  36.909 -11.883  1.00 31.40           C  
ATOM   4838  C   GLN A 616       9.108  35.424 -12.189  1.00 31.40           C  
ATOM   4839  CB  GLN A 616      10.229  37.663 -12.201  1.00 31.40           C  
ATOM   4840  O   GLN A 616       9.778  34.705 -11.445  1.00 31.40           O  
ATOM   4841  CG  GLN A 616      10.026  39.152 -12.450  1.00 31.40           C  
ATOM   4842  CD  GLN A 616      11.203  39.793 -13.162  1.00 31.40           C  
ATOM   4843  NE2 GLN A 616      10.999  41.002 -13.673  1.00 31.40           N  
ATOM   4844  OE1 GLN A 616      12.286  39.207 -13.251  1.00 31.40           O  
ATOM   4845  N   TYR A 617       8.123  34.612 -12.606  1.00 32.33           N  
ATOM   4846  CA  TYR A 617       8.311  33.726 -13.749  1.00 32.33           C  
ATOM   4847  C   TYR A 617       7.173  32.716 -13.849  1.00 32.33           C  
ATOM   4848  CB  TYR A 617       9.652  32.992 -13.647  1.00 32.33           C  
ATOM   4849  O   TYR A 617       6.926  31.955 -12.910  1.00 32.33           O  
ATOM   4850  CG  TYR A 617      10.797  33.729 -14.298  1.00 32.33           C  
ATOM   4851  CD1 TYR A 617      11.042  33.609 -15.664  1.00 32.33           C  
ATOM   4852  CD2 TYR A 617      11.637  34.545 -13.549  1.00 32.33           C  
ATOM   4853  CE1 TYR A 617      12.097  34.284 -16.268  1.00 32.33           C  
ATOM   4854  CE2 TYR A 617      12.696  35.225 -14.142  1.00 32.33           C  
ATOM   4855  OH  TYR A 617      13.964  35.760 -16.092  1.00 32.33           O  
ATOM   4856  CZ  TYR A 617      12.917  35.089 -15.500  1.00 32.33           C  
ATOM   4857  N   SER A 618       6.004  33.008 -14.227  1.00 38.28           N  
ATOM   4858  CA  SER A 618       5.403  31.943 -15.023  1.00 38.28           C  
ATOM   4859  C   SER A 618       4.083  32.392 -15.641  1.00 38.28           C  
ATOM   4860  CB  SER A 618       5.177  30.696 -14.168  1.00 38.28           C  
ATOM   4861  O   SER A 618       3.462  31.647 -16.402  1.00 38.28           O  
ATOM   4862  OG  SER A 618       4.001  30.828 -13.387  1.00 38.28           O  
ATOM   4863  N   ALA A 619       4.127  33.504 -16.421  1.00 36.91           N  
ATOM   4864  CA  ALA A 619       2.975  33.520 -17.319  1.00 36.91           C  
ATOM   4865  C   ALA A 619       3.259  34.359 -18.561  1.00 36.91           C  
ATOM   4866  CB  ALA A 619       1.741  34.052 -16.593  1.00 36.91           C  
ATOM   4867  O   ALA A 619       2.381  34.546 -19.407  1.00 36.91           O  
ATOM   4868  N   ARG A 620       4.499  34.190 -19.142  1.00 33.37           N  
ATOM   4869  CA  ARG A 620       4.848  34.752 -20.443  1.00 33.37           C  
ATOM   4870  C   ARG A 620       5.207  33.652 -21.436  1.00 33.37           C  
ATOM   4871  CB  ARG A 620       6.011  35.737 -20.308  1.00 33.37           C  
ATOM   4872  O   ARG A 620       5.720  33.932 -22.522  1.00 33.37           O  
ATOM   4873  CG  ARG A 620       6.242  36.590 -21.546  1.00 33.37           C  
ATOM   4874  CD  ARG A 620       7.202  37.738 -21.268  1.00 33.37           C  
ATOM   4875  NE  ARG A 620       7.295  38.650 -22.404  1.00 33.37           N  
ATOM   4876  NH1 ARG A 620       8.691  40.156 -21.346  1.00 33.37           N  
ATOM   4877  NH2 ARG A 620       8.015  40.534 -23.504  1.00 33.37           N  
ATOM   4878  CZ  ARG A 620       8.000  39.778 -22.416  1.00 33.37           C  
ATOM   4879  N   ALA A 621       4.397  32.628 -21.595  1.00 37.47           N  
ATOM   4880  CA  ALA A 621       4.531  31.824 -22.807  1.00 37.47           C  
ATOM   4881  C   ALA A 621       3.164  31.420 -23.352  1.00 37.47           C  
ATOM   4882  CB  ALA A 621       5.378  30.583 -22.532  1.00 37.47           C  
ATOM   4883  O   ALA A 621       3.061  30.903 -24.467  1.00 37.47           O  
ATOM   4884  N   GLU A 622       2.267  32.387 -23.536  1.00 38.44           N  
ATOM   4885  CA  GLU A 622       1.271  31.967 -24.516  1.00 38.44           C  
ATOM   4886  C   GLU A 622       0.450  33.154 -25.013  1.00 38.44           C  
ATOM   4887  CB  GLU A 622       0.347  30.901 -23.922  1.00 38.44           C  
ATOM   4888  O   GLU A 622      -0.353  33.016 -25.938  1.00 38.44           O  
ATOM   4889  CG  GLU A 622      -0.268  29.973 -24.959  1.00 38.44           C  
ATOM   4890  CD  GLU A 622       0.741  29.029 -25.593  1.00 38.44           C  
ATOM   4891  OE1 GLU A 622       0.507  28.567 -26.733  1.00 38.44           O  
ATOM   4892  OE2 GLU A 622       1.773  28.747 -24.944  1.00 38.44           O  
ATOM   4893  N   ARG A 623       1.108  34.296 -25.364  1.00 36.85           N  
ATOM   4894  CA  ARG A 623       0.270  35.181 -26.167  1.00 36.85           C  
ATOM   4895  C   ARG A 623       1.120  36.102 -27.035  1.00 36.85           C  
ATOM   4896  CB  ARG A 623      -0.651  36.010 -25.269  1.00 36.85           C  
ATOM   4897  O   ARG A 623       0.676  37.186 -27.419  1.00 36.85           O  
ATOM   4898  CG  ARG A 623      -1.973  35.332 -24.948  1.00 36.85           C  
ATOM   4899  CD  ARG A 623      -2.907  36.252 -24.175  1.00 36.85           C  
ATOM   4900  NE  ARG A 623      -4.036  35.522 -23.607  1.00 36.85           N  
ATOM   4901  NH1 ARG A 623      -5.642  36.993 -24.377  1.00 36.85           N  
ATOM   4902  NH2 ARG A 623      -6.258  35.151 -23.160  1.00 36.85           N  
ATOM   4903  CZ  ARG A 623      -5.310  35.890 -23.716  1.00 36.85           C  
ATOM   4904  N   ARG A 624       2.116  35.554 -27.742  1.00 34.52           N  
ATOM   4905  CA  ARG A 624       2.665  36.301 -28.869  1.00 34.52           C  
ATOM   4906  C   ARG A 624       2.788  35.416 -30.105  1.00 34.52           C  
ATOM   4907  CB  ARG A 624       4.029  36.892 -28.509  1.00 34.52           C  
ATOM   4908  O   ARG A 624       3.676  34.565 -30.178  1.00 34.52           O  
ATOM   4909  CG  ARG A 624       4.078  38.411 -28.568  1.00 34.52           C  
ATOM   4910  CD  ARG A 624       5.440  38.948 -28.151  1.00 34.52           C  
ATOM   4911  NE  ARG A 624       5.614  40.343 -28.547  1.00 34.52           N  
ATOM   4912  NH1 ARG A 624       7.402  40.736 -27.138  1.00 34.52           N  
ATOM   4913  NH2 ARG A 624       6.610  42.411 -28.488  1.00 34.52           N  
ATOM   4914  CZ  ARG A 624       6.542  41.160 -28.057  1.00 34.52           C  
ATOM   4915  N   ARG A 625       1.706  34.743 -30.526  1.00 36.19           N  
ATOM   4916  CA  ARG A 625       1.819  34.358 -31.929  1.00 36.19           C  
ATOM   4917  C   ARG A 625       0.507  34.595 -32.670  1.00 36.19           C  
ATOM   4918  CB  ARG A 625       2.234  32.891 -32.052  1.00 36.19           C  
ATOM   4919  O   ARG A 625      -0.485  33.908 -32.419  1.00 36.19           O  
ATOM   4920  CG  ARG A 625       3.717  32.648 -31.826  1.00 36.19           C  
ATOM   4921  CD  ARG A 625       4.115  31.221 -32.177  1.00 36.19           C  
ATOM   4922  NE  ARG A 625       5.552  31.009 -32.021  1.00 36.19           N  
ATOM   4923  NH1 ARG A 625       5.551  28.899 -32.962  1.00 36.19           N  
ATOM   4924  NH2 ARG A 625       7.509  29.822 -32.208  1.00 36.19           N  
ATOM   4925  CZ  ARG A 625       6.201  29.910 -32.397  1.00 36.19           C  
ATOM   4926  N   GLN A 626      -0.035  35.853 -32.662  1.00 32.00           N  
ATOM   4927  CA  GLN A 626      -0.930  36.164 -33.772  1.00 32.00           C  
ATOM   4928  C   GLN A 626      -0.790  37.623 -34.198  1.00 32.00           C  
ATOM   4929  CB  GLN A 626      -2.381  35.865 -33.392  1.00 32.00           C  
ATOM   4930  O   GLN A 626      -0.885  38.530 -33.369  1.00 32.00           O  
ATOM   4931  CG  GLN A 626      -2.698  34.379 -33.298  1.00 32.00           C  
ATOM   4932  CD  GLN A 626      -4.185  34.103 -33.179  1.00 32.00           C  
ATOM   4933  NE2 GLN A 626      -4.542  32.832 -33.029  1.00 32.00           N  
ATOM   4934  OE1 GLN A 626      -5.007  35.025 -33.220  1.00 32.00           O  
ATOM   4935  N   ARG A 627       0.271  38.029 -34.869  1.00 32.86           N  
ATOM   4936  CA  ARG A 627       0.080  39.111 -35.830  1.00 32.86           C  
ATOM   4937  C   ARG A 627       1.416  39.589 -36.389  1.00 32.86           C
[truncated: 46,495 more chars]
