# Supplementary material for: The evolutionary origins and ancestral features of septins
Source: Front Cell Dev Biol. 2024 Jun 26;12:1406966. doi: 10.3389/fcell.2024.1406966 (PMC11238149; doi:10.3389/fcell.2024.1406966)
Supplement: Supplementary file 1 [file DataSheet3.zip › Delic_Shuman_Supp_File6/AncGroup2_3fced.result/AncGroup2_3fced.a3m]

#703	1
>101
MASSASQAGTSASSSAVAMSHSGYQEQTTSSSRQADQTSNSNASNAASPSTSRTSSSGNQANRDRQPTPAAMAASRKLRPSSRSASNGNSNNLTSSASQKDHSLPTSPMKTANPTQFQPKKLSGYVGFANLPNQVHRKSVKKGFQFTIMVVGESGLGKSTLVNTLFNTDLYPENTHKTEDYPSDQESAEGQGKEYPSPSHERIPKTVEIQSTTVEIEENGVRLRLTVVDTPGFGDAVNNEDCWQPIVEYIDSQFEEYLQEESRVNRRKITDNRVHCCLYFIAPTGHGLKPLDIEFMKRLHTKVNIIPVIAKADTLTPDEIQAFKQRILEDIEEHNIQIYQFPEYDSDDEETIQENQELKSSIPFAVVGSDTEVEVNGGKKVRGRQYPWGVVEVENPEHCDFVKLRNMLIRTHMQDLKETTNDVHYENYRAEKLSSMGFTGTVSSDPSTSKTENPLAKMEEERAEHEAKMAKMEAEMKQVFQQKVKEKEAKLKESEEELHQKHKEMKEKLEKQRRELEEKKRQLESELRPHSDEWEQKLLAEKEKLEAELRRLQSQLAKQTSKKSKKKASSFQAASSKSNSSTGRQKAKKKSSRCSAAKLALASKSALTRPARSGEQYSARAERRRQRTGTQRKGAGAGRAVSLPGEAGHVPTPAGSFSRRGGERATEAEREESLPSNGGEEALKWEQKKARSSEKEKAKKKSK
>A0A812A0P0	414	0.600	4.546E-120	88	448	703	27	367	469
----------------------------------------------------------------------------------------TSRFLTLAGSPMIWPLPASLtsfyLPDPPPHIVQQKNLEGYVGFANLPNQVYRKSVKRGFEFTLMVVGESGLGKSTLINSLFLTDLY--------------------SPEYPGPSH-RIKKTVQVEQSKVLIKEGGVQLLLTIVDTPGFGDAVDNSNCWQPVIDYIDSKFEDYLNAESRVNRRQMPDNRVQCCLYFIAPSGHGLKPLDIEFMKRLHEKVNIIPLIAKADTLTPEECQQFKKQIMKEIQEHKIKIYEFP--ETDDEEENKLVKKIKDRLPLAVVGSNTIIEVN-GKRVRGRQYPWGVAEVENGEHCDFTILRNMLIRTHMQDLKDVTNNVHYENYRSRKLAAVTYNGVDNNKNKGQ--------------------------------------------------------------------------------------------------------------------------------------------------------------------------------------------------------------------------------------------------------------
>A0A433Q7E0	414	0.593	6.195E-120	67	456	703	15	376	463
-------------------------------------------------------------------TPSSPDtSCHALYPTPLSSP--TPLDYSFWLSEKFNS-TTYQWPANSVIR---KKLQGYVGFANLPNQVHRKSVKKGFHFTTMVVGESGLGKSTLVNTLFNTTLYPAKNDTVELSP-------------------EVPKTVEIQAITADIEENGVKLRLTVVDTPGFGDFVNNEESWKPILDNIEARFDAYLEQENRVNRHKMVDNRIHACIYFIQPTGHALKPLDIEFMRRLHTRVNLIPVIAKSDTLTEEEIRVFKERILADITHHNIHIYQAPQYEYDDSETISENREIMAKIPFAIVGSDKEVEAEGGRRVRGRKYPWGVIEVDNEEHCDFVKLRQMLIRTHMEELKEYTNDVLYENYRTEKLMAMG----IQQDPSVFKEVNPLQK------------------------------------------------------------------------------------------------------------------------------------------------------------------------------------------------------------------------------------------------------
>UPI001F4F942A	414	0.551	6.195E-120	66	456	703	68	428	539
------------------------------------------------------------------PThNASTPSPRPPPPP--QPDNKESYAAARAERDKD-SCAASKTERERVPERRTKELDGYVGFANLPNQVYRKAVKRGFDFTLMVVGESGLGKSTLINSMFLADIY--------------------SNEYPGPSH-RIKKTVQVETSKVLLKENGVNLTLTVVDTPGFGDAVDNSNCWQPVIDYIESKYEEYLNAESRVNRKTLVDNRVHCCLYFIAPSGHGLKPLDVEFMQRLHDKVNIIPVIAKSDTMTPDECTHFKKQILNEISQHKIKIYEFP--DPEDEEESKANKTLKDRVPFAVVGSNTVIEVD-GKKLRGRKYPWGIAEVENLEHCDFIALRDMLIRTHLQDLKDVTNNVHYENFRCRKLAGLG----SDGKPTRISNKNPLAQ------------------------------------------------------------------------------------------------------------------------------------------------------------------------------------------------------------------------------------------------------
>UPI0011B81BA4	413	0.479	8.442E-120	2	435	703	39	476	543
--SSSDEQDSGPDFPPPPLHHHHHQQHTGNHDFEQPLSPSEDYELESIMGGHHLPHPPQEGHHDLaGPHHAidlcdadreceGLDRPHtpsYLRPPvAGSSDSGSSPVLSYDGGAEDYdlpspncpCRPKSPWNRFDPYESTEDQDKEYVGFATLPNQVHRKSVKKGFDFTLMVAGESGLGKSTLVNSLFLTDLYKDRRLLN--------------------AEERITQTVEITKHTVDIEEKGVKLKLTIVDTPGFGDAVNNTECWKPVADYIDQQFEQYFRDESGLNRKNIQDNRVHCCLYFISPFGHGLRPLDVEFMKALHEKVNIVPVLAKADTLTPMEVRRKKIKIREEIEQYGIKIYQFPDCDSDeDEDFKQQDQELKDSIPFAVIGSNTVVEAK-GKRVRGRLYPWGIVEVENQSHCDFIKLRNMLVRTHMQDLKDVTRETHYENYRAHCIQSM---------------------------------------------------------------------------------------------------------------------------------------------------------------------------------------------------------------------------------------------------------------------------
>O43236-7	413	0.527	8.442E-120	23	435	703	541	932	996
-----------------------FLEDTTD-----DGELSKFVKDFSGNASCHPPEAKTWASRPQVPEPRPQAPDLYdddleFRPPSRPQSSDNQQYFCAPAPLSPSARPRSPWGKLDPYDSSEDD-KEYVGFATLPNQVHRKSVKKGFDFTLMVAGESGLGKSTLVNSLFLTDLY-----------RDRK---LLGAE------ERIMQTVEITKHAVDIEEKGVRLRLTIVDTPGFGDAVNNTECWKPVAEYIDQQFEQYFRDESGLNRKNIQDNRVHCCLYFISPFGHGLRPLDVEFMKALHQRVNIVPILAKADTLTPPEVDHKKRKIREEIEHFGIKIYQFPDCDSDeDEDFKLQDQALKESIPFAVIGSNTVVEAR-GRRVRGRLYPWGIVEVENPGHCDFVKLRTMLVRTHMQDLKDVTRETHYENYRAQCIQSM---------------------------------------------------------------------------------------------------------------------------------------------------------------------------------------------------------------------------------------------------------------------------
>A0A8C5FNF7	413	0.574	1.150E-119	77	435	703	44	391	486
-----------------------------------------------------------------------------LRPPvAGSSDSGSSPVLSYDGGAEDYdlpspncpCRPKSPWNRFDPYESTEDQDKEYVGFATLPNQVHRKSVKKGFDFTLMVAGESGLGKSTLVNSLFLTDLYKDRRLLN--------------------AEERITQTVEITKHTVDIEEKGVKLKLTIVDTPGFGDAVNNTECWKPVADYIDQQFEQYFRDESGLNRKNIQDNRVHCCLYFISPFGHGLRPLDVEFMKALHEKVNIVPVLAKADTLTPMEVRRKKIKIREEIEQYGIKIYQFPDCDSDeDEDFKQQDQELKDSIPFAVIGSNTVVEAK-GKRVRGRLYPWGIVEVENQSHCDFIKLRNMLVRTHMQDLKDVTRETHYENYRAHCIQSM---------------------------------------------------------------------------------------------------------------------------------------------------------------------------------------------------------------------------------------------------------------------------
>A0A087XP37	413	0.614	1.568E-119	117	456	703	20	335	435
---------------------------------------------------------------------------------------------------------------------QQKNLEGYVGFANLPNQVYRKSVKRGFEFTLMVVGESGLGKSTLINSLFLTDLY--------------------SPEYPGPSH-RIKKTVQVEQSQVLIKEGGVHLLLTIVDTPGFGDAVDNSNCWQPVTDYIDNKFEDFLNSESRVNRRLMPDSRVHCCLYFIAPSGHGLKPLDIEFMKRLHEKVNVIPLIAKADTMTPEECQQFKKQIMKEIHEHKIKIYDFP--ETDNEEEMKMIRKIKDRLPLAVVGSNTIIEVN-GKRVRGRQYPWGVAEVENGDHCDFTILRNMLIRTHMQDLKDVTNNVHYENYRSRKLAAVTYNGVDNNKNKGQLTKSPLAQ------------------------------------------------------------------------------------------------------------------------------------------------------------------------------------------------------------------------------------------------------
>A0A673H003	413	0.591	1.568E-119	97	456	703	114	446	549
-------------------------------------------------------------------------------------------------CQSCLLKPSTVFGFG---LQQQKNLEGYVGFANLPNQVYRKSVKRGFEFTLMVVGESGLGKSTLINSLFLTDLY--------------------SPEYPGPSN-RIKKTVQVEQSKVLIKEGGVQLLLTIVDTPGFGDAVDNSNCWQTVIDHIDSKFEDYLNAESLVNRRLMPDSRVHCCLYFIAPSGHGLKPLDIEFMKRLHEKVNIIPLIAKADTLTPEECQQFKKQIMREIQEHKIKIYEFP--ETDDEEESKLVKKIKDRLPLAVVGSNTIIEVN-GKRVRGRQYPWGVAEVENGEHCDFTILRNMLIRTHMQDLKDVTNNVHYENYRSRKLAAVTYNGVDNNKNKGQLTKSPLAQ------------------------------------------------------------------------------------------------------------------------------------------------------------------------------------------------------------------------------------------------------
>A0A6A4S9R7	411	0.610	3.966E-119	114	456	703	64	383	531
------------------------------------------------------------------------------------------------------------------TLWQQKNLEGYVGFASLPNQVYRKSVKRGFEFTLMVVGESGLGKSTLINSLFLTDLY--------------------SAEYPGPSH-RIKKTVQVEQSKVLIKEGGVQLLLTIVDTPGFGDAVDNSNCWQPIIDHIDSKFEDYLNSESRVNRRQMPDSRIHCCLYFIAPSGHGLKPLDIEFMKRLHEKVNVIPLIAKADTLTPEECQQFKKQIMREIQEHKIKIYEFP--ETDDEEENRLVKKIKDKLPLAVVGSNTITEAN-GKRVRGRQYPWGVAEVENSDHCDFTILRDMLIRTHMQDLKDVTNNVHYENYRSRKLAAVTYNGVDNNRAKGQlSTKSPLAQ------------------------------------------------------------------------------------------------------------------------------------------------------------------------------------------------------------------------------------------------------
>A0A4Y2HHR6	411	0.468	5.404E-119	1	557	703	60	591	600
-PSSPST--VHPESSSVSSSTPPYRfaSIERLVQRQKIYDSNNLPVVAHFDDTPVEYTYSLSQKremffRDNSTPPPPTANVLPNVPASFAPS---VNNFTPASQLYNSSNKENTSTTYA-KEISVKDMDGYVGFANLPNQIYRKAVKKGFEFTLMIVGEAGLGKSTLINSMFLTDIY--------------------SNEYPGPSL-RPKKTTQVETTKVLLKENGVNLHLTVVDTPGFGDAVDNSECWQPITDFIENKYEEFLNGESRVHRSFEPDSRVHCCLYFIAPSGHGLKPLDVEFMKRLHDKVNIIPVLAKADTMTPEECAVFKRTIMGEIAKHKIKIYDFPDCEGDDDEENKMLKRLKDRVPFAVVGSNTVIEVN-GKRLRGRKYPWGVAEVENMEHCDFIALRNMLIRTHMQDLKDVTNNVHYENYRCRKLAAFTNDG----KPVRISNKNPLAQMEEEKKEHEQKMEKMEQEREQLFEQKVKEKFQKLADSEADLERRNEQMKKSLEAQRKELEEKRKVFEEEKAAFEAVNKDEESVRRASVDVNMKDQDTKEKK-------------------------------------------------------------------------------------------------------------------------------------------------
>A0A8J4U539	410	0.600	1.003E-118	109	456	703	4	327	384
-------------------------------------------------------------------------------------------------------------PDSAVSSVAQRNLEGYVGFANLPNQVYRKSVKRGFEFTLMVVGESGLGKSTLINSLFLTDLY--------------------SKDYPGPSQ-RIKKTVQVEQSKVLIKEGGVQLTLTIVDTPGFGDAVDNSNCWQPVINYIDSKCEDFLNAESRVNRRQMPDNRVHCCLYFIAPSGHGLKPLDIEFMKRLHDKVNVIPLIAKADTLTPEECQQFKKQIMKEIQEHKIKIYEFP--DTEEDEDSKLIRKIKERMPLAVVGSNVVVEVN-GRKVRGRQYPWGVAEVENGEHCDFTVLRNMLIRTHMQDLKDVTNNVHYENYRSRKLAAVTCNGVDASKSKGQLTKSPLAQ------------------------------------------------------------------------------------------------------------------------------------------------------------------------------------------------------------------------------------------------------
>UPI001ADE61DC	410	0.560	1.003E-118	64	435	703	526	874	902
----------------------------------------------------------------RVPTE-EPADDRDTRPFSRPR-PLDAQQLITAPPPPSPSRPRSPWGQLDPYDSSEDD-KEYVGFATLPNQVHRKSVKKGFDFTLMVAGESGLGKSTLVNSLFLTDMYRDRKLLN--------------------AEERITQTVEITKHVVDIEEKGVKLRLTIVDTPGFGDAVNNTECWKPVADYIDQQFEQYFRDESGLNRKNIQDNRVHCCIYFISPFGHGLRPLDVEFMRALHQRVNIVPVLAKADTLTPSEVERMKNKIREEIDHYGIRIYQFPECDSDeDEEFKLQDQALKESIPFAVIGSNTVVEAK-GRRVRGRLYPWGIVEVENPSHCDFVKLRTMLVRTHMQDLKDVTRETHYENYRTQCIQSM---------------------------------------------------------------------------------------------------------------------------------------------------------------------------------------------------------------------------------------------------------------------------
>UPI0018F40414	410	0.544	1.003E-118	59	435	703	738	1095	1159
-----------------------------------------------------------PSCRDPEALPAALePSPEPdPRPPARPWPPDGHQHISAPAPLSPLTRPRSPWGKVDPYDSSEDD-KEYVGFATLPNQVHRKSVKKGFDFTLMVAGESGLGKSTLINSLFLTDLYRDRKLLN--------------------AEERITQTVEITKHSVEIEEKGIKLRLTIVDTPGFGDAVNNTECWKPLADYIDQQFEQYFRDESGLNRKNIQDNRVHCCLYFISPFGHGLRPLDVEFLKALHQRVNIVPILAKADTLTPPEVEHKKRKIREEIERFGIRIYQFPDCDSDeDEDFKLQDQALKDSIPFAVIGSNTVVEAR-GRRVRGRLYPWGIVEVENPAHCDFVKLRTMLVRTHMQDLKDVTRETHYENYRAQCIQSM---------------------------------------------------------------------------------------------------------------------------------------------------------------------------------------------------------------------------------------------------------------------------
>A0A8B9HML3	410	0.563	1.367E-118	77	435	703	38	387	418
-----------------------------------------------------------------------------LRPPAGRKAPKELEHDPRHAVQRGLvdynlqspispSRPKSPWGRFDPYDSSEDQDKEYVGFATLPNQVHRKSVKKGFDFTLMVAGESGLGKSTLVNSLFLTDLYKDRKLLN--------------------AEERITQTVEITKHTVDIEEKGVKLKLTIVDTPGFGDAVNNTECWKSVADYIDQQFEQYFRDESGLNRKNIQDNRVHCCLYFISPFGHGLRPLDVEFMKALHEKVNIVPVLAKADTLTPSEVKKKKIKIREEIEQYGIKIYQFPDCDSDeDEDFKQQDHELKESIPFAVIGSNTVVEAK-GKRVRGRLYPWGIVEVENSAHCDFVKLRNMLVRTHMQDLKDVTRETHYENYRAHCIQSM---------------------------------------------------------------------------------------------------------------------------------------------------------------------------------------------------------------------------------------------------------------------------
>A0A8C6NT24	410	0.614	1.367E-118	117	456	703	18	333	423
---------------------------------------------------------------------------------------------------------------------QQKNLEGYVGFANLPNQVYRKSVKRGFEFTLMVVGESGLGKSTLINSLFLTDLY--------------------SPEYPSPSN-RIKKTVQVEQSKVLVKEGGVQLLLTIVDTPGFGDAVDNSSCWQPVIDYIDSKFEDYLNAESRVNRRQMPDNRVQCCLYFIAPSGHGLKPLDIEFMKRLHEKVNVIPLIAKADTMTPGECQQFKRQIMNEIHEHKIKIYDFP--ETDDEEEMKMIRRIKDRLPLAVIGSNTIIEVN-GKRARGRQYPWGVAEVENGEHCDFTILRNMLIRTHMQDLRDVTNNVHYENYRSRKLAAVTYNGVDNTKTKVQLTKSPLAQ------------------------------------------------------------------------------------------------------------------------------------------------------------------------------------------------------------------------------------------------------
>UPI00186AF25D	410	0.577	1.367E-118	78	435	703	54	391	455
------------------------------------------------------------------------------RASSRMQSENQAHLCISSSSMlSTSSRPRSPWGRLDPYDSSEDD-KEYVGFATLPNQVHRKSMKKGFDFTLMVAGESGLGKSTLINSLFLTDMYRDRRLLN--------------------SEERIMQTVEITKHTMDIEEKGVKLKLTVVDTPGFGDAVNNTECWKPVADYIDQQFEQYFRDESGLNRKNIQDNRVHCCLYFISPFGHGLRPLDVEFMRALHHRVNIVPILAKADTLTPNEVEHKKRKIREEIEHFGIQIYQFPACDSDeDEEFKLQDQALKDSIPFAVIGSNTVVEAK-GRRVRGRLYPWGIVEVENPGHCDFVKLRTMLVRTHMQDLKDVTREIHYENYRAQCIQSM---------------------------------------------------------------------------------------------------------------------------------------------------------------------------------------------------------------------------------------------------------------------------
>UPI001920C02E	410	0.487	1.367E-118	3	435	703	518	934	998
---SAFFLDVSEEMY----NRVIWWLKDEEIKRfledTDDAELNKFVKDFPGSESCHQPEAKTWVSRPQvlEPKPQAPDLYQddlEYRPPSCPQPSESQQYFSASAPLSPSARPRSPWGKLDPYDSSEDD-KEYVGFATLPNQVHRKSVKKGFDFTLMVAGESGLGKSTLVNSLFLTDLYQDRKLL--------------------SAEERIMQTVEITKHAVDIEEKGVRLRLTIVDTPGFGDAVNNTECWKPVAEYIDQQFEQYFRDESGLNRKNIQDNRVHCCLYFISPFGHGLRPLDVEFMKALHQRVNIVPILAKADTLTPPEVERKKRKIREEIERFGIKVYQFPDCDSDeDEDFKLQDQALKESIPFAVIGSNTVVEAR-GRRVRGRLYPWGIVEVENPGHCDFVKLRTMLVRTHMQDLKDVTRETHYENYRAQCIQSM---------------------------------------------------------------------------------------------------------------------------------------------------------------------------------------------------------------------------------------------------------------------------
>A0A1X2HSQ3	409	0.686	1.863E-118	119	456	703	17	329	417
-----------------------------------------------------------------------------------------------------------------------KKLAGYVGFANLPNQVHRKSVKKGFQFTCMVVGESGLGKSTLVNTLFNTQLYP---------P----------KENQELSHET-PQTVEIQSINADIEENGVKLRLTVVDSPGFGDFVNNEQSWKPILDNIESRFDAYLEQENRVNRRRMVDNRIHACLYFISPTGHALKPLDIEFMRRLHTRVNLIPVIAKADTLTEEEVTAFKQRILADINYHKIQIYQAPAYEYDDQETIAENREIMSKIPFAVVGSDKEFEVN-GKRVRGRKYPWGVIEVDNEEHCDFVKLRQMLIRTHMEELKEYTNDVLYENYRTEKLQAMG----IQQDPSVFKEVNPVQK------------------------------------------------------------------------------------------------------------------------------------------------------------------------------------------------------------------------------------------------------
>UPI000E1F001F	409	0.573	1.863E-118	78	435	703	74	409	437
------------------------------------------------------------------------------RPFSRPRPLDFQQHITAPAPPSP-SRPRSPWGQLDPYDSSEDD-KEYVGFATLPNQVHRKSVKKGFDFTLMVAGESGLGKSTLVNSLFLTDMYKDRKLLN--------------------AEERITQTVEITKHVVDIEEKGVKLRLTIVDTPGFGDAVNNTECWKPVADYIDQQFEQYFRDESGLNRKNIQDNRVHCCIYFISPFGHGLRPLDVEFMRALHQRVNIVPVLAKADTLTPSEVERKKNKIREEIEQYGIRIYQFPECDSDeDEEFKLQDQALKESIPFAVIGSNTVVEAK-GRRVRGRLYPWGIVEVENPSHCDFVKLRTMLVRTHMQDLKDVTRETHYENYRTQCIQSM---------------------------------------------------------------------------------------------------------------------------------------------------------------------------------------------------------------------------------------------------------------------------
>UPI0014028854	409	0.620	2.538E-118	102	435	703	141	454	522
------------------------------------------------------------------------------------------------------SRPKSPFGKLDPYDSSENQEKEYVGFATLPNQVHRKSVKKGFDFTLLVAGESGLGKSTLVNSLFLTDLY-----KAKDF-LDTE--------------ERITQTVEITKHSVEIEEKGIRLRLTIVDTPGFGDAVNNQECWKPVADYLDQQFEQYFRDESGLNRKNIVDNRVHCCLYFISPFGHGLRPLDVEFMKAVHDKVNIVPILAKADTLTPAEVNKMKSKIREEIKSYGIKIYQFPDCDSDeDDEFKQQDQELKDSIPFTVIGSNTVVEAK-GRRVRGRLYPWGIVEVENPTHCDFVKLRNMLIRTHMQDLKDVTRDVHYENYRAQCIQSM---------------------------------------------------------------------------------------------------------------------------------------------------------------------------------------------------------------------------------------------------------------------------
>A0A365N7Z2	409	0.590	3.458E-118	77	456	703	80	436	521
-----------------------------------------------------------------------------LAPSA-SPANGRFIFYVNFCSRTDcRVVPSQPPPPADNRNIVRRKLTGYVGFANLPNQWHRKSVRKGFNFNVMVVGESGLGKSTLVNTLFNTSLYP---------P----------KERKGPSLDIIPKTVTIQSISADIEEAGVRLRLTVVDTPGFGDFVNNDESWRPIVDNIEQRFDSYLDAENKVNRMNIVDNRIHACVFFIQPTGHSLKPLDIEVMRRLHTKVNLIPVIAKADTLTDEEIAAFKSRILADIKHHGIQIFEGPRYELDDEETIAENNEIMSKVPFAVVGANNEITSADGRKIRGRAYPWGIIEVDNEEHCDFVKLRQMLIRTHMEELKEHTNNQLYENYRTDKLLAMG----VSQDPSVFKEVNPAVK------------------------------------------------------------------------------------------------------------------------------------------------------------------------------------------------------------------------------------------------------
>A0A2L2TD11	409	0.516	3.458E-118	8	456	703	56	489	574
--------GDQGSSKPSAARHSPVRHQRSMLDVDADNRLTLNVIAPMSFYEQLVDIHGDDKTADQDGEPSQSGDNRQPPPRINHRFTSSEYSWTSPGSESPAlapsasptNVPSQPPPAADNRNIVRRKLTGYVGFANLPNQWHRKSVRKGFNFNVMVVGESGLGKSTLVNTLFNTSLYP---------P----------KERKGPSLDIIPKTVTIQSISADIEEAGVRLRLTVVDTPGFGDFVNNDESWRPIVDNIEQRFDSYLDAENKVNRMNIVDNRIHACVFFIQPTGHSLKPLDIEVMRRLHTKVNLIPVIAKADTLTDEEIAAFKSRILADIKHHGIQIFEGPRYELDDEETIAENNEIMSKVPFAVVGANNEITSADGRKIRGRAYPWGIIEVDNEEHCDFVKLRQMLIRTHMEELKEHTNNQLYENYRTDKLLAMG----VSQDPSVFKEVNPAVK------------------------------------------------------------------------------------------------------------------------------------------------------------------------------------------------------------------------------------------------------
>A0A0F4YWH5	409	0.607	3.458E-118	69	456	703	251	613	698
---------------------------------------------------------------------ASSTSSKPTSPyVERSNPMGGAGNAQTVSS-KD---PKAVAQAAtDMRNVVRRKLTGYVGFANLPNQWHRKSVRKGFNFNVMVVGESGLGKSTLINTLFNTSLYP---------P----------KERKGPSHDIIPKTVSIQSISADIEENGVRLRLTVVDTPGFGDFVNNDDSWRPIVENIEQRFDAYLEAENRVNRMNIVDNRVHACVYFIQPTGHSLKPLDIEVMRRLHTKVNLIPVIAKADTLTDEEVALFKQRILADIQHHNIQIFEGPRYELDDEETIAENQEIMSKVPFAVVGANTEVTTPDGRKVRGRSYPWGVIEVDNEEHCDFVKLRQMLIRTHMEELKEHTNNVLYENYRSDKLTQMG----VAQDPSVFKEVNPAVK------------------------------------------------------------------------------------------------------------------------------------------------------------------------------------------------------------------------------------------------------
>A0A6P5KUU8	409	0.518	3.458E-118	23	435	703	544	931	996
-----------------------FLEDTEEAEL-AVFVKEFPGGDVPHPESMGPSQLCLPAILD----PYEESETKESRSSSRIQPETQAHLCISSSSvLSISSRPRSPWGRLDPYDSCEDD-KEYVGFATLPNQVHRKSMKKGFDFTLMVAGESGLGKSTLINSLFLTDMYRDRRLLN--------------------SEERIMQTVEITKHTMDIEEKGVKLKLTVVDTPGFGDAVNNTECWKPVADYIDQQFEQYFRDESGLNRKNIQDNRVHCCLYFISPFGHGLRPLDVEFMRALHHRVNIVPILAKADTLTPNEVEHKKRKIREEIEHFGIQIYQFPACDSDeDEEFKLQDQALKDSIPFAVIGSNTVVEAK-GRRVRGRLYPWGIVEVENPGHCDFVKLRTMLVRTHMQDLKDVTREIHYENYRAQCIQSM---------------------------------------------------------------------------------------------------------------------------------------------------------------------------------------------------------------------------------------------------------------------------
>A0A3Q0DYY0	408	0.531	4.712E-118	23	435	703	23	414	502
-----------------------FLEDTTDDGELNKFVKDFPGNESCHPPEAKTRVSRPQIPEPRAETPDLYDDDLEFRPPSWSQSSDSQQYFCAPAPLSPSARPRSPWGKLDPYDSSEDD-KEYVGFATLPNQVHRKSVKKGFDFTLMVAGESGLGKSTLVNSLFLTDLYRDRKLL--------------------SAEERIMQTVEITKHAVDIEEKGVRLRLTIVDTPGFGDAVNNTECWKPVAEYIDQQFEQYFRDESGLNRKNIQDNRVHCCLYFISPFGHGLRPLDVEFMKALHQRVNIVPILAKADTLTPLEVDRKKRRIREEIERFGIKIYQFPDCDSDeDEDFKLQDQALKESIPFAVIGSNTVVEVR-GRRVRGRLYPWGIVEVENPGHCDFVKLRTMLVRTHMQDLKDVTRETHYENYRAQCIQSM---------------------------------------------------------------------------------------------------------------------------------------------------------------------------------------------------------------------------------------------------------------------------
>UPI0019003AD2	408	0.604	6.420E-118	108	456	703	10	334	435
------------------------------------------------------------------------------------------------------------VHRNGNIMAQEKLLEGYVGFANLPNQVYRKSVKRGFEFTLMVVGESGLGKSTLINSLFLTDLY--------------------SPEYPGPSH-RIKKTVQVEQSKVLVKEGGVQLLLTIVDTPGFGDAVDNSNCWQPVIDHIDSKFEDYLNSESRVNRRQMPDNRVHCCLYFIAPSGHGLKPLDIEFMKRLHEKVNIIPLIAKADTMTPEECQQFKKQIMREITEHKIQIYEFP--ETNDEEENKMVKKIKDRLPLAVVGSNTIIVVN-EKRVRGRQYPWGVAEVENGEHCDFTILRNMLIRTHMQDLKDVTNNVHYENYRSRKLAAVTYNGVDNNKNKGPMTKSPLAQ------------------------------------------------------------------------------------------------------------------------------------------------------------------------------------------------------------------------------------------------------
>UPI00112D7ECE	408	0.620	6.420E-118	117	456	703	39	354	456
---------------------------------------------------------------------------------------------------------------------QQRNLDGYVGFANLPNQVYRKSVKRGFEFTLMVVGESGLGKSTLINSLFLTELY--------------------SKEYPGPSL-RIKKTVQVEQSKVLVKEGGVQLTLTIVDTPGFGDAVDNSNCWQPVINHIDSKFEDFLNAESRVNRRQIPDTRVHCCLYFIAPSGHGLKPLDIEFMKRLHDKVNIIPLIAKADTLTPEECQAFKKQIMKEIQEHKIKIYEFPEMD--DDEDNKLTRRIKERMPLAVVGSNAVIEVN-GKKVRGRQYPWGVAEVENGDHCDFTILRNMLIRTHMQDLKDVTNNVHYENYRSKKLAAVTCNGVDATKTKGQLTKSPLAQ------------------------------------------------------------------------------------------------------------------------------------------------------------------------------------------------------------------------------------------------------
>UPI001CB7E3E9	407	0.602	8.747E-118	102	435	703	96	409	477
------------------------------------------------------------------------------------------------------PRARSPWGKLDPYDSSEDQDKEYVGFATLPNQVHRKSVKKGFDFTLLVAGESGLGKSTLVNSLFLTDLY-----------KDRKFLN---------TEERITQTVDITKHSVEIEEKGVRLRLTIIDTPGFGDAINNQECWKPIADYIDQQFEQYFRDESGLNRKNIVDNRIHCCLYFISPFGHGLRPLDVEFMKAVHNKVNIVPLLAKADTLTPAEVSKMKPKIREEIKFYGIKIYQFPECDSDeDEEFKRQDQELKDSIPFTVIGSNTVVEAK-GRRVRGRLYPWGIVEVENPAHCDFVRLRNMLIRTHMQDLKDVTRDVHYENYRAQCIQSM---------------------------------------------------------------------------------------------------------------------------------------------------------------------------------------------------------------------------------------------------------------------------
>A0A8B7I8U4	407	0.535	8.747E-118	59	435	703	340	706	734
-----------------------------------------------------------PEESRRDPGPGHPFSsvGRALAddPTdekdARSFSRprplDFQQHITAPAPPSP-SRPRSPWGQLDPYDSSEDD-KEYVGFATLPNQVHRKSVKKGFDFTLMVAGESGLGKSTLVNSLFLTDMYKDRKLLN--------------------AEERITQTVEITKHVLDIEEKGIKLRLTIVDTPGFGDAVNNTECWKPVADYIDQQFEQYFRDESGLNRKNIQDNRVHCCIYFISPFGHGLRPLDVEFMRALHQRVNIVPVLAKADTLTPSEVERKKNKIREEIEHYGIRIYQFPECDSDeDEEFKLQDQALKESIPFAVIGSNTVVEAK-GRRVRGRLYPWGIVEVENPAHCDFVKLRTMLVRTHMQDLKDVTRETHYENYRTQCIQSM---------------------------------------------------------------------------------------------------------------------------------------------------------------------------------------------------------------------------------------------------------------------------
>A0A672T1S1	407	0.618	1.192E-117	114	456	703	28	346	381
------------------------------------------------------------------------------------------------------------------TYLQSKNLEGYVGFASLPNQVYRKSVKRGFEFTLMVVGESGLGKSTLINSLFLTNLY-----------------SG---EYPGPSH-RIKKTVQVEQSKVLMKEGGVQLLLTIVDTPGFGDAVDNSNCWQPVIDHIDSKFEDYLNSESRVNRRLMPDSRVHCCLYFIAPSGHGLKPLDIEFMKRLHEKVNIIPLIAKADTLTPEECQQFKKQIMREILEHKIKIYEFP--ETDDEEENKIVKTIKDRLPLAVVGSNTIIEVN-DKKVRGRQYPWGVAEVENGDHCDFTLLRNMLIRTHMQDLKDVTNNVHYENYRSRKLAAVTCNGIDNNKTKGQLTKSPLAQ------------------------------------------------------------------------------------------------------------------------------------------------------------------------------------------------------------------------------------------------------
>A0A8C3AAH4	407	0.599	1.192E-117	117	456	703	12	334	435
---------------------------------------------------------------------------------------------------------------------QPKNLEGYVGFANLPNQIYRKSVKRGFEFTLMVVGESGLGKSTLINSLFLTDLY--------------------SPEYPGPSH-RVEKTVTVEQSKVLVKEGGVQLLLTIVDTPGFGDTIDNSNCWQPIIDYIDNKFEGYLNAESRVNRRLMPDSRVQCCLYFITPSGHGLKPLDVEFMKRLHEKVNIIPLIAKADTMTPEECQLFKKQIMRGIQEHKIRIYQFP--ETDDEEEMKMVKRIKDRLPLAVIGSNTIIEVN-GKRVRGRQYPWGVADVENGEHCDFTILRNMLIRTHMQDLKDVTNNVHYENYRSRKLAAVTYNGVDNnkskgqlTKPETSDGMSPLAQ------------------------------------------------------------------------------------------------------------------------------------------------------------------------------------------------------------------------------------------------------
>A0A433PQ73	407	0.580	1.192E-117	119	561	703	23	438	455
-----------------------------------------------------------------------------------------------------------------------KQLQGYVGFANLPNQVHRKSVKKGFHFTTMVVGESGLGKSTLVNTLFNTTLYPTKNDNVEL------------------SSET-PQTVEIQAITADIEENGVKLRLTVVDTPGFGDFVNNEESWKPILDNIEARFDAYLEQENRVNRNKMVDNRIHACIYFIQPTGHALKPLDIEFMRRLHTRVNLIPVIAKSDTLTEDEIRDFKARILDDITYHKIQIYQAPQYEYDDSETTTENREIMAKIPFAIVGSDKEVEAEGGRRVRGRKYPWGVIEVDNEEHCDFVKLRQMLIRTHMEELKEHTNDVLYENYRTEKLMAMG----IEQDPSVFKEVNPLQKMEEERGLHEAKLSKMESEMKMVFQAKVQEKEAKLKQSEEEVCQDLTTFSPYPPLCTPQGDEGGLREAAP----RARGKEASHRDRPARYPGEEVEEGFLIQQIRN---------------------------------------------------------------------------------------------------------------------------------------------
>A0A5N6TN64	407	0.558	1.192E-117	29	456	703	36	438	523
-----------------------------SPIRTALATENHPLTRSVTNSTLANVASPPPTNG-SSPTP-AVESPTSSKPS--SPFVERSNPMGSGNAQTVSSKDPKAVAQAatDMKNVVRRKLTGYVGFANLPNQWHRKSVRKGFNFNVMVVGESGLGKSTLVNTLFNQPLYP---------P----------KERTGPSHDIIPKTVSIQSISSHIEENGVRLRLNVVDTPGFGDFVDNDDSWRPIVENIEQRFDTYLEAENKVNRSNIVDNRIHACVYFIQPTGHSLKPLDIEVMRRLHTKVNLIPVIAKADTLTDEEIALFKQRILADIQHHNIQIFEGPRYELDDEETIAENQEIMSKVPFAVVGANSEITTADGRKVRGRSYPWGTIEVDNEEHCDFVKLRQMLIRTHMEELKEHTNNALYENYRSDKLTQMG----VAQDPSVFKEVNPAVK------------------------------------------------------------------------------------------------------------------------------------------------------------------------------------------------------------------------------------------------------
>A0A6J2W433	407	0.556	1.624E-117	62	435	703	56	414	478
--------------------------------------------------------------RPHTPgTPTFMRSCGMVRSFLGSePDHLRRGQLSSASSL-DSPLspsrPKSPWGRFDPYDSAEDQDKEYVGFATLPNQVHRKTVKKGFAFTLMVAGESGLGKSTLVNSLFLTDLYKDRKVPN--------------------AEERIAQTVHITKHTVSIEEKGIKLRLTIVDTPGFGDAVNNTESWKPIEDYIDQQFEQYFRDESGLNRKNIQDNRVHCCLYFISPYGHGLRPMDVEFMKALHEKVNIVPVLAKADSLTPAEVRRKKLKIREEIEKFGINIYQFPECDSDeDEEFKRQDQELKDSIPFAVIGSNVIVE-NKGKRFRCRQYPWGMVEVENPAHSDFLKLRNMLVRTHMQDLKDVTRETHYENYRAQCIQSM---------------------------------------------------------------------------------------------------------------------------------------------------------------------------------------------------------------------------------------------------------------------------
>A0A6P9C348	407	0.600	1.624E-117	102	435	703	968	1280	1343
------------------------------------------------------------------------------------------------------SRPRSPWGRLDPYESDEDD-KEYVGFATLPNQVHRKSVKKGFDFTLMVAGESGLGKSTLVNSLFLTDLYKDRKHLN--------------------AEERIVQTVEITKHVVDIEEKGVKLRLTIVDTPGFGDAVNNTECWKPVADYIDQQFEQYFRDESGLNRKNIQDNRVHCCLYFISPFGHGLRPLDVEFMKALHQRVNIVPVLAKADTLMPSEVERMKCKIRDEIDRFGIRIYQFPDCDSDeDEEFKQQDEALKDSIPFAVIGSNTIVEMK-GKRIRGRLYPWGIVEVENPMHCDFVKLRTMLVRTHMQDLKDVTRETHYENYRAQCIQSM---------------------------------------------------------------------------------------------------------------------------------------------------------------------------------------------------------------------------------------------------------------------------
>A0A168SA11	406	0.674	2.212E-117	119	456	703	16	328	415
-----------------------------------------------------------------------------------------------------------------------KKLLGYVGFANLPNQVHRKSVKKGFEFTAMVVGESGLGKSTLVNTLFNTQLYP---------P----------KENVELTHET-PQTVEVKSITSDIEENGVKLRLTVVDTPGFGDFVNNEESWKPILDSIESRCDAYLEQENRVNRRKLVDNRIHACLYFISPTGHALKPLDIEFMRRLHTRVNLIPVIAKADTLTEEEVAAFKERILADINYHNIQIYQAPAYEYDDEETIAENREIMSKIPFAVVGSDKEFEVE-GRRVRGRSYPWGVIEVDNEDHCDFVKLRQMLIRTHMEELKEYTNDVLYENYRTEKLSAMG----IQQDPTVFKEVNPIQK------------------------------------------------------------------------------------------------------------------------------------------------------------------------------------------------------------------------------------------------------
>UPI000DBD7587	406	0.597	2.212E-117	66	456	703	66	440	525
------------------------------------------------------------------PPPAPAAngtPVSASPPSSKpsSPFVERSNPMGSGAAQTVSSKdPKAAAQAAtDMKNVVRRKLTGYVGFANLPNQWHRKSVRKGFNFNVMVVGESGLGKSTLVNTLFNTSLYP---------P----------KERTGPSHDIIPKTVSIQSISADIEENGVRLRLTVVDTPGFGDFVNNDDSWRPIVENIEQRYDAYLEAENKVNRTNIIDNRIHACVYFIQPTGHSLKPLDIEVMRRLHTKVNLIPVIAKADTLTDEEIVAFKQRILADIQHHSIQIFEGPRYELDDEETIAENQEIMSKVPFAVVGANAEVTAADGRKVRGRSYPWGVIEVDNEEHCDFVKLRQMLIRTHMEELKEHTNNSLYENYRSDKLTQMG----VAQDPSVFKEVNPAVK------------------------------------------------------------------------------------------------------------------------------------------------------------------------------------------------------------------------------------------------------
>A0A498LSP0	406	0.551	2.212E-117	63	435	703	230	594	658
---------------------------------------------------------------DREPdgstrphTPGTPTFTRPMTRSllgseSELPCRGQLSSMSSLDSPLSPSRPKSPWGRFDPYDSAEDQDKEYVGFATLPNQVHRKSVKKGFAFTLMVAGESGLGKSTLVNSLFLTDLY-----------KDRKMLN---------AEERIAQTVEITKHTVAIEEKGVKLKLTIVDTPGFGDAVNNTESWRAVVDYIDQQFEQYFRDESGLNRKNIQDNRVHCCLYFISPFGHGLRPMDVEFMKMLHEKVNIVPVLAKADSLTPLEVRKMKMKIREEIERFDINIYQFPECDSDeDEEFKLQHQELKDSIPFAVIGSNVQVESQ-GRRFRGRQYPWGVVEVENPAHSDFLKLRNMLVRTHMQDLKDVTRETHYENYRAQCIQNM---------------------------------------------------------------------------------------------------------------------------------------------------------------------------------------------------------------------------------------------------------------------------
>A0A068S6X8	406	0.680	3.014E-117	119	456	703	36	348	436
-----------------------------------------------------------------------------------------------------------------------KKLTGYVGFANLPNQVHRKSVKKGFQFTCMVVGESGLGKSTLVNTLFNSQLYP---------P----------KQNVEPSHET-PQTVEIQSITSDIEENGVRLQLTVVDTPGFGDFVNNEQSWKPILDDIESRFDAYLEQENRVNRRRMVDNRIHACIYFIAPTGHALKPLDIEFMRRLHTRVNLIPVIAKADTLTEEEVASFKQRILADINYHNIQIYQAPTSEYDDEETVAENREIMSKIPFAVVGSDKEVEVD-GKQVRGRKYPWGVIEVDNEEHCDFVKLRQMLIRTHMEELKEFTSDILYENYRTEKLTAMG----IQQDPSVFKEVNPVQK------------------------------------------------------------------------------------------------------------------------------------------------------------------------------------------------------------------------------------------------------
>K2RMN6	406	0.595	3.014E-117	66	456	703	18	390	475
------------------------------------------------------------------PTPASPLSNSK--PSSPAGGDVKSSNLMADGKQGSSPQTVSSRDPKAAAQAASdmrnivrRKLTGYVGFANLPNQWHRKSVRKGFNFNVMVVGESGLGKSTLVNTLFNTSLYP---------P----------KERKPPSLDIIPKTVAIQSISADIEENGVRLRLTVVDTPGFGDFVNNDDSWRPIVENIEQRFDAYLDAENKVNRMNIVDNRIHACVYFIQPTGHSLKPLDVEVMRRLHTKVNLIPVIAKSDTLTDDEITAFKQRILADIAHHGIQIFEGPRYEMDDEETIAENQEIMSKVPFAVVGANTDVSTSDGRKVRGRRYPWGVIEVDNEEHCDFVKLRQMLIRTHMEELKEHTNNTLYENYRSDKLISMG----VSQDPSVFKEVNPAVK------------------------------------------------------------------------------------------------------------------------------------------------------------------------------------------------------------------------------------------------------
>G0S572	406	0.577	3.014E-117	63	456	703	130	495	580
---------------------------------------------------------------DNIPNPQPAA------PGA------QLDNPSSAGSEVSRQTP-SDTKAAAPQQASStdnkniirRKLTGYVGFANLPNQWHRKSVRKGFNFNVMVVGESGLGKSTLVNTLFNTSLYP---------P----------KERKGPSLDIVPKTVQIQSISADIEEAGVRLRLTVVDTPGFGDFVNNDESWRPIVDNIEQRFDAYLDAENKINRHNIVDNRIHACVYFIQPTGHSLKPLDIEVMKRLHTKVNLIPVIAKADTLTDEEVTAFKQRILADIKYHNIQIFEGPRYELDDEETIAENNEIMSKVPFAVVGANTEVVNADGRRVRGRKYPWGIIEVDNEEHCDFVKLRQMLIRTHMEELKEHTNNVLYENYRTDKLLAMG----VSQDPSVFKEVNPAVK------------------------------------------------------------------------------------------------------------------------------------------------------------------------------------------------------------------------------------------------------
>UPI0015E10B1B	406	0.510	3.014E-117	20	435	703	188	596	663
--------------------HSHDHSQDHSYDHSHDHSHDHSKYHSRDHKPRKPHKSPEPHDADREAEVKDQhhpHAPSNLRPHvaHRAQADSGSDSSLQQGRKVDFELpapvsptrPKSPWARFDPYCHNEDHGKDYVGFATLPNQVHRKSVKKGFDFTLMVAGESGLGKSTLVNSLFLTDLYKDRKLLN--------------------AEERITQTVEITKHTVDIEEKGVKLKLTIVDTPGFGDAVNNTECWKSVADYIDQQFEQYFRDESGLNRKNIQDNRVHCCLYFISPFGHGLRPLDVEFMKALHEKVNIVPVLAKADTLTPSEIEKKKIKMREEIELCGIKIYQFPDCDSDeDEEFKQQDLALKESIPFAVIGSNIVVEAK-GKKVRGRQYPWGIVEVENAAHCDFVKLRNMLVRTHMQDLKDVTRETHYENYRAQCIQSM---------------------------------------------------------------------------------------------------------------------------------------------------------------------------------------------------------------------------------------------------------------------------
>UPI00046BDC9D	406	0.526	4.106E-117	29	435	703	43	415	479
-----------------------------ESCHQ--PEAKTWVSRPQVPEPRPQAPDLYQDDLD-FSTP--LWPH----PSDSQQYFSASAPLSPSAS----ARPRSPWGKLDPYDSSEDD-KEYVGFATLPNQVHRKSVKKGFDFTLMVAGESGLGKSTLVNSLFLTDLYRDRKLL--------------------SAEERIMQTVEITKHAVDIEEKGVKLRLTIVDTPGFGDAVNNTECWKPVAEYIDQQFEQYFRDESGLNRKNIQDNRVHCCLYFISPFGHGLRPLDVEFMRALHQRVNIVPILAKADTLTPPEVERKKRKIREEIEHFGIKIYQFPDCDSDeDEDFKLQDQALKESIPFAVIGSNTVVEAR-GRRVRGRLYPWGIVEVENPGHCDFVKLRTMLVRTHMQDLKDVTRETHYENYRAQCIQSM---------------------------------------------------------------------------------------------------------------------------------------------------------------------------------------------------------------------------------------------------------------------------
>A0A8H5YCZ4	406	0.565	4.106E-117	61	456	703	115	492	577
-------------------------------------------------------------NRDHltveASTkgnPRNTSSDYSPSQAPPSSPGSESPALAPSAS--PANVPSQPPPPADNRNIVRRKLTGYVGFANLPNQWHRKSVRKGFNFNVMVVGESGLGKSTLVNTLFNTSLYP---------P----------KERKGPSLDIIPKTVTIQSISADIEEAGVRLRLTVVDTPGFGDFVNNDESWRPIVDNIEQRFDSYLDAENKVNRMNIVDNRIHACVFFIQPTGHSLKPLDIEVMRRLHTKVNLIPVIAKADTLTDEEIAAFKSRILADIKHHGIQIFEGPRYELDDEETIAENNEIMSKVPFAVVGANNEITSADGRKIRGRAYPWGIIEVDNEEHCDFVKLRQMLIRTHMEELKEHTNNQLYENYRTDKLLAMG----VSQDPSVFKEVNPAVK------------------------------------------------------------------------------------------------------------------------------------------------------------------------------------------------------------------------------------------------------
>UPI001D49E550	406	0.576	4.106E-117	68	456	703	125	496	581
--------------------------------------------------------------------PSAADSSKYLYinsPChlltLLIASPGsESPALAPSASPP--NVPSQPPPAADNRNIVRRKLTGYVGFANLPNQWHRKSVRKGFNFNVMVVGESGLGKSTLVNTLFNTSLYP---------P----------KERKGPSLDIIPKTVTIQSISADIEEAGVRLRLTVVDTPGFGDFVNNDESWRPIVDNIEQRFDSYLDAENKVNRMNIVDNRIHACVFFIQPTGHSLKPLDIEVMRRLHTKVNLIPVIAKADTLTDEEIANFKARILADIKYHGIQIFEGPRYELDDEETIAENNEIMSKVPFAVVGANNEITSADGRKIRGRAYPWGIIEVDNEEHCDFVKLRQMLIRTHMEELKEHTNNQLYENYRTDKLLAMG----VSQDPSVFKEVNPAVK------------------------------------------------------------------------------------------------------------------------------------------------------------------------------------------------------------------------------------------------------
>A0A8C1SGW3	405	0.606	5.593E-117	89	435	703	21	345	409
-----------------------------------------------------------------------------------------SDREADSASDEQDSVPASPEPRANEVEKDQDK--EYVGFATLPNQVHRKSVKKGFDFTLMVAGESGLGKSTLVNSLFLTDLYKDRKLLN--------------------AEERITQTVEITKHTVDIEEKGVKLKLTIVDTPGFGDAVNNTECWKSVADYIDQQFEQYFRDESGLNRKNIQDNRVHCCLYFISPFGHGLRPLDVEFMKALHEKVNIVPVLAKADTLTPTEVKRKKIKIREEIEQYGIKIYQFPDCDSDeDEDFKQQDQELKDCIPFAVIGSNTVVEAK-GKRVRGRLYPWGIVEVENPAHCDFVKLRNMLVRTHMQDLKDVTRETHYENYRAHCIQSM---------------------------------------------------------------------------------------------------------------------------------------------------------------------------------------------------------------------------------------------------------------------------
>G1XV85	405	0.625	5.593E-117	107	456	703	7	333	419
-----------------------------------------------------------------------------------------------------------PPSTTDPKNIVRRKLTGYVGFANLPNQWHRKSVRKGFNFNVMVVGESGLGKSTLVNTLFNTSLYP---------P----------KERKGPSLEIIPKTVSIQSISADIEENGVRLRLTVVDTPGFGDFVNNDESWRPIIDNIEQRFDAYLDAENKVNRINIVDNRIHACVYFIQPTGHSLKPLDIEVMRRLHTKVNLIPVIAKADTLTDEEVALFKKRILADIQHHSIQIFEGPRYELDDDETIAENNEIMSKVPFAVVGANTEVTDNNGRLVRGRRYPWGVIEVDNEEHCDFVKLRQMLIRTHMEELKEHTANTLYENYRSEKLETMG----VIQDPSVFKEVNPAVK------------------------------------------------------------------------------------------------------------------------------------------------------------------------------------------------------------------------------------------------------
>A0A1X2GHB2	405	0.655	5.593E-117	109	456	703	11	333	420
-------------------------------------------------------------------------------------------------------------GTASSIDVVRKKLLGYVGFANLPNQVHRKSVKKGFEFTAMVVGESGLGKSTLVNTLFNTALYP---------P----------KENTEPSNETV-QTVEIQSITSDIEENGVKLRLTVVDTPGFGDFVNNEESWKPILDDIESRFDAYLEQENRVNRRKMVDNRIHACIYFIMATGHALKPLDIEFMRRLHTRVNLIPVIAKADTLTEEEVVAFKQRILADIQHHKIQIYQAPTYEYDDEETMAENKEIMSKIPFAVVGSDKEVEIN-GRRVRGRSYPWGLIEVDNEDHCDFVKLRQMLIRTHMEELKEFTNNILYENYRTEKLQAMG----IQQDPSVFKEVNPVQK------------------------------------------------------------------------------------------------------------------------------------------------------------------------------------------------------------------------------------------------------
>A0A4W3IID1	405	0.613	5.593E-117	106	435	703	99	408	476
----------------------------------------------------------------------------------------------------------SPWGKLDPYDSFEDQEKEYVGFATLPSQVHRKSVKKGFDFTLLVAGESGLGKSTLVNSLFLTDLY-----------NDKKFLN---------SEERITQTVEITKHTVEIEEKGVRLRLTIVDTPGFGDAVNNKECWRPVADYVDQQFEQYFRDESGLNRRNILDNRVHCCLYFISPFGHGLRPMDVEFMRAVHDKVNIVPILAKADTLTPAEVRKMKPKIRQEIESFGIKIYQFPDCDSDeDEEFKQQDKELKESIPFAVIGSNTVVEAK-GRRIRGRLYPWGIVEVENPAHCDFVKLRNMLIRTHMQDLKDVTRDTHYENYRAQCIQSM---------------------------------------------------------------------------------------------------------------------------------------------------------------------------------------------------------------------------------------------------------------------------
>UPI0006D8DAE9	405	0.607	5.593E-117	103	435	703	99	411	478
-------------------------------------------------------------------------------------------------------RPISPWGMFDPYDSLEDQDREYVGFATLPNQVHRKSVKKGFDFTLMVAGESGLGKSTLVNSLFLTDLYKDRKLLN--------------------AEERITQTIEITKNTVDIEEKGVKLRLTIVDTPGFGDAVNNAECWKPIADYIDQQFEQYFRDESGLNRKNIQDNRVHCCLYFISPFGHGLRPVDVEFMRALHEKVNIVPVLAKADTLTPVEVKKKKEKIREEIELYGIKIYQFPDCDSDeDEDFKQQDQELKDSIPFAVIGSNTVVEAK-GKRVRGRLYPWGIVEVENSSHCDFVKLRTMLVRTHMQDLKDVTRETHYENYRAQCIQSM---------------------------------------------------------------------------------------------------------------------------------------------------------------------------------------------------------------------------------------------------------------------------
>UPI0014715589	405	0.620	7.620E-117	117	451	703	10	320	328
---------------------------------------------------------------------------------------------------------------------QQKNLEGYVGFANLPNQVYRKSVKRGFEFTLMVVGESGLGKSTLINSLFLTDLY--------------------SSEYPGPSH-RIKKTVQVEQSKVLVKEGGVQLLLTIVDTPGFGDAVDNSNCWQPVIEHIDSKFEDYLNAESRVNRRQMPDSRVHCCLYFIAPSGHGLKPLDIEFMKRLHEKVNIIPLIAKADTMTPEECQQFKKQIMREIQEHKIKIYDFP--ETDDEDEMKLVRKIKDRLPLAVVGSNTIIEVN-GKRVRGRQYPWGVAEVENSEHCDFMILRNMLIRTHMQDLKDVTNNVHYENYRSRKLAAVTYNTSDNNKNKGQLTK-----------------------------------------------------------------------------------------------------------------------------------------------------------------------------------------------------------------------------------------------------------
>A0A7S8E1Q5	405	0.539	7.620E-117	28	456	703	94	489	574
----------------------------MSFDEQLIDSQCDARAPDSGGQASETSDNGQQPprsNRRFTSSEYSWTS-----PGSESPA------LAPSASPT--NVPSQPPPVADNRNIVRRKLTGYVGFANLPNQWHRKSVRKGFNFNVMVVGESGLGKSTLVNTLFNTSLYP---------P----------KERKGPSLDIIPKTVTIQSISADIEEAGVRLRLTVVDTPGFGDFVNNDESWRPIVDNIEQRFDSYLDAENKVNRMNIVDNRIHACVFFIQPTGHSLKPLDIEVMRRLHTKVNLIPVIAKADTLTDEEIAAFKSRILADIKHHGIQIFEGPRYELDDEETIAENNEIMSKVPFAVVGANNEITSADGRKIRGRAYPWGIIEVDNEEHCDFVKLRQMLIRTHMEELKEHTNNQLYENYRTDKLLAMG----VSQDPSVFKEVNPAVK------------------------------------------------------------------------------------------------------------------------------------------------------------------------------------------------------------------------------------------------------
>A0A834Y6I1	405	0.467	7.620E-117	66	566	703	170	644	648
------------------------------------------------------------------PTTAPPAAPAKprLPPtsvtlnSTDSSEDSNKRETAKNENNKDLNMQIYPRPTPP---TKPKELDGYVGFANLPNQVYRKAVKKGFDFTLMVVGESGLGKSTLINSMFLADIY--------------------SAEYPGPSL-RVKKTVAVETTKVLLKENGVNLTLTIVDTPGFGDAVDNSNCWVPIIEYIESKYEEFLNAESRVIRRQIPDSRVHCCLYFVSPTGHGLKPLDVEFMQRLHDKVNIIPVIAKADTMTPDECAHFKKQILNEIAQHKIKIYEFPEAE--EEEESKIHKVLRDRVPFAVVGANTVVELD-GKKVRGRKYPWGVAEVENLEHCDFIALRNMVIRTHLQDLKEVTNNVHYENFRCRTLAGLG----VDGKPTRVSNKNPLAQLEEE---KREHDNKMKKMETEMEQVFEMKVREKKQKLKDSEADLQRRHEQMRRSLEQQLRELEEKRRAFESEKSVWETQTGHSIDELRRRSLEAISKETVDGKDKKSKKK----------------------------------------------------------------------------------------------------------------------------------------
>A0A163JY59	404	0.668	1.038E-116	119	456	703	19	332	419
-----------------------------------------------------------------------------------------------------------------------KKLQGYVGFANLPNQVHRKSVKKGFQFTAMVVGESGLGKSTLVNTLFNTQLYP---------P----------KEKVELTHET-SQTVEIKSITSDIEENGVKLRLTVVDTPGFGDFVNNEESWKPILDNIESRYDTYLEQENRVNRRRTVDNRIHACIYFITPTGHALKQMDIEFMRRLHTRVNLIPVIAKADTLTEEEVFAFKQRILADIHYHKIQIYQAPAYEYDDQETIDENREIMSKIPFAVVGSDKEFDIDGGRRVRGRQYPWGVIEVDNEEHCDFVKLRQMLIRTHMEELKEYTNDVLYENYRTEKLSAMG----IQQDPSVFKEVNPVQK------------------------------------------------------------------------------------------------------------------------------------------------------------------------------------------------------------------------------------------------------
>A0A1X2GM83	404	0.643	1.038E-116	104	456	703	8	333	420
--------------------------------------------------------------------------------------------------------PAAPVSTINVVR---KKLQGYVGFANLPNQVHRKSVKKGFQFTCMVVGESGLGKSTLVNTLFNTQLYP---------P----------RENVALTHES-PQTVEVKSITSDIEENGVKLRLTVVDTPGFGDFVNNEESWKPILDDIESRFDAFLEQENRVNRRKLADNRIHACIYFISPTGHALKPLDIEFMRRLHTRVNLIPVIAKADTLTEEEVAAFKQRILADINYHKIQIYQAPTYEYDDQETVAENHEIVSKIPFAVVGSDKEFDVGGGRCVRGRKYPWGIIEVDNEEHCDFVKLRQMLIRTHMEELKEHTNNVLYENYRTEKLAAMG----IQQDPTVFKEVNPVQK------------------------------------------------------------------------------------------------------------------------------------------------------------------------------------------------------------------------------------------------------
>A0A2I4CPW0	404	0.590	1.038E-116	92	452	703	288	622	729
--------------------------------------------------------------------------------------------LMNSLFLTDLYSPEYPGRGRRMAQ--QKNLEGYVGFANLPNQVYRKSVKRGFEFTLMVVGESGLGKSTLMNSLFLTDLY--------------------SPEYPGPSH-RINKTVQVEQSKVLVKEGGVHLLLTIVDTPGFGDAVDNSSCWQPVIDYIDSKFEDFLNAESRVNRRQMPDNRVHCCLYFIAPSGHGLKPLDTEFMKRLHEKVNIIPLIAKADTLTPEECQQFKKQIMAEIHEHKIKIYDFP--ETDDEEEMKVIRKIKDRLPLAVVGSNTIIEVN-GKRVRGRQYPWGVAEVDNGEHCDFMILRNMLIRNHMQDLKDVTNNVHYENYRSRKLAAVTCNGVDNNQNKGLLTKS----------------------------------------------------------------------------------------------------------------------------------------------------------------------------------------------------------------------------------------------------------
>UPI00141A5D02	404	0.498	1.414E-116	29	435	703	7	407	471
-----------------------------EDSEEAELVHFLKDYPAEEGFRRVEPGEAWKKDRGRgGGTEPEMFPSAALRtlPdeaSEEKEQKGFHRPRPLDLKQHQHmaaptppspSRPRSPWGRLDPYESDEDD-KEYVGFATLPNQVHRKSVKKGFDFTLMVAGEAGLGKSTLVNSLFLTDLYKDRKLLN--------------------AEERILQTVEITKHVVDIEEKGVKLRLTIVDTPGFGDALNNTECWKPVADYVDQQFEQYFRDESGLNRKNILDNRVHCCLYFISPFGHGLRPLDVEFMKALHQRVNIVPVLAKADTLMPSEVERMKNKIRDEIDQFGIRIYQFPECDSDeDEDFKLQDQALKESIPFAVIGSNTVVETK-GRRIRGRLYPWGIVEVENPLHCDFVKLRTMLVRTHMQDLKDVTRETHYENYRAQCIQSM---------------------------------------------------------------------------------------------------------------------------------------------------------------------------------------------------------------------------------------------------------------------------
>A0A2B7WG14	404	0.540	1.414E-116	18	456	703	0	434	519
------------------MGHLKYrivmpkQEYQ-ISIGPATPSSGELTIGESSASSVEEDKVKPSEVADKADCvipPASAAngIPAPTRPSpaAGNASGkspyvERSNPMGQGAAQTVTSKdPKAAAQAASDLRnVVRRKLTGYVGFANLPNQWHRKSVRKGFNFNVMVVGESGLGKSTLVNTLFNTSLYP---------P----------KERKGPSLDIIPKTVAIESISADIEENGVRLRLTVVDTPGFGDFVNNDDSWRPIVENIEQRFDAYLEAENKVNRMNIVDNRVHACVYFIQPTGHSLKPLDIEVMRRLHTKVNLIPVIAKADTLTDEEIALFKQRILADIQYHSIQIFEGPRYELDDEETIAENQEIMSKIPFAVVGANSEVTSSEGRKVRGRRYPWGVIEVDNEEHCDFVKLRQMLIRTHMEELKEHTNNALYENYRSDKLTQMG----VAQDPSVFKEVNPAVK------------------------------------------------------------------------------------------------------------------------------------------------------------------------------------------------------------------------------------------------------
>A0A6J1SMT0	404	0.496	1.414E-116	7	456	703	160	568	679
-------PGSGA--PPAAMAPSN--GDLLQSKREQFFKNEPTTPTMPGPTPGSGSAPSVPP-----PTaPAPSAIKEAL--AKRAAERGRLQNGDSANSEDNKER--YNKENKAP-ERRTKELDGYVGFANLPNQVYRKAVKRGFDFTLMVVGESGLGKSTLINSMFLSDVY--------------------SNEHPGPSL-RVKKTVAVETSKCLLKENNVNLSLTVVDTPGFGDAVDNSNCWAPVVEYIESKYEEFLNAESRVNRKILSDSRVHCCLYFIAPSGHGLKPLDVEFMQRLHDKVNIIPVIAKADTMTPDECNQFKKQILNEIAQHKIKIYEFP--DTEEEEEVKQHKALKDRVPFAVVGSNTVIEVD-GKKLRGRKYPWGIAEVENLEHCDFIALRNMLIRTHLQDLKEVTNSVHYENYRCRKLAGLGTDG----KPGRISNKNPLAQ------------------------------------------------------------------------------------------------------------------------------------------------------------------------------------------------------------------------------------------------------
>UPI001E1B4CE8	404	0.531	1.414E-116	23	435	703	524	892	917
-----------------------YHpsEAKTSGSRPQILEPGPQAPDLYDDDLELRSTSWPHS-SDSQQY---FCAPAPLSPSAR---------------------PRSPWGKLDPYDSSEDD-KEYVGFATLPNQVHRKSVKKGFDFTLMVAGESGLGKSTLVNSLFLTDLY-----------RDRK---LLGAE------ERIMQTVEITKHAVDIEEKGVRLRLTIVDTPGFGDAVNNTECWKPVAEYIDQQFEQYFRDESGLNRKNIQDNRVHCCLYFISPFGHGLRPLDVEFMKALHQRVNIVPILAKADTLTPPEVDRKKCKIREEIEHFGIKIYQFPDCDSDeDEDFKLQDQALKESIPFAVIGSNTVVEAR-GRRVRGRLYPWGIVEVENPGHCDFVKLRTMLVRTHMQDLKDVTRETHYENYRAQCIQSM---------------------------------------------------------------------------------------------------------------------------------------------------------------------------------------------------------------------------------------------------------------------------
>A0A8H7URF5	404	0.662	1.414E-116	119	456	703	915	1228	1315
-----------------------------------------------------------------------------------------------------------------------KKLQGYVGFANLPNQVHRKSVKKGFQFTTMVVGESGLGKSTLVNTLFSTQLYP-------------------NKVVAEPSHET-PKTVDIQSITADIEENGVRLRLTVVDTPGFGDFVNNEESWKPILDNIESRFDAYLEQENRVNRTKLVDNRIHACIYFIAPTGHALKPLDVEFMRRLHTRVNLIPVIAKSDTMTEEEVHAFKERILDDINFHNIQIFQAPQYEYDDAETIAENREIMSKIPFAIVGSDKEVEIEGGRMVRGRKYPWGVIEVDNEDHCDFVKLRQMLIRTHMEELKEYTNNFLYENYRSEKLSAMG----IQQDPTVFKEVNPVQK------------------------------------------------------------------------------------------------------------------------------------------------------------------------------------------------------------------------------------------------------
>L9KG11	404	0.514	1.414E-116	28	435	703	1430	1824	1888
----------------------------TSGVRDRIKRFLEDTTDDAELSKFVKDFPGSESCH---PPEAKTWVPRPqapdvcdddleFRPPSWPQSSDSQQYFCAPAPLSPSARPRSPWGKLDPYDSSEDD-KEYVGFATLPNQVHRKSVKKGFDFTLMVAGESGLGKSTLVNSLFLTDLYRDRKLL--------------------SAEERIMQTVEITKHAVDIEEKGVRLRLTIVDTPGFGDAVNNTECWKPVAEYIDQQFEQYFRDESGLNRKNIQDNRVHCCLYFISPFGHGLRPLDVEFMKALHQRVNIVPILAKADTLTPPEVDRKKRKIREEIERFGIKIYQFPDCDSDeDEDFKLQDQALKESIPFAVIGSNTVVEAR-GRRVRGRLYPWGIVEVENPGHCDFVKLRTMLVRTHMQDLKDVTRETHYENYRAQCIQSM---------------------------------------------------------------------------------------------------------------------------------------------------------------------------------------------------------------------------------------------------------------------------
>UPI001ABE80B9	404	0.600	1.927E-116	102	435	703	48	360	424
------------------------------------------------------------------------------------------------------SRPKSPWGKLDPYDSSE-EDREYVGFATLPNQVHRKYVKKGFEFTLMVAGESGLGKSTLINSLFLTDLY-------------------RGRQLPSP-EERVTQTIEIVKQTVDIQEKGVRLRLTVVDTPGYGDAVNNEECWKPVADYIDQQFEQYFRDESGLNRKNLQDTRVHCCLYFLSPLGHGMRPLDIEFLRALHDRVNIVPILGKADSLTPKELIQKKQRIREELDHYGIQIYQFPDCDSDqDEEFKMQDTELKKSIPFAVIGSNTIVEVN-GKRVRGRLYPWGVVEVENEHHCDFVKLRTMLIRTHMQDLKDVTRETHYENYRAQCIQSL---------------------------------------------------------------------------------------------------------------------------------------------------------------------------------------------------------------------------------------------------------------------------
>A0A397SPG2	404	0.650	1.927E-116	99	456	703	21	352	439
---------------------------------------------------------------------------------------------------KDIEIPLSNRKIY--INVIRKKLQGYVGFANLPNQVHRKSVKKGFHFTVMIVGESGLGKSTLVNTLFGTTLYP-------------------NKGEAEPSDET-PKTVEIQSLSADIEENGVKLRLTVVDTPGFGDFVNNEESWKPILENIETRFDAYLEQENRVNRRKMVDNRVHACIYFIAPTGHSLKPLDVEFMRRLHTKVNLIPVIAKSDTLTEDEIKQFKQRILDDIAYHKIQIYQAPQYEYDDEETVAENREIISKIPFAIVGSDKEVELPDGRRVRGRKYPWGVIEVDNEEHNDFVKLRQMLIRTHMEELKEYTNDVLYENYRSEKLVTMG----VQQDQTVFKEVNPLAK------------------------------------------------------------------------------------------------------------------------------------------------------------------------------------------------------------------------------------------------------
>A0A671RNX2	404	0.554	1.927E-116	63	435	703	40	403	455
---------------------------------------------------------------DREPdgstRPHTPGTPTFTRPMNRSL-LGSDPELPrrgqlSSMSSLDSPLsptrPKSPWGRFDPYDSAEDQDKEYVGFATLPNQVHRKSVKKGFAFTLMVAGESGLGKSTLVNSLFLTDLY-----------KDRKMLN---------AEERISQTVEITKHTVAIEEKGVKLKLTIVDTPGFGDAVNNTESWRAVVDYIDQQFEQYFRDESGLNRKNIQDNRVHCCLYFISPFGHGLRPMDVEFMKMLHEKVNIVPVLAKADSLTPLEVRKIKMKIREEIERFDINIYQFPECDSDDEEFKLQHQELKDSVPFTVIGSNVQVESQ-GRRFRGRQYPWGVVEVENPVHSDFLKLRNMLVRTHMQDLKDVTRETHYENYRAQCIQNM---------------------------------------------------------------------------------------------------------------------------------------------------------------------------------------------------------------------------------------------------------------------------
>A0A232M2M4	404	0.588	1.927E-116	68	456	703	13	375	460
--------------------------------------------------------------------PKPTLPALPTLPyVERSNPMGTGNAQTVSS--KD---PKAAAQAASDMRnVVRRKLTGYVGFANLPNQWHRKSVRKGFNFNVMVVGESGLGKSTLINTLFNTSLYP---------P----------KERKGPTQHIIPTTVSIQSISADIEENGVRLRLTVVDTPGFGDFVNNDDSWRPIIENIEQRFDAYLEAENKVNRMNIVDNRVHACVYFIQPTGHSLKPLDIEVMRRLHTKVNLIPVIAKADTLTDEEVTLFKQRILADIQQHSIQIFEGPRYELDDEETIAENQEIMSKVPFAVVGANMEVTTPDGRKVRGRRYPWGVIEVDNEEHCDFVKLRQMLIRTHMEELKEHTNNVLYENYRSDKLTQMG----VAQDPSVFKEVNPAVK------------------------------------------------------------------------------------------------------------------------------------------------------------------------------------------------------------------------------------------------------
>A0A8H7DZS4	404	0.623	1.927E-116	90	456	703	33	378	463
------------------------------------------------------------------------------------------NPMTQGASQTVSSKdPKAAAQAAnDMKNVVRRKLTGYVGFANLPNQWHRKSVRKGFNFNVMVVGESGLGKSTLVNTLFNTSLYP---------P----------KERKGPSLEIIPKTVSIQSISADIEENGVRLRLTVVDTPGFGDFVNNDDSWRPIVENIEQRFDAYLEAENKVNRMNIIDNRVHACVYFIQPTGHSLKPLDIEVMRRLHTKVNLIPVIAKADTMTDEEIINFKQRILTDIEHHSIQIFEGPRYELDDEETIAENQEIMSKVPFAVVGANYEVTNPEGRKVRGRRYPWGIIEVDNEEHCDFVKLRQMLIRTHMEELKEHTNNALYENYRSDKLIQMG----VNQDPSVFKEVNPAVK------------------------------------------------------------------------------------------------------------------------------------------------------------------------------------------------------------------------------------------------------
>UPI000C6E19C2	404	0.561	1.927E-116	119	565	703	72	488	492
-----------------------------------------------------------------------------------------------------------------------KESDGYVGFANLPNQVYRKAVKRGFEFTLMVVGESGLGKSTLINSVFLTDIY--------------------SNEYPGPSH-RIKKTVQIETTKVLLKENGVNLLLTVVDTPGFGDAVDNSKCWQPIVDFIESKCEEYLNAESRVNRTTIPDTRVHCCLYFIAPSGHGLKPLDIEFMKQLHDKVNIIPLIAKADTLTPEECSFFKRTILNEIAQNKIKVYEFPECD--DEEENKVQKLLKERMPFAVVGSNTLVDVN-GKQVRGRKYPWGVAEVENPDHCDFIALRNMLIRTHMQDLKDVTSNVHYENYRCRKLAGIG----ADGNPKMTN-KNPFTQMEEEKLEHEAEMKSTEKETEKVFEMKVQEKLQKLKDSENDLNHRHEQMKKNLEQQRQELEEKRRAYEKEKAA-FELANKDMEDVMRRMTLDSNSKEHLDSKEKKKEKKK-----------------------------------------------------------------------------------------------------------------------------------------
>UPI001BE08D18	404	0.554	1.927E-116	66	435	703	110	469	553
------------------------------------------------------------------PTPGtPPF----LRPPTaggRAQSdNQGVGRLQlGGGGMVDHydmqsplspTRPKSPWGRFDPYDFPEDQDKEYVGFATLPNQVHRKSVKKGFDFTLMVAGESGLGKSTLVNSLFLTDLYKDRKLLN--------------------AEERITQTVEITKHTVDIEEKGVKLKLTIVDTPGFGDAVNNTE-WKSVADYIDQQFEQYFRDESGLNRKNIQDNRVHCCLYFISPFGHGLRPLDVEFMKALHEKVNIVPILAKADTLTPTEVKKKKFKIREEIQQYGIKIYQFPDCDSDeDEDFKQQDQELKDSIPFAVIGSNTVVEAK-GKRVRGRLYPWGIVEVENSAHCDFVKLRNMLVRTHMQDLKDVTRETHYENYRAHCIQSM---------------------------------------------------------------------------------------------------------------------------------------------------------------------------------------------------------------------------------------------------------------------------
>A0A175W7B2	404	0.519	1.927E-116	8	456	703	38	479	564
--------GTRPGSPGIRTssLPSGRDdEKTGTLSRHYRSPLNTGAPPKLPTAAPLSHDELYPKNaepvpLRKHPseTPLDTAngipTTSPLPPLAPLAPLGKpSTPVSedSRGVPSDF-VAAAPPATSDNRNIVRRKLTGYVGFANLPNQWHRKSVRKGFNFNVMVVGESGLGKSTLVNTLFNTSLYP---------P----------KERKGPSLDIIPKTVTIQSISADIEEAGVRLRLTVVDTPGFGDFVNNDESWRPIVDNIEQRFDAYLDAENKVNRMNIVDNRIHACVFFIQPTGHSLKPLDIEVMKRLHTKVNLIPVIAKADTLTDEEIAAFKARILADIKFHKVQIFEGPRYELDDEETIAENNEIMSKVPFAVVGANNEVTNADGRKVRGRRYPWGVIEVDNEEHCDFVKLRQMLIRTHMEELKEHTNNILYENYRTDKLIGMG----VSQDPSVFKEVNPAVK------------------------------------------------------------------------------------------------------------------------------------------------------------------------------------------------------------------------------------------------------
>A0A6I9VTE1	404	0.559	1.927E-116	78	456	703	127	469	580
------------------------------------------------------------------------------RESARTAisSKEDSNKETSLLH---HARPTPP--------IKPKELDGYVGFVNLPNQVYRKAVKKGFEFTLMVVGESGLGKSTLINSMFLADIY--------------------SAEYPGPSL-RIKKTVAVETSKVLLKESGVNLTLTVVDTPGFGDAVDNSNCWVPVIDYIESKYEEFLNAESRVTRRQIPDSRVHCCLYFVAPSGHGLKPLDVEFMQRLHDKVNIIPVIAKADTMTPDECAHFKKQILNEIAQHKIKIYEFPEVDE-EEEDNKFHKLLRDRVPFAVVGANTVVEHD-GKKVRGRKYPWGVAEVENLEHCDFIALRNMVVRTHVQDLKDVTNNVHYENFRCRTLAGLG----VDGKPTKASNKNPLAQ------------------------------------------------------------------------------------------------------------------------------------------------------------------------------------------------------------------------------------------------------
>UPI001CA92227	404	0.539	1.927E-116	66	456	703	168	533	644
------------------------------------------------------------------PPPGTQTKSR-LPPTTVNLnqtdgsedSNKRENSRTESNKESNlnlHPRPTPP--------TKPKELDGYVGFANLPNQVYRKAVKKGFDFTLMVVGESGLGKSTLINSMFLSDIY--------------------SSEYPGPSL-RVKKTVAVETSKVLLKENGVNLTLTVVDTPGFGDAVDNSNCWVPVIEYIESKYEEFLNAESRVVRRQIPDSRVHCCLYFVAPSGHGLKPLDVEFMQRLHDKVNIIPVIAKADTMTPDECIHFKKQILNEIAQHKIKIYEFPEVE--EEEDSKLHKVLRDRVPFAVVGANTVVEHENGKKVRGRKYPWGVAEVENLEHCDFIALRNMVIRTHLQDLKDVTNNVHYENFRCRTLAGLG----VDGKPTKVSNKNPLAQ------------------------------------------------------------------------------------------------------------------------------------------------------------------------------------------------------------------------------------------------------
>A0A2D0T9W6	403	0.569	2.625E-116	61	435	703	15	364	431
-------------------------------------------------------------NHDEEMvdctvTPVAMEDTEQWKPIEDCHS-GVR-------SDDQDSIPASPKPKKLVEEQDQDK--EYVGFATLPNQVHRKSVKKGFDFTLMVAGESGLGKSTLVNSLFLTDLYKDRKLLN--------------------AEERITQTVEITKHTVDIEEKGVKLKLTIVDTPGFGDAVNNTECWKSVADYIDQQFEQYFRDESGLNRKNIQDNRVHCCIYFISPFGHGLRPLDVEFMKALHEKVNIVPVLAKADTLTPSEIKKKKIKIREEIEQFGIKIYQFPDCDSDeDEEFKQQDQELKESIPFAVIGSNTVVEAK-GKRVRGRLYPWGIVEVENSAHCDFIKLRNMLVRTHMQDLKDVTRDVHYENYRAQCIQSM---------------------------------------------------------------------------------------------------------------------------------------------------------------------------------------------------------------------------------------------------------------------------
>A0A6P4ZAE5	403	0.571	2.625E-116	118	560	703	21	447	448
----------------------------------------------------------------------------------------------------------------------TKALEGYVGFANLPNQVYRKAVKRGFEFTLMVVGESGLGKSTLVNSLFMTDLY---------SPS----------EYPGPSQ-RITKTVKVETSRVLVKEGGVQLQLTIVDTPGFGDAVDNSNCWKPITDHIEQRFEDYLNSESRVNRRTMPDNRVHACLYFIGPTGHGLKPLDIEFMKRLHDKVNIIPLIAKADTMTPEECTQFKKKILQEIKENKIQIYEFP--EGEDEEDNKLNKKLRERIPFAVVGSNTLLEIN-GRKVRGRQYPWGVAEVENMDHCDFITLRNMLIRTHMQDLKDVTNNVHYENYRCQKLAGItATNGTEKGKPaggnpsRPSASRNPLAQMEEEKREHVAKMKKMEMEMEQVFEMKVKEKRQKLKDSEADLQRRHEQMKKKLEQEYKELDEKRSLFEKEKLSFEESQRQLEEQRKMDATKSLDNKKKKEKKSLF----------------------------------------------------------------------------------------------------------------------------------------------
>UPI00193FCBD8	403	0.551	2.625E-116	65	435	703	54	402	466
-----------------------------------------------------------------QPIADELLDEKELRPFSRPRPLDFQQHIAAPAPLSP-SRPRSPWGKLDPYDSSEDD-KEYVGFATLPNQVHRKSVKKGFDFTLMVAGESGLGKSTLVNSLFLTDMYRDRKLL--------------------SAEERITQTVEITKHVVDIEEKGVKLRLTIVDTPGFGDAVNNTECWKPVADYIDQQFEQYFRDESGLNRKNIQDNRVHCCLYFISPFGHGLRPLDVEFMRALHQRVNIVPILAKADTLTPSEVERKKSKIREEIERYGIRLYQFPECDSDeDEDFKLQDQALKESIPFAVIGSNMVVEAK-GRRVRGRLYPWGIVEVENPAHCDFVKLRTMLVKTHMQDLKDVTRETHYENYRAQCIQSM---------------------------------------------------------------------------------------------------------------------------------------------------------------------------------------------------------------------------------------------------------------------------
>A0A8C1SF31	403	0.541	2.625E-116	63	435	703	59	423	487
---------------------------------------------------------------DREPdgstrphTPGTPTFTRPMNRRFLGSETelphrGQLSSMSSLDSPLSPSRPKSPWGRFDPYDSAEDQDKEYVGFATLPNQVHRKSVKKGFAFTLMVAGESGLGKSTLVNSLFLTDLY-----------KDRKMLN---------AEERISQTVEITKHTLAIEEKGVKLKLTIVDTPGFGDAVNNTESWRAVVDYIDQQFEQYFRDESGLNRKNIQDNRVHCCVYFISPYGHGLRPMDVEFMKMLHEKVNIVPVLAKADSLTPLEVRKMKMKIREEIERFDINIYQFPECDSDeDEEFKLQHQELKDSIPFAVIGSNVQVESQ-GRRFRGRQYPWGVVEVENPAHSDFLKLRNMLVRTHMQDLKDVTRETHYENYRAQCIQNM---------------------------------------------------------------------------------------------------------------------------------------------------------------------------------------------------------------------------------------------------------------------------
>A0A1F5LVH4	403	0.535	2.625E-116	26	456	703	0	410	496
--------------------------MCKMSYRWSRDREKQSIPNGLPPDNMLIGSQASPV-ANGSPVASPVASRDSPTPSNsmDSPFVERSNPMGSGNAQTVTSRDPKAVAQAatDMKNVVRRKLTGYVGFANLPNQWHRKSVRKGFNFNVMVVGESGLGKSTLVNTLFNTSLYP---------P----------KERTGPNADIIPKTVSIQSTSADIEENGVRLRLSVIDTPGFGDFVNNDDSWRPIVENIEQRYDTYLEAENKVNRSNIVDNRIHACVYFIQPTGHSLKPLDIEVMRRLHTKVNLIPVIAKADTLTDEEVAAFKQRILADIEQHSIQIFEGPRYELDDEETIAENQEIMSKVPFAVVGANSEVTTADGRRVRGRSYPWGIIEVDNEEHCDFVKLRQMLIRTHMEELKEHTNNFLYENYRSDKLTQMG----VAQDPSVFKEVNPAVK------------------------------------------------------------------------------------------------------------------------------------------------------------------------------------------------------------------------------------------------------
>UPI00145A4F7A	403	0.580	2.625E-116	77	435	703	135	465	532
-----------------------------------------------------------------------------LLPSV--AQDGNPPQSPS------LSRPKSPWGRYDPYYSAEDQEKEYVGFATLPNQVHRKSVKKGFDFTLMVAGESGLGKSTLVNSLFLTDLYKDRKLLN--------------------AEERITQTVEITKHSVDIEEKGVKLRLTVVDTPGFGDAVNNTECWKSVADYIDQQFEQYFRDESGLNRKNIQDNRVHCCLYFISPFGHGLRPLDVEFMKALHEKVNIVPILAKADTLTPAEVKKKKMKIREEIDQYCIKVYQFPDCDSDeDEDFKQQDHELKESIPFAVIGSNTVVEAK-GKRVRGRLYPWGIVEVENTAHCDFVKLRNMLVRTHMQDLKDVTRETHYENYRAHCIQSM---------------------------------------------------------------------------------------------------------------------------------------------------------------------------------------------------------------------------------------------------------------------------
>A0A8H4US92	403	0.568	2.625E-116	71	456	703	115	481	566
-----------------------------------------------------------------------LASRAPIGPSYRWITNattspgSESPALAPTASPP--NVPSQPPPAVDNRNIVRRKLTGYVGFANLPNQWHRKSVRKGFNFNVMVVGESGLGKSTLVNTLFNTSLYP---------P----------KERKGPSLDIIPKTVTIQSISADIEEAGVRLRLTVVDTPGFGDFVNNDESWRPIVDNIEQRFDSYLDAENKVNRMNIVDNRIHACVFFIQPTGHSLKPLDIEVMRRLHTKVNLIPVIAKSDTLTDEEIANFKARILADIKYHGIQIFEGPRYELDDEETIAENNEIMSKVPFAVVGANNEITSADGRKIRGRAYPWGTIEVDNEEHCDFVKLRQMLIRTHMEELKEHTNNQLYENYRTDKLLGMG----VSQDPSVFKEVNPAVK------------------------------------------------------------------------------------------------------------------------------------------------------------------------------------------------------------------------------------------------------
>UPI001EE9E5B8	403	0.527	2.625E-116	72	563	703	110	572	610
------------------------------------------------------------------------ALKRELTDDSSSSSSSTSNRVIlrDRLAEKG-PAP-SPPVINKTREV------DYVGFANLPNQVYRRAVKKGFEFTLMVVGESGLGKSTLINSMFLADIY--------------------SPEYPGPSH-RIKKTVQVEQCQALLKENGVNLTLTVVDTPGFGDAVDNSNCWQPIVDYIESKYEEYLNAESRVQRQPMRDHRVHVCLYFIQPSGHGLKPLDIEFMKRLHDKVNIIPVLAKADTMTPDECTYFKKQVLNEIAQHKIKIYEFP--DVDDEELRKSQRALRERVPFAVVGSNTVVEVD-GRKIRGRRYPWGVVEVENMEHCDFIALRNMLIRTHMTDLKEVTNNVHYENFRCRKLAGVGVtasDGTLGKSNRISN-KNPLAQMEEERRDHEAKMKKMEQEMEQVFEMKVKEKTQKLKDSETDLQRRHEQTLRSLEAQKQELEEKRKAFENEKLA-WENASGLTLEEMRRRSLEANSREGLTVADEPKRS-------------------------------------------------------------------------------------------------------------------------------------------
>UPI001EEB465B	403	0.526	2.625E-116	72	566	703	304	764	773
------------------------------------------------------------------------ALKRELTDDSSSSSSSTSNRVIlrDRLAEKG-PAP-SPPVINKTREV------DYVGFANLPNQVYRRAVKKGFEFTLMVVGESGLGKSTLINSMFLADIY--------------------SPEYPGPSH-RIKKTVQVEQCQALLKENGVNLTLTVVDTPGFGDAVDNSNCWQPIVDYIESKYEEYLNAESRVQRQPMRDHRVHVCLYFIQPSGHGLKPLDIEFMKRLHDKVNIIPVLAKADTMTPDECTYFKKQVLNEIAQHKIKIYEFP--DVDDEELRKSQRALRERVPFAVVGSNTVVEVD-GRKIRGRRYPWGVVEVENMEHCDFIALRNMLIRTHMTDLKEVTNNVHYENFRCRKLAGVGVtasDGTLGKSNRISN-KNPLAQMEEERRDHEAKMKKMEQEMEQVFEMKVKEKTQKLKDSETDLQRRHEQTLRSLEAQKQELEEKRKAFE------NEKLAWENASGLTLEEMRRRSLEANSREQVDGKDKEK----------------------------------------------------------------------------------------------------------------------------------------
>A0A162ZJ97	403	0.674	3.575E-116	119	456	703	2	315	402
-----------------------------------------------------------------------------------------------------------------------KKLMGYVGFANFPNQVHRKSVKTGFQFTCMVVGESGLGKSTLVNTLFNTQIYPNKQ------PA-------------EPTH-DCPQTVEIQSITTDIEENGVRLRMTVVDTPGFGDFVNNEESWKPILDNIESRFDAYLEQENRVNRRKMVDNRIHACLYFITPTGHALKPLDVEFMRRLHTRVNLIPVIAKADTLTEEEVVAFKQRILADIKHHNIQIYQAPAYEYDDEETIAENREVMSKIPFAIVGSDKEFEVEGGRRVRGRRYPWGVIQVDNEEHCDFVKLRQMLIRTHMEELKEFTNDVLYENYRTEKLSAMG----IQQDPSVFKEVNPVQK------------------------------------------------------------------------------------------------------------------------------------------------------------------------------------------------------------------------------------------------------
>F1QHM4	403	0.547	3.575E-116	63	435	703	42	406	476
---------------------------------------------------------------DRQPdgstaphTPGTPTTTRPINRSFLGSEQelFRRGQLSSVSSL-DSPLspsrPKSPWARFDPYDSAEDQDKEYVGFATLPNQVHRKSVKKGFAFTLMVAGESGLGKSTLVNSLFLTDLYKD-------------------RKMPN-AEERIAQTVEITKHTVAIEEKGVKLRLTIVDTPGFGDAVNNTESWRAIVDYIDQQFEQYFRDESGLNRKNIQDNRVHCCLYFISPFGHGLRPIDVEFMKILHEKVNIVPVLAKTDSLTPEEVRKMKMKIREEIERFDIMIYQFPECESDEEdEFKLQQQELKDSVPFAVIGSNVQVESQ-GRRFRGRQYPWGLVEVENPEHSDFLKLRNMLVRTHMQDLKDVTRETHYENYRAQCIQNM---------------------------------------------------------------------------------------------------------------------------------------------------------------------------------------------------------------------------------------------------------------------------
>UPI0015AB2FEB	403	0.518	3.575E-116	34	435	703	33	421	488
----------------------------------HNALRDPAPNMANPFASRDSLREHQPASPVRPPTPGTPAF---LRPSvvgrtfsvpPLEPEPLRRFQMSSlDSPLSPSSRPKSPWGRFDPYDSAEDQDKEYVGFATLPNQVHRKSVKRGFDFTLMVAGESGLGKSTLVNSLFLTDLY-------------------RGRKLLN-AEERIAQTVEITKHTVDIEEKGVKLRLTIVDTPGFGDAVNNTECWKSVEDYIDEQFEQYFRDESGLNRKNIQDNRVHCCLYFISPFGHGLRPLDVEFMKALHEKVNIVPLLAKADSLTPAEVRKKKTKILEEIEQFDIKIYQFPECDSDeDEDFKLQDQELKDSIPFAVIGSNTVVE-RKGRRVRGRLYPWGIVEVENPAHSDFLKLRNMLVRTHMQDLKDMTRDTHYENFRSHCIQSM---------------------------------------------------------------------------------------------------------------------------------------------------------------------------------------------------------------------------------------------------------------------------
>A0A1B6MJM9	403	0.535	3.575E-116	66	456	703	41	396	504
------------------------------------------------------------------PTPNNIKEALTKRATERvtTPSDGTGDVDKLTKAERDKVVP----------ERRTKELDGYVGFANLPNQVYRKAVKKGFDFTLMVVGESGLGKSTLINSMFLADIY--------------------SNDHPGPSQ-RIKKTVQVETSKVLLKENGVNLMLTVVDTPGFGDAVDNSNCWQPIINYIESRYEEYLNAESRVNRKAsQPDTRVHCCLYFVAPSGHGLKPLDVEFMQRLHEKVNIIPVVAKADTMTPDECTHFKKQILNEIAQNKIKIYEFPETD-DDEES-KLHKALRDRVPFAVVGSNTVIEVD-GKKIRGRKYPWGIAEVENLEHCDFIALRNMLIRTHLQDLKDVTNNVHYENFR--CISLAGHGP--DGKPSRISNKNPLAQ------------------------------------------------------------------------------------------------------------------------------------------------------------------------------------------------------------------------------------------------------
>T5A1E2	403	0.510	3.575E-116	13	456	703	8	440	525
-------------PQLVRSHPCP--SKRTSSLpvGQDNASLPSPASSAATLAPVTRHYRSMLEVED--PPklgPWKPMSFDELYsgpigdapwPDSRGAtQDRTSNDSKAVAHPHFQELISSqASSAPDNRNIVRRKLTGYVGFANLPNQWHRKSVRKGFNFNVMVVGESGLGKSTLVNTLFNTSLYP---------P----------KERKGPSLDIIPKTVMIQSISADIEEAGVRLRLTVVDTPGFGDFVNNDESWRPIVDNIEQRFDAYLDAENKVNRMNIVDNRIHACVFFIQPTGHSLKPLDIEVMRRLHTKVNLIPVIAKSDTLTDEEITNFKARILSDIKYHGIQIFEGPRYELDDEETIAENNEIMSKVPFAVVGATNEIKTADGRQVRGREYPWGTIEVDNEEHCDFVKLRQMLIRTHMEELKEHTNNLLYENYRTDKLIAMG----VSQDPSVFKEVNPAVK------------------------------------------------------------------------------------------------------------------------------------------------------------------------------------------------------------------------------------------------------
>UPI001ED879DF	403	0.468	3.575E-116	6	456	703	107	541	652
------TASSTATPQSVTAAlqskrELFFKNEIQSPSTQ-GSIAPPPIPATNGTASAPSKPTPSPAVGSTGPPPAPPASASSIREASRTA-QQSSTDVKTIAGERAQQRAAASTGNGPVVAH--KELDGYVGFANLPNQVYRKAVKKGFDFTLMVVGESGLGKSTLINSMFLADIY--------------------SPEYPGPSH-RIKKTVQVETTRVLLKENGVNLTLTVVDTPGFGDAVDNSNCWQPVIDYVESKYEEYLNAESRVGRRPgwggsgggGVDGRVHCCLYFVAPSGHGLKPLDAEFMRRLHDRVNVVPVIAKADTMTPEECAHFKKQIISEIAQHKIKIYEFPSgSDTGDEDDANE-KKLRERVPFAVVGSNAVVELEGGKKVRGRRYPWGIAEVENLNHCDFVALRDMLIRTHLQDLKDVTNNVHYENYRCRKLAGLGNDG----KPTRVSNRNPLAQ------------------------------------------------------------------------------------------------------------------------------------------------------------------------------------------------------------------------------------------------------
>UPI0007500297	403	0.591	3.575E-116	102	435	703	286	598	662
------------------------------------------------------------------------------------------------------SRPRSPWGRLDPYDSDEDD-KEYVGFATLPNQVHRKSVKKGFDFTLMVAGEAGLGKSTLVNSLFLTDLYKDRKLLN--------------------AEERIMQTVEITKHVVDIEEKGVKLRLTIVDTPGFGDAVNNTECWKPVADYIDQQFEQYFRDESGLNRKNIQDNRIHCCLYFISPFGHGLRPLDIECMKALHQRVNIVPVLAKADTLTPFEVDRMKTKIRDEIEQFGIRIYQFPECDSDeDDDFKTQDLALKESIPFAVIGSNTVVEAK-GRRVRGRLYPWGIVEVENPAHCDFVKLRTMLVRTHMQDLKDVTRETHYENYRAQCIQSM---------------------------------------------------------------------------------------------------------------------------------------------------------------------------------------------------------------------------------------------------------------------------
>UPI000CF83798	402	0.589	4.871E-116	117	456	703	19	340	441
---------------------------------------------------------------------------------------------------------------------QPKNLEAYVGFANLPNQVYRKSVKRGFEFTLMVVGESGLGKSTLINSLFLTDLY--------------------SPEYPGPSH-RIKQTVQVEQSKVLIKEGGVHLLLTIVDTPGFGDAVDNSDCWESVTKYIDGKFEDFLNAESRVNRRQMPDNRVHCCLYFIAPSGHGLKPLDTQFMKQLHEKVNIIPLIAKADTLTPEECLQFKRQIMKEIQENEIKIYDFP--ETDDEEEMKFVKKIKDRLPLAVVGSNTVIEVD-GKRVRGRKYPWGVAEVENSEHCDFLILRNMLIRTHMQDLKDVTNNVHYENFRSQKLADVTCNGGDNknkgalTKPDTTDAMSPLEQ------------------------------------------------------------------------------------------------------------------------------------------------------------------------------------------------------------------------------------------------------
>A0A3N4J1G0	402	0.625	4.871E-116	110	456	703	36	359	443
--------------------------------------------------------------------------------------------------------------SSSPPNIVRRKLTGYVGFANLPNQWHRKSVRKGFNFNVMVVGESGLGKSTLVNTLFNTSLYP---------P----------KERKGPSLDIIPKTVSIQSISADIEENGVRLRLTVVDTPGFGDFVNNDESWRPIVDNIEQRFDAYLEAENKVNRMNIIDNRVHACVYFIQPTGHALKPLDIEVMRRLHTKVNLIPVIAKADTLTDEEIAEFKKRILADINHHEIQIFEGPRYELDDDETIAENNEIMSKVPFAVVGANSEVTNADGRKVRGRRYPWGIIEVDNEEHCDFVKLRQMLIRTHMEELKEHTNNFLYENYRSDKLTAMG----VAQDPSVFKEVNPAVK------------------------------------------------------------------------------------------------------------------------------------------------------------------------------------------------------------------------------------------------------
>A0A6G1I0Z5	402	0.578	4.871E-116	65	456	703	10	382	468
-----------------------------------------------------------------RPSPAPTSPTLSNGKSSLSHrePNGIITDEVGALPQTVASKdPkAAALAANDLRNIVRRKLTGYVGFANLPNQWHRKSVRKGFNFNVMVVGESGLGKSTLINTLFNTSLYP---------P----------KERKPPSLDIIPKTVSVESISADIEENGVRLRLTVVDTPGFGDFVNNDASWGPIVENIESRFDAYLDAENKVNRMNIVDNRIHACVYFIQPTGHSLKPLDVEVMRRLHTKVNLIPVIAKADTLTDEEVIAFKQRILADIQYHNIHIFEGPRYELDDEETIAENSEIMSKVPFAVVGANTEVTTADGRKVRGRSYPWGVIEVDNEEHCDFVKLRQMLIRTHMEELKENTNNVLYENYRSDKLTAMG----VAQDPSVFKEVNPAVK------------------------------------------------------------------------------------------------------------------------------------------------------------------------------------------------------------------------------------------------------
>A0A2C5WZF3	402	0.573	4.871E-116	61	456	703	79	459	544
-------------------------------------------------------------EIDDESRSQKAHSSRV--PSEGSAQaelDGAkwspvpKHQRDSSASTAPSASPSPaPVAAVDPQNVVRRKLTGYVGFANLPNQWHRKSVRKGFNFNVMVVGESGLGKSTLVNTLFNTSLYP---------P----------KEAKSPSMDIIPKTVTIQSISADIEEAGVRLRLTVVDTPGFGDFVNNDESWRPIVENIEQRFDAYLDAENKVNRMNIVDNRIHACVFFIHPTGHSLKPLDIEVMRRLHTKVNLIPVIAKADTLTDEEILAFKSRILADIKYHGIQIFEGPRYELDDEETIAENNEIMSKVPFAVVGATNEITVADGRKVRGRRYPWGIIEVDNEEHCDFVKLRQMLIRTHMEELKEHTNNLLYENYRTDKLLAMG----VSQDPSVFKEVNPAVK------------------------------------------------------------------------------------------------------------------------------------------------------------------------------------------------------------------------------------------------------
>U4KZH7	402	0.639	6.635E-116	119	456	703	43	357	442
-----------------------------------------------------------------------------------------------------------------------RKLTGYVGFANLPNQWHRKSVRKGFNFNVMVVGESGLGKSTLVNTLFNTSLYP---------PKEQK----------GPSLDIIPKTVAIQSISTELEENGVRLRLTVVDTPGFGDFVNNDESWRPIVDNIEQRFDAYLEAENKVNRMNIIDNRIHACVYFIQPTGHSLKPLDIEVMRRLHTKVNLIPVIAKSDTLTDEEIASFKLRILADINHHKIHIFEGPSYDLDDDETIAENNEIMSKVPFAVVGANTEVQSAEGRKVRGRRYPWGVIEVDNEEHCDFVKLRQMLIRTHMEELKEHTSNVLYENYRSEKLAAMG----VEQDPSVFKEVNPAVK------------------------------------------------------------------------------------------------------------------------------------------------------------------------------------------------------------------------------------------------------
>A0A8B7XJ82	402	0.599	6.635E-116	118	456	703	27	348	448
----------------------------------------------------------------------------------------------------------------------PKDMEGYVGFANLPNQVYRRSVKRGFDFTLMVVGEAGLGKSTLINSLFLTDIY--------------------SSEYPGPSQ-RMKKTVQVETSQVTAKENGVQLRLTIVDTPGFGDQVDNSNCWQPILDHIDSKFEEYLNAEARVNRRSIVDKRVHCCLYFIAPSGHGLKPLDVEFMKRLHDKVNIIPLIAKADTMTPEECREFKKRIMKEIDENKIKIYEFP--DVEEEEESKENKKlpMRERVPFAVVGSNMILEVN-GKRVRGRQYPWGVAEVENLEHCDFIPLRNMLIRTHMQDLKDVTNNVHYENFRCRKLTAVTAGDSkkaaneVAGDPRVAS-KNPLAQ------------------------------------------------------------------------------------------------------------------------------------------------------------------------------------------------------------------------------------------------------
>J3KF51	402	0.588	6.635E-116	66	456	703	10	378	463
------------------------------------------------------------------PTrPSPTVST----PPSKPASPlvERSNPMGGGLAQTVTSKDPKAVAQAatDMRNVVRRKLTGYVGFANLPNQWHRKSVRKGFNFNVMVVGESGLGKSTLVNTLFNTSLYP---------P----------KERKGPSLDIIPKTVSIQSISADIEENGVRLRLTVVDTPGFGDFVNNDDSWRPIVENIEQRFDAYLDAENKVNRMNIVDNRVHACVYFIQPTGHSLKPLDIEVMRRLHTKVNLIPVIAKADTLTDEEVALFKQRILADIHHHSIQIFEGPRYELDDEETLAENQEIMSKVPFAVVGANTEVTTASGHKVRGRRYPWGIIEVDNEEHCDFVKLRQMLIRTHMEELKEHTNNVLYENYRSDKLTAMG----VTQDPSVFKEVNPAVK------------------------------------------------------------------------------------------------------------------------------------------------------------------------------------------------------------------------------------------------------
>A0A6A6GZY4	402	0.592	6.635E-116	66	456	703	19	385	470
------------------------------------------------------------------PSPAGLPNGKPATPVSTSNAMPNgPNAAPQTISSKD---PKAAAAAASDMRnIVRRKLTGYVGFANLPNQWHRKSVRKGFNFNVMVVGESGLGKSTLVNTLFNTSLYP---------P----------KERKGPSLDIIPKTVSIQSISADIEENGVRLRLTVVDTPGFGDFVNNDDSWRPIVENIEQRFDAYLDAENKVNRMNIVDNRVHACVYFIQPTGHALKPLDVEVMRRLHTKVNLIPVIAKADTLTDEEIAAFKHRILADIQHHNIQIFEGPRYELDDEETIAENNEIMSKVPFAVVGASTEVTTAEGRRVRGRRYPWGIIEVDNEEHCDFVKLRQMLIRTHMEELKEHTNNALYENYRSDKLTAMG----VAQDPSVFKEVNPAVK------------------------------------------------------------------------------------------------------------------------------------------------------------------------------------------------------------------------------------------------------
>UPI0011CEE396	402	0.586	6.635E-116	103	435	703	124	435	499
-------------------------------------------------------------------------------------------------------RPRSPWGQLDPYDSSEDD-KEYVGFATLPNQVHRKSVKKGFDFTLMVAGESGLGKSTLINSLFLMDMYRDRKLLN--------------------AEERIMQTVEIIKHMVDIEEKGVKLRLTIVDTPGFGDAVNNTECWKPVADYIDQQFEQYFRDESGLNRKNIQDNRVHCCIYFISPYGHGLRPLDVEFMRALHQRVNIVPVLAKADTLTPAEVQRMKNKIREDIDHYGIRLYQFPECDSDeDEEFKLQDQALKESIPFAVIGSNTMVEAK-GRRIRGRLYPWGIVEVENPSHSDFVKLRTMLVRTHMQDLKDVTQDIHYENYRRQCIQSM---------------------------------------------------------------------------------------------------------------------------------------------------------------------------------------------------------------------------------------------------------------------------
>W3XDI9	402	0.564	6.635E-116	59	456	703	54	443	528
-----------------------------------------------------------QENRDpavrhyRSMLVVDAPALRPLKPmdySELYDSDGLRYDATGTefpASSSPEPAPvSSPLSSsvNENKNIVRRKLTGYVGFANLPNQWHRKSVRKGFNFNVMVVGESGLGKSTLVNTLFNTSLYP---------P----------KERKGPSLDIIPKTVTIQSISADIEEAGVRLRLTVVDTPGFGDFVNNDESWRPIVENIEQRYDAYLDAENKVNRMNIVDNRIHACVYFIQPTGHSLKPLDIEVMRRLHTKVNLIPVIAKADTLTDEEIISFKARILSDIKHHDIQIFEGPRYELDDEETIAENNEIMSKVPFAVVGANNEITNADGRKVRGRSYPWGVIEVDNEEHCDFVKLRQMLIRTHMEELKEHTNNALYENYRTDKLTAMG----VAQDPSVFKEVNPAVK------------------------------------------------------------------------------------------------------------------------------------------------------------------------------------------------------------------------------------------------------
>A0A545AD30	402	0.512	6.635E-116	25	456	703	43	449	534
-------------------------WKSNSYTKRHHSCIDFRPLSLQPIVRQSRESMDNWVaenftTNGESPTSSARDS-----PSP----TKNSKNIFLEIPQSISsSDPKVAAQQASDMRNIIRrKITGYVGFANLPNQWHRKSVRKGFNFNIMVVGESGLGKSTLINTLFNTLLYP---------P----------RERKPPSLDIIPKTVSIESLSADIEENGVRLRLTVVDTPGFGDFVNNDESWRPIIDNIEQRFDAYLDAENKVNRMNIIDNRIHACVYFIQPTGHALKPLDIEVMRRLHTKVNLIPVIAKADTMTDEEIVAFKSRILADVKHHEIQIFEGPRYELDDEETIAENNEIMAKVPFAVVGANSEITNEDGRKVRGRRYPWGIIEVDNEEHCDFVKLRQMLIRTHMEELKEHTNNALYENYRSEKLTAMG----VAQDPSVFKEVNPAVK------------------------------------------------------------------------------------------------------------------------------------------------------------------------------------------------------------------------------------------------------
>A0A7R9F3V6	402	0.525	6.635E-116	67	456	703	41	419	551
-------------------------------------------------------------------TPTPLALKEAL--AKRAAERSETNHAVVNNSEDNKERYSSKAERDKVPERRTKELDGYVGFANLPNQVYRKAVKRGFDFTLMVVGESGLGKSTLINSMFLADIY--------------------SNEYPGPSH-RIKKTVQVETSKVLLRENGVNLTLTIVDTPGFGDAVDNSNCWQPVIDYIESKYEEYLNAESRVNRKTLVDSRVHCCLYFIAPSGHGLKPLDVEFMQRLHDKVNIIPAIAKADTMTPDECSHFKKQaslinccsiycfklsfyliILNEISQHKIKIYEFP--DTEDDEESKLNKILKDRVPFAVVGSNTVIEVD-GKKVRGRKYPWGVAEVENLEHCDFIALRNMLIRTHLQDLKDVTNNVHYENFRCRKLAGLGTDG----KPARISNKNPLAQ------------------------------------------------------------------------------------------------------------------------------------------------------------------------------------------------------------------------------------------------------
>A0A2S7QXH0	402	0.642	6.635E-116	119	456	703	167	481	599
-----------------------------------------------------------------------------------------------------------------------RKLTGYVGFANLPNQWHRKSVRKGFNFNVMVVGESGLGKSTLVNTLFNTSLYP---------P----------RERKGPSLDIIPKTVSIQSISADIEENGVRLRLTVVDTPGFGDFVNNDESWRPIVDNIEQRFDAYLDAENKVNRMNIVDNRVHACVYFIQPTGHALKPLDVEVMRRLHTKVNLIPVIAKADTLTDEEITAFKLRILADIKYHDIHIFEGPHYEKDDEETIAENKEIMDKVPFAVVGANSEVTNSEGRKVRGRQYPWGIIEVDNEEHCDFVKLRQMLIRTHMEELKEHTNNALYENYRSEKLTSMG----VAQDPSVFKEVNPAVK------------------------------------------------------------------------------------------------------------------------------------------------------------------------------------------------------------------------------------------------------
>A0A3N4HIR7	402	0.592	9.038E-116	81	456	703	13	374	459
---------------------------------------------------------------------------------SQSSFKESREAFAPSPSQSPPPVPASAstPKTATPALSAAdnknivrRKLTGYVGFANLPNQWHRKSVRKGFNFNVMVVGESGLGKSTLVNTLFNTALYP---------PKDPK----------QPSLEIIPKTVAIESTSADIEENGVRLRLTVVDTPGFGDFVNNDESWRPIVDSIESRFDSFLEAENKVNRTNIADTRIHACVYFIQPTGHSLKPLDIEVMKRLHTKVNLIPVIAKADTLTDEEVTAFKKRILADINYHNIQIFEGPRYELDDDETIAENQEIMSKVPFAVVGANTEVQIGNGRKVRGRRYPWGIIEVDNEDHCDFVKLRQMLIRTHMEELKEHTSNVLYENYRSDKLTSLG----VTQDPSVFKEVNPAVK------------------------------------------------------------------------------------------------------------------------------------------------------------------------------------------------------------------------------------------------------
>A0A218Z718	402	0.567	9.038E-116	77	456	703	70	446	531
-----------------------------------------------------------------------------VLPSHESMEDwvvGKLRAPTrASPAPIPNVKPSSPLEIPQsVSSSDPKiaaqqasdmrnivrrKLTGYVGFANLPNQWHRKSVRKGFNFNVMVVGESGLGKSTLVNTLFNTSLYP---------P----------RERKGPSLDIIPKTVSIQSISADIEENGVRLRLTVVDTPGFGDFVNNDESWRPIVDNIEQRFDAYLDAENKVNRMNIVDNRVHACVYFIQPTGHALKPLDIEVMRRLHTKVNLIPVIAKADTMTDEEIMAFKSRILADIKHHAIQIFEGPRYELDDEETIAENNEIMSKVPFAVVGANSEITSTDGRKVRGRKYPWGIIEVDNEEHCDFVKLRQMLIRTHMEELKEHTNNALYENYRSEKLTAMG----VAQDPSVFKEVNPAVK------------------------------------------------------------------------------------------------------------------------------------------------------------------------------------------------------------------------------------------------------
>A0A2S4L4C0	402	0.572	9.038E-116	79	456	703	109	469	554
-------------------------------------------------------------------------------PAAASASPSNGKPDSEASAQGIspsDPAPLVPSQaasAPDNRNIVRRKLTGYVGFANLPNQWHRKSVRKGFNFNVMVVGESGLGKSTLVNTLFNTSLYP---------P----------KERKGPSLDIIPKTVTIQSISADIEEAGVRLRLTVVDTPGFGDFVNNDESWRPIVDNIEQRFDAYLDAENKVNRMNIVDNRIHACVFFIQPTGHSLKPLDIEVMRRLHTKVNLIPVIAKSDTLTDEEITNFKARILSDIKYHGIQIFEGPRYELDDEETIAENNEIMSKVPFAVVGATNEIKTADGRQVRGREYPWGIIEVDNEEHCDFVKLRQMLIRTHMEELKEHTNNLLYENYRTDKLIAMG----VSQDPSVFKEVNPAVK------------------------------------------------------------------------------------------------------------------------------------------------------------------------------------------------------------------------------------------------------
>A0A2U3E7W9	402	0.585	9.038E-116	83	456	703	116	470	555
-----------------------------------------------------------------------------------SPVNGKPDGLTTDDgtSPSNH-VPLVPAQAAPVPDNRNivrRKLTGYVGFANLPNQWHRKSVRKGFNFNVMVVGESGLGKSTLVNTLFNTSLYP---------P----------KERKGPSLDIIPKTVTIQSISADIEEAGVRLRLTVVDTPGFGDFVNNDESWRPIVDNIEQRFDAYLDAENKVNRMNIVDNRIHACVFFIQPTGHSLKPLDIEVMRRLHTKVNLIPVIAKSDTLTDEEIANFKARILSDIKYHGIQIFEGPRYELDDEETIAENNEIMSKVPFAVVGATNEIKTADGRQVRGREYPWGIIEVDNEEHCDFVKLRQMLIRTHMEELKEHTNNLLYENYRTDKLIAMG----VSQDPSVFKEVNPAVK------------------------------------------------------------------------------------------------------------------------------------------------------------------------------------------------------------------------------------------------------
>T1IHJ1	402	0.550	9.038E-116	119	565	703	276	693	697
-----------------------------------------------------------------------------------------------------------------------KDLDGYVGFANLPNQVYRKAVKKGFEFTLMVVGESGLGKSTLINSMFLSDIY--------------------SAEHPGPSH-RIKKTVQVETTKALLKENGVNLTLTVVDTPGFGDAVDNSNCWQPVMDYIETKYEEYLNSESRVNRRTTPDNRVHCCLYFLSPSGHGLKPLDVEFMKRLHDKVNIIPLLAKADTMTPEECVSFKQKIINEISQHKIKIYEFP--DGDDEEETKVQKPLKDRVPFAVVGSNTIIDIN-GKKVRGRKYPWGVAEVENMEHCDFIALRNMLMRTHMQDLKDITNNVHYENFRCRKLAGIG----SDGKPLRVSSKNPLAQMEEEKKEREQKIKKTEQEMEQVFEMKVREKKQKLKDSEADLQRRHEQMKKSLEQQQSELDDKRKAFEKEKST-WEELNKASLEDMRRRSLESNSKEHVDSKDKKKERKK-----------------------------------------------------------------------------------------------------------------------------------------
>A0A3P9MB19	401	0.592	1.231E-115	117	456	703	19	340	439
---------------------------------------------------------------------------------------------------------------------QPKTLEAYVGFANLPNQVYRKSVKRGFEFTLMVVGESGLGKSTLINSLFLTDLY--------------------SPEYPGPSH-RIKQTVQVEQSKVLIKEGGVQLLLTIVDTPGFGDAVDNSGCWKSVMDYIDSKFEDFLNAESRVNRRQMPDSRVHCCLYFIAPSGHGLKPLDTEFMKYLHEKVNIIPLIAKADTLTPEECQQFKRQIMKEIQENEIKIYEFP--ETEDEEEMKMVKKIKDRLPLAVVGSNTIIEVD-GKRVRGRKYPWGVAEVENSEHCDFMILRNMLIRTHMQDLKDVTNNVHYENFRSGKLAAVTCNGVenkhngQLTKTDTSDGMSPLAQ------------------------------------------------------------------------------------------------------------------------------------------------------------------------------------------------------------------------------------------------------
>A0A060VT69	401	0.584	1.231E-115	109	456	703	47	378	479
-------------------------------------------------------------------------------------------------------------GSKTSTLWQQKNLEGYVGFASLPNQVYRKSVKRGFEFTLMVVGESGLGKSTLINSLFLTDLY--------------------SSEYPGPSH-RVKKTVQVEQSKVLVKEGGVQLLLTIVDTPGFGDAVDNSNCWQPVIDHIDSKFEDYLNCESRVNRRLMPDSRVQCCLYFIAPSGHGLKPLDIEFMKRLHEKVNVIPLIAKADTLTPEECQRFKKQIMREILEHKIKIYEFP--ETDDEEENKLVKKIKDRLPLAVVGSNTIIEVN-GKRTRGRQYPWGVAEVENGDHCDFTILRDMLIRTHMQDLKDVTNNVHYENYRSRKLAAVTYNGQDnnrvkgqqSTKHDTGEGMSPLAQ------------------------------------------------------------------------------------------------------------------------------------------------------------------------------------------------------------------------------------------------------
>A0A2I4AZ54	401	0.484	1.231E-115	1	435	703	8	436	501
-PSSSXEEDSCPSSPNQSMNHNAAQhSSHSDDSEVESIMHEPPPHGEHDPHQHGLEAHDADGQGPDRPhTPSHLRPPTAGRAHSDSGSDGSlpqsRSVEFELPSPVSPSRPRSPWALFDPYNNNEDQDKEYVGFATLPNQVHRKSVKKGFDFTLMVAGESGLGKSTLVNSLFLTDLYKDRKLLN--------------------AEERITQTVEITKHTVDIEEKGVKLKLTIVDTPGFGDAVNNTECWKTVADYIDQQFEQYFRDESGLNRKNIQDNRVHCCLYFISPFGHGLRPLDVEFMKALHEKVNIVPVLAKADTLTPSEVKKKKIKIRDEIEQYGIKIYQFPDCDSDeDEDFKQQdlqlkvnsSKQLKESIPFAVIGSNTVVEAK-GKRVRGRLYPWGIVEVENTAHCDFITLRNMLVRTHMQDLKDVTRETHYENYRAQCIQSM---------------------------------------------------------------------------------------------------------------------------------------------------------------------------------------------------------------------------------------------------------------------------
>A0A4Q4Z760	401	0.600	1.231E-115	104	456	703	102	433	518
--------------------------------------------------------------------------------------------------------PTAAPAStvNDNKNIVRRKLTGYVGFANLPNQWHRKSVRKGFNFNVMVVGESGLGKSTLVNTLFNTSLYP---------PKDRK----------GPSLDIIPKTVSIQSISADIEEAGVRLRLTVVDTPGFGDFVNNDESWRPIVDNIEQRYDAYLDAENKVNRMNIVDNRIHACVFFIQPTGHSLKPLDIEVMRRLHNKVNLIPVIAKADTLTDEEITSFKSRILADIKYHGIQIFEGPRYELDDEETIAENNEIMSKVPFAVVGANNEVTNADGRKVRGRSYPWGIIEVDNEEHCDFVKLRQMLIRTHMEELKEHTNNTLYENYRTDKLTAMG----VAQDPSVFKEVNPAVK------------------------------------------------------------------------------------------------------------------------------------------------------------------------------------------------------------------------------------------------------
>A0A4R8QSN7	401	0.534	1.231E-115	23	456	703	88	497	582
-----------------------YQDPpplcvsQRSSSVPAAVLLSRAHGGIRGSSSRRQASEGSPA---ISPPPSAVPGS---PPAGKLVSANEIEEAISNASLAG-GVPPMAPPASDLRNIVRRKLTGYVGFANLPNQWHRKSVRKGFNFNVMVVGESGLGKSTLVNTLFNTSLYP---------P----------KERTGPSADIMPKTVTIQSISADIEEAGVRLRLTVVDTPGFGDFVNNDESWRPIVDNIEQRYDAYLDAENKVNRMNIVDNRIHACVFFIQPTGHSLKPLDIEVMRRLHTKVNLIPVIAKADTLTDEEIANFKSRILSDIKYHGIQIFEGPRYELDDEETIAENNEIMSKVPFAVVGATNEITNADGRKVRGRSYPWGVIEVDNEEHCDFVKLRQMLIRTHMEELKEHTNNSLYENYRTDKLISMG----VSQDPSVFKEVNPAVK------------------------------------------------------------------------------------------------------------------------------------------------------------------------------------------------------------------------------------------------------
>UPI001CF76214	401	0.581	1.231E-115	105	456	703	163	490	599
---------------------------------------------------------------------------------------------------------TSKESTPEIVKERPKlkELDGYVGFANLPNQVYRKAVKKGFEFTLMVVGESGLGKSTLINSMFLTEIY-------------------NSTDYPGPTQ-RLKKTVAVETTRVMLKENGVNLLLTMVDTPGFGDAVDNSNCWAPIIEYIESKYEDYLNSEARVTRKQIPDQRVHCCLYFIQPSGHGLKSLDIEFMKRLCDKVNIIPIIAKADTLTSDECALFKKQILNEIAQNKIKIYEFPDTSEDDEEH-KLNKSLKERVPFAVVGSNTVIEVD-GKKVRGRRYPWGIAEVENLEHCDFIALRNMIIRTHLQDLKDVTNNVHYENYRCRKLAGLG----VDGKPSRISNKNPLAQ------------------------------------------------------------------------------------------------------------------------------------------------------------------------------------------------------------------------------------------------------
>UPI001AAD8847	401	0.497	1.231E-115	24	435	703	188	576	640
------------------------WEQETENqyldlqkYHRDQHNERPFYNDTMQPHVEPELLSVRHIKEDIDE-GKNSSQTLPLRPS--------GWGCPPLVPPPSPSRPKSPWGKLDPYDSSE-EDREYVGFATLPNQVHRKYVKKGFEFTLMVAGETGLGKSTLINSLFLTDLY-------------------RGRLLVSP-EERVTQTVEIVKQTVDIQEKGVRLRLTVVDTPGFGDAINNEECWKPVADYIDQQFEQYFRDESGLNRKNLQDTRVHCCLYFLSPLGHGLRPLDVEFLRALQDRVNIVPILGKADTLTPKELIQKKQRIREELDYFGIQIYQFPDCDSDqDEDFKVQDMELKKSIPFAVIGSNTVVEVN-GKRVRGRLYPWGVVEVENEKHCDFVKLRTMLIRTHMQDLKDVTRETHYENYRAQCIQSL---------------------------------------------------------------------------------------------------------------------------------------------------------------------------------------------------------------------------------------------------------------------------
>A0A4U0Y0K8	401	0.550	1.231E-115	28	456	703	731	1129	1217
----------------------------TSCTnaRPATTANGALPASAPPNRASPVPNPASQANIPNGKPTSPLVSTSNPMP------NGGS-PAPQTVTSKD---PKAAAQAASDMRnIVRRKLTGYVGFANLPNQWHRKSVRKGFNFNVMVVGESGLGKSTLVNTLFNTSLYP---------P----------KEHKQPSLDFAPKTVSIQSISADIEENGVRLRLTVVDTPGFGDFVNNDDSWRPIVENIEQRFDAYLDAENKVNRMNIVDNRVHACVYFVQPTGHSLKPLDVEVMRRLHTKVNLIPVIAKADTLTDDEVANFKQRILSDIQHHNIQIFEGPRYELDDEETIAENNEIMSKVPFAVVGANTEVQTPEGRKVRGRRYPWGVIEVDNEEHCDFVKLRQMLIRTHMEELKEHTNNFLYENYRSDKLHSMG----VAQDPSVFKEVNPAVK------------------------------------------------------------------------------------------------------------------------------------------------------------------------------------------------------------------------------------------------------
>A0A4S4KPZ1	401	0.514	1.231E-115	102	560	703	27	461	1602
------------------------------------------------------------------------------------------------------SLPQPSDTASSPILR--KKLMGYVGFANLPNQVHRKSVRKGFQFTAMVVGESGLGKSTLINTLFNTPLYP----PKEPLP---------------PSAER-PQTVAIESISAEIEENGVRLRLTVVDTPGFGDFVNNEDSWKPIVENIESRFDSYLEQENRVNRQKIADNRVHACLYFIQPTGHSLKPIDVEFMRQLHTRVNLIPVIAKADTLTDEEVAEFKARILADIAYHNIHIFQAPTYENEDEEALAEAEEIAGKIPFAVVGSDQTVKTPDGREVRGRAYPWGVVEVDNEDHCDFVKLRQMLVRTYMEELREYTNDVLYENWRTEKLVSLG----IVQDQSVFKEINPasRMQEERVMHEAKLAKMEAEMKMVFQQKVQEKEAKLKQSEEELYARHREMKEALEKQRMDLEDKKRRIESGRPLTPEKTNAEAWSTCNVLLLSPDAPVAAKLFAAQTF----------------------------------------------------------------------------------------------------------------------------------------------
>A0A0C9MD38	401	0.678	1.677E-115	119	451	703	15	323	325
-----------------------------------------------------------------------------------------------------------------------KKLQGYVGFANLPNQVHRKSVKKGFQFTTMVVGESGLGKSTLVNTLFNTQLYP---------P----------KETVELSHET-PQTVEVQSITSDIEENGVKLRLTVVDTPGFGDFVNNEESWKPILDNIEARCDAYLEQENRVNRRRMVDNRIHACLYFIAPTGHALKPLDIEFMRRLHTRVNLIPVIAKADTLTEEEVAAFKERILADIAYHKIQIYQAPVYEYDDQETIAENREIMSKIPFAVVGSDKEFEIEGGRRVRGRKYPWGVIEVDNEEHCDFVKLRQMLIRTHMEELKEFTNDVLYENYRTEKLTAMG----IQQDPSVFKEV-----------------------------------------------------------------------------------------------------------------------------------------------------------------------------------------------------------------------------------------------------------
>A0A6F9DSJ5	401	0.635	1.677E-115	117	456	703	10	323	424
---------------------------------------------------------------------------------------------------------------------QPKSLDSYVGFANLPNQLYRKSVKQGFEFTLMVVGESGLGKSTLINSLFLSDLY--------------------SKEYPGPAF-RIKKTVQVETTKVLVKENGVSLRLTICDTPGFGDAVDNSDCWQPVIGHIESKFEDYLNAESMVSRTKIADNRVHCCLYFIAPTGHGLKPLDIEFMKHLHDKVNIIPLIAKADTMTPEECLKFKQQIMREIREHQIQLYEFPECD--DEEENRLNKKLKSRVPFAVVGSNTVMEV-GGRRVRGRQYPWGIAEVENIDHCDFTVLRDMLIRTHMQDLKDVTNNVHYENYRSKKLSSVS-TTTNDGRTKTQ-TKSPLAQ------------------------------------------------------------------------------------------------------------------------------------------------------------------------------------------------------------------------------------------------------
>A0A0C2XMY3	401	0.611	1.677E-115	86	456	703	9	354	444
--------------------------------------------------------------------------------------TGNysSNGIPNGSSVS--PAPTSP-ALPAVTPIVRKKLMGYVGFANLPNQVHRKSVRKGFQFTAMVVGESGLGKSTLINTLFNTTLYP----PKEPFP---------------PASER-PKTVSIESIDADIDESGVRLHLTVVDTPGFGDFVNNDESWKPIVENIESRFDSYLEQENRVNRSKIVDNRIHACLYFIQPTGHSLKQIDIEFMRRLHTKVNLIPIIAKADTLTDEEIFAFKERILSDIAYHNIHIFQAPTYENEDEETLAEAEEIASKIPFAVVGSDKYVKTPDGRSVRGREYPWGVVEVDNEEHCDFVKLRQMLIRTYMEELREYTNDVLYENWRTEKLLSMG----VAQDSTVFKEVNPAAR------------------------------------------------------------------------------------------------------------------------------------------------------------------------------------------------------------------------------------------------------
>A0A8D0BNQ0	401	0.496	1.677E-115	26	435	703	0	383	447
--------------------------MTSSASEPGTEGKIKHLLKEDSEEAELKALHRPQP-LDLKQPPPPLPPP---TPPPLTPPPPQQHHMAALAPMSP-SRPRSPWGRLDPYESDEDD-KEYVGFSTLPSQVHRKSVKKGFDFTLMVAGESGLGKSTLVNSLFLTDLYKDRKLL--------------------SAEERIMQTVEITKNVVDIEEKGVKLRLTIVDTPGFGDAVNNTECWKPVADYVDQQFEQYFRDESGLNRKNIQDNRVHCCLYFISPFGHGLRPLDVEFMRALHQRVNIVPVLAKADTLMPLEVERMKKRIRGEIEQFGIRIYQFPDCDSDeDEDFKLQDQALKESIPFAVIGSNTVVESK-GRRIRARLYPWGIVEVENPGHCDFVKLRTMLVRTHMQDLKDVTRETHYENYRAQCIQSM---------------------------------------------------------------------------------------------------------------------------------------------------------------------------------------------------------------------------------------------------------------------------
>UPI00138FA69A	401	0.579	1.677E-115	119	557	703	13	429	447
-----------------------------------------------------------------------------------------------------------------------KGMEGYVGFANLPNQVFRKSVKKGFEFTVMVVGESGLGKSTLLNSLFLTDLY---------TPS----------SYPS-IKEKLNKTVEVKPCTVELKEGGVRLRLTVVDTPGFGDAVDNTDCWKPVIKYIDSKFEEHLNAESRVQRSPFPDNRVHCCLYFISPTGHSLKPLDIEFMKKLHNKVNIVPVISKADTLTTEECTRFKKQILQEIKENNISIYEFPDLgGEEDAELDAVN--MRDKVPFAVVGSNTVLEVN-GKRVRARVYPWGVVEVENVEHCDFVALRNMLIRTHMQDLKDVTNDAHYENYRCDKLASMTVGSPSSSPSHVSLSKSPLEQLEAEKDDHEKKLKKMEQEMEQVFDIKVKEKKKKLKDSEAELGKKHEQMTNQLEQQLKELEEKRKKFEKEKKEYEDQRLADKKLERSDSSSKSLKAQLQSPQ-------------------------------------------------------------------------------------------------------------------------------------------------
>UPI001863E983	401	0.560	1.677E-115	62	435	703	67	423	485
--------------------------------------------------------------RPHTPgTPTFMrAGGRNLLGSEPELLRRCQLSSTSSLeSPLSPSRSKSPWSRFDPYDSIEDQDKEYVGFATLPNQVHRKSVKKGFAFTLMVAGESGLGKSTLINSLFLTDLY-----------KDRKVLN---------AEERITQTVEITKHTIGIEEKGVKLKLTIVDTPGFGDAVNNTESWRAVVDYIDQQFEQYFRDESGLNRKNIQDNRVHCCLYFISPYGHGLRPVDVEFMKALHEKVNIVPVLAKADCLTPRELTRKKIKIREEIETFGIKIYQFPECDSDeDEEFRLQDQELKDSIPFAVVGSNILVESK-GRRFRGRMYPWGVVEVENPAHSDFLKLRNMLVRTHMQDLKDVTRETHYENYRAQCIQNM---------------------------------------------------------------------------------------------------------------------------------------------------------------------------------------------------------------------------------------------------------------------------
>A0A0F9X9B0	401	0.582	1.677E-115	80	456	703	111	479	564
--------------------------------------------------------------------------------STRSCS-WNTNPPTSDGSQeSDFSTsngadsPqgvASPPPATSPaavsdnKNIVRRKLTGYVGFANLPNQWHRKSVRKGFNFNVMVVGESGLGKSTLVNTLFNTSLYP---------P----------KERKAPSLDIIPKTVTIQSISADIEEAGVRLRLTVVDTPGFGDFVNNDESWRPIVDNIEQRFDAYLDAENKVNRMNIVDNRIHACVFFIQPTGHSLKPLDIEVMRRLHTKVNLIPVIAKSDTLTDEEIVSFKARILADIKHHGIQIFEGPRYELDDEETIAENNEIMSKVPFAVVGATNEIKTADGRKVRGREYPWGIIEVDNEEHCDFVKLRQMLIRTHMEELKEHTNNNLYENYRTDKLLAMG----VSQDPSVFKEVNPAVK------------------------------------------------------------------------------------------------------------------------------------------------------------------------------------------------------------------------------------------------------
>UPI00143D72F2	401	0.542	1.677E-115	66	456	703	167	531	642
------------------------------------------------------------------PPPGAPAKSR-LPPttPTLNQTDGseDSNKRENSRSESNkesnlslHTRPTPP--------TKPKELDGYVGFANLPNQVYRKAVKKGFDFTLMVVGESGLGKSTLINSMFLSDIY--------------------SAEYPGPSL-RVKKTVAVETSKVLLKENGVNLTLTVVDTPGFGDAVDNSNCWVPVIEYIESKYEEFLNAESRVVRRQIADSRVHCCLYFVAPSGHGLKPLDVEFMQRLHDKVNIIPVIAKADTMTPDECAMFKKQILNEIAQHKIKIYEFP--ETEDEEDSKLHKVLRDRVPFAVVGANTVVE-QDGKKIRGRKYPWGVAEVENLEHCDFIALRNMVIRTHLQDLKDVTNNVHYENFRCRTLAGLG----VDGKPTKVSNKNPLAQ------------------------------------------------------------------------------------------------------------------------------------------------------------------------------------------------------------------------------------------------------
>UPI00038E94B8	401	0.501	1.677E-115	22	435	703	533	925	989
----------------------PFLEDTT-DDAELSKFMKDFPGSESCRPPEAKTRMSRPQIPESRPQAPDLYEdDLELRPPSWPQASDIQQYFCAPTPLSPSTRPRSPWGKLDPYDSSEDD-KEYVGFATLPNQVHRKSVKKGFDFTLMVAGESGLGKSTLVNSLFLTDLYRDRKLLN--------------------AEERIMQTVEITKHAVDIEEKGVRLRLTIVDTPGFGDALNNTECWKPVAEYIDQQFEQYFRDESGLNRKNIQDNRVHCCLYFISPFGHGLRPLDVEFMKALHQRVNIVPILAKADTLTRPEVDLKKRKIREDIEHFGIKIYQFPDCDSDeDEDFKLQDQALKESIPFAVIGSNTVVEAR-GRRVRGRLYPWGIVEVENPGHCDFVKLRTMLVRTHMQDLKDVTRETHYENYRAQCIQSM---------------------------------------------------------------------------------------------------------------------------------------------------------------------------------------------------------------------------------------------------------------------------
>A0A0B1P131	400	0.592	2.284E-115	83	456	703	29	380	465
-----------------------------------------------------------------------------------SPTKGTKNIFQDIPQSVSSSDPKIAAQQAGDLRnIVRKKLTGYVGFANLPNQWHRKSVRKGFNFNIMVVGESGLGKSTLVNTLFNSSLYP---------P----------RERKGPSLDIIPKTVSIQSISADIEENGVRLRLTVVDTPGFGDFVNNDGSWRPIVDNIEQRFDAYLDAENKVNRKNIVDNRVHACVYFIQPTGHALKPLDIEVMRRLHTKVNLIPVIAKADTMTDEEISAFKSRILADVKHHDIQIFEGPRYELDDEETIAENNEIMSKVPFAVVGANSEITNADGLKVRGRRYPWGVIEVDNEEHCDFVKLRQMLIRTHMEELKEHTSNALYENYRSEKLTAMG----VAQDPSVFKEVNPAVK------------------------------------------------------------------------------------------------------------------------------------------------------------------------------------------------------------------------------------------------------
>A0A672G0B1	400	0.592	2.284E-115	104	456	703	27	356	476
--------------------------------------------------------------------------------------------------------PRPPPGLPVPavsTLRQTICLQSYVGFATLPNQVYRKSVRRGFEFTLMVVGESGLGKSTLMNSLFLTDLY--------------------SEEYPGPSQ-RMKKTVQVEQSQVLVKEGGVHLLLTIVDTPGFGDAVNNSNCWQPVTDHIDSKFEDYLNAESRVNRRQMPDNRVHCCLYFIAPSGHGLKSLDIEFMKRLHEKVNIIPLIAKADTLTPEECLRFKRQIMQEIQEHKIKIYDFP--ETEDEEEMKMIRKVKDRLPLAVVGSNTIMEVN-GKRVRGRQYPWGVAEVENSEHCDFMILRNMLIRTHMQDLKDVTNNVHYENYRSRKLAAV--TGGDDSRARGPLSKSPLAQ------------------------------------------------------------------------------------------------------------------------------------------------------------------------------------------------------------------------------------------------------
>UPI0010A09D1A	400	0.585	2.284E-115	102	435	703	810	1122	1186
------------------------------------------------------------------------------------------------------SRPRSPWGRLDPYESDEDD-KEYVGFATLPNQVHRKSVKKGFDFTLMVAGEAGLGKSTLVNSLFLTDLYKDRKLLN--------------------AEERILQTVEITKHVVDIEEKGVKLRLTIVDTPGFGDALNNTECWKPVADYVDQQFEQYFRDESGLNRKNILDNRVHCCLYFISPFGHGLRPLDVEFMKALHQRVNIVPVLAKADTLMPSEVERMKNKIRDEIDQFGIRIYQFPECDSDeDEDFKLQDQALKESIPFAVIGSNTVVETK-GRRIRGRLYPWGIVEVENPLHCDFVKLRTMLVRTHMQDLKDVTRETHYENYRAQCIQSM---------------------------------------------------------------------------------------------------------------------------------------------------------------------------------------------------------------------------------------------------------------------------
>A0A1C7NAD7	400	0.656	3.112E-115	119	453	703	19	329	420
-----------------------------------------------------------------------------------------------------------------------KKLQGYVGFANLPNQVHRKSVKTGFQFTCMVVGESGLGKSTLVNTLFNSQLYP-------------------LKETPGPTTEV-SQTVEIKSTTAHIEENGVKLKLTVVDTPGFGDFVDNMESWNPILDDIESRFDAYLEQENRVNRHRMADNRIHACLYFIAPTGHALRPLDIEFMRRLHTRVNLIPVIAKADTLTEEEVMAFKERILADIAYHKIHIYQAPMYEYDDQETIAENREIMSKIPFAVVGSGKEYELEGGRRVRGRLYPWGVIEVDNEDHCDFVKLRQMLIRTHMEELKEYTNDVLYENYRTEKLTSMG----IQQDPSVFKEVNP---------------------------------------------------------------------------------------------------------------------------------------------------------------------------------------------------------------------------------------------------------
>A0A3N4LJT5	400	0.617	3.112E-115	102	456	703	8	345	430
------------------------------------------------------------------------------------------------------SLPNLPGRhvaaaaAADGKNIVRRKLTGYVGFANLPNQWHRKSVRKGFNFNVMVVGESGLGKSTLVNTLFNTSLYP---------P----------KERKGPSADIIPKTVSIQSISADIEENGVRLRLTVVDTPGFGDFVNNDESWRPIVDNIDSRFDAFHDAENKVNRMNIIDNRVHACVYFIQPTGHSLKPLDIEVMKRLHTKVNLIPVIAKADTLTDEEVAVFKKRILADIHYHDIQIFEGPRYELDDDETIAENNEIMSKVPFAVVGSNTEFQNADGRQVRGRKYPWGVIEVDNEEHCDFVKLRQMLIRTHMEELKEHTNNFLYENYRSEKLTSLG----VAQDPSVFKEVNPAVK------------------------------------------------------------------------------------------------------------------------------------------------------------------------------------------------------------------------------------------------------
>A0A8H3WBE8	400	0.575	3.112E-115	66	456	703	100	464	549
------------------------------------------------------------------PPPSAAPAS---PPAGKLVSANEIEEAISNASLAGGVVPPMAAPSSDLRNIVRRKLTGYVGFANLPNQWHRKSVRKGFNFNVMVVGESGLGKSTLVNTLFNTSLYP---------P----------KERKGPSLDIIPKTVTIQSISADIEEAGVRLRLTVVDTPGFGDFVNNDESWRPIVDNIEQRYDAYLDAENKVNRMNIVDNRIHACVFFIQPTGHSLKPLDIEVMRRLHTKVNLIPVIAKADTLTDEEIANFKSRILSDIKYHGIQIFEGPRYELDDEETIAENNEIMSKVPFAVVGATNEITNADGRKVRGRSYPWGVIEVDNEEHCDFVKLRQMLIRTHMEELKEHTNNSLYENYRTDKLIGMG----VSQDPSVFKEVNPAVK------------------------------------------------------------------------------------------------------------------------------------------------------------------------------------------------------------------------------------------------------
>A0A8C6U5P2	400	0.611	4.239E-115	120	456	703	5	317	432
------------------------------------------------------------------------------------------------------------------------ELGGLRGLANLPNQVYRKSVKRGFEFTLMVVGESGLGKSTLINSLFLTDLY--------------------SKDYPGPSQ-RIKKTVQVEQSKVLIKEGGVQLTLTIVDTPGFGDAVDNSNCWQPVINYIDSKCEDFLNAESRVNRRSMPDNRVHCCLYFIAPSGHGLKPLDIEFMKRLHDKVNVIPLIAKADTLTPEECQLFKKQIMKEIQEHKIKIYEFP--DTEDDEDNKLIRKIKEKMPLAVVGSNVVIEVN-GKKVRGRQYPWGVAEVENGEHCDFTVLRNMLIRTHMQNLKDVTNNVHYENYRSKKLAAVTCNGVDNSKVKGQLTKSPLAQ------------------------------------------------------------------------------------------------------------------------------------------------------------------------------------------------------------------------------------------------------
>A0A2J7Q8E4	400	0.503	4.239E-115	115	566	703	86	518	523
-------------------------------------------------------------------------------------------------------------------ERRTKELDGYVGFANLPNQVYRKAVKKGFDFTLMVVGESGLGKSTLMNSMFLADIY--------------------SAEFPGPSH-RIKKTVQVETTKVLLKENGVNLTLTVVDTPGFGDAVDNSNCWQPVIDYIESKYEEYLNAESRVNRRTLADNRVHCCLYFIAPSGHGLTPLDVEFMQRLHDKVNIIPVIAKSDTMTPDECSHFKKQVLNEISQHKIKIYEFP--DTEDEEETKLHKVLRDRVPFAVVGSNTVIEVD-GKKIRGRKYPWGIAEVENLEHCDFIALRNMLIRTHLQDLKDVTNNVHYENYRCRKLAGLGTDGKptrISNNVCPQGVMNSFMTVWNPLAQMEEEKRDHEAKMKKMESEMEQVFEMKVREKKQKLKDSEADLQRRHEQMKKALEQQINELEEKRRAYEKEKQAWEQSNNVTLEELRRRSLEANSKEavDGKKDKKK----------------------------------------------------------------------------------------------------------------------------------------
>UPI0006255E03	400	0.551	4.239E-115	78	456	703	191	536	647
------------------------------------------------------------------------------RETARAESGGNGKEAAVHAAHAAHA----AHGRPAPPTK-PKELDGYVGFANLPNQVYRKAVKKGFDFTLMVVGETGLGKSTLINSMFLADIY--------------------SSEYPGPSL-RVKKTVAVETSKVLLKENGVNLTLTVVDTPGFGDAVDNSNCWVPVIEYIESKYEEFLNAESRVMRRQIPDSRVHCCLYFVAPSGHGLKPLDVEFMQRLHDKVNIIPVIAKADTMTPDECTHFKKQILNEIAQHKIKIYEFPEVEDEDEYKFQKV--LRDRVPFAVVGANTVVELD-GKKVRGRKYPWGVAEVENLEHCDFIALRNMVVRTHLQDLKDVTNNVHYENFRCRTLAGLG----VDGKPMRISNKNPLAQ------------------------------------------------------------------------------------------------------------------------------------------------------------------------------------------------------------------------------------------------------
>A0A8J2PSE0	400	0.582	4.239E-115	119	456	703	338	648	757
-----------------------------------------------------------------------------------------------------------------------KELDGYVGFANLPNQVYRKAVKKGFDFTLMVVGESGLGKSTLINSMFLADIY--------------------SAEYPGPSH-RIKKTVQVETCKVLLKENGVNLTLTIVDTPGFGDAVDNSNCWQPVIDYIESRYEDYLNSESRVNRKMVMDSRVHCCLYFIAPSGHGLKPLDIELMKKLHDKVNIIPVLAKADTMTPEECAHFKKQVLNEIAQHKIKIYEFPDCD--DEEENKVNKMMRERVPFAVVGSNAVVDVE-GKKFRGRKYPWGTVIVENMEHCDFVPLRNMVVRTHLQDLKDVTNNVHYENFRCRKLAGL---GPDGKPLKVFGDKNPLAQ------------------------------------------------------------------------------------------------------------------------------------------------------------------------------------------------------------------------------------------------------
>A0A8J4XDN8	399	0.607	5.773E-115	117	452	703	19	330	336
---------------------------------------------------------------------------------------------------------------------QQKNLEGYVGFASLPNQVYRKSVKRGFEFTLMVVGESGLGKSTMINSLFLTDLY--------------------SSEHPGPSH-RVKKTVQVEQSKVLMKEGGVQLLLTMVDTPGFGDAVDNSNCWQPVIDHIDSKFEDYLNAESRVNRRQMPDNRVHCCLYFIAPSGHGLKPLDIEFMKRLHEKVNIIPLIGKADTLTPEECQQFKKQIMREIQEHKIKIYEFP--ETDDEEENKLVKKIKDRLPLAVVGSNTIIEAN-GKKARGRQYPWGVAEVENADHCDFTILRNMLIRTHMQDLKDVTNNVHYENYRSRKLAAVTCNGMDNNKVKGQLTKT----------------------------------------------------------------------------------------------------------------------------------------------------------------------------------------------------------------------------------------------------------
>A0A5N6KP45	399	0.591	5.773E-115	68	456	703	15	383	468
--------------------------------------------------------------------PASPTSAPPTRPSpSSPLPNGkpavaaNGN--TSTVSSKD---PKAAAQAASDLRnVVRRKLTGYVGFANLPNQWHRKSVRKGFNFNVMVVGESGLGKSTLVNTLFNTSLYP---------P----------KERKGPSLDIIPKTVSIQSISADIEENGVRLRLTVVDTPGFGDFVNNDDSWRPIVENIEQRFDAYLDAENKVNRMNIVDNRVHACVYFIQPTGHALKPLDVEVMRRLHTKVNLIPVIAKSDTLTDEEIAAFKQRILADIHHHHIQIFEGPRYELDDEETIAENAEIMSKVPFAIVGANSEVSTPQGRKVRGRSYPWGVIEVDNEDHCDFVKLRQMLIRTHMEELKEHTNNALYENYRSEKLTAMG----VAQDHSVFKEVNPAVK------------------------------------------------------------------------------------------------------------------------------------------------------------------------------------------------------------------------------------------------------
>M2NCV6	399	0.601	5.773E-115	88	456	703	37	388	475
----------------------------------------------------------------------------------------TSNMMPNGGSQ---PIPQT-VTSKDPkaaAQAATdmknivrRKLTGYVGFANLPNQWHRKSVRKGFNFNVMVVGESGLGKSTLVNTLFNTSLYP---------P----------KERKQPSLDFAPKTVSIQSIAADIEENGVRLRLTVVDTPGFGDFVNNDDSWRPIVDNIEQRFDAYLDAENKVNRMNIVDNRVHACVYFIQPTGHSLKPLDVEVMRRLHTKVNLIPVIAKADTLTDDEIAAFKQRILTDIQYHNIHIFEAPRYELDDEETIAENNEILSKVPFAVVGANTEVPTPEGRKVRGRRYPWGVIEVDNEEHCDFVKLRQMLIRTHMEELKEHTNNFLYENYRSDKLAQMG----VAQDPSVFKEVNPAVK------------------------------------------------------------------------------------------------------------------------------------------------------------------------------------------------------------------------------------------------------
>UPI000BA80A32	399	0.527	5.773E-115	80	557	703	38	489	498
--------------------------------------------------------------------------------SSLSTTNTTStSGMTNKETILNRERDGIKEKDKEKeSSPSSKDMQGYVGFANLPNQVYRKAVKRGFDFTLMVVGESGLGKSTLINSMFLTDIY--------------------SNEYPGPAL-RVKKTVQVETTKVLLKENGVNLTLTVVDTPGFGDAVDNSDCWQPVTNYIENKYEEYLNAESRVHRGTIVDSRVHCCLYFIAPSGHGLKTLDIEFMKRLHDKVNIIPLIAKADTMTSEECALFKRTILNEITQNKIKIYEFPDCD--DEEENKLQKPMKARVPFAVVGSNTLVEVN-GKKVRGRKYPWGIAEVENLEHCDFIALRNMLIRTHMQDLKDVTNNVHYENYRCRKLAGVG----ADGKPGAIPNKNPLSQMEEEKKEHDFKMKKMEKEMEQVFEMKVKEKMNKLKDSESDLQRRHEQMNKSLEQQRQELEEKRRTFEKEKMAFESANGNDTFHRMSMDANSKEHLDGKEKK-------------------------------------------------------------------------------------------------------------------------------------------------
>A0A1B6DNI7	399	0.498	5.773E-115	66	563	703	36	498	503
------------------------------------------------------------------PTPTALKEALAKRTASTEKVID-----TSVAETNDRL---SKAERDKVPERKTKELDGYVGFANLPNQVYRKAVKKGFDFTLMVVGESGLGKSTLINSMFLSDVYC--------------------SEYPGPSL-RVKKTVQVETSKILLKENGVNLTLTIVDTPGFGDAVDNSNCWQPVIDYIESKYEEYLNAESRVNRKAcQPDSRVHCCLYFVAPSGHGLKPLDVEFMQRLHDKVNIIPVISKSDTMTPEECAQFKKQILNEIAQHKIKIYQFP--ETEDEEDSKLHRTLRDRVPFAVVGSNTVLEVD-GKKVRGRKYPWGVAEVENLDHCDFIALRNMLIRTHLQDLKDVTNTVHYENFRCRSLAGQG----PDGKVMRNSSKNPLVQMEEEKKEHDLKMKKMEKEMEHVFEMKVREKKEKLKESELEMQKRHEQMKKSLDQQIQELEEKKKALEAEKSSWESSNGISLEELRRRSLERDTVVDGKEKKNKKKNF-------------------------------------------------------------------------------------------------------------------------------------------
>A0A179I3T3	399	0.510	5.773E-115	8	456	703	102	514	599
--------GSDGGNSDVTEIACP----TFTPKHQASTLISYFAAASCTLGLTSFAATNGSA------SPPSMAPA---FPA-----NGKLDIPTDFGKVASPSNPVSVdVPTTAPVQdnrnIVRRKLTGYVGFANLPNQWHRKSVRKGFNFNVMVVGESGLGKSTLVNTLFNSNLYP---------P----------KERKGPSLEIIPKTVTIQSISADIEEAGVRLRLTVVDTPGFGDFVNNDESWRPITDNIEQRYDAYLDAENKVNRMNIVDNRIHACVFFIQPTGHSLKPLDIEVMRRLHTKVNLIPVIAKSDTLTDEEIASFKARILSDIKHHGIQIFEGPRYELDDEETIAENNEIMSKVPFAVVGATNEIKTPDGRAVRGRQYPWGIIEVDNEEHCDFVKLRQMLIRTHMEELKEHTNNTLYENYRTDKLIAMG----VSQDPSVFKEVNPAVK------------------------------------------------------------------------------------------------------------------------------------------------------------------------------------------------------------------------------------------------------
>A0A545V4D0	399	0.523	5.773E-115	0	456	703	432	848	933
MASTKS--DSDGGRSdltAVATSASINQDQI---STQICQELPIANAHTLSYSTNGSGSPPSMA-------PASPANGKLDLPADFGK-GDNRSNPVSVD------VPISAPVQ-DTRNIVRRKLTGYVGFANLPNQWHRKSVRKGFNFNVMVVGESGLGKSTLVNTLFNTSLYP---------P----------KERKGPSLDIIPKTVTIQSISADIEEAGVRLRLTVVDTPGFGDFVNNDESWRPITDNIDQRYDAYLDAENKVNRMNIVDNRIHACVFFIQPTGHSLKPLDIEVMRRLHTKVNLIPVIAKSDTLTDEEIASFKARILSDIKHHGIQIFEGPRYELDDEETIAENNEIMSKVPFAVVGATNEIKTPDGRAVRGRQYPWGIIEVDNEEHCDFVKLRQMLIRTHMEELKEHTNNTLYENYRTDKLIAMG----VSQDPSVFKEVNPAVK------------------------------------------------------------------------------------------------------------------------------------------------------------------------------------------------------------------------------------------------------
>A0A8J7NLG0	399	0.611	5.773E-115	124	435	703	448	768	1083
----------------------------------------------------------------------------------------------------------------------------YVGFATLPNQVHRKSVKKGFDFTLMVAGESGLGKSTLVNSLFLTDLYKDRKLLNAEGESGLGKSTLVNSLFLTdlykdrkllNAEERISQTVEITKHTVDIEEKGVKLKLTIVDTPGFGDAVNNTECWKPITDYIDQQFEQYFRDESGLNRKNIQDNRVHCCLYFIPPFGHGLRPVDVEFMRALHEKVNVVPLIAKADCLTPSEVKKLKDRIREEIDKFGIKVYQFPDCDSDeDEEFKQQDKELKESTPFAVIGSNTIVETK-GQRVRGRLYPWGIVEVENQSHCDFVKLRNMLIRTHMHDLKDVTCDVHYENYRAQCIQQM---------------------------------------------------------------------------------------------------------------------------------------------------------------------------------------------------------------------------------------------------------------------------
>UPI001CFC02DE	399	0.656	7.864E-115	123	435	703	5	297	364
---------------------------------------------------------------------------------------------------------------------------EYVGFATLPNQVHRKSVKKGFDFTLMVAGESGLGKSTLVNSLFLTDLY-----------KDRKFLN---------AEERITQTVDIIKHTVDIEEKGVKLKLTIVDTPGFGDAVNNAECWKPIADYIDQQFEQYFRDESGLNRKNIQDNRVHCCLYFISPFGHGLRPLDVEFMKALHEKVNIVPVLAKADTLTPSEISRKKQKIREEIEHFGIKIYQFPDCDSDeDEEFKQQDQELKQSIPFAVIGSNTVVEAK-GKRVRGRLYPWGIVEVENQSHCDFVKLRNMLVRTHMQDLKDVTRDTHYENYRAQCIQSM---------------------------------------------------------------------------------------------------------------------------------------------------------------------------------------------------------------------------------------------------------------------------
>UPI001EB0ADEF	399	0.636	7.864E-115	119	456	703	66	376	475
-----------------------------------------------------------------------------------------------------------------------KELEGYVGFANLPNQVYRKSVKRGFEFTLMVVGESGLGKSTLINSLFLTDLY-----------------SG---DYPGPSH-RIKKTVSVDTTTVLLKENGVQLKLTTVDTPGFGDAVDNSNCWQPVIDYIDTKYEEYLNAESRVNRTLSSDTRVHCCLYYIAPTGHGLKPLDVEFMKRLHDKVNIIPLIAKADTLTPDECREFKKTILNEIAQHKIKIYEFPECD-DDEEN-KLQKKLRDRVPFAVVGSNRVIEA-GGKRVRGRQYPWGLVEVENLEHNDFIALRNMLIRTHMQDLKDVTNNVHYENYRYSKLAPVGGDGKVK---PGSLTKDPLTQ------------------------------------------------------------------------------------------------------------------------------------------------------------------------------------------------------------------------------------------------------
>UPI001C91010A	399	0.562	7.864E-115	100	456	703	46	387	495
----------------------------------------------------------------------------------------------------DHPEPskgpaPEPPRRADeqnrerqrGPQRRTKQLDGYVGFANLPNQVYRRAVKKGFHFTLMVVGESGLGKSTLVNSMFMSDIY--------------------NNEYPGPSH-RIKKTVAVDKTVVHMKENGVNLSLTVVDTPGFGDAVDNSNCWQPVIEFIESRYEEYLNAESRVHRSEVVDSRVHCCIYCIAPSGHGLKPLDVEFMKRLHDKVNIVPVIAKADTMTPEEITRFKRQILNEIAQHKIRIYEFPDCD--DEEEAKAHKALRERVPFAVVGANTVVEVD-GKKVRGRRYPWGVVQIESMEHSDFIPLRNMLIRTHMMDLRDVTSSVHYENYRCRKLAGVGTDG----KPAKIVNKNPLAQ------------------------------------------------------------------------------------------------------------------------------------------------------------------------------------------------------------------------------------------------------
>A0A8C8MFD4	399	0.600	7.864E-115	95	435	703	134	455	541
-----------------------------------------------------------------------------------------------SSSDDQDSAPPSPGHTRDHhHQTEQDQDKEYVGFATLPNQVHRKSVKKGFDFTLMVAGESGLGKSTLVNSLFLTDLYKDRKLLN--------------------AEERITQTVEITKHTVDIEEKGVKLKLTIVDTPGFGDAVNNTECWKSVADYIDQQFEQYFRDESGLNRKNIQDNRVHCCLYFISPFGHGLRPLDVEFMKALHEKVNIVPILAKADTLTPTEVKKKKFKIREEIQQYGIKIYQFPDCDSDeDEDFKQQDQELKDSIPFAVIGSNTVVEAK-GKRVRGRLYPWGIVEVENSAHCDFVKLRNMLVRTHMQDLKDVTRETHYENYRAHCIQSM---------------------------------------------------------------------------------------------------------------------------------------------------------------------------------------------------------------------------------------------------------------------------
>UPI00076737BB	399	0.536	7.864E-115	69	456	703	76	440	551
---------------------------------------------------------------------AAVASKPRLPPStvilnqndaSEDSNKRESNNRTNDSNKEAavlhHPRPTPP--------TKPKELDGYVGFANLPNQVYRKAVKKGFDFTLMVVGESGLGKSTLINSMFLADIY--------------------SAEYLGPSL-RVKKTVAVETSKVLLKENGVNLTLTVVDTPGFGDAVDNSNCWVPVIEYIESKYEEFLNAESRVVRRQIPDSRVHCCLYFVAPSGHGLKPLDVEFMQRLHDKVNIIPVIAKADTMTPDECAHFKKQILNEIAQHKIKIYEFPEVE--EEEESKLHKVLRDRVPFAVVGANTVVEHD-GRKVRGRKYPWGVAEVENLEHCDFIALRNMVIRTHLQDLKDVTNNVHYENFRCRTLAGVG----VDGKPTKVSNKNPLAQ------------------------------------------------------------------------------------------------------------------------------------------------------------------------------------------------------------------------------------------------------
>A0A0L8H234	399	0.618	7.864E-115	119	456	703	183	493	593
-----------------------------------------------------------------------------------------------------------------------KELENYVGFANLPNQVYRKSVKRGFEFNLMVVGESGLGKSTLINSLFLTDLY--------------------SSEYPGPSL-RIQKTVKVDTTQVLLKENGVSLRLTVVDTPGFGDAVDNSNCWQPVIDFIDTKYEEYLNSESRVNRTIMPDNRVHCCLYFIAPTGHGLKPLDVEFMKRLHDKVNIIPLVAKADTLTPDECRDFKKTILNEIAQHKIKIYEFPECD-DEEENKLQKKLLKDRVPFAVVGSNTVIDCN-GKRMRGRQYPWGIVEVENLEHNDFIALRNMLIRTHMQDLKDVTNNVHYENYRYSKLA----PITADGKVKASLGKDPLTQ------------------------------------------------------------------------------------------------------------------------------------------------------------------------------------------------------------------------------------------------------
>UPI0005AC4427	399	0.578	7.864E-115	101	456	703	226	545	656
-----------------------------------------------------------------------------------------------------HQRPAIP--------TKPKELDGYVGFANLPNQVYRKAVKKGFDFTLMVVGESGLGKSTLINSMFLADIY--------------------SAEYPGPSL-RVKKTVAVETTKVILKENGVNLTLTIVDTPGFGDAVDNSNCWVPVIEYIESKYEEFLNAESRVVRRQIPDSRVHCCLYFVSPTGHGLKPLDVEFMQRLHDKVNIIPVIAKADTMTPDECGHFKKQILNEIAQHKIKIYEFPEIE--EEEENKLHKVLRDRVPFAVVGANTVVEHD-GKKVRGRKYPWGVAEVENLEHCDFIALRNMVIRTHLQDLKEVTNNVHYENFRCRTLAGLG----VDGKPTRISNKNPLAQ------------------------------------------------------------------------------------------------------------------------------------------------------------------------------------------------------------------------------------------------------
>UPI001D02ABA3	399	0.508	7.864E-115	66	566	703	194	662	666
------------------------------------------------------------------PVPsstvPPVASVKPRLPSNMSVDQEDSNKRDSNKEsaLQIHLRPAALP-------SKPREPDGYVGFANLPNQVYRKAVKKGFEFTLMVVGESGLGKSTLINSLFLTDVY--------------------SAEYPGPSL-RVKKTVAVETSKVLLNENGVNLTLTVVDTPGFGDAVDNSNCWVPVIEYIESKYEEFLNAESRVVRKQIPDSRVHCCLYFVAPSGHGLKPLDVEFMQRLHDKVNIIPIIAKADTMTPEECAQFKKQILNEIAQHKIKIYEFPELE--EEEENKFHKILRDRVPFAVVGANTVIEVD-GKKVRGRKYPWGVAEVENLEHCDFIALRNMVIRTHLQDLKDVTNNVHYENFRCRTLAGVG----VDGKPTRISNKNPLAQLEEEKREHDAKMKKMEMEMEQVFEMKVKEKKQKLRDSEADLQRRHEQMRRSLEQQLRELEDKRRAFEAER---QVWEQQTGQSIEELRRRSLDNNSKETVDGKDKKSKKK----------------------------------------------------------------------------------------------------------------------------------------
>UPI000CD7CFEF	399	0.618	7.864E-115	115	439	703	210	510	671
-------------------------------------------------------------------------------------------------------------------ERRTKELDGYVGFANLPNQVYRKAVKKGFDFTLMVVGESGLGKSTLMNSMFLADIY--------------------SAEFPGPSH-RIKKTVQVETTKVLLKENGVNLTLTVVDTPGFGDAVDNSNCWQPVIDYIESKYEEYLNAESRVNRRTLADNRVHCCLYFIAPSGHGLTPLDVEFMQRLHDKVNIIPVIAKSDTMTPDECSHFKKQVLNEISQHKIKIYEFP--DTEDEEETKLHKVLRDRVPFAVVGSNTVIEVD-GKKIRGRKYPWGIAEVENLEHCDFIALRNMLIRTHLQDLKDVTNNVHYENYRCRKLAGLGTDG-----------------------------------------------------------------------------------------------------------------------------------------------------------------------------------------------------------------------------------------------------------------------
>UPI0006239D08	399	0.553	7.864E-115	78	456	703	223	562	673
------------------------------------------------------------------------------RESARNAvsAKEDSNKETSLLH---HARPTPP--------TKPKELDGYVGFANLPNQVHRKAVKKGFEFTLMVVGESGLGKSTLINSMFLADIY--------------------SAEYPGPSL-RIKKTVAVETCKVLLKENGVNLTLTVVDTPGFGDAVDNSNCWVPVIDYIESKYEEFLNAESRVTRRQIPDSRVHCCLYFVAPSGHGLKPLDVEFMQRLHDKVNIIPVIAKADTMTPDECAYFKKQILNEIAQHKINIYEFPEVDEEDDKS----NKLRDRVPFAVVGANTVVDHD-GKKVRGRKYPWGVAEVENLAHCDFIALRNMVVRTHVQDLKDVTNNVHYENFRCRTLAGLG----MDGKPTKASNKNPLAQ------------------------------------------------------------------------------------------------------------------------------------------------------------------------------------------------------------------------------------------------------
>A0A8H7YB63	399	0.587	7.864E-115	66	456	703	312	679	768
------------------------------------------------------------------PLPLFLFAPYLSSQMADSYTSSRNGDIISNGGLNGSS-PSLVPtaHTPAPSNVIRKKLMGYVGFANLPNQVHRKSVRKGFQFTAMVVGESGLGKSTLINTLFNTTLYP---------P----------KEPISPAADR-PKTVAIESIGADIEENGVRLHLTVVDTPGFGDFVNNDDSWKPIVENIESRFDSYLEQENRVNRTKIVDNRVHACLYFIQPTGHSLKQLDIEFMRRLHTKVNLIPIIAKADTLTDEEVTEFKERILADIAHHNIHIFQAPTYENEDEETIAEAEEIAGKIPFAVVGSDRLVNTPDGRQVRGRAYPWGVVEVDNEEHCDFVKLRQMLVRTYMEELREYTNDVLYENWRTEKLLSMG----VAQDSSVFKEINPAAR------------------------------------------------------------------------------------------------------------------------------------------------------------------------------------------------------------------------------------------------------
>A0A8C4ABX5	398	0.630	1.071E-114	117	441	703	4	304	360
---------------------------------------------------------------------------------------------------------------------RSCLLEGYVGFVSLPNQVYRKSVKRGFEFTLMVVGESGLGKSTLINSLFLTDLY-----------------SG---EYPGPAH-RVKKTVQVEQSKVLLKEGGVQLLLTIVDTPGFGDAVDNSNCWQPVIDYIDSKFEDYLNAESRVNRRQMPDSRVHSCLYFIAPSGHGLKPLDIEFMKRLHEKVNIIPLIAKADTLTPEECQQFKKQIMHEIQEHKIKIYEFP--ETYDEEENKLVKKIKERLPLAVVGSNTIIEVN-GKKVRGRQYPWGVAEVENGEHCDFTILRNMLIRTHMQDLKDVTNDVHYENYRSRKLAAVTYNGVD---------------------------------------------------------------------------------------------------------------------------------------------------------------------------------------------------------------------------------------------------------------------
>A0A3N2Q8E6	398	0.610	1.071E-114	104	456	703	20	350	437
--------------------------------------------------------------------------------------------------------PTPPTASSTDLRnIVRRKLTGYVGFANLPNQWHRKSVRKGFNFNVMVVGESGLGKSTLVNTLFNTSLYP---------P----------KERKGPSLDIVPKTVSIQSISADIEEAGVRLRLTVVDTPGFGDFVNNDESWRPIVDNIEQRYDAYLDAENKVNRMNIVDNRIHACVFFIQPTGHSLKPLDIEVMRRLHTKVNLIPVIAKADTLTDEEISSFKARILADIKYHGIQIFEGPRYELDDEETIAENNEIMSKVPFAVVGAGNEVTTPDGRKVRGRAYPWGIIEVDNEEHCDFVKLRQMLIRTHMEELKEHTNNILYENYRTDKLIAMG----VSQDPSVFKEVNPAVK------------------------------------------------------------------------------------------------------------------------------------------------------------------------------------------------------------------------------------------------------
>A0A4Y7QMB8	398	0.622	1.071E-114	102	456	703	23	353	441
------------------------------------------------------------------------------------------------------SLPSQAPSTTGVSNVVRKKLMGYVGFANLPNQVHRKSVRKGFQFTAMVVGESGLGKSTLINTLFNTKLYP-------------------GKEVPAPSAER-PKTVAIESISADIEENGVRLRLTVVDTPGFGDFVNNDDSWKPIVENIEARFDAYLEQENRVNRLKIVDNRVHACLYFIQPTGHSLKPIDIEFMRRLHTKVNLIPVIAKADTMTEEEIRDFKARILSDIAYHNIHIYEAPTYENEDEEALAEAEEIASKIPFAIVGSDNVVDTPDGRQVRGRAYPWGVIEVDNEDHCDFVKLRQMLIRTYMEELREHTNSVLYENWRSGKLLGMG----IAQDPSVFQEINPAVR------------------------------------------------------------------------------------------------------------------------------------------------------------------------------------------------------------------------------------------------------
>A0A6G1HH74	398	0.589	1.071E-114	68	456	703	6	363	448
--------------------------------------------------------------------PAAPAPARS--PPT-PQSNGS---VPQTVSSKD---PKAAAQAASDMRnIVRRKLTGYVGFANLPNQWHRKSVRKGFNFNVMVVGESGLGKSTLVNTLFNTSLYP---------P----------RERKEPSLDIIPKTVAIQSISADIEENGVRLRLTVVDTPGFGDFVNNDSSWGPIVNNIEQRFDAYLDAENKVNRMNIVDNRIHACVYFIQPTGHSLKPLDVEVMRRLHTKVNLIPVIAKADTVTDEELTAFKQRILADIAHHNIQIFEGPRYELDDEETIAENNEIMSKVPFAIVGANTEVTNPDGRKVRGRRYPWGVIEVDNEEHCDFVKLRQMLIRTHMEELKEHTNNALYENYRSDKLTAMG----VAQDPSVFKEVNPAVK------------------------------------------------------------------------------------------------------------------------------------------------------------------------------------------------------------------------------------------------------
>A0A517L4R5	398	0.653	1.071E-114	119	456	703	48	362	449
-----------------------------------------------------------------------------------------------------------------------RKLTGYVGFANLPNQWHRKSVRKGFNFNVMVVGESGLGKSTLINTLFNTSLYP---------P----------KERKAPSLDIIPKTVSIQSISADIEENGVRLRLTVVDTPGFGDFVNNDASWGPIVENIEARFDSYLDAENKVNRMNIVDNRIHACVYFIQPTGHSLKPLDVEVMRRLHTKVNLIPVIAKADTLTDDEITAFKQRILADIQYHNIQIFEGPRYELDDEETIAENAEIMSKVPFAVVGANAEVTTADGRKVRGRRYPWGVIEVDNEEHCDFVKLRQMLIRTHMEELKEHTNNSLYENYRSEKLTQMG----VAQDPSVFKEVNPAVK------------------------------------------------------------------------------------------------------------------------------------------------------------------------------------------------------------------------------------------------------
>A0A8C9UZT3	398	0.539	1.071E-114	62	435	703	38	394	460
--------------------------------------------------------------RPHTPGPHTFFrqsTSRTSRDSSVEPESLRRFQLGSVDLPLSPSRPKSPWGRFDPYDSPEDQDKEYIGFATLPNQVHRKSVKRGFDFTLMVAGESGLGKSTLVNSLFLTDLYKDRKLLN--------------------AEERIMQTVEITKHTVDIEEKGVRLRLTIVDTPGFGDAVNNTQCWRTVTDYIDQQFEQYFRDESGLNRKNIQDNCVHCCLYFISPFGHGLRPLDVEFMKAVHEKVNIIPVLAKADSLTPSEIRVKKIRIRDEMDQFGIKIYHFPDCDSDsDEDFRQHDQELRDSIPFAVIGSNSVVEAK-GRRVRGRLYPWGIVEVENPAHSDFLMLRNMLVRTHMQDLKDVTREIHYENYRVQCIQNM---------------------------------------------------------------------------------------------------------------------------------------------------------------------------------------------------------------------------------------------------------------------------
>A0A6A5YDA8	398	0.650	1.071E-114	119	456	703	73	387	472
-----------------------------------------------------------------------------------------------------------------------RKLTGYVGFANLPNQWHRKSVRKGFNFNVMVVGESGLGKSTLVNTLFNTSLYP---------P----------KERKPPSLDIIPKTVAIQSISADIEENGVRLRLTVVDTPGFGDFVNNDESWRPIVDNIDFRFDGYLDAENKVNRMNIVDNRIHACVYFIQPTGHSLKPLDIEVMRRLHTKVNLIPVIAKSDTMTDEEILAFKQRILADVHHHNIQIFEGPRYEMDDEETIAENNEIMSKVPFAVVGANTDVQTADGRKVRGRRYPWGVIEVDNEEHCDFVKLRQMLIRTHMEELKEHTNNCLYENYRSDKLISMG----VSQDPSVFKEVNPAVK------------------------------------------------------------------------------------------------------------------------------------------------------------------------------------------------------------------------------------------------------
>UPI00186557A3	398	0.503	1.071E-114	29	435	703	21	420	487
-----------------------------SSIEDSEDPELDHHIIKDLSPNVTNPFASRDALGERQPegtsRPYAPGTPAFLRPTLAGRSLGsqaaepeplRRFQMSSLDSPLSPSRPKSPWGRFDPYDSAEDQDKEYVGFATLPNQVHRKSVKRGFDFTLMVAGESGLGKSTLVNSLFLTDLYKDRKLLN--------------------AEERITQTVEIIKHTVDIEEKGIKLKLTIVDTPGFGDAVNNTECWKAVEDYIDQQFEQYFRDESGLNRKNIQDNRVHCCLYFISPFGHGLRPVDVEFMRALHEKVNIVPLLAKADSLTPSEIQKKKTKILEEIEQFDIKIYQFPECDSDeDEDFKRQDQELKDSIPFAVIGSNVVVESK-GRRVRGRLYPWGIVEVENPVHSDFLKLRNMLVRTHMQDLKDMTRETHYENFRSNCIQSM---------------------------------------------------------------------------------------------------------------------------------------------------------------------------------------------------------------------------------------------------------------------------
>A0A5N5NZP6	398	0.576	1.071E-114	66	456	703	76	434	519
------------------------------------------------------------------PTPqAPNGAPPPVPQASESREIDPNYNATA---------PIVPV-INDNRNIVRRKLTGYVGFANLPNQWHRKSVRKGFNFNVMVVGESGLGKSTLVNTLFNTSLYP---------P----------KERKGPSLDIIPKTVTIQSISADIEEHGVRLRLTVVDTPGFGDFVNNDESWRPIVDNIEQRFDAYLDAENKVNRMNIVDNRIHACVFFIQPTGHSLKPLDIEVMKRLHTKVNLIPVIAKSDTLTDEEITAFKHRILADIKFHKVQIFEGPRYELDDEETIAENNEIMSKVPFAVVGATNEISTPDGRKVRGRRYPWGVIEVDNEEHCDFVKLRQMLIRTHMEELKEHTNNILYENYRTDKLIAMG----VSQDPSVFKEVNPAVK------------------------------------------------------------------------------------------------------------------------------------------------------------------------------------------------------------------------------------------------------
>A0A179G199	398	0.515	1.071E-114	24	456	703	96	498	583
------------------------QEQPT--KNLGKLKDFGELGGASRERADDQVKDLGSSNGSDSPTGAPAS------PPA--------GKLESAASAQD--VPPSDPAPAVPSQPAPssiqdarnivrRKLTGYVGFANLPNQWHRKSVRKGFNFNVMVVGESGLGKSTLVNTLFNTSLYP---------P----------RERKGPSLDIIPKTVQIQAISADIEEAGVRLRLTVVDTPGFGDFVNNDESWRPIVDDIERRYDAYLDAENKVNRMNIVDNRIHACVFFVQPTGHSLKPLDIEVMRRLHTKVNLIPVIAKSDTLTDEEIASFKARILADIKHHGIQIFEGPRYELDDEETIAENNEIMSKVPFAVVGATNEIKTADGRAVRGRHYPWGIIEVDNEEHCDFVKLRQMLIRTHMEELKEHTNNTLYENYRTDKLIAMG----VSQDPSVFKEVNPAVK------------------------------------------------------------------------------------------------------------------------------------------------------------------------------------------------------------------------------------------------------
>UPI000C251D79	398	0.524	1.071E-114	63	456	703	111	500	609
---------------------------------------------------------------DITSTTASLQSKREMFftstESANSVSkDSNRLNKTPSMEkPVDPPLkLASPDSTKDdaikdsvcesipdvvKERPKPKELDGYVGFANLPNQVYRKAVKKGFEFTLMVVGESGLGKSTLINSMFLTEIY-------------------NSTDYPGPTQ-RLKKTVAVETTRVMLKENGVNLHLTMVDTPGFGDAVDNSNCWTPIIEFIESKYEDYLNSEARVTRKVSPDQRVHCCLYFIQPSGHGLKSLDIEFMKRLCDKVNIIPVIAKADTLTDDECSLFKRQILNEITQHKIKIYEFPDTSEDDEEL-KLNKSLKDRVPFAVVGSNAVIEVD-GKKVRGRRYPWGIAEVENLEHCDFIALRNMVIRTHLQDLKDVTNNVHYENYRCRKLAGLGTDG----KPSRISNKNPLAQ------------------------------------------------------------------------------------------------------------------------------------------------------------------------------------------------------------------------------------------------------
>A0A3S0ZKR7	398	0.562	1.071E-114	79	456	703	162	517	615
-------------------------------------------------------------------------------PTGRY--GGGGGHDRERLIKKEDPMPANDMdkgdrERERKYGPETrKELEGYVGFANLPNQVYRKSVKRGFEFTLMVVGESGLGKSTLINSLFLTDLY--------------------SAEYPGPSH-RIQKTVKVDTTYVTLKENGVQLRLTIVDTPGFGDAVDNSNCWSPVTDFIDSKYEEFLNAESRVNRNTTADTRVHCCLYFIAPTGHGLKPLDVEFMKRLHDKVNIIPLIAKADTLTPDECREFKKTILNEIAQHKIRIYEFPDCD--DEEEMKVQKRLRERVPFAVVGSNRVIEV-GGKRVRGRQYPWGIVEVENLEHNDFIALRNMVIRTHMQDLKDVTNNVHYENFRYNKLAPSGADG--NKIKPGSLTKDPLSQ------------------------------------------------------------------------------------------------------------------------------------------------------------------------------------------------------------------------------------------------------
>UPI0006C9AC44	398	0.473	1.071E-114	102	566	703	250	675	679
------------------------------------------------------------------------------------------------------PRPAIP--------AKPKELDGYVGFANLPNQVYRKAVKRGFDFTLMVVGESGLGKSTLINSLFLTDIY--------------------SAEHPGPSL-RIKKTVAVETSKVLLKENGVNLTLTIVDTPGFGDAVDNSNCWHPVIDYIENKYEEFLNAESRVVRRQIPDSRVHCCLYFVAPSGHGLKPLDVEFMQRLHDKVNIIPVIAKADTMTPDECAYFKKQILNEIAQHKIKIYEFPETEVEEEDSNKVNKHLRDRVPFAIVGANTVIEHD-GKKVRGRKYPWGVVEVENLEHNDFIALRDMIVRTHLQDLKDVTNNVHYENYRCRTLAGLS----VDGKPSRGSNKNPLAQLEEE--KREHENKMKKMEIDMEQVFEMKVREKKQKLKDLESDLQRRHEQMRRSLDQQAKELEEKRRAFESERHAWEQQTGHSIEELRRRSLEATSKETV---DGKKSKKK----------------------------------------------------------------------------------------------------------------------------------------
>UPI0005BDA21A	398	0.551	1.071E-114	78	456	703	241	581	692
------------------------------------------------------------------------------RESARIISSKEDSN--KEASLLQHARPMPP--------TKSKVLDGYVGFANLPNQVYRKAVKKGFEFTLMVVGESGLGKSTLINSMFLADIY--------------------SAEYPGPSL-RIKKTVAVETNKVMLTENGVNLTLTVVDTPGFGDAVDNSNCWVPVIDYIESKYEEFLNAESRVTRRQIPDSRVHCCLYFVSPSGHGLKPLDVEFMQRLHDKVNIIPVIAKADTMTPDECAHFKKQILNEIAQHKIKIYEFPEVE--EEEDNKFHKLLRDRVPFAVVGANTVVEHD-GKKVRGRKYPWGVAEVENLEHCDFIALRNMVVRTHVQDLKDVTNNVHYENFRCRTLAGLG----VDGKPTKASNKNPLAQ------------------------------------------------------------------------------------------------------------------------------------------------------------------------------------------------------------------------------------------------------
>A0A4S4M3V1	398	0.513	1.071E-114	2	456	703	470	895	984
--SRPSMPTLTPSSSPLTDEEGIPLSQ------------AVWERRIVPKRDTMDEDEIFEAYIDIDACEAADASYMNsffhpylqmtdSYPSTRNGDlspspNGAANGSTA-------SLPPNSNGGINPIIR--KKLMGYVGFANLPNQVHRKSVRKGFQFTAMVVGESGLGKSTLINTLFDTPLYPSKV------PL-------------PPNAER-PQTVAIESISADIEENGVRLRLTVVDTPGFGDFVNNDDSWKPIVENIESRFDSYLEQENRVNRLKIVDNRVHACLYFIQPTGHSLKPLDIEFMRRLHTKVNLIPVIAKADTLTDEEIAEFKSRILADIAYHNIHIFQAPTYENEDEETIAEAEEIAGKIPFAIVGSDKAVDTPDGRTVRGRSYPWGVIEVDNEEHCDFVKLRQMLVRTYMEELREYTNDVLYENWRTEKLLSMG----VAQDSSVFKEVNPALR------------------------------------------------------------------------------------------------------------------------------------------------------------------------------------------------------------------------------------------------------
>A0A6P5AXC0	398	0.636	1.459E-114	109	440	703	21	329	388
-------------------------------------------------------------------------------------------------------------RIASSKQFVNPEQPGYVGFANLPNQVHRKSVKKGFEFTLMVVGESGLGKSTLINSLFLTDLYPE-------------------REIPG-AAEKIEQTVKIDASTVEIEERGVKLRLTVVDTPGYGDAINSKDCFKPILSYIDDQFERYFHDESGLNRRNIVDNRVHCCFYFISPYGHGLKPLDVEFMKALHHKVNIVPVIAKADTLTPKEVRALKARILEEIAQHGIKIYQMPDCDSDeDEDFKEQCRLLKAAVPFAVVGSNQMIEVK-GKKVRGRLYPWGVVEVENPEHCDFIKLRTMLI-THMQDLQEVTQDVHYENYRAAV--ALGHSGP----------------------------------------------------------------------------------------------------------------------------------------------------------------------------------------------------------------------------------------------------------------------
>UPI00193A144F	398	0.617	1.459E-114	117	456	703	11	323	424
---------------------------------------------------------------------------------------------------------------------QPKTLDSYVGFANLPNQLYRKSVKQGFEFTLMVVGESGQGKSTLINSLFLTDLY--------------------SSEYPGPSM-RIKKTVKVETTRVLIKENGVTLNLTVVDTPGFGDAVDNSDCWQPLIGHIETKFEDYLNAESRVDRTRVADNRVHCCLYFIAPSGHGLKPLDIEFMKRLHDKVNILPLIAKADTMTPEECKRFKKQILKEIQEHKIKLYEFPECE--DEEENRLNRKLKERVPFAVVGSNTVLEIN-GRRVRGRQYPWGVAEVENIDHCDFTVLRDMLIRTHMQDLKDVTNNVHYENYRSKKLSMVTSTSTGGPKPPT---KSPLQQ------------------------------------------------------------------------------------------------------------------------------------------------------------------------------------------------------------------------------------------------------
>A0A8C4GBL0	398	0.602	1.459E-114	119	456	703	14	329	431
-----------------------------------------------------------------------------------------------------------------------RNLEGYVGFANLPNQVYRKSVKRGFEFTLMVVGESGLGKSTLINSLFLTDLY--------------------SKDYPGPSQ-RIKKTVQVEQSKVLVKEGGVQLTLTIVDTPGFGDAcrRRNDLPWQPVINYIDSKCEDFLNAESRVNRRLMPDSRVHCCLYFISPSGHGLKPLDIEFMKRLHDKVNVIPLIAKADTLTPEECQLFKKQIMKEIQEHSIKIYEFP--DTEDDEDNKLIRKVKERMPLAVVGSNIIVEVN-GRKVRGRQYPWGVAEVENGEHCDFTVLRNMLIRTHMQDLKDVTNNVHYENYRSRKLAAVTCNGGDTSKTKGQLTKSPLAQ------------------------------------------------------------------------------------------------------------------------------------------------------------------------------------------------------------------------------------------------------
>A0A6P8IZJ3	398	0.622	1.459E-114	119	456	703	4	319	441
-----------------------------------------------------------------------------------------------------------------------KGMEGYVGFANLPNQVFRKSVKKGFEFTVMVVGESGLGKSTLLNSLFLTDLY---------TPS----------SYPS-IKEKMTKTVEVKPCTVELKEGSVRLRLTVVDTPGFGDAVNNSDCWKPIIEYIDNKFEEFLTEESKVNRHPFPDSRVHCCLYFIAPTGHCLKPLDIEFMKKLHKKVNIVPVIAKSDTMTTEECTRFKKQILQEIKENDIGIYEFPDlAGEDDSE--QDSTNMRDRIPFAVVGSNTVLEVN-GKRVRARVYPWGVAEVENVDHCDFVALRNMLIRTHMQDLKDVTDDTHYENYRCEKLASMSLGSPSANPSNASFSRSPLEQ------------------------------------------------------------------------------------------------------------------------------------------------------------------------------------------------------------------------------------------------------
>A0A369HKU3	398	0.519	1.459E-114	12	456	703	6	434	519
------------SRSSIAAAHPLPSRRTSSlpivqdSSSQRPRSDLVATSLTASTRHYRSMLDVEDPPRlDpLNPMSYdELYAGQPV-PSdlDRLA---MLDTFDSAGSVADRHVDLLPSPITDNRNIVRRKLTGYVGFANLPNQWHRKSVRKGFNFNVMVVGESGLGKSTLVNTLFNTSLYP---------P----------KERKGPSLDIIPKTVMIQSISADIEEAGVRLRLTVVDTPGFGDFVNNDESWRPIVDNIEQRFDAYLDAENKVNRMNIVDNRIHACVFFIQPTGHSLKPLDIEVMRRLHTKVNLIPVIAKSDTLTDEEIMNFKARILSDIKYHGIQIFEGPRYELDDEETIAENNEIMSKVPFAVVGATNEIKTADGRMVRGREYPWGTIEVDNEEHCDFVKLRQMLIRTHMEELKEHTNNLLYENYRTDKLIAMG----VSQDPSVFKEVNPAVK------------------------------------------------------------------------------------------------------------------------------------------------------------------------------------------------------------------------------------------------------
>UPI0011763325	398	0.474	1.459E-114	13	435	703	62	473	542
-------------PYAMRDLPPAPRpgEQT--PDRQTpvnDRELEGSGMGTTAKLPSCPGTPLQPRSLSRSPAGSPVAPP---RPHRAATENQFqplslRRQLATQGSldspLSPSSRPQSPWGRFDPYDSPEDQDKEYVGFATLPNQVHRKTVKKGFTFTLIVAGESGLGKSTLINSLFLTDLYKDRKVPN--------------------AEERISQTVTITTHSIGIEEKGVKLRLTIVDTPGFGDAVNNTESWKEIEDYIDRQFEQYFRDESGLNRKNIQDNRVHCCLYFISPFGHGLRPLDVECMKALHEKVNIIPVLAKADSLTPAEVCRKKMKIKEEIKQFGISIYQFPDCDSDeDEAFKKQDQILKDSIPFAVIGSNLQVESK-GRKFRGRLYPWGMVEVENPAHSDFLLLRNMLMRTHMQDLKDVTRETHYENYRAQCIQSM---------------------------------------------------------------------------------------------------------------------------------------------------------------------------------------------------------------------------------------------------------------------------
>A0A2C5YB93	398	0.591	1.459E-114	99	456	703	124	470	555
---------------------------------------------------------------------------------------------------KPHFLPTTfdgisdtfPAALASPnsdnRNIVRRKLTGYVGFANLPNQWHRKSVRKGFNFNVMVVGESGLGKSTLVNTLFNTSLYP---------P----------KERKGPSLDIIPKTVTIQSISADIEEAGVRLRLTVVDTPGFGDFVNNDESWRPIVDNIEQRFDAYLDAENKVNRMNIVDNRIHACVFFVQPTGHSLKPLDIEVMRRLHTKVNLIPVIAKSDTLTDEEIMNFKARILSDIKYHGIQIFEGPRYELDDEETIAENNEIMSKVPFAVVGATNEIKTADGRMVRGREYPWGTIEVDNEEHCDFVKLRQMLIRTHMEELKEHTNNLLYENYRTDKLIAMG----VSQDPSVFKEVNPAVK------------------------------------------------------------------------------------------------------------------------------------------------------------------------------------------------------------------------------------------------------
>A0A161TC78	398	0.573	1.459E-114	65	456	703	117	483	568
-----------------------------------------------------------------QPSPqpnGKPASTHSERAPSVSTA---QSSIPQTVSNKD---PKLAAQAASDMRnIVRRKLTGYVGFANLPNQWHRKSVRKGFNFNVMVVGESGLGKSTLVNTLFNTSLYP---------P----------KERKAPSLDIIPKTVAIQSISADIEENGVRLRLTVVDTPGFGDFVNNDESWRPIVENIEQRFDAYLDAENKLNRVNVIDNRIHACVYFIQPTGHSLKPLDIEVMKRLHTKVNLIPVIAKSDTLTDEEIVLFKQRILADIQHHSIQIFEGPRYELDDEETIAENNEILSKVPFAVVGANSEVTNADGRRVRGRRYPWGVIEVDNEDHCDFVKLRQMLIRTHMEELKEHTNNSLYENYRSDKLTAMG----VAQDPSVFKEVNPAVK------------------------------------------------------------------------------------------------------------------------------------------------------------------------------------------------------------------------------------------------------
>A0A8I6RT34	398	0.467	1.459E-114	32	456	703	112	533	641
--------------------------------HNKPPVCIAMAKDPPPTLPKYYTPSYRLSNNRRYESPAHLDS----LPSKRELF--FKNELPASGVPEATATPTPPPTlskenftkrqndrgdPPDPvdrfsskvdrdrtlPEKKTKELDGYVGFANLPNQVYRKAVKKGFDFTLMVVGESGLGKSTLINSMFLADIY--------------------SADYPGPSQ-RIKKTVQVETSRTLLKENTVNLTLTIVDTPGFGDAVDNSNCWQPIIDYIQSRYEEFLNAESRVNRKtQALDTRVHCCLYFIAPSGHGLKPLDVEFMQRLQDKVNIIPVIAKADTMTPEECAHFKKQILNELAQHKIKIYEFPDTEEDTEGGKLNGKKLKDRVPMAIVGSNTVVEVD-GKKIRGRKYPWGVAEVENLEHCDFIALRDMLIRTHLQDLKDVTNNVHYENYRCRKLAGLG------QDPKqRASNKNPLAQ------------------------------------------------------------------------------------------------------------------------------------------------------------------------------------------------------------------------------------------------------
>UPI000994F89F	398	0.501	1.459E-114	26	456	703	181	573	686
--------------------------NTTQASNITSPNAAPAYSSGGVSTIPNAKPRLPPAVA--TPIPNDASEDSNRRETARTAVSSIKEDSNKEAALLHHARPTPP--------TKPKELDGYVGFANLPNQVYRKAVKKGFEFTLMVVGESGLGKSTLINSMFLADIY--------------------SAEYPGPSH-RIKKTVAVETSKVLLKENGVNLTLTVVDTPGFGDAVDNSNCWVPVIDYIESKYEEFLNAESRVTRRQIADSRVHCCLYFIAPSGHGLKPLDVEFMQRLHDKVNIVPVIAKADTMTPDECAYFKKQILNEIAQHKIKIYEFPEVE--DEEDNKLHKLLRDRVPFAVVGANTIVEYE-GKKVRGRKYPWGIAEVEKLEHCDFIALRNMVVRTHVQDLKDVTNNVHYENFRCRTLAGLG----VDGKPTKASNKNPLAQ------------------------------------------------------------------------------------------------------------------------------------------------------------------------------------------------------------------------------------------------------
>A0A336MIN1	398	0.487	1.459E-114	112	592	703	333	781	792
----------------------------------------------------------------------------------------------------------------PVIKAKPKELDGYVGFANLPNQVYRKAVKKGFEFTLMVVGESGLGKSTLINSMFLTDIYNPDVH-------------------PGPSF-RVKKTVEVETTKVVLKENGVNLTLTVVDTPGFGDAVDNSNCWTPVIDFVESKYEEYLTAESRVHRKAMSDSRVHCCLYFIAPSGHGLKPLDVEFMQRVCDKVNIIPVIAKADTMTPEEVTQFKKQILNEIAQHKIKIYDFPEP-LDDEEEAKVMRQLRQRVPFAVVGANTVIEVEGGKKVRGRRYPWGVAEVENLEHCDFIALRNMVIRTHLQDLKEVTNNVHYENYRCRKLAGLGADG-----KGKSSNKNPLAQMEEE-------KREHEAKMKKMEAEMEQVFEMKVKEKKQKLKDSEVELTRRHEERKKALELQIRELEERKKAFEQERIEWEQANGVTLEELRRKSLEANSKETMDNggeSKH--RRGFGSLLRRHTSFGAPDSTNHSHQ--------------------------------------------------------------------------------------------------------------
>G4TFG9	398	0.662	1.987E-114	119	456	703	21	334	421
-----------------------------------------------------------------------------------------------------------------------RKLLAFVGFANLPNQVHRKSVRKGFQFTIMVVGESGLGKSTLINTLFNTTLY-------------------APKEVLAPSAER-PKTVAIQSISADIEENGVRLRLTVVDTPGFGDFVNNHESWKPILDNIESRFDSYLEQENRVNRQKIVDNRVHACLYFIQPTGHSLKPIDVEFMRQLHTKVNLIPVIAKADTLTDEEILKFKQRILSDIAHHQIHIFQAPIYDNDDEETIAENEEIASKIPFAVVGSDREVRTADGRSVRGRSYPWGVIEVDNEEHCDFVKLRQMLIRTNMEELREHTNDVLYENWRSEKLINMG----VVQDPSVFKEINPAAK------------------------------------------------------------------------------------------------------------------------------------------------------------------------------------------------------------------------------------------------------
>UPI0004416FE3	398	0.622	1.987E-114	102	456	703	26	356	445
------------------------------------------------------------------------------------------------------SLATPGGHSAGLSPIIRKKLMGYVGFSNLPNQVHRKSVRKGFQFTAMVVGESGLGKSTLINTLFNTPLYP----PKEPLP---------------PSAER-PKTVAIESISADIEENGVRLRLTVVDTPGFGDFVNNDESWKPIVDNIESRFDSYLDQENRVNRQKIVDNRVHACLYFIQPTGHSLKQLDIEFMRRLHNKVNLIPVIAKADTMTDEEVADFKARILADIAYHNIHIFQAPAYENEDEESIAEMEEIISKIPFAVVGSDKLVKTPDGREVRGRAYPWGVVEVDNEDHCDFVKLRQMLIRTYMEELREHTNNVLYENWRSEKLLSMG----IAQDSSVFKEVNPAAR------------------------------------------------------------------------------------------------------------------------------------------------------------------------------------------------------------------------------------------------------
>A0A6A6A6G7	398	0.557	1.987E-114	68	456	703	7	378	463
--------------------------------------------------------------------PAPPSRASPSPPATLNGSLG----MDHTLSMSDRQSPAIPqtVTAKDPkaaaamandMNIVRRKLTGYVGFANLPNQWHRKSVRKGFNFNVMVVGESGLGKSTLVNTLFNTSLYP----PKERQP---------------PSL-DISKTVSIQSISADIEENGVRLRLTVVDTPGFGDFINNDESWDPIVKNIEQRFDAYLDAENKVNRVNIVDNRIHAVVYFIQPTGHSLKPLDIEVMKKLHTKVNLIPVIAKADLVTDEEIDNYKKRILADINHHNIRIFEGPRYELDDEETIAENQEIMAKVPFAVVGSNSEVTTPDGRKVRGRQYPWGVVEVDNEEHCDFVKLRQMLIRTHMEELKENTNNVLYENYRSDKLTAMG----VQQDSSVFKEINPAVK------------------------------------------------------------------------------------------------------------------------------------------------------------------------------------------------------------------------------------------------------
>H6CBF6	398	0.639	1.987E-114	119	456	703	66	380	465
-----------------------------------------------------------------------------------------------------------------------RKLTGYVGFANLPNQWHRKSVRKGFNFNVMIVGESGLGKSTLVNTLFNTSLYP---------P----------RERKGPSLDIIPKTVSIQSISADIEENGVRLRLTVVDTPGFGDFVNNDDSWRPIVENIEQRYDAYLEAENKVNRMNIVDNRIHACVYFIQPTGHSLKPLDIEVMRRLHTKVNLIPVIAKADTLTDEEVAAFKDRILADIQHHSIQIFEGPHYELDDEETIAENQEIMSKVPFAVVGANYEVTNAEGRKVRGRRYPWGIIEVDNEDHCDFVKLRQMLIRTHMEELKEHTNNTLYENYRSDKLIQMG----VSQDPSVFKEVNPAVK------------------------------------------------------------------------------------------------------------------------------------------------------------------------------------------------------------------------------------------------------
>A0A293LZM6	398	0.598	1.987E-114	119	456	703	91	401	513
-----------------------------------------------------------------------------------------------------------------------KEMEGsYVGFASLPDQVYRKAVKKGFEFTLMVVGESGLGKSTLINSMFLTDIY--------------------SNEYPGPSH-RVKKTVEVETTRVVLREGGVNLTLTIVDTPGFGDAVDNTQCWQPIIDYVEAKYAEYLDAESRVHRSAVPDNRIHCCLYFIMPSGHGLKPLNIEFMKRLHDKVNIIPVIAKADTMTPEECSLFKRTILNEIAQNKIRLYEFPECD-DDEEN-KHLKGLRERVPFAVVGSNTIVEVN-GKRVRGRKYPWGVAEVENMEHCDFIALRNMLIRTHMQDLKDITNNVHYENFRCRKL--AGVGGTDGGSARSN--KNPLAQ------------------------------------------------------------------------------------------------------------------------------------------------------------------------------------------------------------------------------------------------------
>UPI001CB988EB	398	0.554	1.987E-114	78	456	703	56	390	516
------------------------------------------------------------------------------RKWNRSSEDKETAVL--------HPRPTP--------QTKPKELDGYVGFANLPNQVYRKIVKKGFDFTLMVVGESGLGKSTLINSMFLADIY-----------SD---------EYPGPSF-RMKKTVAVEASKVLLKENGVNLTLTVVDTPGFGDAVDNSNCWVPVIEYIESKYEEFLNAESRVVRRQIPDSRVHCCLYFVAPSGHSLKPLDVEFMQRLHDKVNIIPVIAKADTMTPDECAHFKKQILNEIAQHKIKIYEFPEVE--EEGKSKLHKVLRERVPFAVVGANTVVEHD-GRKVRGRKYPWGVVEVENLDHCDFVALRNIVIRTHLQDLKDVTNDVHYENFRRRALTGVG----VDGKPTKVADKNPLAQ------------------------------------------------------------------------------------------------------------------------------------------------------------------------------------------------------------------------------------------------------
>A0A8J4ZEY5	398	0.480	1.987E-114	83	566	703	124	575	605
-----------------------------------------------------------------------------------SSSNKDKEN--SSHRERD---TTSASREKESshYSSSAKSVDGYVGFANLPNQVYRKAVKKGFDFTLMVVGESGLGKSTLINSMFLTDIY--------------------APDYPGPSM-RIKKTVQVETTKLLLKENGVNLTLTVVDTPGFGDAVDNSNCWQPIIDFIENKYEDYLNCESRVNRKIITDNRVHSCLYFIAPSGHGLKPLDIEFMKRLHDKVNIIPLIAKADTMTPEECALFKKTILNEIAQHKIKIYEFPDCD--DEEDNKVQKPLKERVPFAVVGSNTIIDNN-GKKIRGRKYPWGVVEVENLEHCDFIALRNMLIRTHMQDLKDVTNSVHYENYRCRKLAG------VSQDGKQSRLSNNLCpQRILNTFMVCWNPLAQMEDEKKEHDDKIKRMEQDMENVFEMKVKEKKQKLKDSETDLQKRHEQMKKSLEQQQKELDDKKKTFIKEKETFEFANKDLEEMFRKNTLENSKDR----------------------------------------------------------------------------------------------------------------------------------------
>S3C8I9	398	0.614	1.987E-114	104	456	703	194	523	608
--------------------------------------------------------------------------------------------------------PATPSAVSESRNIVRRKLTGYVGFANLPNQWHRKSVRKGFNFNVMVVGESGLGKSTLVNTLFNTSLYP---------P----------KEPKGPSLDIIPKTVTIQSISADIEEAGVRLRLTVVDTPGFGDFVNNDESWRPIVDNIEQRFDAYLDAENKVNRMNIVDNRIHACVFFIQPTGHSLKPLDIEVMKRLHTKVNLIPVIAKSDTLTDEEITAFKRRILADIQHHKVQIFEGPRYELDDEETIAENNEILSKVPFAVVGATNEITNADGRKVRGRRYPWGVIEVDNEEHCDFVKLRQMLIRTHMEELKEHTNNILYENYRTDKLLQMG----VSQDPSVFKEVNPAVK------------------------------------------------------------------------------------------------------------------------------------------------------------------------------------------------------------------------------------------------------
>UPI00158C38B4	398	0.454	1.987E-114	85	566	703	222	663	667
-------------------------------------------------------------------------------------SIRNDSN--KESALQIHLRPAV-----QPTK--PKELDGYVGFANLPNQVYRKAVKKGFEFTLMVVGESGLGKSTLINSMFLADIY--------------------SAEYPGPSL-RVKKTVAVETSKVLLKENGVNLTLTVVDTPGFGDAVDNSNCWVPVIEFIESKYEEFLNAESRIVRKQIPDSRVHCCLYFISPSGHGLKPLDVEFMQRLHDKVNIIPIIAKADTMTPEECTHFKKQVLNEIAQHKIKIYEFPELE--EEEENKLHKILRDRVPFAVVGANTVIEHD-GKKIRGRKYPWGVAEVENLEHCDFIALRNMVIRTHLQDLKDVTNNVHYENFRCRTLAGLG----VDGKPTRVTNKNPLAQLEEE---KREHDTKMKKMEMEMEQVFEMKVREKKQKLKDSETDLQRRHEQMRRSLEQQLREVEEKRRAFEADKQAWEQQTGQSIEELRRRSLDANSKETIDGKDKKSKKK----------------------------------------------------------------------------------------------------------------------------------------
>UPI0011421B56	398	0.420	1.987E-114	7	566	703	145	674	678
-------AGI-ISSPSVPSVPPpqpptqtpGSQMNNTSSSSATNTTTVGGLTSPNTAPVYSSGIVAAK------PRlPSAVSTAIPNDPSEDSNRRECARTVISSAKE-DSNKEAGLHHARPTPSTKPKELDGYVGFANLPNQVYRKAVKKGFEFTLMVVGESGLGKSTLINSMFLADIY--------------------SAEYPGPSL-RIKKTVAVETSKVLLKENGVNLTLTVVDTPGFGDAVDNSNCWVPVIDYIESKYEEFLNAESRVTRRQIPDSRVHCCLYFVAPSGHGLKPLDVEFMQRLHDKVNIIPVIAKADTMTPDECAHFKKQILNEIAQHKIKIYEFPEVE--EEEDNKFHKLLRDRVPFAVVGANAVVEHD-GKKVRGRKYPWGVAEVENLEHCDFIALRNMVVRTHVQDLKDVTNNVHYENFRCRTLAGLG----VDGKPTKASNKNPLAQLEEE---KREHDNKMKKMETEMEQVFEMKVREKRQKLKDSEADLQRRHEQMRRSLEQQVRELEEKRRAFEAEKTAWEQQTGHSIEELRRRSLEANSKETVDGKDKKSKKK----------------------------------------------------------------------------------------------------------------------------------------
>UPI000E6E16CD	398	0.467	1.987E-114	28	562	703	177	696	700
----------------------------TQPSSQAlTSTAPVAAIKETLVKKAVASALENQENQDSNRMNNSSSAHRlPLSQHHHGPSGDHlPNNSTT---QNDtklplHTKPDPPVRQDTLREkPKPKELDGYVGFANLPNQVYRKAVKKGFEFTLMVVGESGLGKSTLINSMFLSDVY--------------------SPDHPGPSQ-RLKKTVAVETSRVLLKENGVNLTLTVVDTPGFGDAVDNSKCWVPIIDFVESRYEEFLNAESRVTRRSLPDGRVHCCLYFVAPTGHGLKPLDVEFMQRLGDKVNIVPVIAKADTMTPEECAQFKKQILNEIARHKIKIYEFPDCDekdgggQEDEAEIKLLKQMRSKVPFAVVGAN-AIMVD-GKEVRGRKYPWGVVEMENMEHCDFIALRNMVIRTHLQDLKDVTNSVHYENYRCRKLAGLG----SDGKPSRISNKNPLAQMEEEKLEHDNKMKKMETEMEQVFEMKVREKRQKLRDSELELTKRHETTKKALEQQARDLDDRRKAFEQEKHQWEQQNGVSLDELRRRSLEANSKETVDGKKDKKKK--------------------------------------------------------------------------------------------------------------------------------------------
>UPI000A2A6D36	397	0.571	2.707E-114	119	566	703	4	428	433
-----------------------------------------------------------------------------------------------------------------------KGMEGYVGFANLPNQVFRKSVKKGFEFTVMVVGESGLGKSTLLNSLFLTDLY---------TPS----------SYPS-TKEKLNKTVEVKPCTVELKEGSVRLRLTVVDTPGFGDAVDNSDCWKPIIQHIDNKFEEYLSEESKVHRQPFPDNRVHCCLYFIAPTGHCLKPLDIEFMKKLHNKVNIVPVIAKSDTMTQEECTRFKKQILEEIKENEIGIYDFPDLAVDDEND-QDGFTMRDRIPFAVVGSNTVLEVN-GKRVRARVYPWGVAEVENVDHCDFVALRNMLIRTHMQDLKDVTNDIHYENFRCEKLAGMQLGSPTNSSTSASLSRSPLEQLELEKEEHEKKLKKMEQEMEQVFEIKVKEKKKKLKDSEEELGRKHEQMRKQLDLQLKELEEKRKLFEKEKKEFENKQAENKKALERSDSSSKSLKSVDGI-VKEKKDKKK----------------------------------------------------------------------------------------------------------------------------------------
>A0A812ECH9	397	0.624	2.707E-114	119	456	703	29	340	440
-----------------------------------------------------------------------------------------------------------------------KELENYVGFANLPNQVYRKSVKRGFEFNLMVVGESGLGKSTLINSLFLTDLY--------------------SSEYPGPSL-RIQKTVKVDTTQVVLKENGVSLRLTVVDTPGFGDAVDNSNCWQPVIDFIDSKYEEYLNSESRVNRTTMPDNRVHCCLYFIAPTGHGLKPLDVEFMKRLHDKVNIIPLIAKADTLTPDECRDFKKTILNEIAQHRIKIYEFPECD-DEEENKIQKKLLKDRVPFAIVGSNTVVDNN-GKRIRGRQYPWGIVEVENLEHNDFIALRNMLIRTHMQDLKDVTNNVHYENYRYSKLAPVTADGKIKAS---SLTKDPMSQ------------------------------------------------------------------------------------------------------------------------------------------------------------------------------------------------------------------------------------------------------
>UPI000719CB19	397	0.510	2.707E-114	80	560	703	43	493	495
--------------------------------------------------------------------------------SKHSVENGIS---TMRKEDRDMrEREKKEEPSAAAMQRSNKSVDGYVGFANLPNQVYRKSVKRGFEFTLMVVGESGLGKSTLINSLFMTELY--------------------NAEHPGASL-RIKKTVQVESTNVILKESGVQLQLQVVDTPGFGDAVDNSNCWQTIIDYIEQRYEEYLNGESRVNRKTMPDARVHCCLYFISPNGHGLKPLDIEFMKKLHDKVNIIPVIAKADTMTPEECTSFKKTILNEIAQHKIKIYDFP--DIEDEEENKTNKSLKERVPFAVVGSNTVIEVS-GKKVRGRRYPWGIVEVENMEHCDFIPLRNMLVRTHMMDLKDVTNNVHYENFRCRKL----VGITSDGKSGKIPNKSPMMQIAEEKKDRLDKMKKTEQQMEQVFEMKVKEKMLQLRDSEADLQKRHEQMKKSLEQQEKELEEKRRQFENEKSIFESTQIDSRTKSLEAGSKESLEGKKKDKKKGF----------------------------------------------------------------------------------------------------------------------------------------------
>UPI00112D566A	397	0.500	2.707E-114	25	435	703	72	449	509
-------------------------ERETQSEKE-MVPREEDTKSRVDSEIFSSVLKHVTEDSEHTSTPFKWASF---LPVEGLQ--QISVPLLSPSQSK------SLWGKRDPYSSLEDD-RDYVGFATLPNQVHRKSVKKGFEFTLMVAGESGLGKSTLINSLFLTNLYKDRKLLN--------------------SEERISQTIEITKHTVEIEEKGVKLRLTVVDTPGFGDALDNADCWKPIADYVDQQFEQYFRDESGLNRKNILDNRVHCCLYFISPFGHGLRPLDLEFLKALHERVNVVPILAKADTLTPLEVERKKRKIRDELEHYHINIYQFPDCDSDeDEEFKQQDMELKRCIPFAVTGSNTVVEID-GKRVRGRLYPWGVVEVENPSHSDFVKLRTMLVKTHMQDLKDVTRETHYENYRAQCIQSM---------------------------------------------------------------------------------------------------------------------------------------------------------------------------------------------------------------------------------------------------------------------------
>UPI000CDFBC2D	397	0.503	2.707E-114	34	435	703	61	460	527
----------------------------------HPHPHPPLPSYEHSPDHEHPHPGDREAEGGDSPpnTPGTPTSGTPpfLRPPTaggRAQSdNQCVGRLQlGGGGMMDHydmqsplspTRPKSPWGRFDPYDFPEDQDKEYVGFATLPNQVHRKSVKKGFDFTLMVAGESGLGKSTLVNSLFLTDLYKDRKLLN--------------------AEERITQTVEITKHTVDIEEKGVKLKLTIVDTPGFGDAVNNTECWKSVADYIDQQFEQYFRDESGLNRKNIQDNRVHCCLYFISPFGHGLRPLDVEFMKALHEKVNIVPILAKADTLTPTEVKKKKFKIRKEIQQYGIKIYAVPDCDSDeDEDFKQQDQVLQDSIPFAVIGSNTVVEAK-GKRVRGRLYPWGIVEVENSAHCDFVKLRNMLVRTHMQDLKDVTRGDHYEKYRAHCIQNM---------------------------------------------------------------------------------------------------------------------------------------------------------------------------------------------------------------------------------------------------------------------------
>A0A1W4XU87	397	0.504	2.707E-114	27	456	703	131	518	627
---------------------------TTQSKREMFFNSTNTIESPAIPPATKDSNRFNKSGLDKPPEPPA-------KPVI--LDNKEDSNKEKEVKEKD-------SAEVIKERPKPRELDGYVGFANLPNQVYRKAVKKGFEFTLMVVGESGLGKSTLINSMFLTDIY----HPT---------------EYPGPTQ-RLKKTVAVETTKVLLKENGVNLMLTVVDTPGFGDAVDNSNCWVPIIEYIESKYEDYLNSEARVTRKQIPDQRVHCCLYFIQPSGHGLKSLDIEFMKRLCDKVNIIPIISKADTLTSDECNLFKKQIMNEIAQNKIKVYEFPETSEEDEEH-KINKSLRDRVPFAVVGSNAVIEID-GKKLRGRRYPWGIAEVENLEHCDFIALRNMVIRTHLQDLKDVTNNVHYENYRCRKLAGLG----VDGKMSKISNKNPLAQ------------------------------------------------------------------------------------------------------------------------------------------------------------------------------------------------------------------------------------------------------
>UPI00062614F8	397	0.545	2.707E-114	66	456	703	164	527	638
------------------------------------------------------------------PGVAPPAAPAKPRlPQTAVALNQNndcedsnkREFATCNKSDSKESRPPPP--------TKPKELDGYVGFANLPNQVYRKAVKKGFDFTLMVVGESGLGKSTLINSMFLADIY--------------------SSEYPGPSL-RVKKTVAVETSKVLLKENGVNLTLTVVDTPGFGDAVDNSNCWVPVIEYIESKYEEFLNAESRVTRRQIADSRVHCCLYFVAPSGHGLKPLDVEFMQRLHDKVNIIPVIAKADTMTPDECAHFKKQILNEIAQHKIKIYEFPE-DEEEEES-KLHKVLRDRVPFAVVGANTVVE-QDGKKVRGRKYPWGVAEVENLEHCDFIALRNMVIRTHLQDLKDVTNNVHYENFRCRTLAGLG----VDGKPTRISNKNPLAQ------------------------------------------------------------------------------------------------------------------------------------------------------------------------------------------------------------------------------------------------------
>A0A8H6SWS4	397	0.595	2.707E-114	79	456	703	322	665	787
-------------------------------------------------------------------------------PSS-SMSDSYSNGVANASTP---SLPNTLPSIIR------KKLMGYVGFANLPNQVHRKSVRKGFQFTAMVVGESGLGKSTLINTLFNTTLYP----PKEPLP---------------PSAER-PTTVSIESIGADIEENGVRLHLTVVDTPGFGDFVNNDESWKPILENIESRFDSFLEQENRVNRTKVVDNRVHACLYFIQATGHSLKEIDIEFMRRLHNKVNLIPVIAKADTMTDEEVAEFKERVLSDIAHHNIHIFQAPTYDNEDEETIAEAEEIASKIPFAVVGSDKIVTTPDGRQVRGRAYPWGVVEVDNEEHCDFVKLRQMLIRTYMEELREYTNDVLYENWRTEKLLGMG----VAQDSSVFKEINPAAR------------------------------------------------------------------------------------------------------------------------------------------------------------------------------------------------------------------------------------------------------
>A0A2P1MAC4	397	0.585	3.686E-114	107	456	703	1	325	424
-----------------------------------------------------------------------------------------------------------PTFIVAPPANKAKDMEGYVGFANLPNQVYRRSVKRGFEFTLMVVGESGLGKSTLINSLFLTDIY--------------------SSVYPGPSQ-RIKKTVKVETSNVHLKENGVNLRLTIVDTPGFGDQVDNSNCWQPILEHIDTKFEEYLNSESRVNRCSLPDKRVHCCLYFIAPSGHGLKPLDVELMKRLHDRVNIIPLIAKADTLTPDECKEFKKRILKEIRDNEINIYEFP--DIEDEEENSASKKLAERVPFAVVGSNMILEAN-GKRVRGRQYPWGIAEVENLEHCDFIPLRNMLIRTHMQDLKDVTNNVHYENYRCKNLTAVT-AGDGKKPSPKMVGKNPLAQ------------------------------------------------------------------------------------------------------------------------------------------------------------------------------------------------------------------------------------------------------
>A0A067NS47	397	0.604	3.686E-114	78	456	703	4	353	444
------------------------------------------------------------------------------YASSRNGDasyNGVPNGSSPSLAQTAQS---SPM-----TSVIRKKLMGFVGFSNLPNQVHRKSVRKGFQFTAMVVGESGLGKSTLINTLFNTTLYP----PKEPLP---------------PAADR-PKTVAIESIGADIEENGVRLHLTVVDTPGFGDFVNNDDSWKPIVENIESRFDSYLEQENRVNRSKIVDNRVHACLYFIQPTGHSLKQIDIEFMRRLHTRVNLIPVIAKADTMTDEEIIEFKQRILADIQYHNIHIFQAPTYENEDEETLAEAAEIASKIPFAVVGSNQVVETPDGRQVRGRVYPWGVVEVDNEEHCDFVKLRQMLVRTYMEELREYTNDVLYENWRTEKLVSMG----VIQDPAVFKETNPAAR------------------------------------------------------------------------------------------------------------------------------------------------------------------------------------------------------------------------------------------------------
>A0A5C3NJD4	397	0.597	3.686E-114	72	456	703	5	356	445
------------------------------------------------------------------------ASSRTngdVSPSPNGMANG-SN--PSLAT------PSGPAGISPVLR---KKLMGFVGFANLPNQVHRKSVRKGFQFTTMVVGESGLGKSTLVNTLFDTQLY----APKEPLP---------------PSAER-PKTVAIESISADIEENGVRLRLTVVDTPGFGDFVNNDDSWKPIVENIESRFDSYLEQENRVNRSKIVDNRVHACLYFIQPTGHSLKPIDIEFMRRLHNKVNLIPIIAKADTLTEEEVAEFKARVLADIAYHNIHIFEAPTYENEDEEAISEAEEIASKIPFAVVGSDRVVQTPDGRKVRGRAYPWGVVEVDNEDHCDFVKLRQMLIRTYMEELREYTNDVLYENWRTEKLQSMG----IAQDPSVFQEVNPAAK------------------------------------------------------------------------------------------------------------------------------------------------------------------------------------------------------------------------------------------------------
>A0A7R8ATA1	397	0.575	3.686E-114	66	456	703	3	375	460
------------------------------------------------------------------PPPPSNDSPAPASPPSskpGSPFVERSNPMGSGNAQTVTSKDPKAVAQAatDMKNVVRRKLTGYVGFANLPNQWHRKSVRKGFNFNVMVVGESGLGKSTLVNTLFNTSLYP---------P----------KERTGPSHDIIPKTVAIQSISADIEENGVRLRLTVVDTPGFGDFVNNDDSWRSIVENVEQRYDAYLEAENKVNRTNIIDNRIHACVYFIQPTGHSLKPLDIEVMRRLHNKVNLIPVVAKADTLTDDEISMFKKRILADIEHHSIQIFEGPRYELDDEETIAENQEIMSKVPFAVVGANSEVSTSDGRKARGRSYPWGVIEVDNEEHCDFVKLRQMLIRTHMEELKEHTNNHLYENYRSDKLTQMG----VAQDPSVFKEVNPAVK------------------------------------------------------------------------------------------------------------------------------------------------------------------------------------------------------------------------------------------------------
>A0A0B7AFJ9	397	0.606	3.686E-114	115	456	703	77	391	489
-------------------------------------------------------------------------------------------------------------------ETRNKDLEGYVGFANLPNQVYRKSVKRGFEFTLMVVGESGLGKSTLINSLFLTDLY--------------------SAEYPGPSH-RIQKTVEVDTTQVTLKEGGVQLRLTIVDTPGFGDAVDNSNCWTPVTDFIDSKYEEYLNSESRVNRSVNPDTRVHCCLYFIAPTGHGLKPLDVEFMKRLHDKVNIIPLIAKADTLTPDECREFKKTILNEIAQHKIRIYEFPDCD--DEEEMKVQKKLRDRVPFAVVGSNRVIEV-GGKRIRGRQYPWGIVEVENLEHNDFIGLRNMVIRTHMQDLKDVTNNVHYENFRYNKLA----PTTAEGKVKPgSLSKDPLSQ------------------------------------------------------------------------------------------------------------------------------------------------------------------------------------------------------------------------------------------------------
>A0A0A9W7A4	397	0.536	3.686E-114	66	456	703	29	386	494
------------------------------------------------------------------PPPASMkenFAAAK-RPDKPAPEPpTNDNGDRFSKLDRDRSVP----------EKKTKELDGYVGFANLPNQVYRKAVKRGFDFTLMVVGESGLGKSTLINSMFLADIY--------------------SADYPGPSQ-RVKKTVQVETSRTLLKENGVNLSLTIVDTPGFGDAVDNSNCWQPVIDYIESRYEEYLNAESRVNRTaQSADTRVHCCLYFIAPSGHGLKPLDVEFMQRLHDKVNIIPVIAKADTMTPEECSHFKKQILNEVAQHKIKIYEFPETEDNDEKPI--GKKLKDRIPiMAVVGSNTIVEMD-GKKVRGRKYPWGVAEVENLEHSDFIALRDLLIRTHLQDLKDVTNNVHYENYRCRKLAGL---GQDSKQPRAYF-KNPLAQ------------------------------------------------------------------------------------------------------------------------------------------------------------------------------------------------------------------------------------------------------
>A0A167WVJ2	397	0.517	3.686E-114	18	456	703	0	434	519
------------------MATSGSGHISTLDNRRLpRPVPTPRSSSLPFAESTNQSTGLRDRDRDRRSVSSAYNGLSKLsfavpltfegRFWRRETEDDENRKPQTSAN--GSSAPSPPQAKVSPIAPQSainesrnivrRKLTGYVGFANLPNQWHRKSVRKGFNFNVMVVGESGLGKSTLVNTLFNTSLYP---------P----------KERKGPSLDIIPKTVTIQSISADIEEAGVRLRLTVVDTPGFGDFVNNDESWRPIVDNIEQRFDAYLDAENKVNRMNIVDNRIHACVFFIQPTGHSLKPLDIEVMKRLHTKVNLIPVIAKSDTLTDDEITAFKRRILADIQYHKVQIFEGPRYELDDEETIAENNEILSKVPFAVVGATNEITNADGRKVRGRRYPWGVIEVDNEEHCDFVKLRQMLIRTHMEELKEHTNNILYENYRTDKLLQMG----VSQDPSVFKEVNPAVK------------------------------------------------------------------------------------------------------------------------------------------------------------------------------------------------------------------------------------------------------
>UPI00096B216E	397	0.575	3.686E-114	97	456	703	169	500	617
-------------------------------------------------------------------------------------------------SVKDEASKESTPEIIK-ERPKPKELDGYVGFANLPNQVYRKAVKKGFEFTLMVVGESGLGKSTLINSMFLTDIYN---------PTD----------YPGPTQ-RLKKTVAVETTRVILKENGVNLTLTMVDTPGFGDAVDNSNCWVPIIEYIESKYEDYLNSEARVTRKILPDQRVHCCLYFIQPSGHGLKSLDIEFMKRLCDKVNIIPIIAKADTLTAEECELFKKQILTEIAQNKIKIYEFPETDEDEEHKI--NKTLKDRVPFAVVGSNAVIEVD-GKKLRGRKYPWGVAEVENLEHCDFIALRNMVIRTHLQDLKDVTNNVHYENYRCRKLAGLG----SDGKPSRISNKNPLAQ------------------------------------------------------------------------------------------------------------------------------------------------------------------------------------------------------------------------------------------------------
>A0A8C8G966	396	0.570	5.021E-114	78	435	703	6	343	410
------------------------------------------------------------------------------FPPSSSL-HHCPSPLSPSSSP-PHLLSSSPPYllSSSPTLLPSPSPKEYVGFATLPNQVHRKSVKKGFDFTLMVAGESGLGKSTLVNSLFLTDL-----HKDRKL---------------LSAEERISQTVEITKHTVDIEEKGVKLKLTIVDTPGFGDAVNNTECWRPITDYIDQQFEQYFRDESGLNRKNIQDNRVHCCLYFIPPFGHGLRPVDIEFMKALQDKVNVVPLISKSDCLTPNEIRKLKDRVREEIDKFGIKVYQFPDCDSDeDEEAKQKDRELKESTPFAVIGSNMVVETR-GQKVRGRLYPWGIVEVENQSHCDFVKLRTMLIRTHMHDLKDITCDCHYENYRAHCIHTM---------------------------------------------------------------------------------------------------------------------------------------------------------------------------------------------------------------------------------------------------------------------------
>A0A066VYV0	396	0.617	5.021E-114	107	456	703	6	330	420
-----------------------------------------------------------------------------------------------------------PHANGAP-QLSRKKLTGYVGFANLPNQVHRKSVRKGFNFTCMVVGESGLGKSTLINTLFNTTLYPR-------------------KEVPPPQAERH-RTVAIESISADIEENGVRLRLNVVDTPGFGDFVNNDNSWKPIVENIESRFDAYLEQENRVNRSKLVDNRVHACIYFVQPTGHALRPIDIEFMRRLHQKVNLIPVIAKSDTLTDEEILSFKQRILNDIAHHQIDIYHAPVYDNEDEETIAENEEIARKIPFAIVGANSEIDTPDGRRVRGRGYPWGVIEVDNEEHCDFVKLRQMLIRTHMEELKEHTHTVLYEKYRSEKLVAMG----VTQDHSVFKEVNPAAK------------------------------------------------------------------------------------------------------------------------------------------------------------------------------------------------------------------------------------------------------
>UPI0018F62CA4	396	0.605	5.021E-114	119	455	703	11	323	426
-----------------------------------------------------------------------------------------------------------------------RSLEGYVGFANLPNQVYRKSVKRGFEFTLMVVGESGLGKSTLINSLFLSDLY--------------------SKEYPGPSL-RINKTVQVEQVKVLVKEGGVQLTLTIVDTPGFGDAVDNSNCWQPVINYIDSKFEDFLNSESRVNRRQMADTRVHCCLYFIAPSGHGMKPLDIEFMKRLHDKVNIIPLIAKADTLTPEECQHFKKQIMKEIKEQKIKIYEFP--GTEDEEDNKLVKKFKDRVPLAVVGSTLVFEVS-GRKVRGRQYPWGLAEVENGEHCDFSLLRNMLIRTHMQDLKDITNNVHYENYRSRKLAAVTGNGVDANKTKGPLTRSPLA-------------------------------------------------------------------------------------------------------------------------------------------------------------------------------------------------------------------------------------------------------
>A0A317XMZ6	396	0.630	5.021E-114	119	456	703	22	335	426
-----------------------------------------------------------------------------------------------------------------------KKLSGYVGFANLPNQVHRKSVRKGFNFTAMVVGESGLGKSTLINTLFNTTLYPR-------------------KEVPAPHQER-PKTVAIESISSDIEENGVRLRLNVVDTPGFGDFINNDESWKPIVDNIESRFDAYLEQENRVNRSKMQDNRVHACIYFIQPTGHALRPIDIEFMRRLHQKVNLIPVIAKSDTLTDEEIVQFKQRILNDIAHHKIEIFSAPLYENEDEETMLEIQEISNKVPFAVVGSNSEIDTPDGRRVRGRAYPWGVIEVDNEEHCDFVKLRQMLIHTHMEELKEHTNNVLYEKYRSEKLVAMG----VTQDHSVFKEVNPAAK------------------------------------------------------------------------------------------------------------------------------------------------------------------------------------------------------------------------------------------------------
>V5GPU0	396	0.612	5.021E-114	98	456	703	6	340	431
--------------------------------------------------------------------------------------------------EVDAAAPASNGGAAAAVAAGRKKLMGYVGFANLPNQVHRKSVRKGFNFTAMVVGESGLGKSTLINTLFNTTLYPR-------------------KEVPPPQQER-PKTVAIESISSDIEENGVRLRLNVVDTPGFGDYINNDESWKPIVENIESRFDNYLEQENRVNRNKLQDNRVHACIYFVQPTGHSLRPIDIEFMRRLHQKVNLIPVIAKSDTLTDEEIVSFKQRILNDIAHHQIQIFHAPIYEMEDEETLQEIQEISSKVPFAVVGSNTEIDTPDGRRVRGRAYPWGVIEVDNEEHCDFVKLRQMLIHTHMEELKENTNNVLYEKYRSEKLVAMG----VTQDASVFKEVNPAAK------------------------------------------------------------------------------------------------------------------------------------------------------------------------------------------------------------------------------------------------------
>A0A067MY23	396	0.600	5.021E-114	71	456	703	0	356	445
-----------------------------------------------------------------------MAStDVSLAPTSPVM-NGNGNAHGmQIASSYQNGSP------AALSNVVRKKLMGYVGFANFPNQVHRKSVRKGFHFTAMVVGESGLGKSTLINTLFNTKLYP----KKEPLP---------------PSADR-PQTVAIESISADIEENGVRLRLTVVDTPGFGDFVNNDESWKPIVENIEARFDAYLEQENRVNRQKMVDNRVHACLYFIQPTGHALKQIDIEFMRRLHSKVNLIPIIAKADTMTDEEILLFKQRVLSDIEHHNIRIFKAPTYENEDEETLNENEEIASKIPFAVVGSDTEVDTPDGRKVRGRSYPWGVVEVDNEEHCDFVKLRQMLVRTYMEELREHTNDVLYENYRSEKLLGMG----VTQDHSVFKEVNPAAK------------------------------------------------------------------------------------------------------------------------------------------------------------------------------------------------------------------------------------------------------
>W5LLD9	396	0.591	5.021E-114	102	435	703	71	383	445
------------------------------------------------------------------------------------------------------SRPRSPWRF-DPYDSIEDQDREYVGFATLPNQVHRKSVKKGFAFTLMVAGESGLGKSTLINSLFLTDLY-----------KDRKMLN---------AEERITQTVEIIKHTIGIEEKGVKLKLTIVDTPGFGDAVNNTESWRPIVDFVEQQFEQYFRDESGLNRKNIQDNRVHCCLYFISPYGHGLRPIDVEFMKALHEKVNIVPVLAKADCLTPAELSLKKIKIREEIERFGIHIYQFPDCDSDeDEEFKLQDQELKESIPFAVVGSNILVESK-GRRFRGRTYPWGVVEVENPAHSDFLKLRNMLVRTHMQDLKDVTRETHYENYRAQCIQKM---------------------------------------------------------------------------------------------------------------------------------------------------------------------------------------------------------------------------------------------------------------------------
>A0A6I8S438	396	0.526	5.021E-114	59	435	703	53	391	455
-----------------------------------------------------------WEDEDSGLTmlPTKLCCPQALTPLSPS-------------------RPKSPWGRFDPYDSFE-EDREYVGFATLPNQMHRKYVKKGFEFTLMVAGESGLGKSTLINSLFLTDLY---RDRHILSP-----------------EERVTQTVEIVKQTVDIQEKGVRLRLTVVDTPGYGDAINNEICWKPVADYIDQQFEQYFRDESGLNRRNLQDTRVHCCLYFLSPLGHGMRPMDIEFLQALQDKVNIVPILGKADSLTPTELQQKKQRIRDEIDKYGIRIYQFPECDPDeDEDFKQQDIELKKSIPFAVIGSNTIIEVN-GRRVRGRMYPWGVVEVENEEHCDFIKLRTMLIRTHMQDLKDVTRETHYENYRAQCIQNL---------------------------------------------------------------------------------------------------------------------------------------------------------------------------------------------------------------------------------------------------------------------------
>UPI001C581CD1	396	0.549	5.021E-114	62	435	703	61	418	473
--------------------------------------------------------------RPHTPgTPTHASSsmGRSYLESD--PEGLRRSQLSSMSSL-DSSMsPsrsKSPWGRFDPYDSAEDQDKEYVGFATLPNQVHRKSVKKGFAFTLMVAGESGLGKSTLVNSLFLTDLY-----------KDRKVLN---------AEERIIQTVQITKHTVSIEEKGVRLRLTIVDTPGFGDAVNNTESWKAVEDYIDQQFEQYFRDESGLNRKNIQDNRVHCCLYFISPYGHGLRPLDIEFMRALHGKVNIVPVLAKADSLTPAEIRRKKIKIREEIERFGIHIYQFPDCDSDeDEDFKHQDRELKESIPFAVIGSNMLFESK-GRRFRGRMYPWGVVEVENPAHSDFLKLRNMLVRTHMQDLKEVTRETHYENYRAQCIQNM---------------------------------------------------------------------------------------------------------------------------------------------------------------------------------------------------------------------------------------------------------------------------
>A0A087U8H6	396	0.581	5.021E-114	118	456	703	57	367	479
----------------------------------------------------------------------------------------------------------------------PKDLDGYVGFASLPDQVYRKAVKRGFEFTLMVVGESGLGKSTLINSMFLTDIY--------------------SNEYPGPSL-RIKKTIQVETSKVLLKENGVNLILTVVDTPGFGDAVDNSQCWQPISDYIEDKYDEYLNAESRVHRTTIPDGRVHCCLYFIAPSGHGLKPLDIEFMKRLHDRVNIIPIIAKADTMTPEECHFFKRQIMTEIAQNQIKIYQFPDCD--DEDENRQQKIMKERVPFAVVGSNTTIDVN-GKLVRGRKYPWGVAEVENMEHCDFIALRNMLLRTHMQDLKDVTSHVHYENFRCRKLAGVG----SDGKPARLSNKNPLDQ------------------------------------------------------------------------------------------------------------------------------------------------------------------------------------------------------------------------------------------------------
>A0A023G5Z0	396	0.580	5.021E-114	104	456	703	75	398	510
--------------------------------------------------------------------------------------------------------PPSSYASAAPGNREAAE--GYVGFASLPNQVYRKAVKKGFEFTLMVVGEAGLGKSTLINSMFLTDIY--------------------SNEYPGPSH-RVKKTVEVETTRVLLKEGSVNLTLTIVDTPGFGDAVDNTQCWQPIIDYIEAKYAEYLDAESRVHRTTLPDNRVHCCLYFIAPSGHGLKPLDIEFMKRLHDKVNIIPVIAKADTMTPEECSLFKRTILNEITQNKIRLYEFP--DPEDEEENKLQKPLKERVPFAVVGSNTVVEVN-GRRVRGRKYPWGVAEVENMDHCDYIALRNMLIRTHMQDLKDITNNVHYENYRCRKLAGVGGAG-DPGH--GRSNKNPLAQ------------------------------------------------------------------------------------------------------------------------------------------------------------------------------------------------------------------------------------------------------
>UPI001D092F8A	396	0.566	5.021E-114	104	456	703	187	524	636
--------------------------------------------------------------------------------------------------------PAKPPQeqiklaqEGTKERPKQKEIDGYVGFANLPNQVYRKAVKRGFEFTLMVVGESGLGKSTLINSMFLTDIY-------QSEP---------GAEFPGPSQ-RIKKTVNVETSRVLLKENGVNLTLTVVDTPGFGDAVDNSNCWVPIIEFIENKYEEYLNCESRVTRKQIKDTRVHCCLYFIQPSGHGLKPLDIEFMQRLCDKVNIVPVIAKADTMTTDECQLFKKQILNEISQHKIKIYDFPEVLDDQEEEGKMNRLLRSKVPFAVVGSNAVIEVD-GKKLRGRKYPWGIAEVENLEHCDFIALRNMVIRTHLQDLKDVTNNVHYENYRCRKLAGLG----ADGKPIHLSNKNPLAQ------------------------------------------------------------------------------------------------------------------------------------------------------------------------------------------------------------------------------------------------------
>UPI0008400A20	396	0.548	5.021E-114	78	456	703	208	544	655
------------------------------------------------------------------------------RESNRSTEN------SKEAAILHHPRPTP--------STKPKELDGYVGFANLPNQVYRKAVKKGFDFTLMVVGESGLGKSTLINSMFLADIY--------------------SAEYPGPSL-RVKKTVAVETSKVLLKENGVNLTLTVVDTPGFGDAVDNSNCWVPVIEYIESKYEEFLNAESRVVRQQIPDSRVHCCLYFVAPSGHGLKPLDVEFMQRLHDKVNIIPVIAKADTMTPDECAHFKKQILNEIAQHKIKIYEFPEVE--EEEENKMHKVLRDRVPFAVVGANTVVEHD-GRKVRGRKYPWGIAEVENLEHCDFIALRNMVIRTHLQDLKDVTNNVHYENFRCRTLAGVG----VDGKPTKVSNKNPLAQ------------------------------------------------------------------------------------------------------------------------------------------------------------------------------------------------------------------------------------------------------
>A0A316VIV7	396	0.616	6.838E-114	105	456	703	2	329	423
---------------------------------------------------------------------------------------------------------TTASNGVPPASLARKKLMGYVGFANLPNQVHRKSVRKGFTFTCMVVGESGLGKSTLINTLFNTRLYPK-------------------KEVPPPSQER-SKTVAIESISADIVENGVRLRLTVVDTPGFGDFVNNDDSWKPIVDNIESRFDAYLEQENRVNRAKLVDNRVHACLYFVQPTGHALRPIDIEFMRRLHQKVNLIPVIAKSDTMTDEEIVQFKARILADITHHQIQIFHAPVYENEDEETIAENEEIVRKIPFAVVGSDTEIDTPDGRRVRGRAYPWGVIEVDNEDHCDFVKLRQMLIRSHMEELKEHTHDNLYERYRSEKLVGMG----VTQDHSVFKEVNPAAK------------------------------------------------------------------------------------------------------------------------------------------------------------------------------------------------------------------------------------------------------
>K5WP52	396	0.617	6.838E-114	106	456	703	24	355	444
----------------------------------------------------------------------------------------------------------SSPSLAQPSEsgSTPiirKKLNGYVGFANLPNQVHRKSVRKGFQFTAMVVGESGLGKSTLINTLFNTRLYP----PKEPLP---------------PSAER-PQTVAIESISADIEENGVRLRLTVVDTPGFGDFVNNEDSWKPIVDNIESRFDLYLEQENRVNRQKIVDNRVHACLYFIQPTGHSLKPIDVEFMRQLHTKVNLIPIIAKADTLTDDEVADFKARILADIAHHNIHIFQAPTYENEDEEALAEAEEIAGKIPFAVVGSDRLVKTPDGREVRGRAYPWGVVEVDNEDHCDFVKLRQMLVRTYMEELREYTNDVLYENWRTEKLLSMG----VVQDQTVFKEINPASR------------------------------------------------------------------------------------------------------------------------------------------------------------------------------------------------------------------------------------------------------
>A0A0C3SFQ8	396	0.603	6.838E-114	80	456	703	3	356	445
--------------------------------------------------------------------------------SFVSSANGDS--LTaNGASRLNGSSP-SLPQQPSETGSAPiirKKLNGYVGFANLPNQVHRKSVRKGFQFTTMVVGESGLGKSTLINTLFNTGLYP----PKEPLP---------------PSAER-PQTVAIESISADIEENGVRLRLTVVDTPGFGDFVNNEESWKPIVENIESRFDSYLEQENRVNRQKIADNRVHACLYFIQPTGHSLKPIDVEFMRQLHTKVNLIPVIAKADTLTDEEVADFKARILADIAHHNIHIFQAPTYENEDEEALAEAEEIAGQIPFAVVGSDHLVKTLDGREVRGRAYPWGVVEVDNEDHCDFVKLRQMLVRTYMEELREYTNDVLYENWRTQKLVSMG----VVQDQSVFKEINPASR------------------------------------------------------------------------------------------------------------------------------------------------------------------------------------------------------------------------------------------------------
>A0A6G1G1X6	396	0.644	6.838E-114	119	456	703	57	371	456
-----------------------------------------------------------------------------------------------------------------------RKLTGYVGFANLPNQWHRKSVRKGFNFNVMVVGESGLGKSTLVNTLFNTSLYP---------PRDRK----------PPSLDIIPKTVSIQSISADIEENGVRLRLTVVDTPGFGDFVNNEDSWRPIVENIEQRYDAYLDAENKVNRMNIVDNRVHACVYFIEPTGHSLKPLDVEVMRRLHTKVNLIPVVAKADTLTDDEISAFKARILADIEYHHIQIFEGPRYELDDDETIAENNEIMAKVPFAVVGANQEVSTPDGRKVRGRRYPWGVIEVDNEEHCDFVKLRQMLIRTHMEELKEHTNNFMYENYRSDKLTAMG----VAQDPSVFKEINPAVK------------------------------------------------------------------------------------------------------------------------------------------------------------------------------------------------------------------------------------------------------
>A0A2D3UX03	396	0.642	6.838E-114	119	456	703	69	383	470
-----------------------------------------------------------------------------------------------------------------------RKLTGYVGFANLPNQWHRKSVRKGFNFNVMVVGESGLGKSTLVNTLFNTSLYP---------P----------KERKQPSLDFAPKTVSIQSISADIEENGVRLRLTVVDTPGFGDFVNNDESWRPIVENIEQRFDAYLDAENKINRMNIVDNRVHACVYFIQPTGHSLKPLDVEVMRRLHTKVNLIPVIAKADTLTDEEIASFKHRILADIHYHNIHIFEGPRYELDDEETIAENNEIMSKVPFAVVGANAEVQTPEGRKVRGRRYPWGVIEVDNEEHCDFVKLRQMLIRTHMEELKEHTNNSLYENYRSDKLTSMG----VAQDPSVFKEVNPAVK------------------------------------------------------------------------------------------------------------------------------------------------------------------------------------------------------------------------------------------------------
>A0A8H6FAB7	396	0.642	6.838E-114	119	456	703	70	384	472
-----------------------------------------------------------------------------------------------------------------------RKLTGYVGFANLPNQWHRKSVRKGFNFNVMVVGESGLGKSTLVNTLFNTSLYP---------P----------KERKGPSLDIIPKTVSIQSISADIEENGVRLRLTVVDTPGFGDFVNNDDSWRPIVENIEQRFDAYLDAENKVNRMNIVDNRVHACVYFIQPTGHSLKPLDIEVMRRLHTKVNLIPVIAKSDTLTDEEIMSFKARILTDIHHHSIQIFEGPRYELDDDETIAENQEIMSKVPFAVVGANSEVTSPEGRKVRGRRYPWGVIEVDNEDHCDFVKLRQMLIRTHMEELKEHTNNALYENYRSDRLTQMG----VAQDPSVFKEVNPAVK------------------------------------------------------------------------------------------------------------------------------------------------------------------------------------------------------------------------------------------------------
>UPI000D72AF7A	396	0.615	6.838E-114	119	456	703	68	378	480
-----------------------------------------------------------------------------------------------------------------------KELEGYVGFANLPNQVYRKSVKRGFEFTLMVVGESGLGKSTLINSLFLTDLY--------------------SAEYPGPSH-RIQKTVKVDTTQVTLKENGVQLKLTIVDTPGFGDAVDNSNCWQPVIDFIDSKYDEYLNAESRVNRTIMPDTRVHCCLYFIAPTGHGLKPLDVEFMKRLHDKVNIIPMVAKADTLTPDECREFKKTILNEIAQHKIRIYEFPDCE--DEEELKAQKRLRDRVPFAVVGSNRVIEV-GGKRIRGRQYPWGIVEVENLEHNDFIGLRNMLIRTHMQDLKDVTNNVHYENFRYNKLAPVTAEGKVK---PGSLTKDPLTQ------------------------------------------------------------------------------------------------------------------------------------------------------------------------------------------------------------------------------------------------------
>A0A0A1UUQ4	396	0.587	6.838E-114	96	456	703	159	500	585
------------------------------------------------------------------------------------------------AHPSD-PAPAVPSQSvPSTIQdarnIVRRKLTGYVGFANLPNQWHRKSVRKGFNFNVMVVGESGLGKSTLVNTLFNTSLYP---------P----------RERKGPSLDIIPKTVQIQAISADIEEAGVRLRLTVVDTPGFGDFVNNDESWRPIVDDIERRYDAYLDAENKVNRMNIVDNRIHACVFFIQPTGHSLKPLDIEVMRRLHTKVNLIPVIAKSDTLTDEEIVSFKARILADIKHHGIQIFEGPRYELDDEETIAENNEIMSKVPFAVVGATNEIKTTDGRAVRGRQYPWGIIEVDNEEHCDFVKLRQMLIRTHMEELKENTNNALYENYRTDKLIAMG----VSQDPSVFKEVNPAVK------------------------------------------------------------------------------------------------------------------------------------------------------------------------------------------------------------------------------------------------------
>A0A6P7GIZ5	396	0.544	6.838E-114	79	456	703	157	506	615
-------------------------------------------------------------------------------PSLEKPIDTSLKTLSPDSNRDDTSKESTP--EIIKERPKPKELDGYVGFANLPNQVYRKAVKKGFEFTLMVVGESGLGKSTLINSMFLTDIY-------------------NSSDYPGPTQ-RLKKTVAVETTKVLLKENGVNLLLTVVDTPGFGDAVDNSNCWTPIIEFIESKYEDYLNSEARVTRKSMPDQRVHCCLYFIQPSGHGLKSLDIEFMKRLCDKVNIIPVIAKADTLTADECALFKKQILNEIAQNKIKIYEFPDTCEEDEEH-KLNKSLKDRVPFAVVGANAVLEVD-GKKLRGRKYPWGIAEVENLEHCDFIALRNMVIRTHLQDLKDVTNNVHYENYRCCKLAGLG----VDGKPSRISNKNPLAQ------------------------------------------------------------------------------------------------------------------------------------------------------------------------------------------------------------------------------------------------------
>UPI001C9C430B	396	0.547	6.838E-114	78	456	703	217	559	670
------------------------------------------------------------------------------RESAR---NENVNSATinnKESSLHVHPRPAPA--------TKPKELDGYVGFANLPNQVYRKAVKKGFDFTLMVVGESGLGKSTLINSMFLADIY--------------------SAEHPGPSL-RVKKTVAVETSKVLLKENGVNLTLTVVDTPGFGDAVDNSNCWVPVIEYIESKYEEFLNAESRVMRRQIPDSRVHCCLYFVAPSGHGLKPLDVEFMQRLHDKVNIIPVIAKADTMTPDECSHFKKQILNEIAQHKIKIYEFPEVE--EEEESKLHKVLRDRVPFAVVGANTVVEHE-GKKLRGRKYPWGIAEVENLEHCDFIALRNMVIRTHLQDLKDVTNNVHYENFRCRTLAGLG----VDGKPTRISNKNPLAQ------------------------------------------------------------------------------------------------------------------------------------------------------------------------------------------------------------------------------------------------------
>A0A0K8TSH1	396	0.576	6.838E-114	110	456	703	283	602	714
--------------------------------------------------------------------------------------------------------------SQSVVRPKPKELDGYVGFANLPNQVYRKAVKKGFEFTLMVVGESGLGKSTLINSMFLSDIYNQDQH-------------------PGPSH-RVKKTVAVETTKVLLKENGVNLTLTVVDTPGFGDAVDNSNCWVPIIDFVESKYEEYLTAESRVHRKAIPDNRVHCCLYFIAPSGHGLKPLDVEFMQRLCDKVNIIPVVAKADTMTPEEVQLFKKQILNEIAQHKIKIYDFPEP-LEDEEEAKVLRQLRSRVPFAIVGANSVIEID-GRKVRGRRYPWGIAEVENLEHCDFIALRNMVIRTHLQDLKDVTNNVHYENYRCRKLAGLGTDG----KTRLSN-KNPLAQ------------------------------------------------------------------------------------------------------------------------------------------------------------------------------------------------------------------------------------------------------
>A0A8I3WFU9	396	0.561	6.838E-114	103	452	703	622	966	996
-------------------------------------------------------------------------------------------------------RPRSPWGKLDPCDSSEDD-KEYVGFATLPNQVHRKSMKKGLDFTLMVAGESGLGKSTLVNSLFLTDLY-----------RDRK---LLGAE------ERIMQTVEITKHAVDIEEKGVRLRLTIVDTPGFGDAVNNTECWKPVAEYIDQQFEQYFRDESGLNRKNIQDNRVHCCLYFISPFGHGLRPLDVEFMKALHQRVNIVPILAKADTLTPPEVDCKKRKIREEIECFGIKIYQFPDCDSDeDEDFKLQNQALKESIPFAVIGSNTVVEAR-GRRVQGRLYPWGIVEVENPGHCDFVKLRTMLVRTHMQDLKDVTRETHYENYRAQCIQSitrlvkernrnkltreSGTNFPIPAVPPGSDPET----------------------------------------------------------------------------------------------------------------------------------------------------------------------------------------------------------------------------------------------------------
>A0A4S4N6B2	396	0.507	6.838E-114	86	560	703	18	462	1655
--------------------------------------------------------------------------------------TTNLNGSSPSLAQ-----P-SPNGGLSPIIR--KKLMGYVGFANLPNQVHRKSVRKGFQFTTMVVGESGLGKSTLINTLFNTRLYP----PKEPLP---------------PSAER-PQTVAIESISADIEESGVRLRLTVVDTPGFGDFVNNDDSWKPIVENIESRFDSYLEQENRVNRQKIVDNRVHACLYFIQPTGHSLKPIDVEFMRQLHTKVNLIPVIAKSDTLTDEEVADFKARILADIAYHKIHIFQAPTYENEDEEAIAEAEEIASKIPFAVVGSDQVVNTPDGRQVRGRAYPWGVVEVDNEDHCDFVKLRQMLVRTYMEELREYTNDVLYENWRTEKLLSMG----VVQDSSVFKEINPavRVQEERVMHEAKLAKLEAEMKMVFQQKVQEKESKLKQSEEELYGRHRDLKEALEKQRLELEDKKRRIETGRPITPDSKPSEAWSTCNVLLLSPEAPPAAKLFAAQTF----------------------------------------------------------------------------------------------------------------------------------------------
>A0A4Y9Z5R9	396	0.525	6.838E-114	6	456	703	116	537	2153
------RAGRGPMRDTTRMD---NHRPTPSHARNLVEQEKHWQAYSSENSRSCPSTIPAWF--DAMATIGNVAIT---GPSFTDPS-DHSERLGFCAIEMEEALDQEMMNaeeiFATFIEAVRKKLMGYVGFANLPNQVHRKSVRKGFQFTVMVVGESGLGKSTLVNTLFNTPLYP----PKEQLP---------------PNAER-PQTVAIESISADIEENGVRLRLTVVDTPGFGDFVNNDDSWKPIVENIESRFDSYLEQENRVNRQKVVDNRVHACLYFIQPTGHSLKPLDIEFMRRLHTKVNLIPIIAKADTLTDEEVAEFKARILADIAYHNIHIFEAPRYENEDEETLAEAEEIASKIPFAVVGSNLVVDTPDGRQVRGRSYPWGVIEVDNEEHCDFVKLRQMLVRTYMEELREYTNDVLYENWRTEKLISMG----VAQDSSVFKEVNPALR------------------------------------------------------------------------------------------------------------------------------------------------------------------------------------------------------------------------------------------------------
>A0A8B7Y0Z2	396	0.626	9.313E-114	115	445	703	8	317	370
-------------------------------------------------------------------------------------------------------------------QFSNPETPGYVGFANLPNQVHRKSVKKGFEFTLMVVGESGLGKSTLINSLFLTDLYPE-------------------RHIPSAS-EKIDKTVSIDASTVEIEERGVKLRLTVVDTPGYGDAINNSDCFDPILHYIDDQYERYLNDESGLNRRNIIDNRVHCCFYFISPTGHGLKPLDVQFMKALHSKVNIVPVIAKADTLTRKEIATLKSKIMSEIEDNHIRIYQMPDSDSDeDEDFKEQNKQLKAGVPFAVCGSSQMIEVK-GRKVRGRLYPWGVVEVENPDHCDFIKLRSMLI-THMQDLQEVTHEVHYENFRSEKLARSGEKDLRAGRP-----------------------------------------------------------------------------------------------------------------------------------------------------------------------------------------------------------------------------------------------------------------
>V4A7T9	396	0.624	9.313E-114	119	456	703	21	331	427
-----------------------------------------------------------------------------------------------------------------------KELEGYVGFANLPNQVYRKSVKRGFEFTLMVVGESGLGKSTLINSLFLTDLY--------------------STEFPGPSH-RIKKTVKVDTTQVMLKENGVQLKLTTTDTPGFGDAVDNSNCWQPIIDYIDSKYEDYLTAESRVNRTGIPDNRVHCCLYFIAPTGHGLKPLDVEFMKRLHDKVNIIPLIAKADTLTPEECKDFKRTILSEIAEHKIKIYEFPYCE--DEEDSKIQKKLRDRVPFAVVGSNRVMESS-GKRVRGRQYPWGVVEVENLEHNDFIALRNMLIRTHMQDLKDVTNNVHYENYRYGKLAPVQSDGKIK---PGSLTKDPLTQ------------------------------------------------------------------------------------------------------------------------------------------------------------------------------------------------------------------------------------------------------
>UPI0009E263DC	396	0.565	9.313E-114	114	566	703	8	443	451
------------------------------------------------------------------------------------------------------------------TKASAKGMEGYVGFANLPNQVFRKSVKKGFEFTIMVAGESGLGKSTLLNSLFLTDIY---------TPA----------AYPS-VEERLKKTVAIKPSTIEMKEGGVRLRLTIVDTPGFGDAVDNTDCWKPIIEYIDSKFEEYLNAESRVFRTPFPDDRVHCCLYFIAPTGHCLKPLDIEFMKRLHNKVNIVPVIAKADTLTHDECTKFKKQILKEIEENDIGIYKFPDLGGDDDEDVAAV-SMKDRIPFAVVGSNTVLEVN-GKRVRARVYPWGVAEVENVDHCDFVALRNMLIRTHMQDLKDMTNDNHYENYRCEKLAAMTVGSPTnQPSSNISLSRSPLEQLEAEKEEREQKLKKMEQEMEQVFEMKVKEKKKKLKDSEAELAKKNEQMWKQLDQQNKELEEKRKQFEREKAQYeedqKSNDKKGLERSDSSSKSLKSVDGLVKEKDKDKESKKK----------------------------------------------------------------------------------------------------------------------------------------
>UPI001E1DF665	396	0.575	9.313E-114	96	456	703	36	378	482
------------------------------------------------------------------------------------------------SERSREPVAREPVRNMEPdkekerdkkYGDSTKELDGYVGFANLPNQVYRKSVKRGFDFTLMVVGESGLGKSTLINSLFLTDLY-----------------SG---EYPGPSN-RIQKTVKVDKTNVTLKENGVQLRLTVVDTPGFGDAVDNSNCWQPVIDFIDCKYEEYLGNESKVVRTTTADTRVHCCLYFIAPTGHGLKPLDVEFMRRLHDKVNIIPLIAKADTQTPDECREFKKTILNEIAQHKIKIYEFPECD--DEEENKIQKKLRDRVPFAVVGSNTVTEV-GGKRVRGRQYPWGIVEVENLEHNDFLALRNMLIRTHMQDLKDVTNNVHYENYRYNKLAPANTDGKIK---PGSLTKDPLTQ------------------------------------------------------------------------------------------------------------------------------------------------------------------------------------------------------------------------------------------------------
>A0A066X8Y9	396	0.591	9.313E-114	102	456	703	147	490	575
------------------------------------------------------------------------------------------------------PLPEEPVSDPYQAGVAPsapssdlrnivrRKLTGYVGFANLPNQWHRKSVRKGFNFNVMVVGESGLGKSTLVNTLFNTSLYP---------P----------KERKGPSLDILPKTVQIQSISADIEEAGVRLRLTVVDTPGFGDFVNNDESWRPIVDNIEQRYDAYLDAENKVNRMNIVDNRIHACVFFIQPTGHSLKPLDIEVMRRLHTKVNLIPVIAKADTLTDEEIANFKARILADIKYHDIQIFEGPRYELDDEETIAENNEIMSKVPFAVVGATNEITNADGRKVRGRSYPWGVIEVDNEEHCDFVKLRQMLIRTHMEELKEHTNNSLYENYRTDKLIGMG----VSQDPSVFKEVNPAVK------------------------------------------------------------------------------------------------------------------------------------------------------------------------------------------------------------------------------------------------------
>UPI0006B071E3	396	0.550	9.313E-114	88	456	703	140	479	591
----------------------------------------------------------------------------------------NSTKEINLSREKDREREKDTLKEREREKVSPKDMESYVGFVNLPNQVYRKAVKRGFDFTLMVVGESGLGKSTLINSMFLTDIY--------------------SNEYPGPSQ-RMKKTVQVETNKVFLHENGVNLTLTIVDTPGFGDAVDNSECWYPIIDYIESKYEDFLNAESRVHRTAIVDSRVHCCLYFISP-GHGLKPLDIEFMKRLHEKVNIIPLIAKADTMTPEECNQFKKQVLNEIAQNEIRIYEFPDCE--DEEENKLQKPLKDRIPFAVVGSNVIVESN-GKRVRGRRYPWGVAEVENMEHCDFLALRNMLIRTHMQDLKDVTNNVHYENYRCLKLAGVG----SEGKSGIVTNKNPLAQ------------------------------------------------------------------------------------------------------------------------------------------------------------------------------------------------------------------------------------------------------
>UPI001EAEF32B	396	0.533	9.313E-114	77	456	703	249	603	714
-----------------------------------------------------------------------------LYPSTGIL---NQNDASEDSNKRESNRsdnnkeATVLHHPRSTPLTKPKELDGYVGFANLPNQVYRKAVKKGFDFTLMVVGESGLGKSTLINSMFLSDIY--------------------SAEYPGPSL-RVKKTVAVETSKVLLKENGVNLTLTVVDTPGFGDAVDNSNCWVPVIEYIESKYEEFLNAESRVVRRQISDSRVHCCLYFVAPSGHGLKPLDVEFMQRLHDKVNIIPVIAKADTMTPDECAHFKKQILNEIAQHKIEIYKFP--EAKDEEENNLHKVLRDRVPFAVVGANTVVE-QDGRKVRGRKYPWGIAEVENLEHCDFIALRNMVIRTHLQDLKDVTNNVHYENFRCRTLAGVG----VDGKPTKVSNKNPLAQ------------------------------------------------------------------------------------------------------------------------------------------------------------------------------------------------------------------------------------------------------
>A0A6P8Z3V2	396	0.432	9.313E-114	66	609	703	210	697	722
------------------------------------------------------------------PTaPAPSAIKEAL--AKRAAERGRLN--GDSINNEDNKERYNKENKAP--ERKTKELDGYVGFANLPNQVYRKAVKKGFDFTLMVVGESGLGKSTLINSMFLSDIY--------------------SNEHPGPSL-RVKKTVAVETSKCLLKENNVNLSLTVVDTPGFGDAVDNSNCWAPIVDYIESKYEEYLNAESRVNRKILSDSRVHCCLYFIAPSGHGLKPLDVEFMQRLHDKVNIIPVIAKADTMIPDECNLFKKQILNEIAQHKIKIYEFP--DTEDEEEVKQHKGLKDRVPFAVVGSNTVIEVD-GKKLRGRKYPWGIAEVENLEHCDFIALRNMLIRTHLQDLKEVTNSVHYENYRCRKLAGLGTDG------KPGRISNNVATQGVMNSFMTVWNPLAQMEEEKRDHDAKMKKMETEMEQVFEMKVKEKKQKLRDSEADLQRRHEQ----------MRKSLEQQLRDLEEKRTAFDKEKQSWEQQNGVTLQELRRRSLEANSKEN------------DMCSADDLMaLPSKPSKGGP---------------------------------------------------------------------------------------------
>UPI001CA89348	396	0.532	9.313E-114	72	456	703	264	619	730
------------------------------------------------------------------------ASALILNP-NDSSEDSNKRDSSRSSESKDSSLNSILHRPLQP-LTKSKELDGYVGFANLPNQVYRKAVKKGFDFTIMVVGRSGLGKSTFINSMFLADIY--------------------SAEYPGPSL-RVKKTVAVETTKVLLKENGVNLTLTVVDTPGFGDAIDNSNCWVPVIEYIESKYEEFLNAESRVTRRQIPDSRVHCCLYFIAPSGHDLTPLDVEFMQRLHDKVNIIPVIAKADTMTPDERAYFKKKILNEIAQHKIKIYEFPE-EEYEEGGSKYDKVLRDRVPFAVVGANTVVEHD-GKKVRGRNYPWGIAEVENLEHCDFIALRDMIIRTHLQDLQDVTNNIHYENFRCRTLAGLG----VDGKPTKISNKNPLAQ------------------------------------------------------------------------------------------------------------------------------------------------------------------------------------------------------------------------------------------------------
>A0A167UYZ7	396	0.642	9.313E-114	119	456	703	697	1011	1097
-----------------------------------------------------------------------------------------------------------------------RKITGYVGFANLPNQWHRKSVRKGFSFNVMVVGESGLGKSTLVNTLFNSSLYP---------P----------KEYSGPSNDILPKTVGIQSTSSDIEENGVRLRLTVVDTPGFGDFVNNDESWRPIVENIESRFDAYLEAENKVNRMNIVDNRIHACIYFIQPTGHSLKPLDIQVMKLLHTKVNLIPVIAKSDTLTDEEVGNFKQRILADINYHRINIFESPRYELDDEETIAENQEIMSKVPFAVVGANTEVTTADGRKVRGRRYPWGVIEVDNEEHCDFVKLRQMLIRTHMEELKEQTNNVLYEDYRTEKLTQMG----VTQDSSVFKEVNPAVK------------------------------------------------------------------------------------------------------------------------------------------------------------------------------------------------------------------------------------------------------
>A0A6A6U8E8	395	0.656	1.268E-113	119	453	703	6	317	409
-----------------------------------------------------------------------------------------------------------------------RKLTGYVGFANLPNQWHRKSVRKGFNFNVMVVGESGLGKSTLVNTLFNTSLYP---------P----------KERKPPSLDISPKTVAIQSISADIEENGVRLRLTVVDTPGFGDFVNNDVSWGPIVEHIDSRFDAYLEAETKVNRTNIVDNRIHACVYFIQPTGHSLKPLDVEVMRRLHTKVNLIPVIAKADTLTDDEILAFKQRILADIQHNGIQIFEGPRYELDDEETIAENNEIMSKVPFAVVGANAEVTTADGRKVRGRRYPWGVIEVDNEEHCDFVKLRQMLIRTHMEELKEHTNNVLYENYRSDKLLAMG----VTQDPSVFKEINP---------------------------------------------------------------------------------------------------------------------------------------------------------------------------------------------------------------------------------------------------------
>A0A2H3CGC7	395	0.622	1.268E-113	104	456	703	23	353	442
--------------------------------------------------------------------------------------------------------PSLVPTqaTAPLSSVIRKKLMGYVGFANLPNQVHRKSVRKGFQFTAMVVGESGLGKSTLINTLFNTPLYP----SKEPLP---------------PSAER-PKTVAIESIGADIEENGVRLHLTVVDTPGFGDFVNNDESWKPIVENIETRFDSYLEQENRVNRMKIVDNRVHACLYFIQPTGHSLKQIDVEFMRRLHTKVNLIPVIAKADTMTDEEIAEFKERILADIAHNNIHIFQAPTYDNEDEETIAEAEEIAGKIPFAVVGSDKTVNTPDGRKVRGRAYPWGVVEVDNEDHCDFVKLRQMLVRTYMEELREYTNDVLYENWRTEKLLSMG----VAQDSTVFKEINPAAR------------------------------------------------------------------------------------------------------------------------------------------------------------------------------------------------------------------------------------------------------
>R7YP93	395	0.647	1.268E-113	119	456	703	48	362	447
-----------------------------------------------------------------------------------------------------------------------RKLTGYVGFANLPNQWHRKSVRKGFNFNVMVVGESGLGKSTLVNTLFNTSLYP---------P----------KERKGPSLDIVPKTVLIQSISADIEENGVRLRLTVVDTPGFGDFVNNDESWRTIVENIEQRFDAYLDAENKVNRMNIVDNRIHACVYFIQPTGHSLKPLDVEVMKRLHTKVNLIPVIAKSDTLTDDEITAFKTRILADIQYHNIQIFEGPRYELDDEETIAENNEIMSKVPFAVVGANSEVTSPDGRKVRGRSYPWGVIEVDNEEHCDFVKLRQMLIRTHMEELKEHTNNALYENYRSDKLTSMG----VAQDPSVFKEVNPAVK------------------------------------------------------------------------------------------------------------------------------------------------------------------------------------------------------------------------------------------------------
>A0A0C3QWT8	395	0.578	1.268E-113	79	456	703	9	364	453
-------------------------------------------------------------------------------PSpQPYAPNGGANGYGASSPNgSASPAPAPNGSSHHLSSIVRKKLMGYVGFANLPNQVHRKSIRKGFQFTCMVVGESGLGKSTLINTLFNTTLYPARPS-------------------PDPAVER-PKTVAIESISADIEESTVRLRLTVVDTPGFGDFVNNDESWKPIVENIEARFDAYLEQENRVNRQKMVDNRVHACLYFIQPTGHALKQIDIEFMRRLHTKVNLIPIIAKADTLTDEEVQNFKRRVLADIEHHNIRIFQAPVYENEDEETLAEHEAITTKIPFAVVGSNSELELEDGRVIRGRSYPWGVVEVDNEEHCDFVKLRQMLIRTHMEELREHTNNVLYENYRSDKLLGMG----VTQDHSVFREVNPAAK------------------------------------------------------------------------------------------------------------------------------------------------------------------------------------------------------------------------------------------------------
>A0A165CUY3	395	0.588	1.268E-113	83	456	703	37	381	469
-----------------------------------------------------------------------------------SSINGSANRAASLVSQQ-----TYPTSNIAPPQVSRKQLMGYVGFANLPNQVHRRSVRKGFQFTVMVVGESGLGKSTLVNTLFATPLYP-------------------SKELPPPSAEP-AKTVSIESISADIEESDVRLRLTVVDTPGFGDYVNNDSSWKPILDNIEARFDAYLDQENRVNRSKMVDNRVHACLYFIQPTGHALKPIDIEFMRRLHTRVNLIPIIAKADTMTDEEVTQFKARVLADIRYHNIQIFQAPTYEKEDEETLAENEEIASRIPFAVVGSTTIIKTPDGRTVRGRAYPWGVIEVDNEEHCDFVKLRQMLIRTNMEELREHTNLFLYENWRTEKLIAMG----VEQDQSVFKEVNPAAK------------------------------------------------------------------------------------------------------------------------------------------------------------------------------------------------------------------------------------------------------
>UPI00035A25C9	395	0.615	1.268E-113	119	456	703	70	381	479
-----------------------------------------------------------------------------------------------------------------------KELEGYVGFANLPNQVYRKSVKRGFEFTLMVVGESGLGKSTLINSLFLTDLY--------------------SQEYPGPSH-RIQKTVKVDTTQVTLKENGVQLRLTIVDTPGFGDAVDNSNCWAPVTDFIDSKYEEYLNAESRVNRSLSSDTRVHSCLYFIAPTGHGLKPLDVEFMKRLHDKVNIIPLIAKADTLTPDECREFKKTILNEIAQHKIRIYEFPDCE--DEEEMKIQKRLRDRVPFAVVGSNRVIEV-GGKRVRGRQYPWGIVEVENLEHNDFIALRNMVIRTHMQDLKDVTNNVHYENFRYNKL-APSTAEGNKVKP-GSLTKDPLSQ------------------------------------------------------------------------------------------------------------------------------------------------------------------------------------------------------------------------------------------------------
>UPI001B3AC83B	395	0.466	1.268E-113	13	435	703	37	444	513
-------------PYAMRDLPPIPQpgEQlQTPVNREAEGSGAATNGRLTSLPGTPSLPRPIPCHAagfpivPHRPNRAGMDAEIQPLPLRRQLI----SQVSFESPLSPSSRPRSPWGRFDPYDSPEDQDKEYVGFATLPNQVHRKTVKKGFTFTLMVAGESGLGKSTLINSLFLTDLYKDRKVPN--------------------AEERISQTVDIIKHTISIEEKGIKLRLTIIDTPGFGDAVNNTESWKQVEDYIDQQFEQYFRDESGLNRRNIQDNRVHCCLYFISPFGHGLRPLDVECMKALHEKVNIVPLLAKADSLTQAEVCRKKMKIREEIKQFGINIYQFPECDSDeDEDFKKQDQILKDSIPFAVIGSNVQVECK-GRRFRGRVYPWGVVEVENPDHSDFLLLRNMLVRTHMHDLKDVTRETHYENYRAQCIQNM---------------------------------------------------------------------------------------------------------------------------------------------------------------------------------------------------------------------------------------------------------------------------
>A0A8B8EZX6	395	0.548	1.268E-113	65	452	703	174	529	597
-----------------------------------------------------------------EEHPHHASVHSSHTPSHSASSDGpNGRDAPSVS-------PGDKVKGGSPYKFTAPEQSGYVGFANLPNQVHRKSVKKGFEFTLMVVGESGLGKSTLVNSLFLTDLYPE--------------------RHIHSAAEKISQTVKIDASTVEIEERGVKLRLTVVDTPGFGDSLNSQDCFKPIIQYIDSQFERYLEDESGLNRRHIVDNRVHCCFYFINPSGHGLRPLDISFMKAVHHKVNIVPVIAKSDTLTLQECQQLKRKVMTQIAENGINLYSLPDCDEDeDEDYREQCRLLKEAVPFAVIGANTVIEVK-GKKVRGRMYPWGVVEVENPDHCDFIKLRTMLI-THMQDLQEVTQEVHYENYRAEKL---GGGGTAPK--KSRKPRN----------------------------------------------------------------------------------------------------------------------------------------------------------------------------------------------------------------------------------------------------------
>UPI00083C3892	395	0.493	1.268E-113	26	456	703	109	501	610
--------------------------QTNGSSTPETTTSSVQSKREMFFNSTDAPTPKQDSNRFKpAPTDKP-AEPPKSSPPETTKDEGKET--TAAA-------PEAP---ATKERPKTRELDGYVGFANLPNQVYRKAVKKGFEFTLMVVGESGLGKSTLINSMFLTDIY-------------------NSNDYPGPTQ-RLKKTVAVETTSILLNENGVNLQLTMVDTPGFGDAVDNSNCWVPIIEYIESKYEDFLNSEARVTRKQTPDQRVHCCLYFIQPSGHGLKSLDIEFMKRLCDKVNIIPIIAKADTLTSDECALFKKQILNEIAQHKIKIYEFPDPPEEDDDH-KLNKSLSDRVPFAVVGSNVVIEVD-GKKVRGRKYPWGIAEVENLEHCDFIALRNMVIRTHLQDLKDVTNNVHYENYRCRKLAGLG----VDGKPTRISNKNPLAQ------------------------------------------------------------------------------------------------------------------------------------------------------------------------------------------------------------------------------------------------------
>UPI001ED8DFB4	395	0.549	1.268E-113	66	456	703	166	528	639
------------------------------------------------------------------PSVAPPSAPTKARLPQTSV-TLNQN--DSEDSNKRESAnnrsADSKDSRSAPTTK-PKELDGYVGFANLPNQVYRKAVKKGFDFTLMVVGESGLGKSTLINSMFLADIY--------------------SSEYPGPSL-RVKKTVAVETSKVLLKENGVNLTLTVVDTPGFGDAVDNSNCWVPVIEYIESKYEEFLNAESRVTRKQIADSRVHCCLYFVAPSGHGLKPLDVEFMQRLHDKVNIIPVIAKADTMTPDECAHFKKQILNEIAQHKIKIYEFPE-DEEEEES-KLHKVLRDRVPFAVVGANTVVE-QDGKKVRGRKYPWGVAEVENLEHCDFIALRNMVIRTHLQDLKDVTNNVHYENFRCRTLAGLG----VDGKPTRISNKNPLAQ------------------------------------------------------------------------------------------------------------------------------------------------------------------------------------------------------------------------------------------------------
>A0A5A9PD22	395	0.558	1.268E-113	78	435	703	445	790	854
------------------------------------------------------------------------------RPVSRSVPTseietprrGQLSSMSSLESPVSPFRPKSPWSRFDPYDSAEDQDKEYVGFATLPNQVHRKSVKKGFAFTLMVAGESGLGKSTLVNSLFLTDLY-----------KDRKMLN---------AEERIMQTKEITKHTLSIEEKGVKLRLTIVDTPGFGDAVDNTESWKPVADYIDEQFEQYFRDESGLNRKNIQDNRVHCCLYFISPFGHGLRPMDVEFMKALHEKVNIVPVLAKADSMTPVEVQKMKLKICEDIERFGISVYQFSECDSDeDEELKLPHQELKDSIPFTVIGSNILVESQ-GRRFRGRQYPWGVVEVENPTHSDFLKLRNMLVRTHMQDLKDVTRETHYENYRAQSIQNM---------------------------------------------------------------------------------------------------------------------------------------------------------------------------------------------------------------------------------------------------------------------------
>R4FKK6	395	0.579	1.728E-113	119	456	703	42	353	380
-----------------------------------------------------------------------------------------------------------------------KELDGYVGFANLPNQVYRKAVKKGFDFTLMVVGESGLGKSTLINSMFLAEVY--------------------SADYPGPS-ERVKKTVQVETSRTLLRENGVNLTLTIVDTPGFGDAVDNSNCWQPVIDYIESRYEEFLNAESRVNRRsQSPDTRVHCCLYFIAPSGHGLKPLDVEFMQRLHDKVNIIPVIAKADTMTPEECAHFKKQILNEVAQHKIKIYEFPDVEDSNDDGKPSGKKLRDRVPMAVVGSNTIVEVD-GKKIRGRKYPWGIAEVENLEHCDFIALRNMLIRTHLQDLKDVTNNVHYENYRCRKLAGLG------QDPKQAKsNKNPLAQ------------------------------------------------------------------------------------------------------------------------------------------------------------------------------------------------------------------------------------------------------
>S2JKZ4	395	0.665	1.728E-113	119	453	703	18	327	417
-----------------------------------------------------------------------------------------------------------------------KKLQGYVGFANLPNQVHRKSVKTGFQFTCMVVGESGLGKSTLVNTLFNTQLYP---------P----------KEIAELTAEV-PQTVEIKSTTADIEENGVKLKLTVVDTPGFGDFVNNEESWKPILDDIESRCDAYLEQENRVNRRKMTDNRIHACLYFIAPTGHALKPLDIEFMRRLHTRVNLIPIIAKADTMTEEEVVAFKERILADINYHQIQIYQAPVYEYDDMETIAENSEIMSKIPFAVVGSDKEFDVE-GRRVRGRMYPWGIIEVDNEDHCDFVKLRQMLIRTHMEELKEYTNDVLYENYRTEKLTAMG----IQQDPSVFKEVNP---------------------------------------------------------------------------------------------------------------------------------------------------------------------------------------------------------------------------------------------------------
>A0A4P9YSK5	395	0.647	1.728E-113	119	456	703	18	330	421
-----------------------------------------------------------------------------------------------------------------------KQLQGYVGFANLPNQVHRKSVKKGFHFTVMVVGESGLGKSTLINTLFNTALYP---------PKNNMA--------PSPET---PKTVDIQAISADIKENGVNLKLTVVDTPGFGDFVNNEESWKPILENIEARFDAYLEQENRVNRQRIVDNRVHSCIYFIAPTGHALKPLDIEFMRRLHTRVNLIPVIAKSDTLTEEEISEFKKRILADIQYHKIQIFQAPQYEYDDPETIAENREIMSKIPFAIVGSDTIVEVN-GRKVRGRQYPLGVIEVDNEEHNDFVKLRQMLIRTHMEELKQHTADVLYENYRTGKLQSMG----ITQDPSVFQEVNPIAR------------------------------------------------------------------------------------------------------------------------------------------------------------------------------------------------------------------------------------------------------
>A0A6A5SM58	395	0.573	1.728E-113	66	456	703	7	376	461
------------------------------------------------------------------PAPPSRAS-----PSPPTSSNGHAMDQTLSVSNGQLPAPhtitaKSPKAAAAMANdmnIVRRKLTGYVGFANLPNQWHRKSVRKGFNFNVMVVGESGLGKSTLVNTLFNTSLYP---------P----------KERNPPSL-DISKTVSIQSISADIEENGVRLRLTVVDTPGFGDFINNDESWDPIVKNIEQRFDAYLDAENKVNRMNIVDNRIHAVVYFIQPTGHSLKPIDIEVMKKLHTKVNLIPVIAKADTVTDDEIDNYKKRILADIAFHKIQIFEGPRYELDDEETIAENQEIMAKVPFAVVGSNTEVTTIDGRKVRGRQLPWGVVEVDNEEHCDFVKLRQMLIRTHMEELKENTNNALYENYRSEKLAQMG----IQQDSSVFKEINPAVK------------------------------------------------------------------------------------------------------------------------------------------------------------------------------------------------------------------------------------------------------
>UPI001E1CDBC7	395	0.546	1.728E-113	66	447	703	37	410	476
------------------------------------------------------------------PTPsSPRLATHTaiTRASGMPTAGQRAEDMSSSTSPYMSPLP-SPRSPNSPVSpgrcvkvkknpFSNPDMPGYVGFANLPNQIHRKSVKRGFEFTLMVVGESGLGKSTLINTLFLTDLYPDRVV--------------------ASAQENIEKTVKIDVSTVEIEERGVKVRLTVVDTPGYGDAIDNTDCFQSIIQYINDQFERYLQDESGLNRRHIVDNRVHCCFYFINPAGHGLKPLDIQFMKQLHNKVNIVPVLAKADTLTKQEVAKLKRKVLDEIEENGIHIYPLPDCDTDEEEDYKEqVKQLKEAVPFAVVGSTTVLDV-GGKKVRGRQYPWGVIEVENPSHCDFIKLR-CLLGTHMQDLTEVTQDVHYENYRSERLAKGGAAPPMSSSSST---------------------------------------------------------------------------------------------------------------------------------------------------------------------------------------------------------------------------------------------------------------
>A0A8J1UTB2	395	0.517	1.728E-113	65	566	703	5	482	486
-----------------------------------------------------------------QP-PASLntkrDAFFKNDPAppkfEYSGIRERDKDRTERDKERELMLERAQERIKAPAPSLPNKesptVDGYVGFANLPNQVYRKSVKKGFEFTLMVVGESGLGKSTLINSLFLTELY------------------NSG-DYPGPSH-RIKKTVQVEKTQVLLKEGGVQLRLTVVDTPGFGDAVDNSNCWQPVIDFIDANYDEYLNSESRVNRKTNPDSRVHCCLYFIAPNGHGLKPLDVEFMKRLHDKVNIIPMIAKADTMTPDECRDFKKTILNEIAQHKIKIYEFPDCD--DEEENKVQKRLKDRVPFAVVGSNTVVE-NSGKKFRGRVYPWGVVEVENLEHNDFIALRNMLIRTHMQDLKDVTNNVHYENFRYNKLAS------VSGKQKNSSGKNPLTQMDDEKKEHVQKLKKKEAEMEQVFEMKVKEKQQKLKNSENDLQRRAEQMKKSLEQQQKELDLKQEQFE------KEKAQWEEQARQIEDQLRRASFESQRESQDKKKDKKK----------------------------------------------------------------------------------------------------------------------------------------
>UPI001ED86586	395	0.495	1.728E-113	32	435	703	58	448	517
--------------------------------HQAPVNHEAEGAWTTPNGRLPSLPGTPPPPR-HIPChsvGSPTVPPRSnrVRPDA-EFQLQPLRQLVSQVSMdcpsSPSSRPQSPWCRFDPYDSPEDQDKEYVGFATLPNQVHRKTVKKGFTFTLMVAGESGLGKSTLINSLFLTDLYKDRKVPNAQ--------------------ERISQTVDIVRHTVSIEEKGIKLRLTIIDTPGFGDAVNNAECWKPIEDYIDQQFEQYFRDESGLNRRNIQDNRVHCCLYFISPFSHGLRPLDVECMKALHEKVNIVPVLAKADSLTQAEVRRKKMKIREEIKQFGINIYQFPEYDSDeDEDFNKQDQMLKNSIPFAVIGSNVQVESK-GRRFRGRAYPWGVVEVEDPVHSDFLLLRNMLVRTHMQDLKEVTQETHYENYRAECIHKM---------------------------------------------------------------------------------------------------------------------------------------------------------------------------------------------------------------------------------------------------------------------------
>UPI001476B605	395	0.538	1.728E-113	65	435	703	89	448	519
-----------------------------------------------------------------RPCPGGPPPSAPPRPScafldeEFEPLQPRMHQLTSGSQSMDsspQSRPRSPWGRFDPYDSAEDMDKEYVGFATLPNQVHRKSVKKGFAFTLMVAGESGLGKSTLVNSLFLTDLY-----------KDRKVLN---------AEERITQTIYITKHTVGIEEKGVKLRLSIVDTPGFGDAVNNTESWKELEDYIDQQFEQYFRDESGLNRKNIQDNRVHCCLYFISPFGHGLRPLDVECMRALHEKVNIIPVLAKADSLTPTEVCRKKMKIREEIEHFGINIYQFPDCDSDeDEEFKRQDQLLKDSIPFAVIGSNIQFESK-GRKFRGRLYPWGVVEVENPAHSDFLLLRNMLVRTHMQDLKDVTRETHYENYRAQCIQNM---------------------------------------------------------------------------------------------------------------------------------------------------------------------------------------------------------------------------------------------------------------------------
>A0A671X2T7	395	0.495	1.728E-113	29	435	703	63	449	540
-----------------------------SVTREAGGTAPNGRLPSLPGTPTLPRPVPCHP-ADSPPVPPRA---HRVRPDaEFSPIPLRRqlvSQVSLDCPPSPSSRPHSPWGRSDPYDSPEDQDKEYVGFATLPNQVHRKTVKKGFTFTLMVAGESGLGKSTLVNSLFLTDIYKDRKVPNAQ--------------------ERIDQTVDIIKHTVGIEEKGIKLRLTIIDTPGFGDAVNNTECWKEIEDYIDQQFEQYFRDESGLNRRNIQDNRVHCCLYFISPFGHGLRPLDVEFMKALHEKVNIVPVLAKADSLTYSEICRKKRKIREQIKQFGINIYQFPECDSDEEeDFKKQDQILKDSIPFAVIGSNVQVESK-GRRCRGRAYPWGVVEVEDPAHSDFLLLRNMLVRTHMQDLKDVTQETHYENYRAECIQNM---------------------------------------------------------------------------------------------------------------------------------------------------------------------------------------------------------------------------------------------------------------------------
>UPI0018D11834	395	0.451	1.728E-113	13	566	703	157	677	687
-------------PPAPPLGHSALKEA--LAKRSATLPDPPENHHESNGVAKLSNSVSVDGKPNSAppPTPAPPVPTVAVAP---TQIRTTDN------KKTDHP-PVAPKPDLPKIEkPKTKELDGYVGFANLPNQVYRKAVKKGFEFTLMVVGETGLGKSTLINSLFLTDVYDKDKH-------------------PGPSH-RVKKTVGVETSVVLLKENGVNLTLTIVDTPGFGDAVDNSNCWQPIIDFVESKYEEFLNAESRVTRKAaPPDTRVHCCLYFIAPSGHGLKPLDVEFMQRLGDKVNIIPVIAKADTMTPEECKDFKEQIMKELTTHKIKIYDFPESIGEEGDAAETTKTLRCRVPFAVVGANTVIE-QDGKRIRGRKYPWGVAEVENLEHCDFLALRNMVIRTHLQDLKDVTSSVHYENYRCRKLAGLSHDG---KPHRINSNKNPLAQMEEEKREHDLKMKKMESEMEQVFEMKVREKRAKLKESEAELARRHEATRRALETQARELDERQRALAAERAA-WERETGLSLDDLRRRSLEANSKETMDGKDKKDKKKKD----------------------------------------------------------------------------------------------------------------------------------------
>UPI001F13C5F1	395	0.490	1.728E-113	25	456	703	188	582	694
-------------------------DQTESSHHESNGTAAVKLSNSVSVDVGKTSSMPPQ----MQAPPVPTTAPPPVNAPLRSTE----NIMKKS----DHP-PVAPKPDLPKIEkPKTKELDGYVGFANLPNQVYRKAVKKGFEFTLMVVGETGLGKSTLINSLFLTDVYDKDKH-------------------PGPSL-RVKKTVGVETSVVILKENGVNLTLTIVDTPGFGDAVDNSNCWQPIIDFVESKYEEFLNAESRVTRKAaPPDTRVHCCLYFIAPSGHGLKPLDVEFMQRLGDKVNIIPVIAKADTMTPEECKDFKEQILKEIAQHKIKIYEFP--EGAGDEGDAAPRALRARVPFAVVGANTVIELD-GRRVRGRKYPWGVAEVENLEHCDFLALRNMVIRTHLQDLKDVTSSVHYENYRCRKLAGLSHDG---KPHRINSNKNPLAQ------------------------------------------------------------------------------------------------------------------------------------------------------------------------------------------------------------------------------------------------------
>A0A1S3JUG7	394	0.578	2.353E-113	73	439	703	19	355	392
-------------------------------------------------------------------------AFFKNEPPTAKFDPTTRDKL-------DHKMDKEKEnGHPETSGKAPKELDGYVGFANLPNQVYRKSVKRGFEFTLMVVGQSGLGKSTLINTLFLTDLY--------------------SADYPGPSY-RIKKTVQVETTQVLLKEGGVQLRLTVVDTPGFGDAVDNSNCWQPVTDYIDSKYEEYLNAESRVNRKTMPDNRVHCCLYFITPSGHGLKPLDVEFMKRLHDKVNIIPMIAKADTMTPDECREFKKTILNEIAQHKIKIYEFPECD--DEEENKLQKKLKDRVPFAVVGSNTLVSV-GGKTVRARQYPWGIVEVENLEHNDFLALRNMLVRTHLHDLKDVTNNVHYENYRYNKLASVATKG-----------------------------------------------------------------------------------------------------------------------------------------------------------------------------------------------------------------------------------------------------------------------
>A0A4P9XQP9	394	0.636	2.353E-113	119	456	703	14	326	405
-----------------------------------------------------------------------------------------------------------------------KQLQGYVGFANLPNQVHRKSVKKGFHFTVMVVGESGLGKSTLVNTLFNTSLYP-------------------SKEGAAPSSET-PKTVDIQAISADIKENGVNLKLTVVDTPGFGDFVNNEESWKPILDNIEARFDAYLEQENRVNRQRIVDNRVHACLYFIAPTGHALKPLDIEFMRRLHTRVNLIPVIAKSDTLTEEEIADFKKRILADIAFHKIQIFQAPQYEYDDPETVGENREIMSKIPFAIVGSESIIDV-GGRQVRGRQYPWGVIEVDNEEHNDFVKLRQMLIRTHMEELKQHTADTLYENYRTAKLQSMG----ITQDPSVFQEVNPIAR------------------------------------------------------------------------------------------------------------------------------------------------------------------------------------------------------------------------------------------------------
>A0A6P7PNV7	394	0.579	2.353E-113	102	435	703	83	396	465
------------------------------------------------------------------------------------------------------SRPRSPWGRFDPYDSPEDQDKEYVGFATLPNQVHRKTVKKGFTFTLMVAGESGLGKSTLINSLFLTDLYRHRKVPN--------------------AEERISQTVDLVKHTVGIEEKGIKLRLTIIDTPGFGDAVNNTESWKHIEDYIDQQFEQYFRDESGLNRRNIQDNRVHCCLYFISPFGHGLRPLDVECMKALHDKVNIIPVLAKADSLTQAEVYRKKMKIREEIKQFGVNIYQFPECDSDeDEELKKQDQTLKDSIPFAVIGSNVQVECS-GRKFRGRVYPWGVVEVENPSHSDFLLLRNMLVRTHMQDLKDVTRETHYENYRAQCIQSM---------------------------------------------------------------------------------------------------------------------------------------------------------------------------------------------------------------------------------------------------------------------------
>UPI001C7C102F	394	0.595	2.353E-113	77	456	703	44	393	480
-----------------------------------------------------------------------------VSPMADSYSSGVySNGAPNGSS------PSLGPSLAHNSVIR-KKLMGYVGFANLPNQVHRKSIRKGFQFTTMVVGESGLGKSTLINTLFNTALYP-------------------AKEIPPPSAER-PKTVAIESIGADIEENGVRLHLTVVDTPGFGDYINNDDSWKPILDDIESRFDSYLEQENRVNRYKIVDNRVHACIYFIQATGHSLKQIDIEFMKRLHTKVNLIPVIAKADTMTDDEIADFKERILADIAYHNIHIFQAPTYENEDEESIAEQEEIASKIPFAVVGSDSLVNTPDGRQVRGRAYPWGVVEVDNEEHCDFVKLRQMLVRTFMEELREYTNNVLYENWRTEKLISMG----VTQDSSVFKEVNPAAR------------------------------------------------------------------------------------------------------------------------------------------------------------------------------------------------------------------------------------------------------
>A0A2C9JM65	394	0.564	2.353E-113	79	456	703	29	380	483
-------------------------------------------------------------------------------PTGRYVVGGDRD--RQIKKEDPHSEMEKEKERERKYGAETrKELEGYVGFANLPNQVYRKSVKRGFEFTLMVVGESGLGKSTLINSLFLTDLY-------------------SAAEYPGPSH-RIQKTVKVNTTQVTLKENGVQLRLLVVDTPGFGDAVDNSNCWLPITDFIDSKYEEYLNAESRVNRTACADTRVHCCLYFIAPTGHGLKPLDVEFMKRLHDKVNIIPLIAKADTLTPEVCREFKKTILNEIAQHKIRIYEFPDCD--DEEEMKIQKKLRDRVPFAVVGSDKVIDI-GGKKVRGRQYPWGVVEVENLDHNDFIALRNMVIRTHMQDLKDVTNNVHYENFRYNKL-APSTSEGNKVKP-GSLTKDPLSQ------------------------------------------------------------------------------------------------------------------------------------------------------------------------------------------------------------------------------------------------------
>A0A0B2WYJ5	394	0.541	2.353E-113	66	456	703	57	444	529
------------------------------------------------------------------PRPAP---EEPLSESTtdstpRTSENSTDNQVKdlsssnSSDSPTGSPAPPGPIVPSQPaassiqdvRNIVRRKLTGYVGFANLPNQWHRKSVRKGFNFNVMVVayisGESGLGKSTLVNTLFNTSLYP---------P----------RERKGPSLDIIPKTVQIQAISADIEEAGVRLRLTVVDTPGFGDFVNNDESWRPIVDDIERRYDAYLDAENKVNRMNIVDNRIHACVFFIQPTGHSLKPLDIEVMRRLHTKVNLIPVIAKSDTLTDEEIVSFKARILSDIKHHGIQIFEGPRYELDDEETIAENNEIMSKVPFAVVGATNEIKTTDGRAVRGRQYPWGTIEVDNEEHCDFVKLRQMLIRTHMEELKENTNNTLYENYRTDKLIAMG----VSQDPSVFKEVNPAVK------------------------------------------------------------------------------------------------------------------------------------------------------------------------------------------------------------------------------------------------------
>A0A0P4WKB4	394	0.599	2.353E-113	115	456	703	111	421	530
-------------------------------------------------------------------------------------------------------------------ERRPREVDGYVGFANLPNQVYRKAVKRGFEFSLMLVGESGLGKSTLINSMFLADIY--------------------SNDHPGPSH-RVKKTVQVETTKVLLKENGVNLMLTVVDTPGFGDAVDNSDCWQPVTNYVESKYEEYLNCESRVNRTQISDTRVHCCLYFIAPSGHGLKPLDVEYMRRLHDKVNIIPVIAKADTLTPDECQHLKKQVLNEIAQHKIKIYEFP-----DEEGDATSAKMKQRVPFAVVGSNTTVEVD-GKKVRGRKYPWGVVEVENIEHCDFIPLRNMMIRTHMQDLKDVTNNVHYENYRCRKL--AGVGGTDGKIKMTN--KNPLAQ------------------------------------------------------------------------------------------------------------------------------------------------------------------------------------------------------------------------------------------------------
>UPI000C202109	394	0.566	2.353E-113	105	456	703	157	485	594
---------------------------------------------------------------------------------------------------------TSPPEvRSEIIKERPKlkELDGYVGFANLPNQVYRKAVKKGFEFTLMVVGESGLGKSTLINSMFMTEIY-------------------NSTDYPGPTQ-RLKKTVAVETTKVLLKENGVNLLLTMVDTPGFGDAVDNSNCWVPVIEYIESKYEDYLNAEARVTRKQIPDQRVHSCLYFIQPSGHGLKSLDIEFMKRLCDKVNIIPVIAKADTLTPDECSLFKKQILNEIAQNKIKIYEFPDTLEDDEEH-KLNKSLRERVPFAVVGSNVVIEQE-GKKIRGRKYPWGVAEVENLEHCDFIALRNMVVRTHLQDLKDVTNNVHYENYRCRKLAGLG----VDGKPTRISNKNPLAQ------------------------------------------------------------------------------------------------------------------------------------------------------------------------------------------------------------------------------------------------------
>A0A4S2L3Y4	394	0.567	2.353E-113	97	453	703	266	596	636
-------------------------------------------------------------------------------------------------EQLAHGLATSDMSSESVKTFASLETPGYVGFANLPNQVHRKSVKKGFEFTLMVVGESGLGKSTLVNSLFLTDLYPERIIPDAV--------------------EKTNQTVKLDASTVEIEERGVKLRLTVVDTPGYGDAIDNTDSFRAIIQYIDDQFERFLRDESGLNRRNIVDNRIHCCFYFISPFGHGLKPLDIEFMKQLHNKVNIVPVIAKADVLTKKEVLRLKKRVMEEIEGNGIKIYPLPDCDSDeDEDYKEQVRQLKEAVPFAVCGANTLLEVK-GKKVRGRLYPWGVVEVENPDHCDFIKLRTMLI-THMQDLQEVTQEVHYENYRSERLAK-----GAPVPPRRQTIADP---------------------------------------------------------------------------------------------------------------------------------------------------------------------------------------------------------------------------------------------------------
>A0A4Q2DVH8	394	0.507	2.353E-113	107	560	703	27	460	1298
-----------------------------------------------------------------------------------------------------------PPQGPA-SNIIRKKLMGYVGFANLPNQVHRKSVRKGFQFTVMVVGESGLGKSTLVNTLFNTTLYP----PKEPLP---------------PSAER-AKTVAIESIGADIEENGVRLHLTVVDTPGFGDFVNNDDSWKPIVENIESRFDSYLEQENRVNRIKVIDNRVHACLYFIQPTGHSLKQIDIEFMRRLHTKVNLIPIIAKADTLTDEEVADFKQRILADIAHHNIHIFQAPTYENEDEETLAEAEEIASKIPFAVVGSDKIVETPDRRLVRGRAYPWGVVEVDNEDHCDFVKLRQMLVRTYMEELREYTNDVLYENWRTEKLYSMG----VAQDSSVFKEINPAARLqeeriLHEAKLAKMEAEMKMVFQQKVQEKESKLKQSEEELYARHKEMKDALEKQRAELEDKKRRIESGRPLTPEKASTGRKKGFLLCNVLLQNQDAPPGAKLFAAQTF----------------------------------------------------------------------------------------------------------------------------------------------
>A0A316Z2W2	394	0.633	3.204E-113	119	456	703	12	325	420
-----------------------------------------------------------------------------------------------------------------------KKLNGYVGFANLPNQVHRKSVRKGFTFTCMVVGESGLGKSTLINTLFNTRLYAR-------------------KEVPPPHAER-PKTVAIESISADIEENGVRLKLTVVDTPGFGDFINNDDSWKPIVDNIESRFDAYLEQENRVNRAKLLDNRVHACIYFIQPTGHSLRPIDIEFMRRLHQKVNLIPVIAKSDTLTDDEILSFKQRVLNDIAHHRIEIFHAPVYDNEDEETIAENEEIIRKIPFAVVGSDQEIDTADGRRVRGRAYPWGVIEVDNEAHCDFVKLRQMLIRSHMEELKEHTHDALYEKYRSEKLVAMG----VTQDQSVFKEVNPAAK------------------------------------------------------------------------------------------------------------------------------------------------------------------------------------------------------------------------------------------------------
>A0A165PFH6	394	0.634	3.204E-113	104	456	703	13	341	429
--------------------------------------------------------------------------------------------------------PTPNGSAHGFSNIVRKKLMGYVGFANLPNQVHRKSVKKGFQFTAMVVGESGLGKSTLINTLFNTQLYPRKV------PL-------------PPSAER-PKTVAIESITADIEENGVRLRLTVVDTPGFGDFVDNDESWKPILENIEARFDEYLEQENRVNRQKIVDNRVHACLYFIQPTGHSLKQLDIEFMRRLHTKVNLIPVIAKADTLTDEEIVSFKQRVLSDIAEHNIRIFQAPIYENEDEETVAETEEIASKIPFAVVGSDQEVDTPDGRTVRGRSYPWGVVEVDNEDHCDFVKLRQMLVRTYMEELREHTNLHLYENWRSEKLHAMG----VAQDSSVFKEVNPAAK------------------------------------------------------------------------------------------------------------------------------------------------------------------------------------------------------------------------------------------------------
>A0A081CH93	394	0.636	3.204E-113	119	456	703	29	342	433
-----------------------------------------------------------------------------------------------------------------------KKLSGYVGFANLPNQVHRKSVRKGFNFTAMVVGESGLGKSTLINTLFNTTLYPR-------------------KEVPPPHQER-PKTVAIESISSDIEENGVRLKLTVVDTPGFGDFINNDQSWKPIVDNIESRFDNYLEQENRVNRNKLQDNRVHACIYFVQPTGHSLRPIDIEFMRRLHQKVNLIPVIAKSDTLTDDEIVAFKQRILNDIAHHQIEIFHAPIYENEDEETMLEIQEISTKVPFAVVGSNTEIDTPDGRRVRGRAYPWGVIEVDNEEHCDFVKLRQMLIHTHMEELKEHTNNVLYEKYRSEKLVGMG----VTQDHSVFKEVNPAAK------------------------------------------------------------------------------------------------------------------------------------------------------------------------------------------------------------------------------------------------------
>A0A164XM14	394	0.647	3.204E-113	119	456	703	39	352	441
-----------------------------------------------------------------------------------------------------------------------KKLMGYVGFANLPNQVHRKSVRKGFHFTTMVVGESGLGKSTLINTLFNTQLYPAK----EPLP---------------PSAER-PKTVSIESISADIEENGVRLRLTVVDTPGFGDFVNNDESWKPIVDNIESRFDAYLEQENRVNRQKIVDNRVHACLYFIQPTGHSLKPIDIEFMRRLHAKVNLIPIIAKADTLTDDEVFNFKQRVLADIAFHNIHIFQAPIYENEDEETVAENEEIASKIPFAVVGSNQEVQTADGRTVRGRSYPWGVIEVDNEDHCDFVKLRQMLIRTYMEELREHTNNVLYENWRSEKLLGMG----VVQDISVFKEINPAAK------------------------------------------------------------------------------------------------------------------------------------------------------------------------------------------------------------------------------------------------------
>UPI000440A1CA	394	0.600	3.204E-113	77	456	703	12	354	443
-----------------------------------------------------------------------------LSPSP----NGNLN--GSSASL-------TPAHQAGLSPIIRKKLMGYVGFANLPNQVHRKSVRKGFQFTAMVVGESGLGKSTLINTLFDTPLYPPKV------PL-------------PPNAER-PQTVAIESISADIEENGVRLRLTVVDTPGFGDFVNNDESWKPIVDNIESRFDSYLEQENRVNRQKIVDNRVHACLYFIQPTGHSLKPLDIEFMKQLHDKVNLIPVIAKADTLTDVEVAEFKARILADIAYHNIHIFQAPTYENEDEETIAEHEEITSKIPFAVVGSDKVVPTADGREVRGRVYPWGVIEVDNEDHCDFVKLRQMLVRTYMEELREYTNDVLYENWRSQKLASMG----VAQDSSVFKEVNPALR------------------------------------------------------------------------------------------------------------------------------------------------------------------------------------------------------------------------------------------------------
>A0A6H0Y1X3	394	0.644	3.204E-113	119	456	703	48	362	449
-----------------------------------------------------------------------------------------------------------------------RKLTGYVGFANLPNQWHRKSVRKGFNFNVMVVGESGLGKSTLVNTLFNTSLYP---------P----------KERKSPSVDFAPKTVSIQSISADIEENGVRLRLTVVDTPGFGDFVNNDESWRPIIENIEQRFDAYLDAENKVNRMNIVDNRVHACVYFVQPTGHSLKPLDVEVMRRLHTKVNLIPVIAKADTLTDGEILAFKQRILADIHHHSIRIFEGPRYELDDEETIAENNEIMSKVPFAVVGANTEVLTPEGRKVRGRRYPWGVIEVDNEEHCDFVKLRQMLIRTHMEELKEHTNNFLYENYRSDKLTTMG----VAQDPSVFKEVNPAVK------------------------------------------------------------------------------------------------------------------------------------------------------------------------------------------------------------------------------------------------------
>A0A6A6WCW0	394	0.644	3.204E-113	119	456	703	75	389	474
-----------------------------------------------------------------------------------------------------------------------RKLTGYVGFANLPNQWHRKSVRKGFNFNVMVVGESGLGKSTLVNTLFNTSLYP---------P----------KERKPPSLDIIPKTVSIQSISADIEENGVRLRLTVVDTPGFGDFVNNDNSWETIVQNIEGRFDAYLDAENKVNRMNIVDNRIHACVYFIQPTGHSLKPLDVEVMRRLHTKVNLIPVIAKADTLTDDEITAFKQRILADIAHHNIQIFEGPRYELDDEETISENNEIMSKVPFAVVGANSDVTSVDGRKVRGRKYPWGIIEVDNEEHCDFVKLRQMLIRTHMEELKENTNNSLYENYRSDKLTSMG----VTQDPSVFKEVNPAVK------------------------------------------------------------------------------------------------------------------------------------------------------------------------------------------------------------------------------------------------------
>A0A8H5EUI3	394	0.622	3.204E-113	86	456	703	58	397	487
--------------------------------------------------------------------------------------NGGPTNASS-----PSLVPTT--QTGALSSVIRKKLMGYVGFANLPNQVHRKSVRKGFQFTAMVVGESGLGKSTLINTLFNTSLYP---------P----------KEPISPAAER-SKTVAIESIGADIEENGVRLHLTVVDTPGFGDFVNNDDSWKPIVENIESRFDSYLEQENRVNRMKIVDNRVHACLYFIQPTGHSLKQLDIEFMRRLHTKVNLIPIIAKSDTMTDEEVMEFKQRILADIEHHNIHIFQAPTYDNEDEETIAEAEEIASKIPFAVVGSDTVVVTPDGRQVRGRAYPWGVVEVDNEEHCDFVKLRQMLVRTYMEELREYTNDYLYENWRTEKLLSMG----VAQDSSVFKEINPAAR------------------------------------------------------------------------------------------------------------------------------------------------------------------------------------------------------------------------------------------------------
>UPI0006C9C13D	394	0.528	3.204E-113	79	566	703	247	701	705
-------------------------------------------------------------------------------PPSDSSEDSNRRESARSAAEAMSAKEAAAPRANVPTK--PKELDGYVGFANLPNQVYRKAVKKGFDFTLMVVGESGLGKSTMINSLFLTDIY--------------------SAEQPGPSL-RMKKTVAVETSKVVLKENGVNLTLTIVDTPGFGDAVNNSNCWQPVIEYIESKYEEFLNAESRVVRRAISDNRVHCCLYFVAPSGHGLKPLDVEFMQRLHDKVNIIPVIAKADTMTPDECVYFKKQILNEIAQHKIKIYEFP--DAEDEEENKLHKPLRDRVPFAIVGANTVIEYD-GKKVRGRKYPWGVVEVENLEHNDFIALRNMIIRTHLQDLKDVTNNVHYENFRCRTLAGLS----VDGKPTRVSNKNPLAQLEEEKREHENKMKKMEAEMEQVFEMKVREKKQKLKELETDLQKRHDQMRRSLEQQSKEVDEKRRAFESER---SAWEQQAGVSIEDLRRKSLEANSKETVDGKEKKSKKK----------------------------------------------------------------------------------------------------------------------------------------
>A0A8H6XED2	394	0.647	3.204E-113	119	456	703	559	891	980
-----------------------------------------------------------------------------------------------------------------------KKLMGYVGFANLPNQVHRKSVRKGFQFTAMVVGESGLGKSTLINTLFNTTLYPPKEHlpPSAERPKTVAIESiGAG-EFPfvYPSD----FCSSIFSRT-DIEENGVRLHLTVVDTPGFGDFVNNDDSWKPIVENIESRFDSYLEQENRVNRTKIVDNRVHACLYFIQPTGHSLKEIDIEFMRRLHTKVNLIPVIAKADTMTDEEIGEFKERILSDIAHHNIHIFQAPTYDNEDEETIAEHEEIASKIPFAVVGSDKPVVTPDGREVRGRAYPWGVVEVDNEEHCDFVKLRQMLVRTYMEELREYTNDVLYENWRTEKLMSMG----VAQDSTVFKEINPAAR------------------------------------------------------------------------------------------------------------------------------------------------------------------------------------------------------------------------------------------------------
>A0A8H2ZW24	394	0.593	3.204E-113	79	557	703	4	455	1801
-------------------------------------------------------------------------------PVSHSSApygNGNGNGTATPSGQYGNGQP------AATDSAVRKKLNGYVGFANLPNQVHRKSVRTGFQFTVMVVGESGLGKSTLVNTLFNTTLYP---------P----------KEYLHPSAER-PKTVAIESISADIEENGVRLRLTVVDTPGFGDFVNNDDSWKPIVENIEARFDAYLEQENRVNRQKMVDNRVHACLYFIQPSGHSLKQIDIEFMRRLHTKVNLIPVIAKSDTLTDEEIMQFKQRILSDIAHHQIRIFQAPVYDNEDEETIAEYEEIASKIPFAIVGSDKAVETHDGRTVRGRVYPWGVIEVDNEDHCDFVKLRQMLIRTYMEELREHTNLVLYENYRSDKLLTMG----VTQDHSVFKEINPAAKMAEERTMHEAKLAKMEAEMKMVFQQKVQEKEAKLKQSEEELYARHREMKEALEKQKLELEDKKRRLESGRPLTPEKNNITYDFHQVDPAHREGLRNSLVAA-------------------------------------------------------------------------------------------------------------------------------------------------
>A0A8H7FJE7	394	0.579	4.364E-113	60	456	703	10	380	1386
------------------------------------------------------------ATSNLTPTNIRLDLKAKAKMTDSYASSRNGDVSPSNG--YAHSSTPSLGPSAPASNVIRKKLMGYVGFANLPNQVHRKSVRKGFQFTAMVVGESGLGKSTLINTLFNTTLYP----PKEPLP---------------PTADR-PKTVAIESIGADIEENGVRLHLNVVDTPGFGDFVNNDDSWRPIVENIESRFDSYLEQENRVNRQKVIDNRVHACLYFIQPTGHSLKQIDIEFMRRLHTKVNLIPIIAKADTLTDEEIADFKARILADIAHHNIHIFQAPTYENEDEETIAEAEEIASKIPFAVVGSDKVVRTADGREVRGRVYPWGVIEVDNEEHCDFVKLRQMLVRTYMEELREYTNDVLYENWRTEKLLSMG----VAQDSSVFKEINPAAR------------------------------------------------------------------------------------------------------------------------------------------------------------------------------------------------------------------------------------------------------
>A0A8H7Q5S5	393	0.607	5.943E-113	104	456	703	7	349	436
--------------------------------------------------------------------------------------------------------PTIEVQSPPSAQSISsivrKKLQGYVGFANLPNQVHRKSVKKGFQFTCMVVgikspivqllGESGLGKSTLINTLFNTQLYP---GKYND-------------EAPVES----PKTVEIKSITADLDENGVKLRLNVVDTPGFGDFVNNEASWKPILDNIEARCDMYLEQENRVNRLKIVDNRIHACIYFIAPTGHALKQVDIEFMRRLHTRVNLIPVIAKSDTMTEEEVLAFKERILSDINFHNIQIYQAPQYEYDDAETIAENREIVSKIPFAIVGSDKEVETEGGRKVRGRAYPWGVVEVDNEDQCDFVKLRQMLIRTHMEELKEHTNNVLYENYRTEKLTAMG----IQQDPTVFKEVNPMQK------------------------------------------------------------------------------------------------------------------------------------------------------------------------------------------------------------------------------------------------------
>A0A0D7B3R5	393	0.616	5.943E-113	100	456	703	17	349	438
----------------------------------------------------------------------------------------------------DNGDAAPPPSGPGLSNVIRKKLMGYVGFANLPNQVHRKSVRKGFQFTTMVVGESGLGKSTLVNTLFNTTLYPAK----EPLP---------------PSAER-PKTVAIESIGADIEENGVRLHLTVVDTPGFGDFVNNDDSWKPILDNIESRFDSYLEQENRVNRQKIVDNRVHACLYFIQPTGHSLKQIDVEFMRQLHTKVNLIPIIAKADTMTDEEIAAFKARVLSDIEYHNIHIFQAPTYDNEDEETIAEAEEIASKIPFAVVGSDKLVATPDGREVRGRAYPWGVVEVDNEDHCDFVKLRQMLVRTYMEELREYTNDVLYENWRTEKLLGMG----VAQDQTVFKEVNPAAR------------------------------------------------------------------------------------------------------------------------------------------------------------------------------------------------------------------------------------------------------
>A0A553RL43	393	0.503	5.943E-113	34	435	703	30	424	459
----------------------------------CEDAELAYTMRDLPPRAGHTIPGSEKPMADREPEGSTNPPSIPGTPTtTRSLSRGfmvseaefpRRGPLTSMSSL-DSPLspsrCKSPWARFDPYDSAEDQDKEYVGFATLPNQVHRKSVKKGFAFTLMVAGESGLGKSTLVNSLFLTDLYKDRKMPH--------------------AEERIAQTVEITKHVVAIEEKGVKLRLTIVDTPGFGDAVNNTESWRAIVDYIDQQFEQYFRDESGLNRKNIQDNRVHCCLYFISPFGRGLRPIDVEFMRMLHEKVNIVPVLAKADSLTPAEVRKMKKKICQDIERFNIRIYQFPECESDEEeDSKLQHEELKESVPFAVIGSNIQVECQ-GRRFRGRQYPWGLVEVENPGHSDFLKLRNILVRTHMQDLKEVTRETHYENYRAQCIQNM---------------------------------------------------------------------------------------------------------------------------------------------------------------------------------------------------------------------------------------------------------------------------
>A0A2L2XZB3	393	0.523	5.943E-113	118	562	703	53	469	474
----------------------------------------------------------------------------------------------------------------------PKDMDGYVGFANLPNQVYRKAVKRGFEFTLMVVGEAGLGKSTLINSMFLTEIY--------------------SNEYPGPSL-RVKKTLQVETSKVLLKESGVNLLLTVVDTPGFGDAVDNSQCWSPISDYIDNKYEEYLNAESRVHRTTIPDGRVHCCLYFIAPSGHGLKPLDIEFMKRLHDRVNIIPLVAKADTMTPEECHFFKRQIMTEIAQNQIKIYEFPECD--DEDENRQLKIMKERVPFAVVGSNTLIDVN-GKQVRGRKYPWGVAEVENMEHCDFLALRNMLLKTHMQDLKDVTNSVHYENFRCRKLAGVGTDG----KPSRLCNKNPLDQLEEEKREQENKMKRMEQEMEQVFELKVREKRQKLKDSELDLQKRHEQIRKSLEQQKNELEDRRKNFEKDKANFELVNKDAEDAFKRMTMDNNSKELDGKEKKKEKK--------------------------------------------------------------------------------------------------------------------------------------------
>A0A8C3ZBE0	393	0.597	5.943E-113	102	435	703	92	405	475
------------------------------------------------------------------------------------------------------SRPKSPWGRFDPYDSTEDQDKEYVGFATLPNQVHRKSVKKGFAFTLMVAGESGLGKSTLVNSLFLTDLYKNRKVLN--------------------AEERISQTVQINKYTVGIEEKGVKLRLTIVDTPGFGDAVNNTWSWKAVEEYIDLQFEQYFRDESGLNRKNIQDNRVHCCLYFISPYGHGLRPLDIEFMMALHEKVNIVPVLAKADSLTPSEIRKKKMKIRQEIERFGIKMYQFPECDSDeDEEFKLQDQELKDSIPFAVIGSNILVESK-GRRFRGRLYPWGVVEVENPAHSDFLKLRNMLVRTHMQDLKDVTRETHYENYRAQCIQNM---------------------------------------------------------------------------------------------------------------------------------------------------------------------------------------------------------------------------------------------------------------------------
>UPI0006B0EF18	393	0.544	5.943E-113	123	557	703	71	477	486
---------------------------------------------------------------------------------------------------------------------------GYVGFANLPNQVYRKAVKRGFDFTLMVVGESGLGKSTLINSMFLTDIY--------------------SNEYPGPSH-RVKKTIEVETTKVLLKENGVNLSLTIVDTPGFGDAVDNSNCWQPVINYIESKYQEYLNAESMVHRGTIEDSRIQCCLYFIAPSGHGLKTLDIEFMKRIHDKVNIIPLIAKADTMTSEECALFKRTILNEIAQNKIKIYEFPDCD--DEEEKKSHKLMKARVPFAVVGSNTLIEVN-GKKVRGRKYPWGIVEVENLEHCDFIALRNMLIRTHMQDLKDVTNNVHYENYRCLKLAGVGADGISSAIPN----KNPLSQLEEEKKDHELKMEKMEKEMEQVFEVKVREKMQKLKDSEKDLQCRHEQMIKTLQQQKNEIEEKRKQFEKDKAAFENSNGDTAIHKIHVDSNSKEHLEYKEKK-------------------------------------------------------------------------------------------------------------------------------------------------
>UPI001BD437C9	393	0.574	5.943E-113	102	435	703	131	444	512
------------------------------------------------------------------------------------------------------SRPRSPWGRFDPYDSPEDQDKEYVGFATLPNQVHRKTVKKGFTFTLMVVGESGLGKSTLINSLFLTDL---------------------NKERKVPNaQERIDQTVDIVKHTVSIEEKGIKLRLSIIDTPGFGDAINNTESWKPIEDYIDQQFEQYFRDESGLNRRNIQDNRVHCCLYFISPFGHGLRPLDVECMKALHEKVNIVPVLAKADSLTQEEVYRKKMQIREEIKQFGINIYQFPECDSDeDEDFKNQDQILKDSIPFAVIGSNVQVESK-GRRFRGRIYPWGVVEVEDPAHSDFLLLRNMLVRTHMQDLKDVTRETHYENYRAQCIQNM---------------------------------------------------------------------------------------------------------------------------------------------------------------------------------------------------------------------------------------------------------------------------
>UPI0018EA98F7	393	0.573	5.943E-113	102	435	703	136	449	518
------------------------------------------------------------------------------------------------------SRPLSPWGRFDPYDCQEDQDKEYVGFATLPNQVHRKTVKKGFTFTLMVAGESGLGKSTLINSLFLTDLYKDRKVPNAQ--------------------ERINQTVNIVKHAISIEEKGIKLRLTTIDTPGFGDAINNTESWKPIEDYIDQQFEQYFRDESGLNRRNIQDNRVHCCLYFISPFGHGLRPLDVECMKALHEKVNIIPVLAKADSMTQAEVWRKKMKIREEIKQFGINIYQFPECDSDeDEDFKKQDQILKDSIPFAVIGSNVQVENN-GRKFRGRVYPWGVVEVEDPAHSDFLILRNMLVRTHMQDLKDVTRETHYENYRAQCIQNM---------------------------------------------------------------------------------------------------------------------------------------------------------------------------------------------------------------------------------------------------------------------------
>UPI001C70B205	393	0.611	5.943E-113	115	456	703	130	440	551
-------------------------------------------------------------------------------------------------------------------ERRPREVDGYVGFANLPNQVYRKAVKKGFEFSLMVVGESGLGKSTLINSMFLSDIY--------------------SNDHPGPSH-RVKKTVQVETTKVLLKENGVNLMLTVVDTPGFGDAVDNSDCWQPVIQYVESKYEEYLNCESRVNRKQISDSRVHCCLYYIAPSGHGLKPLDVEFMKRLHDKVNIIPVIAKADTLTPDECQHLKKQILNEIAQHKIKIYEFPEEES-DPTSI----KMKQRVPFAVVGSNTTVEVD-GKKLRGRRYPWGVVEVENMEHCDFIPLRNMLIRTHMQDLKDVTNNVHYENYRCRKL--AGIGGT-DGKIKITN-KNPLAQ------------------------------------------------------------------------------------------------------------------------------------------------------------------------------------------------------------------------------------------------------
>A0A1Y1KMF5	393	0.480	5.943E-113	21	456	703	66	499	608
---------------------SGFRDRDKDniggSYRLSsldRLGLRQKYLDQNNTTPTPNGTTMNQTNGNETPPTATQSKREMFFNSTDSPPVKDSNRITKAPSLDKPPEPptKSPPELPSAKEeivretkeievvkERPKlkELDGYVGFANLPNQVYRKAVKKGFEFTLMVVGESGLGKSTLINSLFLTDVY-------------------NSADYPGPTQ-RLKKTVAVETTKVLVKENGVNLLLTVVDTPGFGDAVDNSNCWAPIIEYIESKYEDYLNSEARVTRKPEADQRVHCCLYFIQPSGHGLKSLDIEFMKRLCDKVNIIPVISKADTLTSDECNLFKKQILNEIAQHKIKIYEFPDTVEEDEEH-KLNKTLKDRVPFAVVGSNAVIELE-GKKLRGRKYPWGLVEVENLEHCDFIALRNMVIRTHLQDLKDVTNNVHYENYRCRKLAGLG----VDGKPSRISNKNPLAQ------------------------------------------------------------------------------------------------------------------------------------------------------------------------------------------------------------------------------------------------------
>A0A5C6N038	393	0.508	5.943E-113	124	529	703	28	411	1490
----------------------------------------------------------------------------------------------------------------------------YVGFATLPKQVHRKSVKKGFDFTLMVAGESGMGKSTLINSLFLTDLYKDRKLLN--------------------AEERINQTVEIIKHTVDIEEKGVKLKLTIVDTPGFGDAVNNNECWKPITDYIDQQFEQYFRDESGLNRKNIQDNRVHCCLYFIPPFGHGLRPVDVEFMKALHEKVNIIPLIAKADCLTPNEIKKLKDRIQEEIDKFGIKVYQFPECDSDeDEEFKQLDKELKECTPFAVIGSNTVVEAR-GQRVRGRLYPWGIVEVENQSHCDFVKLRNMLIRSHMHDLKDVTCDVHYENYRAQCIQEM--TSKLAQDNRMDSPVPILPLSTPDVETEKLIRMKDEELKRMQEMLNKMQQQMHKDHDKGEIIKVLLVISVMPGSVRLELTTLLPPSRPAVRVH-----------------------------------------------------------------------------------------------------------------------------------------------------------------------------
>UPI00109B9567	393	0.554	8.093E-113	85	456	703	67	414	440
-------------------------------------------------------------------------------------SNRNSEN-KETAVLH-HPRPTPP--------TKPKELDGYVGFANLPNQVYRKAVKKGFDFTLMVVGESGLGKSTLINSMFLADIY--------------------SAEYPGPSL-RVKKTVAVETSKVLLKENGVNLTLTVVDTPGFGDAVDNSNCWVPVIEYIESKYEEFLNAESRVVRRQIPDSRVHCCLYFVAPSGHGLKPLDVEFMQRLHDKVNIIPVIAKADTMTPDECAHFKKQILNEIAQHKIKIYEFPEVE--EEEESKLHKVLRERVPFAVVGANTVVEHD-GRKVRGRKYPWGIAEVENLEHCDFIALRNMVIRTHLQDLKDVTNNVHYENFRCRTLAGVGVDGKptkVSNNlcpPGVMNSFmtvwNPLAQ------------------------------------------------------------------------------------------------------------------------------------------------------------------------------------------------------------------------------------------------------
>A0A0D0DXF1	393	0.610	8.093E-113	85	456	703	17	356	443
-------------------------------------------------------------------------------------SYGNSNGNGSSPAPHQNNSVTSPVIR--------KKLMGYVGFANLPNQVHRKSVRKGFQFTAMVVGESGLGKSTLINTLFNTPLYPPKQ------PL-------------PPSAER-PKTVAIESIGADIEENGVRLHLTVVDTPGFGDFVNNDDSWRPILENIESRFDSYLEQENRVNRQKIMDNRVHACLYFIQPTGHSLKQIDIEFMRRLHTRVNLIPVIAKADTLTDEGIADFKARILADIAHHKIQIFQAPTYENEDEETIAEAEEIASKIPFAIVGSDHVVQTPEGRQVRGRAYPWGVIEVDNEEHCDFVKLRQMLVRTYMEELREYTNDVLYENWRTEKLVSMG----VAQDSTVFREVNPSAK------------------------------------------------------------------------------------------------------------------------------------------------------------------------------------------------------------------------------------------------------
>A0A0C9URM1	393	0.603	8.093E-113	104	456	703	30	357	447
--------------------------------------------------------------------------------------------------------PTPPTHH-SFSSVVRKKLMGYVGFANLPNQVHRKSVRKGFQFTAMVVGESGLGKSTLINTLFNTTLYP--------------------RKEPLPPHAERPQTVSIQSISADIEESGVRLRLTVVDTPGFGDFVNNDESWKPIVEDIESRFDAYLEQETRVNRQKIVDNRVHACLYFIQPTGHSLKQIDIEFMRRLHQRVNLIPVIAKADTMTDEEIIEFKQRILADIAQHNIQIFQAPIHENEDEETLTEIEEITTKIPFAVVGSDQVVLTPDGREVRGRAYPWGVIEVDNEDHCDFVKLRQMLIRTYMEELREHTNTYLYENWRSEKLTNMG----IQQDPTVFKEVNPAQR------------------------------------------------------------------------------------------------------------------------------------------------------------------------------------------------------------------------------------------------------
>UPI00159E5E1B	393	0.513	8.093E-113	23	435	703	24	414	478
-----------------------FLEDTTDDGELSKFMKDFSGSKSCHPPEAKTWATRPQV---LEPRPQAPDLyndDLEFRPPSWPQSADSQQYFCAPAPLSPSARPRSPWDKLDPCDSSEDD-KEYVGFETLLNQVHRKSMKKGFDFTLMVAGESGLGKSTLVNSLFLTDLY-----------RDQK---LLGAE------ERIMQTVEITKHAVDIEEKGVRLRLTIVDTPGFGDAVNNTECWKPVAEYIDQQFEQYFRDESGLNRKNIQDNRVHCCLYFISPFGHGLRPLDVEFMKALHQRVNIVPILAKADTLTPPEVDCKKRKIREEIGHFGIKIYQFPDCDSDeDEDFKLQDQALKESIPFAVIGSNTVVEAR-GRRVRGRLYPWGIVEVENPGHCDFVKLRTMLVHT-MQDLKDVTQETHYENYRAQCIQNM---------------------------------------------------------------------------------------------------------------------------------------------------------------------------------------------------------------------------------------------------------------------------
>A0A0F7SUG2	393	0.573	8.093E-113	68	456	703	29	390	484
--------------------------------------------------------------------PRAQTTSLSLssTPVNDQAHNGYSSPATSVSPQ-----PEEPFKAPSPA-VTRKKLSGYVGFANLPNQVHRKSVRKGFQFTAMVVGESGLGKSTLINTLFSTTIKPQ-------------------RLYSQPGSEL-PSTVSVESTSADIEENGVRLRLTVVDTPGFGDYVNNDESWKPIVDNIEARFDAYLEQENRVNRQKMVDNRVHACLYFLQPTGHSLKPIDIEFMRRLHQKVNLIPIIAKSDTMTDEEILVFKQRVLRDINYHQIQIFSAPIYDNEDEETLGENEAIASKIPFAVVGSTSLVQSAiTGQEIRGRSYPWGVVEVDNEDHCDFVKLRQMLIRTHMEDLRERTNLVLYERYRTEKLLGMG----VAQDPTVFKEINPAAK------------------------------------------------------------------------------------------------------------------------------------------------------------------------------------------------------------------------------------------------------
>UPI000DBEE1D7	393	0.451	8.093E-113	78	569	703	145	597	671
------------------------------------------------------------------------------RESARTASKEDSNKETSLLH---HSRPTPP--------TKPKELDGYVGFANLPNQVYRKAVKKGFEFTLMVVGESGLGKSTLINSMFLAEIY--------------------SAEYLGPSL-RVKKTVAVETSKVLLKENGVNLTLTVVDTPGFGDAVDNSNCWVPVIDYIESKYEEFLNAESRVTRRQIPDSRVHCCLYFVAPSGHGLKPLDVEFMQRLHDKVNIIPVIAKADTMTPDECAHFKKQILNEIAQHKIKIYEFPEVE--EEEENKLHKLLRDRVPFAVVGANTVVDHD-GKKVRGRKYPWGVAEVENLDHCDFIALRNMVVRTHVQDLKDVTNNVHYENFRCRTLAGLG----VDGKPTKAsnNLCPP--GVMNSFMTVWNPLAQLEEEKREHDNKMKKMETEMEQVFEMKVREKKQKLKDSEADLQRRHEQMRRSLEQQVRELEEKRRAFEAEKTAWEQQTGHSIEELRRRSLEANSKENYQS-------------------------------------------------------------------------------------------------------------------------------------
>UPI0018F65C80	392	0.636	1.102E-112	123	435	703	16	308	340
---------------------------------------------------------------------------------------------------------------------------EYVGFATLPNQVHRKSVKKGFDFTLMVAGESGLGKSTLVNSLFLTDLYKERIIPDAD--------------------ERITKTLAITKHAVDIEERGVRVKLTIVDTPGFGDAVDNSDCWKPIVTYIDQQFEHYFHDESGLNRKNIQDNRVHCLLYFLSPLGHGVRPLDVEFMKAVHEKVNIVPVIAKADTLTPGEVQRTKQKIRQEIDDHGISVYQFPDCDSDeDEDFKEQYGELKNSIPFAVIGSNTLIESK-GKEVRGRLYPWGVVEVEDPTHCDFVKLRNMLIQTHMQDLKDVTQEVHYENYRAECIQSM---------------------------------------------------------------------------------------------------------------------------------------------------------------------------------------------------------------------------------------------------------------------------
>UPI00112D9266	392	0.616	1.102E-112	124	435	703	5	296	356
----------------------------------------------------------------------------------------------------------------------------YVGFATLPNQVHRKSVKKGFEFTLMVAGESGLGKSTLINSLFLTNLYKDRKLLN--------------------SEERISQTIEITKHTVEIEEKGVKLRLTVVDTPGFGDALDNADCWKPIADYVDQQFEQYFRDESGLNRKNILDNRVHCCLYFISPFGHGLRPLDLEFLKALHERVNVVPILAKADTLTPLEVERKKRKIRDELEHYHINIYQFPDCDSDeDEEFKQQDMELKRCIPFAVTGSNTVVEID-GKRVRGRLYPWGVVEVENPSHSDFVKLRTMLVKTHMQDLKDVTRETHYENYRAQCIQSM---------------------------------------------------------------------------------------------------------------------------------------------------------------------------------------------------------------------------------------------------------------------------
>A0A4V1IUV6	392	0.635	1.102E-112	119	456	703	10	328	413
-----------------------------------------------------------------------------------------------------------------------KKLNGYVGFHNLPNQVHRKSVKKGFQFTIMVAGESGLGKSTLINTLFNTALYP-------------------SKENVELTNET-PKTIDIQTISTDIEENGVQLKLTVIDTPGFGDFVNNEDCWRPILSNIEARFDAYLEQENRVNRKRIVDSRVHACLYFIAPTGHSLKPLDLEFMRRLTHRVNLIPVIAKSDILTEDEIRGFKQRILEDLHLNKIQIFQPPSYGNDDPETVQENKEIMARIPFAVVGSDREVESN-GKKVRGRKYPWGVIEVDNEEHCDFVKLRQMLIRTHMEELKDYTNEVLYENYRSQKLAAaaGGAGGAGGELPGDSLLANPLSK------------------------------------------------------------------------------------------------------------------------------------------------------------------------------------------------------------------------------------------------------
>UPI000521768E	392	0.614	1.102E-112	117	456	703	10	323	424
---------------------------------------------------------------------------------------------------------------------QPKALDSYVGFANLPNQLYRKSVKQGFEFTLMVVGESGLGKSTLINSLFLSDLY--------------------SNEYPGPSL-RIKKTVKVETTKVLIKENGVTLRLTIDDTPGFGDAVDNSNCWQAVINHIEKKFEDYLNAESMVTRSKLADNRVHCCLYFIAPTGHGLKPLDVEFMKNLHDKVNIIPLIAKADTMTPEECLRFKKQIMKEIHEHKIQLYEFPECE--DEEENRLNRKLKSRVPFAVVGSNTVLEI-GGRRVRGRQYPWGVAEVENIDHCDFTVLRNMLVRTHMQDLKDVTNNVHYENYRSKKLSSVTTTTMDGR--SKAQTKSPLAQ------------------------------------------------------------------------------------------------------------------------------------------------------------------------------------------------------------------------------------------------------
>A0A0C2ZXW0	392	0.603	1.102E-112	85	456	703	5	342	429
-------------------------------------------------------------------------------------SNGYANGTSPSGAQSNNvSMPVIR-----------KKLAGYVGFANLPNQVHRKSVRKGFQFTAMVVGESGLGKSTLINTLFNTPLYPAK----EPLP---------------PSAER-PKTVAIESIGADIEENGVRLHLTVVDTPGFGDFTNNDESWRPIVENIESRFDSYLEQENRVNRQKIVDNRVHACLYFIQPTGHTLKQIDIEFMRRLHTRVNLIPIIAKADTLTDDEVRDFKARILADIAHHKIHIFQSPTYENEDEETLAEAALIASKIPFAVVGSDRLVETEDGREVRGRAYPWGVIEVDNEDHCDFVKLRQMLVRTYMEDLREYTNDVLYENWRTEKLLSMG----VAQDSSVFREINPSAK------------------------------------------------------------------------------------------------------------------------------------------------------------------------------------------------------------------------------------------------------
>UPI001CF3CACC	392	0.597	1.102E-112	119	529	703	4	393	429
-----------------------------------------------------------------------------------------------------------------------KGMEGYVGFANLPNQVFRKSVKKGFEFTVMVVGESGLGKSTLLNSLFLTDIY---------TPA----------SYPG-VEERLKKTVAVKPSTVEMKEGGVRLRLTVVDTPGFGDAVDNTDCWNPVIEYIDSQFEEYLNAESKVYRTPFPDDRVHCCLYFIAPTGHCLKPLDIEFMKRLHNKVNIVPVIAKADTLTQEECSKFKKKILKEIEENDIGIYKFPELGGEDDEDVAAV-SMKDRIPFAVVGSNTVLEVN-GRRVRARVYPWGVAEVENVDHCDFVALRNMLIRTHMQDLKDMTNDIHYENYRCGKLAAMTVGSPTSQpNSNMSFSRSPLEQLEAEKEERELKLKKMQQDMEQVFELKVKEKKKKLKDSEAELSKKNEQMWKQLDQQNKELEEKRKQFEKEKAQY-----------------------------------------------------------------------------------------------------------------------------------------------------------------------------
>A0A1Y2A2X3	392	0.636	1.102E-112	119	456	703	37	350	435
-----------------------------------------------------------------------------------------------------------------------RKLTGYVGFANLPNQWHRKSVRKGFNFNVMVVGESGLGKSTLVNTLFNTSLYP---------P----------KERKPPSL-DISKTVSIQSISADIEENGVRLRLTVVDTPGFGDFINNDESWEPIVKNIEQRFDAYLDAENKVNRMNIVDNRIHACVYFIQPTGHSLKPLDVEVMRKLHTKVNLIPVIAKADTLTDDEINAFKQRILADINYHKIQIFEGPRYELDDEETIAENNEIMSKVPFAVVGANAEVNTADGRKVRGRRYPWGVIEVDNEEHCDFVKLRQMLIRTHMEELKENTNNFLYENYRSDKLTAMG----VQQDSSVFKEVNPAVK------------------------------------------------------------------------------------------------------------------------------------------------------------------------------------------------------------------------------------------------------
>A0A0D2APW7	392	0.647	1.102E-112	119	456	703	50	364	450
-----------------------------------------------------------------------------------------------------------------------RKLTGYVGFANLPNQWHRKSVRKGFNFNVMVVGESGLGKSTLVNTLFNTSLYP---------P----------KERKAPSLDIIPKTVSIQSLSADIEENGVRLRLTVVDTPGFGDFVNNDASWGPIVESIEQRFDAYLDAENRVNRMNIVDNRIHACVYFIQPTGHSLKPLDVEVMRRLHTKVNLIPVIAKADTLTDDEITAFKKRILDDIAYHHIQIFEGPRYELDDEETIAENNEIMSKVPFAVVGANSEVTTADGRKVRGRRYPWGVIEVDNEEHCDFVKLRQMLIRTHMEELKEHTNNKLYEDYRSEKLTAMG----VQQDASVFKEVNPAVK------------------------------------------------------------------------------------------------------------------------------------------------------------------------------------------------------------------------------------------------------
>UPI001C475735	392	0.591	1.102E-112	115	456	703	16	326	464
-------------------------------------------------------------------------------------------------------------------ERRPREVDGYVGFANLPNQVYRKAVKRGFEFSLMVVGESGLGKSTLINSMFLSDVY--------------------SSDHPGPSH-RVKKTVQVETTKVLLKENGVNLMLTVVDTPGFGDAVDNSDCWQPVTDYVETKYEEYLNCESRVNRTQISDSRVHCCLYFIAPSGHGLKPLDVEFMRRLHDKVNIIPVIAKADTLTPDECQHLKKQVLNEIAQHKIKIYEFPE-DEGDSGV----AKMKQRVPFAVVGSNTTVEVE-GKKVRGRKYPWGIVEVENIEHCDFIPLRNMMIRTHMQDLKDVTNNVHYENYRCRKL-----AGVGGADPKLKvTNKNPLVQ------------------------------------------------------------------------------------------------------------------------------------------------------------------------------------------------------------------------------------------------------
>UPI000B45D37B	392	0.563	1.102E-112	79	456	703	24	369	468
-------------------------------------------------------------------------------PSSRFGVDRERIQEPPRK-EVDHGKDKD-----KKYGDGTKELDGYVGFASLPNQVYRKSVKKGFEFTLMVVGESGLGKSTLINSLFLSDLYCA--------------------EYPGPSH-RIQKTVKVETTKTVLKENGVQLQLTVVDTPGFGDAVDNSNCWQPVIDFIDSKYDDYLNSESRVSRITMPDYRVHTCLYFIAPTGHGLKPLDVEFMKRLHDKVNIIPLIAKADTLTPDECREFKKTILNEIARHKIRIYEFPECD-DDEDS-KIQKKLRDRVPFAVVGSNRVIEA-GGKRVRGRQYPWGLVEVENLEHNDFIALRNMLIRTHMQDLKDVTNNVHYENYRYSKLAPS--TGDSKQIKPGSMSKDPLSQ------------------------------------------------------------------------------------------------------------------------------------------------------------------------------------------------------------------------------------------------------
>A0A7D8Z8H4	392	0.595	1.102E-112	79	456	703	32	388	475
-------------------------------------------------------------------------------PSaylnADGATNGThSPNLNGDA-VSNHS-ATAPSALANVPTVLRKTLSSWVGFSNLPNQVHRRSVRRGFQFVAMVVGESGLGKSTLINTLFETKLY-------------------QPKVIPDPGADR-GKTVQIESISAEIEENGVRLKLTVVDTPGFGDYVNNEECWKPIVDNIEARYDAYLEQENRVNRLKMTDNRVHACIYFIQPTGHALKPIDIEFLKRLHTKVNLIPVIAKADTLTEEEVELFKQRVLADIEYHGIRIFQPPSYEKDDEETAQENDEIISKIPFAVVGSDTVVQAPDGRMVRGRSYPWGVIEVDNEQHCDFVKLRQMLVRTHMEELREHTNDVLYENYRTDKLRAMG----VAQDESVFKETNPAVK------------------------------------------------------------------------------------------------------------------------------------------------------------------------------------------------------------------------------------------------------
>A0A835P148	392	0.566	1.102E-112	60	435	703	95	437	492
------------------------------------------------------------QSRD-QPLLQPLALPQGLFEShSLSL-------YEAQAEEVAHSD--LLPSISDP-QDHEKQ---YVGFATLPNQVHRKSVKKGFDFTLMVAGESGLGKSTLVNSLFLTDLYKDRKLLN--------------------AEERINQTVEIIKHTVDIEEKGVKLKLTIVDTPGFGDAVNNTECWKPITDYIDQQFEQYFRDESGLNRKNIQDNRVHCCLYFISPFGHGLRPVDVEFMKALHEKVNIVPLIAKADCLIPSEIRKLKERIREEIDKFGIKVYQFPECDSDeDEEFKQQDRELKESAPFAVIGSNTVVEAK-GQRVRGRLYPWGIVEVENQAHCDFVKLRNMLIRTHMHDLKDVTCDVHYENYRAQCIQQM---------------------------------------------------------------------------------------------------------------------------------------------------------------------------------------------------------------------------------------------------------------------------
>H9G445	392	0.478	1.102E-112	124	559	703	29	444	508
----------------------------------------------------------------------------------------------------------------------------YVGFATLPNQVHRKSVKKGFDFTLMVAGESGLGKSTLVNSLFLTDLYKDRKLLN--------------------AEERISQTVEIVKHTVDIEEKGVKLKLTIVDTPGFGDAVNNTECWKAITDYIDQQFEQYFRDESGLNRKNIQDNRVHCCLYFISPFGHGLRPVDVEFMKALHEKVNIVPLIAKADCLVPSEIKKLKERIREEIDKFGIKVYQFPECDSDeDEDFKQQDRELKESAPFAVIGSNTVVEAK-GQRVRGRLYPWGIVEVENQAHCDFVKLRNMLIRTHMHDLKDVTCDVHYENYRAQCIQQMTSKLTQDNRIESPIPILPLPTPDVETEKLIKMKDEEVSWVKLCDVFSDDACKSQSGGLFQLADRNFVNVYCFQMPAEIFWHSTQCAAHHRDHLHWFLPESLKFNLEVLIAAEFFLLFFVNATVT-----------------------------------------------------------------------------------------------------------------------------------------------
>A0A4Y2LKQ3	392	0.494	1.102E-112	24	456	703	19	405	517
------------------------QSRGT-ASHQIAKSRGSSELTSRRLNAKRDLFLRHDAST----TNYTVA------PPNVNSSLGVNSNSSSKES------LSSKEGD-RMKDMSPKDLDGYVGFANLPNQVYRKAVKRGFEFTLMVVGEAGLGKSTLINSMFLTDIY--------------------SSEHPGPSH-RIKKTIQVETTKVLLKESGVNLLLTVVDTPGFGDAVDNSHCWQPISDYIENKYEEYLNAESRVHRTTIPDGRVHSCLYFIAPSGHGLKPIDVEFMKRLHDRVNIIPIIAKADTMTPEECHHFKKTILSEIAQNQIKIYEFPDCDDEDENRLQ--KIMKERVPFAVVGSNTLIDV-GGKQVRGRRYPWGVAEVENMEHCDFLALRNMLLRTHMQDLKDITNSVHYENFRCRKLAGVG----SDGKPARLCNKNPLDQ------------------------------------------------------------------------------------------------------------------------------------------------------------------------------------------------------------------------------------------------------
>A0A7R9GGB4	392	0.463	1.102E-112	66	566	703	72	553	557
------------------------------------------------------------------PTSGPVDAGLlpKTSPPPPSILKKDSAYTKeNNKENVDHKLGKSASGGAagggghgvrpeqQPPQQKPRKVDGFVGFANLPDQVYRKAVKRGFEFTLMVVGASGLGKSTLINSMFLADVY--------------------SKDHPGPSQ-RIKKTVQVETTKVLLKEKGVNLTLTVVDTPGFGDAVDNSDCWQPIIDYIDARYEEFLVNESRVDRKCVPDSRVHCCLYFVAP-GHGLKPLDIEFMKRLHEKVNVIPVVGKADTMTPEECDEFKAQVLTEIRQHKIKIYDFP--DSDDEEESKIQRPLKDRVPFAIVGSNTVLEVD-GKKVRGRRYPWGTVDVENLEHCDFVALRKMVVRSHMMDLREVTNNVHYENYRCRKL--AGVDSKSDDPIMLKSNKNPLAQMEEE-------RKEHEVKMKQMEQDMEQVFEMKVREKKQKMKNSELELKNKNEHMRSNIEQQERELKERRKAFENEVLQWEQSYGITMEDVRRLSLESNSKETMEKKKKK----------------------------------------------------------------------------------------------------------------------------------------
>UPI0008F9ACE6	392	0.528	1.102E-112	66	456	703	139	497	607
------------------------------------------------------------------PTATSLKESLSKRIAERvnaeaaASENGTENKEKYNKLEKDKTVP----------ERKLKELDGYVGFANLPNQVYRKAVKKGFEFTIMLVGESGLGKSTLLNSMFLADIY--------------------GPEYPGPSH-RIKKTIMVETQRCLLKENGVNLVLTVVDTPGFGDAVDNSNCWQPVIEFVESRYDEFLNSESRVNRKPQPDTRVHCCLYFIAPSGHGLKPLDVEFMQRLHEKVNIIPIIAKADTLTPDECTQFKKQILNEIAQHKIKIYEFP--ETDDDEDAKQNKILRDRVPFAIVGSNTVIEVN-GKKVRGRKYPWGIAEVENLEHNDFIALRNMLLRTHLQDLKDVTNNVHYENFRCRKLAVLG----PDGKQGQGFNMNPLAQ------------------------------------------------------------------------------------------------------------------------------------------------------------------------------------------------------------------------------------------------------
>UPI001E673AC6	392	0.587	1.102E-112	115	456	703	178	488	625
-------------------------------------------------------------------------------------------------------------------ERRPREVDGYVGFANLPNQVYRKAVKRGFEFSLMVVGESGLGKSTLINSMFLSDIY--------------------SNDHPGPSH-RVKKTVQVETTKVLLKENGVNLMLTVVDTPGFGDAVDNSDCWQPVTDYVETKYEEYLNCESRVNRTQISDSRVHCCLYFIAPSGHGLKPLDVEFMRRLHDKVNIIPVISKADTLTPDECQHLKKQVLNEIAQHKIKIYEFP-----EDEGDATGSKLKQRVPFAVVGSNTTVEVE-GKKVRGRKYPWGIVEVENIEHCDFIPLRNMMIRTHMQDLKDVTNNVHYENYRCRKLAG---GGGADGKIKLSN-KNPLAQ------------------------------------------------------------------------------------------------------------------------------------------------------------------------------------------------------------------------------------------------------
>A0A8J1URT1	392	0.551	1.102E-112	65	456	703	159	532	631
-----------------------------------------------------------------QP-PASLntkrDAFFKNDPAppkfEYSGIRERDKDRTERDKERELMLERAQERIKAPAPSLPNKesptVDGYVGFANLPNQVYRKSVKKGFEFTLMVVGESGLGKSTLINSLFLTELY------------------NSG-DYPGPSH-RIKKTVQVEKTQVLLKEGGVQLRLTVVDTPGFGDAVDNSNCWQPVIDFIDANYDEYLNSESRVNRKTNPDSRVHCCLYFIAPNGHGLKPLDVEFMKRLHDKVNIIPMIAKADTMTPDECRDFKKTILNEIAQHKIKIYEFPDCD--DEEENKVQKRLKDRVPFAVVGSNTVVE-NSGKKFRGRVYPWGVVEVENLEHNDFIALRNMLIRTHMQDLKDVTNNVHYENFRYNKLAS------VSGKQKNSSGKNPLTQ------------------------------------------------------------------------------------------------------------------------------------------------------------------------------------------------------------------------------------------------------
>UPI001605548D	392	0.393	1.102E-112	19	577	703	8	565	643
-------------------LRSGPQPFRQSPALQSKREMFFKNDSSPAPALVNTINTSGPSAAPTAPTAATVgGLAAKPDISSRNAIDtsvtrthhTNGNNIEDNKERE----MKEKMKLDRPeKDKRKKELDGYVGFANLPNQVYRKAVKRGFDFTLMVVGESGLGKSTLTNSMFLADIY--------------------SPEYPGPSL-RLKKTVQVDTSKVTMKENGVNLSLTIVDTPGYGDSIDNSQCWQPILDYIENRYEDFLNAESRVNRKTLLDSRVHCCLYFIAPSGHGLKALDIEFMKKLHDKVNIIPILSKADTMTPEECSHFKKQVMNQIKQHQIKIYEFPDCD--DEEENKINKQMRDRVPFAVVGSNTVVEVD-GKKARGRKYPWGTVLVENLEHCDFVALRNMVVRTHLQDLKDVTNNVHYENFRCRKLAGLgpdgkpvkGFdnNAQSPGIPNCFiTIWNPLAQMeeekknhdaKMKKMEIEMEQVFEMKVKERSQRITDSEKDLKRREEQMKVQLEKLKRDIADKKKQFENDKLVWEQANGISVEELRRRSLEALSKETSPRKSFFKRKSAAKQGKVKEKKTSTS---ALEKV-----------------------------------------------------------------------------------------------------------------------------
>UPI001D08EA3B	392	0.576	1.501E-112	108	456	703	0	330	355
------------------------------------------------------------------------------------------------------------MSSDSVKSFPSLETPGYVGFANLPNQVHRKSVKKGFEFTLMVVGESGLGKSTLVNSLFLTDLYPERVIP--------------------DSVEKSTQTVKLDASTVEIEERGVKLRLTVVDTPGFGDAIDNTDCFRAILKYIDEQFERFLRDESGLNRRNIVDNRIHCCFYFISPFGHGLKPLDVEFMKQLHNKVNIVPVIAKADVLTKKEMQRLKQRVMDEITEHGIKIYPLPECDSDeDEDYKEQVRQLKQAVPFAVCGANTLLEVR-GRKVRGRLYPWGVVEVENPDHCDFIKLRTMLI-THMQDLQEVTQEVHYENYRSERLAKGGsvpkRNASVIED-KTVTEKDRILQ------------------------------------------------------------------------------------------------------------------------------------------------------------------------------------------------------------------------------------------------------
>A0A1W4WZ12	392	0.609	1.501E-112	108	434	703	0	305	358
------------------------------------------------------------------------------------------------------------MSNESVKSFSSLETPGYVGFANLPNQVHRKSVKKGFEFTLMVVGESGLGKSTLVNSLFLTDLYPERIVPDAI---------EKGK-----------QTVKLDASTVEIEERGVKLRLTVVDTPGYGDAIDNTDCFKAIIRYIDEQFERFLRDESGLNRRNIVDNRIHCCFYFISPFGHGLKPLDIEFMKQLHNKVNIIPVIAKADVLTKKEMQRLKNKVMDEIRDNGIKIYQLPECDSDeDEEYKEQVRQLKQAVPFAVCGSNTMMEVK-GRKVRGRLYPWGVVEVENPEHCDFIKLRTMLI-THMQDMQEVTHEVHYENYRSERLAK----------------------------------------------------------------------------------------------------------------------------------------------------------------------------------------------------------------------------------------------------------------------------
>A0A3P9IUS7	392	0.563	1.501E-112	77	435	703	26	358	415
-----------------------------------------------------------------------------LLPSICLVSERNHGKWPT------NTAPPHPPPHCRVCLFVCFQDKEYVGFATLPNQLHRKSVKKGFDFTLLVAGEAGLGKSTLVNSLFLTDLYKERKLLN--------------------AEERIKQTVEITKRTVDIEEKGVKLKLTIVDTPGVGDAVNNTQCWRPVTDYIDQQFEQYFRDESGLNRKNIQDNRVHCCLYFISPFGQGLRPIDVEFMKALQDKANVVPVIAKADCLTPLEIKKMKERVREEIDKYGIKIYQFPDCDSDeDEESKQQDRELKESIPFAVIGGNTVIEVR-GQRVRGRLYPWGVVEVENPSHCDFVKLRNMLIRTHMHDLKDTTNDLHYENYRAHAIQNM---------------------------------------------------------------------------------------------------------------------------------------------------------------------------------------------------------------------------------------------------------------------------
>A0A0D7AJQ5	392	0.621	1.501E-112	106	456	703	19	343	432
----------------------------------------------------------------------------------------------------------SPPPTIN--SIIRKKLLGYVGFANLPNQVHRKSVRTGFSFVTMVVGESGLGKSTLINTLFNTTLYPPKQ------PL-------------PPSAER-PKTVSIESIGADIEENGVRLHLTVVDTPGFGDFVDNDDSWKPIVENIESRFESYLEQETRVNRQKIVDNRVHACLYFIQPTGHSLKQIDIEFMRRLHTKVNLIPVIAKADTLTEEEVMDFKARVLADIAFHKIHIFQAPTYENEDEETILEAEEIASKIPFAVVGSDQAVVTPDGREVRGRAYPWGVVEVDNEDHCDFVKLRQMLVRTYMEELREYTNEVLYENWRTEKLINMG----VPQDPSVFREINPAAR------------------------------------------------------------------------------------------------------------------------------------------------------------------------------------------------------------------------------------------------------
>A0A165DY66	392	0.589	1.501E-112	86	453	703	9	354	448
--------------------------------------------------------------------------------------NGDASYTPNGSSKMNGSSPSLPPASteAGTSPIIRKKLMGFVGFANLPNQVHRKSVRKGFQFTVMVVGESGLGKSTLINTLFNTTLYP----PKENLP---------------PSAER-PSTVAIESISADIEESGVRLRLTVVDTPGFGDFVNNDDSWKPIIENIESRFDSYLEQENRVNRQKIVDNRIHACLYFIQPTGHSLKPIDVECMRQLHTKVNLIPIIAKADTLTDEEVAEFKARILADIAYHNIHIFQAPPYENEDEEALAEAEEIASKIPFAVVGSDKVVTTPDGRQVRGRAYPWGVVEVDNEDHCDFVKLRQMLVRTYMEELREHTNNVLYENWRTEKLISMG----VVQDSSVFKEVNP---------------------------------------------------------------------------------------------------------------------------------------------------------------------------------------------------------------------------------------------------------
>A0A5M8PE79	392	0.569	1.501E-112	66	456	703	5	385	471
------------------------------------------------------------------PLPAAPMRVSPISPQAPAVPNGkptapyveRSNPMGpqgQSVAQTVSSRdPKAAAQAASDMRnVVRRKLTGYVGFANLPNQWHRKSVRKGFNFNVMVVGESGLGKSTLVNTLFSTSLYP---------P----------KERKGPSLDIIPKTVAIQSISADIEENGVRLRLTVVDTPGFGDFVNNDDSWRPIVENVEARFDAYLDAENKVNRMNIVDNRVHACVYFIQPTGHALKPLDIEVMRRLHTKVNLIPVIAKADTLTDEEIMNFKQRILADINFHSIQIFEGPRYELDDEETMAENQEIMSKVPFAVVGANSEVTSPEGRRVRGRRYPWGVIEVDNEDHCDFVKLRQMLIRTHMEELKEHTNNALYERYRSDKLTQMG----VAQDPSVFKEVNPAVK------------------------------------------------------------------------------------------------------------------------------------------------------------------------------------------------------------------------------------------------------
>A0A8H5H117	392	0.625	1.501E-112	102	456	703	13	341	478
------------------------------------------------------------------------------------------------------PLLVNPPAGLS--SVIRKKLMGYVGFANLPNQVHRKSVRKGFQFTAMVVGESGLGKSTLINTLFNTTLYPAK----EPQP---------------PSAEK-PKTVAIESIGADIEENGVRLHLTVVDTPGFGDFVNNDDSWKPIVEDIESRFDSYLEQENRVNRTKVVDNRVHACLYFLQPTGHSLKQIDVEFMRRLHTKVNLIPVIAKADTMTDEELAAFKQRILSDIEHHNIHIFQAPTYENEDEETIAEAEEIASKIPFAVVGSDKVVNTPDGRQVRGRVYPWGVVEVDNEEHCDFVKLRQMLVRTYMEELREYTNDVLYENWRTEKLLGMG----VAQDSSVFKEINPAAR------------------------------------------------------------------------------------------------------------------------------------------------------------------------------------------------------------------------------------------------------
>UPI0003F0B9B1	392	0.492	1.501E-112	3	444	703	7	415	480
---SSGRLGRNssGSPKFAGYTRNGY-DRTTEKEEPSASPLSRDRDFRSSGRSTDYTSRSTELSSSR--------SEYSSRVGDLGTATRDLNNHGRSSS------TTSVSSSMS--SLADKDSREYVGFATLPDQVHRKSVKKGFEFTLMVVGESGLGKSTLVNSLFLTDLYKDRILP--------------------SAEERISKTVLIQKSTVEIEEQGIKLRLNVVDTPGFGDTVDGSESWKPIKDYIDKQYEQYFQDESGLNRKNIVDNRVHCCLYFISPYGRGLRPIDVEFMKQLHTKVNIVPVIAKADCLTPLEVQTLKRRILDDLDVHGIQIYEFPDCDSDeDEDFKQQDKELKASTPFAVIGSNTIVEAN-GKRVRGRLYPWGIVEVENPKHCDFVKLRNMLIRTHMHDLKEVTCDIHYENYRLQRIKTtgHPFNPVNARD------------------------------------------------------------------------------------------------------------------------------------------------------------------------------------------------------------------------------------------------------------------
>UPI0015A834E8	392	0.491	1.501E-112	88	582	703	27	515	522
----------------------------------------------------------------------------------------NVNNFTSSVSVPLSNLSKENSSSITTstyaKETSVREMDGYVGFANLPNQVYRKAVKKGFEFTLMVVGGAGLGKSTLINSMFLTDIY--------------------SNEYPGPSL-RAKKTVQVETTKVLLKENSVNLHLTIVDTPGFGDAVDNSECWQPIIDYIENKYEEYLNAESRVHRSFSPDTRVHCCLYFIAPSGHGLKPLDVEFMKRLHDKVNIIPVVAKADSMTPEECASFKRIILGEISRNKINIYDFPECDNEEESKIQ--KCLKERVPFAVVGSNTVIEVN-GKRLRGRRYPWGIAEVENMEHCDFLALRNMLIRTHMQDLKDVTNNVHYENYRCRKLASVANDGKSARMSNNFCPQrilntfmvfwNPLAQMEEERKEHELKMKKMEQDLEQLFELKVREKFKKLKDSEADLERRHEQMKKSLEAQRKELEEKWKAFEAEKASFEAENKDEESLRRMSVDVNSKDQNDSKDKKKEKKKglfnNNNVYIYVSVCVLWTSYTF------------------------------------------------------------------------------------------------------------------------
>A0A1D2NJW9	392	0.514	1.501E-112	119	563	703	91	506	577
-----------------------------------------------------------------------------------------------------------------------KELDGYVGFANLPNQVYRKAVKKGFDFTLMVVGESGLGKSTMINSMFLADIY--------------------SQEYPGPSN-RIKKTVQVETCKVLLKENGVNLTLTIVDTPGFGDSIDNSH-WQPVMDYIENRYEDYLNAESRVNRRAVLDGRVHSCLYFIAPSGHGMKALDIELMKKLHDKVNIIPVIAKADTLTPEECAQFKKQILNEIAQNKIKIYEFPDCD--DEEENKVNKMMRERVPFAVVGSNTVVEVD-GKKLRGRKYPWGTVIVESLEHCDFVALRNMVVRTHLQDLKDVTNNVHYENFRCRKLAGLG----PDGKPVKGFDKNPLAQMEDEKKNHESKMKKMEVEMEQVFELKVKERTQRITDSEKDLKRREEQMRSTLEKLRLDIQDKKKQFESEKLGWEQANGITFDELRRRNLEALKNLPRPGSSGTQEDC-------------------------------------------------------------------------------------------------------------------------------------------
>UPI001D081B28	392	0.562	1.501E-112	99	456	703	169	499	606
---------------------------------------------------------------------------------------------------KDENSKESTPEIVK-ERPKPKELDGYVGFANLPNQVYRKAVKKGFEFTLMVVGESGLGKSTLINSMFLTDIY-------------------NSNDYPGPTQ-RLKKTVAVETTRVMLKENGVNLLLTVVDTPGFGDAVDNSNCWVPIIEYIESKYEDYLNCEARVTRKQSPDMRIHCCLYFIQPSGHGLKSLDIEFMKRLCDKVNIIPIIAKADTLTAEECQLFKKQILNEIALHKIKIYEFPDsCE--DEDEKKHNKSLKDRVPFAVVGSNAVVEID-GKKLRGRQYPWGVAQVENLEHCDFIALRNMVIRTHLQDLKDVTNNVHYENYRCRKLAGLG----VDGKTTRILNKNPLAQ------------------------------------------------------------------------------------------------------------------------------------------------------------------------------------------------------------------------------------------------------
>UPI000E6D5E9B	392	0.497	1.501E-112	93	576	703	246	704	708
---------------------------------------------------------------------------------------------TDNIKKPDHP-PVAPkPELPKLEKPKTKELDGYVGFANLPNQVYRKAVKKGFEFTLMVVGETGLGKSTLINSLFLTDVYDKDKH-------------------PGPSL-RVKKTVGVETSVVLLKENGVNLTLTIVDTPGFGDAVDNSNCWQPIIDFVESKYEEYLNAESRVTRKAaLQDTRVHCCLYFIAPSGHGLKPLDVEFMQRLGDKVNIIPVIAKADTMTPEECKDFKEQIMKEITQHKIKIYDFPESTGEEGDGAEATRVLRRRVPFAVVGANTIIE-QDGRRIRGRKYPWGIAEVENLEHCDFIALRNMVIRTHLQDLKDVTSSVHYENYRCRKLSGLTHDG---KPHRINSNKNPLAQMEEEKREHDLKMKNMESEMEKVFEMKVREKRAKLKESETELARRHEATRRALEAQARELEERQRALDAERT--AWERDTGLSLDDLRRRSLEANSKETVDGKDKKDKKKKDWSFKSVASG------------------------------------------------------------------------------------------------------------------------------
>U5EZI2	392	0.490	1.501E-112	115	568	703	303	729	775
-------------------------------------------------------------------------------------------------------------------RPKPKELDGYVGFANLPNQVYRKAVKKGFEFTLMVVGESGLGKSTLINSMFLSDVY----HP---------------EQYPGPSF-RIKKTVAVENTKVLLKENLVNLTLTVVDTPGFGDAVDNSNCWVPIIDFVESKYEEYLTAESRVHRKAMSDSRVHCCLYFIAPSGHGLKPLDIEFMQRLCDKVNIIPVIAKADTLTPEEITQFKKQILNEIAQHKIKIYDFPEP-LDDEDDAKTLKQLRSRVPFAVVGANAIIEVD-GRKVRGRRYPWGIAEVENLEHCDFIALRNMVIRTHLQDLKDVTNNVHYENYRCRKLAGLGNDG------KTKLSNNLCAQGvMNSFMTVWNPLAQMEEEKREHDSKMKKMEAEMEQVFEMKVKEKKQKLKDSELELTRRHEERKKALELQIRELEDRRRAFEQEKHEWESSNGVTLEELRRKSLEANSKETGS--------------------------------------------------------------------------------------------------------------------------------------
>A0A0D2WK97	392	0.678	2.044E-112	119	447	703	19	324	418
-----------------------------------------------------------------------------------------------------------------------KQLGGYVGFANLPNQVHRKSVKKGFEFTLMVVGESGLGKSTLVNSLFLTDLYNE-------------------REYPS-AAERIEKTVKVSSTSVEIEEKGVRLRLTIVDTPGFGDAVNNQDSWASIVTFIDERFEEFLNDELRVNRTKTNDNRVHCCLYFIAPNGHGLKPLDIEFMKRLHKKVNIIPVIGKADTLTADEIKSFRRQILSQIAENDISIYQF-ATDSDDEeDAIREAQSLQASVPFAVVGSNTVLEI-GGKKVRGRMYPWGIVEVENEDHCDFTKLRNLLIRTHMQDLKDNTNDVLYESYRAFKLTGMG--GSLPGGDKT---------------------------------------------------------------------------------------------------------------------------------------------------------------------------------------------------------------------------------------------------------------
>A0A086TII5	392	0.612	2.044E-112	102	456	703	5	336	423
------------------------------------------------------------------------------------------------------PLPLTPPVSKPLTNgALRKKLQGYVGFANLPNQVHRKSVKKGFNFTIMVVGESGLGKSTLVNTLFNAPLYPSKDHV-------------------PLSDES-PKTVGIQVLNTDIEENGVRLKLNVVDTPGFGDFINNEDSWKPILETIESRFDAYLEQENRVNRSKITDTRVNACLYFIAPTGHSLKALDIEFMKRLHKKVNLIPVIAKSDTMTNEEIVAFKERILLDIAHHDIKIYHAQHYDCDDAETIAETKDVMSKIPFAIVGSDKIIETADGRQVRGRRYPWGTIEVDNEEHCDFIKLRQMLIRTHMEELREFTNDLHYENYRTEKLLAMGY----QQDQTVFREVDPLAK------------------------------------------------------------------------------------------------------------------------------------------------------------------------------------------------------------------------------------------------------
>A0A5C3LC79	392	0.610	2.044E-112	80	456	703	5	351	440
--------------------------------------------------------------------------------SSR-ATDVSGNGLANASNPS--LVPTAPSTASNIIR---KKLMGYVGFANLPNQVHRKSVRKGFQFTCMVVGESGLGKSTLVNTLFNTTLYP----PKEPLP---------------PSAER-PKTVAIESIGADIEENGVRLHLTVVDTPGFGDFVNNDDSWKPIVENIESRFDSYLEQENRVNRTKIVDNRVHACLYFIQPTGHSLKQIDIEFMRRLHTKVNLIPIIAKADTLTDEEVADFKQRILADIAHHDIHIFQAPSYENEDEETMTEAEEIASKIPFAVVGSDTIVNTPDGRQVRGRAYPWGVVEVDNEDHCDFVKLRQMLVRTYMEELREYTNDWLYENWRTQKLLSMG----VAQDSSVFKEINPAAR------------------------------------------------------------------------------------------------------------------------------------------------------------------------------------------------------------------------------------------------------
>UPI001C71DAD1	392	0.449	2.044E-112	104	559	703	44	474	497
--------------------------------------------------------------------------------------------------------PAPPVCNGNNKEQLTyakeisrKEMDGYVGFANLPNQIYRKAVKKGFDFTLMIVGEAGLGKSTLLNSMFLTDIY--------------------SNEYPGPSL-RPKKTVQVEVAKVLLKENGVNLHLTVVDTPGFGDNVDNSECWQPIIDFIENKFEDYLNGESRVHRSFAPDSRIHCCLYFIAPSGHGLKPLDVEFMKRLHDKVNIVPVIAKADTMTPEECATFKKSILGEIARNKINIYEFPDCD--DEEENKLLRRLRDRVPFAVVGSNTVIEVN-GKRLRGRRYPWGVAEVENMEHCDFLALRDMLIRTHMQDLKEITNNVHYENYRCKKLTA--FTDG-----KPVRISNNL-CPQRILNTFMVFWNPLAQMEEEKKEHELKMKKMEQEREVLFEQKVQEKFQKLKDSEADLEKRNEQMKRSLEAQHKELEEKRLAFEREKANFEAINKEEETIRRM-----------------------------------------------------------------------------------------------------------------------------------------------
>A0A6J8BQL9	392	0.572	2.044E-112	93	455	703	243	582	628
---------------------------------------------------------------------------------------------TRRKQMDD--LPTESCLSDKPkvfMQFTCPEQPGYVGFANLPNQVHRKSVKKGFEFTLMVVGESGLGKSTLVNSLFLTDLYPERQI--------------------HSAAEKIKQTVKIDASTVEIEERGVKLRLTVVDTPGFGDSLNSVDCFKPIIQYVDDQFERYLQDESGLNRRHIIDNRVHCCFYFINPSGHGLRPLDITFMRAVHHKVNIVPVIAKADTLTKHEVQRLKKRVLDQIDEYGISIYPLPDCDSDeDEDYREQCRQLKEAVPFAVIGANTVIEVK-GRKVRGRMYPWGVVEVENPEHCDFIKLRTMLI-THMQDLQEVTQEVHYENFRADKLAG---GGGQAVPKKVSKNRRPES-------------------------------------------------------------------------------------------------------------------------------------------------------------------------------------------------------------------------------------------------------
>UPI00159DC877	392	0.488	2.044E-112	30	452	703	428	844	874
------------------------------SSWWALLNPEVGIPRSWPKTPDFEHVSEEMNNRVIwwlkdEEEPVESFLLLHLPPPsppSRSLC-SVPTHLPLVG--KEAVTPASLPGGAQ-------DDKEYVGFATLPNQVHRKSMKKGLDFTLMVAGESGLGKSTLVNSLFLTDLY-----------RDRK---LLGAE------ERIMQTVEITKHAVDIEEKGVRLRLTIVDTPGFGDAVNNTECWKPVAEYIDQQFEQYFRDESGLNRKNIQDNRVHCCLYFISPFGHGLRPLDVEFMKALHQRVNIVPILAKADTLTPPEVDCKKRKIREEIECFGIKIYQFPDCDSDeDEDFKLQNQALKESIPFAVIGSNTVVEAR-GRRVQGRLYPWGIVEVENPGHCDFVKLRTMLVRTHMQDLKDVTRETHYENYRAQCIQSitrlvkernrnkltreSGTDFPIPAVPPGSDPET----------------------------------------------------------------------------------------------------------------------------------------------------------------------------------------------------------------------------------------------------------
>A0A2U9B9X9	392	0.435	2.044E-112	77	557	703	74	530	1121
-----------------------------------------------------------------------------LSPPTLHTHTHTHTH-DYSPRCGCHLLLerTDASWALSPDDGEDKE---YVGFATLPNQVHRKSVKKGFDFTLMVAGESGLGKSTLVNSLFLTDLHKDRKLLN--------------------AEERISQTVEITKHTVDIEEKGVKLKLTIVDTPGFGDAVNNTECWRPVTDYIHQQFEQYFRDESGLNRKNIQDNRVHCCLYFIPPFGHGLRPVDVEFMKALQDKVNVVPLIAKADCLTPSEIKKLKEQLREEIDKYGIKIYQFLDCDSDeDEEFKQQDKELKESTPFAVIGSNTVVEAR-GQRVRGRLYPWGIVEVENPSHCDFVKLRTMLIRTHMHDLKDITGDCHYENYRAQCIQTM--TSSSGANPERSAPSSGMYKLEIELKRGHNLAVRDRGGSSDPYVKIRLANKDVFRSKTIHKNLNPVWDEKTTVIMDSLSEPLNIKVFDYDFGLQDDFMGSAYLYLESLEQHRTIPLTLVLK-------------------------------------------------------------------------------------------------------------------------------------------------
>A0A4Z0ADE6	392	0.518	2.044E-112	119	559	703	40	478	1348
-----------------------------------------------------------------------------------------------------------------------KKLMGYVGFANLPNQVHRKSVRKGFQFTAMVVGESGLGKSTLVNTLFNTPLYPPKEPLPPNAERPQTVAIESISAGTHP-NVYFPPSSADQSNELsDIEENGVRLRLTVVDTPGFGDFVNNDDSWKPIVENIESRFDSYLEQENRVNRQKVVDNRVHACLYFIQPTGHALKPLDIEFMRRLHTKVNLIPIIAKSDTLTDEEVAEFKARILADIAYHNIHIFQAPTYENEDEETLAEAEEIASKIPFAVVGSDQVVDTPDGRQVRGRSYPWGVIEVDNEDHCDFVKLRQMLVRTYMEELREYTNDVLYENWRTEKLLSMG----VAQDSSVFKEVNPalRMQEERVLHEAKLAKMEAEMKMVFQQKVQEKESKLKQSEEELYARHREMKESLDKQRNDLEEKKRKIESGRPLTPEKTQPDAWTMCNVILRSPDSPPAAKVFAAQT-----------------------------------------------------------------------------------------------------------------------------------------------
>A0A6G1J071	391	0.627	2.783E-112	119	456	703	22	335	420
-----------------------------------------------------------------------------------------------------------------------RKLTGYVGFANLPNQWHRKSVRKGFNFNVMVVGESGLGKSTLVNTLFNTSLYP---------P----------KERKAPSL-DISKTVSIQSISADIEENGVRLRLTVVDTPGFGDFINNDESWEPIVKNIEQRFDAYLDQEQKVNRMNIVDNRIHAVVFFIQPTGHSLKPLDVEVMKKLHTKVNLIPVIAKSDTLTDEEISMFKQRILADISYHKIQIFEGPRYELDDEETIAENAEIMSKVPFAVVGANNEVATADGRKVRGRRYPWGVIEVDNEEHCDFVKLRQMLIRTHMEELKEHTNNQLYENYRSEKLMAMG----VQQDSSVFKEVNPAVK------------------------------------------------------------------------------------------------------------------------------------------------------------------------------------------------------------------------------------------------------
>M7X0D3	391	0.609	2.783E-112	109	456	703	11	334	422
-------------------------------------------------------------------------------------------------------------GAAPAHNVIQKKLGGFVGFANLPNQYHRRSVRKGFHFTAMVVGESGLGKSTLINTLFNTSLYAKKNV-------------------PAPHHER-PQTVAIESITADIEENGVRLRLTVVDTPGYGDFINNEDGWKPILDNIEARFDAYLEQENRVNRQKMVDNRVHACLYFIEPTGHSLKPVDIEFMRRLHTRVNLIPVIAKADTLTDDEIVQFKARIMSDLAHHRIEIYQAPQYELEDEETLAENEEIVRKIPFAVVGSDTVVSTPDGRQARGRAYPWGTIEVDNEDHCDFVKLRQMLIRTHMEELKEHTNGALYENYRTEKLLAMG----VAQDHSVFKEVNPAAK------------------------------------------------------------------------------------------------------------------------------------------------------------------------------------------------------------------------------------------------------
>A0A0H2RYD6	391	0.618	2.783E-112	106	456	703	23	348	436
----------------------------------------------------------------------------------------------------------SAPHVASPPLVR-KKLMGYVGFANLPNQVHRKSVRKGFQFTAMVVGESGLGKSTLINTLFNTELY----QPKEVLP---------------PSAER-PKTVAIESISADIEENGVRLRLTVVDTPGFGDFVNNEESWKPIVEDIESRFDSYLEQENRVNRQKIVDNRVHACLYFIQPTGHSLRPIDIEFMRRLHTKVNLIPIIAKADTMTDEEIINFKDRILNDIRHHNIHIFQLPTYENEDEEALTEQEEIARKIPFAIVGSNQLVHTPDGRQVRGRAYPWGVIEVDNEDHCDFVKLRQMLIRTSMEELREHTTAVLYENYRSEKLLGMG----VAQDSSVFKEINPALK------------------------------------------------------------------------------------------------------------------------------------------------------------------------------------------------------------------------------------------------------
>UPI000CD6166F	391	0.526	2.783E-112	67	435	703	64	418	468
-------------------------------------------------------------------TPGRHPFFRQITPnrTSRDLSTESESLLRFNLSSMDLPLspsrPKSPWGHFDPYDSVEDQDKEYVGFATLPNQVHKKSVKRGFDFTLMVAGESGLGKSTLVNSLFLTDLYKDRRL--------------------FSAEERITQTVEITRCTVDIEEKGVKLRLTVVDTPGFGDAINNKECWRPVVDYIEEQFEQYFRDESGLNRKNIQDNRVHCCLYFISPFSHGLRPIDVEFMKALHEKVNIVPVLAKADSLTPYEMRKKKIKIREEMEQHGIKIFQFPDCDSDsDEDFRQHDQELKGRVPFAIIGSNMVVESM-GRQVRGRLYPWGTVEVEDPAHSDFLMLRDVLVCTHMQDLKDITRETHYENYRVQCIQTM---------------------------------------------------------------------------------------------------------------------------------------------------------------------------------------------------------------------------------------------------------------------------
>A0A3S1HES1	391	0.606	2.783E-112	112	456	703	94	412	470
----------------------------------------------------------------------------------------------------------------QP-QFVNPEQAGYVGFANLPNQVHRKSVKKGFEFTLMVVGESGLGKSTLVNSLFLTDLYPE-----RHIPS---------------AAEKIEQTVKIDASTVEIEERGVKLRLTVVDTPGFGDSLNSVDCFKPIIQYIDDQFERYLTDESGLNRRHIVDNRVHCCFYFINPSGHGLKPLDITFMKAVHHKVNIVPVLAKADTLTQLEVVTLKRKILDQIDDHGIRIYPLPDCDSDeDEDYKEQCRQLKGAVPFAVVGANTIIEVK-GRKVRGRMYPWGVVEVENPEHCDFIKLRTMLI-THMQDLQEVTQETHYENFRAEKLAS----GAAPTKPRPGKPMAPIAR------------------------------------------------------------------------------------------------------------------------------------------------------------------------------------------------------------------------------------------------------
>UPI000BA80078	391	0.465	2.783E-112	118	557	703	66	475	485
----------------------------------------------------------------------------------------------------------------------PKDMEGYVGFANLPNQVYRKAVKRGFNFTLMVVGESGLGKSTLINSLFLTDIY--------------------SNEYPGPSQ-RIKKTVQVETNKVFLRENGVNLTLTIVDTPGFGDAVDNSECWQPIVDFIDTKYEDFLNAESRVHRTSITDSRIHCCLYFISP-GHGLKPLDIEFMKRLHEKVNVVPLIAKADTMTPEECYQFKKIVLNEIAQNKIRIYEFPDCE--DEEENKLQKPMKEQVPFAVVGSNMVIECN-GKRVRGRRYPWGVAEVENMEHCDFLALRNMLLRTHMQDLRDVTNNVHYENYRCMKLAGVG----ADGKP-VAVANNYCQQRISNTCMVFWNPLSQMEEEKKDHETKMKRMEREMEQVFDMKVKEKMNKLKDSEADLNRRSEQMKKTLEQQKQELYQKRKEFEKERTAFELANKDMDETLRK-------------------------------------------------------------------------------------------------------------------------------------------------
>A0A6P7JIZ3	391	0.570	2.783E-112	102	435	703	128	441	510
------------------------------------------------------------------------------------------------------SRPRSPWGRFDPYDSPEDQDKEYVGFATLPNQVHRKTVKKGFTFTLMVAGESGLGKSTLINSLFLTDLYKDRKVPN--------------------AEERISPTVDIIKHTIGIEEKGIKLRLTIIDTPGFGDGVDNTESWKQIEDYIDQQFEQYFRDESGLNRRNIQDNRVHCCLYFISPYGHGLRPLDVEFMKALHEKVNIIPVLAKADSLTQAEVCRKKMKIREEIRQFGINVYQFPECDSDeDEDFKMQEQILKDSIPFAVIGSNVQVESK-GRKFRGRIYPWGVVEVENPAHSDFLLLRNMLVRTHMQDLKDVTRETHYENYRAQCIQNM---------------------------------------------------------------------------------------------------------------------------------------------------------------------------------------------------------------------------------------------------------------------------
>UPI000A1C41C0	391	0.523	2.783E-112	65	435	703	85	445	513
-----------------------------------------------------------------RPAPLSLsGSPVVPRRSSRSGSDaefspGFRRQLVSHGSldspLSPSSRPRSPWGRFDPYDSPEDQDKEYVGFATLPNQVHRKTVKKGFTFTVMVAGESGLGKSTLINSLFLTDMYKDRKVPN--------------------AEERISQTVDIVKHTVSIEEKGIKLRLTIIDTPGFGDAVNNSESWKHLEDYIDQQFEQYFRDESGLNRRNIQDNRVHCCLYFISPYGHGLRPIDVQCMKALHEKVNIIPILAKADSLTAAERHKKKMKIREEIKQFGINIYQFLEYDSDeDEDLKRHDQILKDSIPFAIIGSNIQVESK-GRRIRGRLYPWGVVEVENPAHSDFLLLRNMLVRTHMQDLKDVTRESHYENYRAQCIQSM---------------------------------------------------------------------------------------------------------------------------------------------------------------------------------------------------------------------------------------------------------------------------
>UPI001CF6E41F	391	0.505	2.783E-112	66	435	703	94	449	518
------------------------------------------------------------------PTGSPAFPHRPSRmgpdsvfqppPLRRQLITQESLDCPLSPA----SRPRSPWGRFDPYDSPEDQDKEYVGFATLPNQVHRKTVKKGFTFTVMVAGESGLGKSTLINSLFLTDLYKDRKVPN--------------------AEERINQTIDIIKHSISIEEKGIKLRLTIIDTPGFGDAIDNTESWKPIEDYIDQQFEQYFRDESGLNRRNIQDNRVHCCLYFVSPFGHGLRPLDVECMRALHEKVNIVPVLAKADSLTHAEVCRKKMKIREDIKQFGINIYQFPDCDSDeDEDFKKQDQILKDSIPFAIIGSNVQMESK-GRKFRGRVYPWGVVEVENPVHSDFLLLRNMLVRTHMQDLKDVTRETHYENYRAQCIQNM---------------------------------------------------------------------------------------------------------------------------------------------------------------------------------------------------------------------------------------------------------------------------
>A0A3N0XMG2	391	0.602	2.783E-112	124	454	703	28	333	645
----------------------------------------------------------------------------------------------------------------------------YVGFATLPNQVHRKSVKKGFDFTLMVAGESGLGKSTLVNSLFLTDLYKDRKLLN--------------------AEERINQTVEITKHTVDIEEKGVKLKLTIVDTPGFGDAVNNNECWKPITDYIDHQFEQYFRDESGLNRKNILDNRVHCCLYFIPPFGHGLRPVDVEFMKALHEKVNIIPLISKADCLTPNEVKKLKDRVRDEIERFGIKVYQFPECDSDEEeEFKQMDKELKECTPFAVIGSNTVVEAR-GQRVRGRLYPWGIVEVENQSHCDFVKLRNMLIRSHMHDLKDVTCDVHYENYRAQCIQEM--TSKLAQDNRT---DSPL--------------------------------------------------------------------------------------------------------------------------------------------------------------------------------------------------------------------------------------------------------
>A0A6B2EJF7	391	0.578	2.783E-112	115	456	703	246	563	675
-------------------------------------------------------------------------------------------------------------------RPKPKELEGYVGFANLPNQVYRKAVKRGFEFTLMVVGESGLGKSTLINSMFLSDIYNQDQH-------------------PGPSL-RVKKTVQVETTKVLLKENGVNLTLTVVDTPGFGDAVDNSNCWVPVIDFVESKYEEYLTAESRVHRKAMSDSRVHCCLYFIAPSGHGLKPLDVEFMQRLCDKVNIIPVIAKADTMTPEEVQLFKKQILNEIAQHKIKIYDFPEP-LEDEEEAKVLKQLRSRVPFAVVGANVVIEVD-GRKVRGRRYPWGVAEVENLEHCDFIALRNMVIRTHLHDLKDVTNNVHYENYRCRKLAGLGNDGKSGRL--SNKIRNPLAQ------------------------------------------------------------------------------------------------------------------------------------------------------------------------------------------------------------------------------------------------------
>A0A8J6LIH4	391	0.585	2.783E-112	99	436	703	208	551	711
---------------------------------------------------------------------------------------------------KKFTLDMKPLVTSLPTKRKSCsldlETSGYVGFANLPNQVHRKSVKKGFEFTLMVVGESGLGKSTLVNALFLTDLYPERQVPDAI----GNVVSLKVLELRSPIaHGEHSvfqkmkQTVKLEPSTVEIEERGVKLRLTVVDTPGYGDAIDNTDSFSEIIKYIDDQFERFLRDESGLNRKNIMDNRIHCCFYFISPFGHGLKPLDVEFMKQLHNKVNIVPVIAKADVLTKKEMQRLKKKVMDEIQEHGIRIYSLPECDSDeDEEYKEQVRQLKQAVPFAVCGANTLLEVR-GRKVRGRLYPWGVVEVENPEHCDFIKLRTMLI-THMQDLQEITQQVHYENYRSEHLARGG--------------------------------------------------------------------------------------------------------------------------------------------------------------------------------------------------------------------------------------------------------------------------
>A0A3Q3VRM9	391	0.619	3.790E-112	124	437	703	15	308	370
----------------------------------------------------------------------------------------------------------------------------YVGFATLPNQVQRKSVKKGFDFTLMVAGESGLGKSTMINSLFLTDLYKDRMLLN--------------------AEERISQTVEITKHTVDIEEKGVKLRLNIVDTPGFGDAINNSECWKPLVDYINQQFEQYFRDESGLNRKNIQDNRVHCCLYFISPLGHGLRPVDVEFMKVLHEKVNLVPVLAKTDTLIPSEVEKMKTKIREEIELYGIKIYQFPDCDSDeDEDFKQQDTELKQSIPFAVIGSNTVVEVN-GKRVRGRLYPWGIVEVENSQHCDFVKLRNMLIRTHMQDLKDVTRETHYENYRAQCIQSMTC-------------------------------------------------------------------------------------------------------------------------------------------------------------------------------------------------------------------------------------------------------------------------
>UPI001402B579	391	0.582	3.790E-112	119	456	703	4	323	424
-----------------------------------------------------------------------------------------------------------------------KPLEGYVGFANLPNQVYRKSVKRGFEFTLMVVGESGLGKSTLINSLFLTDLY--------------------ASEYPGPSQ-RVRKTLQVEQSKVVLKEGGVQLTLTIVDTPGFGDAVDNSSCWQSIIDYIDSKCEDYLNAEARVNRRLMPDSRVHCCLYFIFPSGHGLKPLDIEFMKRLHDKVNIIPLIAKADSLTTEECQQFKKTIMKEILEHKIKIYEFPDVEDDDE---KLSKKVKDNIPLAVVGSNTVLEVN-GKRVRGRQYPWGVVEVESADHCDFTLLRNMLIRTHMQDLKDVTNNVHYENFRSRKLAALACNGVDNNRSKGQLSKgegnagmSPMAQ------------------------------------------------------------------------------------------------------------------------------------------------------------------------------------------------------------------------------------------------------
>A0A5C3EW67	391	0.618	3.790E-112	119	456	703	23	336	427
-----------------------------------------------------------------------------------------------------------------------KKLMGYVGFANLPNQVHRKSVRKGFSFTAMVVGESGLGKSTLINTLFNTTLYPRKQV--------------------APPHQERPKTVAIESISADIDENGVRLRLNVVDTPGFGDFVNNDESWKPVVDNIESRFDAYLEQENRVNRTKMQDNRVHACIYFVQPTGHSLRPIDIEFMRRLHQKVNLIPVIAKSDTLTDEEIVAFKQRILNDIAYHNIEIFHAPIYENEDEETMLEIQEISAKVPFAVVGSNTEIDTPDGRRVRGRAYPWGVIEVDNEEHCDFVKLRQMLIHTHMEELKEHTNNVLYEKYRSEKLTAMG----VTQDHSVFKEVNPAAK------------------------------------------------------------------------------------------------------------------------------------------------------------------------------------------------------------------------------------------------------
>A0A6A5UTQ4	391	0.630	3.790E-112	119	456	703	36	349	434
-----------------------------------------------------------------------------------------------------------------------RKLTGYVGFANLPNQWHRKSVRKGFNFNVMVVGESGLGKSTLVNTLFNTSLYP---------P----------KERKPPSL-DISKTVAIQSISADIEENGVRLRLTVVDTPGFGDYINNDESWDPIVKNIEQRFDAYLEQENKVNRMNIVDNRIHAVVFFIQPTGHSLKPLDVEVMKKLHTKVNLIPVIAKADTLTDEEIAAFKARILADIEYHKIQIFEGPRYELDDEETIAENAEIMSKVPFAVVGANYEVSTSDGRKVRGRRYPWGVIEVDNEEHCDFVKLRQMLIRTHMEELKEHTNNQLYENYRSDKLTAMG----VQQDSSVFKEINPAVK------------------------------------------------------------------------------------------------------------------------------------------------------------------------------------------------------------------------------------------------------
>A0A8H8NKP2	391	0.616	3.790E-112	106	456	703	24	351	439
----------------------------------------------------------------------------------------------------------SNGQAAPPAEsAVRKKLNGYVGFANLPNQVHRKSVRTGFQFTVMVVGESGLGKSTLINTLFNTTLYP---------P----------KEHLHPSAER-PKTVAIESISADIEENGVRLRLTVVDTPGFGDFVNNDESWKPIVENIEARFDAYLEQENRVNRQKMVDNRVHACLYFIQPSGHSLKQIDVEFMRRLHTKVNLIPVIAKSDTLTDEEIIQFKQRILNDISHNEIRIFQAPVYENEDEETVAENEEIAGKIPFAIVGSDAQVQAADGRKVRGRSYPWGVIEVDNEDHCDFVKLRQMLIRTYMEELREHTNLYLYENYRSEKLLGMG----VTQDHSVFKEINPAVK------------------------------------------------------------------------------------------------------------------------------------------------------------------------------------------------------------------------------------------------------
>UPI001BB17371	391	0.579	3.790E-112	118	456	703	10	339	442
----------------------------------------------------------------------------------------------------------------------PKEMEGYVGFANLPNQVYRRSVKRGFEFTLMVVGESGLGKSTLINSLFLTDIY-----------------SG---DYPGPSQ-RIKKTVKVETSQANLKENGVQLRLTIVDTPGFGDQVDNSNCWAPILDHIDSKFEEYLNSESRVNRYSIPDKRVQCCLYFIAPSGHGLKPLDIEFMKRLHDKVNIIPLIAKADTLTPEECREFKKRIMAEINEHKIKIYEFPDIEEEEEnkenkrltqrrngpkEKDTSPNSLKERVPFAVVGSNHIMEVN-GKRVRGRQYPWGIAEVENLEHCDFIPLRNMLIRTHMQDLKDVTNNVHYENFRCRKL-----TAVTSGDAKRGgkaSSKNPIAQ------------------------------------------------------------------------------------------------------------------------------------------------------------------------------------------------------------------------------------------------------
>A0A5M3N6F8	391	0.642	3.790E-112	119	456	703	42	355	451
-----------------------------------------------------------------------------------------------------------------------KKLMGYVGFANLPNQVHRKSVRKGFQFTVMVVGESGLGKSTLVNTLFNTPLYP-------------------AKEVLPPSAER-ASTVAIESIGADIEENGVRLHLNVVDTPGFGDFVNNDDSWRPIVENIESRFDSYLEQENRVNRQKIMDNRVHACLYFIQPTGHSLKQLDIEFMRRLHTKVNLIPVIAKADTLTDEEIADFKARILADIAHNKIHIFQAPTYENEDEEAIAEAEEIASKIPFAVVGSDQVVRTADGRDVRGRSYPWGVIEVDNEEHCDFVKLRQMLIRTYMEELREHTNNVLYENWRTQKLLSMG----VAQDSSVFREINPAAR------------------------------------------------------------------------------------------------------------------------------------------------------------------------------------------------------------------------------------------------------
>UPI000B45F659	391	0.524	3.790E-112	24	436	703	4	392	474
------------------------RNQRTgglsSASFSSRGIPNTSSTVHSASASILLREREHQHQRDHnGPkSPQSPKSPDEIKHPSRSAsfsSQHSNNNSTKSATN------TSKPSFTSPEQP------GYVGFANLPNQVHRKSVKKGFEFTLMVVGESGLGKSTLVNSLFLTDLYPE--------------------RHIHSAAEKIKQTVKIDASTVEIEERGVKLRLTVVDTPGFGDSLNSSDCFKPIIQYVDDQFERYLQDESGLNRRHIIDNRVHCCFYFINPSGHGLRPLDVSFMKAVHNKVNIVPVIAKADTLTLQEVYLLKKKVMDQIDEHGISIYPLPDCDSDeDEDYREQCRQLKEAVPFAVIGANTVIEVK-GRKVRGRMYPWGVVEVENPEHCDFIKLRTMLI-THMQDLQEVTQEVHYENFRAEKLADGG--------------------------------------------------------------------------------------------------------------------------------------------------------------------------------------------------------------------------------------------------------------------------
>Q4T908	391	0.492	3.790E-112	13	435	703	34	424	486
-------------PYAMRDLPPFSQDHQTCGDRVSDRAMPALNGRIPSPSRTSSLPRHLPG----QPAGSPTVPPRALMQLVSQASVERPSSPTS--------RPQSPWCRFDPYDSPEDQDKEYVGFATLPNQVHRKTVKKGFTFTLMVAGESGLGKSTLIKSLFLTDLY-----------KDRKVA---------SAQERIDQTVDIVRHTVGIEEKGIKLRLTIIDTPGFGDAVDNTKCWQHLEDYIDQQFEQYFRDESGLNRRNIQDNRVHCCLYFISPFSHGLRPLDVECMKALHEKVNIVPVLAKADCLTPAEVCRKKQKIKQEIKQFGINIYQFPECDSDEEeDFKRQDQILKNSIPFAVIGSNVQVESK-GRKVRGRSYPWGVVEVEDPVHSDFLLLRNMLVRTHMQDLKDVTQETHYENYRAECIHKM---------------------------------------------------------------------------------------------------------------------------------------------------------------------------------------------------------------------------------------------------------------------------
>A0A1B0A9Y6	391	0.585	3.790E-112	91	434	703	135	455	515
-------------------------------------------------------------------------------------------NLPSSVNVNFMPIPSAAPPAEG--KFTSIETPGYVGFANLPNQVHRKSVKKGFEFTLMVVGESGLGKSTLVNSLFLTDLYPERIIPDAI--------------------EKQKQTVKLEASTVEIEERGVKLRLTVVDTPGFGDAIDNSDSFSAILEYIDEQYERFLRDESGLNRRNIVDNRIHCCFYFISPFGHGLKPLDVEFMKKLHSKVNIVPVIAKADCLTKKEILRLKCRIMQEIEDHGIKIYPLPDCDSDeDEDYKEQVKQLKAAVPFAVCGANTLLEVK-GKKVRGRLYPWGVVEVENPEHCDFIKLRTMLI-THMQDLQEVTQEVHYENYRSDRLAK----------------------------------------------------------------------------------------------------------------------------------------------------------------------------------------------------------------------------------------------------------------------------
>A0A8D8W796	391	0.551	3.790E-112	80	456	703	79	419	528
--------------------------------------------------------------------------------SSLEKENnSNHNNINS-------SIIRMPERKIIP----SKELDGYIGFANLPNQVFRKAVKKGFEFTLMVVGESGLGKSTLINSMFLSDIY--------------------SAEHPGPSL-RIKKTVNVETSRCLLVENNVKLSLTVVDTPGFGDAVDNSDCWQPVIDYIESRYEEYLNAESRVVRSHGADSRVHACLYFIAPSGHGLKPLDVEFMQRLHDKVNIIPVIAKSDTMTPEECAAFKKQILSEIAQHKIEIYQFPVTSgSSEEETGKFSKSLRDRVPFAVVGANTVIEVD-GKKVRGRKYPWGVAEVENLEHCDFIALRNMLVRTHLQDLKDVTSNVHYENFRCRKLAGLGTDG----KPRL-LNKNPLAQ------------------------------------------------------------------------------------------------------------------------------------------------------------------------------------------------------------------------------------------------------
>UPI001D056C70	391	0.571	3.790E-112	66	456	703	79	447	532
------------------------------------------------------------------PQPGKIPNGQPTSPfPERQQSPVGPN--AQIAAQTVSSRdPRAAAQQAsDMKNVVRRKLTGYVGFANLPNQWHRKSVRKGFNFNVMVVGESGLGKSTLVNTLFNTSLYP---------P----------KESKGPSLDIMPKTVSISAISADIEENGVRLRLTVVDTPGFGDFVNNDDSWRPIVENIEARFDTYLDAENRVNRMNIVDNRVHACVYFIQPTGHSLKPLDIEVMRRLHTKVNLIPVIAKSDTLTDDEIVSFKARILTDIHHHKIQIFEGPRYELDDDETIAENQEIMSKVPFAIVGANSDVTTPEGRKVRGRRYPWGVIEVDNEDHCDFVKLRQMLIRTHMEELKEHTNNALYENYRSDKLTQMG----VQQDASVFKEVNPAVK------------------------------------------------------------------------------------------------------------------------------------------------------------------------------------------------------------------------------------------------------
>UPI001E275C73	391	0.558	3.790E-112	99	456	703	168	498	605
---------------------------------------------------------------------------------------------------KDENSKESTPEIVK-ERPKPKELDGYVGFANLPNQVYRKAVKKGFEFTLMVVGESGLGKSTLINSMFLTDIY-------------------NSTDYPGPTQ-RLKKTVAVETTRVMLKENGVNLLLTVVDTPGFGDAVDNSNCWVPIIEYIESKYEDYLNCEARVTRKQSPDMRIHCCLYFIQPSGHGLKSLDIEFMKRLCDKVNIIPIIAKADTLTAEECTLFKKQILNEIALHKIKIYEFPDS-LEDEDDHKLNKSLKDRVPFAVVGSNAVVEID-GKKLRGRKYPWGIAEVENLEHCDFIALRNMVIRTHLQDLKDVTNNVHYENYRCRKLAGLG----VDGKTNRILNKNPLAQ------------------------------------------------------------------------------------------------------------------------------------------------------------------------------------------------------------------------------------------------------
>UPI0010FAD96F	391	0.535	3.790E-112	78	456	703	222	578	726
------------------------------------------------------------------------------RECARIAVSGvNRRTATRRMLLH-HARPTPP--------TKPKELDGYVGFANLPNQVYRKAVKKGFEFTLMVVGKSGLGKSTLINSMFLADIY--------------------SAEYPGPSL-RIKKTVAVETSKVLLKENGVNLTLTVVDTPGFGDAVDNSNCWVPVIDYIESKYEEFLNAESRVTRRQIPDSRVHCCLYFVAPSGHGLKPLDVEFMQRLHDKVNIIPVIAKADTMTPDECAHFKKQILNEIAQHKIKIYEFPEVE--EEEDNKFHKLLRDRVPFAVVGANAVVEHD-GKKVRGRKYPWGIAEVENLEHCDFIALRNMVVRTHVQDLKDVTNNVHYENFRCRTLAGLGVDGkptkasnnlCPPGVTNTFMTVwNPLAQ------------------------------------------------------------------------------------------------------------------------------------------------------------------------------------------------------------------------------------------------------
>A0A8B7N823	391	0.550	3.790E-112	79	455	703	276	630	742
-------------------------------------------------------------------------------PDAKTSVASIKEQLLTTKDKKDHkdeenkeskqaAKPPIKDKTNAKEVFrRQREVEGYVGFANLPNQVYRKAVKKGFEFSLMVVGESGLGKSTMINSMFLSDIY--------------------SNEYPGPSH-RVKKTVQVETTKVLLKENAVNLMLTVVDTPGFGDAVDNSDCWQPVIDYVESKYEEYLNAESKVNRKSISDNRVHCCLYFIAPSGHGLKSLDIEFMRRLHDKVNIIPVIAKADTLTPEECQHFKKQIINEIHQHKIKIYEFPEEDGD-------NNKLKQRVPFAVVGSNVTTEVD-GKKVRGRKYPWGIVEVENLSHCDFIPLRNLLIRTHMQDLKEVTSSVHYENYRCRKLA----GGTTDNK-SKSSNKNPLA-------------------------------------------------------------------------------------------------------------------------------------------------------------------------------------------------------------------------------------------------------
>A0A4W3JNQ6	391	0.630	5.161E-112	123	435	703	12	304	333
---------------------------------------------------------------------------------------------------------------------------EYVGFATLPNQVHRKSVKKGFDFTLMVAGESGLGKSTLVKSLFLTDLYKDRKLLN--------------------AEERINQTVEIIKHTVDIEEKGVKLKLTIVDTPGFGDAVNNMQSWKPIADYIDQQFEQYFRDESGLNRKNIQDNRVHCCLYFISPYGHGLRPVDTEFMKALHEKVNIVPVIAKADSLTPIEVKKLKERIRDEIELFGIKIYQFPECDSDeDDDFKQQDKELKESIPFAVIGSNTVVEAR-GQRVRGRLYPWGIVEVENQSHCDFVKLRNMLIRTHMQDLKDVTWDVHYENFRARCIQEM---------------------------------------------------------------------------------------------------------------------------------------------------------------------------------------------------------------------------------------------------------------------------
>A0A182H1D8	391	0.593	5.161E-112	108	446	703	0	319	359
------------------------------------------------------------------------------------------------------------MSTDSGKTFSNVETSGYVGFANLPNQVHRKSVKKGFEFTLMVVGESGLGKSTLVNSLFLSDLYPERVVPDAV----------------EKQH----QTVKLDASTVEIEERGVKLRLTVVDTPGFGDAIDNSDSFSAILEYIDEQYERFLRDESGLNRRNIVDNRIHCCFYFISPFGHGLKPLDIEFMKKLHCKVNIVPVIAKADVLTKKEIQRLKCRIMQEIEDNGIKIYPLPDCDSDeDEDYKEQVRQLKEAVPFAVCGSTTLLEVK-GRKVRGRLYPWGVVEVENPEHCDFIKLRTMLI-THMQDLQEVTQEVHYENYRSERLAKsvRKNTNPIIKDEN----------------------------------------------------------------------------------------------------------------------------------------------------------------------------------------------------------------------------------------------------------------
>A0A813N8H3	391	0.614	5.161E-112	124	454	703	18	327	371
----------------------------------------------------------------------------------------------------------------------------YVGFANLPNQVHRKFVKKGFEFTLMVVGESGLGKSTLINSLFLTDLYPERPT-------------------PDP-TEKIRKTVNIEASTVEIEERGVKLRLTIVDTPGFGDSINATECYKPIIKYIDDQFERFLNDESGLNRRNISDNRAHCCFYFIAPWGHGLKPLDIECMKELQGKVNIIPIIAKADTLTPNEVKRLKTRILKELNEHDIHIYQIPDCDSDeDEEFKTQNKQLKDAIPFAVVGSTQTIEVR-GRKIRGRLYPWGVVEVENIEHNDFLKLRSMLI-THMQDLQEVTHEVHYENYRSEKLGSQYNRRVRDKEMNDSSSSDNL--------------------------------------------------------------------------------------------------------------------------------------------------------------------------------------------------------------------------------------------------------
>A0A3Q3AVX8	391	0.605	5.161E-112	115	435	703	7	307	374
-------------------------------------------------------------------------------------------------------------------QGDADQDKEYVGFATLPNQVHRKSVKKGFDFTLMVAGESGLGKSTLVNSLFLTDLYKDRKLLN--------------------AEERITQTVEITKHTVDIEEKGVKLKLTIVDTPGFGDAVNNTECWKSVADYIDQQFEQYFRDESGLNRKNIQDNRVHCCLYFISPFGHGLRPLDVEFMRALHEKVNIVPVLAKADTLTPTEVKRKKIKIRDEIDQYGIKIYQFPDCDSDeDEDFKQQDLQLKDSIPFAVIGSNTVVEAK-GKRVRGRLYPWGIVEVENTAHCDFITLRNMLVRTHMQDLKEVTRETHYENYRAQCIQSM---------------------------------------------------------------------------------------------------------------------------------------------------------------------------------------------------------------------------------------------------------------------------
>UPI00193A73CF	391	0.591	5.161E-112	97	456	703	20	348	387
-------------------------------------------------------------------------------------------------SQVDLPEP----------KFTNPETAGYVGFANLPNQVHRKSVKKGFEFTLMVVGESGLGKSTLVNSLFLTDLYPERTIP--------------------AAADKINQTVKIDASTVEIEERGVKLRLTVVDTPGYGDALDCSDCFKPIIQYIDDQFERYLHDESGLNRRHIIDNRVHSCFYFISPAGHGLKPLDVEFMKALHNRVNIVPVIAKADTLTMAEVKRLKQRILEEIASHGIQIYQLPDADDDeDEEFKEQTRLLRESIPFAVVGSTQLIEVK-GKKVRGRLYPWGVVEVENPEHCDFLKLRTMLI-THMQDLQEVTHDLHYENFRAQRL-KHKEGSAeEPEDPSLSQKDKILLQ------------------------------------------------------------------------------------------------------------------------------------------------------------------------------------------------------------------------------------------------------
>UPI0014021FE4	391	0.587	5.161E-112	119	456	703	4	318	409
-----------------------------------------------------------------------------------------------------------------------KAPENYVGFANLPNQVYRKSVKRGFEFTLMVVGESGLGKSTLINSLFLTEFY--------------------SSEHPGPSQ-RIKKTVQVEQSKALVKEGGVHLTLTVVDTPGFGDAVDNSNCWQPVIDFIDSKFEDFLNGESRVNRRQLPDTRVHCCLYFIAPSGHGLKPLDIEFMKRLHEKVNIIPLISKADTLTPDECKSFKKQIMKEIAENKIKIYDFP--DTEDEEENKMAKKIKERIPLAVVGSNTLIDVN-GKKVRGRQYPWGVAEVENGEHCDFNVLRNMLIRTHMQDLKDVTNNVHYENFRSRQLASVACNASDNNKGRGQlSNRSPMEQ------------------------------------------------------------------------------------------------------------------------------------------------------------------------------------------------------------------------------------------------------
>A0A8H7RH42	391	0.593	5.161E-112	88	453	703	2	346	436
----------------------------------------------------------------------------------------NGKHMIQSKKNMDINYLFIRSRSthYTISQWMIrKKLQGYVGFANLPNQVHRKSVKTGFQFTCMVVGESGLGKSTLVNTLFNTQLYP---------P----------KEN-RDIAKHASQTVEIKSITADIEENGVKLKLTVVDTPGFGDFVNNEESWKPILDDIESRCDAYLEQENRVNRRRMNDNRIHACLYFIAPTGHALKPVDIEFMRRLHTRVNLIPIIAKADTMTHEEVVVFKERILADIHYHQIQIYQAPVYEYDDQETIAENTEIMSKIPFAVVGSDKEFEIEGGRRIRGRMYPWGLIEVDNEDHCDFVKLRQMLIRTHMEELKEYTNDVLYENYRTEKLTVMG----IQQDSSVFKEVNP---------------------------------------------------------------------------------------------------------------------------------------------------------------------------------------------------------------------------------------------------------
>A0A7N8Y0V6	391	0.573	5.161E-112	102	435	703	71	384	453
------------------------------------------------------------------------------------------------------SRPRSPWGRFDPYDSPEDQDKEYVGFATLPNQVHRKTVKKGFTFTLMVAGESGLGKSTLINSLFLTDLYRDRKVPN--------------------AEERINQTVSNVKHTVSIEEKGIKLRLTIIDTPGFGDAVNNTESWKHIEDYIDQQFEHYFRDESGLNRRNIQDNRVHCCLYFISPFGHGLRPLDVECMKALHEKVNIVPVLAKADSLTQAEVSRKKMNIREDIKLFGINIYQFPDCDSDeDEDFKRQDQILKDSIPFAVIGSNVQVESK-GRKFRGRVYPWGVVEVENPAHSDFLLLRNMLVRTHMQDLKDVTRETHYENYRAQCIQNM---------------------------------------------------------------------------------------------------------------------------------------------------------------------------------------------------------------------------------------------------------------------------
>A0A6A6GR51	391	0.627	5.161E-112	119	456	703	62	376	462
-----------------------------------------------------------------------------------------------------------------------RKLTGFVGFANLPNQWHRKSVRKGFNFNVMVVGESGLGKSTLVNTLFNTSLYP---------P----------KERKQPSLDFAPKTVAVQSISADIEENGVRLRLTVVDTPGFGDFVNNDDSWRPIVENIDQRFDAYLDAENKINRMNIVDNRIHACVYFIQPTGHSLKPLDVEVMRRLHTKVNLIPVIAKSDTLTDEEIVSFKQRILSDINHHNIQIFEGPRYELDDEETIAENNEILSKIPFAVVGANTEVTTPEGRRVRGRKYPWGTIEVDNEDHCDFVKLRQMLIRTHMEELKEHTNNYLYEGYRSDKLEGLG----MQSDPNVFREVNPAAK------------------------------------------------------------------------------------------------------------------------------------------------------------------------------------------------------------------------------------------------------
>UPI00074FFB42	391	0.492	5.161E-112	31	435	703	134	512	550
-------------------------------YFRIVPSEGIQKAEGLGHTEPKMFSSVVRTIPDDTLVEKEQRAFHRLQPLDLQQ--QQMAALTPASP----SRPRSPWGRLDPYDSHENDDKEYVGFATLPNQVHRKSVKKGFDFTLMVAGEAGLGKSTLVNSLFLTDPYKD--------------CELLNAE------ERILQTVEITKHVVDVEEKGMKLRLTIVDTPGFGDAVNNTECWKPVANYIDQQFKQYFRDECGLNRKNIQDNRVHCCLYFISPFGHGLRPLDVECMKALHRRVNVIPVLAKADALTPCEVERMKTKIRDEIKQFGIRIYQFLDCDSDeDDDFKMQDQVLKESIPFAVIGSNTVVEAE-GRQVRGRLYPWGVVEVENPTHCDFVKLRTMLVRTHMQDLKDVTEETHYENYRAQCIQWM---------------------------------------------------------------------------------------------------------------------------------------------------------------------------------------------------------------------------------------------------------------------------
>UPI00142588C6	390	0.617	7.028E-112	108	433	703	0	304	362
------------------------------------------------------------------------------------------------------------MSFSDKSNFSNPETPGYVGFANLPNQVHRKSVKKGFEFTLMVVGESGLGKSTLVNSLFLTDLYPERQIP--------------------SAAEKIDKTVSIDASTVEIEERGVRLRLTVVDTPGYGDAINNQDCFKPIIKYIDDQYEKYLNDESGLNRRHIVDNRVHCCFYFISPTGHGLKPLDVEFMRALHNKVNIVPVIAKSDTLTKREITKLKAKIMNEIDDNGIKIYHLPDSDSDeDEDFKEQNNSLKQSVPFAVCGSSQLIEVK-GKKVRGRLYPWGVVEVENPDHCDFIMLRSMLI-THMQDLQEVTHEVHYENFRSERLA-----------------------------------------------------------------------------------------------------------------------------------------------------------------------------------------------------------------------------------------------------------------------------
>A0A177UNN5	390	0.616	7.028E-112	108	456	703	0	322	412
------------------------------------------------------------------------------------------------------------MADASGLQR--NKLTGYVGFANLPNQVHRKSVRKGFNFTVMVVGESGLGKSTLVNTLFNTTLYPR-------------------KEVPPPHQER-PKTVAIESISADIEENGVRLRLTVVDTPGFGDFVNNDGSWKPIVDNIESRFDAFLEQENRVNRAKMVDNRVHACLYFIQPTGHALRPIDIEFMRRLHQKVNLIPIIAKSDTLTDEEIVQFKQRVLADIAHHNIEIYHAPVYDNEDEETIAENEAIVRKIPFAIVGAHQEIDTPDGRRVRGRAYPWGVIEVDNEDHCDFVKLRQMLIRTHMEELKEHTHQTLYEKYRSEKLFVMG----VTQDHSVFKEVNPQAK------------------------------------------------------------------------------------------------------------------------------------------------------------------------------------------------------------------------------------------------------
>A0A1Y2GTW6	390	0.623	7.028E-112	100	456	703	3	337	425
----------------------------------------------------------------------------------------------------DIANPISPPSSnkAAINGALRKKLQGYVGFANLPNQVHRKSVKKGFNFTIMVVGESGLGKSTLVNTLFNAPLYP---------P----------KEY-APLTEESPKTVGIQLFSTDIEENGVRLKLNVVDTPGFGDFINNEDSWKPILKTIEGRFDAYLEQENRVNRSKITDTRVNACLYFIAPTGHSLKALDIEFMKRLHNKVNLIPVIAKSDTMTHEEIAAFKERILLDIAHHDIKIYHAQHYDSDDIETINETKDVMSKIPFAIVGSDKAIETPDGRHVRGRKYPWGVIEVDNEDHCDFVKLRQMLIRTHMEELKEFTNDIHYENYRTEKLLAMGY----QQDNSVFKEIDPVAK------------------------------------------------------------------------------------------------------------------------------------------------------------------------------------------------------------------------------------------------------
>UPI001BE659D3	390	0.474	7.028E-112	13	435	703	37	443	512
-------------PFAMRDLPPISQpgEQhQTPVHREAEGTGTAHNGRLPSLPGTPPLPYPVPCH----PAGSPTVPPRVnrVRPDAefqplplRQLVSQVSIDCPSSPA----SRPHSPWCRFDPYDSPEDQDKEYVGFATLPNQVHRKTVKKGFTFTLMVAGESGLGKSTLINSLFLTDLYKDRKVPNAQ--------------------ERIDQAVDIVKHTVSIEEKGIKLRLTIIDTPGFGDAINNTECWKQIEDYIDQQFEQYFRDESGLNRRNIQDNRVHCCLYFISPFGHGLRPLDVECMKALHEKVNIVPILAKADSLTHTEVWRKKMKIREEIKQFGINIYQFPECDSDeDEDFMKQDQMLKDSIPFAVIGSNVQVESK-GRKFRGRSYPWGVVEVEDPVHSDFLLLRNMLVRTHMQDLKDVTQETHYENYRAQCIQNM---------------------------------------------------------------------------------------------------------------------------------------------------------------------------------------------------------------------------------------------------------------------------
>A0A060SH21	390	0.562	7.028E-112	66	453	703	73	439	532
------------------------------------------------------------------PQP-PLSSF---DPASFQMSDYGSTNGDTSLSPTGNGRLngSSPsLQPSAPDSvMSPiirKKLMGFVGFANLPNQVHRKSVRKGFQFTAMVVGESGLGKSTLINTLFNTTLYPPKA------PL-------------PPSAER-PSTVAIESISADIEENGVRLRLTVVDTPGFGDFVNNDECWKPIVENIEARFDSYLEQENRVNRQKIVDNRVHACLYFIQPTGHSLKPIDIEFMRQLHTRVNLIPIIAKADTLTDEEVAEFKARVLADIQYHKIHIFEAPTYENEDEEALAEAKEIMSKIPFAVVGSDKLVKTPDGREVRGRAYPWGVVEVDNEDHCDFVKLRQMLVRTYMEELREYTNDVLYENWRTDKLLSMG----VVQDSTVFKEINP---------------------------------------------------------------------------------------------------------------------------------------------------------------------------------------------------------------------------------------------------------
>UPI00193DCEDA	390	0.541	7.028E-112	83	456	703	170	515	623
-----------------------------------------------------------------------------------NADTAERNNVTK--GERDKIVP----------ERKTKELDGYVGFANLPNQVYRKAVKKGFDFTLMVVGESGLGKSTLINSMFLADVY--------------------SAEHPGPSH-RVKKTVQVETSKALLNENGVNLTLTVVDTPGFGDAVDNSNCWQPVIDYIESRYEEYLNAESRVNRKvQQPDSRVHCCLYFVAPSGHGLKPLDVEFMHRLHDKVNIIPIIAKADTMTPDEIGHFKKQILNEIAQHKIKIYEFP--ETVDEEEAKLHKTLRERVPFAVVGSNTTVEVD-GKQVRGRKYPWGVAEVENLEHNDFIALRDMLISTHLQDLKDVTNNVHYENYRCRTLAGLGADGkpVRISNNQmlnqwISHHRNPLAQ------------------------------------------------------------------------------------------------------------------------------------------------------------------------------------------------------------------------------------------------------
>A0A0J7L646	390	0.560	7.028E-112	78	439	703	228	556	647
------------------------------------------------------------------------------RECARIAVSGAKEDSNKEAGLH-HARPTPP--------TKPKELDGYVGFANLPNQVYRKAVKKGFEFTLMVVGESGLGKSTLINSMFLADIY--------------------SAEYPGPSL-RIKKTVAVETSKVLLKENGVNLTLTVVDTPGFGDAVDNSNCWVPVIDYIESKYEEFLNAESRVTRRQIPDSRVHCCLYFVAPSGHGLKPLDVEFMQRLHDKVNIIPVIAKADTMTPDECAHFKKQILNEIAQHKIKIYEFPEVE--EEEDNKFHKLLRDRVPFAVVGANAVVEHD-GKKVRGRKYPWGIAEVENLEHCDFIALRNMVVRTHVQDLKDVTNNVHYENFRCRTLAGLGVDG-----------------------------------------------------------------------------------------------------------------------------------------------------------------------------------------------------------------------------------------------------------------------
>A0A074WP06	390	0.618	9.569E-112	119	456	703	31	345	431
-----------------------------------------------------------------------------------------------------------------------RKLTGFVGFANLPNQWHRKSVRKGFSFNVMVVGESGLGKSTLVNTLFNTSLYP---------PKEQK----------QPSLDFAPTTVAIQSISADIEENGVRLRLNVIDTPGFGDFVNNNESWRPIVENIEQRFDAYLDAENKVNRMNIVDNRIHACVYFIQPTGHSLKPLDIEVMRRLHTKVNLIPVIAKADTLTDEEVVSFKARILSDIKHQGIQIFEGPRYELDDEETIAENQEIMSKVPFAVVGANAEVSTPEGRKVRGRKYPWGIIEVDNEDHCDFAKLRQMLIRTHMEELKEHTNNTLYENYRSDKLESMG----MQQDPSVFKEINPAAK------------------------------------------------------------------------------------------------------------------------------------------------------------------------------------------------------------------------------------------------------
>A0A166GKH4	390	0.611	9.569E-112	86	456	703	13	349	438
--------------------------------------------------------------------------------------NGTAN--GGSAS----PLPQTP----AMSNIIRKKLMGYVGFANLPNQVHRKSVRKGFQFTAMVVGESGLGKSTLVNTLFDTPLYP----PKEPLP---------------PHAER-PTTVAIESISADIEENGVRLRLTVVDTPGFGDFVNNEDSWKPIVENIEARFDSYLEQENRVNRAKITDNRVHACLYFIQPTGHALKPLDIEFMRRLHTKVNLIPVIAKADTMTDEEVADFKARILADIAYHNIQIFQAPTYENEDEEALAEAEEIAGKIPFAVVGSTNIVVAADGREVRGRSYPWGVIEVDNEEHCDFVKLRQMLIRTYMEELREYTNDTLYENWRSDKLTSMG----VAQDSSVFKEVNPAQR------------------------------------------------------------------------------------------------------------------------------------------------------------------------------------------------------------------------------------------------------
>A0A8C9X2H2	390	0.581	9.569E-112	108	456	703	3	316	460
------------------------------------------------------------------------------------------------------------VHKPSSQQFLQKNLEGYVGFANLPNQVYRKSVKRGFEFTLMVVGESGLGKSTLINSLFLTDLY--------------------SPEYPGPSH-RIKKTVQVEQSKVLVKEGGVHLLLTIVDTPGFGDAVDNSNCWQPVIDYIDSKFEDYLNAESRVNRRLMPDSRVQCCLYFIAPSGHGLKPLDIEFMKRLHEKVNIIPLIAKADTMTPEECQQFKKQVLPCI---------FSHCAT----VVSPPSSLQDRLPLAVVGSNTIIEVN-GKRVRGRQYPWGVAEVENGEHCDFTILRNMLIRTHMQDLKDVTNNVHYENYRSRKLAAVNYNGVDNNKNKGQLTKSPLAQ------------------------------------------------------------------------------------------------------------------------------------------------------------------------------------------------------------------------------------------------------
>A0A6J8B135	390	0.606	9.569E-112	119	456	703	64	375	474
-----------------------------------------------------------------------------------------------------------------------KELEGYVGFANLPNQVYRKSVKKGFEFTLMVVGESGLGKSTLINSLFLSDLY--------------------SSDYPGPSH-RIQKTVKVDTTQVVLKENGVQLKLTTVDTPGFGDAVDNSNCWQPVIDYIDSKYDEYLNAESRVNRITNADTRVHVCCYFIAPTGHGLKPLDVEFMKRLHDKVNIIPIIAKADTLTPDECREFKKTILNEIAQHKIKIYEFPECD--DEEENKLQKKMRDRVPFAVIGSNRVIE-SGGKKVRGRQYPWGIVEVENLEHNDFIALRNMLIRKHMQDLKDVTNNVHYENFRYNKLAPTSVDG--NKIKPGSLSKDPLTQ------------------------------------------------------------------------------------------------------------------------------------------------------------------------------------------------------------------------------------------------------
>A0A5M6BX13	390	0.598	9.569E-112	86	456	703	64	396	483
--------------------------------------------------------------------------------------NGGQNGLTSSQA-----------ASAPPAR---KKLASWVGFSNLPNQVHRKSVRRGFQFVAMVVGESGLGKSTLINTLFETKLY-------------------QPKSIPSPGADR-GKTVQIESISAEIEENGVRLKLTVVDTPGFGDFVNNDESWKPIVDNIEARFDAYLEQENRVNRLKLVDNRVHACIYFIQPTGHSLKPIDIEFMKRLHTKVNLIPVIAKSDTMTDDEIKLFKQRILGDIAHHGIQIFVPPQYENEDEETIQENEEILSKVPFAVVGSDHIVQAPDGRQVRGRSYPWGVIEVDNEEHCDFVKLRQMLVRTHMEELREHTNDVLYENYRTDKLKAMG----VSQDETVFRETNPAAK------------------------------------------------------------------------------------------------------------------------------------------------------------------------------------------------------------------------------------------------------
>UPI0018CF932F	390	0.551	9.569E-112	87	456	703	59	403	514
---------------------------------------------------------------------------------------GDSNKLTTELQEKENQNQQQKQKPPLPARNKPMEIAGYVGFANLPNQVYRKAVKRGFEFSLMVVGASGLGKSTLINSMFLSDIY-------------------NNEQYPGPSL-RKKKTVAVEATKVLLKENGVNLTLTVVDTPGFGDAVDNTDCWVPILEYVDNKYEEYLTAESRVHRTQIPDNRVHCCLYFIAPSGHGLRPLDIACMQSLSDKVNLVPVIGKADTLTPDEVHLFKKQILNEIAQHKIKIYDFPSTIEDAAEEIKTTQTLRNRVPFAVVGANTIIEVD-GKKVRGRRYPWGLVEVENLTHCDFIALRNMVIRTHLQDLKDVTNNVHYENYRCRKLSELGL---VDGKARLSN-KNPLTQ------------------------------------------------------------------------------------------------------------------------------------------------------------------------------------------------------------------------------------------------------
>UPI001CBA45AD	390	0.535	9.569E-112	83	456	703	279	633	744
-----------------------------------------------------------------------------------SALILNQNNDPSEDSNKRESARSNESKDSSsnaihhrPLQPLTKskELDGYVGFANLPNQVYRKAVKKGFDFTIMVVGRSGLGKSTFINSMFLADIY--------------------SAEYPGPSL-RVKKTVAVETTKVLLKENGVNLTLTVVDTPGFGDAIDNSNCWVPVIEYIESKYEEFLNAESRVTRRQIPDSRVHCCLYFIAPSGHDLTPLDVEFMQRLHDKVNIIPVIAKADTMTPDERAYFKKKILNEIAQHKIKIYEFP--EEEYEEDSKFDKVLRDRVPFAVVGANTVVEHD-GKKVRGRNYPWGIAEVENLDHCDFIALRDMIIRTHLQDLQDVTNNIHYENFRCRTLAGLG----VDGKPTKISNKNPLAQ------------------------------------------------------------------------------------------------------------------------------------------------------------------------------------------------------------------------------------------------------
>A0A0P4W999	389	0.598	1.303E-111	116	455	703	5	318	379
--------------------------------------------------------------------------------------------------------------------FSNPDMPGYVGFANLPNQIHRKSVKRGFEFTLMVVGESGLGKSTLINTLFLTDLYPDRVV--------------------ASAQENIEKTVKIDVSTVEIEERGVKVRLTVVDTPGYGDAIDNTDCFQSIIQYINDQFERYLQDESGLNRRHIVDNRVHCCFYFINPAGHGLKPLDIQFMKQLHNKVNIVPVLAKADTLTKQEVAKLKRKVLDEIEENGIHIYPLPDCDTDEEEDYKEqVKQLKEAVPFAVVGSTTVLDV-GGKKVRGRQYPWGVIEVENPSHCDFIKLR-CLLGTHMQDLTEVTQDVHYENYRSERLAKGG-----AAPPMSSSNTNTLA-------------------------------------------------------------------------------------------------------------------------------------------------------------------------------------------------------------------------------------------------------
>UPI000F551843	389	0.666	1.303E-111	123	436	703	23	316	386
---------------------------------------------------------------------------------------------------------------------------GYVGFANLPNQVHRKSVKKGFEFTLMVVGESGLGKSTLVDSLFLTDLYDDTAIPRVV--------------------DRIHQTVEIETNTVEIEEKGIRLRLTVVDTPGFADAVDNTDCWQAVTNYVDQQYEAYLQDESGLNRRHIVDNRVHCCLYFICPHGHGLKPIDIAFMKMLHTKVNIVPVIAKADCLTKFEVQRLKRKILEEIDDNGIKIYTFPECDsEDDEEFVQINQELKGSIPFAVIGSNNVTDVR-GKQVRVRQYPWGMAEVENPEHCDFIKLRNMLIRTHMQDLKDVTQEVHYENYRAERLSSQG--------------------------------------------------------------------------------------------------------------------------------------------------------------------------------------------------------------------------------------------------------------------------
>A0A0C9W142	389	0.636	1.303E-111	119	456	703	8	321	412
-----------------------------------------------------------------------------------------------------------------------KKLTGYVGFANLPNQVHRKSVRKGFQFTAMVVGESGLGKSTLVNTLFNTTLYP---------PRDPI----------PPSAER-PQTVAIQSISADIEENGVRLRLTVVDTPGFGDFVNNDDSWKPILEDIESRFDAYLEQENRINRQKTVDNRVHACLYFIQPTGHSLKQIDIEFMRRLHQKVNLIPIIAKADTLTDEEVHSFKQRVLSDIHFHNIQIFQAPVYENEDEETLGEHEEIASKIPFAVVGSNQEVVTPDGRAVRGRAYPWGVIEVDNEEHCDFVKLRQMLVRTYMEELRERTDQVLYENWRTEKLVSLG----VPQDSSVFKETNPAQR------------------------------------------------------------------------------------------------------------------------------------------------------------------------------------------------------------------------------------------------------
>A0A2N5T195	389	0.608	1.303E-111	98	456	703	7	345	432
--------------------------------------------------------------------------------------------------QVDHHVNHSNASLAHPDQPLAnvvrKKLMGYVGFANLPNQVHRKSVRKGFHFTVMVVGESGLGKSTLINTLFNTTLYP-------------------AKEYPGPHAER-PRTIAIQSISADIEEAGVRLRLKVVDTPGYGDFVNNSESWKPILENIEARFDAYLEQENRVNRAKIIDNRIHACIYFIEPTGHSLKLVDVEFMKCLHTKVNLIPVIAKADTMTDDEIAAFKQRILADIAFHNIRIYEARRYEKEDEETIAENEEIMRKIPFAIVGSDSEVQTADGRQCRGRQFPWGTVEVDNEEHCDFVKLRQMLIRTHMEELKDHTANVLYENYRTEKLLSIG----VTQDHSVFQEVNPAAK------------------------------------------------------------------------------------------------------------------------------------------------------------------------------------------------------------------------------------------------------
>K5Y5V8	389	0.647	1.303E-111	119	456	703	38	351	441
-----------------------------------------------------------------------------------------------------------------------KKLMGYVGFANLPNQVHRKSVRKGFQFTAMVVGESGLGKSTLVNTLFNTTLYPPKV------PL-------------APSEER-PKTVAIESIGADIDENGVRLHLTVVDTPGFGDFVNNDDSWRPIVENIESRFDSYLEQENRVNRSKIVDNRIHACLYFIQPTGHSLKQLDIEVMRRLHTKVNLIPIIAKADTLTDEEVLQFKQRVLSDIAYHNIQIFQAPTYENEDEETIAEAEEIASKIPFAVVGSDQPIQTPDGRIVRGRVYPWGVVEVDNEDHCDFVKLRQMLVRTYMEELREYTNDVLYENWRTEKLLSMG----VLQDSSVFKEINPAAR------------------------------------------------------------------------------------------------------------------------------------------------------------------------------------------------------------------------------------------------------
>W4KNI3	389	0.602	1.303E-111	77	456	703	12	354	442
-----------------------------------------------------------------------------LSPSP----NGAANGSTPSLS------PNSNGGLNPIIR---KKLMGYVGFANLPNQVHRKSVRKGFQFTAMVVGESGLGKSTLVNTLFETTLYAPKV------PL-------------PPNAER-PQTVAIESISADIEENGVRLRLTVVDTPGFGDFVNNDDSWKPIVENIEARFDSYLEQENRVNRLKIVDNRVHACLYFIQPTGHSLKPLDIEFMRRLHTKVNLIPVIAKADTLTDDEIAEFKARILADIAYHNIHIFQAPTYENEDEETVAEAEEIAGKIPFAVVGSDQSVKTPDGRDVRGRSYPWGVIEVDNEEHCDFVKLRQMLVRTYMEELREYTNGVLYENWRTEKLLSMG----VAQDSSVFKEVNPALR------------------------------------------------------------------------------------------------------------------------------------------------------------------------------------------------------------------------------------------------------
>G7E5J8	389	0.603	1.303E-111	97	456	703	26	361	448
-------------------------------------------------------------------------------------------------SQSHASMPnGKPPGSPGPAVVR-KKLMGYVGFANLPNQVHRQSVRKGFQFTCMVVGESGLGKSTLVNTLFNTSLY--------------------AKKQPLPPHAERPKTIAIESISADIEENGVKLRLTVVDTPGFGDFVNNSECWKPVLDNIEARFDAYLEQENRVNRAKMVDNRVHACIYFIEPTGHALKPIDVEFLRRLHNRVNIIPVIAKADTMTDDEIASFKQRILADLAHHGIQTFVAPQYDQEDEETIAENTEIMSKIPFAVVGSDQEVMGPDGKPVRGRQYPWGLIDVDNEDHCDFVKLRQMLIRTHMEELKEHTNMALYEQYRSEKLLGMG----VTQDRSVFKEINPAAK------------------------------------------------------------------------------------------------------------------------------------------------------------------------------------------------------------------------------------------------------
>A0A1Y2BEE3	389	0.571	1.303E-111	74	453	703	37	377	467
--------------------------------------------------------------------------SRATSPNASYANGGT----TMSA------LPATPTPAVQR-----KVLQSWVGFSNLPNQVHRRSVRRGFQFTAMVVGESGLGKSTLINTLFETKLY-------------------APKEYPPPGVER-GKTVQIESISADIEENGVRLKLTIVDTPGFGDYVNNDESWKPIVDNIEARFDAYLEQENRVNRKQLIDNRIHACIYFIQPTGHSLKPIDIEFLRRLHTKVNLIPVIAKADTLTDEEITSFKQRVLADIAHHGIRIFQPPQYENEDEETIQENEEILSKVPFAVVGSDTLVRAADGRQVRGRAYPWGVIEVDNESHCDFVKLRQMLVRTHMEELREHTNDVLYEDYRTDKLRAMG----VSQDESVFKETNP---------------------------------------------------------------------------------------------------------------------------------------------------------------------------------------------------------------------------------------------------------
>UPI0015E20E2D	389	0.492	1.303E-111	25	435	703	19	399	468
-------------------------EGTGTAPNGRLPSLPRTPSLPRHCPLAGSPTVPPRPNRVR---PDAVFQPQLLR---RQLVSQVSMDCPSS----PVSRPQSPWSRFDPYDAPEDHDKEYVGFATLPNQVHRKTVKKGFTFTLMVAGESGLGKSTLINSLFLTDLYKDRKVPNAQ--------------------ERINQTVDIVKHTVSIEEKGIKLRLTIIDTPGFGDAINNTESWKQIEDYIDQQFEQYFRDESGLNRRNIQDNRVHCCLYFISPFGHGLRPLDVEYMKALHEKVNIVPILAKADSLTKAEVYKKKIKIIEEIKQFGINIYQFPDCDSDeDEDFKRQDQILKDSIPFAVIGSNVQVESE-GRKFRGRAYPWGVVGVEDPAHSDFLLLRNMLVRTHMEDLKEVTQDTHYENYRAQCIQNM---------------------------------------------------------------------------------------------------------------------------------------------------------------------------------------------------------------------------------------------------------------------------
>UPI00145A5DBE	389	0.535	1.303E-111	68	435	703	86	445	513
--------------------------------------------------------------------PAPLIlSGSPVVPSkpSRSGSDaefspGFRRQLVSHGSldspLSPSSRPRSPWGRFDPYDSPEDQDREYVGFATLPNQVHRKTVKKGFTFTVMVAGESGLGKSTLINSLFLTDMYKERKVPN--------------------AEERISQTVDIVKHTVSIEEKGVKLKLTIVDTPGFGDAVNNTESWKHLEDYIDQQFEQYFRDESGLNRRNIQDNRVHCCLYFISPYGHGLRPIDVQCMKALHEKVNFIPILAKADSLTAAERQKKKQKIREEIKQFGINIYQFLEYDSDEEEDMKRQDQiLKDSIPFAIIGSNIQVESK-GRRVRGRLYPWGVVEVENPVHSDFLLLRNMLVRTHMQDLKDVTRDSHYENYRAQCIQSM---------------------------------------------------------------------------------------------------------------------------------------------------------------------------------------------------------------------------------------------------------------------------
>UPI001604F325	389	0.467	1.303E-111	66	562	703	280	768	784
------------------------------------------------------------------PTAATVgGLAAKPDISSRNAIDtsvtrthhTNGNNIEDNKERE----MKEKMKLDRPeKDKRKKELDGYVGFANLPNQVYRKAVKRGFDFTLMVVGESGLGKSTLTNSMFLADIY--------------------SPEYPGPSL-RLKKTVQVDTSKVTMKENGVNLSLTIVDTPGYGDSIDNSQCWQPILDYIENRYEDFLNAESRVNRKTLLDSRVHCCLYFIAPSGHGLKALDIEFMKKLHDKVNIIPILSKADTMTPEECSHFKKQVMNQIKQHQIKIYEFPDCD--DEEENKINKQMRDRVPFAVVGSNTVVEVD-GKKARGRKYPWGTVLVENLEHCDFVALRNMVVRTHLQDLKDVTNNVHYENFRCRKLAGLgpdgkpvkGFdnNAQSPGIPNCFiTIWNPLAQMEEEKKNHDAKMKKMEIEMEQVFEMKVKERSQRITDSEKDLKRREEQMKVQLEKLKRDIADKKKQFENDKLV-WEQANGISVEELRRRSLEALSKETSPRKSFFKR--------------------------------------------------------------------------------------------------------------------------------------------
>A0A1J1IT34	389	0.481	1.303E-111	119	557	703	242	656	1884
-----------------------------------------------------------------------------------------------------------------------KELDGYVGFANLPNQVYRKAVKKGFEFTLMVVGESGLGKSTLINSMFLSDIYNQEQH-------------------PGPSF-RAKKTVNVETTKVMLRENGVNLTLTVVDTPGFGDAVDNSNCWVPVIDFVESKYEEYLTAESRVHRKAMSDSRVHVCLYFIAPSGHGLKPLDIEFMQRLHDKVNIIPVIAKADTLTPEEIQHFKKQILNEIAQHKIKIYDFPEP-LEDEEEAKALRQLRTRVPFAVVGANAIIEID-GRKIRGRKYPWGIAEVENLEHCDFIALRNMVVRTHLQDLKDVTNNVHYENYRCRKLAGLGNDG----KARLSN-KNPLAQMeeeKREHDSKMKKMEAEMEQVFEMKVKEKKQKLKDSELELTRRHEERKKALELQIRELEERRKAFEQEKGEWEQHSGVTLDELRRRSLEANSKEKKENLFTSK-------------------------------------------------------------------------------------------------------------------------------------------------
>A0A8C5LRF9	389	0.550	1.774E-111	99	453	703	9	336	364
---------------------------------------------------------------------------------------------------KILELPRCPFCSLQ-------EDRDYVGFATLPNQVHRKYVKKGFEFTLMVAGESGLGKSTLINSLFLTDLY-------------------RSRQIPSP-EECVVQTVEIVKQTVDIQEKGVRLRLTVVDTPGYGDAINNDECWKPIADYIDQQFEQYFRDESGLNRKNLQDTRVHCCLYFLSPLGHGMRPLDIEFLRALHDRVNIVPILAKADSLTPTELLQKKQRIREELDYFGIRIYQFPDCDSDqDEDFKLQDMELKRCIPFAVIGSNTVVDIN-GRRVRGRLYPWGVVEVENEKHCDFVKLRTMLIRTHMQDLKDVTRETHYENYRAQCIQSLTHKLTRESGTDFPIPSVP---------------------------------------------------------------------------------------------------------------------------------------------------------------------------------------------------------------------------------------------------------
>UPI001EDDB381	389	0.606	1.774E-111	106	434	703	1	308	367
----------------------------------------------------------------------------------------------------------SAESIKNPGGFTNPEMPGYVGFANLPNQVHRKSVKKGFEFTLMVVGETGLGKSTLVNSLFLTDLYPERNIPSAG--------------------ERTKQTVKIDASTVEIEERGVKLRLTVVDTPGFGDAIDNTDCFRSIIQYIDDQFERFLRDESGLNRRNIVDNRVHCCFYFISPYGHGLKPLDTQFMKMLHHKVNIVPVIAKADMLTKKEIARLKKRVMEEIEANGIRIYPLPDCDSDeDEDYKEQVRQLKDAVPFAVCGANTLIEVK-GRKVRGRQYPWGVVEVENPEHCDFIKLRTMLI-QQLQDLQEVTQDVHYENYRSERLAK----------------------------------------------------------------------------------------------------------------------------------------------------------------------------------------------------------------------------------------------------------------------------
>UPI0001CBB578	389	0.627	1.774E-111	116	436	703	26	325	387
--------------------------------------------------------------------------------------------------------------------FTNPEQAGYVGFANLPNQVHRKSVKKGFEFTLMVVGESGLGKSTLVNSLFLTDLYPERQIP--------------------GAAEKIDKTVTIDASTVEIEERGVKLRLTVVDTPGYGDAINNSDCFKPIIKYIDEQYERYLQDESGLNRRNIVDNRVHCCFYFISPTGHGLKPLDIEFMRALHHKVNVVPVIAKSDTLTKKEVWKLKNKIVGEIEENGISMYRIPDCDSDeDEDFKEQNKQIKESMPFAICGSSQLIEVK-GRKVRGRLYPWGVVEVENPDHCDFIKLRSMLI-THMQDLQEVTQDVHYENFRSEKLARSG--------------------------------------------------------------------------------------------------------------------------------------------------------------------------------------------------------------------------------------------------------------------------
>A0A8C1AR91	389	0.582	1.774E-111	124	455	703	46	357	394
----------------------------------------------------------------------------------------------------------------------------YVGFATLPNQVHRKSVKKGFDFTLMVAGESGLGKSTLINSLFLTDLYKDRKLLN--------------------AEERISQTVEIIKHTVDIEEKGVKLKLTIIDTPGFGDAVNNTQSWKAITDYIDQQFEQYFRDESGLNRKNIQDNRVHCCLYFIPPFGHGLRPVDVEFMKALQDKVNVVPLISKADCLTPAEMRKMKDRVKEEIEKFGIKVYQFPDCDSDeDEEFKQQDRELKESTPFAVIGSNTIVEVK-GQRVRGRLYPWGIVEVENQSHCDFVKLRNMLIRSHMHDLKDITCDVHYENYRAQCIQQMTSKLTQDNRVESPIPILPLS-------------------------------------------------------------------------------------------------------------------------------------------------------------------------------------------------------------------------------------------------------
>A0A7R9FGZ7	389	0.610	1.774E-111	118	433	703	3	314	400
----------------------------------------------------------------------------------------------------------------------PKQGDrDYIGFATLPEQVHRKSVKRGFDFTLMVVGESGLGKSTLVNSLFLSDLYKDRKIPDAI----GKSIILLNRIL-LPVHERVEKTTSIEKKTMDIEERGVKLRLTVVDTPGFGDAINCEDSWRACCGYIDEQFRQYFTDESGLNRKNIQDNRVHCCLYFVPPYGHGLRQIDVEFMRRLHRKVNIVPVLAKADTLTSQEVKRLKEHVMVDIEENKIQIYQFPECDSDeDEDFKQQDRELKTCVPFAVVGSNTVLEVA-GKRIRGRQYPWGVVEVENPKHSDFIKLRTMLISTHMQDLKDVTQDVHYENFRAQCIS-----------------------------------------------------------------------------------------------------------------------------------------------------------------------------------------------------------------------------------------------------------------------------
>UPI0004623E6F	389	0.613	1.774E-111	105	453	703	32	356	449
---------------------------------------------------------------------------------------------------------TSPGPDAALSSIIRKKLMGFVGFANLPNQVHRKSVRKGFQFTTMVVGESGLGKSTLVNTLFNTTLYPAKV--------------------PLPPHAERPSTVAIESISADIEENGVRLRLTVVDTPGFGDFVNNDECWKPIVENIEARFDSYLEQENRVNRQKIVDNRVHACLYFIQPTGHSLKPIDIEFMRQLHTKVNLIPIIAKSDTLTDEEVAEFKARVLADIQYHNIHIFEAPTYENEDEEAVAEAKEIASKIPFAVVGSDKLVKTPDGREVRGRAYPWGVVEVDNEDHCDFVKLRQMLVRTYMEELREYTNDVLYENWRTEKLLSMG----VVQDSTVFKEINP---------------------------------------------------------------------------------------------------------------------------------------------------------------------------------------------------------------------------------------------------------
>A0A6A6SM40	389	0.562	1.774E-111	66	456	703	15	378	463
------------------------------------------------------------------PSPPTLDGS----PlMDRNFSpvaNGSASPAPQTVSSTD---PKLAVQLANEKNIVRRKLTGYVGFANLPNQWHRKSVRKGFNFNVMVVGESGLGKSTLVNTLFNTSLYP---------P----------KERKPPSL-DISKTVSIQSISADIEENGVRLRLTVVDTPGFGDFINNDESWDPIVKNIEQRFDAYLDAENKINRMNIVDNRIHAVVFFIQPTGHSLKPLDVEVMRKLHTKVNLIPVIAKSDTLTDDEIIAFKQRILADINHHKIKIFEGPRYELDDDETIAENQEIMNKVPFAVVGSNSLVKAPNGGMVRGRSYPWGVIDVDNEEHCDFVKLRQMLIRTHMEELKENTNNALYENYRSEKLHSMG----VLQDSSVFKEVNPAVK------------------------------------------------------------------------------------------------------------------------------------------------------------------------------------------------------------------------------------------------------
>UPI0014254BCD	389	0.510	1.774E-111	21	433	703	8	418	489
---------------------GGYRSQwaGTPGRREASSRLGSGSSFSDRYGTPSSATSPTDRY-DRYSSDVSSARDRfldrdrdrKdsgdLTGDSGSRSTGNRFRRYSSDTSSPAPSPTvtnaaSARERVSSYHGGEKsSTTNYVGFATLPDQVHRKSVKKGFEFTLMVVGESGLGKSTLVNSLFLTDLYCDRAVPN--------------------AEERISKTVGIERSSIDIVECGVKLRLTVVDTPGFGDSLNGEDSWKAIVKYVDDQFNQYYRDESGLNRKNIIDNRVHCCLYFISPYGHGLRPIDVKFMKELHNKVNIVPVIAKADCLTKSEVKNLKSKVIDEIEENNISIYQFPDCESEDEEFKQQNIELKESIPFAVIGSNTTIDVN-GKKVRGRLYPWGITEVENPAHCDFVMLRNMLIRTHMQDLKEVTGDVHYENYRSQCIQ-----------------------------------------------------------------------------------------------------------------------------------------------------------------------------------------------------------------------------------------------------------------------------
>UPI001F0800AA	389	0.538	1.774E-111	66	435	703	92	439	508
------------------------------------------------------------------PRPSRVPLETEFRP-----VQLRGHQLASVGSL-DYpqspSRPGSPWSRFDPYDSAEDQDKEYVGFATLPNQVHRKSVKKGFAFTLMVAGESGLGKSTLVNSLFITDLY-----------KDRKVLN---------AEERITQTLDIVKHSMGIEEKGVKLRLTIVDTPGFGDAVNNNESWKEIEDYIDQQFEQYFRDESGLNRKNIQDNRVHCCLYFISPFGHGLRPLDVECMRALHEKVNIVPILAKADSLTPAEVHKKKMKIREEIEHFGINIYQFPECDSDeDEDFKQQDQLLKDSIPFAVIGSNLQVESK-GRKFRGRLYPWGVVDVENPAHSDFLMLRNMLVRTHMQDLKDVTRETHYENYRAQCIQNM---------------------------------------------------------------------------------------------------------------------------------------------------------------------------------------------------------------------------------------------------------------------------
>UPI001AE4CA1F	389	0.542	1.774E-111	66	456	703	71	428	551
------------------------------------------------------------------PTvPAkpPVATRYSSSPSS-SATHGsnVSHNLGSSVGQSNNT-P-SP--------KKTQQLDGYVGFANLPNQVYRKAVKKGFEFTLMVVGESGLGKSTLINSMFLTDVY--------------------SEEHPGPSK-RIKKTVQVETNKVVLSECGVNLTLTIVDTPGFGDAVNNSDCWDSVITYVESQYEAFLNAETRVNRVALPDTRVHSCLYFIAPTGHGLKPLDVEFMKRLHDKVNIIPVIAKADTMVPEEIEHFKKQIMHQIQQSKIKIYEFPDCDG-EEKEKKENVILKERVPFAVVGSNTVIETPEGKKIRGRKYPWGIVNIENMDHCDFMPLRNMLIRSHLHDLKEVTNIVHYENYRCKKLAGVS-GGSVETIPN----KNPLAR------------------------------------------------------------------------------------------------------------------------------------------------------------------------------------------------------------------------------------------------------
>A0A6J2T4E1	389	0.533	1.774E-111	66	456	703	75	447	558
------------------------------------------------------------------PSVAAAAAAMsKLQMSEGSAglattqasTNGDSNKLTHDLHEKeGAQKPQKPP---LPVRQKPMEIAGYVGFANLPNQVYRKAVKRGFEFTLMVVGASGLGKSTLINSMFLSDIY-------------------NAEQYPGPSL-RKKKTVAVEATKVMLKENGVNLTLTVVDTPGFGDAVDNSNCWVPILEYVDSKYEEYLTAESRVYRKSISDNRVHCCLYFIGPSGHGLLPLDIACMQSLSDKVNLVPVIAKADTMTPDEVHLFKKQILNEIAQHKIKIYDFPATLEDAAEESKATQNLRNRVPFAVVGANTIIE-QDGKKVRGRRYPWGLVEVENLTHCDFIALRNMVIRTHLQDLKDVTNNVHYENYRCRKLSELGL---VDGKARLSN-KNPLTQ------------------------------------------------------------------------------------------------------------------------------------------------------------------------------------------------------------------------------------------------------
>UPI001B88931F	389	0.551	1.774E-111	68	456	703	144	503	600
--------------------------------------------------------------------PTAKFDPSTRFPPDREKTKQDKEREFESDKEKK-EREKEVVRTNDGGQYRT--LDGYVGFANLPNQVYRKSVKRGFDFTLMVVGESGLGKSTLINSLFVTDLYC--------------------QEYVGPSH-RIKKTVSVETTNVVIKENGVTLRLTIVDTPGFGDAVDNSNCWQPVTDFIDSKYEEFLNAESRVSREPiIPDHRVHTCLYFISPTSHGLKPLDVEFMKRLHDKVNIVPLIAKADTLTPDECRDFKKTILNEIAQHRIKIYEFPDTDDDDENKQSI--KMKDRVPFAVVGSNRVLDV-GGKRVRGRQYPWGIVEVENLEHNDFVALRNMVIRTHMQDLKDVTNNVHYENYRYGKLAPVGGDGKVK---PGSLNRDPLSQ------------------------------------------------------------------------------------------------------------------------------------------------------------------------------------------------------------------------------------------------------
>UPI0018CC5F8D	389	0.474	1.774E-111	115	568	703	136	562	617
-------------------------------------------------------------------------------------------------------------------RPKPKELDGYVGFANLPNQVYRKAVKKGFEFTLMVVGESGLGKSTLINSMFLSDIYNQDQH-------------------PGPSH-RVKKTVAVETTKVLLKENGVNLTLTVVDTPGFGDAVDNSNCWVPIIDFVESKYEEYLTAESRVHRIAIPDNRVHSCLYFIAPSGHGLKPLDVEFMSRLCDKVNIIPVIAKADTMTPEEVQLFKKQILNEIAQHKIKIYDFPEP-LEDEEEAKVLRQLRHRVPFAIVGANTVIEVE-GRKVRGRRYPWGIAEVENLEHCDFIALRNMVIRTHLQDLKDVTNNVHYENYRCRKLAGLGNDG------KTRLSNNLCPQGIMNSFMTVWNPLAQMEEEKREHELKMKKMEAEMEQVFEMKVKEKKQKLKDSELELTRRHEERKKALEIQIRELEDRRRAFEQEKKEWEDSNGITLDELRRRSLEaNSKETAS--------------------------------------------------------------------------------------------------------------------------------------
>A0A671RNT4	389	0.616	2.416E-111	118	435	703	20	316	375
----------------------------------------------------------------------------------------------------------------------PDQDKEYVGFATLPNQVHRKSVKKGFAFTLMVAGESGLGKSTLVNSLFLTDLY-----------KDRKMLN---------AEERISQTVEITKHTVAIEEKGVKLKLTIVDTPGFGDAVNNTESWRAVVDYIDQQFEQYFRDESGLNRKNIQDNRVHCCLYFISPFGHGLRPMDVEFMKMLHEKVNIVPVLAKADSLTPLEVRKIKMKIREEIERFDINIYQFPECDSDDEEFKLQHQELKDSVPFTVIGSNVQVESQ-GRRFRGRQYPWGVVEVENPVHSDFLKLRNMLVRTHMQDLKDVTRETHYENYRAQCIQNM---------------------------------------------------------------------------------------------------------------------------------------------------------------------------------------------------------------------------------------------------------------------------
>A0A6A6ZKR9	389	0.624	2.416E-111	119	456	703	37	350	435
-----------------------------------------------------------------------------------------------------------------------RKLTGYVGFANLPNQWHRKSVRKGFNFNVMVVGESGLGKSTLVNTLFNTSLYP---------P----------KERKPPSL-DISKTVSVQSISADIEENGVRLRLTVVDTPGFGDFINNDGSWDPIVQNIEQRFDSYLDAENKVNRMNVVDNRIHAVVYFIQPTGHSLKPMDIEVMKRLHTKVNLIPVIAKADTVTDDDLDNYKKRILADIAYHKIQIFEGPRYELDDEETIAENQEIMSKVPFAVVGSNAEITTPDGRKVRGRQLPWGVVEVDNEEHCDFVKLRQMLIRTHMEELKENTNNVLYENYRSEKLTSMG----IQQDSTVFKEINPAVK------------------------------------------------------------------------------------------------------------------------------------------------------------------------------------------------------------------------------------------------------
>A0A8B7ZJE7	389	0.625	2.416E-111	110	433	703	38	342	445
--------------------------------------------------------------------------------------------------------------TAEREQESPKQPGrEYVGFATLPDQVHRKSVKKGFEFTLMVVGESGLGKSTLVNSLFLTDLYKERRELTAD--------------------ERIEKTVDIQRCSVDIEEQGVRLRLTVVDTPGFGDSVNCNDSWTPIIDYIEEQFAQYYEDESGLNRKNIVDNRVHCCLYFISPYGHGLRPIDIGFMQRLHDKVNIVPVLAKADCLTPVEVRTLKNRVMREIQEHDINIYSFPDCDSDeDDDYKQQDKELKESVPFAVIGSNTVVEV-GGKRVRGRLYPWGITEVENPKHCDFVKLRNMLIRTHMQDLKDVTRDLHYENYRLRRIQ-----------------------------------------------------------------------------------------------------------------------------------------------------------------------------------------------------------------------------------------------------------------------------
>A0A3P8WU74	389	0.570	2.416E-111	102	435	703	97	410	479
------------------------------------------------------------------------------------------------------SRPQSPWGRFDPYDSPEDNDKEYVGFATLPNQVHRKTVKKGFTFTLMVAGESGLGKSTLINSLFLTDFYKDRKVPN--------------------AEERIGQTVDIIRHSVSIEEKGIKLRLTIVDTPGLGDAVNNTESWRPLEDYIDQQFENYFRDESGLNRRNIQDNRVHCCLYFISPFGHGLRPLDVECMKALHEKVNIIPVLAKADCLTQAEVCRKKMKVREEIKRFGINIYQFPECDSDEEeEFKRQDQILKESIPFALIGSNVQVESK-GRKVRGRLYPWGVVEVENPAHSDFLMLRNMLVRTHMQDLKDVTREIHYENYRAQCIQNM---------------------------------------------------------------------------------------------------------------------------------------------------------------------------------------------------------------------------------------------------------------------------
>UPI00159C6864	389	0.521	2.416E-111	65	435	703	102	448	517
-----------------------------------------------------------------RPHRAGVDSGFQPLPLRKQLISQTSLDSTGSS----VSRPHSPWGRFDPYDSPEDQDKEYVGFATLPNQVHRKTVKKGFTFTLMVAGESGLGKSTLINSLFLTDLYKDRKVPN--------------------AEERISQTVDIIKHTVSIEEKGIKLRLTIIDTPGFGDAVNNSESWKHIEDYIDEQFEKYFRDESGLNRRNIQDNRVHCCLYFISPFGHGLRPLDVECMKAIHEKVNIVPILAKADSLTQAEVCRKKMKIQEEMKQFGINIYQFPECDSDeDEDFKTHDQILKDSIPFAVIGGNVQVESK-GRRFRGRLYPWGVVEVENPAHSDFLLLRNMLVRTHMQDLKDVTRETHYENYRAQCIQNM---------------------------------------------------------------------------------------------------------------------------------------------------------------------------------------------------------------------------------------------------------------------------
>UPI0005CED7E2	389	0.579	2.416E-111	106	456	703	153	474	585
----------------------------------------------------------------------------------------------------------SPSAkSAPPTKA--KELDGYVGFANLPNQVYRKAVKKGFDFTLMVVGESGLGKSTMINSLFLTDIY--------------------SAEHPGPSL-RMQKTVAVETSKVLLKENGVNLTLTIVDTPGFGDAVDNSNCWQPVIHYIESKYEEFLNAESRVVRRQIPDSRVHCCLYFVAPSGHGLKPLDVEFMQRLHDKVNIIPVIAKADTMTPDECVYFKKQILNEIAQHKIKIYEFPEA-EDDEEN-KMHKILRDRVPFAIVGANTVIEYD-GKKVRGRKYPWGVVEVENLEHNDFIALRNMIIRTHLQDLKDVTNNVHYENFRCRTLAGLS----VDGKPTRVSNKNPLAQ------------------------------------------------------------------------------------------------------------------------------------------------------------------------------------------------------------------------------------------------------
>A0A182P3N0	389	0.576	2.416E-111	112	456	703	272	589	685
----------------------------------------------------------------------------------------------------------------PVVKSKPKELDGYVGFANLPNQVYRKAVKKGFELTLMVVGESGLGKSTLINSMFLSDIY-------------------HAEQHPGPSK-RIKKTVAVESTKVLLKENGVNLTLTVVDTPGFGDAVDNSNCWLPIVDFVESKYEEYLTAESRVHRTALPDSRVHVCLYFIAPSGHGLKPLDIEFMQRLCDKVNIIPVIAKADTLTPEEITLFKKQILNEIAQHKIKIYDFPDP-LDEEEDAKVLRQLRSRVPFAVVGANAIIEID-GRKVRGRRYPWGVAEVENLDHCDFIALRNMVIRTNLQDLKDVTNNVHYENYRCRKLAGLGTDG----KAKLSN-KNPLAQ------------------------------------------------------------------------------------------------------------------------------------------------------------------------------------------------------------------------------------------------------
>A0A2G8LFF4	388	0.633	3.290E-111	116	436	703	12	310	315
--------------------------------------------------------------------------------------------------------------------FTNPETPGYVGFANLPNQVHRKSVKKGFEFTLMVVGESGLGKSTLINSLFLTDLYPE-AH--------------------SKCCRKIDKTVSIDASTVEIEERGVKLRLTVVDTPGYGDAINNNDCFDPILKYIDDQYERYLNDESGLNRRNIVDNRVHCCFYFISPTGHGLKPLDIEFMKALHNKVNIVPVIAKSDTLTKKEIVNLKRRIMDEIDENSIKIYHMPDSDSDeDEDFKEQNQKLKDSVPFAVCGSSQLIEVK-GRKVRGRLYPWGVVEVENPDHCDFIKLRSMLI-THMQDLQEVTHEVHYENFRSQNFTKSG--------------------------------------------------------------------------------------------------------------------------------------------------------------------------------------------------------------------------------------------------------------------------
>A0A6F9DS82	388	0.560	3.290E-111	76	444	703	4	361	400
----------------------------------------------------------------------------KYNPSeIRKKYEGYSSPTTKEREEqlkfkthaERHRKPESETEQKKTFGFTNPETPGYVGFANLPNQVHRKSVKKGFEFTLMVAGESGLGKSTLVNSLFLTDLYPEREVPDAD--------------------AKVKQTVKIDASTVEIEERGVKLRLTVVDTPGYGDAINCSDCYKPIIQYIDDQFERYLHDESGLNRRHIVDNRVHCCFYFVSSTGHGLKPLDVEFMKALHNKVNIVPVISKADTLTMPEVKKLKKRILEEIAVNGIQIYQLPDADDDeDEDFKEQTRCLRESIPFAVVGSTQMIEVK-GKKVRGRLYPWGVVEVENPDHCDFLKLRTMLI-THMQDLQEVTHDLHYENFRARRLQgKEGEVPLDASD------------------------------------------------------------------------------------------------------------------------------------------------------------------------------------------------------------------------------------------------------------------
>A0A197JHH4	388	0.611	3.290E-111	102	456	703	5	335	422
------------------------------------------------------------------------------------------------------PLPNTPPTSKPMSGALRKKLQGYVGFANLPNQVHRKSVKKGFNFTIMVVGESGLGKSTLVNTLFNAPLYP---------P----------KEAVGLSQES-PKTVGIQVLNTEIEENGVRLQLNVVDTPGFGDFINNEESWKPILETIESRFDAYLEQENRVNRSKITDTRVNACLYFIAPTGHSLKALDIEFMKRLHNKVNLIPVIAKSDTMTNEEVAAFKERILMDIAHHNIKIYHAQHYDCDDQETINETKDVMSKVPFAIVGSDKAVETSDGRVVRGRSYPWGTIEVDNEDHCDFVKLRQMLVRTHMEELREFTNDIHYENYRTEKLVGLGY----QQDQTVFREIDPLAK------------------------------------------------------------------------------------------------------------------------------------------------------------------------------------------------------------------------------------------------------
>A0A8B8EZY2	388	0.603	3.290E-111	116	452	703	46	356	424
--------------------------------------------------------------------------------------------------------------------FTAPEQSGYVGFANLPNQVHRKSVKKGFEFTLMVVGESGLGKSTLVNSLFLTDLYPE--------------------RHIHSAAEKISQTVKIDASTVEIEERGVKLRLTVVDTPGFGDSLNSQDCFKPIIQYIDSQFERYLEDESGLNRRHIVDNRVHCCFYFINPSGHGLRPLDISFMKAVHHKVNIVPVIAKSDTLTLQECQQLKRKVMTQIAENGINLYSLPDCDEDeDEDYREQCRLLKEAVPFAVIGANTVIEVK-GKKVRGRMYPWGVVEVENPDHCDFIKLRTMLI-THMQDLQEVTQEVHYENYRAEKL---GGGGTAPK--KSRKPRN----------------------------------------------------------------------------------------------------------------------------------------------------------------------------------------------------------------------------------------------------------
>UPI000D73F878	388	0.569	3.290E-111	79	450	703	23	368	424
-------------------------------------------------------------------------------PKEEKRTPGRkLIRITSKSGEMTFgKLLTSPLPmFVNPEQP------GYVGFANLPNQVHRKSVKKGFEFTLMVVGESGLGKSTLVNSLFLTDLYPE-----RHIPT---------------AAEKIQQTVKIDASTVEIEERGVKLRLTVVDTPGFGDSLNSTDCFKPVIRYIDDQFERYLNDESGLNRRHIVDNRVHSCFYFINPSGHGLKPLDVAFMRAVHHKVNIVPVIAKADTLTKQEVTNLKRRILDQIEDYGIKIYPLPDCDSDeDEDYKEQCRQLKNAVPFAVVGANAIIEVK-GRKVRGRMYPWGVVEVENPEHCDFIKLRTMLI-THMQDLQEVTQETHYENYRAEKLATGG--GAPPVKQRTSKP------------------------------------------------------------------------------------------------------------------------------------------------------------------------------------------------------------------------------------------------------------
>UPI001E8DB2A4	388	0.609	3.290E-111	104	456	703	16	344	429
--------------------------------------------------------------------------------------------------------PKLAAQMANDLNIVRRKLTGYVGFANLPNQWHRKSVRKGFNFNVMVVGESGLGKSTLVNTLFNTSLYP---------P----------KERKPPSI-DISKTVSIQSISADIEENGVRLRLTVVDTPGFGDFINNDESWDPIVKNIEQRFDAYLDAENKVNRMNIVDNRIHAVVYFIQPTGHSLKPLDVEVMKKLHTKVNLIPVVAKADTVSDDEIDNFKRRILADIKHHGIQIFEGPRYELDDEETIAENQEIMAKVPFAVVGSNEEVVTADGRKVRGRAMPWGVVEVDNEEHCDFVKLRQMLIRTHMEELKENTNNTLYENYRSEKLTAMG----VQQDSSVFKEINPAVK------------------------------------------------------------------------------------------------------------------------------------------------------------------------------------------------------------------------------------------------------
>A0A1Y1Y3J0	388	0.591	3.290E-111	102	456	703	7	346	434
------------------------------------------------------------------------------------------------------SLPNdSPTIANGLKSLVKKKPQGYVGFSNLPNQVHRRSVKQGFYFTCMVVGESGLGKSTLVNTLFNTALYP---------PKQQ-----------APLLEESPKTVEVQAISADIIENDVKLRLTVIDTPGFGDYINNEDSWKPILDNIESRFDAYLEQENRVNRSRMVDNRVHACMYFIAPTGHSLKPLDVEFMKRLHTKVNLIPVIAKSDTLTEEEIQGFKQRILADIHHHGIQIFTPSDYANDEPETIAQNKEIVNKIPFAIVGSDKEVEVN-GKMVRGRKYPWGVIEVDNEEHCDFSQLRQMLIRTHMEELKEHTSTIIYENYRSAKLQELG----IDQDPSVFKDVlthhcfssiSPLAK------------------------------------------------------------------------------------------------------------------------------------------------------------------------------------------------------------------------------------------------------
>UPI0003BD38D4	388	0.577	3.290E-111	103	435	703	102	414	483
-------------------------------------------------------------------------------------------------------RPRSPWGRFDPYDSPEDQDKEYVGFATLPNQVHRKTVKKGFTFTLIVAGESGLGKSTLINSLFLTDLY-----------KDRKVLN---------AEERISRTVAIIKHTVGIEEKGVKLRLTIIDTPGFGDAVNNTESWRHIDDYIDQQFEQYFRDESGLNRRNIQDNRVHCCLYFISPFGHGLRPLDVDCMRALHEKVNIIPVLAKADSLTPAEVCRKKMKIREEIKQFGINIYQFPECDSDeDEDFKTQEQILKNSIPFAVIGSNVQVESK-GRKFRGRVYPWGVVEVENPAHSDFLLLRNMLVRTHMQDLKDVTREIHYENYRAQCIQNM---------------------------------------------------------------------------------------------------------------------------------------------------------------------------------------------------------------------------------------------------------------------------
>A0A8B8EG63	388	0.550	3.290E-111	79	456	703	135	487	587
-------------------------------------------------------------------------------PSQRFASDRERIPREphSVHTPKDAEER-EKDFREKKYGESTKELDGYVGFANLPNQVYRKSVKRGFEFTLMVVGESGLGKSTLINSLFLTDLY--------------------SPEXSGPSH-RIQKTVKVETTQCLLKENGVQLNLTTVDTPGFGDAVDNSNCWQPVIDFIDSKYDEYLNAESRVVRSPTPDTRVHACLYFIAPTGHGLKPLDVEFMKRLHDKVNIIPLISKADSLTPDECREFKKTILNEIAQHKIKIYEFPECD--DEEENKLQKKLRDRVPFAVVGSNRVIE-GGGKKIRGRQYPWGIVEVENLEHNDFIALRNMLIRTHMQDLKDVTNNVHXENFRYNKLAPSSTDG--NKIKPGSLSKDPLTQ------------------------------------------------------------------------------------------------------------------------------------------------------------------------------------------------------------------------------------------------------
>A0A3Q0QPW6	388	0.627	4.479E-111	123	430	703	13	300	342
---------------------------------------------------------------------------------------------------------------------------EYVGFATLPNQVHRKSVKKGFDFTLMVAGESGLGKSTLVNSLFLTDLHKDRKLLN--------------------AEERIRQTVEITKHTVDIEEKGVKLKLTIVDTPGFGDAVNNTECWRPITQYIDQQFEQYFRDESGLNRKNIQDNRVHCCLYFIPPFGHGLRPVDIEFMKALQDKVNVVPLIAKADCLTPLEIKKLKERLREEIDKYGIKIYQFPDCDSDeDEEFKQQDKDLKESTPFAVIGSNTVVEAR-GQRVRGRLYPWGIVEVENPSHCDFVKLRTMLIRTHMHDLKDITSDCHYENYRAQ--------------------------------------------------------------------------------------------------------------------------------------------------------------------------------------------------------------------------------------------------------------------------------
>V4AUN3	388	0.590	4.479E-111	92	433	703	0	323	389
--------------------------------------------------------------------------------------------MFSAGG-GEEPAPVVPGSIsgslFTSRQFVNPEQPGYVGFANLPNQVHRKSVKKGFEFTLMVVGESGLGKSTLVNSLFLTDLYPE-----RHIPT---------------ALEKIKQTVKIDASTVEIEERGVKLRLTVVDTPGFGDSLNSDDCFKPIIQYVDDQFERYLNDESGLNRRHIVDNRVHCCFYFINPSGHGMKPLDIAFMRAVHHKVNIVPVIAKADTLTKQEVQTLKRKILDQIDEYGINIYPLPDCDSDeDEDYKEQCRQLKSAVPFAVIGANTVIEVK-GRKVRGRMYPWGVVEVENPEHCDFIKLRTMLI-THMQDLQEVTQEIHYENYRAEKLA-----------------------------------------------------------------------------------------------------------------------------------------------------------------------------------------------------------------------------------------------------------------------------
>A0A5C5G4A8	388	0.601	4.479E-111	106	456	703	5	331	421
----------------------------------------------------------------------------------------------------------SPPPDASLHSIVRKKLGGFVGFANLPNQYHRRSVRKGFHFTAMVVGESGLGKSTLVNTLFNTSLYAK-------------------KDVPLPEHDR-PQTVAIESITADIEENGVRLRLTVVDTPGYGDFINNDQGWKPILDNIEARFDAFLEQENRVNRQKTIDNRIHACLYFVEPTGHSLKPVDIEFMRRLHQRVNLIPVIAKADTLTDDEVAQFKARILSDLAHHRIDIYQAPQYDLEDEETIAENEEIVRKIPFAVVGSDTVVATSDGRQARGRAYPWGTVEVDNEDHCDFVKLRQMLVRTHMEELKEHTADVLYEKYRQEKLLAMG----VAQDHSVFKEVNPAAK------------------------------------------------------------------------------------------------------------------------------------------------------------------------------------------------------------------------------------------------------
>J6EP24	388	0.560	4.479E-111	66	456	703	14	370	457
------------------------------------------------------------------PEPVDVPSAEP-SPDHHEVAYLNGNG-SAGADISTNGIPTPVVVR--------KTLSSWVGFSNLPNQVHRRSVRRGFQFVAMVVGESGLGKSTLINTLFETKLY-------------------QPKVIPEPGTDR-GKTVNIESISAEIEENGVRLKLTVVDTPGFGDFVNNDECWKPIVDNIEARYDAYLEQENRVNRLKMTDNRIHACIYFIQPTGHALKPIDIEFMKRLHTKVNLIPVIAKADTLTEEEVELFKRRVLSDIHHHGIRIFEPPQYERDDEETQQENQEIISKIPFAVVGSDQVVQAPDGRSVRGRSYPWGVIEVDNETHCDFVKLRQMLVRTHMEELREHTNDVLYENYRTEKLRAMG----VTQDESVFKETNPAAK------------------------------------------------------------------------------------------------------------------------------------------------------------------------------------------------------------------------------------------------------
>A0A4W6F5L8	388	0.567	4.479E-111	102	435	703	96	407	460
------------------------------------------------------------------------------------------------------SRPRSPWGRFDPYDSPEDK--EYVGFATLPNQVHRKTVKKGFTFTLIVAGESGLGKSTLINSLFLTDLYKDRKVPN--------------------AEERINQTVDIVKHTISIEEKGIKLRLSIIDTPGFGDAVNNTESWKQIEDYIDQQFEQYFRDESGLNRRNIQDNRVHCCLYFISPFGHGLRPLDVECMKALHEKVNIVPILAKADSLTQAEVFRKKMKIREDIKHFGINVYQFPECDSDeDEDFKKQDQILKDSIPFAVIGSNVQVESK-GRKFRGRIYPWGVVEVENPAHSDFLLLRNMLVRTHMQDLKDVTRETHYENYRAQCIQNM---------------------------------------------------------------------------------------------------------------------------------------------------------------------------------------------------------------------------------------------------------------------------
>A0A0B7AFY0	388	0.595	4.479E-111	119	456	703	71	381	479
-----------------------------------------------------------------------------------------------------------------------KELEGYVGFANLPNQVYRKSVKRGFEFTLMVVGESGLGKSTLINSLFLSDLY--------------------SAEYPGPSL-RIQKTVKVDTTQVTLKENGVQLRLTVVDTPGFGDAVDNSNCWSPVIEFISSKYEEYLNAESRVKRSTSADTRVHCCLYFIAPTGHGLKPLDVEFMKRLHDKVNIIPLIAKADTLTPDECREFKKTVLNEIAQHKIRIYDFPDCE--DEEEVKVHKKLRDRVPFAVIGSNRVIEV-GGKRIRGRQYPWGIVEVENLEHNDFIALRHMIIRTYMQDLKDVTNNVHYENFRYNKLA----PTTAEGKVKPgSLTKDPLTQ------------------------------------------------------------------------------------------------------------------------------------------------------------------------------------------------------------------------------------------------------
>G3QB28	388	0.471	4.479E-111	17	456	703	28	433	485
-----------------PISQSGNQQQT--PYQQAPVQAEGTGTSTQRLAGLPGTPMLPRAILCN-PAGSPTVPH---RP------GRIGENVSVDCPLSPASRPHSPWGRFDPYDSPEDQDKEYVGVATLPNQVHRKTVKKGFTFTLLVAGESGLGKSTLINSLFLTDLYKDRKVPNAQ--------------------ERIDQTINIVKHTISIEEKGVKVRLTIIDTPGFGDAVNNAESWKPIEDYIDQQFEQYFRDESGLNRRNIQDNRVHCCLYFISPFGHGLRPLDVACMKALHNKVNIVPVVAKADSLTQAEVDRKKVKIREDIEQFGIHIYQFPECDSDeDEDLQKQDQILKDSIPFAVIGSNVQVESE-GRKFRGRVYPWGLVEVENPAHSDFLLLRNMLVRTHMQDLKDVTGETHYENYRAQCIQNM--TLMVVQEKKRSLRENHREQ------------------------------------------------------------------------------------------------------------------------------------------------------------------------------------------------------------------------------------------------------
>A0A6G1QT27	388	0.525	4.479E-111	64	435	703	80	427	496
----------------------------------------------------------------HRPSRAGADTEVLSLPMRRQLVSQVS--LDSSLC--SASRPQSPWGCFDHYDSAEDQDKEYVGFSTLPNQVHRKTVKKGFTFTLMVAGESGLGKSTLINSLFLTDLYKHRKVPN--------------------AEERISQTVDIIKHTIGIEEKGIKLKLTIIDTPGFGDSVNNTGSWKHIEDYIDQQFEQYFRDESGLNRRNIQDNRVHCCLYFISPFGHGLRPLDVECMKALHEKVNIIPVLAKADSLTQAEVSRKKMNIREEIKLFGINIYQFPECDSDeDEDFKKQDQILKNSIPFAVIGSNVQVESK-GRKFRGRVYPWGVVEVENPAHSDFLLLRNMLVRTHMQDLKDVTRETHYESYRAQCIQNM---------------------------------------------------------------------------------------------------------------------------------------------------------------------------------------------------------------------------------------------------------------------------
>A0A2I4BX64	388	0.473	4.479E-111	21	435	703	51	436	505
---------------------SGYHeaEETLTASNGLQSFSGTSSLPRSMHFPPVDCPTVP-------PRPTRAGPD----PQCLPVKKPLVSQVSLDSPLSPASRPRSPWGRFDPYDSPEDQDKEYVGFATLPNQVHRKTVKKGFTFTVMVAGESGLGKSTLINSLFLTDIYKDRKVPN--------------------AEERICQTLGITKHTIGIEEKGIKLRLTIIDTPGFGDAVNNTKSWKHIEDYIDQQFEQYFRDESGLNRKNIQDNRVHCLLYFISPFGHGLRPLDVECMKALHAKVNIIPLLAKADGLTQTEVCKKKMKIREDIRQFGIHIYQFPDCDSDeDEDFKTQEQTLKDSIPFAVIGSNIQVESK-GRKFRGRAYPWGVVEVENPAHSDFLLLRNMLVRTHMQDLKDVTREIHYENYRAQCIQNM---------------------------------------------------------------------------------------------------------------------------------------------------------------------------------------------------------------------------------------------------------------------------
>A7RLX3	387	0.648	6.098E-111	124	432	703	16	304	367
----------------------------------------------------------------------------------------------------------------------------YVGFANLPNQVHRKSVKKGFEFTLMVVGESGLGKSTLIDSLFLTDLY------------DDKSI--------PPAKGRIGQTVHIESNTVEIEEKGVRLRLTVVDTPGFADAVDNTYSWEPIVDYIDHQFESYLRDESGLNRRNIMDTRVHCCLYFINPHGHGLRPVDVEFMKALHTKVNIVPVIAKSDSLTKTEISRLKRKVLDEIADHEIKIYSFPECDsEDDEEFLAINKDLKASLPFAVIGSNTVIEVK-GRKVRARWYPWGYAEVENPDHCDFIKLRNMLVRTHMQDLKDVTQDVHYENYRAQRL------------------------------------------------------------------------------------------------------------------------------------------------------------------------------------------------------------------------------------------------------------------------------
>A0A507ESZ8	387	0.639	6.098E-111	119	456	703	22	333	419
-----------------------------------------------------------------------------------------------------------------------KKLAGYVGFHNLPNQVHRKSVKKGFQFTLMVVGESGLGKSTLVNTLFNTSLYP-------------------NKENKEPTHES-PKTVEIQTISADIEENGVKLKLTVIDTPGFGDFVDNEESWRPILENIEARYDAYLEQENRVNRKRIVDTRVHACLYFIAPTGHSLKPIDIEFMKQLAGRVNLIPVIAKSDTLTEDEIKAFKARILEDIAYNKIQIYQPPMYDNDDPETVQENKDIISRIPFAIVGSDKEVDV-GGKKVRGRKYPWGVIEVDNEDHCDFVKLRQMLVRTHMEELKEYTNEVLYESYRISKLARGGYEVSSDGSA-----LNPLSK------------------------------------------------------------------------------------------------------------------------------------------------------------------------------------------------------------------------------------------------------
>A0A316UGJ5	387	0.620	6.098E-111	120	456	703	15	327	420
------------------------------------------------------------------------------------------------------------------------QMRGFVGFANLPNQWHRRSVRKGFNFTAMVVGESGLGKSTLVNTLFNHKLYPK-------------------KEVPAPHMER-PKTVAIESISADIEENGVRLKLTVVDTPGFADFVNNDESWKPIVDNIESRFDAYLEQENRVNRAKLTDNRVHACLYFIQPSGHALRPIDIEFMRRLHQKVNLIPVIAKSDTMTDEEIHLFKQRILADIAHHNIQIFYAPSYDVEDDETLAENEEIVRKIPFAVVGSDQQVDTIDGRRVRGRAYPWGVIEVDNEEHCDFVKLRQMLIRSHMEELKEHTHNVLYEKYRSEKLVAMG----VTQDHSVFKEVNPAAK------------------------------------------------------------------------------------------------------------------------------------------------------------------------------------------------------------------------------------------------------
>UPI00106B692F	387	0.615	6.098E-111	119	456	703	4	317	427
-----------------------------------------------------------------------------------------------------------------------KKLDGYVGFANLPNQIFRKSVKKGFEFTLMVVGESGLGKSTLLNSLFLTDLYTSATFPT--------------------TEEKLSKTIEVQASTVTLKEGGVTLRLTCVDTPGFGDAVDNTDCWSPINSYIESKFEEYLNEESRVNRSAIVDNRVHCCLYFIAPNGHCLKPLDIEFMRRLHDKVNIVPVIAKADSLTAEECQNFKKQILNEIGANKIGIYQFPDLGVDDEDFKDV--SMTDRIPFAVVGSNTVVEV-GGKKLRARVYPWGVAEVENSEHCDFVALRNMLIRTHMQDLKDVTNDVHYENFRCKRLATVTVGSP-TVTSNKSLGLSPLEQ------------------------------------------------------------------------------------------------------------------------------------------------------------------------------------------------------------------------------------------------------
>A0A6G1KLB0	387	0.556	6.098E-111	66	456	703	17	380	465
------------------------------------------------------------------PSPPAVSNGSPYDETNYGAANGEAPVPQTVSS----SNPKAAAQAASDMRnIVRRKLTGYVGFANLPNQWHRKSVRKGFNFNVMVVGESGLGKSTLVNTLFNTSLYP---------P----------KERKPPSL-DLQKTVSIQSISADIEENGVRLRLTVVDTPGFGDFINNDESWDPIVKNIEQRFDAYLDAENKVNRMNIVDNRIHAVVFFIQPTGHSLKPLDVEVMRKLHTKVNLIPVIAKSDTLTDEEITAFKHRILADIAHHQIQIFEGPRYELDDDETIAENNEIMSKVPFAVVGANSEVATADGRKVRGRRYPWGVIEVDNEEHCDFVKLRQMLIRTHMEELKENTNNFLYENYRSDKLAAMG----VQQDSSVFKEVNPAVK------------------------------------------------------------------------------------------------------------------------------------------------------------------------------------------------------------------------------------------------------
>A0A4Q1BKE7	387	0.570	6.098E-111	75	456	703	7	381	468
---------------------------------------------------------------------------QPLSPTaDRSMSPGAYSNDARSRSMSGAG-AVSPYGAANNtASPAPaavnaggmdgkgtvnrKKLSSWVGFSNLPNQVHRRSLRRGFQFVAMVVGESGLGKSTLINTLFETKLY-------------------QPKVIPLPGQER-PKTVDITSISAEIEEGGVRLKLTVVDTPGFGDFVNNEDSWRPIVDNIESRFDHYLEQENRVNRSKLSDNRVHACIYFIQPTGHALKPIDIEFMRRLHTKVNLIPVIAKADTLTEEEVLLFKQRILSDIQHHGIQIFHPPAYDNEDEETVMENEEIISKVPFAVVGSDALVTGADGRKVRGRAYPWGIIEVDNETHCDFVKLRQMLVRTHMEELREHTNDVLYENYRTDKLKSMG----VSQDESVFKETNPAVK------------------------------------------------------------------------------------------------------------------------------------------------------------------------------------------------------------------------------------------------------
>A0A1B9GCG3	387	0.577	6.098E-111	80	456	703	31	392	480
--------------------------------------------------------------------------------SSVTSPNGGNDTLMSSRAISPSAYPvKSELGingsaaTPTPAQSQParKKLASWVGFSNLPNQVHRRSVRRGFQFVAMVVGESGLGKSTLINTLFETKLY-------------------QPKNIPVPGEDR-GKTVQIESISAEIEENGVRLKLTVVDTPGFGDFVNNDESWKPIVDNIEARFDAYLEQENRVNRLKLVDNRVHACIYFIQPTGHSLKPIDIEFMRRLHTKVNLIPVIAKADTMTDDEISLFKQRILADIAHHGIRIFQPPQYENEDEETIQENEEIISKVPFAVVGSDSLVNSPDGRQVRGRSYPWGVIEVDNEDHCDFVKLRQMLVRTHMEELREHTNDVLYEDYRTDKLKAMG----VAQDESVFKETNPAAR------------------------------------------------------------------------------------------------------------------------------------------------------------------------------------------------------------------------------------------------------
>UPI0014723725	387	0.570	6.098E-111	102	435	703	104	416	485
------------------------------------------------------------------------------------------------------SCPRSPWGQFDPYDS-EDQDKEYVGFAMLPSQVHRKTVKKGFTFTVMVLGESGLGKSTLINSLFLTDLYKDRKVPN--------------------AEERISQTVEIIKRTVSIEEKGIKLQLSIVDTPGFGDAINNRESWKPVEDYIDQQFEQYFRDESGLNRKNLQDNRVHCCLYFISPYGHGLRPLDVECMRALHEKVNIVPVLAKADSLTPTEVCSKKMKIKEEIKHFGINIYQFPECDSDeDEEYKKQDQILKDSIPFAVIGSNVQLE-NKGRRFRGRLYPWGVVEVENPAHSDFLLLRNMLVRTHMQDLKDVTQEMHYENYRAECIQSM---------------------------------------------------------------------------------------------------------------------------------------------------------------------------------------------------------------------------------------------------------------------------
>N6TXN9	387	0.579	6.098E-111	119	456	703	193	504	613
-----------------------------------------------------------------------------------------------------------------------KELDGYVGFANLPNQVYRKAVKKGFEFTLMVVGESGLGKSTLINSMFLTEIY-------------------NAADYPGPTQ-RLKKTVAVETTRVMLKENGVNLLLTMVDTPGFGDAVDNSNCWAPIIEFIESKYEDYLNSEARVTRKVSPDYRVHCCLYFIQPSGHGLKSLDIEFMKRLCDKVNIIPVIAKADTLTSEECALFKKQIMTEIALHKIKIYEFPETCEEDEEH-KLNKSLKERVPFAVVGSNAVIEAD-GKKTRGRRYPWGIAEVENLEHCDFLALRNMVIRTHLQDLKDVTNNVHYENYRCRKLAGLG----ADGKPSRISNKNPLAQ------------------------------------------------------------------------------------------------------------------------------------------------------------------------------------------------------------------------------------------------------
>A0A8C4ZZ32	387	0.520	6.098E-111	66	435	703	206	557	626
------------------------------------------------------------------PPPlKPWRSTRAdgdLQPLQLRSQMARQGSLDS--PLSPASRPRSPWARLDPYDSPEDQDKEYVGFATLPSQVNRKTVKKGFTFTLMVTGESGLGKSTLINSLFLTDLYKDRKVPN--------------------AEERILQTVGIVKHTVGIEEKGVRLRLNIIDTPGFGDAVNNTKSWKEVEDYVDQQFEQYFREESGLNRKNIQDHRVHCCLYFISPSGHGLRPLDVECMRALHQKVNIVPVLAKADSLTPAEVRTKKLKIRQEIEQFGINIYQFPECDSDeDDEFQLQDQILKNSVPFAVIGSNLQVESE-GRRFRGRIYPWGLVEVENPEHSDFLLLRNMLVRTHMQDLKDVTRENHYENYRAQCIQSM---------------------------------------------------------------------------------------------------------------------------------------------------------------------------------------------------------------------------------------------------------------------------
>A0A8J2WJ84	387	0.519	6.098E-111	61	456	703	286	663	807
-------------------------------------------------------------NSSHGSVPGLASTGSKVEALKRELTDDSSSS-SSSSSNRAILRDRLAEKGPAPSPPVINKTREvdYVGFAKFRDkNVYRRAVKKGFEFTLMVVGESGLGKSTLINSMFLADIY--------------------SPEYPGPSH-RIKKTVQVEQCQALLKENGVNLTLTVVDTPGFGDAVDNSNWcvWQPIVDYIESKYEEYLNAESRVQRQPMRDHRVHVCLYFIQPSGHGLKPLDIEFMKRLHDKVNIIPVLAKADTMTPDECTYFKKQVLNEIAQHKIKIYEFP--DVDDEELRKSQRALRERVPFAVVGSNTVVEVD-GRKIRGRRYPWGVVEVENMEHCDFIALRNMLIRTHMTDLKEVTNNVHYENFRCRKLAGVGVtanDGTLGKSNRISN-KNPLAQ------------------------------------------------------------------------------------------------------------------------------------------------------------------------------------------------------------------------------------------------------
>A0A5E4AD50	387	0.454	6.098E-111	91	566	703	48	498	1508
-------------------------------------------------------------------------------------------HLFCGLADRKIEETPGKMSKQQPTQFINPETPGYVGFANLPNQVHRKSVKKGFEFTLMVVGESGLGKSTLINSLFLTDLYPERIIP--------------------GAAEKIERTVQIEASTVEIEERGVKLRLTVVDTPGYGDAINCRDCFKTIISYIDEQFERYLHDESGLNRRHIIDNRVHCCFYFISPFGHGLKPLDVAFMKAIHNKVNIVPVIAKADTLTLKERERLKKRILDEIEEHNIKIYHLPDAESDeDEDFKEQTRLLKASIPFSVVGSNQLIEAK-GKKVRGRLYPWGVVEVENPEHNDFLKLRTMLI-THMQDLQEVTQDLHYENFRSERL-KRGGRKV--ENEDMNKDQILLEKEAELRPGRSGTTCEKTLLDTKKNTFLMNATSQLSIRSLEGCPSTFTIPAWQARIFFIFDRGGMGEIEGTYRVLQSAGIRLSTQTPMGVSTLEPGQTLSPRMQ-EKHLHIR----------------------------------------------------------------------------------------------------------------------------------------
>A0A7J7JL50	387	0.616	8.303E-111	115	436	703	18	318	355
-------------------------------------------------------------------------------------------------------------------QFSNPETPGYVGFANLPNQVHRKSVKKGFEFTLMVVGESGLGKSTLVNNLFLTDLYPE-------------------RHIPNAID-KIKQTVKIDASSVEIEERGVKLRLTVVDTPGFGDSINTGECYASILQYIDEQFERYLNDESGLNRRNITDNRVHACFYFISPAGHGLKPLDIAFMKAVHYKVNIVPVIAKADTLTKQEVHKLKKKILEEIRANGINIYTLPDCDDDeDEEFKLQCDQLKTAMPFAVVGSNQIIEVK-GRKVRGRMYPWGVVEVENPEHCDFIKLRTMLI-THMQDLQEVTHEVHYENFRSDRLSGPG--------------------------------------------------------------------------------------------------------------------------------------------------------------------------------------------------------------------------------------------------------------------------
>A0A6I8T0L2	387	0.630	8.303E-111	123	438	703	14	309	371
---------------------------------------------------------------------------------------------------------------------------GYVGFANLPNQVHRKSVKKGFEFTLMVVGESGLGKSTLINSLFLTDLYPE--------------------RYIPGAAEKIERTVQIEASTVEIEERGVKLRLTVVDTPGYGDAINSQDCFKTIIHYIDNQFERYLHDESGLNRRHIIDNRVHCCFYFISPFGHGLRPVDVAFMKALHEKVNIVPLIAKADCLIPGEIRKLKDRIREEIEKFGIKVYQFPECDSDeDDDFKQQDRELKESAPFAVIGSNTVVEAK-GQRVRGRLYPWGIVEVENQAHCDFVKLRNMLIRTHMHDLKDVTCDVHYENYRAQCIQQMTRN------------------------------------------------------------------------------------------------------------------------------------------------------------------------------------------------------------------------------------------------------------------------
>UPI000719CC9D	387	0.564	8.303E-111	79	446	703	1	344	373
-------------------------------------------------------------------------------PYNRNGYESTGSSLTGSHcsnSDEDLSNPAVSYKFVNP------ETPGYVGFANLPNQVHRKSVKRGFEFTLMVVGESGLGKSTLINSLFLTDLYPE-------------------RHIPDAS-EKIEQTVKIEASTVEIEERGVKLRLTVVDTPGFADSITSQNCIEPIIEYIDQQYERYLQDESGLNRRHILDNRVHCCFYFISPSGHGLRPLDVEFMKKLHHKVNIVPVIGKADMLTMTEVKKIKRKILDQVDEAGIQIYRMPDCDADeDEDFKEQNKQLKEAVPFAVVGSTQLLEVR-GKKVRGRLYPWGVVEVENPEHCDFIKLRTMLI-THMQDLQEVTHDLHYENFRADKLAKAGKATPGGGKDK----------------------------------------------------------------------------------------------------------------------------------------------------------------------------------------------------------------------------------------------------------------
>A0A1S3K2B1	387	0.591	8.303E-111	115	456	703	6	333	375
-------------------------------------------------------------------------------------------------------------------QFVNPEQPGYVGFANLPNQVHRKSVKKGFEFTLMVVGESGLGKSTLVNSLFLTDLYPERHVP--------------------GAAEKIKQTVKIDASTVEIEERGVKLRLTVVDTPGFGDALNCEDCYKQVIAYIDSQFERYLQDEMGLNRRNIVDNRVHSCFYFINPAGHGLKPLDIVFMKAIHHKVNIVPVIAKADTLTREEVFKLKSKIMEEIAKHGIKIYPLPDCDDDeDEEYKEQCRQLKAAVPFAVVGSNSIIEVK-GRKVRGRMYPWGVVEVENPEHCDFIKLRTMLI-AHMQDLQEVTQEIHYENFRSEKLAtskrtraEGGGGGGDKEDKLTEKERLLLEK------------------------------------------------------------------------------------------------------------------------------------------------------------------------------------------------------------------------------------------------------
>A0A7E6FPR4	387	0.618	8.303E-111	102	433	703	21	329	403
------------------------------------------------------------------------------------------------------SLVSSPPRTV--LRFVNPEQIGYVGFANLPNQVHRKSVKKGFEFTLLVVGESGLGKSTLVNSLFLADLYPE-------------------RHIPSAS-EKITQTVKIDASTVEIEERGVKLRLTVVDTPGFGDSLNSEDCFTPIIEYIDEQFERYLHDESGLNRRHIIDNRVHCCFYFINPSSHGLKPLDISFMKAVHHKVNIVPVLAKADTLTKKEVLNLKRKIMDQIDEYGINIYPLPDCDSDeDDDYKEQCRQLKEAVPFAVVGSSESFEVN-GKKVRGRRYPWGVVEVENPDHCDFIKLRTMLI-THMQDLQEVTQEIHYENFRAEKLA-----------------------------------------------------------------------------------------------------------------------------------------------------------------------------------------------------------------------------------------------------------------------------
>Q17KS9	387	0.582	8.303E-111	112	456	703	31	348	459
----------------------------------------------------------------------------------------------------------------PVVKSKPKELDGYVGFANLPNQVYRKAVKKGFEFTLMVVGEAGLGKSTLINSLFLSDVY----HP---------------EQHPGPSK-RIKKTVTVESTKVLLKENGVNLTLTVVDTPGFGTAVDNSNCWVPIVEFVENKYEEYLTAESRVHRMAIPDSRVHVCLYFIAPSGHGLKPLDIEFMQRLCDKVNIIPVISKADTLTPEEITHFKKQILNEIAQHKIKIYDFPDP-SDEEEDAKTLRQLRSRVPFAVVGANAIIEID-GRKIRGRRYPWGVVEVESLDHCDFIALRNMVIRTHLQDLKDVTNNVHYENYRCRKLAGLGNDG----KTKLSN-KNPLAQ------------------------------------------------------------------------------------------------------------------------------------------------------------------------------------------------------------------------------------------------------
>A0A6P7VIA8	387	0.548	8.303E-111	102	456	703	31	369	481
------------------------------------------------------------------------------------------------------PVPGTVPAAAPPPGSAPReggtspyasngrhEAEGYVGFASLPNQVYRKAVKKGFEFTLMVVGESGLGKSTLLNSMFLTDVY--------------------SNEYPGPSQ-RVKKTVQVETTRVVLREGSVHLCLTVVDTPGFGDAVDNSQCWQPVADYVEAQFARYLDAESRVHRSALSDGRVHCCLYFIAPSGHGLKPLDVEFMKCLHDKVNIIPVVAKADTMTPEECSLFKRTILNEMTQHKIRLYEFPDCD--DEEENKRQKPLRERVPFAVVGSNTVVEVN-GKRVRGRKYPWGVAEVENMEHCDYLALRNMLLRTHMQDLKDITNSVHYENYRCRKLAGVG----GAADPGRSN-KNPLAQ------------------------------------------------------------------------------------------------------------------------------------------------------------------------------------------------------------------------------------------------------
>A0A1S3RH95	387	0.488	8.303E-111	26	435	703	42	438	510
--------------------------NTTPGCHTPVVDREPQGTGLEMGRPPHTPGGTPLLSRPSpgGPPPfTPPRTKRAPLEGEFEPLQLRKYQLTSMGSRsmdsSPQSRPRSPWGHFDPYDSAEDMDREYVGFATLPNQVHRKSVKKGFAFTLMVAGESGLGKSTLVNSLYLTDLYNNRKVLN--------------------AEERIAQTVFITKHTVGIEEKGVRLRLSIVDTPGFGDAVNNTESWKEIEDYIDQQFEQYFRDESGLNRKNIQDNRVHCCLYFISPFGHGLRPLDVECMRALHEKVNIVPVLAKADSLTPTEVRRKKMKIREEMEKFGINIYQFPDCDFDeDEEFKQQEQLLKDSIPFAVIGSNIQVESK-GRKFRGRLYPWGVVEVEDPAHSDFLLLRNMLVKTHMQDLKDVTRETHYENYRAQCIQNM---------------------------------------------------------------------------------------------------------------------------------------------------------------------------------------------------------------------------------------------------------------------------
>A0A1B0GBG9	387	0.525	8.303E-111	80	566	703	70	531	535
--------------------------------------------------------------------------------SSNSAGHNDSNKLTTELQEKEQqnQMQQQKQKPPLPARQKPMEIAGYVGFANLPNQVYRKAVKRGFEFTLMVVGCSGLGKSTLINSMFLTDVY-------------------NSEQYPGPSL-RKKETVGVEATKVLMKENGVNLTLTVVDTPGFGDSVDNTNCWVPILEYVDSKYEEYLTAESQVYRKQIPDNRVHCCLYFIGPTGHGLRPLDIACMQSLSDKVNLVPVIAKADTMTPDEVHLFKKQILNEIAQHKIKIYDFPSTIEDNAEDSKTNQNLRNRVPFAVVGANTIVETADGKKVRGRRYPWGLVEVENLTHCDFIALRNMIIRTHLQDLKDVTNTTHYENYRCRKLSAL---GVADGKARLSN-KNPLTQMEEEKREHELKMKKMEAEMEQVFEMKVKEKMQKLKDSELELARRHEERKKTLELQIRELEEKRREFERER---KEWEEANHITLEELKRRSLGANSSTDNADGKKEKKKK----------------------------------------------------------------------------------------------------------------------------------------
>A0A2P8YLB5	387	0.539	8.303E-111	66	433	703	100	454	538
------------------------------------------------------------------PVP-STSSVQNPQPSTSSKTpillnyrrmTGGVGVETSDASRVFGEYVASKFRAYSKETKHAGD-RDYIGFATLPEQVHRKSVKRGFDFTLMVVGESGLGKSTLVNSLFLSDLYKDRRIPDAI--------------------ERVEKTTNIEKKTMDIEERGVKLRLTVVDTPGFGDAINCEESWRACCNYIDEQFRQYFTDESGLNRKNIQDNRVHCCLYFVPPYGHGLRQIDLEFMRRMHRKVNIVPVIAKADTLTSTEIRKLKDRIMADIEDHKIQIYQFPDCDSDeDEEFKQQDRELKACVPFAVVGSNTVIEVA-GKKVRGRQYPWGVVEVENPKHSDFIKLRTMLISTHMQDLKDVTQDVHYENFRAQCIS-----------------------------------------------------------------------------------------------------------------------------------------------------------------------------------------------------------------------------------------------------------------------------
>A0A8B7N827	387	0.466	8.303E-111	79	564	703	90	562	571
-------------------------------------------------------------------------------PDAKTSVASIKEQLLTTKDKKDHkdeenkeskqaAKPPIKDKTNAKEVFrRQREVEGYVGFANLPNQVYRKAVKKGFEFSLMVVGESGLGKSTMINSMFLSDIY--------------------SNEYPGPSH-RVKKTVQVETTKVLLKENAVNLMLTVVDTPGFGDAVDNSDCWQPVIDYVESKYEEYLNAESKVNRKSISDNRVHCCLYFIAPSGHGLKSLDIEFMRRLHDKVNIIPVIAKADTLTPEECQHFKKQIINEIHQHKIKIYEFPEEDGD-------NNKLKQRVPFAVVGSNVTTEVD-GKKVRGRKYPWGIVEVENLSHCDFIPLRNLLIRTHMQDLKEVTSSVHYENYRCRKLA----GGTTDNKSKSSnkpscltRSKNSVASAWNPLALMEEEKKEHSSRMQKMESEMEQVFEMKVKEKMTKLSELEADLQKRNETMRRKLETDMAELEEERERFEKERRAWETANNVTVEELRRRSLESISKeQVDGKDK------------------------------------------------------------------------------------------------------------------------------------------
>A0A6J2UR88	387	0.580	1.131E-110	123	455	703	20	332	369
---------------------------------------------------------------------------------------------------------------------------EYVGFATLPNQVHRKSVKKGFDFTLMVAGESGLGKSTLLNSLFLTDLYKDRKLLN--------------------AEERINQTVEITKHTVDIEEKGVKLKLTIVDTPGFGDAVNNTECWKPLTDYIDQQFEQYFRDESGLNRKNIQDNRVHCCLYFIPPFGHGLRPMDVQFMKALQDKVNVVPLISKADCLTPTEMRRMKDRVRDEIERFGIKVYQFPECDSDeDEEFKQQDKELKESTPFAVIGSSTVVEAR-GQRLRGRLYPWGIVEVENQSHCDFVKLRNMLIRTHMHDLKDITCDVHYENYRAQCIQQMTSKLTQDNRVESPIPILPLS-------------------------------------------------------------------------------------------------------------------------------------------------------------------------------------------------------------------------------------------------------
>UPI001EAFB039	387	0.630	1.131E-110	116	436	703	9	308	373
--------------------------------------------------------------------------------------------------------------------FVNPEQPGYVGFANLPNQVHRKSVKKGFEFTLMVVGESGLGKSTLVNSLFLTDLYPE-----RHIPS---------------AAEKVPQTVKIDASTVEIEERGVKLRLTVVDTPGFGDSLNSQDCFRPIIQYVDDQFERYLQDESGLNRRHIVDNRVHSCFYFINPSGHGLKPLDISFMRALHHKVNIVPVIAKADTLTKQEVLTLKRRILDQIDENGINIYPLPDCDSDeDEDYKEQCRQLKQAVPFAVVGANTIIEVK-GRKVRGRMYPWGVVEVENPEHCDFIKLRTMLI-THMQDLQEVTQEIHYENFRAERLATGG--------------------------------------------------------------------------------------------------------------------------------------------------------------------------------------------------------------------------------------------------------------------------
>A0A139AMF6	387	0.612	1.131E-110	119	448	703	8	315	403
-----------------------------------------------------------------------------------------------------------------------KQLNGYVGFSNLPNQVHRKSIKKGFFFNLMVVGESGLGKSTLVNTLFNTSIYPA---KVEVEPTVDT-----------------PKTVDIQAISADIEESGVKLKLTVIDTPGFGDFVNNEDSWRPILAAIESRFDSYLEQENRVNRKRIVDNRVHACLYFIAPTGHSLKPLDIEFMRRLHQRVNLIPVIAKSDTLTDEEIKLFKQRILDDIAANKIEIYKPQIYEGDDAETIDETKKILERIPFAIVGSTQEYEVN-GKKVRGRKYPWGVIEVDNEDHCDFVKLRQMLIRTHMEELKEHTNQVLYEQYRTQKILS-GGGPVIDGNPDPF--------------------------------------------------------------------------------------------------------------------------------------------------------------------------------------------------------------------------------------------------------------
>A0A2V1D724	387	0.598	1.131E-110	101	456	703	16	347	432
-----------------------------------------------------------------------------------------------------HKDPKMAAQAANDMNIVRRKLTGYVGFANLPNQWHRKSVRKGFNFNVMVVGESGLGKSTLVNTLFNTSLYP---------P----------KERKPPSL-DISKTVSIQSISADIEENGVRLRLTVVDTPGFGDFINNDESWDPIVKNIEQRFDAYHEQENKVNRMNIVDNRIHAVVFFIQPTGHSLKPLDVEVMKKLHTKVNLIPVIAKADTLTDEEIGSFKARILADIAHHRIQIFEGPRYELDDEETVAENAEIMSKVPFAVVGANTEVSTADGRKVRGRRYPWGIIEVDNEEHCDFVKLRQMLIRTHMEELKEHTNNMLYENYRSEKLIGMG----RKQDMSVFKEVNPAVK------------------------------------------------------------------------------------------------------------------------------------------------------------------------------------------------------------------------------------------------------
>UPI0018859C52	387	0.498	1.131E-110	66	456	703	45	441	556
------------------------------------------------------------------PVPKEAASkaPAPAAPSAAGRQTRDRDNKENRPEVSPKPEPAKEPPAPEPkpkpevetarradeenrerqqrgPQRRARQLDGYVGFANLPNQVYRRAVKKGFHFTLMVVGESGLGKSTLVNSMFMSDIY--------------------NNEYPGPSH-RIQKTVAVDKTVVHVKENGVNLSLTVVDTPGFGDAVDNSNCWQPVIEFIESRYEEYLNAESRVRRSEVVDSRVHCCIYCIGPSGHGLKPLDVEFMKRLHDKVNIVPVIAKADTMTPEEITRFKRQILNEIAQHKIRIYEFPECD--DEEEARAQKALRERVPFAVVGANTIVEVD-GKKVRGRRYPWGVVQIESMDHSDFIPLRNMLIRTHMMDLRDVTSSVHYENYRCRKLAGVGTDGrpskIVNKIMNTFmTIWNPLAQ------------------------------------------------------------------------------------------------------------------------------------------------------------------------------------------------------------------------------------------------------
>C3YB06	386	0.618	1.539E-110	125	435	703	17	307	375
-----------------------------------------------------------------------------------------------------------------------------IGFATLPDQVHRKSIKKGFEFTLIVVGETGLGKSTLINSLFLTDLYKDKVVPT--------------------AEERISKTVEIKKSTVEIEEKGVKLKLNVIDTPGFGDSLDCSDCWKQVADFIEAQFEQYFRDESGLNRKNITDNRVHCCLYFIPPYGHGLRPLDREFMKRLQDKVNIVPVIAKADTLTPAEVKKLKAKINEEIEKCEIKIYQFPDCDSDeDEEFKQQDNALKACIPFAVIGSNTVIEVK-GRRVRGRVYPWGVVEVENQDHCDFVKLRNMLVRTHMQDLKDVTRDVHYENYRAQTLQRM---------------------------------------------------------------------------------------------------------------------------------------------------------------------------------------------------------------------------------------------------------------------------
>UPI0010FCBDD5	386	0.641	1.539E-110	109	433	703	18	319	390
-------------------------------------------------------------------------------------------------------------GKESPKQEPE---PGYVGFANLPNQVHRKSVKRGFEFTLMVVGESGLGKSTLVDSLFLTDLYDE-------------------TEIPKAVD-RIHQTVEIETNTVEIEEKGIRLRLTVVDTPGFADAVDNTDCWQVITNYVDEQYEAYLQDESGLNRRHIVDNRVHCCLYFVCPHGHGLKPIDIAFMKILHTKVNIVPVIAKADCLTKFEMQRLKRKVLDEIQDNGIKIYTFPDCDsEDDEEFVQINQELKASIPFAVIGSNSVAEIR-GKQVRVRQYPWGVAEVENPDHCDFIKLRNMLIRTHMQDLKDVTQEVHYENYRAERLS-----------------------------------------------------------------------------------------------------------------------------------------------------------------------------------------------------------------------------------------------------------------------------
>UPI00159DC716	386	0.587	1.539E-110	100	435	703	24	337	401
----------------------------------------------------------------------------------------------------DHSLG---WQGNSVPEDRTeaGDDKEYVGFETLLNQVHRKSMKKGFDFTLMVAGESGLGKSTLVNSLFLTDLY-----------RDQK---LLGAE------ERIMQTVEITKHAVDIEEKGVRLRLTIVDTPGFGDAVNNTECWKPVAEYIDQQFEQYFRDESGLNRKNIQDNRVHCCLYFISPFGHGLRPLDVEFMKALHQRVNIVPILAKADTLTPPEVDCKKRKIREEIGHFGIKIYQFPDCDSDeDEDFKLQDQALKESIPFAVIGSNTVVEAR-GRRVRGRLYPWGIVEVENPGHCDFVKLRTMLVHT-MQDLKDVTQETHYENYRAQCIQNM---------------------------------------------------------------------------------------------------------------------------------------------------------------------------------------------------------------------------------------------------------------------------
>UPI001BC8CB0F	386	0.609	1.539E-110	108	444	703	56	370	417
------------------------------------------------------------------------------------------------------------MSKQQPTQFINPETPGYVGFANLPNQVHRKSVKKGFEFTLMVVGESGLGKSTLINSLFLTDLYPERIIP--------------------GAAEKIERTVQIEASTVEIEERGVKLRLTVVDTPGYGDAINCRDCFKTIISYIDEQFERYLHDESGLNRRHIIDNRVHCCFYFISPFGHGLKPLDVAFMKAIHNKVNIVPVIAKADTLTLKERERLKKRILDEIEEHNIKIYHLPDAESDeDEDFKEQTRLLKASIPFSVVGSNQLIEAK-GKKVRGRLYPWGVVEVENPEHNDFLKLRTMLI-THMQDLQEVTQDLHYENFRSERL-KRGGRKVENED------------------------------------------------------------------------------------------------------------------------------------------------------------------------------------------------------------------------------------------------------------------
>A0A5C3QXH4	386	0.636	1.539E-110	119	456	703	38	351	441
-----------------------------------------------------------------------------------------------------------------------KKLMGYVGFANLPNQVHRKSVRKGFQFTAMVVGESGLGKSTLVNTLFNTTLY----TPKEPLP---------------PSAER-SRTVAIESIDADIEENGVRLHLTVVDTPGFGDFINNDDSWNPILENIESRFDAYLEQENRVNRQKITDNRVHACLYFLQPTGHALKQIDIEFMRKLHNKVNLIPVIAKSDTMTDEEILDFKERILSDIAHHNIRIFQAPTYENEDEETITEAEEIASKIPFAVVGSVQQVNTPDGRQVRGRAYPWGVVEVDNEEHCDFVKLRQMLIRTYMEELREHTNNVLYENWRSDKLVSMG----VTQDPSVFKEANPAAR------------------------------------------------------------------------------------------------------------------------------------------------------------------------------------------------------------------------------------------------------
>A0A673BWL7	386	0.576	1.539E-110	102	435	703	61	374	453
------------------------------------------------------------------------------------------------------SRPHSPWGFFDPYDSPEDQDKEYVGFAMLPNQVHRKTVKKGFTFTLMVAGESGLGKSTLINSLFLTDLYKERKVPN--------------------AEERINKTVDIVKHTVSIEEKGIKLRLTIIDTPGFGDAVNNTESWKPLEDYIDQQFEQYFRDESGLNRRNIQDNRVHCCLYFISPFGHGLRPLDVECMKALHEKVNIVPILAKADSLTAAEMRRKKMKIREEIKQFGINIYQFPEYDSDEEaDFKRQDQILKDSIPFAVIGSNIQVESK-GRRVRGRIYPWGMVEVENPVHSDFLLLRNMLVRTHMQDLKDVTRESHYENYRANCIQNM---------------------------------------------------------------------------------------------------------------------------------------------------------------------------------------------------------------------------------------------------------------------------
>A0A553PJA3	386	0.541	1.539E-110	97	456	703	13	341	454
-------------------------------------------------------------------------------------------------SELRDQLPTSAIQSKKL-----RQLDGYVGFANLPNQVYRKAVKKGFEFTLMVAGESGLGKSTLINSMFLTDIY--------------------SVEHPGPSA-RIKKTVNVDTNNVLLQENGVNLSLTIVDTPGFGDAVDNSDCWDPVIQYVESQYENFLDAETRVNRIVLPDTRVHACVYFIAPSGHGLKPLDVEFMQRLHDKVNIIPVIAKSDTMTPEEVARFKKQILNQIVQSRIKIYEFPESETDEDNEKHENRKMKDRVPFAIVGSNTIIENGDGKKVRGRKYPWGIVDIENLDQCDFIPLRNMLIRTNLQDLKQVTNDVHYENYRCRKLAGVA-GGSVDKIPN----RNPMAQ------------------------------------------------------------------------------------------------------------------------------------------------------------------------------------------------------------------------------------------------------
>A0A1E3HXH0	386	0.623	1.539E-110	106	456	703	48	371	459
----------------------------------------------------------------------------------------------------------SPVAVAAPAR---KKLSSWVGFSNLPNQVHRRSVKRGFQFVAMVVGESGLGKSTLINTLFETKLY-------------------QPKQVPAPGTDR-GKTVNIESISAEIEENGVRLKLTVVDTPGFGDFVNNDESWKPIVENIEGRFDAYLEQENRVNRSKLTDNRVHACLYFIQPTGHSLKPIDIEFMRRLHTKVNLIPIIAKADTMTDDEIAAFKQRILADIVHHNIDIFQPFQYENEDEETIQENEEIVSKVPFAVVGSDSLVQAPDGRQVRGRAYPWGIIEVDNEEHCDFVKLRQMLVRTHMEELREHTNDVLYENYRTDKLRAMG----VQQDESVFRETNPAAK------------------------------------------------------------------------------------------------------------------------------------------------------------------------------------------------------------------------------------------------------
>A0A834I534	386	0.579	1.539E-110	119	456	703	187	498	607
-----------------------------------------------------------------------------------------------------------------------KELDGYVGFANLPNQVYRKAVKKGFEFTLMVVGESGLGKSTLINSMFLTEIY-------------------NSSDYPGPTQ-RLKKTVAVETTRVLLKENGVNLLLTMVDTPGFGDAVDNSNCWVPIIEYIESKYEDYLNSEARVTRKTTPDQRVHCCLYFIQPSGHGLKSLDIEFMKRLCDKVNIIPIIAKADTLTSEECNLFKKQILNEIAQHKIKIYEFPETSEEDEEH-KLNKSLKERVPFAVVGSNVVIEAE-GKKIRGRKYPWGIAEVENLEHCDFIALRNMVIRTHLQDLKDVTNNVHYENYRCRKLAGLSTDG----KLSRISNKNPLAQ------------------------------------------------------------------------------------------------------------------------------------------------------------------------------------------------------------------------------------------------------
>A0A6L2PKK6	386	0.541	1.539E-110	100	456	703	671	999	1025
----------------------------------------------------------------------------------------------------DFSRP-----------FASLETPGYVGFANLPNQVHRKSVKKGFEFTLMVVGESGLGKSTLVNSLFLTDLYPERVVPDAA----------------EKTH----QTVKLDASTVEIEERGVKLRLTVVDTPGYGDSIDNTDSFRAIIQYIDDQFERFLRDESGLNRRNIVDNRIHCCFYFISPFGHGLKPLDIEFMKQLHNKVNIVPVIAKADVLTKKEVLRLKKRVMEEIESNGIKIYPLPDCDSDeDEDYKEQVRQLKEAVPFAVCGANTLLEVR-GRKVRGRLYPWGVVEVENPDHCDFIKLRTMLI-THMQDLQEVTQEVHYENYRSERLAKgapvPKRQTLLGGEEKGAVEKDRILQ------------------------------------------------------------------------------------------------------------------------------------------------------------------------------------------------------------------------------------------------------
>A0A553NBM1	386	0.572	2.096E-110	116	456	703	9	331	368
--------------------------------------------------------------------------------------------------------------------FPSHDTPGYVGFANLPNQVHRKSVKKGFEFTLMVVGESGLGKSTLINSLFLTDLYPD-------------------RLVPSAAEKIAKKTMQLDASTVEIEERGVKLRLTVVDTPGFGDAIDNGGSFLEINRYIDEQYERYLRDESGLNRKNIIDNRVHCCFFFISPYGHGLRPLDIEVMKQLSDKVNIVPVIAKSDCLSRDEVNRLKGIILKEIKENGIKIYSLPDCDSDeDEDFKQQVDDLRQSMPFAVVGANAMVEV-GGKKIRGRQYPWGVVEVENPKHCDFVKLRTMLI-THMQDLQEVTHDVHYENYRSHRLASkpGGFVPPTPVRKNTADEKDKQLQ------------------------------------------------------------------------------------------------------------------------------------------------------------------------------------------------------------------------------------------------------
>UPI0018E4F1AE	386	0.583	2.096E-110	116	455	703	8	328	375
--------------------------------------------------------------------------------------------------------------------FSNLETPGYVGFANLPNQVHRKSVKKGFEFTLMVVGESGLGKSTLVNSLFLTDLYPERVIP--------------------DATEKLNQTVKLDASTVEIEERGVKLRLTVVDTPGYGDAIDNTDCFKSIIQYIDEQFERFLRDESGLNRRNIVDNRIHCCFYFISPFGHGLKPLDIEFMKQLHNKVNIVPVIAKADCLTKKEVQRLKSRVMEEIEREGIKIYPLPDCDSDeDEDYKEQVRQLKAAVPFAVCGAGQQLEVR-GRRVRGRLYPWGVVEVENPDHCDFIKLRTMLI-THMQDLQEVTQEVHYENYRSERLARNGQVPKrhTSTESGLSEDSNGLA-------------------------------------------------------------------------------------------------------------------------------------------------------------------------------------------------------------------------------------------------------
>A0A8D8XT98	386	0.613	2.096E-110	123	439	703	4	300	380
---------------------------------------------------------------------------------------------------------------------------EYIGFATLPEQVHRKSVKKGFDFTLMVVGESGLGKSTLVNSLFLSDLYGDRKVPNV--------------------NDRQGKTTSIEKKSMDIEERGVKLRLTVVDTPGFGDSINSEESWRACCSYIDDQFRQYFNDESGLNRKNIVDNRVHCCLYFIPPFGHGLRQIDIETMRRLHRKVNIVPVIAKADTLTTTEVKKLKKKLLEDIEEHQIQIYQFPECDSDeDEDFKQQDKELKESVPFAIIGSNTVIEVA-GTKVRGRQYPWGVVEVENPKHSDFNKLRNMLISTHMQDLKDVTEDVHYENFRAQCLSQMSQRG-----------------------------------------------------------------------------------------------------------------------------------------------------------------------------------------------------------------------------------------------------------------------
>F4W8S0	386	0.605	2.096E-110	108	433	703	17	322	415
------------------------------------------------------------------------------------------------------------PVDSAPAQVEARRDRDYIGFATLPEQVHRKSVKRGFEFTLMVLGETGLGKSTLINSLFLGDLY-----KDRRIP---------------DAAERVAKTTSIEKKTMDIEERGVRLRLTIVDTPGFGDAVNCEDTWKACSAYIDEQFRQYFTDESGLNRKNIQDNRVHCCLYFIPPYGHGLRQIDLEVLRRLHRKVNVVPVIAKADTLTTHEVKKLKERILADIEEHEIQIYQFPDCDSDeDEEFKQQDKELKACIPFAVVGSSTVLEVA-GKKVRGRQYPWGVVEVENPKHSDFVKLRTMLISTHMQDLKDVTQDVHYENFRAQCIS-----------------------------------------------------------------------------------------------------------------------------------------------------------------------------------------------------------------------------------------------------------------------------
>A0A8B7NJP5	386	0.577	2.096E-110	102	433	703	20	338	415
------------------------------------------------------------------------------------------------------SLPSTPRTPLTPSKsfkvkknpFTPPDMPGYVGFANLPNQIHRKSVKRGFEFTLMVVGESGLGKSTLINTLFLTDLYPDRVV--------------------SSVQENLKKTVKIDVSTVEIEERGVKVRLTVVDTPGYGDAIDNTDCFQSIITYINEQFERYLQDESGLNRRHIVDNRVHCCFYFINPAGHGLKPLDVQFMKQLHNKVNIVPVIAKADTLTKIEVAKLKKKVMDEIQQHGIHVYPLPECDTDEEeDYKLQVRQLKEAVPFAVVGSATVLDV-GGRKVRGRQYPWGVIEVENPQHCDFSKLR-CLLGTHMQDLTEVTQEVHYENYRSDRLA-----------------------------------------------------------------------------------------------------------------------------------------------------------------------------------------------------------------------------------------------------------------------------
>A0A1Y1ZC48	386	0.617	2.096E-110	106	529	703	12	410	425
----------------------------------------------------------------------------------------------------------SPPLPNGVKSPVKKALQGYVGFSKLPKQVHRRSVKNGFYFTCMIVGESGLGKSTLVNTLFNTSLYP---------PKQQ-----------SPLQEESPKTVEIQAISADIIEEEVKLRLTVIDTPGFGDYVNNEDSWRPIMDNIESRFDAYLEQENRVNRSRMVDNRVHACIYFIAPTGHALKPLDVEFMKRLHTKVNLIPVIAKSDTMTEEEIQGFKQRILADIHHHGIEIFKPSPYTNDNPETLAQNREVVEKIPFAIVGSDYEVEVE-GKMVRGRKYPWGVIEVDNEEHCDFIKLRQMLIRTHMEELKEHTSTLIYENYRASKLQALG----IEQDPSVFKDINPLAKMEEERKIHENKMAKMEAEMKMVFQQKVQEKEDKLKQTEDELYHRHKEMKEALEKQQYELEQKKKRLEADERPS-----------------------------------------------------------------------------------------------------------------------------------------------------------------------------
>A0A8H7PDT1	386	0.596	2.096E-110	109	456	703	4	348	435
-------------------------------------------------------------------------------------------------------------QQQPPSNIVRKKLQGYVGFANLPNQVHRKSVKKGFQFTTMVVGESGLGKSTLVNTLFSTELYP-------------------NKVVAEPSHET-PKTVDIQSITADIEENGVRLRLNVVDTPGFGDFVNNEErlmmiittvSWKPILDNIEARFDAFLEQENRVNRTKLADNRIHACIYFIAPTGHALKPLDIEFMRRLHSRVNLIPVIAKSDTMTEEEVLAFKDRILADINFHNIQIFQAPQYEYDDAETIAENREIMSKIPFAIVGSDKEVDVGGGRAVRGRKYPWGVIEVDNEDHCDFVKLRQMLIrlgqllintvyaSTHMEELREYTNNVLYENYRTEKLTAMG----IQQDPTVFKEINPVQK------------------------------------------------------------------------------------------------------------------------------------------------------------------------------------------------------------------------------------------------------
>A0A8D0TYX9	386	0.594	2.096E-110	117	456	703	21	336	436
---------------------------------------------------------------------------------------------------------------------QQKNLEGYVGFANLPNQVYRKSVKRGFEFTLMVVGESGLGKSTLINSLFLTDLY--------------------SPEYPGPSH-RIKKTVQLTKSKILIGDGGMSFLLNIMKYKTLSDAVNYSNVWQPVIDYIDSKFEDYLNAESRVNRRQMPDNRVQCCLYFIAPSGHGLKPLDIEFMKRLHEKVNIIPLIAKADTLTPEECQQFKKQIMKEIQEHKIKIYEFP--ETDDEEENKLVKKIKDRLPLAVVGSNTIIEVN-GKRVRGRQYPWGVAEVENGEHCDFTILRNMLIRTHMQDLKDVTNNVHYENYRSRKLAAVTYNGVDNNKNKGQLTKSPLAQ------------------------------------------------------------------------------------------------------------------------------------------------------------------------------------------------------------------------------------------------------
>A0A1A5ZUJ8	386	0.569	2.096E-110	74	456	703	36	387	475
--------------------------------------------------------------------------SRAISPSAYPVKtepglNGNAN--PNAGVQ----------AQAQAQQPARKKLASWVGFSNLPNQVHRRSVRRGFQFVAMVVGESGLGKSTLINTLFETKLY-------------------QPKNVPAPGEDR-GQTVQIESISAEIEENGVRLKLTVVDTPGFGDFVNNDESWKPIVDNIEARFDAYLEQENRVNRLKLVDNRVHACIYFIQPTGHSLKPIDIEFMRRLHTKVNLIPVIAKADTMTDDEIVLFKQRILSDIAHHGIRIFQPPQYENEDEETIQENEEIISKVPFAVVGSDTLVNSPDGRQVRGRAYPWGVIEVDNEDHCDFVKLRQMLVRTHMEELREHTNDVLYENYRTDKLKAMG----VAQDETVFKETNPAAK------------------------------------------------------------------------------------------------------------------------------------------------------------------------------------------------------------------------------------------------------
>UPI001898A40C	386	0.480	2.096E-110	27	435	703	49	437	506
---------------------------QRPSYHEAEETLTAPNGRLQSFSGTSSLPRSIHFP----PVGSPTIPPRPhragLDPQFLPIKKPLVSQVSLDSPLSPTSRPQSPWGRFDPYDSPEDQDKEYVGFATLPNQVHRKTVKKGFTFTVMVAGESGLGKSTLINSLFLTDLYKERKVPN--------------------AEERICQTVGIIQHTIGIEEKGIKLRLTIIDTPGFGDAVNNTKSWNHIEDYIEQQFEQYFRDESGLNRKNIQDNRVHCLLYFISPFGHGLRPLDVECMKALHAKVNIIPLLAKADSLTQAEVCKKKMKIREDIRQFGINIYQFPDCDSDeDEEFTTQEQILKDSIPFAVIGSNVQVDSK-GRKFRGRAYPWGVVEVENPAHSDFLLLRNMLVRTHMQDLKDVTREIHYENYRAQCIQKM---------------------------------------------------------------------------------------------------------------------------------------------------------------------------------------------------------------------------------------------------------------------------
>UPI0018E2BCB9	386	0.537	2.096E-110	112	564	703	234	675	736
----------------------------------------------------------------------------------------------------------------PVVKSKPKELDGYVGFANLPNQVYRKAVKKGFEFTLMVVGESGLGKSTLINSMFLSEVY-------------------HAEQHPGPSK-RVKKTVAVESTKVLLKENGVNLMLTVVDTPGFGDAVDNSNCWIPVVDFVESKYEEYLTAESRVHRTAIPDTRVHVCLYFIAPSGHGLKPLDIEFMQRLCDKVNIIPVIAKADTLTPEEITAFKKQILNEIAQHKIKIYDFPEP-LEEEEDAKTLRQLRSRVPFAVVGANAIIEID-GRKVRGRRYPWGVAEVENLDHCDFIALRNMVIRTHLQDLKDVTNNVHYENYRCRKLAGLGNDgktkmsnnlcniGTINAN-SFGTGWNPLAQMEEEKREHESKMKKMEAEMEQVFEMKVKEKKQKLKDSEAELTRRHEERKKALELQIRELEDRRKAFEMEKGEWEQSNGVTLEDLRRKSLEANSKETASLASRSSDESK------------------------------------------------------------------------------------------------------------------------------------------
>A0A482VTS2	385	0.566	2.853E-110	108	456	703	0	332	355
------------------------------------------------------------------------------------------------------------MSSDSVKNFSSLETPGYVGFANLPNQVHRKSVKKGFEFTLMVVGESGLGKSTLVNALFLTDLYPERQVPDAI--------------------EKMEQTVKLEPSTVEIEERGVKLRLTVVDTPGYGDAIDNTDSFSEIIRYIDDQFERFLRDESGLNRKNIMDNRIHCCFYFISPFGHGLKPLDVEFMKQLHNKVNIVPVIAKADVLTKKEMLRLKKKVMDEIQEHGIRIYSLPECDSDeDEEYKEQVRQLKQAVPFAVCGANTLLEVR-GRKVRGRLYPWGVVEVENPDHCDFIKLRTMLI-THMQDLQEITQQVHYENYRSEHLAKGGLpkrnTIVDDKGAATSdKDRILLEK------------------------------------------------------------------------------------------------------------------------------------------------------------------------------------------------------------------------------------------------------
>A0A0K8S8Y1	385	0.609	2.853E-110	108	434	703	0	305	359
------------------------------------------------------------------------------------------------------------MSSESVKTFASLETPGYVGFANLPNQVHRKSVKKGFEFTLMVVGESGLGKSTLVNSLFLTDLYP-------------------NRKIPDAIDKTF-KTVGLEASTVEIEERGVKLRLTVVDTPGFGDAINNTDSFKAIIQYIDDQFERFLRDESGLNRRNILDNRVHCCFYFISPFGHGMKPLDIEFMKQLHNKVNIVPVIAKADVLTKKEILKLKKRIMEEIEANGIKIYGLPDCDSDeDEDYKEQVRQLKEAVPFAVCGSNTLLEAR-GKKVRGRLYPWGVVEVENPDHCDFRKLRTMLI-THMQDLQEVTQEVHYENYRSERLAK----------------------------------------------------------------------------------------------------------------------------------------------------------------------------------------------------------------------------------------------------------------------------
>A0A8H6WJQ2	385	0.618	2.853E-110	119	456	703	22	335	446
-----------------------------------------------------------------------------------------------------------------------RKLLGHVGFSSLPNQVHRKSVRKGFQFTAMVVGESGLGKSTLINTLFNTTLY----APKEPLP---------------PSAER-PKTVAIESIGADIEENGVRLHLTVVDTPGFGDFVNNDESWKPILDNIESRFDSYLEQENRVNRTKVVDNRVHACLYFIQATGHSLKEIDIEFMRQLHNKVNLIPVIAKADTMTDEEVVEFKERILSDIAHHNIHIFQAPTYDNEDEETIAEAEEIASKIPFAVVGSDKFVNTADGRQVRGRAYPWGVVEVDNEEHCDFVKLRQMLIRTSMEELREYTNDVLYENWRTDKLLGLG----VAQDSSVFKEINPAAR------------------------------------------------------------------------------------------------------------------------------------------------------------------------------------------------------------------------------------------------------
>A0A3Q2DTI6	385	0.505	2.853E-110	65	435	703	63	408	477
-----------------------------------------------------------------RPTHSGKGSSQIL-PLKRQL----VSQVSLDSPLSPASRPRSPWGSFDPYDSPEDQDKEYIGFATLPNQVHRKTVKKGFTFTLMVAGETGLGKSTLINSLFLTDLYRDRKVPN--------------------AEERISQTVDIVKHTIGIEEKGIKLRLSIIDTPGFGDAVNNTESWKHVEDYVDQQFEQYFRDESGLNRKNIQDNRVHCLLYFISPFGHGLRPIDVECMKAMHEKVNIIPLLAKADSLTQAEVNRKKLKIKEEIKQFGINIYQFPDCDSDeDEDFKRQEQILKDSIPFAVIGSNIQVESK-GRKFRGRSYPWGIVEVENPDHSDFLLLRNMLVRTHMQDLKDVTREIHYENYRAQCIESM---------------------------------------------------------------------------------------------------------------------------------------------------------------------------------------------------------------------------------------------------------------------------
>UPI000F4FA7E3	385	0.567	2.853E-110	102	435	703	110	423	485
------------------------------------------------------------------------------------------------------SRAKSPWSRLDPYDSPEDQDKEYVGFATLPSQVHRKSVKKGFAFTLMVAGESGLGKSTLVNSLFLTDVYKDRTLLN--------------------AEERISKTVEITKHTIGIEEKGVKLKLTIVDTPGFGDAVNNTESWKPVLDFVDHQFEKYFRDESGLNRRNIQDNRVHCCLYFISPYGHGLRPVDVEFMRALHEKVNLVPVLGKADCLTPLELSQKKTKIREEIQRFGINIYQFPECDSDtDDDVRIQDEDLKDSIPFAVVGSNIVVEIK-GRRVRGRVYPWGVVEVENPANSDFLKLRNMLVRTHMQDLKDVTQETHYENYRSECIRNM---------------------------------------------------------------------------------------------------------------------------------------------------------------------------------------------------------------------------------------------------------------------------
>UPI001C8FEE9E	385	0.508	2.853E-110	59	456	703	21	396	504
-----------------------------------------------------------PAPSPKEPPPAPpktvLSRSSAPPPPRRSDSEVTPAR-PGRPEEPPLVRPNKADDQNRERQARERsrrQLDGYVGFADLPNQVHRRAVKKGFHFTLMVVGESGLGKSTLVNSMFMSDIY--------------------NKEYPGPSH-RIKKTVAVEKTIVKLTENSVNLNLTVVDTPGFGDAVDNSNCWQPVIEYIESRYEEYLNAESRVYRTEVVDTRVHCCLHFLAPSGHGLKPLDVEFMKRLHDKVNIVPVIAKADTMTPEEVTRFKKQILNEIAQHKIRIYEFPDCPTDEDSGLQ--RAMRQRVPFAVVGANTVLEVD-GQKVRGRRYPWGVVQIENMEHSDFIPLRNMLIRTHMMDLRDVTNAVHYENFRCKRLAGLGTDG----KPAKIVNKNPIAQ------------------------------------------------------------------------------------------------------------------------------------------------------------------------------------------------------------------------------------------------------
>A0A6J2QXX1	385	0.552	2.853E-110	102	435	703	135	448	512
------------------------------------------------------------------------------------------------------SRPHSPWGRFDPYDSTEDQDKEYVGFATLPNQIQRKTMKKGFTFTLMVAGESGLGKSTLINSLFLTDLYKDRKVPNAQ--------------------ERINQTVDIVKHAISIEEKGIKLRLTIIDTPGFGDAINETESWKPLKDYIDQQFEQYFRDESGLNRRNIQDNRVHCCLYFVSPFGHGLRPLDVACMKALHDKVNLVPVVAKADSLTEAEVHRKKMKIREEIEQFGINIYQFPECDSDeDEDLKKQDQILKDSIPFAVIGSNVQVESD-GHKFRGRAYPWGVVEVENPTHSDFLLLRNMLVRTHMQDLKDVTGETHYENYRAQCIQSM---------------------------------------------------------------------------------------------------------------------------------------------------------------------------------------------------------------------------------------------------------------------------
>UPI00189FAADD	385	0.552	2.853E-110	102	435	703	156	469	538
------------------------------------------------------------------------------------------------------SRPQSPWARIDPYDSPEDQDKEYVGFATLPNQVHRKTMKKGFTFTLMVAGESGLGKSTLINSLFLTDLYKDRKVPNAQ--------------------ERIDQTVDIVKNALTIEEKGIKVRLTIIDTPGFGDAVNDTESWKPLEDYIDQQFEQFFRDESGLNRRNMQDNRVHCCLYFISPFGHGLRPLDVACMKALHDKVNIVPIVAKADTLTPMEVYRRKLKIREEIEQFGINIYQFPECDSDeDEDFKKQDQILKGSVPFAVIGSNVQVESE-GRKFRGRSYPWGVVEVENPDHSDFLMLRNMLVKTHMQDLKDVTGETHYENYRAQCIQNM---------------------------------------------------------------------------------------------------------------------------------------------------------------------------------------------------------------------------------------------------------------------------
>E0VQN3	385	0.592	3.885E-110	107	439	703	14	323	332
-----------------------------------------------------------------------------------------------------------PPLFVKPTEtKRPKELDGYVGFANLPNQVYRKAVKKGFEFTLMIVGESGLGKSTLINSLFLADVY--------------------SSEYPGPSL-RPKKTVTVDTTKTLLKENGVNLALTVVDTPGFGDAVDNTNCWQPVIEYIESRYEEFLNAESRVNRKSVPDNRVHCCLYMISPSGHGLKPLDVELMKRLHDKVNLIPIIAKADTMIPEECATFKKQIMTEISQHKIKIYEFP--DSMDEEESKLHKVLKDRVPFAVVGSNCIVEVD-GKKIRGRKYPWGIAEVENLEHCDFIALRNMVLRTHLQDLKEVTNNVHYENYRFRALAGMAPDG-----------------------------------------------------------------------------------------------------------------------------------------------------------------------------------------------------------------------------------------------------------------------
>A0A6J2XUE3	385	0.587	3.885E-110	108	436	703	0	307	352
------------------------------------------------------------------------------------------------------------MSSESIKTFSSLETPGYVGFANLPNQVHRKSVKKGFEFTLMVVGESGLGKSTLVNALFLTDLYPERVVPDAV--------------------EKLKQTVKLEPTTVEIEERGIKLRLTVVDTPGYGDAINNTDSFSEIISYIDDQFERFLRDESGLNRKNIVDNRIHCCFYFISPFGHGLKPLDVEFMKQLHNKVNIVPVIAKADVLTKKEMQKLKKKVLDEIAENGIKIFSLPECDSDeDEEYKEQVRQLKQAVPFAVCGANTLLEVK-GRKVRGRLYPWGVVEVENPDHCDFIKLRTMLI-THMQDLQDITQREHYENYRSERLAKGG--------------------------------------------------------------------------------------------------------------------------------------------------------------------------------------------------------------------------------------------------------------------------
>UPI0006D4DEC7	385	0.620	3.885E-110	120	434	703	11	304	357
------------------------------------------------------------------------------------------------------------------------ETPNYVGFANLPNQVHRKSVKKGFEFTLMVVGESGLGKSTLVNSLFLTDLYPDRKIPDVV--------------------DKVKQTVGLEASTVEIEERGVKLRLTVVDTPGFGDAIDNSDSFKAIIQYIDDQFERFLRDESGLNRRNIMDNRVHCCFYFISPFGHGLKPLDIELMKQLHNKVNIVPVIAKADCLTKKEILRLKKRVLEEIETNGIKIYPLPDCDSDeDEEYKEQVRQLKEAVPFAVCGSNTFLEAR-GRKVRGRLYPWGVVEVENPEHCDFIKLRTMLI-THMQDLQEVTQDVHYENYRSERLAK----------------------------------------------------------------------------------------------------------------------------------------------------------------------------------------------------------------------------------------------------------------------------
>UPI001128E050	385	0.619	3.885E-110	121	442	703	0	302	362
-------------------------------------------------------------------------------------------------------------------------MDNYVGFATLPNQVHRKSVKKGFDFTLMVAGESGLGKSTLVDSLFLTDLYKERTLLNAQ--------------------ERLTRTLEIQKHEVDIEERGVKVKLTVVDIPGFGDAVDNSECWKPIAEYIDQQFEQYFRDESGLNRKNIQDSRVHCCLYFISSLGHGLRPLDVEFMKTIHEKVNIVPVIAKADTLTPAEVQRMKQKIRDEIEVHQINIYQFPECDSDeDEEFKQQDSELKQSIPFAVIGSTTIIKETKEKAVRGRQYPWGVAEVENTRHCDFAKLRNMLIQTHMQDLKDVTQEVHYENYRARCIQSMTRVGARD--------------------------------------------------------------------------------------------------------------------------------------------------------------------------------------------------------------------------------------------------------------------
>UPI001BB1B2E5	385	0.595	3.885E-110	116	445	703	7	313	369
--------------------------------------------------------------------------------------------------------------------FSNPETPEYVGFANLPNQVHRKSVKKGFEFTLMVVGESGLGKSTLINSLFLTDLYPE-----RHIPS---------------AAEKIDKTVSIDASTVEIEERGVKLRLTVVDTPGYGDAINNNDCFDPILKYIDDQYERYLNDESGLNRRNIVDNRVHCCFYFISPTGHGLKPLDVQFIQALHNKVNIVPVIAKSDTLTKRELLKLKHKVLDEIHDNGIKIYHMPDSDSDeDEDFKEHNKQLKASVPFAVCGSSQLIEVK-GRKVRGRLYPWGVVEVENPDHCDFIKLRSMLI-AYMEDLKDVTHEVHYEAFRSEKLAKSG--GSAAKKP-----------------------------------------------------------------------------------------------------------------------------------------------------------------------------------------------------------------------------------------------------------------
>UPI0018D8ABC5	385	0.600	3.885E-110	105	433	703	22	326	432
---------------------------------------------------------------------------------------------------------TSEREPESPKQS----GREYVGFATLPDQVHRKSVKKGFEFTLMVVGESGLGKSTLVNSLFLTDLYKERKELSAD--------------------ERIERTVDIKRNSIDIEEQGVRLRLTVVDTPGFGDSVNCSNSWKPIIDYIEDQFAQYYEDESGLNRKNIVDNRVHCCLYFISPYGHGLRPIDVGFMQRLHDKVNIVPVLAKADCLTPTEVRTLKERVMREIREQDINIYSFPDCDSDeDEDYKQQDKELKASVPFAVIGSNTVVEV-GGKRVRGRLYPWGITEVENPKHCDFVKLRNMLIRTHMQDLKEVTRDLHYENYRLRRIQ-----------------------------------------------------------------------------------------------------------------------------------------------------------------------------------------------------------------------------------------------------------------------------
>A0A1Y1YNJ9	385	0.581	3.885E-110	89	456	703	6	348	437
-----------------------------------------------------------------------------------------SERLVSFIKIADTTEAANSYRQMSVKSPLRKELNDYVGFANLPNQVHRKSVKKGFQFTFMVVGESGLGKSTLVNTLWNSTLLPQK------------------KSVP-LSLDD-PKTVSIQSYNAELVEDGVKLGLTIIDTPGFGDFVNNEESWKPILEDIEARFDLYLERESSANRSKMEDNRVHACIYFISPTGHALKPLDIEFMRRLHTRVNLIPVIAKSDTLTEDEIKAFKERILEDIQHHKIKIFQPSPYIHDDPETIAENKEIMDKVPFAIVGSEREIEVN-GKAVRGRKYPWGVIEVENEDHCDFVKLRQMLIRTHLEELREYTNTILYENYRTAKLESLG----VVQDNSVFKEVNPLAK------------------------------------------------------------------------------------------------------------------------------------------------------------------------------------------------------------------------------------------------------
>UPI0014254D5E	385	0.557	3.885E-110	118	456	703	4	334	438
----------------------------------------------------------------------------------------------------------------------PKDMEGYVGFANLPNQVYRRSVKRGFEYTLMVVGESGLGKSTLINSLFLTDVY--------------------SNQYPGPSQ-RMKKTTQVETSNVILKENGVQLRLTIVDTPGFGDQVDNSNCWQPIIDHIDNKFEDFLNAESQVSRKSIPDKRVHSCLYFIAPSGHGLKALDVEFMKRLHDKVNIIPLIAKADTLTAEECRDFKKQIMKEIEKNKIKIYEFPEI-PDDEDDSKENKvlkrrnmlqkeqektvNIKDRVPFAVVGSNSVLEVN-GKRVRGRQYPWGVAEVENLEHCDFITLRNMLIRTHMQDLKDVTNNVHYENYRCRKLTAITTGEGRKPSSKVA-GKNPLAQ------------------------------------------------------------------------------------------------------------------------------------------------------------------------------------------------------------------------------------------------------
>UPI0008F992E6	385	0.545	3.885E-110	79	433	703	31	379	456
-------------------------------------------------------------------------------PSSRAHIEGVKS--TPSSPRKKSPLParnsfyclKCPPAELKFSQITTIKTREklrredrdYIGFATLPEQVHRKSVKRGFDFTLMVVGDSGLGKSTLINSLFLSDLY-------------------QDRKIPN-VNERLEKTTSIEKKSMDIEERGVKLRLTVVDTPGFGDGLKCEESWRACCNYIDDQFRQYFTDESGLNRKNIVDNRVHCCLYFIPPYGHGLRQMDFEVLRRLHQKVNIVPVIAKADTLTASEVKKLKEKVLSDIDEHNIQIYQFPECDSDeDEDFKQQDRELKACVPFAVVGSNTVIEV-GGCKVRGRQYPWGVVEVENPKHSDFSKLRNMLISTHMQDLKDVTEDVHYENFRAQCIS-----------------------------------------------------------------------------------------------------------------------------------------------------------------------------------------------------------------------------------------------------------------------------
>UPI00080D673F	385	0.580	3.885E-110	87	456	703	38	392	480
---------------------------------------------------------------------------------------GGNDTLISSRAISPSAYPvkTEPGAgingsANAPAQqqLARKKLASWVGFSNLPNQVHRRSVRRGFQFVAMVVGESGLGKSTLINTLFETKLY-------------------QPKNIPAPGEDR-GKTVQIESISAEIEENGVRLKLTVVDTPGFGDFVNNDESWKPIVDNIEARFDAYLEQENRVNRLKLVDNRVHACIYFIQPTGHSLKPIDIEFMRRLHTKVNLIPVIAKADTMTDDEIILFKQRILADIAHHGIRIFQPPQYENEDEETIQENEEIISKVPFAVVGSDSLVSSPDGRQVRGRAYPWGVIEVDNEDHCDFVKLRQMLVRTHMEELREHTNDVLYENYRTDKLKAMG----VAQDESVFKETNPAAK------------------------------------------------------------------------------------------------------------------------------------------------------------------------------------------------------------------------------------------------------
>UPI000BA82718	385	0.545	3.885E-110	121	562	703	66	479	483
-------------------------------------------------------------------------------------------------------------------------MQDYVGFANLPNQVYRKAVKRGFNFTLMVVGESGLGKSTLINSMFLSDIY--------------------SNEYPGPAH-RVKETVQVETTTVLLTENGVNLTLTVVDTPGFGDAVDNNECWQPVITYIENKYEEYLNAESRVHRDAIVDSRVHCCLYFIAPSGHGLKTLDVEFMKRLHDKVNIVPLIAKADTMTSEECVLFKTTILNEIEHNQIKIYKFPDFDTDEEN--KVHRAMKAWVPFAVVGSNTLVEVN-GKKVRGRKYPWGIAEVENLEHCDFIALRNMMIRTHMQDLIDVTNNVHYENYRHQKLAGVG----ADGKPGAIPNKNPLSRMEEEKKEHDLKMKKMEKEMEQVFEMKVKEKLLKLKDSESDLQCRHEQMNKSLEQQRQELEEKRRIFEKEKIVFESANGEDSFHRMFVDTNSKEHLDGKMKKKGKKK--------------------------------------------------------------------------------------------------------------------------------------------
>A0A3B3DBY8	385	0.468	3.885E-110	17	435	703	45	440	509
-----------------PVSHSAGQLHMT--DHQMAEEPSSERFSGFPSNPPLPRPIPCLPCSPKVPPrakPAGLNSQIPPLPM-RSP---VVSQVSVDSPLSPASRPRSPWGRFDPYDSPEDQDKEYVGFATLPNQVHRKTVKKGFTFTLMVAGESGLGKSTLINSLFLTDLYKDRKVPN--------------------AEERISQTVDIIRHTVSIEEKGIKLKLSIIDTPGFGDAINNTESWKYVEDYIDQQFEQYFRDESGLNRKNIQDNRVHCLLYFVSPFGHGLRPLDVECMRALHEKVNIIPLLAKADSLTHTELRRKKMKIREEIKEFGINIYQFPECDSDeDEDLKTQEQILQDSIPFAVIGSNIQVESK-GRKFRGRSYPWGVVEVENPAHSDFLLLRNMLVRTHMQDLKDVTREMHYENYRAQCIQNM---------------------------------------------------------------------------------------------------------------------------------------------------------------------------------------------------------------------------------------------------------------------------
>A0A4C1U6P9	385	0.516	3.885E-110	66	439	703	87	439	591
------------------------------------------------------------------PTPAP-------PPPAVPTS--ILHNMPSALRATDNALKKLdhPPVAPKPenlpkiEKPKTKELDGYVGFANLPNQVYRKAVKKGFEFTLMVVGESGLGKSTLINSLFLTEVYDKDKH-------------------PGPSL-RVKKTVGVETSVVLLKENGVNLTLTIVDTPGFGDAVDNSNCWQPIIDFVESKYEEFLNAESRVTRKAaPPDTRVHCCLYFIAPSGHGLKPLDVEFMQRLGDKVNIIPVIAKADTMTPEECIEFKQQVMKEIAQHEIKIYEFPESTGEEGEAAEATRALRARVPFAVVGANTVIE-QDGRRVRGRKYPWGVAEVENLEHCDFLALRNMVIRTHLQDLKDVTSSVHYENYRCRKLAGLSHDG-----------------------------------------------------------------------------------------------------------------------------------------------------------------------------------------------------------------------------------------------------------------------
>A0A7M5WTA1	385	0.474	3.885E-110	23	560	703	161	661	663
-----------------------FIRKKKEKWRPSLNGSEDIHEGSSSSSPTLGPTGSKSDNSIGSPSPTTPRAPREILPQS-PSDDGNSSIYDDGSE-------GSSVVDGGPATPTPKKgLENYVGFANLPNQVFRKSVKKGFQFTLMVVGESGLGKSTLINSLFLTDIY-------------------TSTVY-EDAAAKFGKTMTVNASTFELKEGGVRLQLTVVDTPGFGDNIDNTDCWNSVIQNIEAKFEDYLNAESRVNRTTVQDTRVHCCLYFIAPTGHGLKPLDVEFMKKLHNKVNIVPVIAKADTLTGDECNRFKQQILKEIEDHQINIYRFPPL-SDDESENDLAA--LRRIPFAVVGSNTVLEV-GGKKIRGRKYPWGIVEVENIEHCDFIALRNLLIRTHMQDLIDVTNDVHYENFRSERLSVL--TGGGNSITSAALNINPMEQIEREREDQEKKLKKMEQEMEQVFEMKVKEKKKKLKDSEAEFNRKFDVTMKTLEQTKKELEDKRRKFEEE----RNQFDNSQSAHNLDSSRVADKDKKKKAKGGF----------------------------------------------------------------------------------------------------------------------------------------------
>A0A6A7FQP8	385	0.585	3.885E-110	117	454	703	405	709	822
---------------------------------------------------------------------------------------------------------------------RQREVDGYVGFANLPNQVYRKAVKRGFEFSLMVVGESGLGKSTLINSMFLSDIY--------------------SNEYPGPSH-RVKKTVQVETTKVLLKENGVNLMLTVVDTPGFGDAVDNSDCWQPVIDYVETKYEDYLNAESKVNRKFVSDNRVHCCLYFISPSGHGLKPLDIEFMRRLHDKVNIIPVISKADTLTPEECQHFKKQIINEIQQHQIKIYEFP-----DDETDSSN-KLRQRVPFAVVGSNVTTEVD-GKKVRGRKYPWGIVEVENLTHCDFIPLRNLLLRTHMQDLKEVTGSVHYENYRCRKL----VGGNSDSKHKSSN-KNPL--------------------------------------------------------------------------------------------------------------------------------------------------------------------------------------------------------------------------------------------------------
>A0A6I8PT85	385	0.598	5.289E-110	123	435	703	3	295	359
---------------------------------------------------------------------------------------------------------------------------EYVGFATLPNQMHRKYVKKGFEFTLMVAGESGLGKSTLINSLFLTDLY---RDRHILSP-----------------EESVTQTVEIVKQTVDIQEKGVRLRLTVVDTPGYGDAINNEICWKPVADYIDQQFEQYFRDESGLNRRNLQDTRVHCCLYFLSPLGHGMRPMDIEFLQALQDKVNIVPILGKADSLTPTELQQKKQRIRDEIDKYGIRIYQFPECDPDeDEDFKQQDIELKKSIPFAVIGSNTIIEVN-GRRVRGRMYPWGVVEVENEEHCDFIKLRTMLIRTHMQDLKDVTRETHYENYRAQCIQNL---------------------------------------------------------------------------------------------------------------------------------------------------------------------------------------------------------------------------------------------------------------------------
>A0A8D8W8E4	385	0.628	5.289E-110	122	432	703	13	302	364
--------------------------------------------------------------------------------------------------------------------------SSYVGFANLPNQVHRKSVKKGFEFTLMVVGESGLGKSTLVNSLFMTDLYPERVVPDAI-----------GKT---------KQTVKLDASTVEIEEKGVKLRLTVVDTPGFGDAINNTNSFDEIIQYIDDQFERFLRDESGLNRRNIIDNRIHCCFYFISPFGHGLKPLDIEFMKQLHNKVNIVPVIAKADCLTRKEIQRLKKKVMEEIQQNGITIYPLPDCDSDeDEDYKEQVRQLKEAVPFAVCGANTVLEV-GGSKVRGRQYPWGVVEVENPEHCDFTKLRTMLV-THMQDLQEVTQEIHYENYRSERL------------------------------------------------------------------------------------------------------------------------------------------------------------------------------------------------------------------------------------------------------------------------------
>A0A6H5IY89	385	0.588	5.289E-110	116	452	703	14	324	364
--------------------------------------------------------------------------------------------------------------------FSGNDTPGYVGFANLPNQVHRKSVKKGFEFTLMVVGESGLGKSTLVNSLFLTDLYPERVVPNAT--------------------EKTNQVVKLDASTVEIEERGVKLRLTVVDTPGFGDAIDNSDSFRAIIQYIDDQFERFLRDESGLNRRNIVDNRIHCCFYFISPFGHGLKPLDIEFMKQLHGKVNIVPVIAKADVLTKKEMLRLKKRVMEEIEENGIKTYALPDCDSDeDEEYKVQVKQLKQAIPFAVCGSTTLLEVK-GRKVRGRLYPWGVVEVENPDHCDFIKLRTMLI-THMQDLQEVTQDVHYENYRSERLAK-----GAPVPPRRQTIVD----------------------------------------------------------------------------------------------------------------------------------------------------------------------------------------------------------------------------------------------------------
>UPI0014031F0A	385	0.588	5.289E-110	108	456	703	2	328	365
------------------------------------------------------------------------------------------------------------PGGDKAKQFTNPENPGYVGFANLPNQVHRKSVKKGFEFTLMVVGESGLGKSTLINSLFLTDLYPERVIP--------------------GAAEKIERTVQIDASTVEIEERGVKLRLTVVDTPGYGDAIDSRGCFNTILQYIDEQFERYLHDESGLNRRHIVDNRVHCCFYFISPFGHGLKPLDVEFMKALHNKVNIVPVIAKADTLTMRERETLKRRILNEIEERGIKIYHLPDADSDeDEEFKEQTRILKLSIPFAVVGSNQLIEVK-GKKVRGRLYPWGVVEVENPEHNDFLKLRTMLI-THMQDLQEVTQDLHYENFRSERL-KRATRGQAPPAEEGGDTDVILQQ------------------------------------------------------------------------------------------------------------------------------------------------------------------------------------------------------------------------------------------------------
>UPI001F4FEB4A	385	0.617	5.289E-110	124	433	703	10	299	383
----------------------------------------------------------------------------------------------------------------------------YIGFATLPEQVHRKSVKRGFEFTLMVVGESGLGKSTLVNSLFLSDLYKERRVP--------------------DANERIEKTTSIEKKTMDIEERGVRLRLTVVDTPGFGDAVNCEDSWRACCNYVDEQFQQYFRDESGLNRKNIQDNRVHCCLYFVPPYGHGLRQLDLEFLRRLHRKVNIVPVIAKADTLTANEVRRLKERVMADIEDNKIQIYQFPDCDTDeDEDFKQQDRELKACVPFAVVGSNTVLEVA-GKRVRGRQYPWGVVEVENPKHSDFIKLRTMLISTHMQDLKDVTQDVHYENFRAQCIS-----------------------------------------------------------------------------------------------------------------------------------------------------------------------------------------------------------------------------------------------------------------------------
>A0A2X0L9K4	385	0.611	5.289E-110	107	456	703	7	331	416
[truncated: 6,177,119 more chars]
