# Supplementary material for: The evolutionary origins and ancestral features of septins
Source: Front Cell Dev Biol. 2024 Jun 26;12:1406966. doi: 10.3389/fcell.2024.1406966 (PMC11238149; doi:10.3389/fcell.2024.1406966)
Supplement: Supplementary file 1 [file DataSheet3.zip › Delic_Shuman_Supp_File6/AncGroup2_3fced.result/AncGroup2_3fced_unrelaxed_rank_2_model_2.pdb]

MODEL     1                                                                     
ATOM      1  N   MET A   1      59.537 -52.590  11.921  1.00 37.13           N  
ATOM      2  CA  MET A   1      59.018 -53.937  12.140  1.00 37.13           C  
ATOM      3  C   MET A   1      57.577 -54.051  11.654  1.00 37.13           C  
ATOM      4  CB  MET A   1      59.102 -54.312  13.621  1.00 37.13           C  
ATOM      5  O   MET A   1      56.687 -53.373  12.172  1.00 37.13           O  
ATOM      6  CG  MET A   1      60.483 -54.769  14.060  1.00 37.13           C  
ATOM      7  SD  MET A   1      60.424 -55.884  15.517  1.00 37.13           S  
ATOM      8  CE  MET A   1      62.141 -56.470  15.540  1.00 37.13           C  
ATOM      9  N   ALA A   2      57.611 -54.093  10.335  1.00 32.81           N  
ATOM     10  CA  ALA A   2      57.315 -54.999   9.229  1.00 32.81           C  
ATOM     11  C   ALA A   2      55.831 -55.353   9.191  1.00 32.81           C  
ATOM     12  CB  ALA A   2      58.159 -56.267   9.339  1.00 32.81           C  
ATOM     13  O   ALA A   2      55.262 -55.778  10.199  1.00 32.81           O  
ATOM     14  N   SER A   3      55.191 -54.883   8.103  1.00 34.84           N  
ATOM     15  CA  SER A   3      54.983 -55.463   6.781  1.00 34.84           C  
ATOM     16  C   SER A   3      53.529 -55.879   6.582  1.00 34.84           C  
ATOM     17  CB  SER A   3      55.899 -56.670   6.574  1.00 34.84           C  
ATOM     18  O   SER A   3      52.952 -56.562   7.430  1.00 34.84           O  
ATOM     19  OG  SER A   3      57.181 -56.258   6.132  1.00 34.84           O  
ATOM     20  N   SER A   4      52.912 -55.211   5.562  1.00 36.99           N  
ATOM     21  CA  SER A   4      52.877 -55.503   4.132  1.00 36.99           C  
ATOM     22  C   SER A   4      51.478 -55.912   3.686  1.00 36.99           C  
ATOM     23  CB  SER A   4      53.876 -56.608   3.786  1.00 36.99           C  
ATOM     24  O   SER A   4      50.839 -56.754   4.321  1.00 36.99           O  
ATOM     25  OG  SER A   4      54.874 -56.716   4.786  1.00 36.99           O  
ATOM     26  N   ALA A   5      50.953 -55.095   2.699  1.00 39.63           N  
ATOM     27  CA  ALA A   5      51.116 -55.156   1.249  1.00 39.63           C  
ATOM     28  C   ALA A   5      49.858 -55.702   0.579  1.00 39.63           C  
ATOM     29  CB  ALA A   5      52.324 -56.015   0.885  1.00 39.63           C  
ATOM     30  O   ALA A   5      49.306 -56.715   1.013  1.00 39.63           O  
ATOM     31  N   SER A   6      49.410 -54.840  -0.356  1.00 35.50           N  
ATOM     32  CA  SER A   6      49.648 -54.843  -1.796  1.00 35.50           C  
ATOM     33  C   SER A   6      48.338 -54.764  -2.573  1.00 35.50           C  
ATOM     34  CB  SER A   6      50.421 -56.096  -2.210  1.00 35.50           C  
ATOM     35  O   SER A   6      47.385 -55.484  -2.267  1.00 35.50           O  
ATOM     36  OG  SER A   6      49.661 -57.264  -1.950  1.00 35.50           O  
ATOM     37  N   GLN A   7      48.300 -53.647  -3.393  1.00 35.74           N  
ATOM     38  CA  GLN A   7      48.803 -53.311  -4.721  1.00 35.74           C  
ATOM     39  C   GLN A   7      47.658 -53.136  -5.715  1.00 35.74           C  
ATOM     40  CB  GLN A   7      49.770 -54.386  -5.217  1.00 35.74           C  
ATOM     41  O   GLN A   7      46.781 -53.996  -5.816  1.00 35.74           O  
ATOM     42  CG  GLN A   7      51.238 -54.040  -5.002  1.00 35.74           C  
ATOM     43  CD  GLN A   7      52.177 -55.074  -5.594  1.00 35.74           C  
ATOM     44  NE2 GLN A   7      53.430 -55.058  -5.152  1.00 35.74           N  
ATOM     45  OE1 GLN A   7      51.780 -55.880  -6.441  1.00 35.74           O  
ATOM     46  N   ALA A   8      47.674 -51.892  -6.394  1.00 31.62           N  
ATOM     47  CA  ALA A   8      48.287 -51.289  -7.574  1.00 31.62           C  
ATOM     48  C   ALA A   8      47.425 -51.508  -8.814  1.00 31.62           C  
ATOM     49  CB  ALA A   8      49.687 -51.857  -7.796  1.00 31.62           C  
ATOM     50  O   ALA A   8      46.987 -52.629  -9.082  1.00 31.62           O  
ATOM     51  N   GLY A   9      47.134 -50.367  -9.523  1.00 29.02           N  
ATOM     52  CA  GLY A   9      47.735 -49.592 -10.597  1.00 29.02           C  
ATOM     53  C   GLY A   9      47.322 -50.067 -11.978  1.00 29.02           C  
ATOM     54  O   GLY A   9      47.229 -51.271 -12.224  1.00 29.02           O  
ATOM     55  N   THR A  10      46.931 -49.103 -12.807  1.00 31.80           N  
ATOM     56  CA  THR A  10      47.578 -48.339 -13.868  1.00 31.80           C  
ATOM     57  C   THR A  10      46.862 -48.549 -15.199  1.00 31.80           C  
ATOM     58  CB  THR A  10      49.061 -48.729 -14.013  1.00 31.80           C  
ATOM     59  O   THR A  10      46.491 -49.674 -15.540  1.00 31.80           O  
ATOM     60  CG2 THR A  10      49.942 -47.892 -13.092  1.00 31.80           C  
ATOM     61  OG1 THR A  10      49.219 -50.114 -13.679  1.00 31.80           O  
ATOM     62  N   SER A  11      46.603 -47.452 -15.955  1.00 31.14           N  
ATOM     63  CA  SER A  11      47.154 -46.554 -16.964  1.00 31.14           C  
ATOM     64  C   SER A  11      46.876 -47.069 -18.373  1.00 31.14           C  
ATOM     65  CB  SER A  11      48.661 -46.382 -16.764  1.00 31.14           C  
ATOM     66  O   SER A  11      46.912 -48.277 -18.617  1.00 31.14           O  
ATOM     67  OG  SER A  11      49.326 -47.630 -16.857  1.00 31.14           O  
ATOM     68  N   ALA A  12      46.522 -46.116 -19.294  1.00 28.70           N  
ATOM     69  CA  ALA A  12      47.327 -45.638 -20.415  1.00 28.70           C  
ATOM     70  C   ALA A  12      46.444 -45.246 -21.596  1.00 28.70           C  
ATOM     71  CB  ALA A  12      48.335 -46.703 -20.839  1.00 28.70           C  
ATOM     72  O   ALA A  12      45.518 -45.978 -21.957  1.00 28.70           O  
ATOM     73  N   SER A  13      46.659 -44.016 -22.184  1.00 30.10           N  
ATOM     74  CA  SER A  13      47.374 -43.203 -23.163  1.00 30.10           C  
ATOM     75  C   SER A  13      46.974 -43.574 -24.587  1.00 30.10           C  
ATOM     76  CB  SER A  13      48.885 -43.360 -22.991  1.00 30.10           C  
ATOM     77  O   SER A  13      46.798 -44.753 -24.900  1.00 30.10           O  
ATOM     78  OG  SER A  13      49.279 -44.704 -23.209  1.00 30.10           O  
ATOM     79  N   SER A  14      46.744 -42.594 -25.513  1.00 28.92           N  
ATOM     80  CA  SER A  14      47.338 -41.835 -26.608  1.00 28.92           C  
ATOM     81  C   SER A  14      47.033 -42.479 -27.957  1.00 28.92           C  
ATOM     82  CB  SER A  14      48.851 -41.717 -26.420  1.00 28.92           C  
ATOM     83  O   SER A  14      47.070 -43.704 -28.087  1.00 28.92           O  
ATOM     84  OG  SER A  14      49.157 -40.905 -25.299  1.00 28.92           O  
ATOM     85  N   SER A  15      46.602 -41.705 -28.992  1.00 27.81           N  
ATOM     86  CA  SER A  15      47.227 -41.367 -30.266  1.00 27.81           C  
ATOM     87  C   SER A  15      46.181 -41.131 -31.350  1.00 27.81           C  
ATOM     88  CB  SER A  15      48.187 -42.474 -30.704  1.00 27.81           C  
ATOM     89  O   SER A  15      45.204 -41.876 -31.449  1.00 27.81           O  
ATOM     90  OG  SER A  15      48.915 -42.976 -29.596  1.00 27.81           O  
ATOM     91  N   ALA A  16      46.185 -39.957 -32.051  1.00 27.58           N  
ATOM     92  CA  ALA A  16      46.660 -39.379 -33.306  1.00 27.58           C  
ATOM     93  C   ALA A  16      46.056 -40.102 -34.506  1.00 27.58           C  
ATOM     94  CB  ALA A  16      48.184 -39.427 -33.372  1.00 27.58           C  
ATOM     95  O   ALA A  16      45.989 -41.334 -34.527  1.00 27.58           O  
ATOM     96  N   VAL A  17      45.363 -39.379 -35.504  1.00 28.16           N  
ATOM     97  CA  VAL A  17      45.640 -39.245 -36.930  1.00 28.16           C  
ATOM     98  C   VAL A  17      44.357 -38.884 -37.675  1.00 28.16           C  
ATOM     99  CB  VAL A  17      46.250 -40.539 -37.514  1.00 28.16           C  
ATOM    100  O   VAL A  17      43.316 -39.514 -37.472  1.00 28.16           O  
ATOM    101  CG1 VAL A  17      46.500 -40.390 -39.013  1.00 28.16           C  
ATOM    102  CG2 VAL A  17      47.545 -40.894 -36.785  1.00 28.16           C  
ATOM    103  N   ALA A  18      44.249 -37.682 -38.362  1.00 26.77           N  
ATOM    104  CA  ALA A  18      44.345 -37.081 -39.689  1.00 26.77           C  
ATOM    105  C   ALA A  18      43.560 -37.892 -40.716  1.00 26.77           C  
ATOM    106  CB  ALA A  18      45.806 -36.961 -40.116  1.00 26.77           C  
ATOM    107  O   ALA A  18      43.641 -39.122 -40.739  1.00 26.77           O  
ATOM    108  N   MET A  19      42.615 -37.266 -41.492  1.00 27.98           N  
ATOM    109  CA  MET A  19      42.439 -36.794 -42.862  1.00 27.98           C  
ATOM    110  C   MET A  19      41.354 -37.592 -43.577  1.00 27.98           C  
ATOM    111  CB  MET A  19      43.754 -36.888 -43.637  1.00 27.98           C  
ATOM    112  O   MET A  19      41.328 -38.821 -43.500  1.00 27.98           O  
ATOM    113  CG  MET A  19      44.720 -35.750 -43.346  1.00 27.98           C  
ATOM    114  SD  MET A  19      45.956 -35.518 -44.682  1.00 27.98           S  
ATOM    115  CE  MET A  19      46.071 -33.708 -44.702  1.00 27.98           C  
ATOM    116  N   SER A  20      40.342 -36.872 -44.142  1.00 27.98           N  
ATOM    117  CA  SER A  20      40.005 -36.669 -45.547  1.00 27.98           C  
ATOM    118  C   SER A  20      38.512 -36.412 -45.726  1.00 27.98           C  
ATOM    119  CB  SER A  20      40.425 -37.880 -46.380  1.00 27.98           C  
ATOM    120  O   SER A  20      37.682 -37.119 -45.151  1.00 27.98           O  
ATOM    121  OG  SER A  20      40.297 -39.076 -45.630  1.00 27.98           O  
ATOM    122  N   HIS A  21      38.152 -35.176 -46.269  1.00 29.06           N  
ATOM    123  CA  HIS A  21      37.720 -34.504 -47.490  1.00 29.06           C  
ATOM    124  C   HIS A  21      36.369 -35.032 -47.960  1.00 29.06           C  
ATOM    125  CB  HIS A  21      38.764 -34.675 -48.594  1.00 29.06           C  
ATOM    126  O   HIS A  21      36.152 -36.246 -48.003  1.00 29.06           O  
ATOM    127  CG  HIS A  21      39.731 -33.538 -48.686  1.00 29.06           C  
ATOM    128  CD2 HIS A  21      41.056 -33.474 -48.414  1.00 29.06           C  
ATOM    129  ND1 HIS A  21      39.361 -32.277 -49.100  1.00 29.06           N  
ATOM    130  CE1 HIS A  21      40.419 -31.485 -49.079  1.00 29.06           C  
ATOM    131  NE2 HIS A  21      41.461 -32.187 -48.667  1.00 29.06           N  
ATOM    132  N   SER A  22      35.417 -34.118 -48.103  1.00 27.56           N  
ATOM    133  CA  SER A  22      34.777 -33.693 -49.344  1.00 27.56           C  
ATOM    134  C   SER A  22      33.366 -33.174 -49.088  1.00 27.56           C  
ATOM    135  CB  SER A  22      34.730 -34.848 -50.345  1.00 27.56           C  
ATOM    136  O   SER A  22      32.570 -33.830 -48.414  1.00 27.56           O  
ATOM    137  OG  SER A  22      33.441 -34.960 -50.924  1.00 27.56           O  
ATOM    138  N   GLY A  23      33.184 -31.824 -49.350  1.00 25.94           N  
ATOM    139  CA  GLY A  23      32.761 -31.073 -50.521  1.00 25.94           C  
ATOM    140  C   GLY A  23      31.253 -30.972 -50.653  1.00 25.94           C  
ATOM    141  O   GLY A  23      30.543 -31.968 -50.497  1.00 25.94           O  
ATOM    142  N   TYR A  24      30.770 -29.742 -50.493  1.00 27.76           N  
ATOM    143  CA  TYR A  24      30.066 -29.025 -51.550  1.00 27.76           C  
ATOM    144  C   TYR A  24      29.516 -27.699 -51.038  1.00 27.76           C  
ATOM    145  CB  TYR A  24      28.926 -29.881 -52.112  1.00 27.76           C  
ATOM    146  O   TYR A  24      28.823 -27.660 -50.019  1.00 27.76           O  
ATOM    147  CG  TYR A  24      29.275 -30.587 -53.400  1.00 27.76           C  
ATOM    148  CD1 TYR A  24      29.186 -29.928 -54.624  1.00 27.76           C  
ATOM    149  CD2 TYR A  24      29.693 -31.913 -53.395  1.00 27.76           C  
ATOM    150  CE1 TYR A  24      29.505 -30.574 -55.814  1.00 27.76           C  
ATOM    151  CE2 TYR A  24      30.014 -32.570 -54.579  1.00 27.76           C  
ATOM    152  OH  TYR A  24      30.234 -32.538 -56.956  1.00 27.76           O  
ATOM    153  CZ  TYR A  24      29.918 -31.893 -55.781  1.00 27.76           C  
ATOM    154  N   GLN A  25      30.120 -26.552 -51.341  1.00 27.95           N  
ATOM    155  CA  GLN A  25      30.026 -25.184 -51.840  1.00 27.95           C  
ATOM    156  C   GLN A  25      29.184 -25.118 -53.111  1.00 27.95           C  
ATOM    157  CB  GLN A  25      31.420 -24.612 -52.104  1.00 27.95           C  
ATOM    158  O   GLN A  25      29.385 -25.906 -54.037  1.00 27.95           O  
ATOM    159  CG  GLN A  25      31.679 -23.280 -51.413  1.00 27.95           C  
ATOM    160  CD  GLN A  25      33.115 -22.812 -51.560  1.00 27.95           C  
ATOM    161  NE2 GLN A  25      33.353 -21.534 -51.285  1.00 27.95           N  
ATOM    162  OE1 GLN A  25      34.003 -23.593 -51.916  1.00 27.95           O  
ATOM    163  N   GLU A  26      28.271 -24.214 -53.174  1.00 28.86           N  
ATOM    164  CA  GLU A  26      28.327 -23.052 -54.057  1.00 28.86           C  
ATOM    165  C   GLU A  26      26.969 -22.362 -54.148  1.00 28.86           C  
ATOM    166  CB  GLU A  26      28.804 -23.461 -55.453  1.00 28.86           C  
ATOM    167  O   GLU A  26      25.944 -23.020 -54.339  1.00 28.86           O  
ATOM    168  CG  GLU A  26      30.165 -22.893 -55.828  1.00 28.86           C  
ATOM    169  CD  GLU A  26      30.631 -23.318 -57.212  1.00 28.86           C  
ATOM    170  OE1 GLU A  26      31.686 -22.826 -57.674  1.00 28.86           O  
ATOM    171  OE2 GLU A  26      29.936 -24.148 -57.839  1.00 28.86           O  
ATOM    172  N   GLN A  27      26.946 -20.990 -54.033  1.00 28.05           N  
ATOM    173  CA  GLN A  27      27.134 -19.717 -54.720  1.00 28.05           C  
ATOM    174  C   GLN A  27      25.822 -19.214 -55.315  1.00 28.05           C  
ATOM    175  CB  GLN A  27      28.192 -19.849 -55.817  1.00 28.05           C  
ATOM    176  O   GLN A  27      25.068 -19.987 -55.909  1.00 28.05           O  
ATOM    177  CG  GLN A  27      29.577 -19.376 -55.396  1.00 28.05           C  
ATOM    178  CD  GLN A  27      30.609 -19.527 -56.498  1.00 28.05           C  
ATOM    179  NE2 GLN A  27      31.884 -19.465 -56.129  1.00 28.05           N  
ATOM    180  OE1 GLN A  27      30.263 -19.699 -57.671  1.00 28.05           O  
ATOM    181  N   THR A  28      25.486 -17.948 -55.131  1.00 31.44           N  
ATOM    182  CA  THR A  28      25.292 -16.586 -55.613  1.00 31.44           C  
ATOM    183  C   THR A  28      24.408 -16.574 -56.858  1.00 31.44           C  
ATOM    184  CB  THR A  28      26.637 -15.907 -55.930  1.00 31.44           C  
ATOM    185  O   THR A  28      24.500 -17.470 -57.699  1.00 31.44           O  
ATOM    186  CG2 THR A  28      27.514 -15.817 -54.685  1.00 31.44           C  
ATOM    187  OG1 THR A  28      27.325 -16.668 -56.931  1.00 31.44           O  
ATOM    188  N   THR A  29      23.445 -15.572 -56.953  1.00 28.25           N  
ATOM    189  CA  THR A  29      23.271 -14.612 -58.037  1.00 28.25           C  
ATOM    190  C   THR A  29      22.000 -13.792 -57.835  1.00 28.25           C  
ATOM    191  CB  THR A  29      23.219 -15.316 -59.405  1.00 28.25           C  
ATOM    192  O   THR A  29      20.973 -14.325 -57.410  1.00 28.25           O  
ATOM    193  CG2 THR A  29      24.555 -15.973 -59.737  1.00 28.25           C  
ATOM    194  OG1 THR A  29      22.199 -16.322 -59.379  1.00 28.25           O  
ATOM    195  N   SER A  30      22.029 -12.433 -57.867  1.00 32.10           N  
ATOM    196  CA  SER A  30      21.539 -11.193 -58.459  1.00 32.10           C  
ATOM    197  C   SER A  30      20.768 -11.461 -59.747  1.00 32.10           C  
ATOM    198  CB  SER A  30      22.699 -10.237 -58.739  1.00 32.10           C  
ATOM    199  O   SER A  30      21.147 -12.331 -60.534  1.00 32.10           O  
ATOM    200  OG  SER A  30      23.707 -10.879 -59.502  1.00 32.10           O  
ATOM    201  N   SER A  31      19.588 -10.781 -60.003  1.00 28.51           N  
ATOM    202  CA  SER A  31      19.094  -9.969 -61.110  1.00 28.51           C  
ATOM    203  C   SER A  31      17.584 -10.113 -61.270  1.00 28.51           C  
ATOM    204  CB  SER A  31      19.793 -10.357 -62.413  1.00 28.51           C  
ATOM    205  O   SER A  31      17.045 -11.215 -61.154  1.00 28.51           O  
ATOM    206  OG  SER A  31      21.201 -10.343 -62.253  1.00 28.51           O  
ATOM    207  N   SER A  32      16.827  -8.991 -61.306  1.00 30.03           N  
ATOM    208  CA  SER A  32      15.963  -8.123 -62.100  1.00 30.03           C  
ATOM    209  C   SER A  32      15.106  -8.932 -63.068  1.00 30.03           C  
ATOM    210  CB  SER A  32      16.795  -7.101 -62.874  1.00 30.03           C  
ATOM    211  O   SER A  32      15.592  -9.876 -63.694  1.00 30.03           O  
ATOM    212  OG  SER A  32      17.789  -7.747 -63.651  1.00 30.03           O  
ATOM    213  N   ARG A  33      13.741  -8.735 -63.103  1.00 29.48           N  
ATOM    214  CA  ARG A  33      12.826  -8.627 -64.234  1.00 29.48           C  
ATOM    215  C   ARG A  33      11.414  -8.290 -63.766  1.00 29.48           C  
ATOM    216  CB  ARG A  33      12.814  -9.925 -65.043  1.00 29.48           C  
ATOM    217  O   ARG A  33      10.877  -8.948 -62.873  1.00 29.48           O  
ATOM    218  CG  ARG A  33      13.952 -10.037 -66.045  1.00 29.48           C  
ATOM    219  CD  ARG A  33      13.811 -11.274 -66.922  1.00 29.48           C  
ATOM    220  NE  ARG A  33      14.857 -11.335 -67.940  1.00 29.48           N  
ATOM    221  NH1 ARG A  33      14.112 -13.308 -68.883  1.00 29.48           N  
ATOM    222  NH2 ARG A  33      15.966 -12.256 -69.727  1.00 29.48           N  
ATOM    223  CZ  ARG A  33      14.976 -12.299 -68.848  1.00 29.48           C  
ATOM    224  N   GLN A  34      10.858  -7.102 -64.110  1.00 27.06           N  
ATOM    225  CA  GLN A  34       9.920  -6.362 -64.948  1.00 27.06           C  
ATOM    226  C   GLN A  34       8.782  -7.259 -65.425  1.00 27.06           C  
ATOM    227  CB  GLN A  34      10.642  -5.746 -66.148  1.00 27.06           C  
ATOM    228  O   GLN A  34       9.018  -8.377 -65.887  1.00 27.06           O  
ATOM    229  CG  GLN A  34      10.807  -4.235 -66.058  1.00 27.06           C  
ATOM    230  CD  GLN A  34      11.568  -3.656 -67.236  1.00 27.06           C  
ATOM    231  NE2 GLN A  34      11.760  -2.342 -67.229  1.00 27.06           N  
ATOM    232  OE1 GLN A  34      11.981  -4.385 -68.144  1.00 27.06           O  
ATOM    233  N   ALA A  35       7.461  -6.811 -65.267  1.00 28.63           N  
ATOM    234  CA  ALA A  35       6.434  -6.442 -66.238  1.00 28.63           C  
ATOM    235  C   ALA A  35       5.038  -6.569 -65.636  1.00 28.63           C  
ATOM    236  CB  ALA A  35       6.551  -7.306 -67.491  1.00 28.63           C  
ATOM    237  O   ALA A  35       4.709  -7.590 -65.027  1.00 28.63           O  
ATOM    238  N   ASP A  36       4.275  -5.422 -65.645  1.00 29.20           N  
ATOM    239  CA  ASP A  36       3.296  -4.684 -66.437  1.00 29.20           C  
ATOM    240  C   ASP A  36       1.900  -5.283 -66.281  1.00 29.20           C  
ATOM    241  CB  ASP A  36       3.700  -4.669 -67.913  1.00 29.20           C  
ATOM    242  O   ASP A  36       1.730  -6.502 -66.352  1.00 29.20           O  
ATOM    243  CG  ASP A  36       4.397  -3.384 -68.325  1.00 29.20           C  
ATOM    244  OD1 ASP A  36       4.360  -2.398 -67.558  1.00 29.20           O  
ATOM    245  OD2 ASP A  36       4.985  -3.357 -69.427  1.00 29.20           O  
ATOM    246  N   GLN A  37       0.874  -4.353 -65.949  1.00 31.53           N  
ATOM    247  CA  GLN A  37      -0.209  -3.763 -66.729  1.00 31.53           C  
ATOM    248  C   GLN A  37      -1.338  -3.278 -65.824  1.00 31.53           C  
ATOM    249  CB  GLN A  37      -0.748  -4.768 -67.747  1.00 31.53           C  
ATOM    250  O   GLN A  37      -1.776  -4.002 -64.927  1.00 31.53           O  
ATOM    251  CG  GLN A  37       0.054  -4.825 -69.040  1.00 31.53           C  
ATOM    252  CD  GLN A  37      -0.560  -5.752 -70.072  1.00 31.53           C  
ATOM    253  NE2 GLN A  37       0.279  -6.326 -70.928  1.00 31.53           N  
ATOM    254  OE1 GLN A  37      -1.778  -5.953 -70.099  1.00 31.53           O  
ATOM    255  N   THR A  38      -1.657  -1.917 -65.955  1.00 30.83           N  
ATOM    256  CA  THR A  38      -2.503  -1.022 -66.737  1.00 30.83           C  
ATOM    257  C   THR A  38      -3.515  -0.313 -65.841  1.00 30.83           C  
ATOM    258  CB  THR A  38      -3.244  -1.785 -67.850  1.00 30.83           C  
ATOM    259  O   THR A  38      -4.102  -0.930 -64.951  1.00 30.83           O  
ATOM    260  CG2 THR A  38      -2.309  -2.112 -69.010  1.00 30.83           C  
ATOM    261  OG1 THR A  38      -3.770  -3.006 -67.315  1.00 30.83           O  
ATOM    262  N   SER A  39      -3.503   1.064 -65.930  1.00 31.49           N  
ATOM    263  CA  SER A  39      -4.259   2.043 -66.703  1.00 31.49           C  
ATOM    264  C   SER A  39      -4.755   3.182 -65.819  1.00 31.49           C  
ATOM    265  CB  SER A  39      -5.444   1.376 -67.402  1.00 31.49           C  
ATOM    266  O   SER A  39      -5.265   2.946 -64.721  1.00 31.49           O  
ATOM    267  OG  SER A  39      -6.180   0.577 -66.491  1.00 31.49           O  
ATOM    268  N   ASN A  40      -4.261   4.336 -66.141  1.00 29.48           N  
ATOM    269  CA  ASN A  40      -4.938   5.393 -66.883  1.00 29.48           C  
ATOM    270  C   ASN A  40      -4.844   6.734 -66.161  1.00 29.48           C  
ATOM    271  CB  ASN A  40      -6.403   5.024 -67.128  1.00 29.48           C  
ATOM    272  O   ASN A  40      -5.164   6.829 -64.975  1.00 29.48           O  
ATOM    273  CG  ASN A  40      -6.719   4.830 -68.598  1.00 29.48           C  
ATOM    274  ND2 ASN A  40      -8.000   4.680 -68.914  1.00 29.48           N  
ATOM    275  OD1 ASN A  40      -5.819   4.814 -69.442  1.00 29.48           O  
ATOM    276  N   SER A  41      -4.086   7.650 -66.822  1.00 31.11           N  
ATOM    277  CA  SER A  41      -4.177   8.838 -67.664  1.00 31.11           C  
ATOM    278  C   SER A  41      -4.688  10.038 -66.874  1.00 31.11           C  
ATOM    279  CB  SER A  41      -5.092   8.578 -68.861  1.00 31.11           C  
ATOM    280  O   SER A  41      -5.641   9.919 -66.101  1.00 31.11           O  
ATOM    281  OG  SER A  41      -6.332   8.038 -68.438  1.00 31.11           O  
ATOM    282  N   ASN A  42      -3.795  10.993 -66.811  1.00 28.74           N  
ATOM    283  CA  ASN A  42      -3.805  12.244 -67.562  1.00 28.74           C  
ATOM    284  C   ASN A  42      -3.674  13.452 -66.639  1.00 28.74           C  
ATOM    285  CB  ASN A  42      -5.078  12.354 -68.404  1.00 28.74           C  
ATOM    286  O   ASN A  42      -4.457  13.609 -65.700  1.00 28.74           O  
ATOM    287  CG  ASN A  42      -4.906  11.789 -69.800  1.00 28.74           C  
ATOM    288  ND2 ASN A  42      -6.003  11.696 -70.542  1.00 28.74           N  
ATOM    289  OD1 ASN A  42      -3.795  11.438 -70.208  1.00 28.74           O  
ATOM    290  N   ALA A  43      -2.459  14.093 -66.729  1.00 29.94           N  
ATOM    291  CA  ALA A  43      -1.882  15.228 -67.445  1.00 29.94           C  
ATOM    292  C   ALA A  43      -2.395  16.550 -66.881  1.00 29.94           C  
ATOM    293  CB  ALA A  43      -2.197  15.131 -68.936  1.00 29.94           C  
ATOM    294  O   ALA A  43      -3.601  16.728 -66.699  1.00 29.94           O  
ATOM    295  N   SER A  44      -1.434  17.302 -66.412  1.00 28.27           N  
ATOM    296  CA  SER A  44      -0.597  18.401 -66.883  1.00 28.27           C  
ATOM    297  C   SER A  44      -1.258  19.750 -66.623  1.00 28.27           C  
ATOM    298  CB  SER A  44      -0.302  18.248 -68.376  1.00 28.27           C  
ATOM    299  O   SER A  44      -2.464  19.906 -66.825  1.00 28.27           O  
ATOM    300  OG  SER A  44      -1.398  17.652 -69.047  1.00 28.27           O  
ATOM    301  N   ASN A  45      -0.545  20.530 -65.932  1.00 29.02           N  
ATOM    302  CA  ASN A  45       0.011  21.779 -66.442  1.00 29.02           C  
ATOM    303  C   ASN A  45       0.017  22.867 -65.372  1.00 29.02           C  
ATOM    304  CB  ASN A  45      -0.765  22.250 -67.674  1.00 29.02           C  
ATOM    305  O   ASN A  45      -1.006  23.122 -64.734  1.00 29.02           O  
ATOM    306  CG  ASN A  45      -0.161  21.749 -68.971  1.00 29.02           C  
ATOM    307  ND2 ASN A  45      -0.880  21.937 -70.071  1.00 29.02           N  
ATOM    308  OD1 ASN A  45       0.942  21.196 -68.983  1.00 29.02           O  
ATOM    309  N   ALA A  46       1.204  23.331 -64.931  1.00 27.76           N  
ATOM    310  CA  ALA A  46       2.099  24.448 -65.220  1.00 27.76           C  
ATOM    311  C   ALA A  46       1.528  25.760 -64.690  1.00 27.76           C  
ATOM    312  CB  ALA A  46       2.355  24.551 -66.722  1.00 27.76           C  
ATOM    313  O   ALA A  46       0.340  26.041 -64.861  1.00 27.76           O  
ATOM    314  N   ALA A  47       2.180  26.409 -63.773  1.00 28.03           N  
ATOM    315  CA  ALA A  47       2.737  27.728 -64.063  1.00 28.03           C  
ATOM    316  C   ALA A  47       2.640  28.643 -62.845  1.00 28.03           C  
ATOM    317  CB  ALA A  47       2.021  28.357 -65.256  1.00 28.03           C  
ATOM    318  O   ALA A  47       1.580  28.752 -62.225  1.00 28.03           O  
ATOM    319  N   SER A  48       3.693  28.874 -62.131  1.00 33.49           N  
ATOM    320  CA  SER A  48       4.103  30.175 -61.612  1.00 33.49           C  
ATOM    321  C   SER A  48       4.042  31.246 -62.696  1.00 33.49           C  
ATOM    322  CB  SER A  48       5.517  30.102 -61.036  1.00 33.49           C  
ATOM    323  O   SER A  48       4.273  30.960 -63.873  1.00 33.49           O  
ATOM    324  OG  SER A  48       5.682  28.931 -60.255  1.00 33.49           O  
ATOM    325  N   PRO A  49       3.731  32.491 -62.277  1.00 37.43           N  
ATOM    326  CA  PRO A  49       4.705  33.580 -62.177  1.00 37.43           C  
ATOM    327  C   PRO A  49       4.266  34.677 -61.211  1.00 37.43           C  
ATOM    328  CB  PRO A  49       4.785  34.114 -63.610  1.00 37.43           C  
ATOM    329  O   PRO A  49       3.110  34.701 -60.782  1.00 37.43           O  
ATOM    330  CG  PRO A  49       3.402  33.955 -64.154  1.00 37.43           C  
ATOM    331  CD  PRO A  49       2.569  33.230 -63.136  1.00 37.43           C  
ATOM    332  N   SER A  50       5.140  35.190 -60.354  1.00 25.29           N  
ATOM    333  CA  SER A  50       5.844  36.427 -60.030  1.00 25.29           C  
ATOM    334  C   SER A  50       5.013  37.650 -60.400  1.00 25.29           C  
ATOM    335  CB  SER A  50       7.193  36.479 -60.749  1.00 25.29           C  
ATOM    336  O   SER A  50       4.328  37.655 -61.425  1.00 25.29           O  
ATOM    337  OG  SER A  50       7.013  36.478 -62.155  1.00 25.29           O  
ATOM    338  N   THR A  51       4.727  38.575 -59.486  1.00 25.40           N  
ATOM    339  CA  THR A  51       5.152  39.937 -59.180  1.00 25.40           C  
ATOM    340  C   THR A  51       4.143  40.951 -59.712  1.00 25.40           C  
ATOM    341  CB  THR A  51       6.543  40.234 -59.771  1.00 25.40           C  
ATOM    342  O   THR A  51       3.657  40.819 -60.838  1.00 25.40           O  
ATOM    343  CG2 THR A  51       7.641  39.992 -58.741  1.00 25.40           C  
ATOM    344  OG1 THR A  51       6.767  39.383 -60.901  1.00 25.40           O  
ATOM    345  N   SER A  52       3.602  41.812 -58.886  1.00 25.35           N  
ATOM    346  CA  SER A  52       3.806  43.192 -58.457  1.00 25.35           C  
ATOM    347  C   SER A  52       2.686  44.098 -58.956  1.00 25.35           C  
ATOM    348  CB  SER A  52       5.155  43.714 -58.955  1.00 25.35           C  
ATOM    349  O   SER A  52       2.219  43.951 -60.088  1.00 25.35           O  
ATOM    350  OG  SER A  52       5.247  43.607 -60.365  1.00 25.35           O  
ATOM    351  N   ARG A  53       2.075  44.865 -58.076  1.00 28.43           N  
ATOM    352  CA  ARG A  53       2.166  46.294 -57.793  1.00 28.43           C  
ATOM    353  C   ARG A  53       0.871  47.009 -58.162  1.00 28.43           C  
ATOM    354  CB  ARG A  53       3.342  46.917 -58.548  1.00 28.43           C  
ATOM    355  O   ARG A  53       0.298  46.758 -59.225  1.00 28.43           O  
ATOM    356  CG  ARG A  53       4.618  47.016 -57.728  1.00 28.43           C  
ATOM    357  CD  ARG A  53       5.758  47.629 -58.529  1.00 28.43           C  
ATOM    358  NE  ARG A  53       6.732  48.288 -57.664  1.00 28.43           N  
ATOM    359  NH1 ARG A  53       7.632  49.606 -59.333  1.00 28.43           N  
ATOM    360  NH2 ARG A  53       8.442  49.747 -57.193  1.00 28.43           N  
ATOM    361  CZ  ARG A  53       7.600  49.212 -58.065  1.00 28.43           C  
ATOM    362  N   THR A  54       0.355  47.833 -57.221  1.00 30.03           N  
ATOM    363  CA  THR A  54       0.365  49.255 -56.898  1.00 30.03           C  
ATOM    364  C   THR A  54      -1.046  49.751 -56.596  1.00 30.03           C  
ATOM    365  CB  THR A  54       0.968  50.084 -58.048  1.00 30.03           C  
ATOM    366  O   THR A  54      -2.012  49.309 -57.220  1.00 30.03           O  
ATOM    367  CG2 THR A  54       2.439  49.744 -58.259  1.00 30.03           C  
ATOM    368  OG1 THR A  54       0.247  49.810 -59.256  1.00 30.03           O  
ATOM    369  N   SER A  55      -1.127  50.577 -55.496  1.00 29.09           N  
ATOM    370  CA  SER A  55      -1.257  52.024 -55.357  1.00 29.09           C  
ATOM    371  C   SER A  55      -1.926  52.395 -54.039  1.00 29.09           C  
ATOM    372  CB  SER A  55      -2.055  52.605 -56.525  1.00 29.09           C  
ATOM    373  O   SER A  55      -2.912  51.771 -53.640  1.00 29.09           O  
ATOM    374  OG  SER A  55      -3.308  51.955 -56.651  1.00 29.09           O  
ATOM    375  N   SER A  56      -1.273  53.297 -53.260  1.00 29.23           N  
ATOM    376  CA  SER A  56      -1.361  54.740 -53.057  1.00 29.23           C  
ATOM    377  C   SER A  56      -1.372  55.090 -51.573  1.00 29.23           C  
ATOM    378  CB  SER A  56      -2.614  55.301 -53.731  1.00 29.23           C  
ATOM    379  O   SER A  56      -2.063  54.444 -50.782  1.00 29.23           O  
ATOM    380  OG  SER A  56      -3.783  54.706 -53.193  1.00 29.23           O  
ATOM    381  N   SER A  57      -0.416  55.942 -51.102  1.00 30.00           N  
ATOM    382  CA  SER A  57      -0.242  57.356 -50.786  1.00 30.00           C  
ATOM    383  C   SER A  57      -0.124  57.576 -49.282  1.00 30.00           C  
ATOM    384  CB  SER A  57      -1.408  58.176 -51.340  1.00 30.00           C  
ATOM    385  O   SER A  57      -0.925  57.050 -48.507  1.00 30.00           O  
ATOM    386  OG  SER A  57      -1.541  57.981 -52.737  1.00 30.00           O  
ATOM    387  N   GLY A  58       1.009  58.158 -48.778  1.00 28.13           N  
ATOM    388  CA  GLY A  58       1.533  59.464 -48.409  1.00 28.13           C  
ATOM    389  C   GLY A  58       1.437  59.746 -46.921  1.00 28.13           C  
ATOM    390  O   GLY A  58       0.408  59.478 -46.298  1.00 28.13           O  
ATOM    391  N   ASN A  59       2.613  59.954 -46.235  1.00 32.65           N  
ATOM    392  CA  ASN A  59       3.247  61.128 -45.643  1.00 32.65           C  
ATOM    393  C   ASN A  59       3.738  60.845 -44.227  1.00 32.65           C  
ATOM    394  CB  ASN A  59       2.283  62.316 -45.644  1.00 32.65           C  
ATOM    395  O   ASN A  59       2.955  60.452 -43.360  1.00 32.65           O  
ATOM    396  CG  ASN A  59       2.491  63.236 -46.831  1.00 32.65           C  
ATOM    397  ND2 ASN A  59       1.630  64.238 -46.963  1.00 32.65           N  
ATOM    398  OD1 ASN A  59       3.418  63.048 -47.623  1.00 32.65           O  
ATOM    399  N   GLN A  60       5.118  60.872 -44.085  1.00 34.72           N  
ATOM    400  CA  GLN A  60       6.214  61.794 -43.809  1.00 34.72           C  
ATOM    401  C   GLN A  60       6.839  61.514 -42.445  1.00 34.72           C  
ATOM    402  CB  GLN A  60       5.727  63.243 -43.876  1.00 34.72           C  
ATOM    403  O   GLN A  60       6.140  61.487 -41.430  1.00 34.72           O  
ATOM    404  CG  GLN A  60       6.344  64.047 -45.012  1.00 34.72           C  
ATOM    405  CD  GLN A  60       5.641  65.371 -45.243  1.00 34.72           C  
ATOM    406  NE2 GLN A  60       6.011  66.060 -46.318  1.00 34.72           N  
ATOM    407  OE1 GLN A  60       4.771  65.772 -44.463  1.00 34.72           O  
ATOM    408  N   ALA A  61       8.152  61.070 -42.499  1.00 34.36           N  
ATOM    409  CA  ALA A  61       9.485  61.662 -42.576  1.00 34.36           C  
ATOM    410  C   ALA A  61      10.203  61.573 -41.232  1.00 34.36           C  
ATOM    411  CB  ALA A  61       9.395  63.117 -43.032  1.00 34.36           C  
ATOM    412  O   ALA A  61       9.674  62.011 -40.208  1.00 34.36           O  
ATOM    413  N   ASN A  62      11.260  60.769 -41.255  1.00 33.27           N  
ATOM    414  CA  ASN A  62      12.675  60.845 -41.603  1.00 33.27           C  
ATOM    415  C   ASN A  62      13.564  60.690 -40.372  1.00 33.27           C  
ATOM    416  CB  ASN A  62      12.982  62.164 -42.316  1.00 33.27           C  
ATOM    417  O   ASN A  62      13.415  61.427 -39.396  1.00 33.27           O  
ATOM    418  CG  ASN A  62      13.844  61.974 -43.549  1.00 33.27           C  
ATOM    419  ND2 ASN A  62      14.159  63.071 -44.226  1.00 33.27           N  
ATOM    420  OD1 ASN A  62      14.223  60.850 -43.889  1.00 33.27           O  
ATOM    421  N   ARG A  63      14.442  59.680 -40.369  1.00 30.99           N  
ATOM    422  CA  ARG A  63      15.747  59.333 -40.921  1.00 30.99           C  
ATOM    423  C   ARG A  63      16.795  59.220 -39.820  1.00 30.99           C  
ATOM    424  CB  ARG A  63      16.186  60.370 -41.958  1.00 30.99           C  
ATOM    425  O   ARG A  63      16.926  60.118 -38.985  1.00 30.99           O  
ATOM    426  CG  ARG A  63      15.907  59.960 -43.395  1.00 30.99           C  
ATOM    427  CD  ARG A  63      16.609  60.876 -44.389  1.00 30.99           C  
ATOM    428  NE  ARG A  63      16.329  60.489 -45.768  1.00 30.99           N  
ATOM    429  NH1 ARG A  63      17.410  62.299 -46.713  1.00 30.99           N  
ATOM    430  NH2 ARG A  63      16.406  60.732 -48.051  1.00 30.99           N  
ATOM    431  CZ  ARG A  63      16.716  61.175 -46.841  1.00 30.99           C  
ATOM    432  N   ASP A  64      17.462  58.031 -39.768  1.00 29.80           N  
ATOM    433  CA  ASP A  64      18.750  57.641 -40.333  1.00 29.80           C  
ATOM    434  C   ASP A  64      19.429  56.578 -39.472  1.00 29.80           C  
ATOM    435  CB  ASP A  64      19.663  58.860 -40.481  1.00 29.80           C  
ATOM    436  O   ASP A  64      19.579  56.756 -38.261  1.00 29.80           O  
ATOM    437  CG  ASP A  64      19.538  59.534 -41.836  1.00 29.80           C  
ATOM    438  OD1 ASP A  64      19.275  58.839 -42.841  1.00 29.80           O  
ATOM    439  OD2 ASP A  64      19.706  60.771 -41.900  1.00 29.80           O  
ATOM    440  N   ARG A  65      19.711  55.387 -39.983  1.00 30.33           N  
ATOM    441  CA  ARG A  65      20.588  54.399 -40.600  1.00 30.33           C  
ATOM    442  C   ARG A  65      22.014  54.528 -40.074  1.00 30.33           C  
ATOM    443  CB  ARG A  65      20.576  54.546 -42.124  1.00 30.33           C  
ATOM    444  O   ARG A  65      22.617  55.600 -40.156  1.00 30.33           O  
ATOM    445  CG  ARG A  65      19.980  53.353 -42.853  1.00 30.33           C  
ATOM    446  CD  ARG A  65      20.098  53.499 -44.364  1.00 30.33           C  
ATOM    447  NE  ARG A  65      19.503  52.364 -45.063  1.00 30.33           N  
ATOM    448  NH1 ARG A  65      20.399  52.899 -47.124  1.00 30.33           N  
ATOM    449  NH2 ARG A  65      19.073  51.043 -46.892  1.00 30.33           N  
ATOM    450  CZ  ARG A  65      19.660  52.104 -46.358  1.00 30.33           C  
ATOM    451  N   GLN A  66      22.556  53.495 -39.575  1.00 28.84           N  
ATOM    452  CA  GLN A  66      23.478  52.365 -39.517  1.00 28.84           C  
ATOM    453  C   GLN A  66      24.900  52.830 -39.219  1.00 28.84           C  
ATOM    454  CB  GLN A  66      23.446  51.577 -40.827  1.00 28.84           C  
ATOM    455  O   GLN A  66      25.296  53.928 -39.617  1.00 28.84           O  
ATOM    456  CG  GLN A  66      22.360  50.512 -40.878  1.00 28.84           C  
ATOM    457  CD  GLN A  66      22.779  49.283 -41.663  1.00 28.84           C  
ATOM    458  NE2 GLN A  66      21.948  48.246 -41.631  1.00 28.84           N  
ATOM    459  OE1 GLN A  66      23.842  49.265 -42.293  1.00 28.84           O  
ATOM    460  N   PRO A  67      25.927  51.880 -38.991  1.00 45.02           N  
ATOM    461  CA  PRO A  67      26.345  50.477 -38.941  1.00 45.02           C  
ATOM    462  C   PRO A  67      27.559  50.255 -38.042  1.00 45.02           C  
ATOM    463  CB  PRO A  67      26.679  50.157 -40.399  1.00 45.02           C  
ATOM    464  O   PRO A  67      28.049  51.198 -37.416  1.00 45.02           O  
ATOM    465  CG  PRO A  67      27.249  51.425 -40.948  1.00 45.02           C  
ATOM    466  CD  PRO A  67      27.115  52.498 -39.906  1.00 45.02           C  
ATOM    467  N   THR A  68      27.719  49.112 -37.300  1.00 40.15           N  
ATOM    468  CA  THR A  68      28.627  48.369 -36.433  1.00 40.15           C  
ATOM    469  C   THR A  68      30.071  48.805 -36.662  1.00 40.15           C  
ATOM    470  CB  THR A  68      28.502  46.852 -36.663  1.00 40.15           C  
ATOM    471  O   THR A  68      30.423  49.257 -37.754  1.00 40.15           O  
ATOM    472  CG2 THR A  68      27.155  46.330 -36.174  1.00 40.15           C  
ATOM    473  OG1 THR A  68      28.630  46.575 -38.063  1.00 40.15           O  
ATOM    474  N   PRO A  69      31.115  48.606 -35.676  1.00 43.69           N  
ATOM    475  CA  PRO A  69      31.888  47.510 -35.087  1.00 43.69           C  
ATOM    476  C   PRO A  69      32.778  47.969 -33.934  1.00 43.69           C  
ATOM    477  CB  PRO A  69      32.731  47.002 -36.259  1.00 43.69           C  
ATOM    478  O   PRO A  69      32.793  49.155 -33.595  1.00 43.69           O  
ATOM    479  CG  PRO A  69      33.046  48.223 -37.061  1.00 43.69           C  
ATOM    480  CD  PRO A  69      32.296  49.385 -36.475  1.00 43.69           C  
ATOM    481  N   ALA A  70      33.095  47.192 -32.808  1.00 28.80           N  
ATOM    482  CA  ALA A  70      34.299  46.711 -32.135  1.00 28.80           C  
ATOM    483  C   ALA A  70      34.945  47.819 -31.307  1.00 28.80           C  
ATOM    484  CB  ALA A  70      35.296  46.164 -33.155  1.00 28.80           C  
ATOM    485  O   ALA A  70      35.018  48.968 -31.747  1.00 28.80           O  
ATOM    486  N   ALA A  71      35.323  47.699 -29.970  1.00 26.74           N  
ATOM    487  CA  ALA A  71      36.567  47.841 -29.218  1.00 26.74           C  
ATOM    488  C   ALA A  71      36.326  48.551 -27.889  1.00 26.74           C  
ATOM    489  CB  ALA A  71      37.603  48.601 -30.044  1.00 26.74           C  
ATOM    490  O   ALA A  71      35.589  49.538 -27.830  1.00 26.74           O  
ATOM    491  N   MET A  72      36.753  48.011 -26.712  1.00 29.39           N  
ATOM    492  CA  MET A  72      37.737  48.125 -25.638  1.00 29.39           C  
ATOM    493  C   MET A  72      37.792  49.551 -25.101  1.00 29.39           C  
ATOM    494  CB  MET A  72      39.121  47.697 -26.128  1.00 29.39           C  
ATOM    495  O   MET A  72      37.840  50.509 -25.874  1.00 29.39           O  
ATOM    496  CG  MET A  72      39.419  46.223 -25.910  1.00 29.39           C  
ATOM    497  SD  MET A  72      41.218  45.878 -25.802  1.00 29.39           S  
ATOM    498  CE  MET A  72      41.182  44.110 -25.397  1.00 29.39           C  
ATOM    499  N   ALA A  73      37.605  49.800 -23.758  1.00 26.45           N  
ATOM    500  CA  ALA A  73      38.397  50.451 -22.717  1.00 26.45           C  
ATOM    501  C   ALA A  73      37.563  51.477 -21.955  1.00 26.45           C  
ATOM    502  CB  ALA A  73      39.629  51.118 -23.324  1.00 26.45           C  
ATOM    503  O   ALA A  73      36.836  52.269 -22.559  1.00 26.45           O  
ATOM    504  N   ALA A  74      37.450  51.421 -20.627  1.00 27.81           N  
ATOM    505  CA  ALA A  74      38.007  52.045 -19.429  1.00 27.81           C  
ATOM    506  C   ALA A  74      37.170  53.245 -18.996  1.00 27.81           C  
ATOM    507  CB  ALA A  74      39.453  52.471 -19.675  1.00 27.81           C  
ATOM    508  O   ALA A  74      36.757  54.056 -19.829  1.00 27.81           O  
ATOM    509  N   SER A  75      36.763  53.307 -17.741  1.00 30.35           N  
ATOM    510  CA  SER A  75      37.055  54.009 -16.495  1.00 30.35           C  
ATOM    511  C   SER A  75      35.963  55.019 -16.160  1.00 30.35           C  
ATOM    512  CB  SER A  75      38.407  54.718 -16.584  1.00 30.35           C  
ATOM    513  O   SER A  75      35.458  55.712 -17.046  1.00 30.35           O  
ATOM    514  OG  SER A  75      39.470  53.801 -16.388  1.00 30.35           O  
ATOM    515  N   ARG A  76      35.506  54.981 -14.975  1.00 27.92           N  
ATOM    516  CA  ARG A  76      35.589  56.067 -14.004  1.00 27.92           C  
ATOM    517  C   ARG A  76      34.429  56.007 -13.015  1.00 27.92           C  
ATOM    518  CB  ARG A  76      35.603  57.423 -14.713  1.00 27.92           C  
ATOM    519  O   ARG A  76      33.268  55.909 -13.417  1.00 27.92           O  
ATOM    520  CG  ARG A  76      36.858  58.241 -14.452  1.00 27.92           C  
ATOM    521  CD  ARG A  76      36.854  59.545 -15.239  1.00 27.92           C  
ATOM    522  NE  ARG A  76      38.157  60.204 -15.196  1.00 27.92           N  
ATOM    523  NH1 ARG A  76      37.330  62.249 -14.508  1.00 27.92           N  
ATOM    524  NH2 ARG A  76      39.581  61.971 -14.844  1.00 27.92           N  
ATOM    525  CZ  ARG A  76      38.353  61.473 -14.849  1.00 27.92           C  
ATOM    526  N   LYS A  77      34.724  55.838 -11.718  1.00 31.48           N  
ATOM    527  CA  LYS A  77      34.858  56.460 -10.403  1.00 31.48           C  
ATOM    528  C   LYS A  77      33.678  57.382 -10.109  1.00 31.48           C  
ATOM    529  CB  LYS A  77      36.170  57.240 -10.309  1.00 31.48           C  
ATOM    530  O   LYS A  77      33.265  58.163 -10.968  1.00 31.48           O  
ATOM    531  CG  LYS A  77      37.212  56.592  -9.409  1.00 31.48           C  
ATOM    532  CD  LYS A  77      38.526  57.361  -9.433  1.00 31.48           C  
ATOM    533  CE  LYS A  77      39.655  56.561  -8.796  1.00 31.48           C  
ATOM    534  NZ  LYS A  77      40.652  57.447  -8.124  1.00 31.48           N  
ATOM    535  N   LEU A  78      33.103  57.204  -8.939  1.00 27.78           N  
ATOM    536  CA  LEU A  78      32.884  58.191  -7.887  1.00 27.78           C  
ATOM    537  C   LEU A  78      32.061  57.598  -6.748  1.00 27.78           C  
ATOM    538  CB  LEU A  78      32.179  59.428  -8.451  1.00 27.78           C  
ATOM    539  O   LEU A  78      30.973  57.065  -6.975  1.00 27.78           O  
ATOM    540  CG  LEU A  78      33.029  60.353  -9.323  1.00 27.78           C  
ATOM    541  CD1 LEU A  78      32.135  61.270 -10.151  1.00 27.78           C  
ATOM    542  CD2 LEU A  78      33.988  61.168  -8.462  1.00 27.78           C  
ATOM    543  N   ARG A  79      32.633  57.351  -5.619  1.00 25.92           N  
ATOM    544  CA  ARG A  79      32.539  57.513  -4.172  1.00 25.92           C  
ATOM    545  C   ARG A  79      31.449  58.514  -3.803  1.00 25.92           C  
ATOM    546  CB  ARG A  79      33.881  57.963  -3.592  1.00 25.92           C  
ATOM    547  O   ARG A  79      31.164  59.439  -4.566  1.00 25.92           O  
ATOM    548  CG  ARG A  79      34.723  56.827  -3.033  1.00 25.92           C  
ATOM    549  CD  ARG A  79      36.034  57.332  -2.447  1.00 25.92           C  
ATOM    550  NE  ARG A  79      36.780  56.261  -1.792  1.00 25.92           N  
ATOM    551  NH1 ARG A  79      37.740  57.625  -0.195  1.00 25.92           N  
ATOM    552  NH2 ARG A  79      38.205  55.380  -0.221  1.00 25.92           N  
ATOM    553  CZ  ARG A  79      37.573  56.424  -0.738  1.00 25.92           C  
ATOM    554  N   PRO A  80      31.105  58.615  -2.409  1.00 41.28           N  
ATOM    555  CA  PRO A  80      31.681  58.551  -1.064  1.00 41.28           C  
ATOM    556  C   PRO A  80      30.619  58.473   0.030  1.00 41.28           C  
ATOM    557  CB  PRO A  80      32.477  59.854  -0.960  1.00 41.28           C  
ATOM    558  O   PRO A  80      29.421  58.513  -0.263  1.00 41.28           O  
ATOM    559  CG  PRO A  80      31.684  60.850  -1.743  1.00 41.28           C  
ATOM    560  CD  PRO A  80      30.544  60.135  -2.409  1.00 41.28           C  
ATOM    561  N   SER A  81      30.972  57.902   1.231  1.00 29.62           N  
ATOM    562  CA  SER A  81      31.408  58.182   2.595  1.00 29.62           C  
ATOM    563  C   SER A  81      30.221  58.480   3.505  1.00 29.62           C  
ATOM    564  CB  SER A  81      32.384  59.359   2.615  1.00 29.62           C  
ATOM    565  O   SER A  81      29.268  59.145   3.093  1.00 29.62           O  
ATOM    566  OG  SER A  81      32.793  59.696   1.301  1.00 29.62           O  
ATOM    567  N   SER A  82      30.240  57.940   4.816  1.00 32.45           N  
ATOM    568  CA  SER A  82      30.821  58.250   6.118  1.00 32.45           C  
ATOM    569  C   SER A  82      29.814  58.022   7.241  1.00 32.45           C  
ATOM    570  CB  SER A  82      31.316  59.697   6.153  1.00 32.45           C  
ATOM    571  O   SER A  82      28.630  58.331   7.093  1.00 32.45           O  
ATOM    572  OG  SER A  82      30.250  60.600   5.919  1.00 32.45           O  
ATOM    573  N   ARG A  83      30.297  57.364   8.360  1.00 30.49           N  
ATOM    574  CA  ARG A  83      30.815  57.818   9.647  1.00 30.49           C  
ATOM    575  C   ARG A  83      30.324  56.924  10.780  1.00 30.49           C  
ATOM    576  CB  ARG A  83      30.408  59.269   9.909  1.00 30.49           C  
ATOM    577  O   ARG A  83      29.131  56.624  10.869  1.00 30.49           O  
ATOM    578  CG  ARG A  83      31.529  60.273   9.689  1.00 30.49           C  
ATOM    579  CD  ARG A  83      31.042  61.706   9.850  1.00 30.49           C  
ATOM    580  NE  ARG A  83      32.149  62.658   9.820  1.00 30.49           N  
ATOM    581  NH1 ARG A  83      30.884  64.467  10.502  1.00 30.49           N  
ATOM    582  NH2 ARG A  83      33.120  64.724  10.070  1.00 30.49           N  
ATOM    583  CZ  ARG A  83      32.048  63.947  10.131  1.00 30.49           C  
ATOM    584  N   SER A  84      31.348  56.488  11.644  1.00 32.46           N  
ATOM    585  CA  SER A  84      32.064  56.927  12.837  1.00 32.46           C  
ATOM    586  C   SER A  84      32.098  55.830  13.896  1.00 32.46           C  
ATOM    587  CB  SER A  84      31.421  58.187  13.417  1.00 32.46           C  
ATOM    588  O   SER A  84      31.084  55.178  14.155  1.00 32.46           O  
ATOM    589  OG  SER A  84      30.567  58.799  12.466  1.00 32.46           O  
ATOM    590  N   ALA A  85      33.390  55.594  14.422  1.00 32.89           N  
ATOM    591  CA  ALA A  85      34.310  56.006  15.478  1.00 32.89           C  
ATOM    592  C   ALA A  85      34.524  54.882  16.489  1.00 32.89           C  
ATOM    593  CB  ALA A  85      33.788  57.257  16.181  1.00 32.89           C  
ATOM    594  O   ALA A  85      33.564  54.250  16.936  1.00 32.89           O  
ATOM    595  N   SER A  86      35.820  54.620  16.713  1.00 31.03           N  
ATOM    596  CA  SER A  86      36.955  54.981  17.556  1.00 31.03           C  
ATOM    597  C   SER A  86      37.319  53.846  18.508  1.00 31.03           C  
ATOM    598  CB  SER A  86      36.649  56.249  18.355  1.00 31.03           C  
ATOM    599  O   SER A  86      36.437  53.212  19.092  1.00 31.03           O  
ATOM    600  OG  SER A  86      35.623  56.010  19.303  1.00 31.03           O  
ATOM    601  N   ASN A  87      38.574  53.426  18.454  1.00 31.43           N  
ATOM    602  CA  ASN A  87      39.851  53.596  19.139  1.00 31.43           C  
ATOM    603  C   ASN A  87      40.106  52.470  20.137  1.00 31.43           C  
ATOM    604  CB  ASN A  87      39.904  54.953  19.845  1.00 31.43           C  
ATOM    605  O   ASN A  87      39.236  52.142  20.946  1.00 31.43           O  
ATOM    606  CG  ASN A  87      40.867  55.918  19.183  1.00 31.43           C  
ATOM    607  ND2 ASN A  87      41.265  56.953  19.912  1.00 31.43           N  
ATOM    608  OD1 ASN A  87      41.250  55.735  18.024  1.00 31.43           O  
ATOM    609  N   GLY A  88      41.203  51.833  19.958  1.00 26.77           N  
ATOM    610  CA  GLY A  88      42.497  51.875  20.621  1.00 26.77           C  
ATOM    611  C   GLY A  88      43.249  50.560  20.545  1.00 26.77           C  
ATOM    612  O   GLY A  88      42.680  49.497  20.802  1.00 26.77           O  
ATOM    613  N   ASN A  89      44.269  50.583  19.660  1.00 32.17           N  
ATOM    614  CA  ASN A  89      45.721  50.689  19.755  1.00 32.17           C  
ATOM    615  C   ASN A  89      46.320  49.512  20.520  1.00 32.17           C  
ATOM    616  CB  ASN A  89      46.122  52.010  20.415  1.00 32.17           C  
ATOM    617  O   ASN A  89      45.865  49.183  21.617  1.00 32.17           O  
ATOM    618  CG  ASN A  89      47.119  52.797  19.588  1.00 32.17           C  
ATOM    619  ND2 ASN A  89      48.062  53.449  20.259  1.00 32.17           N  
ATOM    620  OD1 ASN A  89      47.043  52.819  18.357  1.00 32.17           O  
ATOM    621  N   SER A  90      47.183  48.885  19.767  1.00 35.98           N  
ATOM    622  CA  SER A  90      48.627  48.892  19.557  1.00 35.98           C  
ATOM    623  C   SER A  90      49.249  47.556  19.950  1.00 35.98           C  
ATOM    624  CB  SER A  90      49.280  50.022  20.353  1.00 35.98           C  
ATOM    625  O   SER A  90      48.944  47.012  21.013  1.00 35.98           O  
ATOM    626  OG  SER A  90      48.696  50.133  21.640  1.00 35.98           O  
ATOM    627  N   ASN A  91      49.827  47.061  18.860  1.00 35.81           N  
ATOM    628  CA  ASN A  91      51.168  47.177  18.299  1.00 35.81           C  
ATOM    629  C   ASN A  91      52.041  45.984  18.679  1.00 35.81           C  
ATOM    630  CB  ASN A  91      51.827  48.483  18.749  1.00 35.81           C  
ATOM    631  O   ASN A  91      52.115  45.613  19.852  1.00 35.81           O  
ATOM    632  CG  ASN A  91      51.352  49.682  17.953  1.00 35.81           C  
ATOM    633  ND2 ASN A  91      51.684  50.877  18.426  1.00 35.81           N  
ATOM    634  OD1 ASN A  91      50.691  49.535  16.921  1.00 35.81           O  
ATOM    635  N   ASN A  92      52.433  45.417  17.603  1.00 33.41           N  
ATOM    636  CA  ASN A  92      53.653  45.570  16.817  1.00 33.41           C  
ATOM    637  C   ASN A  92      54.655  44.457  17.116  1.00 33.41           C  
ATOM    638  CB  ASN A  92      54.289  46.938  17.072  1.00 33.41           C  
ATOM    639  O   ASN A  92      54.906  44.138  18.279  1.00 33.41           O  
ATOM    640  CG  ASN A  92      54.211  47.852  15.865  1.00 33.41           C  
ATOM    641  ND2 ASN A  92      54.745  49.060  16.000  1.00 33.41           N  
ATOM    642  OD1 ASN A  92      53.675  47.475  14.820  1.00 33.41           O  
ATOM    643  N   LEU A  93      55.050  43.860  16.019  1.00 33.37           N  
ATOM    644  CA  LEU A  93      56.306  44.056  15.303  1.00 33.37           C  
ATOM    645  C   LEU A  93      57.121  42.767  15.271  1.00 33.37           C  
ATOM    646  CB  LEU A  93      57.124  45.175  15.952  1.00 33.37           C  
ATOM    647  O   LEU A  93      57.260  42.090  16.292  1.00 33.37           O  
ATOM    648  CG  LEU A  93      56.780  46.603  15.525  1.00 33.37           C  
ATOM    649  CD1 LEU A  93      56.614  47.496  16.750  1.00 33.37           C  
ATOM    650  CD2 LEU A  93      57.853  47.156  14.594  1.00 33.37           C  
ATOM    651  N   THR A  94      57.358  42.384  14.024  1.00 31.07           N  
ATOM    652  CA  THR A  94      58.619  42.515  13.304  1.00 31.07           C  
ATOM    653  C   THR A  94      59.056  41.171  12.729  1.00 31.07           C  
ATOM    654  CB  THR A  94      59.728  43.071  14.216  1.00 31.07           C  
ATOM    655  O   THR A  94      58.969  40.143  13.404  1.00 31.07           O  
ATOM    656  CG2 THR A  94      59.276  44.348  14.916  1.00 31.07           C  
ATOM    657  OG1 THR A  94      60.062  42.090  15.205  1.00 31.07           O  
ATOM    658  N   SER A  95      59.111  41.166  11.395  1.00 30.57           N  
ATOM    659  CA  SER A  95      60.002  41.240  10.241  1.00 30.57           C  
ATOM    660  C   SER A  95      61.180  40.284  10.390  1.00 30.57           C  
ATOM    661  CB  SER A  95      60.514  42.668  10.050  1.00 30.57           C  
ATOM    662  O   SER A  95      61.765  40.175  11.470  1.00 30.57           O  
ATOM    663  OG  SER A  95      61.087  43.162  11.248  1.00 30.57           O  
ATOM    664  N   SER A  96      61.328  39.400   9.506  1.00 28.52           N  
ATOM    665  CA  SER A  96      62.283  39.285   8.409  1.00 28.52           C  
ATOM    666  C   SER A  96      63.261  38.139   8.645  1.00 28.52           C  
ATOM    667  CB  SER A  96      63.052  40.594   8.228  1.00 28.52           C  
ATOM    668  O   SER A  96      63.792  37.986   9.748  1.00 28.52           O  
ATOM    669  OG  SER A  96      63.740  40.942   9.417  1.00 28.52           O  
ATOM    670  N   ALA A  97      63.294  37.207   7.753  1.00 30.38           N  
ATOM    671  CA  ALA A  97      64.455  36.960   6.902  1.00 30.38           C  
ATOM    672  C   ALA A  97      64.696  35.464   6.723  1.00 30.38           C  
ATOM    673  CB  ALA A  97      65.696  37.628   7.489  1.00 30.38           C  
ATOM    674  O   ALA A  97      64.687  34.706   7.696  1.00 30.38           O  
ATOM    675  N   SER A  98      64.588  34.958   5.499  1.00 29.86           N  
ATOM    676  CA  SER A  98      65.379  34.421   4.397  1.00 29.86           C  
ATOM    677  C   SER A  98      66.159  33.183   4.828  1.00 29.86           C  
ATOM    678  CB  SER A  98      66.344  35.481   3.863  1.00 29.86           C  
ATOM    679  O   SER A  98      66.752  33.162   5.908  1.00 29.86           O  
ATOM    680  OG  SER A  98      65.655  36.439   3.079  1.00 29.86           O  
ATOM    681  N   GLN A  99      65.944  32.052   4.147  1.00 31.83           N  
ATOM    682  CA  GLN A  99      66.871  31.299   3.307  1.00 31.83           C  
ATOM    683  C   GLN A  99      66.952  29.841   3.748  1.00 31.83           C  
ATOM    684  CB  GLN A  99      68.261  31.935   3.338  1.00 31.83           C  
ATOM    685  O   GLN A  99      67.115  29.554   4.935  1.00 31.83           O  
ATOM    686  CG  GLN A  99      68.539  32.865   2.164  1.00 31.83           C  
ATOM    687  CD  GLN A  99      69.948  33.426   2.180  1.00 31.83           C  
ATOM    688  NE2 GLN A  99      70.367  34.010   1.063  1.00 31.83           N  
ATOM    689  OE1 GLN A  99      70.655  33.335   3.189  1.00 31.83           O  
ATOM    690  N   LYS A 100      66.511  28.916   2.940  1.00 32.42           N  
ATOM    691  CA  LYS A 100      66.924  27.773   2.132  1.00 32.42           C  
ATOM    692  C   LYS A 100      68.007  26.962   2.838  1.00 32.42           C  
ATOM    693  CB  LYS A 100      67.425  28.236   0.763  1.00 32.42           C  
ATOM    694  O   LYS A 100      69.015  27.517   3.280  1.00 32.42           O  
ATOM    695  CG  LYS A 100      66.333  28.346  -0.291  1.00 32.42           C  
ATOM    696  CD  LYS A 100      66.914  28.632  -1.670  1.00 32.42           C  
ATOM    697  CE  LYS A 100      65.822  28.941  -2.685  1.00 32.42           C  
ATOM    698  NZ  LYS A 100      66.387  29.226  -4.038  1.00 32.42           N  
ATOM    699  N   ASP A 101      67.639  25.739   3.308  1.00 30.52           N  
ATOM    700  CA  ASP A 101      68.449  24.526   3.273  1.00 30.52           C  
ATOM    701  C   ASP A 101      67.601  23.291   3.568  1.00 30.52           C  
ATOM    702  CB  ASP A 101      69.604  24.622   4.272  1.00 30.52           C  
ATOM    703  O   ASP A 101      66.895  23.243   4.578  1.00 30.52           O  
ATOM    704  CG  ASP A 101      70.806  25.367   3.718  1.00 30.52           C  
ATOM    705  OD1 ASP A 101      70.912  25.522   2.482  1.00 30.52           O  
ATOM    706  OD2 ASP A 101      71.656  25.801   4.525  1.00 30.52           O  
ATOM    707  N   HIS A 102      67.093  22.580   2.530  1.00 38.17           N  
ATOM    708  CA  HIS A 102      66.740  21.202   2.209  1.00 38.17           C  
ATOM    709  C   HIS A 102      67.837  20.236   2.643  1.00 38.17           C  
ATOM    710  CB  HIS A 102      66.471  21.053   0.710  1.00 38.17           C  
ATOM    711  O   HIS A 102      68.999  20.400   2.264  1.00 38.17           O  
ATOM    712  CG  HIS A 102      65.149  21.604   0.280  1.00 38.17           C  
ATOM    713  CD2 HIS A 102      64.840  22.646  -0.527  1.00 38.17           C  
ATOM    714  ND1 HIS A 102      63.949  21.068   0.695  1.00 38.17           N  
ATOM    715  CE1 HIS A 102      62.956  21.759   0.159  1.00 38.17           C  
ATOM    716  NE2 HIS A 102      63.470  22.722  -0.586  1.00 38.17           N  
ATOM    717  N   SER A 103      67.711  19.703   3.858  1.00 34.62           N  
ATOM    718  CA  SER A 103      68.204  18.380   4.229  1.00 34.62           C  
ATOM    719  C   SER A 103      67.181  17.625   5.071  1.00 34.62           C  
ATOM    720  CB  SER A 103      69.523  18.494   4.994  1.00 34.62           C  
ATOM    721  O   SER A 103      66.559  18.202   5.966  1.00 34.62           O  
ATOM    722  OG  SER A 103      69.372  19.322   6.135  1.00 34.62           O  
ATOM    723  N   LEU A 104      66.506  16.595   4.500  1.00 35.11           N  
ATOM    724  CA  LEU A 104      65.911  15.322   4.889  1.00 35.11           C  
ATOM    725  C   LEU A 104      66.413  14.882   6.260  1.00 35.11           C  
ATOM    726  CB  LEU A 104      66.224  14.244   3.848  1.00 35.11           C  
ATOM    727  O   LEU A 104      67.622  14.780   6.479  1.00 35.11           O  
ATOM    728  CG  LEU A 104      65.472  14.344   2.520  1.00 35.11           C  
ATOM    729  CD1 LEU A 104      66.255  13.647   1.413  1.00 35.11           C  
ATOM    730  CD2 LEU A 104      64.075  13.746   2.651  1.00 35.11           C  
ATOM    731  N   PRO A 105      65.373  14.777   7.274  1.00 37.44           N  
ATOM    732  CA  PRO A 105      65.602  13.610   8.129  1.00 37.44           C  
ATOM    733  C   PRO A 105      64.430  12.632   8.119  1.00 37.44           C  
ATOM    734  CB  PRO A 105      65.790  14.223   9.519  1.00 37.44           C  
ATOM    735  O   PRO A 105      63.285  13.036   7.899  1.00 37.44           O  
ATOM    736  CG  PRO A 105      64.991  15.486   9.491  1.00 37.44           C  
ATOM    737  CD  PRO A 105      64.489  15.702   8.092  1.00 37.44           C  
ATOM    738  N   THR A 106      64.603  11.455   7.447  1.00 39.82           N  
ATOM    739  CA  THR A 106      64.233  10.065   7.690  1.00 39.82           C  
ATOM    740  C   THR A 106      63.987   9.823   9.177  1.00 39.82           C  
ATOM    741  CB  THR A 106      65.321   9.100   7.184  1.00 39.82           C  
ATOM    742  O   THR A 106      64.884  10.015   9.999  1.00 39.82           O  
ATOM    743  CG2 THR A 106      64.711   7.953   6.384  1.00 39.82           C  
ATOM    744  OG1 THR A 106      66.236   9.818   6.346  1.00 39.82           O  
ATOM    745  N   SER A 107      62.668  10.087   9.561  1.00 40.67           N  
ATOM    746  CA  SER A 107      62.093   9.459  10.746  1.00 40.67           C  
ATOM    747  C   SER A 107      61.074   8.390  10.365  1.00 40.67           C  
ATOM    748  CB  SER A 107      61.433  10.508  11.642  1.00 40.67           C  
ATOM    749  O   SER A 107      60.298   8.572   9.425  1.00 40.67           O  
ATOM    750  OG  SER A 107      61.624  10.192  13.011  1.00 40.67           O  
ATOM    751  N   PRO A 108      61.179   7.178  10.997  1.00 40.96           N  
ATOM    752  CA  PRO A 108      60.394   5.949  10.865  1.00 40.96           C  
ATOM    753  C   PRO A 108      58.942   6.125  11.305  1.00 40.96           C  
ATOM    754  CB  PRO A 108      61.126   4.963  11.779  1.00 40.96           C  
ATOM    755  O   PRO A 108      58.663   6.890  12.232  1.00 40.96           O  
ATOM    756  CG  PRO A 108      61.861   5.822  12.757  1.00 40.96           C  
ATOM    757  CD  PRO A 108      61.762   7.251  12.305  1.00 40.96           C  
ATOM    758  N   MET A 109      57.980   6.260  10.323  1.00 33.63           N  
ATOM    759  CA  MET A 109      56.548   6.023  10.162  1.00 33.63           C  
ATOM    760  C   MET A 109      56.027   5.086  11.246  1.00 33.63           C  
ATOM    761  CB  MET A 109      56.252   5.439   8.779  1.00 33.63           C  
ATOM    762  O   MET A 109      56.515   3.963  11.390  1.00 33.63           O  
ATOM    763  CG  MET A 109      56.336   6.457   7.653  1.00 33.63           C  
ATOM    764  SD  MET A 109      55.462   5.903   6.138  1.00 33.63           S  
ATOM    765  CE  MET A 109      54.613   7.439   5.679  1.00 33.63           C  
ATOM    766  N   LYS A 110      55.792   5.576  12.464  1.00 39.03           N  
ATOM    767  CA  LYS A 110      54.845   5.092  13.465  1.00 39.03           C  
ATOM    768  C   LYS A 110      53.433   5.012  12.893  1.00 39.03           C  
ATOM    769  CB  LYS A 110      54.860   5.994  14.699  1.00 39.03           C  
ATOM    770  O   LYS A 110      52.984   5.931  12.203  1.00 39.03           O  
ATOM    771  CG  LYS A 110      55.913   5.615  15.731  1.00 39.03           C  
ATOM    772  CD  LYS A 110      55.866   6.537  16.943  1.00 39.03           C  
ATOM    773  CE  LYS A 110      56.992   6.232  17.922  1.00 39.03           C  
ATOM    774  NZ  LYS A 110      56.868   7.035  19.175  1.00 39.03           N  
ATOM    775  N   THR A 111      53.042   3.866  12.323  1.00 42.42           N  
ATOM    776  CA  THR A 111      51.764   3.177  12.190  1.00 42.42           C  
ATOM    777  C   THR A 111      50.699   3.838  13.060  1.00 42.42           C  
ATOM    778  CB  THR A 111      51.889   1.690  12.569  1.00 42.42           C  
ATOM    779  O   THR A 111      50.853   3.926  14.280  1.00 42.42           O  
ATOM    780  CG2 THR A 111      52.435   0.870  11.404  1.00 42.42           C  
ATOM    781  OG1 THR A 111      52.776   1.560  13.687  1.00 42.42           O  
ATOM    782  N   ALA A 112      50.152   5.025  12.660  1.00 43.24           N  
ATOM    783  CA  ALA A 112      48.935   5.751  13.014  1.00 43.24           C  
ATOM    784  C   ALA A 112      47.734   4.811  13.076  1.00 43.24           C  
ATOM    785  CB  ALA A 112      48.675   6.875  12.013  1.00 43.24           C  
ATOM    786  O   ALA A 112      47.531   3.993  12.175  1.00 43.24           O  
ATOM    787  N   ASN A 113      47.429   4.152  14.183  1.00 45.79           N  
ATOM    788  CA  ASN A 113      46.188   3.701  14.804  1.00 45.79           C  
ATOM    789  C   ASN A 113      44.978   4.434  14.233  1.00 45.79           C  
ATOM    790  CB  ASN A 113      46.251   3.882  16.322  1.00 45.79           C  
ATOM    791  O   ASN A 113      45.062   5.618  13.903  1.00 45.79           O  
ATOM    792  CG  ASN A 113      46.977   2.746  17.016  1.00 45.79           C  
ATOM    793  ND2 ASN A 113      47.254   2.917  18.303  1.00 45.79           N  
ATOM    794  OD1 ASN A 113      47.288   1.723  16.399  1.00 45.79           O  
ATOM    795  N   PRO A 114      43.866   3.764  13.618  1.00 49.02           N  
ATOM    796  CA  PRO A 114      42.666   4.444  13.124  1.00 49.02           C  
ATOM    797  C   PRO A 114      42.105   5.452  14.125  1.00 49.02           C  
ATOM    798  CB  PRO A 114      41.680   3.297  12.894  1.00 49.02           C  
ATOM    799  O   PRO A 114      42.029   5.163  15.322  1.00 49.02           O  
ATOM    800  CG  PRO A 114      42.248   2.145  13.658  1.00 49.02           C  
ATOM    801  CD  PRO A 114      43.620   2.521  14.137  1.00 49.02           C  
ATOM    802  N   THR A 115      42.573   6.711  14.239  1.00 52.82           N  
ATOM    803  CA  THR A 115      41.994   7.868  14.913  1.00 52.82           C  
ATOM    804  C   THR A 115      40.481   7.720  15.038  1.00 52.82           C  
ATOM    805  CB  THR A 115      42.325   9.173  14.165  1.00 52.82           C  
ATOM    806  O   THR A 115      39.793   7.459  14.048  1.00 52.82           O  
ATOM    807  CG2 THR A 115      43.001  10.181  15.090  1.00 52.82           C  
ATOM    808  OG1 THR A 115      43.203   8.881  13.072  1.00 52.82           O  
ATOM    809  N   GLN A 116      39.937   7.011  15.986  1.00 56.20           N  
ATOM    810  CA  GLN A 116      38.633   7.105  16.635  1.00 56.20           C  
ATOM    811  C   GLN A 116      38.097   8.533  16.588  1.00 56.20           C  
ATOM    812  CB  GLN A 116      38.718   6.624  18.084  1.00 56.20           C  
ATOM    813  O   GLN A 116      38.791   9.476  16.976  1.00 56.20           O  
ATOM    814  CG  GLN A 116      38.386   5.149  18.263  1.00 56.20           C  
ATOM    815  CD  GLN A 116      38.478   4.698  19.709  1.00 56.20           C  
ATOM    816  NE2 GLN A 116      38.222   3.416  19.947  1.00 56.20           N  
ATOM    817  OE1 GLN A 116      38.778   5.494  20.604  1.00 56.20           O  
ATOM    818  N   PHE A 117      37.422   9.030  15.539  1.00 50.07           N  
ATOM    819  CA  PHE A 117      36.661  10.260  15.353  1.00 50.07           C  
ATOM    820  C   PHE A 117      35.865  10.599  16.607  1.00 50.07           C  
ATOM    821  CB  PHE A 117      35.719  10.134  14.151  1.00 50.07           C  
ATOM    822  O   PHE A 117      34.960   9.856  16.994  1.00 50.07           O  
ATOM    823  CG  PHE A 117      36.341  10.553  12.846  1.00 50.07           C  
ATOM    824  CD1 PHE A 117      36.338  11.886  12.456  1.00 50.07           C  
ATOM    825  CD2 PHE A 117      36.929   9.613  12.010  1.00 50.07           C  
ATOM    826  CE1 PHE A 117      36.913  12.277  11.248  1.00 50.07           C  
ATOM    827  CE2 PHE A 117      37.505   9.995  10.802  1.00 50.07           C  
ATOM    828  CZ  PHE A 117      37.495  11.328  10.423  1.00 50.07           C  
ATOM    829  N   GLN A 118      36.500  11.111  17.645  1.00 61.62           N  
ATOM    830  CA  GLN A 118      35.766  11.623  18.797  1.00 61.62           C  
ATOM    831  C   GLN A 118      35.098  12.957  18.476  1.00 61.62           C  
ATOM    832  CB  GLN A 118      36.697  11.778  20.001  1.00 61.62           C  
ATOM    833  O   GLN A 118      35.710  13.831  17.859  1.00 61.62           O  
ATOM    834  CG  GLN A 118      37.292  10.465  20.491  1.00 61.62           C  
ATOM    835  CD  GLN A 118      36.412   9.766  21.511  1.00 61.62           C  
ATOM    836  NE2 GLN A 118      36.783   8.543  21.875  1.00 61.62           N  
ATOM    837  OE1 GLN A 118      35.408  10.321  21.968  1.00 61.62           O  
ATOM    838  N   PRO A 119      33.724  12.935  18.489  1.00 62.11           N  
ATOM    839  CA  PRO A 119      33.022  14.196  18.238  1.00 62.11           C  
ATOM    840  C   PRO A 119      33.543  15.343  19.101  1.00 62.11           C  
ATOM    841  CB  PRO A 119      31.568  13.867  18.586  1.00 62.11           C  
ATOM    842  O   PRO A 119      33.750  15.170  20.305  1.00 62.11           O  
ATOM    843  CG  PRO A 119      31.643  12.600  19.375  1.00 62.11           C  
ATOM    844  CD  PRO A 119      32.999  11.989  19.170  1.00 62.11           C  
ATOM    845  N   LYS A 120      34.307  16.288  18.532  1.00 75.15           N  
ATOM    846  CA  LYS A 120      34.813  17.498  19.175  1.00 75.15           C  
ATOM    847  C   LYS A 120      33.670  18.428  19.571  1.00 75.15           C  
ATOM    848  CB  LYS A 120      35.787  18.229  18.250  1.00 75.15           C  
ATOM    849  O   LYS A 120      32.742  18.649  18.790  1.00 75.15           O  
ATOM    850  CG  LYS A 120      37.179  17.615  18.207  1.00 75.15           C  
ATOM    851  CD  LYS A 120      38.114  18.411  17.306  1.00 75.15           C  
ATOM    852  CE  LYS A 120      39.493  17.771  17.225  1.00 75.15           C  
ATOM    853  NZ  LYS A 120      40.341  18.413  16.177  1.00 75.15           N  
ATOM    854  N   LYS A 121      33.484  18.601  20.865  1.00 68.34           N  
ATOM    855  CA  LYS A 121      32.514  19.535  21.429  1.00 68.34           C  
ATOM    856  C   LYS A 121      32.828  20.970  21.014  1.00 68.34           C  
ATOM    857  CB  LYS A 121      32.487  19.425  22.954  1.00 68.34           C  
ATOM    858  O   LYS A 121      33.983  21.396  21.058  1.00 68.34           O  
ATOM    859  CG  LYS A 121      31.724  18.215  23.473  1.00 68.34           C  
ATOM    860  CD  LYS A 121      31.673  18.198  24.996  1.00 68.34           C  
ATOM    861  CE  LYS A 121      31.033  16.920  25.520  1.00 68.34           C  
ATOM    862  NZ  LYS A 121      30.945  16.916  27.011  1.00 68.34           N  
ATOM    863  N   LEU A 122      31.963  21.452  20.172  1.00 73.06           N  
ATOM    864  CA  LEU A 122      32.068  22.789  19.598  1.00 73.06           C  
ATOM    865  C   LEU A 122      32.085  23.851  20.693  1.00 73.06           C  
ATOM    866  CB  LEU A 122      30.907  23.052  18.635  1.00 73.06           C  
ATOM    867  O   LEU A 122      31.435  23.691  21.729  1.00 73.06           O  
ATOM    868  CG  LEU A 122      30.859  22.182  17.378  1.00 73.06           C  
ATOM    869  CD1 LEU A 122      29.507  22.325  16.686  1.00 73.06           C  
ATOM    870  CD2 LEU A 122      31.993  22.550  16.428  1.00 73.06           C  
ATOM    871  N   SER A 123      33.122  24.750  20.738  1.00 73.45           N  
ATOM    872  CA  SER A 123      33.406  25.829  21.678  1.00 73.45           C  
ATOM    873  C   SER A 123      32.558  27.061  21.380  1.00 73.45           C  
ATOM    874  CB  SER A 123      34.889  26.200  21.637  1.00 73.45           C  
ATOM    875  O   SER A 123      32.595  28.042  22.124  1.00 73.45           O  
ATOM    876  OG  SER A 123      35.210  26.856  20.423  1.00 73.45           O  
ATOM    877  N   GLY A 124      31.263  26.811  20.661  1.00 75.24           N  
ATOM    878  CA  GLY A 124      30.354  27.919  20.414  1.00 75.24           C  
ATOM    879  C   GLY A 124      29.248  27.577  19.434  1.00 75.24           C  
ATOM    880  O   GLY A 124      29.194  26.459  18.917  1.00 75.24           O  
ATOM    881  N   TYR A 125      28.090  28.421  19.352  1.00 78.72           N  
ATOM    882  CA  TYR A 125      26.928  28.232  18.492  1.00 78.72           C  
ATOM    883  C   TYR A 125      27.272  28.528  17.037  1.00 78.72           C  
ATOM    884  CB  TYR A 125      25.770  29.125  18.947  1.00 78.72           C  
ATOM    885  O   TYR A 125      27.717  29.631  16.710  1.00 78.72           O  
ATOM    886  CG  TYR A 125      24.515  28.959  18.124  1.00 78.72           C  
ATOM    887  CD1 TYR A 125      24.106  29.950  17.234  1.00 78.72           C  
ATOM    888  CD2 TYR A 125      23.737  27.812  18.234  1.00 78.72           C  
ATOM    889  CE1 TYR A 125      22.950  29.803  16.475  1.00 78.72           C  
ATOM    890  CE2 TYR A 125      22.578  27.654  17.480  1.00 78.72           C  
ATOM    891  OH  TYR A 125      21.049  28.502  15.856  1.00 78.72           O  
ATOM    892  CZ  TYR A 125      22.194  28.653  16.604  1.00 78.72           C  
ATOM    893  N   VAL A 126      27.444  27.632  16.143  1.00 79.74           N  
ATOM    894  CA  VAL A 126      27.891  27.622  14.754  1.00 79.74           C  
ATOM    895  C   VAL A 126      26.683  27.668  13.822  1.00 79.74           C  
ATOM    896  CB  VAL A 126      28.756  26.379  14.445  1.00 79.74           C  
ATOM    897  O   VAL A 126      26.717  28.333  12.783  1.00 79.74           O  
ATOM    898  CG1 VAL A 126      29.258  26.416  13.003  1.00 79.74           C  
ATOM    899  CG2 VAL A 126      29.928  26.289  15.421  1.00 79.74           C  
ATOM    900  N   GLY A 127      25.356  27.299  14.511  1.00 78.26           N  
ATOM    901  CA  GLY A 127      24.169  27.580  13.720  1.00 78.26           C  
ATOM    902  C   GLY A 127      23.711  26.397  12.888  1.00 78.26           C  
ATOM    903  O   GLY A 127      22.772  26.513  12.099  1.00 78.26           O  
ATOM    904  N   PHE A 128      24.472  25.055  12.823  1.00 82.47           N  
ATOM    905  CA  PHE A 128      23.994  23.846  12.164  1.00 82.47           C  
ATOM    906  C   PHE A 128      22.712  23.344  12.819  1.00 82.47           C  
ATOM    907  CB  PHE A 128      25.066  22.752  12.201  1.00 82.47           C  
ATOM    908  O   PHE A 128      22.003  22.511  12.250  1.00 82.47           O  
ATOM    909  CG  PHE A 128      26.354  23.141  11.528  1.00 82.47           C  
ATOM    910  CD1 PHE A 128      26.427  23.248  10.145  1.00 82.47           C  
ATOM    911  CD2 PHE A 128      27.492  23.402  12.279  1.00 82.47           C  
ATOM    912  CE1 PHE A 128      27.618  23.608   9.519  1.00 82.47           C  
ATOM    913  CE2 PHE A 128      28.686  23.762  11.661  1.00 82.47           C  
ATOM    914  CZ  PHE A 128      28.747  23.864  10.281  1.00 82.47           C  
ATOM    915  N   ALA A 129      22.475  23.888  13.943  1.00 83.12           N  
ATOM    916  CA  ALA A 129      21.273  23.495  14.674  1.00 83.12           C  
ATOM    917  C   ALA A 129      20.013  23.960  13.948  1.00 83.12           C  
ATOM    918  CB  ALA A 129      21.304  24.059  16.092  1.00 83.12           C  
ATOM    919  O   ALA A 129      18.948  23.356  14.092  1.00 83.12           O  
ATOM    920  N   ASN A 130      20.197  24.987  13.041  1.00 83.78           N  
ATOM    921  CA  ASN A 130      19.062  25.529  12.301  1.00 83.78           C  
ATOM    922  C   ASN A 130      18.860  24.803  10.974  1.00 83.78           C  
ATOM    923  CB  ASN A 130      19.243  27.029  12.064  1.00 83.78           C  
ATOM    924  O   ASN A 130      17.976  25.162  10.193  1.00 83.78           O  
ATOM    925  CG  ASN A 130      17.923  27.759  11.904  1.00 83.78           C  
ATOM    926  ND2 ASN A 130      17.930  28.832  11.122  1.00 83.78           N  
ATOM    927  OD1 ASN A 130      16.907  27.362  12.480  1.00 83.78           O  
ATOM    928  N   LEU A 131      19.685  23.860  10.543  1.00 87.33           N  
ATOM    929  CA  LEU A 131      19.648  23.147   9.271  1.00 87.33           C  
ATOM    930  C   LEU A 131      18.333  22.391   9.109  1.00 87.33           C  
ATOM    931  CB  LEU A 131      20.825  22.173   9.168  1.00 87.33           C  
ATOM    932  O   LEU A 131      17.711  22.440   8.046  1.00 87.33           O  
ATOM    933  CG  LEU A 131      21.155  21.653   7.768  1.00 87.33           C  
ATOM    934  CD1 LEU A 131      21.591  22.802   6.865  1.00 87.33           C  
ATOM    935  CD2 LEU A 131      22.236  20.580   7.836  1.00 87.33           C  
ATOM    936  N   PRO A 132      17.945  21.794  10.182  1.00 88.18           N  
ATOM    937  CA  PRO A 132      16.664  21.101  10.028  1.00 88.18           C  
ATOM    938  C   PRO A 132      15.509  22.056   9.736  1.00 88.18           C  
ATOM    939  CB  PRO A 132      16.473  20.410  11.380  1.00 88.18           C  
ATOM    940  O   PRO A 132      14.618  21.730   8.947  1.00 88.18           O  
ATOM    941  CG  PRO A 132      17.856  20.223  11.913  1.00 88.18           C  
ATOM    942  CD  PRO A 132      18.700  21.382  11.466  1.00 88.18           C  
ATOM    943  N   ASN A 133      15.567  23.159  10.418  1.00 86.10           N  
ATOM    944  CA  ASN A 133      14.537  24.167  10.193  1.00 86.10           C  
ATOM    945  C   ASN A 133      14.611  24.739   8.780  1.00 86.10           C  
ATOM    946  CB  ASN A 133      14.648  25.289  11.227  1.00 86.10           C  
ATOM    947  O   ASN A 133      13.581  25.014   8.163  1.00 86.10           O  
ATOM    948  CG  ASN A 133      14.291  24.831  12.627  1.00 86.10           C  
ATOM    949  ND2 ASN A 133      14.817  25.523  13.630  1.00 86.10           N  
ATOM    950  OD1 ASN A 133      13.548  23.862  12.806  1.00 86.10           O  
ATOM    951  N   GLN A 134      15.842  24.839   8.280  1.00 84.11           N  
ATOM    952  CA  GLN A 134      16.057  25.290   6.909  1.00 84.11           C  
ATOM    953  C   GLN A 134      15.511  24.277   5.905  1.00 84.11           C  
ATOM    954  CB  GLN A 134      17.544  25.536   6.651  1.00 84.11           C  
ATOM    955  O   GLN A 134      14.843  24.651   4.939  1.00 84.11           O  
ATOM    956  CG  GLN A 134      17.830  26.254   5.339  1.00 84.11           C  
ATOM    957  CD  GLN A 134      19.305  26.553   5.143  1.00 84.11           C  
ATOM    958  NE2 GLN A 134      19.602  27.564   4.335  1.00 84.11           N  
ATOM    959  OE1 GLN A 134      20.169  25.881   5.714  1.00 84.11           O  
ATOM    960  N   VAL A 135      15.810  23.036   6.177  1.00 84.96           N  
ATOM    961  CA  VAL A 135      15.348  21.968   5.297  1.00 84.96           C  
ATOM    962  C   VAL A 135      13.825  21.870   5.359  1.00 84.96           C  
ATOM    963  CB  VAL A 135      15.986  20.611   5.668  1.00 84.96           C  
ATOM    964  O   VAL A 135      13.169  21.657   4.337  1.00 84.96           O  
ATOM    965  CG1 VAL A 135      15.375  19.483   4.838  1.00 84.96           C  
ATOM    966  CG2 VAL A 135      17.500  20.662   5.473  1.00 84.96           C  
ATOM    967  N   HIS A 136      13.311  22.040   6.562  1.00 84.21           N  
ATOM    968  CA  HIS A 136      11.866  22.020   6.758  1.00 84.21           C  
ATOM    969  C   HIS A 136      11.187  23.131   5.965  1.00 84.21           C  
ATOM    970  CB  HIS A 136      11.525  22.152   8.244  1.00 84.21           C  
ATOM    971  O   HIS A 136      10.197  22.887   5.270  1.00 84.21           O  
ATOM    972  CG  HIS A 136      10.057  22.226   8.518  1.00 84.21           C  
ATOM    973  CD2 HIS A 136       9.282  23.252   8.943  1.00 84.21           C  
ATOM    974  ND1 HIS A 136       9.215  21.146   8.361  1.00 84.21           N  
ATOM    975  CE1 HIS A 136       7.982  21.507   8.677  1.00 84.21           C  
ATOM    976  NE2 HIS A 136       7.996  22.780   9.034  1.00 84.21           N  
ATOM    977  N   ARG A 137      11.704  24.363   6.035  1.00 83.90           N  
ATOM    978  CA  ARG A 137      11.142  25.524   5.353  1.00 83.90           C  
ATOM    979  C   ARG A 137      11.222  25.361   3.839  1.00 83.90           C  
ATOM    980  CB  ARG A 137      11.865  26.802   5.782  1.00 83.90           C  
ATOM    981  O   ARG A 137      10.264  25.667   3.125  1.00 83.90           O  
ATOM    982  CG  ARG A 137      11.128  28.080   5.411  1.00 83.90           C  
ATOM    983  CD  ARG A 137      11.866  29.318   5.901  1.00 83.90           C  
ATOM    984  NE  ARG A 137      11.933  29.364   7.359  1.00 83.90           N  
ATOM    985  NH1 ARG A 137      12.862  31.477   7.456  1.00 83.90           N  
ATOM    986  NH2 ARG A 137      12.418  30.325   9.388  1.00 83.90           N  
ATOM    987  CZ  ARG A 137      12.404  30.389   8.065  1.00 83.90           C  
ATOM    988  N   LYS A 138      12.376  24.922   3.456  1.00 85.48           N  
ATOM    989  CA  LYS A 138      12.566  24.678   2.029  1.00 85.48           C  
ATOM    990  C   LYS A 138      11.610  23.602   1.522  1.00 85.48           C  
ATOM    991  CB  LYS A 138      14.013  24.271   1.742  1.00 85.48           C  
ATOM    992  O   LYS A 138      11.060  23.720   0.425  1.00 85.48           O  
ATOM    993  CG  LYS A 138      14.382  24.296   0.266  1.00 85.48           C  
ATOM    994  CD  LYS A 138      15.862  24.006   0.055  1.00 85.48           C  
ATOM    995  CE  LYS A 138      16.218  23.959  -1.425  1.00 85.48           C  
ATOM    996  NZ  LYS A 138      17.669  23.675  -1.637  1.00 85.48           N  
ATOM    997  N   SER A 139      11.443  22.587   2.265  1.00 83.27           N  
ATOM    998  CA  SER A 139      10.583  21.474   1.875  1.00 83.27           C  
ATOM    999  C   SER A 139       9.118  21.894   1.840  1.00 83.27           C  
ATOM   1000  CB  SER A 139      10.762  20.297   2.835  1.00 83.27           C  
ATOM   1001  O   SER A 139       8.371  21.489   0.947  1.00 83.27           O  
ATOM   1002  OG  SER A 139      12.065  19.750   2.723  1.00 83.27           O  
ATOM   1003  N   VAL A 140       8.724  22.697   2.748  1.00 84.61           N  
ATOM   1004  CA  VAL A 140       7.352  23.187   2.827  1.00 84.61           C  
ATOM   1005  C   VAL A 140       7.058  24.094   1.634  1.00 84.61           C  
ATOM   1006  CB  VAL A 140       7.095  23.945   4.149  1.00 84.61           C  
ATOM   1007  O   VAL A 140       5.970  24.036   1.056  1.00 84.61           O  
ATOM   1008  CG1 VAL A 140       5.724  24.618   4.128  1.00 84.61           C  
ATOM   1009  CG2 VAL A 140       7.210  22.995   5.339  1.00 84.61           C  
ATOM   1010  N   LYS A 141       8.062  24.908   1.251  1.00 83.39           N  
ATOM   1011  CA  LYS A 141       7.908  25.814   0.116  1.00 83.39           C  
ATOM   1012  C   LYS A 141       7.839  25.041  -1.198  1.00 83.39           C  
ATOM   1013  CB  LYS A 141       9.058  26.820   0.073  1.00 83.39           C  
ATOM   1014  O   LYS A 141       7.039  25.369  -2.076  1.00 83.39           O  
ATOM   1015  CG  LYS A 141       8.928  27.953   1.080  1.00 83.39           C  
ATOM   1016  CD  LYS A 141      10.054  28.968   0.929  1.00 83.39           C  
ATOM   1017  CE  LYS A 141       9.958  30.071   1.975  1.00 83.39           C  
ATOM   1018  NZ  LYS A 141      11.093  31.035   1.869  1.00 83.39           N  
ATOM   1019  N   LYS A 142       8.647  24.005  -1.299  1.00 82.91           N  
ATOM   1020  CA  LYS A 142       8.749  23.197  -2.511  1.00 82.91           C  
ATOM   1021  C   LYS A 142       7.531  22.293  -2.673  1.00 82.91           C  
ATOM   1022  CB  LYS A 142      10.027  22.356  -2.490  1.00 82.91           C  
ATOM   1023  O   LYS A 142       7.004  22.144  -3.778  1.00 82.91           O  
ATOM   1024  CG  LYS A 142      10.326  21.652  -3.805  1.00 82.91           C  
ATOM   1025  CD  LYS A 142      11.635  20.876  -3.739  1.00 82.91           C  
ATOM   1026  CE  LYS A 142      11.897  20.108  -5.027  1.00 82.91           C  
ATOM   1027  NZ  LYS A 142      13.181  19.349  -4.968  1.00 82.91           N  
ATOM   1028  N   GLY A 143       6.951  21.837  -1.524  1.00 84.43           N  
ATOM   1029  CA  GLY A 143       5.816  20.928  -1.557  1.00 84.43           C  
ATOM   1030  C   GLY A 143       6.214  19.486  -1.811  1.00 84.43           C  
ATOM   1031  O   GLY A 143       7.403  19.160  -1.837  1.00 84.43           O  
ATOM   1032  N   PHE A 144       5.217  18.571  -1.835  1.00 87.24           N  
ATOM   1033  CA  PHE A 144       5.459  17.141  -1.987  1.00 87.24           C  
ATOM   1034  C   PHE A 144       4.751  16.600  -3.224  1.00 87.24           C  
ATOM   1035  CB  PHE A 144       4.995  16.380  -0.742  1.00 87.24           C  
ATOM   1036  O   PHE A 144       3.680  17.085  -3.594  1.00 87.24           O  
ATOM   1037  CG  PHE A 144       5.665  16.829   0.529  1.00 87.24           C  
ATOM   1038  CD1 PHE A 144       6.903  16.317   0.897  1.00 87.24           C  
ATOM   1039  CD2 PHE A 144       5.056  17.764   1.356  1.00 87.24           C  
ATOM   1040  CE1 PHE A 144       7.525  16.731   2.072  1.00 87.24           C  
ATOM   1041  CE2 PHE A 144       5.672  18.183   2.532  1.00 87.24           C  
ATOM   1042  CZ  PHE A 144       6.906  17.664   2.889  1.00 87.24           C  
ATOM   1043  N   GLN A 145       5.467  15.721  -3.901  1.00 89.30           N  
ATOM   1044  CA  GLN A 145       4.891  15.042  -5.057  1.00 89.30           C  
ATOM   1045  C   GLN A 145       4.716  13.550  -4.788  1.00 89.30           C  
ATOM   1046  CB  GLN A 145       5.764  15.253  -6.295  1.00 89.30           C  
ATOM   1047  O   GLN A 145       5.629  12.894  -4.282  1.00 89.30           O  
ATOM   1048  CG  GLN A 145       5.550  16.598  -6.976  1.00 89.30           C  
ATOM   1049  CD  GLN A 145       6.518  16.838  -8.119  1.00 89.30           C  
ATOM   1050  NE2 GLN A 145       7.063  18.048  -8.191  1.00 89.30           N  
ATOM   1051  OE1 GLN A 145       6.776  15.943  -8.931  1.00 89.30           O  
ATOM   1052  N   PHE A 146       3.612  13.094  -5.202  1.00 91.82           N  
ATOM   1053  CA  PHE A 146       3.312  11.684  -4.979  1.00 91.82           C  
ATOM   1054  C   PHE A 146       2.480  11.119  -6.124  1.00 91.82           C  
ATOM   1055  CB  PHE A 146       2.573  11.495  -3.650  1.00 91.82           C  
ATOM   1056  O   PHE A 146       1.473  11.711  -6.518  1.00 91.82           O  
ATOM   1057  CG  PHE A 146       2.430  10.056  -3.235  1.00 91.82           C  
ATOM   1058  CD1 PHE A 146       1.179   9.453  -3.186  1.00 91.82           C  
ATOM   1059  CD2 PHE A 146       3.547   9.305  -2.893  1.00 91.82           C  
ATOM   1060  CE1 PHE A 146       1.043   8.121  -2.803  1.00 91.82           C  
ATOM   1061  CE2 PHE A 146       3.420   7.973  -2.509  1.00 91.82           C  
ATOM   1062  CZ  PHE A 146       2.167   7.383  -2.463  1.00 91.82           C  
ATOM   1063  N   THR A 147       2.975  10.013  -6.678  1.00 93.06           N  
ATOM   1064  CA  THR A 147       2.277   9.391  -7.798  1.00 93.06           C  
ATOM   1065  C   THR A 147       1.743   8.016  -7.406  1.00 93.06           C  
ATOM   1066  CB  THR A 147       3.198   9.256  -9.024  1.00 93.06           C  
ATOM   1067  O   THR A 147       2.505   7.149  -6.972  1.00 93.06           O  
ATOM   1068  CG2 THR A 147       2.442   8.686 -10.220  1.00 93.06           C  
ATOM   1069  OG1 THR A 147       3.715  10.547  -9.371  1.00 93.06           O  
ATOM   1070  N   ILE A 148       0.404   7.839  -7.570  1.00 93.21           N  
ATOM   1071  CA  ILE A 148      -0.231   6.567  -7.246  1.00 93.21           C  
ATOM   1072  C   ILE A 148      -0.886   5.983  -8.497  1.00 93.21           C  
ATOM   1073  CB  ILE A 148      -1.277   6.727  -6.120  1.00 93.21           C  
ATOM   1074  O   ILE A 148      -1.543   6.702  -9.254  1.00 93.21           O  
ATOM   1075  CG1 ILE A 148      -0.623   7.316  -4.864  1.00 93.21           C  
ATOM   1076  CG2 ILE A 148      -1.947   5.386  -5.810  1.00 93.21           C  
ATOM   1077  CD1 ILE A 148      -1.616   7.766  -3.802  1.00 93.21           C  
ATOM   1078  N   MET A 149      -0.598   4.722  -8.666  1.00 93.21           N  
ATOM   1079  CA  MET A 149      -1.224   3.989  -9.762  1.00 93.21           C  
ATOM   1080  C   MET A 149      -2.292   3.034  -9.238  1.00 93.21           C  
ATOM   1081  CB  MET A 149      -0.175   3.213 -10.561  1.00 93.21           C  
ATOM   1082  O   MET A 149      -2.058   2.305  -8.272  1.00 93.21           O  
ATOM   1083  CG  MET A 149      -0.747   2.448 -11.743  1.00 93.21           C  
ATOM   1084  SD  MET A 149       0.541   1.538 -12.681  1.00 93.21           S  
ATOM   1085  CE  MET A 149       1.186   2.878 -13.720  1.00 93.21           C  
ATOM   1086  N   VAL A 150      -3.467   3.072  -9.892  1.00 92.18           N  
ATOM   1087  CA  VAL A 150      -4.569   2.212  -9.472  1.00 92.18           C  
ATOM   1088  C   VAL A 150      -4.853   1.171 -10.553  1.00 92.18           C  
ATOM   1089  CB  VAL A 150      -5.845   3.029  -9.171  1.00 92.18           C  
ATOM   1090  O   VAL A 150      -5.054   1.518 -11.719  1.00 92.18           O  
ATOM   1091  CG1 VAL A 150      -6.945   2.128  -8.613  1.00 92.18           C  
ATOM   1092  CG2 VAL A 150      -5.533   4.164  -8.196  1.00 92.18           C  
ATOM   1093  N   VAL A 151      -4.784  -0.121 -10.070  1.00 90.84           N  
ATOM   1094  CA  VAL A 151      -4.967  -1.210 -11.024  1.00 90.84           C  
ATOM   1095  C   VAL A 151      -5.984  -2.210 -10.478  1.00 90.84           C  
ATOM   1096  CB  VAL A 151      -3.632  -1.923 -11.335  1.00 90.84           C  
ATOM   1097  O   VAL A 151      -5.938  -2.572  -9.300  1.00 90.84           O  
ATOM   1098  CG1 VAL A 151      -3.843  -3.047 -12.348  1.00 90.84           C  
ATOM   1099  CG2 VAL A 151      -2.601  -0.921 -11.851  1.00 90.84           C  
ATOM   1100  N   GLY A 152      -6.928  -2.712 -11.339  1.00 89.07           N  
ATOM   1101  CA  GLY A 152      -7.910  -3.722 -10.978  1.00 89.07           C  
ATOM   1102  C   GLY A 152      -8.986  -3.912 -12.030  1.00 89.07           C  
ATOM   1103  O   GLY A 152      -9.020  -3.189 -13.028  1.00 89.07           O  
ATOM   1104  N   GLU A 153      -9.738  -5.004 -11.844  1.00 86.38           N  
ATOM   1105  CA  GLU A 153     -10.862  -5.277 -12.735  1.00 86.38           C  
ATOM   1106  C   GLU A 153     -11.857  -4.120 -12.738  1.00 86.38           C  
ATOM   1107  CB  GLU A 153     -11.566  -6.575 -12.331  1.00 86.38           C  
ATOM   1108  O   GLU A 153     -11.946  -3.368 -11.765  1.00 86.38           O  
ATOM   1109  CG  GLU A 153     -12.604  -7.050 -13.337  1.00 86.38           C  
ATOM   1110  CD  GLU A 153     -13.265  -8.361 -12.944  1.00 86.38           C  
ATOM   1111  OE1 GLU A 153     -14.242  -8.773 -13.610  1.00 86.38           O  
ATOM   1112  OE2 GLU A 153     -12.802  -8.982 -11.961  1.00 86.38           O  
ATOM   1113  N   SER A 154     -12.552  -4.015 -13.863  1.00 85.30           N  
ATOM   1114  CA  SER A 154     -13.555  -2.960 -13.960  1.00 85.30           C  
ATOM   1115  C   SER A 154     -14.719  -3.214 -13.008  1.00 85.30           C  
ATOM   1116  CB  SER A 154     -14.074  -2.843 -15.393  1.00 85.30           C  
ATOM   1117  O   SER A 154     -15.092  -4.365 -12.768  1.00 85.30           O  
ATOM   1118  OG  SER A 154     -15.039  -1.810 -15.496  1.00 85.30           O  
ATOM   1119  N   GLY A 155     -15.178  -2.099 -12.368  1.00 84.40           N  
ATOM   1120  CA  GLY A 155     -16.369  -2.188 -11.538  1.00 84.40           C  
ATOM   1121  C   GLY A 155     -16.061  -2.475 -10.080  1.00 84.40           C  
ATOM   1122  O   GLY A 155     -16.952  -2.842  -9.312  1.00 84.40           O  
ATOM   1123  N   LEU A 156     -14.825  -2.353  -9.672  1.00 88.38           N  
ATOM   1124  CA  LEU A 156     -14.431  -2.622  -8.293  1.00 88.38           C  
ATOM   1125  C   LEU A 156     -14.443  -1.342  -7.464  1.00 88.38           C  
ATOM   1126  CB  LEU A 156     -13.039  -3.260  -8.248  1.00 88.38           C  
ATOM   1127  O   LEU A 156     -14.284  -1.387  -6.243  1.00 88.38           O  
ATOM   1128  CG  LEU A 156     -12.924  -4.676  -8.813  1.00 88.38           C  
ATOM   1129  CD1 LEU A 156     -11.478  -5.157  -8.749  1.00 88.38           C  
ATOM   1130  CD2 LEU A 156     -13.844  -5.630  -8.058  1.00 88.38           C  
ATOM   1131  N   GLY A 157     -14.739  -0.249  -8.174  1.00 86.78           N  
ATOM   1132  CA  GLY A 157     -14.870   0.997  -7.437  1.00 86.78           C  
ATOM   1133  C   GLY A 157     -13.556   1.741  -7.284  1.00 86.78           C  
ATOM   1134  O   GLY A 157     -13.317   2.385  -6.260  1.00 86.78           O  
ATOM   1135  N   LYS A 158     -12.566   1.641  -8.183  1.00 88.72           N  
ATOM   1136  CA  LYS A 158     -11.241   2.253  -8.166  1.00 88.72           C  
ATOM   1137  C   LYS A 158     -11.339   3.776  -8.163  1.00 88.72           C  
ATOM   1138  CB  LYS A 158     -10.418   1.783  -9.366  1.00 88.72           C  
ATOM   1139  O   LYS A 158     -10.748   4.439  -7.308  1.00 88.72           O  
ATOM   1140  CG  LYS A 158     -10.230   0.275  -9.436  1.00 88.72           C  
ATOM   1141  CD  LYS A 158      -9.399  -0.129 -10.647  1.00 88.72           C  
ATOM   1142  CE  LYS A 158     -10.112   0.202 -11.951  1.00 88.72           C  
ATOM   1143  NZ  LYS A 158     -11.335  -0.634 -12.142  1.00 88.72           N  
ATOM   1144  N   SER A 159     -12.124   4.303  -9.028  1.00 85.90           N  
ATOM   1145  CA  SER A 159     -12.271   5.753  -9.111  1.00 85.90           C  
ATOM   1146  C   SER A 159     -12.988   6.306  -7.883  1.00 85.90           C  
ATOM   1147  CB  SER A 159     -13.035   6.143 -10.377  1.00 85.90           C  
ATOM   1148  O   SER A 159     -12.606   7.352  -7.355  1.00 85.90           O  
ATOM   1149  OG  SER A 159     -12.327   5.739 -11.536  1.00 85.90           O  
ATOM   1150  N   THR A 160     -13.949   5.479  -7.457  1.00 88.61           N  
ATOM   1151  CA  THR A 160     -14.694   5.892  -6.272  1.00 88.61           C  
ATOM   1152  C   THR A 160     -13.785   5.923  -5.046  1.00 88.61           C  
ATOM   1153  CB  THR A 160     -15.887   4.955  -6.007  1.00 88.61           C  
ATOM   1154  O   THR A 160     -13.866   6.843  -4.230  1.00 88.61           O  
ATOM   1155  CG2 THR A 160     -16.716   5.441  -4.823  1.00 88.61           C  
ATOM   1156  OG1 THR A 160     -16.719   4.910  -7.173  1.00 88.61           O  
ATOM   1157  N   LEU A 161     -12.934   4.958  -4.936  1.00 89.18           N  
ATOM   1158  CA  LEU A 161     -12.029   4.900  -3.792  1.00 89.18           C  
ATOM   1159  C   LEU A 161     -11.058   6.076  -3.807  1.00 89.18           C  
ATOM   1160  CB  LEU A 161     -11.252   3.581  -3.789  1.00 89.18           C  
ATOM   1161  O   LEU A 161     -10.787   6.676  -2.765  1.00 89.18           O  
ATOM   1162  CG  LEU A 161     -10.295   3.361  -2.617  1.00 89.18           C  
ATOM   1163  CD1 LEU A 161     -11.079   3.125  -1.330  1.00 89.18           C  
ATOM   1164  CD2 LEU A 161      -9.361   2.190  -2.902  1.00 89.18           C  
ATOM   1165  N   VAL A 162     -10.554   6.405  -4.987  1.00 88.58           N  
ATOM   1166  CA  VAL A 162      -9.602   7.504  -5.111  1.00 88.58           C  
ATOM   1167  C   VAL A 162     -10.275   8.818  -4.722  1.00 88.58           C  
ATOM   1168  CB  VAL A 162      -9.032   7.601  -6.544  1.00 88.58           C  
ATOM   1169  O   VAL A 162      -9.683   9.643  -4.022  1.00 88.58           O  
ATOM   1170  CG1 VAL A 162      -8.177   8.858  -6.701  1.00 88.58           C  
ATOM   1171  CG2 VAL A 162      -8.218   6.353  -6.880  1.00 88.58           C  
ATOM   1172  N   ASN A 163     -11.474   8.979  -5.083  1.00 86.37           N  
ATOM   1173  CA  ASN A 163     -12.232  10.169  -4.713  1.00 86.37           C  
ATOM   1174  C   ASN A 163     -12.437  10.255  -3.203  1.00 86.37           C  
ATOM   1175  CB  ASN A 163     -13.582  10.192  -5.434  1.00 86.37           C  
ATOM   1176  O   ASN A 163     -12.308  11.331  -2.615  1.00 86.37           O  
ATOM   1177  CG  ASN A 163     -13.452  10.534  -6.905  1.00 86.37           C  
ATOM   1178  ND2 ASN A 163     -14.483  10.221  -7.680  1.00 86.37           N  
ATOM   1179  OD1 ASN A 163     -12.432  11.075  -7.341  1.00 86.37           O  
ATOM   1180  N   THR A 164     -12.657   9.069  -2.628  1.00 87.01           N  
ATOM   1181  CA  THR A 164     -12.878   8.996  -1.188  1.00 87.01           C  
ATOM   1182  C   THR A 164     -11.573   9.224  -0.428  1.00 87.01           C  
ATOM   1183  CB  THR A 164     -13.480   7.638  -0.783  1.00 87.01           C  
ATOM   1184  O   THR A 164     -11.561   9.887   0.611  1.00 87.01           O  
ATOM   1185  CG2 THR A 164     -13.791   7.597   0.710  1.00 87.01           C  
ATOM   1186  OG1 THR A 164     -14.691   7.421  -1.517  1.00 87.01           O  
ATOM   1187  N   LEU A 165     -10.426   8.780  -0.890  1.00 85.73           N  
ATOM   1188  CA  LEU A 165      -9.124   8.861  -0.238  1.00 85.73           C  
ATOM   1189  C   LEU A 165      -8.652  10.308  -0.143  1.00 85.73           C  
ATOM   1190  CB  LEU A 165      -8.091   8.024  -0.997  1.00 85.73           C  
ATOM   1191  O   LEU A 165      -8.161  10.738   0.903  1.00 85.73           O  
ATOM   1192  CG  LEU A 165      -6.781   7.735  -0.263  1.00 85.73           C  
ATOM   1193  CD1 LEU A 165      -6.457   6.246  -0.325  1.00 85.73           C  
ATOM   1194  CD2 LEU A 165      -5.643   8.560  -0.854  1.00 85.73           C  
ATOM   1195  N   PHE A 166      -9.015  11.153  -1.187  1.00 81.23           N  
ATOM   1196  CA  PHE A 166      -8.459  12.500  -1.202  1.00 81.23           C  
ATOM   1197  C   PHE A 166      -9.561  13.543  -1.057  1.00 81.23           C  
ATOM   1198  CB  PHE A 166      -7.672  12.745  -2.493  1.00 81.23           C  
ATOM   1199  O   PHE A 166      -9.292  14.746  -1.076  1.00 81.23           O  
ATOM   1200  CG  PHE A 166      -6.443  11.886  -2.627  1.00 81.23           C  
ATOM   1201  CD1 PHE A 166      -5.307  12.151  -1.870  1.00 81.23           C  
ATOM   1202  CD2 PHE A 166      -6.423  10.814  -3.509  1.00 81.23           C  
ATOM   1203  CE1 PHE A 166      -4.169  11.358  -1.991  1.00 81.23           C  
ATOM   1204  CE2 PHE A 166      -5.288  10.017  -3.636  1.00 81.23           C  
ATOM   1205  CZ  PHE A 166      -4.162  10.292  -2.877  1.00 81.23           C  
ATOM   1206  N   ASN A 167     -10.735  12.970  -0.715  1.00 77.85           N  
ATOM   1207  CA  ASN A 167     -11.884  13.852  -0.542  1.00 77.85           C  
ATOM   1208  C   ASN A 167     -11.955  14.902  -1.648  1.00 77.85           C  
ATOM   1209  CB  ASN A 167     -11.840  14.528   0.830  1.00 77.85           C  
ATOM   1210  O   ASN A 167     -12.232  16.073  -1.381  1.00 77.85           O  
ATOM   1211  CG  ASN A 167     -12.773  13.876   1.832  1.00 77.85           C  
ATOM   1212  ND2 ASN A 167     -13.235  14.652   2.805  1.00 77.85           N  
ATOM   1213  OD1 ASN A 167     -13.075  12.684   1.732  1.00 77.85           O  
ATOM   1214  N   THR A 168     -11.461  14.555  -2.790  1.00 72.00           N  
ATOM   1215  CA  THR A 168     -11.514  15.435  -3.951  1.00 72.00           C  
ATOM   1216  C   THR A 168     -12.217  14.749  -5.119  1.00 72.00           C  
ATOM   1217  CB  THR A 168     -10.103  15.875  -4.384  1.00 72.00           C  
ATOM   1218  O   THR A 168     -12.138  13.527  -5.266  1.00 72.00           O  
ATOM   1219  CG2 THR A 168     -10.170  16.971  -5.443  1.00 72.00           C  
ATOM   1220  OG1 THR A 168      -9.393  16.371  -3.243  1.00 72.00           O  
ATOM   1221  N   ASP A 169     -13.058  15.529  -5.801  1.00 68.79           N  
ATOM   1222  CA  ASP A 169     -13.718  15.007  -6.994  1.00 68.79           C  
ATOM   1223  C   ASP A 169     -12.757  14.965  -8.180  1.00 68.79           C  
ATOM   1224  CB  ASP A 169     -14.946  15.851  -7.341  1.00 68.79           C  
ATOM   1225  O   ASP A 169     -12.502  15.990  -8.814  1.00 68.79           O  
ATOM   1226  CG  ASP A 169     -16.083  15.681  -6.348  1.00 68.79           C  
ATOM   1227  OD1 ASP A 169     -16.162  14.624  -5.687  1.00 68.79           O  
ATOM   1228  OD2 ASP A 169     -16.908  16.613  -6.229  1.00 68.79           O  
ATOM   1229  N   LEU A 170     -11.957  13.954  -8.203  1.00 65.06           N  
ATOM   1230  CA  LEU A 170     -10.937  13.839  -9.239  1.00 65.06           C  
ATOM   1231  C   LEU A 170     -11.565  13.496 -10.586  1.00 65.06           C  
ATOM   1232  CB  LEU A 170      -9.905  12.774  -8.859  1.00 65.06           C  
ATOM   1233  O   LEU A 170     -11.025  13.850 -11.636  1.00 65.06           O  
ATOM   1234  CG  LEU A 170      -9.031  13.081  -7.641  1.00 65.06           C  
ATOM   1235  CD1 LEU A 170      -8.214  11.853  -7.253  1.00 65.06           C  
ATOM   1236  CD2 LEU A 170      -8.119  14.270  -7.922  1.00 65.06           C  
ATOM   1237  N   TYR A 171     -12.830  13.055 -10.505  1.00 65.97           N  
ATOM   1238  CA  TYR A 171     -13.546  12.723 -11.731  1.00 65.97           C  
ATOM   1239  C   TYR A 171     -14.869  13.476 -11.812  1.00 65.97           C  
ATOM   1240  CB  TYR A 171     -13.799  11.214 -11.815  1.00 65.97           C  
ATOM   1241  O   TYR A 171     -15.825  13.140 -11.110  1.00 65.97           O  
ATOM   1242  CG  TYR A 171     -12.536  10.387 -11.822  1.00 65.97           C  
ATOM   1243  CD1 TYR A 171     -11.824  10.177 -13.001  1.00 65.97           C  
ATOM   1244  CD2 TYR A 171     -12.053   9.813 -10.651  1.00 65.97           C  
ATOM   1245  CE1 TYR A 171     -10.661   9.413 -13.012  1.00 65.97           C  
ATOM   1246  CE2 TYR A 171     -10.892   9.048 -10.650  1.00 65.97           C  
ATOM   1247  OH  TYR A 171      -9.053   8.098 -11.839  1.00 65.97           O  
ATOM   1248  CZ  TYR A 171     -10.203   8.855 -11.834  1.00 65.97           C  
ATOM   1249  N   PRO A 172     -14.821  14.817 -12.177  1.00 55.15           N  
ATOM   1250  CA  PRO A 172     -16.102  15.527 -12.191  1.00 55.15           C  
ATOM   1251  C   PRO A 172     -17.171  14.800 -13.004  1.00 55.15           C  
ATOM   1252  CB  PRO A 172     -15.752  16.874 -12.830  1.00 55.15           C  
ATOM   1253  O   PRO A 172     -16.863  14.198 -14.036  1.00 55.15           O  
ATOM   1254  CG  PRO A 172     -14.382  16.682 -13.398  1.00 55.15           C  
ATOM   1255  CD  PRO A 172     -13.809  15.410 -12.843  1.00 55.15           C  
ATOM   1256  N   GLU A 173     -18.028  13.991 -12.401  1.00 49.90           N  
ATOM   1257  CA  GLU A 173     -19.273  13.504 -12.988  1.00 49.90           C  
ATOM   1258  C   GLU A 173     -19.804  14.474 -14.040  1.00 49.90           C  
ATOM   1259  CB  GLU A 173     -20.328  13.279 -11.901  1.00 49.90           C  
ATOM   1260  O   GLU A 173     -19.778  15.690 -13.841  1.00 49.90           O  
ATOM   1261  CG  GLU A 173     -20.260  11.904 -11.254  1.00 49.90           C  
ATOM   1262  CD  GLU A 173     -21.384  11.651 -10.262  1.00 49.90           C  
ATOM   1263  OE1 GLU A 173     -21.434  10.550  -9.668  1.00 49.90           O  
ATOM   1264  OE2 GLU A 173     -22.222  12.562 -10.077  1.00 49.90           O  
ATOM   1265  N   ASN A 174     -19.299  14.531 -15.269  1.00 39.90           N  
ATOM   1266  CA  ASN A 174     -20.036  15.201 -16.335  1.00 39.90           C  
ATOM   1267  C   ASN A 174     -21.510  15.369 -15.978  1.00 39.90           C  
ATOM   1268  CB  ASN A 174     -19.892  14.434 -17.652  1.00 39.90           C  
ATOM   1269  O   ASN A 174     -22.289  14.420 -16.079  1.00 39.90           O  
ATOM   1270  CG  ASN A 174     -18.450  14.312 -18.102  1.00 39.90           C  
ATOM   1271  ND2 ASN A 174     -18.167  13.305 -18.920  1.00 39.90           N  
ATOM   1272  OD1 ASN A 174     -17.597  15.116 -17.718  1.00 39.90           O  
ATOM   1273  N   THR A 175     -21.874  15.872 -14.807  1.00 38.07           N  
ATOM   1274  CA  THR A 175     -23.227  16.396 -14.650  1.00 38.07           C  
ATOM   1275  C   THR A 175     -23.432  17.633 -15.520  1.00 38.07           C  
ATOM   1276  CB  THR A 175     -23.524  16.744 -13.180  1.00 38.07           C  
ATOM   1277  O   THR A 175     -22.715  18.625 -15.377  1.00 38.07           O  
ATOM   1278  CG2 THR A 175     -23.646  15.483 -12.330  1.00 38.07           C  
ATOM   1279  OG1 THR A 175     -22.461  17.554 -12.662  1.00 38.07           O  
ATOM   1280  N   HIS A 176     -23.253  17.675 -16.806  1.00 41.89           N  
ATOM   1281  CA  HIS A 176     -24.031  18.656 -17.553  1.00 41.89           C  
ATOM   1282  C   HIS A 176     -25.347  18.969 -16.849  1.00 41.89           C  
ATOM   1283  CB  HIS A 176     -24.302  18.157 -18.973  1.00 41.89           C  
ATOM   1284  O   HIS A 176     -26.234  18.115 -16.774  1.00 41.89           O  
ATOM   1285  CG  HIS A 176     -23.165  18.386 -19.917  1.00 41.89           C  
ATOM   1286  CD2 HIS A 176     -22.272  17.525 -20.460  1.00 41.89           C  
ATOM   1287  ND1 HIS A 176     -22.844  19.634 -20.405  1.00 41.89           N  
ATOM   1288  CE1 HIS A 176     -21.800  19.530 -21.211  1.00 41.89           C  
ATOM   1289  NE2 HIS A 176     -21.434  18.261 -21.261  1.00 41.89           N  
ATOM   1290  N   LYS A 177     -25.391  19.401 -15.609  1.00 38.80           N  
ATOM   1291  CA  LYS A 177     -26.402  20.398 -15.269  1.00 38.80           C  
ATOM   1292  C   LYS A 177     -26.637  21.361 -16.430  1.00 38.80           C  
ATOM   1293  CB  LYS A 177     -25.989  21.175 -14.018  1.00 38.80           C  
ATOM   1294  O   LYS A 177     -25.695  21.979 -16.931  1.00 38.80           O  
ATOM   1295  CG  LYS A 177     -26.148  20.393 -12.723  1.00 38.80           C  
ATOM   1296  CD  LYS A 177     -25.824  21.253 -11.508  1.00 38.80           C  
ATOM   1297  CE  LYS A 177     -25.955  20.463 -10.212  1.00 38.80           C  
ATOM   1298  NZ  LYS A 177     -25.620  21.297  -9.019  1.00 38.80           N  
ATOM   1299  N   THR A 178     -27.222  20.934 -17.593  1.00 40.12           N  
ATOM   1300  CA  THR A 178     -28.104  21.762 -18.409  1.00 40.12           C  
ATOM   1301  C   THR A 178     -28.543  23.005 -17.640  1.00 40.12           C  
ATOM   1302  CB  THR A 178     -29.344  20.973 -18.867  1.00 40.12           C  
ATOM   1303  O   THR A 178     -29.246  22.902 -16.632  1.00 40.12           O  
ATOM   1304  CG2 THR A 178     -29.348  20.785 -20.380  1.00 40.12           C  
ATOM   1305  OG1 THR A 178     -29.345  19.686 -18.236  1.00 40.12           O  
ATOM   1306  N   GLU A 179     -27.715  23.877 -17.105  1.00 48.36           N  
ATOM   1307  CA  GLU A 179     -28.109  25.245 -16.781  1.00 48.36           C  
ATOM   1308  C   GLU A 179     -28.059  26.140 -18.016  1.00 48.36           C  
ATOM   1309  CB  GLU A 179     -27.212  25.816 -15.680  1.00 48.36           C  
ATOM   1310  O   GLU A 179     -27.077  26.124 -18.762  1.00 48.36           O  
ATOM   1311  CG  GLU A 179     -27.334  25.089 -14.348  1.00 48.36           C  
ATOM   1312  CD  GLU A 179     -27.620  26.019 -13.180  1.00 48.36           C  
ATOM   1313  OE1 GLU A 179     -27.999  25.529 -12.092  1.00 48.36           O  
ATOM   1314  OE2 GLU A 179     -27.465  27.249 -13.355  1.00 48.36           O  
ATOM   1315  N   ASP A 180     -29.242  26.405 -18.685  1.00 46.36           N  
ATOM   1316  CA  ASP A 180     -29.847  27.719 -18.876  1.00 46.36           C  
ATOM   1317  C   ASP A 180     -30.090  28.003 -20.356  1.00 46.36           C  
ATOM   1318  CB  ASP A 180     -28.962  28.810 -18.270  1.00 46.36           C  
ATOM   1319  O   ASP A 180     -29.153  28.309 -21.097  1.00 46.36           O  
ATOM   1320  CG  ASP A 180     -29.300  29.112 -16.820  1.00 46.36           C  
ATOM   1321  OD1 ASP A 180     -30.410  28.757 -16.367  1.00 46.36           O  
ATOM   1322  OD2 ASP A 180     -28.451  29.712 -16.126  1.00 46.36           O  
ATOM   1323  N   TYR A 181     -30.974  27.276 -21.061  1.00 38.40           N  
ATOM   1324  CA  TYR A 181     -31.681  27.975 -22.129  1.00 38.40           C  
ATOM   1325  C   TYR A 181     -33.102  28.324 -21.704  1.00 38.40           C  
ATOM   1326  CB  TYR A 181     -31.711  27.123 -23.402  1.00 38.40           C  
ATOM   1327  O   TYR A 181     -33.825  27.476 -21.175  1.00 38.40           O  
ATOM   1328  CG  TYR A 181     -30.659  27.507 -24.414  1.00 38.40           C  
ATOM   1329  CD1 TYR A 181     -30.891  28.521 -25.339  1.00 38.40           C  
ATOM   1330  CD2 TYR A 181     -29.430  26.855 -24.447  1.00 38.40           C  
ATOM   1331  CE1 TYR A 181     -29.925  28.877 -26.275  1.00 38.40           C  
ATOM   1332  CE2 TYR A 181     -28.457  27.202 -25.378  1.00 38.40           C  
ATOM   1333  OH  TYR A 181     -27.753  28.561 -27.210  1.00 38.40           O  
ATOM   1334  CZ  TYR A 181     -28.713  28.213 -26.286  1.00 38.40           C  
ATOM   1335  N   PRO A 182     -33.536  29.640 -21.517  1.00 49.19           N  
ATOM   1336  CA  PRO A 182     -34.959  29.957 -21.375  1.00 49.19           C  
ATOM   1337  C   PRO A 182     -35.729  29.812 -22.685  1.00 49.19           C  
ATOM   1338  CB  PRO A 182     -34.951  31.414 -20.905  1.00 49.19           C  
ATOM   1339  O   PRO A 182     -35.272  30.282 -23.730  1.00 49.19           O  
ATOM   1340  CG  PRO A 182     -33.597  31.927 -21.277  1.00 49.19           C  
ATOM   1341  CD  PRO A 182     -32.841  30.826 -21.963  1.00 49.19           C  
ATOM   1342  N   SER A 183     -36.414  28.676 -23.038  1.00 38.51           N  
ATOM   1343  CA  SER A 183     -37.394  28.612 -24.118  1.00 38.51           C  
ATOM   1344  C   SER A 183     -38.807  28.855 -23.597  1.00 38.51           C  
ATOM   1345  CB  SER A 183     -37.327  27.257 -24.823  1.00 38.51           C  
ATOM   1346  O   SER A 183     -39.241  28.210 -22.640  1.00 38.51           O  
ATOM   1347  OG  SER A 183     -37.353  26.198 -23.881  1.00 38.51           O  
ATOM   1348  N   ASP A 184     -39.220  30.070 -23.414  1.00 47.57           N  
ATOM   1349  CA  ASP A 184     -40.539  30.612 -23.725  1.00 47.57           C  
ATOM   1350  C   ASP A 184     -41.159  29.897 -24.924  1.00 47.57           C  
ATOM   1351  CB  ASP A 184     -40.451  32.115 -23.997  1.00 47.57           C  
ATOM   1352  O   ASP A 184     -40.568  29.861 -26.005  1.00 47.57           O  
ATOM   1353  CG  ASP A 184     -40.026  32.915 -22.778  1.00 47.57           C  
ATOM   1354  OD1 ASP A 184     -40.318  32.491 -21.639  1.00 47.57           O  
ATOM   1355  OD2 ASP A 184     -39.396  33.979 -22.959  1.00 47.57           O  
ATOM   1356  N   GLN A 185     -42.013  28.870 -24.686  1.00 38.60           N  
ATOM   1357  CA  GLN A 185     -43.237  28.664 -25.454  1.00 38.60           C  
ATOM   1358  C   GLN A 185     -43.957  27.393 -25.010  1.00 38.60           C  
ATOM   1359  CB  GLN A 185     -42.927  28.596 -26.950  1.00 38.60           C  
ATOM   1360  O   GLN A 185     -43.355  26.319 -24.958  1.00 38.60           O  
ATOM   1361  CG  GLN A 185     -43.788  29.523 -27.799  1.00 38.60           C  
ATOM   1362  CD  GLN A 185     -43.306  29.622 -29.234  1.00 38.60           C  
ATOM   1363  NE2 GLN A 185     -43.788  30.629 -29.953  1.00 38.60           N  
ATOM   1364  OE1 GLN A 185     -42.506  28.799 -29.692  1.00 38.60           O  
ATOM   1365  N   GLU A 186     -44.966  27.501 -24.144  1.00 47.35           N  
ATOM   1366  CA  GLU A 186     -46.382  27.157 -24.046  1.00 47.35           C  
ATOM   1367  C   GLU A 186     -46.786  26.168 -25.136  1.00 47.35           C  
ATOM   1368  CB  GLU A 186     -47.248  28.416 -24.130  1.00 47.35           C  
ATOM   1369  O   GLU A 186     -46.528  26.401 -26.319  1.00 47.35           O  
ATOM   1370  CG  GLU A 186     -47.798  28.876 -22.788  1.00 47.35           C  
ATOM   1371  CD  GLU A 186     -48.564  30.186 -22.870  1.00 47.35           C  
ATOM   1372  OE1 GLU A 186     -49.138  30.619 -21.845  1.00 47.35           O  
ATOM   1373  OE2 GLU A 186     -48.592  30.785 -23.969  1.00 47.35           O  
ATOM   1374  N   SER A 187     -46.999  24.862 -24.746  1.00 40.39           N  
ATOM   1375  CA  SER A 187     -48.184  24.085 -25.093  1.00 40.39           C  
ATOM   1376  C   SER A 187     -47.923  22.588 -24.960  1.00 40.39           C  
ATOM   1377  CB  SER A 187     -48.639  24.407 -26.517  1.00 40.39           C  
ATOM   1378  O   SER A 187     -46.863  22.100 -25.360  1.00 40.39           O  
ATOM   1379  OG  SER A 187     -48.060  25.620 -26.967  1.00 40.39           O  
ATOM   1380  N   ALA A 188     -48.504  21.894 -23.955  1.00 38.43           N  
ATOM   1381  CA  ALA A 188     -49.543  20.888 -24.161  1.00 38.43           C  
ATOM   1382  C   ALA A 188     -49.099  19.526 -23.634  1.00 38.43           C  
ATOM   1383  CB  ALA A 188     -49.904  20.791 -25.641  1.00 38.43           C  
ATOM   1384  O   ALA A 188     -47.975  19.090 -23.891  1.00 38.43           O  
ATOM   1385  N   GLU A 189     -49.534  19.076 -22.402  1.00 42.65           N  
ATOM   1386  CA  GLU A 189     -50.363  17.980 -21.910  1.00 42.65           C  
ATOM   1387  C   GLU A 189     -49.782  16.626 -22.309  1.00 42.65           C  
ATOM   1388  CB  GLU A 189     -51.796  18.112 -22.433  1.00 42.65           C  
ATOM   1389  O   GLU A 189     -49.478  16.397 -23.482  1.00 42.65           O  
ATOM   1390  CG  GLU A 189     -52.669  19.044 -21.606  1.00 42.65           C  
ATOM   1391  CD  GLU A 189     -54.071  19.212 -22.170  1.00 42.65           C  
ATOM   1392  OE1 GLU A 189     -54.875  19.971 -21.583  1.00 42.65           O  
ATOM   1393  OE2 GLU A 189     -54.368  18.578 -23.207  1.00 42.65           O  
ATOM   1394  N   GLY A 190     -49.193  15.894 -21.322  1.00 36.03           N  
ATOM   1395  CA  GLY A 190     -49.476  14.474 -21.191  1.00 36.03           C  
ATOM   1396  C   GLY A 190     -48.229  13.633 -20.993  1.00 36.03           C  
ATOM   1397  O   GLY A 190     -47.238  13.806 -21.705  1.00 36.03           O  
ATOM   1398  N   GLN A 191     -47.759  13.221 -19.694  1.00 32.97           N  
ATOM   1399  CA  GLN A 191     -47.435  11.814 -19.481  1.00 32.97           C  
ATOM   1400  C   GLN A 191     -46.104  11.661 -18.750  1.00 32.97           C  
ATOM   1401  CB  GLN A 191     -47.391  11.065 -20.813  1.00 32.97           C  
ATOM   1402  O   GLN A 191     -45.106  12.277 -19.130  1.00 32.97           O  
ATOM   1403  CG  GLN A 191     -48.757  10.605 -21.306  1.00 32.97           C  
ATOM   1404  CD  GLN A 191     -48.676   9.787 -22.581  1.00 32.97           C  
ATOM   1405  NE2 GLN A 191     -49.831   9.399 -23.110  1.00 32.97           N  
ATOM   1406  OE1 GLN A 191     -47.585   9.506 -23.086  1.00 32.97           O  
ATOM   1407  N   GLY A 192     -46.042  11.458 -17.355  1.00 34.59           N  
ATOM   1408  CA  GLY A 192     -45.514  10.403 -16.504  1.00 34.59           C  
ATOM   1409  C   GLY A 192     -44.246  10.804 -15.775  1.00 34.59           C  
ATOM   1410  O   GLY A 192     -43.290  11.274 -16.394  1.00 34.59           O  
ATOM   1411  N   LYS A 193     -44.317  11.445 -14.672  1.00 40.57           N  
ATOM   1412  CA  LYS A 193     -43.439  11.493 -13.507  1.00 40.57           C  
ATOM   1413  C   LYS A 193     -42.660  10.190 -13.351  1.00 40.57           C  
ATOM   1414  CB  LYS A 193     -44.244  11.777 -12.238  1.00 40.57           C  
ATOM   1415  O   LYS A 193     -43.252   9.130 -13.136  1.00 40.57           O  
ATOM   1416  CG  LYS A 193     -44.400  13.258 -11.922  1.00 40.57           C  
ATOM   1417  CD  LYS A 193     -45.123  13.474 -10.599  1.00 40.57           C  
ATOM   1418  CE  LYS A 193     -45.358  14.953 -10.324  1.00 40.57           C  
ATOM   1419  NZ  LYS A 193     -46.036  15.172  -9.012  1.00 40.57           N  
ATOM   1420  N   GLU A 194     -41.608   9.919 -14.157  1.00 33.24           N  
ATOM   1421  CA  GLU A 194     -40.567   8.910 -13.986  1.00 33.24           C  
ATOM   1422  C   GLU A 194     -39.591   9.306 -12.882  1.00 33.24           C  
ATOM   1423  CB  GLU A 194     -39.814   8.686 -15.299  1.00 33.24           C  
ATOM   1424  O   GLU A 194     -39.112  10.442 -12.848  1.00 33.24           O  
ATOM   1425  CG  GLU A 194     -40.216   7.413 -16.030  1.00 33.24           C  
ATOM   1426  CD  GLU A 194     -39.496   7.228 -17.356  1.00 33.24           C  
ATOM   1427  OE1 GLU A 194     -39.746   6.215 -18.047  1.00 33.24           O  
ATOM   1428  OE2 GLU A 194     -38.673   8.104 -17.705  1.00 33.24           O  
ATOM   1429  N   TYR A 195     -39.758   8.903 -11.657  1.00 38.69           N  
ATOM   1430  CA  TYR A 195     -38.851   8.596 -10.557  1.00 38.69           C  
ATOM   1431  C   TYR A 195     -37.445   8.313 -11.072  1.00 38.69           C  
ATOM   1432  CB  TYR A 195     -39.364   7.395  -9.756  1.00 38.69           C  
ATOM   1433  O   TYR A 195     -37.269   7.566 -12.037  1.00 38.69           O  
ATOM   1434  CG  TYR A 195     -40.568   7.707  -8.900  1.00 38.69           C  
ATOM   1435  CD1 TYR A 195     -40.421   8.274  -7.637  1.00 38.69           C  
ATOM   1436  CD2 TYR A 195     -41.854   7.433  -9.353  1.00 38.69           C  
ATOM   1437  CE1 TYR A 195     -41.527   8.561  -6.844  1.00 38.69           C  
ATOM   1438  CE2 TYR A 195     -42.968   7.716  -8.569  1.00 38.69           C  
ATOM   1439  OH  TYR A 195     -43.893   8.561  -6.537  1.00 38.69           O  
ATOM   1440  CZ  TYR A 195     -42.795   8.279  -7.318  1.00 38.69           C  
ATOM   1441  N   PRO A 196     -36.371   9.170 -10.841  1.00 41.92           N  
ATOM   1442  CA  PRO A 196     -35.048   8.689 -11.246  1.00 41.92           C  
ATOM   1443  C   PRO A 196     -34.627   7.423 -10.503  1.00 41.92           C  
ATOM   1444  CB  PRO A 196     -34.125   9.860 -10.898  1.00 41.92           C  
ATOM   1445  O   PRO A 196     -34.927   7.272  -9.316  1.00 41.92           O  
ATOM   1446  CG  PRO A 196     -34.910  10.692  -9.937  1.00 41.92           C  
ATOM   1447  CD  PRO A 196     -36.329  10.199  -9.927  1.00 41.92           C  
ATOM   1448  N   SER A 197     -34.873   6.213 -10.940  1.00 33.72           N  
ATOM   1449  CA  SER A 197     -34.215   4.943 -10.649  1.00 33.72           C  
ATOM   1450  C   SER A 197     -32.756   5.153 -10.259  1.00 33.72           C  
ATOM   1451  CB  SER A 197     -34.299   4.007 -11.855  1.00 33.72           C  
ATOM   1452  O   SER A 197     -32.057   5.969 -10.865  1.00 33.72           O  
ATOM   1453  OG  SER A 197     -35.506   3.264 -11.832  1.00 33.72           O  
ATOM   1454  N   PRO A 198     -32.225   4.878  -8.996  1.00 40.50           N  
ATOM   1455  CA  PRO A 198     -30.849   4.862  -8.494  1.00 40.50           C  
ATOM   1456  C   PRO A 198     -29.951   3.895  -9.263  1.00 40.50           C  
ATOM   1457  CB  PRO A 198     -31.011   4.416  -7.038  1.00 40.50           C  
ATOM   1458  O   PRO A 198     -28.802   3.671  -8.874  1.00 40.50           O  
ATOM   1459  CG  PRO A 198     -32.296   3.654  -7.012  1.00 40.50           C  
ATOM   1460  CD  PRO A 198     -32.846   3.598  -8.409  1.00 40.50           C  
ATOM   1461  N   SER A 199     -29.980   3.750 -10.522  1.00 36.25           N  
ATOM   1462  CA  SER A 199     -29.000   2.835 -11.098  1.00 36.25           C  
ATOM   1463  C   SER A 199     -27.853   3.596 -11.755  1.00 36.25           C  
ATOM   1464  CB  SER A 199     -29.664   1.914 -12.122  1.00 36.25           C  
ATOM   1465  O   SER A 199     -28.076   4.597 -12.439  1.00 36.25           O  
ATOM   1466  OG  SER A 199     -30.839   2.507 -12.646  1.00 36.25           O  
ATOM   1467  N   HIS A 200     -26.817   4.111 -11.027  1.00 43.97           N  
ATOM   1468  CA  HIS A 200     -25.368   4.127 -11.187  1.00 43.97           C  
ATOM   1469  C   HIS A 200     -24.951   5.022 -12.350  1.00 43.97           C  
ATOM   1470  CB  HIS A 200     -24.837   2.708 -11.401  1.00 43.97           C  
ATOM   1471  O   HIS A 200     -25.223   4.706 -13.510  1.00 43.97           O  
ATOM   1472  CG  HIS A 200     -24.381   2.042 -10.141  1.00 43.97           C  
ATOM   1473  CD2 HIS A 200     -25.062   1.691  -9.025  1.00 43.97           C  
ATOM   1474  ND1 HIS A 200     -23.073   1.664  -9.931  1.00 43.97           N  
ATOM   1475  CE1 HIS A 200     -22.969   1.106  -8.737  1.00 43.97           C  
ATOM   1476  NE2 HIS A 200     -24.161   1.110  -8.166  1.00 43.97           N  
ATOM   1477  N   GLU A 201     -25.108   6.260 -12.264  1.00 41.63           N  
ATOM   1478  CA  GLU A 201     -24.455   7.265 -13.098  1.00 41.63           C  
ATOM   1479  C   GLU A 201     -23.014   6.871 -13.411  1.00 41.63           C  
ATOM   1480  CB  GLU A 201     -24.489   8.635 -12.415  1.00 41.63           C  
ATOM   1481  O   GLU A 201     -22.190   6.739 -12.503  1.00 41.63           O  
ATOM   1482  CG  GLU A 201     -25.570   9.562 -12.951  1.00 41.63           C  
ATOM   1483  CD  GLU A 201     -25.651  10.884 -12.203  1.00 41.63           C  
ATOM   1484  OE1 GLU A 201     -26.583  11.676 -12.470  1.00 41.63           O  
ATOM   1485  OE2 GLU A 201     -24.775  11.129 -11.344  1.00 41.63           O  
ATOM   1486  N   ARG A 202     -22.774   5.944 -14.290  1.00 47.42           N  
ATOM   1487  CA  ARG A 202     -21.654   5.180 -14.833  1.00 47.42           C  
ATOM   1488  C   ARG A 202     -20.504   6.100 -15.228  1.00 47.42           C  
ATOM   1489  CB  ARG A 202     -22.102   4.353 -16.040  1.00 47.42           C  
ATOM   1490  O   ARG A 202     -20.710   7.095 -15.925  1.00 47.42           O  
ATOM   1491  CG  ARG A 202     -21.904   2.855 -15.868  1.00 47.42           C  
ATOM   1492  CD  ARG A 202     -22.434   2.075 -17.063  1.00 47.42           C  
ATOM   1493  NE  ARG A 202     -22.416   0.636 -16.819  1.00 47.42           N  
ATOM   1494  NH1 ARG A 202     -24.265   0.181 -18.126  1.00 47.42           N  
ATOM   1495  NH2 ARG A 202     -23.176  -1.520 -17.041  1.00 47.42           N  
ATOM   1496  CZ  ARG A 202     -23.286  -0.231 -17.329  1.00 47.42           C  
ATOM   1497  N   ILE A 203     -19.589   6.386 -14.351  1.00 58.31           N  
ATOM   1498  CA  ILE A 203     -18.268   6.885 -14.718  1.00 58.31           C  
ATOM   1499  C   ILE A 203     -17.803   6.214 -16.009  1.00 58.31           C  
ATOM   1500  CB  ILE A 203     -17.240   6.646 -13.590  1.00 58.31           C  
ATOM   1501  O   ILE A 203     -17.933   4.997 -16.165  1.00 58.31           O  
ATOM   1502  CG1 ILE A 203     -17.743   7.249 -12.273  1.00 58.31           C  
ATOM   1503  CG2 ILE A 203     -15.875   7.225 -13.971  1.00 58.31           C  
ATOM   1504  CD1 ILE A 203     -16.991   6.762 -11.042  1.00 58.31           C  
ATOM   1505  N   PRO A 204     -17.531   7.109 -17.174  1.00 54.98           N  
ATOM   1506  CA  PRO A 204     -17.064   6.556 -18.448  1.00 54.98           C  
ATOM   1507  C   PRO A 204     -15.894   5.589 -18.277  1.00 54.98           C  
ATOM   1508  CB  PRO A 204     -16.637   7.796 -19.236  1.00 54.98           C  
ATOM   1509  O   PRO A 204     -15.048   5.787 -17.401  1.00 54.98           O  
ATOM   1510  CG  PRO A 204     -16.454   8.861 -18.204  1.00 54.98           C  
ATOM   1511  CD  PRO A 204     -17.218   8.467 -16.972  1.00 54.98           C  
ATOM   1512  N   LYS A 205     -16.036   4.353 -18.777  1.00 58.65           N  
ATOM   1513  CA  LYS A 205     -15.014   3.312 -18.812  1.00 58.65           C  
ATOM   1514  C   LYS A 205     -13.715   3.837 -19.418  1.00 58.65           C  
ATOM   1515  CB  LYS A 205     -15.508   2.100 -19.603  1.00 58.65           C  
ATOM   1516  O   LYS A 205     -13.738   4.564 -20.413  1.00 58.65           O  
ATOM   1517  CG  LYS A 205     -16.622   1.324 -18.915  1.00 58.65           C  
ATOM   1518  CD  LYS A 205     -17.010   0.083 -19.708  1.00 58.65           C  
ATOM   1519  CE  LYS A 205     -18.177  -0.652 -19.061  1.00 58.65           C  
ATOM   1520  NZ  LYS A 205     -18.593  -1.843 -19.860  1.00 58.65           N  
ATOM   1521  N   THR A 206     -12.583   3.742 -18.609  1.00 58.86           N  
ATOM   1522  CA  THR A 206     -11.285   4.209 -19.082  1.00 58.86           C  
ATOM   1523  C   THR A 206     -10.709   3.248 -20.118  1.00 58.86           C  
ATOM   1524  CB  THR A 206     -10.291   4.370 -17.917  1.00 58.86           C  
ATOM   1525  O   THR A 206     -10.647   2.039 -19.884  1.00 58.86           O  
ATOM   1526  CG2 THR A 206     -10.529   5.676 -17.167  1.00 58.86           C  
ATOM   1527  OG1 THR A 206     -10.448   3.274 -17.008  1.00 58.86           O  
ATOM   1528  N   VAL A 207     -10.514   3.624 -21.362  1.00 58.01           N  
ATOM   1529  CA  VAL A 207     -10.060   2.830 -22.499  1.00 58.01           C  
ATOM   1530  C   VAL A 207      -8.543   2.939 -22.634  1.00 58.01           C  
ATOM   1531  CB  VAL A 207     -10.744   3.274 -23.811  1.00 58.01           C  
ATOM   1532  O   VAL A 207      -7.884   2.000 -23.085  1.00 58.01           O  
ATOM   1533  CG1 VAL A 207     -10.289   2.402 -24.980  1.00 58.01           C  
ATOM   1534  CG2 VAL A 207     -12.264   3.223 -23.663  1.00 58.01           C  
ATOM   1535  N   GLU A 208      -7.921   4.037 -21.949  1.00 73.80           N  
ATOM   1536  CA  GLU A 208      -6.482   4.284 -21.981  1.00 73.80           C  
ATOM   1537  C   GLU A 208      -5.971   4.744 -20.619  1.00 73.80           C  
ATOM   1538  CB  GLU A 208      -6.138   5.324 -23.050  1.00 73.80           C  
ATOM   1539  O   GLU A 208      -6.745   5.227 -19.790  1.00 73.80           O  
ATOM   1540  CG  GLU A 208      -6.326   4.825 -24.476  1.00 73.80           C  
ATOM   1541  CD  GLU A 208      -5.960   5.861 -25.527  1.00 73.80           C  
ATOM   1542  OE1 GLU A 208      -6.077   5.564 -26.738  1.00 73.80           O  
ATOM   1543  OE2 GLU A 208      -5.553   6.978 -25.137  1.00 73.80           O  
ATOM   1544  N   ILE A 209      -4.593   4.394 -20.362  1.00 81.76           N  
ATOM   1545  CA  ILE A 209      -3.968   4.844 -19.123  1.00 81.76           C  
ATOM   1546  C   ILE A 209      -4.008   6.368 -19.049  1.00 81.76           C  
ATOM   1547  CB  ILE A 209      -2.512   4.339 -19.009  1.00 81.76           C  
ATOM   1548  O   ILE A 209      -3.541   7.053 -19.962  1.00 81.76           O  
ATOM   1549  CG1 ILE A 209      -2.474   2.807 -19.040  1.00 81.76           C  
ATOM   1550  CG2 ILE A 209      -1.852   4.878 -17.737  1.00 81.76           C  
ATOM   1551  CD1 ILE A 209      -1.072   2.225 -19.155  1.00 81.76           C  
ATOM   1552  N   GLN A 210      -4.788   6.963 -18.098  1.00 81.75           N  
ATOM   1553  CA  GLN A 210      -4.935   8.400 -17.888  1.00 81.75           C  
ATOM   1554  C   GLN A 210      -4.294   8.833 -16.573  1.00 81.75           C  
ATOM   1555  CB  GLN A 210      -6.412   8.798 -17.909  1.00 81.75           C  
ATOM   1556  O   GLN A 210      -4.431   8.150 -15.555  1.00 81.75           O  
ATOM   1557  CG  GLN A 210      -7.080   8.611 -19.265  1.00 81.75           C  
ATOM   1558  CD  GLN A 210      -8.508   9.124 -19.291  1.00 81.75           C  
ATOM   1559  NE2 GLN A 210      -9.116   9.126 -20.472  1.00 81.75           N  
ATOM   1560  OE1 GLN A 210      -9.060   9.513 -18.257  1.00 81.75           O  
ATOM   1561  N   SER A 211      -3.449   9.872 -16.711  1.00 85.74           N  
ATOM   1562  CA  SER A 211      -2.820  10.447 -15.526  1.00 85.74           C  
ATOM   1563  C   SER A 211      -3.449  11.787 -15.162  1.00 85.74           C  
ATOM   1564  CB  SER A 211      -1.317  10.623 -15.748  1.00 85.74           C  
ATOM   1565  O   SER A 211      -3.633  12.648 -16.025  1.00 85.74           O  
ATOM   1566  OG  SER A 211      -1.069  11.479 -16.850  1.00 85.74           O  
ATOM   1567  N   THR A 212      -4.011  11.880 -14.009  1.00 86.28           N  
ATOM   1568  CA  THR A 212      -4.602  13.110 -13.493  1.00 86.28           C  
ATOM   1569  C   THR A 212      -3.785  13.655 -12.326  1.00 86.28           C  
ATOM   1570  CB  THR A 212      -6.058  12.885 -13.043  1.00 86.28           C  
ATOM   1571  O   THR A 212      -3.466  12.922 -11.388  1.00 86.28           O  
ATOM   1572  CG2 THR A 212      -6.721  14.200 -12.647  1.00 86.28           C  
ATOM   1573  OG1 THR A 212      -6.798  12.294 -14.119  1.00 86.28           O  
ATOM   1574  N   THR A 213      -3.344  14.891 -12.478  1.00 87.35           N  
ATOM   1575  CA  THR A 213      -2.562  15.547 -11.437  1.00 87.35           C  
ATOM   1576  C   THR A 213      -3.408  16.576 -10.692  1.00 87.35           C  
ATOM   1577  CB  THR A 213      -1.314  16.233 -12.024  1.00 87.35           C  
ATOM   1578  O   THR A 213      -4.089  17.394 -11.313  1.00 87.35           O  
ATOM   1579  CG2 THR A 213      -0.429  16.802 -10.920  1.00 87.35           C  
ATOM   1580  OG1 THR A 213      -0.561  15.276 -12.779  1.00 87.35           O  
ATOM   1581  N   VAL A 214      -3.411  16.405  -9.361  1.00 85.73           N  
ATOM   1582  CA  VAL A 214      -4.166  17.315  -8.506  1.00 85.73           C  
ATOM   1583  C   VAL A 214      -3.248  17.899  -7.435  1.00 85.73           C  
ATOM   1584  CB  VAL A 214      -5.371  16.607  -7.847  1.00 85.73           C  
ATOM   1585  O   VAL A 214      -2.364  17.208  -6.922  1.00 85.73           O  
ATOM   1586  CG1 VAL A 214      -6.159  17.582  -6.974  1.00 85.73           C  
ATOM   1587  CG2 VAL A 214      -6.274  15.988  -8.912  1.00 85.73           C  
ATOM   1588  N   GLU A 215      -3.423  19.176  -7.243  1.00 86.09           N  
ATOM   1589  CA  GLU A 215      -2.676  19.844  -6.182  1.00 86.09           C  
ATOM   1590  C   GLU A 215      -3.544  20.053  -4.944  1.00 86.09           C  
ATOM   1591  CB  GLU A 215      -2.127  21.186  -6.673  1.00 86.09           C  
ATOM   1592  O   GLU A 215      -4.609  20.669  -5.023  1.00 86.09           O  
ATOM   1593  CG  GLU A 215      -0.977  21.056  -7.660  1.00 86.09           C  
ATOM   1594  CD  GLU A 215      -0.384  22.394  -8.070  1.00 86.09           C  
ATOM   1595  OE1 GLU A 215       0.570  22.412  -8.881  1.00 86.09           O  
ATOM   1596  OE2 GLU A 215      -0.877  23.433  -7.577  1.00 86.09           O  
ATOM   1597  N   ILE A 216      -3.124  19.313  -3.900  1.00 84.99           N  
ATOM   1598  CA  ILE A 216      -3.876  19.389  -2.652  1.00 84.99           C  
ATOM   1599  C   ILE A 216      -3.073  20.166  -1.612  1.00 84.99           C  
ATOM   1600  CB  ILE A 216      -4.228  17.982  -2.118  1.00 84.99           C  
ATOM   1601  O   ILE A 216      -1.856  19.994  -1.503  1.00 84.99           O  
ATOM   1602  CG1 ILE A 216      -4.915  17.153  -3.208  1.00 84.99           C  
ATOM   1603  CG2 ILE A 216      -5.109  18.084  -0.869  1.00 84.99           C  
ATOM   1604  CD1 ILE A 216      -4.978  15.662  -2.905  1.00 84.99           C  
ATOM   1605  N   GLU A 217      -3.796  21.149  -0.958  1.00 84.61           N  
ATOM   1606  CA  GLU A 217      -3.143  21.948   0.074  1.00 84.61           C  
ATOM   1607  C   GLU A 217      -3.807  21.744   1.433  1.00 84.61           C  
ATOM   1608  CB  GLU A 217      -3.159  23.431  -0.302  1.00 84.61           C  
ATOM   1609  O   GLU A 217      -5.035  21.785   1.542  1.00 84.61           O  
ATOM   1610  CG  GLU A 217      -2.353  24.314   0.639  1.00 84.61           C  
ATOM   1611  CD  GLU A 217      -2.429  25.792   0.289  1.00 84.61           C  
ATOM   1612  OE1 GLU A 217      -2.024  26.634   1.121  1.00 84.61           O  
ATOM   1613  OE2 GLU A 217      -2.899  26.109  -0.827  1.00 84.61           O  
ATOM   1614  N   GLU A 218      -2.918  21.340   2.404  1.00 81.65           N  
ATOM   1615  CA  GLU A 218      -3.384  21.208   3.781  1.00 81.65           C  
ATOM   1616  C   GLU A 218      -2.472  21.962   4.746  1.00 81.65           C  
ATOM   1617  CB  GLU A 218      -3.469  19.733   4.182  1.00 81.65           C  
ATOM   1618  O   GLU A 218      -1.269  21.701   4.802  1.00 81.65           O  
ATOM   1619  CG  GLU A 218      -4.228  19.491   5.478  1.00 81.65           C  
ATOM   1620  CD  GLU A 218      -4.388  18.017   5.814  1.00 81.65           C  
ATOM   1621  OE1 GLU A 218      -4.997  17.695   6.859  1.00 81.65           O  
ATOM   1622  OE2 GLU A 218      -3.899  17.177   5.025  1.00 81.65           O  
ATOM   1623  N   ASN A 219      -3.007  22.911   5.589  1.00 82.31           N  
ATOM   1624  CA  ASN A 219      -2.282  23.637   6.626  1.00 82.31           C  
ATOM   1625  C   ASN A 219      -0.998  24.257   6.083  1.00 82.31           C  
ATOM   1626  CB  ASN A 219      -1.968  22.715   7.807  1.00 82.31           C  
ATOM   1627  O   ASN A 219       0.045  24.209   6.737  1.00 82.31           O  
ATOM   1628  CG  ASN A 219      -3.216  22.236   8.521  1.00 82.31           C  
ATOM   1629  ND2 ASN A 219      -3.114  21.095   9.193  1.00 82.31           N  
ATOM   1630  OD1 ASN A 219      -4.264  22.885   8.469  1.00 82.31           O  
ATOM   1631  N   GLY A 220      -0.988  24.776   4.776  1.00 77.82           N  
ATOM   1632  CA  GLY A 220       0.156  25.500   4.243  1.00 77.82           C  
ATOM   1633  C   GLY A 220       1.163  24.600   3.553  1.00 77.82           C  
ATOM   1634  O   GLY A 220       2.194  25.071   3.068  1.00 77.82           O  
ATOM   1635  N   VAL A 221       0.919  23.254   3.524  1.00 84.81           N  
ATOM   1636  CA  VAL A 221       1.732  22.270   2.817  1.00 84.81           C  
ATOM   1637  C   VAL A 221       1.020  21.831   1.540  1.00 84.81           C  
ATOM   1638  CB  VAL A 221       2.038  21.043   3.705  1.00 84.81           C  
ATOM   1639  O   VAL A 221      -0.151  21.445   1.576  1.00 84.81           O  
ATOM   1640  CG1 VAL A 221       2.897  20.030   2.949  1.00 84.81           C  
ATOM   1641  CG2 VAL A 221       2.731  21.479   4.995  1.00 84.81           C  
ATOM   1642  N   ARG A 222       1.755  21.959   0.398  1.00 87.22           N  
ATOM   1643  CA  ARG A 222       1.188  21.614  -0.901  1.00 87.22           C  
ATOM   1644  C   ARG A 222       1.619  20.216  -1.333  1.00 87.22           C  
ATOM   1645  CB  ARG A 222       1.602  22.639  -1.959  1.00 87.22           C  
ATOM   1646  O   ARG A 222       2.801  19.873  -1.253  1.00 87.22           O  
ATOM   1647  CG  ARG A 222       1.069  24.040  -1.700  1.00 87.22           C  
ATOM   1648  CD  ARG A 222       1.618  25.046  -2.702  1.00 87.22           C  
ATOM   1649  NE  ARG A 222       1.060  24.838  -4.035  1.00 87.22           N  
ATOM   1650  NH1 ARG A 222       2.421  26.390  -5.072  1.00 87.22           N  
ATOM   1651  NH2 ARG A 222       0.878  25.215  -6.294  1.00 87.22           N  
ATOM   1652  CZ  ARG A 222       1.454  25.481  -5.131  1.00 87.22           C  
ATOM   1653  N   LEU A 223       0.669  19.371  -1.617  1.00 87.68           N  
ATOM   1654  CA  LEU A 223       0.937  18.049  -2.171  1.00 87.68           C  
ATOM   1655  C   LEU A 223       0.453  17.956  -3.615  1.00 87.68           C  
ATOM   1656  CB  LEU A 223       0.263  16.966  -1.325  1.00 87.68           C  
ATOM   1657  O   LEU A 223      -0.722  18.201  -3.897  1.00 87.68           O  
ATOM   1658  CG  LEU A 223       0.336  15.538  -1.867  1.00 87.68           C  
ATOM   1659  CD1 LEU A 223       1.775  15.035  -1.846  1.00 87.68           C  
ATOM   1660  CD2 LEU A 223      -0.571  14.612  -1.062  1.00 87.68           C  
ATOM   1661  N   ARG A 224       1.396  17.746  -4.536  1.00 90.18           N  
ATOM   1662  CA  ARG A 224       1.051  17.438  -5.921  1.00 90.18           C  
ATOM   1663  C   ARG A 224       0.846  15.940  -6.113  1.00 90.18           C  
ATOM   1664  CB  ARG A 224       2.139  17.944  -6.871  1.00 90.18           C  
ATOM   1665  O   ARG A 224       1.810  15.172  -6.132  1.00 90.18           O  
ATOM   1666  CG  ARG A 224       1.785  17.804  -8.343  1.00 90.18           C  
ATOM   1667  CD  ARG A 224       2.930  18.247  -9.243  1.00 90.18           C  
ATOM   1668  NE  ARG A 224       3.345  19.617  -8.952  1.00 90.18           N  
ATOM   1669  NH1 ARG A 224       2.136  20.569 -10.675  1.00 90.18           N  
ATOM   1670  NH2 ARG A 224       3.397  21.888  -9.288  1.00 90.18           N  
ATOM   1671  CZ  ARG A 224       2.959  20.688  -9.639  1.00 90.18           C  
ATOM   1672  N   LEU A 225      -0.372  15.531  -6.234  1.00 89.02           N  
ATOM   1673  CA  LEU A 225      -0.718  14.118  -6.339  1.00 89.02           C  
ATOM   1674  C   LEU A 225      -1.056  13.747  -7.779  1.00 89.02           C  
ATOM   1675  CB  LEU A 225      -1.899  13.785  -5.424  1.00 89.02           C  
ATOM   1676  O   LEU A 225      -1.899  14.389  -8.409  1.00 89.02           O  
ATOM   1677  CG  LEU A 225      -2.400  12.340  -5.461  1.00 89.02           C  
ATOM   1678  CD1 LEU A 225      -1.353  11.401  -4.872  1.00 89.02           C  
ATOM   1679  CD2 LEU A 225      -3.722  12.213  -4.712  1.00 89.02           C  
ATOM   1680  N   THR A 226      -0.338  12.813  -8.301  1.00 91.49           N  
ATOM   1681  CA  THR A 226      -0.618  12.278  -9.629  1.00 91.49           C  
ATOM   1682  C   THR A 226      -1.252  10.893  -9.531  1.00 91.49           C  
ATOM   1683  CB  THR A 226       0.661  12.201 -10.482  1.00 91.49           C  
ATOM   1684  O   THR A 226      -0.669   9.978  -8.944  1.00 91.49           O  
ATOM   1685  CG2 THR A 226       0.351  11.728 -11.898  1.00 91.49           C  
ATOM   1686  OG1 THR A 226       1.265  13.499 -10.545  1.00 91.49           O  
ATOM   1687  N   VAL A 227      -2.489  10.806 -10.011  1.00 90.34           N  
ATOM   1688  CA  VAL A 227      -3.199   9.531 -10.012  1.00 90.34           C  
ATOM   1689  C   VAL A 227      -3.234   8.960 -11.428  1.00 90.34           C  
ATOM   1690  CB  VAL A 227      -4.634   9.680  -9.461  1.00 90.34           C  
ATOM   1691  O   VAL A 227      -3.695   9.624 -12.360  1.00 90.34           O  
ATOM   1692  CG1 VAL A 227      -5.352   8.331  -9.452  1.00 90.34           C  
ATOM   1693  CG2 VAL A 227      -4.607  10.283  -8.058  1.00 90.34           C  
ATOM   1694  N   VAL A 228      -2.645   7.764 -11.514  1.00 90.22           N  
ATOM   1695  CA  VAL A 228      -2.628   7.084 -12.805  1.00 90.22           C  
ATOM   1696  C   VAL A 228      -3.712   6.010 -12.838  1.00 90.22           C  
ATOM   1697  CB  VAL A 228      -1.246   6.456 -13.097  1.00 90.22           C  
ATOM   1698  O   VAL A 228      -3.648   5.030 -12.091  1.00 90.22           O  
ATOM   1699  CG1 VAL A 228      -1.239   5.781 -14.467  1.00 90.22           C  
ATOM   1700  CG2 VAL A 228      -0.150   7.517 -13.014  1.00 90.22           C  
ATOM   1701  N   ASP A 229      -4.719   6.324 -13.604  1.00 86.77           N  
ATOM   1702  CA  ASP A 229      -5.818   5.376 -13.758  1.00 86.77           C  
ATOM   1703  C   ASP A 229      -5.605   4.481 -14.976  1.00 86.77           C  
ATOM   1704  CB  ASP A 229      -7.152   6.116 -13.875  1.00 86.77           C  
ATOM   1705  O   ASP A 229      -5.275   4.967 -16.060  1.00 86.77           O  
ATOM   1706  CG  ASP A 229      -8.352   5.215 -13.640  1.00 86.77           C  
ATOM   1707  OD1 ASP A 229      -8.171   4.059 -13.202  1.00 86.77           O  
ATOM   1708  OD2 ASP A 229      -9.490   5.665 -13.898  1.00 86.77           O  
ATOM   1709  N   THR A 230      -5.730   3.138 -14.717  1.00 81.54           N  
ATOM   1710  CA  THR A 230      -5.545   2.172 -15.794  1.00 81.54           C  
ATOM   1711  C   THR A 230      -6.882   1.570 -16.217  1.00 81.54           C  
ATOM   1712  CB  THR A 230      -4.581   1.047 -15.375  1.00 81.54           C  
ATOM   1713  O   THR A 230      -7.829   1.533 -15.428  1.00 81.54           O  
ATOM   1714  CG2 THR A 230      -3.197   1.599 -15.053  1.00 81.54           C  
ATOM   1715  OG1 THR A 230      -5.102   0.387 -14.214  1.00 81.54           O  
ATOM   1716  N   PRO A 231      -7.102   1.492 -17.482  1.00 70.29           N  
ATOM   1717  CA  PRO A 231      -8.322   0.799 -17.903  1.00 70.29           C  
ATOM   1718  C   PRO A 231      -8.449  -0.596 -17.294  1.00 70.29           C  
ATOM   1719  CB  PRO A 231      -8.174   0.719 -19.425  1.00 70.29           C  
ATOM   1720  O   PRO A 231      -7.458  -1.161 -16.824  1.00 70.29           O  
ATOM   1721  CG  PRO A 231      -6.706   0.847 -19.673  1.00 70.29           C  
ATOM   1722  CD  PRO A 231      -6.088   1.575 -18.514  1.00 70.29           C  
ATOM   1723  N   GLY A 232      -9.748  -0.891 -16.850  1.00 63.39           N  
ATOM   1724  CA  GLY A 232     -10.039  -2.172 -16.226  1.00 63.39           C  
ATOM   1725  C   GLY A 232      -9.395  -3.345 -16.942  1.00 63.39           C  
ATOM   1726  O   GLY A 232      -9.517  -3.478 -18.161  1.00 63.39           O  
ATOM   1727  N   PHE A 233      -8.252  -3.877 -16.385  1.00 66.39           N  
ATOM   1728  CA  PHE A 233      -7.638  -5.095 -16.901  1.00 66.39           C  
ATOM   1729  C   PHE A 233      -8.554  -6.295 -16.686  1.00 66.39           C  
ATOM   1730  CB  PHE A 233      -6.284  -5.342 -16.229  1.00 66.39           C  
ATOM   1731  O   PHE A 233      -9.280  -6.358 -15.692  1.00 66.39           O  
ATOM   1732  CG  PHE A 233      -6.390  -5.835 -14.811  1.00 66.39           C  
ATOM   1733  CD1 PHE A 233      -6.426  -4.938 -13.750  1.00 66.39           C  
ATOM   1734  CD2 PHE A 233      -6.453  -7.195 -14.539  1.00 66.39           C  
ATOM   1735  CE1 PHE A 233      -6.524  -5.391 -12.437  1.00 66.39           C  
ATOM   1736  CE2 PHE A 233      -6.552  -7.655 -13.229  1.00 66.39           C  
ATOM   1737  CZ  PHE A 233      -6.586  -6.752 -12.180  1.00 66.39           C  
ATOM   1738  N   GLY A 234      -9.087  -6.943 -17.689  1.00 60.58           N  
ATOM   1739  CA  GLY A 234     -10.007  -8.066 -17.605  1.00 60.58           C  
ATOM   1740  C   GLY A 234     -11.351  -7.786 -18.250  1.00 60.58           C  
ATOM   1741  O   GLY A 234     -12.309  -8.536 -18.053  1.00 60.58           O  
ATOM   1742  N   ASP A 235     -11.495  -6.591 -18.962  1.00 66.33           N  
ATOM   1743  CA  ASP A 235     -12.715  -6.199 -19.659  1.00 66.33           C  
ATOM   1744  C   ASP A 235     -12.714  -6.709 -21.098  1.00 66.33           C  
ATOM   1745  CB  ASP A 235     -12.878  -4.677 -19.641  1.00 66.33           C  
ATOM   1746  O   ASP A 235     -13.775  -6.959 -21.675  1.00 66.33           O  
ATOM   1747  CG  ASP A 235     -13.358  -4.148 -18.301  1.00 66.33           C  
ATOM   1748  OD1 ASP A 235     -13.773  -4.954 -17.440  1.00 66.33           O  
ATOM   1749  OD2 ASP A 235     -13.324  -2.914 -18.105  1.00 66.33           O  
ATOM   1750  N   ALA A 236     -11.417  -7.041 -21.506  1.00 65.48           N  
ATOM   1751  CA  ALA A 236     -11.260  -7.481 -22.890  1.00 65.48           C  
ATOM   1752  C   ALA A 236     -11.433  -8.992 -23.008  1.00 65.48           C  
ATOM   1753  CB  ALA A 236      -9.896  -7.061 -23.431  1.00 65.48           C  
ATOM   1754  O   ALA A 236     -11.323  -9.716 -22.015  1.00 65.48           O  
ATOM   1755  N   VAL A 237     -12.073  -9.471 -24.066  1.00 66.60           N  
ATOM   1756  CA  VAL A 237     -12.327 -10.881 -24.343  1.00 66.60           C  
ATOM   1757  C   VAL A 237     -11.020 -11.666 -24.270  1.00 66.60           C  
ATOM   1758  CB  VAL A 237     -12.991 -11.078 -25.724  1.00 66.60           C  
ATOM   1759  O   VAL A 237     -10.969 -12.746 -23.676  1.00 66.60           O  
ATOM   1760  CG1 VAL A 237     -13.191 -12.563 -26.020  1.00 66.60           C  
ATOM   1761  CG2 VAL A 237     -14.323 -10.333 -25.786  1.00 66.60           C  
ATOM   1762  N   ASN A 238      -9.883 -10.947 -24.642  1.00 71.58           N  
ATOM   1763  CA  ASN A 238      -8.538 -11.497 -24.506  1.00 71.58           C  
ATOM   1764  C   ASN A 238      -7.709 -10.706 -23.498  1.00 71.58           C  
ATOM   1765  CB  ASN A 238      -7.832 -11.531 -25.863  1.00 71.58           C  
ATOM   1766  O   ASN A 238      -7.379  -9.543 -23.735  1.00 71.58           O  
ATOM   1767  CG  ASN A 238      -6.574 -12.377 -25.845  1.00 71.58           C  
ATOM   1768  ND2 ASN A 238      -5.917 -12.486 -26.994  1.00 71.58           N  
ATOM   1769  OD1 ASN A 238      -6.197 -12.929 -24.808  1.00 71.58           O  
ATOM   1770  N   ASN A 239      -7.343 -11.367 -22.347  1.00 72.65           N  
ATOM   1771  CA  ASN A 239      -6.653 -10.688 -21.256  1.00 72.65           C  
ATOM   1772  C   ASN A 239      -5.245 -11.238 -21.054  1.00 72.65           C  
ATOM   1773  CB  ASN A 239      -7.458 -10.800 -19.959  1.00 72.65           C  
ATOM   1774  O   ASN A 239      -4.617 -10.987 -20.024  1.00 72.65           O  
ATOM   1775  CG  ASN A 239      -8.804 -10.108 -20.046  1.00 72.65           C  
ATOM   1776  ND2 ASN A 239      -9.837 -10.752 -19.517  1.00 72.65           N  
ATOM   1777  OD1 ASN A 239      -8.915  -9.003 -20.585  1.00 72.65           O  
ATOM   1778  N   GLU A 240      -4.727 -11.939 -21.979  1.00 73.74           N  
ATOM   1779  CA  GLU A 240      -3.425 -12.586 -21.844  1.00 73.74           C  
ATOM   1780  C   GLU A 240      -2.303 -11.556 -21.760  1.00 73.74           C  
ATOM   1781  CB  GLU A 240      -3.175 -13.541 -23.014  1.00 73.74           C  
ATOM   1782  O   GLU A 240      -1.346 -11.733 -21.003  1.00 73.74           O  
ATOM   1783  CG  GLU A 240      -4.016 -14.808 -22.964  1.00 73.74           C  
ATOM   1784  CD  GLU A 240      -3.720 -15.770 -24.103  1.00 73.74           C  
ATOM   1785  OE1 GLU A 240      -4.327 -16.865 -24.147  1.00 73.74           O  
ATOM   1786  OE2 GLU A 240      -2.874 -15.428 -24.959  1.00 73.74           O  
ATOM   1787  N   ASP A 241      -2.423 -10.321 -22.285  1.00 76.98           N  
ATOM   1788  CA  ASP A 241      -1.351  -9.330 -22.277  1.00 76.98           C  
ATOM   1789  C   ASP A 241      -1.838  -7.997 -21.714  1.00 76.98           C  
ATOM   1790  CB  ASP A 241      -0.793  -9.133 -23.688  1.00 76.98           C  
ATOM   1791  O   ASP A 241      -1.375  -6.934 -22.132  1.00 76.98           O  
ATOM   1792  CG  ASP A 241      -0.125 -10.379 -24.242  1.00 76.98           C  
ATOM   1793  OD1 ASP A 241       0.545 -11.104 -23.476  1.00 76.98           O  
ATOM   1794  OD2 ASP A 241      -0.269 -10.637 -25.457  1.00 76.98           O  
ATOM   1795  N   CYS A 242      -2.717  -8.101 -20.855  1.00 79.62           N  
ATOM   1796  CA  CYS A 242      -3.309  -6.888 -20.303  1.00 79.62           C  
ATOM   1797  C   CYS A 242      -2.318  -6.156 -19.406  1.00 79.62           C  
ATOM   1798  CB  CYS A 242      -4.575  -7.220 -19.513  1.00 79.62           C  
ATOM   1799  O   CYS A 242      -2.446  -4.951 -19.185  1.00 79.62           O  
ATOM   1800  SG  CYS A 242      -4.296  -8.351 -18.133  1.00 79.62           S  
ATOM   1801  N   TRP A 243      -1.262  -6.773 -18.959  1.00 84.95           N  
ATOM   1802  CA  TRP A 243      -0.275  -6.198 -18.051  1.00 84.95           C  
ATOM   1803  C   TRP A 243       0.765  -5.388 -18.819  1.00 84.95           C  
ATOM   1804  CB  TRP A 243       0.415  -7.297 -17.239  1.00 84.95           C  
ATOM   1805  O   TRP A 243       1.452  -4.543 -18.243  1.00 84.95           O  
ATOM   1806  CG  TRP A 243       1.091  -8.341 -18.077  1.00 84.95           C  
ATOM   1807  CD1 TRP A 243       2.362  -8.299 -18.578  1.00 84.95           C  
ATOM   1808  CD2 TRP A 243       0.527  -9.581 -18.515  1.00 84.95           C  
ATOM   1809  CE2 TRP A 243       1.514 -10.242 -19.279  1.00 84.95           C  
ATOM   1810  CE3 TRP A 243      -0.719 -10.198 -18.336  1.00 84.95           C  
ATOM   1811  NE1 TRP A 243       2.623  -9.440 -19.302  1.00 84.95           N  
ATOM   1812  CH2 TRP A 243       0.067 -12.073 -19.672  1.00 84.95           C  
ATOM   1813  CZ2 TRP A 243       1.294 -11.491 -19.863  1.00 84.95           C  
ATOM   1814  CZ3 TRP A 243      -0.936 -11.441 -18.918  1.00 84.95           C  
ATOM   1815  N   GLN A 244       0.956  -5.598 -20.132  1.00 87.36           N  
ATOM   1816  CA  GLN A 244       2.019  -5.026 -20.952  1.00 87.36           C  
ATOM   1817  C   GLN A 244       1.920  -3.504 -20.998  1.00 87.36           C  
ATOM   1818  CB  GLN A 244       1.970  -5.598 -22.370  1.00 87.36           C  
ATOM   1819  O   GLN A 244       2.916  -2.806 -20.797  1.00 87.36           O  
ATOM   1820  CG  GLN A 244       2.526  -7.011 -22.483  1.00 87.36           C  
ATOM   1821  CD  GLN A 244       2.466  -7.555 -23.898  1.00 87.36           C  
ATOM   1822  NE2 GLN A 244       2.929  -8.787 -24.080  1.00 87.36           N  
ATOM   1823  OE1 GLN A 244       2.007  -6.873 -24.820  1.00 87.36           O  
ATOM   1824  N   PRO A 245       0.768  -3.006 -21.243  1.00 87.70           N  
ATOM   1825  CA  PRO A 245       0.678  -1.546 -21.315  1.00 87.70           C  
ATOM   1826  C   PRO A 245       1.029  -0.866 -19.994  1.00 87.70           C  
ATOM   1827  CB  PRO A 245      -0.788  -1.301 -21.683  1.00 87.70           C  
ATOM   1828  O   PRO A 245       1.624   0.214 -19.990  1.00 87.70           O  
ATOM   1829  CG  PRO A 245      -1.246  -2.583 -22.300  1.00 87.70           C  
ATOM   1830  CD  PRO A 245      -0.376  -3.696 -21.789  1.00 87.70           C  
ATOM   1831  N   ILE A 246       0.697  -1.549 -18.943  1.00 89.26           N  
ATOM   1832  CA  ILE A 246       0.977  -0.996 -17.623  1.00 89.26           C  
ATOM   1833  C   ILE A 246       2.478  -1.052 -17.347  1.00 89.26           C  
ATOM   1834  CB  ILE A 246       0.201  -1.750 -16.519  1.00 89.26           C  
ATOM   1835  O   ILE A 246       3.064  -0.078 -16.869  1.00 89.26           O  
ATOM   1836  CG1 ILE A 246      -1.310  -1.594 -16.727  1.00 89.26           C  
ATOM   1837  CG2 ILE A 246       0.617  -1.252 -15.131  1.00 89.26           C  
ATOM   1838  CD1 ILE A 246      -2.154  -2.472 -15.813  1.00 89.26           C  
ATOM   1839  N   VAL A 247       3.043  -2.136 -17.604  1.00 90.82           N  
ATOM   1840  CA  VAL A 247       4.478  -2.306 -17.403  1.00 90.82           C  
ATOM   1841  C   VAL A 247       5.244  -1.317 -18.279  1.00 90.82           C  
ATOM   1842  CB  VAL A 247       4.928  -3.751 -17.712  1.00 90.82           C  
ATOM   1843  O   VAL A 247       6.204  -0.690 -17.826  1.00 90.82           O  
ATOM   1844  CG1 VAL A 247       6.451  -3.862 -17.678  1.00 90.82           C  
ATOM   1845  CG2 VAL A 247       4.295  -4.729 -16.724  1.00 90.82           C  
ATOM   1846  N   GLU A 248       4.825  -1.178 -19.507  1.00 90.86           N  
ATOM   1847  CA  GLU A 248       5.459  -0.253 -20.441  1.00 90.86           C  
ATOM   1848  C   GLU A 248       5.341   1.189 -19.956  1.00 90.86           C  
ATOM   1849  CB  GLU A 248       4.843  -0.391 -21.836  1.00 90.86           C  
ATOM   1850  O   GLU A 248       6.276   1.979 -20.108  1.00 90.86           O  
ATOM   1851  CG  GLU A 248       5.273  -1.648 -22.577  1.00 90.86           C  
ATOM   1852  CD  GLU A 248       4.550  -1.842 -23.900  1.00 90.86           C  
ATOM   1853  OE1 GLU A 248       4.749  -2.892 -24.553  1.00 90.86           O  
ATOM   1854  OE2 GLU A 248       3.778  -0.936 -24.288  1.00 90.86           O  
ATOM   1855  N   TYR A 249       4.238   1.469 -19.453  1.00 91.74           N  
ATOM   1856  CA  TYR A 249       4.038   2.808 -18.912  1.00 91.74           C  
ATOM   1857  C   TYR A 249       5.029   3.097 -17.790  1.00 91.74           C  
ATOM   1858  CB  TYR A 249       2.604   2.971 -18.396  1.00 91.74           C  
ATOM   1859  O   TYR A 249       5.650   4.162 -17.762  1.00 91.74           O  
ATOM   1860  CG  TYR A 249       2.347   4.299 -17.727  1.00 91.74           C  
ATOM   1861  CD1 TYR A 249       2.361   4.417 -16.339  1.00 91.74           C  
ATOM   1862  CD2 TYR A 249       2.088   5.439 -18.481  1.00 91.74           C  
ATOM   1863  CE1 TYR A 249       2.123   5.638 -15.718  1.00 91.74           C  
ATOM   1864  CE2 TYR A 249       1.848   6.666 -17.871  1.00 91.74           C  
ATOM   1865  OH  TYR A 249       1.631   7.967 -15.882  1.00 91.74           O  
ATOM   1866  CZ  TYR A 249       1.868   6.755 -16.491  1.00 91.74           C  
ATOM   1867  N   ILE A 250       5.180   2.157 -16.830  1.00 92.96           N  
ATOM   1868  CA  ILE A 250       6.102   2.329 -15.713  1.00 92.96           C  
ATOM   1869  C   ILE A 250       7.530   2.458 -16.239  1.00 92.96           C  
ATOM   1870  CB  ILE A 250       6.003   1.156 -14.713  1.00 92.96           C  
ATOM   1871  O   ILE A 250       8.287   3.324 -15.793  1.00 92.96           O  
ATOM   1872  CG1 ILE A 250       4.611   1.116 -14.073  1.00 92.96           C  
ATOM   1873  CG2 ILE A 250       7.094   1.264 -13.644  1.00 92.96           C  
ATOM   1874  CD1 ILE A 250       4.355  -0.121 -13.223  1.00 92.96           C  
ATOM   1875  N   ASP A 251       7.875   1.621 -17.183  1.00 92.81           N  
ATOM   1876  CA  ASP A 251       9.206   1.663 -17.781  1.00 92.81           C  
ATOM   1877  C   ASP A 251       9.455   3.000 -18.474  1.00 92.81           C  
ATOM   1878  CB  ASP A 251       9.384   0.513 -18.775  1.00 92.81           C  
ATOM   1879  O   ASP A 251      10.552   3.555 -18.388  1.00 92.81           O  
ATOM   1880  CG  ASP A 251       9.614  -0.826 -18.098  1.00 92.81           C  
ATOM   1881  OD1 ASP A 251       9.921  -0.853 -16.887  1.00 92.81           O  
ATOM   1882  OD2 ASP A 251       9.489  -1.865 -18.783  1.00 92.81           O  
ATOM   1883  N   SER A 252       8.466   3.453 -19.183  1.00 92.68           N  
ATOM   1884  CA  SER A 252       8.587   4.735 -19.870  1.00 92.68           C  
ATOM   1885  C   SER A 252       8.844   5.869 -18.884  1.00 92.68           C  
ATOM   1886  CB  SER A 252       7.324   5.030 -20.680  1.00 92.68           C  
ATOM   1887  O   SER A 252       9.623   6.782 -19.168  1.00 92.68           O  
ATOM   1888  OG  SER A 252       6.239   5.343 -19.824  1.00 92.68           O  
ATOM   1889  N   GLN A 253       8.179   5.784 -17.733  1.00 92.26           N  
ATOM   1890  CA  GLN A 253       8.393   6.794 -16.702  1.00 92.26           C  
ATOM   1891  C   GLN A 253       9.815   6.726 -16.152  1.00 92.26           C  
ATOM   1892  CB  GLN A 253       7.383   6.624 -15.566  1.00 92.26           C  
ATOM   1893  O   GLN A 253      10.435   7.759 -15.892  1.00 92.26           O  
ATOM   1894  CG  GLN A 253       5.938   6.855 -15.987  1.00 92.26           C  
ATOM   1895  CD  GLN A 253       5.713   8.235 -16.578  1.00 92.26           C  
ATOM   1896  NE2 GLN A 253       5.590   9.237 -15.714  1.00 92.26           N  
ATOM   1897  OE1 GLN A 253       5.651   8.398 -17.801  1.00 92.26           O  
ATOM   1898  N   PHE A 254      10.312   5.516 -15.952  1.00 92.90           N  
ATOM   1899  CA  PHE A 254      11.684   5.342 -15.493  1.00 92.90           C  
ATOM   1900  C   PHE A 254      12.671   5.899 -16.512  1.00 92.90           C  
ATOM   1901  CB  PHE A 254      11.981   3.863 -15.229  1.00 92.90           C  
ATOM   1902  O   PHE A 254      13.645   6.559 -16.145  1.00 92.90           O  
ATOM   1903  CG  PHE A 254      11.407   3.350 -13.936  1.00 92.90           C  
ATOM   1904  CD1 PHE A 254      11.060   4.228 -12.917  1.00 92.90           C  
ATOM   1905  CD2 PHE A 254      11.216   1.988 -13.740  1.00 92.90           C  
ATOM   1906  CE1 PHE A 254      10.528   3.756 -11.719  1.00 92.90           C  
ATOM   1907  CE2 PHE A 254      10.685   1.509 -12.545  1.00 92.90           C  
ATOM   1908  CZ  PHE A 254      10.343   2.394 -11.536  1.00 92.90           C  
ATOM   1909  N   GLU A 255      12.400   5.643 -17.727  1.00 91.51           N  
ATOM   1910  CA  GLU A 255      13.263   6.100 -18.812  1.00 91.51           C  
ATOM   1911  C   GLU A 255      13.302   7.624 -18.883  1.00 91.51           C  
ATOM   1912  CB  GLU A 255      12.796   5.523 -20.151  1.00 91.51           C  
ATOM   1913  O   GLU A 255      14.369   8.216 -19.054  1.00 91.51           O  
ATOM   1914  CG  GLU A 255      13.698   5.881 -21.323  1.00 91.51           C  
ATOM   1915  CD  GLU A 255      15.090   5.279 -21.215  1.00 91.51           C  
ATOM   1916  OE1 GLU A 255      16.052   5.875 -21.750  1.00 91.51           O  
ATOM   1917  OE2 GLU A 255      15.219   4.201 -20.592  1.00 91.51           O  
ATOM   1918  N   GLU A 256      12.212   8.190 -18.823  1.00 90.66           N  
ATOM   1919  CA  GLU A 256      12.123   9.647 -18.850  1.00 90.66           C  
ATOM   1920  C   GLU A 256      12.925  10.270 -17.710  1.00 90.66           C  
ATOM   1921  CB  GLU A 256      10.662  10.098 -18.773  1.00 90.66           C  
ATOM   1922  O   GLU A 256      13.608  11.278 -17.904  1.00 90.66           O  
ATOM   1923  CG  GLU A 256      10.467  11.591 -18.993  1.00 90.66           C  
ATOM   1924  CD  GLU A 256       9.006  12.011 -18.997  1.00 90.66           C  
ATOM   1925  OE1 GLU A 256       8.724  13.226 -19.107  1.00 90.66           O  
ATOM   1926  OE2 GLU A 256       8.136  11.119 -18.888  1.00 90.66           O  
ATOM   1927  N   TYR A 257      12.799   9.635 -16.613  1.00 90.71           N  
ATOM   1928  CA  TYR A 257      13.551  10.114 -15.460  1.00 90.71           C  
ATOM   1929  C   TYR A 257      15.050   9.952 -15.681  1.00 90.71           C  
ATOM   1930  CB  TYR A 257      13.127   9.366 -14.192  1.00 90.71           C  
ATOM   1931  O   TYR A 257      15.834  10.840 -15.337  1.00 90.71           O  
ATOM   1932  CG  TYR A 257      13.763   9.900 -12.931  1.00 90.71           C  
ATOM   1933  CD1 TYR A 257      14.848   9.250 -12.347  1.00 90.71           C  
ATOM   1934  CD2 TYR A 257      13.280  11.052 -12.321  1.00 90.71           C  
ATOM   1935  CE1 TYR A 257      15.435   9.737 -11.183  1.00 90.71           C  
ATOM   1936  CE2 TYR A 257      13.860  11.548 -11.158  1.00 90.71           C  
ATOM   1937  OH  TYR A 257      15.514  11.370  -9.447  1.00 90.71           O  
ATOM   1938  CZ  TYR A 257      14.936  10.884 -10.598  1.00 90.71           C  
ATOM   1939  N   LEU A 258      15.450   8.835 -16.145  1.00 89.99           N  
ATOM   1940  CA  LEU A 258      16.855   8.568 -16.436  1.00 89.99           C  
ATOM   1941  C   LEU A 258      17.405   9.580 -17.435  1.00 89.99           C  
ATOM   1942  CB  LEU A 258      17.029   7.148 -16.981  1.00 89.99           C  
ATOM   1943  O   LEU A 258      18.529  10.064 -17.281  1.00 89.99           O  
ATOM   1944  CG  LEU A 258      18.462   6.712 -17.290  1.00 89.99           C  
ATOM   1945  CD1 LEU A 258      19.313   6.752 -16.025  1.00 89.99           C  
ATOM   1946  CD2 LEU A 258      18.476   5.317 -17.906  1.00 89.99           C  
ATOM   1947  N   GLN A 259      16.661   9.906 -18.424  1.00 88.43           N  
ATOM   1948  CA  GLN A 259      17.059  10.872 -19.442  1.00 88.43           C  
ATOM   1949  C   GLN A 259      17.282  12.253 -18.833  1.00 88.43           C  
ATOM   1950  CB  GLN A 259      16.007  10.949 -20.550  1.00 88.43           C  
ATOM   1951  O   GLN A 259      18.246  12.941 -19.177  1.00 88.43           O  
ATOM   1952  CG  GLN A 259      15.993   9.737 -21.470  1.00 88.43           C  
ATOM   1953  CD  GLN A 259      14.883   9.797 -22.504  1.00 88.43           C  
ATOM   1954  NE2 GLN A 259      14.875   8.837 -23.422  1.00 88.43           N  
ATOM   1955  OE1 GLN A 259      14.040  10.699 -22.476  1.00 88.43           O  
ATOM   1956  N   GLU A 260      16.359  12.585 -17.956  1.00 87.22           N  
ATOM   1957  CA  GLU A 260      16.455  13.879 -17.287  1.00 87.22           C  
ATOM   1958  C   GLU A 260      17.659  13.928 -16.351  1.00 87.22           C  
ATOM   1959  CB  GLU A 260      15.171  14.179 -16.509  1.00 87.22           C  
ATOM   1960  O   GLU A 260      18.298  14.973 -16.207  1.00 87.22           O  
ATOM   1961  CG  GLU A 260      13.992  14.558 -17.393  1.00 87.22           C  
ATOM   1962  CD  GLU A 260      12.709  14.797 -16.612  1.00 87.22           C  
ATOM   1963  OE1 GLU A 260      11.652  15.033 -17.238  1.00 87.22           O  
ATOM   1964  OE2 GLU A 260      12.763  14.748 -15.362  1.00 87.22           O  
ATOM   1965  N   GLU A 261      17.854  12.778 -15.716  1.00 85.72           N  
ATOM   1966  CA  GLU A 261      19.003  12.671 -14.822  1.00 85.72           C  
ATOM   1967  C   GLU A 261      20.315  12.773 -15.594  1.00 85.72           C  
ATOM   1968  CB  GLU A 261      18.955  11.356 -14.039  1.00 85.72           C  
ATOM   1969  O   GLU A 261      21.310  13.281 -15.072  1.00 85.72           O  
ATOM   1970  CG  GLU A 261      20.021  11.243 -12.959  1.00 85.72           C  
ATOM   1971  CD  GLU A 261      20.004   9.906 -12.236  1.00 85.72           C  
ATOM   1972  OE1 GLU A 261      20.646   9.785 -11.168  1.00 85.72           O  
ATOM   1973  OE2 GLU A 261      19.344   8.971 -12.743  1.00 85.72           O  
ATOM   1974  N   SER A 262      20.357  12.320 -16.792  1.00 83.79           N  
ATOM   1975  CA  SER A 262      21.553  12.282 -17.628  1.00 83.79           C  
ATOM   1976  C   SER A 262      21.790  13.624 -18.313  1.00 83.79           C  
ATOM   1977  CB  SER A 262      21.439  11.177 -18.678  1.00 83.79           C  
ATOM   1978  O   SER A 262      22.871  13.868 -18.854  1.00 83.79           O  
ATOM   1979  OG  SER A 262      21.396   9.901 -18.062  1.00 83.79           O  
ATOM   1980  N   ARG A 263      20.789  14.571 -18.240  1.00 82.64           N  
ATOM   1981  CA  ARG A 263      20.920  15.875 -18.883  1.00 82.64           C  
ATOM   1982  C   ARG A 263      21.953  16.737 -18.165  1.00 82.64           C  
ATOM   1983  CB  ARG A 263      19.570  16.595 -18.920  1.00 82.64           C  
ATOM   1984  O   ARG A 263      22.224  16.534 -16.980  1.00 82.64           O  
ATOM   1985  CG  ARG A 263      18.561  15.964 -19.867  1.00 82.64           C  
ATOM   1986  CD  ARG A 263      17.265  16.760 -19.920  1.00 82.64           C  
ATOM   1987  NE  ARG A 263      16.329  16.201 -20.892  1.00 82.64           N  
ATOM   1988  NH1 ARG A 263      14.651  17.731 -20.466  1.00 82.64           N  
ATOM   1989  NH2 ARG A 263      14.340  16.089 -22.035  1.00 82.64           N  
ATOM   1990  CZ  ARG A 263      15.109  16.675 -21.129  1.00 82.64           C  
ATOM   1991  N   VAL A 264      22.742  17.582 -18.803  1.00 77.87           N  
ATOM   1992  CA  VAL A 264      23.830  18.431 -18.327  1.00 77.87           C  
ATOM   1993  C   VAL A 264      23.289  19.456 -17.333  1.00 77.87           C  
ATOM   1994  CB  VAL A 264      24.545  19.146 -19.495  1.00 77.87           C  
ATOM   1995  O   VAL A 264      23.888  19.685 -16.280  1.00 77.87           O  
ATOM   1996  CG1 VAL A 264      25.609  20.107 -18.970  1.00 77.87           C  
ATOM   1997  CG2 VAL A 264      25.166  18.124 -20.446  1.00 77.87           C  
ATOM   1998  N   ASN A 265      22.115  19.997 -17.557  1.00 73.71           N  
ATOM   1999  CA  ASN A 265      21.453  20.893 -16.615  1.00 73.71           C  
ATOM   2000  C   ASN A 265      20.399  20.160 -15.790  1.00 73.71           C  
ATOM   2001  CB  ASN A 265      20.822  22.076 -17.352  1.00 73.71           C  
ATOM   2002  O   ASN A 265      19.362  19.756 -16.318  1.00 73.71           O  
ATOM   2003  CG  ASN A 265      21.842  23.120 -17.764  1.00 73.71           C  
ATOM   2004  ND2 ASN A 265      21.366  24.225 -18.324  1.00 73.71           N  
ATOM   2005  OD1 ASN A 265      23.048  22.933 -17.580  1.00 73.71           O  
ATOM   2006  N   ARG A 266      20.670  19.965 -14.467  1.00 78.33           N  
ATOM   2007  CA  ARG A 266      19.855  19.125 -13.594  1.00 78.33           C  
ATOM   2008  C   ARG A 266      19.073  19.971 -12.595  1.00 78.33           C  
ATOM   2009  CB  ARG A 266      20.730  18.113 -12.852  1.00 78.33           C  
ATOM   2010  O   ARG A 266      18.631  19.469 -11.560  1.00 78.33           O  
ATOM   2011  CG  ARG A 266      21.496  17.172 -13.768  1.00 78.33           C  
ATOM   2012  CD  ARG A 266      22.453  16.281 -12.989  1.00 78.33           C  
ATOM   2013  NE  ARG A 266      23.320  15.513 -13.878  1.00 78.33           N  
ATOM   2014  NH1 ARG A 266      24.401  14.377 -12.182  1.00 78.33           N  
ATOM   2015  NH2 ARG A 266      24.961  13.984 -14.370  1.00 78.33           N  
ATOM   2016  CZ  ARG A 266      24.225  14.626 -13.475  1.00 78.33           C  
ATOM   2017  N   ARG A 267      18.728  21.200 -12.797  1.00 68.31           N  
ATOM   2018  CA  ARG A 267      18.282  22.135 -11.769  1.00 68.31           C  
ATOM   2019  C   ARG A 267      16.796  21.960 -11.477  1.00 68.31           C  
ATOM   2020  CB  ARG A 267      18.567  23.577 -12.193  1.00 68.31           C  
ATOM   2021  O   ARG A 267      16.369  22.051 -10.324  1.00 68.31           O  
ATOM   2022  CG  ARG A 267      20.044  23.936 -12.204  1.00 68.31           C  
ATOM   2023  CD  ARG A 267      20.265  25.405 -12.535  1.00 68.31           C  
ATOM   2024  NE  ARG A 267      21.684  25.749 -12.542  1.00 68.31           N  
ATOM   2025  NH1 ARG A 267      21.351  27.994 -12.972  1.00 68.31           N  
ATOM   2026  NH2 ARG A 267      23.477  27.171 -12.733  1.00 68.31           N  
ATOM   2027  CZ  ARG A 267      22.168  26.971 -12.749  1.00 68.31           C  
ATOM   2028  N   LYS A 268      15.933  21.198 -12.418  1.00 66.54           N  
ATOM   2029  CA  LYS A 268      14.550  20.978 -12.007  1.00 66.54           C  
ATOM   2030  C   LYS A 268      14.013  19.663 -12.565  1.00 66.54           C  
ATOM   2031  CB  LYS A 268      13.664  22.140 -12.458  1.00 66.54           C  
ATOM   2032  O   LYS A 268      13.561  19.607 -13.711  1.00 66.54           O  
ATOM   2033  CG  LYS A 268      13.566  23.273 -11.448  1.00 66.54           C  
ATOM   2034  CD  LYS A 268      12.614  24.363 -11.921  1.00 66.54           C  
ATOM   2035  CE  LYS A 268      12.658  25.581 -11.007  1.00 66.54           C  
ATOM   2036  NZ  LYS A 268      11.646  26.606 -11.401  1.00 66.54           N  
ATOM   2037  N   ILE A 269      14.445  18.544 -12.006  1.00 75.14           N  
ATOM   2038  CA  ILE A 269      13.935  17.256 -12.462  1.00 75.14           C  
ATOM   2039  C   ILE A 269      12.571  16.987 -11.830  1.00 75.14           C  
ATOM   2040  CB  ILE A 269      14.915  16.109 -12.128  1.00 75.14           C  
ATOM   2041  O   ILE A 269      12.408  17.111 -10.614  1.00 75.14           O  
ATOM   2042  CG1 ILE A 269      16.289  16.384 -12.750  1.00 75.14           C  
ATOM   2043  CG2 ILE A 269      14.357  14.765 -12.605  1.00 75.14           C  
ATOM   2044  CD1 ILE A 269      17.392  15.463 -12.246  1.00 75.14           C  
ATOM   2045  N   THR A 270      11.545  16.944 -12.671  1.00 74.06           N  
ATOM   2046  CA  THR A 270      10.231  16.550 -12.176  1.00 74.06           C  
ATOM   2047  C   THR A 270      10.124  15.031 -12.076  1.00 74.06           C  
ATOM   2048  CB  THR A 270       9.108  17.088 -13.082  1.00 74.06           C  
ATOM   2049  O   THR A 270      10.443  14.317 -13.029  1.00 74.06           O  
ATOM   2050  CG2 THR A 270       9.021  18.608 -13.006  1.00 74.06           C  
ATOM   2051  OG1 THR A 270       9.370  16.703 -14.437  1.00 74.06           O  
ATOM   2052  N   ASP A 271       9.787  14.575 -10.900  1.00 81.57           N  
ATOM   2053  CA  ASP A 271       9.675  13.144 -10.635  1.00 81.57           C  
ATOM   2054  C   ASP A 271       8.295  12.620 -11.026  1.00 81.57           C  
ATOM   2055  CB  ASP A 271       9.952  12.848  -9.160  1.00 81.57           C  
ATOM   2056  O   ASP A 271       7.295  12.951 -10.386  1.00 81.57           O  
ATOM   2057  CG  ASP A 271      10.112  11.366  -8.872  1.00 81.57           C  
ATOM   2058  OD1 ASP A 271       9.842  10.538  -9.769  1.00 81.57           O  
ATOM   2059  OD2 ASP A 271      10.509  11.022  -7.738  1.00 81.57           O  
ATOM   2060  N   ASN A 272       8.201  11.902 -12.172  1.00 85.13           N  
ATOM   2061  CA  ASN A 272       6.942  11.306 -12.607  1.00 85.13           C  
ATOM   2062  C   ASN A 272       6.929   9.797 -12.380  1.00 85.13           C  
ATOM   2063  CB  ASN A 272       6.678  11.624 -14.080  1.00 85.13           C  
ATOM   2064  O   ASN A 272       6.082   9.090 -12.930  1.00 85.13           O  
ATOM   2065  CG  ASN A 272       6.510  13.109 -14.336  1.00 85.13           C  
ATOM   2066  ND2 ASN A 272       7.006  13.574 -15.476  1.00 85.13           N  
ATOM   2067  OD1 ASN A 272       5.940  13.832 -13.515  1.00 85.13           O  
ATOM   2068  N   ARG A 273       7.807   9.302 -11.630  1.00 92.03           N  
ATOM   2069  CA  ARG A 273       7.863   7.873 -11.340  1.00 92.03           C  
ATOM   2070  C   ARG A 273       6.696   7.447 -10.456  1.00 92.03           C  
ATOM   2071  CB  ARG A 273       9.189   7.513 -10.666  1.00 92.03           C  
ATOM   2072  O   ARG A 273       6.226   8.224  -9.623  1.00 92.03           O  
ATOM   2073  CG  ARG A 273      10.411   7.774 -11.532  1.00 92.03           C  
ATOM   2074  CD  ARG A 273      11.706   7.534 -10.768  1.00 92.03           C  
ATOM   2075  NE  ARG A 273      11.908   8.533  -9.723  1.00 92.03           N  
ATOM   2076  NH1 ARG A 273      13.926   7.671  -9.001  1.00 92.03           N  
ATOM   2077  NH2 ARG A 273      13.041   9.529  -7.991  1.00 92.03           N  
ATOM   2078  CZ  ARG A 273      12.958   8.575  -8.907  1.00 92.03           C  
ATOM   2079  N   VAL A 274       6.271   6.220 -10.712  1.00 93.95           N  
ATOM   2080  CA  VAL A 274       5.167   5.679  -9.926  1.00 93.95           C  
ATOM   2081  C   VAL A 274       5.690   5.165  -8.586  1.00 93.95           C  
ATOM   2082  CB  VAL A 274       4.434   4.548 -10.681  1.00 93.95           C  
ATOM   2083  O   VAL A 274       6.568   4.300  -8.546  1.00 93.95           O  
ATOM   2084  CG1 VAL A 274       3.293   3.985  -9.835  1.00 93.95           C  
ATOM   2085  CG2 VAL A 274       3.909   5.056 -12.023  1.00 93.95           C  
ATOM   2086  N   HIS A 275       5.127   5.726  -7.493  1.00 93.69           N  
ATOM   2087  CA  HIS A 275       5.617   5.408  -6.156  1.00 93.69           C  
ATOM   2088  C   HIS A 275       4.918   4.175  -5.593  1.00 93.69           C  
ATOM   2089  CB  HIS A 275       5.420   6.599  -5.216  1.00 93.69           C  
ATOM   2090  O   HIS A 275       5.537   3.374  -4.888  1.00 93.69           O  
ATOM   2091  CG  HIS A 275       6.076   7.855  -5.694  1.00 93.69           C  
ATOM   2092  CD2 HIS A 275       7.384   8.189  -5.802  1.00 93.69           C  
ATOM   2093  ND1 HIS A 275       5.361   8.950  -6.127  1.00 93.69           N  
ATOM   2094  CE1 HIS A 275       6.203   9.906  -6.484  1.00 93.69           C  
ATOM   2095  NE2 HIS A 275       7.437   9.469  -6.295  1.00 93.69           N  
ATOM   2096  N   CYS A 276       3.678   4.056  -5.837  1.00 94.28           N  
ATOM   2097  CA  CYS A 276       2.942   2.897  -5.346  1.00 94.28           C  
ATOM   2098  C   CYS A 276       1.820   2.518  -6.306  1.00 94.28           C  
ATOM   2099  CB  CYS A 276       2.366   3.175  -3.958  1.00 94.28           C  
ATOM   2100  O   CYS A 276       1.315   3.366  -7.043  1.00 94.28           O  
ATOM   2101  SG  CYS A 276       1.019   4.378  -3.956  1.00 94.28           S  
ATOM   2102  N   CYS A 277       1.558   1.204  -6.291  1.00 94.49           N  
ATOM   2103  CA  CYS A 277       0.460   0.659  -7.081  1.00 94.49           C  
ATOM   2104  C   CYS A 277      -0.578  -0.008  -6.187  1.00 94.49           C  
ATOM   2105  CB  CYS A 277       0.985  -0.347  -8.106  1.00 94.49           C  
ATOM   2106  O   CYS A 277      -0.263  -0.955  -5.464  1.00 94.49           O  
ATOM   2107  SG  CYS A 277      -0.310  -1.106  -9.111  1.00 94.49           S  
ATOM   2108  N   LEU A 278      -1.771   0.597  -6.214  1.00 94.59           N  
ATOM   2109  CA  LEU A 278      -2.880  -0.036  -5.509  1.00 94.59           C  
ATOM   2110  C   LEU A 278      -3.543  -1.098  -6.380  1.00 94.59           C  
ATOM   2111  CB  LEU A 278      -3.913   1.010  -5.084  1.00 94.59           C  
ATOM   2112  O   LEU A 278      -4.118  -0.781  -7.423  1.00 94.59           O  
ATOM   2113  CG  LEU A 278      -3.409   2.130  -4.172  1.00 94.59           C  
ATOM   2114  CD1 LEU A 278      -4.524   3.135  -3.902  1.00 94.59           C  
ATOM   2115  CD2 LEU A 278      -2.872   1.555  -2.866  1.00 94.59           C  
ATOM   2116  N   TYR A 279      -3.314  -2.312  -5.896  1.00 94.01           N  
ATOM   2117  CA  TYR A 279      -3.883  -3.409  -6.670  1.00 94.01           C  
ATOM   2118  C   TYR A 279      -5.206  -3.871  -6.070  1.00 94.01           C  
ATOM   2119  CB  TYR A 279      -2.903  -4.583  -6.741  1.00 94.01           C  
ATOM   2120  O   TYR A 279      -5.241  -4.377  -4.946  1.00 94.01           O  
ATOM   2121  CG  TYR A 279      -3.316  -5.662  -7.713  1.00 94.01           C  
ATOM   2122  CD1 TYR A 279      -3.946  -6.823  -7.270  1.00 94.01           C  
ATOM   2123  CD2 TYR A 279      -3.078  -5.522  -9.076  1.00 94.01           C  
ATOM   2124  CE1 TYR A 279      -4.327  -7.820  -8.161  1.00 94.01           C  
ATOM   2125  CE2 TYR A 279      -3.454  -6.513  -9.977  1.00 94.01           C  
ATOM   2126  OH  TYR A 279      -4.453  -8.640 -10.398  1.00 94.01           O  
ATOM   2127  CZ  TYR A 279      -4.078  -7.656  -9.511  1.00 94.01           C  
ATOM   2128  N   PHE A 280      -6.333  -3.723  -6.895  1.00 93.78           N  
ATOM   2129  CA  PHE A 280      -7.665  -4.083  -6.425  1.00 93.78           C  
ATOM   2130  C   PHE A 280      -7.974  -5.543  -6.737  1.00 93.78           C  
ATOM   2131  CB  PHE A 280      -8.724  -3.175  -7.059  1.00 93.78           C  
ATOM   2132  O   PHE A 280      -7.861  -5.974  -7.887  1.00 93.78           O  
ATOM   2133  CG  PHE A 280      -8.776  -1.795  -6.462  1.00 93.78           C  
ATOM   2134  CD1 PHE A 280      -9.826  -1.421  -5.633  1.00 93.78           C  
ATOM   2135  CD2 PHE A 280      -7.774  -0.871  -6.730  1.00 93.78           C  
ATOM   2136  CE1 PHE A 280      -9.877  -0.143  -5.079  1.00 93.78           C  
ATOM   2137  CE2 PHE A 280      -7.819   0.407  -6.181  1.00 93.78           C  
ATOM   2138  CZ  PHE A 280      -8.871   0.769  -5.356  1.00 93.78           C  
ATOM   2139  N   ILE A 281      -8.356  -6.202  -5.668  1.00 93.15           N  
ATOM   2140  CA  ILE A 281      -8.716  -7.611  -5.793  1.00 93.15           C  
ATOM   2141  C   ILE A 281     -10.228  -7.772  -5.655  1.00 93.15           C  
ATOM   2142  CB  ILE A 281      -7.986  -8.476  -4.742  1.00 93.15           C  
ATOM   2143  O   ILE A 281     -10.838  -7.205  -4.745  1.00 93.15           O  
ATOM   2144  CG1 ILE A 281      -6.468  -8.307  -4.872  1.00 93.15           C  
ATOM   2145  CG2 ILE A 281      -8.388  -9.947  -4.880  1.00 93.15           C  
ATOM   2146  CD1 ILE A 281      -5.681  -8.845  -3.684  1.00 93.15           C  
ATOM   2147  N   ALA A 282     -10.763  -8.484  -6.596  1.00 91.30           N  
ATOM   2148  CA  ALA A 282     -12.199  -8.744  -6.554  1.00 91.30           C  
ATOM   2149  C   ALA A 282     -12.569  -9.588  -5.337  1.00 91.30           C  
ATOM   2150  CB  ALA A 282     -12.652  -9.439  -7.836  1.00 91.30           C  
ATOM   2151  O   ALA A 282     -11.818 -10.484  -4.945  1.00 91.30           O  
ATOM   2152  N   PRO A 283     -13.763  -9.265  -4.709  1.00 90.39           N  
ATOM   2153  CA  PRO A 283     -14.195  -9.987  -3.510  1.00 90.39           C  
ATOM   2154  C   PRO A 283     -14.791 -11.356  -3.829  1.00 90.39           C  
ATOM   2155  CB  PRO A 283     -15.250  -9.060  -2.901  1.00 90.39           C  
ATOM   2156  O   PRO A 283     -16.012 -11.528  -3.781  1.00 90.39           O  
ATOM   2157  CG  PRO A 283     -15.865  -8.361  -4.070  1.00 90.39           C  
ATOM   2158  CD  PRO A 283     -14.816  -8.193  -5.131  1.00 90.39           C  
ATOM   2159  N   THR A 284     -14.122 -12.358  -4.402  1.00 86.72           N  
ATOM   2160  CA  THR A 284     -14.596 -13.668  -4.836  1.00 86.72           C  
ATOM   2161  C   THR A 284     -14.708 -14.622  -3.651  1.00 86.72           C  
ATOM   2162  CB  THR A 284     -13.663 -14.274  -5.901  1.00 86.72           C  
ATOM   2163  O   THR A 284     -15.618 -15.452  -3.600  1.00 86.72           O  
ATOM   2164  CG2 THR A 284     -13.781 -13.527  -7.225  1.00 86.72           C  
ATOM   2165  OG1 THR A 284     -12.309 -14.199  -5.440  1.00 86.72           O  
ATOM   2166  N   GLY A 285     -13.894 -14.387  -2.486  1.00 82.04           N  
ATOM   2167  CA  GLY A 285     -13.944 -15.218  -1.294  1.00 82.04           C  
ATOM   2168  C   GLY A 285     -13.082 -16.462  -1.397  1.00 82.04           C  
ATOM   2169  O   GLY A 285     -13.005 -17.251  -0.452  1.00 82.04           O  
ATOM   2170  N   HIS A 286     -12.427 -16.795  -2.478  1.00 84.85           N  
ATOM   2171  CA  HIS A 286     -11.605 -17.992  -2.615  1.00 84.85           C  
ATOM   2172  C   HIS A 286     -10.120 -17.654  -2.529  1.00 84.85           C  
ATOM   2173  CB  HIS A 286     -11.907 -18.700  -3.938  1.00 84.85           C  
ATOM   2174  O   HIS A 286      -9.451 -18.021  -1.560  1.00 84.85           O  
ATOM   2175  CG  HIS A 286     -13.321 -19.170  -4.057  1.00 84.85           C  
ATOM   2176  CD2 HIS A 286     -14.236 -18.995  -5.040  1.00 84.85           C  
ATOM   2177  ND1 HIS A 286     -13.942 -19.919  -3.081  1.00 84.85           N  
ATOM   2178  CE1 HIS A 286     -15.181 -20.184  -3.459  1.00 84.85           C  
ATOM   2179  NE2 HIS A 286     -15.385 -19.635  -4.644  1.00 84.85           N  
ATOM   2180  N   GLY A 287      -9.586 -16.833  -3.403  1.00 89.57           N  
ATOM   2181  CA  GLY A 287      -8.192 -16.432  -3.500  1.00 89.57           C  
ATOM   2182  C   GLY A 287      -7.908 -15.542  -4.696  1.00 89.57           C  
ATOM   2183  O   GLY A 287      -8.818 -14.907  -5.233  1.00 89.57           O  
ATOM   2184  N   LEU A 288      -6.579 -15.528  -4.999  1.00 92.12           N  
ATOM   2185  CA  LEU A 288      -6.161 -14.688  -6.117  1.00 92.12           C  
ATOM   2186  C   LEU A 288      -6.449 -15.373  -7.448  1.00 92.12           C  
ATOM   2187  CB  LEU A 288      -4.669 -14.359  -6.011  1.00 92.12           C  
ATOM   2188  O   LEU A 288      -6.229 -16.578  -7.592  1.00 92.12           O  
ATOM   2189  CG  LEU A 288      -4.268 -13.377  -4.909  1.00 92.12           C  
ATOM   2190  CD1 LEU A 288      -2.749 -13.296  -4.798  1.00 92.12           C  
ATOM   2191  CD2 LEU A 288      -4.865 -11.999  -5.177  1.00 92.12           C  
ATOM   2192  N   LYS A 289      -6.987 -14.658  -8.347  1.00 90.17           N  
ATOM   2193  CA  LYS A 289      -7.180 -15.154  -9.706  1.00 90.17           C  
ATOM   2194  C   LYS A 289      -5.842 -15.360 -10.411  1.00 90.17           C  
ATOM   2195  CB  LYS A 289      -8.054 -14.191 -10.510  1.00 90.17           C  
ATOM   2196  O   LYS A 289      -4.860 -14.685 -10.099  1.00 90.17           O  
ATOM   2197  CG  LYS A 289      -9.493 -14.107 -10.023  1.00 90.17           C  
ATOM   2198  CD  LYS A 289     -10.325 -13.175 -10.895  1.00 90.17           C  
ATOM   2199  CE  LYS A 289     -11.752 -13.051 -10.379  1.00 90.17           C  
ATOM   2200  NZ  LYS A 289     -12.586 -12.180 -11.260  1.00 90.17           N  
ATOM   2201  N   PRO A 290      -5.803 -16.400 -11.175  1.00 89.25           N  
ATOM   2202  CA  PRO A 290      -4.556 -16.657 -11.900  1.00 89.25           C  
ATOM   2203  C   PRO A 290      -4.061 -15.437 -12.672  1.00 89.25           C  
ATOM   2204  CB  PRO A 290      -4.932 -17.793 -12.855  1.00 89.25           C  
ATOM   2205  O   PRO A 290      -2.854 -15.190 -12.735  1.00 89.25           O  
ATOM   2206  CG  PRO A 290      -6.074 -18.490 -12.190  1.00 89.25           C  
ATOM   2207  CD  PRO A 290      -6.878 -17.472 -11.433  1.00 89.25           C  
ATOM   2208  N   LEU A 291      -4.973 -14.793 -13.184  1.00 87.93           N  
ATOM   2209  CA  LEU A 291      -4.625 -13.569 -13.897  1.00 87.93           C  
ATOM   2210  C   LEU A 291      -3.968 -12.561 -12.960  1.00 87.93           C  
ATOM   2211  CB  LEU A 291      -5.869 -12.950 -14.540  1.00 87.93           C  
ATOM   2212  O   LEU A 291      -2.990 -11.908 -13.330  1.00 87.93           O  
ATOM   2213  CG  LEU A 291      -5.632 -11.754 -15.463  1.00 87.93           C  
ATOM   2214  CD1 LEU A 291      -6.460 -11.893 -16.735  1.00 87.93           C  
ATOM   2215  CD2 LEU A 291      -5.962 -10.450 -14.743  1.00 87.93           C  
ATOM   2216  N   ASP A 292      -4.471 -12.410 -11.776  1.00 90.68           N  
ATOM   2217  CA  ASP A 292      -3.924 -11.504 -10.771  1.00 90.68           C  
ATOM   2218  C   ASP A 292      -2.510 -11.917 -10.370  1.00 90.68           C  
ATOM   2219  CB  ASP A 292      -4.829 -11.461  -9.538  1.00 90.68           C  
ATOM   2220  O   ASP A 292      -1.630 -11.068 -10.212  1.00 90.68           O  
ATOM   2221  CG  ASP A 292      -6.147 -10.752  -9.794  1.00 90.68           C  
ATOM   2222  OD1 ASP A 292      -6.202  -9.866 -10.674  1.00 90.68           O  
ATOM   2223  OD2 ASP A 292      -7.139 -11.080  -9.107  1.00 90.68           O  
ATOM   2224  N   ILE A 293      -2.307 -13.166 -10.288  1.00 91.87           N  
ATOM   2225  CA  ILE A 293      -1.005 -13.699  -9.902  1.00 91.87           C  
ATOM   2226  C   ILE A 293       0.033 -13.346 -10.965  1.00 91.87           C  
ATOM   2227  CB  ILE A 293      -1.059 -15.229  -9.694  1.00 91.87           C  
ATOM   2228  O   ILE A 293       1.129 -12.883 -10.642  1.00 91.87           O  
ATOM   2229  CG1 ILE A 293      -1.955 -15.574  -8.498  1.00 91.87           C  
ATOM   2230  CG2 ILE A 293       0.349 -15.799  -9.505  1.00 91.87           C  
ATOM   2231  CD1 ILE A 293      -2.255 -17.060  -8.357  1.00 91.87           C  
ATOM   2232  N   GLU A 294      -0.343 -13.570 -12.165  1.00 89.30           N  
ATOM   2233  CA  GLU A 294       0.559 -13.264 -13.272  1.00 89.30           C  
ATOM   2234  C   GLU A 294       0.862 -11.770 -13.339  1.00 89.30           C  
ATOM   2235  CB  GLU A 294      -0.036 -13.740 -14.599  1.00 89.30           C  
ATOM   2236  O   GLU A 294       2.009 -11.372 -13.552  1.00 89.30           O  
ATOM   2237  CG  GLU A 294       0.941 -13.688 -15.765  1.00 89.30           C  
ATOM   2238  CD  GLU A 294       0.371 -14.265 -17.051  1.00 89.30           C  
ATOM   2239  OE1 GLU A 294       1.072 -14.245 -18.088  1.00 89.30           O  
ATOM   2240  OE2 GLU A 294      -0.786 -14.740 -17.022  1.00 89.30           O  
ATOM   2241  N   PHE A 295      -0.103 -11.032 -13.126  1.00 89.53           N  
ATOM   2242  CA  PHE A 295       0.048  -9.583 -13.171  1.00 89.53           C  
ATOM   2243  C   PHE A 295       0.965  -9.100 -12.053  1.00 89.53           C  
ATOM   2244  CB  PHE A 295      -1.316  -8.895 -13.065  1.00 89.53           C  
ATOM   2245  O   PHE A 295       1.891  -8.323 -12.295  1.00 89.53           O  
ATOM   2246  CG  PHE A 295      -1.278  -7.421 -13.365  1.00 89.53           C  
ATOM   2247  CD1 PHE A 295      -1.002  -6.499 -12.362  1.00 89.53           C  
ATOM   2248  CD2 PHE A 295      -1.517  -6.956 -14.652  1.00 89.53           C  
ATOM   2249  CE1 PHE A 295      -0.966  -5.134 -12.638  1.00 89.53           C  
ATOM   2250  CE2 PHE A 295      -1.482  -5.594 -14.935  1.00 89.53           C  
ATOM   2251  CZ  PHE A 295      -1.207  -4.684 -13.926  1.00 89.53           C  
ATOM   2252  N   MET A 296       0.761  -9.515 -10.871  1.00 92.72           N  
ATOM   2253  CA  MET A 296       1.538  -9.101  -9.706  1.00 92.72           C  
ATOM   2254  C   MET A 296       2.978  -9.593  -9.810  1.00 92.72           C  
ATOM   2255  CB  MET A 296       0.899  -9.623  -8.418  1.00 92.72           C  
ATOM   2256  O   MET A 296       3.907  -8.902  -9.386  1.00 92.72           O  
ATOM   2257  CG  MET A 296      -0.400  -8.923  -8.052  1.00 92.72           C  
ATOM   2258  SD  MET A 296      -1.124  -9.558  -6.490  1.00 92.72           S  
ATOM   2259  CE  MET A 296      -0.085  -8.692  -5.281  1.00 92.72           C  
ATOM   2260  N   LYS A 297       3.144 -10.703 -10.423  1.00 92.56           N  
ATOM   2261  CA  LYS A 297       4.477 -11.270 -10.604  1.00 92.56           C  
ATOM   2262  C   LYS A 297       5.327 -10.395 -11.520  1.00 92.56           C  
ATOM   2263  CB  LYS A 297       4.384 -12.687 -11.172  1.00 92.56           C  
ATOM   2264  O   LYS A 297       6.522 -10.213 -11.280  1.00 92.56           O  
ATOM   2265  CG  LYS A 297       4.099 -13.755 -10.127  1.00 92.56           C  
ATOM   2266  CD  LYS A 297       4.134 -15.153 -10.732  1.00 92.56           C  
ATOM   2267  CE  LYS A 297       3.847 -16.223  -9.686  1.00 92.56           C  
ATOM   2268  NZ  LYS A 297       3.846 -17.593 -10.282  1.00 92.56           N  
ATOM   2269  N   ARG A 298       4.774  -9.847 -12.408  1.00 90.27           N  
ATOM   2270  CA  ARG A 298       5.492  -9.041 -13.389  1.00 90.27           C  
ATOM   2271  C   ARG A 298       5.725  -7.626 -12.871  1.00 90.27           C  
ATOM   2272  CB  ARG A 298       4.725  -8.994 -14.712  1.00 90.27           C  
ATOM   2273  O   ARG A 298       6.723  -6.989 -13.216  1.00 90.27           O  
ATOM   2274  CG  ARG A 298       4.539 -10.355 -15.365  1.00 90.27           C  
ATOM   2275  CD  ARG A 298       5.759 -10.762 -16.179  1.00 90.27           C  
ATOM   2276  NE  ARG A 298       5.490 -11.938 -17.002  1.00 90.27           N  
ATOM   2277  NH1 ARG A 298       6.972 -11.360 -18.678  1.00 90.27           N  
ATOM   2278  NH2 ARG A 298       5.754 -13.295 -18.836  1.00 90.27           N  
ATOM   2279  CZ  ARG A 298       6.073 -12.195 -18.170  1.00 90.27           C  
ATOM   2280  N   LEU A 299       4.887  -7.207 -12.015  1.00 91.91           N  
ATOM   2281  CA  LEU A 299       4.901  -5.817 -11.570  1.00 91.91           C  
ATOM   2282  C   LEU A 299       5.717  -5.664 -10.291  1.00 91.91           C  
ATOM   2283  CB  LEU A 299       3.474  -5.312 -11.343  1.00 91.91           C  
ATOM   2284  O   LEU A 299       6.260  -4.591 -10.021  1.00 91.91           O  
ATOM   2285  CG  LEU A 299       3.312  -3.804 -11.147  1.00 91.91           C  
ATOM   2286  CD1 LEU A 299       3.848  -3.051 -12.360  1.00 91.91           C  
ATOM   2287  CD2 LEU A 299       1.849  -3.451 -10.896  1.00 91.91           C  
ATOM   2288  N   HIS A 300       5.836  -6.703  -9.503  1.00 92.78           N  
ATOM   2289  CA  HIS A 300       6.396  -6.640  -8.158  1.00 92.78           C  
ATOM   2290  C   HIS A 300       7.844  -6.162  -8.185  1.00 92.78           C  
ATOM   2291  CB  HIS A 300       6.307  -8.007  -7.477  1.00 92.78           C  
ATOM   2292  O   HIS A 300       8.339  -5.611  -7.199  1.00 92.78           O  
ATOM   2293  CG  HIS A 300       7.315  -8.993  -7.976  1.00 92.78           C  
ATOM   2294  CD2 HIS A 300       8.514  -9.371  -7.473  1.00 92.78           C  
ATOM   2295  ND1 HIS A 300       7.137  -9.717  -9.135  1.00 92.78           N  
ATOM   2296  CE1 HIS A 300       8.186 -10.501  -9.322  1.00 92.78           C  
ATOM   2297  NE2 HIS A 300       9.036 -10.309  -8.328  1.00 92.78           N  
ATOM   2298  N   THR A 301       8.648  -6.194  -9.278  1.00 91.11           N  
ATOM   2299  CA  THR A 301      10.046  -5.783  -9.348  1.00 91.11           C  
ATOM   2300  C   THR A 301      10.157  -4.304  -9.708  1.00 91.11           C  
ATOM   2301  CB  THR A 301      10.825  -6.625 -10.375  1.00 91.11           C  
ATOM   2302  O   THR A 301      11.187  -3.675  -9.457  1.00 91.11           O  
ATOM   2303  CG2 THR A 301      10.823  -8.101  -9.992  1.00 91.11           C  
ATOM   2304  OG1 THR A 301      10.217  -6.477 -11.665  1.00 91.11           O  
ATOM   2305  N   LYS A 302       9.067  -3.764 -10.128  1.00 90.99           N  
ATOM   2306  CA  LYS A 302       9.157  -2.422 -10.696  1.00 90.99           C  
ATOM   2307  C   LYS A 302       8.463  -1.399  -9.802  1.00 90.99           C  
ATOM   2308  CB  LYS A 302       8.548  -2.391 -12.098  1.00 90.99           C  
ATOM   2309  O   LYS A 302       8.864  -0.234  -9.756  1.00 90.99           O  
ATOM   2310  CG  LYS A 302       9.274  -3.266 -13.109  1.00 90.99           C  
ATOM   2311  CD  LYS A 302       8.732  -3.062 -14.518  1.00 90.99           C  
ATOM   2312  CE  LYS A 302       9.527  -3.857 -15.544  1.00 90.99           C  
ATOM   2313  NZ  LYS A 302       8.909  -3.783 -16.902  1.00 90.99           N  
ATOM   2314  N   VAL A 303       7.402  -1.841  -9.088  1.00 93.89           N  
ATOM   2315  CA  VAL A 303       6.637  -0.891  -8.288  1.00 93.89           C  
ATOM   2316  C   VAL A 303       6.260  -1.526  -6.951  1.00 93.89           C  
ATOM   2317  CB  VAL A 303       5.367  -0.416  -9.029  1.00 93.89           C  
ATOM   2318  O   VAL A 303       6.234  -2.752  -6.825  1.00 93.89           O  
ATOM   2319  CG1 VAL A 303       4.372  -1.565  -9.184  1.00 93.89           C  
ATOM   2320  CG2 VAL A 303       4.725   0.756  -8.291  1.00 93.89           C  
ATOM   2321  N   ASN A 304       6.025  -0.641  -5.970  1.00 94.58           N  
ATOM   2322  CA  ASN A 304       5.499  -1.091  -4.686  1.00 94.58           C  
ATOM   2323  C   ASN A 304       4.015  -1.435  -4.778  1.00 94.58           C  
ATOM   2324  CB  ASN A 304       5.732  -0.030  -3.609  1.00 94.58           C  
ATOM   2325  O   ASN A 304       3.181  -0.553  -4.991  1.00 94.58           O  
ATOM   2326  CG  ASN A 304       7.199   0.308  -3.429  1.00 94.58           C  
ATOM   2327  ND2 ASN A 304       7.509   1.598  -3.379  1.00 94.58           N  
ATOM   2328  OD1 ASN A 304       8.047  -0.584  -3.337  1.00 94.58           O  
ATOM   2329  N   ILE A 305       3.721  -2.735  -4.568  1.00 95.13           N  
ATOM   2330  CA  ILE A 305       2.348  -3.197  -4.740  1.00 95.13           C  
ATOM   2331  C   ILE A 305       1.649  -3.255  -3.384  1.00 95.13           C  
ATOM   2332  CB  ILE A 305       2.299  -4.581  -5.427  1.00 95.13           C  
ATOM   2333  O   ILE A 305       2.165  -3.852  -2.437  1.00 95.13           O  
ATOM   2334  CG1 ILE A 305       2.967  -4.516  -6.806  1.00 95.13           C  
ATOM   2335  CG2 ILE A 305       0.855  -5.077  -5.541  1.00 95.13           C  
ATOM   2336  CD1 ILE A 305       3.155  -5.875  -7.467  1.00 95.13           C  
ATOM   2337  N   ILE A 306       0.465  -2.591  -3.350  1.00 95.04           N  
ATOM   2338  CA  ILE A 306      -0.396  -2.642  -2.174  1.00 95.04           C  
ATOM   2339  C   ILE A 306      -1.711  -3.333  -2.526  1.00 95.04           C  
ATOM   2340  CB  ILE A 306      -0.667  -1.229  -1.610  1.00 95.04           C  
ATOM   2341  O   ILE A 306      -2.552  -2.762  -3.226  1.00 95.04           O  
ATOM   2342  CG1 ILE A 306       0.652  -0.530  -1.264  1.00 95.04           C  
ATOM   2343  CG2 ILE A 306      -1.585  -1.302  -0.387  1.00 95.04           C  
ATOM   2344  CD1 ILE A 306       0.502   0.950  -0.938  1.00 95.04           C  
ATOM   2345  N   PRO A 307      -1.833  -4.565  -2.002  1.00 94.62           N  
ATOM   2346  CA  PRO A 307      -3.067  -5.294  -2.305  1.00 94.62           C  
ATOM   2347  C   PRO A 307      -4.269  -4.771  -1.521  1.00 94.62           C  
ATOM   2348  CB  PRO A 307      -2.735  -6.733  -1.901  1.00 94.62           C  
ATOM   2349  O   PRO A 307      -4.191  -4.612  -0.300  1.00 94.62           O  
ATOM   2350  CG  PRO A 307      -1.635  -6.603  -0.898  1.00 94.62           C  
ATOM   2351  CD  PRO A 307      -0.887  -5.330  -1.171  1.00 94.62           C  
ATOM   2352  N   VAL A 308      -5.383  -4.512  -2.332  1.00 94.45           N  
ATOM   2353  CA  VAL A 308      -6.601  -3.991  -1.722  1.00 94.45           C  
ATOM   2354  C   VAL A 308      -7.797  -4.841  -2.148  1.00 94.45           C  
ATOM   2355  CB  VAL A 308      -6.837  -2.512  -2.099  1.00 94.45           C  
ATOM   2356  O   VAL A 308      -7.996  -5.090  -3.339  1.00 94.45           O  
ATOM   2357  CG1 VAL A 308      -8.132  -1.995  -1.474  1.00 94.45           C  
ATOM   2358  CG2 VAL A 308      -5.651  -1.654  -1.664  1.00 94.45           C  
ATOM   2359  N   ILE A 309      -8.510  -5.273  -1.092  1.00 94.80           N  
ATOM   2360  CA  ILE A 309      -9.750  -5.987  -1.378  1.00 94.80           C  
ATOM   2361  C   ILE A 309     -10.889  -4.988  -1.566  1.00 94.80           C  
ATOM   2362  CB  ILE A 309     -10.095  -6.990  -0.254  1.00 94.80           C  
ATOM   2363  O   ILE A 309     -11.181  -4.194  -0.668  1.00 94.80           O  
ATOM   2364  CG1 ILE A 309      -8.941  -7.977  -0.045  1.00 94.80           C  
ATOM   2365  CG2 ILE A 309     -11.398  -7.730  -0.573  1.00 94.80           C  
ATOM   2366  CD1 ILE A 309      -9.091  -8.853   1.190  1.00 94.80           C  
ATOM   2367  N   ALA A 310     -11.489  -5.045  -2.753  1.00 92.55           N  
ATOM   2368  CA  ALA A 310     -12.553  -4.098  -3.076  1.00 92.55           C  
ATOM   2369  C   ALA A 310     -13.908  -4.612  -2.599  1.00 92.55           C  
ATOM   2370  CB  ALA A 310     -12.588  -3.830  -4.578  1.00 92.55           C  
ATOM   2371  O   ALA A 310     -14.047  -5.788  -2.255  1.00 92.55           O  
ATOM   2372  N   LYS A 311     -14.857  -3.646  -2.423  1.00 90.06           N  
ATOM   2373  CA  LYS A 311     -16.233  -3.955  -2.044  1.00 90.06           C  
ATOM   2374  C   LYS A 311     -16.275  -4.918  -0.861  1.00 90.06           C  
ATOM   2375  CB  LYS A 311     -16.996  -4.547  -3.229  1.00 90.06           C  
ATOM   2376  O   LYS A 311     -16.895  -5.980  -0.940  1.00 90.06           O  
ATOM   2377  CG  LYS A 311     -17.129  -3.603  -4.414  1.00 90.06           C  
ATOM   2378  CD  LYS A 311     -18.038  -4.181  -5.491  1.00 90.06           C  
ATOM   2379  CE  LYS A 311     -18.205  -3.219  -6.659  1.00 90.06           C  
ATOM   2380  NZ  LYS A 311     -19.153  -3.751  -7.684  1.00 90.06           N  
ATOM   2381  N   ALA A 312     -15.635  -4.623   0.171  1.00 90.94           N  
ATOM   2382  CA  ALA A 312     -15.532  -5.467   1.358  1.00 90.94           C  
ATOM   2383  C   ALA A 312     -16.893  -5.646   2.024  1.00 90.94           C  
ATOM   2384  CB  ALA A 312     -14.533  -4.874   2.348  1.00 90.94           C  
ATOM   2385  O   ALA A 312     -17.098  -6.591   2.789  1.00 90.94           O  
ATOM   2386  N   ASP A 313     -17.820  -4.786   1.656  1.00 89.84           N  
ATOM   2387  CA  ASP A 313     -19.151  -4.858   2.251  1.00 89.84           C  
ATOM   2388  C   ASP A 313     -19.939  -6.040   1.692  1.00 89.84           C  
ATOM   2389  CB  ASP A 313     -19.916  -3.555   2.012  1.00 89.84           C  
ATOM   2390  O   ASP A 313     -20.986  -6.405   2.230  1.00 89.84           O  
ATOM   2391  CG  ASP A 313     -19.953  -3.148   0.550  1.00 89.84           C  
ATOM   2392  OD1 ASP A 313     -18.937  -3.324  -0.158  1.00 89.84           O  
ATOM   2393  OD2 ASP A 313     -21.005  -2.643   0.101  1.00 89.84           O  
ATOM   2394  N   THR A 314     -19.435  -6.751   0.701  1.00 90.02           N  
ATOM   2395  CA  THR A 314     -20.103  -7.900   0.098  1.00 90.02           C  
ATOM   2396  C   THR A 314     -19.727  -9.187   0.826  1.00 90.02           C  
ATOM   2397  CB  THR A 314     -19.752  -8.030  -1.395  1.00 90.02           C  
ATOM   2398  O   THR A 314     -20.354 -10.229   0.620  1.00 90.02           O  
ATOM   2399  CG2 THR A 314     -20.087  -6.749  -2.153  1.00 90.02           C  
ATOM   2400  OG1 THR A 314     -18.351  -8.299  -1.529  1.00 90.02           O  
ATOM   2401  N   LEU A 315     -18.801  -9.085   1.637  1.00 90.02           N  
ATOM   2402  CA  LEU A 315     -18.327 -10.246   2.382  1.00 90.02           C  
ATOM   2403  C   LEU A 315     -18.558 -10.064   3.878  1.00 90.02           C  
ATOM   2404  CB  LEU A 315     -16.841 -10.489   2.109  1.00 90.02           C  
ATOM   2405  O   LEU A 315     -18.608  -8.934   4.370  1.00 90.02           O  
ATOM   2406  CG  LEU A 315     -16.445 -10.696   0.646  1.00 90.02           C  
ATOM   2407  CD1 LEU A 315     -14.928 -10.654   0.496  1.00 90.02           C  
ATOM   2408  CD2 LEU A 315     -17.003 -12.015   0.122  1.00 90.02           C  
ATOM   2409  N   THR A 316     -18.796 -11.202   4.590  1.00 91.00           N  
ATOM   2410  CA  THR A 316     -18.892 -11.187   6.046  1.00 91.00           C  
ATOM   2411  C   THR A 316     -17.510 -11.054   6.678  1.00 91.00           C  
ATOM   2412  CB  THR A 316     -19.580 -12.460   6.573  1.00 91.00           C  
ATOM   2413  O   THR A 316     -16.498 -11.343   6.037  1.00 91.00           O  
ATOM   2414  CG2 THR A 316     -20.968 -12.629   5.964  1.00 91.00           C  
ATOM   2415  OG1 THR A 316     -18.781 -13.602   6.238  1.00 91.00           O  
ATOM   2416  N   PRO A 317     -17.393 -10.537   7.828  1.00 89.92           N  
ATOM   2417  CA  PRO A 317     -16.095 -10.379   8.488  1.00 89.92           C  
ATOM   2418  C   PRO A 317     -15.309 -11.686   8.566  1.00 89.92           C  
ATOM   2419  CB  PRO A 317     -16.469  -9.883   9.887  1.00 89.92           C  
ATOM   2420  O   PRO A 317     -14.083 -11.682   8.435  1.00 89.92           O  
ATOM   2421  CG  PRO A 317     -17.910 -10.247  10.049  1.00 89.92           C  
ATOM   2422  CD  PRO A 317     -18.541 -10.313   8.688  1.00 89.92           C  
ATOM   2423  N   ASP A 318     -16.057 -12.799   8.756  1.00 92.68           N  
ATOM   2424  CA  ASP A 318     -15.389 -14.096   8.802  1.00 92.68           C  
ATOM   2425  C   ASP A 318     -14.829 -14.474   7.433  1.00 92.68           C  
ATOM   2426  CB  ASP A 318     -16.351 -15.179   9.294  1.00 92.68           C  
ATOM   2427  O   ASP A 318     -13.721 -15.007   7.335  1.00 92.68           O  
ATOM   2428  CG  ASP A 318     -16.738 -15.009  10.753  1.00 92.68           C  
ATOM   2429  OD1 ASP A 318     -15.999 -14.340  11.506  1.00 92.68           O  
ATOM   2430  OD2 ASP A 318     -17.791 -15.553  11.153  1.00 92.68           O  
ATOM   2431  N   GLU A 319     -15.550 -14.135   6.413  1.00 93.19           N  
ATOM   2432  CA  GLU A 319     -15.130 -14.406   5.042  1.00 93.19           C  
ATOM   2433  C   GLU A 319     -13.924 -13.554   4.655  1.00 93.19           C  
ATOM   2434  CB  GLU A 319     -16.284 -14.159   4.067  1.00 93.19           C  
ATOM   2435  O   GLU A 319     -13.021 -14.026   3.961  1.00 93.19           O  
ATOM   2436  CG  GLU A 319     -17.390 -15.201   4.146  1.00 93.19           C  
ATOM   2437  CD  GLU A 319     -18.607 -14.850   3.305  1.00 93.19           C  
ATOM   2438  OE1 GLU A 319     -19.438 -15.746   3.036  1.00 93.19           O  
ATOM   2439  OE2 GLU A 319     -18.729 -13.669   2.910  1.00 93.19           O  
ATOM   2440  N   ILE A 320     -13.899 -12.381   5.122  1.00 92.39           N  
ATOM   2441  CA  ILE A 320     -12.814 -11.455   4.816  1.00 92.39           C  
ATOM   2442  C   ILE A 320     -11.507 -11.980   5.405  1.00 92.39           C  
ATOM   2443  CB  ILE A 320     -13.112 -10.037   5.353  1.00 92.39           C  
ATOM   2444  O   ILE A 320     -10.469 -11.970   4.738  1.00 92.39           O  
ATOM   2445  CG1 ILE A 320     -14.240  -9.386   4.544  1.00 92.39           C  
ATOM   2446  CG2 ILE A 320     -11.849  -9.172   5.324  1.00 92.39           C  
ATOM   2447  CD1 ILE A 320     -14.726  -8.061   5.114  1.00 92.39           C  
ATOM   2448  N   GLN A 321     -11.664 -12.462   6.650  1.00 92.04           N  
ATOM   2449  CA  GLN A 321     -10.479 -12.984   7.321  1.00 92.04           C  
ATOM   2450  C   GLN A 321      -9.936 -14.215   6.600  1.00 92.04           C  
ATOM   2451  CB  GLN A 321     -10.792 -13.325   8.778  1.00 92.04           C  
ATOM   2452  O   GLN A 321      -8.724 -14.352   6.420  1.00 92.04           O  
ATOM   2453  CG  GLN A 321     -10.995 -12.104   9.665  1.00 92.04           C  
ATOM   2454  CD  GLN A 321     -11.209 -12.466  11.123  1.00 92.04           C  
ATOM   2455  NE2 GLN A 321     -11.079 -11.480  12.004  1.00 92.04           N  
ATOM   2456  OE1 GLN A 321     -11.489 -13.622  11.454  1.00 92.04           O  
ATOM   2457  N   ALA A 322     -10.824 -15.073   6.240  1.00 93.96           N  
ATOM   2458  CA  ALA A 322     -10.429 -16.270   5.502  1.00 93.96           C  
ATOM   2459  C   ALA A 322      -9.811 -15.906   4.156  1.00 93.96           C  
ATOM   2460  CB  ALA A 322     -11.630 -17.191   5.301  1.00 93.96           C  
ATOM   2461  O   ALA A 322      -8.808 -16.496   3.746  1.00 93.96           O  
ATOM   2462  N   PHE A 323     -10.405 -14.968   3.560  1.00 94.33           N  
ATOM   2463  CA  PHE A 323      -9.947 -14.509   2.254  1.00 94.33           C  
ATOM   2464  C   PHE A 323      -8.569 -13.865   2.359  1.00 94.33           C  
ATOM   2465  CB  PHE A 323     -10.946 -13.516   1.651  1.00 94.33           C  
ATOM   2466  O   PHE A 323      -7.698 -14.111   1.523  1.00 94.33           O  
ATOM   2467  CG  PHE A 323     -10.667 -13.172   0.213  1.00 94.33           C  
ATOM   2468  CD1 PHE A 323     -10.644 -11.848  -0.208  1.00 94.33           C  
ATOM   2469  CD2 PHE A 323     -10.428 -14.174  -0.719  1.00 94.33           C  
ATOM   2470  CE1 PHE A 323     -10.387 -11.527  -1.539  1.00 94.33           C  
ATOM   2471  CE2 PHE A 323     -10.170 -13.861  -2.050  1.00 94.33           C  
ATOM   2472  CZ  PHE A 323     -10.151 -12.537  -2.459  1.00 94.33           C  
ATOM   2473  N   LYS A 324      -8.297 -13.128   3.329  1.00 93.65           N  
ATOM   2474  CA  LYS A 324      -7.003 -12.497   3.570  1.00 93.65           C  
ATOM   2475  C   LYS A 324      -5.901 -13.541   3.721  1.00 93.65           C  
ATOM   2476  CB  LYS A 324      -7.061 -11.613   4.817  1.00 93.65           C  
ATOM   2477  O   LYS A 324      -4.812 -13.388   3.163  1.00 93.65           O  
ATOM   2478  CG  LYS A 324      -7.830 -10.315   4.620  1.00 93.65           C  
ATOM   2479  CD  LYS A 324      -7.755  -9.428   5.856  1.00 93.65           C  
ATOM   2480  CE  LYS A 324      -8.517  -8.124   5.657  1.00 93.65           C  
ATOM   2481  NZ  LYS A 324      -8.445  -7.251   6.866  1.00 93.65           N  
ATOM   2482  N   GLN A 325      -6.246 -14.528   4.461  1.00 93.42           N  
ATOM   2483  CA  GLN A 325      -5.279 -15.597   4.687  1.00 93.42           C  
ATOM   2484  C   GLN A 325      -4.963 -16.336   3.391  1.00 93.42           C  
ATOM   2485  CB  GLN A 325      -5.799 -16.578   5.738  1.00 93.42           C  
ATOM   2486  O   GLN A 325      -3.802 -16.639   3.109  1.00 93.42           O  
ATOM   2487  CG  GLN A 325      -4.758 -17.584   6.210  1.00 93.42           C  
ATOM   2488  CD  GLN A 325      -5.246 -18.436   7.366  1.00 93.42           C  
ATOM   2489  NE2 GLN A 325      -4.322 -19.125   8.026  1.00 93.42           N  
ATOM   2490  OE1 GLN A 325      -6.444 -18.474   7.664  1.00 93.42           O  
ATOM   2491  N   ARG A 326      -5.900 -16.546   2.694  1.00 93.82           N  
ATOM   2492  CA  ARG A 326      -5.726 -17.258   1.433  1.00 93.82           C  
ATOM   2493  C   ARG A 326      -4.886 -16.444   0.455  1.00 93.82           C  
ATOM   2494  CB  ARG A 326      -7.084 -17.588   0.809  1.00 93.82           C  
ATOM   2495  O   ARG A 326      -4.031 -16.992  -0.244  1.00 93.82           O  
ATOM   2496  CG  ARG A 326      -7.809 -18.741   1.485  1.00 93.82           C  
ATOM   2497  CD  ARG A 326      -9.087 -19.114   0.746  1.00 93.82           C  
ATOM   2498  NE  ARG A 326      -9.912 -20.031   1.527  1.00 93.82           N  
ATOM   2499  NH1 ARG A 326     -11.874 -19.546   0.408  1.00 93.82           N  
ATOM   2500  NH2 ARG A 326     -11.871 -21.075   2.115  1.00 93.82           N  
ATOM   2501  CZ  ARG A 326     -11.217 -20.215   1.348  1.00 93.82           C  
ATOM   2502  N   ILE A 327      -5.173 -15.162   0.383  1.00 94.64           N  
ATOM   2503  CA  ILE A 327      -4.424 -14.271  -0.497  1.00 94.64           C  
ATOM   2504  C   ILE A 327      -2.953 -14.255  -0.086  1.00 94.64           C  
ATOM   2505  CB  ILE A 327      -5.002 -12.838  -0.474  1.00 94.64           C  
ATOM   2506  O   ILE A 327      -2.064 -14.333  -0.936  1.00 94.64           O  
ATOM   2507  CG1 ILE A 327      -6.389 -12.811  -1.125  1.00 94.64           C  
ATOM   2508  CG2 ILE A 327      -4.050 -11.860  -1.170  1.00 94.64           C  
ATOM   2509  CD1 ILE A 327      -7.109 -11.476  -0.994  1.00 94.64           C  
ATOM   2510  N   LEU A 328      -2.720 -14.231   1.158  1.00 93.27           N  
ATOM   2511  CA  LEU A 328      -1.352 -14.199   1.662  1.00 93.27           C  
ATOM   2512  C   LEU A 328      -0.625 -15.502   1.344  1.00 93.27           C  
ATOM   2513  CB  LEU A 328      -1.343 -13.953   3.173  1.00 93.27           C  
ATOM   2514  O   LEU A 328       0.562 -15.489   1.009  1.00 93.27           O  
ATOM   2515  CG  LEU A 328      -1.693 -12.536   3.631  1.00 93.27           C  
ATOM   2516  CD1 LEU A 328      -1.818 -12.486   5.150  1.00 93.27           C  
ATOM   2517  CD2 LEU A 328      -0.646 -11.542   3.143  1.00 93.27           C  
ATOM   2518  N   GLU A 329      -1.357 -16.581   1.443  1.00 93.97           N  
ATOM   2519  CA  GLU A 329      -0.793 -17.879   1.084  1.00 93.97           C  
ATOM   2520  C   GLU A 329      -0.423 -17.930  -0.395  1.00 93.97           C  
ATOM   2521  CB  GLU A 329      -1.776 -19.003   1.420  1.00 93.97           C  
ATOM   2522  O   GLU A 329       0.640 -18.437  -0.757  1.00 93.97           O  
ATOM   2523  CG  GLU A 329      -1.939 -19.253   2.912  1.00 93.97           C  
ATOM   2524  CD  GLU A 329      -3.043 -20.247   3.237  1.00 93.97           C  
ATOM   2525  OE1 GLU A 329      -3.348 -20.445   4.435  1.00 93.97           O  
ATOM   2526  OE2 GLU A 329      -3.606 -20.833   2.286  1.00 93.97           O  
ATOM   2527  N   ASP A 330      -1.277 -17.392  -1.187  1.00 94.60           N  
ATOM   2528  CA  ASP A 330      -1.040 -17.375  -2.627  1.00 94.60           C  
ATOM   2529  C   ASP A 330       0.156 -16.494  -2.977  1.00 94.60           C  
ATOM   2530  CB  ASP A 330      -2.286 -16.890  -3.371  1.00 94.60           C  
ATOM   2531  O   ASP A 330       0.971 -16.853  -3.830  1.00 94.60           O  
ATOM   2532  CG  ASP A 330      -3.397 -17.925  -3.405  1.00 94.60           C  
ATOM   2533  OD1 ASP A 330      -3.143 -19.103  -3.075  1.00 94.60           O  
ATOM   2534  OD2 ASP A 330      -4.536 -17.559  -3.768  1.00 94.60           O  
ATOM   2535  N   ILE A 331       0.261 -15.413  -2.339  1.00 94.17           N  
ATOM   2536  CA  ILE A 331       1.355 -14.477  -2.578  1.00 94.17           C  
ATOM   2537  C   ILE A 331       2.682 -15.126  -2.193  1.00 94.17           C  
ATOM   2538  CB  ILE A 331       1.154 -13.161  -1.794  1.00 94.17           C  
ATOM   2539  O   ILE A 331       3.676 -14.996  -2.912  1.00 94.17           O  
ATOM   2540  CG1 ILE A 331      -0.011 -12.360  -2.385  1.00 94.17           C  
ATOM   2541  CG2 ILE A 331       2.442 -12.333  -1.790  1.00 94.17           C  
ATOM   2542  CD1 ILE A 331      -0.396 -11.133  -1.569  1.00 94.17           C  
ATOM   2543  N   GLU A 332       2.639 -15.889  -1.121  1.00 93.81           N  
ATOM   2544  CA  GLU A 332       3.844 -16.567  -0.652  1.00 93.81           C  
ATOM   2545  C   GLU A 332       4.211 -17.735  -1.564  1.00 93.81           C  
ATOM   2546  CB  GLU A 332       3.660 -17.059   0.786  1.00 93.81           C  
ATOM   2547  O   GLU A 332       5.386 -17.943  -1.872  1.00 93.81           O  
ATOM   2548  CG  GLU A 332       4.950 -17.525   1.446  1.00 93.81           C  
ATOM   2549  CD  GLU A 332       4.778 -17.877   2.915  1.00 93.81           C  
ATOM   2550  OE1 GLU A 332       5.793 -18.142   3.598  1.00 93.81           O  
ATOM   2551  OE2 GLU A 332       3.619 -17.889   3.386  1.00 93.81           O  
ATOM   2552  N   GLU A 333       3.252 -18.409  -1.974  1.00 95.17           N  
ATOM   2553  CA  GLU A 333       3.447 -19.570  -2.838  1.00 95.17           C  
ATOM   2554  C   GLU A 333       4.064 -19.166  -4.174  1.00 95.17           C  
ATOM   2555  CB  GLU A 333       2.120 -20.297  -3.069  1.00 95.17           C  
ATOM   2556  O   GLU A 333       4.905 -19.885  -4.717  1.00 95.17           O  
ATOM   2557  CG  GLU A 333       2.257 -21.591  -3.859  1.00 95.17           C  
ATOM   2558  CD  GLU A 333       0.939 -22.328  -4.038  1.00 95.17           C  
ATOM   2559  OE1 GLU A 333       0.911 -23.356  -4.751  1.00 95.17           O  
ATOM   2560  OE2 GLU A 333      -0.073 -21.871  -3.462  1.00 95.17           O  
ATOM   2561  N   HIS A 334       3.739 -18.018  -4.639  1.00 93.41           N  
ATOM   2562  CA  HIS A 334       4.173 -17.576  -5.959  1.00 93.41           C  
ATOM   2563  C   HIS A 334       5.331 -16.589  -5.857  1.00 93.41           C  
ATOM   2564  CB  HIS A 334       3.008 -16.942  -6.721  1.00 93.41           C  
ATOM   2565  O   HIS A 334       5.773 -16.037  -6.868  1.00 93.41           O  
ATOM   2566  CG  HIS A 334       1.932 -17.913  -7.089  1.00 93.41           C  
ATOM   2567  CD2 HIS A 334       1.704 -18.596  -8.235  1.00 93.41           C  
ATOM   2568  ND1 HIS A 334       0.926 -18.273  -6.218  1.00 93.41           N  
ATOM   2569  CE1 HIS A 334       0.124 -19.139  -6.816  1.00 93.41           C  
ATOM   2570  NE2 HIS A 334       0.575 -19.352  -8.040  1.00 93.41           N  
ATOM   2571  N   ASN A 335       5.877 -16.348  -4.642  1.00 93.57           N  
ATOM   2572  CA  ASN A 335       7.038 -15.511  -4.358  1.00 93.57           C  
ATOM   2573  C   ASN A 335       6.857 -14.098  -4.906  1.00 93.57           C  
ATOM   2574  CB  ASN A 335       8.309 -16.143  -4.930  1.00 93.57           C  
ATOM   2575  O   ASN A 335       7.759 -13.557  -5.549  1.00 93.57           O  
ATOM   2576  CG  ASN A 335       8.664 -17.453  -4.254  1.00 93.57           C  
ATOM   2577  ND2 ASN A 335       9.084 -18.434  -5.044  1.00 93.57           N  
ATOM   2578  OD1 ASN A 335       8.561 -17.583  -3.031  1.00 93.57           O  
ATOM   2579  N   ILE A 336       5.698 -13.596  -4.688  1.00 93.78           N  
ATOM   2580  CA  ILE A 336       5.403 -12.219  -5.070  1.00 93.78           C  
ATOM   2581  C   ILE A 336       5.802 -11.273  -3.940  1.00 93.78           C  
ATOM   2582  CB  ILE A 336       3.909 -12.036  -5.420  1.00 93.78           C  
ATOM   2583  O   ILE A 336       5.439 -11.492  -2.782  1.00 93.78           O  
ATOM   2584  CG1 ILE A 336       3.512 -12.969  -6.570  1.00 93.78           C  
ATOM   2585  CG2 ILE A 336       3.612 -10.576  -5.771  1.00 93.78           C  
ATOM   2586  CD1 ILE A 336       2.009 -13.087  -6.781  1.00 93.78           C  
ATOM   2587  N   GLN A 337       6.581 -10.246  -4.339  1.00 90.44           N  
ATOM   2588  CA  GLN A 337       7.055  -9.281  -3.352  1.00 90.44           C  
ATOM   2589  C   GLN A 337       6.101  -8.096  -3.239  1.00 90.44           C  
ATOM   2590  CB  GLN A 337       8.460  -8.792  -3.710  1.00 90.44           C  
ATOM   2591  O   GLN A 337       5.953  -7.319  -4.184  1.00 90.44           O  
ATOM   2592  CG  GLN A 337       9.523  -9.880  -3.654  1.00 90.44           C  
ATOM   2593  CD  GLN A 337      10.903  -9.373  -4.028  1.00 90.44           C  
ATOM   2594  NE2 GLN A 337      11.898 -10.250  -3.953  1.00 90.44           N  
ATOM   2595  OE1 GLN A 337      11.073  -8.202  -4.383  1.00 90.44           O  
ATOM   2596  N   ILE A 338       5.451  -8.025  -2.105  1.00 92.25           N  
ATOM   2597  CA  ILE A 338       4.592  -6.874  -1.845  1.00 92.25           C  
ATOM   2598  C   ILE A 338       5.304  -5.900  -0.909  1.00 92.25           C  
ATOM   2599  CB  ILE A 338       3.237  -7.306  -1.239  1.00 92.25           C  
ATOM   2600  O   ILE A 338       6.365  -6.216  -0.364  1.00 92.25           O  
ATOM   2601  CG1 ILE A 338       3.456  -8.050   0.083  1.00 92.25           C  
ATOM   2602  CG2 ILE A 338       2.453  -8.170  -2.232  1.00 92.25           C  
ATOM   2603  CD1 ILE A 338       2.171  -8.361   0.837  1.00 92.25           C  
ATOM   2604  N   TYR A 339       4.763  -4.717  -0.852  1.00 89.77           N  
ATOM   2605  CA  TYR A 339       5.381  -3.701  -0.006  1.00 89.77           C  
ATOM   2606  C   TYR A 339       5.472  -4.176   1.439  1.00 89.77           C  
ATOM   2607  CB  TYR A 339       4.592  -2.390  -0.076  1.00 89.77           C  
ATOM   2608  O   TYR A 339       4.466  -4.567   2.035  1.00 89.77           O  
ATOM   2609  CG  TYR A 339       5.153  -1.297   0.800  1.00 89.77           C  
ATOM   2610  CD1 TYR A 339       4.495  -0.902   1.962  1.00 89.77           C  
ATOM   2611  CD2 TYR A 339       6.342  -0.656   0.467  1.00 89.77           C  
ATOM   2612  CE1 TYR A 339       5.007   0.107   2.772  1.00 89.77           C  
ATOM   2613  CE2 TYR A 339       6.863   0.354   1.269  1.00 89.77           C  
ATOM   2614  OH  TYR A 339       6.701   1.727   3.215  1.00 89.77           O  
ATOM   2615  CZ  TYR A 339       6.190   0.728   2.418  1.00 89.77           C  
ATOM   2616  N   GLN A 340       6.777  -4.133   1.835  1.00 83.53           N  
ATOM   2617  CA  GLN A 340       7.021  -4.497   3.226  1.00 83.53           C  
ATOM   2618  C   GLN A 340       7.386  -3.272   4.060  1.00 83.53           C  
ATOM   2619  CB  GLN A 340       8.131  -5.546   3.321  1.00 83.53           C  
ATOM   2620  O   GLN A 340       8.108  -2.389   3.592  1.00 83.53           O  
ATOM   2621  CG  GLN A 340       7.726  -6.918   2.800  1.00 83.53           C  
ATOM   2622  CD  GLN A 340       8.917  -7.822   2.540  1.00 83.53           C  
ATOM   2623  NE2 GLN A 340       8.789  -8.704   1.555  1.00 83.53           N  
ATOM   2624  OE1 GLN A 340       9.944  -7.728   3.220  1.00 83.53           O  
ATOM   2625  N   PHE A 341       6.767  -3.200   5.215  1.00 82.68           N  
ATOM   2626  CA  PHE A 341       7.025  -2.064   6.092  1.00 82.68           C  
ATOM   2627  C   PHE A 341       8.423  -2.149   6.692  1.00 82.68           C  
ATOM   2628  CB  PHE A 341       5.978  -1.997   7.209  1.00 82.68           C  
ATOM   2629  O   PHE A 341       8.767  -3.139   7.342  1.00 82.68           O  
ATOM   2630  CG  PHE A 341       4.568  -1.833   6.710  1.00 82.68           C  
ATOM   2631  CD1 PHE A 341       4.055  -0.571   6.437  1.00 82.68           C  
ATOM   2632  CD2 PHE A 341       3.754  -2.942   6.515  1.00 82.68           C  
ATOM   2633  CE1 PHE A 341       2.750  -0.416   5.975  1.00 82.68           C  
ATOM   2634  CE2 PHE A 341       2.449  -2.795   6.054  1.00 82.68           C  
ATOM   2635  CZ  PHE A 341       1.949  -1.531   5.785  1.00 82.68           C  
ATOM   2636  N   PRO A 342       9.304  -1.160   6.295  1.00 76.01           N  
ATOM   2637  CA  PRO A 342      10.660  -1.190   6.848  1.00 76.01           C  
ATOM   2638  C   PRO A 342      10.679  -1.072   8.371  1.00 76.01           C  
ATOM   2639  CB  PRO A 342      11.332   0.022   6.199  1.00 76.01           C  
ATOM   2640  O   PRO A 342       9.847  -0.369   8.950  1.00 76.01           O  
ATOM   2641  CG  PRO A 342      10.223   0.753   5.513  1.00 76.01           C  
ATOM   2642  CD  PRO A 342       8.986  -0.097   5.569  1.00 76.01           C  
ATOM   2643  N   GLU A 343      11.326  -2.004   9.090  1.00 73.94           N  
ATOM   2644  CA  GLU A 343      11.527  -1.930  10.534  1.00 73.94           C  
ATOM   2645  C   GLU A 343      12.865  -1.278  10.872  1.00 73.94           C  
ATOM   2646  CB  GLU A 343      11.447  -3.324  11.161  1.00 73.94           C  
ATOM   2647  O   GLU A 343      13.912  -1.711  10.386  1.00 73.94           O  
ATOM   2648  CG  GLU A 343      10.053  -3.934  11.128  1.00 73.94           C  
ATOM   2649  CD  GLU A 343       9.991  -5.322  11.746  1.00 73.94           C  
ATOM   2650  OE1 GLU A 343       8.941  -5.993  11.627  1.00 73.94           O  
ATOM   2651  OE2 GLU A 343      11.000  -5.740  12.356  1.00 73.94           O  
ATOM   2652  N   TYR A 344      12.782   0.000  11.334  1.00 71.86           N  
ATOM   2653  CA  TYR A 344      14.032   0.637  11.734  1.00 71.86           C  
ATOM   2654  C   TYR A 344      14.327   0.382  13.207  1.00 71.86           C  
ATOM   2655  CB  TYR A 344      13.978   2.144  11.465  1.00 71.86           C  
ATOM   2656  O   TYR A 344      13.416   0.386  14.038  1.00 71.86           O  
ATOM   2657  CG  TYR A 344      13.885   2.496  10.000  1.00 71.86           C  
ATOM   2658  CD1 TYR A 344      15.025   2.542   9.201  1.00 71.86           C  
ATOM   2659  CD2 TYR A 344      12.657   2.785   9.413  1.00 71.86           C  
ATOM   2660  CE1 TYR A 344      14.943   2.868   7.851  1.00 71.86           C  
ATOM   2661  CE2 TYR A 344      12.565   3.113   8.065  1.00 71.86           C  
ATOM   2662  OH  TYR A 344      13.625   3.475   5.957  1.00 71.86           O  
ATOM   2663  CZ  TYR A 344      13.711   3.151   7.293  1.00 71.86           C  
ATOM   2664  N   ASP A 345      15.550  -0.027  13.520  1.00 68.23           N  
ATOM   2665  CA  ASP A 345      16.005  -0.329  14.874  1.00 68.23           C  
ATOM   2666  C   ASP A 345      15.901   0.900  15.774  1.00 68.23           C  
ATOM   2667  CB  ASP A 345      17.445  -0.847  14.853  1.00 68.23           C  
ATOM   2668  O   ASP A 345      15.680   0.774  16.981  1.00 68.23           O  
ATOM   2669  CG  ASP A 345      17.570  -2.228  14.236  1.00 68.23           C  
ATOM   2670  OD1 ASP A 345      16.568  -2.976  14.206  1.00 68.23           O  
ATOM   2671  OD2 ASP A 345      18.680  -2.574  13.778  1.00 68.23           O  
ATOM   2672  N   SER A 346      15.751   2.065  15.216  1.00 69.90           N  
ATOM   2673  CA  SER A 346      15.701   3.324  15.952  1.00 69.90           C  
ATOM   2674  C   SER A 346      14.261   3.779  16.170  1.00 69.90           C  
ATOM   2675  CB  SER A 346      16.480   4.411  15.210  1.00 69.90           C  
ATOM   2676  O   SER A 346      14.022   4.850  16.732  1.00 69.90           O  
ATOM   2677  OG  SER A 346      16.004   4.555  13.883  1.00 69.90           O  
ATOM   2678  N   ASP A 347      13.318   2.947  15.703  1.00 78.59           N  
ATOM   2679  CA  ASP A 347      11.925   3.374  15.807  1.00 78.59           C  
ATOM   2680  C   ASP A 347      11.411   3.225  17.237  1.00 78.59           C  
ATOM   2681  CB  ASP A 347      11.045   2.573  14.845  1.00 78.59           C  
ATOM   2682  O   ASP A 347      11.833   2.322  17.963  1.00 78.59           O  
ATOM   2683  CG  ASP A 347      11.156   3.046  13.407  1.00 78.59           C  
ATOM   2684  OD1 ASP A 347      11.802   4.085  13.154  1.00 78.59           O  
ATOM   2685  OD2 ASP A 347      10.589   2.374  12.518  1.00 78.59           O  
ATOM   2686  N   ASP A 348      10.628   4.229  17.689  1.00 84.03           N  
ATOM   2687  CA  ASP A 348       9.980   4.183  18.996  1.00 84.03           C  
ATOM   2688  C   ASP A 348       8.978   3.033  19.071  1.00 84.03           C  
ATOM   2689  CB  ASP A 348       9.280   5.510  19.296  1.00 84.03           C  
ATOM   2690  O   ASP A 348       8.554   2.503  18.041  1.00 84.03           O  
ATOM   2691  CG  ASP A 348      10.225   6.698  19.264  1.00 84.03           C  
ATOM   2692  OD1 ASP A 348      11.397   6.557  19.676  1.00 84.03           O  
ATOM   2693  OD2 ASP A 348       9.793   7.787  18.827  1.00 84.03           O  
ATOM   2694  N   GLU A 349       8.631   2.497  20.270  1.00 82.61           N  
ATOM   2695  CA  GLU A 349       7.696   1.402  20.515  1.00 82.61           C  
ATOM   2696  C   GLU A 349       6.331   1.695  19.898  1.00 82.61           C  
ATOM   2697  CB  GLU A 349       7.550   1.145  22.017  1.00 82.61           C  
ATOM   2698  O   GLU A 349       5.682   0.795  19.359  1.00 82.61           O  
ATOM   2699  CG  GLU A 349       8.700   0.351  22.619  1.00 82.61           C  
ATOM   2700  CD  GLU A 349       8.510   0.048  24.097  1.00 82.61           C  
ATOM   2701  OE1 GLU A 349       9.402  -0.585  24.706  1.00 82.61           O  
ATOM   2702  OE2 GLU A 349       7.460   0.446  24.650  1.00 82.61           O  
ATOM   2703  N   GLU A 350       5.939   2.898  19.835  1.00 83.58           N  
ATOM   2704  CA  GLU A 350       4.662   3.306  19.257  1.00 83.58           C  
ATOM   2705  C   GLU A 350       4.649   3.100  17.745  1.00 83.58           C  
ATOM   2706  CB  GLU A 350       4.363   4.770  19.591  1.00 83.58           C  
ATOM   2707  O   GLU A 350       3.671   2.593  17.191  1.00 83.58           O  
ATOM   2708  CG  GLU A 350       2.962   5.217  19.199  1.00 83.58           C  
ATOM   2709  CD  GLU A 350       2.690   6.680  19.511  1.00 83.58           C  
ATOM   2710  OE1 GLU A 350       1.597   7.181  19.162  1.00 83.58           O  
ATOM   2711  OE2 GLU A 350       3.577   7.329  20.108  1.00 83.58           O  
ATOM   2712  N   THR A 351       5.683   3.434  17.093  1.00 80.36           N  
ATOM   2713  CA  THR A 351       5.815   3.311  15.645  1.00 80.36           C  
ATOM   2714  C   THR A 351       5.866   1.844  15.229  1.00 80.36           C  
ATOM   2715  CB  THR A 351       7.074   4.036  15.135  1.00 80.36           C  
ATOM   2716  O   THR A 351       5.276   1.459  14.218  1.00 80.36           O  
ATOM   2717  CG2 THR A 351       7.137   4.022  13.611  1.00 80.36           C  
ATOM   2718  OG1 THR A 351       7.052   5.395  15.589  1.00 80.36           O  
ATOM   2719  N   ILE A 352       6.447   1.089  16.064  1.00 84.79           N  
ATOM   2720  CA  ILE A 352       6.556  -0.342  15.806  1.00 84.79           C  
ATOM   2721  C   ILE A 352       5.174  -0.987  15.884  1.00 84.79           C  
ATOM   2722  CB  ILE A 352       7.522  -1.024  16.801  1.00 84.79           C  
ATOM   2723  O   ILE A 352       4.819  -1.813  15.040  1.00 84.79           O  
ATOM   2724  CG1 ILE A 352       8.950  -0.505  16.599  1.00 84.79           C  
ATOM   2725  CG2 ILE A 352       7.466  -2.547  16.651  1.00 84.79           C  
ATOM   2726  CD1 ILE A 352       9.928  -0.949  17.678  1.00 84.79           C  
ATOM   2727  N   GLN A 353       4.489  -0.612  16.872  1.00 85.94           N  
ATOM   2728  CA  GLN A 353       3.136  -1.132  17.043  1.00 85.94           C  
ATOM   2729  C   GLN A 353       2.238  -0.722  15.880  1.00 85.94           C  
ATOM   2730  CB  GLN A 353       2.537  -0.648  18.365  1.00 85.94           C  
ATOM   2731  O   GLN A 353       1.459  -1.533  15.374  1.00 85.94           O  
ATOM   2732  CG  GLN A 353       1.207  -1.303  18.714  1.00 85.94           C  
ATOM   2733  CD  GLN A 353       1.372  -2.556  19.554  1.00 85.94           C  
ATOM   2734  NE2 GLN A 353       0.299  -3.327  19.685  1.00 85.94           N  
ATOM   2735  OE1 GLN A 353       2.456  -2.828  20.080  1.00 85.94           O  
ATOM   2736  N   GLU A 354       2.335   0.457  15.472  1.00 83.31           N  
ATOM   2737  CA  GLU A 354       1.552   0.945  14.341  1.00 83.31           C  
ATOM   2738  C   GLU A 354       1.889   0.180  13.065  1.00 83.31           C  
ATOM   2739  CB  GLU A 354       1.783   2.444  14.133  1.00 83.31           C  
ATOM   2740  O   GLU A 354       0.995  -0.185  12.299  1.00 83.31           O  
ATOM   2741  CG  GLU A 354       1.125   3.321  15.189  1.00 83.31           C  
ATOM   2742  CD  GLU A 354       1.431   4.800  15.016  1.00 83.31           C  
ATOM   2743  OE1 GLU A 354       0.981   5.615  15.853  1.00 83.31           O  
ATOM   2744  OE2 GLU A 354       2.126   5.147  14.035  1.00 83.31           O  
ATOM   2745  N   ASN A 355       3.158  -0.035  12.884  1.00 85.82           N  
ATOM   2746  CA  ASN A 355       3.611  -0.773  11.710  1.00 85.82           C  
ATOM   2747  C   ASN A 355       3.120  -2.218  11.731  1.00 85.82           C  
ATOM   2748  CB  ASN A 355       5.137  -0.732  11.606  1.00 85.82           C  
ATOM   2749  O   ASN A 355       2.732  -2.761  10.696  1.00 85.82           O  
ATOM   2750  CG  ASN A 355       5.648   0.573  11.028  1.00 85.82           C  
ATOM   2751  ND2 ASN A 355       6.937   0.837  11.208  1.00 85.82           N  
ATOM   2752  OD1 ASN A 355       4.891   1.338  10.425  1.00 85.82           O  
ATOM   2753  N   GLN A 356       3.092  -2.762  12.896  1.00 86.55           N  
ATOM   2754  CA  GLN A 356       2.618  -4.134  13.048  1.00 86.55           C  
ATOM   2755  C   GLN A 356       1.125  -4.235  12.750  1.00 86.55           C  
ATOM   2756  CB  GLN A 356       2.908  -4.649  14.458  1.00 86.55           C  
ATOM   2757  O   GLN A 356       0.675  -5.197  12.124  1.00 86.55           O  
ATOM   2758  CG  GLN A 356       4.361  -5.048  14.680  1.00 86.55           C  
ATOM   2759  CD  GLN A 356       4.622  -5.557  16.086  1.00 86.55           C  
ATOM   2760  NE2 GLN A 356       5.854  -5.981  16.343  1.00 86.55           N  
ATOM   2761  OE1 GLN A 356       3.723  -5.568  16.933  1.00 86.55           O  
ATOM   2762  N   GLU A 357       0.431  -3.260  13.200  1.00 87.64           N  
ATOM   2763  CA  GLU A 357      -1.004  -3.225  12.935  1.00 87.64           C  
ATOM   2764  C   GLU A 357      -1.286  -3.104  11.440  1.00 87.64           C  
ATOM   2765  CB  GLU A 357      -1.662  -2.067  13.690  1.00 87.64           C  
ATOM   2766  O   GLU A 357      -2.185  -3.767  10.917  1.00 87.64           O  
ATOM   2767  CG  GLU A 357      -1.797  -2.307  15.187  1.00 87.64           C  
ATOM   2768  CD  GLU A 357      -2.381  -1.118  15.934  1.00 87.64           C  
ATOM   2769  OE1 GLU A 357      -2.443  -1.158  17.184  1.00 87.64           O  
ATOM   2770  OE2 GLU A 357      -2.780  -0.139  15.264  1.00 87.64           O  
ATOM   2771  N   LEU A 358      -0.553  -2.335  10.807  1.00 87.00           N  
ATOM   2772  CA  LEU A 358      -0.716  -2.137   9.371  1.00 87.00           C  
ATOM   2773  C   LEU A 358      -0.340  -3.400   8.602  1.00 87.00           C  
ATOM   2774  CB  LEU A 358       0.138  -0.961   8.891  1.00 87.00           C  
ATOM   2775  O   LEU A 358      -1.012  -3.767   7.636  1.00 87.00           O  
ATOM   2776  CG  LEU A 358      -0.322   0.432   9.324  1.00 87.00           C  
ATOM   2777  CD1 LEU A 358       0.722   1.477   8.944  1.00 87.00           C  
ATOM   2778  CD2 LEU A 358      -1.673   0.767   8.702  1.00 87.00           C  
ATOM   2779  N   LYS A 359       0.632  -4.016   9.113  1.00 87.58           N  
ATOM   2780  CA  LYS A 359       1.087  -5.254   8.487  1.00 87.58           C  
ATOM   2781  C   LYS A 359       0.027  -6.346   8.593  1.00 87.58           C  
ATOM   2782  CB  LYS A 359       2.394  -5.728   9.124  1.00 87.58           C  
ATOM   2783  O   LYS A 359      -0.170  -7.121   7.655  1.00 87.58           O  
ATOM   2784  CG  LYS A 359       3.154  -6.749   8.290  1.00 87.58           C  
ATOM   2785  CD  LYS A 359       4.497  -7.098   8.920  1.00 87.58           C  
ATOM   2786  CE  LYS A 359       5.243  -8.146   8.106  1.00 87.58           C  
ATOM   2787  NZ  LYS A 359       6.594  -8.431   8.674  1.00 87.58           N  
ATOM   2788  N   SER A 360      -0.599  -6.347   9.699  1.00 87.46           N  
ATOM   2789  CA  SER A 360      -1.612  -7.374   9.922  1.00 87.46           C  
ATOM   2790  C   SER A 360      -2.871  -7.094   9.109  1.00 87.46           C  
ATOM   2791  CB  SER A 360      -1.965  -7.465  11.408  1.00 87.46           C  
ATOM   2792  O   SER A 360      -3.667  -8.000   8.855  1.00 87.46           O  
ATOM   2793  OG  SER A 360      -2.584  -6.270  11.852  1.00 87.46           O  
ATOM   2794  N   SER A 361      -2.930  -5.905   8.592  1.00 88.40           N  
ATOM   2795  CA  SER A 361      -4.138  -5.490   7.885  1.00 88.40           C  
ATOM   2796  C   SER A 361      -3.998  -5.700   6.381  1.00 88.40           C  
ATOM   2797  CB  SER A 361      -4.452  -4.022   8.177  1.00 88.40           C  
ATOM   2798  O   SER A 361      -4.980  -5.602   5.642  1.00 88.40           O  
ATOM   2799  OG  SER A 361      -4.743  -3.833   9.551  1.00 88.40           O  
ATOM   2800  N   ILE A 362      -2.870  -6.205   5.910  1.00 90.58           N  
ATOM   2801  CA  ILE A 362      -2.645  -6.492   4.497  1.00 90.58           C  
ATOM   2802  C   ILE A 362      -3.074  -7.924   4.187  1.00 90.58           C  
ATOM   2803  CB  ILE A 362      -1.165  -6.280   4.106  1.00 90.58           C  
ATOM   2804  O   ILE A 362      -2.694  -8.860   4.895  1.00 90.58           O  
ATOM   2805  CG1 ILE A 362      -0.769  -4.810   4.293  1.00 90.58           C  
ATOM   2806  CG2 ILE A 362      -0.917  -6.735   2.665  1.00 90.58           C  
ATOM   2807  CD1 ILE A 362       0.726  -4.551   4.166  1.00 90.58           C  
ATOM   2808  N   PRO A 363      -3.880  -8.053   3.241  1.00 92.85           N  
ATOM   2809  CA  PRO A 363      -4.427  -7.070   2.303  1.00 92.85           C  
ATOM   2810  C   PRO A 363      -5.551  -6.235   2.912  1.00 92.85           C  
ATOM   2811  CB  PRO A 363      -4.949  -7.933   1.152  1.00 92.85           C  
ATOM   2812  O   PRO A 363      -6.269  -6.711   3.796  1.00 92.85           O  
ATOM   2813  CG  PRO A 363      -5.172  -9.281   1.756  1.00 92.85           C  
ATOM   2814  CD  PRO A 363      -4.273  -9.423   2.951  1.00 92.85           C  
ATOM   2815  N   PHE A 364      -5.700  -4.809   2.481  1.00 94.30           N  
ATOM   2816  CA  PHE A 364      -6.698  -3.894   3.023  1.00 94.30           C  
ATOM   2817  C   PHE A 364      -8.064  -4.152   2.400  1.00 94.30           C  
ATOM   2818  CB  PHE A 364      -6.280  -2.439   2.787  1.00 94.30           C  
ATOM   2819  O   PHE A 364      -8.190  -4.228   1.176  1.00 94.30           O  
ATOM   2820  CG  PHE A 364      -5.010  -2.050   3.495  1.00 94.30           C  
ATOM   2821  CD1 PHE A 364      -5.027  -1.689   4.836  1.00 94.30           C  
ATOM   2822  CD2 PHE A 364      -3.797  -2.047   2.818  1.00 94.30           C  
ATOM   2823  CE1 PHE A 364      -3.853  -1.328   5.494  1.00 94.30           C  
ATOM   2824  CE2 PHE A 364      -2.620  -1.688   3.468  1.00 94.30           C  
ATOM   2825  CZ  PHE A 364      -2.650  -1.328   4.806  1.00 94.30           C  
ATOM   2826  N   ALA A 365      -8.964  -4.370   3.284  1.00 94.26           N  
ATOM   2827  CA  ALA A 365     -10.351  -4.507   2.848  1.00 94.26           C  
ATOM   2828  C   ALA A 365     -11.094  -3.178   2.954  1.00 94.26           C  
ATOM   2829  CB  ALA A 365     -11.064  -5.579   3.670  1.00 94.26           C  
ATOM   2830  O   ALA A 365     -11.385  -2.710   4.057  1.00 94.26           O  
ATOM   2831  N   VAL A 366     -11.469  -2.639   1.703  1.00 93.49           N  
ATOM   2832  CA  VAL A 366     -11.944  -1.259   1.727  1.00 93.49           C  
ATOM   2833  C   VAL A 366     -13.291  -1.164   1.015  1.00 93.49           C  
ATOM   2834  CB  VAL A 366     -10.927  -0.297   1.073  1.00 93.49           C  
ATOM   2835  O   VAL A 366     -13.614  -2.000   0.168  1.00 93.49           O  
ATOM   2836  CG1 VAL A 366      -9.608  -0.299   1.845  1.00 93.49           C  
ATOM   2837  CG2 VAL A 366     -10.694  -0.679  -0.387  1.00 93.49           C  
ATOM   2838  N   VAL A 367     -13.975  -0.139   1.484  1.00 90.75           N  
ATOM   2839  CA  VAL A 367     -15.237   0.234   0.855  1.00 90.75           C  
ATOM   2840  C   VAL A 367     -15.196   1.705   0.446  1.00 90.75           C  
ATOM   2841  CB  VAL A 367     -16.438  -0.025   1.793  1.00 90.75           C  
ATOM   2842  O   VAL A 367     -14.820   2.567   1.244  1.00 90.75           O  
ATOM   2843  CG1 VAL A 367     -17.749   0.358   1.110  1.00 90.75           C  
ATOM   2844  CG2 VAL A 367     -16.467  -1.489   2.229  1.00 90.75           C  
ATOM   2845  N   GLY A 368     -15.488   1.972  -0.832  1.00 86.68           N  
ATOM   2846  CA  GLY A 368     -15.551   3.347  -1.303  1.00 86.68           C  
ATOM   2847  C   GLY A 368     -16.970   3.853  -1.478  1.00 86.68           C  
ATOM   2848  O   GLY A 368     -17.861   3.095  -1.868  1.00 86.68           O  
ATOM   2849  N   SER A 369     -17.179   5.131  -1.039  1.00 85.66           N  
ATOM   2850  CA  SER A 369     -18.498   5.722  -1.238  1.00 85.66           C  
ATOM   2851  C   SER A 369     -18.392   7.197  -1.611  1.00 85.66           C  
ATOM   2852  CB  SER A 369     -19.352   5.567   0.021  1.00 85.66           C  
ATOM   2853  O   SER A 369     -17.515   7.907  -1.115  1.00 85.66           O  
ATOM   2854  OG  SER A 369     -20.632   6.146  -0.164  1.00 85.66           O  
ATOM   2855  N   ASP A 370     -19.306   7.648  -2.586  1.00 79.47           N  
ATOM   2856  CA  ASP A 370     -19.380   9.058  -2.957  1.00 79.47           C  
ATOM   2857  C   ASP A 370     -20.552   9.747  -2.261  1.00 79.47           C  
ATOM   2858  CB  ASP A 370     -19.508   9.208  -4.474  1.00 79.47           C  
ATOM   2859  O   ASP A 370     -20.644  10.977  -2.260  1.00 79.47           O  
ATOM   2860  CG  ASP A 370     -18.250   8.797  -5.219  1.00 79.47           C  
ATOM   2861  OD1 ASP A 370     -17.145   8.879  -4.641  1.00 79.47           O  
ATOM   2862  OD2 ASP A 370     -18.365   8.389  -6.395  1.00 79.47           O  
ATOM   2863  N   THR A 371     -21.337   8.997  -1.579  1.00 81.81           N  
ATOM   2864  CA  THR A 371     -22.549   9.533  -0.970  1.00 81.81           C  
ATOM   2865  C   THR A 371     -22.358   9.731   0.531  1.00 81.81           C  
ATOM   2866  CB  THR A 371     -23.755   8.609  -1.219  1.00 81.81           C  
ATOM   2867  O   THR A 371     -21.623   8.978   1.173  1.00 81.81           O  
ATOM   2868  CG2 THR A 371     -24.190   8.654  -2.680  1.00 81.81           C  
ATOM   2869  OG1 THR A 371     -23.396   7.263  -0.880  1.00 81.81           O  
ATOM   2870  N   GLU A 372     -22.905  10.858   1.070  1.00 83.88           N  
ATOM   2871  CA  GLU A 372     -22.916  11.154   2.500  1.00 83.88           C  
ATOM   2872  C   GLU A 372     -24.245  10.754   3.135  1.00 83.88           C  
ATOM   2873  CB  GLU A 372     -22.642  12.640   2.743  1.00 83.88           C  
ATOM   2874  O   GLU A 372     -25.309  10.972   2.552  1.00 83.88           O  
ATOM   2875  CG  GLU A 372     -21.252  13.088   2.315  1.00 83.88           C  
ATOM   2876  CD  GLU A 372     -20.987  14.560   2.584  1.00 83.88           C  
ATOM   2877  OE1 GLU A 372     -19.834  15.013   2.400  1.00 83.88           O  
ATOM   2878  OE2 GLU A 372     -21.939  15.267   2.984  1.00 83.88           O  
ATOM   2879  N   VAL A 373     -24.062   9.868   4.156  1.00 84.16           N  
ATOM   2880  CA  VAL A 373     -25.265   9.433   4.859  1.00 84.16           C  
ATOM   2881  C   VAL A 373     -25.259   9.985   6.283  1.00 84.16           C  
ATOM   2882  CB  VAL A 373     -25.381   7.893   4.885  1.00 84.16           C  
ATOM   2883  O   VAL A 373     -24.194  10.209   6.864  1.00 84.16           O  
ATOM   2884  CG1 VAL A 373     -26.721   7.462   5.478  1.00 84.16           C  
ATOM   2885  CG2 VAL A 373     -25.208   7.322   3.479  1.00 84.16           C  
ATOM   2886  N   GLU A 374     -26.433  10.368   6.785  1.00 83.08           N  
ATOM   2887  CA  GLU A 374     -26.594  10.879   8.143  1.00 83.08           C  
ATOM   2888  C   GLU A 374     -26.788   9.741   9.141  1.00 83.08           C  
ATOM   2889  CB  GLU A 374     -27.775  11.850   8.216  1.00 83.08           C  
ATOM   2890  O   GLU A 374     -27.694   8.919   8.985  1.00 83.08           O  
ATOM   2891  CG  GLU A 374     -27.735  12.777   9.423  1.00 83.08           C  
ATOM   2892  CD  GLU A 374     -28.857  13.803   9.428  1.00 83.08           C  
ATOM   2893  OE1 GLU A 374     -29.018  14.521  10.441  1.00 83.08           O  
ATOM   2894  OE2 GLU A 374     -29.581  13.889   8.411  1.00 83.08           O  
ATOM   2895  N   VAL A 375     -25.743   9.553   9.982  1.00 77.04           N  
ATOM   2896  CA  VAL A 375     -25.775   8.501  10.992  1.00 77.04           C  
ATOM   2897  C   VAL A 375     -25.880   9.123  12.383  1.00 77.04           C  
ATOM   2898  CB  VAL A 375     -24.527   7.593  10.906  1.00 77.04           C  
ATOM   2899  O   VAL A 375     -25.266  10.157  12.655  1.00 77.04           O  
ATOM   2900  CG1 VAL A 375     -24.602   6.474  11.943  1.00 77.04           C  
ATOM   2901  CG2 VAL A 375     -24.384   7.015   9.500  1.00 77.04           C  
ATOM   2902  N   ASN A 376     -26.818   8.642  13.300  1.00 67.70           N  
ATOM   2903  CA  ASN A 376     -26.921   8.930  14.726  1.00 67.70           C  
ATOM   2904  C   ASN A 376     -27.233  10.403  14.979  1.00 67.70           C  
ATOM   2905  CB  ASN A 376     -25.634   8.528  15.450  1.00 67.70           C  
ATOM   2906  O   ASN A 376     -26.448  11.107  15.617  1.00 67.70           O  
ATOM   2907  CG  ASN A 376     -25.431   7.026  15.488  1.00 67.70           C  
ATOM   2908  ND2 ASN A 376     -24.235   6.600  15.875  1.00 67.70           N  
ATOM   2909  OD1 ASN A 376     -26.342   6.256  15.173  1.00 67.70           O  
ATOM   2910  N   GLY A 377     -28.312  11.004  14.394  1.00 66.84           N  
ATOM   2911  CA  GLY A 377     -28.917  12.234  14.880  1.00 66.84           C  
ATOM   2912  C   GLY A 377     -28.203  13.482  14.397  1.00 66.84           C  
ATOM   2913  O   GLY A 377     -28.290  14.537  15.028  1.00 66.84           O  
ATOM   2914  N   GLY A 378     -27.412  13.462  13.037  1.00 76.07           N  
ATOM   2915  CA  GLY A 378     -27.034  14.685  12.347  1.00 76.07           C  
ATOM   2916  C   GLY A 378     -25.590  14.686  11.882  1.00 76.07           C  
ATOM   2917  O   GLY A 378     -25.149  15.623  11.214  1.00 76.07           O  
ATOM   2918  N   LYS A 379     -24.770  13.629  12.144  1.00 80.11           N  
ATOM   2919  CA  LYS A 379     -23.403  13.591  11.632  1.00 80.11           C  
ATOM   2920  C   LYS A 379     -23.356  12.975  10.237  1.00 80.11           C  
ATOM   2921  CB  LYS A 379     -22.496  12.808  12.583  1.00 80.11           C  
ATOM   2922  O   LYS A 379     -23.860  11.870  10.023  1.00 80.11           O  
ATOM   2923  CG  LYS A 379     -21.010  12.981  12.302  1.00 80.11           C  
ATOM   2924  CD  LYS A 379     -20.159  12.218  13.308  1.00 80.11           C  
ATOM   2925  CE  LYS A 379     -18.677  12.309  12.971  1.00 80.11           C  
ATOM   2926  NZ  LYS A 379     -17.842  11.520  13.926  1.00 80.11           N  
ATOM   2927  N   LYS A 380     -22.964  13.844   9.280  1.00 82.33           N  
ATOM   2928  CA  LYS A 380     -22.836  13.428   7.886  1.00 82.33           C  
ATOM   2929  C   LYS A 380     -21.524  12.686   7.652  1.00 82.33           C  
ATOM   2930  CB  LYS A 380     -22.929  14.637   6.954  1.00 82.33           C  
ATOM   2931  O   LYS A 380     -20.444  13.245   7.853  1.00 82.33           O  
ATOM   2932  CG  LYS A 380     -24.305  15.283   6.913  1.00 82.33           C  
ATOM   2933  CD  LYS A 380     -24.358  16.424   5.905  1.00 82.33           C  
ATOM   2934  CE  LYS A 380     -25.720  17.103   5.897  1.00 82.33           C  
ATOM   2935  NZ  LYS A 380     -25.784  18.206   4.893  1.00 82.33           N  
ATOM   2936  N   VAL A 381     -21.700  11.405   7.545  1.00 85.41           N  
ATOM   2937  CA  VAL A 381     -20.518  10.596   7.264  1.00 85.41           C  
ATOM   2938  C   VAL A 381     -20.669   9.915   5.905  1.00 85.41           C  
ATOM   2939  CB  VAL A 381     -20.279   9.540   8.365  1.00 85.41           C  
ATOM   2940  O   VAL A 381     -21.788   9.702   5.432  1.00 85.41           O  
ATOM   2941  CG1 VAL A 381     -19.961  10.213   9.699  1.00 85.41           C  
ATOM   2942  CG2 VAL A 381     -21.495   8.626   8.501  1.00 85.41           C  
ATOM   2943  N   ARG A 382     -19.534   9.723   5.225  1.00 86.00           N  
ATOM   2944  CA  ARG A 382     -19.535   9.008   3.953  1.00 86.00           C  
ATOM   2945  C   ARG A 382     -19.845   7.528   4.158  1.00 86.00           C  
ATOM   2946  CB  ARG A 382     -18.188   9.167   3.245  1.00 86.00           C  
ATOM   2947  O   ARG A 382     -19.228   6.870   4.998  1.00 86.00           O  
ATOM   2948  CG  ARG A 382     -17.932  10.570   2.717  1.00 86.00           C  
ATOM   2949  CD  ARG A 382     -16.628  10.650   1.935  1.00 86.00           C  
ATOM   2950  NE  ARG A 382     -16.380  11.999   1.437  1.00 86.00           N  
ATOM   2951  NH1 ARG A 382     -14.369  11.479   0.426  1.00 86.00           N  
ATOM   2952  NH2 ARG A 382     -15.187  13.618   0.328  1.00 86.00           N  
ATOM   2953  CZ  ARG A 382     -15.313  12.363   0.731  1.00 86.00           C  
ATOM   2954  N   GLY A 383     -20.867   7.146   3.467  1.00 87.07           N  
ATOM   2955  CA  GLY A 383     -21.240   5.753   3.652  1.00 87.07           C  
ATOM   2956  C   GLY A 383     -22.288   5.279   2.663  1.00 87.07           C  
ATOM   2957  O   GLY A 383     -22.772   6.060   1.841  1.00 87.07           O  
ATOM   2958  N   ARG A 384     -22.426   3.946   2.577  1.00 86.64           N  
ATOM   2959  CA  ARG A 384     -23.429   3.320   1.722  1.00 86.64           C  
ATOM   2960  C   ARG A 384     -24.644   2.882   2.533  1.00 86.64           C  
ATOM   2961  CB  ARG A 384     -22.833   2.120   0.982  1.00 86.64           C  
ATOM   2962  O   ARG A 384     -24.501   2.318   3.620  1.00 86.64           O  
ATOM   2963  CG  ARG A 384     -21.738   2.488  -0.006  1.00 86.64           C  
ATOM   2964  CD  ARG A 384     -21.238   1.272  -0.773  1.00 86.64           C  
ATOM   2965  NE  ARG A 384     -20.274   1.644  -1.804  1.00 86.64           N  
ATOM   2966  NH1 ARG A 384     -20.226  -0.439  -2.803  1.00 86.64           N  
ATOM   2967  NH2 ARG A 384     -18.938   1.266  -3.634  1.00 86.64           N  
ATOM   2968  CZ  ARG A 384     -19.815   0.823  -2.745  1.00 86.64           C  
ATOM   2969  N   GLN A 385     -25.879   3.317   2.005  1.00 86.03           N  
ATOM   2970  CA  GLN A 385     -27.118   2.952   2.685  1.00 86.03           C  
ATOM   2971  C   GLN A 385     -27.776   1.747   2.019  1.00 86.03           C  
ATOM   2972  CB  GLN A 385     -28.087   4.135   2.708  1.00 86.03           C  
ATOM   2973  O   GLN A 385     -28.014   1.753   0.810  1.00 86.03           O  
ATOM   2974  CG  GLN A 385     -29.326   3.898   3.561  1.00 86.03           C  
ATOM   2975  CD  GLN A 385     -30.140   5.160   3.778  1.00 86.03           C  
ATOM   2976  NE2 GLN A 385     -30.790   5.255   4.932  1.00 86.03           N  
ATOM   2977  OE1 GLN A 385     -30.183   6.043   2.915  1.00 86.03           O  
ATOM   2978  N   TYR A 386     -27.831   0.663   2.827  1.00 86.88           N  
ATOM   2979  CA  TYR A 386     -28.565  -0.528   2.415  1.00 86.88           C  
ATOM   2980  C   TYR A 386     -29.901  -0.623   3.142  1.00 86.88           C  
ATOM   2981  CB  TYR A 386     -27.736  -1.788   2.678  1.00 86.88           C  
ATOM   2982  O   TYR A 386     -30.106   0.032   4.166  1.00 86.88           O  
ATOM   2983  CG  TYR A 386     -26.416  -1.810   1.947  1.00 86.88           C  
ATOM   2984  CD1 TYR A 386     -26.357  -2.090   0.583  1.00 86.88           C  
ATOM   2985  CD2 TYR A 386     -25.225  -1.552   2.618  1.00 86.88           C  
ATOM   2986  CE1 TYR A 386     -25.142  -2.113  -0.094  1.00 86.88           C  
ATOM   2987  CE2 TYR A 386     -24.005  -1.573   1.951  1.00 86.88           C  
ATOM   2988  OH  TYR A 386     -22.768  -1.875  -0.069  1.00 86.88           O  
ATOM   2989  CZ  TYR A 386     -23.973  -1.853   0.597  1.00 86.88           C  
ATOM   2990  N   PRO A 387     -30.858  -1.375   2.540  1.00 84.88           N  
ATOM   2991  CA  PRO A 387     -32.146  -1.512   3.224  1.00 84.88           C  
ATOM   2992  C   PRO A 387     -32.005  -2.053   4.645  1.00 84.88           C  
ATOM   2993  CB  PRO A 387     -32.913  -2.497   2.338  1.00 84.88           C  
ATOM   2994  O   PRO A 387     -32.826  -1.744   5.512  1.00 84.88           O  
ATOM   2995  CG  PRO A 387     -32.286  -2.365   0.988  1.00 84.88           C  
ATOM   2996  CD  PRO A 387     -30.831  -2.038   1.168  1.00 84.88           C  
ATOM   2997  N   TRP A 388     -30.943  -2.785   4.923  1.00 85.20           N  
ATOM   2998  CA  TRP A 388     -30.769  -3.444   6.213  1.00 85.20           C  
ATOM   2999  C   TRP A 388     -29.811  -2.657   7.101  1.00 85.20           C  
ATOM   3000  CB  TRP A 388     -30.251  -4.872   6.022  1.00 85.20           C  
ATOM   3001  O   TRP A 388     -29.637  -2.982   8.278  1.00 85.20           O  
ATOM   3002  CG  TRP A 388     -29.045  -4.969   5.136  1.00 85.20           C  
ATOM   3003  CD1 TRP A 388     -27.738  -4.810   5.504  1.00 85.20           C  
ATOM   3004  CD2 TRP A 388     -29.037  -5.244   3.732  1.00 85.20           C  
ATOM   3005  CE2 TRP A 388     -27.688  -5.237   3.313  1.00 85.20           C  
ATOM   3006  CE3 TRP A 388     -30.040  -5.497   2.787  1.00 85.20           C  
ATOM   3007  NE1 TRP A 388     -26.917  -4.970   4.412  1.00 85.20           N  
ATOM   3008  CH2 TRP A 388     -28.318  -5.718   1.083  1.00 85.20           C  
ATOM   3009  CZ2 TRP A 388     -27.317  -5.473   1.987  1.00 85.20           C  
ATOM   3010  CZ3 TRP A 388     -29.669  -5.732   1.468  1.00 85.20           C  
ATOM   3011  N   GLY A 389     -29.178  -1.673   6.561  1.00 85.34           N  
ATOM   3012  CA  GLY A 389     -28.292  -0.880   7.397  1.00 85.34           C  
ATOM   3013  C   GLY A 389     -27.369   0.023   6.600  1.00 85.34           C  
ATOM   3014  O   GLY A 389     -27.445   0.067   5.370  1.00 85.34           O  
ATOM   3015  N   VAL A 390     -26.591   0.851   7.374  1.00 86.69           N  
ATOM   3016  CA  VAL A 390     -25.679   1.814   6.765  1.00 86.69           C  
ATOM   3017  C   VAL A 390     -24.234   1.387   7.015  1.00 86.69           C  
ATOM   3018  CB  VAL A 390     -25.915   3.241   7.309  1.00 86.69           C  
ATOM   3019  O   VAL A 390     -23.888   0.962   8.119  1.00 86.69           O  
ATOM   3020  CG1 VAL A 390     -24.944   4.230   6.668  1.00 86.69           C  
ATOM   3021  CG2 VAL A 390     -27.360   3.672   7.066  1.00 86.69           C  
ATOM   3022  N   VAL A 391     -23.476   1.389   5.910  1.00 88.36           N  
ATOM   3023  CA  VAL A 391     -22.050   1.098   6.011  1.00 88.36           C  
ATOM   3024  C   VAL A 391     -21.252   2.399   5.964  1.00 88.36           C  
ATOM   3025  CB  VAL A 391     -21.584   0.146   4.887  1.00 88.36           C  
ATOM   3026  O   VAL A 391     -21.306   3.132   4.974  1.00 88.36           O  
ATOM   3027  CG1 VAL A 391     -20.085  -0.127   4.997  1.00 88.36           C  
ATOM   3028  CG2 VAL A 391     -22.373  -1.162   4.935  1.00 88.36           C  
ATOM   3029  N   GLU A 392     -20.600   2.599   7.112  1.00 89.86           N  
ATOM   3030  CA  GLU A 392     -19.759   3.788   7.215  1.00 89.86           C  
ATOM   3031  C   GLU A 392     -18.342   3.506   6.725  1.00 89.86           C  
ATOM   3032  CB  GLU A 392     -19.724   4.298   8.658  1.00 89.86           C  
ATOM   3033  O   GLU A 392     -17.706   2.546   7.165  1.00 89.86           O  
ATOM   3034  CG  GLU A 392     -21.085   4.717   9.196  1.00 89.86           C  
ATOM   3035  CD  GLU A 392     -21.045   5.160  10.649  1.00 89.86           C  
ATOM   3036  OE1 GLU A 392     -22.122   5.279  11.278  1.00 89.86           O  
ATOM   3037  OE2 GLU A 392     -19.928   5.392  11.164  1.00 89.86           O  
ATOM   3038  N   VAL A 393     -17.808   4.350   5.854  1.00 89.73           N  
ATOM   3039  CA  VAL A 393     -16.502   4.150   5.234  1.00 89.73           C  
ATOM   3040  C   VAL A 393     -15.398   4.482   6.236  1.00 89.73           C  
ATOM   3041  CB  VAL A 393     -16.341   5.007   3.959  1.00 89.73           C  
ATOM   3042  O   VAL A 393     -14.365   3.810   6.276  1.00 89.73           O  
ATOM   3043  CG1 VAL A 393     -14.937   4.853   3.378  1.00 89.73           C  
ATOM   3044  CG2 VAL A 393     -17.396   4.624   2.923  1.00 89.73           C  
ATOM   3045  N   GLU A 394     -15.571   5.399   7.124  1.00 87.65           N  
ATOM   3046  CA  GLU A 394     -14.542   5.880   8.041  1.00 87.65           C  
ATOM   3047  C   GLU A 394     -14.573   5.110   9.358  1.00 87.65           C  
ATOM   3048  CB  GLU A 394     -14.714   7.379   8.304  1.00 87.65           C  
ATOM   3049  O   GLU A 394     -13.711   5.305  10.218  1.00 87.65           O  
ATOM   3050  CG  GLU A 394     -14.428   8.252   7.091  1.00 87.65           C  
ATOM   3051  CD  GLU A 394     -14.465   9.740   7.401  1.00 87.65           C  
ATOM   3052  OE1 GLU A 394     -14.069  10.551   6.534  1.00 87.65           O  
ATOM   3053  OE2 GLU A 394     -14.894  10.098   8.521  1.00 87.65           O  
ATOM   3054  N   ASN A 395     -15.464   4.243   9.463  1.00 88.06           N  
ATOM   3055  CA  ASN A 395     -15.528   3.403  10.654  1.00 88.06           C  
ATOM   3056  C   ASN A 395     -14.607   2.193  10.537  1.00 88.06           C  
ATOM   3057  CB  ASN A 395     -16.967   2.952  10.917  1.00 88.06           C  
ATOM   3058  O   ASN A 395     -14.768   1.370   9.634  1.00 88.06           O  
ATOM   3059  CG  ASN A 395     -17.145   2.340  12.292  1.00 88.06           C  
ATOM   3060  ND2 ASN A 395     -18.386   2.289  12.762  1.00 88.06           N  
ATOM   3061  OD1 ASN A 395     -16.176   1.917  12.927  1.00 88.06           O  
ATOM   3062  N   PRO A 396     -13.574   2.017  11.518  1.00 88.03           N  
ATOM   3063  CA  PRO A 396     -12.606   0.919  11.477  1.00 88.03           C  
ATOM   3064  C   PRO A 396     -13.252  -0.446  11.704  1.00 88.03           C  
ATOM   3065  CB  PRO A 396     -11.637   1.260  12.611  1.00 88.03           C  
ATOM   3066  O   PRO A 396     -12.672  -1.475  11.350  1.00 88.03           O  
ATOM   3067  CG  PRO A 396     -12.394   2.203  13.489  1.00 88.03           C  
ATOM   3068  CD  PRO A 396     -13.386   2.949  12.645  1.00 88.03           C  
ATOM   3069  N   GLU A 397     -14.468  -0.408  12.257  1.00 86.22           N  
ATOM   3070  CA  GLU A 397     -15.158  -1.671  12.504  1.00 86.22           C  
ATOM   3071  C   GLU A 397     -15.773  -2.224  11.222  1.00 86.22           C  
ATOM   3072  CB  GLU A 397     -16.241  -1.492  13.572  1.00 86.22           C  
ATOM   3073  O   GLU A 397     -15.956  -3.436  11.088  1.00 86.22           O  
ATOM   3074  CG  GLU A 397     -15.693  -1.175  14.956  1.00 86.22           C  
ATOM   3075  CD  GLU A 397     -16.760  -1.182  16.039  1.00 86.22           C  
ATOM   3076  OE1 GLU A 397     -16.407  -1.122  17.239  1.00 86.22           O  
ATOM   3077  OE2 GLU A 397     -17.958  -1.250  15.685  1.00 86.22           O  
ATOM   3078  N   HIS A 398     -15.988  -1.348  10.226  1.00 85.44           N  
ATOM   3079  CA  HIS A 398     -16.662  -1.733   8.991  1.00 85.44           C  
ATOM   3080  C   HIS A 398     -15.658  -1.993   7.873  1.00 85.44           C  
ATOM   3081  CB  HIS A 398     -17.655  -0.650   8.563  1.00 85.44           C  
ATOM   3082  O   HIS A 398     -15.823  -2.931   7.090  1.00 85.44           O  
ATOM   3083  CG  HIS A 398     -18.867  -0.570   9.435  1.00 85.44           C  
ATOM   3084  CD2 HIS A 398     -19.166  -1.189  10.602  1.00 85.44           C  
ATOM   3085  ND1 HIS A 398     -19.951   0.226   9.132  1.00 85.44           N  
ATOM   3086  CE1 HIS A 398     -20.866   0.093  10.078  1.00 85.44           C  
ATOM   3087  NE2 HIS A 398     -20.414  -0.760  10.981  1.00 85.44           N  
ATOM   3088  N   CYS A 399     -14.582  -1.116   7.884  1.00 90.21           N  
ATOM   3089  CA  CYS A 399     -13.608  -1.256   6.806  1.00 90.21           C  
ATOM   3090  C   CYS A 399     -12.249  -0.706   7.224  1.00 90.21           C  
ATOM   3091  CB  CYS A 399     -14.094  -0.536   5.548  1.00 90.21           C  
ATOM   3092  O   CYS A 399     -12.151   0.042   8.199  1.00 90.21           O  
ATOM   3093  SG  CYS A 399     -14.163   1.261   5.718  1.00 90.21           S  
ATOM   3094  N   ASP A 400     -11.243  -1.173   6.498  1.00 92.65           N  
ATOM   3095  CA  ASP A 400      -9.868  -0.772   6.778  1.00 92.65           C  
ATOM   3096  C   ASP A 400      -9.487   0.475   5.985  1.00 92.65           C  
ATOM   3097  CB  ASP A 400      -8.900  -1.914   6.460  1.00 92.65           C  
ATOM   3098  O   ASP A 400      -8.305   0.725   5.740  1.00 92.65           O  
ATOM   3099  CG  ASP A 400      -9.075  -3.113   7.376  1.00 92.65           C  
ATOM   3100  OD1 ASP A 400      -9.494  -2.935   8.540  1.00 92.65           O  
ATOM   3101  OD2 ASP A 400      -8.789  -4.245   6.930  1.00 92.65           O  
ATOM   3102  N   PHE A 401     -10.404   1.239   5.647  1.00 92.66           N  
ATOM   3103  CA  PHE A 401     -10.172   2.433   4.844  1.00 92.66           C  
ATOM   3104  C   PHE A 401      -9.284   3.423   5.589  1.00 92.66           C  
ATOM   3105  CB  PHE A 401     -11.500   3.098   4.470  1.00 92.66           C  
ATOM   3106  O   PHE A 401      -8.352   3.986   5.012  1.00 92.66           O  
ATOM   3107  CG  PHE A 401     -11.341   4.395   3.724  1.00 92.66           C  
ATOM   3108  CD1 PHE A 401     -11.504   5.612   4.376  1.00 92.66           C  
ATOM   3109  CD2 PHE A 401     -11.029   4.399   2.371  1.00 92.66           C  
ATOM   3110  CE1 PHE A 401     -11.358   6.814   3.689  1.00 92.66           C  
ATOM   3111  CE2 PHE A 401     -10.882   5.596   1.677  1.00 92.66           C  
ATOM   3112  CZ  PHE A 401     -11.047   6.803   2.338  1.00 92.66           C  
ATOM   3113  N   VAL A 402      -9.522   3.655   6.793  1.00 91.10           N  
ATOM   3114  CA  VAL A 402      -8.769   4.612   7.597  1.00 91.10           C  
ATOM   3115  C   VAL A 402      -7.313   4.167   7.703  1.00 91.10           C  
ATOM   3116  CB  VAL A 402      -9.381   4.774   9.007  1.00 91.10           C  
ATOM   3117  O   VAL A 402      -6.397   4.987   7.598  1.00 91.10           O  
ATOM   3118  CG1 VAL A 402      -8.532   5.715   9.859  1.00 91.10           C  
ATOM   3119  CG2 VAL A 402     -10.817   5.286   8.910  1.00 91.10           C  
ATOM   3120  N   LYS A 403      -7.170   2.892   7.818  1.00 91.82           N  
ATOM   3121  CA  LYS A 403      -5.821   2.341   7.901  1.00 91.82           C  
ATOM   3122  C   LYS A 403      -5.062   2.544   6.593  1.00 91.82           C  
ATOM   3123  CB  LYS A 403      -5.870   0.853   8.253  1.00 91.82           C  
ATOM   3124  O   LYS A 403      -3.880   2.894   6.604  1.00 91.82           O  
ATOM   3125  CG  LYS A 403      -6.384   0.565   9.656  1.00 91.82           C  
ATOM   3126  CD  LYS A 403      -6.408  -0.930   9.946  1.00 91.82           C  
ATOM   3127  CE  LYS A 403      -7.062  -1.230  11.288  1.00 91.82           C  
ATOM   3128  NZ  LYS A 403      -7.209  -2.698  11.517  1.00 91.82           N  
ATOM   3129  N   LEU A 404      -5.732   2.335   5.496  1.00 92.69           N  
ATOM   3130  CA  LEU A 404      -5.128   2.524   4.182  1.00 92.69           C  
ATOM   3131  C   LEU A 404      -4.762   3.988   3.958  1.00 92.69           C  
ATOM   3132  CB  LEU A 404      -6.080   2.050   3.081  1.00 92.69           C  
ATOM   3133  O   LEU A 404      -3.652   4.294   3.516  1.00 92.69           O  
ATOM   3134  CG  LEU A 404      -5.600   2.241   1.641  1.00 92.69           C  
ATOM   3135  CD1 LEU A 404      -4.356   1.398   1.381  1.00 92.69           C  
ATOM   3136  CD2 LEU A 404      -6.709   1.887   0.656  1.00 92.69           C  
ATOM   3137  N   ARG A 405      -5.629   4.855   4.328  1.00 91.19           N  
ATOM   3138  CA  ARG A 405      -5.394   6.289   4.188  1.00 91.19           C  
ATOM   3139  C   ARG A 405      -4.210   6.735   5.039  1.00 91.19           C  
ATOM   3140  CB  ARG A 405      -6.645   7.079   4.576  1.00 91.19           C  
ATOM   3141  O   ARG A 405      -3.326   7.447   4.558  1.00 91.19           O  
ATOM   3142  CG  ARG A 405      -6.489   8.585   4.441  1.00 91.19           C  
ATOM   3143  CD  ARG A 405      -7.797   9.315   4.712  1.00 91.19           C  
ATOM   3144  NE  ARG A 405      -8.244   9.127   6.089  1.00 91.19           N  
ATOM   3145  NH1 ARG A 405     -10.337  10.047   5.754  1.00 91.19           N  
ATOM   3146  NH2 ARG A 405      -9.743   9.262   7.824  1.00 91.19           N  
ATOM   3147  CZ  ARG A 405      -9.440   9.479   6.553  1.00 91.19           C  
ATOM   3148  N   ASN A 406      -4.214   6.279   6.261  1.00 90.01           N  
ATOM   3149  CA  ASN A 406      -3.137   6.635   7.179  1.00 90.01           C  
ATOM   3150  C   ASN A 406      -1.787   6.121   6.686  1.00 90.01           C  
ATOM   3151  CB  ASN A 406      -3.428   6.100   8.582  1.00 90.01           C  
ATOM   3152  O   ASN A 406      -0.779   6.823   6.779  1.00 90.01           O  
ATOM   3153  CG  ASN A 406      -4.522   6.878   9.288  1.00 90.01           C  
ATOM   3154  ND2 ASN A 406      -5.045   6.315  10.371  1.00 90.01           N  
ATOM   3155  OD1 ASN A 406      -4.894   7.974   8.863  1.00 90.01           O  
ATOM   3156  N   MET A 407      -1.849   4.978   6.126  1.00 89.87           N  
ATOM   3157  CA  MET A 407      -0.622   4.379   5.609  1.00 89.87           C  
ATOM   3158  C   MET A 407      -0.098   5.163   4.410  1.00 89.87           C  
ATOM   3159  CB  MET A 407      -0.859   2.920   5.217  1.00 89.87           C  
ATOM   3160  O   MET A 407       1.100   5.441   4.320  1.00 89.87           O  
ATOM   3161  CG  MET A 407       0.392   2.204   4.734  1.00 89.87           C  
ATOM   3162  SD  MET A 407       0.644   2.371   2.924  1.00 89.87           S  
ATOM   3163  CE  MET A 407       2.050   1.248   2.692  1.00 89.87           C  
ATOM   3164  N   LEU A 408      -0.953   5.616   3.452  1.00 88.86           N  
ATOM   3165  CA  LEU A 408      -0.562   6.236   2.190  1.00 88.86           C  
ATOM   3166  C   LEU A 408      -0.202   7.703   2.394  1.00 88.86           C  
ATOM   3167  CB  LEU A 408      -1.688   6.112   1.161  1.00 88.86           C  
ATOM   3168  O   LEU A 408       0.809   8.177   1.872  1.00 88.86           O  
ATOM   3169  CG  LEU A 408      -1.908   4.724   0.559  1.00 88.86           C  
ATOM   3170  CD1 LEU A 408      -3.166   4.712  -0.304  1.00 88.86           C  
ATOM   3171  CD2 LEU A 408      -0.692   4.295  -0.255  1.00 88.86           C  
ATOM   3172  N   ILE A 409      -0.966   8.401   3.295  1.00 85.95           N  
ATOM   3173  CA  ILE A 409      -0.846   9.854   3.335  1.00 85.95           C  
ATOM   3174  C   ILE A 409      -0.107  10.276   4.603  1.00 85.95           C  
ATOM   3175  CB  ILE A 409      -2.231  10.537   3.270  1.00 85.95           C  
ATOM   3176  O   ILE A 409       0.749  11.163   4.564  1.00 85.95           O  
ATOM   3177  CG1 ILE A 409      -2.943  10.176   1.961  1.00 85.95           C  
ATOM   3178  CG2 ILE A 409      -2.092  12.055   3.418  1.00 85.95           C  
ATOM   3179  CD1 ILE A 409      -4.393  10.635   1.898  1.00 85.95           C  
ATOM   3180  N   ARG A 410      -0.207   9.589   5.678  1.00 84.09           N  
ATOM   3181  CA  ARG A 410       0.254  10.088   6.969  1.00 84.09           C  
ATOM   3182  C   ARG A 410       1.633   9.534   7.310  1.00 84.09           C  
ATOM   3183  CB  ARG A 410      -0.743   9.728   8.073  1.00 84.09           C  
ATOM   3184  O   ARG A 410       2.526  10.281   7.714  1.00 84.09           O  
ATOM   3185  CG  ARG A 410      -0.455  10.399   9.406  1.00 84.09           C  
ATOM   3186  CD  ARG A 410      -1.567  10.148  10.415  1.00 84.09           C  
ATOM   3187  NE  ARG A 410      -1.236  10.691  11.729  1.00 84.09           N  
ATOM   3188  NH1 ARG A 410      -3.330  10.332  12.636  1.00 84.09           N  
ATOM   3189  NH2 ARG A 410      -1.673  11.279  13.906  1.00 84.09           N  
ATOM   3190  CZ  ARG A 410      -2.080  10.766  12.754  1.00 84.09           C  
ATOM   3191  N   THR A 411       1.856   8.272   7.077  1.00 83.49           N  
ATOM   3192  CA  THR A 411       3.031   7.690   7.717  1.00 83.49           C  
ATOM   3193  C   THR A 411       4.045   7.232   6.673  1.00 83.49           C  
ATOM   3194  CB  THR A 411       2.644   6.502   8.617  1.00 83.49           C  
ATOM   3195  O   THR A 411       5.247   7.456   6.828  1.00 83.49           O  
ATOM   3196  CG2 THR A 411       1.844   6.967   9.829  1.00 83.49           C  
ATOM   3197  OG1 THR A 411       1.853   5.575   7.862  1.00 83.49           O  
ATOM   3198  N   HIS A 412       3.720   6.634   5.492  1.00 86.73           N  
ATOM   3199  CA  HIS A 412       4.658   5.833   4.713  1.00 86.73           C  
ATOM   3200  C   HIS A 412       4.858   6.420   3.319  1.00 86.73           C  
ATOM   3201  CB  HIS A 412       4.170   4.387   4.609  1.00 86.73           C  
ATOM   3202  O   HIS A 412       5.361   5.740   2.421  1.00 86.73           O  
ATOM   3203  CG  HIS A 412       4.147   3.666   5.919  1.00 86.73           C  
ATOM   3204  CD2 HIS A 412       3.120   3.352   6.742  1.00 86.73           C  
ATOM   3205  ND1 HIS A 412       5.287   3.180   6.521  1.00 86.73           N  
ATOM   3206  CE1 HIS A 412       4.961   2.595   7.661  1.00 86.73           C  
ATOM   3207  NE2 HIS A 412       3.651   2.686   7.819  1.00 86.73           N  
ATOM   3208  N   MET A 413       4.407   7.647   3.092  1.00 88.94           N  
ATOM   3209  CA  MET A 413       4.587   8.266   1.781  1.00 88.94           C  
ATOM   3210  C   MET A 413       6.068   8.394   1.438  1.00 88.94           C  
ATOM   3211  CB  MET A 413       3.920   9.642   1.740  1.00 88.94           C  
ATOM   3212  O   MET A 413       6.487   8.034   0.337  1.00 88.94           O  
ATOM   3213  CG  MET A 413       4.012  10.327   0.387  1.00 88.94           C  
ATOM   3214  SD  MET A 413       3.209  11.977   0.378  1.00 88.94           S  
ATOM   3215  CE  MET A 413       4.318  12.878   1.497  1.00 88.94           C  
ATOM   3216  N   GLN A 414       6.807   8.932   2.315  1.00 88.77           N  
ATOM   3217  CA  GLN A 414       8.238   9.121   2.098  1.00 88.77           C  
ATOM   3218  C   GLN A 414       8.952   7.781   1.943  1.00 88.77           C  
ATOM   3219  CB  GLN A 414       8.856   9.915   3.250  1.00 88.77           C  
ATOM   3220  O   GLN A 414       9.831   7.635   1.091  1.00 88.77           O  
ATOM   3221  CG  GLN A 414      10.297  10.339   3.001  1.00 88.77           C  
ATOM   3222  CD  GLN A 414      10.441  11.250   1.796  1.00 88.77           C  
ATOM   3223  NE2 GLN A 414      11.650  11.325   1.251  1.00 88.77           N  
ATOM   3224  OE1 GLN A 414       9.473  11.881   1.359  1.00 88.77           O  
ATOM   3225  N   ASP A 415       8.545   6.883   2.714  1.00 90.35           N  
ATOM   3226  CA  ASP A 415       9.136   5.551   2.635  1.00 90.35           C  
ATOM   3227  C   ASP A 415       8.890   4.922   1.265  1.00 90.35           C  
ATOM   3228  CB  ASP A 415       8.576   4.649   3.736  1.00 90.35           C  
ATOM   3229  O   ASP A 415       9.790   4.307   0.688  1.00 90.35           O  
ATOM   3230  CG  ASP A 415       9.054   5.039   5.123  1.00 90.35           C  
ATOM   3231  OD1 ASP A 415      10.054   5.780   5.238  1.00 90.35           O  
ATOM   3232  OD2 ASP A 415       8.426   4.600   6.111  1.00 90.35           O  
ATOM   3233  N   LEU A 416       7.725   5.038   0.755  1.00 92.27           N  
ATOM   3234  CA  LEU A 416       7.390   4.510  -0.562  1.00 92.27           C  
ATOM   3235  C   LEU A 416       8.234   5.173  -1.645  1.00 92.27           C  
ATOM   3236  CB  LEU A 416       5.902   4.717  -0.860  1.00 92.27           C  
ATOM   3237  O   LEU A 416       8.694   4.506  -2.575  1.00 92.27           O  
ATOM   3238  CG  LEU A 416       4.925   3.844  -0.072  1.00 92.27           C  
ATOM   3239  CD1 LEU A 416       3.503   4.377  -0.216  1.00 92.27           C  
ATOM   3240  CD2 LEU A 416       5.007   2.394  -0.537  1.00 92.27           C  
ATOM   3241  N   LYS A 417       8.465   6.377  -1.431  1.00 91.58           N  
ATOM   3242  CA  LYS A 417       9.312   7.106  -2.371  1.00 91.58           C  
ATOM   3243  C   LYS A 417      10.754   6.610  -2.310  1.00 91.58           C  
ATOM   3244  CB  LYS A 417       9.262   8.608  -2.085  1.00 91.58           C  
ATOM   3245  O   LYS A 417      11.390   6.409  -3.347  1.00 91.58           O  
ATOM   3246  CG  LYS A 417       7.992   9.289  -2.573  1.00 91.58           C  
ATOM   3247  CD  LYS A 417       8.040  10.794  -2.342  1.00 91.58           C  
ATOM   3248  CE  LYS A 417       6.839  11.495  -2.962  1.00 91.58           C  
ATOM   3249  NZ  LYS A 417       6.879  12.970  -2.733  1.00 91.58           N  
ATOM   3250  N   GLU A 418      11.209   6.418  -1.205  1.00 91.15           N  
ATOM   3251  CA  GLU A 418      12.583   5.966  -1.009  1.00 91.15           C  
ATOM   3252  C   GLU A 418      12.789   4.564  -1.575  1.00 91.15           C  
ATOM   3253  CB  GLU A 418      12.950   5.992   0.477  1.00 91.15           C  
ATOM   3254  O   GLU A 418      13.805   4.292  -2.218  1.00 91.15           O  
ATOM   3255  CG  GLU A 418      13.133   7.393   1.041  1.00 91.15           C  
ATOM   3256  CD  GLU A 418      13.415   7.407   2.535  1.00 91.15           C  
ATOM   3257  OE1 GLU A 418      13.581   8.506   3.112  1.00 91.15           O  
ATOM   3258  OE2 GLU A 418      13.470   6.309   3.134  1.00 91.15           O  
ATOM   3259  N   THR A 419      11.851   3.725  -1.265  1.00 91.54           N  
ATOM   3260  CA  THR A 419      11.945   2.364  -1.781  1.00 91.54           C  
ATOM   3261  C   THR A 419      11.937   2.363  -3.307  1.00 91.54           C  
ATOM   3262  CB  THR A 419      10.792   1.488  -1.258  1.00 91.54           C  
ATOM   3263  O   THR A 419      12.677   1.603  -3.936  1.00 91.54           O  
ATOM   3264  CG2 THR A 419      10.940   0.045  -1.731  1.00 91.54           C  
ATOM   3265  OG1 THR A 419      10.794   1.512   0.174  1.00 91.54           O  
ATOM   3266  N   THR A 420      11.141   3.191  -3.858  1.00 92.36           N  
ATOM   3267  CA  THR A 420      11.094   3.302  -5.312  1.00 92.36           C  
ATOM   3268  C   THR A 420      12.436   3.776  -5.862  1.00 92.36           C  
ATOM   3269  CB  THR A 420       9.982   4.267  -5.762  1.00 92.36           C  
ATOM   3270  O   THR A 420      12.935   3.232  -6.849  1.00 92.36           O  
ATOM   3271  CG2 THR A 420       9.918   4.360  -7.283  1.00 92.36           C  
ATOM   3272  OG1 THR A 420       8.721   3.797  -5.270  1.00 92.36           O  
ATOM   3273  N   ASN A 421      13.039   4.658  -5.200  1.00 91.80           N  
ATOM   3274  CA  ASN A 421      14.313   5.219  -5.635  1.00 91.80           C  
ATOM   3275  C   ASN A 421      15.459   4.232  -5.432  1.00 91.80           C  
ATOM   3276  CB  ASN A 421      14.603   6.529  -4.899  1.00 91.80           C  
ATOM   3277  O   ASN A 421      16.260   4.008  -6.342  1.00 91.80           O  
ATOM   3278  CG  ASN A 421      15.874   7.201  -5.380  1.00 91.80           C  
ATOM   3279  ND2 ASN A 421      15.725   8.214  -6.225  1.00 91.80           N  
ATOM   3280  OD1 ASN A 421      16.980   6.812  -4.997  1.00 91.80           O  
ATOM   3281  N   ASP A 422      15.546   3.613  -4.289  1.00 91.68           N  
ATOM   3282  CA  ASP A 422      16.697   2.818  -3.871  1.00 91.68           C  
ATOM   3283  C   ASP A 422      16.626   1.404  -4.444  1.00 91.68           C  
ATOM   3284  CB  ASP A 422      16.786   2.763  -2.345  1.00 91.68           C  
ATOM   3285  O   ASP A 422      17.655   0.806  -4.764  1.00 91.68           O  
ATOM   3286  CG  ASP A 422      17.118   4.108  -1.721  1.00 91.68           C  
ATOM   3287  OD1 ASP A 422      17.697   4.974  -2.412  1.00 91.68           O  
ATOM   3288  OD2 ASP A 422      16.801   4.301  -0.528  1.00 91.68           O  
ATOM   3289  N   VAL A 423      15.444   0.963  -4.612  1.00 91.50           N  
ATOM   3290  CA  VAL A 423      15.320  -0.437  -5.003  1.00 91.50           C  
ATOM   3291  C   VAL A 423      14.890  -0.528  -6.466  1.00 91.50           C  
ATOM   3292  CB  VAL A 423      14.315  -1.191  -4.104  1.00 91.50           C  
ATOM   3293  O   VAL A 423      15.649  -1.004  -7.314  1.00 91.50           O  
ATOM   3294  CG1 VAL A 423      14.174  -2.644  -4.553  1.00 91.50           C  
ATOM   3295  CG2 VAL A 423      14.751  -1.120  -2.642  1.00 91.50           C  
ATOM   3296  N   HIS A 424      13.738   0.022  -6.775  1.00 92.04           N  
ATOM   3297  CA  HIS A 424      13.140  -0.205  -8.085  1.00 92.04           C  
ATOM   3298  C   HIS A 424      13.867   0.586  -9.167  1.00 92.04           C  
ATOM   3299  CB  HIS A 424      11.656   0.169  -8.069  1.00 92.04           C  
ATOM   3300  O   HIS A 424      14.214   0.038 -10.216  1.00 92.04           O  
ATOM   3301  CG  HIS A 424      10.847  -0.630  -7.097  1.00 92.04           C  
ATOM   3302  CD2 HIS A 424      10.062  -0.242  -6.064  1.00 92.04           C  
ATOM   3303  ND1 HIS A 424      10.792  -2.006  -7.128  1.00 92.04           N  
ATOM   3304  CE1 HIS A 424      10.005  -2.432  -6.154  1.00 92.04           C  
ATOM   3305  NE2 HIS A 424       9.550  -1.381  -5.494  1.00 92.04           N  
ATOM   3306  N   TYR A 425      14.086   1.823  -8.949  1.00 92.98           N  
ATOM   3307  CA  TYR A 425      14.735   2.665  -9.948  1.00 92.98           C  
ATOM   3308  C   TYR A 425      16.206   2.297 -10.098  1.00 92.98           C  
ATOM   3309  CB  TYR A 425      14.602   4.144  -9.573  1.00 92.98           C  
ATOM   3310  O   TYR A 425      16.717   2.197 -11.216  1.00 92.98           O  
ATOM   3311  CG  TYR A 425      15.352   5.073 -10.496  1.00 92.98           C  
ATOM   3312  CD1 TYR A 425      16.448   5.803 -10.041  1.00 92.98           C  
ATOM   3313  CD2 TYR A 425      14.966   5.225 -11.824  1.00 92.98           C  
ATOM   3314  CE1 TYR A 425      17.141   6.663 -10.888  1.00 92.98           C  
ATOM   3315  CE2 TYR A 425      15.652   6.081 -12.679  1.00 92.98           C  
ATOM   3316  OH  TYR A 425      17.419   7.644 -13.045  1.00 92.98           O  
ATOM   3317  CZ  TYR A 425      16.737   6.794 -12.203  1.00 92.98           C  
ATOM   3318  N   GLU A 426      16.905   2.084  -9.030  1.00 91.40           N  
ATOM   3319  CA  GLU A 426      18.319   1.725  -9.073  1.00 91.40           C  
ATOM   3320  C   GLU A 426      18.528   0.390  -9.783  1.00 91.40           C  
ATOM   3321  CB  GLU A 426      18.902   1.666  -7.659  1.00 91.40           C  
ATOM   3322  O   GLU A 426      19.499   0.221 -10.524  1.00 91.40           O  
ATOM   3323  CG  GLU A 426      19.108   3.032  -7.021  1.00 91.40           C  
ATOM   3324  CD  GLU A 426      20.130   3.888  -7.751  1.00 91.40           C  
ATOM   3325  OE1 GLU A 426      19.968   5.129  -7.788  1.00 91.40           O  
ATOM   3326  OE2 GLU A 426      21.101   3.312  -8.292  1.00 91.40           O  
ATOM   3327  N   ASN A 427      17.671  -0.548  -9.493  1.00 91.81           N  
ATOM   3328  CA  ASN A 427      17.737  -1.821 -10.204  1.00 91.81           C  
ATOM   3329  C   ASN A 427      17.551  -1.634 -11.707  1.00 91.81           C  
ATOM   3330  CB  ASN A 427      16.692  -2.796  -9.656  1.00 91.81           C  
ATOM   3331  O   ASN A 427      18.250  -2.260 -12.505  1.00 91.81           O  
ATOM   3332  CG  ASN A 427      17.045  -3.317  -8.277  1.00 91.81           C  
ATOM   3333  ND2 ASN A 427      16.061  -3.877  -7.585  1.00 91.81           N  
ATOM   3334  OD1 ASN A 427      18.194  -3.215  -7.837  1.00 91.81           O  
ATOM   3335  N   TYR A 428      16.559  -0.802 -12.046  1.00 91.78           N  
ATOM   3336  CA  TYR A 428      16.308  -0.496 -13.450  1.00 91.78           C  
ATOM   3337  C   TYR A 428      17.498   0.225 -14.072  1.00 91.78           C  
ATOM   3338  CB  TYR A 428      15.045   0.357 -13.598  1.00 91.78           C  
ATOM   3339  O   TYR A 428      17.928  -0.113 -15.178  1.00 91.78           O  
ATOM   3340  CG  TYR A 428      14.780   0.810 -15.013  1.00 91.78           C  
ATOM   3341  CD1 TYR A 428      15.176   2.073 -15.447  1.00 91.78           C  
ATOM   3342  CD2 TYR A 428      14.132  -0.023 -15.919  1.00 91.78           C  
ATOM   3343  CE1 TYR A 428      14.933   2.495 -16.750  1.00 91.78           C  
ATOM   3344  CE2 TYR A 428      13.884   0.388 -17.224  1.00 91.78           C  
ATOM   3345  OH  TYR A 428      14.043   2.060 -18.920  1.00 91.78           O  
ATOM   3346  CZ  TYR A 428      14.287   1.647 -17.630  1.00 91.78           C  
ATOM   3347  N   ARG A 429      17.984   1.190 -13.367  1.00 91.57           N  
ATOM   3348  CA  ARG A 429      19.123   1.970 -13.839  1.00 91.57           C  
ATOM   3349  C   ARG A 429      20.335   1.077 -14.082  1.00 91.57           C  
ATOM   3350  CB  ARG A 429      19.475   3.070 -12.835  1.00 91.57           C  
ATOM   3351  O   ARG A 429      21.019   1.213 -15.099  1.00 91.57           O  
ATOM   3352  CG  ARG A 429      20.573   4.009 -13.309  1.00 91.57           C  
ATOM   3353  CD  ARG A 429      20.887   5.079 -12.273  1.00 91.57           C  
ATOM   3354  NE  ARG A 429      21.988   5.937 -12.700  1.00 91.57           N  
ATOM   3355  NH1 ARG A 429      22.305   6.913 -10.631  1.00 91.57           N  
ATOM   3356  NH2 ARG A 429      23.624   7.521 -12.404  1.00 91.57           N  
ATOM   3357  CZ  ARG A 429      22.636   6.788 -11.911  1.00 91.57           C  
ATOM   3358  N   ALA A 430      20.647   0.272 -13.105  1.00 90.64           N  
ATOM   3359  CA  ALA A 430      21.764  -0.664 -13.208  1.00 90.64           C  
ATOM   3360  C   ALA A 430      21.619  -1.557 -14.438  1.00 90.64           C  
ATOM   3361  CB  ALA A 430      21.863  -1.515 -11.945  1.00 90.64           C  
ATOM   3362  O   ALA A 430      22.591  -1.792 -15.160  1.00 90.64           O  
ATOM   3363  N   GLU A 431      20.472  -2.047 -14.672  1.00 90.54           N  
ATOM   3364  CA  GLU A 431      20.199  -2.924 -15.806  1.00 90.54           C  
ATOM   3365  C   GLU A 431      20.353  -2.180 -17.129  1.00 90.54           C  
ATOM   3366  CB  GLU A 431      18.794  -3.521 -15.699  1.00 90.54           C  
ATOM   3367  O   GLU A 431      20.921  -2.712 -18.085  1.00 90.54           O  
ATOM   3368  CG  GLU A 431      18.500  -4.593 -16.738  1.00 90.54           C  
ATOM   3369  CD  GLU A 431      17.094  -5.163 -16.631  1.00 90.54           C  
ATOM   3370  OE1 GLU A 431      16.690  -5.952 -17.515  1.00 90.54           O  
ATOM   3371  OE2 GLU A 431      16.390  -4.816 -15.657  1.00 90.54           O  
ATOM   3372  N   LYS A 432      19.852  -0.973 -17.183  1.00 88.85           N  
ATOM   3373  CA  LYS A 432      19.892  -0.177 -18.407  1.00 88.85           C  
ATOM   3374  C   LYS A 432      21.319   0.250 -18.739  1.00 88.85           C  
ATOM   3375  CB  LYS A 432      18.994   1.053 -18.276  1.00 88.85           C  
ATOM   3376  O   LYS A 432      21.714   0.260 -19.906  1.00 88.85           O  
ATOM   3377  CG  LYS A 432      17.522   0.778 -18.550  1.00 88.85           C  
ATOM   3378  CD  LYS A 432      17.289   0.381 -20.002  1.00 88.85           C  
ATOM   3379  CE  LYS A 432      15.813   0.141 -20.287  1.00 88.85           C  
ATOM   3380  NZ  LYS A 432      15.579  -0.252 -21.709  1.00 88.85           N  
ATOM   3381  N   LEU A 433      22.049   0.621 -17.704  1.00 86.75           N  
ATOM   3382  CA  LEU A 433      23.438   1.018 -17.905  1.00 86.75           C  
ATOM   3383  C   LEU A 433      24.290  -0.177 -18.318  1.00 86.75           C  
ATOM   3384  CB  LEU A 433      24.006   1.649 -16.631  1.00 86.75           C  
ATOM   3385  O   LEU A 433      25.227  -0.034 -19.107  1.00 86.75           O  
ATOM   3386  CG  LEU A 433      23.504   3.052 -16.288  1.00 86.75           C  
ATOM   3387  CD1 LEU A 433      24.053   3.495 -14.935  1.00 86.75           C  
ATOM   3388  CD2 LEU A 433      23.896   4.042 -17.379  1.00 86.75           C  
ATOM   3389  N   SER A 434      23.967  -1.270 -17.737  1.00 87.86           N  
ATOM   3390  CA  SER A 434      24.671  -2.488 -18.124  1.00 87.86           C  
ATOM   3391  C   SER A 434      24.374  -2.862 -19.572  1.00 87.86           C  
ATOM   3392  CB  SER A 434      24.287  -3.645 -17.201  1.00 87.86           C  
ATOM   3393  O   SER A 434      25.252  -3.356 -20.283  1.00 87.86           O  
ATOM   3394  OG  SER A 434      22.916  -3.973 -17.348  1.00 87.86           O  
ATOM   3395  N   SER A 435      23.225  -2.683 -19.978  1.00 85.53           N  
ATOM   3396  CA  SER A 435      22.781  -3.008 -21.329  1.00 85.53           C  
ATOM   3397  C   SER A 435      23.356  -2.033 -22.350  1.00 85.53           C  
ATOM   3398  CB  SER A 435      21.253  -3.000 -21.408  1.00 85.53           C  
ATOM   3399  O   SER A 435      23.607  -2.404 -23.499  1.00 85.53           O  
ATOM   3400  OG  SER A 435      20.751  -1.679 -21.294  1.00 85.53           O  
ATOM   3401  N   MET A 436      23.626  -0.804 -22.008  1.00 78.14           N  
ATOM   3402  CA  MET A 436      24.164   0.242 -22.873  1.00 78.14           C  
ATOM   3403  C   MET A 436      25.685   0.165 -22.939  1.00 78.14           C  
ATOM   3404  CB  MET A 436      23.731   1.624 -22.380  1.00 78.14           C  
ATOM   3405  O   MET A 436      26.314   0.875 -23.726  1.00 78.14           O  
ATOM   3406  CG  MET A 436      22.261   1.928 -22.619  1.00 78.14           C  
ATOM   3407  SD  MET A 436      21.758   3.551 -21.927  1.00 78.14           S  
ATOM   3408  CE  MET A 436      21.778   4.562 -23.434  1.00 78.14           C  
ATOM   3409  N   GLY A 437      26.343  -1.027 -22.482  1.00 60.76           N  
ATOM   3410  CA  GLY A 437      27.726  -1.370 -22.776  1.00 60.76           C  
ATOM   3411  C   GLY A 437      28.726  -0.499 -22.041  1.00 60.76           C  
ATOM   3412  O   GLY A 437      29.880  -0.382 -22.458  1.00 60.76           O  
ATOM   3413  N   PHE A 438      28.495   0.095 -20.943  1.00 54.68           N  
ATOM   3414  CA  PHE A 438      29.432   0.903 -20.171  1.00 54.68           C  
ATOM   3415  C   PHE A 438      30.232   0.032 -19.209  1.00 54.68           C  
ATOM   3416  CB  PHE A 438      28.689   1.995 -19.396  1.00 54.68           C  
ATOM   3417  O   PHE A 438      29.873  -0.100 -18.037  1.00 54.68           O  
ATOM   3418  CG  PHE A 438      29.594   3.043 -18.806  1.00 54.68           C  
ATOM   3419  CD1 PHE A 438      29.918   3.022 -17.455  1.00 54.68           C  
ATOM   3420  CD2 PHE A 438      30.122   4.050 -19.604  1.00 54.68           C  
ATOM   3421  CE1 PHE A 438      30.755   3.991 -16.906  1.00 54.68           C  
ATOM   3422  CE2 PHE A 438      30.960   5.021 -19.063  1.00 54.68           C  
ATOM   3423  CZ  PHE A 438      31.274   4.990 -17.714  1.00 54.68           C  
ATOM   3424  N   THR A 439      30.436  -1.297 -19.473  1.00 47.89           N  
ATOM   3425  CA  THR A 439      31.469  -2.065 -18.787  1.00 47.89           C  
ATOM   3426  C   THR A 439      32.800  -1.964 -19.527  1.00 47.89           C  
ATOM   3427  CB  THR A 439      31.066  -3.545 -18.650  1.00 47.89           C  
ATOM   3428  O   THR A 439      32.848  -2.106 -20.750  1.00 47.89           O  
ATOM   3429  CG2 THR A 439      29.764  -3.690 -17.869  1.00 47.89           C  
ATOM   3430  OG1 THR A 439      30.893  -4.110 -19.955  1.00 47.89           O  
ATOM   3431  N   GLY A 440      33.551  -0.819 -19.599  1.00 47.06           N  
ATOM   3432  CA  GLY A 440      34.991  -0.617 -19.644  1.00 47.06           C  
ATOM   3433  C   GLY A 440      35.771  -1.910 -19.787  1.00 47.06           C  
ATOM   3434  O   GLY A 440      35.915  -2.664 -18.823  1.00 47.06           O  
ATOM   3435  N   THR A 441      35.618  -2.766 -20.825  1.00 41.02           N  
ATOM   3436  CA  THR A 441      36.627  -3.689 -21.334  1.00 41.02           C  
ATOM   3437  C   THR A 441      37.793  -2.926 -21.956  1.00 41.02           C  
ATOM   3438  CB  THR A 441      36.028  -4.654 -22.373  1.00 41.02           C  
ATOM   3439  O   THR A 441      37.590  -2.056 -22.806  1.00 41.02           O  
ATOM   3440  CG2 THR A 441      35.677  -5.996 -21.740  1.00 41.02           C  
ATOM   3441  OG1 THR A 441      34.840  -4.074 -22.926  1.00 41.02           O  
ATOM   3442  N   VAL A 442      38.729  -2.293 -21.202  1.00 42.63           N  
ATOM   3443  CA  VAL A 442      40.145  -2.157 -21.528  1.00 42.63           C  
ATOM   3444  C   VAL A 442      40.566  -3.275 -22.480  1.00 42.63           C  
ATOM   3445  CB  VAL A 442      41.025  -2.179 -20.258  1.00 42.63           C  
ATOM   3446  O   VAL A 442      40.463  -4.457 -22.143  1.00 42.63           O  
ATOM   3447  CG1 VAL A 442      42.216  -1.234 -20.410  1.00 42.63           C  
ATOM   3448  CG2 VAL A 442      40.197  -1.807 -19.030  1.00 42.63           C  
ATOM   3449  N   SER A 443      40.202  -3.322 -23.720  1.00 40.50           N  
ATOM   3450  CA  SER A 443      40.793  -3.918 -24.914  1.00 40.50           C  
ATOM   3451  C   SER A 443      42.288  -3.626 -24.995  1.00 40.50           C  
ATOM   3452  CB  SER A 443      40.095  -3.403 -26.173  1.00 40.50           C  
ATOM   3453  O   SER A 443      42.695  -2.466 -25.087  1.00 40.50           O  
ATOM   3454  OG  SER A 443      38.717  -3.181 -25.929  1.00 40.50           O  
ATOM   3455  N   SER A 444      43.160  -4.306 -24.222  1.00 40.31           N  
ATOM   3456  CA  SER A 444      44.582  -4.440 -24.523  1.00 40.31           C  
ATOM   3457  C   SER A 444      44.813  -5.405 -25.681  1.00 40.31           C  
ATOM   3458  CB  SER A 444      45.349  -4.917 -23.289  1.00 40.31           C  
ATOM   3459  O   SER A 444      44.238  -6.496 -25.711  1.00 40.31           O  
ATOM   3460  OG  SER A 444      44.555  -5.796 -22.511  1.00 40.31           O  
ATOM   3461  N   ASP A 445      44.968  -4.889 -26.897  1.00 35.93           N  
ATOM   3462  CA  ASP A 445      45.647  -5.305 -28.121  1.00 35.93           C  
ATOM   3463  C   ASP A 445      46.897  -6.124 -27.804  1.00 35.93           C  
ATOM   3464  CB  ASP A 445      46.017  -4.087 -28.970  1.00 35.93           C  
ATOM   3465  O   ASP A 445      47.767  -5.673 -27.057  1.00 35.93           O  
ATOM   3466  CG  ASP A 445      45.063  -3.861 -30.130  1.00 35.93           C  
ATOM   3467  OD1 ASP A 445      44.366  -4.813 -30.541  1.00 35.93           O  
ATOM   3468  OD2 ASP A 445      45.011  -2.721 -30.640  1.00 35.93           O  
ATOM   3469  N   PRO A 446      47.105  -7.491 -28.348  1.00 43.44           N  
ATOM   3470  CA  PRO A 446      48.477  -7.997 -28.251  1.00 43.44           C  
ATOM   3471  C   PRO A 446      49.109  -8.254 -29.617  1.00 43.44           C  
ATOM   3472  CB  PRO A 446      48.317  -9.303 -27.469  1.00 43.44           C  
ATOM   3473  O   PRO A 446      48.428  -8.707 -30.541  1.00 43.44           O  
ATOM   3474  CG  PRO A 446      46.995  -9.849 -27.904  1.00 43.44           C  
ATOM   3475  CD  PRO A 446      46.339  -8.846 -28.810  1.00 43.44           C  
ATOM   3476  N   SER A 447      49.994  -7.342 -30.151  1.00 38.92           N  
ATOM   3477  CA  SER A 447      51.025  -7.692 -31.123  1.00 38.92           C  
ATOM   3478  C   SER A 447      52.419  -7.400 -30.579  1.00 38.92           C  
ATOM   3479  CB  SER A 447      50.809  -6.930 -32.431  1.00 38.92           C  
ATOM   3480  O   SER A 447      52.654  -6.340 -29.995  1.00 38.92           O  
ATOM   3481  OG  SER A 447      51.059  -5.546 -32.254  1.00 38.92           O  
ATOM   3482  N   THR A 448      53.275  -8.454 -30.302  1.00 37.52           N  
ATOM   3483  CA  THR A 448      54.613  -8.780 -30.783  1.00 37.52           C  
ATOM   3484  C   THR A 448      55.498  -9.258 -29.635  1.00 37.52           C  
ATOM   3485  CB  THR A 448      55.270  -7.570 -31.472  1.00 37.52           C  
ATOM   3486  O   THR A 448      55.552  -8.623 -28.580  1.00 37.52           O  
ATOM   3487  CG2 THR A 448      55.636  -7.892 -32.917  1.00 37.52           C  
ATOM   3488  OG1 THR A 448      54.358  -6.465 -31.456  1.00 37.52           O  
ATOM   3489  N   SER A 449      55.974 -10.580 -29.540  1.00 37.81           N  
ATOM   3490  CA  SER A 449      57.149 -11.401 -29.816  1.00 37.81           C  
ATOM   3491  C   SER A 449      57.971 -11.631 -28.553  1.00 37.81           C  
ATOM   3492  CB  SER A 449      58.020 -10.747 -30.890  1.00 37.81           C  
ATOM   3493  O   SER A 449      58.237 -10.692 -27.799  1.00 37.81           O  
ATOM   3494  OG  SER A 449      58.378  -9.429 -30.512  1.00 37.81           O  
ATOM   3495  N   LYS A 450      58.167 -12.874 -28.086  1.00 44.41           N  
ATOM   3496  CA  LYS A 450      58.999 -14.067 -27.957  1.00 44.41           C  
ATOM   3497  C   LYS A 450      59.845 -14.013 -26.688  1.00 44.41           C  
ATOM   3498  CB  LYS A 450      59.901 -14.228 -29.182  1.00 44.41           C  
ATOM   3499  O   LYS A 450      60.437 -12.978 -26.375  1.00 44.41           O  
ATOM   3500  CG  LYS A 450      59.236 -14.940 -30.351  1.00 44.41           C  
ATOM   3501  CD  LYS A 450      60.198 -15.115 -31.519  1.00 44.41           C  
ATOM   3502  CE  LYS A 450      59.512 -15.754 -32.719  1.00 44.41           C  
ATOM   3503  NZ  LYS A 450      60.428 -15.851 -33.894  1.00 44.41           N  
ATOM   3504  N   THR A 451      59.707 -15.041 -25.765  1.00 47.69           N  
ATOM   3505  CA  THR A 451      60.431 -16.244 -25.371  1.00 47.69           C  
ATOM   3506  C   THR A 451      60.881 -16.152 -23.916  1.00 47.69           C  
ATOM   3507  CB  THR A 451      61.654 -16.482 -26.276  1.00 47.69           C  
ATOM   3508  O   THR A 451      61.626 -15.241 -23.548  1.00 47.69           O  
ATOM   3509  CG2 THR A 451      61.523 -17.794 -27.043  1.00 47.69           C  
ATOM   3510  OG1 THR A 451      61.765 -15.403 -27.212  1.00 47.69           O  
ATOM   3511  N   GLU A 452      59.992 -16.581 -23.065  1.00 47.43           N  
ATOM   3512  CA  GLU A 452      60.293 -17.386 -21.885  1.00 47.43           C  
ATOM   3513  C   GLU A 452      59.015 -17.861 -21.200  1.00 47.43           C  
ATOM   3514  CB  GLU A 452      61.156 -16.594 -20.899  1.00 47.43           C  
ATOM   3515  O   GLU A 452      58.026 -17.126 -21.142  1.00 47.43           O  
ATOM   3516  CG  GLU A 452      62.621 -16.504 -21.299  1.00 47.43           C  
ATOM   3517  CD  GLU A 452      63.511 -15.951 -20.197  1.00 47.43           C  
ATOM   3518  OE1 GLU A 452      64.754 -15.991 -20.343  1.00 47.43           O  
ATOM   3519  OE2 GLU A 452      62.960 -15.474 -19.180  1.00 47.43           O  
ATOM   3520  N   ASN A 453      58.589 -19.040 -21.515  1.00 56.64           N  
ATOM   3521  CA  ASN A 453      57.449 -19.748 -20.942  1.00 56.64           C  
ATOM   3522  C   ASN A 453      56.766 -18.924 -19.855  1.00 56.64           C  
ATOM   3523  CB  ASN A 453      57.886 -21.105 -20.384  1.00 56.64           C  
ATOM   3524  O   ASN A 453      57.233 -18.883 -18.715  1.00 56.64           O  
ATOM   3525  CG  ASN A 453      57.589 -22.249 -21.333  1.00 56.64           C  
ATOM   3526  ND2 ASN A 453      58.340 -23.336 -21.204  1.00 56.64           N  
ATOM   3527  OD1 ASN A 453      56.693 -22.156 -22.176  1.00 56.64           O  
ATOM   3528  N   PRO A 454      55.820 -17.982 -20.129  1.00 54.43           N  
ATOM   3529  CA  PRO A 454      54.946 -17.092 -19.361  1.00 54.43           C  
ATOM   3530  C   PRO A 454      53.887 -17.849 -18.563  1.00 54.43           C  
ATOM   3531  CB  PRO A 454      54.297 -16.220 -20.439  1.00 54.43           C  
ATOM   3532  O   PRO A 454      53.245 -17.274 -17.681  1.00 54.43           O  
ATOM   3533  CG  PRO A 454      54.666 -16.872 -21.732  1.00 54.43           C  
ATOM   3534  CD  PRO A 454      55.723 -17.904 -21.461  1.00 54.43           C  
ATOM   3535  N   LEU A 455      53.827 -19.144 -18.630  1.00 56.06           N  
ATOM   3536  CA  LEU A 455      52.744 -19.886 -17.995  1.00 56.06           C  
ATOM   3537  C   LEU A 455      53.165 -20.391 -16.619  1.00 56.06           C  
ATOM   3538  CB  LEU A 455      52.312 -21.063 -18.873  1.00 56.06           C  
ATOM   3539  O   LEU A 455      52.356 -20.422 -15.689  1.00 56.06           O  
ATOM   3540  CG  LEU A 455      50.810 -21.343 -18.940  1.00 56.06           C  
ATOM   3541  CD1 LEU A 455      50.215 -20.746 -20.211  1.00 56.06           C  
ATOM   3542  CD2 LEU A 455      50.542 -22.843 -18.872  1.00 56.06           C  
ATOM   3543  N   ALA A 456      54.437 -20.542 -16.383  1.00 61.15           N  
ATOM   3544  CA  ALA A 456      54.971 -21.014 -15.108  1.00 61.15           C  
ATOM   3545  C   ALA A 456      55.237 -19.848 -14.160  1.00 61.15           C  
ATOM   3546  CB  ALA A 456      56.249 -21.817 -15.332  1.00 61.15           C  
ATOM   3547  O   ALA A 456      55.012 -19.958 -12.953  1.00 61.15           O  
ATOM   3548  N   LYS A 457      55.517 -18.667 -14.600  1.00 58.19           N  
ATOM   3549  CA  LYS A 457      55.694 -17.438 -13.831  1.00 58.19           C  
ATOM   3550  C   LYS A 457      54.350 -16.788 -13.517  1.00 58.19           C  
ATOM   3551  CB  LYS A 457      56.588 -16.455 -14.589  1.00 58.19           C  
ATOM   3552  O   LYS A 457      54.153 -16.258 -12.421  1.00 58.19           O  
ATOM   3553  CG  LYS A 457      57.695 -15.845 -13.742  1.00 58.19           C  
ATOM   3554  CD  LYS A 457      58.525 -14.849 -14.540  1.00 58.19           C  
ATOM   3555  CE  LYS A 457      59.624 -14.226 -13.689  1.00 58.19           C  
ATOM   3556  NZ  LYS A 457      60.474 -13.288 -14.482  1.00 58.19           N  
ATOM   3557  N   MET A 458      53.313 -17.012 -14.371  1.00 61.08           N  
ATOM   3558  CA  MET A 458      51.947 -16.532 -14.179  1.00 61.08           C  
ATOM   3559  C   MET A 458      51.189 -17.423 -13.201  1.00 61.08           C  
ATOM   3560  CB  MET A 458      51.205 -16.473 -15.515  1.00 61.08           C  
ATOM   3561  O   MET A 458      50.412 -16.931 -12.381  1.00 61.08           O  
ATOM   3562  CG  MET A 458      50.453 -15.171 -15.742  1.00 61.08           C  
ATOM   3563  SD  MET A 458      49.391 -15.224 -17.238  1.00 61.08           S  
ATOM   3564  CE  MET A 458      50.627 -14.875 -18.520  1.00 61.08           C  
ATOM   3565  N   GLU A 459      51.603 -18.707 -13.194  1.00 66.72           N  
ATOM   3566  CA  GLU A 459      50.988 -19.674 -12.289  1.00 66.72           C  
ATOM   3567  C   GLU A 459      51.558 -19.550 -10.879  1.00 66.72           C  
ATOM   3568  CB  GLU A 459      51.184 -21.099 -12.812  1.00 66.72           C  
ATOM   3569  O   GLU A 459      50.827 -19.681  -9.895  1.00 66.72           O  
ATOM   3570  CG  GLU A 459      50.080 -21.568 -13.749  1.00 66.72           C  
ATOM   3571  CD  GLU A 459      50.270 -22.998 -14.231  1.00 66.72           C  
ATOM   3572  OE1 GLU A 459      49.416 -23.497 -14.998  1.00 66.72           O  
ATOM   3573  OE2 GLU A 459      51.279 -23.623 -13.838  1.00 66.72           O  
ATOM   3574  N   GLU A 460      52.808 -19.172 -10.823  1.00 69.29           N  
ATOM   3575  CA  GLU A 460      53.471 -18.941  -9.543  1.00 69.29           C  
ATOM   3576  C   GLU A 460      53.055 -17.603  -8.938  1.00 69.29           C  
ATOM   3577  CB  GLU A 460      54.992 -18.993  -9.709  1.00 69.29           C  
ATOM   3578  O   GLU A 460      52.821 -17.508  -7.732  1.00 69.29           O  
ATOM   3579  CG  GLU A 460      55.749 -19.150  -8.397  1.00 69.29           C  
ATOM   3580  CD  GLU A 460      57.249 -19.307  -8.586  1.00 69.29           C  
ATOM   3581  OE1 GLU A 460      57.988 -19.334  -7.575  1.00 69.29           O  
ATOM   3582  OE2 GLU A 460      57.690 -19.402  -9.753  1.00 69.29           O  
ATOM   3583  N   GLU A 461      52.811 -16.595  -9.753  1.00 72.16           N  
ATOM   3584  CA  GLU A 461      52.318 -15.291  -9.318  1.00 72.16           C  
ATOM   3585  C   GLU A 461      50.831 -15.347  -8.981  1.00 72.16           C  
ATOM   3586  CB  GLU A 461      52.574 -14.233 -10.394  1.00 72.16           C  
ATOM   3587  O   GLU A 461      50.378 -14.698  -8.036  1.00 72.16           O  
ATOM   3588  CG  GLU A 461      54.009 -13.728 -10.431  1.00 72.16           C  
ATOM   3589  CD  GLU A 461      54.211 -12.565 -11.389  1.00 72.16           C  
ATOM   3590  OE1 GLU A 461      55.314 -11.972 -11.400  1.00 72.16           O  
ATOM   3591  OE2 GLU A 461      53.259 -12.243 -12.134  1.00 72.16           O  
ATOM   3592  N   ARG A 462      50.059 -16.176  -9.703  1.00 73.94           N  
ATOM   3593  CA  ARG A 462      48.648 -16.426  -9.423  1.00 73.94           C  
ATOM   3594  C   ARG A 462      48.477 -17.196  -8.118  1.00 73.94           C  
ATOM   3595  CB  ARG A 462      47.999 -17.195 -10.575  1.00 73.94           C  
ATOM   3596  O   ARG A 462      47.576 -16.900  -7.330  1.00 73.94           O  
ATOM   3597  CG  ARG A 462      46.481 -17.238 -10.509  1.00 73.94           C  
ATOM   3598  CD  ARG A 462      45.886 -17.997 -11.686  1.00 73.94           C  
ATOM   3599  NE  ARG A 462      44.428 -18.047 -11.615  1.00 73.94           N  
ATOM   3600  NH1 ARG A 462      44.190 -19.577 -13.329  1.00 73.94           N  
ATOM   3601  NH2 ARG A 462      42.340 -18.765 -12.246  1.00 73.94           N  
ATOM   3602  CZ  ARG A 462      43.656 -18.796 -12.397  1.00 73.94           C  
ATOM   3603  N   ALA A 463      49.423 -18.127  -7.891  1.00 77.90           N  
ATOM   3604  CA  ALA A 463      49.388 -18.917  -6.663  1.00 77.90           C  
ATOM   3605  C   ALA A 463      49.779 -18.070  -5.455  1.00 77.90           C  
ATOM   3606  CB  ALA A 463      50.312 -20.126  -6.782  1.00 77.90           C  
ATOM   3607  O   ALA A 463      49.179 -18.190  -4.384  1.00 77.90           O  
ATOM   3608  N   GLU A 464      50.672 -17.156  -5.695  1.00 77.50           N  
ATOM   3609  CA  GLU A 464      51.100 -16.247  -4.636  1.00 77.50           C  
ATOM   3610  C   GLU A 464      50.035 -15.192  -4.351  1.00 77.50           C  
ATOM   3611  CB  GLU A 464      52.423 -15.572  -5.009  1.00 77.50           C  
ATOM   3612  O   GLU A 464      49.789 -14.848  -3.193  1.00 77.50           O  
ATOM   3613  CG  GLU A 464      53.644 -16.456  -4.801  1.00 77.50           C  
ATOM   3614  CD  GLU A 464      54.948 -15.780  -5.196  1.00 77.50           C  
ATOM   3615  OE1 GLU A 464      56.020 -16.416  -5.081  1.00 77.50           O  
ATOM   3616  OE2 GLU A 464      54.896 -14.605  -5.624  1.00 77.50           O  
ATOM   3617  N   HIS A 465      49.339 -14.730  -5.312  1.00 79.01           N  
ATOM   3618  CA  HIS A 465      48.239 -13.780  -5.186  1.00 79.01           C  
ATOM   3619  C   HIS A 465      47.011 -14.438  -4.566  1.00 79.01           C  
ATOM   3620  CB  HIS A 465      47.884 -13.187  -6.551  1.00 79.01           C  
ATOM   3621  O   HIS A 465      46.343 -13.842  -3.718  1.00 79.01           O  
ATOM   3622  CG  HIS A 465      46.905 -12.058  -6.479  1.00 79.01           C  
ATOM   3623  CD2 HIS A 465      47.091 -10.732  -6.281  1.00 79.01           C  
ATOM   3624  ND1 HIS A 465      45.546 -12.242  -6.615  1.00 79.01           N  
ATOM   3625  CE1 HIS A 465      44.937 -11.074  -6.505  1.00 79.01           C  
ATOM   3626  NE2 HIS A 465      45.852 -10.141  -6.302  1.00 79.01           N  
ATOM   3627  N   GLU A 466      46.850 -15.643  -4.900  1.00 77.11           N  
ATOM   3628  CA  GLU A 466      45.756 -16.414  -4.316  1.00 77.11           C  
ATOM   3629  C   GLU A 466      46.017 -16.714  -2.843  1.00 77.11           C  
ATOM   3630  CB  GLU A 466      45.545 -17.718  -5.089  1.00 77.11           C  
ATOM   3631  O   GLU A 466      45.102 -16.650  -2.019  1.00 77.11           O  
ATOM   3632  CG  GLU A 466      44.176 -18.346  -4.872  1.00 77.11           C  
ATOM   3633  CD  GLU A 466      43.909 -19.534  -5.784  1.00 77.11           C  
ATOM   3634  OE1 GLU A 466      42.818 -20.140  -5.688  1.00 77.11           O  
ATOM   3635  OE2 GLU A 466      44.800 -19.861  -6.600  1.00 77.11           O  
ATOM   3636  N   ALA A 467      47.224 -16.943  -2.581  1.00 83.17           N  
ATOM   3637  CA  ALA A 467      47.621 -17.169  -1.193  1.00 83.17           C  
ATOM   3638  C   ALA A 467      47.528 -15.882  -0.379  1.00 83.17           C  
ATOM   3639  CB  ALA A 467      49.038 -17.734  -1.131  1.00 83.17           C  
ATOM   3640  O   ALA A 467      47.096 -15.901   0.776  1.00 83.17           O  
ATOM   3641  N   LYS A 468      47.766 -14.780  -1.013  1.00 82.00           N  
ATOM   3642  CA  LYS A 468      47.657 -13.481  -0.354  1.00 82.00           C  
ATOM   3643  C   LYS A 468      46.196 -13.080  -0.167  1.00 82.00           C  
ATOM   3644  CB  LYS A 468      48.396 -12.409  -1.155  1.00 82.00           C  
ATOM   3645  O   LYS A 468      45.825 -12.537   0.876  1.00 82.00           O  
ATOM   3646  CG  LYS A 468      49.899 -12.386  -0.920  1.00 82.00           C  
ATOM   3647  CD  LYS A 468      50.569 -11.258  -1.694  1.00 82.00           C  
ATOM   3648  CE  LYS A 468      52.087 -11.334  -1.593  1.00 82.00           C  
ATOM   3649  NZ  LYS A 468      52.751 -10.292  -2.432  1.00 82.00           N  
ATOM   3650  N   MET A 469      45.371 -13.499  -1.110  1.00 79.85           N  
ATOM   3651  CA  MET A 469      43.941 -13.222  -1.010  1.00 79.85           C  
ATOM   3652  C   MET A 469      43.285 -14.118   0.035  1.00 79.85           C  
ATOM   3653  CB  MET A 469      43.259 -13.413  -2.365  1.00 79.85           C  
ATOM   3654  O   MET A 469      42.402 -13.677   0.772  1.00 79.85           O  
ATOM   3655  CG  MET A 469      43.589 -12.327  -3.376  1.00 79.85           C  
ATOM   3656  SD  MET A 469      43.163 -10.648  -2.769  1.00 79.85           S  
ATOM   3657  CE  MET A 469      41.359 -10.689  -2.958  1.00 79.85           C  
ATOM   3658  N   ALA A 470      43.873 -15.273   0.132  1.00 84.54           N  
ATOM   3659  CA  ALA A 470      43.353 -16.219   1.116  1.00 84.54           C  
ATOM   3660  C   ALA A 470      43.755 -15.813   2.531  1.00 84.54           C  
ATOM   3661  CB  ALA A 470      43.847 -17.631   0.811  1.00 84.54           C  
ATOM   3662  O   ALA A 470      42.964 -15.942   3.469  1.00 84.54           O  
ATOM   3663  N   LYS A 471      44.929 -15.264   2.664  1.00 87.48           N  
ATOM   3664  CA  LYS A 471      45.413 -14.754   3.944  1.00 87.48           C  
ATOM   3665  C   LYS A 471      44.651 -13.499   4.359  1.00 87.48           C  
ATOM   3666  CB  LYS A 471      46.912 -14.456   3.870  1.00 87.48           C  
ATOM   3667  O   LYS A 471      44.290 -13.344   5.528  1.00 87.48           O  
ATOM   3668  CG  LYS A 471      47.564 -14.225   5.225  1.00 87.48           C  
ATOM   3669  CD  LYS A 471      49.064 -13.993   5.092  1.00 87.48           C  
ATOM   3670  CE  LYS A 471      49.700 -13.656   6.433  1.00 87.48           C  
ATOM   3671  NZ  LYS A 471      51.163 -13.387   6.300  1.00 87.48           N  
ATOM   3672  N   MET A 472      44.366 -12.635   3.426  1.00 80.43           N  
ATOM   3673  CA  MET A 472      43.571 -11.436   3.670  1.00 80.43           C  
ATOM   3674  C   MET A 472      42.131 -11.799   4.016  1.00 80.43           C  
ATOM   3675  CB  MET A 472      43.598 -10.514   2.450  1.00 80.43           C  
ATOM   3676  O   MET A 472      41.539 -11.213   4.925  1.00 80.43           O  
ATOM   3677  CG  MET A 472      43.001  -9.140   2.705  1.00 80.43           C  
ATOM   3678  SD  MET A 472      43.056  -8.062   1.221  1.00 80.43           S  
ATOM   3679  CE  MET A 472      44.806  -7.585   1.237  1.00 80.43           C  
ATOM   3680  N   GLU A 473      41.626 -12.880   3.425  1.00 78.89           N  
ATOM   3681  CA  GLU A 473      40.286 -13.384   3.710  1.00 78.89           C  
ATOM   3682  C   GLU A 473      40.217 -14.014   5.099  1.00 78.89           C  
ATOM   3683  CB  GLU A 473      39.857 -14.400   2.649  1.00 78.89           C  
ATOM   3684  O   GLU A 473      39.245 -13.814   5.829  1.00 78.89           O  
ATOM   3685  CG  GLU A 473      38.385 -14.777   2.719  1.00 78.89           C  
ATOM   3686  CD  GLU A 473      37.964 -15.757   1.635  1.00 78.89           C  
ATOM   3687  OE1 GLU A 473      36.784 -16.174   1.618  1.00 78.89           O  
ATOM   3688  OE2 GLU A 473      38.822 -16.111   0.796  1.00 78.89           O  
ATOM   3689  N   ALA A 474      41.256 -14.630   5.475  1.00 85.99           N  
ATOM   3690  CA  ALA A 474      41.319 -15.237   6.802  1.00 85.99           C  
ATOM   3691  C   ALA A 474      41.429 -14.170   7.888  1.00 85.99           C  
ATOM   3692  CB  ALA A 474      42.496 -16.204   6.889  1.00 85.99           C  
ATOM   3693  O   ALA A 474      40.791 -14.277   8.938  1.00 85.99           O  
ATOM   3694  N   GLU A 475      42.110 -13.149   7.551  1.00 86.55           N  
ATOM   3695  CA  GLU A 475      42.267 -12.039   8.486  1.00 86.55           C  
ATOM   3696  C   GLU A 475      40.970 -11.246   8.625  1.00 86.55           C  
ATOM   3697  CB  GLU A 475      43.402 -11.115   8.039  1.00 86.55           C  
ATOM   3698  O   GLU A 475      40.594 -10.849   9.730  1.00 86.55           O  
ATOM   3699  CG  GLU A 475      44.788 -11.611   8.425  1.00 86.55           C  
ATOM   3700  CD  GLU A 475      45.901 -10.659   8.019  1.00 86.55           C  
ATOM   3701  OE1 GLU A 475      47.088 -10.974   8.263  1.00 86.55           O  
ATOM   3702  OE2 GLU A 475      45.584  -9.589   7.454  1.00 86.55           O  
ATOM   3703  N   MET A 476      40.244 -11.107   7.540  1.00 77.89           N  
ATOM   3704  CA  MET A 476      38.953 -10.423   7.565  1.00 77.89           C  
ATOM   3705  C   MET A 476      37.912 -11.254   8.308  1.00 77.89           C  
ATOM   3706  CB  MET A 476      38.471 -10.131   6.143  1.00 77.89           C  
ATOM   3707  O   MET A 476      37.105 -10.712   9.065  1.00 77.89           O  
ATOM   3708  CG  MET A 476      37.441  -9.017   6.062  1.00 77.89           C  
ATOM   3709  SD  MET A 476      36.797  -8.778   4.360  1.00 77.89           S  
ATOM   3710  CE  MET A 476      35.529  -7.517   4.672  1.00 77.89           C  
ATOM   3711  N   LYS A 477      38.010 -12.544   8.195  1.00 81.85           N  
ATOM   3712  CA  LYS A 477      37.099 -13.447   8.891  1.00 81.85           C  
ATOM   3713  C   LYS A 477      37.362 -13.444  10.394  1.00 81.85           C  
ATOM   3714  CB  LYS A 477      37.226 -14.869   8.340  1.00 81.85           C  
ATOM   3715  O   LYS A 477      36.425 -13.484  11.194  1.00 81.85           O  
ATOM   3716  CG  LYS A 477      36.382 -15.130   7.102  1.00 81.85           C  
ATOM   3717  CD  LYS A 477      36.480 -16.584   6.656  1.00 81.85           C  
ATOM   3718  CE  LYS A 477      35.743 -16.818   5.344  1.00 81.85           C  
ATOM   3719  NZ  LYS A 477      35.870 -18.232   4.882  1.00 81.85           N  
ATOM   3720  N   GLN A 478      38.556 -13.264  10.730  1.00 87.44           N  
ATOM   3721  CA  GLN A 478      38.936 -13.210  12.138  1.00 87.44           C  
ATOM   3722  C   GLN A 478      38.473 -11.906  12.783  1.00 87.44           C  
ATOM   3723  CB  GLN A 478      40.449 -13.364  12.293  1.00 87.44           C  
ATOM   3724  O   GLN A 478      37.951 -11.911  13.900  1.00 87.44           O  
ATOM   3725  CG  GLN A 478      40.864 -14.137  13.538  1.00 87.44           C  
ATOM   3726  CD  GLN A 478      42.370 -14.198  13.716  1.00 87.44           C  
ATOM   3727  NE2 GLN A 478      42.813 -14.781  14.825  1.00 87.44           N  
ATOM   3728  OE1 GLN A 478      43.129 -13.726  12.863  1.00 87.44           O  
ATOM   3729  N   VAL A 479      38.611 -10.867  12.051  1.00 86.42           N  
ATOM   3730  CA  VAL A 479      38.174  -9.568  12.550  1.00 86.42           C  
ATOM   3731  C   VAL A 479      36.651  -9.539  12.653  1.00 86.42           C  
ATOM   3732  CB  VAL A 479      38.669  -8.417  11.646  1.00 86.42           C  
ATOM   3733  O   VAL A 479      36.097  -9.003  13.616  1.00 86.42           O  
ATOM   3734  CG1 VAL A 479      38.041  -7.090  12.069  1.00 86.42           C  
ATOM   3735  CG2 VAL A 479      40.193  -8.327  11.684  1.00 86.42           C  
ATOM   3736  N   PHE A 480      36.052 -10.220  11.707  1.00 82.62           N  
ATOM   3737  CA  PHE A 480      34.598 -10.324  11.696  1.00 82.62           C  
ATOM   3738  C   PHE A 480      34.106 -11.151  12.877  1.00 82.62           C  
ATOM   3739  CB  PHE A 480      34.112 -10.944  10.382  1.00 82.62           C  
ATOM   3740  O   PHE A 480      33.165 -10.757  13.570  1.00 82.62           O  
ATOM   3741  CG  PHE A 480      32.614 -11.047  10.277  1.00 82.62           C  
ATOM   3742  CD1 PHE A 480      31.969 -12.256  10.508  1.00 82.62           C  
ATOM   3743  CD2 PHE A 480      31.851  -9.935   9.948  1.00 82.62           C  
ATOM   3744  CE1 PHE A 480      30.583 -12.355  10.412  1.00 82.62           C  
ATOM   3745  CE2 PHE A 480      30.465 -10.026   9.849  1.00 82.62           C  
ATOM   3746  CZ  PHE A 480      29.833 -11.237  10.081  1.00 82.62           C  
ATOM   3747  N   GLN A 481      34.783 -12.232  13.135  1.00 78.72           N  
ATOM   3748  CA  GLN A 481      34.424 -13.095  14.256  1.00 78.72           C  
ATOM   3749  C   GLN A 481      34.661 -12.392  15.589  1.00 78.72           C  
ATOM   3750  CB  GLN A 481      35.216 -14.402  14.203  1.00 78.72           C  
ATOM   3751  O   GLN A 481      33.859 -12.522  16.517  1.00 78.72           O  
ATOM   3752  CG  GLN A 481      34.713 -15.385  13.154  1.00 78.72           C  
ATOM   3753  CD  GLN A 481      35.473 -16.698  13.167  1.00 78.72           C  
ATOM   3754  NE2 GLN A 481      35.079 -17.620  12.296  1.00 78.72           N  
ATOM   3755  OE1 GLN A 481      36.407 -16.882  13.954  1.00 78.72           O  
ATOM   3756  N   GLN A 482      35.682 -11.547  15.617  1.00 84.24           N  
ATOM   3757  CA  GLN A 482      35.988 -10.765  16.810  1.00 84.24           C  
ATOM   3758  C   GLN A 482      34.944  -9.676  17.037  1.00 84.24           C  
ATOM   3759  CB  GLN A 482      37.381 -10.143  16.701  1.00 84.24           C  
ATOM   3760  O   GLN A 482      34.492  -9.468  18.165  1.00 84.24           O  
ATOM   3761  CG  GLN A 482      37.993  -9.766  18.044  1.00 84.24           C  
ATOM   3762  CD  GLN A 482      39.460  -9.396  17.937  1.00 84.24           C  
ATOM   3763  NE2 GLN A 482      40.076  -9.077  19.070  1.00 84.24           N  
ATOM   3764  OE1 GLN A 482      40.037  -9.397  16.844  1.00 84.24           O  
ATOM   3765  N   LYS A 483      34.454  -9.113  16.013  1.00 85.13           N  
ATOM   3766  CA  LYS A 483      33.454  -8.054  16.124  1.00 85.13           C  
ATOM   3767  C   LYS A 483      32.084  -8.627  16.475  1.00 85.13           C  
ATOM   3768  CB  LYS A 483      33.371  -7.256  14.822  1.00 85.13           C  
ATOM   3769  O   LYS A 483      31.330  -8.021  17.239  1.00 85.13           O  
ATOM   3770  CG  LYS A 483      34.416  -6.157  14.702  1.00 85.13           C  
ATOM   3771  CD  LYS A 483      33.918  -5.004  13.840  1.00 85.13           C  
ATOM   3772  CE  LYS A 483      34.926  -3.864  13.793  1.00 85.13           C  
ATOM   3773  NZ  LYS A 483      34.460  -2.748  12.916  1.00 85.13           N  
ATOM   3774  N   VAL A 484      31.894  -9.826  15.956  1.00 90.69           N  
ATOM   3775  CA  VAL A 484      30.645 -10.514  16.268  1.00 90.69           C  
ATOM   3776  C   VAL A 484      30.629 -10.913  17.742  1.00 90.69           C  
ATOM   3777  CB  VAL A 484      30.445 -11.759  15.376  1.00 90.69           C  
ATOM   3778  O   VAL A 484      29.616 -10.750  18.425  1.00 90.69           O  
ATOM   3779  CG1 VAL A 484      29.284 -12.610  15.889  1.00 90.69           C  
ATOM   3780  CG2 VAL A 484      30.206 -11.343  13.926  1.00 90.69           C  
ATOM   3781  N   LYS A 485      31.677 -11.354  18.206  1.00 84.99           N  
ATOM   3782  CA  LYS A 485      31.801 -11.755  19.605  1.00 84.99           C  
ATOM   3783  C   LYS A 485      31.688 -10.550  20.534  1.00 84.99           C  
ATOM   3784  CB  LYS A 485      33.128 -12.477  19.841  1.00 84.99           C  
ATOM   3785  O   LYS A 485      31.042 -10.625  21.581  1.00 84.99           O  
ATOM   3786  CG  LYS A 485      33.115 -13.944  19.438  1.00 84.99           C  
ATOM   3787  CD  LYS A 485      34.416 -14.640  19.815  1.00 84.99           C  
ATOM   3788  CE  LYS A 485      34.450 -16.076  19.312  1.00 84.99           C  
ATOM   3789  NZ  LYS A 485      35.747 -16.745  19.632  1.00 84.99           N  
ATOM   3790  N   GLU A 486      32.266  -9.460  20.135  1.00 89.22           N  
ATOM   3791  CA  GLU A 486      32.173  -8.215  20.891  1.00 89.22           C  
ATOM   3792  C   GLU A 486      30.737  -7.698  20.929  1.00 89.22           C  
ATOM   3793  CB  GLU A 486      33.098  -7.152  20.292  1.00 89.22           C  
ATOM   3794  O   GLU A 486      30.250  -7.281  21.982  1.00 89.22           O  
ATOM   3795  CG  GLU A 486      33.182  -5.875  21.115  1.00 89.22           C  
ATOM   3796  CD  GLU A 486      34.077  -4.816  20.491  1.00 89.22           C  
ATOM   3797  OE1 GLU A 486      34.043  -3.649  20.943  1.00 89.22           O  
ATOM   3798  OE2 GLU A 486      34.817  -5.156  19.541  1.00 89.22           O  
ATOM   3799  N   LYS A 487      30.072  -7.764  19.780  1.00 83.89           N  
ATOM   3800  CA  LYS A 487      28.690  -7.299  19.698  1.00 83.89           C  
ATOM   3801  C   LYS A 487      27.757  -8.204  20.498  1.00 83.89           C  
ATOM   3802  CB  LYS A 487      28.232  -7.232  18.241  1.00 83.89           C  
ATOM   3803  O   LYS A 487      26.840  -7.722  21.166  1.00 83.89           O  
ATOM   3804  CG  LYS A 487      28.700  -5.987  17.501  1.00 83.89           C  
ATOM   3805  CD  LYS A 487      27.537  -5.059  17.175  1.00 83.89           C  
ATOM   3806  CE  LYS A 487      28.008  -3.801  16.460  1.00 83.89           C  
ATOM   3807  NZ  LYS A 487      26.860  -2.971  15.985  1.00 83.89           N  
ATOM   3808  N   GLU A 488      28.042  -9.486  20.460  1.00 82.53           N  
ATOM   3809  CA  GLU A 488      27.256 -10.447  21.228  1.00 82.53           C  
ATOM   3810  C   GLU A 488      27.443 -10.239  22.728  1.00 82.53           C  
ATOM   3811  CB  GLU A 488      27.635 -11.880  20.845  1.00 82.53           C  
ATOM   3812  O   GLU A 488      26.487 -10.348  23.499  1.00 82.53           O  
ATOM   3813  CG  GLU A 488      26.992 -12.362  19.552  1.00 82.53           C  
ATOM   3814  CD  GLU A 488      27.334 -13.803  19.212  1.00 82.53           C  
ATOM   3815  OE1 GLU A 488      26.746 -14.358  18.256  1.00 82.53           O  
ATOM   3816  OE2 GLU A 488      28.196 -14.384  19.909  1.00 82.53           O  
ATOM   3817  N   ALA A 489      28.573  -9.866  23.152  1.00 89.43           N  
ATOM   3818  CA  ALA A 489      28.865  -9.586  24.555  1.00 89.43           C  
ATOM   3819  C   ALA A 489      28.191  -8.295  25.009  1.00 89.43           C  
ATOM   3820  CB  ALA A 489      30.373  -9.502  24.778  1.00 89.43           C  
ATOM   3821  O   ALA A 489      27.647  -8.226  26.114  1.00 89.43           O  
ATOM   3822  N   LYS A 490      28.131  -7.339  24.125  1.00 87.12           N  
ATOM   3823  CA  LYS A 490      27.471  -6.074  24.434  1.00 87.12           C  
ATOM   3824  C   LYS A 490      25.958  -6.249  24.519  1.00 87.12           C  
ATOM   3825  CB  LYS A 490      27.818  -5.017  23.384  1.00 87.12           C  
ATOM   3826  O   LYS A 490      25.302  -5.631  25.360  1.00 87.12           O  
ATOM   3827  CG  LYS A 490      29.211  -4.425  23.538  1.00 87.12           C  
ATOM   3828  CD  LYS A 490      29.454  -3.301  22.539  1.00 87.12           C  
ATOM   3829  CE  LYS A 490      30.857  -2.724  22.676  1.00 87.12           C  
ATOM   3830  NZ  LYS A 490      31.106  -1.633  21.686  1.00 87.12           N  
ATOM   3831  N   LEU A 491      25.493  -7.118  23.706  1.00 84.25           N  
ATOM   3832  CA  LEU A 491      24.069  -7.436  23.711  1.00 84.25           C  
ATOM   3833  C   LEU A 491      23.677  -8.151  25.000  1.00 84.25           C  
ATOM   3834  CB  LEU A 491      23.709  -8.304  22.502  1.00 84.25           C  
ATOM   3835  O   LEU A 491      22.630  -7.859  25.583  1.00 84.25           O  
ATOM   3836  CG  LEU A 491      22.217  -8.498  22.227  1.00 84.25           C  
ATOM   3837  CD1 LEU A 491      21.603  -7.206  21.699  1.00 84.25           C  
ATOM   3838  CD2 LEU A 491      22.000  -9.642  21.242  1.00 84.25           C  
ATOM   3839  N   LYS A 492      24.511  -9.001  25.467  1.00 88.20           N  
ATOM   3840  CA  LYS A 492      24.263  -9.736  26.704  1.00 88.20           C  
ATOM   3841  C   LYS A 492      24.298  -8.805  27.913  1.00 88.20           C  
ATOM   3842  CB  LYS A 492      25.289 -10.857  26.877  1.00 88.20           C  
ATOM   3843  O   LYS A 492      23.474  -8.929  28.822  1.00 88.20           O  
ATOM   3844  CG  LYS A 492      24.888 -12.169  26.219  1.00 88.20           C  
ATOM   3845  CD  LYS A 492      25.902 -13.270  26.503  1.00 88.20           C  
ATOM   3846  CE  LYS A 492      25.579 -14.542  25.732  1.00 88.20           C  
ATOM   3847  NZ  LYS A 492      26.572 -15.624  26.005  1.00 88.20           N  
ATOM   3848  N   GLU A 493      25.164  -7.850  27.914  1.00 90.75           N  
ATOM   3849  CA  GLU A 493      25.261  -6.858  28.980  1.00 90.75           C  
ATOM   3850  C   GLU A 493      24.040  -5.943  28.996  1.00 90.75           C  
ATOM   3851  CB  GLU A 493      26.538  -6.027  28.827  1.00 90.75           C  
ATOM   3852  O   GLU A 493      23.511  -5.623  30.063  1.00 90.75           O  
ATOM   3853  CG  GLU A 493      26.867  -5.175  30.044  1.00 90.75           C  
ATOM   3854  CD  GLU A 493      28.145  -4.367  29.883  1.00 90.75           C  
ATOM   3855  OE1 GLU A 493      28.528  -3.642  30.829  1.00 90.75           O  
ATOM   3856  OE2 GLU A 493      28.768  -4.460  28.802  1.00 90.75           O  
ATOM   3857  N   SER A 494      23.611  -5.588  27.819  1.00 84.14           N  
ATOM   3858  CA  SER A 494      22.430  -4.740  27.698  1.00 84.14           C  
ATOM   3859  C   SER A 494      21.172  -5.477  28.144  1.00 84.14           C  
ATOM   3860  CB  SER A 494      22.263  -4.256  26.256  1.00 84.14           C  
ATOM   3861  O   SER A 494      20.300  -4.893  28.790  1.00 84.14           O  
ATOM   3862  OG  SER A 494      21.366  -5.093  25.546  1.00 84.14           O  
ATOM   3863  N   GLU A 495      21.051  -6.766  27.838  1.00 85.44           N  
ATOM   3864  CA  GLU A 495      19.926  -7.604  28.244  1.00 85.44           C  
ATOM   3865  C   GLU A 495      19.864  -7.747  29.762  1.00 85.44           C  
ATOM   3866  CB  GLU A 495      20.020  -8.984  27.588  1.00 85.44           C  
ATOM   3867  O   GLU A 495      18.781  -7.710  30.350  1.00 85.44           O  
ATOM   3868  CG  GLU A 495      19.619  -8.996  26.120  1.00 85.44           C  
ATOM   3869  CD  GLU A 495      19.722 -10.372  25.481  1.00 85.44           C  
ATOM   3870  OE1 GLU A 495      19.301 -10.531  24.313  1.00 85.44           O  
ATOM   3871  OE2 GLU A 495      20.226 -11.298  26.155  1.00 85.44           O  
ATOM   3872  N   GLU A 496      20.970  -7.840  30.353  1.00 90.30           N  
ATOM   3873  CA  GLU A 496      21.050  -7.957  31.806  1.00 90.30           C  
ATOM   3874  C   GLU A 496      20.660  -6.649  32.487  1.00 90.30           C  
ATOM   3875  CB  GLU A 496      22.458  -8.375  32.236  1.00 90.30           C  
ATOM   3876  O   GLU A 496      19.980  -6.656  33.516  1.00 90.30           O  
ATOM   3877  CG  GLU A 496      22.776  -9.838  31.962  1.00 90.30           C  
ATOM   3878  CD  GLU A 496      24.211 -10.213  32.297  1.00 90.30           C  
ATOM   3879  OE1 GLU A 496      24.588 -11.394  32.117  1.00 90.30           O  
ATOM   3880  OE2 GLU A 496      24.964  -9.320  32.745  1.00 90.30           O  
ATOM   3881  N   GLU A 497      21.053  -5.581  31.897  1.00 90.59           N  
ATOM   3882  CA  GLU A 497      20.680  -4.268  32.413  1.00 90.59           C  
ATOM   3883  C   GLU A 497      19.171  -4.051  32.334  1.00 90.59           C  
ATOM   3884  CB  GLU A 497      21.411  -3.162  31.649  1.00 90.59           C  
ATOM   3885  O   GLU A 497      18.565  -3.523  33.268  1.00 90.59           O  
ATOM   3886  CG  GLU A 497      21.491  -1.842  32.402  1.00 90.59           C  
ATOM   3887  CD  GLU A 497      22.295  -0.780  31.670  1.00 90.59           C  
ATOM   3888  OE1 GLU A 497      22.322   0.385  32.127  1.00 90.59           O  
ATOM   3889  OE2 GLU A 497      22.903  -1.116  30.629  1.00 90.59           O  
ATOM   3890  N   LEU A 498      18.640  -4.466  31.256  1.00 87.31           N  
ATOM   3891  CA  LEU A 498      17.198  -4.364  31.060  1.00 87.31           C  
ATOM   3892  C   LEU A 498      16.450  -5.234  32.065  1.00 87.31           C  
ATOM   3893  CB  LEU A 498      16.821  -4.773  29.633  1.00 87.31           C  
ATOM   3894  O   LEU A 498      15.425  -4.818  32.609  1.00 87.31           O  
ATOM   3895  CG  LEU A 498      15.507  -4.207  29.091  1.00 87.31           C  
ATOM   3896  CD1 LEU A 498      15.704  -3.675  27.675  1.00 87.31           C  
ATOM   3897  CD2 LEU A 498      14.414  -5.269  29.121  1.00 87.31           C  
ATOM   3898  N   HIS A 499      16.988  -6.383  32.355  1.00 85.25           N  
ATOM   3899  CA  HIS A 499      16.392  -7.305  33.315  1.00 85.25           C  
ATOM   3900  C   HIS A 499      16.456  -6.744  34.732  1.00 85.25           C  
ATOM   3901  CB  HIS A 499      17.091  -8.665  33.257  1.00 85.25           C  
ATOM   3902  O   HIS A 499      15.498  -6.873  35.498  1.00 85.25           O  
ATOM   3903  CG  HIS A 499      16.304  -9.772  33.882  1.00 85.25           C  
ATOM   3904  CD2 HIS A 499      15.363 -10.596  33.364  1.00 85.25           C  
ATOM   3905  ND1 HIS A 499      16.447 -10.132  35.205  1.00 85.25           N  
ATOM   3906  CE1 HIS A 499      15.626 -11.133  35.473  1.00 85.25           C  
ATOM   3907  NE2 HIS A 499      14.957 -11.434  34.373  1.00 85.25           N  
ATOM   3908  N   GLN A 500      17.408  -6.050  35.013  1.00 91.21           N  
ATOM   3909  CA  GLN A 500      17.564  -5.416  36.317  1.00 91.21           C  
ATOM   3910  C   GLN A 500      16.605  -4.239  36.475  1.00 91.21           C  
ATOM   3911  CB  GLN A 500      19.006  -4.947  36.517  1.00 91.21           C  
ATOM   3912  O   GLN A 500      15.986  -4.074  37.528  1.00 91.21           O  
ATOM   3913  CG  GLN A 500      19.412  -4.811  37.978  1.00 91.21           C  
ATOM   3914  CD  GLN A 500      20.739  -5.480  38.284  1.00 91.21           C  
ATOM   3915  NE2 GLN A 500      21.159  -5.416  39.543  1.00 91.21           N  
ATOM   3916  OE1 GLN A 500      21.381  -6.051  37.396  1.00 91.21           O  
ATOM   3917  N   LYS A 501      16.425  -3.525  35.441  1.00 87.96           N  
ATOM   3918  CA  LYS A 501      15.493  -2.401  35.455  1.00 87.96           C  
ATOM   3919  C   LYS A 501      14.052  -2.884  35.594  1.00 87.96           C  
ATOM   3920  CB  LYS A 501      15.644  -1.562  34.184  1.00 87.96           C  
ATOM   3921  O   LYS A 501      13.252  -2.271  36.304  1.00 87.96           O  
ATOM   3922  CG  LYS A 501      16.861  -0.649  34.187  1.00 87.96           C  
ATOM   3923  CD  LYS A 501      16.800   0.367  33.053  1.00 87.96           C  
ATOM   3924  CE  LYS A 501      17.991   1.314  33.086  1.00 87.96           C  
ATOM   3925  NZ  LYS A 501      18.036   2.189  31.876  1.00 87.96           N  
ATOM   3926  N   HIS A 502      13.828  -3.965  34.887  1.00 85.49           N  
ATOM   3927  CA  HIS A 502      12.506  -4.577  34.972  1.00 85.49           C  
ATOM   3928  C   HIS A 502      12.228  -5.095  36.379  1.00 85.49           C  
ATOM   3929  CB  HIS A 502      12.378  -5.715  33.958  1.00 85.49           C  
ATOM   3930  O   HIS A 502      11.121  -4.930  36.897  1.00 85.49           O  
ATOM   3931  CG  HIS A 502      10.974  -6.199  33.774  1.00 85.49           C  
ATOM   3932  CD2 HIS A 502       9.955  -5.707  33.030  1.00 85.49           C  
ATOM   3933  ND1 HIS A 502      10.485  -7.322  34.405  1.00 85.49           N  
ATOM   3934  CE1 HIS A 502       9.222  -7.501  34.055  1.00 85.49           C  
ATOM   3935  NE2 HIS A 502       8.876  -6.535  33.222  1.00 85.49           N  
ATOM   3936  N   LYS A 503      13.156  -5.661  36.971  1.00 91.67           N  
ATOM   3937  CA  LYS A 503      13.039  -6.154  38.340  1.00 91.67           C  
ATOM   3938  C   LYS A 503      12.801  -5.008  39.319  1.00 91.67           C  
ATOM   3939  CB  LYS A 503      14.294  -6.932  38.739  1.00 91.67           C  
ATOM   3940  O   LYS A 503      11.953  -5.111  40.209  1.00 91.67           O  
ATOM   3941  CG  LYS A 503      14.160  -7.693  40.050  1.00 91.67           C  
ATOM   3942  CD  LYS A 503      15.415  -8.499  40.360  1.00 91.67           C  
ATOM   3943  CE  LYS A 503      15.309  -9.205  41.704  1.00 91.67           C  
ATOM   3944  NZ  LYS A 503      16.539  -9.994  42.014  1.00 91.67           N  
ATOM   3945  N   GLU A 504      13.469  -3.928  39.104  1.00 90.40           N  
ATOM   3946  CA  GLU A 504      13.310  -2.750  39.951  1.00 90.40           C  
ATOM   3947  C   GLU A 504      11.929  -2.125  39.774  1.00 90.40           C  
ATOM   3948  CB  GLU A 504      14.398  -1.717  39.647  1.00 90.40           C  
ATOM   3949  O   GLU A 504      11.295  -1.721  40.750  1.00 90.40           O  
ATOM   3950  CG  GLU A 504      15.772  -2.097  40.178  1.00 90.40           C  
ATOM   3951  CD  GLU A 504      16.855  -1.093  39.814  1.00 90.40           C  
ATOM   3952  OE1 GLU A 504      18.027  -1.297  40.203  1.00 90.40           O  
ATOM   3953  OE2 GLU A 504      16.527  -0.094  39.134  1.00 90.40           O  
ATOM   3954  N   MET A 505      11.531  -2.076  38.557  1.00 90.15           N  
ATOM   3955  CA  MET A 505      10.211  -1.535  38.245  1.00 90.15           C  
ATOM   3956  C   MET A 505       9.111  -2.401  38.849  1.00 90.15           C  
ATOM   3957  CB  MET A 505      10.019  -1.425  36.731  1.00 90.15           C  
ATOM   3958  O   MET A 505       8.137  -1.882  39.398  1.00 90.15           O  
ATOM   3959  CG  MET A 505       8.750  -0.692  36.326  1.00 90.15           C  
ATOM   3960  SD  MET A 505       8.557  -0.574  34.505  1.00 90.15           S  
ATOM   3961  CE  MET A 505       9.711   0.780  34.149  1.00 90.15           C  
ATOM   3962  N   LYS A 506       9.246  -3.635  38.789  1.00 88.23           N  
ATOM   3963  CA  LYS A 506       8.292  -4.581  39.362  1.00 88.23           C  
ATOM   3964  C   LYS A 506       8.195  -4.414  40.875  1.00 88.23           C  
ATOM   3965  CB  LYS A 506       8.688  -6.017  39.017  1.00 88.23           C  
ATOM   3966  O   LYS A 506       7.100  -4.451  41.440  1.00 88.23           O  
ATOM   3967  CG  LYS A 506       7.598  -7.043  39.293  1.00 88.23           C  
ATOM   3968  CD  LYS A 506       8.024  -8.441  38.864  1.00 88.23           C  
ATOM   3969  CE  LYS A 506       6.968  -9.480  39.215  1.00 88.23           C  
ATOM   3970  NZ  LYS A 506       7.374 -10.850  38.781  1.00 88.23           N  
ATOM   3971  N   GLU A 507       9.266  -4.217  41.473  1.00 93.33           N  
ATOM   3972  CA  GLU A 507       9.295  -4.019  42.919  1.00 93.33           C  
ATOM   3973  C   GLU A 507       8.627  -2.704  43.310  1.00 93.33           C  
ATOM   3974  CB  GLU A 507      10.736  -4.051  43.437  1.00 93.33           C  
ATOM   3975  O   GLU A 507       7.903  -2.641  44.306  1.00 93.33           O  
ATOM   3976  CG  GLU A 507      11.290  -5.456  43.625  1.00 93.33           C  
ATOM   3977  CD  GLU A 507      12.720  -5.473  44.140  1.00 93.33           C  
ATOM   3978  OE1 GLU A 507      13.273  -6.574  44.360  1.00 93.33           O  
ATOM   3979  OE2 GLU A 507      13.293  -4.376  44.325  1.00 93.33           O  
ATOM   3980  N   LYS A 508       8.855  -1.711  42.497  1.00 90.23           N  
ATOM   3981  CA  LYS A 508       8.221  -0.418  42.734  1.00 90.23           C  
ATOM   3982  C   LYS A 508       6.705  -0.513  42.586  1.00 90.23           C  
ATOM   3983  CB  LYS A 508       8.775   0.636  41.773  1.00 90.23           C  
ATOM   3984  O   LYS A 508       5.961   0.063  43.382  1.00 90.23           O  
ATOM   3985  CG  LYS A 508      10.004   1.364  42.296  1.00 90.23           C  
ATOM   3986  CD  LYS A 508      10.461   2.452  41.333  1.00 90.23           C  
ATOM   3987  CE  LYS A 508      11.779   3.073  41.774  1.00 90.23           C  
ATOM   3988  NZ  LYS A 508      12.220   4.156  40.845  1.00 90.23           N  
ATOM   3989  N   LEU A 509       6.312  -1.264  41.610  1.00 88.18           N  
ATOM   3990  CA  LEU A 509       4.887  -1.440  41.347  1.00 88.18           C  
ATOM   3991  C   LEU A 509       4.219  -2.220  42.474  1.00 88.18           C  
ATOM   3992  CB  LEU A 509       4.674  -2.161  40.014  1.00 88.18           C  
ATOM   3993  O   LEU A 509       3.100  -1.898  42.880  1.00 88.18           O  
ATOM   3994  CG  LEU A 509       3.267  -2.084  39.419  1.00 88.18           C  
ATOM   3995  CD1 LEU A 509       3.091  -0.783  38.643  1.00 88.18           C  
ATOM   3996  CD2 LEU A 509       2.997  -3.288  38.523  1.00 88.18           C  
ATOM   3997  N   GLU A 510       4.918  -3.150  42.993  1.00 89.11           N  
ATOM   3998  CA  GLU A 510       4.406  -3.957  44.097  1.00 89.11           C  
ATOM   3999  C   GLU A 510       4.286  -3.131  45.374  1.00 89.11           C  
ATOM   4000  CB  GLU A 510       5.305  -5.172  44.338  1.00 89.11           C  
ATOM   4001  O   GLU A 510       3.325  -3.284  46.131  1.00 89.11           O  
ATOM   4002  CG  GLU A 510       4.565  -6.387  44.878  1.00 89.11           C  
ATOM   4003  CD  GLU A 510       5.442  -7.624  44.989  1.00 89.11           C  
ATOM   4004  OE1 GLU A 510       4.967  -8.661  45.504  1.00 89.11           O  
ATOM   4005  OE2 GLU A 510       6.615  -7.554  44.557  1.00 89.11           O  
ATOM   4006  N   LYS A 511       5.176  -2.267  45.527  1.00 92.36           N  
ATOM   4007  CA  LYS A 511       5.125  -1.360  46.671  1.00 92.36           C  
ATOM   4008  C   LYS A 511       3.936  -0.409  46.565  1.00 92.36           C  
ATOM   4009  CB  LYS A 511       6.425  -0.563  46.782  1.00 92.36           C  
ATOM   4010  O   LYS A 511       3.241  -0.164  47.553  1.00 92.36           O  
ATOM   4011  CG  LYS A 511       6.606   0.144  48.118  1.00 92.36           C  
ATOM   4012  CD  LYS A 511       7.951   0.854  48.197  1.00 92.36           C  
ATOM   4013  CE  LYS A 511       8.089   1.649  49.489  1.00 92.36           C  
ATOM   4014  NZ  LYS A 511       9.365   2.424  49.529  1.00 92.36           N  
ATOM   4015  N   GLN A 512       3.720   0.043  45.378  1.00 85.98           N  
ATOM   4016  CA  GLN A 512       2.590   0.933  45.135  1.00 85.98           C  
ATOM   4017  C   GLN A 512       1.264   0.211  45.355  1.00 85.98           C  
ATOM   4018  CB  GLN A 512       2.650   1.502  43.716  1.00 85.98           C  
ATOM   4019  O   GLN A 512       0.324   0.784  45.910  1.00 85.98           O  
ATOM   4020  CG  GLN A 512       3.691   2.598  43.536  1.00 85.98           C  
ATOM   4021  CD  GLN A 512       3.632   3.244  42.165  1.00 85.98           C  
ATOM   4022  NE2 GLN A 512       4.081   4.492  42.078  1.00 85.98           N  
ATOM   4023  OE1 GLN A 512       3.188   2.627  41.192  1.00 85.98           O  
ATOM   4024  N   ARG A 513       1.251  -1.019  44.960  1.00 86.21           N  
ATOM   4025  CA  ARG A 513       0.060  -1.845  45.130  1.00 86.21           C  
ATOM   4026  C   ARG A 513      -0.235  -2.085  46.607  1.00 86.21           C  
ATOM   4027  CB  ARG A 513       0.226  -3.183  44.405  1.00 86.21           C  
ATOM   4028  O   ARG A 513      -1.390  -2.024  47.033  1.00 86.21           O  
ATOM   4029  CG  ARG A 513      -1.063  -3.979  44.278  1.00 86.21           C  
ATOM   4030  CD  ARG A 513      -0.853  -5.274  43.506  1.00 86.21           C  
ATOM   4031  NE  ARG A 513      -2.108  -5.992  43.306  1.00 86.21           N  
ATOM   4032  NH1 ARG A 513      -1.700  -7.576  44.938  1.00 86.21           N  
ATOM   4033  NH2 ARG A 513      -3.646  -7.645  43.728  1.00 86.21           N  
ATOM   4034  CZ  ARG A 513      -2.482  -7.070  43.991  1.00 86.21           C  
ATOM   4035  N   ARG A 514       0.765  -2.292  47.357  1.00 89.84           N  
ATOM   4036  CA  ARG A 514       0.617  -2.528  48.789  1.00 89.84           C  
ATOM   4037  C   ARG A 514       0.141  -1.269  49.506  1.00 89.84           C  
ATOM   4038  CB  ARG A 514       1.938  -3.008  49.394  1.00 89.84           C  
ATOM   4039  O   ARG A 514      -0.710  -1.339  50.395  1.00 89.84           O  
ATOM   4040  CG  ARG A 514       2.130  -4.515  49.339  1.00 89.84           C  
ATOM   4041  CD  ARG A 514       3.348  -4.958  50.137  1.00 89.84           C  
ATOM   4042  NE  ARG A 514       3.677  -6.359  49.886  1.00 89.84           N  
ATOM   4043  NH1 ARG A 514       5.935  -6.120  50.310  1.00 89.84           N  
ATOM   4044  NH2 ARG A 514       5.084  -8.167  49.724  1.00 89.84           N  
ATOM   4045  CZ  ARG A 514       4.898  -6.879  49.974  1.00 89.84           C  
ATOM   4046  N   GLU A 515       0.634  -0.188  49.038  1.00 90.19           N  
ATOM   4047  CA  GLU A 515       0.225   1.089  49.614  1.00 90.19           C  
ATOM   4048  C   GLU A 515      -1.241   1.387  49.311  1.00 90.19           C  
ATOM   4049  CB  GLU A 515       1.111   2.223  49.093  1.00 90.19           C  
ATOM   4050  O   GLU A 515      -1.979   1.849  50.184  1.00 90.19           O  
ATOM   4051  CG  GLU A 515       2.460   2.321  49.791  1.00 90.19           C  
ATOM   4052  CD  GLU A 515       3.334   3.442  49.253  1.00 90.19           C  
ATOM   4053  OE1 GLU A 515       4.477   3.606  49.737  1.00 90.19           O  
ATOM   4054  OE2 GLU A 515       2.873   4.162  48.340  1.00 90.19           O  
ATOM   4055  N   LEU A 516      -1.600   1.107  48.099  1.00 84.10           N  
ATOM   4056  CA  LEU A 516      -2.979   1.336  47.681  1.00 84.10           C  
ATOM   4057  C   LEU A 516      -3.933   0.407  48.423  1.00 84.10           C  
ATOM   4058  CB  LEU A 516      -3.123   1.133  46.170  1.00 84.10           C  
ATOM   4059  O   LEU A 516      -5.037   0.812  48.797  1.00 84.10           O  
ATOM   4060  CG  LEU A 516      -2.799   2.342  45.290  1.00 84.10           C  
ATOM   4061  CD1 LEU A 516      -2.744   1.929  43.823  1.00 84.10           C  
ATOM   4062  CD2 LEU A 516      -3.827   3.448  45.502  1.00 84.10           C  
ATOM   4063  N   GLU A 517      -3.507  -0.754  48.644  1.00 86.91           N  
ATOM   4064  CA  GLU A 517      -4.318  -1.736  49.357  1.00 86.91           C  
ATOM   4065  C   GLU A 517      -4.502  -1.343  50.820  1.00 86.91           C  
ATOM   4066  CB  GLU A 517      -3.686  -3.127  49.261  1.00 86.91           C  
ATOM   4067  O   GLU A 517      -5.584  -1.516  51.384  1.00 86.91           O  
ATOM   4068  CG  GLU A 517      -4.681  -4.267  49.423  1.00 86.91           C  
ATOM   4069  CD  GLU A 517      -4.103  -5.624  49.056  1.00 86.91           C  
ATOM   4070  OE1 GLU A 517      -4.853  -6.627  49.069  1.00 86.91           O  
ATOM   4071  OE2 GLU A 517      -2.890  -5.686  48.754  1.00 86.91           O  
ATOM   4072  N   GLU A 518      -3.540  -0.784  51.354  1.00 91.81           N  
ATOM   4073  CA  GLU A 518      -3.615  -0.291  52.726  1.00 91.81           C  
ATOM   4074  C   GLU A 518      -4.540   0.918  52.828  1.00 91.81           C  
ATOM   4075  CB  GLU A 518      -2.220   0.069  53.245  1.00 91.81           C  
ATOM   4076  O   GLU A 518      -5.309   1.039  53.784  1.00 91.81           O  
ATOM   4077  CG  GLU A 518      -2.041  -0.161  54.738  1.00 91.81           C  
ATOM   4078  CD  GLU A 518      -0.599  -0.019  55.198  1.00 91.81           C  
ATOM   4079  OE1 GLU A 518      -0.328  -0.191  56.408  1.00 91.81           O  
ATOM   4080  OE2 GLU A 518       0.267   0.269  54.342  1.00 91.81           O  
ATOM   4081  N   LYS A 519      -4.441   1.719  51.842  1.00 87.91           N  
ATOM   4082  CA  LYS A 519      -5.323   2.882  51.783  1.00 87.91           C  
ATOM   4083  C   LYS A 519      -6.777   2.459  51.594  1.00 87.91           C  
ATOM   4084  CB  LYS A 519      -4.899   3.820  50.652  1.00 87.91           C  
ATOM   4085  O   LYS A 519      -7.684   3.058  52.177  1.00 87.91           O  
ATOM   4086  CG  LYS A 519      -3.727   4.723  51.004  1.00 87.91           C  
ATOM   4087  CD  LYS A 519      -3.448   5.734  49.899  1.00 87.91           C  
ATOM   4088  CE  LYS A 519      -2.271   6.636  50.249  1.00 87.91           C  
ATOM   4089  NZ  LYS A 519      -1.827   7.447  49.076  1.00 87.91           N  
ATOM   4090  N   LYS A 520      -6.934   1.484  50.778  1.00 85.10           N  
ATOM   4091  CA  LYS A 520      -8.261   0.908  50.577  1.00 85.10           C  
ATOM   4092  C   LYS A 520      -8.806   0.318  51.875  1.00 85.10           C  
ATOM   4093  CB  LYS A 520      -8.220  -0.167  49.490  1.00 85.10           C  
ATOM   4094  O   LYS A 520      -9.980   0.507  52.203  1.00 85.10           O  
ATOM   4095  CG  LYS A 520      -9.592  -0.657  49.052  1.00 85.10           C  
ATOM   4096  CD  LYS A 520      -9.485  -1.726  47.972  1.00 85.10           C  
ATOM   4097  CE  LYS A 520     -10.847  -2.318  47.634  1.00 85.10           C  
ATOM   4098  NZ  LYS A 520     -10.741  -3.408  46.618  1.00 85.10           N  
ATOM   4099  N   ARG A 521      -8.031  -0.322  52.608  1.00 85.85           N  
ATOM   4100  CA  ARG A 521      -8.416  -0.933  53.876  1.00 85.85           C  
ATOM   4101  C   ARG A 521      -8.752   0.130  54.917  1.00 85.85           C  
ATOM   4102  CB  ARG A 521      -7.300  -1.842  54.396  1.00 85.85           C  
ATOM   4103  O   ARG A 521      -9.709  -0.022  55.680  1.00 85.85           O  
ATOM   4104  CG  ARG A 521      -7.743  -2.792  55.498  1.00 85.85           C  
ATOM   4105  CD  ARG A 521      -6.601  -3.682  55.967  1.00 85.85           C  
ATOM   4106  NE  ARG A 521      -5.900  -3.102  57.109  1.00 85.85           N  
ATOM   4107  NH1 ARG A 521      -4.550  -4.940  57.478  1.00 85.85           N  
ATOM   4108  NH2 ARG A 521      -4.370  -3.092  58.822  1.00 85.85           N  
ATOM   4109  CZ  ARG A 521      -4.942  -3.713  57.801  1.00 85.85           C  
ATOM   4110  N   GLN A 522      -8.079   1.174  54.873  1.00 85.07           N  
ATOM   4111  CA  GLN A 522      -8.318   2.290  55.783  1.00 85.07           C  
ATOM   4112  C   GLN A 522      -9.641   2.982  55.469  1.00 85.07           C  
ATOM   4113  CB  GLN A 522      -7.169   3.297  55.711  1.00 85.07           C  
ATOM   4114  O   GLN A 522     -10.395   3.333  56.379  1.00 85.07           O  
ATOM   4115  CG  GLN A 522      -5.969   2.924  56.571  1.00 85.07           C  
ATOM   4116  CD  GLN A 522      -4.794   3.864  56.379  1.00 85.07           C  
ATOM   4117  NE2 GLN A 522      -3.649   3.507  56.950  1.00 85.07           N  
ATOM   4118  OE1 GLN A 522      -4.914   4.903  55.722  1.00 85.07           O  
ATOM   4119  N   LEU A 523      -9.807   3.106  54.247  1.00 80.82           N  
ATOM   4120  CA  LEU A 523     -11.047   3.731  53.798  1.00 80.82           C  
ATOM   4121  C   LEU A 523     -12.245   2.836  54.095  1.00 80.82           C  
ATOM   4122  CB  LEU A 523     -10.982   4.034  52.298  1.00 80.82           C  
ATOM   4123  O   LEU A 523     -13.300   3.321  54.510  1.00 80.82           O  
ATOM   4124  CG  LEU A 523     -11.100   5.506  51.899  1.00 80.82           C  
ATOM   4125  CD1 LEU A 523     -10.063   5.850  50.835  1.00 80.82           C  
ATOM   4126  CD2 LEU A 523     -12.508   5.813  51.400  1.00 80.82           C  
ATOM   4127  N   GLU A 524     -12.108   1.623  53.923  1.00 76.33           N  
ATOM   4128  CA  GLU A 524     -13.148   0.636  54.201  1.00 76.33           C  
ATOM   4129  C   GLU A 524     -13.438   0.547  55.696  1.00 76.33           C  
ATOM   4130  CB  GLU A 524     -12.742  -0.738  53.660  1.00 76.33           C  
ATOM   4131  O   GLU A 524     -14.591   0.382  56.101  1.00 76.33           O  
ATOM   4132  CG  GLU A 524     -13.522  -1.168  52.426  1.00 76.33           C  
ATOM   4133  CD  GLU A 524     -13.045  -2.489  51.846  1.00 76.33           C  
ATOM   4134  OE1 GLU A 524     -13.522  -2.882  50.757  1.00 76.33           O  
ATOM   4135  OE2 GLU A 524     -12.188  -3.139  52.486  1.00 76.33           O  
ATOM   4136  N   SER A 525     -12.515   0.676  56.519  1.00 79.17           N  
ATOM   4137  CA  SER A 525     -12.665   0.682  57.971  1.00 79.17           C  
ATOM   4138  C   SER A 525     -13.356   1.954  58.450  1.00 79.17           C  
ATOM   4139  CB  SER A 525     -11.303   0.544  58.651  1.00 79.17           C  
ATOM   4140  O   SER A 525     -14.115   1.927  59.421  1.00 79.17           O  
ATOM   4141  OG  SER A 525     -10.596   1.772  58.614  1.00 79.17           O  
ATOM   4142  N   GLU A 526     -13.165   3.032  57.736  1.00 76.24           N  
ATOM   4143  CA  GLU A 526     -13.806   4.309  58.033  1.00 76.24           C  
ATOM   4144  C   GLU A 526     -15.263   4.313  57.579  1.00 76.24           C  
ATOM   4145  CB  GLU A 526     -13.045   5.460  57.370  1.00 76.24           C  
ATOM   4146  O   GLU A 526     -16.113   4.946  58.209  1.00 76.24           O  
ATOM   4147  CG  GLU A 526     -11.807   5.900  58.136  1.00 76.24           C  
ATOM   4148  CD  GLU A 526     -11.047   7.026  57.452  1.00 76.24           C  
ATOM   4149  OE1 GLU A 526      -9.963   7.414  57.945  1.00 76.24           O  
ATOM   4150  OE2 GLU A 526     -11.540   7.525  56.416  1.00 76.24           O  
ATOM   4151  N   LEU A 527     -15.576   3.606  56.529  1.00 73.49           N  
ATOM   4152  CA  LEU A 527     -16.900   3.567  55.917  1.00 73.49           C  
ATOM   4153  C   LEU A 527     -17.787   2.535  56.605  1.00 73.49           C  
ATOM   4154  CB  LEU A 527     -16.791   3.250  54.423  1.00 73.49           C  
ATOM   4155  O   LEU A 527     -19.015   2.641  56.567  1.00 73.49           O  
ATOM   4156  CG  LEU A 527     -17.982   3.659  53.555  1.00 73.49           C  
ATOM   4157  CD1 LEU A 527     -18.002   5.172  53.361  1.00 73.49           C  
ATOM   4158  CD2 LEU A 527     -17.933   2.943  52.209  1.00 73.49           C  
ATOM   4159  N   ARG A 528     -17.281   1.620  57.432  1.00 66.07           N  
ATOM   4160  CA  ARG A 528     -17.965   0.490  58.052  1.00 66.07           C  
ATOM   4161  C   ARG A 528     -18.814   0.945  59.235  1.00 66.07           C  
ATOM   4162  CB  ARG A 528     -16.956  -0.567  58.508  1.00 66.07           C  
ATOM   4163  O   ARG A 528     -19.953   0.502  59.395  1.00 66.07           O  
ATOM   4164  CG  ARG A 528     -16.559  -1.549  57.418  1.00 66.07           C  
ATOM   4165  CD  ARG A 528     -15.754  -2.715  57.975  1.00 66.07           C  
ATOM   4166  NE  ARG A 528     -15.074  -3.456  56.916  1.00 66.07           N  
ATOM   4167  NH1 ARG A 528     -15.483  -5.539  57.828  1.00 66.07           N  
ATOM   4168  NH2 ARG A 528     -14.322  -5.352  55.861  1.00 66.07           N  
ATOM   4169  CZ  ARG A 528     -14.962  -4.781  56.871  1.00 66.07           C  
ATOM   4170  N   PRO A 529     -18.402   1.960  59.954  1.00 68.80           N  
ATOM   4171  CA  PRO A 529     -19.262   2.397  61.056  1.00 68.80           C  
ATOM   4172  C   PRO A 529     -20.429   3.263  60.586  1.00 68.80           C  
ATOM   4173  CB  PRO A 529     -18.311   3.199  61.948  1.00 68.80           C  
ATOM   4174  O   PRO A 529     -21.504   3.236  61.190  1.00 68.80           O  
ATOM   4175  CG  PRO A 529     -17.073   3.371  61.129  1.00 68.80           C  
ATOM   4176  CD  PRO A 529     -17.144   2.438  59.955  1.00 68.80           C  
ATOM   4177  N   HIS A 530     -20.260   3.879  59.439  1.00 67.43           N  
ATOM   4178  CA  HIS A 530     -21.278   4.730  58.834  1.00 67.43           C  
ATOM   4179  C   HIS A 530     -22.361   3.896  58.157  1.00 67.43           C  
ATOM   4180  CB  HIS A 530     -20.645   5.688  57.823  1.00 67.43           C  
ATOM   4181  O   HIS A 530     -23.545   4.238  58.222  1.00 67.43           O  
ATOM   4182  CG  HIS A 530     -21.574   6.760  57.349  1.00 67.43           C  
ATOM   4183  CD2 HIS A 530     -21.842   7.989  57.849  1.00 67.43           C  
ATOM   4184  ND1 HIS A 530     -22.361   6.619  56.226  1.00 67.43           N  
ATOM   4185  CE1 HIS A 530     -23.075   7.720  56.056  1.00 67.43           C  
ATOM   4186  NE2 HIS A 530     -22.779   8.566  57.027  1.00 67.43           N  
ATOM   4187  N   SER A 531     -22.023   2.795  57.641  1.00 68.47           N  
ATOM   4188  CA  SER A 531     -22.934   1.858  56.992  1.00 68.47           C  
ATOM   4189  C   SER A 531     -23.705   1.036  58.019  1.00 68.47           C  
ATOM   4190  CB  SER A 531     -22.166   0.926  56.054  1.00 68.47           C  
ATOM   4191  O   SER A 531     -24.905   0.802  57.861  1.00 68.47           O  
ATOM   4192  OG  SER A 531     -23.036  -0.030  55.471  1.00 68.47           O  
ATOM   4193  N   ASP A 532     -23.150   0.702  59.170  1.00 71.20           N  
ATOM   4194  CA  ASP A 532     -23.764  -0.038  60.268  1.00 71.20           C  
ATOM   4195  C   ASP A 532     -24.744   0.840  61.042  1.00 71.20           C  
ATOM   4196  CB  ASP A 532     -22.691  -0.587  61.211  1.00 71.20           C  
ATOM   4197  O   ASP A 532     -25.804   0.374  61.465  1.00 71.20           O  
ATOM   4198  CG  ASP A 532     -21.914  -1.747  60.614  1.00 71.20           C  
ATOM   4199  OD1 ASP A 532     -22.402  -2.378  59.652  1.00 71.20           O  
ATOM   4200  OD2 ASP A 532     -20.803  -2.034  61.112  1.00 71.20           O  
ATOM   4201  N   GLU A 533     -24.484   2.096  61.073  1.00 73.21           N  
ATOM   4202  CA  GLU A 533     -25.360   3.074  61.711  1.00 73.21           C  
ATOM   4203  C   GLU A 533     -26.607   3.329  60.871  1.00 73.21           C  
ATOM   4204  CB  GLU A 533     -24.612   4.387  61.955  1.00 73.21           C  
ATOM   4205  O   GLU A 533     -27.711   3.443  61.407  1.00 73.21           O  
ATOM   4206  CG  GLU A 533     -23.880   4.441  63.288  1.00 73.21           C  
ATOM   4207  CD  GLU A 533     -23.160   5.759  63.525  1.00 73.21           C  
ATOM   4208  OE1 GLU A 533     -22.531   5.922  64.595  1.00 73.21           O  
ATOM   4209  OE2 GLU A 533     -23.228   6.635  62.635  1.00 73.21           O  
ATOM   4210  N   TRP A 534     -26.475   3.380  59.677  1.00 68.62           N  
ATOM   4211  CA  TRP A 534     -27.574   3.566  58.735  1.00 68.62           C  
ATOM   4212  C   TRP A 534     -28.472   2.335  58.695  1.00 68.62           C  
ATOM   4213  CB  TRP A 534     -27.036   3.868  57.333  1.00 68.62           C  
ATOM   4214  O   TRP A 534     -29.699   2.454  58.672  1.00 68.62           O  
ATOM   4215  CG  TRP A 534     -27.734   5.002  56.644  1.00 68.62           C  
ATOM   4216  CD1 TRP A 534     -27.604   6.336  56.914  1.00 68.62           C  
ATOM   4217  CD2 TRP A 534     -28.676   4.899  55.572  1.00 68.62           C  
ATOM   4218  CE2 TRP A 534     -29.076   6.213  55.241  1.00 68.62           C  
ATOM   4219  CE3 TRP A 534     -29.221   3.824  54.858  1.00 68.62           C  
ATOM   4220  NE1 TRP A 534     -28.408   7.069  56.073  1.00 68.62           N  
ATOM   4221  CH2 TRP A 534     -30.515   5.409  53.542  1.00 68.62           C  
ATOM   4222  CZ2 TRP A 534     -29.998   6.479  54.225  1.00 68.62           C  
ATOM   4223  CZ3 TRP A 534     -30.138   4.091  53.848  1.00 68.62           C  
ATOM   4224  N   GLU A 535     -27.892   1.185  58.845  1.00 73.34           N  
ATOM   4225  CA  GLU A 535     -28.616  -0.082  58.848  1.00 73.34           C  
ATOM   4226  C   GLU A 535     -29.398  -0.269  60.145  1.00 73.34           C  
ATOM   4227  CB  GLU A 535     -27.651  -1.253  58.643  1.00 73.34           C  
ATOM   4228  O   GLU A 535     -30.525  -0.770  60.130  1.00 73.34           O  
ATOM   4229  CG  GLU A 535     -27.280  -1.496  57.187  1.00 73.34           C  
ATOM   4230  CD  GLU A 535     -26.322  -2.662  56.999  1.00 73.34           C  
ATOM   4231  OE1 GLU A 535     -25.933  -2.947  55.844  1.00 73.34           O  
ATOM   4232  OE2 GLU A 535     -25.958  -3.295  58.015  1.00 73.34           O  
ATOM   4233  N   GLN A 536     -28.874   0.239  61.181  1.00 76.60           N  
ATOM   4234  CA  GLN A 536     -29.533   0.199  62.481  1.00 76.60           C  
ATOM   4235  C   GLN A 536     -30.686   1.197  62.545  1.00 76.60           C  
ATOM   4236  CB  GLN A 536     -28.531   0.482  63.601  1.00 76.60           C  
ATOM   4237  O   GLN A 536     -31.737   0.903  63.118  1.00 76.60           O  
ATOM   4238  CG  GLN A 536     -27.655  -0.711  63.960  1.00 76.60           C  
ATOM   4239  CD  GLN A 536     -26.744  -0.436  65.141  1.00 76.60           C  
ATOM   4240  NE2 GLN A 536     -25.725  -1.271  65.311  1.00 76.60           N  
ATOM   4241  OE1 GLN A 536     -26.954   0.519  65.895  1.00 76.60           O  
ATOM   4242  N   LYS A 537     -30.534   2.288  61.915  1.00 77.92           N  
ATOM   4243  CA  LYS A 537     -31.580   3.301  61.818  1.00 77.92           C  
ATOM   4244  C   LYS A 537     -32.731   2.821  60.937  1.00 77.92           C  
ATOM   4245  CB  LYS A 537     -31.011   4.610  61.269  1.00 77.92           C  
ATOM   4246  O   LYS A 537     -33.899   3.058  61.250  1.00 77.92           O  
ATOM   4247  CG  LYS A 537     -30.465   5.545  62.339  1.00 77.92           C  
ATOM   4248  CD  LYS A 537     -30.038   6.882  61.748  1.00 77.92           C  
ATOM   4249  CE  LYS A 537     -29.435   7.795  62.807  1.00 77.92           C  
ATOM   4250  NZ  LYS A 537     -28.947   9.079  62.219  1.00 77.92           N  
ATOM   4251  N   LEU A 538     -32.363   2.126  59.937  1.00 77.74           N  
ATOM   4252  CA  LEU A 538     -33.344   1.576  59.008  1.00 77.74           C  
ATOM   4253  C   LEU A 538     -34.131   0.442  59.656  1.00 77.74           C  
ATOM   4254  CB  LEU A 538     -32.655   1.072  57.737  1.00 77.74           C  
ATOM   4255  O   LEU A 538     -35.350   0.355  59.493  1.00 77.74           O  
ATOM   4256  CG  LEU A 538     -33.446   1.213  56.435  1.00 77.74           C  
ATOM   4257  CD1 LEU A 538     -32.958   2.424  55.647  1.00 77.74           C  
ATOM   4258  CD2 LEU A 538     -33.331  -0.058  55.600  1.00 77.74           C  
ATOM   4259  N   LEU A 539     -33.497  -0.348  60.421  1.00 80.87           N  
ATOM   4260  CA  LEU A 539     -34.124  -1.455  61.135  1.00 80.87           C  
ATOM   4261  C   LEU A 539     -34.992  -0.942  62.279  1.00 80.87           C  
ATOM   4262  CB  LEU A 539     -33.062  -2.415  61.675  1.00 80.87           C  
ATOM   4263  O   LEU A 539     -36.065  -1.488  62.543  1.00 80.87           O  
ATOM   4264  CG  LEU A 539     -32.796  -3.671  60.843  1.00 80.87           C  
ATOM   4265  CD1 LEU A 539     -31.299  -3.843  60.607  1.00 80.87           C  
ATOM   4266  CD2 LEU A 539     -33.379  -4.901  61.530  1.00 80.87           C  
ATOM   4267  N   ALA A 540     -34.572   0.085  62.907  1.00 83.42           N  
ATOM   4268  CA  ALA A 540     -35.349   0.735  63.960  1.00 83.42           C  
ATOM   4269  C   ALA A 540     -36.614   1.373  63.395  1.00 83.42           C  
ATOM   4270  CB  ALA A 540     -34.501   1.784  64.676  1.00 83.42           C  
ATOM   4271  O   ALA A 540     -37.682   1.295  64.006  1.00 83.42           O  
ATOM   4272  N   GLU A 541     -36.504   1.942  62.270  1.00 86.33           N  
ATOM   4273  CA  GLU A 541     -37.634   2.543  61.570  1.00 86.33           C  
ATOM   4274  C   GLU A 541     -38.604   1.477  61.070  1.00 86.33           C  
ATOM   4275  CB  GLU A 541     -37.147   3.401  60.399  1.00 86.33           C  
ATOM   4276  O   GLU A 541     -39.821   1.664  61.120  1.00 86.33           O  
ATOM   4277  CG  GLU A 541     -38.156   4.443  59.938  1.00 86.33           C  
ATOM   4278  CD  GLU A 541     -37.574   5.451  58.960  1.00 86.33           C  
ATOM   4279  OE1 GLU A 541     -38.301   6.381  58.543  1.00 86.33           O  
ATOM   4280  OE2 GLU A 541     -36.382   5.308  58.606  1.00 86.33           O  
ATOM   4281  N   LYS A 542     -38.088   0.420  60.561  1.00 86.18           N  
ATOM   4282  CA  LYS A 542     -38.883  -0.731  60.144  1.00 86.18           C  
ATOM   4283  C   LYS A 542     -39.651  -1.325  61.321  1.00 86.18           C  
ATOM   4284  CB  LYS A 542     -37.991  -1.799  59.509  1.00 86.18           C  
ATOM   4285  O   LYS A 542     -40.827  -1.672  61.191  1.00 86.18           O  
ATOM   4286  CG  LYS A 542     -38.756  -2.892  58.778  1.00 86.18           C  
ATOM   4287  CD  LYS A 542     -37.814  -3.914  58.155  1.00 86.18           C  
ATOM   4288  CE  LYS A 542     -38.576  -5.096  57.572  1.00 86.18           C  
ATOM   4289  NZ  LYS A 542     -37.654  -6.126  57.007  1.00 86.18           N  
ATOM   4290  N   GLU A 543     -39.057  -1.388  62.502  1.00 88.52           N  
ATOM   4291  CA  GLU A 543     -39.682  -1.896  63.720  1.00 88.52           C  
ATOM   4292  C   GLU A 543     -40.792  -0.965  64.200  1.00 88.52           C  
ATOM   4293  CB  GLU A 543     -38.637  -2.081  64.823  1.00 88.52           C  
ATOM   4294  O   GLU A 543     -41.834  -1.425  64.672  1.00 88.52           O  
ATOM   4295  CG  GLU A 543     -38.849  -3.330  65.667  1.00 88.52           C  
ATOM   4296  CD  GLU A 543     -37.802  -3.503  66.756  1.00 88.52           C  
ATOM   4297  OE1 GLU A 543     -37.953  -4.411  67.605  1.00 88.52           O  
ATOM   4298  OE2 GLU A 543     -36.823  -2.723  66.761  1.00 88.52           O  
ATOM   4299  N   LYS A 544     -40.621   0.215  64.020  1.00 89.61           N  
ATOM   4300  CA  LYS A 544     -41.623   1.218  64.370  1.00 89.61           C  
ATOM   4301  C   LYS A 544     -42.849   1.107  63.469  1.00 89.61           C  
ATOM   4302  CB  LYS A 544     -41.030   2.624  64.278  1.00 89.61           C  
ATOM   4303  O   LYS A 544     -43.984   1.197  63.942  1.00 89.61           O  
ATOM   4304  CG  LYS A 544     -40.324   3.083  65.546  1.00 89.61           C  
ATOM   4305  CD  LYS A 544     -39.853   4.527  65.433  1.00 89.61           C  
ATOM   4306  CE  LYS A 544     -39.031   4.944  66.645  1.00 89.61           C  
ATOM   4307  NZ  LYS A 544     -38.616   6.377  66.566  1.00 89.61           N  
ATOM   4308  N   LEU A 545     -42.561   0.927  62.264  1.00 84.40           N  
ATOM   4309  CA  LEU A 545     -43.629   0.820  61.276  1.00 84.40           C  
ATOM   4310  C   LEU A 545     -44.408  -0.479  61.457  1.00 84.40           C  
ATOM   4311  CB  LEU A 545     -43.057   0.892  59.858  1.00 84.40           C  
ATOM   4312  O   LEU A 545     -45.634  -0.495  61.327  1.00 84.40           O  
ATOM   4313  CG  LEU A 545     -42.973   2.285  59.231  1.00 84.40           C  
ATOM   4314  CD1 LEU A 545     -41.872   2.327  58.178  1.00 84.40           C  
ATOM   4315  CD2 LEU A 545     -44.315   2.681  58.625  1.00 84.40           C  
ATOM   4316  N   GLU A 546     -43.721  -1.489  61.806  1.00 85.33           N  
ATOM   4317  CA  GLU A 546     -44.348  -2.785  62.050  1.00 85.33           C  
ATOM   4318  C   GLU A 546     -45.194  -2.758  63.320  1.00 85.33           C  
ATOM   4319  CB  GLU A 546     -43.288  -3.885  62.148  1.00 85.33           C  
ATOM   4320  O   GLU A 546     -46.265  -3.366  63.371  1.00 85.33           O  
ATOM   4321  CG  GLU A 546     -42.879  -4.466  60.802  1.00 85.33           C  
ATOM   4322  CD  GLU A 546     -41.813  -5.544  60.913  1.00 85.33           C  
ATOM   4323  OE1 GLU A 546     -41.391  -6.090  59.869  1.00 85.33           O  
ATOM   4324  OE2 GLU A 546     -41.396  -5.845  62.054  1.00 85.33           O  
ATOM   4325  N   ALA A 547     -44.752  -2.097  64.278  1.00 86.27           N  
ATOM   4326  CA  ALA A 547     -45.506  -1.885  65.511  1.00 86.27           C  
ATOM   4327  C   ALA A 547     -46.772  -1.074  65.248  1.00 86.27           C  
ATOM   4328  CB  ALA A 547     -44.636  -1.184  66.552  1.00 86.27           C  
ATOM   4329  O   ALA A 547     -47.827  -1.357  65.820  1.00 86.27           O  
ATOM   4330  N   GLU A 548     -46.647  -0.141  64.449  1.00 87.80           N  
ATOM   4331  CA  GLU A 548     -47.789   0.677  64.052  1.00 87.80           C  
ATOM   4332  C   GLU A 548     -48.803  -0.140  63.256  1.00 87.80           C  
ATOM   4333  CB  GLU A 548     -47.328   1.885  63.234  1.00 87.80           C  
ATOM   4334  O   GLU A 548     -50.013   0.024  63.428  1.00 87.80           O  
ATOM   4335  CG  GLU A 548     -48.145   3.144  63.482  1.00 87.80           C  
ATOM   4336  CD  GLU A 548     -47.672   4.337  62.665  1.00 87.80           C  
ATOM   4337  OE1 GLU A 548     -48.359   5.383  62.666  1.00 87.80           O  
ATOM   4338  OE2 GLU A 548     -46.607   4.223  62.018  1.00 87.80           O  
ATOM   4339  N   LEU A 549     -48.305  -0.935  62.412  1.00 82.29           N  
ATOM   4340  CA  LEU A 549     -49.143  -1.846  61.640  1.00 82.29           C  
ATOM   4341  C   LEU A 549     -49.885  -2.812  62.558  1.00 82.29           C  
ATOM   4342  CB  LEU A 549     -48.296  -2.630  60.633  1.00 82.29           C  
ATOM   4343  O   LEU A 549     -51.065  -3.098  62.341  1.00 82.29           O  
ATOM   4344  CG  LEU A 549     -49.064  -3.441  59.588  1.00 82.29           C  
ATOM   4345  CD1 LEU A 549     -49.714  -2.512  58.568  1.00 82.29           C  
ATOM   4346  CD2 LEU A 549     -48.138  -4.437  58.898  1.00 82.29           C  
ATOM   4347  N   ARG A 550     -49.290  -3.302  63.536  1.00 84.15           N  
ATOM   4348  CA  ARG A 550     -49.879  -4.206  64.518  1.00 84.15           C  
ATOM   4349  C   ARG A 550     -50.948  -3.497  65.343  1.00 84.15           C  
ATOM   4350  CB  ARG A 550     -48.799  -4.776  65.440  1.00 84.15           C  
ATOM   4351  O   ARG A 550     -51.987  -4.081  65.656  1.00 84.15           O  
ATOM   4352  CG  ARG A 550     -48.108  -6.013  64.889  1.00 84.15           C  
ATOM   4353  CD  ARG A 550     -47.091  -6.576  65.871  1.00 84.15           C  
ATOM   4354  NE  ARG A 550     -46.345  -7.691  65.295  1.00 84.15           N  
ATOM   4355  NH1 ARG A 550     -44.980  -7.999  67.133  1.00 84.15           N  
ATOM   4356  NH2 ARG A 550     -44.748  -9.341  65.290  1.00 84.15           N  
ATOM   4357  CZ  ARG A 550     -45.359  -8.341  65.907  1.00 84.15           C  
ATOM   4358  N   ARG A 551     -50.737  -2.332  65.649  1.00 87.17           N  
ATOM   4359  CA  ARG A 551     -51.705  -1.514  66.373  1.00 87.17           C  
ATOM   4360  C   ARG A 551     -52.954  -1.271  65.533  1.00 87.17           C  
ATOM   4361  CB  ARG A 551     -51.080  -0.178  66.782  1.00 87.17           C  
ATOM   4362  O   ARG A 551     -54.075  -1.361  66.038  1.00 87.17           O  
ATOM   4363  CG  ARG A 551     -51.494   0.298  68.165  1.00 87.17           C  
ATOM   4364  CD  ARG A 551     -50.828   1.617  68.531  1.00 87.17           C  
ATOM   4365  NE  ARG A 551     -51.423   2.208  69.726  1.00 87.17           N  
ATOM   4366  NH1 ARG A 551     -49.569   3.473  70.275  1.00 87.17           N  
ATOM   4367  NH2 ARG A 551     -51.446   3.551  71.589  1.00 87.17           N  
ATOM   4368  CZ  ARG A 551     -50.811   3.076  70.527  1.00 87.17           C  
ATOM   4369  N   LEU A 552     -52.719  -0.949  64.338  1.00 83.64           N  
ATOM   4370  CA  LEU A 552     -53.821  -0.684  63.419  1.00 83.64           C  
ATOM   4371  C   LEU A 552     -54.625  -1.952  63.154  1.00 83.64           C  
ATOM   4372  CB  LEU A 552     -53.293  -0.116  62.099  1.00 83.64           C  
ATOM   4373  O   LEU A 552     -55.853  -1.903  63.046  1.00 83.64           O  
ATOM   4374  CG  LEU A 552     -52.894   1.361  62.108  1.00 83.64           C  
ATOM   4375  CD1 LEU A 552     -52.167   1.721  60.817  1.00 83.64           C  
ATOM   4376  CD2 LEU A 552     -54.121   2.246  62.301  1.00 83.64           C  
ATOM   4377  N   GLN A 553     -53.952  -3.084  63.096  1.00 79.87           N  
ATOM   4378  CA  GLN A 553     -54.605  -4.375  62.903  1.00 79.87           C  
ATOM   4379  C   GLN A 553     -55.453  -4.750  64.114  1.00 79.87           C  
ATOM   4380  CB  GLN A 553     -53.568  -5.466  62.630  1.00 79.87           C  
ATOM   4381  O   GLN A 553     -56.537  -5.318  63.968  1.00 79.87           O  
ATOM   4382  CG  GLN A 553     -53.015  -5.448  61.211  1.00 79.87           C  
ATOM   4383  CD  GLN A 553     -51.966  -6.519  60.977  1.00 79.87           C  
ATOM   4384  NE2 GLN A 553     -51.742  -6.863  59.713  1.00 79.87           N  
ATOM   4385  OE1 GLN A 553     -51.361  -7.032  61.923  1.00 79.87           O  
ATOM   4386  N   SER A 554     -54.958  -4.424  65.271  1.00 77.84           N  
ATOM   4387  CA  SER A 554     -55.688  -4.621  66.520  1.00 77.84           C  
ATOM   4388  C   SER A 554     -56.897  -3.696  66.606  1.00 77.84           C  
ATOM   4389  CB  SER A 554     -54.769  -4.388  67.720  1.00 77.84           C  
ATOM   4390  O   SER A 554     -57.959  -4.098  67.084  1.00 77.84           O  
ATOM   4391  OG  SER A 554     -55.486  -4.523  68.935  1.00 77.84           O  
ATOM   4392  N   GLN A 555     -56.854  -2.536  66.138  1.00 79.95           N  
ATOM   4393  CA  GLN A 555     -57.963  -1.589  66.103  1.00 79.95           C  
ATOM   4394  C   GLN A 555     -59.041  -2.040  65.121  1.00 79.95           C  
ATOM   4395  CB  GLN A 555     -57.465  -0.191  65.731  1.00 79.95           C  
ATOM   4396  O   GLN A 555     -60.235  -1.894  65.392  1.00 79.95           O  
ATOM   4397  CG  GLN A 555     -56.731   0.521  66.859  1.00 79.95           C  
ATOM   4398  CD  GLN A 555     -56.306   1.929  66.487  1.00 79.95           C  
ATOM   4399  NE2 GLN A 555     -56.003   2.743  67.492  1.00 79.95           N  
ATOM   4400  OE1 GLN A 555     -56.250   2.282  65.305  1.00 79.95           O  
ATOM   4401  N   LEU A 556     -58.618  -2.526  64.054  1.00 74.69           N  
ATOM   4402  CA  LEU A 556     -59.514  -3.060  63.034  1.00 74.69           C  
ATOM   4403  C   LEU A 556     -60.219  -4.317  63.533  1.00 74.69           C  
ATOM   4404  CB  LEU A 556     -58.739  -3.371  61.751  1.00 74.69           C  
ATOM   4405  O   LEU A 556     -61.398  -4.528  63.244  1.00 74.69           O  
ATOM   4406  CG  LEU A 556     -59.569  -3.497  60.472  1.00 74.69           C  
ATOM   4407  CD1 LEU A 556     -59.877  -2.116  59.902  1.00 74.69           C  
ATOM   4408  CD2 LEU A 556     -58.840  -4.355  59.444  1.00 74.69           C  
ATOM   4409  N   ALA A 557     -59.576  -5.174  64.270  1.00 72.06           N  
ATOM   4410  CA  ALA A 557     -60.145  -6.375  64.875  1.00 72.06           C  
ATOM   4411  C   ALA A 557     -61.162  -6.017  65.954  1.00 72.06           C  
ATOM   4412  CB  ALA A 557     -59.040  -7.252  65.460  1.00 72.06           C  
ATOM   4413  O   ALA A 557     -62.183  -6.693  66.104  1.00 72.06           O  
ATOM   4414  N   LYS A 558     -60.944  -4.997  66.661  1.00 75.39           N  
ATOM   4415  CA  LYS A 558     -61.863  -4.504  67.682  1.00 75.39           C  
ATOM   4416  C   LYS A 558     -63.084  -3.842  67.050  1.00 75.39           C  
ATOM   4417  CB  LYS A 558     -61.154  -3.516  68.611  1.00 75.39           C  
ATOM   4418  O   LYS A 558     -64.192  -3.936  67.583  1.00 75.39           O  
ATOM   4419  CG  LYS A 558     -60.173  -4.167  69.574  1.00 75.39           C  
ATOM   4420  CD  LYS A 558     -59.487  -3.133  70.457  1.00 75.39           C  
ATOM   4421  CE  LYS A 558     -58.424  -3.769  71.343  1.00 75.39           C  
ATOM   4422  NZ  LYS A 558     -57.610  -2.741  72.057  1.00 75.39           N  
ATOM   4423  N   GLN A 559     -62.979  -3.238  65.936  1.00 67.14           N  
ATOM   4424  CA  GLN A 559     -64.065  -2.612  65.188  1.00 67.14           C  
ATOM   4425  C   GLN A 559     -64.929  -3.660  64.492  1.00 67.14           C  
ATOM   4426  CB  GLN A 559     -63.511  -1.623  64.162  1.00 67.14           C  
ATOM   4427  O   GLN A 559     -66.145  -3.492  64.374  1.00 67.14           O  
ATOM   4428  CG  GLN A 559     -63.134  -0.271  64.752  1.00 67.14           C  
ATOM   4429  CD  GLN A 559     -62.810   0.763  63.690  1.00 67.14           C  
ATOM   4430  NE2 GLN A 559     -62.233   1.884  64.111  1.00 67.14           N  
ATOM   4431  OE1 GLN A 559     -63.074   0.556  62.502  1.00 67.14           O  
ATOM   4432  N   THR A 560     -64.392  -4.789  64.106  1.00 61.42           N  
ATOM   4433  CA  THR A 560     -65.079  -5.897  63.451  1.00 61.42           C  
ATOM   4434  C   THR A 560     -65.830  -6.747  64.472  1.00 61.42           C  
ATOM   4435  CB  THR A 560     -64.092  -6.782  62.669  1.00 61.42           C  
ATOM   4436  O   THR A 560     -66.866  -7.337  64.156  1.00 61.42           O  
ATOM   4437  CG2 THR A 560     -63.449  -6.009  61.522  1.00 61.42           C  
ATOM   4438  OG1 THR A 560     -63.065  -7.242  63.556  1.00 61.42           O  
ATOM   4439  N   SER A 561     -65.428  -6.809  65.730  1.00 54.66           N  
ATOM   4440  CA  SER A 561     -66.071  -7.492  66.848  1.00 54.66           C  
ATOM   4441  C   SER A 561     -67.217  -6.663  67.418  1.00 54.66           C  
ATOM   4442  CB  SER A 561     -65.053  -7.795  67.948  1.00 54.66           C  
ATOM   4443  O   SER A 561     -68.238  -7.211  67.837  1.00 54.66           O  
ATOM   4444  OG  SER A 561     -65.699  -7.965  69.198  1.00 54.66           O  
ATOM   4445  N   LYS A 562     -67.175  -5.357  67.354  1.00 57.12           N  
ATOM   4446  CA  LYS A 562     -68.238  -4.448  67.774  1.00 57.12           C  
ATOM   4447  C   LYS A 562     -69.344  -4.375  66.726  1.00 57.12           C  
ATOM   4448  CB  LYS A 562     -67.676  -3.051  68.042  1.00 57.12           C  
ATOM   4449  O   LYS A 562     -70.521  -4.241  67.067  1.00 57.12           O  
ATOM   4450  CG  LYS A 562     -66.931  -2.926  69.363  1.00 57.12           C  
ATOM   4451  CD  LYS A 562     -66.497  -1.490  69.626  1.00 57.12           C  
ATOM   4452  CE  LYS A 562     -65.696  -1.374  70.915  1.00 57.12           C  
ATOM   4453  NZ  LYS A 562     -65.089  -0.019  71.071  1.00 57.12           N  
ATOM   4454  N   LYS A 563     -69.055  -4.602  65.446  1.00 52.95           N  
ATOM   4455  CA  LYS A 563     -69.996  -4.681  64.332  1.00 52.95           C  
ATOM   4456  C   LYS A 563     -70.685  -6.042  64.290  1.00 52.95           C  
ATOM   4457  CB  LYS A 563     -69.282  -4.413  63.006  1.00 52.95           C  
ATOM   4458  O   LYS A 563     -71.866  -6.135  63.948  1.00 52.95           O  
ATOM   4459  CG  LYS A 563     -70.030  -3.464  62.082  1.00 52.95           C  
ATOM   4460  CD  LYS A 563     -69.243  -3.189  60.807  1.00 52.95           C  
ATOM   4461  CE  LYS A 563     -69.970  -2.205  59.900  1.00 52.95           C  
ATOM   4462  NZ  LYS A 563     -69.175  -1.887  58.677  1.00 52.95           N  
ATOM   4463  N   SER A 564     -70.089  -7.168  64.836  1.00 50.75           N  
ATOM   4464  CA  SER A 564     -70.656  -8.508  64.947  1.00 50.75           C  
ATOM   4465  C   SER A 564     -71.512  -8.643  66.202  1.00 50.75           C  
ATOM   4466  CB  SER A 564     -69.546  -9.560  64.961  1.00 50.75           C  
ATOM   4467  O   SER A 564     -72.513  -9.363  66.202  1.00 50.75           O  
ATOM   4468  OG  SER A 564     -69.155  -9.861  66.289  1.00 50.75           O  
ATOM   4469  N   LYS A 565     -71.343  -7.825  67.306  1.00 51.68           N  
ATOM   4470  CA  LYS A 565     -72.145  -7.770  68.524  1.00 51.68           C  
ATOM   4471  C   LYS A 565     -73.339  -6.835  68.354  1.00 51.68           C  
ATOM   4472  CB  LYS A 565     -71.291  -7.318  69.710  1.00 51.68           C  
ATOM   4473  O   LYS A 565     -74.412  -7.081  68.909  1.00 51.68           O  
ATOM   4474  CG  LYS A 565     -70.846  -8.453  70.620  1.00 51.68           C  
ATOM   4475  CD  LYS A 565     -69.965  -7.947  71.755  1.00 51.68           C  
ATOM   4476  CE  LYS A 565     -69.472  -9.089  72.634  1.00 51.68           C  
ATOM   4477  NZ  LYS A 565     -68.419  -8.636  73.591  1.00 51.68           N  
ATOM   4478  N   LYS A 566     -73.335  -5.902  67.365  1.00 50.85           N  
ATOM   4479  CA  LYS A 566     -74.462  -5.048  67.000  1.00 50.85           C  
ATOM   4480  C   LYS A 566     -75.355  -5.729  65.967  1.00 50.85           C  
ATOM   4481  CB  LYS A 566     -73.966  -3.706  66.461  1.00 50.85           C  
ATOM   4482  O   LYS A 566     -76.578  -5.571  65.996  1.00 50.85           O  
ATOM   4483  CG  LYS A 566     -74.484  -2.500  67.231  1.00 50.85           C  
ATOM   4484  CD  LYS A 566     -73.982  -1.194  66.629  1.00 50.85           C  
ATOM   4485  CE  LYS A 566     -74.471   0.012  67.419  1.00 50.85           C  
ATOM   4486  NZ  LYS A 566     -73.909   1.289  66.886  1.00 50.85           N  
ATOM   4487  N   LYS A 567     -74.913  -6.818  65.246  1.00 45.50           N  
ATOM   4488  CA  LYS A 567     -75.676  -7.608  64.284  1.00 45.50           C  
ATOM   4489  C   LYS A 567     -76.259  -8.857  64.938  1.00 45.50           C  
ATOM   4490  CB  LYS A 567     -74.797  -8.000  63.095  1.00 45.50           C  
ATOM   4491  O   LYS A 567     -77.312  -9.347  64.525  1.00 45.50           O  
ATOM   4492  CG  LYS A 567     -75.149  -7.280  61.801  1.00 45.50           C  
ATOM   4493  CD  LYS A 567     -74.320  -7.796  60.632  1.00 45.50           C  
ATOM   4494  CE  LYS A 567     -74.608  -7.018  59.355  1.00 45.50           C  
ATOM   4495  NZ  LYS A 567     -73.778  -7.502  58.212  1.00 45.50           N  
ATOM   4496  N   ALA A 568     -75.886  -9.317  66.202  1.00 44.91           N  
ATOM   4497  CA  ALA A 568     -76.436 -10.427  66.976  1.00 44.91           C  
ATOM   4498  C   ALA A 568     -77.482  -9.936  67.973  1.00 44.91           C  
ATOM   4499  CB  ALA A 568     -75.319 -11.172  67.705  1.00 44.91           C  
ATOM   4500  O   ALA A 568     -78.429 -10.658  68.295  1.00 44.91           O  
ATOM   4501  N   SER A 569     -77.747  -8.629  68.180  1.00 42.11           N  
ATOM   4502  CA  SER A 569     -78.814  -8.062  68.998  1.00 42.11           C  
ATOM   4503  C   SER A 569     -79.954  -7.535  68.133  1.00 42.11           C  
ATOM   4504  CB  SER A 569     -78.272  -6.937  69.882  1.00 42.11           C  
ATOM   4505  O   SER A 569     -81.083  -7.388  68.606  1.00 42.11           O  
ATOM   4506  OG  SER A 569     -78.679  -5.672  69.391  1.00 42.11           O  
ATOM   4507  N   SER A 570     -79.936  -7.782  66.771  1.00 41.12           N  
ATOM   4508  CA  SER A 570     -81.026  -7.391  65.883  1.00 41.12           C  
ATOM   4509  C   SER A 570     -81.551  -8.585  65.094  1.00 41.12           C  
ATOM   4510  CB  SER A 570     -80.567  -6.294  64.921  1.00 41.12           C  
ATOM   4511  O   SER A 570     -82.592  -8.494  64.440  1.00 41.12           O  
ATOM   4512  OG  SER A 570     -79.802  -6.842  63.862  1.00 41.12           O  
ATOM   4513  N   PHE A 571     -81.399  -9.919  65.545  1.00 39.63           N  
ATOM   4514  CA  PHE A 571     -82.010 -11.053  64.862  1.00 39.63           C  
ATOM   4515  C   PHE A 571     -82.699 -11.979  65.858  1.00 39.63           C  
ATOM   4516  CB  PHE A 571     -80.960 -11.831  64.063  1.00 39.63           C  
ATOM   4517  O   PHE A 571     -83.060 -13.107  65.517  1.00 39.63           O  
ATOM   4518  CG  PHE A 571     -81.221 -11.857  62.581  1.00 39.63           C  
ATOM   4519  CD1 PHE A 571     -81.927 -12.906  62.004  1.00 39.63           C  
ATOM   4520  CD2 PHE A 571     -80.761 -10.832  61.764  1.00 39.63           C  
ATOM   4521  CE1 PHE A 571     -82.170 -12.933  60.633  1.00 39.63           C  
ATOM   4522  CE2 PHE A 571     -81.001 -10.852  60.393  1.00 39.63           C  
ATOM   4523  CZ  PHE A 571     -81.704 -11.904  59.829  1.00 39.63           C  
ATOM   4524  N   GLN A 572     -83.224 -11.589  67.105  1.00 38.34           N  
ATOM   4525  CA  GLN A 572     -84.154 -12.305  67.971  1.00 38.34           C  
ATOM   4526  C   GLN A 572     -85.506 -11.600  68.029  1.00 38.34           C  
ATOM   4527  CB  GLN A 572     -83.576 -12.447  69.380  1.00 38.34           C  
ATOM   4528  O   GLN A 572     -85.623 -10.515  68.603  1.00 38.34           O  
ATOM   4529  CG  GLN A 572     -83.218 -13.879  69.756  1.00 38.34           C  
ATOM   4530  CD  GLN A 572     -82.490 -13.972  71.084  1.00 38.34           C  
ATOM   4531  NE2 GLN A 572     -82.142 -15.190  71.485  1.00 38.34           N  
ATOM   4532  OE1 GLN A 572     -82.242 -12.958  71.744  1.00 38.34           O  
ATOM   4533  N   ALA A 573     -86.028 -11.080  66.899  1.00 37.52           N  
ATOM   4534  CA  ALA A 573     -87.457 -10.805  66.770  1.00 37.52           C  
ATOM   4535  C   ALA A 573     -87.964 -11.181  65.381  1.00 37.52           C  
ATOM   4536  CB  ALA A 573     -87.744  -9.334  67.059  1.00 37.52           C  
ATOM   4537  O   ALA A 573     -87.532 -10.605  64.379  1.00 37.52           O  
ATOM   4538  N   ALA A 574     -87.875 -12.394  65.005  1.00 35.45           N  
ATOM   4539  CA  ALA A 574     -88.796 -12.800  63.946  1.00 35.45           C  
ATOM   4540  C   ALA A 574     -88.705 -14.301  63.686  1.00 35.45           C  
ATOM   4541  CB  ALA A 574     -88.509 -12.023  62.664  1.00 35.45           C  
ATOM   4542  O   ALA A 574     -87.613 -14.838  63.486  1.00 35.45           O  
ATOM   4543  N   SER A 575     -89.573 -15.132  64.422  1.00 32.20           N  
ATOM   4544  CA  SER A 575     -90.517 -15.921  63.638  1.00 32.20           C  
ATOM   4545  C   SER A 575     -90.524 -17.379  64.084  1.00 32.20           C  
ATOM   4546  CB  SER A 575     -90.180 -15.836  62.148  1.00 32.20           C  
ATOM   4547  O   SER A 575     -89.474 -18.022  64.139  1.00 32.20           O  
ATOM   4548  OG  SER A 575     -91.003 -16.711  61.396  1.00 32.20           O  
ATOM   4549  N   SER A 576     -91.596 -17.821  64.922  1.00 31.70           N  
ATOM   4550  CA  SER A 576     -92.682 -18.780  65.096  1.00 31.70           C  
ATOM   4551  C   SER A 576     -93.230 -19.245  63.751  1.00 31.70           C  
ATOM   4552  CB  SER A 576     -93.808 -18.169  65.931  1.00 31.70           C  
ATOM   4553  O   SER A 576     -93.429 -18.436  62.843  1.00 31.70           O  
ATOM   4554  OG  SER A 576     -94.195 -16.910  65.409  1.00 31.70           O  
ATOM   4555  N   LYS A 577     -93.028 -20.500  63.357  1.00 34.13           N  
ATOM   4556  CA  LYS A 577     -94.041 -21.475  62.965  1.00 34.13           C  
ATOM   4557  C   LYS A 577     -93.508 -22.422  61.893  1.00 34.13           C  
ATOM   4558  CB  LYS A 577     -95.300 -20.767  62.460  1.00 34.13           C  
ATOM   4559  O   LYS A 577     -92.910 -21.980  60.909  1.00 34.13           O  
ATOM   4560  CG  LYS A 577     -96.349 -20.528  63.535  1.00 34.13           C  
ATOM   4561  CD  LYS A 577     -97.537 -19.744  62.993  1.00 34.13           C  
ATOM   4562  CE  LYS A 577     -98.558 -19.447  64.083  1.00 34.13           C  
ATOM   4563  NZ  LYS A 577     -99.661 -18.573  63.586  1.00 34.13           N  
ATOM   4564  N   SER A 578     -93.490 -23.769  62.204  1.00 32.09           N  
ATOM   4565  CA  SER A 578     -94.205 -24.998  61.875  1.00 32.09           C  
ATOM   4566  C   SER A 578     -93.387 -25.878  60.935  1.00 32.09           C  
ATOM   4567  CB  SER A 578     -95.558 -24.678  61.238  1.00 32.09           C  
ATOM   4568  O   SER A 578     -92.771 -25.381  59.990  1.00 32.09           O  
ATOM   4569  OG  SER A 578     -95.386 -23.994  60.009  1.00 32.09           O  
ATOM   4570  N   ASN A 579     -93.131 -27.151  61.370  1.00 30.81           N  
ATOM   4571  CA  ASN A 579     -93.246 -28.604  61.321  1.00 30.81           C  
ATOM   4572  C   ASN A 579     -93.303 -29.114  59.884  1.00 30.81           C  
ATOM   4573  CB  ASN A 579     -94.478 -29.072  62.099  1.00 30.81           C  
ATOM   4574  O   ASN A 579     -94.048 -28.579  59.060  1.00 30.81           O  
ATOM   4575  CG  ASN A 579     -94.179 -29.339  63.561  1.00 30.81           C  
ATOM   4576  ND2 ASN A 579     -95.218 -29.621  64.338  1.00 30.81           N  
ATOM   4577  OD1 ASN A 579     -93.023 -29.290  63.990  1.00 30.81           O  
ATOM   4578  N   SER A 580     -92.476 -30.133  59.582  1.00 32.31           N  
ATOM   4579  CA  SER A 580     -92.489 -31.578  59.379  1.00 32.31           C  
ATOM   4580  C   SER A 580     -91.942 -31.948  58.005  1.00 32.31           C  
ATOM   4581  CB  SER A 580     -93.907 -32.128  59.538  1.00 32.31           C  
ATOM   4582  O   SER A 580     -92.239 -31.281  57.012  1.00 32.31           O  
ATOM   4583  OG  SER A 580     -94.752 -31.646  58.507  1.00 32.31           O  
ATOM   4584  N   SER A 581     -90.961 -32.869  58.012  1.00 34.11           N  
ATOM   4585  CA  SER A 581     -90.680 -34.291  57.845  1.00 34.11           C  
ATOM   4586  C   SER A 581     -90.131 -34.587  56.453  1.00 34.11           C  
ATOM   4587  CB  SER A 581     -91.943 -35.119  58.090  1.00 34.11           C  
ATOM   4588  O   SER A 581     -90.612 -34.038  55.460  1.00 34.11           O  
ATOM   4589  OG  SER A 581     -92.906 -34.879  57.079  1.00 34.11           O  
ATOM   4590  N   THR A 582     -88.958 -35.312  56.362  1.00 34.66           N  
ATOM   4591  CA  THR A 582     -88.343 -36.626  56.211  1.00 34.66           C  
ATOM   4592  C   THR A 582     -87.644 -36.743  54.860  1.00 34.66           C  
ATOM   4593  CB  THR A 582     -89.386 -37.750  56.353  1.00 34.66           C  
ATOM   4594  O   THR A 582     -88.204 -36.362  53.830  1.00 34.66           O  
ATOM   4595  CG2 THR A 582     -89.124 -38.589  57.599  1.00 34.66           C  
ATOM   4596  OG1 THR A 582     -90.694 -37.172  56.445  1.00 34.66           O  
ATOM   4597  N   GLY A 583     -86.359 -37.090  54.893  1.00 31.49           N  
ATOM   4598  CA  GLY A 583     -85.657 -38.305  54.512  1.00 31.49           C  
ATOM   4599  C   GLY A 583     -84.251 -38.047  54.004  1.00 31.49           C  
ATOM   4600  O   GLY A 583     -84.039 -37.166  53.168  1.00 31.49           O  
ATOM   4601  N   ARG A 584     -83.295 -38.463  54.878  1.00 34.32           N  
ATOM   4602  CA  ARG A 584     -82.372 -39.593  54.890  1.00 34.32           C  
ATOM   4603  C   ARG A 584     -81.055 -39.233  54.211  1.00 34.32           C  
ATOM   4604  CB  ARG A 584     -83.000 -40.808  54.204  1.00 34.32           C  
ATOM   4605  O   ARG A 584     -81.045 -38.795  53.058  1.00 34.32           O  
ATOM   4606  CG  ARG A 584     -82.801 -42.113  54.959  1.00 34.32           C  
ATOM   4607  CD  ARG A 584     -83.566 -43.260  54.313  1.00 34.32           C  
ATOM   4608  NE  ARG A 584     -83.365 -44.515  55.033  1.00 34.32           N  
ATOM   4609  NH1 ARG A 584     -84.409 -45.831  53.448  1.00 34.32           N  
ATOM   4610  NH2 ARG A 584     -83.535 -46.784  55.340  1.00 34.32           N  
ATOM   4611  CZ  ARG A 584     -83.770 -45.707  54.605  1.00 34.32           C  
ATOM   4612  N   GLN A 585     -79.983 -39.167  55.107  1.00 36.60           N  
ATOM   4613  CA  GLN A 585     -78.933 -39.958  55.739  1.00 36.60           C  
ATOM   4614  C   GLN A 585     -77.812 -40.273  54.753  1.00 36.60           C  
ATOM   4615  CB  GLN A 585     -79.508 -41.254  56.313  1.00 36.60           C  
ATOM   4616  O   GLN A 585     -78.070 -40.728  53.636  1.00 36.60           O  
ATOM   4617  CG  GLN A 585     -79.890 -41.160  57.783  1.00 36.60           C  
ATOM   4618  CD  GLN A 585     -80.207 -42.511  58.396  1.00 36.60           C  
ATOM   4619  NE2 GLN A 585     -80.168 -42.586  59.722  1.00 36.60           N  
ATOM   4620  OE1 GLN A 585     -80.487 -43.480  57.683  1.00 36.60           O  
ATOM   4621  N   LYS A 586     -76.727 -39.739  55.146  1.00 34.03           N  
ATOM   4622  CA  LYS A 586     -75.594 -40.356  55.829  1.00 34.03           C  
ATOM   4623  C   LYS A 586     -74.270 -39.888  55.230  1.00 34.03           C  
ATOM   4624  CB  LYS A 586     -75.690 -41.881  55.760  1.00 34.03           C  
ATOM   4625  O   LYS A 586     -74.055 -40.003  54.022  1.00 34.03           O  
ATOM   4626  CG  LYS A 586     -76.486 -42.503  56.897  1.00 34.03           C  
ATOM   4627  CD  LYS A 586     -76.319 -44.017  56.934  1.00 34.03           C  
ATOM   4628  CE  LYS A 586     -77.154 -44.645  58.041  1.00 34.03           C  
ATOM   4629  NZ  LYS A 586     -77.041 -46.135  58.043  1.00 34.03           N  
ATOM   4630  N   ALA A 587     -73.641 -39.109  56.137  1.00 40.13           N  
ATOM   4631  CA  ALA A 587     -72.711 -39.470  57.203  1.00 40.13           C  
ATOM   4632  C   ALA A 587     -71.264 -39.289  56.753  1.00 40.13           C  
ATOM   4633  CB  ALA A 587     -72.949 -40.910  57.652  1.00 40.13           C  
ATOM   4634  O   ALA A 587     -70.871 -39.780  55.692  1.00 40.13           O  
ATOM   4635  N   LYS A 588     -70.713 -38.368  57.500  1.00 37.10           N  
ATOM   4636  CA  LYS A 588     -69.976 -38.542  58.748  1.00 37.10           C  
ATOM   4637  C   LYS A 588     -68.480 -38.331  58.537  1.00 37.10           C  
ATOM   4638  CB  LYS A 588     -70.232 -39.931  59.335  1.00 37.10           C  
ATOM   4639  O   LYS A 588     -67.884 -38.927  57.637  1.00 37.10           O  
ATOM   4640  CG  LYS A 588     -71.393 -39.984  60.316  1.00 37.10           C  
ATOM   4641  CD  LYS A 588     -71.501 -41.351  60.980  1.00 37.10           C  
ATOM   4642  CE  LYS A 588     -72.659 -41.403  61.969  1.00 37.10           C  
ATOM   4643  NZ  LYS A 588     -72.838 -42.772  62.540  1.00 37.10           N  
ATOM   4644  N   LYS A 589     -68.087 -37.306  59.332  1.00 38.98           N  
ATOM   4645  CA  LYS A 589     -67.600 -37.291  60.709  1.00 38.98           C  
ATOM   4646  C   LYS A 589     -66.098 -37.026  60.758  1.00 38.98           C  
ATOM   4647  CB  LYS A 589     -67.922 -38.614  61.406  1.00 38.98           C  
ATOM   4648  O   LYS A 589     -65.319 -37.713  60.094  1.00 38.98           O  
ATOM   4649  CG  LYS A 589     -68.954 -38.494  62.517  1.00 38.98           C  
ATOM   4650  CD  LYS A 589     -69.215 -39.838  63.186  1.00 38.98           C  
ATOM   4651  CE  LYS A 589     -70.265 -39.723  64.282  1.00 38.98           C  
ATOM   4652  NZ  LYS A 589     -70.585 -41.052  64.885  1.00 38.98           N  
ATOM   4653  N   LYS A 590     -65.896 -35.883  61.437  1.00 34.83           N  
ATOM   4654  CA  LYS A 590     -65.637 -35.662  62.856  1.00 34.83           C  
ATOM   4655  C   LYS A 590     -64.232 -35.108  63.079  1.00 34.83           C  
ATOM   4656  CB  LYS A 590     -65.818 -36.961  63.643  1.00 34.83           C  
ATOM   4657  O   LYS A 590     -63.250 -35.680  62.602  1.00 34.83           O  
ATOM   4658  CG  LYS A 590     -67.188 -37.109  64.287  1.00 34.83           C  
ATOM   4659  CD  LYS A 590     -67.257 -38.342  65.179  1.00 34.83           C  
ATOM   4660  CE  LYS A 590     -68.653 -38.540  65.754  1.00 34.83           C  
ATOM   4661  NZ  LYS A 590     -68.732 -39.764  66.607  1.00 34.83           N  
ATOM   4662  N   SER A 591     -64.179 -33.934  63.624  1.00 36.15           N  
ATOM   4663  CA  SER A 591     -64.079 -33.171  64.864  1.00 36.15           C  
ATOM   4664  C   SER A 591     -63.004 -33.746  65.781  1.00 36.15           C  
ATOM   4665  CB  SER A 591     -65.424 -33.151  65.592  1.00 36.15           C  
ATOM   4666  O   SER A 591     -62.942 -34.959  65.989  1.00 36.15           O  
ATOM   4667  OG  SER A 591     -65.301 -32.528  66.859  1.00 36.15           O  
ATOM   4668  N   SER A 592     -62.110 -32.969  66.206  1.00 35.51           N  
ATOM   4669  CA  SER A 592     -61.875 -32.145  67.387  1.00 35.51           C  
ATOM   4670  C   SER A 592     -60.598 -32.563  68.108  1.00 35.51           C  
ATOM   4671  CB  SER A 592     -63.063 -32.231  68.346  1.00 35.51           C  
ATOM   4672  O   SER A 592     -60.336 -33.756  68.277  1.00 35.51           O  
ATOM   4673  OG  SER A 592     -63.109 -33.499  68.977  1.00 35.51           O  
ATOM   4674  N   ARG A 593     -59.755 -31.687  68.292  1.00 35.17           N  
ATOM   4675  CA  ARG A 593     -59.400 -30.807  69.401  1.00 35.17           C  
ATOM   4676  C   ARG A 593     -57.933 -30.973  69.783  1.00 35.17           C  
ATOM   4677  CB  ARG A 593     -60.291 -31.081  70.613  1.00 35.17           C  
ATOM   4678  O   ARG A 593     -57.440 -32.096  69.901  1.00 35.17           O  
ATOM   4679  CG  ARG A 593     -61.544 -30.221  70.664  1.00 35.17           C  
ATOM   4680  CD  ARG A 593     -62.325 -30.438  71.953  1.00 35.17           C  
ATOM   4681  NE  ARG A 593     -63.057 -29.238  72.348  1.00 35.17           N  
ATOM   4682  NH1 ARG A 593     -64.567 -30.352  73.696  1.00 35.17           N  
ATOM   4683  NH2 ARG A 593     -64.696 -28.076  73.460  1.00 35.17           N  
ATOM   4684  CZ  ARG A 593     -64.105 -29.225  73.167  1.00 35.17           C  
ATOM   4685  N   CYS A 594     -57.192 -29.865  69.935  1.00 28.81           N  
ATOM   4686  CA  CYS A 594     -56.713 -28.932  70.948  1.00 28.81           C  
ATOM   4687  C   CYS A 594     -55.194 -28.990  71.068  1.00 28.81           C  
ATOM   4688  CB  CYS A 594     -57.352 -29.236  72.302  1.00 28.81           C  
ATOM   4689  O   CYS A 594     -54.613 -30.075  71.129  1.00 28.81           O  
ATOM   4690  SG  CYS A 594     -58.080 -27.790  73.104  1.00 28.81           S  
ATOM   4691  N   SER A 595     -54.490 -27.875  70.969  1.00 30.26           N  
ATOM   4692  CA  SER A 595     -53.861 -26.937  71.893  1.00 30.26           C  
ATOM   4693  C   SER A 595     -52.437 -26.604  71.458  1.00 30.26           C  
ATOM   4694  CB  SER A 595     -53.849 -27.507  73.311  1.00 30.26           C  
ATOM   4695  O   SER A 595     -51.673 -27.496  71.083  1.00 30.26           O  
ATOM   4696  OG  SER A 595     -53.938 -26.469  74.272  1.00 30.26           O  
ATOM   4697  N   ALA A 596     -52.109 -25.406  71.178  1.00 30.85           N  
ATOM   4698  CA  ALA A 596     -51.394 -24.264  71.743  1.00 30.85           C  
ATOM   4699  C   ALA A 596     -49.917 -24.299  71.362  1.00 30.85           C  
ATOM   4700  CB  ALA A 596     -51.548 -24.239  73.262  1.00 30.85           C  
ATOM   4701  O   ALA A 596     -49.267 -25.342  71.466  1.00 30.85           O  
ATOM   4702  N   ALA A 597     -49.378 -23.333  70.584  1.00 29.37           N  
ATOM   4703  CA  ALA A 597     -48.468 -22.256  70.963  1.00 29.37           C  
ATOM   4704  C   ALA A 597     -47.425 -22.010  69.876  1.00 29.37           C  
ATOM   4705  CB  ALA A 597     -47.784 -22.579  72.289  1.00 29.37           C  
ATOM   4706  O   ALA A 597     -46.855 -22.957  69.329  1.00 29.37           O  
ATOM   4707  N   LYS A 598     -47.405 -20.915  69.187  1.00 31.44           N  
ATOM   4708  CA  LYS A 598     -46.712 -19.633  69.094  1.00 31.44           C  
ATOM   4709  C   LYS A 598     -45.333 -19.797  68.461  1.00 31.44           C  
ATOM   4710  CB  LYS A 598     -46.582 -18.991  70.476  1.00 31.44           C  
ATOM   4711  O   LYS A 598     -44.563 -20.674  68.859  1.00 31.44           O  
ATOM   4712  CG  LYS A 598     -47.439 -17.748  70.665  1.00 31.44           C  
ATOM   4713  CD  LYS A 598     -47.329 -17.203  72.083  1.00 31.44           C  
ATOM   4714  CE  LYS A 598     -48.253 -16.012  72.299  1.00 31.44           C  
ATOM   4715  NZ  LYS A 598     -48.228 -15.541  73.716  1.00 31.44           N  
ATOM   4716  N   LEU A 599     -45.048 -19.107  67.332  1.00 31.82           N  
ATOM   4717  CA  LEU A 599     -44.226 -17.959  66.967  1.00 31.82           C  
ATOM   4718  C   LEU A 599     -43.479 -18.217  65.663  1.00 31.82           C  
ATOM   4719  CB  LEU A 599     -43.229 -17.636  68.084  1.00 31.82           C  
ATOM   4720  O   LEU A 599     -42.828 -19.253  65.511  1.00 31.82           O  
ATOM   4721  CG  LEU A 599     -43.629 -16.517  69.047  1.00 31.82           C  
ATOM   4722  CD1 LEU A 599     -43.093 -16.804  70.445  1.00 31.82           C  
ATOM   4723  CD2 LEU A 599     -43.124 -15.170  68.541  1.00 31.82           C  
ATOM   4724  N   ALA A 600     -43.798 -17.572  64.558  1.00 33.94           N  
ATOM   4725  CA  ALA A 600     -43.530 -16.524  63.577  1.00 33.94           C  
ATOM   4726  C   ALA A 600     -42.067 -16.538  63.144  1.00 33.94           C  
ATOM   4727  CB  ALA A 600     -43.901 -15.156  64.145  1.00 33.94           C  
ATOM   4728  O   ALA A 600     -41.169 -16.684  63.976  1.00 33.94           O  
ATOM   4729  N   LEU A 601     -41.754 -16.587  61.987  1.00 33.80           N  
ATOM   4730  CA  LEU A 601     -41.448 -15.875  60.751  1.00 33.80           C  
ATOM   4731  C   LEU A 601     -40.003 -15.388  60.747  1.00 33.80           C  
ATOM   4732  CB  LEU A 601     -42.399 -14.690  60.566  1.00 33.80           C  
ATOM   4733  O   LEU A 601     -39.534 -14.817  61.734  1.00 33.80           O  
ATOM   4734  CG  LEU A 601     -43.601 -14.921  59.649  1.00 33.80           C  
ATOM   4735  CD1 LEU A 601     -44.855 -14.295  60.250  1.00 33.80           C  
ATOM   4736  CD2 LEU A 601     -43.329 -14.356  58.259  1.00 33.80           C  
ATOM   4737  N   ALA A 602     -39.290 -15.684  59.694  1.00 33.30           N  
ATOM   4738  CA  ALA A 602     -38.796 -14.867  58.589  1.00 33.30           C  
ATOM   4739  C   ALA A 602     -37.428 -15.351  58.118  1.00 33.30           C  
ATOM   4740  CB  ALA A 602     -38.725 -13.399  59.002  1.00 33.30           C  
ATOM   4741  O   ALA A 602     -36.558 -15.664  58.935  1.00 33.30           O  
ATOM   4742  N   SER A 603     -37.298 -15.600  56.920  1.00 33.56           N  
ATOM   4743  CA  SER A 603     -36.723 -15.281  55.617  1.00 33.56           C  
ATOM   4744  C   SER A 603     -35.461 -14.436  55.762  1.00 33.56           C  
ATOM   4745  CB  SER A 603     -37.742 -14.546  54.746  1.00 33.56           C  
ATOM   4746  O   SER A 603     -35.417 -13.512  56.577  1.00 33.56           O  
ATOM   4747  OG  SER A 603     -38.872 -15.363  54.495  1.00 33.56           O  
ATOM   4748  N   LYS A 604     -34.285 -14.902  55.236  1.00 34.45           N  
ATOM   4749  CA  LYS A 604     -33.641 -14.487  53.993  1.00 34.45           C  
ATOM   4750  C   LYS A 604     -32.126 -14.402  54.161  1.00 34.45           C  
ATOM   4751  CB  LYS A 604     -34.193 -13.140  53.526  1.00 34.45           C  
ATOM   4752  O   LYS A 604     -31.636 -13.861  55.154  1.00 34.45           O  
ATOM   4753  CG  LYS A 604     -35.363 -13.252  52.559  1.00 34.45           C  
ATOM   4754  CD  LYS A 604     -35.909 -11.881  52.182  1.00 34.45           C  
ATOM   4755  CE  LYS A 604     -37.088 -11.992  51.225  1.00 34.45           C  
ATOM   4756  NZ  LYS A 604     -37.603 -10.649  50.822  1.00 34.45           N  
ATOM   4757  N   SER A 605     -31.346 -15.133  53.421  1.00 31.42           N  
ATOM   4758  CA  SER A 605     -30.562 -14.977  52.200  1.00 31.42           C  
ATOM   4759  C   SER A 605     -29.579 -13.817  52.319  1.00 31.42           C  
ATOM   4760  CB  SER A 605     -31.480 -14.756  50.997  1.00 31.42           C  
ATOM   4761  O   SER A 605     -29.944 -12.732  52.777  1.00 31.42           O  
ATOM   4762  OG  SER A 605     -32.223 -13.558  51.144  1.00 31.42           O  
ATOM   4763  N   ALA A 606     -28.312 -14.133  52.279  1.00 28.03           N  
ATOM   4764  CA  ALA A 606     -27.285 -13.392  51.552  1.00 28.03           C  
ATOM   4765  C   ALA A 606     -26.113 -14.297  51.184  1.00 28.03           C  
ATOM   4766  CB  ALA A 606     -26.798 -12.206  52.381  1.00 28.03           C  
ATOM   4767  O   ALA A 606     -25.611 -15.047  52.025  1.00 28.03           O  
ATOM   4768  N   LEU A 607     -25.944 -14.623  49.943  1.00 30.57           N  
ATOM   4769  CA  LEU A 607     -25.066 -14.370  48.806  1.00 30.57           C  
ATOM   4770  C   LEU A 607     -23.839 -13.573  49.234  1.00 30.57           C  
ATOM   4771  CB  LEU A 607     -25.818 -13.619  47.704  1.00 30.57           C  
ATOM   4772  O   LEU A 607     -23.966 -12.492  49.813  1.00 30.57           O  
ATOM   4773  CG  LEU A 607     -26.456 -14.479  46.612  1.00 30.57           C  
ATOM   4774  CD1 LEU A 607     -27.889 -14.026  46.350  1.00 30.57           C  
ATOM   4775  CD2 LEU A 607     -25.628 -14.418  45.332  1.00 30.57           C  
ATOM   4776  N   THR A 608     -22.676 -14.152  49.345  1.00 28.86           N  
ATOM   4777  CA  THR A 608     -21.292 -13.769  49.089  1.00 28.86           C  
ATOM   4778  C   THR A 608     -20.678 -14.655  48.008  1.00 28.86           C  
ATOM   4779  CB  THR A 608     -20.443 -13.854  50.370  1.00 28.86           C  
ATOM   4780  O   THR A 608     -20.881 -15.870  48.005  1.00 28.86           O  
ATOM   4781  CG2 THR A 608     -20.214 -12.471  50.971  1.00 28.86           C  
ATOM   4782  OG1 THR A 608     -21.119 -14.674  51.331  1.00 28.86           O  
ATOM   4783  N   ARG A 609     -20.396 -14.142  46.796  1.00 29.78           N  
ATOM   4784  CA  ARG A 609     -19.330 -14.232  45.803  1.00 29.78           C  
ATOM   4785  C   ARG A 609     -17.959 -14.235  46.472  1.00 29.78           C  
ATOM   4786  CB  ARG A 609     -19.424 -13.075  44.807  1.00 29.78           C  
ATOM   4787  O   ARG A 609     -17.743 -13.532  47.461  1.00 29.78           O  
ATOM   4788  CG  ARG A 609     -20.180 -13.419  43.533  1.00 29.78           C  
ATOM   4789  CD  ARG A 609     -20.336 -12.207  42.625  1.00 29.78           C  
ATOM   4790  NE  ARG A 609     -19.441 -12.279  41.473  1.00 29.78           N  
ATOM   4791  NH1 ARG A 609     -20.366 -10.466  40.380  1.00 29.78           N  
ATOM   4792  NH2 ARG A 609     -18.614 -11.606  39.439  1.00 29.78           N  
ATOM   4793  CZ  ARG A 609     -19.476 -11.450  40.434  1.00 29.78           C  
ATOM   4794  N   PRO A 610     -16.851 -14.705  45.658  1.00 36.72           N  
ATOM   4795  CA  PRO A 610     -15.886 -15.774  45.389  1.00 36.72           C  
ATOM   4796  C   PRO A 610     -14.463 -15.399  45.794  1.00 36.72           C  
ATOM   4797  CB  PRO A 610     -15.989 -15.969  43.874  1.00 36.72           C  
ATOM   4798  O   PRO A 610     -14.182 -14.229  46.066  1.00 36.72           O  
ATOM   4799  CG  PRO A 610     -16.248 -14.601  43.329  1.00 36.72           C  
ATOM   4800  CD  PRO A 610     -16.442 -13.658  44.481  1.00 36.72           C  
ATOM   4801  N   ALA A 611     -13.781 -16.254  46.515  1.00 28.51           N  
ATOM   4802  CA  ALA A 611     -12.343 -16.355  46.750  1.00 28.51           C  
ATOM   4803  C   ALA A 611     -11.759 -17.582  46.056  1.00 28.51           C  
ATOM   4804  CB  ALA A 611     -12.051 -16.405  48.247  1.00 28.51           C  
ATOM   4805  O   ALA A 611     -12.364 -18.657  46.068  1.00 28.51           O  
ATOM   4806  N   ARG A 612     -10.814 -17.407  45.037  1.00 28.69           N  
ATOM   4807  CA  ARG A 612      -9.374 -17.543  44.845  1.00 28.69           C  
ATOM   4808  C   ARG A 612      -8.962 -19.011  44.811  1.00 28.69           C  
ATOM   4809  CB  ARG A 612      -8.612 -16.811  45.953  1.00 28.69           C  
ATOM   4810  O   ARG A 612      -9.355 -19.792  45.681  1.00 28.69           O  
ATOM   4811  CG  ARG A 612      -7.908 -15.548  45.484  1.00 28.69           C  
ATOM   4812  CD  ARG A 612      -7.107 -14.901  46.605  1.00 28.69           C  
ATOM   4813  NE  ARG A 612      -6.447 -13.677  46.159  1.00 28.69           N  
ATOM   4814  NH1 ARG A 612      -4.984 -13.569  47.944  1.00 28.69           N  
ATOM   4815  NH2 ARG A 612      -4.925 -11.964  46.309  1.00 28.69           N  
ATOM   4816  CZ  ARG A 612      -5.453 -13.073  46.805  1.00 28.69           C  
ATOM   4817  N   SER A 613      -8.489 -19.499  43.638  1.00 29.56           N  
ATOM   4818  CA  SER A 613      -7.411 -20.199  42.948  1.00 29.56           C  
ATOM   4819  C   SER A 613      -6.624 -21.086  43.908  1.00 29.56           C  
ATOM   4820  CB  SER A 613      -6.468 -19.201  42.275  1.00 29.56           C  
ATOM   4821  O   SER A 613      -6.352 -20.691  45.044  1.00 29.56           O  
ATOM   4822  OG  SER A 613      -5.829 -18.383  43.239  1.00 29.56           O  
ATOM   4823  N   GLY A 614      -6.563 -22.441  43.638  1.00 27.23           N  
ATOM   4824  CA  GLY A 614      -5.597 -23.409  43.143  1.00 27.23           C  
ATOM   4825  C   GLY A 614      -4.799 -24.074  44.249  1.00 27.23           C  
ATOM   4826  O   GLY A 614      -4.347 -23.407  45.182  1.00 27.23           O  
ATOM   4827  N   GLU A 615      -4.968 -25.404  44.413  1.00 28.84           N  
ATOM   4828  CA  GLU A 615      -3.968 -26.466  44.361  1.00 28.84           C  
ATOM   4829  C   GLU A 615      -4.530 -27.781  44.892  1.00 28.84           C  
ATOM   4830  CB  GLU A 615      -2.720 -26.069  45.154  1.00 28.84           C  
ATOM   4831  O   GLU A 615      -5.093 -27.825  45.988  1.00 28.84           O  
ATOM   4832  CG  GLU A 615      -1.620 -25.453  44.302  1.00 28.84           C  
ATOM   4833  CD  GLU A 615      -0.387 -25.065  45.103  1.00 28.84           C  
ATOM   4834  OE1 GLU A 615       0.640 -24.690  44.493  1.00 28.84           O  
ATOM   4835  OE2 GLU A 615      -0.448 -25.138  46.351  1.00 28.84           O  
ATOM   4836  N   GLN A 616      -4.710 -28.795  44.054  1.00 27.72           N  
ATOM   4837  CA  GLN A 616      -4.087 -30.066  43.698  1.00 27.72           C  
ATOM   4838  C   GLN A 616      -4.849 -31.241  44.303  1.00 27.72           C  
ATOM   4839  CB  GLN A 616      -2.628 -30.095  44.155  1.00 27.72           C  
ATOM   4840  O   GLN A 616      -5.130 -31.254  45.503  1.00 27.72           O  
ATOM   4841  CG  GLN A 616      -1.673 -29.380  43.209  1.00 27.72           C  
ATOM   4842  CD  GLN A 616      -0.215 -29.607  43.563  1.00 27.72           C  
ATOM   4843  NE2 GLN A 616       0.683 -29.190  42.677  1.00 27.72           N  
ATOM   4844  OE1 GLN A 616       0.101 -30.153  44.625  1.00 27.72           O  
ATOM   4845  N   TYR A 617      -5.444 -32.115  43.463  1.00 28.90           N  
ATOM   4846  CA  TYR A 617      -5.332 -33.569  43.473  1.00 28.90           C  
ATOM   4847  C   TYR A 617      -6.005 -34.177  42.249  1.00 28.90           C  
ATOM   4848  CB  TYR A 617      -5.950 -34.147  44.750  1.00 28.90           C  
ATOM   4849  O   TYR A 617      -7.132 -33.810  41.906  1.00 28.90           O  
ATOM   4850  CG  TYR A 617      -4.958 -34.340  45.871  1.00 28.90           C  
ATOM   4851  CD1 TYR A 617      -4.148 -35.472  45.924  1.00 28.90           C  
ATOM   4852  CD2 TYR A 617      -4.829 -33.391  46.880  1.00 28.90           C  
ATOM   4853  CE1 TYR A 617      -3.234 -35.655  46.957  1.00 28.90           C  
ATOM   4854  CE2 TYR A 617      -3.918 -33.563  47.917  1.00 28.90           C  
ATOM   4855  OH  TYR A 617      -2.223 -34.872  48.971  1.00 28.90           O  
ATOM   4856  CZ  TYR A 617      -3.126 -34.696  47.947  1.00 28.90           C  
ATOM   4857  N   SER A 618      -5.272 -34.651  41.185  1.00 29.64           N  
ATOM   4858  CA  SER A 618      -5.176 -35.866  40.382  1.00 29.64           C  
ATOM   4859  C   SER A 618      -5.479 -37.105  41.217  1.00 29.64           C  
ATOM   4860  CB  SER A 618      -3.785 -35.989  39.758  1.00 29.64           C  
ATOM   4861  O   SER A 618      -5.029 -37.216  42.359  1.00 29.64           O  
ATOM   4862  OG  SER A 618      -2.798 -36.159  40.761  1.00 29.64           O  
ATOM   4863  N   ALA A 619      -6.546 -37.889  40.886  1.00 29.49           N  
ATOM   4864  CA  ALA A 619      -6.491 -39.329  40.648  1.00 29.49           C  
ATOM   4865  C   ALA A 619      -7.864 -39.969  40.833  1.00 29.49           C  
ATOM   4866  CB  ALA A 619      -5.472 -39.984  41.578  1.00 29.49           C  
ATOM   4867  O   ALA A 619      -8.568 -39.672  41.801  1.00 29.49           O  
ATOM   4868  N   ARG A 620      -8.551 -40.484  39.807  1.00 27.92           N  
ATOM   4869  CA  ARG A 620      -8.801 -41.922  39.847  1.00 27.92           C  
ATOM   4870  C   ARG A 620     -10.193 -42.251  39.318  1.00 27.92           C  
ATOM   4871  CB  ARG A 620      -8.642 -42.455  41.273  1.00 27.92           C  
ATOM   4872  O   ARG A 620     -11.187 -41.684  39.777  1.00 27.92           O  
ATOM   4873  CG  ARG A 620      -8.359 -43.947  41.344  1.00 27.92           C  
ATOM   4874  CD  ARG A 620      -7.977 -44.382  42.752  1.00 27.92           C  
ATOM   4875  NE  ARG A 620      -7.599 -45.792  42.797  1.00 27.92           N  
ATOM   4876  NH1 ARG A 620      -7.133 -45.808  45.059  1.00 27.92           N  
ATOM   4877  NH2 ARG A 620      -6.886 -47.721  43.819  1.00 27.92           N  
ATOM   4878  CZ  ARG A 620      -7.207 -46.437  43.892  1.00 27.92           C  
ATOM   4879  N   ALA A 621     -10.411 -42.691  38.027  1.00 30.00           N  
ATOM   4880  CA  ALA A 621     -10.699 -44.054  37.587  1.00 30.00           C  
ATOM   4881  C   ALA A 621     -12.129 -44.174  37.070  1.00 30.00           C  
ATOM   4882  CB  ALA A 621     -10.464 -45.041  38.728  1.00 30.00           C  
ATOM   4883  O   ALA A 621     -13.081 -43.818  37.769  1.00 30.00           O  
ATOM   4884  N   GLU A 622     -12.332 -44.064  35.773  1.00 30.33           N  
ATOM   4885  CA  GLU A 622     -12.973 -44.783  34.676  1.00 30.33           C  
ATOM   4886  C   GLU A 622     -12.591 -46.260  34.686  1.00 30.33           C  
ATOM   4887  CB  GLU A 622     -12.604 -44.153  33.331  1.00 30.33           C  
ATOM   4888  O   GLU A 622     -11.407 -46.600  34.736  1.00 30.33           O  
ATOM   4889  CG  GLU A 622     -13.724 -44.202  32.301  1.00 30.33           C  
ATOM   4890  CD  GLU A 622     -14.313 -42.835  31.991  1.00 30.33           C  
ATOM   4891  OE1 GLU A 622     -15.443 -42.769  31.456  1.00 30.33           O  
ATOM   4892  OE2 GLU A 622     -13.639 -41.822  32.285  1.00 30.33           O  
ATOM   4893  N   ARG A 623     -13.533 -47.082  35.155  1.00 29.46           N  
ATOM   4894  CA  ARG A 623     -13.795 -48.469  34.786  1.00 29.46           C  
ATOM   4895  C   ARG A 623     -15.287 -48.779  34.841  1.00 29.46           C  
ATOM   4896  CB  ARG A 623     -13.027 -49.425  35.702  1.00 29.46           C  
ATOM   4897  O   ARG A 623     -15.951 -48.483  35.837  1.00 29.46           O  
ATOM   4898  CG  ARG A 623     -11.652 -49.807  35.179  1.00 29.46           C  
ATOM   4899  CD  ARG A 623     -11.008 -50.894  36.029  1.00 29.46           C  
ATOM   4900  NE  ARG A 623      -9.597 -50.617  36.280  1.00 29.46           N  
ATOM   4901  NH1 ARG A 623      -8.860 -52.714  35.651  1.00 29.46           N  
ATOM   4902  NH2 ARG A 623      -7.360 -51.130  36.355  1.00 29.46           N  
ATOM   4903  CZ  ARG A 623      -8.609 -51.488  36.095  1.00 29.46           C  
ATOM   4904  N   ARG A 624     -15.868 -49.061  33.671  1.00 29.41           N  
ATOM   4905  CA  ARG A 624     -16.313 -50.253  32.957  1.00 29.41           C  
ATOM   4906  C   ARG A 624     -17.665 -50.731  33.478  1.00 29.41           C  
ATOM   4907  CB  ARG A 624     -15.278 -51.373  33.083  1.00 29.41           C  
ATOM   4908  O   ARG A 624     -17.838 -50.925  34.683  1.00 29.41           O  
ATOM   4909  CG  ARG A 624     -14.734 -51.861  31.749  1.00 29.41           C  
ATOM   4910  CD  ARG A 624     -13.704 -52.967  31.931  1.00 29.41           C  
ATOM   4911  NE  ARG A 624     -13.452 -53.680  30.682  1.00 29.41           N  
ATOM   4912  NH1 ARG A 624     -11.571 -54.780  31.448  1.00 29.41           N  
ATOM   4913  NH2 ARG A 624     -12.310 -55.120  29.305  1.00 29.41           N  
ATOM   4914  CZ  ARG A 624     -12.445 -54.525  30.481  1.00 29.41           C  
ATOM   4915  N   ARG A 625     -18.717 -50.642  32.628  1.00 29.03           N  
ATOM   4916  CA  ARG A 625     -19.457 -51.820  32.187  1.00 29.03           C  
ATOM   4917  C   ARG A 625     -20.679 -51.424  31.365  1.00 29.03           C  
ATOM   4918  CB  ARG A 625     -19.885 -52.667  33.388  1.00 29.03           C  
ATOM   4919  O   ARG A 625     -21.497 -50.616  31.810  1.00 29.03           O  
ATOM   4920  CG  ARG A 625     -18.884 -53.746  33.769  1.00 29.03           C  
ATOM   4921  CD  ARG A 625     -19.403 -54.622  34.901  1.00 29.03           C  
ATOM   4922  NE  ARG A 625     -18.415 -55.618  35.307  1.00 29.03           N  
ATOM   4923  NH1 ARG A 625     -19.757 -56.594  36.915  1.00 29.03           N  
ATOM   4924  NH2 ARG A 625     -17.639 -57.390  36.545  1.00 29.03           N  
ATOM   4925  CZ  ARG A 625     -18.606 -56.532  36.255  1.00 29.03           C  
ATOM   4926  N   GLN A 626     -20.617 -51.584  29.968  1.00 27.82           N  
ATOM   4927  CA  GLN A 626     -21.170 -52.354  28.859  1.00 27.82           C  
ATOM   4928  C   GLN A 626     -22.429 -53.105  29.285  1.00 27.82           C  
ATOM   4929  CB  GLN A 626     -20.132 -53.337  28.316  1.00 27.82           C  
ATOM   4930  O   GLN A 626     -22.481 -53.669  30.380  1.00 27.82           O  
ATOM   4931  CG  GLN A 626     -19.097 -52.696  27.402  1.00 27.82           C  
ATOM   4932  CD  GLN A 626     -18.205 -53.715  26.718  1.00 27.82           C  
ATOM   4933  NE2 GLN A 626     -17.169 -53.235  26.039  1.00 27.82           N  
ATOM   4934  OE1 GLN A 626     -18.445 -54.924  26.801  1.00 27.82           O  
ATOM   4935  N   ARG A 627     -23.507 -52.939  28.595  1.00 29.27           N  
ATOM   4936  CA  ARG A 627     -24.188 -53.774  27.609  1.00 29.27           C  
ATOM   4937  C   ARG A 627     -25.583 -54.160  28.089  1.00 29.27           C
[truncated: 46,495 more chars]
