# Supplementary material for: The evolutionary origins and ancestral features of septins
Source: Front Cell Dev Biol. 2024 Jun 26;12:1406966. doi: 10.3389/fcell.2024.1406966 (PMC11238149; doi:10.3389/fcell.2024.1406966)
Supplement: Supplementary file 1 [file DataSheet3.zip › Delic_Shuman_Supp_File6/AncGroup1_1a383.result/AncGroup1_1a383_unrelaxed_rank_2_model_1.pdb]

MODEL     1                                                                     
ATOM      1  N   MET A   1      -3.082  36.447 -32.373  1.00 38.46           N  
ATOM      2  CA  MET A   1      -1.748  36.920 -32.014  1.00 38.46           C  
ATOM      3  C   MET A   1      -1.829  38.199 -31.187  1.00 38.46           C  
ATOM      4  CB  MET A   1      -0.906  37.160 -33.268  1.00 38.46           C  
ATOM      5  O   MET A   1      -2.311  39.225 -31.670  1.00 38.46           O  
ATOM      6  CG  MET A   1      -0.200  35.915 -33.779  1.00 38.46           C  
ATOM      7  SD  MET A   1       1.298  36.310 -34.763  1.00 38.46           S  
ATOM      8  CE  MET A   1       1.997  34.648 -34.965  1.00 38.46           C  
ATOM      9  N   ALA A   2      -1.947  38.137 -29.927  1.00 32.87           N  
ATOM     10  CA  ALA A   2      -1.472  38.238 -28.549  1.00 32.87           C  
ATOM     11  C   ALA A   2      -1.258  39.695 -28.149  1.00 32.87           C  
ATOM     12  CB  ALA A   2      -0.179  37.445 -28.372  1.00 32.87           C  
ATOM     13  O   ALA A   2      -0.640  40.464 -28.888  1.00 32.87           O  
ATOM     14  N   SER A   3      -1.941  40.063 -26.896  1.00 33.76           N  
ATOM     15  CA  SER A   3      -1.337  40.634 -25.696  1.00 33.76           C  
ATOM     16  C   SER A   3      -2.397  40.996 -24.662  1.00 33.76           C  
ATOM     17  CB  SER A   3      -0.512  41.872 -26.048  1.00 33.76           C  
ATOM     18  O   SER A   3      -3.455  41.525 -25.009  1.00 33.76           O  
ATOM     19  OG  SER A   3      -1.349  42.924 -26.497  1.00 33.76           O  
ATOM     20  N   SER A   4      -2.293  40.809 -23.309  1.00 36.67           N  
ATOM     21  CA  SER A   4      -2.076  41.357 -21.974  1.00 36.67           C  
ATOM     22  C   SER A   4      -3.394  41.538 -21.230  1.00 36.67           C  
ATOM     23  CB  SER A   4      -1.340  42.695 -22.057  1.00 36.67           C  
ATOM     24  O   SER A   4      -4.400  41.931 -21.824  1.00 36.67           O  
ATOM     25  OG  SER A   4      -1.985  43.568 -22.969  1.00 36.67           O  
ATOM     26  N   ALA A   5      -3.570  41.301 -19.897  1.00 38.79           N  
ATOM     27  CA  ALA A   5      -3.852  41.900 -18.596  1.00 38.79           C  
ATOM     28  C   ALA A   5      -5.169  41.380 -18.026  1.00 38.79           C  
ATOM     29  CB  ALA A   5      -3.887  43.422 -18.707  1.00 38.79           C  
ATOM     30  O   ALA A   5      -6.156  41.245 -18.753  1.00 38.79           O  
ATOM     31  N   SER A   6      -5.408  41.021 -16.773  1.00 33.71           N  
ATOM     32  CA  SER A   6      -6.027  41.326 -15.487  1.00 33.71           C  
ATOM     33  C   SER A   6      -7.446  40.770 -15.411  1.00 33.71           C  
ATOM     34  CB  SER A   6      -6.049  42.836 -15.247  1.00 33.71           C  
ATOM     35  O   SER A   6      -8.189  40.815 -16.394  1.00 33.71           O  
ATOM     36  OG  SER A   6      -6.965  43.472 -16.121  1.00 33.71           O  
ATOM     37  N   THR A   7      -7.972  40.073 -14.352  1.00 35.14           N  
ATOM     38  CA  THR A   7      -8.918  40.173 -13.246  1.00 35.14           C  
ATOM     39  C   THR A   7     -10.103  39.237 -13.461  1.00 35.14           C  
ATOM     40  CB  THR A   7      -9.425  41.617 -13.074  1.00 35.14           C  
ATOM     41  O   THR A   7     -10.608  39.112 -14.578  1.00 35.14           O  
ATOM     42  CG2 THR A   7      -8.609  42.366 -12.027  1.00 35.14           C  
ATOM     43  OG1 THR A   7      -9.323  42.306 -14.327  1.00 35.14           O  
ATOM     44  N   ALA A   8     -10.590  38.385 -12.526  1.00 34.17           N  
ATOM     45  CA  ALA A   8     -11.749  38.210 -11.654  1.00 34.17           C  
ATOM     46  C   ALA A   8     -12.925  37.609 -12.418  1.00 34.17           C  
ATOM     47  CB  ALA A   8     -12.150  39.543 -11.028  1.00 34.17           C  
ATOM     48  O   ALA A   8     -13.225  38.029 -13.539  1.00 34.17           O  
ATOM     49  N   GLY A   9     -13.559  36.490 -11.930  1.00 32.33           N  
ATOM     50  CA  GLY A   9     -14.859  36.244 -11.328  1.00 32.33           C  
ATOM     51  C   GLY A   9     -15.861  35.643 -12.296  1.00 32.33           C  
ATOM     52  O   GLY A   9     -15.918  36.036 -13.463  1.00 32.33           O  
ATOM     53  N   THR A  10     -16.503  34.475 -11.979  1.00 34.27           N  
ATOM     54  CA  THR A  10     -17.836  34.028 -11.592  1.00 34.27           C  
ATOM     55  C   THR A  10     -18.608  33.517 -12.805  1.00 34.27           C  
ATOM     56  CB  THR A  10     -18.630  35.161 -10.915  1.00 34.27           C  
ATOM     57  O   THR A  10     -18.568  34.126 -13.875  1.00 34.27           O  
ATOM     58  CG2 THR A  10     -18.345  35.213  -9.418  1.00 34.27           C  
ATOM     59  OG1 THR A  10     -18.262  36.414 -11.505  1.00 34.27           O  
ATOM     60  N   SER A  11     -19.189  32.267 -12.742  1.00 31.98           N  
ATOM     61  CA  SER A  11     -20.416  31.478 -12.708  1.00 31.98           C  
ATOM     62  C   SER A  11     -21.369  31.890 -13.825  1.00 31.98           C  
ATOM     63  CB  SER A  11     -21.111  31.625 -11.354  1.00 31.98           C  
ATOM     64  O   SER A  11     -21.497  33.077 -14.134  1.00 31.98           O  
ATOM     65  OG  SER A  11     -21.493  32.972 -11.128  1.00 31.98           O  
ATOM     66  N   ALA A  12     -21.960  30.889 -14.580  1.00 33.83           N  
ATOM     67  CA  ALA A  12     -23.265  30.273 -14.805  1.00 33.83           C  
ATOM     68  C   ALA A  12     -23.809  30.628 -16.186  1.00 33.83           C  
ATOM     69  CB  ALA A  12     -24.250  30.705 -13.721  1.00 33.83           C  
ATOM     70  O   ALA A  12     -23.749  31.786 -16.605  1.00 33.83           O  
ATOM     71  N   SER A  13     -24.268  29.575 -16.950  1.00 33.02           N  
ATOM     72  CA  SER A  13     -25.483  28.974 -17.491  1.00 33.02           C  
ATOM     73  C   SER A  13     -25.867  29.605 -18.825  1.00 33.02           C  
ATOM     74  CB  SER A  13     -26.639  29.116 -16.499  1.00 33.02           C  
ATOM     75  O   SER A  13     -25.787  30.825 -18.986  1.00 33.02           O  
ATOM     76  OG  SER A  13     -26.922  30.482 -16.249  1.00 33.02           O  
ATOM     77  N   SER A  14     -26.172  28.724 -19.851  1.00 34.26           N  
ATOM     78  CA  SER A  14     -27.384  28.380 -20.588  1.00 34.26           C  
ATOM     79  C   SER A  14     -27.172  28.513 -22.093  1.00 34.26           C  
ATOM     80  CB  SER A  14     -28.548  29.269 -20.148  1.00 34.26           C  
ATOM     81  O   SER A  14     -26.592  29.496 -22.559  1.00 34.26           O  
ATOM     82  OG  SER A  14     -28.073  30.477 -19.581  1.00 34.26           O  
ATOM     83  N   SER A  15     -27.419  27.405 -22.819  1.00 31.15           N  
ATOM     84  CA  SER A  15     -28.324  26.829 -23.808  1.00 31.15           C  
ATOM     85  C   SER A  15     -28.532  27.776 -24.985  1.00 31.15           C  
ATOM     86  CB  SER A  15     -29.672  26.492 -23.170  1.00 31.15           C  
ATOM     87  O   SER A  15     -28.720  28.979 -24.795  1.00 31.15           O  
ATOM     88  OG  SER A  15     -30.274  27.652 -22.623  1.00 31.15           O  
ATOM     89  N   ALA A  16     -28.286  27.267 -26.205  1.00 34.64           N  
ATOM     90  CA  ALA A  16     -29.188  27.197 -27.351  1.00 34.64           C  
ATOM     91  C   ALA A  16     -28.413  26.986 -28.648  1.00 34.64           C  
ATOM     92  CB  ALA A  16     -30.033  28.465 -27.441  1.00 34.64           C  
ATOM     93  O   ALA A  16     -27.429  27.682 -28.911  1.00 34.64           O  
ATOM     94  N   VAL A  17     -28.689  25.897 -29.372  1.00 35.94           N  
ATOM     95  CA  VAL A  17     -29.389  25.302 -30.506  1.00 35.94           C  
ATOM     96  C   VAL A  17     -28.958  25.992 -31.798  1.00 35.94           C  
ATOM     97  CB  VAL A  17     -30.922  25.392 -30.338  1.00 35.94           C  
ATOM     98  O   VAL A  17     -28.934  27.222 -31.875  1.00 35.94           O  
ATOM     99  CG1 VAL A  17     -31.634  24.773 -31.539  1.00 35.94           C  
ATOM    100  CG2 VAL A  17     -31.358  24.709 -29.044  1.00 35.94           C  
ATOM    101  N   ALA A  18     -28.551  25.128 -32.816  1.00 36.09           N  
ATOM    102  CA  ALA A  18     -29.163  24.812 -34.104  1.00 36.09           C  
ATOM    103  C   ALA A  18     -28.118  24.321 -35.102  1.00 36.09           C  
ATOM    104  CB  ALA A  18     -29.894  26.031 -34.660  1.00 36.09           C  
ATOM    105  O   ALA A  18     -27.083  24.963 -35.292  1.00 36.09           O  
ATOM    106  N   MET A  19     -28.316  23.071 -35.654  1.00 35.10           N  
ATOM    107  CA  MET A  19     -28.901  22.278 -36.731  1.00 35.10           C  
ATOM    108  C   MET A  19     -28.006  22.292 -37.965  1.00 35.10           C  
ATOM    109  CB  MET A  19     -30.293  22.802 -37.089  1.00 35.10           C  
ATOM    110  O   MET A  19     -27.516  23.347 -38.371  1.00 35.10           O  
ATOM    111  CG  MET A  19     -31.375  22.389 -36.105  1.00 35.10           C  
ATOM    112  SD  MET A  19     -33.063  22.773 -36.713  1.00 35.10           S  
ATOM    113  CE  MET A  19     -33.897  21.201 -36.360  1.00 35.10           C  
ATOM    114  N   SER A  20     -27.705  21.010 -38.487  1.00 35.56           N  
ATOM    115  CA  SER A  20     -28.182  20.383 -39.716  1.00 35.56           C  
ATOM    116  C   SER A  20     -27.238  19.278 -40.175  1.00 35.56           C  
ATOM    117  CB  SER A  20     -28.338  21.426 -40.824  1.00 35.56           C  
ATOM    118  O   SER A  20     -26.019  19.462 -40.190  1.00 35.56           O  
ATOM    119  OG  SER A  20     -29.122  22.519 -40.380  1.00 35.56           O  
ATOM    120  N   ALA A  21     -27.779  17.970 -40.322  1.00 42.60           N  
ATOM    121  CA  ALA A  21     -28.189  17.289 -41.548  1.00 42.60           C  
ATOM    122  C   ALA A  21     -27.774  15.821 -41.525  1.00 42.60           C  
ATOM    123  CB  ALA A  21     -27.596  17.988 -42.768  1.00 42.60           C  
ATOM    124  O   ALA A  21     -26.613  15.502 -41.260  1.00 42.60           O  
ATOM    125  N   SER A  22     -28.773  14.787 -41.482  1.00 35.20           N  
ATOM    126  CA  SER A  22     -29.544  13.839 -42.280  1.00 35.20           C  
ATOM    127  C   SER A  22     -28.732  12.584 -42.584  1.00 35.20           C  
ATOM    128  CB  SER A  22     -30.006  14.486 -43.586  1.00 35.20           C  
ATOM    129  O   SER A  22     -27.583  12.673 -43.021  1.00 35.20           O  
ATOM    130  OG  SER A  22     -29.020  15.375 -44.083  1.00 35.20           O  
ATOM    131  N   GLY A  23     -29.220  11.338 -42.068  1.00 40.22           N  
ATOM    132  CA  GLY A  23     -29.547  10.186 -42.893  1.00 40.22           C  
ATOM    133  C   GLY A  23     -29.900   8.952 -42.084  1.00 40.22           C  
ATOM    134  O   GLY A  23     -29.157   8.562 -41.182  1.00 40.22           O  
ATOM    135  N   GLN A  24     -31.171   8.562 -41.887  1.00 35.97           N  
ATOM    136  CA  GLN A  24     -31.858   7.279 -41.783  1.00 35.97           C  
ATOM    137  C   GLN A  24     -31.938   6.587 -43.140  1.00 35.97           C  
ATOM    138  CB  GLN A  24     -33.262   7.467 -41.206  1.00 35.97           C  
ATOM    139  O   GLN A  24     -32.074   7.247 -44.173  1.00 35.97           O  
ATOM    140  CG  GLN A  24     -33.307   7.466 -39.684  1.00 35.97           C  
ATOM    141  CD  GLN A  24     -34.702   7.229 -39.137  1.00 35.97           C  
ATOM    142  NE2 GLN A  24     -34.782   6.780 -37.889  1.00 35.97           N  
ATOM    143  OE1 GLN A  24     -35.700   7.448 -39.831  1.00 35.97           O  
ATOM    144  N   PRO A  25     -32.392   5.152 -43.149  1.00 40.70           N  
ATOM    145  CA  PRO A  25     -33.233   4.166 -42.466  1.00 40.70           C  
ATOM    146  C   PRO A  25     -32.965   2.737 -42.932  1.00 40.70           C  
ATOM    147  CB  PRO A  25     -34.654   4.602 -42.830  1.00 40.70           C  
ATOM    148  O   PRO A  25     -32.175   2.523 -43.855  1.00 40.70           O  
ATOM    149  CG  PRO A  25     -34.547   5.128 -44.225  1.00 40.70           C  
ATOM    150  CD  PRO A  25     -33.096   5.152 -44.615  1.00 40.70           C  
ATOM    151  N   GLU A  26     -33.320   1.667 -42.036  1.00 37.32           N  
ATOM    152  CA  GLU A  26     -34.218   0.532 -42.226  1.00 37.32           C  
ATOM    153  C   GLU A  26     -33.729  -0.694 -41.458  1.00 37.32           C  
ATOM    154  CB  GLU A  26     -34.357   0.199 -43.714  1.00 37.32           C  
ATOM    155  O   GLU A  26     -32.560  -1.071 -41.560  1.00 37.32           O  
ATOM    156  CG  GLU A  26     -35.495   0.936 -44.405  1.00 37.32           C  
ATOM    157  CD  GLU A  26     -36.045   0.194 -45.612  1.00 37.32           C  
ATOM    158  OE1 GLU A  26     -37.180   0.495 -46.045  1.00 37.32           O  
ATOM    159  OE2 GLU A  26     -35.334  -0.697 -46.130  1.00 37.32           O  
ATOM    160  N   GLN A  27     -34.557  -1.380 -40.611  1.00 33.23           N  
ATOM    161  CA  GLN A  27     -35.463  -2.435 -40.170  1.00 33.23           C  
ATOM    162  C   GLN A  27     -34.928  -3.813 -40.550  1.00 33.23           C  
ATOM    163  CB  GLN A  27     -36.857  -2.230 -40.765  1.00 33.23           C  
ATOM    164  O   GLN A  27     -34.472  -4.018 -41.677  1.00 33.23           O  
ATOM    165  CG  GLN A  27     -37.787  -1.408 -39.883  1.00 33.23           C  
ATOM    166  CD  GLN A  27     -39.212  -1.375 -40.403  1.00 33.23           C  
ATOM    167  NE2 GLN A  27     -40.006  -0.438 -39.897  1.00 33.23           N  
ATOM    168  OE1 GLN A  27     -39.595  -2.183 -41.254  1.00 33.23           O  
ATOM    169  N   THR A  28     -34.929  -4.835 -39.563  1.00 37.48           N  
ATOM    170  CA  THR A  28     -35.557  -6.149 -39.483  1.00 37.48           C  
ATOM    171  C   THR A  28     -35.336  -6.771 -38.107  1.00 37.48           C  
ATOM    172  CB  THR A  28     -35.014  -7.095 -40.570  1.00 37.48           C  
ATOM    173  O   THR A  28     -34.226  -6.731 -37.573  1.00 37.48           O  
ATOM    174  CG2 THR A  28     -35.318  -6.561 -41.966  1.00 37.48           C  
ATOM    175  OG1 THR A  28     -33.594  -7.223 -40.418  1.00 37.48           O  
ATOM    176  N   THR A  29     -36.424  -7.150 -37.316  1.00 36.94           N  
ATOM    177  CA  THR A  29     -37.419  -8.060 -36.759  1.00 36.94           C  
ATOM    178  C   THR A  29     -36.752  -9.309 -36.190  1.00 36.94           C  
ATOM    179  CB  THR A  29     -38.459  -8.467 -37.819  1.00 36.94           C  
ATOM    180  O   THR A  29     -35.787  -9.819 -36.764  1.00 36.94           O  
ATOM    181  CG2 THR A  29     -39.215  -7.251 -38.345  1.00 36.94           C  
ATOM    182  OG1 THR A  29     -37.792  -9.111 -38.912  1.00 36.94           O  
ATOM    183  N   SER A  30     -37.194  -9.795 -34.905  1.00 38.49           N  
ATOM    184  CA  SER A  30     -38.099 -10.857 -34.478  1.00 38.49           C  
ATOM    185  C   SER A  30     -37.807 -11.290 -33.045  1.00 38.49           C  
ATOM    186  CB  SER A  30     -37.993 -12.061 -35.415  1.00 38.49           C  
ATOM    187  O   SER A  30     -36.645 -11.444 -32.662  1.00 38.49           O  
ATOM    188  OG  SER A  30     -36.659 -12.538 -35.472  1.00 38.49           O  
ATOM    189  N   SER A  31     -38.878 -11.213 -32.120  1.00 38.15           N  
ATOM    190  CA  SER A  31     -39.915 -12.126 -31.650  1.00 38.15           C  
ATOM    191  C   SER A  31     -40.114 -12.007 -30.143  1.00 38.15           C  
ATOM    192  CB  SER A  31     -39.565 -13.569 -32.014  1.00 38.15           C  
ATOM    193  O   SER A  31     -39.152 -12.086 -29.376  1.00 38.15           O  
ATOM    194  OG  SER A  31     -39.594 -13.755 -33.419  1.00 38.15           O  
ATOM    195  N   SER A  32     -41.391 -11.590 -29.661  1.00 39.44           N  
ATOM    196  CA  SER A  32     -42.762 -11.958 -29.322  1.00 39.44           C  
ATOM    197  C   SER A  32     -42.825 -12.675 -27.977  1.00 39.44           C  
ATOM    198  CB  SER A  32     -43.364 -12.846 -30.411  1.00 39.44           C  
ATOM    199  O   SER A  32     -42.007 -13.553 -27.696  1.00 39.44           O  
ATOM    200  OG  SER A  32     -42.566 -13.999 -30.619  1.00 39.44           O  
ATOM    201  N   ARG A  33     -43.682 -12.099 -27.037  1.00 38.50           N  
ATOM    202  CA  ARG A  33     -45.037 -12.486 -26.661  1.00 38.50           C  
ATOM    203  C   ARG A  33     -45.465 -11.799 -25.369  1.00 38.50           C  
ATOM    204  CB  ARG A  33     -45.139 -14.005 -26.505  1.00 38.50           C  
ATOM    205  O   ARG A  33     -44.775 -11.894 -24.352  1.00 38.50           O  
ATOM    206  CG  ARG A  33     -45.479 -14.736 -27.795  1.00 38.50           C  
ATOM    207  CD  ARG A  33     -45.678 -16.227 -27.563  1.00 38.50           C  
ATOM    208  NE  ARG A  33     -46.163 -16.900 -28.765  1.00 38.50           N  
ATOM    209  NH1 ARG A  33     -46.355 -18.978 -27.774  1.00 38.50           N  
ATOM    210  NH2 ARG A  33     -46.905 -18.700 -29.982  1.00 38.50           N  
ATOM    211  CZ  ARG A  33     -46.473 -18.191 -28.838  1.00 38.50           C  
ATOM    212  N   GLN A  34     -46.557 -10.880 -25.444  1.00 38.08           N  
ATOM    213  CA  GLN A  34     -47.989 -10.609 -25.491  1.00 38.08           C  
ATOM    214  C   GLN A  34     -48.632 -10.807 -24.121  1.00 38.08           C  
ATOM    215  CB  GLN A  34     -48.672 -11.504 -26.526  1.00 38.08           C  
ATOM    216  O   GLN A  34     -48.443 -11.846 -23.486  1.00 38.08           O  
ATOM    217  CG  GLN A  34     -49.001 -10.794 -27.832  1.00 38.08           C  
ATOM    218  CD  GLN A  34     -49.607 -11.722 -28.868  1.00 38.08           C  
ATOM    219  NE2 GLN A  34     -49.664 -11.263 -30.114  1.00 38.08           N  
ATOM    220  OE1 GLN A  34     -50.019 -12.843 -28.552  1.00 38.08           O  
ATOM    221  N   ALA A  35     -49.389  -9.752 -23.655  1.00 37.03           N  
ATOM    222  CA  ALA A  35     -50.774  -9.321 -23.826  1.00 37.03           C  
ATOM    223  C   ALA A  35     -51.430  -9.037 -22.478  1.00 37.03           C  
ATOM    224  CB  ALA A  35     -51.570 -10.377 -24.590  1.00 37.03           C  
ATOM    225  O   ALA A  35     -51.357  -9.856 -21.559  1.00 37.03           O  
ATOM    226  N   ALA A  36     -51.964  -7.777 -22.320  1.00 38.63           N  
ATOM    227  CA  ALA A  36     -53.283  -7.194 -22.554  1.00 38.63           C  
ATOM    228  C   ALA A  36     -53.725  -6.343 -21.367  1.00 38.63           C  
ATOM    229  CB  ALA A  36     -54.308  -8.292 -22.829  1.00 38.63           C  
ATOM    230  O   ALA A  36     -53.685  -6.796 -20.221  1.00 38.63           O  
ATOM    231  N   GLN A  37     -54.044  -5.001 -21.537  1.00 34.23           N  
ATOM    232  CA  GLN A  37     -55.060  -4.016 -21.894  1.00 34.23           C  
ATOM    233  C   GLN A  37     -56.026  -3.779 -20.737  1.00 34.23           C  
ATOM    234  CB  GLN A  37     -55.829  -4.463 -23.138  1.00 34.23           C  
ATOM    235  O   GLN A  37     -56.507  -4.731 -20.118  1.00 34.23           O  
ATOM    236  CG  GLN A  37     -55.212  -3.989 -24.446  1.00 34.23           C  
ATOM    237  CD  GLN A  37     -56.001  -4.435 -25.663  1.00 34.23           C  
ATOM    238  NE2 GLN A  37     -55.345  -4.460 -26.818  1.00 34.23           N  
ATOM    239  OE1 GLN A  37     -57.190  -4.755 -25.566  1.00 34.23           O  
ATOM    240  N   THR A  38     -56.286  -2.496 -20.318  1.00 35.76           N  
ATOM    241  CA  THR A  38     -57.296  -1.467 -20.533  1.00 35.76           C  
ATOM    242  C   THR A  38     -57.516  -0.651 -19.261  1.00 35.76           C  
ATOM    243  CB  THR A  38     -58.633  -2.082 -20.988  1.00 35.76           C  
ATOM    244  O   THR A  38     -57.598  -1.210 -18.166  1.00 35.76           O  
ATOM    245  CG2 THR A  38     -58.581  -2.483 -22.458  1.00 35.76           C  
ATOM    246  OG1 THR A  38     -58.912  -3.243 -20.197  1.00 35.76           O  
ATOM    247  N   SER A  39     -57.452   0.728 -19.222  1.00 34.04           N  
ATOM    248  CA  SER A  39     -58.129   2.015 -19.333  1.00 34.04           C  
ATOM    249  C   SER A  39     -59.102   2.229 -18.178  1.00 34.04           C  
ATOM    250  CB  SER A  39     -58.875   2.117 -20.664  1.00 34.04           C  
ATOM    251  O   SER A  39     -59.778   1.293 -17.747  1.00 34.04           O  
ATOM    252  OG  SER A  39     -59.779   1.036 -20.817  1.00 34.04           O  
ATOM    253  N   ASN A  40     -59.127   3.435 -17.458  1.00 33.84           N  
ATOM    254  CA  ASN A  40     -59.972   4.621 -17.366  1.00 33.84           C  
ATOM    255  C   ASN A  40     -60.681   4.701 -16.017  1.00 33.84           C  
ATOM    256  CB  ASN A  40     -60.994   4.643 -18.504  1.00 33.84           C  
ATOM    257  O   ASN A  40     -61.253   3.713 -15.552  1.00 33.84           O  
ATOM    258  CG  ASN A  40     -60.580   5.554 -19.643  1.00 33.84           C  
ATOM    259  ND2 ASN A  40     -61.420   5.643 -20.667  1.00 33.84           N  
ATOM    260  OD1 ASN A  40     -59.514   6.174 -19.603  1.00 33.84           O  
ATOM    261  N   SER A  41     -60.632   5.834 -15.240  1.00 31.59           N  
ATOM    262  CA  SER A  41     -61.282   7.035 -14.726  1.00 31.59           C  
ATOM    263  C   SER A  41     -62.538   6.688 -13.934  1.00 31.59           C  
ATOM    264  CB  SER A  41     -61.637   7.985 -15.871  1.00 31.59           C  
ATOM    265  O   SER A  41     -63.298   5.799 -14.324  1.00 31.59           O  
ATOM    266  OG  SER A  41     -62.449   7.332 -16.832  1.00 31.59           O  
ATOM    267  N   ASN A  42     -62.752   7.271 -12.633  1.00 32.67           N  
ATOM    268  CA  ASN A  42     -63.732   8.173 -12.038  1.00 32.67           C  
ATOM    269  C   ASN A  42     -64.343   7.580 -10.771  1.00 32.67           C  
ATOM    270  CB  ASN A  42     -64.831   8.514 -13.047  1.00 32.67           C  
ATOM    271  O   ASN A  42     -64.763   6.421 -10.763  1.00 32.67           O  
ATOM    272  CG  ASN A  42     -64.568   9.815 -13.779  1.00 32.67           C  
ATOM    273  ND2 ASN A  42     -65.412  10.128 -14.754  1.00 32.67           N  
ATOM    274  OD1 ASN A  42     -63.612  10.533 -13.471  1.00 32.67           O  
ATOM    275  N   ALA A  43     -64.285   8.286  -9.554  1.00 32.45           N  
ATOM    276  CA  ALA A  43     -65.133   9.060  -8.651  1.00 32.45           C  
ATOM    277  C   ALA A  43     -66.132   8.160  -7.930  1.00 32.45           C  
ATOM    278  CB  ALA A  43     -65.868  10.156  -9.420  1.00 32.45           C  
ATOM    279  O   ALA A  43     -66.776   7.312  -8.553  1.00 32.45           O  
ATOM    280  N   SER A  44     -66.191   8.223  -6.515  1.00 31.87           N  
ATOM    281  CA  SER A  44     -67.019   8.612  -5.378  1.00 31.87           C  
ATOM    282  C   SER A  44     -67.746   7.409  -4.787  1.00 31.87           C  
ATOM    283  CB  SER A  44     -68.034   9.678  -5.793  1.00 31.87           C  
ATOM    284  O   SER A  44     -68.242   6.553  -5.523  1.00 31.87           O  
ATOM    285  OG  SER A  44     -68.811   9.232  -6.890  1.00 31.87           O  
ATOM    286  N   ASN A  45     -67.659   7.237  -3.394  1.00 32.99           N  
ATOM    287  CA  ASN A  45     -68.607   7.215  -2.285  1.00 32.99           C  
ATOM    288  C   ASN A  45     -68.649   5.847  -1.611  1.00 32.99           C  
ATOM    289  CB  ASN A  45     -70.004   7.614  -2.765  1.00 32.99           C  
ATOM    290  O   ASN A  45     -68.804   4.824  -2.280  1.00 32.99           O  
ATOM    291  CG  ASN A  45     -70.288   9.091  -2.574  1.00 32.99           C  
ATOM    292  ND2 ASN A  45     -71.447   9.537  -3.043  1.00 32.99           N  
ATOM    293  OD1 ASN A  45     -69.472   9.824  -2.010  1.00 32.99           O  
ATOM    294  N   SER A  46     -68.347   5.801  -0.249  1.00 32.05           N  
ATOM    295  CA  SER A  46     -69.004   5.626   1.042  1.00 32.05           C  
ATOM    296  C   SER A  46     -69.143   4.148   1.395  1.00 32.05           C  
ATOM    297  CB  SER A  46     -70.383   6.288   1.037  1.00 32.05           C  
ATOM    298  O   SER A  46     -69.447   3.324   0.531  1.00 32.05           O  
ATOM    299  OG  SER A  46     -71.241   5.658   0.102  1.00 32.05           O  
ATOM    300  N   ALA A  47     -68.630   3.784   2.604  1.00 33.69           N  
ATOM    301  CA  ALA A  47     -69.383   3.292   3.754  1.00 33.69           C  
ATOM    302  C   ALA A  47     -68.774   2.002   4.297  1.00 33.69           C  
ATOM    303  CB  ALA A  47     -70.845   3.068   3.378  1.00 33.69           C  
ATOM    304  O   ALA A  47     -68.567   1.043   3.549  1.00 33.69           O  
ATOM    305  N   SER A  48     -68.198   2.023   5.466  1.00 36.34           N  
ATOM    306  CA  SER A  48     -68.038   1.243   6.689  1.00 36.34           C  
ATOM    307  C   SER A  48     -68.916  -0.004   6.668  1.00 36.34           C  
ATOM    308  CB  SER A  48     -68.374   2.093   7.915  1.00 36.34           C  
ATOM    309  O   SER A  48     -69.964  -0.021   6.020  1.00 36.34           O  
ATOM    310  OG  SER A  48     -67.963   3.435   7.725  1.00 36.34           O  
ATOM    311  N   PRO A  49     -68.663  -0.958   7.663  1.00 42.29           N  
ATOM    312  CA  PRO A  49     -69.432  -1.210   8.884  1.00 42.29           C  
ATOM    313  C   PRO A  49     -68.578  -1.787  10.011  1.00 42.29           C  
ATOM    314  CB  PRO A  49     -70.491  -2.219   8.431  1.00 42.29           C  
ATOM    315  O   PRO A  49     -67.632  -2.536   9.753  1.00 42.29           O  
ATOM    316  CG  PRO A  49     -69.830  -3.007   7.347  1.00 42.29           C  
ATOM    317  CD  PRO A  49     -68.460  -2.438   7.112  1.00 42.29           C  
ATOM    318  N   SER A  50     -68.842  -1.331  11.290  1.00 35.90           N  
ATOM    319  CA  SER A  50     -69.254  -1.502  12.679  1.00 35.90           C  
ATOM    320  C   SER A  50     -69.416  -2.977  13.031  1.00 35.90           C  
ATOM    321  CB  SER A  50     -70.565  -0.760  12.945  1.00 35.90           C  
ATOM    322  O   SER A  50     -69.875  -3.770  12.207  1.00 35.90           O  
ATOM    323  OG  SER A  50     -71.617  -1.303  12.166  1.00 35.90           O  
ATOM    324  N   GLU A  51     -68.947  -3.391  14.306  1.00 36.75           N  
ATOM    325  CA  GLU A  51     -69.628  -3.751  15.546  1.00 36.75           C  
ATOM    326  C   GLU A  51     -68.713  -4.552  16.467  1.00 36.75           C  
ATOM    327  CB  GLU A  51     -70.902  -4.546  15.249  1.00 36.75           C  
ATOM    328  O   GLU A  51     -68.037  -5.482  16.022  1.00 36.75           O  
ATOM    329  CG  GLU A  51     -72.111  -3.677  14.935  1.00 36.75           C  
ATOM    330  CD  GLU A  51     -73.395  -4.473  14.767  1.00 36.75           C  
ATOM    331  OE1 GLU A  51     -74.476  -3.858  14.621  1.00 36.75           O  
ATOM    332  OE2 GLU A  51     -73.320  -5.722  14.783  1.00 36.75           O  
ATOM    333  N   SER A  52     -68.598  -4.083  17.814  1.00 36.32           N  
ATOM    334  CA  SER A  52     -69.316  -4.325  19.061  1.00 36.32           C  
ATOM    335  C   SER A  52     -68.356  -4.433  20.240  1.00 36.32           C  
ATOM    336  CB  SER A  52     -70.155  -5.600  18.958  1.00 36.32           C  
ATOM    337  O   SER A  52     -67.329  -5.110  20.152  1.00 36.32           O  
ATOM    338  OG  SER A  52     -69.333  -6.722  18.688  1.00 36.32           O  
ATOM    339  N   ARG A  53     -68.524  -3.575  21.329  1.00 36.34           N  
ATOM    340  CA  ARG A  53     -69.237  -3.380  22.587  1.00 36.34           C  
ATOM    341  C   ARG A  53     -68.382  -3.812  23.774  1.00 36.34           C  
ATOM    342  CB  ARG A  53     -70.557  -4.153  22.584  1.00 36.34           C  
ATOM    343  O   ARG A  53     -67.742  -4.865  23.734  1.00 36.34           O  
ATOM    344  CG  ARG A  53     -71.655  -3.495  21.763  1.00 36.34           C  
ATOM    345  CD  ARG A  53     -72.976  -4.241  21.885  1.00 36.34           C  
ATOM    346  NE  ARG A  53     -74.048  -3.561  21.166  1.00 36.34           N  
ATOM    347  NH1 ARG A  53     -75.747  -4.395  22.491  1.00 36.34           N  
ATOM    348  NH2 ARG A  53     -76.232  -2.987  20.748  1.00 36.34           N  
ATOM    349  CZ  ARG A  53     -75.340  -3.649  21.470  1.00 36.34           C  
ATOM    350  N   THR A  54     -68.281  -2.852  24.806  1.00 36.52           N  
ATOM    351  CA  THR A  54     -68.984  -2.614  26.062  1.00 36.52           C  
ATOM    352  C   THR A  54     -68.154  -1.728  26.987  1.00 36.52           C  
ATOM    353  CB  THR A  54     -69.316  -3.937  26.776  1.00 36.52           C  
ATOM    354  O   THR A  54     -66.957  -1.961  27.170  1.00 36.52           O  
ATOM    355  CG2 THR A  54     -70.246  -4.800  25.930  1.00 36.52           C  
ATOM    356  OG1 THR A  54     -68.102  -4.659  27.020  1.00 36.52           O  
ATOM    357  N   SER A  55     -68.634  -0.500  27.413  1.00 34.37           N  
ATOM    358  CA  SER A  55     -69.359   0.376  28.328  1.00 34.37           C  
ATOM    359  C   SER A  55     -68.918   0.156  29.771  1.00 34.37           C  
ATOM    360  CB  SER A  55     -70.867   0.148  28.206  1.00 34.37           C  
ATOM    361  O   SER A  55     -68.684  -0.981  30.187  1.00 34.37           O  
ATOM    362  OG  SER A  55     -71.190  -1.211  28.440  1.00 34.37           O  
ATOM    363  N   SER A  56     -68.641   1.305  30.495  1.00 34.04           N  
ATOM    364  CA  SER A  56     -69.399   1.995  31.534  1.00 34.04           C  
ATOM    365  C   SER A  56     -68.583   3.123  32.157  1.00 34.04           C  
ATOM    366  CB  SER A  56     -69.837   1.012  32.620  1.00 34.04           C  
ATOM    367  O   SER A  56     -67.412   2.937  32.492  1.00 34.04           O  
ATOM    368  OG  SER A  56     -68.714   0.476  33.297  1.00 34.04           O  
ATOM    369  N   SER A  57     -68.990   4.456  32.086  1.00 32.55           N  
ATOM    370  CA  SER A  57     -69.847   5.491  32.655  1.00 32.55           C  
ATOM    371  C   SER A  57     -69.367   5.905  34.042  1.00 32.55           C  
ATOM    372  CB  SER A  57     -71.295   5.007  32.731  1.00 32.55           C  
ATOM    373  O   SER A  57     -69.030   5.054  34.867  1.00 32.55           O  
ATOM    374  OG  SER A  57     -71.431   3.976  33.694  1.00 32.55           O  
ATOM    375  N   GLY A  58     -69.128   7.278  34.322  1.00 31.33           N  
ATOM    376  CA  GLY A  58     -69.915   8.236  35.083  1.00 31.33           C  
ATOM    377  C   GLY A  58     -69.067   9.255  35.819  1.00 31.33           C  
ATOM    378  O   GLY A  58     -68.089   8.896  36.479  1.00 31.33           O  
ATOM    379  N   SER A  59     -69.109  10.596  35.541  1.00 29.59           N  
ATOM    380  CA  SER A  59     -69.743  11.871  35.856  1.00 29.59           C  
ATOM    381  C   SER A  59     -69.506  12.263  37.310  1.00 29.59           C  
ATOM    382  CB  SER A  59     -71.245  11.807  35.575  1.00 29.59           C  
ATOM    383  O   SER A  59     -69.638  11.432  38.212  1.00 29.59           O  
ATOM    384  OG  SER A  59     -71.978  12.436  36.612  1.00 29.59           O  
ATOM    385  N   GLN A  60     -69.072  13.557  37.696  1.00 29.53           N  
ATOM    386  CA  GLN A  60     -69.580  14.824  38.213  1.00 29.53           C  
ATOM    387  C   GLN A  60     -69.328  14.946  39.713  1.00 29.53           C  
ATOM    388  CB  GLN A  60     -71.074  14.964  37.918  1.00 29.53           C  
ATOM    389  O   GLN A  60     -69.538  13.991  40.463  1.00 29.53           O  
ATOM    390  CG  GLN A  60     -71.378  15.526  36.536  1.00 29.53           C  
ATOM    391  CD  GLN A  60     -72.857  15.787  36.321  1.00 29.53           C  
ATOM    392  NE2 GLN A  60     -73.184  16.503  35.250  1.00 29.53           N  
ATOM    393  OE1 GLN A  60     -73.700  15.348  37.110  1.00 29.53           O  
ATOM    394  N   THR A  61     -68.689  16.110  40.312  1.00 32.66           N  
ATOM    395  CA  THR A  61     -69.089  17.290  41.071  1.00 32.66           C  
ATOM    396  C   THR A  61     -68.410  17.311  42.438  1.00 32.66           C  
ATOM    397  CB  THR A  61     -70.617  17.345  41.254  1.00 32.66           C  
ATOM    398  O   THR A  61     -68.266  16.269  43.080  1.00 32.66           O  
ATOM    399  CG2 THR A  61     -71.332  17.358  39.906  1.00 32.66           C  
ATOM    400  OG1 THR A  61     -71.045  16.198  41.998  1.00 32.66           O  
ATOM    401  N   ASN A  62     -67.763  18.469  42.875  1.00 32.98           N  
ATOM    402  CA  ASN A  62     -67.957  19.569  43.813  1.00 32.98           C  
ATOM    403  C   ASN A  62     -67.409  19.229  45.196  1.00 32.98           C  
ATOM    404  CB  ASN A  62     -69.438  19.943  43.905  1.00 32.98           C  
ATOM    405  O   ASN A  62     -67.722  18.173  45.750  1.00 32.98           O  
ATOM    406  CG  ASN A  62     -69.846  20.970  42.868  1.00 32.98           C  
ATOM    407  ND2 ASN A  62     -71.132  20.999  42.537  1.00 32.98           N  
ATOM    408  OD1 ASN A  62     -69.014  21.730  42.367  1.00 32.98           O  
ATOM    409  N   ASN A  63     -66.453  20.031  45.735  1.00 32.35           N  
ATOM    410  CA  ASN A  63     -66.318  21.012  46.807  1.00 32.35           C  
ATOM    411  C   ASN A  63     -66.029  20.342  48.147  1.00 32.35           C  
ATOM    412  CB  ASN A  63     -67.577  21.876  46.905  1.00 32.35           C  
ATOM    413  O   ASN A  63     -66.757  19.439  48.564  1.00 32.35           O  
ATOM    414  CG  ASN A  63     -67.424  23.212  46.205  1.00 32.35           C  
ATOM    415  ND2 ASN A  63     -68.517  23.958  46.107  1.00 32.35           N  
ATOM    416  OD1 ASN A  63     -66.332  23.570  45.756  1.00 32.35           O  
ATOM    417  N   ASP A  64     -64.845  20.647  48.781  1.00 34.52           N  
ATOM    418  CA  ASP A  64     -64.579  21.382  50.014  1.00 34.52           C  
ATOM    419  C   ASP A  64     -63.749  20.544  50.985  1.00 34.52           C  
ATOM    420  CB  ASP A  64     -65.889  21.811  50.677  1.00 34.52           C  
ATOM    421  O   ASP A  64     -64.104  19.404  51.288  1.00 34.52           O  
ATOM    422  CG  ASP A  64     -66.371  23.174  50.213  1.00 34.52           C  
ATOM    423  OD1 ASP A  64     -65.530  24.040  49.888  1.00 34.52           O  
ATOM    424  OD2 ASP A  64     -67.603  23.385  50.173  1.00 34.52           O  
ATOM    425  N   ARG A  65     -62.491  20.994  51.267  1.00 34.95           N  
ATOM    426  CA  ARG A  65     -62.039  21.638  52.496  1.00 34.95           C  
ATOM    427  C   ARG A  65     -60.724  21.036  52.979  1.00 34.95           C  
ATOM    428  CB  ARG A  65     -63.103  21.517  53.590  1.00 34.95           C  
ATOM    429  O   ARG A  65     -60.644  19.834  53.241  1.00 34.95           O  
ATOM    430  CG  ARG A  65     -63.765  22.836  53.954  1.00 34.95           C  
ATOM    431  CD  ARG A  65     -64.798  22.663  55.059  1.00 34.95           C  
ATOM    432  NE  ARG A  65     -65.361  23.944  55.476  1.00 34.95           N  
ATOM    433  NH1 ARG A  65     -66.898  23.027  56.936  1.00 34.95           N  
ATOM    434  NH2 ARG A  65     -66.783  25.300  56.665  1.00 34.95           N  
ATOM    435  CZ  ARG A  65     -66.346  24.087  56.358  1.00 34.95           C  
ATOM    436  N   GLN A  66     -59.584  21.865  52.842  1.00 40.31           N  
ATOM    437  CA  GLN A  66     -58.574  22.690  53.497  1.00 40.31           C  
ATOM    438  C   GLN A  66     -57.710  21.857  54.439  1.00 40.31           C  
ATOM    439  CB  GLN A  66     -59.233  23.837  54.265  1.00 40.31           C  
ATOM    440  O   GLN A  66     -58.227  21.044  55.208  1.00 40.31           O  
ATOM    441  CG  GLN A  66     -59.291  25.145  53.487  1.00 40.31           C  
ATOM    442  CD  GLN A  66     -59.907  26.277  54.287  1.00 40.31           C  
ATOM    443  NE2 GLN A  66     -60.044  27.441  53.660  1.00 40.31           N  
ATOM    444  OE1 GLN A  66     -60.259  26.107  55.459  1.00 40.31           O  
ATOM    445  N   PRO A  67     -56.397  22.521  54.803  1.00 41.58           N  
ATOM    446  CA  PRO A  67     -55.367  23.456  54.346  1.00 41.58           C  
ATOM    447  C   PRO A  67     -54.030  23.254  55.055  1.00 41.58           C  
ATOM    448  CB  PRO A  67     -55.961  24.826  54.679  1.00 41.58           C  
ATOM    449  O   PRO A  67     -53.935  22.447  55.984  1.00 41.58           O  
ATOM    450  CG  PRO A  67     -56.722  24.614  55.948  1.00 41.58           C  
ATOM    451  CD  PRO A  67     -56.708  23.148  56.273  1.00 41.58           C  
ATOM    452  N   THR A  68     -52.851  23.804  54.336  1.00 40.65           N  
ATOM    453  CA  THR A  68     -51.919  24.888  54.624  1.00 40.65           C  
ATOM    454  C   THR A  68     -50.536  24.577  54.059  1.00 40.65           C  
ATOM    455  CB  THR A  68     -51.812  25.145  56.139  1.00 40.65           C  
ATOM    456  O   THR A  68     -50.032  23.462  54.216  1.00 40.65           O  
ATOM    457  CG2 THR A  68     -53.148  25.602  56.715  1.00 40.65           C  
ATOM    458  OG1 THR A  68     -51.410  23.937  56.795  1.00 40.65           O  
ATOM    459  N   HIS A  69     -50.012  25.550  53.104  1.00 39.09           N  
ATOM    460  CA  HIS A  69     -49.270  26.799  52.976  1.00 39.09           C  
ATOM    461  C   HIS A  69     -48.155  26.675  51.944  1.00 39.09           C  
ATOM    462  CB  HIS A  69     -48.689  27.217  54.328  1.00 39.09           C  
ATOM    463  O   HIS A  69     -47.350  25.742  52.003  1.00 39.09           O  
ATOM    464  CG  HIS A  69     -49.441  28.331  54.986  1.00 39.09           C  
ATOM    465  CD2 HIS A  69     -50.409  28.313  55.933  1.00 39.09           C  
ATOM    466  ND1 HIS A  69     -49.227  29.657  54.678  1.00 39.09           N  
ATOM    467  CE1 HIS A  69     -50.031  30.408  55.411  1.00 39.09           C  
ATOM    468  NE2 HIS A  69     -50.759  29.617  56.180  1.00 39.09           N  
ATOM    469  N   ALA A  70     -48.294  27.492  50.770  1.00 34.85           N  
ATOM    470  CA  ALA A  70     -47.949  28.834  50.310  1.00 34.85           C  
ATOM    471  C   ALA A  70     -46.709  28.807  49.420  1.00 34.85           C  
ATOM    472  CB  ALA A  70     -47.725  29.763  51.500  1.00 34.85           C  
ATOM    473  O   ALA A  70     -45.664  28.286  49.817  1.00 34.85           O  
ATOM    474  N   ALA A  71     -46.961  29.204  48.070  1.00 33.34           N  
ATOM    475  CA  ALA A  71     -47.019  30.379  47.205  1.00 33.34           C  
ATOM    476  C   ALA A  71     -45.736  30.527  46.393  1.00 33.34           C  
ATOM    477  CB  ALA A  71     -47.269  31.637  48.033  1.00 33.34           C  
ATOM    478  O   ALA A  71     -44.635  30.481  46.947  1.00 33.34           O  
ATOM    479  N   MET A  72     -45.879  30.562  44.968  1.00 30.54           N  
ATOM    480  CA  MET A  72     -46.075  31.361  43.762  1.00 30.54           C  
ATOM    481  C   MET A  72     -44.819  32.156  43.425  1.00 30.54           C  
ATOM    482  CB  MET A  72     -47.264  32.308  43.932  1.00 30.54           C  
ATOM    483  O   MET A  72     -44.258  32.833  44.288  1.00 30.54           O  
ATOM    484  CG  MET A  72     -48.501  31.885  43.156  1.00 30.54           C  
ATOM    485  SD  MET A  72     -49.864  33.108  43.284  1.00 30.54           S  
ATOM    486  CE  MET A  72     -50.733  32.782  41.725  1.00 30.54           C  
ATOM    487  N   ALA A  73     -44.327  31.967  42.121  1.00 33.06           N  
ATOM    488  CA  ALA A  73     -44.418  32.699  40.861  1.00 33.06           C  
ATOM    489  C   ALA A  73     -43.035  32.932  40.260  1.00 33.06           C  
ATOM    490  CB  ALA A  73     -45.136  34.030  41.069  1.00 33.06           C  
ATOM    491  O   ALA A  73     -42.119  33.381  40.953  1.00 33.06           O  
ATOM    492  N   ALA A  74     -42.786  32.543  38.973  1.00 30.30           N  
ATOM    493  CA  ALA A  74     -42.691  32.978  37.581  1.00 30.30           C  
ATOM    494  C   ALA A  74     -41.611  34.042  37.411  1.00 30.30           C  
ATOM    495  CB  ALA A  74     -44.038  33.509  37.097  1.00 30.30           C  
ATOM    496  O   ALA A  74     -41.549  35.001  38.184  1.00 30.30           O  
ATOM    497  N   GLN A  75     -40.631  33.920  36.366  1.00 33.67           N  
ATOM    498  CA  GLN A  75     -40.342  34.483  35.052  1.00 33.67           C  
ATOM    499  C   GLN A  75     -38.847  34.737  34.878  1.00 33.67           C  
ATOM    500  CB  GLN A  75     -41.122  35.782  34.840  1.00 33.67           C  
ATOM    501  O   GLN A  75     -38.204  35.314  35.758  1.00 33.67           O  
ATOM    502  CG  GLN A  75     -42.369  35.616  33.981  1.00 33.67           C  
ATOM    503  CD  GLN A  75     -43.238  36.860  33.963  1.00 33.67           C  
ATOM    504  NE2 GLN A  75     -44.528  36.678  33.699  1.00 33.67           N  
ATOM    505  OE1 GLN A  75     -42.755  37.975  34.184  1.00 33.67           O  
ATOM    506  N   ARG A  76     -38.169  34.348  33.740  1.00 29.17           N  
ATOM    507  CA  ARG A  76     -37.409  34.657  32.533  1.00 29.17           C  
ATOM    508  C   ARG A  76     -36.294  35.655  32.828  1.00 29.17           C  
ATOM    509  CB  ARG A  76     -38.330  35.208  31.443  1.00 29.17           C  
ATOM    510  O   ARG A  76     -36.523  36.674  33.483  1.00 29.17           O  
ATOM    511  CG  ARG A  76     -38.235  34.463  30.121  1.00 29.17           C  
ATOM    512  CD  ARG A  76     -39.317  34.905  29.146  1.00 29.17           C  
ATOM    513  NE  ARG A  76     -38.812  34.981  27.778  1.00 29.17           N  
ATOM    514  NH1 ARG A  76     -40.684  36.033  26.925  1.00 29.17           N  
ATOM    515  NH2 ARG A  76     -38.919  35.533  25.551  1.00 29.17           N  
ATOM    516  CZ  ARG A  76     -39.473  35.515  26.755  1.00 29.17           C  
ATOM    517  N   ALA A  77     -34.948  35.481  32.387  1.00 31.50           N  
ATOM    518  CA  ALA A  77     -33.981  36.037  31.444  1.00 31.50           C  
ATOM    519  C   ALA A  77     -32.653  36.337  32.134  1.00 31.50           C  
ATOM    520  CB  ALA A  77     -34.538  37.301  30.794  1.00 31.50           C  
ATOM    521  O   ALA A  77     -32.631  36.880  33.241  1.00 31.50           O  
ATOM    522  N   LEU A  78     -31.460  35.879  31.570  1.00 35.37           N  
ATOM    523  CA  LEU A  78     -30.157  36.239  31.021  1.00 35.37           C  
ATOM    524  C   LEU A  78     -29.124  36.395  32.132  1.00 35.37           C  
ATOM    525  CB  LEU A  78     -30.255  37.536  30.214  1.00 35.37           C  
ATOM    526  O   LEU A  78     -29.355  37.118  33.104  1.00 35.37           O  
ATOM    527  CG  LEU A  78     -30.995  37.449  28.878  1.00 35.37           C  
ATOM    528  CD1 LEU A  78     -31.555  38.814  28.492  1.00 35.37           C  
ATOM    529  CD2 LEU A  78     -30.071  36.917  27.788  1.00 35.37           C  
ATOM    530  N   ARG A  79     -28.084  35.546  32.092  1.00 35.84           N  
ATOM    531  CA  ARG A  79     -26.636  35.377  32.162  1.00 35.84           C  
ATOM    532  C   ARG A  79     -26.061  36.090  33.382  1.00 35.84           C  
ATOM    533  CB  ARG A  79     -25.971  35.901  30.887  1.00 35.84           C  
ATOM    534  O   ARG A  79     -26.483  37.198  33.717  1.00 35.84           O  
ATOM    535  CG  ARG A  79     -26.035  34.933  29.717  1.00 35.84           C  
ATOM    536  CD  ARG A  79     -25.357  35.501  28.478  1.00 35.84           C  
ATOM    537  NE  ARG A  79     -24.865  34.443  27.600  1.00 35.84           N  
ATOM    538  NH1 ARG A  79     -22.773  35.377  27.303  1.00 35.84           N  
ATOM    539  NH2 ARG A  79     -23.305  33.398  26.277  1.00 35.84           N  
ATOM    540  CZ  ARG A  79     -23.649  34.408  27.062  1.00 35.84           C  
ATOM    541  N   PRO A  80     -24.798  35.616  33.787  1.00 35.57           N  
ATOM    542  CA  PRO A  80     -23.983  34.942  34.800  1.00 35.57           C  
ATOM    543  C   PRO A  80     -22.958  35.871  35.447  1.00 35.57           C  
ATOM    544  CB  PRO A  80     -23.289  33.829  34.011  1.00 35.57           C  
ATOM    545  O   PRO A  80     -22.758  36.995  34.981  1.00 35.57           O  
ATOM    546  CG  PRO A  80     -23.046  34.414  32.658  1.00 35.57           C  
ATOM    547  CD  PRO A  80     -23.702  35.764  32.597  1.00 35.57           C  
ATOM    548  N   SER A  81     -22.694  35.746  36.704  1.00 28.92           N  
ATOM    549  CA  SER A  81     -21.420  35.514  37.378  1.00 28.92           C  
ATOM    550  C   SER A  81     -21.376  36.212  38.733  1.00 28.92           C  
ATOM    551  CB  SER A  81     -20.258  35.997  36.509  1.00 28.92           C  
ATOM    552  O   SER A  81     -21.802  37.362  38.859  1.00 28.92           O  
ATOM    553  OG  SER A  81     -19.082  36.153  37.283  1.00 28.92           O  
ATOM    554  N   SER A  82     -21.205  35.464  39.772  1.00 30.23           N  
ATOM    555  CA  SER A  82     -20.147  35.242  40.751  1.00 30.23           C  
ATOM    556  C   SER A  82     -20.496  35.871  42.095  1.00 30.23           C  
ATOM    557  CB  SER A  82     -18.819  35.807  40.244  1.00 30.23           C  
ATOM    558  O   SER A  82     -21.055  36.969  42.146  1.00 30.23           O  
ATOM    559  OG  SER A  82     -18.922  37.201  40.011  1.00 30.23           O  
ATOM    560  N   ARG A  83     -20.704  35.012  43.126  1.00 31.58           N  
ATOM    561  CA  ARG A  83     -20.034  35.388  44.366  1.00 31.58           C  
ATOM    562  C   ARG A  83     -20.339  34.390  45.478  1.00 31.58           C  
ATOM    563  CB  ARG A  83     -20.452  36.796  44.797  1.00 31.58           C  
ATOM    564  O   ARG A  83     -21.501  34.052  45.715  1.00 31.58           O  
ATOM    565  CG  ARG A  83     -19.642  37.905  44.146  1.00 31.58           C  
ATOM    566  CD  ARG A  83     -20.086  39.282  44.621  1.00 31.58           C  
ATOM    567  NE  ARG A  83     -19.181  40.330  44.158  1.00 31.58           N  
ATOM    568  NH1 ARG A  83     -19.844  41.885  45.732  1.00 31.58           N  
ATOM    569  NH2 ARG A  83     -18.230  42.420  44.195  1.00 31.58           N  
ATOM    570  CZ  ARG A  83     -19.087  41.542  44.696  1.00 31.58           C  
ATOM    571  N   SER A  84     -19.335  33.608  45.949  1.00 35.02           N  
ATOM    572  CA  SER A  84     -18.328  33.386  46.982  1.00 35.02           C  
ATOM    573  C   SER A  84     -18.917  33.570  48.376  1.00 35.02           C  
ATOM    574  CB  SER A  84     -17.145  34.337  46.790  1.00 35.02           C  
ATOM    575  O   SER A  84     -19.721  34.476  48.602  1.00 35.02           O  
ATOM    576  OG  SER A  84     -17.486  35.652  47.194  1.00 35.02           O  
ATOM    577  N   ALA A  85     -18.883  32.581  49.177  1.00 33.46           N  
ATOM    578  CA  ALA A  85     -18.804  32.725  50.628  1.00 33.46           C  
ATOM    579  C   ALA A  85     -17.493  32.158  51.165  1.00 33.46           C  
ATOM    580  CB  ALA A  85     -19.992  32.037  51.297  1.00 33.46           C  
ATOM    581  O   ALA A  85     -17.125  31.024  50.849  1.00 33.46           O  
ATOM    582  N   SER A  86     -16.638  33.089  51.643  1.00 33.56           N  
ATOM    583  CA  SER A  86     -16.475  33.688  52.964  1.00 33.56           C  
ATOM    584  C   SER A  86     -15.190  33.210  53.632  1.00 33.56           C  
ATOM    585  CB  SER A  86     -17.674  33.360  53.854  1.00 33.56           C  
ATOM    586  O   SER A  86     -14.869  32.020  53.594  1.00 33.56           O  
ATOM    587  OG  SER A  86     -17.565  32.049  54.382  1.00 33.56           O  
ATOM    588  N   LEU A  87     -14.340  34.273  53.908  1.00 36.91           N  
ATOM    589  CA  LEU A  87     -14.114  34.818  55.242  1.00 36.91           C  
ATOM    590  C   LEU A  87     -12.718  35.421  55.354  1.00 36.91           C  
ATOM    591  CB  LEU A  87     -14.299  33.729  56.303  1.00 36.91           C  
ATOM    592  O   LEU A  87     -11.725  34.764  55.032  1.00 36.91           O  
ATOM    593  CG  LEU A  87     -15.720  33.535  56.834  1.00 36.91           C  
ATOM    594  CD1 LEU A  87     -16.164  32.088  56.642  1.00 36.91           C  
ATOM    595  CD2 LEU A  87     -15.802  33.934  58.303  1.00 36.91           C  
ATOM    596  N   SER A  88     -12.709  36.813  55.523  1.00 40.21           N  
ATOM    597  CA  SER A  88     -12.512  37.723  56.646  1.00 40.21           C  
ATOM    598  C   SER A  88     -11.391  38.717  56.362  1.00 40.21           C  
ATOM    599  CB  SER A  88     -12.199  36.940  57.922  1.00 40.21           C  
ATOM    600  O   SER A  88     -10.282  38.322  55.994  1.00 40.21           O  
ATOM    601  OG  SER A  88     -11.020  36.170  57.763  1.00 40.21           O  
ATOM    602  N   ASN A  89     -11.798  40.040  56.205  1.00 34.17           N  
ATOM    603  CA  ASN A  89     -11.950  41.411  56.680  1.00 34.17           C  
ATOM    604  C   ASN A  89     -10.706  41.887  57.425  1.00 34.17           C  
ATOM    605  CB  ASN A  89     -13.185  41.535  57.576  1.00 34.17           C  
ATOM    606  O   ASN A  89     -10.166  41.166  58.265  1.00 34.17           O  
ATOM    607  CG  ASN A  89     -14.145  42.607  57.101  1.00 34.17           C  
ATOM    608  ND2 ASN A  89     -14.849  43.231  58.038  1.00 34.17           N  
ATOM    609  OD1 ASN A  89     -14.255  42.872  55.901  1.00 34.17           O  
ATOM    610  N   SER A  90     -10.131  43.041  56.895  1.00 40.27           N  
ATOM    611  CA  SER A  90     -10.256  44.359  57.508  1.00 40.27           C  
ATOM    612  C   SER A  90      -9.047  45.233  57.191  1.00 40.27           C  
ATOM    613  CB  SER A  90     -10.420  44.232  59.023  1.00 40.27           C  
ATOM    614  O   SER A  90      -7.903  44.809  57.371  1.00 40.27           O  
ATOM    615  OG  SER A  90     -11.375  45.162  59.505  1.00 40.27           O  
ATOM    616  N   LYS A  91      -9.337  46.402  56.455  1.00 41.32           N  
ATOM    617  CA  LYS A  91      -9.493  47.772  56.936  1.00 41.32           C  
ATOM    618  C   LYS A  91      -8.690  48.749  56.083  1.00 41.32           C  
ATOM    619  CB  LYS A  91      -9.064  47.878  58.400  1.00 41.32           C  
ATOM    620  O   LYS A  91      -7.482  48.580  55.907  1.00 41.32           O  
ATOM    621  CG  LYS A  91     -10.197  47.671  59.394  1.00 41.32           C  
ATOM    622  CD  LYS A  91      -9.702  47.755  60.832  1.00 41.32           C  
ATOM    623  CE  LYS A  91     -10.815  47.455  61.827  1.00 41.32           C  
ATOM    624  NZ  LYS A  91     -10.291  47.302  63.216  1.00 41.32           N  
ATOM    625  N   ASN A  92      -9.441  49.715  55.370  1.00 38.55           N  
ATOM    626  CA  ASN A  92      -9.879  51.092  55.577  1.00 38.55           C  
ATOM    627  C   ASN A  92      -9.144  52.059  54.653  1.00 38.55           C  
ATOM    628  CB  ASN A  92      -9.686  51.503  57.038  1.00 38.55           C  
ATOM    629  O   ASN A  92      -7.912  52.080  54.623  1.00 38.55           O  
ATOM    630  CG  ASN A  92     -10.970  51.425  57.841  1.00 38.55           C  
ATOM    631  ND2 ASN A  92     -10.886  51.749  59.125  1.00 38.55           N  
ATOM    632  OD1 ASN A  92     -12.028  51.075  57.311  1.00 38.55           O  
ATOM    633  N   MET A  93      -9.898  52.818  53.726  1.00 37.01           N  
ATOM    634  CA  MET A  93     -10.602  54.096  53.671  1.00 37.01           C  
ATOM    635  C   MET A  93      -9.663  55.217  53.239  1.00 37.01           C  
ATOM    636  CB  MET A  93     -11.223  54.427  55.029  1.00 37.01           C  
ATOM    637  O   MET A  93      -8.529  55.300  53.714  1.00 37.01           O  
ATOM    638  CG  MET A  93     -12.446  53.590  55.365  1.00 37.01           C  
ATOM    639  SD  MET A  93     -13.883  54.615  55.866  1.00 37.01           S  
ATOM    640  CE  MET A  93     -14.792  54.680  54.297  1.00 37.01           C  
ATOM    641  N   THR A  94     -10.023  55.947  52.101  1.00 38.52           N  
ATOM    642  CA  THR A  94     -10.630  57.264  51.945  1.00 38.52           C  
ATOM    643  C   THR A  94      -9.982  58.024  50.791  1.00 38.52           C  
ATOM    644  CB  THR A  94     -10.511  58.091  53.238  1.00 38.52           C  
ATOM    645  O   THR A  94      -8.755  58.074  50.684  1.00 38.52           O  
ATOM    646  CG2 THR A  94     -11.511  57.618  54.288  1.00 38.52           C  
ATOM    647  OG1 THR A  94      -9.184  57.957  53.764  1.00 38.52           O  
ATOM    648  N   ALA A  95     -10.775  58.408  49.678  1.00 37.36           N  
ATOM    649  CA  ALA A  95     -11.604  59.535  49.256  1.00 37.36           C  
ATOM    650  C   ALA A  95     -10.757  60.624  48.604  1.00 37.36           C  
ATOM    651  CB  ALA A  95     -12.374  60.104  50.445  1.00 37.36           C  
ATOM    652  O   ALA A  95      -9.716  61.014  49.139  1.00 37.36           O  
ATOM    653  N   ALA A  96     -11.101  60.966  47.327  1.00 36.01           N  
ATOM    654  CA  ALA A  96     -11.879  62.103  46.840  1.00 36.01           C  
ATOM    655  C   ALA A  96     -11.023  63.019  45.969  1.00 36.01           C  
ATOM    656  CB  ALA A  96     -12.469  62.885  48.010  1.00 36.01           C  
ATOM    657  O   ALA A  96      -9.939  63.440  46.378  1.00 36.01           O  
ATOM    658  N   ALA A  97     -11.450  63.161  44.691  1.00 38.48           N  
ATOM    659  CA  ALA A  97     -12.267  64.112  43.942  1.00 38.48           C  
ATOM    660  C   ALA A  97     -11.403  65.203  43.316  1.00 38.48           C  
ATOM    661  CB  ALA A  97     -13.329  64.731  44.847  1.00 38.48           C  
ATOM    662  O   ALA A  97     -10.559  65.797  43.990  1.00 38.48           O  
ATOM    663  N   SER A  98     -11.482  65.351  41.941  1.00 37.00           N  
ATOM    664  CA  SER A  98     -12.215  66.268  41.074  1.00 37.00           C  
ATOM    665  C   SER A  98     -11.264  67.168  40.292  1.00 37.00           C  
ATOM    666  CB  SER A  98     -13.182  67.123  41.893  1.00 37.00           C  
ATOM    667  O   SER A  98     -10.376  67.795  40.874  1.00 37.00           O  
ATOM    668  OG  SER A  98     -13.754  68.143  41.092  1.00 37.00           O  
ATOM    669  N   GLN A  99     -11.323  67.129  38.917  1.00 38.07           N  
ATOM    670  CA  GLN A  99     -11.946  67.899  37.846  1.00 38.07           C  
ATOM    671  C   GLN A  99     -10.927  68.796  37.148  1.00 38.07           C  
ATOM    672  CB  GLN A  99     -13.100  68.742  38.391  1.00 38.07           C  
ATOM    673  O   GLN A  99     -10.153  69.494  37.806  1.00 38.07           O  
ATOM    674  CG  GLN A  99     -14.364  67.942  38.676  1.00 38.07           C  
ATOM    675  CD  GLN A  99     -15.533  68.818  39.087  1.00 38.07           C  
ATOM    676  NE2 GLN A  99     -16.308  68.355  40.061  1.00 38.07           N  
ATOM    677  OE1 GLN A  99     -15.737  69.904  38.533  1.00 38.07           O  
ATOM    678  N   THR A 100     -10.718  68.667  35.778  1.00 40.07           N  
ATOM    679  CA  THR A 100     -11.136  69.351  34.560  1.00 40.07           C  
ATOM    680  C   THR A 100      -9.924  69.800  33.748  1.00 40.07           C  
ATOM    681  CB  THR A 100     -12.023  70.569  34.879  1.00 40.07           C  
ATOM    682  O   THR A 100      -8.977  70.366  34.299  1.00 40.07           O  
ATOM    683  CG2 THR A 100     -13.441  70.137  35.239  1.00 40.07           C  
ATOM    684  OG1 THR A 100     -11.459  71.286  35.984  1.00 40.07           O  
ATOM    685  N   ASP A 101      -9.795  69.422  32.437  1.00 33.77           N  
ATOM    686  CA  ASP A 101     -10.042  69.985  31.113  1.00 33.77           C  
ATOM    687  C   ASP A 101      -8.731  70.289  30.392  1.00 33.77           C  
ATOM    688  CB  ASP A 101     -10.891  71.254  31.219  1.00 33.77           C  
ATOM    689  O   ASP A 101      -7.849  70.947  30.947  1.00 33.77           O  
ATOM    690  CG  ASP A 101     -12.324  71.049  30.759  1.00 33.77           C  
ATOM    691  OD1 ASP A 101     -12.640  69.972  30.210  1.00 33.77           O  
ATOM    692  OD2 ASP A 101     -13.143  71.974  30.946  1.00 33.77           O  
ATOM    693  N   HIS A 102      -8.358  69.570  29.191  1.00 40.11           N  
ATOM    694  CA  HIS A 102      -8.070  70.119  27.871  1.00 40.11           C  
ATOM    695  C   HIS A 102      -7.003  69.299  27.154  1.00 40.11           C  
ATOM    696  CB  HIS A 102      -7.623  71.578  27.983  1.00 40.11           C  
ATOM    697  O   HIS A 102      -5.969  68.970  27.740  1.00 40.11           O  
ATOM    698  CG  HIS A 102      -8.756  72.554  27.979  1.00 40.11           C  
ATOM    699  CD2 HIS A 102      -8.967  73.675  28.709  1.00 40.11           C  
ATOM    700  ND1 HIS A 102      -9.847  72.424  27.147  1.00 40.11           N  
ATOM    701  CE1 HIS A 102     -10.682  73.427  27.365  1.00 40.11           C  
ATOM    702  NE2 HIS A 102     -10.171  74.200  28.309  1.00 40.11           N  
ATOM    703  N   SER A 103      -7.363  68.501  26.054  1.00 42.73           N  
ATOM    704  CA  SER A 103      -6.829  68.576  24.699  1.00 42.73           C  
ATOM    705  C   SER A 103      -6.561  67.186  24.132  1.00 42.73           C  
ATOM    706  CB  SER A 103      -5.542  69.402  24.675  1.00 42.73           C  
ATOM    707  O   SER A 103      -5.923  66.356  24.784  1.00 42.73           O  
ATOM    708  OG  SER A 103      -4.592  68.879  25.587  1.00 42.73           O  
ATOM    709  N   LEU A 104      -7.524  66.679  23.302  1.00 35.98           N  
ATOM    710  CA  LEU A 104      -7.478  65.770  22.162  1.00 35.98           C  
ATOM    711  C   LEU A 104      -6.252  66.046  21.297  1.00 35.98           C  
ATOM    712  CB  LEU A 104      -8.750  65.900  21.320  1.00 35.98           C  
ATOM    713  O   LEU A 104      -6.025  67.183  20.879  1.00 35.98           O  
ATOM    714  CG  LEU A 104     -10.000  65.212  21.871  1.00 35.98           C  
ATOM    715  CD1 LEU A 104     -11.144  66.213  21.999  1.00 35.98           C  
ATOM    716  CD2 LEU A 104     -10.403  64.042  20.979  1.00 35.98           C  
ATOM    717  N   PRO A 105      -5.295  65.031  21.169  1.00 38.83           N  
ATOM    718  CA  PRO A 105      -4.962  64.404  19.888  1.00 38.83           C  
ATOM    719  C   PRO A 105      -5.055  62.881  19.934  1.00 38.83           C  
ATOM    720  CB  PRO A 105      -3.520  64.856  19.639  1.00 38.83           C  
ATOM    721  O   PRO A 105      -4.889  62.281  20.999  1.00 38.83           O  
ATOM    722  CG  PRO A 105      -2.929  65.016  21.003  1.00 38.83           C  
ATOM    723  CD  PRO A 105      -4.027  64.872  22.018  1.00 38.83           C  
ATOM    724  N   THR A 106      -6.089  62.244  19.151  1.00 33.46           N  
ATOM    725  CA  THR A 106      -6.046  61.086  18.266  1.00 33.46           C  
ATOM    726  C   THR A 106      -4.841  60.206  18.585  1.00 33.46           C  
ATOM    727  CB  THR A 106      -5.996  61.514  16.788  1.00 33.46           C  
ATOM    728  O   THR A 106      -3.696  60.650  18.478  1.00 33.46           O  
ATOM    729  CG2 THR A 106      -7.358  62.010  16.312  1.00 33.46           C  
ATOM    730  OG1 THR A 106      -5.036  62.567  16.634  1.00 33.46           O  
ATOM    731  N   SER A 107      -5.006  59.303  19.624  1.00 43.26           N  
ATOM    732  CA  SER A 107      -4.209  58.090  19.772  1.00 43.26           C  
ATOM    733  C   SER A 107      -5.062  56.841  19.580  1.00 43.26           C  
ATOM    734  CB  SER A 107      -3.538  58.053  21.146  1.00 43.26           C  
ATOM    735  O   SER A 107      -6.197  56.778  20.057  1.00 43.26           O  
ATOM    736  OG  SER A 107      -2.160  58.366  21.041  1.00 43.26           O  
ATOM    737  N   PRO A 108      -4.738  56.012  18.562  1.00 38.47           N  
ATOM    738  CA  PRO A 108      -5.252  54.745  18.036  1.00 38.47           C  
ATOM    739  C   PRO A 108      -5.647  53.765  19.139  1.00 38.47           C  
ATOM    740  CB  PRO A 108      -4.078  54.201  17.218  1.00 38.47           C  
ATOM    741  O   PRO A 108      -5.064  53.786  20.226  1.00 38.47           O  
ATOM    742  CG  PRO A 108      -2.858  54.694  17.925  1.00 38.47           C  
ATOM    743  CD  PRO A 108      -3.281  55.682  18.974  1.00 38.47           C  
ATOM    744  N   MET A 109      -7.012  53.681  19.484  1.00 38.95           N  
ATOM    745  CA  MET A 109      -7.698  52.483  19.961  1.00 38.95           C  
ATOM    746  C   MET A 109      -6.729  51.312  20.079  1.00 38.95           C  
ATOM    747  CB  MET A 109      -8.852  52.115  19.026  1.00 38.95           C  
ATOM    748  O   MET A 109      -6.065  50.950  19.106  1.00 38.95           O  
ATOM    749  CG  MET A 109      -9.954  53.161  18.972  1.00 38.95           C  
ATOM    750  SD  MET A 109     -11.534  52.484  18.331  1.00 38.95           S  
ATOM    751  CE  MET A 109     -12.690  53.147  19.563  1.00 38.95           C  
ATOM    752  N   LYS A 110      -5.738  51.321  21.046  1.00 38.68           N  
ATOM    753  CA  LYS A 110      -5.133  50.193  21.748  1.00 38.68           C  
ATOM    754  C   LYS A 110      -5.993  48.939  21.619  1.00 38.68           C  
ATOM    755  CB  LYS A 110      -4.919  50.532  23.224  1.00 38.68           C  
ATOM    756  O   LYS A 110      -7.158  48.935  22.023  1.00 38.68           O  
ATOM    757  CG  LYS A 110      -3.572  51.174  23.522  1.00 38.68           C  
ATOM    758  CD  LYS A 110      -3.403  51.454  25.010  1.00 38.68           C  
ATOM    759  CE  LYS A 110      -2.094  52.175  25.300  1.00 38.68           C  
ATOM    760  NZ  LYS A 110      -1.842  52.299  26.767  1.00 38.68           N  
ATOM    761  N   THR A 111      -6.038  48.348  20.402  1.00 43.02           N  
ATOM    762  CA  THR A 111      -6.071  46.921  20.101  1.00 43.02           C  
ATOM    763  C   THR A 111      -5.677  46.100  21.325  1.00 43.02           C  
ATOM    764  CB  THR A 111      -5.137  46.576  18.926  1.00 43.02           C  
ATOM    765  O   THR A 111      -4.663  46.382  21.968  1.00 43.02           O  
ATOM    766  CG2 THR A 111      -5.732  47.031  17.598  1.00 43.02           C  
ATOM    767  OG1 THR A 111      -3.875  47.227  19.119  1.00 43.02           O  
ATOM    768  N   ALA A 112      -6.549  45.899  22.391  1.00 45.55           N  
ATOM    769  CA  ALA A 112      -6.639  44.732  23.264  1.00 45.55           C  
ATOM    770  C   ALA A 112      -5.643  43.655  22.845  1.00 45.55           C  
ATOM    771  CB  ALA A 112      -8.059  44.171  23.257  1.00 45.55           C  
ATOM    772  O   ALA A 112      -5.675  43.180  21.708  1.00 45.55           O  
ATOM    773  N   ASN A 113      -4.290  43.914  23.061  1.00 44.78           N  
ATOM    774  CA  ASN A 113      -3.187  42.973  23.217  1.00 44.78           C  
ATOM    775  C   ASN A 113      -3.688  41.572  23.556  1.00 44.78           C  
ATOM    776  CB  ASN A 113      -2.211  43.462  24.289  1.00 44.78           C  
ATOM    777  O   ASN A 113      -4.560  41.411  24.412  1.00 44.78           O  
ATOM    778  CG  ASN A 113      -1.069  44.275  23.713  1.00 44.78           C  
ATOM    779  ND2 ASN A 113      -0.228  44.817  24.585  1.00 44.78           N  
ATOM    780  OD1 ASN A 113      -0.945  44.416  22.493  1.00 44.78           O  
ATOM    781  N   PRO A 114      -3.632  40.508  22.684  1.00 46.78           N  
ATOM    782  CA  PRO A 114      -3.809  39.088  22.997  1.00 46.78           C  
ATOM    783  C   PRO A 114      -3.117  38.680  24.296  1.00 46.78           C  
ATOM    784  CB  PRO A 114      -3.176  38.380  21.797  1.00 46.78           C  
ATOM    785  O   PRO A 114      -2.085  39.251  24.656  1.00 46.78           O  
ATOM    786  CG  PRO A 114      -2.208  39.371  21.235  1.00 46.78           C  
ATOM    787  CD  PRO A 114      -2.484  40.711  21.856  1.00 46.78           C  
ATOM    788  N   THR A 115      -3.763  38.836  25.538  1.00 46.54           N  
ATOM    789  CA  THR A 115      -3.368  38.146  26.761  1.00 46.54           C  
ATOM    790  C   THR A 115      -1.976  37.537  26.612  1.00 46.54           C  
ATOM    791  CB  THR A 115      -4.376  37.042  27.131  1.00 46.54           C  
ATOM    792  O   THR A 115      -1.744  36.714  25.724  1.00 46.54           O  
ATOM    793  CG2 THR A 115      -5.586  37.624  27.856  1.00 46.54           C  
ATOM    794  OG1 THR A 115      -4.819  36.387  25.936  1.00 46.54           O  
ATOM    795  N   ALA A 116      -0.818  38.314  26.546  1.00 49.17           N  
ATOM    796  CA  ALA A 116       0.604  38.014  26.697  1.00 49.17           C  
ATOM    797  C   ALA A 116       0.834  36.987  27.802  1.00 49.17           C  
ATOM    798  CB  ALA A 116       1.389  39.291  26.990  1.00 49.17           C  
ATOM    799  O   ALA A 116       0.311  37.130  28.910  1.00 49.17           O  
ATOM    800  N   PHE A 117       0.725  35.635  27.545  1.00 54.03           N  
ATOM    801  CA  PHE A 117       1.244  34.492  28.287  1.00 54.03           C  
ATOM    802  C   PHE A 117       2.465  34.889  29.108  1.00 54.03           C  
ATOM    803  CB  PHE A 117       1.602  33.348  27.333  1.00 54.03           C  
ATOM    804  O   PHE A 117       3.435  35.424  28.568  1.00 54.03           O  
ATOM    805  CG  PHE A 117       0.469  32.389  27.084  1.00 54.03           C  
ATOM    806  CD1 PHE A 117       0.239  31.325  27.947  1.00 54.03           C  
ATOM    807  CD2 PHE A 117      -0.366  32.551  25.986  1.00 54.03           C  
ATOM    808  CE1 PHE A 117      -0.808  30.435  27.720  1.00 54.03           C  
ATOM    809  CE2 PHE A 117      -1.414  31.666  25.752  1.00 54.03           C  
ATOM    810  CZ  PHE A 117      -1.633  30.608  26.619  1.00 54.03           C  
ATOM    811  N   ARG A 118       2.308  35.402  30.356  1.00 58.15           N  
ATOM    812  CA  ARG A 118       3.436  35.668  31.243  1.00 58.15           C  
ATOM    813  C   ARG A 118       4.071  34.369  31.727  1.00 58.15           C  
ATOM    814  CB  ARG A 118       2.992  36.512  32.440  1.00 58.15           C  
ATOM    815  O   ARG A 118       3.401  33.536  32.342  1.00 58.15           O  
ATOM    816  CG  ARG A 118       2.674  37.957  32.090  1.00 58.15           C  
ATOM    817  CD  ARG A 118       2.372  38.785  33.332  1.00 58.15           C  
ATOM    818  NE  ARG A 118       1.935  40.134  32.987  1.00 58.15           N  
ATOM    819  NH1 ARG A 118       2.137  40.971  35.131  1.00 58.15           N  
ATOM    820  NH2 ARG A 118       1.425  42.330  33.428  1.00 58.15           N  
ATOM    821  CZ  ARG A 118       1.833  41.142  33.849  1.00 58.15           C  
ATOM    822  N   PRO A 119       5.279  33.955  31.170  1.00 65.94           N  
ATOM    823  CA  PRO A 119       5.976  32.770  31.677  1.00 65.94           C  
ATOM    824  C   PRO A 119       6.219  32.827  33.183  1.00 65.94           C  
ATOM    825  CB  PRO A 119       7.300  32.786  30.909  1.00 65.94           C  
ATOM    826  O   PRO A 119       6.681  33.848  33.699  1.00 65.94           O  
ATOM    827  CG  PRO A 119       7.448  34.195  30.431  1.00 65.94           C  
ATOM    828  CD  PRO A 119       6.096  34.848  30.446  1.00 65.94           C  
ATOM    829  N   THR A 120       5.369  32.263  34.042  1.00 69.05           N  
ATOM    830  CA  THR A 120       5.567  32.132  35.481  1.00 69.05           C  
ATOM    831  C   THR A 120       6.623  31.074  35.788  1.00 69.05           C  
ATOM    832  CB  THR A 120       4.251  31.769  36.195  1.00 69.05           C  
ATOM    833  O   THR A 120       6.690  30.043  35.116  1.00 69.05           O  
ATOM    834  CG2 THR A 120       3.252  32.919  36.125  1.00 69.05           C  
ATOM    835  OG1 THR A 120       3.678  30.614  35.570  1.00 69.05           O  
ATOM    836  N   LYS A 121       7.768  31.444  36.446  1.00 73.43           N  
ATOM    837  CA  LYS A 121       8.829  30.564  36.926  1.00 73.43           C  
ATOM    838  C   LYS A 121       8.296  29.571  37.955  1.00 73.43           C  
ATOM    839  CB  LYS A 121       9.973  31.381  37.530  1.00 73.43           C  
ATOM    840  O   LYS A 121       7.525  29.942  38.842  1.00 73.43           O  
ATOM    841  CG  LYS A 121      10.862  32.058  36.497  1.00 73.43           C  
ATOM    842  CD  LYS A 121      12.012  32.808  37.156  1.00 73.43           C  
ATOM    843  CE  LYS A 121      12.820  33.601  36.137  1.00 73.43           C  
ATOM    844  NZ  LYS A 121      13.875  34.431  36.792  1.00 73.43           N  
ATOM    845  N   LEU A 122       8.363  28.280  37.577  1.00 77.43           N  
ATOM    846  CA  LEU A 122       7.905  27.163  38.397  1.00 77.43           C  
ATOM    847  C   LEU A 122       8.658  27.117  39.723  1.00 77.43           C  
ATOM    848  CB  LEU A 122       8.086  25.840  37.649  1.00 77.43           C  
ATOM    849  O   LEU A 122       9.843  27.454  39.781  1.00 77.43           O  
ATOM    850  CG  LEU A 122       7.255  25.661  36.377  1.00 77.43           C  
ATOM    851  CD1 LEU A 122       7.794  24.498  35.551  1.00 77.43           C  
ATOM    852  CD2 LEU A 122       5.786  25.442  36.724  1.00 77.43           C  
ATOM    853  N   SER A 123       7.954  27.208  41.036  1.00 76.74           N  
ATOM    854  CA  SER A 123       8.443  27.155  42.410  1.00 76.74           C  
ATOM    855  C   SER A 123       9.002  25.776  42.745  1.00 76.74           C  
ATOM    856  CB  SER A 123       7.325  27.513  43.390  1.00 76.74           C  
ATOM    857  O   SER A 123       9.456  25.541  43.866  1.00 76.74           O  
ATOM    858  OG  SER A 123       6.320  26.514  43.394  1.00 76.74           O  
ATOM    859  N   GLY A 124       9.457  24.926  41.600  1.00 82.96           N  
ATOM    860  CA  GLY A 124      10.062  23.615  41.772  1.00 82.96           C  
ATOM    861  C   GLY A 124       9.788  22.675  40.613  1.00 82.96           C  
ATOM    862  O   GLY A 124       9.193  23.074  39.610  1.00 82.96           O  
ATOM    863  N   TYR A 125      10.486  21.444  40.607  1.00 85.82           N  
ATOM    864  CA  TYR A 125      10.328  20.426  39.575  1.00 85.82           C  
ATOM    865  C   TYR A 125       8.922  19.839  39.598  1.00 85.82           C  
ATOM    866  CB  TYR A 125      11.362  19.310  39.757  1.00 85.82           C  
ATOM    867  O   TYR A 125       8.497  19.268  40.606  1.00 85.82           O  
ATOM    868  CG  TYR A 125      11.300  18.245  38.690  1.00 85.82           C  
ATOM    869  CD1 TYR A 125      10.846  16.961  38.985  1.00 85.82           C  
ATOM    870  CD2 TYR A 125      11.696  18.519  37.385  1.00 85.82           C  
ATOM    871  CE1 TYR A 125      10.788  15.976  38.005  1.00 85.82           C  
ATOM    872  CE2 TYR A 125      11.643  17.541  36.397  1.00 85.82           C  
ATOM    873  OH  TYR A 125      11.134  15.303  35.742  1.00 85.82           O  
ATOM    874  CZ  TYR A 125      11.188  16.275  36.716  1.00 85.82           C  
ATOM    875  N   VAL A 126       8.027  20.155  38.680  1.00 83.89           N  
ATOM    876  CA  VAL A 126       6.619  19.803  38.527  1.00 83.89           C  
ATOM    877  C   VAL A 126       6.494  18.510  37.726  1.00 83.89           C  
ATOM    878  CB  VAL A 126       5.822  20.935  37.841  1.00 83.89           C  
ATOM    879  O   VAL A 126       5.624  17.681  38.005  1.00 83.89           O  
ATOM    880  CG1 VAL A 126       4.357  20.538  37.672  1.00 83.89           C  
ATOM    881  CG2 VAL A 126       5.939  22.231  38.642  1.00 83.89           C  
ATOM    882  N   GLY A 127       7.684  18.181  36.780  1.00 82.41           N  
ATOM    883  CA  GLY A 127       7.676  16.862  36.168  1.00 82.41           C  
ATOM    884  C   GLY A 127       7.001  16.838  34.809  1.00 82.41           C  
ATOM    885  O   GLY A 127       6.697  15.767  34.280  1.00 82.41           O  
ATOM    886  N   PHE A 128       6.587  18.047  34.177  1.00 85.36           N  
ATOM    887  CA  PHE A 128       6.020  18.108  32.835  1.00 85.36           C  
ATOM    888  C   PHE A 128       7.028  17.627  31.798  1.00 85.36           C  
ATOM    889  CB  PHE A 128       5.567  19.534  32.505  1.00 85.36           C  
ATOM    890  O   PHE A 128       6.656  17.290  30.672  1.00 85.36           O  
ATOM    891  CG  PHE A 128       4.457  20.038  33.387  1.00 85.36           C  
ATOM    892  CD1 PHE A 128       3.185  19.482  33.313  1.00 85.36           C  
ATOM    893  CD2 PHE A 128       4.685  21.067  34.291  1.00 85.36           C  
ATOM    894  CE1 PHE A 128       2.156  19.946  34.128  1.00 85.36           C  
ATOM    895  CE2 PHE A 128       3.661  21.536  35.109  1.00 85.36           C  
ATOM    896  CZ  PHE A 128       2.397  20.975  35.025  1.00 85.36           C  
ATOM    897  N   ASP A 129       8.374  17.545  32.290  1.00 86.37           N  
ATOM    898  CA  ASP A 129       9.436  17.055  31.417  1.00 86.37           C  
ATOM    899  C   ASP A 129       9.226  15.582  31.072  1.00 86.37           C  
ATOM    900  CB  ASP A 129      10.804  17.252  32.073  1.00 86.37           C  
ATOM    901  O   ASP A 129       9.766  15.089  30.080  1.00 86.37           O  
ATOM    902  CG  ASP A 129      10.912  16.583  33.432  1.00 86.37           C  
ATOM    903  OD1 ASP A 129       9.868  16.243  34.030  1.00 86.37           O  
ATOM    904  OD2 ASP A 129      12.051  16.396  33.911  1.00 86.37           O  
ATOM    905  N   SER A 130       8.340  14.870  31.920  1.00 85.53           N  
ATOM    906  CA  SER A 130       8.117  13.439  31.734  1.00 85.53           C  
ATOM    907  C   SER A 130       6.969  13.180  30.765  1.00 85.53           C  
ATOM    908  CB  SER A 130       7.826  12.764  33.075  1.00 85.53           C  
ATOM    909  O   SER A 130       6.706  12.033  30.399  1.00 85.53           O  
ATOM    910  OG  SER A 130       6.695  13.348  33.697  1.00 85.53           O  
ATOM    911  N   LEU A 131       6.207  14.260  30.322  1.00 87.35           N  
ATOM    912  CA  LEU A 131       5.016  14.144  29.487  1.00 87.35           C  
ATOM    913  C   LEU A 131       5.350  13.485  28.153  1.00 87.35           C  
ATOM    914  CB  LEU A 131       4.393  15.522  29.248  1.00 87.35           C  
ATOM    915  O   LEU A 131       4.617  12.610  27.687  1.00 87.35           O  
ATOM    916  CG  LEU A 131       3.615  16.126  30.417  1.00 87.35           C  
ATOM    917  CD1 LEU A 131       3.137  17.531  30.067  1.00 87.35           C  
ATOM    918  CD2 LEU A 131       2.436  15.234  30.794  1.00 87.35           C  
ATOM    919  N   PRO A 132       6.458  13.901  27.627  1.00 89.67           N  
ATOM    920  CA  PRO A 132       6.828  13.217  26.386  1.00 89.67           C  
ATOM    921  C   PRO A 132       7.108  11.730  26.593  1.00 89.67           C  
ATOM    922  CB  PRO A 132       8.093  13.954  25.941  1.00 89.67           C  
ATOM    923  O   PRO A 132       6.752  10.908  25.745  1.00 89.67           O  
ATOM    924  CG  PRO A 132       7.962  15.325  26.523  1.00 89.67           C  
ATOM    925  CD  PRO A 132       7.254  15.216  27.843  1.00 89.67           C  
ATOM    926  N   ASN A 133       7.770  11.435  27.680  1.00 88.20           N  
ATOM    927  CA  ASN A 133       8.041  10.044  28.028  1.00 88.20           C  
ATOM    928  C   ASN A 133       6.754   9.281  28.330  1.00 88.20           C  
ATOM    929  CB  ASN A 133       8.997   9.965  29.220  1.00 88.20           C  
ATOM    930  O   ASN A 133       6.628   8.106  27.983  1.00 88.20           O  
ATOM    931  CG  ASN A 133      10.399  10.426  28.875  1.00 88.20           C  
ATOM    932  ND2 ASN A 133      11.146  10.860  29.884  1.00 88.20           N  
ATOM    933  OD1 ASN A 133      10.808  10.394  27.711  1.00 88.20           O  
ATOM    934  N   GLN A 134       5.817  10.020  28.923  1.00 87.46           N  
ATOM    935  CA  GLN A 134       4.507   9.448  29.213  1.00 87.46           C  
ATOM    936  C   GLN A 134       3.740   9.149  27.927  1.00 87.46           C  
ATOM    937  CB  GLN A 134       3.694  10.390  30.102  1.00 87.46           C  
ATOM    938  O   GLN A 134       3.109   8.097  27.805  1.00 87.46           O  
ATOM    939  CG  GLN A 134       2.410   9.772  30.640  1.00 87.46           C  
ATOM    940  CD  GLN A 134       1.668  10.694  31.590  1.00 87.46           C  
ATOM    941  NE2 GLN A 134       0.864  10.113  32.473  1.00 87.46           N  
ATOM    942  OE1 GLN A 134       1.817  11.919  31.530  1.00 87.46           O  
ATOM    943  N   VAL A 135       3.803  10.063  27.024  1.00 88.56           N  
ATOM    944  CA  VAL A 135       3.125   9.910  25.741  1.00 88.56           C  
ATOM    945  C   VAL A 135       3.800   8.807  24.928  1.00 88.56           C  
ATOM    946  CB  VAL A 135       3.118  11.232  24.941  1.00 88.56           C  
ATOM    947  O   VAL A 135       3.125   8.003  24.281  1.00 88.56           O  
ATOM    948  CG1 VAL A 135       2.514  11.021  23.554  1.00 88.56           C  
ATOM    949  CG2 VAL A 135       2.350  12.311  25.703  1.00 88.56           C  
ATOM    950  N   HIS A 136       5.132   8.829  25.004  1.00 86.21           N  
ATOM    951  CA  HIS A 136       5.911   7.794  24.334  1.00 86.21           C  
ATOM    952  C   HIS A 136       5.560   6.409  24.866  1.00 86.21           C  
ATOM    953  CB  HIS A 136       7.408   8.058  24.501  1.00 86.21           C  
ATOM    954  O   HIS A 136       5.343   5.477  24.089  1.00 86.21           O  
ATOM    955  CG  HIS A 136       8.275   6.983  23.926  1.00 86.21           C  
ATOM    956  CD2 HIS A 136       9.055   6.054  24.526  1.00 86.21           C  
ATOM    957  ND1 HIS A 136       8.408   6.781  22.569  1.00 86.21           N  
ATOM    958  CE1 HIS A 136       9.234   5.770  22.359  1.00 86.21           C  
ATOM    959  NE2 HIS A 136       9.641   5.311  23.530  1.00 86.21           N  
ATOM    960  N   ARG A 137       5.527   6.248  26.141  1.00 86.82           N  
ATOM    961  CA  ARG A 137       5.214   4.986  26.802  1.00 86.82           C  
ATOM    962  C   ARG A 137       3.803   4.522  26.457  1.00 86.82           C  
ATOM    963  CB  ARG A 137       5.365   5.121  28.319  1.00 86.82           C  
ATOM    964  O   ARG A 137       3.573   3.333  26.225  1.00 86.82           O  
ATOM    965  CG  ARG A 137       5.409   3.791  29.055  1.00 86.82           C  
ATOM    966  CD  ARG A 137       5.553   3.983  30.558  1.00 86.82           C  
ATOM    967  NE  ARG A 137       6.929   4.298  30.932  1.00 86.82           N  
ATOM    968  NH1 ARG A 137       6.499   4.446  33.197  1.00 86.82           N  
ATOM    969  NH2 ARG A 137       8.622   4.790  32.404  1.00 86.82           N  
ATOM    970  CZ  ARG A 137       7.347   4.511  32.176  1.00 86.82           C  
ATOM    971  N   LYS A 138       2.930   5.474  26.547  1.00 87.54           N  
ATOM    972  CA  LYS A 138       1.544   5.177  26.195  1.00 87.54           C  
ATOM    973  C   LYS A 138       1.430   4.738  24.738  1.00 87.54           C  
ATOM    974  CB  LYS A 138       0.653   6.393  26.447  1.00 87.54           C  
ATOM    975  O   LYS A 138       0.678   3.814  24.420  1.00 87.54           O  
ATOM    976  CG  LYS A 138      -0.837   6.104  26.334  1.00 87.54           C  
ATOM    977  CD  LYS A 138      -1.673   7.325  26.693  1.00 87.54           C  
ATOM    978  CE  LYS A 138      -3.162   7.052  26.532  1.00 87.54           C  
ATOM    979  NZ  LYS A 138      -3.986   8.248  26.881  1.00 87.54           N  
ATOM    980  N   ALA A 139       2.117   5.417  23.858  1.00 86.40           N  
ATOM    981  CA  ALA A 139       2.087   5.116  22.429  1.00 86.40           C  
ATOM    982  C   ALA A 139       2.705   3.751  22.143  1.00 86.40           C  
ATOM    983  CB  ALA A 139       2.815   6.202  21.642  1.00 86.40           C  
ATOM    984  O   ALA A 139       2.202   2.998  21.306  1.00 86.40           O  
ATOM    985  N   VAL A 140       3.774   3.389  22.809  1.00 87.23           N  
ATOM    986  CA  VAL A 140       4.461   2.111  22.663  1.00 87.23           C  
ATOM    987  C   VAL A 140       3.560   0.980  23.154  1.00 87.23           C  
ATOM    988  CB  VAL A 140       5.802   2.096  23.432  1.00 87.23           C  
ATOM    989  O   VAL A 140       3.487  -0.080  22.528  1.00 87.23           O  
ATOM    990  CG1 VAL A 140       6.414   0.696  23.423  1.00 87.23           C  
ATOM    991  CG2 VAL A 140       6.772   3.111  22.830  1.00 87.23           C  
ATOM    992  N   LYS A 141       2.873   1.231  24.287  1.00 85.67           N  
ATOM    993  CA  LYS A 141       1.962   0.242  24.856  1.00 85.67           C  
ATOM    994  C   LYS A 141       0.765   0.007  23.939  1.00 85.67           C  
ATOM    995  CB  LYS A 141       1.484   0.685  26.239  1.00 85.67           C  
ATOM    996  O   LYS A 141       0.310  -1.128  23.782  1.00 85.67           O  
ATOM    997  CG  LYS A 141       2.511   0.480  27.344  1.00 85.67           C  
ATOM    998  CD  LYS A 141       1.951   0.868  28.706  1.00 85.67           C  
ATOM    999  CE  LYS A 141       2.999   0.729  29.802  1.00 85.67           C  
ATOM   1000  NZ  LYS A 141       2.465   1.143  31.134  1.00 85.67           N  
ATOM   1001  N   LYS A 142       0.360   1.067  23.298  1.00 84.27           N  
ATOM   1002  CA  LYS A 142      -0.813   1.027  22.430  1.00 84.27           C  
ATOM   1003  C   LYS A 142      -0.489   0.355  21.099  1.00 84.27           C  
ATOM   1004  CB  LYS A 142      -1.350   2.438  22.187  1.00 84.27           C  
ATOM   1005  O   LYS A 142      -1.287  -0.431  20.584  1.00 84.27           O  
ATOM   1006  CG  LYS A 142      -2.670   2.477  21.430  1.00 84.27           C  
ATOM   1007  CD  LYS A 142      -3.169   3.904  21.250  1.00 84.27           C  
ATOM   1008  CE  LYS A 142      -4.433   3.952  20.402  1.00 84.27           C  
ATOM   1009  NZ  LYS A 142      -4.913   5.352  20.202  1.00 84.27           N  
ATOM   1010  N   GLY A 143       0.689   0.532  20.612  1.00 86.28           N  
ATOM   1011  CA  GLY A 143       1.108   0.025  19.315  1.00 86.28           C  
ATOM   1012  C   GLY A 143       0.664   0.903  18.160  1.00 86.28           C  
ATOM   1013  O   GLY A 143       0.076   1.965  18.371  1.00 86.28           O  
ATOM   1014  N   PHE A 144       1.021   0.528  16.944  1.00 88.90           N  
ATOM   1015  CA  PHE A 144       0.728   1.306  15.746  1.00 88.90           C  
ATOM   1016  C   PHE A 144      -0.001   0.455  14.713  1.00 88.90           C  
ATOM   1017  CB  PHE A 144       2.016   1.875  15.143  1.00 88.90           C  
ATOM   1018  O   PHE A 144       0.240  -0.749  14.612  1.00 88.90           O  
ATOM   1019  CG  PHE A 144       2.790   2.756  16.087  1.00 88.90           C  
ATOM   1020  CD1 PHE A 144       2.507   4.113  16.183  1.00 88.90           C  
ATOM   1021  CD2 PHE A 144       3.801   2.227  16.878  1.00 88.90           C  
ATOM   1022  CE1 PHE A 144       3.222   4.931  17.055  1.00 88.90           C  
ATOM   1023  CE2 PHE A 144       4.520   3.038  17.752  1.00 88.90           C  
ATOM   1024  CZ  PHE A 144       4.229   4.389  17.838  1.00 88.90           C  
ATOM   1025  N   GLN A 145      -1.006   1.121  14.097  1.00 91.17           N  
ATOM   1026  CA  GLN A 145      -1.731   0.480  13.005  1.00 91.17           C  
ATOM   1027  C   GLN A 145      -1.438   1.165  11.674  1.00 91.17           C  
ATOM   1028  CB  GLN A 145      -3.236   0.490  13.281  1.00 91.17           C  
ATOM   1029  O   GLN A 145      -1.513   2.391  11.570  1.00 91.17           O  
ATOM   1030  CG  GLN A 145      -3.638  -0.289  14.526  1.00 91.17           C  
ATOM   1031  CD  GLN A 145      -5.103  -0.113  14.881  1.00 91.17           C  
ATOM   1032  NE2 GLN A 145      -5.405  -0.127  16.174  1.00 91.17           N  
ATOM   1033  OE1 GLN A 145      -5.955   0.036  13.999  1.00 91.17           O  
ATOM   1034  N   PHE A 146      -1.159   0.345  10.759  1.00 93.09           N  
ATOM   1035  CA  PHE A 146      -0.864   0.876   9.434  1.00 93.09           C  
ATOM   1036  C   PHE A 146      -1.503   0.015   8.351  1.00 93.09           C  
ATOM   1037  CB  PHE A 146       0.650   0.961   9.212  1.00 93.09           C  
ATOM   1038  O   PHE A 146      -1.270  -1.194   8.294  1.00 93.09           O  
ATOM   1039  CG  PHE A 146       1.039   1.692   7.956  1.00 93.09           C  
ATOM   1040  CD1 PHE A 146       1.781   1.057   6.967  1.00 93.09           C  
ATOM   1041  CD2 PHE A 146       0.663   3.015   7.764  1.00 93.09           C  
ATOM   1042  CE1 PHE A 146       2.143   1.731   5.803  1.00 93.09           C  
ATOM   1043  CE2 PHE A 146       1.021   3.695   6.603  1.00 93.09           C  
ATOM   1044  CZ  PHE A 146       1.762   3.052   5.625  1.00 93.09           C  
ATOM   1045  N   ASN A 147      -2.346   0.639   7.557  1.00 94.08           N  
ATOM   1046  CA  ASN A 147      -3.065  -0.058   6.496  1.00 94.08           C  
ATOM   1047  C   ASN A 147      -2.598   0.390   5.114  1.00 94.08           C  
ATOM   1048  CB  ASN A 147      -4.573   0.153   6.641  1.00 94.08           C  
ATOM   1049  O   ASN A 147      -2.713   1.567   4.767  1.00 94.08           O  
ATOM   1050  CG  ASN A 147      -5.089  -0.240   8.012  1.00 94.08           C  
ATOM   1051  ND2 ASN A 147      -6.121   0.452   8.478  1.00 94.08           N  
ATOM   1052  OD1 ASN A 147      -4.563  -1.158   8.646  1.00 94.08           O  
ATOM   1053  N   ILE A 148      -2.046  -0.583   4.309  1.00 94.02           N  
ATOM   1054  CA  ILE A 148      -1.510  -0.288   2.984  1.00 94.02           C  
ATOM   1055  C   ILE A 148      -2.321  -1.029   1.924  1.00 94.02           C  
ATOM   1056  CB  ILE A 148      -0.016  -0.669   2.881  1.00 94.02           C  
ATOM   1057  O   ILE A 148      -2.612  -2.218   2.074  1.00 94.02           O  
ATOM   1058  CG1 ILE A 148       0.799   0.073   3.945  1.00 94.02           C  
ATOM   1059  CG2 ILE A 148       0.520  -0.375   1.476  1.00 94.02           C  
ATOM   1060  CD1 ILE A 148       2.223  -0.442   4.105  1.00 94.02           C  
ATOM   1061  N   MET A 149      -2.699  -0.291   0.943  1.00 94.34           N  
ATOM   1062  CA  MET A 149      -3.403  -0.876  -0.195  1.00 94.34           C  
ATOM   1063  C   MET A 149      -2.512  -0.899  -1.433  1.00 94.34           C  
ATOM   1064  CB  MET A 149      -4.688  -0.099  -0.490  1.00 94.34           C  
ATOM   1065  O   MET A 149      -1.885   0.107  -1.770  1.00 94.34           O  
ATOM   1066  CG  MET A 149      -5.497  -0.669  -1.644  1.00 94.34           C  
ATOM   1067  SD  MET A 149      -7.088   0.212  -1.889  1.00 94.34           S  
ATOM   1068  CE  MET A 149      -7.897  -0.910  -3.064  1.00 94.34           C  
ATOM   1069  N   VAL A 150      -2.435  -2.075  -2.118  1.00 93.87           N  
ATOM   1070  CA  VAL A 150      -1.628  -2.219  -3.325  1.00 93.87           C  
ATOM   1071  C   VAL A 150      -2.540  -2.366  -4.541  1.00 93.87           C  
ATOM   1072  CB  VAL A 150      -0.671  -3.429  -3.227  1.00 93.87           C  
ATOM   1073  O   VAL A 150      -3.408  -3.242  -4.572  1.00 93.87           O  
ATOM   1074  CG1 VAL A 150       0.218  -3.515  -4.467  1.00 93.87           C  
ATOM   1075  CG2 VAL A 150       0.179  -3.335  -1.962  1.00 93.87           C  
ATOM   1076  N   VAL A 151      -2.387  -1.414  -5.507  1.00 93.24           N  
ATOM   1077  CA  VAL A 151      -3.249  -1.386  -6.684  1.00 93.24           C  
ATOM   1078  C   VAL A 151      -2.395  -1.375  -7.950  1.00 93.24           C  
ATOM   1079  CB  VAL A 151      -4.193  -0.163  -6.667  1.00 93.24           C  
ATOM   1080  O   VAL A 151      -1.413  -0.635  -8.037  1.00 93.24           O  
ATOM   1081  CG1 VAL A 151      -5.089  -0.156  -7.905  1.00 93.24           C  
ATOM   1082  CG2 VAL A 151      -5.036  -0.158  -5.393  1.00 93.24           C  
ATOM   1083  N   GLY A 152      -2.763  -2.141  -9.007  1.00 91.85           N  
ATOM   1084  CA  GLY A 152      -2.083  -2.169 -10.292  1.00 91.85           C  
ATOM   1085  C   GLY A 152      -2.590  -3.263 -11.212  1.00 91.85           C  
ATOM   1086  O   GLY A 152      -3.409  -4.091 -10.808  1.00 91.85           O  
ATOM   1087  N   GLU A 153      -2.216  -3.178 -12.510  1.00 89.79           N  
ATOM   1088  CA  GLU A 153      -2.545  -4.216 -13.483  1.00 89.79           C  
ATOM   1089  C   GLU A 153      -2.009  -5.575 -13.043  1.00 89.79           C  
ATOM   1090  CB  GLU A 153      -1.990  -3.853 -14.864  1.00 89.79           C  
ATOM   1091  O   GLU A 153      -1.071  -5.650 -12.246  1.00 89.79           O  
ATOM   1092  CG  GLU A 153      -2.680  -2.661 -15.510  1.00 89.79           C  
ATOM   1093  CD  GLU A 153      -2.135  -2.327 -16.890  1.00 89.79           C  
ATOM   1094  OE1 GLU A 153      -2.604  -1.344 -17.506  1.00 89.79           O  
ATOM   1095  OE2 GLU A 153      -1.232  -3.056 -17.358  1.00 89.79           O  
ATOM   1096  N   SER A 154      -2.642  -6.626 -13.577  1.00 88.52           N  
ATOM   1097  CA  SER A 154      -2.171  -7.966 -13.245  1.00 88.52           C  
ATOM   1098  C   SER A 154      -0.789  -8.229 -13.834  1.00 88.52           C  
ATOM   1099  CB  SER A 154      -3.158  -9.021 -13.748  1.00 88.52           C  
ATOM   1100  O   SER A 154      -0.479  -7.764 -14.933  1.00 88.52           O  
ATOM   1101  OG  SER A 154      -2.704 -10.326 -13.430  1.00 88.52           O  
ATOM   1102  N   GLY A 155       0.104  -8.873 -12.966  1.00 85.44           N  
ATOM   1103  CA  GLY A 155       1.395  -9.284 -13.493  1.00 85.44           C  
ATOM   1104  C   GLY A 155       2.479  -8.240 -13.299  1.00 85.44           C  
ATOM   1105  O   GLY A 155       3.532  -8.305 -13.937  1.00 85.44           O  
ATOM   1106  N   LEU A 156       2.230  -7.229 -12.519  1.00 90.09           N  
ATOM   1107  CA  LEU A 156       3.188  -6.160 -12.256  1.00 90.09           C  
ATOM   1108  C   LEU A 156       4.028  -6.473 -11.022  1.00 90.09           C  
ATOM   1109  CB  LEU A 156       2.462  -4.825 -12.068  1.00 90.09           C  
ATOM   1110  O   LEU A 156       4.992  -5.764 -10.726  1.00 90.09           O  
ATOM   1111  CG  LEU A 156       1.756  -4.257 -13.300  1.00 90.09           C  
ATOM   1112  CD1 LEU A 156       1.027  -2.965 -12.946  1.00 90.09           C  
ATOM   1113  CD2 LEU A 156       2.755  -4.021 -14.428  1.00 90.09           C  
ATOM   1114  N   GLY A 157       3.666  -7.627 -10.382  1.00 87.56           N  
ATOM   1115  CA  GLY A 157       4.463  -8.075  -9.252  1.00 87.56           C  
ATOM   1116  C   GLY A 157       3.967  -7.539  -7.922  1.00 87.56           C  
ATOM   1117  O   GLY A 157       4.761  -7.282  -7.015  1.00 87.56           O  
ATOM   1118  N   LYS A 158       2.687  -7.198  -7.676  1.00 89.76           N  
ATOM   1119  CA  LYS A 158       2.083  -6.638  -6.471  1.00 89.76           C  
ATOM   1120  C   LYS A 158       2.223  -7.594  -5.290  1.00 89.76           C  
ATOM   1121  CB  LYS A 158       0.608  -6.312  -6.710  1.00 89.76           C  
ATOM   1122  O   LYS A 158       2.671  -7.197  -4.212  1.00 89.76           O  
ATOM   1123  CG  LYS A 158       0.369  -5.309  -7.828  1.00 89.76           C  
ATOM   1124  CD  LYS A 158      -1.108  -4.964  -7.963  1.00 89.76           C  
ATOM   1125  CE  LYS A 158      -1.923  -6.162  -8.431  1.00 89.76           C  
ATOM   1126  NZ  LYS A 158      -1.674  -6.472  -9.871  1.00 89.76           N  
ATOM   1127  N   SER A 159       1.852  -8.830  -5.564  1.00 86.31           N  
ATOM   1128  CA  SER A 159       1.938  -9.849  -4.522  1.00 86.31           C  
ATOM   1129  C   SER A 159       3.390 -10.157  -4.169  1.00 86.31           C  
ATOM   1130  CB  SER A 159       1.230 -11.130  -4.965  1.00 86.31           C  
ATOM   1131  O   SER A 159       3.723 -10.342  -2.997  1.00 86.31           O  
ATOM   1132  OG  SER A 159      -0.151 -10.893  -5.179  1.00 86.31           O  
ATOM   1133  N   THR A 160       4.200 -10.168  -5.263  1.00 87.80           N  
ATOM   1134  CA  THR A 160       5.630 -10.376  -5.061  1.00 87.80           C  
ATOM   1135  C   THR A 160       6.237  -9.223  -4.268  1.00 87.80           C  
ATOM   1136  CB  THR A 160       6.368 -10.524  -6.404  1.00 87.80           C  
ATOM   1137  O   THR A 160       7.084  -9.439  -3.399  1.00 87.80           O  
ATOM   1138  CG2 THR A 160       7.849 -10.819  -6.189  1.00 87.80           C  
ATOM   1139  OG1 THR A 160       5.782 -11.598  -7.150  1.00 87.80           O  
ATOM   1140  N   PHE A 161       5.829  -8.028  -4.533  1.00 89.92           N  
ATOM   1141  CA  PHE A 161       6.302  -6.852  -3.811  1.00 89.92           C  
ATOM   1142  C   PHE A 161       5.944  -6.944  -2.333  1.00 89.92           C  
ATOM   1143  CB  PHE A 161       5.712  -5.575  -4.417  1.00 89.92           C  
ATOM   1144  O   PHE A 161       6.776  -6.661  -1.468  1.00 89.92           O  
ATOM   1145  CG  PHE A 161       6.089  -4.321  -3.674  1.00 89.92           C  
ATOM   1146  CD1 PHE A 161       5.212  -3.746  -2.762  1.00 89.92           C  
ATOM   1147  CD2 PHE A 161       7.321  -3.717  -3.889  1.00 89.92           C  
ATOM   1148  CE1 PHE A 161       5.558  -2.586  -2.074  1.00 89.92           C  
ATOM   1149  CE2 PHE A 161       7.674  -2.558  -3.205  1.00 89.92           C  
ATOM   1150  CZ  PHE A 161       6.791  -1.993  -2.298  1.00 89.92           C  
ATOM   1151  N   VAL A 162       4.695  -7.296  -2.071  1.00 87.61           N  
ATOM   1152  CA  VAL A 162       4.222  -7.408  -0.696  1.00 87.61           C  
ATOM   1153  C   VAL A 162       5.045  -8.456   0.051  1.00 87.61           C  
ATOM   1154  CB  VAL A 162       2.721  -7.770  -0.639  1.00 87.61           C  
ATOM   1155  O   VAL A 162       5.434  -8.244   1.202  1.00 87.61           O  
ATOM   1156  CG1 VAL A 162       2.292  -8.071   0.796  1.00 87.61           C  
ATOM   1157  CG2 VAL A 162       1.878  -6.639  -1.226  1.00 87.61           C  
ATOM   1158  N   ASN A 163       5.336  -9.501  -0.591  1.00 83.66           N  
ATOM   1159  CA  ASN A 163       6.147 -10.567  -0.012  1.00 83.66           C  
ATOM   1160  C   ASN A 163       7.572 -10.097   0.268  1.00 83.66           C  
ATOM   1161  CB  ASN A 163       6.162 -11.790  -0.930  1.00 83.66           C  
ATOM   1162  O   ASN A 163       8.148 -10.431   1.305  1.00 83.66           O  
ATOM   1163  CG  ASN A 163       4.843 -12.538  -0.929  1.00 83.66           C  
ATOM   1164  ND2 ASN A 163       4.631 -13.367  -1.944  1.00 83.66           N  
ATOM   1165  OD1 ASN A 163       4.021 -12.370  -0.024  1.00 83.66           O  
ATOM   1166  N   THR A 164       8.095  -9.233  -0.646  1.00 84.17           N  
ATOM   1167  CA  THR A 164       9.440  -8.682  -0.523  1.00 84.17           C  
ATOM   1168  C   THR A 164       9.493  -7.624   0.575  1.00 84.17           C  
ATOM   1169  CB  THR A 164       9.916  -8.070  -1.853  1.00 84.17           C  
ATOM   1170  O   THR A 164      10.475  -7.538   1.315  1.00 84.17           O  
ATOM   1171  CG2 THR A 164      11.344  -7.545  -1.737  1.00 84.17           C  
ATOM   1172  OG1 THR A 164       9.869  -9.071  -2.877  1.00 84.17           O  
ATOM   1173  N   LEU A 165       8.559  -6.781   0.735  1.00 81.30           N  
ATOM   1174  CA  LEU A 165       8.477  -5.704   1.716  1.00 81.30           C  
ATOM   1175  C   LEU A 165       8.461  -6.262   3.135  1.00 81.30           C  
ATOM   1176  CB  LEU A 165       7.227  -4.854   1.474  1.00 81.30           C  
ATOM   1177  O   LEU A 165       9.125  -5.725   4.025  1.00 81.30           O  
ATOM   1178  CG  LEU A 165       7.088  -3.594   2.331  1.00 81.30           C  
ATOM   1179  CD1 LEU A 165       8.219  -2.618   2.025  1.00 81.30           C  
ATOM   1180  CD2 LEU A 165       5.731  -2.938   2.101  1.00 81.30           C  
ATOM   1181  N   PHE A 166       8.038  -7.594   3.242  1.00 72.96           N  
ATOM   1182  CA  PHE A 166       7.832  -8.067   4.606  1.00 72.96           C  
ATOM   1183  C   PHE A 166       8.558  -9.387   4.837  1.00 72.96           C  
ATOM   1184  CB  PHE A 166       6.337  -8.231   4.899  1.00 72.96           C  
ATOM   1185  O   PHE A 166       8.416 -10.001   5.896  1.00 72.96           O  
ATOM   1186  CG  PHE A 166       5.549  -6.957   4.765  1.00 72.96           C  
ATOM   1187  CD1 PHE A 166       5.770  -5.892   5.630  1.00 72.96           C  
ATOM   1188  CD2 PHE A 166       4.585  -6.823   3.774  1.00 72.96           C  
ATOM   1189  CE1 PHE A 166       5.041  -4.711   5.509  1.00 72.96           C  
ATOM   1190  CE2 PHE A 166       3.853  -5.646   3.647  1.00 72.96           C  
ATOM   1191  CZ  PHE A 166       4.082  -4.591   4.516  1.00 72.96           C  
ATOM   1192  N   ASN A 167       9.448  -9.629   3.947  1.00 67.85           N  
ATOM   1193  CA  ASN A 167      10.328 -10.786   4.072  1.00 67.85           C  
ATOM   1194  C   ASN A 167       9.552 -12.040   4.464  1.00 67.85           C  
ATOM   1195  CB  ASN A 167      11.438 -10.509   5.088  1.00 67.85           C  
ATOM   1196  O   ASN A 167      10.025 -12.840   5.275  1.00 67.85           O  
ATOM   1197  CG  ASN A 167      12.468  -9.523   4.573  1.00 67.85           C  
ATOM   1198  ND2 ASN A 167      13.322  -9.037   5.466  1.00 67.85           N  
ATOM   1199  OD1 ASN A 167      12.496  -9.201   3.383  1.00 67.85           O  
ATOM   1200  N   THR A 168       8.213 -12.103   4.103  1.00 61.08           N  
ATOM   1201  CA  THR A 168       7.369 -13.257   4.392  1.00 61.08           C  
ATOM   1202  C   THR A 168       6.658 -13.737   3.130  1.00 61.08           C  
ATOM   1203  CB  THR A 168       6.328 -12.931   5.479  1.00 61.08           C  
ATOM   1204  O   THR A 168       6.353 -12.939   2.241  1.00 61.08           O  
ATOM   1205  CG2 THR A 168       6.992 -12.757   6.841  1.00 61.08           C  
ATOM   1206  OG1 THR A 168       5.649 -11.717   5.132  1.00 61.08           O  
ATOM   1207  N   ASN A 169       6.732 -15.079   2.781  1.00 55.73           N  
ATOM   1208  CA  ASN A 169       5.994 -15.719   1.698  1.00 55.73           C  
ATOM   1209  C   ASN A 169       4.504 -15.812   2.013  1.00 55.73           C  
ATOM   1210  CB  ASN A 169       6.563 -17.110   1.410  1.00 55.73           C  
ATOM   1211  O   ASN A 169       4.076 -16.693   2.760  1.00 55.73           O  
ATOM   1212  CG  ASN A 169       7.972 -17.061   0.853  1.00 55.73           C  
ATOM   1213  ND2 ASN A 169       8.836 -17.939   1.348  1.00 55.73           N  
ATOM   1214  OD1 ASN A 169       8.282 -16.239  -0.013  1.00 55.73           O  
ATOM   1215  N   LEU A 170       3.774 -14.698   2.104  1.00 52.28           N  
ATOM   1216  CA  LEU A 170       2.369 -14.541   2.460  1.00 52.28           C  
ATOM   1217  C   LEU A 170       1.474 -15.321   1.503  1.00 52.28           C  
ATOM   1218  CB  LEU A 170       1.976 -13.061   2.453  1.00 52.28           C  
ATOM   1219  O   LEU A 170       0.396 -15.779   1.888  1.00 52.28           O  
ATOM   1220  CG  LEU A 170       2.560 -12.199   3.573  1.00 52.28           C  
ATOM   1221  CD1 LEU A 170       2.506 -10.724   3.189  1.00 52.28           C  
ATOM   1222  CD2 LEU A 170       1.814 -12.444   4.880  1.00 52.28           C  
ATOM   1223  N   SER A 171       1.999 -15.766   0.319  1.00 50.27           N  
ATOM   1224  CA  SER A 171       1.224 -16.523  -0.658  1.00 50.27           C  
ATOM   1225  C   SER A 171       1.296 -18.021  -0.380  1.00 50.27           C  
ATOM   1226  CB  SER A 171       1.720 -16.235  -2.075  1.00 50.27           C  
ATOM   1227  O   SER A 171       0.372 -18.765  -0.717  1.00 50.27           O  
ATOM   1228  OG  SER A 171       3.130 -16.359  -2.150  1.00 50.27           O  
ATOM   1229  N   ARG A 172       2.148 -18.475   0.651  1.00 46.71           N  
ATOM   1230  CA  ARG A 172       2.354 -19.882   0.979  1.00 46.71           C  
ATOM   1231  C   ARG A 172       1.652 -20.249   2.282  1.00 46.71           C  
ATOM   1232  CB  ARG A 172       3.848 -20.197   1.081  1.00 46.71           C  
ATOM   1233  O   ARG A 172       1.202 -21.383   2.453  1.00 46.71           O  
ATOM   1234  CG  ARG A 172       4.487 -20.587  -0.242  1.00 46.71           C  
ATOM   1235  CD  ARG A 172       5.971 -20.890  -0.085  1.00 46.71           C  
ATOM   1236  NE  ARG A 172       6.313 -22.204  -0.620  1.00 46.71           N  
ATOM   1237  NH1 ARG A 172       8.493 -21.651  -1.147  1.00 46.71           N  
ATOM   1238  NH2 ARG A 172       7.705 -23.761  -1.574  1.00 46.71           N  
ATOM   1239  CZ  ARG A 172       7.503 -22.536  -1.113  1.00 46.71           C  
ATOM   1240  N   GLU A 173       1.217 -19.188   3.068  1.00 47.42           N  
ATOM   1241  CA  GLU A 173       0.628 -19.471   4.373  1.00 47.42           C  
ATOM   1242  C   GLU A 173      -0.895 -19.524   4.292  1.00 47.42           C  
ATOM   1243  CB  GLU A 173       1.064 -18.422   5.399  1.00 47.42           C  
ATOM   1244  O   GLU A 173      -1.540 -20.221   5.078  1.00 47.42           O  
ATOM   1245  CG  GLU A 173       0.852 -18.849   6.844  1.00 47.42           C  
ATOM   1246  CD  GLU A 173       2.106 -18.730   7.695  1.00 47.42           C  
ATOM   1247  OE1 GLU A 173       2.205 -19.425   8.731  1.00 47.42           O  
ATOM   1248  OE2 GLU A 173       2.997 -17.933   7.323  1.00 47.42           O  
ATOM   1249  N   THR A 174      -1.520 -19.061   3.122  1.00 42.38           N  
ATOM   1250  CA  THR A 174      -2.971 -19.124   2.992  1.00 42.38           C  
ATOM   1251  C   THR A 174      -3.397 -20.422   2.311  1.00 42.38           C  
ATOM   1252  CB  THR A 174      -3.514 -17.922   2.197  1.00 42.38           C  
ATOM   1253  O   THR A 174      -4.513 -20.901   2.519  1.00 42.38           O  
ATOM   1254  CG2 THR A 174      -4.806 -17.395   2.811  1.00 42.38           C  
ATOM   1255  OG1 THR A 174      -2.535 -16.876   2.197  1.00 42.38           O  
ATOM   1256  N   THR A 175      -2.415 -21.273   1.879  1.00 40.16           N  
ATOM   1257  CA  THR A 175      -2.726 -22.573   1.294  1.00 40.16           C  
ATOM   1258  C   THR A 175      -2.283 -23.703   2.220  1.00 40.16           C  
ATOM   1259  CB  THR A 175      -2.057 -22.742  -0.082  1.00 40.16           C  
ATOM   1260  O   THR A 175      -2.822 -24.810   2.158  1.00 40.16           O  
ATOM   1261  CG2 THR A 175      -2.647 -21.774  -1.103  1.00 40.16           C  
ATOM   1262  OG1 THR A 175      -0.652 -22.489   0.042  1.00 40.16           O  
ATOM   1263  N   HIS A 176      -1.898 -23.374   3.530  1.00 44.14           N  
ATOM   1264  CA  HIS A 176      -1.510 -24.433   4.454  1.00 44.14           C  
ATOM   1265  C   HIS A 176      -2.088 -24.192   5.844  1.00 44.14           C  
ATOM   1266  CB  HIS A 176       0.014 -24.545   4.532  1.00 44.14           C  
ATOM   1267  O   HIS A 176      -1.931 -25.024   6.740  1.00 44.14           O  
ATOM   1268  CG  HIS A 176       0.614 -25.347   3.421  1.00 44.14           C  
ATOM   1269  CD2 HIS A 176       1.327 -24.968   2.335  1.00 44.14           C  
ATOM   1270  ND1 HIS A 176       0.505 -26.719   3.351  1.00 44.14           N  
ATOM   1271  CE1 HIS A 176       1.128 -27.150   2.267  1.00 44.14           C  
ATOM   1272  NE2 HIS A 176       1.636 -26.107   1.633  1.00 44.14           N  
ATOM   1273  N   LYS A 177      -3.108 -23.230   6.096  1.00 36.00           N  
ATOM   1274  CA  LYS A 177      -3.751 -23.118   7.403  1.00 36.00           C  
ATOM   1275  C   LYS A 177      -5.227 -23.497   7.323  1.00 36.00           C  
ATOM   1276  CB  LYS A 177      -3.602 -21.700   7.954  1.00 36.00           C  
ATOM   1277  O   LYS A 177      -5.986 -23.259   8.265  1.00 36.00           O  
ATOM   1278  CG  LYS A 177      -2.318 -21.471   8.738  1.00 36.00           C  
ATOM   1279  CD  LYS A 177      -2.269 -20.071   9.336  1.00 36.00           C  
ATOM   1280  CE  LYS A 177      -0.980 -19.838  10.112  1.00 36.00           C  
ATOM   1281  NZ  LYS A 177      -0.864 -18.425  10.582  1.00 36.00           N  
ATOM   1282  N   THR A 178      -5.595 -24.500   6.393  1.00 38.87           N  
ATOM   1283  CA  THR A 178      -6.767 -25.364   6.482  1.00 38.87           C  
ATOM   1284  C   THR A 178      -6.360 -26.834   6.427  1.00 38.87           C  
ATOM   1285  CB  THR A 178      -7.770 -25.064   5.354  1.00 38.87           C  
ATOM   1286  O   THR A 178      -5.712 -27.268   5.472  1.00 38.87           O  
ATOM   1287  CG2 THR A 178      -9.187 -24.922   5.901  1.00 38.87           C  
ATOM   1288  OG1 THR A 178      -7.397 -23.843   4.703  1.00 38.87           O  
ATOM   1289  N   GLU A 179      -5.354 -27.315   7.228  1.00 37.92           N  
ATOM   1290  CA  GLU A 179      -5.498 -28.727   7.570  1.00 37.92           C  
ATOM   1291  C   GLU A 179      -4.643 -29.092   8.780  1.00 37.92           C  
ATOM   1292  CB  GLU A 179      -5.126 -29.610   6.377  1.00 37.92           C  
ATOM   1293  O   GLU A 179      -3.418 -28.951   8.746  1.00 37.92           O  
ATOM   1294  CG  GLU A 179      -6.052 -29.448   5.179  1.00 37.92           C  
ATOM   1295  CD  GLU A 179      -6.247 -30.735   4.394  1.00 37.92           C  
ATOM   1296  OE1 GLU A 179      -7.113 -30.769   3.490  1.00 37.92           O  
ATOM   1297  OE2 GLU A 179      -5.528 -31.718   4.684  1.00 37.92           O  
ATOM   1298  N   ASP A 180      -4.933 -28.629   9.930  1.00 33.62           N  
ATOM   1299  CA  ASP A 180      -4.996 -29.391  11.174  1.00 33.62           C  
ATOM   1300  C   ASP A 180      -5.312 -30.860  10.902  1.00 33.62           C  
ATOM   1301  CB  ASP A 180      -6.042 -28.794  12.117  1.00 33.62           C  
ATOM   1302  O   ASP A 180      -6.425 -31.196  10.494  1.00 33.62           O  
ATOM   1303  CG  ASP A 180      -5.527 -27.590  12.887  1.00 33.62           C  
ATOM   1304  OD1 ASP A 180      -4.296 -27.455  13.057  1.00 33.62           O  
ATOM   1305  OD2 ASP A 180      -6.361 -26.770  13.330  1.00 33.62           O  
ATOM   1306  N   TYR A 181      -4.429 -31.705  10.258  1.00 43.52           N  
ATOM   1307  CA  TYR A 181      -4.297 -33.089  10.700  1.00 43.52           C  
ATOM   1308  C   TYR A 181      -2.834 -33.450  10.929  1.00 43.52           C  
ATOM   1309  CB  TYR A 181      -4.916 -34.043   9.675  1.00 43.52           C  
ATOM   1310  O   TYR A 181      -1.986 -33.207  10.067  1.00 43.52           O  
ATOM   1311  CG  TYR A 181      -6.390 -34.289   9.887  1.00 43.52           C  
ATOM   1312  CD1 TYR A 181      -6.833 -35.271  10.770  1.00 43.52           C  
ATOM   1313  CD2 TYR A 181      -7.343 -33.541   9.204  1.00 43.52           C  
ATOM   1314  CE1 TYR A 181      -8.190 -35.502  10.968  1.00 43.52           C  
ATOM   1315  CE2 TYR A 181      -8.703 -33.763   9.393  1.00 43.52           C  
ATOM   1316  OH  TYR A 181     -10.461 -34.969  10.467  1.00 43.52           O  
ATOM   1317  CZ  TYR A 181      -9.116 -34.744  10.276  1.00 43.52           C  
ATOM   1318  N   PRO A 182      -2.442 -33.813  12.147  1.00 42.04           N  
ATOM   1319  CA  PRO A 182      -1.145 -34.433  12.431  1.00 42.04           C  
ATOM   1320  C   PRO A 182      -1.153 -35.944  12.214  1.00 42.04           C  
ATOM   1321  CB  PRO A 182      -0.909 -34.095  13.906  1.00 42.04           C  
ATOM   1322  O   PRO A 182      -2.210 -36.576  12.284  1.00 42.04           O  
ATOM   1323  CG  PRO A 182      -2.268 -34.117  14.526  1.00 42.04           C  
ATOM   1324  CD  PRO A 182      -3.284 -34.325  13.440  1.00 42.04           C  
ATOM   1325  N   SER A 183      -0.414 -36.580  11.201  1.00 37.68           N  
ATOM   1326  CA  SER A 183       0.031 -37.898  11.641  1.00 37.68           C  
ATOM   1327  C   SER A 183       1.051 -38.489  10.672  1.00 37.68           C  
ATOM   1328  CB  SER A 183      -1.159 -38.847  11.782  1.00 37.68           C  
ATOM   1329  O   SER A 183       0.899 -38.371   9.455  1.00 37.68           O  
ATOM   1330  OG  SER A 183      -1.848 -38.977  10.550  1.00 37.68           O  
ATOM   1331  N   ASP A 184       2.357 -38.470  10.959  1.00 38.24           N  
ATOM   1332  CA  ASP A 184       3.358 -39.491  11.253  1.00 38.24           C  
ATOM   1333  C   ASP A 184       3.154 -40.727  10.381  1.00 38.24           C  
ATOM   1334  CB  ASP A 184       3.312 -39.877  12.733  1.00 38.24           C  
ATOM   1335  O   ASP A 184       2.041 -41.250  10.287  1.00 38.24           O  
ATOM   1336  CG  ASP A 184       3.674 -38.728  13.657  1.00 38.24           C  
ATOM   1337  OD1 ASP A 184       4.476 -37.856  13.260  1.00 38.24           O  
ATOM   1338  OD2 ASP A 184       3.156 -38.697  14.794  1.00 38.24           O  
ATOM   1339  N   GLN A 185       3.875 -40.979   9.237  1.00 41.09           N  
ATOM   1340  CA  GLN A 185       4.483 -42.287   9.018  1.00 41.09           C  
ATOM   1341  C   GLN A 185       4.964 -42.435   7.578  1.00 41.09           C  
ATOM   1342  CB  GLN A 185       3.494 -43.403   9.359  1.00 41.09           C  
ATOM   1343  O   GLN A 185       4.199 -42.215   6.636  1.00 41.09           O  
ATOM   1344  CG  GLN A 185       3.669 -43.972  10.760  1.00 41.09           C  
ATOM   1345  CD  GLN A 185       2.651 -45.048  11.088  1.00 41.09           C  
ATOM   1346  NE2 GLN A 185       2.455 -45.306  12.377  1.00 41.09           N  
ATOM   1347  OE1 GLN A 185       2.045 -45.642  10.191  1.00 41.09           O  
ATOM   1348  N   GLU A 186       6.261 -42.306   7.268  1.00 38.33           N  
ATOM   1349  CA  GLU A 186       7.333 -43.206   6.852  1.00 38.33           C  
ATOM   1350  C   GLU A 186       6.802 -44.317   5.951  1.00 38.33           C  
ATOM   1351  CB  GLU A 186       8.034 -43.808   8.073  1.00 38.33           C  
ATOM   1352  O   GLU A 186       5.815 -44.976   6.284  1.00 38.33           O  
ATOM   1353  CG  GLU A 186       9.240 -43.010   8.546  1.00 38.33           C  
ATOM   1354  CD  GLU A 186       9.920 -43.615   9.763  1.00 38.33           C  
ATOM   1355  OE1 GLU A 186      10.923 -43.042  10.246  1.00 38.33           O  
ATOM   1356  OE2 GLU A 186       9.447 -44.672  10.238  1.00 38.33           O  
ATOM   1357  N   SER A 187       7.077 -44.386   4.629  1.00 39.14           N  
ATOM   1358  CA  SER A 187       7.838 -45.342   3.832  1.00 39.14           C  
ATOM   1359  C   SER A 187       6.984 -45.933   2.715  1.00 39.14           C  
ATOM   1360  CB  SER A 187       8.384 -46.464   4.716  1.00 39.14           C  
ATOM   1361  O   SER A 187       5.835 -46.317   2.941  1.00 39.14           O  
ATOM   1362  OG  SER A 187       7.518 -46.707   5.812  1.00 39.14           O  
ATOM   1363  N   ALA A 188       7.255 -45.657   1.427  1.00 37.84           N  
ATOM   1364  CA  ALA A 188       7.836 -46.590   0.465  1.00 37.84           C  
ATOM   1365  C   ALA A 188       6.825 -46.963  -0.616  1.00 37.84           C  
ATOM   1366  CB  ALA A 188       8.336 -47.845   1.177  1.00 37.84           C  
ATOM   1367  O   ALA A 188       5.693 -47.345  -0.310  1.00 37.84           O  
ATOM   1368  N   GLU A 189       6.895 -46.384  -1.799  1.00 38.71           N  
ATOM   1369  CA  GLU A 189       7.196 -46.988  -3.093  1.00 38.71           C  
ATOM   1370  C   GLU A 189       5.965 -47.000  -3.995  1.00 38.71           C  
ATOM   1371  CB  GLU A 189       7.729 -48.411  -2.912  1.00 38.71           C  
ATOM   1372  O   GLU A 189       4.908 -47.501  -3.605  1.00 38.71           O  
ATOM   1373  CG  GLU A 189       9.212 -48.474  -2.576  1.00 38.71           C  
ATOM   1374  CD  GLU A 189       9.723 -49.892  -2.378  1.00 38.71           C  
ATOM   1375  OE1 GLU A 189      10.932 -50.069  -2.104  1.00 38.71           O  
ATOM   1376  OE2 GLU A 189       8.908 -50.834  -2.500  1.00 38.71           O  
ATOM   1377  N   GLY A 190       5.874 -46.036  -4.941  1.00 31.99           N  
ATOM   1378  CA  GLY A 190       5.667 -46.453  -6.318  1.00 31.99           C  
ATOM   1379  C   GLY A 190       4.501 -45.749  -6.986  1.00 31.99           C  
ATOM   1380  O   GLY A 190       3.391 -45.728  -6.450  1.00 31.99           O  
ATOM   1381  N   GLN A 191       4.786 -44.536  -7.613  1.00 32.05           N  
ATOM   1382  CA  GLN A 191       4.344 -44.431  -9.000  1.00 32.05           C  
ATOM   1383  C   GLN A 191       3.862 -43.019  -9.318  1.00 32.05           C  
ATOM   1384  CB  GLN A 191       3.233 -45.443  -9.287  1.00 32.05           C  
ATOM   1385  O   GLN A 191       2.968 -42.497  -8.648  1.00 32.05           O  
ATOM   1386  CG  GLN A 191       3.743 -46.819  -9.691  1.00 32.05           C  
ATOM   1387  CD  GLN A 191       2.630 -47.752 -10.130  1.00 32.05           C  
ATOM   1388  NE2 GLN A 191       2.961 -49.027 -10.306  1.00 32.05           N  
ATOM   1389  OE1 GLN A 191       1.483 -47.331 -10.309  1.00 32.05           O  
ATOM   1390  N   GLY A 192       4.859 -42.132  -9.648  1.00 33.15           N  
ATOM   1391  CA  GLY A 192       4.991 -41.239 -10.789  1.00 33.15           C  
ATOM   1392  C   GLY A 192       5.135 -39.782 -10.392  1.00 33.15           C  
ATOM   1393  O   GLY A 192       4.159 -39.141  -9.996  1.00 33.15           O  
ATOM   1394  N   LYS A 193       6.198 -39.463  -9.717  1.00 32.31           N  
ATOM   1395  CA  LYS A 193       6.683 -38.111  -9.458  1.00 32.31           C  
ATOM   1396  C   LYS A 193       7.178 -37.449 -10.741  1.00 32.31           C  
ATOM   1397  CB  LYS A 193       7.800 -38.131  -8.414  1.00 32.31           C  
ATOM   1398  O   LYS A 193       8.156 -37.901 -11.341  1.00 32.31           O  
ATOM   1399  CG  LYS A 193       7.307 -38.271  -6.982  1.00 32.31           C  
ATOM   1400  CD  LYS A 193       8.443 -38.108  -5.981  1.00 32.31           C  
ATOM   1401  CE  LYS A 193       7.967 -38.334  -4.552  1.00 32.31           C  
ATOM   1402  NZ  LYS A 193       9.074 -38.158  -3.565  1.00 32.31           N  
ATOM   1403  N   GLU A 194       6.293 -37.162 -11.686  1.00 40.18           N  
ATOM   1404  CA  GLU A 194       6.537 -36.054 -12.605  1.00 40.18           C  
ATOM   1405  C   GLU A 194       7.097 -34.840 -11.870  1.00 40.18           C  
ATOM   1406  CB  GLU A 194       5.251 -35.675 -13.344  1.00 40.18           C  
ATOM   1407  O   GLU A 194       6.534 -34.402 -10.865  1.00 40.18           O  
ATOM   1408  CG  GLU A 194       5.300 -35.942 -14.841  1.00 40.18           C  
ATOM   1409  CD  GLU A 194       3.971 -35.697 -15.538  1.00 40.18           C  
ATOM   1410  OE1 GLU A 194       3.877 -35.929 -16.764  1.00 40.18           O  
ATOM   1411  OE2 GLU A 194       3.016 -35.269 -14.851  1.00 40.18           O  
ATOM   1412  N   TYR A 195       8.392 -34.805 -11.546  1.00 37.16           N  
ATOM   1413  CA  TYR A 195       9.169 -33.603 -11.261  1.00 37.16           C  
ATOM   1414  C   TYR A 195       8.395 -32.349 -11.649  1.00 37.16           C  
ATOM   1415  CB  TYR A 195      10.509 -33.640 -12.001  1.00 37.16           C  
ATOM   1416  O   TYR A 195       7.970 -32.205 -12.798  1.00 37.16           O  
ATOM   1417  CG  TYR A 195      11.486 -34.645 -11.439  1.00 37.16           C  
ATOM   1418  CD1 TYR A 195      12.318 -34.314 -10.372  1.00 37.16           C  
ATOM   1419  CD2 TYR A 195      11.579 -35.925 -11.973  1.00 37.16           C  
ATOM   1420  CE1 TYR A 195      13.221 -35.235  -9.852  1.00 37.16           C  
ATOM   1421  CE2 TYR A 195      12.478 -36.855 -11.461  1.00 37.16           C  
ATOM   1422  OH  TYR A 195      14.185 -37.417  -9.890  1.00 37.16           O  
ATOM   1423  CZ  TYR A 195      13.293 -36.501 -10.401  1.00 37.16           C  
ATOM   1424  N   PRO A 196       7.615 -31.606 -10.759  1.00 38.58           N  
ATOM   1425  CA  PRO A 196       7.318 -30.335 -11.423  1.00 38.58           C  
ATOM   1426  C   PRO A 196       8.555 -29.455 -11.593  1.00 38.58           C  
ATOM   1427  CB  PRO A 196       6.304 -29.676 -10.485  1.00 38.58           C  
ATOM   1428  O   PRO A 196       9.438 -29.453 -10.731  1.00 38.58           O  
ATOM   1429  CG  PRO A 196       6.566 -30.288  -9.147  1.00 38.58           C  
ATOM   1430  CD  PRO A 196       7.637 -31.329  -9.301  1.00 38.58           C  
ATOM   1431  N   SER A 197       9.446 -29.643 -12.551  1.00 34.38           N  
ATOM   1432  CA  SER A 197      10.305 -28.565 -13.030  1.00 34.38           C  
ATOM   1433  C   SER A 197      10.258 -27.363 -12.093  1.00 34.38           C  
ATOM   1434  CB  SER A 197       9.895 -28.140 -14.441  1.00 34.38           C  
ATOM   1435  O   SER A 197       9.180 -26.943 -11.668  1.00 34.38           O  
ATOM   1436  OG  SER A 197      10.617 -28.871 -15.416  1.00 34.38           O  
ATOM   1437  N   PRO A 198      11.321 -26.976 -11.287  1.00 38.38           N  
ATOM   1438  CA  PRO A 198      11.459 -25.737 -10.518  1.00 38.38           C  
ATOM   1439  C   PRO A 198      11.206 -24.489 -11.360  1.00 38.38           C  
ATOM   1440  CB  PRO A 198      12.909 -25.784 -10.031  1.00 38.38           C  
ATOM   1441  O   PRO A 198      11.299 -23.368 -10.853  1.00 38.38           O  
ATOM   1442  CG  PRO A 198      13.580 -26.776 -10.925  1.00 38.38           C  
ATOM   1443  CD  PRO A 198      12.585 -27.250 -11.945  1.00 38.38           C  
ATOM   1444  N   SER A 199      10.255 -24.415 -12.345  1.00 32.12           N  
ATOM   1445  CA  SER A 199      10.037 -23.174 -13.081  1.00 32.12           C  
ATOM   1446  C   SER A 199       8.560 -22.794 -13.098  1.00 32.12           C  
ATOM   1447  CB  SER A 199      10.555 -23.302 -14.514  1.00 32.12           C  
ATOM   1448  O   SER A 199       7.699 -23.638 -13.356  1.00 32.12           O  
ATOM   1449  OG  SER A 199      10.013 -24.450 -15.144  1.00 32.12           O  
ATOM   1450  N   HIS A 200       7.870 -22.375 -11.934  1.00 39.76           N  
ATOM   1451  CA  HIS A 200       6.882 -21.302 -11.933  1.00 39.76           C  
ATOM   1452  C   HIS A 200       5.641 -21.696 -11.140  1.00 39.76           C  
ATOM   1453  CB  HIS A 200       6.494 -20.930 -13.365  1.00 39.76           C  
ATOM   1454  O   HIS A 200       4.779 -22.418 -11.646  1.00 39.76           O  
ATOM   1455  CG  HIS A 200       7.395 -19.909 -13.985  1.00 39.76           C  
ATOM   1456  CD2 HIS A 200       8.380 -20.034 -14.905  1.00 39.76           C  
ATOM   1457  ND1 HIS A 200       7.334 -18.570 -13.664  1.00 39.76           N  
ATOM   1458  CE1 HIS A 200       8.245 -17.914 -14.363  1.00 39.76           C  
ATOM   1459  NE2 HIS A 200       8.893 -18.780 -15.124  1.00 39.76           N  
ATOM   1460  N   GLU A 201       5.712 -22.177  -9.922  1.00 44.89           N  
ATOM   1461  CA  GLU A 201       4.488 -22.190  -9.127  1.00 44.89           C  
ATOM   1462  C   GLU A 201       3.791 -20.833  -9.165  1.00 44.89           C  
ATOM   1463  CB  GLU A 201       4.792 -22.584  -7.679  1.00 44.89           C  
ATOM   1464  O   GLU A 201       4.360 -19.825  -8.742  1.00 44.89           O  
ATOM   1465  CG  GLU A 201       4.346 -23.994  -7.319  1.00 44.89           C  
ATOM   1466  CD  GLU A 201       4.807 -24.435  -5.939  1.00 44.89           C  
ATOM   1467  OE1 GLU A 201       4.613 -25.620  -5.584  1.00 44.89           O  
ATOM   1468  OE2 GLU A 201       5.365 -23.588  -5.205  1.00 44.89           O  
ATOM   1469  N   ARG A 202       3.206 -20.462 -10.298  1.00 50.64           N  
ATOM   1470  CA  ARG A 202       2.438 -19.266 -10.628  1.00 50.64           C  
ATOM   1471  C   ARG A 202       1.602 -18.805  -9.439  1.00 50.64           C  
ATOM   1472  CB  ARG A 202       1.534 -19.523 -11.836  1.00 50.64           C  
ATOM   1473  O   ARG A 202       0.923 -19.613  -8.801  1.00 50.64           O  
ATOM   1474  CG  ARG A 202       2.258 -19.460 -13.172  1.00 50.64           C  
ATOM   1475  CD  ARG A 202       1.287 -19.291 -14.332  1.00 50.64           C  
ATOM   1476  NE  ARG A 202       1.949 -19.472 -15.620  1.00 50.64           N  
ATOM   1477  NH1 ARG A 202      -0.007 -19.677 -16.831  1.00 50.64           N  
ATOM   1478  NH2 ARG A 202       2.021 -19.805 -17.891  1.00 50.64           N  
ATOM   1479  CZ  ARG A 202       1.319 -19.651 -16.778  1.00 50.64           C  
ATOM   1480  N   ILE A 203       2.096 -17.828  -8.577  1.00 59.98           N  
ATOM   1481  CA  ILE A 203       1.263 -17.134  -7.601  1.00 59.98           C  
ATOM   1482  C   ILE A 203      -0.164 -17.017  -8.131  1.00 59.98           C  
ATOM   1483  CB  ILE A 203       1.828 -15.735  -7.269  1.00 59.98           C  
ATOM   1484  O   ILE A 203      -0.380 -16.551  -9.252  1.00 59.98           O  
ATOM   1485  CG1 ILE A 203       3.303 -15.836  -6.865  1.00 59.98           C  
ATOM   1486  CG2 ILE A 203       1.002 -15.067  -6.166  1.00 59.98           C  
ATOM   1487  CD1 ILE A 203       4.039 -14.503  -6.868  1.00 59.98           C  
ATOM   1488  N   PRO A 204      -1.201 -17.823  -7.446  1.00 59.25           N  
ATOM   1489  CA  PRO A 204      -2.595 -17.732  -7.888  1.00 59.25           C  
ATOM   1490  C   PRO A 204      -3.057 -16.291  -8.089  1.00 59.25           C  
ATOM   1491  CB  PRO A 204      -3.370 -18.400  -6.750  1.00 59.25           C  
ATOM   1492  O   PRO A 204      -2.617 -15.391  -7.368  1.00 59.25           O  
ATOM   1493  CG  PRO A 204      -2.450 -18.340  -5.574  1.00 59.25           C  
ATOM   1494  CD  PRO A 204      -1.042 -18.194  -6.076  1.00 59.25           C  
ATOM   1495  N   LYS A 205      -3.626 -15.940  -9.259  1.00 66.78           N  
ATOM   1496  CA  LYS A 205      -4.232 -14.652  -9.586  1.00 66.78           C  
ATOM   1497  C   LYS A 205      -5.227 -14.223  -8.511  1.00 66.78           C  
ATOM   1498  CB  LYS A 205      -4.928 -14.717 -10.947  1.00 66.78           C  
ATOM   1499  O   LYS A 205      -6.042 -15.028  -8.056  1.00 66.78           O  
ATOM   1500  CG  LYS A 205      -5.339 -13.360 -11.498  1.00 66.78           C  
ATOM   1501  CD  LYS A 205      -5.938 -13.481 -12.893  1.00 66.78           C  
ATOM   1502  CE  LYS A 205      -6.403 -12.130 -13.422  1.00 66.78           C  
ATOM   1503  NZ  LYS A 205      -6.933 -12.233 -14.814  1.00 66.78           N  
ATOM   1504  N   THR A 206      -4.998 -13.032  -7.886  1.00 68.22           N  
ATOM   1505  CA  THR A 206      -5.913 -12.471  -6.898  1.00 68.22           C  
ATOM   1506  C   THR A 206      -7.245 -12.099  -7.544  1.00 68.22           C  
ATOM   1507  CB  THR A 206      -5.307 -11.231  -6.215  1.00 68.22           C  
ATOM   1508  O   THR A 206      -7.285 -11.293  -8.476  1.00 68.22           O  
ATOM   1509  CG2 THR A 206      -6.180 -10.759  -5.057  1.00 68.22           C  
ATOM   1510  OG1 THR A 206      -4.004 -11.558  -5.715  1.00 68.22           O  
ATOM   1511  N   VAL A 207      -8.382 -12.768  -7.211  1.00 66.38           N  
ATOM   1512  CA  VAL A 207      -9.694 -12.638  -7.836  1.00 66.38           C  
ATOM   1513  C   VAL A 207     -10.565 -11.688  -7.017  1.00 66.38           C  
ATOM   1514  CB  VAL A 207     -10.391 -14.010  -7.981  1.00 66.38           C  
ATOM   1515  O   VAL A 207     -11.415 -10.985  -7.568  1.00 66.38           O  
ATOM   1516  CG1 VAL A 207     -11.749 -13.855  -8.664  1.00 66.38           C  
ATOM   1517  CG2 VAL A 207      -9.504 -14.979  -8.761  1.00 66.38           C  
ATOM   1518  N   GLU A 208     -10.214 -11.489  -5.664  1.00 78.91           N  
ATOM   1519  CA  GLU A 208     -10.954 -10.620  -4.754  1.00 78.91           C  
ATOM   1520  C   GLU A 208     -10.008  -9.802  -3.880  1.00 78.91           C  
ATOM   1521  CB  GLU A 208     -11.903 -11.442  -3.878  1.00 78.91           C  
ATOM   1522  O   GLU A 208      -8.845 -10.172  -3.700  1.00 78.91           O  
ATOM   1523  CG  GLU A 208     -13.025 -12.118  -4.652  1.00 78.91           C  
ATOM   1524  CD  GLU A 208     -13.963 -12.923  -3.767  1.00 78.91           C  
ATOM   1525  OE1 GLU A 208     -14.954 -13.486  -4.287  1.00 78.91           O  
ATOM   1526  OE2 GLU A 208     -13.707 -12.990  -2.544  1.00 78.91           O  
ATOM   1527  N   ILE A 209     -10.555  -8.551  -3.483  1.00 84.65           N  
ATOM   1528  CA  ILE A 209      -9.781  -7.717  -2.570  1.00 84.65           C  
ATOM   1529  C   ILE A 209      -9.510  -8.480  -1.276  1.00 84.65           C  
ATOM   1530  CB  ILE A 209     -10.509  -6.388  -2.266  1.00 84.65           C  
ATOM   1531  O   ILE A 209     -10.444  -8.924  -0.602  1.00 84.65           O  
ATOM   1532  CG1 ILE A 209     -10.750  -5.603  -3.560  1.00 84.65           C  
ATOM   1533  CG2 ILE A 209      -9.710  -5.553  -1.260  1.00 84.65           C  
ATOM   1534  CD1 ILE A 209     -11.655  -4.390  -3.390  1.00 84.65           C  
ATOM   1535  N   LYS A 210      -8.300  -8.895  -0.993  1.00 84.72           N  
ATOM   1536  CA  LYS A 210      -7.875  -9.640   0.189  1.00 84.72           C  
ATOM   1537  C   LYS A 210      -7.093  -8.747   1.149  1.00 84.72           C  
ATOM   1538  CB  LYS A 210      -7.026 -10.847  -0.213  1.00 84.72           C  
ATOM   1539  O   LYS A 210      -6.177  -8.034   0.735  1.00 84.72           O  
ATOM   1540  CG  LYS A 210      -7.800 -11.928  -0.952  1.00 84.72           C  
ATOM   1541  CD  LYS A 210      -6.920 -13.133  -1.261  1.00 84.72           C  
ATOM   1542  CE  LYS A 210      -7.684 -14.202  -2.030  1.00 84.72           C  
ATOM   1543  NZ  LYS A 210      -6.818 -15.374  -2.357  1.00 84.72           N  
ATOM   1544  N   SER A 211      -7.613  -8.677   2.382  1.00 87.14           N  
ATOM   1545  CA  SER A 211      -6.940  -7.931   3.440  1.00 87.14           C  
ATOM   1546  C   SER A 211      -6.215  -8.868   4.401  1.00 87.14           C  
ATOM   1547  CB  SER A 211      -7.942  -7.072   4.211  1.00 87.14           C  
ATOM   1548  O   SER A 211      -6.805  -9.824   4.908  1.00 87.14           O  
ATOM   1549  OG  SER A 211      -8.943  -7.879   4.806  1.00 87.14           O  
ATOM   1550  N   THR A 212      -4.981  -8.752   4.503  1.00 85.27           N  
ATOM   1551  CA  THR A 212      -4.160  -9.546   5.411  1.00 85.27           C  
ATOM   1552  C   THR A 212      -3.532  -8.663   6.485  1.00 85.27           C  
ATOM   1553  CB  THR A 212      -3.054 -10.300   4.650  1.00 85.27           C  
ATOM   1554  O   THR A 212      -2.924  -7.637   6.174  1.00 85.27           O  
ATOM   1555  CG2 THR A 212      -2.341 -11.295   5.559  1.00 85.27           C  
ATOM   1556  OG1 THR A 212      -3.637 -11.007   3.548  1.00 85.27           O  
ATOM   1557  N   THR A 213      -3.807  -9.018   7.689  1.00 87.16           N  
ATOM   1558  CA  THR A 213      -3.276  -8.253   8.812  1.00 87.16           C  
ATOM   1559  C   THR A 213      -2.099  -8.982   9.454  1.00 87.16           C  
ATOM   1560  CB  THR A 213      -4.361  -7.991   9.873  1.00 87.16           C  
ATOM   1561  O   THR A 213      -2.172 -10.186   9.710  1.00 87.16           O  
ATOM   1562  CG2 THR A 213      -3.819  -7.135  11.013  1.00 87.16           C  
ATOM   1563  OG1 THR A 213      -5.464  -7.311   9.262  1.00 87.16           O  
ATOM   1564  N   TYR A 214      -1.002  -8.245   9.654  1.00 84.41           N  
ATOM   1565  CA  TYR A 214       0.206  -8.756  10.293  1.00 84.41           C  
ATOM   1566  C   TYR A 214       0.508  -7.994  11.577  1.00 84.41           C  
ATOM   1567  CB  TYR A 214       1.399  -8.664   9.337  1.00 84.41           C  
ATOM   1568  O   TYR A 214       0.331  -6.775  11.640  1.00 84.41           O  
ATOM   1569  CG  TYR A 214       1.182  -9.374   8.023  1.00 84.41           C  
ATOM   1570  CD1 TYR A 214       1.459 -10.732   7.889  1.00 84.41           C  
ATOM   1571  CD2 TYR A 214       0.699  -8.688   6.914  1.00 84.41           C  
ATOM   1572  CE1 TYR A 214       1.262 -11.390   6.679  1.00 84.41           C  
ATOM   1573  CE2 TYR A 214       0.499  -9.336   5.699  1.00 84.41           C  
ATOM   1574  OH  TYR A 214       0.585 -11.332   4.392  1.00 84.41           O  
ATOM   1575  CZ  TYR A 214       0.782 -10.685   5.592  1.00 84.41           C  
ATOM   1576  N   GLU A 215       0.878  -8.796  12.530  1.00 86.50           N  
ATOM   1577  CA  GLU A 215       1.357  -8.159  13.753  1.00 86.50           C  
ATOM   1578  C   GLU A 215       2.871  -8.296  13.889  1.00 86.50           C  
ATOM   1579  CB  GLU A 215       0.662  -8.757  14.979  1.00 86.50           C  
ATOM   1580  O   GLU A 215       3.393  -9.409  13.981  1.00 86.50           O  
ATOM   1581  CG  GLU A 215       0.810  -7.918  16.240  1.00 86.50           C  
ATOM   1582  CD  GLU A 215      -0.014  -8.437  17.407  1.00 86.50           C  
ATOM   1583  OE1 GLU A 215      -0.007  -7.802  18.485  1.00 86.50           O  
ATOM   1584  OE2 GLU A 215      -0.671  -9.489  17.241  1.00 86.50           O  
ATOM   1585  N   ILE A 216       3.511  -7.066  13.641  1.00 84.97           N  
ATOM   1586  CA  ILE A 216       4.969  -7.060  13.662  1.00 84.97           C  
ATOM   1587  C   ILE A 216       5.465  -6.390  14.941  1.00 84.97           C  
ATOM   1588  CB  ILE A 216       5.549  -6.343  12.422  1.00 84.97           C  
ATOM   1589  O   ILE A 216       4.911  -5.376  15.373  1.00 84.97           O  
ATOM   1590  CG1 ILE A 216       4.937  -6.917  11.138  1.00 84.97           C  
ATOM   1591  CG2 ILE A 216       7.076  -6.456  12.398  1.00 84.97           C  
ATOM   1592  CD1 ILE A 216       5.169  -6.057   9.904  1.00 84.97           C  
ATOM   1593  N   GLU A 217       6.481  -7.085  15.580  1.00 84.91           N  
ATOM   1594  CA  GLU A 217       7.050  -6.529  16.804  1.00 84.91           C  
ATOM   1595  C   GLU A 217       8.561  -6.354  16.679  1.00 84.91           C  
ATOM   1596  CB  GLU A 217       6.722  -7.421  18.003  1.00 84.91           C  
ATOM   1597  O   GLU A 217       9.264  -7.268  16.243  1.00 84.91           O  
ATOM   1598  CG  GLU A 217       7.156  -6.839  19.340  1.00 84.91           C  
ATOM   1599  CD  GLU A 217       6.863  -7.755  20.518  1.00 84.91           C  
ATOM   1600  OE1 GLU A 217       7.366  -7.489  21.633  1.00 84.91           O  
ATOM   1601  OE2 GLU A 217       6.125  -8.746  20.323  1.00 84.91           O  
ATOM   1602  N   GLU A 218       8.968  -5.081  16.875  1.00 83.24           N  
ATOM   1603  CA  GLU A 218      10.392  -4.760  16.880  1.00 83.24           C  
ATOM   1604  C   GLU A 218      10.780  -3.990  18.140  1.00 83.24           C  
ATOM   1605  CB  GLU A 218      10.767  -3.953  15.635  1.00 83.24           C  
ATOM   1606  O   GLU A 218      10.195  -2.948  18.441  1.00 83.24           O  
ATOM   1607  CG  GLU A 218      12.267  -3.810  15.423  1.00 83.24           C  
ATOM   1608  CD  GLU A 218      12.625  -3.088  14.133  1.00 83.24           C  
ATOM   1609  OE1 GLU A 218      13.826  -3.028  13.784  1.00 83.24           O  
ATOM   1610  OE2 GLU A 218      11.697  -2.577  13.467  1.00 83.24           O  
ATOM   1611  N   ASN A 219      11.777  -4.495  18.954  1.00 84.76           N  
ATOM   1612  CA  ASN A 219      12.277  -3.844  20.160  1.00 84.76           C  
ATOM   1613  C   ASN A 219      11.138  -3.427  21.085  1.00 84.76           C  
ATOM   1614  CB  ASN A 219      13.139  -2.633  19.798  1.00 84.76           C  
ATOM   1615  O   ASN A 219      11.154  -2.326  21.639  1.00 84.76           O  
ATOM   1616  CG  ASN A 219      14.381  -3.013  19.017  1.00 84.76           C  
ATOM   1617  ND2 ASN A 219      14.905  -2.070  18.242  1.00 84.76           N  
ATOM   1618  OD1 ASN A 219      14.866  -4.143  19.109  1.00 84.76           O  
ATOM   1619  N   GLY A 220      10.059  -4.229  21.205  1.00 80.87           N  
ATOM   1620  CA  GLY A 220       9.003  -3.948  22.166  1.00 80.87           C  
ATOM   1621  C   GLY A 220       7.915  -3.049  21.610  1.00 80.87           C  
ATOM   1622  O   GLY A 220       7.009  -2.639  22.339  1.00 80.87           O  
ATOM   1623  N   VAL A 221       8.011  -2.649  20.312  1.00 85.96           N  
ATOM   1624  CA  VAL A 221       7.006  -1.860  19.607  1.00 85.96           C  
ATOM   1625  C   VAL A 221       6.210  -2.760  18.665  1.00 85.96           C  
ATOM   1626  CB  VAL A 221       7.649  -0.698  18.817  1.00 85.96           C  
ATOM   1627  O   VAL A 221       6.787  -3.465  17.834  1.00 85.96           O  
ATOM   1628  CG1 VAL A 221       6.579   0.127  18.103  1.00 85.96           C  
ATOM   1629  CG2 VAL A 221       8.477   0.186  19.748  1.00 85.96           C  
ATOM   1630  N   ARG A 222       4.881  -2.753  18.867  1.00 88.95           N  
ATOM   1631  CA  ARG A 222       3.992  -3.588  18.065  1.00 88.95           C  
ATOM   1632  C   ARG A 222       3.374  -2.789  16.923  1.00 88.95           C  
ATOM   1633  CB  ARG A 222       2.891  -4.193  18.938  1.00 88.95           C  
ATOM   1634  O   ARG A 222       2.853  -1.692  17.136  1.00 88.95           O  
ATOM   1635  CG  ARG A 222       3.405  -5.141  20.009  1.00 88.95           C  
ATOM   1636  CD  ARG A 222       2.283  -5.633  20.912  1.00 88.95           C  
ATOM   1637  NE  ARG A 222       1.320  -6.450  20.180  1.00 88.95           N  
ATOM   1638  NH1 ARG A 222      -0.229  -6.529  21.892  1.00 88.95           N  
ATOM   1639  NH2 ARG A 222      -0.651  -7.598  19.908  1.00 88.95           N  
ATOM   1640  CZ  ARG A 222       0.149  -6.857  20.662  1.00 88.95           C  
ATOM   1641  N   LEU A 223       3.505  -3.269  15.702  1.00 88.59           N  
ATOM   1642  CA  LEU A 223       2.863  -2.673  14.536  1.00 88.59           C  
ATOM   1643  C   LEU A 223       1.855  -3.636  13.918  1.00 88.59           C  
ATOM   1644  CB  LEU A 223       3.910  -2.273  13.493  1.00 88.59           C  
ATOM   1645  O   LEU A 223       2.203  -4.768  13.575  1.00 88.59           O  
ATOM   1646  CG  LEU A 223       3.374  -1.729  12.168  1.00 88.59           C  
ATOM   1647  CD1 LEU A 223       2.713  -0.372  12.381  1.00 88.59           C  
ATOM   1648  CD2 LEU A 223       4.495  -1.628  11.139  1.00 88.59           C  
ATOM   1649  N   ARG A 224       0.581  -3.214  13.921  1.00 90.86           N  
ATOM   1650  CA  ARG A 224      -0.453  -3.942  13.194  1.00 90.86           C  
ATOM   1651  C   ARG A 224      -0.559  -3.451  11.754  1.00 90.86           C  
ATOM   1652  CB  ARG A 224      -1.805  -3.801  13.897  1.00 90.86           C  
ATOM   1653  O   ARG A 224      -1.076  -2.361  11.501  1.00 90.86           O  
ATOM   1654  CG  ARG A 224      -2.890  -4.705  13.332  1.00 90.86           C  
ATOM   1655  CD  ARG A 224      -4.155  -4.664  14.178  1.00 90.86           C  
ATOM   1656  NE  ARG A 224      -4.787  -3.348  14.138  1.00 90.86           N  
ATOM   1657  NH1 ARG A 224      -6.184  -3.736  15.936  1.00 90.86           N  
ATOM   1658  NH2 ARG A 224      -6.243  -1.720  14.847  1.00 90.86           N  
ATOM   1659  CZ  ARG A 224      -5.737  -2.938  14.974  1.00 90.86           C  
ATOM   1660  N   LEU A 225      -0.058  -4.179  10.932  1.00 89.21           N  
ATOM   1661  CA  LEU A 225      -0.002  -3.801   9.524  1.00 89.21           C  
ATOM   1662  C   LEU A 225      -1.035  -4.574   8.712  1.00 89.21           C  
ATOM   1663  CB  LEU A 225       1.399  -4.049   8.958  1.00 89.21           C  
ATOM   1664  O   LEU A 225      -1.041  -5.807   8.719  1.00 89.21           O  
ATOM   1665  CG  LEU A 225       1.599  -3.723   7.477  1.00 89.21           C  
ATOM   1666  CD1 LEU A 225       1.473  -2.221   7.244  1.00 89.21           C  
ATOM   1667  CD2 LEU A 225       2.953  -4.232   6.995  1.00 89.21           C  
ATOM   1668  N   THR A 226      -1.942  -3.919   8.087  1.00 91.67           N  
ATOM   1669  CA  THR A 226      -2.948  -4.506   7.209  1.00 91.67           C  
ATOM   1670  C   THR A 226      -2.625  -4.218   5.746  1.00 91.67           C  
ATOM   1671  CB  THR A 226      -4.356  -3.975   7.540  1.00 91.67           C  
ATOM   1672  O   THR A 226      -2.495  -3.057   5.350  1.00 91.67           O  
ATOM   1673  CG2 THR A 226      -5.414  -4.639   6.664  1.00 91.67           C  
ATOM   1674  OG1 THR A 226      -4.651  -4.248   8.915  1.00 91.67           O  
ATOM   1675  N   VAL A 227      -2.362  -5.266   5.007  1.00 91.21           N  
ATOM   1676  CA  VAL A 227      -2.085  -5.132   3.581  1.00 91.21           C  
ATOM   1677  C   VAL A 227      -3.313  -5.548   2.775  1.00 91.21           C  
ATOM   1678  CB  VAL A 227      -0.860  -5.974   3.159  1.00 91.21           C  
ATOM   1679  O   VAL A 227      -3.793  -6.677   2.900  1.00 91.21           O  
ATOM   1680  CG1 VAL A 227      -0.586  -5.817   1.664  1.00 91.21           C  
ATOM   1681  CG2 VAL A 227       0.368  -5.575   3.975  1.00 91.21           C  
ATOM   1682  N   VAL A 228      -3.858  -4.595   2.037  1.00 91.47           N  
ATOM   1683  CA  VAL A 228      -5.022  -4.848   1.194  1.00 91.47           C  
ATOM   1684  C   VAL A 228      -4.574  -5.104  -0.243  1.00 91.47           C  
ATOM   1685  CB  VAL A 228      -6.022  -3.670   1.238  1.00 91.47           C  
ATOM   1686  O   VAL A 228      -4.080  -4.198  -0.917  1.00 91.47           O  
ATOM   1687  CG1 VAL A 228      -7.253  -3.975   0.386  1.00 91.47           C  
ATOM   1688  CG2 VAL A 228      -6.427  -3.369   2.680  1.00 91.47           C  
ATOM   1689  N   ASP A 229      -4.607  -6.393  -0.630  1.00 89.18           N  
ATOM   1690  CA  ASP A 229      -4.230  -6.800  -1.980  1.00 89.18           C  
ATOM   1691  C   ASP A 229      -5.438  -6.788  -2.914  1.00 89.18           C  
ATOM   1692  CB  ASP A 229      -3.592  -8.191  -1.963  1.00 89.18           C  
ATOM   1693  O   ASP A 229      -6.445  -7.445  -2.644  1.00 89.18           O  
ATOM   1694  CG  ASP A 229      -2.859  -8.523  -3.250  1.00 89.18           C  
ATOM   1695  OD1 ASP A 229      -2.622  -7.610  -4.070  1.00 89.18           O  
ATOM   1696  OD2 ASP A 229      -2.518  -9.709  -3.448  1.00 89.18           O  
ATOM   1697  N   THR A 230      -5.350  -5.987  -4.041  1.00 86.87           N  
ATOM   1698  CA  THR A 230      -6.452  -5.834  -4.985  1.00 86.87           C  
ATOM   1699  C   THR A 230      -6.191  -6.637  -6.255  1.00 86.87           C  
ATOM   1700  CB  THR A 230      -6.674  -4.354  -5.347  1.00 86.87           C  
ATOM   1701  O   THR A 230      -5.039  -6.914  -6.596  1.00 86.87           O  
ATOM   1702  CG2 THR A 230      -6.966  -3.521  -4.103  1.00 86.87           C  
ATOM   1703  OG1 THR A 230      -5.499  -3.842  -5.986  1.00 86.87           O  
ATOM   1704  N   PRO A 231      -7.292  -7.226  -6.781  1.00 83.39           N  
ATOM   1705  CA  PRO A 231      -7.085  -7.859  -8.085  1.00 83.39           C  
ATOM   1706  C   PRO A 231      -6.547  -6.888  -9.134  1.00 83.39           C  
ATOM   1707  CB  PRO A 231      -8.484  -8.352  -8.464  1.00 83.39           C  
ATOM   1708  O   PRO A 231      -6.677  -5.671  -8.978  1.00 83.39           O  
ATOM   1709  CG  PRO A 231      -9.419  -7.429  -7.753  1.00 83.39           C  
ATOM   1710  CD  PRO A 231      -8.765  -6.973  -6.481  1.00 83.39           C  
ATOM   1711  N   GLY A 232      -5.669  -7.521 -10.040  1.00 79.12           N  
ATOM   1712  CA  GLY A 232      -5.183  -6.684 -11.126  1.00 79.12           C  
ATOM   1713  C   GLY A 232      -6.299  -6.057 -11.941  1.00 79.12           C  
ATOM   1714  O   GLY A 232      -7.280  -6.723 -12.275  1.00 79.12           O  
ATOM   1715  N   PHE A 233      -6.260  -4.715 -12.023  1.00 78.96           N  
ATOM   1716  CA  PHE A 233      -7.242  -4.003 -12.832  1.00 78.96           C  
ATOM   1717  C   PHE A 233      -6.719  -3.781 -14.247  1.00 78.96           C  
ATOM   1718  CB  PHE A 233      -7.598  -2.659 -12.188  1.00 78.96           C  
ATOM   1719  O   PHE A 233      -5.513  -3.858 -14.488  1.00 78.96           O  
ATOM   1720  CG  PHE A 233      -6.446  -1.692 -12.124  1.00 78.96           C  
ATOM   1721  CD1 PHE A 233      -5.597  -1.672 -11.024  1.00 78.96           C  
ATOM   1722  CD2 PHE A 233      -6.212  -0.803 -13.165  1.00 78.96           C  
ATOM   1723  CE1 PHE A 233      -4.531  -0.779 -10.962  1.00 78.96           C  
ATOM   1724  CE2 PHE A 233      -5.148   0.093 -13.110  1.00 78.96           C  
ATOM   1725  CZ  PHE A 233      -4.309   0.104 -12.008  1.00 78.96           C  
ATOM   1726  N   GLY A 234      -7.555  -3.868 -15.233  1.00 72.14           N  
ATOM   1727  CA  GLY A 234      -7.130  -3.658 -16.607  1.00 72.14           C  
ATOM   1728  C   GLY A 234      -6.957  -4.951 -17.383  1.00 72.14           C  
ATOM   1729  O   GLY A 234      -6.382  -4.954 -18.473  1.00 72.14           O  
ATOM   1730  N   ASP A 235      -7.450  -6.173 -16.752  1.00 72.50           N  
ATOM   1731  CA  ASP A 235      -7.393  -7.509 -17.338  1.00 72.50           C  
ATOM   1732  C   ASP A 235      -8.715  -7.870 -18.011  1.00 72.50           C  
ATOM   1733  CB  ASP A 235      -7.044  -8.548 -16.271  1.00 72.50           C  
ATOM   1734  O   ASP A 235      -8.774  -8.806 -18.812  1.00 72.50           O  
ATOM   1735  CG  ASP A 235      -5.644  -8.375 -15.709  1.00 72.50           C  
ATOM   1736  OD1 ASP A 235      -4.810  -7.698 -16.348  1.00 72.50           O  
ATOM   1737  OD2 ASP A 235      -5.372  -8.922 -14.618  1.00 72.50           O  
ATOM   1738  N   HIS A 236      -9.718  -6.999 -17.782  1.00 76.29           N  
ATOM   1739  CA  HIS A 236     -11.052  -7.290 -18.295  1.00 76.29           C  
ATOM   1740  C   HIS A 236     -11.263  -6.664 -19.670  1.00 76.29           C  
ATOM   1741  CB  HIS A 236     -12.121  -6.790 -17.322  1.00 76.29           C  
ATOM   1742  O   HIS A 236     -10.584  -5.699 -20.028  1.00 76.29           O  
ATOM   1743  CG  HIS A 236     -12.136  -7.523 -16.018  1.00 76.29           C  
ATOM   1744  CD2 HIS A 236     -12.863  -8.588 -15.605  1.00 76.29           C  
ATOM   1745  ND1 HIS A 236     -11.329  -7.171 -14.958  1.00 76.29           N  
ATOM   1746  CE1 HIS A 236     -11.560  -7.991 -13.946  1.00 76.29           C  
ATOM   1747  NE2 HIS A 236     -12.486  -8.860 -14.313  1.00 76.29           N  
ATOM   1748  N   ILE A 237     -12.044  -7.368 -20.584  1.00 72.03           N  
ATOM   1749  CA  ILE A 237     -12.404  -6.882 -21.912  1.00 72.03           C  
ATOM   1750  C   ILE A 237     -13.099  -5.527 -21.796  1.00 72.03           C  
ATOM   1751  CB  ILE A 237     -13.312  -7.888 -22.654  1.00 72.03           C  
ATOM   1752  O   ILE A 237     -12.803  -4.604 -22.557  1.00 72.03           O  
ATOM   1753  CG1 ILE A 237     -12.575  -9.214 -22.871  1.00 72.03           C  
ATOM   1754  CG2 ILE A 237     -13.791  -7.303 -23.986  1.00 72.03           C  
ATOM   1755  CD1 ILE A 237     -13.461 -10.337 -23.393  1.00 72.03           C  
ATOM   1756  N   ASN A 238     -13.885  -5.417 -20.647  1.00 77.09           N  
ATOM   1757  CA  ASN A 238     -14.511  -4.149 -20.285  1.00 77.09           C  
ATOM   1758  C   ASN A 238     -13.954  -3.604 -18.973  1.00 77.09           C  
ATOM   1759  CB  ASN A 238     -16.030  -4.308 -20.191  1.00 77.09           C  
ATOM   1760  O   ASN A 238     -14.224  -4.152 -17.903  1.00 77.09           O  
ATOM   1761  CG  ASN A 238     -16.754  -2.976 -20.144  1.00 77.09           C  
ATOM   1762  ND2 ASN A 238     -18.081  -3.021 -20.183  1.00 77.09           N  
ATOM   1763  OD1 ASN A 238     -16.127  -1.917 -20.074  1.00 77.09           O  
ATOM   1764  N   ASN A 239     -13.157  -2.634 -19.042  1.00 78.67           N  
ATOM   1765  CA  ASN A 239     -12.528  -2.045 -17.865  1.00 78.67           C  
ATOM   1766  C   ASN A 239     -13.286  -0.814 -17.380  1.00 78.67           C  
ATOM   1767  CB  ASN A 239     -11.069  -1.689 -18.159  1.00 78.67           C  
ATOM   1768  O   ASN A 239     -12.738   0.009 -16.644  1.00 78.67           O  
ATOM   1769  CG  ASN A 239     -10.219  -2.908 -18.462  1.00 78.67           C  
ATOM   1770  ND2 ASN A 239      -9.525  -2.880 -19.593  1.00 78.67           N  
ATOM   1771  OD1 ASN A 239     -10.189  -3.867 -17.686  1.00 78.67           O  
ATOM   1772  N   GLU A 240     -14.537  -0.765 -17.961  1.00 77.91           N  
ATOM   1773  CA  GLU A 240     -15.380   0.339 -17.511  1.00 77.91           C  
ATOM   1774  C   GLU A 240     -15.739   0.194 -16.035  1.00 77.91           C  
ATOM   1775  CB  GLU A 240     -16.654   0.421 -18.357  1.00 77.91           C  
ATOM   1776  O   GLU A 240     -16.048  -0.906 -15.571  1.00 77.91           O  
ATOM   1777  CG  GLU A 240     -16.417   0.901 -19.781  1.00 77.91           C  
ATOM   1778  CD  GLU A 240     -17.695   1.016 -20.596  1.00 77.91           C  
ATOM   1779  OE1 GLU A 240     -17.627   1.433 -21.775  1.00 77.91           O  
ATOM   1780  OE2 GLU A 240     -18.772   0.687 -20.052  1.00 77.91           O  
ATOM   1781  N   ASP A 241     -15.211   1.088 -15.122  1.00 80.39           N  
ATOM   1782  CA  ASP A 241     -15.520   1.183 -13.699  1.00 80.39           C  
ATOM   1783  C   ASP A 241     -14.670   0.209 -12.886  1.00 80.39           C  
ATOM   1784  CB  ASP A 241     -17.007   0.915 -13.454  1.00 80.39           C  
ATOM   1785  O   ASP A 241     -15.136  -0.348 -11.890  1.00 80.39           O  
ATOM   1786  CG  ASP A 241     -17.907   1.987 -14.043  1.00 80.39           C  
ATOM   1787  OD1 ASP A 241     -17.505   3.170 -14.079  1.00 80.39           O  
ATOM   1788  OD2 ASP A 241     -19.031   1.645 -14.472  1.00 80.39           O  
ATOM   1789  N   CYS A 242     -13.586  -0.268 -13.445  1.00 84.06           N  
ATOM   1790  CA  CYS A 242     -12.671  -1.170 -12.754  1.00 84.06           C  
ATOM   1791  C   CYS A 242     -12.208  -0.570 -11.432  1.00 84.06           C  
ATOM   1792  CB  CYS A 242     -11.461  -1.483 -13.634  1.00 84.06           C  
ATOM   1793  O   CYS A 242     -11.802  -1.297 -10.524  1.00 84.06           O  
ATOM   1794  SG  CYS A 242     -10.506  -0.024 -14.105  1.00 84.06           S  
ATOM   1795  N   TRP A 243     -12.324   0.741 -11.213  1.00 86.27           N  
ATOM   1796  CA  TRP A 243     -11.899   1.457 -10.015  1.00 86.27           C  
ATOM   1797  C   TRP A 243     -12.974   1.397  -8.935  1.00 86.27           C  
ATOM   1798  CB  TRP A 243     -11.571   2.915 -10.347  1.00 86.27           C  
ATOM   1799  O   TRP A 243     -12.701   1.664  -7.762  1.00 86.27           O  
ATOM   1800  CG  TRP A 243     -12.665   3.634 -11.079  1.00 86.27           C  
ATOM   1801  CD1 TRP A 243     -13.741   4.273 -10.530  1.00 86.27           C  
ATOM   1802  CD2 TRP A 243     -12.791   3.781 -12.496  1.00 86.27           C  
ATOM   1803  CE2 TRP A 243     -13.968   4.523 -12.737  1.00 86.27           C  
ATOM   1804  CE3 TRP A 243     -12.020   3.358 -13.588  1.00 86.27           C  
ATOM   1805  NE1 TRP A 243     -14.529   4.811 -11.522  1.00 86.27           N  
ATOM   1806  CH2 TRP A 243     -13.622   4.425 -15.076  1.00 86.27           C  
ATOM   1807  CZ2 TRP A 243     -14.394   4.852 -14.026  1.00 86.27           C  
ATOM   1808  CZ3 TRP A 243     -12.445   3.686 -14.870  1.00 86.27           C  
ATOM   1809  N   GLN A 244     -14.297   1.085  -9.287  1.00 89.21           N  
ATOM   1810  CA  GLN A 244     -15.455   1.153  -8.403  1.00 89.21           C  
ATOM   1811  C   GLN A 244     -15.294   0.212  -7.212  1.00 89.21           C  
ATOM   1812  CB  GLN A 244     -16.736   0.817  -9.168  1.00 89.21           C  
ATOM   1813  O   GLN A 244     -15.586   0.587  -6.074  1.00 89.21           O  
ATOM   1814  CG  GLN A 244     -17.211   1.931 -10.091  1.00 89.21           C  
ATOM   1815  CD  GLN A 244     -18.574   1.652 -10.695  1.00 89.21           C  
ATOM   1816  NE2 GLN A 244     -19.058   2.575 -11.520  1.00 89.21           N  
ATOM   1817  OE1 GLN A 244     -19.188   0.616 -10.423  1.00 89.21           O  
ATOM   1818  N   PRO A 245     -14.938  -1.058  -7.405  1.00 88.62           N  
ATOM   1819  CA  PRO A 245     -14.782  -1.964  -6.265  1.00 88.62           C  
ATOM   1820  C   PRO A 245     -13.740  -1.477  -5.261  1.00 88.62           C  
ATOM   1821  CB  PRO A 245     -14.341  -3.277  -6.917  1.00 88.62           C  
ATOM   1822  O   PRO A 245     -13.913  -1.653  -4.052  1.00 88.62           O  
ATOM   1823  CG  PRO A 245     -14.869  -3.207  -8.314  1.00 88.62           C  
ATOM   1824  CD  PRO A 245     -14.870  -1.771  -8.751  1.00 88.62           C  
ATOM   1825  N   ILE A 246     -12.704  -0.858  -5.791  1.00 90.68           N  
ATOM   1826  CA  ILE A 246     -11.635  -0.345  -4.941  1.00 90.68           C  
ATOM   1827  C   ILE A 246     -12.116   0.903  -4.205  1.00 90.68           C  
ATOM   1828  CB  ILE A 246     -10.365  -0.026  -5.761  1.00 90.68           C  
ATOM   1829  O   ILE A 246     -11.881   1.052  -3.003  1.00 90.68           O  
ATOM   1830  CG1 ILE A 246      -9.800  -1.306  -6.389  1.00 90.68           C  
ATOM   1831  CG2 ILE A 246      -9.315   0.663  -4.885  1.00 90.68           C  
ATOM   1832  CD1 ILE A 246      -8.681  -1.062  -7.392  1.00 90.68           C  
ATOM   1833  N   VAL A 247     -12.742   1.792  -4.874  1.00 92.25           N  
ATOM   1834  CA  VAL A 247     -13.307   2.995  -4.271  1.00 92.25           C  
ATOM   1835  C   VAL A 247     -14.358   2.607  -3.233  1.00 92.25           C  
ATOM   1836  CB  VAL A 247     -13.927   3.927  -5.336  1.00 92.25           C  
ATOM   1837  O   VAL A 247     -14.402   3.180  -2.142  1.00 92.25           O  
ATOM   1838  CG1 VAL A 247     -14.676   5.081  -4.672  1.00 92.25           C  
ATOM   1839  CG2 VAL A 247     -12.846   4.457  -6.275  1.00 92.25           C  
ATOM   1840  N   ASP A 248     -15.232   1.653  -3.583  1.00 92.22           N  
ATOM   1841  CA  ASP A 248     -16.264   1.163  -2.675  1.00 92.22           C  
ATOM   1842  C   ASP A 248     -15.647   0.584  -1.403  1.00 92.22           C  
ATOM   1843  CB  ASP A 248     -17.131   0.109  -3.366  1.00 92.22           C  
ATOM   1844  O   ASP A 248     -16.181   0.769  -0.308  1.00 92.22           O  
ATOM   1845  CG  ASP A 248     -18.049   0.696  -4.424  1.00 92.22           C  
ATOM   1846  OD1 ASP A 248     -18.209   1.935  -4.473  1.00 92.22           O  
ATOM   1847  OD2 ASP A 248     -18.619  -0.087  -5.214  1.00 92.22           O  
ATOM   1848  N   TYR A 249     -14.618  -0.132  -1.597  1.00 93.47           N  
ATOM   1849  CA  TYR A 249     -13.922  -0.706  -0.451  1.00 93.47           C  
ATOM   1850  C   TYR A 249     -13.421   0.387   0.486  1.00 93.47           C  
ATOM   1851  CB  TYR A 249     -12.749  -1.575  -0.915  1.00 93.47           C  
ATOM   1852  O   TYR A 249     -13.597   0.299   1.703  1.00 93.47           O  
ATOM   1853  CG  TYR A 249     -11.935  -2.151   0.219  1.00 93.47           C  
ATOM   1854  CD1 TYR A 249     -10.755  -1.540   0.635  1.00 93.47           C  
ATOM   1855  CD2 TYR A 249     -12.344  -3.307   0.875  1.00 93.47           C  
ATOM   1856  CE1 TYR A 249     -10.000  -2.068   1.678  1.00 93.47           C  
ATOM   1857  CE2 TYR A 249     -11.598  -3.844   1.919  1.00 93.47           C  
ATOM   1858  OH  TYR A 249      -9.687  -3.745   3.345  1.00 93.47           O  
ATOM   1859  CZ  TYR A 249     -10.430  -3.218   2.313  1.00 93.47           C  
ATOM   1860  N   ILE A 250     -12.732   1.431  -0.070  1.00 94.07           N  
ATOM   1861  CA  ILE A 250     -12.200   2.536   0.721  1.00 94.07           C  
ATOM   1862  C   ILE A 250     -13.342   3.254   1.437  1.00 94.07           C  
ATOM   1863  CB  ILE A 250     -11.409   3.531  -0.158  1.00 94.07           C  
ATOM   1864  O   ILE A 250     -13.240   3.564   2.626  1.00 94.07           O  
ATOM   1865  CG1 ILE A 250     -10.166   2.853  -0.744  1.00 94.07           C  
ATOM   1866  CG2 ILE A 250     -11.026   4.776   0.648  1.00 94.07           C  
ATOM   1867  CD1 ILE A 250      -9.413   3.708  -1.755  1.00 94.07           C  
ATOM   1868  N   ASP A 251     -14.410   3.548   0.703  1.00 94.19           N  
ATOM   1869  CA  ASP A 251     -15.583   4.200   1.276  1.00 94.19           C  
ATOM   1870  C   ASP A 251     -16.190   3.355   2.394  1.00 94.19           C  
ATOM   1871  CB  ASP A 251     -16.629   4.470   0.193  1.00 94.19           C  
ATOM   1872  O   ASP A 251     -16.632   3.890   3.413  1.00 94.19           O  
ATOM   1873  CG  ASP A 251     -16.267   5.642  -0.703  1.00 94.19           C  
ATOM   1874  OD1 ASP A 251     -15.338   6.406  -0.362  1.00 94.19           O  
ATOM   1875  OD2 ASP A 251     -16.919   5.805  -1.757  1.00 94.19           O  
ATOM   1876  N   SER A 252     -16.296   2.072   2.144  1.00 93.92           N  
ATOM   1877  CA  SER A 252     -16.836   1.164   3.151  1.00 93.92           C  
ATOM   1878  C   SER A 252     -16.010   1.206   4.433  1.00 93.92           C  
ATOM   1879  CB  SER A 252     -16.883  -0.267   2.613  1.00 93.92           C  
ATOM   1880  O   SER A 252     -16.558   1.117   5.534  1.00 93.92           O  
ATOM   1881  OG  SER A 252     -15.579  -0.812   2.518  1.00 93.92           O  
ATOM   1882  N   GLN A 253     -14.687   1.264   4.298  1.00 94.15           N  
ATOM   1883  CA  GLN A 253     -13.808   1.366   5.458  1.00 94.15           C  
ATOM   1884  C   GLN A 253     -14.036   2.675   6.208  1.00 94.15           C  
ATOM   1885  CB  GLN A 253     -12.343   1.252   5.033  1.00 94.15           C  
ATOM   1886  O   GLN A 253     -14.015   2.702   7.440  1.00 94.15           O  
ATOM   1887  CG  GLN A 253     -11.982  -0.096   4.424  1.00 94.15           C  
ATOM   1888  CD  GLN A 253     -12.365  -1.264   5.314  1.00 94.15           C  
ATOM   1889  NE2 GLN A 253     -13.210  -2.150   4.797  1.00 94.15           N  
ATOM   1890  OE1 GLN A 253     -11.905  -1.369   6.455  1.00 94.15           O  
ATOM   1891  N   PHE A 254     -14.180   3.760   5.455  1.00 94.80           N  
ATOM   1892  CA  PHE A 254     -14.484   5.046   6.070  1.00 94.80           C  
ATOM   1893  C   PHE A 254     -15.812   4.990   6.815  1.00 94.80           C  
ATOM   1894  CB  PHE A 254     -14.521   6.154   5.013  1.00 94.80           C  
ATOM   1895  O   PHE A 254     -15.934   5.526   7.919  1.00 94.80           O  
ATOM   1896  CG  PHE A 254     -13.159   6.622   4.576  1.00 94.80           C  
ATOM   1897  CD1 PHE A 254     -12.035   6.349   5.346  1.00 94.80           C  
ATOM   1898  CD2 PHE A 254     -13.003   7.336   3.395  1.00 94.80           C  
ATOM   1899  CE1 PHE A 254     -10.773   6.781   4.944  1.00 94.80           C  
ATOM   1900  CE2 PHE A 254     -11.745   7.772   2.988  1.00 94.80           C  
ATOM   1901  CZ  PHE A 254     -10.631   7.494   3.764  1.00 94.80           C  
ATOM   1902  N   GLU A 255     -16.736   4.420   6.155  1.00 92.75           N  
ATOM   1903  CA  GLU A 255     -18.069   4.285   6.736  1.00 92.75           C  
ATOM   1904  C   GLU A 255     -18.027   3.475   8.029  1.00 92.75           C  
ATOM   1905  CB  GLU A 255     -19.028   3.632   5.737  1.00 92.75           C  
ATOM   1906  O   GLU A 255     -18.700   3.816   9.003  1.00 92.75           O  
ATOM   1907  CG  GLU A 255     -20.458   3.517   6.243  1.00 92.75           C  
ATOM   1908  CD  GLU A 255     -21.100   4.863   6.541  1.00 92.75           C  
ATOM   1909  OE1 GLU A 255     -22.043   4.917   7.363  1.00 92.75           O  
ATOM   1910  OE2 GLU A 255     -20.656   5.871   5.948  1.00 92.75           O  
ATOM   1911  N   GLN A 256     -17.341   2.371   8.013  1.00 91.81           N  
ATOM   1912  CA  GLN A 256     -17.183   1.530   9.195  1.00 91.81           C  
ATOM   1913  C   GLN A 256     -16.585   2.318  10.356  1.00 91.81           C  
ATOM   1914  CB  GLN A 256     -16.308   0.316   8.879  1.00 91.81           C  
ATOM   1915  O   GLN A 256     -17.034   2.191  11.497  1.00 91.81           O  
ATOM   1916  CG  GLN A 256     -16.998  -0.732   8.016  1.00 91.81           C  
ATOM   1917  CD  GLN A 256     -16.104  -1.918   7.705  1.00 91.81           C  
ATOM   1918  NE2 GLN A 256     -16.423  -2.636   6.633  1.00 91.81           N  
ATOM   1919  OE1 GLN A 256     -15.134  -2.185   8.421  1.00 91.81           O  
ATOM   1920  N   TYR A 257     -15.583   3.090  10.004  1.00 92.55           N  
ATOM   1921  CA  TYR A 257     -14.944   3.927  11.013  1.00 92.55           C  
ATOM   1922  C   TYR A 257     -15.903   4.998  11.520  1.00 92.55           C  
ATOM   1923  CB  TYR A 257     -13.681   4.582  10.447  1.00 92.55           C  
ATOM   1924  O   TYR A 257     -15.965   5.266  12.722  1.00 92.55           O  
ATOM   1925  CG  TYR A 257     -12.849   5.295  11.486  1.00 92.55           C  
ATOM   1926  CD1 TYR A 257     -12.959   6.671  11.670  1.00 92.55           C  
ATOM   1927  CD2 TYR A 257     -11.951   4.594  12.283  1.00 92.55           C  
ATOM   1928  CE1 TYR A 257     -12.193   7.332  12.625  1.00 92.55           C  
ATOM   1929  CE2 TYR A 257     -11.180   5.245  13.240  1.00 92.55           C  
ATOM   1930  OH  TYR A 257     -10.547   7.261  14.350  1.00 92.55           O  
ATOM   1931  CZ  TYR A 257     -11.308   6.612  13.404  1.00 92.55           C  
ATOM   1932  N   LEU A 258     -16.629   5.654  10.666  1.00 91.54           N  
ATOM   1933  CA  LEU A 258     -17.609   6.679  11.010  1.00 91.54           C  
ATOM   1934  C   LEU A 258     -18.703   6.106  11.905  1.00 91.54           C  
ATOM   1935  CB  LEU A 258     -18.229   7.275   9.743  1.00 91.54           C  
ATOM   1936  O   LEU A 258     -19.119   6.748  12.871  1.00 91.54           O  
ATOM   1937  CG  LEU A 258     -19.275   8.371   9.951  1.00 91.54           C  
ATOM   1938  CD1 LEU A 258     -18.665   9.549  10.705  1.00 91.54           C  
ATOM   1939  CD2 LEU A 258     -19.848   8.824   8.613  1.00 91.54           C  
ATOM   1940  N   GLN A 259     -19.204   4.969  11.612  1.00 89.57           N  
ATOM   1941  CA  GLN A 259     -20.247   4.302  12.385  1.00 89.57           C  
ATOM   1942  C   GLN A 259     -19.800   4.069  13.825  1.00 89.57           C  
ATOM   1943  CB  GLN A 259     -20.633   2.974  11.733  1.00 89.57           C  
ATOM   1944  O   GLN A 259     -20.592   4.218  14.758  1.00 89.57           O  
ATOM   1945  CG  GLN A 259     -21.426   3.130  10.442  1.00 89.57           C  
ATOM   1946  CD  GLN A 259     -21.802   1.798   9.820  1.00 89.57           C  
ATOM   1947  NE2 GLN A 259     -22.799   1.815   8.942  1.00 89.57           N  
ATOM   1948  OE1 GLN A 259     -21.200   0.763  10.124  1.00 89.57           O  
ATOM   1949  N   GLU A 260     -18.564   3.673  13.919  1.00 88.45           N  
ATOM   1950  CA  GLU A 260     -18.003   3.459  15.249  1.00 88.45           C  
ATOM   1951  C   GLU A 260     -17.887   4.773  16.018  1.00 88.45           C  
ATOM   1952  CB  GLU A 260     -16.633   2.783  15.153  1.00 88.45           C  
ATOM   1953  O   GLU A 260     -18.057   4.801  17.238  1.00 88.45           O  
ATOM   1954  CG  GLU A 260     -16.133   2.215  16.473  1.00 88.45           C  
ATOM   1955  CD  GLU A 260     -17.026   1.119  17.031  1.00 88.45           C  
ATOM   1956  OE1 GLU A 260     -17.202   1.050  18.269  1.00 88.45           O  
ATOM   1957  OE2 GLU A 260     -17.553   0.321  16.224  1.00 88.45           O  
ATOM   1958  N   GLU A 261     -17.576   5.845  15.255  1.00 87.31           N  
ATOM   1959  CA  GLU A 261     -17.477   7.170  15.860  1.00 87.31           C  
ATOM   1960  C   GLU A 261     -18.846   7.677  16.305  1.00 87.31           C  
ATOM   1961  CB  GLU A 261     -16.841   8.161  14.882  1.00 87.31           C  
ATOM   1962  O   GLU A 261     -18.953   8.399  17.298  1.00 87.31           O  
ATOM   1963  CG  GLU A 261     -15.326   8.049  14.791  1.00 87.31           C  
ATOM   1964  CD  GLU A 261     -14.688   9.182  14.003  1.00 87.31           C  
ATOM   1965  OE1 GLU A 261     -13.452   9.361  14.091  1.00 87.31           O  
ATOM   1966  OE2 GLU A 261     -15.429   9.897  13.292  1.00 87.31           O  
ATOM   1967  N   LEU A 262     -19.876   7.309  15.647  1.00 86.14           N  
ATOM   1968  CA  LEU A 262     -21.232   7.790  15.888  1.00 86.14           C  
ATOM   1969  C   LEU A 262     -21.917   6.965  16.973  1.00 86.14           C  
ATOM   1970  CB  LEU A 262     -22.055   7.741  14.598  1.00 86.14           C  
ATOM   1971  O   LEU A 262     -22.962   7.362  17.494  1.00 86.14           O  
ATOM   1972  CG  LEU A 262     -21.668   8.741  13.508  1.00 86.14           C  
ATOM   1973  CD1 LEU A 262     -22.469   8.479  12.238  1.00 86.14           C  
ATOM   1974  CD2 LEU A 262     -21.879  10.171  13.994  1.00 86.14           C  
ATOM   1975  N   ARG A 263     -21.377   5.821  17.362  1.00 85.68           N  
ATOM   1976  CA  ARG A 263     -21.965   4.963  18.386  1.00 85.68           C  
ATOM   1977  C   ARG A 263     -21.966   5.655  19.745  1.00 85.68           C  
ATOM   1978  CB  ARG A 263     -21.211   3.635  18.474  1.00 85.68           C  
ATOM   1979  O   ARG A 263     -21.039   6.401  20.068  1.00 85.68           O  
ATOM   1980  CG  ARG A 263     -21.436   2.718  17.282  1.00 85.68           C  
ATOM   1981  CD  ARG A 263     -20.786   1.357  17.487  1.00 85.68           C  
ATOM   1982  NE  ARG A 263     -21.012   0.475  16.346  1.00 85.68           N  
ATOM   1983  NH1 ARG A 263     -19.584  -1.185  17.082  1.00 85.68           N  
ATOM   1984  NH2 ARG A 263     -20.713  -1.433  15.103  1.00 85.68           N  
ATOM   1985  CZ  ARG A 263     -20.436  -0.712  16.179  1.00 85.68           C  
ATOM   1986  N   VAL A 264     -23.090   5.673  20.490  1.00 78.24           N  
ATOM   1987  CA  VAL A 264     -23.287   6.285  21.800  1.00 78.24           C  
ATOM   1988  C   VAL A 264     -22.359   5.631  22.821  1.00 78.24           C  
ATOM   1989  CB  VAL A 264     -24.756   6.172  22.265  1.00 78.24           C  
ATOM   1990  O   VAL A 264     -21.732   6.320  23.630  1.00 78.24           O  
ATOM   1991  CG1 VAL A 264     -24.917   6.716  23.684  1.00 78.24           C  
ATOM   1992  CG2 VAL A 264     -25.680   6.910  21.298  1.00 78.24           C  
ATOM   1993  N   ASN A 265     -22.211   4.253  22.752  1.00 77.57           N  
ATOM   1994  CA  ASN A 265     -21.236   3.548  23.577  1.00 77.57           C  
ATOM   1995  C   ASN A 265     -20.002   3.153  22.771  1.00 77.57           C  
ATOM   1996  CB  ASN A 265     -21.868   2.313  24.220  1.00 77.57           C  
ATOM   1997  O   ASN A 265     -19.927   2.039  22.249  1.00 77.57           O  
ATOM   1998  CG  ASN A 265     -22.967   2.664  25.203  1.00 77.57           C  
ATOM   1999  ND2 ASN A 265     -22.864   2.141  26.419  1.00 77.57           N  
ATOM   2000  OD1 ASN A 265     -23.902   3.399  24.873  1.00 77.57           O  
ATOM   2001  N   ARG A 266     -19.009   4.090  22.740  1.00 79.51           N  
ATOM   2002  CA  ARG A 266     -17.829   3.912  21.900  1.00 79.51           C  
ATOM   2003  C   ARG A 266     -16.694   3.259  22.682  1.00 79.51           C  
ATOM   2004  CB  ARG A 266     -17.367   5.255  21.330  1.00 79.51           C  
ATOM   2005  O   ARG A 266     -16.523   3.522  23.875  1.00 79.51           O  
ATOM   2006  CG  ARG A 266     -16.160   5.153  20.412  1.00 79.51           C  
ATOM   2007  CD  ARG A 266     -15.693   6.522  19.938  1.00 79.51           C  
ATOM   2008  NE  ARG A 266     -14.513   6.424  19.085  1.00 79.51           N  
ATOM   2009  NH1 ARG A 266     -14.106   8.697  19.034  1.00 79.51           N  
ATOM   2010  NH2 ARG A 266     -12.731   7.256  17.899  1.00 79.51           N  
ATOM   2011  CZ  ARG A 266     -13.786   7.459  18.674  1.00 79.51           C  
ATOM   2012  N   ARG A 267     -16.089   2.208  22.011  1.00 76.35           N  
ATOM   2013  CA  ARG A 267     -14.829   1.731  22.570  1.00 76.35           C  
ATOM   2014  C   ARG A 267     -13.844   2.880  22.760  1.00 76.35           C  
ATOM   2015  CB  ARG A 267     -14.214   0.657  21.670  1.00 76.35           C  
ATOM   2016  O   ARG A 267     -13.921   3.892  22.060  1.00 76.35           O  
ATOM   2017  CG  ARG A 267     -15.027  -0.626  21.598  1.00 76.35           C  
ATOM   2018  CD  ARG A 267     -14.348  -1.676  20.730  1.00 76.35           C  
ATOM   2019  NE  ARG A 267     -15.171  -2.874  20.590  1.00 76.35           N  
ATOM   2020  NH1 ARG A 267     -13.816  -3.871  19.007  1.00 76.35           N  
ATOM   2021  NH2 ARG A 267     -15.718  -4.931  19.726  1.00 76.35           N  
ATOM   2022  CZ  ARG A 267     -14.900  -3.889  19.775  1.00 76.35           C  
ATOM   2023  N   ARG A 268     -13.141   2.894  23.892  1.00 74.18           N  
ATOM   2024  CA  ARG A 268     -12.136   3.904  24.205  1.00 74.18           C  
ATOM   2025  C   ARG A 268     -11.121   4.037  23.075  1.00 74.18           C  
ATOM   2026  CB  ARG A 268     -11.421   3.563  25.514  1.00 74.18           C  
ATOM   2027  O   ARG A 268     -10.692   5.145  22.746  1.00 74.18           O  
ATOM   2028  CG  ARG A 268     -12.283   3.745  26.753  1.00 74.18           C  
ATOM   2029  CD  ARG A 268     -11.457   3.675  28.030  1.00 74.18           C  
ATOM   2030  NE  ARG A 268     -12.294   3.803  29.221  1.00 74.18           N  
ATOM   2031  NH1 ARG A 268     -10.554   4.356  30.636  1.00 74.18           N  
ATOM   2032  NH2 ARG A 268     -12.694   4.212  31.445  1.00 74.18           N  
ATOM   2033  CZ  ARG A 268     -11.845   4.123  30.431  1.00 74.18           C  
ATOM   2034  N   LYS A 269     -10.999   2.939  22.276  1.00 78.65           N  
ATOM   2035  CA  LYS A 269     -10.090   2.924  21.134  1.00 78.65           C  
ATOM   2036  C   LYS A 269     -10.739   2.260  19.923  1.00 78.65           C  
ATOM   2037  CB  LYS A 269      -8.789   2.204  21.492  1.00 78.65           C  
ATOM   2038  O   LYS A 269     -11.023   1.061  19.944  1.00 78.65           O  
ATOM   2039  CG  LYS A 269      -7.710   2.306  20.425  1.00 78.65           C  
ATOM   2040  CD  LYS A 269      -6.421   1.625  20.866  1.00 78.65           C  
ATOM   2041  CE  LYS A 269      -5.352   1.695  19.784  1.00 78.65           C  
ATOM   2042  NZ  LYS A 269      -4.112   0.964  20.182  1.00 78.65           N  
ATOM   2043  N   ILE A 270     -11.010   3.046  18.821  1.00 83.81           N  
ATOM   2044  CA  ILE A 270     -11.602   2.541  17.587  1.00 83.81           C  
ATOM   2045  C   ILE A 270     -10.505   2.003  16.671  1.00 83.81           C  
ATOM   2046  CB  ILE A 270     -12.416   3.636  16.862  1.00 83.81           C  
ATOM   2047  O   ILE A 270      -9.546   2.712  16.358  1.00 83.81           O  
ATOM   2048  CG1 ILE A 270     -13.477   4.222  17.800  1.00 83.81           C  
ATOM   2049  CG2 ILE A 270     -13.060   3.076  15.590  1.00 83.81           C  
ATOM   2050  CD1 ILE A 270     -14.102   5.516  17.297  1.00 83.81           C  
ATOM   2051  N   PRO A 271     -10.545   0.666  16.498  1.00 83.34           N  
ATOM   2052  CA  PRO A 271      -9.568   0.151  15.535  1.00 83.34           C  
ATOM   2053  C   PRO A 271      -9.655   0.846  14.179  1.00 83.34           C  
ATOM   2054  CB  PRO A 271      -9.939  -1.330  15.415  1.00 83.34           C  
ATOM   2055  O   PRO A 271     -10.751   1.030  13.644  1.00 83.34           O  
ATOM   2056  CG  PRO A 271     -11.387  -1.392  15.780  1.00 83.34           C  
ATOM   2057  CD  PRO A 271     -11.699  -0.240  16.692  1.00 83.34           C  
ATOM   2058  N   ASP A 272      -8.518   1.337  13.774  1.00 89.01           N  
ATOM   2059  CA  ASP A 272      -8.447   2.085  12.523  1.00 89.01           C  
ATOM   2060  C   ASP A 272      -8.543   1.151  11.319  1.00 89.01           C  
ATOM   2061  CB  ASP A 272      -7.152   2.897  12.457  1.00 89.01           C  
ATOM   2062  O   ASP A 272      -7.664   0.315  11.103  1.00 89.01           O  
ATOM   2063  CG  ASP A 272      -7.187   3.983  11.396  1.00 89.01           C  
ATOM   2064  OD1 ASP A 272      -8.109   3.982  10.553  1.00 89.01           O  
ATOM   2065  OD2 ASP A 272      -6.282   4.845  11.402  1.00 89.01           O  
ATOM   2066  N   THR A 273      -9.636   1.121  10.553  1.00 89.45           N  
ATOM   2067  CA  THR A 273      -9.857   0.296   9.371  1.00 89.45           C  
ATOM   2068  C   THR A 273      -9.581   1.090   8.097  1.00 89.45           C  
ATOM   2069  CB  THR A 273     -11.295  -0.254   9.335  1.00 89.45           C  
ATOM   2070  O   THR A 273      -9.638   0.543   6.994  1.00 89.45           O  
ATOM   2071  CG2 THR A 273     -11.571  -1.152  10.537  1.00 89.45           C  
ATOM   2072  OG1 THR A 273     -12.219   0.840   9.347  1.00 89.45           O  
ATOM   2073  N   ARG A 274      -9.237   2.345   8.224  1.00 93.97           N  
ATOM   2074  CA  ARG A 274      -9.021   3.246   7.096  1.00 93.97           C  
ATOM   2075  C   ARG A 274      -7.709   2.928   6.385  1.00 93.97           C  
ATOM   2076  CB  ARG A 274      -9.025   4.703   7.562  1.00 93.97           C  
ATOM   2077  O   ARG A 274      -6.729   2.541   7.025  1.00 93.97           O  
ATOM   2078  CG  ARG A 274     -10.326   5.136   8.220  1.00 93.97           C  
ATOM   2079  CD  ARG A 274     -10.214   6.527   8.829  1.00 93.97           C  
ATOM   2080  NE  ARG A 274      -9.294   6.547   9.962  1.00 93.97           N  
ATOM   2081  NH1 ARG A 274      -9.534   8.806  10.382  1.00 93.97           N  
ATOM   2082  NH2 ARG A 274      -8.140   7.535  11.685  1.00 93.97           N  
ATOM   2083  CZ  ARG A 274      -8.991   7.629  10.673  1.00 93.97           C  
ATOM   2084  N   VAL A 275      -7.776   3.092   5.086  1.00 94.99           N  
ATOM   2085  CA  VAL A 275      -6.580   2.881   4.276  1.00 94.99           C  
ATOM   2086  C   VAL A 275      -5.700   4.128   4.319  1.00 94.99           C  
ATOM   2087  CB  VAL A 275      -6.939   2.532   2.814  1.00 94.99           C  
ATOM   2088  O   VAL A 275      -6.129   5.212   3.916  1.00 94.99           O  
ATOM   2089  CG1 VAL A 275      -5.674   2.335   1.980  1.00 94.99           C  
ATOM   2090  CG2 VAL A 275      -7.815   1.281   2.764  1.00 94.99           C  
ATOM   2091  N   HIS A 276      -4.458   3.972   4.849  1.00 94.42           N  
ATOM   2092  CA  HIS A 276      -3.560   5.097   5.081  1.00 94.42           C  
ATOM   2093  C   HIS A 276      -2.781   5.450   3.818  1.00 94.42           C  
ATOM   2094  CB  HIS A 276      -2.593   4.784   6.224  1.00 94.42           C  
ATOM   2095  O   HIS A 276      -2.500   6.624   3.566  1.00 94.42           O  
ATOM   2096  CG  HIS A 276      -3.275   4.439   7.509  1.00 94.42           C  
ATOM   2097  CD2 HIS A 276      -4.005   5.198   8.360  1.00 94.42           C  
ATOM   2098  ND1 HIS A 276      -3.243   3.173   8.053  1.00 94.42           N  
ATOM   2099  CE1 HIS A 276      -3.926   3.168   9.185  1.00 94.42           C  
ATOM   2100  NE2 HIS A 276      -4.399   4.385   9.394  1.00 94.42           N  
ATOM   2101  N   CYS A 277      -2.399   4.446   3.044  1.00 94.84           N  
ATOM   2102  CA  CYS A 277      -1.622   4.690   1.834  1.00 94.84           C  
ATOM   2103  C   CYS A 277      -1.962   3.671   0.753  1.00 94.84           C  
ATOM   2104  CB  CYS A 277      -0.125   4.641   2.140  1.00 94.84           C  
ATOM   2105  O   CYS A 277      -2.231   2.507   1.054  1.00 94.84           O  
ATOM   2106  SG  CYS A 277       0.921   4.703   0.669  1.00 94.84           S  
ATOM   2107  N   CYS A 278      -2.036   4.143  -0.492  1.00 95.33           N  
ATOM   2108  CA  CYS A 278      -2.242   3.292  -1.659  1.00 95.33           C  
ATOM   2109  C   CYS A 278      -1.015   3.298  -2.562  1.00 95.33           C  
ATOM   2110  CB  CYS A 278      -3.469   3.751  -2.447  1.00 95.33           C  
ATOM   2111  O   CYS A 278      -0.613   4.350  -3.064  1.00 95.33           O  
ATOM   2112  SG  CYS A 278      -3.755   2.809  -3.961  1.00 95.33           S  
ATOM   2113  N   LEU A 279      -0.374   2.119  -2.646  1.00 95.68           N  
ATOM   2114  CA  LEU A 279       0.719   1.969  -3.600  1.00 95.68           C  
ATOM   2115  C   LEU A 279       0.185   1.660  -4.994  1.00 95.68           C  
ATOM   2116  CB  LEU A 279       1.675   0.862  -3.150  1.00 95.68           C  
ATOM   2117  O   LEU A 279      -0.427   0.612  -5.211  1.00 95.68           O  
ATOM   2118  CG  LEU A 279       2.339   1.052  -1.785  1.00 95.68           C  
ATOM   2119  CD1 LEU A 279       3.155  -0.183  -1.416  1.00 95.68           C  
ATOM   2120  CD2 LEU A 279       3.216   2.299  -1.785  1.00 95.68           C  
ATOM   2121  N   TYR A 280       0.348   2.675  -5.857  1.00 95.52           N  
ATOM   2122  CA  TYR A 280      -0.157   2.494  -7.213  1.00 95.52           C  
ATOM   2123  C   TYR A 280       0.949   2.026  -8.150  1.00 95.52           C  
ATOM   2124  CB  TYR A 280      -0.769   3.797  -7.737  1.00 95.52           C  
ATOM   2125  O   TYR A 280       1.886   2.775  -8.437  1.00 95.52           O  
ATOM   2126  CG  TYR A 280      -1.536   3.632  -9.026  1.00 95.52           C  
ATOM   2127  CD1 TYR A 280      -0.906   3.789 -10.259  1.00 95.52           C  
ATOM   2128  CD2 TYR A 280      -2.891   3.320  -9.015  1.00 95.52           C  
ATOM   2129  CE1 TYR A 280      -1.609   3.640 -11.450  1.00 95.52           C  
ATOM   2130  CE2 TYR A 280      -3.604   3.168 -10.200  1.00 95.52           C  
ATOM   2131  OH  TYR A 280      -3.656   3.181 -12.586  1.00 95.52           O  
ATOM   2132  CZ  TYR A 280      -2.955   3.329 -11.410  1.00 95.52           C  
ATOM   2133  N   PHE A 281       0.823   0.730  -8.638  1.00 95.49           N  
ATOM   2134  CA  PHE A 281       1.828   0.147  -9.519  1.00 95.49           C  
ATOM   2135  C   PHE A 281       1.566   0.533 -10.970  1.00 95.49           C  
ATOM   2136  CB  PHE A 281       1.850  -1.378  -9.377  1.00 95.49           C  
ATOM   2137  O   PHE A 281       0.477   0.294 -11.494  1.00 95.49           O  
ATOM   2138  CG  PHE A 281       2.586  -1.864  -8.157  1.00 95.49           C  
ATOM   2139  CD1 PHE A 281       3.882  -2.353  -8.259  1.00 95.49           C  
ATOM   2140  CD2 PHE A 281       1.980  -1.831  -6.908  1.00 95.49           C  
ATOM   2141  CE1 PHE A 281       4.565  -2.803  -7.132  1.00 95.49           C  
ATOM   2142  CE2 PHE A 281       2.656  -2.279  -5.777  1.00 95.49           C  
ATOM   2143  CZ  PHE A 281       3.948  -2.766  -5.891  1.00 95.49           C  
ATOM   2144  N   ILE A 282       2.574   1.181 -11.548  1.00 94.65           N  
ATOM   2145  CA  ILE A 282       2.492   1.640 -12.930  1.00 94.65           C  
ATOM   2146  C   ILE A 282       3.271   0.689 -13.837  1.00 94.65           C  
ATOM   2147  CB  ILE A 282       3.026   3.082 -13.080  1.00 94.65           C  
ATOM   2148  O   ILE A 282       4.405   0.318 -13.528  1.00 94.65           O  
ATOM   2149  CG1 ILE A 282       2.225   4.043 -12.194  1.00 94.65           C  
ATOM   2150  CG2 ILE A 282       2.984   3.524 -14.545  1.00 94.65           C  
ATOM   2151  CD1 ILE A 282       2.886   5.401 -11.999  1.00 94.65           C  
ATOM   2152  N   SER A 283       2.640   0.302 -14.890  1.00 93.10           N  
ATOM   2153  CA  SER A 283       3.291  -0.570 -15.863  1.00 93.10           C  
ATOM   2154  C   SER A 283       4.482   0.123 -16.516  1.00 93.10           C  
ATOM   2155  CB  SER A 283       2.296  -1.012 -16.936  1.00 93.10           C  
ATOM   2156  O   SER A 283       4.426   1.318 -16.812  1.00 93.10           O  
ATOM   2157  OG  SER A 283       0.993  -0.539 -16.640  1.00 93.10           O  
ATOM   2158  N   PRO A 284       5.584  -0.619 -16.700  1.00 90.97           N  
ATOM   2159  CA  PRO A 284       6.781  -0.038 -17.312  1.00 90.97           C  
ATOM   2160  C   PRO A 284       6.645   0.138 -18.823  1.00 90.97           C  
ATOM   2161  CB  PRO A 284       7.876  -1.054 -16.977  1.00 90.97           C  
ATOM   2162  O   PRO A 284       7.236  -0.624 -19.592  1.00 90.97           O  
ATOM   2163  CG  PRO A 284       7.172  -2.372 -16.925  1.00 90.97           C  
ATOM   2164  CD  PRO A 284       5.772  -2.144 -16.431  1.00 90.97           C  
ATOM   2165  N   THR A 285       5.737   0.916 -19.398  1.00 88.53           N  
ATOM   2166  CA  THR A 285       5.424   1.096 -20.812  1.00 88.53           C  
ATOM   2167  C   THR A 285       6.493   1.940 -21.499  1.00 88.53           C  
ATOM   2168  CB  THR A 285       4.046   1.756 -20.999  1.00 88.53           C  
ATOM   2169  O   THR A 285       6.778   1.747 -22.683  1.00 88.53           O  
ATOM   2170  CG2 THR A 285       2.929   0.850 -20.490  1.00 88.53           C  
ATOM   2171  OG1 THR A 285       4.012   2.992 -20.275  1.00 88.53           O  
ATOM   2172  N   GLY A 286       7.197   2.903 -20.727  1.00 84.59           N  
ATOM   2173  CA  GLY A 286       8.241   3.751 -21.281  1.00 84.59           C  
ATOM   2174  C   GLY A 286       7.704   5.013 -21.928  1.00 84.59           C  
ATOM   2175  O   GLY A 286       8.476   5.881 -22.343  1.00 84.59           O  
ATOM   2176  N   HIS A 287       6.411   5.300 -22.122  1.00 86.87           N  
ATOM   2177  CA  HIS A 287       5.817   6.467 -22.764  1.00 86.87           C  
ATOM   2178  C   HIS A 287       5.213   7.415 -21.734  1.00 86.87           C  
ATOM   2179  CB  HIS A 287       4.750   6.038 -23.773  1.00 86.87           C  
ATOM   2180  O   HIS A 287       5.544   8.603 -21.708  1.00 86.87           O  
ATOM   2181  CG  HIS A 287       5.276   5.166 -24.869  1.00 86.87           C  
ATOM   2182  CD2 HIS A 287       4.937   3.911 -25.246  1.00 86.87           C  
ATOM   2183  ND1 HIS A 287       6.280   5.569 -25.722  1.00 86.87           N  
ATOM   2184  CE1 HIS A 287       6.536   4.596 -26.581  1.00 86.87           C  
ATOM   2185  NE2 HIS A 287       5.735   3.579 -26.313  1.00 86.87           N  
ATOM   2186  N   GLY A 288       4.355   6.946 -20.794  1.00 91.24           N  
ATOM   2187  CA  GLY A 288       3.634   7.697 -19.778  1.00 91.24           C  
ATOM   2188  C   GLY A 288       2.510   6.906 -19.136  1.00 91.24           C  
ATOM   2189  O   GLY A 288       2.458   5.680 -19.259  1.00 91.24           O  
ATOM   2190  N   LEU A 289       1.632   7.674 -18.474  1.00 93.11           N  
ATOM   2191  CA  LEU A 289       0.518   7.032 -17.783  1.00 93.11           C  
ATOM   2192  C   LEU A 289      -0.563   6.610 -18.772  1.00 93.11           C  
ATOM   2193  CB  LEU A 289      -0.075   7.974 -16.732  1.00 93.11           C  
ATOM   2194  O   LEU A 289      -0.911   7.369 -19.680  1.00 93.11           O  
ATOM   2195  CG  LEU A 289       0.778   8.222 -15.486  1.00 93.11           C  
ATOM   2196  CD1 LEU A 289       0.148   9.309 -14.621  1.00 93.11           C  
ATOM   2197  CD2 LEU A 289       0.951   6.933 -14.691  1.00 93.11           C  
ATOM   2198  N   LYS A 290      -1.038   5.439 -18.718  1.00 91.58           N  
ATOM   2199  CA  LYS A 290      -2.184   4.978 -19.497  1.00 91.58           C  
ATOM   2200  C   LYS A 290      -3.451   5.739 -19.114  1.00 91.58           C  
ATOM   2201  CB  LYS A 290      -2.396   3.476 -19.303  1.00 91.58           C  
ATOM   2202  O   LYS A 290      -3.581   6.208 -17.982  1.00 91.58           O  
ATOM   2203  CG  LYS A 290      -1.259   2.617 -19.834  1.00 91.58           C  
ATOM   2204  CD  LYS A 290      -1.539   1.133 -19.635  1.00 91.58           C  
ATOM   2205  CE  LYS A 290      -0.393   0.272 -20.151  1.00 91.58           C  
ATOM   2206  NZ  LYS A 290      -0.652  -1.183 -19.933  1.00 91.58           N  
ATOM   2207  N   PRO A 291      -4.272   5.950 -20.109  1.00 90.39           N  
ATOM   2208  CA  PRO A 291      -5.525   6.655 -19.830  1.00 90.39           C  
ATOM   2209  C   PRO A 291      -6.313   6.026 -18.683  1.00 90.39           C  
ATOM   2210  CB  PRO A 291      -6.295   6.540 -21.148  1.00 90.39           C  
ATOM   2211  O   PRO A 291      -6.948   6.738 -17.901  1.00 90.39           O  
ATOM   2212  CG  PRO A 291      -5.241   6.362 -22.192  1.00 90.39           C  
ATOM   2213  CD  PRO A 291      -4.105   5.582 -21.595  1.00 90.39           C  
ATOM   2214  N   LEU A 292      -6.259   4.761 -18.643  1.00 90.01           N  
ATOM   2215  CA  LEU A 292      -6.910   4.042 -17.553  1.00 90.01           C  
ATOM   2216  C   LEU A 292      -6.301   4.426 -16.209  1.00 90.01           C  
ATOM   2217  CB  LEU A 292      -6.797   2.530 -17.765  1.00 90.01           C  
ATOM   2218  O   LEU A 292      -7.024   4.634 -15.232  1.00 90.01           O  
ATOM   2219  CG  LEU A 292      -7.602   1.650 -16.808  1.00 90.01           C  
ATOM   2220  CD1 LEU A 292      -8.021   0.358 -17.502  1.00 90.01           C  
ATOM   2221  CD2 LEU A 292      -6.794   1.349 -15.550  1.00 90.01           C  
ATOM   2222  N   ASP A 293      -4.984   4.505 -16.073  1.00 92.30           N  
ATOM   2223  CA  ASP A 293      -4.257   4.888 -14.867  1.00 92.30           C  
ATOM   2224  C   ASP A 293      -4.588   6.322 -14.458  1.00 92.30           C  
ATOM   2225  CB  ASP A 293      -2.749   4.736 -15.079  1.00 92.30           C  
ATOM   2226  O   ASP A 293      -4.739   6.615 -13.270  1.00 92.30           O  
ATOM   2227  CG  ASP A 293      -2.306   3.287 -15.171  1.00 92.30           C  
ATOM   2228  OD1 ASP A 293      -2.967   2.408 -14.576  1.00 92.30           O  
ATOM   2229  OD2 ASP A 293      -1.286   3.021 -15.842  1.00 92.30           O  
ATOM   2230  N   ILE A 294      -4.756   7.191 -15.421  1.00 93.11           N  
ATOM   2231  CA  ILE A 294      -5.096   8.587 -15.168  1.00 93.11           C  
ATOM   2232  C   ILE A 294      -6.478   8.674 -14.525  1.00 93.11           C  
ATOM   2233  CB  ILE A 294      -5.055   9.422 -16.467  1.00 93.11           C  
ATOM   2234  O   ILE A 294      -6.666   9.384 -13.535  1.00 93.11           O  
ATOM   2235  CG1 ILE A 294      -3.626   9.485 -17.017  1.00 93.11           C  
ATOM   2236  CG2 ILE A 294      -5.609  10.829 -16.222  1.00 93.11           C  
ATOM   2237  CD1 ILE A 294      -3.520  10.125 -18.395  1.00 93.11           C  
ATOM   2238  N   GLU A 295      -7.407   7.980 -15.096  1.00 90.70           N  
ATOM   2239  CA  GLU A 295      -8.770   7.956 -14.573  1.00 90.70           C  
ATOM   2240  C   GLU A 295      -8.814   7.342 -13.177  1.00 90.70           C  
ATOM   2241  CB  GLU A 295      -9.696   7.184 -15.517  1.00 90.70           C  
ATOM   2242  O   GLU A 295      -9.513   7.844 -12.294  1.00 90.70           O  
ATOM   2243  CG  GLU A 295     -11.174   7.343 -15.194  1.00 90.70           C  
ATOM   2244  CD  GLU A 295     -12.085   6.660 -16.203  1.00 90.70           C  
ATOM   2245  OE1 GLU A 295     -13.323   6.694 -16.022  1.00 90.70           O  
ATOM   2246  OE2 GLU A 295     -11.556   6.086 -17.180  1.00 90.70           O  
ATOM   2247  N   PHE A 296      -8.106   6.287 -12.977  1.00 91.25           N  
ATOM   2248  CA  PHE A 296      -8.046   5.598 -11.693  1.00 91.25           C  
ATOM   2249  C   PHE A 296      -7.452   6.503 -10.620  1.00 91.25           C  
ATOM   2250  CB  PHE A 296      -7.223   4.311 -11.810  1.00 91.25           C  
ATOM   2251  O   PHE A 296      -8.019   6.642  -9.534  1.00 91.25           O  
ATOM   2252  CG  PHE A 296      -7.471   3.329 -10.697  1.00 91.25           C  
ATOM   2253  CD1 PHE A 296      -6.809   3.451  -9.482  1.00 91.25           C  
ATOM   2254  CD2 PHE A 296      -8.368   2.282 -10.867  1.00 91.25           C  
ATOM   2255  CE1 PHE A 296      -7.037   2.543  -8.451  1.00 91.25           C  
ATOM   2256  CE2 PHE A 296      -8.601   1.371  -9.841  1.00 91.25           C  
ATOM   2257  CZ  PHE A 296      -7.934   1.503  -8.634  1.00 91.25           C  
ATOM   2258  N   MET A 297      -6.324   7.097 -10.861  1.00 93.71           N  
ATOM   2259  CA  MET A 297      -5.610   7.939  -9.906  1.00 93.71           C  
ATOM   2260  C   MET A 297      -6.387   9.219  -9.619  1.00 93.71           C  
ATOM   2261  CB  MET A 297      -4.213   8.281 -10.429  1.00 93.71           C  
ATOM   2262  O   MET A 297      -6.357   9.731  -8.499  1.00 93.71           O  
ATOM   2263  CG  MET A 297      -3.249   7.106 -10.415  1.00 93.71           C  
ATOM   2264  SD  MET A 297      -1.578   7.561 -11.022  1.00 93.71           S  
ATOM   2265  CE  MET A 297      -0.936   8.436  -9.569  1.00 93.71           C  
ATOM   2266  N   LYS A 298      -7.066   9.729 -10.592  1.00 93.46           N  
ATOM   2267  CA  LYS A 298      -7.889  10.924 -10.426  1.00 93.46           C  
ATOM   2268  C   LYS A 298      -9.012  10.682  -9.422  1.00 93.46           C  
ATOM   2269  CB  LYS A 298      -8.472  11.365 -11.769  1.00 93.46           C  
ATOM   2270  O   LYS A 298      -9.287  11.533  -8.573  1.00 93.46           O  
ATOM   2271  CG  LYS A 298      -9.108  12.747 -11.743  1.00 93.46           C  
ATOM   2272  CD  LYS A 298      -9.554  13.183 -13.133  1.00 93.46           C  
ATOM   2273  CE  LYS A 298     -10.224  14.550 -13.103  1.00 93.46           C  
ATOM   2274  NZ  LYS A 298     -10.634  14.997 -14.468  1.00 93.46           N  
ATOM   2275  N   ARG A 299      -9.618   9.621  -9.464  1.00 90.78           N  
ATOM   2276  CA  ARG A 299     -10.737   9.267  -8.597  1.00 90.78           C  
ATOM   2277  C   ARG A 299     -10.250   8.887  -7.203  1.00 90.78           C  
ATOM   2278  CB  ARG A 299     -11.543   8.115  -9.202  1.00 90.78           C  
ATOM   2279  O   ARG A 299     -10.925   9.159  -6.208  1.00 90.78           O  
ATOM   2280  CG  ARG A 299     -12.270   8.481 -10.486  1.00 90.78           C  
ATOM   2281  CD  ARG A 299     -13.632   7.806 -10.575  1.00 90.78           C  
ATOM   2282  NE  ARG A 299     -14.244   7.997 -11.887  1.00 90.78           N  
ATOM   2283  NH1 ARG A 299     -15.401   5.998 -11.867  1.00 90.78           N  
ATOM   2284  NH2 ARG A 299     -15.570   7.408 -13.667  1.00 90.78           N  
ATOM   2285  CZ  ARG A 299     -15.070   7.134 -12.470  1.00 90.78           C  
ATOM   2286  N   LEU A 300      -9.095   8.328  -7.129  1.00 92.28           N  
ATOM   2287  CA  LEU A 300      -8.551   7.826  -5.872  1.00 92.28           C  
ATOM   2288  C   LEU A 300      -7.834   8.934  -5.108  1.00 92.28           C  
ATOM   2289  CB  LEU A 300      -7.589   6.663  -6.131  1.00 92.28           C  
ATOM   2290  O   LEU A 300      -7.730   8.880  -3.881  1.00 92.28           O  
ATOM   2291  CG  LEU A 300      -7.151   5.860  -4.905  1.00 92.28           C  
ATOM   2292  CD1 LEU A 300      -8.364   5.253  -4.208  1.00 92.28           C  
ATOM   2293  CD2 LEU A 300      -6.158   4.774  -5.304  1.00 92.28           C  
ATOM   2294  N   SER A 301      -7.305   9.920  -5.800  1.00 91.94           N  
ATOM   2295  CA  SER A 301      -6.478  10.977  -5.227  1.00 91.94           C  
ATOM   2296  C   SER A 301      -7.229  11.739  -4.140  1.00 91.94           C  
ATOM   2297  CB  SER A 301      -6.019  11.948  -6.316  1.00 91.94           C  
ATOM   2298  O   SER A 301      -6.618  12.257  -3.203  1.00 91.94           O  
ATOM   2299  OG  SER A 301      -7.128  12.606  -6.904  1.00 91.94           O  
ATOM   2300  N   THR A 302      -8.586  11.801  -4.142  1.00 90.53           N  
ATOM   2301  CA  THR A 302      -9.386  12.550  -3.179  1.00 90.53           C  
ATOM   2302  C   THR A 302      -9.662  11.710  -1.936  1.00 90.53           C  
ATOM   2303  CB  THR A 302     -10.719  13.010  -3.798  1.00 90.53           C  
ATOM   2304  O   THR A 302      -9.975  12.249  -0.873  1.00 90.53           O  
ATOM   2305  CG2 THR A 302     -10.483  13.940  -4.983  1.00 90.53           C  
ATOM   2306  OG1 THR A 302     -11.453  11.863  -4.244  1.00 90.53           O  
ATOM   2307  N   LYS A 303      -9.403  10.453  -1.984  1.00 91.39           N  
ATOM   2308  CA  LYS A 303      -9.858   9.558  -0.924  1.00 91.39           C  
ATOM   2309  C   LYS A 303      -8.677   8.918  -0.200  1.00 91.39           C  
ATOM   2310  CB  LYS A 303     -10.774   8.473  -1.494  1.00 91.39           C  
ATOM   2311  O   LYS A 303      -8.791   8.536   0.967  1.00 91.39           O  
ATOM   2312  CG  LYS A 303     -12.060   9.008  -2.107  1.00 91.39           C  
ATOM   2313  CD  LYS A 303     -13.019   7.880  -2.465  1.00 91.39           C  
ATOM   2314  CE  LYS A 303     -14.355   8.417  -2.960  1.00 91.39           C  
ATOM   2315  NZ  LYS A 303     -15.377   7.335  -3.082  1.00 91.39           N  
ATOM   2316  N   VAL A 304      -7.549   8.736  -0.853  1.00 94.66           N  
ATOM   2317  CA  VAL A 304      -6.423   8.044  -0.235  1.00 94.66           C  
ATOM   2318  C   VAL A 304      -5.113   8.703  -0.662  1.00 94.66           C  
ATOM   2319  CB  VAL A 304      -6.409   6.543  -0.601  1.00 94.66           C  
ATOM   2320  O   VAL A 304      -5.048   9.344  -1.714  1.00 94.66           O  
ATOM   2321  CG1 VAL A 304      -5.163   5.862  -0.038  1.00 94.66           C  
ATOM   2322  CG2 VAL A 304      -7.674   5.858  -0.089  1.00 94.66           C  
ATOM   2323  N   ASN A 305      -4.073   8.532   0.173  1.00 95.06           N  
ATOM   2324  CA  ASN A 305      -2.724   8.955  -0.187  1.00 95.06           C  
ATOM   2325  C   ASN A 305      -2.098   8.017  -1.215  1.00 95.06           C  
ATOM   2326  CB  ASN A 305      -1.839   9.045   1.058  1.00 95.06           C  
ATOM   2327  O   ASN A 305      -1.839   6.849  -0.920  1.00 95.06           O  
ATOM   2328  CG  ASN A 305      -2.385  10.008   2.094  1.00 95.06           C  
ATOM   2329  ND2 ASN A 305      -2.423   9.571   3.347  1.00 95.06           N  
ATOM   2330  OD1 ASN A 305      -2.770  11.134   1.771  1.00 95.06           O  
ATOM   2331  N   ILE A 306      -1.852   8.583  -2.435  1.00 95.52           N  
ATOM   2332  CA  ILE A 306      -1.365   7.751  -3.530  1.00 95.52           C  
ATOM   2333  C   ILE A 306       0.152   7.884  -3.644  1.00 95.52           C  
ATOM   2334  CB  ILE A 306      -2.038   8.129  -4.869  1.00 95.52           C  
ATOM   2335  O   ILE A 306       0.681   8.996  -3.709  1.00 95.52           O  
ATOM   2336  CG1 ILE A 306      -3.555   7.930  -4.779  1.00 95.52           C  
ATOM   2337  CG2 ILE A 306      -1.445   7.312  -6.020  1.00 95.52           C  
ATOM   2338  CD1 ILE A 306      -4.320   8.439  -5.993  1.00 95.52           C  
ATOM   2339  N   ILE A 307       0.859   6.719  -3.659  1.00 95.52           N  
ATOM   2340  CA  ILE A 307       2.294   6.653  -3.915  1.00 95.52           C  
ATOM   2341  C   ILE A 307       2.551   5.911  -5.225  1.00 95.52           C  
ATOM   2342  CB  ILE A 307       3.044   5.964  -2.753  1.00 95.52           C  
ATOM   2343  O   ILE A 307       2.373   4.693  -5.301  1.00 95.52           O  
ATOM   2344  CG1 ILE A 307       2.801   6.717  -1.440  1.00 95.52           C  
ATOM   2345  CG2 ILE A 307       4.542   5.868  -3.059  1.00 95.52           C  
ATOM   2346  CD1 ILE A 307       3.319   5.992  -0.205  1.00 95.52           C  
ATOM   2347  N   PRO A 308       2.914   6.681  -6.273  1.00 95.33           N  
ATOM   2348  CA  PRO A 308       3.167   6.046  -7.569  1.00 95.33           C  
ATOM   2349  C   PRO A 308       4.435   5.195  -7.570  1.00 95.33           C  
ATOM   2350  CB  PRO A 308       3.307   7.235  -8.523  1.00 95.33           C  
ATOM   2351  O   PRO A 308       5.505   5.674  -7.186  1.00 95.33           O  
ATOM   2352  CG  PRO A 308       3.691   8.385  -7.648  1.00 95.33           C  
ATOM   2353  CD  PRO A 308       3.155   8.133  -6.267  1.00 95.33           C  
ATOM   2354  N   VAL A 309       4.285   3.900  -8.027  1.00 95.62           N  
ATOM   2355  CA  VAL A 309       5.405   2.966  -8.071  1.00 95.62           C  
ATOM   2356  C   VAL A 309       5.523   2.365  -9.470  1.00 95.62           C  
ATOM   2357  CB  VAL A 309       5.250   1.844  -7.020  1.00 95.62           C  
ATOM   2358  O   VAL A 309       4.564   1.789  -9.988  1.00 95.62           O  
ATOM   2359  CG1 VAL A 309       6.418   0.862  -7.102  1.00 95.62           C  
ATOM   2360  CG2 VAL A 309       5.145   2.438  -5.617  1.00 95.62           C  
ATOM   2361  N   ILE A 310       6.681   2.565 -10.053  1.00 95.78           N  
ATOM   2362  CA  ILE A 310       6.950   1.936 -11.342  1.00 95.78           C  
ATOM   2363  C   ILE A 310       7.369   0.483 -11.129  1.00 95.78           C  
ATOM   2364  CB  ILE A 310       8.041   2.699 -12.126  1.00 95.78           C  
ATOM   2365  O   ILE A 310       8.366   0.210 -10.455  1.00 95.78           O  
ATOM   2366  CG1 ILE A 310       7.622   4.158 -12.341  1.00 95.78           C  
ATOM   2367  CG2 ILE A 310       8.327   2.009 -13.463  1.00 95.78           C  
ATOM   2368  CD1 ILE A 310       8.723   5.040 -12.911  1.00 95.78           C  
ATOM   2369  N   ALA A 311       6.569  -0.436 -11.675  1.00 93.80           N  
ATOM   2370  CA  ALA A 311       6.828  -1.863 -11.500  1.00 93.80           C  
ATOM   2371  C   ALA A 311       7.868  -2.358 -12.501  1.00 93.80           C  
ATOM   2372  CB  ALA A 311       5.534  -2.660 -11.643  1.00 93.80           C  
ATOM   2373  O   ALA A 311       8.140  -1.693 -13.503  1.00 93.80           O  
ATOM   2374  N   LYS A 312       8.574  -3.513 -12.097  1.00 91.67           N  
ATOM   2375  CA  LYS A 312       9.550  -4.165 -12.965  1.00 91.67           C  
ATOM   2376  C   LYS A 312      10.545  -3.155 -13.529  1.00 91.67           C  
ATOM   2377  CB  LYS A 312       8.847  -4.902 -14.106  1.00 91.67           C  
ATOM   2378  O   LYS A 312      10.728  -3.069 -14.745  1.00 91.67           O  
ATOM   2379  CG  LYS A 312       7.908  -6.006 -13.643  1.00 91.67           C  
ATOM   2380  CD  LYS A 312       7.380  -6.819 -14.819  1.00 91.67           C  
ATOM   2381  CE  LYS A 312       6.425  -7.913 -14.359  1.00 91.67           C  
ATOM   2382  NZ  LYS A 312       5.954  -8.753 -15.501  1.00 91.67           N  
ATOM   2383  N   ALA A 313      11.187  -2.347 -12.784  1.00 92.68           N  
ATOM   2384  CA  ALA A 313      12.104  -1.283 -13.183  1.00 92.68           C  
ATOM   2385  C   ALA A 313      13.315  -1.849 -13.918  1.00 92.68           C  
ATOM   2386  CB  ALA A 313      12.552  -0.481 -11.964  1.00 92.68           C  
ATOM   2387  O   ALA A 313      13.994  -1.131 -14.655  1.00 92.68           O  
ATOM   2388  N   ASP A 314      13.566  -3.112 -13.743  1.00 91.40           N  
ATOM   2389  CA  ASP A 314      14.706  -3.744 -14.400  1.00 91.40           C  
ATOM   2390  C   ASP A 314      14.443  -3.935 -15.892  1.00 91.40           C  
ATOM   2391  CB  ASP A 314      15.025  -5.090 -13.746  1.00 91.40           C  
ATOM   2392  O   ASP A 314      15.365  -4.222 -16.659  1.00 91.40           O  
ATOM   2393  CG  ASP A 314      13.818  -6.008 -13.660  1.00 91.40           C  
ATOM   2394  OD1 ASP A 314      12.688  -5.514 -13.458  1.00 91.40           O  
ATOM   2395  OD2 ASP A 314      14.000  -7.238 -13.792  1.00 91.40           O  
ATOM   2396  N   THR A 315      13.239  -3.642 -16.436  1.00 91.29           N  
ATOM   2397  CA  THR A 315      12.885  -3.772 -17.845  1.00 91.29           C  
ATOM   2398  C   THR A 315      13.256  -2.508 -18.616  1.00 91.29           C  
ATOM   2399  CB  THR A 315      11.382  -4.060 -18.019  1.00 91.29           C  
ATOM   2400  O   THR A 315      13.303  -2.517 -19.847  1.00 91.29           O  
ATOM   2401  CG2 THR A 315      10.979  -5.337 -17.290  1.00 91.29           C  
ATOM   2402  OG1 THR A 315      10.627  -2.963 -17.490  1.00 91.29           O  
ATOM   2403  N   LEU A 316      13.556  -1.462 -17.972  1.00 91.73           N  
ATOM   2404  CA  LEU A 316      13.905  -0.182 -18.579  1.00 91.73           C  
ATOM   2405  C   LEU A 316      15.367   0.164 -18.317  1.00 91.73           C  
ATOM   2406  CB  LEU A 316      13.001   0.931 -18.041  1.00 91.73           C  
ATOM   2407  O   LEU A 316      15.901  -0.147 -17.250  1.00 91.73           O  
ATOM   2408  CG  LEU A 316      11.500   0.758 -18.277  1.00 91.73           C  
ATOM   2409  CD1 LEU A 316      10.713   1.751 -17.428  1.00 91.73           C  
ATOM   2410  CD2 LEU A 316      11.168   0.930 -19.755  1.00 91.73           C  
ATOM   2411  N   THR A 317      16.047   0.780 -19.301  1.00 91.55           N  
ATOM   2412  CA  THR A 317      17.387   1.319 -19.097  1.00 91.55           C  
ATOM   2413  C   THR A 317      17.347   2.535 -18.177  1.00 91.55           C  
ATOM   2414  CB  THR A 317      18.043   1.706 -20.436  1.00 91.55           C  
ATOM   2415  O   THR A 317      16.306   3.183 -18.041  1.00 91.55           O  
ATOM   2416  CG2 THR A 317      18.083   0.518 -21.392  1.00 91.55           C  
ATOM   2417  OG1 THR A 317      17.294   2.767 -21.039  1.00 91.55           O  
ATOM   2418  N   PRO A 318      18.374   2.795 -17.472  1.00 91.16           N  
ATOM   2419  CA  PRO A 318      18.386   3.941 -16.560  1.00 91.16           C  
ATOM   2420  C   PRO A 318      17.964   5.241 -17.241  1.00 91.16           C  
ATOM   2421  CB  PRO A 318      19.845   4.013 -16.103  1.00 91.16           C  
ATOM   2422  O   PRO A 318      17.294   6.075 -16.626  1.00 91.16           O  
ATOM   2423  CG  PRO A 318      20.379   2.633 -16.311  1.00 91.16           C  
ATOM   2424  CD  PRO A 318      19.637   2.001 -17.454  1.00 91.16           C  
ATOM   2425  N   ASP A 319      18.379   5.405 -18.519  1.00 93.38           N  
ATOM   2426  CA  ASP A 319      17.999   6.599 -19.267  1.00 93.38           C  
ATOM   2427  C   ASP A 319      16.499   6.614 -19.553  1.00 93.38           C  
ATOM   2428  CB  ASP A 319      18.785   6.685 -20.577  1.00 93.38           C  
ATOM   2429  O   ASP A 319      15.848   7.654 -19.430  1.00 93.38           O  
ATOM   2430  CG  ASP A 319      20.264   6.954 -20.364  1.00 93.38           C  
ATOM   2431  OD1 ASP A 319      20.646   7.439 -19.277  1.00 93.38           O  
ATOM   2432  OD2 ASP A 319      21.055   6.681 -21.293  1.00 93.38           O  
ATOM   2433  N   GLU A 320      15.967   5.444 -19.930  1.00 94.14           N  
ATOM   2434  CA  GLU A 320      14.540   5.291 -20.193  1.00 94.14           C  
ATOM   2435  C   GLU A 320      13.718   5.504 -18.925  1.00 94.14           C  
ATOM   2436  CB  GLU A 320      14.246   3.909 -20.784  1.00 94.14           C  
ATOM   2437  O   GLU A 320      12.639   6.098 -18.970  1.00 94.14           O  
ATOM   2438  CG  GLU A 320      14.739   3.734 -22.213  1.00 94.14           C  
ATOM   2439  CD  GLU A 320      14.548   2.323 -22.744  1.00 94.14           C  
ATOM   2440  OE1 GLU A 320      14.881   2.068 -23.924  1.00 94.14           O  
ATOM   2441  OE2 GLU A 320      14.061   1.465 -21.975  1.00 94.14           O  
ATOM   2442  N   LEU A 321      14.182   5.034 -17.861  1.00 93.62           N  
ATOM   2443  CA  LEU A 321      13.513   5.147 -16.570  1.00 93.62           C  
ATOM   2444  C   LEU A 321      13.378   6.607 -16.154  1.00 93.62           C  
ATOM   2445  CB  LEU A 321      14.282   4.368 -15.498  1.00 93.62           C  
ATOM   2446  O   LEU A 321      12.314   7.030 -15.694  1.00 93.62           O  
ATOM   2447  CG  LEU A 321      13.668   4.356 -14.098  1.00 93.62           C  
ATOM   2448  CD1 LEU A 321      12.320   3.644 -14.116  1.00 93.62           C  
ATOM   2449  CD2 LEU A 321      14.615   3.693 -13.104  1.00 93.62           C  
ATOM   2450  N   GLN A 322      14.467   7.323 -16.317  1.00 92.91           N  
ATOM   2451  CA  GLN A 322      14.457   8.742 -15.981  1.00 92.91           C  
ATOM   2452  C   GLN A 322      13.467   9.507 -16.855  1.00 92.91           C  
ATOM   2453  CB  GLN A 322      15.858   9.339 -16.128  1.00 92.91           C  
ATOM   2454  O   GLN A 322      12.746  10.380 -16.367  1.00 92.91           O  
ATOM   2455  CG  GLN A 322      15.991  10.744 -15.555  1.00 92.91           C  
ATOM   2456  CD  GLN A 322      17.397  11.299 -15.683  1.00 92.91           C  
ATOM   2457  NE2 GLN A 322      17.545  12.599 -15.449  1.00 92.91           N  
ATOM   2458  OE1 GLN A 322      18.342  10.566 -15.990  1.00 92.91           O  
ATOM   2459  N   ALA A 323      13.526   9.235 -18.141  1.00 94.74           N  
ATOM   2460  CA  ALA A 323      12.590   9.861 -19.071  1.00 94.74           C  
ATOM   2461  C   ALA A 323      11.147   9.514 -18.716  1.00 94.74           C  
ATOM   2462  CB  ALA A 323      12.898   9.435 -20.505  1.00 94.74           C  
ATOM   2463  O   ALA A 323      10.265  10.374 -18.765  1.00 94.74           O  
ATOM   2464  N   PHE A 324      10.969   8.286 -18.428  1.00 95.05           N  
ATOM   2465  CA  PHE A 324       9.646   7.796 -18.060  1.00 95.05           C  
ATOM   2466  C   PHE A 324       9.155   8.469 -16.784  1.00 95.05           C  
ATOM   2467  CB  PHE A 324       9.667   6.275 -17.877  1.00 95.05           C  
ATOM   2468  O   PHE A 324       7.990   8.860 -16.691  1.00 95.05           O  
ATOM   2469  CG  PHE A 324       8.306   5.671 -17.659  1.00 95.05           C  
ATOM   2470  CD1 PHE A 324       8.070   4.824 -16.583  1.00 95.05           C  
ATOM   2471  CD2 PHE A 324       7.262   5.950 -18.531  1.00 95.05           C  
ATOM   2472  CE1 PHE A 324       6.812   4.263 -16.378  1.00 95.05           C  
ATOM   2473  CE2 PHE A 324       6.001   5.393 -18.333  1.00 95.05           C  
ATOM   2474  CZ  PHE A 324       5.779   4.550 -17.257  1.00 95.05           C  
ATOM   2475  N   LYS A 325       9.957   8.642 -15.779  1.00 94.61           N  
ATOM   2476  CA  LYS A 325       9.639   9.333 -14.533  1.00 94.61           C  
ATOM   2477  C   LYS A 325       9.171  10.761 -14.800  1.00 94.61           C  
ATOM   2478  CB  LYS A 325      10.851   9.344 -13.600  1.00 94.61           C  
ATOM   2479  O   LYS A 325       8.186  11.217 -14.215  1.00 94.61           O  
ATOM   2480  CG  LYS A 325      11.119   8.011 -12.918  1.00 94.61           C  
ATOM   2481  CD  LYS A 325      12.226   8.128 -11.877  1.00 94.61           C  
ATOM   2482  CE  LYS A 325      12.436   6.816 -11.134  1.00 94.61           C  
ATOM   2483  NZ  LYS A 325      13.514   6.929 -10.106  1.00 94.61           N  
ATOM   2484  N   GLN A 326       9.895  11.410 -15.646  1.00 94.18           N  
ATOM   2485  CA  GLN A 326       9.566  12.788 -15.994  1.00 94.18           C  
ATOM   2486  C   GLN A 326       8.220  12.869 -16.710  1.00 94.18           C  
ATOM   2487  CB  GLN A 326      10.662  13.399 -16.868  1.00 94.18           C  
ATOM   2488  O   GLN A 326       7.422  13.770 -16.444  1.00 94.18           O  
ATOM   2489  CG  GLN A 326      10.468  14.882 -17.154  1.00 94.18           C  
ATOM   2490  CD  GLN A 326      10.565  15.737 -15.905  1.00 94.18           C  
ATOM   2491  NE2 GLN A 326       9.938  16.909 -15.938  1.00 94.18           N  
ATOM   2492  OE1 GLN A 326      11.197  15.349 -14.917  1.00 94.18           O  
ATOM   2493  N   ARG A 327       8.024  12.035 -17.543  1.00 94.39           N  
ATOM   2494  CA  ARG A 327       6.772  12.003 -18.292  1.00 94.39           C  
ATOM   2495  C   ARG A 327       5.587  11.744 -17.368  1.00 94.39           C  
ATOM   2496  CB  ARG A 327       6.827  10.934 -19.386  1.00 94.39           C  
ATOM   2497  O   ARG A 327       4.516  12.328 -17.544  1.00 94.39           O  
ATOM   2498  CG  ARG A 327       7.677  11.322 -20.585  1.00 94.39           C  
ATOM   2499  CD  ARG A 327       7.650  10.251 -21.666  1.00 94.39           C  
ATOM   2500  NE  ARG A 327       8.745  10.417 -22.617  1.00 94.39           N  
ATOM   2501  NH1 ARG A 327       8.631   8.262 -23.442  1.00 94.39           N  
ATOM   2502  NH2 ARG A 327      10.190   9.727 -24.264  1.00 94.39           N  
ATOM   2503  CZ  ARG A 327       9.186   9.468 -23.439  1.00 94.39           C  
ATOM   2504  N   ILE A 328       5.731  10.773 -16.448  1.00 95.09           N  
ATOM   2505  CA  ILE A 328       4.688  10.455 -15.478  1.00 95.09           C  
ATOM   2506  C   ILE A 328       4.373  11.690 -14.637  1.00 95.09           C  
ATOM   2507  CB  ILE A 328       5.103   9.278 -14.568  1.00 95.09           C  
ATOM   2508  O   ILE A 328       3.204  11.996 -14.387  1.00 95.09           O  
ATOM   2509  CG1 ILE A 328       5.179   7.978 -15.377  1.00 95.09           C  
ATOM   2510  CG2 ILE A 328       4.130   9.135 -13.393  1.00 95.09           C  
ATOM   2511  CD1 ILE A 328       5.728   6.793 -14.595  1.00 95.09           C  
ATOM   2512  N   LEU A 329       5.386  12.403 -14.224  1.00 93.69           N  
ATOM   2513  CA  LEU A 329       5.204  13.608 -13.421  1.00 93.69           C  
ATOM   2514  C   LEU A 329       4.471  14.684 -14.215  1.00 93.69           C  
ATOM   2515  CB  LEU A 329       6.556  14.142 -12.942  1.00 93.69           C  
ATOM   2516  O   LEU A 329       3.641  15.411 -13.664  1.00 93.69           O  
ATOM   2517  CG  LEU A 329       7.255  13.335 -11.847  1.00 93.69           C  
ATOM   2518  CD1 LEU A 329       8.647  13.898 -11.579  1.00 93.69           C  
ATOM   2519  CD2 LEU A 329       6.420  13.329 -10.571  1.00 93.69           C  
ATOM   2520  N   GLU A 330       4.779  14.805 -15.506  1.00 94.35           N  
ATOM   2521  CA  GLU A 330       4.093  15.742 -16.389  1.00 94.35           C  
ATOM   2522  C   GLU A 330       2.617  15.383 -16.535  1.00 94.35           C  
ATOM   2523  CB  GLU A 330       4.765  15.775 -17.765  1.00 94.35           C  
ATOM   2524  O   GLU A 330       1.753  16.262 -16.512  1.00 94.35           O  
ATOM   2525  CG  GLU A 330       6.135  16.436 -17.764  1.00 94.35           C  
ATOM   2526  CD  GLU A 330       6.853  16.331 -19.100  1.00 94.35           C  
ATOM   2527  OE1 GLU A 330       8.037  16.731 -19.186  1.00 94.35           O  
ATOM   2528  OE2 GLU A 330       6.227  15.846 -20.068  1.00 94.35           O  
ATOM   2529  N   ASP A 331       2.384  14.102 -16.696  1.00 94.83           N  
ATOM   2530  CA  ASP A 331       1.014  13.618 -16.832  1.00 94.83           C  
ATOM   2531  C   ASP A 331       0.212  13.872 -15.557  1.00 94.83           C  
ATOM   2532  CB  ASP A 331       1.004  12.126 -17.171  1.00 94.83           C  
ATOM   2533  O   ASP A 331      -0.960  14.247 -15.619  1.00 94.83           O  
ATOM   2534  CG  ASP A 331       1.395  11.842 -18.610  1.00 94.83           C  
ATOM   2535  OD1 ASP A 331       1.482  12.793 -19.417  1.00 94.83           O  
ATOM   2536  OD2 ASP A 331       1.615  10.657 -18.942  1.00 94.83           O  
ATOM   2537  N   LEU A 332       0.824  13.673 -14.437  1.00 93.89           N  
ATOM   2538  CA  LEU A 332       0.175  13.903 -13.151  1.00 93.89           C  
ATOM   2539  C   LEU A 332      -0.180  15.376 -12.978  1.00 93.89           C  
ATOM   2540  CB  LEU A 332       1.081  13.447 -12.004  1.00 93.89           C  
ATOM   2541  O   LEU A 332      -1.251  15.705 -12.463  1.00 93.89           O  
ATOM   2542  CG  LEU A 332       1.281  11.937 -11.858  1.00 93.89           C  
ATOM   2543  CD1 LEU A 332       2.324  11.642 -10.785  1.00 93.89           C  
ATOM   2544  CD2 LEU A 332      -0.041  11.252 -11.529  1.00 93.89           C  
ATOM   2545  N   GLU A 333       0.720  16.249 -13.435  1.00 93.17           N  
ATOM   2546  CA  GLU A 333       0.503  17.691 -13.352  1.00 93.17           C  
ATOM   2547  C   GLU A 333      -0.569  18.145 -14.339  1.00 93.17           C  
ATOM   2548  CB  GLU A 333       1.809  18.447 -13.608  1.00 93.17           C  
ATOM   2549  O   GLU A 333      -1.418  18.973 -14.003  1.00 93.17           O  
ATOM   2550  CG  GLU A 333       1.731  19.933 -13.290  1.00 93.17           C  
ATOM   2551  CD  GLU A 333       3.058  20.654 -13.466  1.00 93.17           C  
ATOM   2552  OE1 GLU A 333       3.143  21.859 -13.135  1.00 93.17           O  
ATOM   2553  OE2 GLU A 333       4.020  20.010 -13.939  1.00 93.17           O  
ATOM   2554  N   GLN A 334      -0.522  17.632 -15.498  1.00 94.84           N  
ATOM   2555  CA  GLN A 334      -1.461  17.977 -16.560  1.00 94.84           C  
ATOM   2556  C   GLN A 334      -2.891  17.613 -16.170  1.00 94.84           C  
ATOM   2557  CB  GLN A 334      -1.078  17.276 -17.864  1.00 94.84           C  
ATOM   2558  O   GLN A 334      -3.831  18.346 -16.482  1.00 94.84           O  
ATOM   2559  CG  GLN A 334       0.155  17.861 -18.538  1.00 94.84           C  
ATOM   2560  CD  GLN A 334       0.580  17.079 -19.767  1.00 94.84           C  
ATOM   2561  NE2 GLN A 334       1.734  17.431 -20.324  1.00 94.84           N  
ATOM   2562  OE1 GLN A 334      -0.123  16.166 -20.211  1.00 94.84           O  
ATOM   2563  N   HIS A 335      -3.109  16.557 -15.428  1.00 93.08           N  
ATOM   2564  CA  HIS A 335      -4.429  16.038 -15.089  1.00 93.08           C  
ATOM   2565  C   HIS A 335      -4.796  16.365 -13.646  1.00 93.08           C  
ATOM   2566  CB  HIS A 335      -4.485  14.526 -15.315  1.00 93.08           C  
ATOM   2567  O   HIS A 335      -5.811  15.886 -13.135  1.00 93.08           O  
ATOM   2568  CG  HIS A 335      -4.420  14.132 -16.757  1.00 93.08           C  
ATOM   2569  CD2 HIS A 335      -5.397  13.804 -17.634  1.00 93.08           C  
ATOM   2570  ND1 HIS A 335      -3.232  14.040 -17.450  1.00 93.08           N  
ATOM   2571  CE1 HIS A 335      -3.483  13.672 -18.695  1.00 93.08           C  
ATOM   2572  NE2 HIS A 335      -4.789  13.522 -18.833  1.00 93.08           N  
ATOM   2573  N   ASN A 336      -3.951  17.247 -12.972  1.00 92.46           N  
ATOM   2574  CA  ASN A 336      -4.174  17.742 -11.617  1.00 92.46           C  
ATOM   2575  C   ASN A 336      -4.449  16.600 -10.642  1.00 92.46           C  
ATOM   2576  CB  ASN A 336      -5.327  18.748 -11.596  1.00 92.46           C  
ATOM   2577  O   ASN A 336      -5.397  16.663  -9.858  1.00 92.46           O  
ATOM   2578  CG  ASN A 336      -5.002  20.024 -12.346  1.00 92.46           C  
ATOM   2579  ND2 ASN A 336      -6.005  20.602 -12.995  1.00 92.46           N  
ATOM   2580  OD1 ASN A 336      -3.858  20.487 -12.343  1.00 92.46           O  
ATOM   2581  N   ILE A 337      -3.747  15.529 -10.715  1.00 92.79           N  
ATOM   2582  CA  ILE A 337      -3.842  14.387  -9.813  1.00 92.79           C  
ATOM   2583  C   ILE A 337      -2.953  14.618  -8.593  1.00 92.79           C  
ATOM   2584  CB  ILE A 337      -3.449  13.072 -10.522  1.00 92.79           C  
ATOM   2585  O   ILE A 337      -1.750  14.853  -8.730  1.00 92.79           O  
ATOM   2586  CG1 ILE A 337      -4.367  12.818 -11.724  1.00 92.79           C  
ATOM   2587  CG2 ILE A 337      -3.492  11.896  -9.542  1.00 92.79           C  
ATOM   2588  CD1 ILE A 337      -3.910  11.676 -12.621  1.00 92.79           C  
ATOM   2589  N   GLN A 338      -3.562  14.603  -7.419  1.00 89.94           N  
ATOM   2590  CA  GLN A 338      -2.863  14.863  -6.165  1.00 89.94           C  
ATOM   2591  C   GLN A 338      -2.218  13.592  -5.621  1.00 89.94           C  
ATOM   2592  CB  GLN A 338      -3.822  15.451  -5.128  1.00 89.94           C  
ATOM   2593  O   GLN A 338      -2.911  12.618  -5.320  1.00 89.94           O  
ATOM   2594  CG  GLN A 338      -4.365  16.823  -5.501  1.00 89.94           C  
ATOM   2595  CD  GLN A 338      -5.417  17.322  -4.529  1.00 89.94           C  
ATOM   2596  NE2 GLN A 338      -6.294  18.201  -5.003  1.00 89.94           N  
ATOM   2597  OE1 GLN A 338      -5.442  16.921  -3.361  1.00 89.94           O  
ATOM   2598  N   ILE A 339      -0.938  13.555  -5.631  1.00 92.34           N  
ATOM   2599  CA  ILE A 339      -0.205  12.447  -5.027  1.00 92.34           C  
ATOM   2600  C   ILE A 339       0.357  12.877  -3.674  1.00 92.34           C  
ATOM   2601  CB  ILE A 339       0.932  11.953  -5.948  1.00 92.34           C  
ATOM   2602  O   ILE A 339       0.347  14.064  -3.339  1.00 92.34           O  
ATOM   2603  CG1 ILE A 339       1.935  13.082  -6.211  1.00 92.34           C  
ATOM   2604  CG2 ILE A 339       0.365  11.407  -7.262  1.00 92.34           C  
ATOM   2605  CD1 ILE A 339       3.188  12.637  -6.953  1.00 92.34           C  
ATOM   2606  N   TYR A 340       0.717  11.940  -2.868  1.00 90.00           N  
ATOM   2607  CA  TYR A 340       1.248  12.239  -1.542  1.00 90.00           C  
ATOM   2608  C   TYR A 340       2.406  13.226  -1.629  1.00 90.00           C  
ATOM   2609  CB  TYR A 340       1.707  10.956  -0.844  1.00 90.00           C  
ATOM   2610  O   TYR A 340       3.372  12.997  -2.362  1.00 90.00           O  
ATOM   2611  CG  TYR A 340       2.297  11.187   0.526  1.00 90.00           C  
ATOM   2612  CD1 TYR A 340       3.670  11.099   0.738  1.00 90.00           C  
ATOM   2613  CD2 TYR A 340       1.481  11.494   1.610  1.00 90.00           C  
ATOM   2614  CE1 TYR A 340       4.218  11.309   2.000  1.00 90.00           C  
ATOM   2615  CE2 TYR A 340       2.018  11.706   2.876  1.00 90.00           C  
ATOM   2616  OH  TYR A 340       3.922  11.822   4.311  1.00 90.00           O  
ATOM   2617  CZ  TYR A 340       3.385  11.613   3.060  1.00 90.00           C  
ATOM   2618  N   GLN A 341       2.248  14.375  -0.894  1.00 83.54           N  
ATOM   2619  CA  GLN A 341       3.272  15.414  -0.880  1.00 83.54           C  
ATOM   2620  C   GLN A 341       4.035  15.417   0.441  1.00 83.54           C  
ATOM   2621  CB  GLN A 341       2.648  16.788  -1.130  1.00 83.54           C  
ATOM   2622  O   GLN A 341       3.428  15.411   1.514  1.00 83.54           O  
ATOM   2623  CG  GLN A 341       2.061  16.952  -2.525  1.00 83.54           C  
ATOM   2624  CD  GLN A 341       1.436  18.318  -2.741  1.00 83.54           C  
ATOM   2625  NE2 GLN A 341       0.412  18.374  -3.587  1.00 83.54           N  
ATOM   2626  OE1 GLN A 341       1.868  19.314  -2.153  1.00 83.54           O  
ATOM   2627  N   PHE A 342       5.350  15.273   0.353  1.00 80.79           N  
ATOM   2628  CA  PHE A 342       6.194  15.284   1.541  1.00 80.79           C  
ATOM   2629  C   PHE A 342       6.153  16.647   2.222  1.00 80.79           C  
ATOM   2630  CB  PHE A 342       7.638  14.921   1.180  1.00 80.79           C  
ATOM   2631  O   PHE A 342       6.098  17.680   1.551  1.00 80.79           O  
ATOM   2632  CG  PHE A 342       7.795  13.526   0.639  1.00 80.79           C  
ATOM   2633  CD1 PHE A 342       7.909  12.440   1.500  1.00 80.79           C  
ATOM   2634  CD2 PHE A 342       7.830  13.299  -0.730  1.00 80.79           C  
ATOM   2635  CE1 PHE A 342       8.055  11.148   1.002  1.00 80.79           C  
ATOM   2636  CE2 PHE A 342       7.976  12.010  -1.236  1.00 80.79           C  
ATOM   2637  CZ  PHE A 342       8.089  10.936  -0.368  1.00 80.79           C  
ATOM   2638  N   PRO A 343       5.752  16.593   3.375  1.00 69.77           N  
ATOM   2639  CA  PRO A 343       5.707  17.863   4.103  1.00 69.77           C  
ATOM   2640  C   PRO A 343       6.965  18.705   3.898  1.00 69.77           C  
ATOM   2641  CB  PRO A 343       5.574  17.428   5.564  1.00 69.77           C  
ATOM   2642  O   PRO A 343       8.080  18.210   4.078  1.00 69.77           O  
ATOM   2643  CG  PRO A 343       5.247  15.971   5.501  1.00 69.77           C  
ATOM   2644  CD  PRO A 343       5.659  15.448   4.154  1.00 69.77           C  
ATOM   2645  N   SER A 344       7.044  19.444   2.814  1.00 58.26           N  
ATOM   2646  CA  SER A 344       8.155  20.335   2.493  1.00 58.26           C  
ATOM   2647  C   SER A 344       8.024  21.667   3.224  1.00 58.26           C  
ATOM   2648  CB  SER A 344       8.230  20.577   0.985  1.00 58.26           C  
ATOM   2649  O   SER A 344       6.918  22.082   3.576  1.00 58.26           O  
ATOM   2650  OG  SER A 344       6.994  21.064   0.491  1.00 58.26           O  
ATOM   2651  N   ASP A 345       9.006  22.107   4.037  1.00 49.96           N  
ATOM   2652  CA  ASP A 345       9.379  23.409   4.579  1.00 49.96           C  
ATOM   2653  C   ASP A 345       9.154  24.517   3.552  1.00 49.96           C  
ATOM   2654  CB  ASP A 345      10.840  23.403   5.034  1.00 49.96           C  
ATOM   2655  O   ASP A 345       9.325  25.699   3.858  1.00 49.96           O  
ATOM   2656  CG  ASP A 345      11.006  23.006   6.490  1.00 49.96           C  
ATOM   2657  OD1 ASP A 345      10.005  22.999   7.239  1.00 49.96           O  
ATOM   2658  OD2 ASP A 345      12.149  22.699   6.893  1.00 49.96           O  
ATOM   2659  N   ASP A 346       8.422  24.195   2.354  1.00 44.29           N  
ATOM   2660  CA  ASP A 346       8.398  25.285   1.384  1.00 44.29           C  
ATOM   2661  C   ASP A 346       6.973  25.780   1.148  1.00 44.29           C  
ATOM   2662  CB  ASP A 346       9.026  24.841   0.061  1.00 44.29           C  
ATOM   2663  O   ASP A 346       6.478  25.750   0.020  1.00 44.29           O  
ATOM   2664  CG  ASP A 346      10.517  24.575   0.171  1.00 44.29           C  
ATOM   2665  OD1 ASP A 346      11.187  25.204   1.018  1.00 44.29           O  
ATOM   2666  OD2 ASP A 346      11.026  23.731  -0.597  1.00 44.29           O  
ATOM   2667  N   SER A 347       6.071  25.942   2.142  1.00 39.39           N  
ATOM   2668  CA  SER A 347       4.989  26.901   1.948  1.00 39.39           C  
ATOM   2669  C   SER A 347       5.528  28.321   1.810  1.00 39.39           C  
ATOM   2670  CB  SER A 347       3.997  26.833   3.109  1.00 39.39           C  
ATOM   2671  O   SER A 347       6.063  28.883   2.768  1.00 39.39           O  
ATOM   2672  OG  SER A 347       4.668  26.565   4.329  1.00 39.39           O  
ATOM   2673  N   ASP A 348       6.185  28.676   0.768  1.00 40.16           N  
ATOM   2674  CA  ASP A 348       6.236  29.971   0.096  1.00 40.16           C  
ATOM   2675  C   ASP A 348       4.904  30.292  -0.578  1.00 40.16           C  
ATOM   2676  CB  ASP A 348       7.366  29.997  -0.935  1.00 40.16           C  
ATOM   2677  O   ASP A 348       4.722  31.386  -1.116  1.00 40.16           O  
ATOM   2678  CG  ASP A 348       8.745  30.049  -0.302  1.00 40.16           C  
ATOM   2679  OD1 ASP A 348       8.866  30.494   0.860  1.00 40.16           O  
ATOM   2680  OD2 ASP A 348       9.721  29.645  -0.972  1.00 40.16           O  
ATOM   2681  N   ASP A 349       3.615  29.841  -0.080  1.00 39.57           N  
ATOM   2682  CA  ASP A 349       2.367  30.446  -0.535  1.00 39.57           C  
ATOM   2683  C   ASP A 349       1.336  30.492   0.591  1.00 39.57           C  
ATOM   2684  CB  ASP A 349       1.803  29.677  -1.732  1.00 39.57           C  
ATOM   2685  O   ASP A 349       0.916  29.450   1.098  1.00 39.57           O  
ATOM   2686  CG  ASP A 349       2.521  29.996  -3.032  1.00 39.57           C  
ATOM   2687  OD1 ASP A 349       3.046  31.121  -3.179  1.00 39.57           O  
ATOM   2688  OD2 ASP A 349       2.559  29.115  -3.919  1.00 39.57           O  
ATOM   2689  N   ASP A 350       1.572  31.191   1.774  1.00 38.21           N  
ATOM   2690  CA  ASP A 350       0.598  31.980   2.521  1.00 38.21           C  
ATOM   2691  C   ASP A 350       1.190  32.485   3.834  1.00 38.21           C  
ATOM   2692  CB  ASP A 350      -0.662  31.156   2.795  1.00 38.21           C  
ATOM   2693  O   ASP A 350       1.623  31.692   4.672  1.00 38.21           O  
ATOM   2694  CG  ASP A 350      -1.442  30.827   1.534  1.00 38.21           C  
ATOM   2695  OD1 ASP A 350      -1.658  31.730   0.698  1.00 38.21           O  
ATOM   2696  OD2 ASP A 350      -1.846  29.655   1.377  1.00 38.21           O  
ATOM   2697  N   ALA A 351       2.017  33.470   3.897  1.00 34.67           N  
ATOM   2698  CA  ALA A 351       1.967  34.703   4.679  1.00 34.67           C  
ATOM   2699  C   ALA A 351       0.756  34.715   5.608  1.00 34.67           C  
ATOM   2700  CB  ALA A 351       1.938  35.918   3.755  1.00 34.67           C  
ATOM   2701  O   ALA A 351      -0.377  34.523   5.162  1.00 34.67           O  
ATOM   2702  N   ALA A 352       0.519  33.700   6.665  1.00 35.88           N  
ATOM   2703  CA  ALA A 352      -0.215  34.100   7.863  1.00 35.88           C  
ATOM   2704  C   ALA A 352      -0.637  32.883   8.680  1.00 35.88           C  
ATOM   2705  CB  ALA A 352      -1.438  34.932   7.484  1.00 35.88           C  
ATOM   2706  O   ALA A 352      -1.830  32.614   8.834  1.00 35.88           O  
ATOM   2707  N   SER A 353       0.191  31.850   8.992  1.00 41.60           N  
ATOM   2708  CA  SER A 353      -0.201  31.187  10.231  1.00 41.60           C  
ATOM   2709  C   SER A 353       0.997  30.991  11.155  1.00 41.60           C  
ATOM   2710  CB  SER A 353      -0.853  29.836   9.934  1.00 41.60           C  
ATOM   2711  O   SER A 353       1.967  30.325  10.788  1.00 41.60           O  
ATOM   2712  OG  SER A 353      -0.501  28.880  10.920  1.00 41.60           O  
ATOM   2713  N   GLU A 354       1.568  31.986  11.678  1.00 37.65           N  
ATOM   2714  CA  GLU A 354       2.279  32.391  12.886  1.00 37.65           C  
ATOM   2715  C   GLU A 354       1.711  31.697  14.121  1.00 37.65           C  
ATOM   2716  CB  GLU A 354       2.217  33.911  13.063  1.00 37.65           C  
ATOM   2717  O   GLU A 354       2.297  31.765  15.203  1.00 37.65           O  
ATOM   2718  CG  GLU A 354       3.315  34.661  12.322  1.00 37.65           C  
ATOM   2719  CD  GLU A 354       3.445  36.113  12.753  1.00 37.65           C  
ATOM   2720  OE1 GLU A 354       4.400  36.793  12.314  1.00 37.65           O  
ATOM   2721  OE2 GLU A 354       2.584  36.574  13.536  1.00 37.65           O  
ATOM   2722  N   SER A 355       1.409  30.314  14.110  1.00 36.88           N  
ATOM   2723  CA  SER A 355       1.220  29.711  15.425  1.00 36.88           C  
ATOM   2724  C   SER A 355       1.196  28.189  15.337  1.00 36.88           C  
ATOM   2725  CB  SER A 355      -0.076  30.213  16.064  1.00 36.88           C  
ATOM   2726  O   SER A 355       0.510  27.622  14.484  1.00 36.88           O  
ATOM   2727  OG  SER A 355      -0.974  29.141  16.291  1.00 36.88           O  
ATOM   2728  N   ALA A 356       2.420  27.509  15.168  1.00 36.74           N  
ATOM   2729  CA  ALA A 356       2.584  26.250  15.891  1.00 36.74           C  
ATOM   2730  C   ALA A 356       3.253  25.196  15.013  1.00 36.74           C  
ATOM   2731  CB  ALA A 356       1.233  25.743  16.389  1.00 36.74           C  
ATOM   2732  O   ALA A 356       2.752  24.869  13.934  1.00 36.74           O  
ATOM   2733  N   SER A 357       4.751  25.257  14.713  1.00 42.14           N  
ATOM   2734  CA  SER A 357       5.249  23.887  14.779  1.00 42.14           C  
ATOM   2735  C   SER A 357       6.711  23.810  14.353  1.00 42.14           C  
ATOM   2736  CB  SER A 357       4.404  22.965  13.899  1.00 42.14           C  
ATOM   2737  O   SER A 357       7.151  24.565  13.484  1.00 42.14           O  
ATOM   2738  OG  SER A 357       4.541  23.311  12.532  1.00 42.14           O  
ATOM   2739  N   VAL A 358       7.810  24.064  15.071  1.00 50.75           N  
ATOM   2740  CA  VAL A 358       9.165  23.522  15.090  1.00 50.75           C  
ATOM   2741  C   VAL A 358       9.643  23.276  13.661  1.00 50.75           C  
ATOM   2742  CB  VAL A 358       9.241  22.214  15.910  1.00 50.75           C  
ATOM   2743  O   VAL A 358       9.001  22.547  12.901  1.00 50.75           O  
ATOM   2744  CG1 VAL A 358      10.675  21.688  15.955  1.00 50.75           C  
ATOM   2745  CG2 VAL A 358       8.706  22.439  17.323  1.00 50.75           C  
ATOM   2746  N   ALA A 359      10.031  24.305  12.776  1.00 53.45           N  
ATOM   2747  CA  ALA A 359      10.767  24.153  11.523  1.00 53.45           C  
ATOM   2748  C   ALA A 359      11.404  22.769  11.426  1.00 53.45           C  
ATOM   2749  CB  ALA A 359      11.834  25.237  11.398  1.00 53.45           C  
ATOM   2750  O   ALA A 359      11.963  22.267  12.404  1.00 53.45           O  
ATOM   2751  N   PRO A 360      10.889  21.863  10.679  1.00 57.17           N  
ATOM   2752  CA  PRO A 360      11.526  20.554  10.514  1.00 57.17           C  
ATOM   2753  C   PRO A 360      13.050  20.632  10.543  1.00 57.17           C  
ATOM   2754  CB  PRO A 360      11.028  20.090   9.143  1.00 57.17           C  
ATOM   2755  O   PRO A 360      13.628  21.647  10.144  1.00 57.17           O  
ATOM   2756  CG  PRO A 360      10.331  21.280   8.567  1.00 57.17           C  
ATOM   2757  CD  PRO A 360      10.288  22.360   9.611  1.00 57.17           C  
ATOM   2758  N   ASP A 361      13.781  20.126  11.520  1.00 65.79           N  
ATOM   2759  CA  ASP A 361      15.220  19.896  11.598  1.00 65.79           C  
ATOM   2760  C   ASP A 361      15.827  19.733  10.206  1.00 65.79           C  
ATOM   2761  CB  ASP A 361      15.522  18.663  12.452  1.00 65.79           C  
ATOM   2762  O   ASP A 361      15.182  19.199   9.301  1.00 65.79           O  
ATOM   2763  CG  ASP A 361      15.218  18.872  13.925  1.00 65.79           C  
ATOM   2764  OD1 ASP A 361      15.095  20.037  14.362  1.00 65.79           O  
ATOM   2765  OD2 ASP A 361      15.105  17.864  14.655  1.00 65.79           O  
ATOM   2766  N   GLU A 362      16.812  20.562   9.691  1.00 70.62           N  
ATOM   2767  CA  GLU A 362      17.607  20.526   8.468  1.00 70.62           C  
ATOM   2768  C   GLU A 362      17.851  19.090   8.010  1.00 70.62           C  
ATOM   2769  CB  GLU A 362      18.943  21.246   8.672  1.00 70.62           C  
ATOM   2770  O   GLU A 362      17.834  18.804   6.811  1.00 70.62           O  
ATOM   2771  CG  GLU A 362      19.690  21.534   7.378  1.00 70.62           C  
ATOM   2772  CD  GLU A 362      20.922  22.402   7.578  1.00 70.62           C  
ATOM   2773  OE1 GLU A 362      21.632  22.686   6.586  1.00 70.62           O  
ATOM   2774  OE2 GLU A 362      21.181  22.801   8.736  1.00 70.62           O  
ATOM   2775  N   GLU A 363      17.927  18.144   8.936  1.00 71.92           N  
ATOM   2776  CA  GLU A 363      18.151  16.729   8.654  1.00 71.92           C  
ATOM   2777  C   GLU A 363      16.891  16.071   8.099  1.00 71.92           C  
ATOM   2778  CB  GLU A 363      18.616  15.996   9.914  1.00 71.92           C  
ATOM   2779  O   GLU A 363      16.962  15.281   7.155  1.00 71.92           O  
ATOM   2780  CG  GLU A 363      19.120  14.584   9.654  1.00 71.92           C  
ATOM   2781  CD  GLU A 363      19.564  13.863  10.917  1.00 71.92           C  
ATOM   2782  OE1 GLU A 363      19.880  12.653  10.846  1.00 71.92           O  
ATOM   2783  OE2 GLU A 363      19.595  14.512  11.986  1.00 71.92           O  
ATOM   2784  N   THR A 364      15.718  16.370   8.576  1.00 72.84           N  
ATOM   2785  CA  THR A 364      14.434  15.838   8.135  1.00 72.84           C  
ATOM   2786  C   THR A 364      14.027  16.445   6.796  1.00 72.84           C  
ATOM   2787  CB  THR A 364      13.332  16.104   9.178  1.00 72.84           C  
ATOM   2788  O   THR A 364      13.448  15.762   5.949  1.00 72.84           O  
ATOM   2789  CG2 THR A 364      12.038  15.387   8.806  1.00 72.84           C  
ATOM   2790  OG1 THR A 364      13.772  15.638  10.459  1.00 72.84           O  
ATOM   2791  N   ALA A 365      14.421  17.631   6.572  1.00 76.50           N  
ATOM   2792  CA  ALA A 365      14.163  18.316   5.308  1.00 76.50           C  
ATOM   2793  C   ALA A 365      15.005  17.724   4.181  1.00 76.50           C  
ATOM   2794  CB  ALA A 365      14.440  19.811   5.446  1.00 76.50           C  
ATOM   2795  O   ALA A 365      14.528  17.575   3.054  1.00 76.50           O  
ATOM   2796  N   GLN A 366      16.287  17.449   4.444  1.00 79.83           N  
ATOM   2797  CA  GLN A 366      17.178  16.813   3.480  1.00 79.83           C  
ATOM   2798  C   GLN A 366      16.694  15.410   3.125  1.00 79.83           C  
ATOM   2799  CB  GLN A 366      18.606  16.753   4.025  1.00 79.83           C  
ATOM   2800  O   GLN A 366      16.744  15.006   1.961  1.00 79.83           O  
ATOM   2801  CG  GLN A 366      19.315  18.101   4.044  1.00 79.83           C  
ATOM   2802  CD  GLN A 366      20.678  18.038   4.707  1.00 79.83           C  
ATOM   2803  NE2 GLN A 366      21.352  19.180   4.787  1.00 79.83           N  
ATOM   2804  OE1 GLN A 366      21.122  16.971   5.144  1.00 79.83           O  
ATOM   2805  N   GLU A 367      16.282  14.693   4.041  1.00 79.84           N  
ATOM   2806  CA  GLU A 367      15.733  13.356   3.837  1.00 79.84           C  
ATOM   2807  C   GLU A 367      14.461  13.404   2.996  1.00 79.84           C  
ATOM   2808  CB  GLU A 367      15.449  12.681   5.182  1.00 79.84           C  
ATOM   2809  O   GLU A 367      14.252  12.553   2.128  1.00 79.84           O  
ATOM   2810  CG  GLU A 367      16.702  12.252   5.931  1.00 79.84           C  
ATOM   2811  CD  GLU A 367      16.409  11.674   7.307  1.00 79.84           C  
ATOM   2812  OE1 GLU A 367      17.367  11.331   8.037  1.00 79.84           O  
ATOM   2813  OE2 GLU A 367      15.213  11.562   7.657  1.00 79.84           O  
ATOM   2814  N   ASN A 368      13.669  14.422   3.207  1.00 83.27           N  
ATOM   2815  CA  ASN A 368      12.436  14.611   2.451  1.00 83.27           C  
ATOM   2816  C   ASN A 368      12.720  14.985   0.999  1.00 83.27           C  
ATOM   2817  CB  ASN A 368      11.559  15.677   3.112  1.00 83.27           C  
ATOM   2818  O   ASN A 368      12.028  14.526   0.088  1.00 83.27           O  
ATOM   2819  CG  ASN A 368      10.911  15.188   4.392  1.00 83.27           C  
ATOM   2820  ND2 ASN A 368      10.305  16.105   5.137  1.00 83.27           N  
ATOM   2821  OD1 ASN A 368      10.956  13.997   4.710  1.00 83.27           O  
ATOM   2822  N   GLU A 369      13.743  15.764   0.804  1.00 84.12           N  
ATOM   2823  CA  GLU A 369      14.145  16.154  -0.544  1.00 84.12           C  
ATOM   2824  C   GLU A 369      14.677  14.957  -1.328  1.00 84.12           C  
ATOM   2825  CB  GLU A 369      15.203  17.260  -0.491  1.00 84.12           C  
ATOM   2826  O   GLU A 369      14.423  14.833  -2.528  1.00 84.12           O  
ATOM   2827  CG  GLU A 369      15.484  17.906  -1.840  1.00 84.12           C  
ATOM   2828  CD  GLU A 369      16.378  19.132  -1.742  1.00 84.12           C  
ATOM   2829  OE1 GLU A 369      16.600  19.805  -2.775  1.00 84.12           O  
ATOM   2830  OE2 GLU A 369      16.862  19.421  -0.625  1.00 84.12           O  
ATOM   2831  N   GLU A 370      15.413  14.173  -0.664  1.00 86.18           N  
ATOM   2832  CA  GLU A 370      15.940  12.954  -1.271  1.00 86.18           C  
ATOM   2833  C   GLU A 370      14.814  12.002  -1.665  1.00 86.18           C  
ATOM   2834  CB  GLU A 370      16.911  12.254  -0.317  1.00 86.18           C  
ATOM   2835  O   GLU A 370      14.838  11.418  -2.750  1.00 86.18           O  
ATOM   2836  CG  GLU A 370      17.617  11.053  -0.929  1.00 86.18           C  
ATOM   2837  CD  GLU A 370      18.609  10.395   0.016  1.00 86.18           C  
ATOM   2838  OE1 GLU A 370      19.306   9.442  -0.403  1.00 86.18           O  
ATOM   2839  OE2 GLU A 370      18.691  10.834   1.184  1.00 86.18           O  
ATOM   2840  N   LEU A 371      13.885  11.844  -0.915  1.00 86.53           N  
ATOM   2841  CA  LEU A 371      12.750  10.962  -1.167  1.00 86.53           C  
ATOM   2842  C   LEU A 371      11.872  11.513  -2.285  1.00 86.53           C  
ATOM   2843  CB  LEU A 371      11.920  10.779   0.106  1.00 86.53           C  
ATOM   2844  O   LEU A 371      11.325  10.749  -3.084  1.00 86.53           O  
ATOM   2845  CG  LEU A 371      12.545   9.916   1.204  1.00 86.53           C  
ATOM   2846  CD1 LEU A 371      11.709   9.992   2.478  1.00 86.53           C  
ATOM   2847  CD2 LEU A 371      12.684   8.472   0.735  1.00 86.53           C  
ATOM   2848  N   LYS A 372      11.803  12.810  -2.324  1.00 87.34           N  
ATOM   2849  CA  LYS A 372      11.030  13.468  -3.373  1.00 87.34           C  
ATOM   2850  C   LYS A 372      11.641  13.215  -4.748  1.00 87.34           C  
ATOM   2851  CB  LYS A 372      10.939  14.972  -3.109  1.00 87.34           C  
ATOM   2852  O   LYS A 372      10.922  13.121  -5.745  1.00 87.34           O  
ATOM   2853  CG  LYS A 372       9.897  15.356  -2.069  1.00 87.34           C  
ATOM   2854  CD  LYS A 372       9.802  16.868  -1.905  1.00 87.34           C  
ATOM   2855  CE  LYS A 372       8.806  17.251  -0.818  1.00 87.34           C  
ATOM   2856  NZ  LYS A 372       8.728  18.731  -0.636  1.00 87.34           N  
ATOM   2857  N   SER A 373      12.936  13.128  -4.742  1.00 88.17           N  
ATOM   2858  CA  SER A 373      13.640  12.930  -6.004  1.00 88.17           C  
ATOM   2859  C   SER A 373      13.398  11.530  -6.559  1.00 88.17           C  
ATOM   2860  CB  SER A 373      15.141  13.163  -5.824  1.00 88.17           C  
ATOM   2861  O   SER A 373      13.587  11.289  -7.753  1.00 88.17           O  
ATOM   2862  OG  SER A 373      15.713  12.151  -5.014  1.00 88.17           O  
ATOM   2863  N   HIS A 374      12.909  10.655  -5.750  1.00 89.67           N  
ATOM   2864  CA  HIS A 374      12.733   9.261  -6.138  1.00 89.67           C  
ATOM   2865  C   HIS A 374      11.294   8.984  -6.562  1.00 89.67           C  
ATOM   2866  CB  HIS A 374      13.130   8.331  -4.990  1.00 89.67           C  
ATOM   2867  O   HIS A 374      10.996   7.915  -7.100  1.00 89.67           O  
ATOM   2868  CG  HIS A 374      14.609   8.203  -4.805  1.00 89.67           C  
ATOM   2869  CD2 HIS A 374      15.440   8.753  -3.889  1.00 89.67           C  
ATOM   2870  ND1 HIS A 374      15.398   7.433  -5.631  1.00 89.67           N  
ATOM   2871  CE1 HIS A 374      16.656   7.513  -5.228  1.00 89.67           C  
ATOM   2872  NE2 HIS A 374      16.708   8.308  -4.173  1.00 89.67           N  
ATOM   2873  N   ILE A 375      10.411   9.991  -6.531  1.00 91.25           N  
ATOM   2874  CA  ILE A 375       9.023   9.868  -6.963  1.00 91.25           C  
ATOM   2875  C   ILE A 375       8.914  10.199  -8.450  1.00 91.25           C  
ATOM   2876  CB  ILE A 375       8.091  10.785  -6.140  1.00 91.25           C  
ATOM   2877  O   ILE A 375       9.398  11.241  -8.897  1.00 91.25           O  
ATOM   2878  CG1 ILE A 375       8.088  10.360  -4.667  1.00 91.25           C  
ATOM   2879  CG2 ILE A 375       6.672  10.772  -6.716  1.00 91.25           C  
ATOM   2880  CD1 ILE A 375       7.345  11.319  -3.747  1.00 91.25           C  
ATOM   2881  N   PRO A 376       8.266   9.308  -9.189  1.00 93.30           N  
ATOM   2882  CA  PRO A 376       7.702   8.018  -8.783  1.00 93.30           C  
ATOM   2883  C   PRO A 376       8.775   6.971  -8.493  1.00 93.30           C  
ATOM   2884  CB  PRO A 376       6.853   7.610  -9.990  1.00 93.30           C  
ATOM   2885  O   PRO A 376       9.856   7.008  -9.087  1.00 93.30           O  
ATOM   2886  CG  PRO A 376       7.472   8.319 -11.150  1.00 93.30           C  
ATOM   2887  CD  PRO A 376       8.138   9.568 -10.647  1.00 93.30           C  
ATOM   2888  N   PHE A 377       8.553   5.992  -7.434  1.00 95.03           N  
ATOM   2889  CA  PHE A 377       9.518   4.972  -7.043  1.00 95.03           C  
ATOM   2890  C   PHE A 377       9.588   3.864  -8.087  1.00 95.03           C  
ATOM   2891  CB  PHE A 377       9.156   4.383  -5.676  1.00 95.03           C  
ATOM   2892  O   PHE A 377       8.556   3.365  -8.540  1.00 95.03           O  
ATOM   2893  CG  PHE A 377       9.287   5.361  -4.540  1.00 95.03           C  
ATOM   2894  CD1 PHE A 377      10.500   5.529  -3.885  1.00 95.03           C  
ATOM   2895  CD2 PHE A 377       8.194   6.113  -4.127  1.00 95.03           C  
ATOM   2896  CE1 PHE A 377      10.624   6.433  -2.832  1.00 95.03           C  
ATOM   2897  CE2 PHE A 377       8.310   7.019  -3.076  1.00 95.03           C  
ATOM   2898  CZ  PHE A 377       9.525   7.177  -2.430  1.00 95.03           C  
ATOM   2899  N   ALA A 378      10.750   3.607  -8.449  1.00 95.10           N  
ATOM   2900  CA  ALA A 378      10.997   2.498  -9.366  1.00 95.10           C  
ATOM   2901  C   ALA A 378      11.504   1.269  -8.617  1.00 95.10           C  
ATOM   2902  CB  ALA A 378      11.998   2.911 -10.443  1.00 95.10           C  
ATOM   2903  O   ALA A 378      12.638   1.254  -8.131  1.00 95.10           O  
ATOM   2904  N   VAL A 379      10.644   0.167  -8.631  1.00 94.60           N  
ATOM   2905  CA  VAL A 379      10.958  -0.940  -7.734  1.00 94.60           C  
ATOM   2906  C   VAL A 379      11.029  -2.244  -8.527  1.00 94.60           C  
ATOM   2907  CB  VAL A 379       9.918  -1.063  -6.598  1.00 94.60           C  
ATOM   2908  O   VAL A 379      10.368  -2.387  -9.557  1.00 94.60           O  
ATOM   2909  CG1 VAL A 379       9.941   0.179  -5.709  1.00 94.60           C  
ATOM   2910  CG2 VAL A 379       8.522  -1.286  -7.175  1.00 94.60           C  
ATOM   2911  N   VAL A 380      11.844  -3.091  -8.021  1.00 92.66           N  
ATOM   2912  CA  VAL A 380      11.966  -4.461  -8.508  1.00 92.66           C  
ATOM   2913  C   VAL A 380      11.643  -5.441  -7.382  1.00 92.66           C  
ATOM   2914  CB  VAL A 380      13.379  -4.740  -9.068  1.00 92.66           C  
ATOM   2915  O   VAL A 380      12.157  -5.308  -6.269  1.00 92.66           O  
ATOM   2916  CG1 VAL A 380      13.482  -6.174  -9.583  1.00 92.66           C  
ATOM   2917  CG2 VAL A 380      13.719  -3.745 -10.176  1.00 92.66           C  
ATOM   2918  N   GLY A 381      10.688  -6.373  -7.596  1.00 88.88           N  
ATOM   2919  CA  GLY A 381      10.352  -7.388  -6.610  1.00 88.88           C  
ATOM   2920  C   GLY A 381      10.867  -8.767  -6.975  1.00 88.88           C  
ATOM   2921  O   GLY A 381      10.933  -9.119  -8.155  1.00 88.88           O  
ATOM   2922  N   SER A 382      11.368  -9.557  -5.976  1.00 87.31           N  
ATOM   2923  CA  SER A 382      11.810 -10.925  -6.229  1.00 87.31           C  
ATOM   2924  C   SER A 382      11.538 -11.825  -5.028  1.00 87.31           C  
ATOM   2925  CB  SER A 382      13.301 -10.952  -6.570  1.00 87.31           C  
ATOM   2926  O   SER A 382      11.695 -11.402  -3.881  1.00 87.31           O  
ATOM   2927  OG  SER A 382      13.746 -12.282  -6.770  1.00 87.31           O  
ATOM   2928  N   ASP A 383      11.103 -13.114  -5.356  1.00 82.98           N  
ATOM   2929  CA  ASP A 383      10.936 -14.124  -4.316  1.00 82.98           C  
ATOM   2930  C   ASP A 383      12.141 -15.061  -4.261  1.00 82.98           C  
ATOM   2931  CB  ASP A 383       9.655 -14.928  -4.549  1.00 82.98           C  
ATOM   2932  O   ASP A 383      12.295 -15.827  -3.308  1.00 82.98           O  
ATOM   2933  CG  ASP A 383       8.394 -14.101  -4.366  1.00 82.98           C  
ATOM   2934  OD1 ASP A 383       8.431 -13.086  -3.638  1.00 82.98           O  
ATOM   2935  OD2 ASP A 383       7.354 -14.470  -4.953  1.00 82.98           O  
ATOM   2936  N   GLU A 384      13.053 -14.891  -5.159  1.00 85.07           N  
ATOM   2937  CA  GLU A 384      14.221 -15.758  -5.274  1.00 85.07           C  
ATOM   2938  C   GLU A 384      15.429 -15.154  -4.563  1.00 85.07           C  
ATOM   2939  CB  GLU A 384      14.554 -16.021  -6.745  1.00 85.07           C  
ATOM   2940  O   GLU A 384      15.642 -13.941  -4.611  1.00 85.07           O  
ATOM   2941  CG  GLU A 384      13.460 -16.763  -7.500  1.00 85.07           C  
ATOM   2942  CD  GLU A 384      13.818 -17.045  -8.950  1.00 85.07           C  
ATOM   2943  OE1 GLU A 384      13.020 -17.703  -9.655  1.00 85.07           O  
ATOM   2944  OE2 GLU A 384      14.906 -16.604  -9.385  1.00 85.07           O  
ATOM   2945  N   GLU A 385      16.179 -15.993  -3.821  1.00 87.47           N  
ATOM   2946  CA  GLU A 385      17.441 -15.597  -3.201  1.00 87.47           C  
ATOM   2947  C   GLU A 385      18.632 -16.026  -4.053  1.00 87.47           C  
ATOM   2948  CB  GLU A 385      17.558 -16.191  -1.795  1.00 87.47           C  
ATOM   2949  O   GLU A 385      18.681 -17.159  -4.535  1.00 87.47           O  
ATOM   2950  CG  GLU A 385      16.539 -15.640  -0.808  1.00 87.47           C  
ATOM   2951  CD  GLU A 385      16.701 -16.201   0.596  1.00 87.47           C  
ATOM   2952  OE1 GLU A 385      16.009 -15.723   1.524  1.00 87.47           O  
ATOM   2953  OE2 GLU A 385      17.526 -17.125   0.770  1.00 87.47           O  
ATOM   2954  N   VAL A 386      19.450 -15.028  -4.425  1.00 88.64           N  
ATOM   2955  CA  VAL A 386      20.639 -15.303  -5.225  1.00 88.64           C  
ATOM   2956  C   VAL A 386      21.893 -14.993  -4.411  1.00 88.64           C  
ATOM   2957  CB  VAL A 386      20.641 -14.488  -6.538  1.00 88.64           C  
ATOM   2958  O   VAL A 386      21.887 -14.091  -3.570  1.00 88.64           O  
ATOM   2959  CG1 VAL A 386      21.856 -14.844  -7.392  1.00 88.64           C  
ATOM   2960  CG2 VAL A 386      19.348 -14.728  -7.316  1.00 88.64           C  
ATOM   2961  N   GLU A 387      22.904 -15.839  -4.511  1.00 89.17           N  
ATOM   2962  CA  GLU A 387      24.167 -15.638  -3.806  1.00 89.17           C  
ATOM   2963  C   GLU A 387      25.088 -14.699  -4.581  1.00 89.17           C  
ATOM   2964  CB  GLU A 387      24.866 -16.978  -3.563  1.00 89.17           C  
ATOM   2965  O   GLU A 387      25.455 -14.984  -5.723  1.00 89.17           O  
ATOM   2966  CG  GLU A 387      26.020 -16.899  -2.574  1.00 89.17           C  
ATOM   2967  CD  GLU A 387      26.599 -18.259  -2.217  1.00 89.17           C  
ATOM   2968  OE1 GLU A 387      27.585 -18.317  -1.448  1.00 89.17           O  
ATOM   2969  OE2 GLU A 387      26.061 -19.276  -2.711  1.00 89.17           O  
ATOM   2970  N   VAL A 388      25.275 -13.500  -4.117  1.00 87.06           N  
ATOM   2971  CA  VAL A 388      26.165 -12.484  -4.671  1.00 87.06           C  
ATOM   2972  C   VAL A 388      27.269 -12.161  -3.668  1.00 87.06           C  
ATOM   2973  CB  VAL A 388      25.394 -11.199  -5.048  1.00 87.06           C  
ATOM   2974  O   VAL A 388      26.990 -11.797  -2.523  1.00 87.06           O  
ATOM   2975  CG1 VAL A 388      26.341 -10.154  -5.633  1.00 87.06           C  
ATOM   2976  CG2 VAL A 388      24.272 -11.520  -6.034  1.00 87.06           C  
ATOM   2977  N   ASN A 389      28.496 -12.484  -3.915  1.00 85.77           N  
ATOM   2978  CA  ASN A 389      29.647 -12.191  -3.068  1.00 85.77           C  
ATOM   2979  C   ASN A 389      29.572 -12.941  -1.741  1.00 85.77           C  
ATOM   2980  CB  ASN A 389      29.764 -10.686  -2.822  1.00 85.77           C  
ATOM   2981  O   ASN A 389      29.874 -12.378  -0.687  1.00 85.77           O  
ATOM   2982  CG  ASN A 389      29.992  -9.901  -4.098  1.00 85.77           C  
ATOM   2983  ND2 ASN A 389      29.501  -8.668  -4.132  1.00 85.77           N  
ATOM   2984  OD1 ASN A 389      30.603 -10.399  -5.047  1.00 85.77           O  
ATOM   2985  N   GLY A 390      28.978 -14.216  -1.766  1.00 82.71           N  
ATOM   2986  CA  GLY A 390      28.949 -15.066  -0.586  1.00 82.71           C  
ATOM   2987  C   GLY A 390      27.792 -14.755   0.345  1.00 82.71           C  
ATOM   2988  O   GLY A 390      27.660 -15.369   1.406  1.00 82.71           O  
ATOM   2989  N   LYS A 391      26.937 -13.716  -0.012  1.00 87.13           N  
ATOM   2990  CA  LYS A 391      25.747 -13.327   0.738  1.00 87.13           C  
ATOM   2991  C   LYS A 391      24.476 -13.647  -0.044  1.00 87.13           C  
ATOM   2992  CB  LYS A 391      25.791 -11.837   1.080  1.00 87.13           C  
ATOM   2993  O   LYS A 391      24.420 -13.444  -1.258  1.00 87.13           O  
ATOM   2994  CG  LYS A 391      26.885 -11.461   2.068  1.00 87.13           C  
ATOM   2995  CD  LYS A 391      26.862  -9.971   2.388  1.00 87.13           C  
ATOM   2996  CE  LYS A 391      28.032  -9.571   3.276  1.00 87.13           C  
ATOM   2997  NZ  LYS A 391      27.985  -8.122   3.634  1.00 87.13           N  
ATOM   2998  N   LYS A 392      23.539 -14.321   0.645  1.00 87.32           N  
ATOM   2999  CA  LYS A 392      22.237 -14.590   0.043  1.00 87.32           C  
ATOM   3000  C   LYS A 392      21.375 -13.332   0.010  1.00 87.32           C  
ATOM   3001  CB  LYS A 392      21.512 -15.701   0.805  1.00 87.32           C  
ATOM   3002  O   LYS A 392      21.073 -12.752   1.055  1.00 87.32           O  
ATOM   3003  CG  LYS A 392      22.161 -17.071   0.666  1.00 87.32           C  
ATOM   3004  CD  LYS A 392      21.348 -18.148   1.373  1.00 87.32           C  
ATOM   3005  CE  LYS A 392      22.010 -19.515   1.258  1.00 87.32           C  
ATOM   3006  NZ  LYS A 392      21.200 -20.580   1.923  1.00 87.32           N  
ATOM   3007  N   VAL A 393      21.256 -12.834  -1.184  1.00 87.59           N  
ATOM   3008  CA  VAL A 393      20.463 -11.618  -1.327  1.00 87.59           C  
ATOM   3009  C   VAL A 393      19.260 -11.888  -2.227  1.00 87.59           C  
ATOM   3010  CB  VAL A 393      21.305 -10.455  -1.897  1.00 87.59           C  
ATOM   3011  O   VAL A 393      19.306 -12.770  -3.088  1.00 87.59           O  
ATOM   3012  CG1 VAL A 393      22.426 -10.076  -0.931  1.00 87.59           C  
ATOM   3013  CG2 VAL A 393      21.877 -10.831  -3.263  1.00 87.59           C  
ATOM   3014  N   ARG A 394      18.151 -11.222  -1.950  1.00 88.15           N  
ATOM   3015  CA  ARG A 394      16.968 -11.299  -2.801  1.00 88.15           C  
ATOM   3016  C   ARG A 394      17.187 -10.552  -4.112  1.00 88.15           C  
ATOM   3017  CB  ARG A 394      15.745 -10.735  -2.075  1.00 88.15           C  
ATOM   3018  O   ARG A 394      17.534  -9.369  -4.108  1.00 88.15           O  
ATOM   3019  CG  ARG A 394      15.216 -11.634  -0.969  1.00 88.15           C  
ATOM   3020  CD  ARG A 394      13.947 -11.073  -0.344  1.00 88.15           C  
ATOM   3021  NE  ARG A 394      13.486 -11.894   0.772  1.00 88.15           N  
ATOM   3022  NH1 ARG A 394      11.659 -10.568   1.264  1.00 88.15           N  
ATOM   3023  NH2 ARG A 394      12.082 -12.450   2.502  1.00 88.15           N  
ATOM   3024  CZ  ARG A 394      12.410 -11.636   1.510  1.00 88.15           C  
ATOM   3025  N   GLY A 395      17.065 -11.291  -5.144  1.00 89.57           N  
ATOM   3026  CA  GLY A 395      17.306 -10.644  -6.424  1.00 89.57           C  
ATOM   3027  C   GLY A 395      16.930 -11.512  -7.610  1.00 89.57           C  
ATOM   3028  O   GLY A 395      16.590 -12.685  -7.445  1.00 89.57           O  
ATOM   3029  N   ARG A 396      16.881 -10.894  -8.766  1.00 89.74           N  
ATOM   3030  CA  ARG A 396      16.594 -11.570 -10.027  1.00 89.74           C  
ATOM   3031  C   ARG A 396      17.878 -11.854 -10.800  1.00 89.74           C  
ATOM   3032  CB  ARG A 396      15.641 -10.733 -10.883  1.00 89.74           C  
ATOM   3033  O   ARG A 396      18.728 -10.974 -10.947  1.00 89.74           O  
ATOM   3034  CG  ARG A 396      14.251 -10.579 -10.286  1.00 89.74           C  
ATOM   3035  CD  ARG A 396      13.321  -9.811 -11.215  1.00 89.74           C  
ATOM   3036  NE  ARG A 396      11.959  -9.758 -10.690  1.00 89.74           N  
ATOM   3037  NH1 ARG A 396      11.052  -8.769 -12.570  1.00 89.74           N  
ATOM   3038  NH2 ARG A 396       9.718  -9.265 -10.773  1.00 89.74           N  
ATOM   3039  CZ  ARG A 396      10.913  -9.264 -11.346  1.00 89.74           C  
ATOM   3040  N   GLN A 397      18.013 -13.205 -11.164  1.00 90.24           N  
ATOM   3041  CA  GLN A 397      19.196 -13.615 -11.914  1.00 90.24           C  
ATOM   3042  C   GLN A 397      18.912 -13.651 -13.413  1.00 90.24           C  
ATOM   3043  CB  GLN A 397      19.685 -14.984 -11.440  1.00 90.24           C  
ATOM   3044  O   GLN A 397      17.960 -14.298 -13.855  1.00 90.24           O  
ATOM   3045  CG  GLN A 397      20.986 -15.432 -12.092  1.00 90.24           C  
ATOM   3046  CD  GLN A 397      22.184 -14.627 -11.626  1.00 90.24           C  
ATOM   3047  NE2 GLN A 397      23.114 -14.365 -12.538  1.00 90.24           N  
ATOM   3048  OE1 GLN A 397      22.273 -14.243 -10.455  1.00 90.24           O  
ATOM   3049  N   TYR A 398      19.663 -12.787 -14.193  1.00 89.98           N  
ATOM   3050  CA  TYR A 398      19.646 -12.769 -15.651  1.00 89.98           C  
ATOM   3051  C   TYR A 398      20.945 -13.327 -16.219  1.00 89.98           C  
ATOM   3052  CB  TYR A 398      19.419 -11.345 -16.169  1.00 89.98           C  
ATOM   3053  O   TYR A 398      21.971 -13.346 -15.535  1.00 89.98           O  
ATOM   3054  CG  TYR A 398      18.111 -10.738 -15.723  1.00 89.98           C  
ATOM   3055  CD1 TYR A 398      16.913 -11.081 -16.347  1.00 89.98           C  
ATOM   3056  CD2 TYR A 398      18.069  -9.822 -14.677  1.00 89.98           C  
ATOM   3057  CE1 TYR A 398      15.706 -10.523 -15.941  1.00 89.98           C  
ATOM   3058  CE2 TYR A 398      16.868  -9.258 -14.263  1.00 89.98           C  
ATOM   3059  OH  TYR A 398      14.500  -9.058 -14.493  1.00 89.98           O  
ATOM   3060  CZ  TYR A 398      15.693  -9.614 -14.899  1.00 89.98           C  
ATOM   3061  N   PRO A 399      20.871 -13.767 -17.519  1.00 87.56           N  
ATOM   3062  CA  PRO A 399      22.100 -14.284 -18.126  1.00 87.56           C  
ATOM   3063  C   PRO A 399      23.232 -13.259 -18.133  1.00 87.56           C  
ATOM   3064  CB  PRO A 399      21.670 -14.631 -19.553  1.00 87.56           C  
ATOM   3065  O   PRO A 399      24.407 -13.631 -18.091  1.00 87.56           O  
ATOM   3066  CG  PRO A 399      20.199 -14.882 -19.459  1.00 87.56           C  
ATOM   3067  CD  PRO A 399      19.629 -13.979 -18.402  1.00 87.56           C  
ATOM   3068  N   TRP A 400      22.896 -11.959 -18.107  1.00 87.74           N  
ATOM   3069  CA  TRP A 400      23.894 -10.899 -18.203  1.00 87.74           C  
ATOM   3070  C   TRP A 400      24.209 -10.321 -16.827  1.00 87.74           C  
ATOM   3071  CB  TRP A 400      23.410  -9.787 -19.139  1.00 87.74           C  
ATOM   3072  O   TRP A 400      25.095  -9.474 -16.691  1.00 87.74           O  
ATOM   3073  CG  TRP A 400      22.030  -9.289 -18.830  1.00 87.74           C  
ATOM   3074  CD1 TRP A 400      21.687  -8.320 -17.929  1.00 87.74           C  
ATOM   3075  CD2 TRP A 400      20.807  -9.740 -19.419  1.00 87.74           C  
ATOM   3076  CE2 TRP A 400      19.760  -8.999 -18.828  1.00 87.74           C  
ATOM   3077  CE3 TRP A 400      20.495 -10.699 -20.392  1.00 87.74           C  
ATOM   3078  NE1 TRP A 400      20.323  -8.140 -17.923  1.00 87.74           N  
ATOM   3079  CH2 TRP A 400      18.143 -10.133 -20.133  1.00 87.74           C  
ATOM   3080  CZ2 TRP A 400      18.421  -9.188 -19.179  1.00 87.74           C  
ATOM   3081  CZ3 TRP A 400      19.162 -10.886 -20.739  1.00 87.74           C  
ATOM   3082  N   GLY A 401      23.451 -10.698 -15.721  1.00 88.40           N  
ATOM   3083  CA  GLY A 401      23.763 -10.192 -14.394  1.00 88.40           C  
ATOM   3084  C   GLY A 401      22.649 -10.421 -13.391  1.00 88.40           C  
ATOM   3085  O   GLY A 401      21.625 -11.023 -13.719  1.00 88.40           O  
ATOM   3086  N   VAL A 402      22.962  -9.989 -12.086  1.00 90.50           N  
ATOM   3087  CA  VAL A 402      22.019 -10.161 -10.986  1.00 90.50           C  
ATOM   3088  C   VAL A 402      21.505  -8.798 -10.527  1.00 90.50           C  
ATOM   3089  CB  VAL A 402      22.662 -10.915  -9.800  1.00 90.50           C  
ATOM   3090  O   VAL A 402      22.285  -7.859 -10.355  1.00 90.50           O  
ATOM   3091  CG1 VAL A 402      21.670 -11.053  -8.647  1.00 90.50           C  
ATOM   3092  CG2 VAL A 402      23.160 -12.287 -10.248  1.00 90.50           C  
ATOM   3093  N   VAL A 403      20.173  -8.720 -10.485  1.00 91.55           N  
ATOM   3094  CA  VAL A 403      19.545  -7.510  -9.962  1.00 91.55           C  
ATOM   3095  C   VAL A 403      19.141  -7.726  -8.505  1.00 91.55           C  
ATOM   3096  CB  VAL A 403      18.314  -7.101 -10.801  1.00 91.55           C  
ATOM   3097  O   VAL A 403      18.323  -8.599  -8.204  1.00 91.55           O  
ATOM   3098  CG1 VAL A 403      17.666  -5.841 -10.230  1.00 91.55           C  
ATOM   3099  CG2 VAL A 403      18.712  -6.887 -12.260  1.00 91.55           C  
ATOM   3100  N   GLU A 404      19.836  -6.964  -7.655  1.00 91.36           N  
ATOM   3101  CA  GLU A 404      19.557  -7.040  -6.224  1.00 91.36           C  
ATOM   3102  C   GLU A 404      18.425  -6.095  -5.832  1.00 91.36           C  
ATOM   3103  CB  GLU A 404      20.815  -6.719  -5.413  1.00 91.36           C  
ATOM   3104  O   GLU A 404      18.463  -4.905  -6.154  1.00 91.36           O  
ATOM   3105  CG  GLU A 404      21.974  -7.670  -5.674  1.00 91.36           C  
ATOM   3106  CD  GLU A 404      23.238  -7.297  -4.916  1.00 91.36           C  
ATOM   3107  OE1 GLU A 404      24.349  -7.636  -5.384  1.00 91.36           O  
ATOM   3108  OE2 GLU A 404      23.117  -6.662  -3.845  1.00 91.36           O  
ATOM   3109  N   VAL A 405      17.424  -6.559  -5.138  1.00 91.04           N  
ATOM   3110  CA  VAL A 405      16.230  -5.809  -4.761  1.00 91.04           C  
ATOM   3111  C   VAL A 405      16.580  -4.792  -3.678  1.00 91.04           C  
ATOM   3112  CB  VAL A 405      15.103  -6.745  -4.270  1.00 91.04           C  
ATOM   3113  O   VAL A 405      16.065  -3.671  -3.680  1.00 91.04           O  
ATOM   3114  CG1 VAL A 405      13.911  -5.935  -3.765  1.00 91.04           C  
ATOM   3115  CG2 VAL A 405      14.673  -7.694  -5.388  1.00 91.04           C  
ATOM   3116  N   GLU A 406      17.515  -5.072  -2.803  1.00 89.01           N  
ATOM   3117  CA  GLU A 406      17.858  -4.249  -1.647  1.00 89.01           C  
ATOM   3118  C   GLU A 406      19.048  -3.342  -1.950  1.00 89.01           C  
ATOM   3119  CB  GLU A 406      18.163  -5.128  -0.432  1.00 89.01           C  
ATOM   3120  O   GLU A 406      19.510  -2.603  -1.078  1.00 89.01           O  
ATOM   3121  CG  GLU A 406      16.947  -5.859   0.118  1.00 89.01           C  
ATOM   3122  CD  GLU A 406      17.218  -6.566   1.437  1.00 89.01           C  
ATOM   3123  OE1 GLU A 406      16.250  -6.991   2.108  1.00 89.01           O  
ATOM   3124  OE2 GLU A 406      18.408  -6.695   1.803  1.00 89.01           O  
ATOM   3125  N   ASN A 407      19.483  -3.417  -3.186  1.00 89.93           N  
ATOM   3126  CA  ASN A 407      20.537  -2.512  -3.633  1.00 89.93           C  
ATOM   3127  C   ASN A 407      19.963  -1.202  -4.166  1.00 89.93           C  
ATOM   3128  CB  ASN A 407      21.405  -3.184  -4.699  1.00 89.93           C  
ATOM   3129  O   ASN A 407      19.249  -1.196  -5.170  1.00 89.93           O  
ATOM   3130  CG  ASN A 407      22.681  -2.417  -4.982  1.00 89.93           C  
ATOM   3131  ND2 ASN A 407      23.662  -3.093  -5.569  1.00 89.93           N  
ATOM   3132  OD1 ASN A 407      22.786  -1.227  -4.675  1.00 89.93           O  
ATOM   3133  N   PRO A 408      20.245   0.029  -3.476  1.00 90.31           N  
ATOM   3134  CA  PRO A 408      19.710   1.338  -3.858  1.00 90.31           C  
ATOM   3135  C   PRO A 408      20.180   1.787  -5.240  1.00 90.31           C  
ATOM   3136  CB  PRO A 408      20.247   2.270  -2.769  1.00 90.31           C  
ATOM   3137  O   PRO A 408      19.566   2.667  -5.849  1.00 90.31           O  
ATOM   3138  CG  PRO A 408      21.399   1.531  -2.168  1.00 90.31           C  
ATOM   3139  CD  PRO A 408      21.154   0.057  -2.322  1.00 90.31           C  
ATOM   3140  N   GLU A 409      21.274   1.136  -5.731  1.00 88.28           N  
ATOM   3141  CA  GLU A 409      21.783   1.472  -7.058  1.00 88.28           C  
ATOM   3142  C   GLU A 409      20.957   0.800  -8.152  1.00 88.28           C  
ATOM   3143  CB  GLU A 409      23.254   1.070  -7.188  1.00 88.28           C  
ATOM   3144  O   GLU A 409      20.907   1.283  -9.284  1.00 88.28           O  
ATOM   3145  CG  GLU A 409      24.190   1.863  -6.288  1.00 88.28           C  
ATOM   3146  CD  GLU A 409      25.658   1.532  -6.508  1.00 88.28           C  
ATOM   3147  OE1 GLU A 409      26.529   2.239  -5.953  1.00 88.28           O  
ATOM   3148  OE2 GLU A 409      25.938   0.558  -7.241  1.00 88.28           O  
ATOM   3149  N   HIS A 410      20.236  -0.288  -7.851  1.00 87.78           N  
ATOM   3150  CA  HIS A 410      19.485  -1.098  -8.803  1.00 87.78           C  
ATOM   3151  C   HIS A 410      17.999  -0.760  -8.764  1.00 87.78           C  
ATOM   3152  CB  HIS A 410      19.692  -2.587  -8.519  1.00 87.78           C  
ATOM   3153  O   HIS A 410      17.322  -0.796  -9.794  1.00 87.78           O  
ATOM   3154  CG  HIS A 410      21.062  -3.079  -8.862  1.00 87.78           C  
ATOM   3155  CD2 HIS A 410      22.147  -2.426  -9.340  1.00 87.78           C  
ATOM   3156  ND1 HIS A 410      21.435  -4.399  -8.725  1.00 87.78           N  
ATOM   3157  CE1 HIS A 410      22.695  -4.535  -9.103  1.00 87.78           C  
ATOM   3158  NE2 HIS A 410      23.150  -3.353  -9.481  1.00 87.78           N  
ATOM   3159  N   CYS A 411      17.466  -0.348  -7.575  1.00 92.39           N  
ATOM   3160  CA  CYS A 411      16.043  -0.056  -7.448  1.00 92.39           C  
ATOM   3161  C   CYS A 411      15.771   0.809  -6.222  1.00 92.39           C  
ATOM   3162  CB  CYS A 411      15.236  -1.350  -7.359  1.00 92.39           C  
ATOM   3163  O   CYS A 411      16.603   0.888  -5.317  1.00 92.39           O  
ATOM   3164  SG  CYS A 411      15.448  -2.235  -5.799  1.00 92.39           S  
ATOM   3165  N   ASP A 412      14.588   1.439  -6.187  1.00 93.64           N  
ATOM   3166  CA  ASP A 412      14.200   2.364  -5.127  1.00 93.64           C  
ATOM   3167  C   ASP A 412      13.472   1.635  -4.000  1.00 93.64           C  
ATOM   3168  CB  ASP A 412      13.317   3.482  -5.687  1.00 93.64           C  
ATOM   3169  O   ASP A 412      12.836   2.266  -3.154  1.00 93.64           O  
ATOM   3170  CG  ASP A 412      14.072   4.434  -6.597  1.00 93.64           C  
ATOM   3171  OD1 ASP A 412      15.310   4.548  -6.469  1.00 93.64           O  
ATOM   3172  OD2 ASP A 412      13.422   5.080  -7.448  1.00 93.64           O  
ATOM   3173  N   PHE A 413      13.572   0.317  -3.951  1.00 93.13           N  
ATOM   3174  CA  PHE A 413      12.860  -0.474  -2.955  1.00 93.13           C  
ATOM   3175  C   PHE A 413      13.233  -0.032  -1.545  1.00 93.13           C  
ATOM   3176  CB  PHE A 413      13.163  -1.965  -3.134  1.00 93.13           C  
ATOM   3177  O   PHE A 413      12.361   0.135  -0.690  1.00 93.13           O  
ATOM   3178  CG  PHE A 413      12.514  -2.845  -2.099  1.00 93.13           C  
ATOM   3179  CD1 PHE A 413      13.245  -3.329  -1.021  1.00 93.13           C  
ATOM   3180  CD2 PHE A 413      11.173  -3.188  -2.206  1.00 93.13           C  
ATOM   3181  CE1 PHE A 413      12.647  -4.143  -0.062  1.00 93.13           C  
ATOM   3182  CE2 PHE A 413      10.568  -4.002  -1.251  1.00 93.13           C  
ATOM   3183  CZ  PHE A 413      11.308  -4.479  -0.181  1.00 93.13           C  
ATOM   3184  N   VAL A 414      14.473   0.145  -1.239  1.00 91.18           N  
ATOM   3185  CA  VAL A 414      14.973   0.516   0.081  1.00 91.18           C  
ATOM   3186  C   VAL A 414      14.438   1.892   0.469  1.00 91.18           C  
ATOM   3187  CB  VAL A 414      16.518   0.512   0.124  1.00 91.18           C  
ATOM   3188  O   VAL A 414      14.015   2.103   1.608  1.00 91.18           O  
ATOM   3189  CG1 VAL A 414      17.021   0.978   1.489  1.00 91.18           C  
ATOM   3190  CG2 VAL A 414      17.057  -0.879  -0.202  1.00 91.18           C  
ATOM   3191  N   HIS A 415      14.421   2.770  -0.512  1.00 92.10           N  
ATOM   3192  CA  HIS A 415      13.909   4.117  -0.288  1.00 92.10           C  
ATOM   3193  C   HIS A 415      12.407   4.100  -0.029  1.00 92.10           C  
ATOM   3194  CB  HIS A 415      14.225   5.016  -1.486  1.00 92.10           C  
ATOM   3195  O   HIS A 415      11.912   4.837   0.827  1.00 92.10           O  
ATOM   3196  CG  HIS A 415      15.689   5.223  -1.711  1.00 92.10           C  
ATOM   3197  CD2 HIS A 415      16.382   5.529  -2.833  1.00 92.10           C  
ATOM   3198  ND1 HIS A 415      16.620   5.115  -0.700  1.00 92.10           N  
ATOM   3199  CE1 HIS A 415      17.825   5.348  -1.193  1.00 92.10           C  
ATOM   3200  NE2 HIS A 415      17.708   5.601  -2.485  1.00 92.10           N  
ATOM   3201  N   LEU A 416      11.694   3.283  -0.777  1.00 92.99           N  
ATOM   3202  CA  LEU A 416      10.253   3.143  -0.602  1.00 92.99           C  
ATOM   3203  C   LEU A 416       9.928   2.529   0.756  1.00 92.99           C  
ATOM   3204  CB  LEU A 416       9.657   2.282  -1.719  1.00 92.99           C  
ATOM   3205  O   LEU A 416       9.039   3.009   1.463  1.00 92.99           O  
ATOM   3206  CG  LEU A 416       8.145   2.059  -1.671  1.00 92.99           C  
ATOM   3207  CD1 LEU A 416       7.410   3.393  -1.756  1.00 92.99           C  
ATOM   3208  CD2 LEU A 416       7.705   1.128  -2.795  1.00 92.99           C  
ATOM   3209  N   ARG A 417      10.630   1.523   1.179  1.00 90.59           N  
ATOM   3210  CA  ARG A 417      10.449   0.880   2.477  1.00 90.59           C  
ATOM   3211  C   ARG A 417      10.733   1.855   3.615  1.00 90.59           C  
ATOM   3212  CB  ARG A 417      11.355  -0.347   2.600  1.00 90.59           C  
ATOM   3213  O   ARG A 417       9.961   1.941   4.572  1.00 90.59           O  
ATOM   3214  CG  ARG A 417      11.209  -1.091   3.917  1.00 90.59           C  
ATOM   3215  CD  ARG A 417      12.088  -2.333   3.964  1.00 90.59           C  
ATOM   3216  NE  ARG A 417      13.507  -1.989   3.983  1.00 90.59           N  
ATOM   3217  NH1 ARG A 417      14.250  -4.171   3.826  1.00 90.59           N  
ATOM   3218  NH2 ARG A 417      15.757  -2.447   3.942  1.00 90.59           N  
ATOM   3219  CZ  ARG A 417      14.501  -2.870   3.917  1.00 90.59           C  
ATOM   3220  N   ASN A 418      11.808   2.568   3.508  1.00 89.43           N  
ATOM   3221  CA  ASN A 418      12.194   3.552   4.514  1.00 89.43           C  
ATOM   3222  C   ASN A 418      11.158   4.665   4.636  1.00 89.43           C  
ATOM   3223  CB  ASN A 418      13.569   4.140   4.190  1.00 89.43           C  
ATOM   3224  O   ASN A 418      10.843   5.108   5.742  1.00 89.43           O  
ATOM   3225  CG  ASN A 418      14.702   3.179   4.496  1.00 89.43           C  
ATOM   3226  ND2 ASN A 418      15.860   3.417   3.893  1.00 89.43           N  
ATOM   3227  OD1 ASN A 418      14.537   2.231   5.269  1.00 89.43           O  
ATOM   3228  N   MET A 419      10.621   5.053   3.515  1.00 90.57           N  
ATOM   3229  CA  MET A 419       9.588   6.084   3.488  1.00 90.57           C  
ATOM   3230  C   MET A 419       8.310   5.592   4.159  1.00 90.57           C  
ATOM   3231  CB  MET A 419       9.292   6.513   2.050  1.00 90.57           C  
ATOM   3232  O   MET A 419       7.705   6.311   4.955  1.00 90.57           O  
ATOM   3233  CG  MET A 419       8.318   7.675   1.945  1.00 90.57           C  
ATOM   3234  SD  MET A 419       6.567   7.128   1.956  1.00 90.57           S  
ATOM   3235  CE  MET A 419       6.239   7.067   0.173  1.00 90.57           C  
ATOM   3236  N   LEU A 420       7.833   4.338   3.873  1.00 89.69           N  
ATOM   3237  CA  LEU A 420       6.561   3.777   4.316  1.00 89.69           C  
ATOM   3238  C   LEU A 420       6.598   3.457   5.807  1.00 89.69           C  
ATOM   3239  CB  LEU A 420       6.226   2.513   3.519  1.00 89.69           C  
ATOM   3240  O   LEU A 420       5.658   3.775   6.538  1.00 89.69           O  
ATOM   3241  CG  LEU A 420       5.810   2.722   2.062  1.00 89.69           C  
ATOM   3242  CD1 LEU A 420       5.657   1.378   1.358  1.00 89.69           C  
ATOM   3243  CD2 LEU A 420       4.515   3.522   1.985  1.00 89.69           C  
ATOM   3244  N   ILE A 421       7.715   2.929   6.313  1.00 85.90           N  
ATOM   3245  CA  ILE A 421       7.722   2.355   7.654  1.00 85.90           C  
ATOM   3246  C   ILE A 421       8.557   3.231   8.585  1.00 85.90           C  
ATOM   3247  CB  ILE A 421       8.266   0.909   7.648  1.00 85.90           C  
ATOM   3248  O   ILE A 421       8.169   3.478   9.730  1.00 85.90           O  
ATOM   3249  CG1 ILE A 421       7.369   0.005   6.794  1.00 85.90           C  
ATOM   3250  CG2 ILE A 421       8.384   0.370   9.077  1.00 85.90           C  
ATOM   3251  CD1 ILE A 421       7.946  -1.381   6.544  1.00 85.90           C  
ATOM   3252  N   ARG A 422       9.657   3.896   8.210  1.00 84.42           N  
ATOM   3253  CA  ARG A 422      10.648   4.520   9.081  1.00 84.42           C  
ATOM   3254  C   ARG A 422      10.388   6.016   9.223  1.00 84.42           C  
ATOM   3255  CB  ARG A 422      12.062   4.283   8.545  1.00 84.42           C  
ATOM   3256  O   ARG A 422      10.489   6.568  10.320  1.00 84.42           O  
ATOM   3257  CG  ARG A 422      13.163   4.696   9.508  1.00 84.42           C  
ATOM   3258  CD  ARG A 422      14.543   4.347   8.969  1.00 84.42           C  
ATOM   3259  NE  ARG A 422      15.604   4.935   9.782  1.00 84.42           N  
ATOM   3260  NH1 ARG A 422      16.818   2.980   9.984  1.00 84.42           N  
ATOM   3261  NH2 ARG A 422      17.566   4.907  10.977  1.00 84.42           N  
ATOM   3262  CZ  ARG A 422      16.660   4.273  10.246  1.00 84.42           C  
ATOM   3263  N   THR A 423       9.953   6.701   8.187  1.00 84.90           N  
ATOM   3264  CA  THR A 423       9.996   8.157   8.262  1.00 84.90           C  
ATOM   3265  C   THR A 423       8.594   8.747   8.131  1.00 84.90           C  
ATOM   3266  CB  THR A 423      10.907   8.746   7.169  1.00 84.90           C  
ATOM   3267  O   THR A 423       8.236   9.676   8.857  1.00 84.90           O  
ATOM   3268  CG2 THR A 423      12.368   8.387   7.419  1.00 84.90           C  
ATOM   3269  OG1 THR A 423      10.511   8.226   5.893  1.00 84.90           O  
ATOM   3270  N   HIS A 424       7.626   8.213   7.342  1.00 87.81           N  
ATOM   3271  CA  HIS A 424       6.445   8.965   6.933  1.00 87.81           C  
ATOM   3272  C   HIS A 424       5.165   8.225   7.306  1.00 87.81           C  
ATOM   3273  CB  HIS A 424       6.476   9.233   5.427  1.00 87.81           C  
ATOM   3274  O   HIS A 424       4.080   8.575   6.834  1.00 87.81           O  
ATOM   3275  CG  HIS A 424       7.564  10.169   5.006  1.00 87.81           C  
ATOM   3276  CD2 HIS A 424       8.748   9.938   4.392  1.00 87.81           C  
ATOM   3277  ND1 HIS A 424       7.496  11.530   5.214  1.00 87.81           N  
ATOM   3278  CE1 HIS A 424       8.595  12.096   4.743  1.00 87.81           C  
ATOM   3279  NE2 HIS A 424       9.371  11.152   4.240  1.00 87.81           N  
ATOM   3280  N   MET A 425       5.318   7.125   8.076  1.00 90.22           N  
ATOM   3281  CA  MET A 425       4.141   6.361   8.478  1.00 90.22           C  
ATOM   3282  C   MET A 425       3.154   7.241   9.238  1.00 90.22           C  
ATOM   3283  CB  MET A 425       4.545   5.163   9.340  1.00 90.22           C  
ATOM   3284  O   MET A 425       1.954   7.216   8.962  1.00 90.22           O  
ATOM   3285  CG  MET A 425       3.371   4.313   9.797  1.00 90.22           C  
ATOM   3286  SD  MET A 425       3.853   3.067  11.055  1.00 90.22           S  
ATOM   3287  CE  MET A 425       5.121   2.155  10.133  1.00 90.22           C  
ATOM   3288  N   GLN A 426       3.596   7.941  10.205  1.00 89.26           N  
ATOM   3289  CA  GLN A 426       2.743   8.797  11.023  1.00 89.26           C  
ATOM   3290  C   GLN A 426       2.113   9.907  10.185  1.00 89.26           C  
ATOM   3291  CB  GLN A 426       3.540   9.402  12.180  1.00 89.26           C  
ATOM   3292  O   GLN A 426       0.938  10.236  10.365  1.00 89.26           O  
ATOM   3293  CG  GLN A 426       2.688  10.184  13.171  1.00 89.26           C  
ATOM   3294  CD  GLN A 426       1.662   9.317  13.875  1.00 89.26           C  
ATOM   3295  NE2 GLN A 426       0.737   9.952  14.587  1.00 89.26           N  
ATOM   3296  OE1 GLN A 426       1.700   8.086  13.781  1.00 89.26           O  
ATOM   3297  N   ASP A 427       2.883  10.463   9.371  1.00 90.67           N  
ATOM   3298  CA  ASP A 427       2.381  11.511   8.487  1.00 90.67           C  
ATOM   3299  C   ASP A 427       1.267  10.983   7.586  1.00 90.67           C  
ATOM   3300  CB  ASP A 427       3.517  12.086   7.638  1.00 90.67           C  
ATOM   3301  O   ASP A 427       0.260  11.661   7.374  1.00 90.67           O  
ATOM   3302  CG  ASP A 427       3.092  13.290   6.816  1.00 90.67           C  
ATOM   3303  OD1 ASP A 427       2.462  14.216   7.371  1.00 90.67           O  
ATOM   3304  OD2 ASP A 427       3.387  13.311   5.601  1.00 90.67           O  
ATOM   3305  N   LEU A 428       1.446   9.839   7.006  1.00 92.94           N  
ATOM   3306  CA  LEU A 428       0.443   9.204   6.158  1.00 92.94           C  
ATOM   3307  C   LEU A 428      -0.849   8.962   6.932  1.00 92.94           C  
ATOM   3308  CB  LEU A 428       0.973   7.880   5.601  1.00 92.94           C  
ATOM   3309  O   LEU A 428      -1.943   9.183   6.406  1.00 92.94           O  
ATOM   3310  CG  LEU A 428       2.072   7.982   4.542  1.00 92.94           C  
ATOM   3311  CD1 LEU A 428       2.747   6.628   4.347  1.00 92.94           C  
ATOM   3312  CD2 LEU A 428       1.500   8.494   3.224  1.00 92.94           C  
ATOM   3313  N   ILE A 429      -0.715   8.603   8.142  1.00 92.56           N  
ATOM   3314  CA  ILE A 429      -1.867   8.361   9.003  1.00 92.56           C  
ATOM   3315  C   ILE A 429      -2.578   9.680   9.298  1.00 92.56           C  
ATOM   3316  CB  ILE A 429      -1.452   7.669  10.321  1.00 92.56           C  
ATOM   3317  O   ILE A 429      -3.805   9.764   9.211  1.00 92.56           O  
ATOM   3318  CG1 ILE A 429      -0.920   6.259  10.039  1.00 92.56           C  
ATOM   3319  CG2 ILE A 429      -2.628   7.625  11.301  1.00 92.56           C  
ATOM   3320  CD1 ILE A 429      -0.327   5.566  11.259  1.00 92.56           C  
ATOM   3321  N   GLU A 430      -1.878  10.664   9.605  1.00 91.62           N  
ATOM   3322  CA  GLU A 430      -2.428  11.976   9.936  1.00 91.62           C  
ATOM   3323  C   GLU A 430      -3.124  12.602   8.731  1.00 91.62           C  
ATOM   3324  CB  GLU A 430      -1.327  12.907  10.451  1.00 91.62           C  
ATOM   3325  O   GLU A 430      -4.200  13.189   8.865  1.00 91.62           O  
ATOM   3326  CG  GLU A 430      -0.847  12.573  11.856  1.00 91.62           C  
ATOM   3327  CD  GLU A 430       0.311  13.445  12.316  1.00 91.62           C  
ATOM   3328  OE1 GLU A 430       0.800  13.253  13.453  1.00 91.62           O  
ATOM   3329  OE2 GLU A 430       0.731  14.327  11.535  1.00 91.62           O  
ATOM   3330  N   THR A 431      -2.429  12.559   7.605  1.00 91.56           N  
ATOM   3331  CA  THR A 431      -3.016  13.094   6.382  1.00 91.56           C  
ATOM   3332  C   THR A 431      -4.338  12.400   6.068  1.00 91.56           C  
ATOM   3333  CB  THR A 431      -2.056  12.940   5.188  1.00 91.56           C  
ATOM   3334  O   THR A 431      -5.300  13.047   5.647  1.00 91.56           O  
ATOM   3335  CG2 THR A 431      -2.649  13.551   3.923  1.00 91.56           C  
ATOM   3336  OG1 THR A 431      -0.819  13.599   5.489  1.00 91.56           O  
ATOM   3337  N   THR A 432      -4.369  11.143   6.237  1.00 93.24           N  
ATOM   3338  CA  THR A 432      -5.594  10.384   6.011  1.00 93.24           C  
ATOM   3339  C   THR A 432      -6.696  10.841   6.962  1.00 93.24           C  
ATOM   3340  CB  THR A 432      -5.355   8.873   6.186  1.00 93.24           C  
ATOM   3341  O   THR A 432      -7.844  11.021   6.550  1.00 93.24           O  
ATOM   3342  CG2 THR A 432      -6.634   8.081   5.935  1.00 93.24           C  
ATOM   3343  OG1 THR A 432      -4.351   8.443   5.259  1.00 93.24           O  
ATOM   3344  N   HIS A 433      -6.343  11.052   8.197  1.00 92.58           N  
ATOM   3345  CA  HIS A 433      -7.299  11.452   9.224  1.00 92.58           C  
ATOM   3346  C   HIS A 433      -7.798  12.874   8.988  1.00 92.58           C  
ATOM   3347  CB  HIS A 433      -6.672  11.339  10.614  1.00 92.58           C  
ATOM   3348  O   HIS A 433      -9.004  13.129   9.035  1.00 92.58           O  
ATOM   3349  CG  HIS A 433      -7.624  11.634  11.728  1.00 92.58           C  
ATOM   3350  CD2 HIS A 433      -8.500  10.837  12.384  1.00 92.58           C  
ATOM   3351  ND1 HIS A 433      -7.750  12.887  12.287  1.00 92.58           N  
ATOM   3352  CE1 HIS A 433      -8.663  12.847  13.243  1.00 92.58           C  
ATOM   3353  NE2 HIS A 433      -9.134  11.614  13.322  1.00 92.58           N  
ATOM   3354  N   HIS A 434      -6.971  13.800   8.731  1.00 92.10           N  
ATOM   3355  CA  HIS A 434      -7.297  15.221   8.717  1.00 92.10           C  
ATOM   3356  C   HIS A 434      -7.791  15.660   7.343  1.00 92.10           C  
ATOM   3357  CB  HIS A 434      -6.082  16.054   9.129  1.00 92.10           C  
ATOM   3358  O   HIS A 434      -8.555  16.622   7.231  1.00 92.10           O  
ATOM   3359  CG  HIS A 434      -5.686  15.871  10.560  1.00 92.10           C  
ATOM   3360  CD2 HIS A 434      -4.550  15.387  11.114  1.00 92.10           C  
ATOM   3361  ND1 HIS A 434      -6.516  16.204  11.609  1.00 92.10           N  
ATOM   3362  CE1 HIS A 434      -5.903  15.932  12.750  1.00 92.10           C  
ATOM   3363  NE2 HIS A 434      -4.709  15.435  12.477  1.00 92.10           N  
ATOM   3364  N   VAL A 435      -7.375  14.972   6.315  1.00 91.97           N  
ATOM   3365  CA  VAL A 435      -7.711  15.423   4.968  1.00 91.97           C  
ATOM   3366  C   VAL A 435      -8.771  14.504   4.365  1.00 91.97           C  
ATOM   3367  CB  VAL A 435      -6.464  15.468   4.058  1.00 91.97           C  
ATOM   3368  O   VAL A 435      -9.912  14.919   4.149  1.00 91.97           O  
ATOM   3369  CG1 VAL A 435      -6.845  15.895   2.641  1.00 91.97           C  
ATOM   3370  CG2 VAL A 435      -5.413  16.412   4.639  1.00 91.97           C  
ATOM   3371  N   HIS A 436      -8.440  13.260   4.195  1.00 93.70           N  
ATOM   3372  CA  HIS A 436      -9.292  12.349   3.439  1.00 93.70           C  
ATOM   3373  C   HIS A 436     -10.519  11.942   4.249  1.00 93.70           C  
ATOM   3374  CB  HIS A 436      -8.506  11.107   3.016  1.00 93.70           C  
ATOM   3375  O   HIS A 436     -11.645  11.999   3.749  1.00 93.70           O  
ATOM   3376  CG  HIS A 436      -7.336  11.408   2.135  1.00 93.70           C  
ATOM   3377  CD2 HIS A 436      -6.020  11.122   2.276  1.00 93.70           C  
ATOM   3378  ND1 HIS A 436      -7.457  12.090   0.944  1.00 93.70           N  
ATOM   3379  CE1 HIS A 436      -6.263  12.209   0.388  1.00 93.70           C  
ATOM   3380  NE2 HIS A 436      -5.374  11.630   1.177  1.00 93.70           N  
ATOM   3381  N   TYR A 437     -10.342  11.499   5.458  1.00 94.73           N  
ATOM   3382  CA  TYR A 437     -11.448  11.050   6.296  1.00 94.73           C  
ATOM   3383  C   TYR A 437     -12.352  12.215   6.679  1.00 94.73           C  
ATOM   3384  CB  TYR A 437     -10.920  10.361   7.559  1.00 94.73           C  
ATOM   3385  O   TYR A 437     -13.578  12.090   6.662  1.00 94.73           O  
ATOM   3386  CG  TYR A 437     -12.002   9.981   8.540  1.00 94.73           C  
ATOM   3387  CD1 TYR A 437     -12.085  10.595   9.788  1.00 94.73           C  
ATOM   3388  CD2 TYR A 437     -12.943   9.007   8.222  1.00 94.73           C  
ATOM   3389  CE1 TYR A 437     -13.079  10.246  10.696  1.00 94.73           C  
ATOM   3390  CE2 TYR A 437     -13.941   8.650   9.122  1.00 94.73           C  
ATOM   3391  OH  TYR A 437     -14.988   8.925  11.250  1.00 94.73           O  
ATOM   3392  CZ  TYR A 437     -14.001   9.275  10.355  1.00 94.73           C  
ATOM   3393  N   GLU A 438     -11.780  13.354   7.028  1.00 92.28           N  
ATOM   3394  CA  GLU A 438     -12.554  14.538   7.393  1.00 92.28           C  
ATOM   3395  C   GLU A 438     -13.401  15.025   6.221  1.00 92.28           C  
ATOM   3396  CB  GLU A 438     -11.628  15.658   7.874  1.00 92.28           C  
ATOM   3397  O   GLU A 438     -14.536  15.467   6.411  1.00 92.28           O  
ATOM   3398  CG  GLU A 438     -11.069  15.436   9.272  1.00 92.28           C  
ATOM   3399  CD  GLU A 438     -12.137  15.450  10.354  1.00 92.28           C  
ATOM   3400  OE1 GLU A 438     -12.030  14.664  11.323  1.00 92.28           O  
ATOM   3401  OE2 GLU A 438     -13.089  16.253  10.232  1.00 92.28           O  
ATOM   3402  N   ASN A 439     -12.803  15.062   5.043  1.00 92.43           N  
ATOM   3403  CA  ASN A 439     -13.571  15.409   3.852  1.00 92.43           C  
ATOM   3404  C   ASN A 439     -14.746  14.457   3.646  1.00 92.43           C  
ATOM   3405  CB  ASN A 439     -12.670  15.416   2.616  1.00 92.43           C  
ATOM   3406  O   ASN A 439     -15.846  14.889   3.299  1.00 92.43           O  
ATOM   3407  CG  ASN A 439     -11.707  16.588   2.601  1.00 92.43           C  
ATOM   3408  ND2 ASN A 439     -10.642  16.470   1.818  1.00 92.43           N  
ATOM   3409  OD1 ASN A 439     -11.920  17.590   3.288  1.00 92.43           O  
ATOM   3410  N   TYR A 440     -14.460  13.177   3.776  1.00 93.64           N  
ATOM   3411  CA  TYR A 440     -15.502  12.163   3.655  1.00 93.64           C  
ATOM   3412  C   TYR A 440     -16.569  12.347   4.728  1.00 93.64           C  
ATOM   3413  CB  TYR A 440     -14.899  10.758   3.754  1.00 93.64           C  
ATOM   3414  O   TYR A 440     -17.766  12.291   4.437  1.00 93.64           O  
ATOM   3415  CG  TYR A 440     -15.926   9.653   3.706  1.00 93.64           C  
ATOM   3416  CD1 TYR A 440     -16.419   9.083   4.878  1.00 93.64           C  
ATOM   3417  CD2 TYR A 440     -16.404   9.176   2.491  1.00 93.64           C  
ATOM   3418  CE1 TYR A 440     -17.364   8.063   4.839  1.00 93.64           C  
ATOM   3419  CE2 TYR A 440     -17.349   8.156   2.440  1.00 93.64           C  
ATOM   3420  OH  TYR A 440     -18.758   6.597   3.573  1.00 93.64           O  
ATOM   3421  CZ  TYR A 440     -17.822   7.607   3.617  1.00 93.64           C  
ATOM   3422  N   ARG A 441     -16.159  12.511   5.953  1.00 92.48           N  
ATOM   3423  CA  ARG A 441     -17.045  12.694   7.098  1.00 92.48           C  
ATOM   3424  C   ARG A 441     -17.938  13.916   6.909  1.00 92.48           C  
ATOM   3425  CB  ARG A 441     -16.234  12.832   8.388  1.00 92.48           C  
ATOM   3426  O   ARG A 441     -19.137  13.864   7.189  1.00 92.48           O  
ATOM   3427  CG  ARG A 441     -17.085  12.882   9.647  1.00 92.48           C  
ATOM   3428  CD  ARG A 441     -16.230  13.002  10.901  1.00 92.48           C  
ATOM   3429  NE  ARG A 441     -17.049  13.150  12.100  1.00 92.48           N  
ATOM   3430  NH1 ARG A 441     -15.399  14.170  13.354  1.00 92.48           N  
ATOM   3431  NH2 ARG A 441     -17.465  13.784  14.268  1.00 92.48           N  
ATOM   3432  CZ  ARG A 441     -16.636  13.701  13.238  1.00 92.48           C  
ATOM   3433  N   ALA A 442     -17.315  15.036   6.575  1.00 90.42           N  
ATOM   3434  CA  ALA A 442     -18.048  16.273   6.317  1.00 90.42           C  
ATOM   3435  C   ALA A 442     -19.113  16.065   5.243  1.00 90.42           C  
ATOM   3436  CB  ALA A 442     -17.088  17.384   5.901  1.00 90.42           C  
ATOM   3437  O   ALA A 442     -20.249  16.523   5.390  1.00 90.42           O  
ATOM   3438  N   GLN A 443     -18.762  15.421   4.141  1.00 90.85           N  
ATOM   3439  CA  GLN A 443     -19.673  15.153   3.034  1.00 90.85           C  
ATOM   3440  C   GLN A 443     -20.815  14.240   3.470  1.00 90.85           C  
ATOM   3441  CB  GLN A 443     -18.920  14.526   1.859  1.00 90.85           C  
ATOM   3442  O   GLN A 443     -21.969  14.458   3.095  1.00 90.85           O  
ATOM   3443  CG  GLN A 443     -18.054  15.513   1.088  1.00 90.85           C  
ATOM   3444  CD  GLN A 443     -17.279  14.857  -0.040  1.00 90.85           C  
ATOM   3445  NE2 GLN A 443     -16.227  15.523  -0.503  1.00 90.85           N  
ATOM   3446  OE1 GLN A 443     -17.623  13.760  -0.491  1.00 90.85           O  
ATOM   3447  N   LYS A 444     -20.516  13.241   4.255  1.00 89.66           N  
ATOM   3448  CA  LYS A 444     -21.508  12.280   4.729  1.00 89.66           C  
ATOM   3449  C   LYS A 444     -22.444  12.915   5.753  1.00 89.66           C  
ATOM   3450  CB  LYS A 444     -20.821  11.056   5.336  1.00 89.66           C  
ATOM   3451  O   LYS A 444     -23.649  12.654   5.746  1.00 89.66           O  
ATOM   3452  CG  LYS A 444     -21.747   9.866   5.543  1.00 89.66           C  
ATOM   3453  CD  LYS A 444     -22.167   9.246   4.217  1.00 89.66           C  
ATOM   3454  CE  LYS A 444     -23.046   8.021   4.425  1.00 89.66           C  
ATOM   3455  NZ  LYS A 444     -23.469   7.415   3.126  1.00 89.66           N  
ATOM   3456  N   LEU A 445     -21.936  13.709   6.647  1.00 87.60           N  
ATOM   3457  CA  LEU A 445     -22.739  14.406   7.646  1.00 87.60           C  
ATOM   3458  C   LEU A 445     -23.662  15.424   6.987  1.00 87.60           C  
ATOM   3459  CB  LEU A 445     -21.836  15.103   8.667  1.00 87.60           C  
ATOM   3460  O   LEU A 445     -24.791  15.630   7.440  1.00 87.60           O  
ATOM   3461  CG  LEU A 445     -21.140  14.199   9.686  1.00 87.60           C  
ATOM   3462  CD1 LEU A 445     -20.191  15.015  10.557  1.00 87.60           C  
ATOM   3463  CD2 LEU A 445     -22.168  13.470  10.545  1.00 87.60           C  
ATOM   3464  N   GLN A 446     -23.103  16.067   5.973  1.00 88.50           N  
ATOM   3465  CA  GLN A 446     -23.922  16.997   5.202  1.00 88.50           C  
ATOM   3466  C   GLN A 446     -25.074  16.273   4.511  1.00 88.50           C  
ATOM   3467  CB  GLN A 446     -23.069  17.734   4.168  1.00 88.50           C  
ATOM   3468  O   GLN A 446     -26.184  16.803   4.424  1.00 88.50           O  
ATOM   3469  CG  GLN A 446     -22.142  18.782   4.770  1.00 88.50           C  
ATOM   3470  CD  GLN A 446     -21.264  19.455   3.732  1.00 88.50           C  
ATOM   3471  NE2 GLN A 446     -20.411  20.369   4.180  1.00 88.50           N  
ATOM   3472  OE1 GLN A 446     -21.351  19.154   2.537  1.00 88.50           O  
ATOM   3473  N   SER A 447     -24.785  15.142   3.999  1.00 87.24           N  
ATOM   3474  CA  SER A 447     -25.793  14.344   3.308  1.00 87.24           C  
ATOM   3475  C   SER A 447     -26.836  13.807   4.282  1.00 87.24           C  
ATOM   3476  CB  SER A 447     -25.137  13.184   2.558  1.00 87.24           C  
ATOM   3477  O   SER A 447     -27.983  13.566   3.901  1.00 87.24           O  
ATOM   3478  OG  SER A 447     -24.595  12.241   3.467  1.00 87.24           O  
ATOM   3479  N   MET A 448     -26.513  13.607   5.543  1.00 82.36           N  
ATOM   3480  CA  MET A 448     -27.379  13.111   6.608  1.00 82.36           C  
ATOM   3481  C   MET A 448     -28.126  14.259   7.281  1.00 82.36           C  
ATOM   3482  CB  MET A 448     -26.566  12.336   7.647  1.00 82.36           C  
ATOM   3483  O   MET A 448     -28.920  14.036   8.196  1.00 82.36           O  
ATOM   3484  CG  MET A 448     -26.028  11.009   7.138  1.00 82.36           C  
ATOM   3485  SD  MET A 448     -25.157  10.057   8.442  1.00 82.36           S  
ATOM   3486  CE  MET A 448     -24.436   8.727   7.441  1.00 82.36           C  
ATOM   3487  N   GLY A 449     -27.948  15.572   6.726  1.00 76.02           N  
ATOM   3488  CA  GLY A 449     -28.786  16.682   7.151  1.00 76.02           C  
ATOM   3489  C   GLY A 449     -28.184  17.481   8.292  1.00 76.02           C  
ATOM   3490  O   GLY A 449     -28.882  18.256   8.950  1.00 76.02           O  
ATOM   3491  N   PHE A 450     -26.881  17.264   8.696  1.00 67.54           N  
ATOM   3492  CA  PHE A 450     -26.155  18.007   9.718  1.00 67.54           C  
ATOM   3493  C   PHE A 450     -25.416  19.191   9.105  1.00 67.54           C  
ATOM   3494  CB  PHE A 450     -25.167  17.093  10.450  1.00 67.54           C  
ATOM   3495  O   PHE A 450     -24.477  19.008   8.328  1.00 67.54           O  
ATOM   3496  CG  PHE A 450     -25.812  16.195  11.470  1.00 67.54           C  
ATOM   3497  CD1 PHE A 450     -26.107  16.665  12.743  1.00 67.54           C  
ATOM   3498  CD2 PHE A 450     -26.124  14.878  11.155  1.00 67.54           C  
ATOM   3499  CE1 PHE A 450     -26.705  15.836  13.690  1.00 67.54           C  
ATOM   3500  CE2 PHE A 450     -26.721  14.043  12.095  1.00 67.54           C  
ATOM   3501  CZ  PHE A 450     -27.010  14.524  13.362  1.00 67.54           C  
ATOM   3502  N   THR A 451     -26.029  20.155   8.398  1.00 63.20           N  
ATOM   3503  CA  THR A 451     -25.416  21.365   7.862  1.00 63.20           C  
ATOM   3504  C   THR A 451     -25.031  22.321   8.988  1.00 63.20           C  
ATOM   3505  CB  THR A 451     -26.360  22.081   6.878  1.00 63.20           C  
ATOM   3506  O   THR A 451     -25.726  22.404  10.003  1.00 63.20           O  
ATOM   3507  CG2 THR A 451     -26.792  21.147   5.753  1.00 63.20           C  
ATOM   3508  OG1 THR A 451     -27.524  22.531   7.584  1.00 63.20           O  
ATOM   3509  N   ASN A 452     -23.713  22.408   9.358  1.00 53.38           N  
ATOM   3510  CA  ASN A 452     -23.098  23.457  10.164  1.00 53.38           C  
ATOM   3511  C   ASN A 452     -23.676  24.830   9.831  1.00 53.38           C  
ATOM   3512  CB  ASN A 452     -21.580  23.460   9.974  1.00 53.38           C  
ATOM   3513  O   ASN A 452     -22.929  25.777   9.577  1.00 53.38           O  
ATOM   3514  CG  ASN A 452     -20.875  22.488  10.899  1.00 53.38           C  
ATOM   3515  ND2 ASN A 452     -19.567  22.342  10.721  1.00 53.38           N  
ATOM   3516  OD1 ASN A 452     -21.500  21.872  11.767  1.00 53.38           O  
ATOM   3517  N   THR A 453     -24.982  24.938   9.635  1.00 45.38           N  
ATOM   3518  CA  THR A 453     -25.471  26.312   9.645  1.00 45.38           C  
ATOM   3519  C   THR A 453     -25.879  26.731  11.055  1.00 45.38           C  
ATOM   3520  CB  THR A 453     -26.664  26.488   8.688  1.00 45.38           C  
ATOM   3521  O   THR A 453     -26.822  26.177  11.624  1.00 45.38           O  
ATOM   3522  CG2 THR A 453     -26.238  26.298   7.236  1.00 45.38           C  
ATOM   3523  OG1 THR A 453     -27.673  25.521   9.009  1.00 45.38           O  
ATOM   3524  N   VAL A 454     -25.012  26.760  12.061  1.00 46.59           N  
ATOM   3525  CA  VAL A 454     -25.016  27.719  13.160  1.00 46.59           C  
ATOM   3526  C   VAL A 454     -24.895  29.138  12.608  1.00 46.59           C  
ATOM   3527  CB  VAL A 454     -23.875  27.438  14.163  1.00 46.59           C  
ATOM   3528  O   VAL A 454     -24.018  29.419  11.788  1.00 46.59           O  
ATOM   3529  CG1 VAL A 454     -24.044  28.283  15.424  1.00 46.59           C  
ATOM   3530  CG2 VAL A 454     -23.829  25.952  14.514  1.00 46.59           C  
ATOM   3531  N   SER A 455     -25.948  29.818  11.902  1.00 38.19           N  
ATOM   3532  CA  SER A 455     -26.398  31.171  12.213  1.00 38.19           C  
ATOM   3533  C   SER A 455     -25.699  32.203  11.334  1.00 38.19           C  
ATOM   3534  CB  SER A 455     -26.149  31.494  13.687  1.00 38.19           C  
ATOM   3535  O   SER A 455     -24.537  32.540  11.567  1.00 38.19           O  
ATOM   3536  OG  SER A 455     -25.209  30.593  14.247  1.00 38.19           O  
ATOM   3537  N   SER A 456     -25.836  32.198  10.018  1.00 38.12           N  
ATOM   3538  CA  SER A 456     -25.752  33.483   9.332  1.00 38.12           C  
ATOM   3539  C   SER A 456     -26.733  33.553   8.166  1.00 38.12           C  
ATOM   3540  CB  SER A 456     -24.329  33.729   8.827  1.00 38.12           C  
ATOM   3541  O   SER A 456     -26.403  34.079   7.101  1.00 38.12           O  
ATOM   3542  OG  SER A 456     -23.626  34.590   9.706  1.00 38.12           O  
ATOM   3543  N   ASP A 457     -27.919  33.028   8.310  1.00 39.33           N  
ATOM   3544  CA  ASP A 457     -28.934  33.423   7.339  1.00 39.33           C  
ATOM   3545  C   ASP A 457     -30.059  34.210   8.009  1.00 39.33           C  
ATOM   3546  CB  ASP A 457     -29.504  32.194   6.628  1.00 39.33           C  
ATOM   3547  O   ASP A 457     -30.808  33.662   8.820  1.00 39.33           O  
ATOM   3548  CG  ASP A 457     -28.638  31.723   5.473  1.00 39.33           C  
ATOM   3549  OD1 ASP A 457     -27.871  32.536   4.914  1.00 39.33           O  
ATOM   3550  OD2 ASP A 457     -28.725  30.528   5.117  1.00 39.33           O  
ATOM   3551  N   ARG A 458     -29.727  35.419   8.616  1.00 37.46           N  
ATOM   3552  CA  ARG A 458     -30.673  36.530   8.597  1.00 37.46           C  
ATOM   3553  C   ARG A 458     -31.330  36.667   7.228  1.00 37.46           C  
ATOM   3554  CB  ARG A 458     -29.974  37.837   8.977  1.00 37.46           C  
ATOM   3555  O   ARG A 458     -30.643  36.831   6.218  1.00 37.46           O  
ATOM   3556  CG  ARG A 458     -30.444  38.427  10.296  1.00 37.46           C  
ATOM   3557  CD  ARG A 458     -29.666  39.683  10.662  1.00 37.46           C  
ATOM   3558  NE  ARG A 458     -30.225  40.340  11.841  1.00 37.46           N  
ATOM   3559  NH1 ARG A 458     -28.952  42.257  11.631  1.00 37.46           N  
ATOM   3560  NH2 ARG A 458     -30.446  42.049  13.358  1.00 37.46           N  
ATOM   3561  CZ  ARG A 458     -29.873  41.547  12.274  1.00 37.46           C  
ATOM   3562  N   PRO A 459     -32.540  36.079   7.037  1.00 39.87           N  
ATOM   3563  CA  PRO A 459     -33.196  36.275   5.742  1.00 39.87           C  
ATOM   3564  C   PRO A 459     -33.632  37.721   5.515  1.00 39.87           C  
ATOM   3565  CB  PRO A 459     -34.409  35.345   5.817  1.00 39.87           C  
ATOM   3566  O   PRO A 459     -34.109  38.379   6.444  1.00 39.87           O  
ATOM   3567  CG  PRO A 459     -34.750  35.276   7.270  1.00 39.87           C  
ATOM   3568  CD  PRO A 459     -33.729  36.067   8.037  1.00 39.87           C  
ATOM   3569  N   GLU A 460     -32.884  38.574   4.824  1.00 33.60           N  
ATOM   3570  CA  GLU A 460     -33.317  39.745   4.066  1.00 33.60           C  
ATOM   3571  C   GLU A 460     -34.491  39.407   3.152  1.00 33.60           C  
ATOM   3572  CB  GLU A 460     -32.157  40.313   3.244  1.00 33.60           C  
ATOM   3573  O   GLU A 460     -34.425  38.452   2.375  1.00 33.60           O  
ATOM   3574  CG  GLU A 460     -31.187  41.160   4.054  1.00 33.60           C  
ATOM   3575  CD  GLU A 460     -30.262  42.004   3.191  1.00 33.60           C  
ATOM   3576  OE1 GLU A 460     -29.534  42.861   3.741  1.00 33.60           O  
ATOM   3577  OE2 GLU A 460     -30.268  41.808   1.956  1.00 33.60           O  
ATOM   3578  N   SER A 461     -35.742  39.619   3.692  1.00 36.58           N  
ATOM   3579  CA  SER A 461     -36.742  40.013   2.705  1.00 36.58           C  
ATOM   3580  C   SER A 461     -37.455  41.295   3.121  1.00 36.58           C  
ATOM   3581  CB  SER A 461     -37.764  38.894   2.501  1.00 36.58           C  
ATOM   3582  O   SER A 461     -37.678  41.529   4.311  1.00 36.58           O  
ATOM   3583  OG  SER A 461     -37.952  38.159   3.698  1.00 36.58           O  
ATOM   3584  N   PRO A 462     -37.782  42.249   2.054  1.00 35.01           N  
ATOM   3585  CA  PRO A 462     -38.379  43.548   1.736  1.00 35.01           C  
ATOM   3586  C   PRO A 462     -39.794  43.698   2.291  1.00 35.01           C  
ATOM   3587  CB  PRO A 462     -38.388  43.567   0.206  1.00 35.01           C  
ATOM   3588  O   PRO A 462     -40.426  42.704   2.657  1.00 35.01           O  
ATOM   3589  CG  PRO A 462     -38.629  42.147  -0.192  1.00 35.01           C  
ATOM   3590  CD  PRO A 462     -38.613  41.295   1.045  1.00 35.01           C  
ATOM   3591  N   LYS A 463     -40.092  44.860   2.991  1.00 31.55           N  
ATOM   3592  CA  LYS A 463     -40.974  46.023   2.954  1.00 31.55           C  
ATOM   3593  C   LYS A 463     -42.382  45.661   3.416  1.00 31.55           C  
ATOM   3594  CB  LYS A 463     -41.021  46.616   1.545  1.00 31.55           C  
ATOM   3595  O   LYS A 463     -42.931  44.635   3.006  1.00 31.55           O  
ATOM   3596  CG  LYS A 463     -39.750  47.346   1.137  1.00 31.55           C  
ATOM   3597  CD  LYS A 463     -39.902  48.019  -0.221  1.00 31.55           C  
ATOM   3598  CE  LYS A 463     -38.639  48.770  -0.619  1.00 31.55           C  
ATOM   3599  NZ  LYS A 463     -38.693  49.233  -2.038  1.00 31.55           N  
ATOM   3600  N   THR A 464     -42.878  46.227   4.526  1.00 30.40           N  
ATOM   3601  CA  THR A 464     -44.102  47.015   4.612  1.00 30.40           C  
ATOM   3602  C   THR A 464     -45.211  46.220   5.295  1.00 30.40           C  
ATOM   3603  CB  THR A 464     -44.575  47.467   3.218  1.00 30.40           C  
ATOM   3604  O   THR A 464     -45.427  45.048   4.979  1.00 30.40           O  
ATOM   3605  CG2 THR A 464     -44.666  48.987   3.133  1.00 30.40           C  
ATOM   3606  OG1 THR A 464     -43.647  47.000   2.231  1.00 30.40           O  
ATOM   3607  N   ALA A 465     -45.547  46.554   6.556  1.00 34.85           N  
ATOM   3608  CA  ALA A 465     -46.856  47.049   6.974  1.00 34.85           C  
ATOM   3609  C   ALA A 465     -47.444  46.177   8.079  1.00 34.85           C  
ATOM   3610  CB  ALA A 465     -47.808  47.108   5.782  1.00 34.85           C  
ATOM   3611  O   ALA A 465     -47.416  44.947   7.989  1.00 34.85           O  
ATOM   3612  N   GLN A 466     -47.321  46.626   9.301  1.00 34.84           N  
ATOM   3613  CA  GLN A 466     -48.233  46.914  10.403  1.00 34.84           C  
ATOM   3614  C   GLN A 466     -49.199  45.756  10.635  1.00 34.84           C  
ATOM   3615  CB  GLN A 466     -49.013  48.202  10.133  1.00 34.84           C  
ATOM   3616  O   GLN A 466     -49.933  45.361   9.726  1.00 34.84           O  
ATOM   3617  CG  GLN A 466     -48.675  49.338  11.089  1.00 34.84           C  
ATOM   3618  CD  GLN A 466     -49.435  50.613  10.777  1.00 34.84           C  
ATOM   3619  NE2 GLN A 466     -49.643  51.443  11.794  1.00 34.84           N  
ATOM   3620  OE1 GLN A 466     -49.830  50.851   9.632  1.00 34.84           O  
ATOM   3621  N   GLU A 467     -48.715  44.715  11.415  1.00 40.23           N  
ATOM   3622  CA  GLU A 467     -49.708  43.952  12.165  1.00 40.23           C  
ATOM   3623  C   GLU A 467     -49.076  43.249  13.362  1.00 40.23           C  
ATOM   3624  CB  GLU A 467     -50.398  42.929  11.258  1.00 40.23           C  
ATOM   3625  O   GLU A 467     -47.961  42.731  13.267  1.00 40.23           O  
ATOM   3626  CG  GLU A 467     -51.554  43.503  10.452  1.00 40.23           C  
ATOM   3627  CD  GLU A 467     -52.275  42.461   9.612  1.00 40.23           C  
ATOM   3628  OE1 GLU A 467     -53.282  42.804   8.952  1.00 40.23           O  
ATOM   3629  OE2 GLU A 467     -51.830  41.291   9.614  1.00 40.23           O  
ATOM   3630  N   SER A 468     -48.986  43.787  14.604  1.00 48.94           N  
ATOM   3631  CA  SER A 468     -48.901  43.529  16.038  1.00 48.94           C  
ATOM   3632  C   SER A 468     -47.800  42.523  16.354  1.00 48.94           C  
ATOM   3633  CB  SER A 468     -50.240  43.018  16.572  1.00 48.94           C  
ATOM   3634  O   SER A 468     -47.762  41.434  15.776  1.00 48.94           O  
ATOM   3635  OG  SER A 468     -50.138  42.681  17.944  1.00 48.94           O  
ATOM   3636  N   PRO A 469     -46.534  42.976  16.851  1.00 49.38           N  
ATOM   3637  CA  PRO A 469     -45.233  42.414  17.222  1.00 49.38           C  
ATOM   3638  C   PRO A 469     -45.356  41.141  18.056  1.00 49.38           C  
ATOM   3639  CB  PRO A 469     -44.581  43.537  18.033  1.00 49.38           C  
ATOM   3640  O   PRO A 469     -44.503  40.254  17.965  1.00 49.38           O  
ATOM   3641  CG  PRO A 469     -45.573  44.654  18.003  1.00 49.38           C  
ATOM   3642  CD  PRO A 469     -46.850  44.143  17.399  1.00 49.38           C  
ATOM   3643  N   GLU A 470     -46.634  40.594  18.315  1.00 54.20           N  
ATOM   3644  CA  GLU A 470     -46.747  39.404  19.153  1.00 54.20           C  
ATOM   3645  C   GLU A 470     -47.327  38.230  18.370  1.00 54.20           C  
ATOM   3646  CB  GLU A 470     -47.610  39.693  20.384  1.00 54.20           C  
ATOM   3647  O   GLU A 470     -46.954  37.078  18.602  1.00 54.20           O  
ATOM   3648  CG  GLU A 470     -46.822  40.195  21.585  1.00 54.20           C  
ATOM   3649  CD  GLU A 470     -47.697  40.519  22.785  1.00 54.20           C  
ATOM   3650  OE1 GLU A 470     -47.151  40.807  23.874  1.00 54.20           O  
ATOM   3651  OE2 GLU A 470     -48.939  40.482  22.635  1.00 54.20           O  
ATOM   3652  N   ALA A 471     -47.987  38.403  17.234  1.00 61.31           N  
ATOM   3653  CA  ALA A 471     -48.563  37.387  16.356  1.00 61.31           C  
ATOM   3654  C   ALA A 471     -47.601  37.028  15.227  1.00 61.31           C  
ATOM   3655  CB  ALA A 471     -49.893  37.870  15.785  1.00 61.31           C  
ATOM   3656  O   ALA A 471     -47.545  35.875  14.793  1.00 61.31           O  
ATOM   3657  N   LYS A 472     -46.579  37.893  14.883  1.00 58.70           N  
ATOM   3658  CA  LYS A 472     -45.532  37.673  13.889  1.00 58.70           C  
ATOM   3659  C   LYS A 472     -44.334  36.954  14.502  1.00 58.70           C  
ATOM   3660  CB  LYS A 472     -45.088  39.001  13.274  1.00 58.70           C  
ATOM   3661  O   LYS A 472     -43.710  36.112  13.854  1.00 58.70           O  
ATOM   3662  CG  LYS A 472     -45.260  39.072  11.764  1.00 58.70           C  
ATOM   3663  CD  LYS A 472     -44.861  40.438  11.220  1.00 58.70           C  
ATOM   3664  CE  LYS A 472     -45.033  40.511   9.709  1.00 58.70           C  
ATOM   3665  NZ  LYS A 472     -44.653  41.852   9.172  1.00 58.70           N  
ATOM   3666  N   MET A 473     -44.128  37.067  15.867  1.00 60.85           N  
ATOM   3667  CA  MET A 473     -43.077  36.354  16.588  1.00 60.85           C  
ATOM   3668  C   MET A 473     -43.528  34.943  16.952  1.00 60.85           C  
ATOM   3669  CB  MET A 473     -42.679  37.118  17.852  1.00 60.85           C  
ATOM   3670  O   MET A 473     -42.729  34.005  16.922  1.00 60.85           O  
ATOM   3671  CG  MET A 473     -41.352  37.850  17.734  1.00 60.85           C  
ATOM   3672  SD  MET A 473     -40.608  38.225  19.368  1.00 60.85           S  
ATOM   3673  CE  MET A 473     -41.726  39.536  19.936  1.00 60.85           C  
ATOM   3674  N   GLU A 474     -44.920  34.717  17.079  1.00 68.00           N  
ATOM   3675  CA  GLU A 474     -45.495  33.402  17.347  1.00 68.00           C  
ATOM   3676  C   GLU A 474     -45.692  32.612  16.056  1.00 68.00           C  
ATOM   3677  CB  GLU A 474     -46.826  33.538  18.089  1.00 68.00           C  
ATOM   3678  O   GLU A 474     -45.510  31.393  16.033  1.00 68.00           O  
ATOM   3679  CG  GLU A 474     -47.063  32.453  19.131  1.00 68.00           C  
ATOM   3680  CD  GLU A 474     -48.036  32.872  20.222  1.00 68.00           C  
ATOM   3681  OE1 GLU A 474     -48.191  32.126  21.215  1.00 68.00           O  
ATOM   3682  OE2 GLU A 474     -48.649  33.954  20.081  1.00 68.00           O  
ATOM   3683  N   GLU A 475     -45.898  33.330  14.957  1.00 69.72           N  
ATOM   3684  CA  GLU A 475     -46.036  32.719  13.639  1.00 69.72           C  
ATOM   3685  C   GLU A 475     -44.675  32.350  13.056  1.00 69.72           C  
ATOM   3686  CB  GLU A 475     -46.779  33.659  12.686  1.00 69.72           C  
ATOM   3687  O   GLU A 475     -44.523  31.293  12.441  1.00 69.72           O  
ATOM   3688  CG  GLU A 475     -47.218  32.997  11.387  1.00 69.72           C  
ATOM   3689  CD  GLU A 475     -48.090  33.893  10.522  1.00 69.72           C  
ATOM   3690  OE1 GLU A 475     -48.510  33.456   9.427  1.00 69.72           O  
ATOM   3691  OE2 GLU A 475     -48.354  35.042  10.943  1.00 69.72           O  
ATOM   3692  N   GLU A 476     -43.626  33.200  13.411  1.00 70.92           N  
ATOM   3693  CA  GLU A 476     -42.251  32.924  13.006  1.00 70.92           C  
ATOM   3694  C   GLU A 476     -41.649  31.791  13.833  1.00 70.92           C  
ATOM   3695  CB  GLU A 476     -41.389  34.183  13.134  1.00 70.92           C  
ATOM   3696  O   GLU A 476     -40.902  30.962  13.308  1.00 70.92           O  
ATOM   3697  CG  GLU A 476     -41.036  34.824  11.800  1.00 70.92           C  
ATOM   3698  CD  GLU A 476     -40.072  35.992  11.932  1.00 70.92           C  
ATOM   3699  OE1 GLU A 476     -39.595  36.506  10.895  1.00 70.92           O  
ATOM   3700  OE2 GLU A 476     -39.789  36.395  13.082  1.00 70.92           O  
ATOM   3701  N   ARG A 477     -42.031  31.709  15.152  1.00 73.30           N  
ATOM   3702  CA  ARG A 477     -41.640  30.593  16.006  1.00 73.30           C  
ATOM   3703  C   ARG A 477     -42.385  29.320  15.619  1.00 73.30           C  
ATOM   3704  CB  ARG A 477     -41.899  30.925  17.477  1.00 73.30           C  
ATOM   3705  O   ARG A 477     -41.798  28.237  15.584  1.00 73.30           O  
ATOM   3706  CG  ARG A 477     -41.123  30.053  18.452  1.00 73.30           C  
ATOM   3707  CD  ARG A 477     -41.312  30.510  19.891  1.00 73.30           C  
ATOM   3708  NE  ARG A 477     -40.443  29.776  20.808  1.00 73.30           N  
ATOM   3709  NH1 ARG A 477     -41.597  30.383  22.715  1.00 73.30           N  
ATOM   3710  NH2 ARG A 477     -39.750  29.035  22.868  1.00 73.30           N  
ATOM   3711  CZ  ARG A 477     -40.599  29.733  22.128  1.00 73.30           C  
ATOM   3712  N   ALA A 478     -43.702  29.460  15.265  1.00 79.72           N  
ATOM   3713  CA  ALA A 478     -44.520  28.326  14.843  1.00 79.72           C  
ATOM   3714  C   ALA A 478     -44.093  27.824  13.466  1.00 79.72           C  
ATOM   3715  CB  ALA A 478     -45.998  28.712  14.830  1.00 79.72           C  
ATOM   3716  O   ALA A 478     -44.056  26.615  13.224  1.00 79.72           O  
ATOM   3717  N   GLU A 479     -43.648  28.767  12.595  1.00 78.56           N  
ATOM   3718  CA  GLU A 479     -43.137  28.400  11.278  1.00 78.56           C  
ATOM   3719  C   GLU A 479     -41.759  27.753  11.381  1.00 78.56           C  
ATOM   3720  CB  GLU A 479     -43.075  29.627  10.364  1.00 78.56           C  
ATOM   3721  O   GLU A 479     -41.454  26.810  10.649  1.00 78.56           O  
ATOM   3722  CG  GLU A 479     -44.412  29.994   9.737  1.00 78.56           C  
ATOM   3723  CD  GLU A 479     -44.337  31.218   8.837  1.00 78.56           C  
ATOM   3724  OE1 GLU A 479     -45.387  31.647   8.307  1.00 78.56           O  
ATOM   3725  OE2 GLU A 479     -43.219  31.750   8.660  1.00 78.56           O  
ATOM   3726  N   HIS A 480     -40.880  28.229  12.309  1.00 74.38           N  
ATOM   3727  CA  HIS A 480     -39.571  27.643  12.572  1.00 74.38           C  
ATOM   3728  C   HIS A 480     -39.702  26.276  13.236  1.00 74.38           C  
ATOM   3729  CB  HIS A 480     -38.733  28.575  13.449  1.00 74.38           C  
ATOM   3730  O   HIS A 480     -38.971  25.343  12.895  1.00 74.38           O  
ATOM   3731  CG  HIS A 480     -37.332  28.097  13.665  1.00 74.38           C  
ATOM   3732  CD2 HIS A 480     -36.221  28.227  12.903  1.00 74.38           C  
ATOM   3733  ND1 HIS A 480     -36.953  27.385  14.782  1.00 74.38           N  
ATOM   3734  CE1 HIS A 480     -35.664  27.098  14.698  1.00 74.38           C  
ATOM   3735  NE2 HIS A 480     -35.197  27.598  13.567  1.00 74.38           N  
ATOM   3736  N   GLU A 481     -40.669  26.126  14.117  1.00 76.58           N  
ATOM   3737  CA  GLU A 481     -40.934  24.842  14.759  1.00 76.58           C  
ATOM   3738  C   GLU A 481     -41.542  23.848  13.775  1.00 76.58           C  
ATOM   3739  CB  GLU A 481     -41.861  25.024  15.964  1.00 76.58           C  
ATOM   3740  O   GLU A 481     -41.211  22.660  13.799  1.00 76.58           O  
ATOM   3741  CG  GLU A 481     -41.771  23.898  16.984  1.00 76.58           C  
ATOM   3742  CD  GLU A 481     -42.450  24.229  18.304  1.00 76.58           C  
ATOM   3743  OE1 GLU A 481     -42.343  23.428  19.259  1.00 76.58           O  
ATOM   3744  OE2 GLU A 481     -43.097  25.298  18.382  1.00 76.58           O  
ATOM   3745  N   ALA A 482     -42.390  24.313  12.868  1.00 82.94           N  
ATOM   3746  CA  ALA A 482     -42.983  23.479  11.826  1.00 82.94           C  
ATOM   3747  C   ALA A 482     -41.936  23.054  10.801  1.00 82.94           C  
ATOM   3748  CB  ALA A 482     -44.127  24.220  11.138  1.00 82.94           C  
ATOM   3749  O   ALA A 482     -41.944  21.914  10.331  1.00 82.94           O  
ATOM   3750  N   LYS A 483     -40.975  23.953  10.541  1.00 79.44           N  
ATOM   3751  CA  LYS A 483     -39.874  23.642   9.634  1.00 79.44           C  
ATOM   3752  C   LYS A 483     -38.911  22.639  10.262  1.00 79.44           C  
ATOM   3753  CB  LYS A 483     -39.122  24.916   9.246  1.00 79.44           C  
ATOM   3754  O   LYS A 483     -38.438  21.719   9.590  1.00 79.44           O  
ATOM   3755  CG  LYS A 483     -38.191  24.747   8.054  1.00 79.44           C  
ATOM   3756  CD  LYS A 483     -37.547  26.069   7.656  1.00 79.44           C  
ATOM   3757  CE  LYS A 483     -36.549  25.885   6.521  1.00 79.44           C  
ATOM   3758  NZ  LYS A 483     -35.923  27.180   6.119  1.00 79.44           N  
ATOM   3759  N   MET A 484     -38.646  22.834  11.560  1.00 76.58           N  
ATOM   3760  CA  MET A 484     -37.772  21.903  12.268  1.00 76.58           C  
ATOM   3761  C   MET A 484     -38.420  20.528  12.382  1.00 76.58           C  
ATOM   3762  CB  MET A 484     -37.431  22.438  13.660  1.00 76.58           C  
ATOM   3763  O   MET A 484     -37.739  19.506  12.283  1.00 76.58           O  
ATOM   3764  CG  MET A 484     -36.512  23.648  13.644  1.00 76.58           C  
ATOM   3765  SD  MET A 484     -34.979  23.354  12.678  1.00 76.58           S  
ATOM   3766  CE  MET A 484     -34.145  22.159  13.758  1.00 76.58           C  
ATOM   3767  N   GLN A 485     -39.753  20.518  12.546  1.00 80.28           N  
ATOM   3768  CA  GLN A 485     -40.500  19.268  12.630  1.00 80.28           C  
ATOM   3769  C   GLN A 485     -40.558  18.568  11.275  1.00 80.28           C  
ATOM   3770  CB  GLN A 485     -41.916  19.523  13.150  1.00 80.28           C  
ATOM   3771  O   GLN A 485     -40.470  17.341  11.201  1.00 80.28           O  
ATOM   3772  CG  GLN A 485     -41.986  19.770  14.650  1.00 80.28           C  
ATOM   3773  CD  GLN A 485     -43.399  20.027  15.138  1.00 80.28           C  
ATOM   3774  NE2 GLN A 485     -43.526  20.449  16.392  1.00 80.28           N  
ATOM   3775  OE1 GLN A 485     -44.369  19.847  14.395  1.00 80.28           O  
ATOM   3776  N   ARG A 486     -40.653  19.321  10.181  1.00 84.14           N  
ATOM   3777  CA  ARG A 486     -40.629  18.766   8.832  1.00 84.14           C  
ATOM   3778  C   ARG A 486     -39.254  18.195   8.499  1.00 84.14           C  
ATOM   3779  CB  ARG A 486     -41.015  19.832   7.805  1.00 84.14           C  
ATOM   3780  O   ARG A 486     -39.150  17.125   7.896  1.00 84.14           O  
ATOM   3781  CG  ARG A 486     -42.516  20.004   7.630  1.00 84.14           C  
ATOM   3782  CD  ARG A 486     -42.845  20.982   6.511  1.00 84.14           C  
ATOM   3783  NE  ARG A 486     -44.275  21.274   6.454  1.00 84.14           N  
ATOM   3784  NH1 ARG A 486     -44.044  23.188   5.181  1.00 84.14           N  
ATOM   3785  NH2 ARG A 486     -46.125  22.485   5.834  1.00 84.14           N  
ATOM   3786  CZ  ARG A 486     -44.811  22.315   5.823  1.00 84.14           C  
ATOM   3787  N   LYS A 487     -38.194  18.902   8.942  1.00 78.01           N  
ATOM   3788  CA  LYS A 487     -36.826  18.442   8.720  1.00 78.01           C  
ATOM   3789  C   LYS A 487     -36.530  17.188   9.538  1.00 78.01           C  
ATOM   3790  CB  LYS A 487     -35.825  19.544   9.070  1.00 78.01           C  
ATOM   3791  O   LYS A 487     -35.862  16.270   9.057  1.00 78.01           O  
ATOM   3792  CG  LYS A 487     -35.658  20.595   7.983  1.00 78.01           C  
ATOM   3793  CD  LYS A 487     -34.543  21.577   8.321  1.00 78.01           C  
ATOM   3794  CE  LYS A 487     -34.404  22.656   7.255  1.00 78.01           C  
ATOM   3795  NZ  LYS A 487     -33.485  23.749   7.691  1.00 78.01           N  
ATOM   3796  N   GLU A 488     -37.118  17.160  10.760  1.00 77.12           N  
ATOM   3797  CA  GLU A 488     -36.974  15.983  11.611  1.00 77.12           C  
ATOM   3798  C   GLU A 488     -37.715  14.784  11.026  1.00 77.12           C  
ATOM   3799  CB  GLU A 488     -37.482  16.276  13.025  1.00 77.12           C  
ATOM   3800  O   GLU A 488     -37.216  13.658  11.069  1.00 77.12           O  
ATOM   3801  CG  GLU A 488     -37.080  15.228  14.053  1.00 77.12           C  
ATOM   3802  CD  GLU A 488     -37.536  15.565  15.464  1.00 77.12           C  
ATOM   3803  OE1 GLU A 488     -37.376  14.718  16.372  1.00 77.12           O  
ATOM   3804  OE2 GLU A 488     -38.058  16.685  15.662  1.00 77.12           O  
ATOM   3805  N   GLU A 489     -38.927  15.040  10.416  1.00 84.07           N  
ATOM   3806  CA  GLU A 489     -39.710  13.977   9.794  1.00 84.07           C  
ATOM   3807  C   GLU A 489     -39.047  13.479   8.514  1.00 84.07           C  
ATOM   3808  CB  GLU A 489     -41.132  14.461   9.496  1.00 84.07           C  
ATOM   3809  O   GLU A 489     -39.050  12.279   8.232  1.00 84.07           O  
ATOM   3810  CG  GLU A 489     -42.153  13.337   9.386  1.00 84.07           C  
ATOM   3811  CD  GLU A 489     -43.158  13.326  10.527  1.00 84.07           C  
ATOM   3812  OE1 GLU A 489     -43.832  12.291  10.733  1.00 84.07           O  
ATOM   3813  OE2 GLU A 489     -43.273  14.361  11.221  1.00 84.07           O  
ATOM   3814  N   GLU A 490     -38.410  14.396   7.763  1.00 83.76           N  
ATOM   3815  CA  GLU A 490     -37.681  14.027   6.553  1.00 83.76           C  
ATOM   3816  C   GLU A 490     -36.428  13.223   6.888  1.00 83.76           C  
ATOM   3817  CB  GLU A 490     -37.307  15.274   5.749  1.00 83.76           C  
ATOM   3818  O   GLU A 490     -36.119  12.236   6.216  1.00 83.76           O  
ATOM   3819  CG  GLU A 490     -38.438  15.810   4.884  1.00 83.76           C  
ATOM   3820  CD  GLU A 490     -38.049  17.045   4.086  1.00 83.76           C  
ATOM   3821  OE1 GLU A 490     -38.915  17.606   3.376  1.00 83.76           O  
ATOM   3822  OE2 GLU A 490     -36.870  17.454   4.171  1.00 83.76           O  
ATOM   3823  N   MET A 491     -35.707  13.634   7.970  1.00 77.27           N  
ATOM   3824  CA  MET A 491     -34.517  12.918   8.421  1.00 77.27           C  
ATOM   3825  C   MET A 491     -34.885  11.547   8.978  1.00 77.27           C  
ATOM   3826  CB  MET A 491     -33.770  13.729   9.480  1.00 77.27           C  
ATOM   3827  O   MET A 491     -34.155  10.574   8.778  1.00 77.27           O  
ATOM   3828  CG  MET A 491     -32.912  14.845   8.906  1.00 77.27           C  
ATOM   3829  SD  MET A 491     -31.117  14.533   9.118  1.00 77.27           S  
ATOM   3830  CE  MET A 491     -30.922  14.962  10.870  1.00 77.27           C  
ATOM   3831  N   ARG A 492     -36.044  11.569   9.637  1.00 82.22           N  
ATOM   3832  CA  ARG A 492     -36.526  10.297  10.165  1.00 82.22           C  
ATOM   3833  C   ARG A 492     -36.908   9.344   9.037  1.00 82.22           C  
ATOM   3834  CB  ARG A 492     -37.724  10.518  11.091  1.00 82.22           C  
ATOM   3835  O   ARG A 492     -36.624   8.146   9.106  1.00 82.22           O  
ATOM   3836  CG  ARG A 492     -38.050   9.323  11.973  1.00 82.22           C  
ATOM   3837  CD  ARG A 492     -39.193   9.626  12.933  1.00 82.22           C  
ATOM   3838  NE  ARG A 492     -39.572   8.447  13.707  1.00 82.22           N  
ATOM   3839  NH1 ARG A 492     -41.285   9.495  14.849  1.00 82.22           N  
ATOM   3840  NH2 ARG A 492     -40.818   7.286  15.248  1.00 82.22           N  
ATOM   3841  CZ  ARG A 492     -40.558   8.412  14.600  1.00 82.22           C  
ATOM   3842  N   GLN A 493     -37.508   9.836   7.980  1.00 85.08           N  
ATOM   3843  CA  GLN A 493     -37.898   9.023   6.833  1.00 85.08           C  
ATOM   3844  C   GLN A 493     -36.674   8.505   6.084  1.00 85.08           C  
ATOM   3845  CB  GLN A 493     -38.793   9.825   5.886  1.00 85.08           C  
ATOM   3846  O   GLN A 493     -36.650   7.354   5.645  1.00 85.08           O  
ATOM   3847  CG  GLN A 493     -40.227   9.976   6.376  1.00 85.08           C  
ATOM   3848  CD  GLN A 493     -41.098  10.757   5.410  1.00 85.08           C  
ATOM   3849  NE2 GLN A 493     -42.268  11.179   5.875  1.00 85.08           N  
ATOM   3850  OE1 GLN A 493     -40.721  10.980   4.255  1.00 85.08           O  
ATOM   3851  N   VAL A 494     -35.629   9.368   5.949  1.00 82.87           N  
ATOM   3852  CA  VAL A 494     -34.393   8.975   5.280  1.00 82.87           C  
ATOM   3853  C   VAL A 494     -33.678   7.906   6.103  1.00 82.87           C  
ATOM   3854  CB  VAL A 494     -33.460  10.186   5.053  1.00 82.87           C  
ATOM   3855  O   VAL A 494     -33.142   6.943   5.550  1.00 82.87           O  
ATOM   3856  CG1 VAL A 494     -32.098   9.728   4.536  1.00 82.87           C  
ATOM   3857  CG2 VAL A 494     -34.099  11.176   4.081  1.00 82.87           C  
ATOM   3858  N   PHE A 495     -33.754   8.045   7.398  1.00 81.39           N  
ATOM   3859  CA  PHE A 495     -33.147   7.084   8.311  1.00 81.39           C  
ATOM   3860  C   PHE A 495     -33.844   5.732   8.216  1.00 81.39           C  
ATOM   3861  CB  PHE A 495     -33.199   7.602   9.752  1.00 81.39           C  
ATOM   3862  O   PHE A 495     -33.187   4.693   8.136  1.00 81.39           O  
ATOM   3863  CG  PHE A 495     -32.585   6.664  10.756  1.00 81.39           C  
ATOM   3864  CD1 PHE A 495     -33.386   5.862  11.560  1.00 81.39           C  
ATOM   3865  CD2 PHE A 495     -31.206   6.585  10.897  1.00 81.39           C  
ATOM   3866  CE1 PHE A 495     -32.821   4.993  12.490  1.00 81.39           C  
ATOM   3867  CE2 PHE A 495     -30.633   5.719  11.825  1.00 81.39           C  
ATOM   3868  CZ  PHE A 495     -31.443   4.925  12.621  1.00 81.39           C  
ATOM   3869  N   VAL A 496     -35.218   5.795   8.183  1.00 85.78           N  
ATOM   3870  CA  VAL A 496     -35.990   4.560   8.085  1.00 85.78           C  
ATOM   3871  C   VAL A 496     -35.727   3.891   6.737  1.00 85.78           C  
ATOM   3872  CB  VAL A 496     -37.503   4.821   8.264  1.00 85.78           C  
ATOM   3873  O   VAL A 496     -35.583   2.669   6.662  1.00 85.78           O  
ATOM   3874  CG1 VAL A 496     -38.310   3.567   7.933  1.00 85.78           C  
ATOM   3875  CG2 VAL A 496     -37.797   5.289   9.688  1.00 85.78           C  
ATOM   3876  N   GLN A 497     -35.615   4.678   5.723  1.00 84.88           N  
ATOM   3877  CA  GLN A 497     -35.313   4.158   4.394  1.00 84.88           C  
ATOM   3878  C   GLN A 497     -33.918   3.541   4.349  1.00 84.88           C  
ATOM   3879  CB  GLN A 497     -35.432   5.264   3.344  1.00 84.88           C  
ATOM   3880  O   GLN A 497     -33.723   2.475   3.760  1.00 84.88           O  
ATOM   3881  CG  GLN A 497     -35.562   4.746   1.918  1.00 84.88           C  
ATOM   3882  CD  GLN A 497     -35.940   5.835   0.931  1.00 84.88           C  
ATOM   3883  NE2 GLN A 497     -36.116   5.456  -0.331  1.00 84.88           N  
ATOM   3884  OE1 GLN A 497     -36.074   7.006   1.299  1.00 84.88           O  
ATOM   3885  N   LYS A 498     -32.947   4.136   4.999  1.00 81.99           N  
ATOM   3886  CA  LYS A 498     -31.577   3.632   5.011  1.00 81.99           C  
ATOM   3887  C   LYS A 498     -31.467   2.356   5.841  1.00 81.99           C  
ATOM   3888  CB  LYS A 498     -30.619   4.694   5.555  1.00 81.99           C  
ATOM   3889  O   LYS A 498     -30.733   1.434   5.478  1.00 81.99           O  
ATOM   3890  CG  LYS A 498     -30.257   5.775   4.547  1.00 81.99           C  
ATOM   3891  CD  LYS A 498     -29.059   6.593   5.011  1.00 81.99           C  
ATOM   3892  CE  LYS A 498     -28.635   7.611   3.961  1.00 81.99           C  
ATOM   3893  NZ  LYS A 498     -27.545   8.501   4.460  1.00 81.99           N  
ATOM   3894  N   VAL A 499     -32.257   2.358   6.974  1.00 84.52           N  
ATOM   3895  CA  VAL A 499     -32.276   1.170   7.821  1.00 84.52           C  
ATOM   3896  C   VAL A 499     -32.926   0.010   7.070  1.00 84.52           C  
ATOM   3897  CB  VAL A 499     -33.022   1.431   9.149  1.00 84.52           C  
ATOM   3898  O   VAL A 499     -32.448  -1.125   7.135  1.00 84.52           O  
ATOM   3899  CG1 VAL A 499     -33.240   0.126   9.911  1.00 84.52           C  
ATOM   3900  CG2 VAL A 499     -32.249   2.432  10.006  1.00 84.52           C  
ATOM   3901  N   LYS A 500     -34.020   0.345   6.329  1.00 85.49           N  
ATOM   3902  CA  LYS A 500     -34.700  -0.664   5.522  1.00 85.49           C  
ATOM   3903  C   LYS A 500     -33.786  -1.194   4.421  1.00 85.49           C  
ATOM   3904  CB  LYS A 500     -35.979  -0.090   4.911  1.00 85.49           C  
ATOM   3905  O   LYS A 500     -33.753  -2.398   4.161  1.00 85.49           O  
ATOM   3906  CG  LYS A 500     -37.182  -0.129   5.842  1.00 85.49           C  
ATOM   3907  CD  LYS A 500     -38.454   0.315   5.131  1.00 85.49           C  
ATOM   3908  CE  LYS A 500     -39.638   0.372   6.086  1.00 85.49           C  
ATOM   3909  NZ  LYS A 500     -40.892   0.788   5.389  1.00 85.49           N  
ATOM   3910  N   GLU A 501     -33.019  -0.305   3.778  1.00 85.98           N  
ATOM   3911  CA  GLU A 501     -32.076  -0.691   2.733  1.00 85.98           C  
ATOM   3912  C   GLU A 501     -30.938  -1.534   3.301  1.00 85.98           C  
ATOM   3913  CB  GLU A 501     -31.512   0.548   2.032  1.00 85.98           C  
ATOM   3914  O   GLU A 501     -30.532  -2.528   2.695  1.00 85.98           O  
ATOM   3915  CG  GLU A 501     -30.750   0.237   0.752  1.00 85.98           C  
ATOM   3916  CD  GLU A 501     -30.229   1.480   0.047  1.00 85.98           C  
ATOM   3917  OE1 GLU A 501     -29.430   1.346  -0.907  1.00 85.98           O  
ATOM   3918  OE2 GLU A 501     -30.624   2.596   0.453  1.00 85.98           O  
ATOM   3919  N   LYS A 502     -30.421  -1.129   4.502  1.00 83.90           N  
ATOM   3920  CA  LYS A 502     -29.341  -1.865   5.152  1.00 83.90           C  
ATOM   3921  C   LYS A 502     -29.814  -3.241   5.614  1.00 83.90           C  
ATOM   3922  CB  LYS A 502     -28.791  -1.074   6.340  1.00 83.90           C  
ATOM   3923  O   LYS A 502     -29.080  -4.225   5.504  1.00 83.90           O  
ATOM   3924  CG  LYS A 502     -27.706  -0.075   5.969  1.00 83.90           C  
ATOM   3925  CD  LYS A 502     -26.995   0.463   7.204  1.00 83.90           C  
ATOM   3926  CE  LYS A 502     -25.926   1.482   6.836  1.00 83.90           C  
ATOM   3927  NZ  LYS A 502     -25.310   2.102   8.047  1.00 83.90           N  
ATOM   3928  N   GLU A 503     -31.044  -3.253   6.154  1.00 83.10           N  
ATOM   3929  CA  GLU A 503     -31.622  -4.529   6.563  1.00 83.10           C  
ATOM   3930  C   GLU A 503     -31.821  -5.454   5.366  1.00 83.10           C  
ATOM   3931  CB  GLU A 503     -32.954  -4.309   7.285  1.00 83.10           C  
ATOM   3932  O   GLU A 503     -31.599  -6.663   5.465  1.00 83.10           O  
ATOM   3933  CG  GLU A 503     -32.804  -3.829   8.721  1.00 83.10           C  
ATOM   3934  CD  GLU A 503     -34.126  -3.743   9.467  1.00 83.10           C  
ATOM   3935  OE1 GLU A 503     -34.113  -3.579  10.708  1.00 83.10           O  
ATOM   3936  OE2 GLU A 503     -35.183  -3.843   8.805  1.00 83.10           O  
ATOM   3937  N   ALA A 504     -32.227  -4.901   4.215  1.00 88.03           N  
ATOM   3938  CA  ALA A 504     -32.409  -5.672   2.988  1.00 88.03           C  
ATOM   3939  C   ALA A 504     -31.074  -6.187   2.460  1.00 88.03           C  
ATOM   3940  CB  ALA A 504     -33.107  -4.824   1.926  1.00 88.03           C  
ATOM   3941  O   ALA A 504     -30.975  -7.333   2.015  1.00 88.03           O  
ATOM   3942  N   LYS A 505     -30.049  -5.361   2.539  1.00 84.19           N  
ATOM   3943  CA  LYS A 505     -28.717  -5.761   2.093  1.00 84.19           C  
ATOM   3944  C   LYS A 505     -28.129  -6.832   3.008  1.00 84.19           C  
ATOM   3945  CB  LYS A 505     -27.784  -4.550   2.037  1.00 84.19           C  
ATOM   3946  O   LYS A 505     -27.459  -7.755   2.540  1.00 84.19           O  
ATOM   3947  CG  LYS A 505     -28.013  -3.648   0.833  1.00 84.19           C  
ATOM   3948  CD  LYS A 505     -26.980  -2.530   0.768  1.00 84.19           C  
ATOM   3949  CE  LYS A 505     -27.224  -1.611  -0.421  1.00 84.19           C  
ATOM   3950  NZ  LYS A 505     -26.240  -0.487  -0.464  1.00 84.19           N  
ATOM   3951  N   LEU A 506     -28.347  -6.656   4.278  1.00 82.36           N  
ATOM   3952  CA  LEU A 506     -27.895  -7.637   5.259  1.00 82.36           C  
ATOM   3953  C   LEU A 506     -28.589  -8.978   5.046  1.00 82.36           C  
ATOM   3954  CB  LEU A 506     -28.156  -7.134   6.681  1.00 82.36           C  
ATOM   3955  O   LEU A 506     -27.963 -10.033   5.174  1.00 82.36           O  
ATOM   3956  CG  LEU A 506     -27.398  -7.846   7.802  1.00 82.36           C  
ATOM   3957  CD1 LEU A 506     -25.944  -7.388   7.833  1.00 82.36           C  
ATOM   3958  CD2 LEU A 506     -28.072  -7.595   9.147  1.00 82.36           C  
ATOM   3959  N   LYS A 507     -29.870  -8.939   4.764  1.00 85.71           N  
ATOM   3960  CA  LYS A 507     -30.629 -10.151   4.469  1.00 85.71           C  
ATOM   3961  C   LYS A 507     -30.112 -10.830   3.204  1.00 85.71           C  
ATOM   3962  CB  LYS A 507     -32.117  -9.830   4.321  1.00 85.71           C  
ATOM   3963  O   LYS A 507     -30.000 -12.056   3.153  1.00 85.71           O  
ATOM   3964  CG  LYS A 507     -33.023 -11.051   4.377  1.00 85.71           C  
ATOM   3965  CD  LYS A 507     -34.494 -10.658   4.346  1.00 85.71           C  
ATOM   3966  CE  LYS A 507     -35.401 -11.881   4.346  1.00 85.71           C  
ATOM   3967  NZ  LYS A 507     -36.845 -11.501   4.318  1.00 85.71           N  
ATOM   3968  N   GLU A 508     -29.788 -10.035   2.168  1.00 87.05           N  
ATOM   3969  CA  GLU A 508     -29.226 -10.558   0.926  1.00 87.05           C  
ATOM   3970  C   GLU A 508     -27.848 -11.170   1.158  1.00 87.05           C  
ATOM   3971  CB  GLU A 508     -29.141  -9.455  -0.132  1.00 87.05           C  
ATOM   3972  O   GLU A 508     -27.527 -12.221   0.600  1.00 87.05           O  
ATOM   3973  CG  GLU A 508     -28.846  -9.968  -1.534  1.00 87.05           C  
ATOM   3974  CD  GLU A 508     -28.780  -8.864  -2.576  1.00 87.05           C  
ATOM   3975  OE1 GLU A 508     -28.490  -9.160  -3.757  1.00 87.05           O  
ATOM   3976  OE2 GLU A 508     -29.020  -7.692  -2.208  1.00 87.05           O  
ATOM   3977  N   SER A 509     -27.042 -10.515   1.975  1.00 79.43           N  
ATOM   3978  CA  SER A 509     -25.706 -11.012   2.291  1.00 79.43           C  
ATOM   3979  C   SER A 509     -25.774 -12.300   3.104  1.00 79.43           C  
ATOM   3980  CB  SER A 509     -24.909  -9.956   3.057  1.00 79.43           C  
ATOM   3981  O   SER A 509     -24.970 -13.212   2.900  1.00 79.43           O  
ATOM   3982  OG  SER A 509     -25.448  -9.762   4.354  1.00 79.43           O  
ATOM   3983  N   GLU A 510     -26.739 -12.357   4.085  1.00 82.09           N  
ATOM   3984  CA  GLU A 510     -26.958 -13.555   4.889  1.00 82.09           C  
ATOM   3985  C   GLU A 510     -27.385 -14.734   4.018  1.00 82.09           C  
ATOM   3986  CB  GLU A 510     -28.009 -13.293   5.970  1.00 82.09           C  
ATOM   3987  O   GLU A 510     -26.935 -15.862   4.227  1.00 82.09           O  
ATOM   3988  CG  GLU A 510     -28.080 -14.377   7.035  1.00 82.09           C  
ATOM   3989  CD  GLU A 510     -29.135 -14.107   8.097  1.00 82.09           C  
ATOM   3990  OE1 GLU A 510     -29.411 -15.008   8.921  1.00 82.09           O  
ATOM   3991  OE2 GLU A 510     -29.691 -12.986   8.103  1.00 82.09           O  
ATOM   3992  N   GLU A 511     -28.229 -14.481   3.008  1.00 89.15           N  
ATOM   3993  CA  GLU A 511     -28.680 -15.516   2.083  1.00 89.15           C  
ATOM   3994  C   GLU A 511     -27.536 -16.003   1.199  1.00 89.15           C  
ATOM   3995  CB  GLU A 511     -29.831 -14.997   1.216  1.00 89.15           C  
ATOM   3996  O   GLU A 511     -27.427 -17.199   0.918  1.00 89.15           O  
ATOM   3997  CG  GLU A 511     -31.152 -14.870   1.960  1.00 89.15           C  
ATOM   3998  CD  GLU A 511     -32.254 -14.241   1.122  1.00 89.15           C  
ATOM   3999  OE1 GLU A 511     -33.382 -14.066   1.636  1.00 89.15           O  
ATOM   4000  OE2 GLU A 511     -31.987 -13.921  -0.058  1.00 89.15           O  
ATOM   4001  N   GLU A 512     -26.696 -15.091   0.753  1.00 88.30           N  
ATOM   4002  CA  GLU A 512     -25.541 -15.443  -0.068  1.00 88.30           C  
ATOM   4003  C   GLU A 512     -24.538 -16.280   0.721  1.00 88.30           C  
ATOM   4004  CB  GLU A 512     -24.863 -14.182  -0.611  1.00 88.30           C  
ATOM   4005  O   GLU A 512     -23.966 -17.235   0.191  1.00 88.30           O  
ATOM   4006  CG  GLU A 512     -25.603 -13.537  -1.773  1.00 88.30           C  
ATOM   4007  CD  GLU A 512     -24.925 -12.280  -2.293  1.00 88.30           C  
ATOM   4008  OE1 GLU A 512     -25.480 -11.623  -3.203  1.00 88.30           O  
ATOM   4009  OE2 GLU A 512     -23.829 -11.949  -1.787  1.00 88.30           O  
ATOM   4010  N   LEU A 513     -24.308 -15.852   1.956  1.00 83.66           N  
ATOM   4011  CA  LEU A 513     -23.408 -16.592   2.834  1.00 83.66           C  
ATOM   4012  C   LEU A 513     -23.941 -17.996   3.101  1.00 83.66           C  
ATOM   4013  CB  LEU A 513     -23.217 -15.846   4.157  1.00 83.66           C  
ATOM   4014  O   LEU A 513     -23.174 -18.961   3.127  1.00 83.66           O  
ATOM   4015  CG  LEU A 513     -21.954 -16.186   4.950  1.00 83.66           C  
ATOM   4016  CD1 LEU A 513     -21.224 -14.910   5.357  1.00 83.66           C  
ATOM   4017  CD2 LEU A 513     -22.302 -17.023   6.176  1.00 83.66           C  
ATOM   4018  N   HIS A 514     -25.277 -18.084   3.297  1.00 84.30           N  
ATOM   4019  CA  HIS A 514     -25.902 -19.382   3.525  1.00 84.30           C  
ATOM   4020  C   HIS A 514     -25.803 -20.267   2.287  1.00 84.30           C  
ATOM   4021  CB  HIS A 514     -27.367 -19.207   3.930  1.00 84.30           C  
ATOM   4022  O   HIS A 514     -25.566 -21.472   2.398  1.00 84.30           O  
ATOM   4023  CG  HIS A 514     -27.923 -20.372   4.686  1.00 84.30           C  
ATOM   4024  CD2 HIS A 514     -27.978 -20.625   6.015  1.00 84.30           C  
ATOM   4025  ND1 HIS A 514     -28.510 -21.451   4.062  1.00 84.30           N  
ATOM   4026  CE1 HIS A 514     -28.904 -22.320   4.978  1.00 84.30           C  
ATOM   4027  NE2 HIS A 514     -28.593 -21.843   6.171  1.00 84.30           N  
ATOM   4028  N   GLN A 515     -25.946 -19.702   1.126  1.00 89.26           N  
ATOM   4029  CA  GLN A 515     -25.815 -20.434  -0.129  1.00 89.26           C  
ATOM   4030  C   GLN A 515     -24.381 -20.908  -0.343  1.00 89.26           C  
ATOM   4031  CB  GLN A 515     -26.262 -19.567  -1.307  1.00 89.26           C  
ATOM   4032  O   GLN A 515     -24.153 -22.037  -0.784  1.00 89.26           O  
ATOM   4033  CG  GLN A 515     -26.572 -20.357  -2.571  1.00 89.26           C  
ATOM   4034  CD  GLN A 515     -27.641 -19.703  -3.425  1.00 89.26           C  
ATOM   4035  NE2 GLN A 515     -28.119 -20.424  -4.433  1.00 89.26           N  
ATOM   4036  OE1 GLN A 515     -28.035 -18.558  -3.181  1.00 89.26           O  
ATOM   4037  N   LYS A 516     -23.441 -20.047  -0.032  1.00 84.12           N  
ATOM   4038  CA  LYS A 516     -22.031 -20.402  -0.160  1.00 84.12           C  
ATOM   4039  C   LYS A 516     -21.656 -21.521   0.807  1.00 84.12           C  
ATOM   4040  CB  LYS A 516     -21.145 -19.180   0.085  1.00 84.12           C  
ATOM   4041  O   LYS A 516     -20.895 -22.425   0.454  1.00 84.12           O  
ATOM   4042  CG  LYS A 516     -21.032 -18.247  -1.112  1.00 84.12           C  
ATOM   4043  CD  LYS A 516     -19.962 -17.185  -0.896  1.00 84.12           C  
ATOM   4044  CE  LYS A 516     -19.858 -16.243  -2.087  1.00 84.12           C  
ATOM   4045  NZ  LYS A 516     -18.947 -15.093  -1.806  1.00 84.12           N  
ATOM   4046  N   HIS A 517     -22.182 -21.392   2.044  1.00 83.74           N  
ATOM   4047  CA  HIS A 517     -21.959 -22.429   3.045  1.00 83.74           C  
ATOM   4048  C   HIS A 517     -22.572 -23.756   2.610  1.00 83.74           C  
ATOM   4049  CB  HIS A 517     -22.535 -22.002   4.396  1.00 83.74           C  
ATOM   4050  O   HIS A 517     -21.973 -24.815   2.806  1.00 83.74           O  
ATOM   4051  CG  HIS A 517     -22.123 -22.885   5.531  1.00 83.74           C  
ATOM   4052  CD2 HIS A 517     -21.034 -22.850   6.334  1.00 83.74           C  
ATOM   4053  ND1 HIS A 517     -22.876 -23.962   5.946  1.00 83.74           N  
ATOM   4054  CE1 HIS A 517     -22.265 -24.552   6.960  1.00 83.74           C  
ATOM   4055  NE2 HIS A 517     -21.145 -23.897   7.215  1.00 83.74           N  
ATOM   4056  N   LYS A 518     -23.762 -23.746   2.054  1.00 87.42           N  
ATOM   4057  CA  LYS A 518     -24.429 -24.942   1.547  1.00 87.42           C  
ATOM   4058  C   LYS A 518     -23.631 -25.576   0.410  1.00 87.42           C  
ATOM   4059  CB  LYS A 518     -25.843 -24.607   1.071  1.00 87.42           C  
ATOM   4060  O   LYS A 518     -23.471 -26.797   0.363  1.00 87.42           O  
ATOM   4061  CG  LYS A 518     -26.686 -25.826   0.729  1.00 87.42           C  
ATOM   4062  CD  LYS A 518     -28.096 -25.431   0.310  1.00 87.42           C  
ATOM   4063  CE  LYS A 518     -28.916 -26.643  -0.110  1.00 87.42           C  
ATOM   4064  NZ  LYS A 518     -30.285 -26.256  -0.565  1.00 87.42           N  
ATOM   4065  N   GLU A 519     -23.113 -24.718  -0.488  1.00 89.65           N  
ATOM   4066  CA  GLU A 519     -22.306 -25.201  -1.604  1.00 89.65           C  
ATOM   4067  C   GLU A 519     -20.994 -25.808  -1.116  1.00 89.65           C  
ATOM   4068  CB  GLU A 519     -22.024 -24.068  -2.594  1.00 89.65           C  
ATOM   4069  O   GLU A 519     -20.554 -26.841  -1.626  1.00 89.65           O  
ATOM   4070  CG  GLU A 519     -23.233 -23.664  -3.427  1.00 89.65           C  
ATOM   4071  CD  GLU A 519     -22.961 -22.484  -4.346  1.00 89.65           C  
ATOM   4072  OE1 GLU A 519     -23.880 -22.067  -5.087  1.00 89.65           O  
ATOM   4073  OE2 GLU A 519     -21.819 -21.972  -4.326  1.00 89.65           O  
ATOM   4074  N   MET A 520     -20.383 -25.089  -0.200  1.00 83.63           N  
ATOM   4075  CA  MET A 520     -19.132 -25.577   0.374  1.00 83.63           C  
ATOM   4076  C   MET A 520     -19.348 -26.898   1.105  1.00 83.63           C  
ATOM   4077  CB  MET A 520     -18.539 -24.541   1.331  1.00 83.63           C  
ATOM   4078  O   MET A 520     -18.529 -27.813   0.998  1.00 83.63           O  
ATOM   4079  CG  MET A 520     -17.180 -24.931   1.889  1.00 83.63           C  
ATOM   4080  SD  MET A 520     -16.567 -23.738   3.142  1.00 83.63           S  
ATOM   4081  CE  MET A 520     -16.057 -22.372   2.061  1.00 83.63           C  
ATOM   4082  N   LYS A 521     -20.367 -27.036   1.901  1.00 87.09           N  
ATOM   4083  CA  LYS A 521     -20.719 -28.263   2.610  1.00 87.09           C  
ATOM   4084  C   LYS A 521     -20.967 -29.410   1.635  1.00 87.09           C  
ATOM   4085  CB  LYS A 521     -21.954 -28.042   3.485  1.00 87.09           C  
ATOM   4086  O   LYS A 521     -20.543 -30.541   1.878  1.00 87.09           O  
ATOM   4087  CG  LYS A 521     -22.234 -29.176   4.459  1.00 87.09           C  
ATOM   4088  CD  LYS A 521     -23.438 -28.872   5.341  1.00 87.09           C  
ATOM   4089  CE  LYS A 521     -23.771 -30.041   6.258  1.00 87.09           C  
ATOM   4090  NZ  LYS A 521     -24.943 -29.742   7.133  1.00 87.09           N  
ATOM   4091  N   GLU A 522     -21.703 -29.159   0.534  1.00 90.46           N  
ATOM   4092  CA  GLU A 522     -21.968 -30.167  -0.487  1.00 90.46           C  
ATOM   4093  C   GLU A 522     -20.676 -30.625  -1.159  1.00 90.46           C  
ATOM   4094  CB  GLU A 522     -22.943 -29.627  -1.536  1.00 90.46           C  
ATOM   4095  O   GLU A 522     -20.508 -31.812  -1.449  1.00 90.46           O  
ATOM   4096  CG  GLU A 522     -24.396 -29.625  -1.082  1.00 90.46           C  
ATOM   4097  CD  GLU A 522     -25.345 -29.029  -2.110  1.00 90.46           C  
ATOM   4098  OE1 GLU A 522     -26.568 -28.977  -1.848  1.00 90.46           O  
ATOM   4099  OE2 GLU A 522     -24.861 -28.611  -3.185  1.00 90.46           O  
ATOM   4100  N   GLN A 523     -19.763 -29.680  -1.421  1.00 88.19           N  
ATOM   4101  CA  GLN A 523     -18.473 -30.009  -2.017  1.00 88.19           C  
ATOM   4102  C   GLN A 523     -17.637 -30.874  -1.078  1.00 88.19           C  
ATOM   4103  CB  GLN A 523     -17.707 -28.735  -2.378  1.00 88.19           C  
ATOM   4104  O   GLN A 523     -16.972 -31.814  -1.518  1.00 88.19           O  
ATOM   4105  CG  GLN A 523     -18.182 -28.077  -3.667  1.00 88.19           C  
ATOM   4106  CD  GLN A 523     -17.425 -26.802  -3.988  1.00 88.19           C  
ATOM   4107  NE2 GLN A 523     -17.765 -26.178  -5.111  1.00 88.19           N  
ATOM   4108  OE1 GLN A 523     -16.542 -26.382  -3.234  1.00 88.19           O  
ATOM   4109  N   LEU A 524     -17.683 -30.507   0.191  1.00 84.27           N  
ATOM   4110  CA  LEU A 524     -16.936 -31.265   1.188  1.00 84.27           C  
ATOM   4111  C   LEU A 524     -17.500 -32.675   1.332  1.00 84.27           C  
ATOM   4112  CB  LEU A 524     -16.968 -30.549   2.541  1.00 84.27           C  
ATOM   4113  O   LEU A 524     -16.744 -33.637   1.491  1.00 84.27           O  
ATOM   4114  CG  LEU A 524     -15.835 -29.558   2.810  1.00 84.27           C  
ATOM   4115  CD1 LEU A 524     -16.190 -28.654   3.985  1.00 84.27           C  
ATOM   4116  CD2 LEU A 524     -14.528 -30.298   3.074  1.00 84.27           C  
ATOM   4117  N   GLU A 525     -18.815 -32.836   1.266  1.00 87.65           N  
ATOM   4118  CA  GLU A 525     -19.464 -34.142   1.334  1.00 87.65           C  
ATOM   4119  C   GLU A 525     -19.115 -34.996   0.118  1.00 87.65           C  
ATOM   4120  CB  GLU A 525     -20.982 -33.982   1.447  1.00 87.65           C  
ATOM   4121  O   GLU A 525     -18.914 -36.206   0.240  1.00 87.65           O  
ATOM   4122  CG  GLU A 525     -21.693 -35.220   1.976  1.00 87.65           C  
ATOM   4123  CD  GLU A 525     -23.183 -35.009   2.192  1.00 87.65           C  
ATOM   4124  OE1 GLU A 525     -23.885 -35.977   2.565  1.00 87.65           O  
ATOM   4125  OE2 GLU A 525     -23.653 -33.868   1.985  1.00 87.65           O  
ATOM   4126  N   LYS A 526     -19.078 -34.351  -1.012  1.00 90.12           N  
ATOM   4127  CA  LYS A 526     -18.671 -35.044  -2.230  1.00 90.12           C  
ATOM   4128  C   LYS A 526     -17.226 -35.527  -2.132  1.00 90.12           C  
ATOM   4129  CB  LYS A 526     -18.837 -34.133  -3.447  1.00 90.12           C  
ATOM   4130  O   LYS A 526     -16.912 -36.648  -2.537  1.00 90.12           O  
ATOM   4131  CG  LYS A 526     -18.661 -34.843  -4.781  1.00 90.12           C  
ATOM   4132  CD  LYS A 526     -18.894 -33.899  -5.953  1.00 90.12           C  
ATOM   4133  CE  LYS A 526     -18.636 -34.586  -7.287  1.00 90.12           C  
ATOM   4134  NZ  LYS A 526     -18.739 -33.632  -8.431  1.00 90.12           N  
ATOM   4135  N   GLN A 527     -16.363 -34.662  -1.633  1.00 85.28           N  
ATOM   4136  CA  GLN A 527     -14.960 -35.023  -1.457  1.00 85.28           C  
ATOM   4137  C   GLN A 527     -14.807 -36.156  -0.446  1.00 85.28           C  
ATOM   4138  CB  GLN A 527     -14.144 -33.808  -1.012  1.00 85.28           C  
ATOM   4139  O   GLN A 527     -13.976 -37.048  -0.627  1.00 85.28           O  
ATOM   4140  CG  GLN A 527     -13.898 -32.793  -2.121  1.00 85.28           C  
ATOM   4141  CD  GLN A 527     -12.997 -31.654  -1.684  1.00 85.28           C  
ATOM   4142  NE2 GLN A 527     -12.384 -30.979  -2.650  1.00 85.28           N  
ATOM   4143  OE1 GLN A 527     -12.853 -31.382  -0.488  1.00 85.28           O  
ATOM   4144  N   ARG A 528     -15.531 -36.051   0.618  1.00 86.48           N  
ATOM   4145  CA  ARG A 528     -15.519 -37.100   1.633  1.00 86.48           C  
ATOM   4146  C   ARG A 528     -15.959 -38.436   1.044  1.00 86.48           C  
ATOM   4147  CB  ARG A 528     -16.422 -36.722   2.809  1.00 86.48           C  
ATOM   4148  O   ARG A 528     -15.356 -39.474   1.326  1.00 86.48           O  
ATOM   4149  CG  ARG A 528     -16.330 -37.677   3.988  1.00 86.48           C  
ATOM   4150  CD  ARG A 528     -17.142 -37.184   5.178  1.00 86.48           C  
ATOM   4151  NE  ARG A 528     -17.058 -38.107   6.307  1.00 86.48           N  
ATOM   4152  NH1 ARG A 528     -19.306 -38.638   6.305  1.00 86.48           N  
ATOM   4153  NH2 ARG A 528     -17.900 -39.590   7.845  1.00 86.48           N  
ATOM   4154  CZ  ARG A 528     -18.088 -38.776   6.816  1.00 86.48           C  
ATOM   4155  N   ARG A 529     -17.036 -38.464   0.215  1.00 89.58           N  
ATOM   4156  CA  ARG A 529     -17.535 -39.673  -0.432  1.00 89.58           C  
ATOM   4157  C   ARG A 529     -16.503 -40.242  -1.400  1.00 89.58           C  
ATOM   4158  CB  ARG A 529     -18.844 -39.386  -1.172  1.00 89.58           C  
ATOM   4159  O   ARG A 529     -16.321 -41.459  -1.476  1.00 89.58           O  
ATOM   4160  CG  ARG A 529     -20.065 -39.342  -0.267  1.00 89.58           C  
ATOM   4161  CD  ARG A 529     -21.356 -39.230  -1.067  1.00 89.58           C  
ATOM   4162  NE  ARG A 529     -22.495 -38.912  -0.211  1.00 89.58           N  
ATOM   4163  NH1 ARG A 529     -23.762 -37.969  -1.896  1.00 89.58           N  
ATOM   4164  NH2 ARG A 529     -24.586 -38.078   0.240  1.00 89.58           N  
ATOM   4165  CZ  ARG A 529     -23.612 -38.320  -0.624  1.00 89.58           C  
ATOM   4166  N   GLU A 530     -15.833 -39.353  -2.113  1.00 89.06           N  
ATOM   4167  CA  GLU A 530     -14.794 -39.773  -3.048  1.00 89.06           C  
ATOM   4168  C   GLU A 530     -13.613 -40.402  -2.315  1.00 89.06           C  
ATOM   4169  CB  GLU A 530     -14.318 -38.587  -3.892  1.00 89.06           C  
ATOM   4170  O   GLU A 530     -13.057 -41.405  -2.768  1.00 89.06           O  
ATOM   4171  CG  GLU A 530     -15.303 -38.168  -4.974  1.00 89.06           C  
ATOM   4172  CD  GLU A 530     -14.841 -36.956  -5.768  1.00 89.06           C  
ATOM   4173  OE1 GLU A 530     -15.570 -36.519  -6.687  1.00 89.06           O  
ATOM   4174  OE2 GLU A 530     -13.742 -36.439  -5.468  1.00 89.06           O  
ATOM   4175  N   LEU A 531     -13.259 -39.776  -1.213  1.00 83.19           N  
ATOM   4176  CA  LEU A 531     -12.151 -40.286  -0.414  1.00 83.19           C  
ATOM   4177  C   LEU A 531     -12.503 -41.634   0.207  1.00 83.19           C  
ATOM   4178  CB  LEU A 531     -11.777 -39.287   0.684  1.00 83.19           C  
ATOM   4179  O   LEU A 531     -11.655 -42.525   0.289  1.00 83.19           O  
ATOM   4180  CG  LEU A 531     -10.905 -38.105   0.256  1.00 83.19           C  
ATOM   4181  CD1 LEU A 531     -10.749 -37.118   1.408  1.00 83.19           C  
ATOM   4182  CD2 LEU A 531      -9.543 -38.592  -0.226  1.00 83.19           C  
ATOM   4183  N   GLU A 532     -13.725 -41.803   0.677  1.00 87.22           N  
ATOM   4184  CA  GLU A 532     -14.197 -43.058   1.253  1.00 87.22           C  
ATOM   4185  C   GLU A 532     -14.199 -44.176   0.214  1.00 87.22           C  
ATOM   4186  CB  GLU A 532     -15.599 -42.886   1.842  1.00 87.22           C  
ATOM   4187  O   GLU A 532     -13.859 -45.320   0.524  1.00 87.22           O  
ATOM   4188  CG  GLU A 532     -15.613 -42.227   3.214  1.00 87.22           C  
ATOM   4189  CD  GLU A 532     -17.014 -42.009   3.761  1.00 87.22           C  
ATOM   4190  OE1 GLU A 532     -17.153 -41.430   4.862  1.00 87.22           O  
ATOM   4191  OE2 GLU A 532     -17.982 -42.420   3.083  1.00 87.22           O  
ATOM   4192  N   GLU A 533     -14.600 -43.869  -0.991  1.00 90.56           N  
ATOM   4193  CA  GLU A 533     -14.571 -44.835  -2.085  1.00 90.56           C  
ATOM   4194  C   GLU A 533     -13.139 -45.239  -2.427  1.00 90.56           C  
ATOM   4195  CB  GLU A 533     -15.267 -44.266  -3.324  1.00 90.56           C  
ATOM   4196  O   GLU A 533     -12.866 -46.412  -2.690  1.00 90.56           O  
ATOM   4197  CG  GLU A 533     -16.785 -44.367  -3.276  1.00 90.56           C  
ATOM   4198  CD  GLU A 533     -17.466 -43.736  -4.481  1.00 90.56           C  
ATOM   4199  OE1 GLU A 533     -18.716 -43.663  -4.502  1.00 90.56           O  
ATOM   4200  OE2 GLU A 533     -16.744 -43.313  -5.411  1.00 90.56           O  
ATOM   4201  N   LYS A 534     -12.254 -44.223  -2.451  1.00 87.30           N  
ATOM   4202  CA  LYS A 534     -10.845 -44.510  -2.706  1.00 87.30           C  
ATOM   4203  C   LYS A 534     -10.252 -45.376  -1.598  1.00 87.30           C  
ATOM   4204  CB  LYS A 534     -10.048 -43.212  -2.840  1.00 87.30           C  
ATOM   4205  O   LYS A 534      -9.447 -46.270  -1.866  1.00 87.30           O  
ATOM   4206  CG  LYS A 534     -10.213 -42.520  -4.185  1.00 87.30           C  
ATOM   4207  CD  LYS A 534      -9.246 -41.353  -4.336  1.00 87.30           C  
ATOM   4208  CE  LYS A 534      -9.429 -40.643  -5.671  1.00 87.30           C  
ATOM   4209  NZ  LYS A 534      -8.705 -39.337  -5.707  1.00 87.30           N  
ATOM   4210  N   GLN A 535     -10.629 -45.044  -0.380  1.00 84.72           N  
ATOM   4211  CA  GLN A 535     -10.184 -45.846   0.755  1.00 84.72           C  
ATOM   4212  C   GLN A 535     -10.671 -47.288   0.634  1.00 84.72           C  
ATOM   4213  CB  GLN A 535     -10.674 -45.236   2.069  1.00 84.72           C  
ATOM   4214  O   GLN A 535      -9.923 -48.226   0.914  1.00 84.72           O  
ATOM   4215  CG  GLN A 535      -9.756 -44.156   2.625  1.00 84.72           C  
ATOM   4216  CD  GLN A 535     -10.223 -43.622   3.967  1.00 84.72           C  
ATOM   4217  NE2 GLN A 535      -9.504 -42.637   4.495  1.00 84.72           N  
ATOM   4218  OE1 GLN A 535     -11.221 -44.090   4.523  1.00 84.72           O  
ATOM   4219  N   ARG A 536     -11.915 -47.496   0.250  1.00 89.31           N  
ATOM   4220  CA  ARG A 536     -12.488 -48.827   0.078  1.00 89.31           C  
ATOM   4221  C   ARG A 536     -11.789 -49.583  -1.047  1.00 89.31           C  
ATOM   4222  CB  ARG A 536     -13.989 -48.735  -0.207  1.00 89.31           C  
ATOM   4223  O   ARG A 536     -11.542 -50.786  -0.935  1.00 89.31           O  
ATOM   4224  CG  ARG A 536     -14.738 -50.041   0.006  1.00 89.31           C  
ATOM   4225  CD  ARG A 536     -16.230 -49.884  -0.252  1.00 89.31           C  
ATOM   4226  NE  ARG A 536     -16.933 -51.159  -0.144  1.00 89.31           N  
ATOM   4227  NH1 ARG A 536     -19.049 -50.236  -0.235  1.00 89.31           N  
ATOM   4228  NH2 ARG A 536     -18.790 -52.505  -0.035  1.00 89.31           N  
ATOM   4229  CZ  ARG A 536     -18.256 -51.297  -0.138  1.00 89.31           C  
ATOM   4230  N   GLN A 537     -11.475 -48.904  -2.105  1.00 88.25           N  
ATOM   4231  CA  GLN A 537     -10.774 -49.507  -3.234  1.00 88.25           C  
ATOM   4232  C   GLN A 537      -9.364 -49.937  -2.839  1.00 88.25           C  
ATOM   4233  CB  GLN A 537     -10.716 -48.534  -4.412  1.00 88.25           C  
ATOM   4234  O   GLN A 537      -8.903 -51.010  -3.235  1.00 88.25           O  
ATOM   4235  CG  GLN A 537     -12.043 -48.371  -5.141  1.00 88.25           C  
ATOM   4236  CD  GLN A 537     -11.975 -47.351  -6.263  1.00 88.25           C  
ATOM   4237  NE2 GLN A 537     -13.117 -47.075  -6.883  1.00 88.25           N  
ATOM   4238  OE1 GLN A 537     -10.905 -46.816  -6.569  1.00 88.25           O  
ATOM   4239  N   LEU A 538      -8.717 -49.065  -2.092  1.00 85.34           N  
ATOM   4240  CA  LEU A 538      -7.364 -49.364  -1.636  1.00 85.34           C  
ATOM   4241  C   LEU A 538      -7.364 -50.550  -0.677  1.00 85.34           C  
ATOM   4242  CB  LEU A 538      -6.746 -48.141  -0.954  1.00 85.34           C  
ATOM   4243  O   LEU A 538      -6.473 -51.400  -0.734  1.00 85.34           O  
ATOM   4244  CG  LEU A 538      -5.219 -48.056  -0.969  1.00 85.34           C  
ATOM   4245  CD1 LEU A 538      -4.766 -46.773  -1.658  1.00 85.34           C  
ATOM   4246  CD2 LEU A 538      -4.665 -48.131   0.450  1.00 85.34           C  
ATOM   4247  N   GLU A 539      -8.347 -50.606   0.240  1.00 84.98           N  
ATOM   4248  CA  GLU A 539      -8.474 -51.718   1.178  1.00 84.98           C  
ATOM   4249  C   GLU A 539      -8.734 -53.031   0.445  1.00 84.98           C  
ATOM   4250  CB  GLU A 539      -9.594 -51.447   2.185  1.00 84.98           C  
ATOM   4251  O   GLU A 539      -8.199 -54.075   0.823  1.00 84.98           O  
ATOM   4252  CG  GLU A 539      -9.196 -50.499   3.307  1.00 84.98           C  
ATOM   4253  CD  GLU A 539     -10.332 -50.202   4.273  1.00 84.98           C  
ATOM   4254  OE1 GLU A 539     -10.139 -49.388   5.205  1.00 84.98           O  
ATOM   4255  OE2 GLU A 539     -11.423 -50.790   4.098  1.00 84.98           O  
ATOM   4256  N   SER A 540      -9.593 -53.017  -0.551  1.00 88.55           N  
ATOM   4257  CA  SER A 540      -9.864 -54.202  -1.360  1.00 88.55           C  
ATOM   4258  C   SER A 540      -8.616 -54.657  -2.109  1.00 88.55           C  
ATOM   4259  CB  SER A 540     -10.993 -53.926  -2.354  1.00 88.55           C  
ATOM   4260  O   SER A 540      -8.357 -55.857  -2.222  1.00 88.55           O  
ATOM   4261  OG  SER A 540     -11.178 -55.029  -3.224  1.00 88.55           O  
ATOM   4262  N   GLU A 541      -7.848 -53.696  -2.655  1.00 86.78           N  
ATOM   4263  CA  GLU A 541      -6.604 -54.006  -3.353  1.00 86.78           C  
ATOM   4264  C   GLU A 541      -5.571 -54.602  -2.400  1.00 86.78           C  
ATOM   4265  CB  GLU A 541      -6.037 -52.752  -4.025  1.00 86.78           C  
ATOM   4266  O   GLU A 541      -4.839 -55.523  -2.768  1.00 86.78           O  
ATOM   4267  CG  GLU A 541      -6.736 -52.383  -5.325  1.00 86.78           C  
ATOM   4268  CD  GLU A 541      -6.143 -51.155  -5.997  1.00 86.78           C  
ATOM   4269  OE1 GLU A 541      -6.666 -50.727  -7.051  1.00 86.78           O  
ATOM   4270  OE2 GLU A 541      -5.146 -50.616  -5.466  1.00 86.78           O  
ATOM   4271  N   LEU A 542      -5.446 -53.954  -1.199  1.00 87.23           N  
ATOM   4272  CA  LEU A 542      -4.530 -54.470  -0.188  1.00 87.23           C  
ATOM   4273  C   LEU A 542      -4.897 -55.899   0.199  1.00 87.23           C  
ATOM   4274  CB  LEU A 542      -4.541 -53.574   1.054  1.00 87.23           C  
ATOM   4275  O   LEU A 542      -4.017 -56.741   0.390  1.00 87.23           O  
ATOM   4276  CG  LEU A 542      -3.431 -52.526   1.144  1.00 87.23           C  
ATOM   4277  CD1 LEU A 542      -3.791 -51.459   2.172  1.00 87.23           C  
ATOM   4278  CD2 LEU A 542      -2.101 -53.185   1.493  1.00 87.23           C  
ATOM   4279  N   MET A 543      -6.182 -56.193   0.409  1.00 86.72           N  
ATOM   4280  CA  MET A 543      -6.646 -57.533   0.756  1.00 86.72           C  
ATOM   4281  C   MET A 543      -6.355 -58.519  -0.370  1.00 86.72           C  
ATOM   4282  CB  MET A 543      -8.145 -57.520   1.065  1.00 86.72           C  
ATOM   4283  O   MET A 543      -5.973 -59.663  -0.116  1.00 86.72           O  
ATOM   4284  CG  MET A 543      -8.478 -57.032   2.465  1.00 86.72           C  
ATOM   4285  SD  MET A 543     -10.123 -57.610   3.038  1.00 86.72           S  
ATOM   4286  CE  MET A 543     -10.566 -56.254   4.159  1.00 86.72           C  
ATOM   4287  N   ALA A 544      -6.545 -58.136  -1.590  1.00 88.69           N  
ATOM   4288  CA  ALA A 544      -6.264 -58.982  -2.747  1.00 88.69           C  
ATOM   4289  C   ALA A 544      -4.774 -59.296  -2.849  1.00 88.69           C  
ATOM   4290  CB  ALA A 544      -6.752 -58.311  -4.028  1.00 88.69           C  
ATOM   4291  O   ALA A 544      -4.391 -60.427  -3.158  1.00 88.69           O  
ATOM   4292  N   ARG A 545      -3.921 -58.292  -2.608  1.00 84.30           N  
ATOM   4293  CA  ARG A 545      -2.474 -58.479  -2.652  1.00 84.30           C  
ATOM   4294  C   ARG A 545      -2.006 -59.394  -1.526  1.00 84.30           C  
ATOM   4295  CB  ARG A 545      -1.755 -57.131  -2.566  1.00 84.30           C  
ATOM   4296  O   ARG A 545      -1.118 -60.226  -1.724  1.00 84.30           O  
ATOM   4297  CG  ARG A 545      -0.300 -57.180  -3.003  1.00 84.30           C  
ATOM   4298  CD  ARG A 545       0.342 -55.800  -2.984  1.00 84.30           C  
ATOM   4299  NE  ARG A 545       1.750 -55.854  -3.367  1.00 84.30           N  
ATOM   4300  NH1 ARG A 545       2.037 -53.563  -3.426  1.00 84.30           N  
ATOM   4301  NH2 ARG A 545       3.791 -54.955  -3.915  1.00 84.30           N  
ATOM   4302  CZ  ARG A 545       2.523 -54.791  -3.569  1.00 84.30           C  
ATOM   4303  N   SER A 546      -2.561 -59.136  -0.364  1.00 83.26           N  
ATOM   4304  CA  SER A 546      -2.221 -59.975   0.781  1.00 83.26           C  
ATOM   4305  C   SER A 546      -2.626 -61.426   0.542  1.00 83.26           C  
ATOM   4306  CB  SER A 546      -2.895 -59.451   2.049  1.00 83.26           C  
ATOM   4307  O   SER A 546      -1.890 -62.348   0.899  1.00 83.26           O  
ATOM   4308  OG  SER A 546      -4.265 -59.813   2.077  1.00 83.26           O  
ATOM   4309  N   ALA A 547      -3.785 -61.695  -0.030  1.00 87.82           N  
ATOM   4310  CA  ALA A 547      -4.250 -63.040  -0.357  1.00 87.82           C  
ATOM   4311  C   ALA A 547      -3.352 -63.692  -1.405  1.00 87.82           C  
ATOM   4312  CB  ALA A 547      -5.694 -62.998  -0.851  1.00 87.82           C  
ATOM   4313  O   ALA A 547      -3.068 -64.890  -1.330  1.00 87.82           O  
ATOM   4314  N   GLU A 548      -2.909 -62.915  -2.359  1.00 87.58           N  
ATOM   4315  CA  GLU A 548      -1.998 -63.409  -3.387  1.00 87.58           C  
ATOM   4316  C   GLU A 548      -0.651 -63.804  -2.787  1.00 87.58           C  
ATOM   4317  CB  GLU A 548      -1.798 -62.356  -4.480  1.00 87.58           C  
ATOM   4318  O   GLU A 548      -0.069 -64.820  -3.171  1.00 87.58           O  
ATOM   4319  CG  GLU A 548      -1.069 -62.877  -5.709  1.00 87.58           C  
ATOM   4320  CD  GLU A 548      -1.099 -61.908  -6.881  1.00 87.58           C  
ATOM   4321  OE1 GLU A 548      -0.577 -62.250  -7.966  1.00 87.58           O  
ATOM   4322  OE2 GLU A 548      -1.649 -60.797  -6.711  1.00 87.58           O  
ATOM   4323  N   LEU A 549      -0.103 -62.945  -1.945  1.00 85.74           N  
ATOM   4324  CA  LEU A 549       1.160 -63.237  -1.276  1.00 85.74           C  
ATOM   4325  C   LEU A 549       1.048 -64.501  -0.431  1.00 85.74           C  
ATOM   4326  CB  LEU A 549       1.586 -62.058  -0.396  1.00 85.74           C  
ATOM   4327  O   LEU A 549       1.978 -65.310  -0.390  1.00 85.74           O  
ATOM   4328  CG  LEU A 549       2.229 -60.872  -1.117  1.00 85.74           C  
ATOM   4329  CD1 LEU A 549       2.426 -59.708  -0.151  1.00 85.74           C  
ATOM   4330  CD2 LEU A 549       3.557 -61.283  -1.744  1.00 85.74           C  
ATOM   4331  N   GLU A 550      -0.075 -64.581   0.312  1.00 85.65           N  
ATOM   4332  CA  GLU A 550      -0.305 -65.777   1.115  1.00 85.65           C  
ATOM   4333  C   GLU A 550      -0.357 -67.027   0.242  1.00 85.65           C  
ATOM   4334  CB  GLU A 550      -1.600 -65.644   1.921  1.00 85.65           C  
ATOM   4335  O   GLU A 550       0.153 -68.082   0.626  1.00 85.65           O  
ATOM   4336  CG  GLU A 550      -1.473 -64.748   3.145  1.00 85.65           C  
ATOM   4337  CD  GLU A 550      -2.756 -64.654   3.955  1.00 85.65           C  
ATOM   4338  OE1 GLU A 550      -2.767 -63.959   4.996  1.00 85.65           O  
ATOM   4339  OE2 GLU A 550      -3.758 -65.282   3.546  1.00 85.65           O  
ATOM   4340  N   ARG A 551      -0.947 -66.970  -0.943  1.00 86.53           N  
ATOM   4341  CA  ARG A 551      -1.014 -68.085  -1.882  1.00 86.53           C  
ATOM   4342  C   ARG A 551       0.371 -68.436  -2.416  1.00 86.53           C  
ATOM   4343  CB  ARG A 551      -1.954 -67.754  -3.043  1.00 86.53           C  
ATOM   4344  O   ARG A 551       0.707 -69.614  -2.558  1.00 86.53           O  
ATOM   4345  CG  ARG A 551      -2.386 -68.967  -3.852  1.00 86.53           C  
ATOM   4346  CD  ARG A 551      -3.265 -68.575  -5.031  1.00 86.53           C  
ATOM   4347  NE  ARG A 551      -3.357 -69.649  -6.016  1.00 86.53           N  
ATOM   4348  NH1 ARG A 551      -5.245 -68.816  -7.054  1.00 86.53           N  
ATOM   4349  NH2 ARG A 551      -4.285 -70.760  -7.799  1.00 86.53           N  
ATOM   4350  CZ  ARG A 551      -4.295 -69.739  -6.954  1.00 86.53           C  
ATOM   4351  N   LYS A 552       1.149 -67.439  -2.727  1.00 87.44           N  
ATOM   4352  CA  LYS A 552       2.512 -67.646  -3.205  1.00 87.44           C  
ATOM   4353  C   LYS A 552       3.383 -68.284  -2.126  1.00 87.44           C  
ATOM   4354  CB  LYS A 552       3.129 -66.323  -3.662  1.00 87.44           C  
ATOM   4355  O   LYS A 552       4.223 -69.136  -2.422  1.00 87.44           O  
ATOM   4356  CG  LYS A 552       2.619 -65.835  -5.010  1.00 87.44           C  
ATOM   4357  CD  LYS A 552       3.342 -64.571  -5.457  1.00 87.44           C  
ATOM   4358  CE  LYS A 552       2.814 -64.067  -6.793  1.00 87.44           C  
ATOM   4359  NZ  LYS A 552       3.496 -62.808  -7.219  1.00 87.44           N  
ATOM   4360  N   LEU A 553       3.236 -67.778  -0.882  1.00 85.79           N  
ATOM   4361  CA  LEU A 553       3.997 -68.336   0.231  1.00 85.79           C  
ATOM   4362  C   LEU A 553       3.651 -69.806   0.443  1.00 85.79           C  
ATOM   4363  CB  LEU A 553       3.728 -67.546   1.514  1.00 85.79           C  
ATOM   4364  O   LEU A 553       4.538 -70.627   0.689  1.00 85.79           O  
ATOM   4365  CG  LEU A 553       4.896 -67.426   2.494  1.00 85.79           C  
ATOM   4366  CD1 LEU A 553       4.883 -66.059   3.170  1.00 85.79           C  
ATOM   4367  CD2 LEU A 553       4.840 -68.542   3.532  1.00 85.79           C  
ATOM   4368  N   LEU A 554       2.352 -70.116   0.359  1.00 86.33           N  
ATOM   4369  CA  LEU A 554       1.916 -71.499   0.520  1.00 86.33           C  
ATOM   4370  C   LEU A 554       2.444 -72.371  -0.615  1.00 86.33           C  
ATOM   4371  CB  LEU A 554       0.388 -71.578   0.571  1.00 86.33           C  
ATOM   4372  O   LEU A 554       2.821 -73.524  -0.394  1.00 86.33           O  
ATOM   4373  CG  LEU A 554      -0.271 -71.130   1.876  1.00 86.33           C  
ATOM   4374  CD1 LEU A 554      -1.789 -71.151   1.739  1.00 86.33           C  
ATOM   4375  CD2 LEU A 554       0.179 -72.015   3.034  1.00 86.33           C  
ATOM   4376  N   ALA A 555       2.444 -71.872  -1.818  1.00 86.61           N  
ATOM   4377  CA  ALA A 555       2.972 -72.592  -2.974  1.00 86.61           C  
ATOM   4378  C   ALA A 555       4.473 -72.829  -2.835  1.00 86.61           C  
ATOM   4379  CB  ALA A 555       2.674 -71.824  -4.260  1.00 86.61           C  
ATOM   4380  O   ALA A 555       4.974 -73.900  -3.184  1.00 86.61           O  
ATOM   4381  N   GLU A 556       5.239 -71.836  -2.346  1.00 84.71           N  
ATOM   4382  CA  GLU A 556       6.676 -71.953  -2.116  1.00 84.71           C  
ATOM   4383  C   GLU A 556       6.977 -72.967  -1.015  1.00 84.71           C  
ATOM   4384  CB  GLU A 556       7.276 -70.592  -1.756  1.00 84.71           C  
ATOM   4385  O   GLU A 556       7.969 -73.695  -1.089  1.00 84.71           O  
ATOM   4386  CG  GLU A 556       8.780 -70.506  -1.974  1.00 84.71           C  
ATOM   4387  CD  GLU A 556       9.238 -69.145  -2.471  1.00 84.71           C  
ATOM   4388  OE1 GLU A 556      10.428 -68.999  -2.833  1.00 84.71           O  
ATOM   4389  OE2 GLU A 556       8.400 -68.216  -2.500  1.00 84.71           O  
ATOM   4390  N   LEU A 557       6.174 -72.870   0.044  1.00 83.98           N  
ATOM   4391  CA  LEU A 557       6.331 -73.839   1.123  1.00 83.98           C  
ATOM   4392  C   LEU A 557       6.112 -75.259   0.614  1.00 83.98           C  
ATOM   4393  CB  LEU A 557       5.353 -73.535   2.261  1.00 83.98           C  
ATOM   4394  O   LEU A 557       6.821 -76.184   1.017  1.00 83.98           O  
ATOM   4395  CG  LEU A 557       5.739 -74.062   3.645  1.00 83.98           C  
ATOM   4396  CD1 LEU A 557       5.727 -72.929   4.665  1.00 83.98           C  
ATOM   4397  CD2 LEU A 557       4.797 -75.183   4.072  1.00 83.98           C  
ATOM   4398  N   GLU A 558       5.108 -75.368  -0.238  1.00 84.95           N  
ATOM   4399  CA  GLU A 558       4.823 -76.675  -0.823  1.00 84.95           C  
ATOM   4400  C   GLU A 558       5.972 -77.144  -1.710  1.00 84.95           C  
ATOM   4401  CB  GLU A 558       3.521 -76.632  -1.627  1.00 84.95           C  
ATOM   4402  O   GLU A 558       6.310 -78.330  -1.722  1.00 84.95           O  
ATOM   4403  CG  GLU A 558       2.269 -76.805  -0.780  1.00 84.95           C  
ATOM   4404  CD  GLU A 558       0.988 -76.826  -1.599  1.00 84.95           C  
ATOM   4405  OE1 GLU A 558      -0.097 -77.067  -1.023  1.00 84.95           O  
ATOM   4406  OE2 GLU A 558       1.071 -76.599  -2.827  1.00 84.95           O  
ATOM   4407  N   LYS A 559       6.559 -76.289  -2.484  1.00 85.01           N  
ATOM   4408  CA  LYS A 559       7.716 -76.592  -3.321  1.00 85.01           C  
ATOM   4409  C   LYS A 559       8.923 -76.979  -2.471  1.00 85.01           C  
ATOM   4410  CB  LYS A 559       8.063 -75.398  -4.211  1.00 85.01           C  
ATOM   4411  O   LYS A 559       9.657 -77.908  -2.813  1.00 85.01           O  
ATOM   4412  CG  LYS A 559       7.204 -75.288  -5.462  1.00 85.01           C  
ATOM   4413  CD  LYS A 559       7.640 -74.121  -6.339  1.00 85.01           C  
ATOM   4414  CE  LYS A 559       6.684 -73.909  -7.505  1.00 85.01           C  
ATOM   4415  NZ  LYS A 559       7.130 -72.791  -8.390  1.00 85.01           N  
ATOM   4416  N   SER A 560       9.181 -76.184  -1.391  1.00 79.90           N  
ATOM   4417  CA  SER A 560      10.288 -76.460  -0.481  1.00 79.90           C  
ATOM   4418  C   SER A 560      10.111 -77.808   0.210  1.00 79.90           C  
ATOM   4419  CB  SER A 560      10.411 -75.353   0.566  1.00 79.90           C  
ATOM   4420  O   SER A 560      11.083 -78.538   0.417  1.00 79.90           O  
ATOM   4421  OG  SER A 560       9.260 -75.310   1.391  1.00 79.90           O  
ATOM   4422  N   GLN A 561       8.825 -78.075   0.585  1.00 81.88           N  
ATOM   4423  CA  GLN A 561       8.536 -79.363   1.206  1.00 81.88           C  
ATOM   4424  C   GLN A 561       8.766 -80.510   0.227  1.00 81.88           C  
ATOM   4425  CB  GLN A 561       7.098 -79.397   1.727  1.00 81.88           C  
ATOM   4426  O   GLN A 561       9.250 -81.576   0.613  1.00 81.88           O  
ATOM   4427  CG  GLN A 561       6.894 -78.617   3.019  1.00 81.88           C  
ATOM   4428  CD  GLN A 561       5.487 -78.756   3.572  1.00 81.88           C  
ATOM   4429  NE2 GLN A 561       5.255 -78.188   4.750  1.00 81.88           N  
ATOM   4430  OE1 GLN A 561       4.617 -79.367   2.944  1.00 81.88           O  
ATOM   4431  N   ALA A 562       8.378 -80.328  -1.025  1.00 83.51           N  
ATOM   4432  CA  ALA A 562       8.594 -81.323  -2.072  1.00 83.51           C  
ATOM   4433  C   ALA A 562      10.082 -81.518  -2.345  1.00 83.51           C  
ATOM   4434  CB  ALA A 562       7.871 -80.912  -3.353  1.00 83.51           C  
ATOM   4435  O   ALA A 562      10.536 -82.642  -2.571  1.00 83.51           O  
ATOM   4436  N   GLU A 563      10.881 -80.456  -2.324  1.00 80.89           N  
ATOM   4437  CA  GLU A 563      12.329 -80.504  -2.502  1.00 80.89           C  
ATOM   4438  C   GLU A 563      13.005 -81.224  -1.339  1.00 80.89           C  
ATOM   4439  CB  GLU A 563      12.900 -79.091  -2.649  1.00 80.89           C  
ATOM   4440  O   GLU A 563      13.952 -81.988  -1.541  1.00 80.89           O  
ATOM   4441  CG  GLU A 563      12.826 -78.542  -4.066  1.00 80.89           C  
ATOM   4442  CD  GLU A 563      13.332 -77.113  -4.183  1.00 80.89           C  
ATOM   4443  OE1 GLU A 563      13.252 -76.529  -5.287  1.00 80.89           O  
ATOM   4444  OE2 GLU A 563      13.815 -76.574  -3.162  1.00 80.89           O  
ATOM   4445  N   LEU A 564      12.560 -80.864  -0.135  1.00 79.10           N  
ATOM   4446  CA  LEU A 564      13.080 -81.540   1.049  1.00 79.10           C  
ATOM   4447  C   LEU A 564      12.747 -83.028   1.015  1.00 79.10           C  
ATOM   4448  CB  LEU A 564      12.512 -80.906   2.321  1.00 79.10           C  
ATOM   4449  O   LEU A 564      13.560 -83.859   1.426  1.00 79.10           O  
ATOM   4450  CG  LEU A 564      13.174 -79.608   2.786  1.00 79.10           C  
ATOM   4451  CD1 LEU A 564      12.380 -78.990   3.932  1.00 79.10           C  
ATOM   4452  CD2 LEU A 564      14.617 -79.864   3.205  1.00 79.10           C  
ATOM   4453  N   ALA A 565      11.537 -83.328   0.568  1.00 81.31           N  
ATOM   4454  CA  ALA A 565      11.117 -84.720   0.429  1.00 81.31           C  
ATOM   4455  C   ALA A 565      11.962 -85.446  -0.614  1.00 81.31           C  
ATOM   4456  CB  ALA A 565       9.638 -84.796   0.059  1.00 81.31           C  
ATOM   4457  O   ALA A 565      12.317 -86.613  -0.432  1.00 81.31           O  
ATOM   4458  N   ASN A 566      12.287 -84.811  -1.705  1.00 80.36           N  
ATOM   4459  CA  ASN A 566      13.146 -85.363  -2.747  1.00 80.36           C  
ATOM   4460  C   ASN A 566      14.581 -85.533  -2.257  1.00 80.36           C  
ATOM   4461  CB  ASN A 566      13.112 -84.478  -3.995  1.00 80.36           C  
ATOM   4462  O   ASN A 566      15.245 -86.515  -2.597  1.00 80.36           O  
ATOM   4463  CG  ASN A 566      13.122 -85.281  -5.281  1.00 80.36           C  
ATOM   4464  ND2 ASN A 566      13.286 -84.597  -6.406  1.00 80.36           N  
ATOM   4465  OD1 ASN A 566      12.982 -86.507  -5.262  1.00 80.36           O  
ATOM   4466  N   LEU A 567      15.132 -84.593  -1.505  1.00 75.13           N  
ATOM   4467  CA  LEU A 567      16.473 -84.655  -0.935  1.00 75.13           C  
ATOM   4468  C   LEU A 567      16.569 -85.762   0.109  1.00 75.13           C  
ATOM   4469  CB  LEU A 567      16.851 -83.311  -0.306  1.00 75.13           C  
ATOM   4470  O   LEU A 567      17.592 -86.444   0.204  1.00 75.13           O  
ATOM   4471  CG  LEU A 567      17.286 -82.209  -1.273  1.00 75.13           C  
ATOM   4472  CD1 LEU A 567      17.210 -80.846  -0.593  1.00 75.13           C  
ATOM   4473  CD2 LEU A 567      18.696 -82.476  -1.789  1.00 75.13           C  
ATOM   4474  N   GLN A 568      15.487 -85.848   0.886  1.00 77.32           N  
ATOM   4475  CA  GLN A 568      15.425 -86.911   1.883  1.00 77.32           C  
ATOM   4476  C   GLN A 568      15.412 -88.286   1.222  1.00 77.32           C  
ATOM   4477  CB  GLN A 568      14.190 -86.744   2.771  1.00 77.32           C  
ATOM   4478  O   GLN A 568      16.019 -89.231   1.730  1.00 77.32           O  
ATOM   4479  CG  GLN A 568      14.326 -85.641   3.812  1.00 77.32           C  
ATOM   4480  CD  GLN A 568      13.097 -85.511   4.692  1.00 77.32           C  
ATOM   4481  NE2 GLN A 568      13.270 -84.916   5.868  1.00 77.32           N  
ATOM   4482  OE1 GLN A 568      12.001 -85.941   4.319  1.00 77.32           O  
ATOM   4483  N   SER A 569      14.691 -88.374   0.128  1.00 76.41           N  
ATOM   4484  CA  SER A 569      14.628 -89.618  -0.633  1.00 76.41           C  
ATOM   4485  C   SER A 569      15.958 -89.914  -1.318  1.00 76.41           C  
ATOM   4486  CB  SER A 569      13.511 -89.552  -1.676  1.00 76.41           C  
ATOM   4487  O   SER A 569      16.363 -91.074  -1.424  1.00 76.41           O  
ATOM   4488  OG  SER A 569      13.822 -88.609  -2.687  1.00 76.41           O  
ATOM   4489  N   THR A 570      16.687 -88.951  -1.816  1.00 73.52           N  
ATOM   4490  CA  THR A 570      18.004 -89.056  -2.435  1.00 73.52           C  
ATOM   4491  C   THR A 570      19.066 -89.396  -1.394  1.00 73.52           C  
ATOM   4492  CB  THR A 570      18.387 -87.751  -3.156  1.00 73.52           C  
ATOM   4493  O   THR A 570      19.979 -90.179  -1.664  1.00 73.52           O  
ATOM   4494  CG2 THR A 570      17.581 -87.574  -4.439  1.00 73.52           C  
ATOM   4495  OG1 THR A 570      18.133 -86.639  -2.288  1.00 73.52           O  
ATOM   4496  N   LEU A 571      18.983 -88.764  -0.213  1.00 68.35           N  
ATOM   4497  CA  LEU A 571      19.866 -89.047   0.913  1.00 68.35           C  
ATOM   4498  C   LEU A 571      19.617 -90.448   1.461  1.00 68.35           C  
ATOM   4499  CB  LEU A 571      19.669 -88.010   2.022  1.00 68.35           C  
ATOM   4500  O   LEU A 571      20.549 -91.118   1.911  1.00 68.35           O  
ATOM   4501  CG  LEU A 571      20.771 -86.959   2.171  1.00 68.35           C  
ATOM   4502  CD1 LEU A 571      20.163 -85.593   2.470  1.00 68.35           C  
ATOM   4503  CD2 LEU A 571      21.753 -87.365   3.265  1.00 68.35           C  
ATOM   4504  N   ALA A 572      18.386 -90.853   1.462  1.00 67.42           N  
ATOM   4505  CA  ALA A 572      17.967 -92.196   1.854  1.00 67.42           C  
ATOM   4506  C   ALA A 572      18.437 -93.234   0.839  1.00 67.42           C  
ATOM   4507  CB  ALA A 572      16.449 -92.257   2.008  1.00 67.42           C  
ATOM   4508  O   ALA A 572      18.781 -94.360   1.208  1.00 67.42           O  
ATOM   4509  N   LYS A 573      18.526 -92.911  -0.404  1.00 67.05           N  
ATOM   4510  CA  LYS A 573      19.038 -93.771  -1.467  1.00 67.05           C  
ATOM   4511  C   LYS A 573      20.564 -93.806  -1.459  1.00 67.05           C  
ATOM   4512  CB  LYS A 573      18.532 -93.297  -2.831  1.00 67.05           C  
ATOM   4513  O   LYS A 573      21.168 -94.831  -1.783  1.00 67.05           O  
ATOM   4514  CG  LYS A 573      17.071 -93.630  -3.098  1.00 67.05           C  
ATOM   4515  CD  LYS A 573      16.618 -93.105  -4.455  1.00 67.05           C  
ATOM   4516  CE  LYS A 573      15.127 -93.327  -4.671  1.00 67.05           C  
ATOM   4517  NZ  LYS A 573      14.661 -92.738  -5.962  1.00 67.05           N  
ATOM   4518  N   GLN A 574      21.288 -92.717  -0.910  1.00 58.93           N  
ATOM   4519  CA  GLN A 574      22.734 -92.602  -0.754  1.00 58.93           C  
ATOM   4520  C   GLN A 574      23.199 -93.237   0.553  1.00 58.93           C  
ATOM   4521  CB  GLN A 574      23.165 -91.135  -0.808  1.00 58.93           C  
ATOM   4522  O   GLN A 574      24.291 -93.805   0.620  1.00 58.93           O  
ATOM   4523  CG  GLN A 574      23.227 -90.564  -2.217  1.00 58.93           C  
ATOM   4524  CD  GLN A 574      23.789 -89.155  -2.255  1.00 58.93           C  
ATOM   4525  NE2 GLN A 574      23.813 -88.558  -3.442  1.00 58.93           N  
ATOM   4526  OE1 GLN A 574      24.196 -88.607  -1.226  1.00 58.93           O  
ATOM   4527  N   THR A 575      22.235 -93.334   1.583  1.00 57.45           N  
ATOM   4528  CA  THR A 575      22.456 -93.943   2.890  1.00 57.45           C  
ATOM   4529  C   THR A 575      22.007 -95.402   2.889  1.00 57.45           C  
ATOM   4530  CB  THR A 575      21.711 -93.175   3.997  1.00 57.45           C  
ATOM   4531  O   THR A 575      22.500 -96.209   3.681  1.00 57.45           O  
ATOM   4532  CG2 THR A 575      22.231 -91.747   4.121  1.00 57.45           C  
ATOM   4533  OG1 THR A 575      20.313 -93.137   3.687  1.00 57.45           O  
ATOM   4534  N   SER A 576      21.287 -95.835   1.922  1.00 53.91           N  
ATOM   4535  CA  SER A 576      20.867 -97.207   1.656  1.00 53.91           C  
ATOM   4536  C   SER A 576      21.814 -97.897   0.680  1.00 53.91           C  
ATOM   4537  CB  SER A 576      19.442 -97.234   1.101  1.00 53.91           C  
ATOM   4538  O   SER A 576      21.994 -99.115   0.737  1.00 53.91           O  
ATOM   4539  OG  SER A 576      19.454 -97.195  -0.316  1.00 53.91           O  
ATOM   4540  N   LYS A 577      22.780 -97.233   0.047  1.00 52.86           N  
ATOM   4541  CA  LYS A 577      23.928 -97.764  -0.683  1.00 52.86           C  
ATOM   4542  C   LYS A 577      25.187 -97.738   0.178  1.00 52.86           C  
ATOM   4543  CB  LYS A 577      24.158 -96.973  -1.972  1.00 52.86           C  
ATOM   4544  O   LYS A 577      26.052 -98.607   0.049  1.00 52.86           O  
ATOM   4545  CG  LYS A 577      23.256 -97.392  -3.124  1.00 52.86           C  
ATOM   4546  CD  LYS A 577      23.629 -96.674  -4.415  1.00 52.86           C  
ATOM   4547  CE  LYS A 577      22.691 -97.047  -5.555  1.00 52.86           C  
ATOM   4548  NZ  LYS A 577      22.926 -96.204  -6.765  1.00 52.86           N  
ATOM   4549  N   LYS A 578      25.125 -97.151   1.412  1.00 49.90           N  
ATOM   4550  CA  LYS A 578      26.220 -97.029   2.370  1.00 49.90           C  
ATOM   4551  C   LYS A 578      25.810 -97.557   3.742  1.00 49.90           C  
ATOM   4552  CB  LYS A 578      26.674 -95.573   2.484  1.00 49.90           C  
ATOM   4553  O   LYS A 578      26.635 -98.112   4.471  1.00 49.90           O  
ATOM   4554  CG  LYS A 578      28.185 -95.393   2.454  1.00 49.90           C  
ATOM   4555  CD  LYS A 578      28.573 -93.921   2.513  1.00 49.90           C  
ATOM   4556  CE  LYS A 578      30.079 -93.734   2.396  1.00 49.90           C  
ATOM   4557  NZ  LYS A 578      30.452 -92.291   2.293  1.00 49.90           N  
ATOM   4558  N   SER A 579      24.509 -98.230   3.911  1.00 47.60           N  
ATOM   4559  CA  SER A 579      24.110 -98.660   5.246  1.00 47.60           C  
ATOM   4560  C   SER A 579      23.073 -99.777   5.180  1.00 47.60           C  
ATOM   4561  CB  SER A 579      23.551 -97.482   6.045  1.00 47.60           C  
ATOM   4562  O   SER A 579      22.565-100.222   6.212  1.00 47.60           O  
ATOM   4563  OG  SER A 579      24.540 -96.484   6.228  1.00 47.60           O  
ATOM   4564  N   GLN A 580      22.903-100.645   4.209  1.00 47.92           N  
ATOM   4565  CA  GLN A 580      22.675-102.085   4.281  1.00 47.92           C  
ATOM   4566  C   GLN A 580      23.749-102.771   5.120  1.00 47.92           C  
ATOM   4567  CB  GLN A 580      22.635-102.694   2.878  1.00 47.92           C  
ATOM   4568  O   GLN A 580      23.749-103.996   5.256  1.00 47.92           O  
ATOM   4569  CG  GLN A 580      21.231-102.829   2.306  1.00 47.92           C  
ATOM   4570  CD  GLN A 580      21.204-103.577   0.986  1.00 47.92           C  
ATOM   4571  NE2 GLN A 580      20.022-104.035   0.588  1.00 47.92           N  
ATOM   4572  OE1 GLN A 580      22.237-103.740   0.329  1.00 47.92           O  
ATOM   4573  N   LYS A 581      24.204-102.140   6.226  1.00 41.59           N  
ATOM   4574  CA  LYS A 581      24.906-102.732   7.361  1.00 41.59           C  
ATOM   4575  C   LYS A 581      24.346-102.217   8.683  1.00 41.59           C  
ATOM   4576  CB  LYS A 581      26.405-102.440   7.277  1.00 41.59           C  
ATOM   4577  O   LYS A 581      24.329-101.008   8.927  1.00 41.59           O  
ATOM   4578  CG  LYS A 581      27.283-103.528   7.878  1.00 41.59           C  
ATOM   4579  CD  LYS A 581      28.762-103.229   7.675  1.00 41.59           C  
ATOM   4580  CE  LYS A 581      29.640-104.347   8.220  1.00 41.59           C  
ATOM   4581  NZ  LYS A 581      31.068-104.178   7.816  1.00 41.59           N  
ATOM   4582  N   LYS A 582      22.955-102.435   9.062  1.00 33.08           N  
ATOM   4583  CA  LYS A 582      22.479-102.930  10.350  1.00 33.08           C  
ATOM   4584  C   LYS A 582      21.863-101.806  11.178  1.00 33.08           C  
ATOM   4585  CB  LYS A 582      23.620-103.588  11.127  1.00 33.08           C  
ATOM   4586  O   LYS A 582      22.517-100.796  11.447  1.00 33.08           O  
ATOM   4587  CG  LYS A 582      23.441-105.084  11.342  1.00 33.08           C  
ATOM   4588  CD  LYS A 582      24.504-105.645  12.278  1.00 33.08           C  
ATOM   4589  CE  LYS A 582      24.362-107.152  12.447  1.00 33.08           C  
ATOM   4590  NZ  LYS A 582      25.441-107.717  13.311  1.00 33.08           N  
ATOM   4591  N   VAL A 583      20.390-102.003  11.492  1.00 34.81           N  
ATOM   4592  CA  VAL A 583      19.435-102.536  12.459  1.00 34.81           C  
ATOM   4593  C   VAL A 583      19.071-101.457  13.475  1.00 34.81           C  
ATOM   4594  CB  VAL A 583      19.996-103.782  13.181  1.00 34.81           C  
ATOM   4595  O   VAL A 583      19.952-100.806  14.042  1.00 34.81           O  
ATOM   4596  CG1 VAL A 583      19.014-104.279  14.240  1.00 34.81           C  
ATOM   4597  CG2 VAL A 583      20.306-104.888  12.174  1.00 34.81           C  
ATOM   4598  N   SER A 584      17.614-101.359  13.813  1.00 32.62           N  
ATOM   4599  CA  SER A 584      16.525-101.776  14.690  1.00 32.62           C  
ATOM   4600  C   SER A 584      16.526-100.979  15.990  1.00 32.62           C  
ATOM   4601  CB  SER A 584      16.627-103.270  14.999  1.00 32.62           C  
ATOM   4602  O   SER A 584      17.583-100.745  16.580  1.00 32.62           O  
ATOM   4603  OG  SER A 584      17.412-103.492  16.157  1.00 32.62           O  
ATOM   4604  N   SER A 585      15.298-100.434  16.501  1.00 33.62           N  
ATOM   4605  CA  SER A 585      14.328-100.642  17.571  1.00 33.62           C  
ATOM   4606  C   SER A 585      14.328 -99.474  18.552  1.00 33.62           C  
ATOM   4607  CB  SER A 585      14.623-101.944  18.317  1.00 33.62           C  
ATOM   4608  O   SER A 585      15.389 -98.980  18.938  1.00 33.62           O  
ATOM   4609  OG  SER A 585      15.867-101.868  18.990  1.00 33.62           O  
ATOM   4610  N   HIS A 586      13.088 -98.848  18.841  1.00 31.77           N  
ATOM   4611  CA  HIS A 586      11.957 -98.553  19.714  1.00 31.77           C  
ATOM   4612  C   HIS A 586      12.416 -97.875  21.000  1.00 31.77           C  
ATOM   4613  CB  HIS A 586      11.184 -99.832  20.041  1.00 31.77           C  
ATOM   4614  O   HIS A 586      13.400 -98.297  21.612  1.00 31.77           O  
ATOM   4615  CG  HIS A 586      10.163-100.197  19.011  1.00 31.77           C  
ATOM   4616  CD2 HIS A 586       9.903-101.374  18.395  1.00 31.77           C  
ATOM   4617  ND1 HIS A 586       9.264 -99.286  18.499  1.00 31.77           N  
ATOM   4618  CE1 HIS A 586       8.492 -99.890  17.612  1.00 31.77           C  
ATOM   4619  NE2 HIS A 586       8.859-101.157  17.529  1.00 31.77           N  
ATOM   4620  N   GLN A 587      11.808 -96.673  21.517  1.00 29.22           N  
ATOM   4621  CA  GLN A 587      10.915 -96.189  22.565  1.00 29.22           C  
ATOM   4622  C   GLN A 587      11.705 -95.650  23.754  1.00 29.22           C  
ATOM   4623  CB  GLN A 587       9.972 -97.303  23.023  1.00 29.22           C  
ATOM   4624  O   GLN A 587      12.638 -96.299  24.233  1.00 29.22           O  
ATOM   4625  CG  GLN A 587       8.531 -97.114  22.568  1.00 29.22           C  
ATOM   4626  CD  GLN A 587       7.618 -98.234  23.029  1.00 29.22           C  
ATOM   4627  NE2 GLN A 587       6.684 -98.629  22.171  1.00 29.22           N  
ATOM   4628  OE1 GLN A 587       7.752 -98.742  24.147  1.00 29.22           O  
ATOM   4629  N   ALA A 588      11.443 -94.336  24.271  1.00 32.19           N  
ATOM   4630  CA  ALA A 588      11.390 -93.824  25.638  1.00 32.19           C  
ATOM   4631  C   ALA A 588      11.324 -92.300  25.651  1.00 32.19           C  
ATOM   4632  CB  ALA A 588      12.599 -94.308  26.435  1.00 32.19           C  
ATOM   4633  O   ALA A 588      12.079 -91.633  24.940  1.00 32.19           O  
ATOM   4634  N   ALA A 589      10.160 -91.656  26.115  1.00 28.14           N  
ATOM   4635  CA  ALA A 589       9.716 -90.954  27.315  1.00 28.14           C  
ATOM   4636  C   ALA A 589      10.801 -90.015  27.835  1.00 28.14           C  
ATOM   4637  CB  ALA A 589       9.317 -91.952  28.399  1.00 28.14           C  
ATOM   4638  O   ALA A 589      11.978 -90.380  27.878  1.00 28.14           O  
ATOM   4639  N   SER A 590      10.562 -88.647  27.853  1.00 32.26           N  
ATOM   4640  CA  SER A 590      10.870 -87.803  29.003  1.00 32.26           C  
ATOM   4641  C   SER A 590      11.253 -86.393  28.566  1.00 32.26           C  
ATOM   4642  CB  SER A 590      12.002 -88.415  29.829  1.00 32.26           C  
ATOM   4643  O   SER A 590      12.093 -86.218  27.681  1.00 32.26           O  
ATOM   4644  OG  SER A 590      13.265 -88.075  29.282  1.00 32.26           O  
ATOM   4645  N   SER A 591      10.331 -85.418  28.788  1.00 31.35           N  
ATOM   4646  CA  SER A 591      10.135 -84.230  29.613  1.00 31.35           C  
ATOM   4647  C   SER A 591      11.461 -83.712  30.160  1.00 31.35           C  
ATOM   4648  CB  SER A 591       9.180 -84.530  30.769  1.00 31.35           C  
ATOM   4649  O   SER A 591      12.330 -84.498  30.543  1.00 31.35           O  
ATOM   4650  OG  SER A 591       9.641 -85.635  31.528  1.00 31.35           O  
ATOM   4651  N   LYS A 592      11.860 -82.475  29.751  1.00 30.76           N  
ATOM   4652  CA  LYS A 592      12.349 -81.504  30.726  1.00 30.76           C  
ATOM   4653  C   LYS A 592      13.506 -80.689  30.157  1.00 30.76           C  
ATOM   4654  CB  LYS A 592      12.786 -82.208  32.012  1.00 30.76           C  
ATOM   4655  O   LYS A 592      14.448 -81.249  29.592  1.00 30.76           O  
ATOM   4656  CG  LYS A 592      11.640 -82.531  32.960  1.00 30.76           C  
ATOM   4657  CD  LYS A 592      12.137 -83.236  34.216  1.00 30.76           C  
ATOM   4658  CE  LYS A 592      10.992 -83.561  35.166  1.00 30.76           C  
ATOM   4659  NZ  LYS A 592      11.426 -84.473  36.266  1.00 30.76           N  
ATOM   4660  N   SER A 593      13.270 -79.344  29.945  1.00 35.07           N  
ATOM   4661  CA  SER A 593      14.242 -78.480  30.607  1.00 35.07           C  
ATOM   4662  C   SER A 593      13.898 -77.007  30.406  1.00 35.07           C  
ATOM   4663  CB  SER A 593      15.651 -78.758  30.084  1.00 35.07           C  
ATOM   4664  O   SER A 593      13.650 -76.570  29.281  1.00 35.07           O  
ATOM   4665  OG  SER A 593      15.738 -78.478  28.697  1.00 35.07           O  
ATOM   4666  N   ASN A 594      13.281 -76.350  31.508  1.00 30.53           N  
ATOM   4667  CA  ASN A 594      13.588 -75.375  32.548  1.00 30.53           C  
ATOM   4668  C   ASN A 594      14.578 -74.322  32.055  1.00 30.53           C  
ATOM   4669  CB  ASN A 594      14.134 -76.074  33.795  1.00 30.53           C  
ATOM   4670  O   ASN A 594      15.637 -74.660  31.525  1.00 30.53           O  
ATOM   4671  CG  ASN A 594      13.037 -76.650  34.669  1.00 30.53           C  
ATOM   4672  ND2 ASN A 594      13.413 -77.531  35.588  1.00 30.53           N  
ATOM   4673  OD1 ASN A 594      11.862 -76.307  34.518  1.00 30.53           O  
ATOM   4674  N   SER A 595      14.069 -73.013  31.854  1.00 36.59           N  
ATOM   4675  CA  SER A 595      14.790 -71.891  32.446  1.00 36.59           C  
ATOM   4676  C   SER A 595      14.009 -70.590  32.292  1.00 36.59           C  
ATOM   4677  CB  SER A 595      16.172 -71.744  31.808  1.00 36.59           C  
ATOM   4678  O   SER A 595      13.505 -70.287  31.209  1.00 36.59           O  
ATOM   4679  OG  SER A 595      16.075 -71.133  30.533  1.00 36.59           O  
ATOM   4680  N   SER A 596      13.371 -69.998  33.367  1.00 33.48           N  
ATOM   4681  CA  SER A 596      13.719 -69.040  34.411  1.00 33.48           C  
ATOM   4682  C   SER A 596      14.224 -67.731  33.813  1.00 33.48           C  
ATOM   4683  CB  SER A 596      14.779 -69.626  35.345  1.00 33.48           C  
ATOM   4684  O   SER A 596      15.054 -67.738  32.902  1.00 33.48           O  
ATOM   4685  OG  SER A 596      15.985 -69.874  34.644  1.00 33.48           O  
ATOM   4686  N   VAL A 597      13.404 -66.541  33.975  1.00 36.33           N  
ATOM   4687  CA  VAL A 597      13.707 -65.270  34.624  1.00 36.33           C  
ATOM   4688  C   VAL A 597      12.770 -64.185  34.100  1.00 36.33           C  
ATOM   4689  CB  VAL A 597      15.179 -64.857  34.402  1.00 36.33           C  
ATOM   4690  O   VAL A 597      12.625 -64.014  32.887  1.00 36.33           O  
ATOM   4691  CG1 VAL A 597      15.440 -63.463  34.970  1.00 36.33           C  
ATOM   4692  CG2 VAL A 597      16.122 -65.879  35.033  1.00 36.33           C  
ATOM   4693  N   ALA A 598      11.798 -63.655  34.922  1.00 33.27           N  
ATOM   4694  CA  ALA A 598      11.584 -62.568  35.874  1.00 33.27           C  
ATOM   4695  C   ALA A 598      12.065 -61.237  35.303  1.00 33.27           C  
ATOM   4696  CB  ALA A 598      12.297 -62.867  37.191  1.00 33.27           C  
ATOM   4697  O   ALA A 598      13.179 -61.143  34.783  1.00 33.27           O  
ATOM   4698  N   ARG A 599      11.134 -60.187  35.070  1.00 35.50           N  
ATOM   4699  CA  ARG A 599      11.027 -58.824  35.580  1.00 35.50           C  
ATOM   4700  C   ARG A 599      10.453 -57.887  34.523  1.00 35.50           C  
ATOM   4701  CB  ARG A 599      12.394 -58.315  36.045  1.00 35.50           C  
ATOM   4702  O   ARG A 599      10.962 -57.822  33.402  1.00 35.50           O  
ATOM   4703  CG  ARG A 599      12.400 -57.779  37.468  1.00 35.50           C  
ATOM   4704  CD  ARG A 599      13.803 -57.404  37.923  1.00 35.50           C  
ATOM   4705  NE  ARG A 599      13.796 -56.803  39.253  1.00 35.50           N  
ATOM   4706  NH1 ARG A 599      15.842 -55.756  39.018  1.00 35.50           N  
ATOM   4707  NH2 ARG A 599      14.655 -55.538  40.967  1.00 35.50           N  
ATOM   4708  CZ  ARG A 599      14.764 -56.033  39.743  1.00 35.50           C  
ATOM   4709  N   GLN A 600       9.176 -57.326  34.732  1.00 36.22           N  
ATOM   4710  CA  GLN A 600       8.685 -56.070  35.290  1.00 36.22           C  
ATOM   4711  C   GLN A 600       8.357 -55.069  34.186  1.00 36.22           C  
ATOM   4712  CB  GLN A 600       9.712 -55.471  36.252  1.00 36.22           C  
ATOM   4713  O   GLN A 600       9.183 -54.811  33.308  1.00 36.22           O  
ATOM   4714  CG  GLN A 600       9.270 -55.484  37.709  1.00 36.22           C  
ATOM   4715  CD  GLN A 600      10.348 -54.987  38.654  1.00 36.22           C  
ATOM   4716  NE2 GLN A 600      10.079 -55.064  39.953  1.00 36.22           N  
ATOM   4717  OE1 GLN A 600      11.415 -54.540  38.220  1.00 36.22           O  
ATOM   4718  N   LYS A 601       7.054 -54.660  33.959  1.00 35.87           N  
ATOM   4719  CA  LYS A 601       6.293 -53.446  34.241  1.00 35.87           C  
ATOM   4720  C   LYS A 601       6.332 -52.486  33.055  1.00 35.87           C  
ATOM   4721  CB  LYS A 601       6.832 -52.753  35.494  1.00 35.87           C  
ATOM   4722  O   LYS A 601       7.407 -52.158  32.550  1.00 35.87           O  
ATOM   4723  CG  LYS A 601       6.301 -53.331  36.797  1.00 35.87           C  
ATOM   4724  CD  LYS A 601       6.636 -52.436  37.983  1.00 35.87           C  
ATOM   4725  CE  LYS A 601       6.105 -53.013  39.288  1.00 35.87           C  
ATOM   4726  NZ  LYS A 601       6.536 -52.204  40.467  1.00 35.87           N  
ATOM   4727  N   ALA A 602       5.145 -52.195  32.443  1.00 38.82           N  
ATOM   4728  CA  ALA A 602       4.256 -51.044  32.579  1.00 38.82           C  
ATOM   4729  C   ALA A 602       3.775 -50.558  31.214  1.00 38.82           C  
ATOM   4730  CB  ALA A 602       4.961 -49.913  33.325  1.00 38.82           C  
ATOM   4731  O   ALA A 602       4.582 -50.338  30.307  1.00 38.82           O  
ATOM   4732  N   LYS A 603       2.427 -50.631  30.996  1.00 38.59           N  
ATOM   4733  CA  LYS A 603       1.214 -49.841  31.185  1.00 38.59           C  
ATOM   4734  C   LYS A 603       0.958 -48.931  29.988  1.00 38.59           C  
ATOM   4735  CB  LYS A 603       1.309 -49.010  32.465  1.00 38.59           C  
ATOM   4736  O   LYS A 603       1.855 -48.211  29.546  1.00 38.59           O  
ATOM   4737  CG  LYS A 603       0.801 -49.726  33.708  1.00 38.59           C  
ATOM   4738  CD  LYS A 603       0.798 -48.806  34.922  1.00 38.59           C  
ATOM   4739  CE  LYS A 603       0.259 -49.512  36.159  1.00 38.59           C  
ATOM   4740  NZ  LYS A 603       0.366 -48.654  37.377  1.00 38.59           N  
ATOM   4741  N   LYS A 604      -0.157 -49.076  29.296  1.00 37.99           N  
ATOM   4742  CA  LYS A 604      -1.464 -48.432  29.392  1.00 37.99           C  
ATOM   4743  C   LYS A 604      -1.986 -48.039  28.013  1.00 37.99           C  
ATOM   4744  CB  LYS A 604      -1.392 -47.200  30.295  1.00 37.99           C  
ATOM   4745  O   LYS A 604      -1.299 -47.350  27.256  1.00 37.99           O  
ATOM   4746  CG  LYS A 604      -2.318 -47.261  31.501  1.00 37.99           C  
ATOM   4747  CD  LYS A 604      -2.158 -46.036  32.391  1.00 37.99           C  
ATOM   4748  CE  LYS A 604      -3.080 -46.098  33.601  1.00 37.99           C  
ATOM   4749  NZ  LYS A 604      -2.836 -44.966  34.543  1.00 37.99           N  
ATOM   4750  N   LYS A 605      -3.134 -48.662  27.559  1.00 33.93           N  
ATOM   4751  CA  LYS A 605      -4.579 -48.526  27.716  1.00 33.93           C  
ATOM   4752  C   LYS A 605      -5.257 -48.274  26.372  1.00 33.93           C  
ATOM   4753  CB  LYS A 605      -4.910 -47.394  28.690  1.00 33.93           C  
ATOM   4754  O   LYS A 605      -4.842 -47.391  25.618  1.00 33.93           O  
ATOM   4755  CG  LYS A 605      -5.062 -47.846  30.135  1.00 33.93           C  
ATOM   4756  CD  LYS A 605      -5.590 -46.723  31.019  1.00 33.93           C  
ATOM   4757  CE  LYS A 605      -5.666 -47.149  32.479  1.00 33.93           C  
ATOM   4758  NZ  LYS A 605      -6.138 -46.036  33.356  1.00 33.93           N  
ATOM   4759  N   SER A 606      -6.049 -49.234  25.907  1.00 35.16           N  
ATOM   4760  CA  SER A 606      -7.497 -49.298  25.732  1.00 35.16           C  
ATOM   4761  C   SER A 606      -7.866 -49.592  24.282  1.00 35.16           C  
ATOM   4762  CB  SER A 606      -8.150 -47.990  26.179  1.00 35.16           C  
ATOM   4763  O   SER A 606      -7.401 -48.909  23.367  1.00 35.16           O  
ATOM   4764  OG  SER A 606      -9.389 -47.795  25.519  1.00 35.16           O  
ATOM   4765  N   SER A 607      -8.410 -50.807  23.954  1.00 35.38           N  
ATOM   4766  CA  SER A 607      -9.610 -51.620  23.787  1.00 35.38           C  
ATOM   4767  C   SER A 607     -10.726 -50.827  23.115  1.00 35.38           C  
ATOM   4768  CB  SER A 607     -10.092 -52.150  25.138  1.00 35.38           C  
ATOM   4769  O   SER A 607     -10.927 -49.649  23.418  1.00 35.38           O  
ATOM   4770  OG  SER A 607     -10.529 -51.088  25.968  1.00 35.38           O  
ATOM   4771  N   ARG A 608     -11.177 -51.124  21.955  1.00 29.13           N  
ATOM   4772  CA  ARG A 608     -12.309 -51.834  21.369  1.00 29.13           C  
ATOM   4773  C   ARG A 608     -13.628 -51.171  21.751  1.00 29.13           C  
ATOM   4774  CB  ARG A 608     -12.312 -53.300  21.810  1.00 29.13           C  
ATOM   4775  O   ARG A 608     -13.837 -50.816  22.913  1.00 29.13           O  
ATOM   4776  CG  ARG A 608     -11.900 -54.273  20.718  1.00 29.13           C  
ATOM   4777  CD  ARG A 608     -11.955 -55.716  21.198  1.00 29.13           C  
ATOM   4778  NE  ARG A 608     -11.570 -56.650  20.143  1.00 29.13           N  
ATOM   4779  NH1 ARG A 608     -11.127 -58.407  21.576  1.00 29.13           N  
ATOM   4780  NH2 ARG A 608     -10.856 -58.670  19.315  1.00 29.13           N  
ATOM   4781  CZ  ARG A 608     -11.185 -57.907  20.347  1.00 29.13           C  
ATOM   4782  N   CYS A 609     -14.484 -50.713  20.761  1.00 30.50           N  
ATOM   4783  CA  CYS A 609     -15.865 -51.144  20.567  1.00 30.50           C  
ATOM   4784  C   CYS A 609     -16.711 -50.016  19.988  1.00 30.50           C  
ATOM   4785  CB  CYS A 609     -16.468 -51.621  21.888  1.00 30.50           C  
ATOM   4786  O   CYS A 609     -16.645 -48.880  20.461  1.00 30.50           O  
ATOM   4787  SG  CYS A 609     -17.359 -53.187  21.757  1.00 30.50           S  
ATOM   4788  N   SER A 610     -17.383 -50.107  18.780  1.00 30.37           N  
ATOM   4789  CA  SER A 610     -18.715 -50.545  18.375  1.00 30.37           C  
ATOM   4790  C   SER A 610     -19.734 -49.420  18.520  1.00 30.37           C  
ATOM   4791  CB  SER A 610     -19.157 -51.754  19.201  1.00 30.37           C  
ATOM   4792  O   SER A 610     -19.766 -48.732  19.542  1.00 30.37           O  
ATOM   4793  OG  SER A 610     -20.083 -51.368  20.202  1.00 30.37           O  
ATOM   4794  N   SER A 611     -20.264 -48.905  17.415  1.00 28.52           N  
ATOM   4795  CA  SER A 611     -21.558 -48.701  16.771  1.00 28.52           C  
ATOM   4796  C   SER A 611     -22.697 -49.220  17.641  1.00 28.52           C  
ATOM   4797  CB  SER A 611     -21.592 -49.391  15.406  1.00 28.52           C  
ATOM   4798  O   SER A 611     -22.630 -50.336  18.160  1.00 28.52           O  
ATOM   4799  OG  SER A 611     -20.528 -48.938  14.587  1.00 28.52           O  
ATOM   4800  N   ALA A 612     -23.526 -48.301  18.186  1.00 33.58           N  
ATOM   4801  CA  ALA A 612     -24.953 -48.407  18.479  1.00 33.58           C  
ATOM   4802  C   ALA A 612     -25.628 -47.039  18.422  1.00 33.58           C  
ATOM   4803  CB  ALA A 612     -25.169 -49.046  19.849  1.00 33.58           C  
ATOM   4804  O   ALA A 612     -25.139 -46.074  19.014  1.00 33.58           O  
ATOM   4805  N   LYS A 613     -26.570 -46.711  17.506  1.00 30.22           N  
ATOM   4806  CA  LYS A 613     -27.988 -46.505  17.227  1.00 30.22           C  
ATOM   4807  C   LYS A 613     -28.728 -46.018  18.470  1.00 30.22           C  
ATOM   4808  CB  LYS A 613     -28.627 -47.794  16.708  1.00 30.22           C  
ATOM   4809  O   LYS A 613     -28.588 -46.599  19.549  1.00 30.22           O  
ATOM   4810  CG  LYS A 613     -28.980 -47.758  15.229  1.00 30.22           C  
ATOM   4811  CD  LYS A 613     -29.510 -49.103  14.748  1.00 30.22           C  
ATOM   4812  CE  LYS A 613     -29.911 -49.054  13.280  1.00 30.22           C  
ATOM   4813  NZ  LYS A 613     -30.221 -50.413  12.744  1.00 30.22           N  
ATOM   4814  N   LEU A 614     -29.456 -44.799  18.372  1.00 33.06           N  
ATOM   4815  CA  LEU A 614     -30.866 -44.545  18.648  1.00 33.06           C  
ATOM   4816  C   LEU A 614     -31.147 -43.047  18.709  1.00 33.06           C  
ATOM   4817  CB  LEU A 614     -31.282 -45.208  19.964  1.00 33.06           C  
ATOM   4818  O   LEU A 614     -30.468 -42.313  19.432  1.00 33.06           O  
ATOM   4819  CG  LEU A 614     -31.935 -46.587  19.851  1.00 33.06           C  
ATOM   4820  CD1 LEU A 614     -31.545 -47.457  21.042  1.00 33.06           C  
ATOM   4821  CD2 LEU A 614     -33.451 -46.454  19.753  1.00 33.06           C  
ATOM   4822  N   ALA A 615     -32.063 -42.407  17.850  1.00 31.18           N  
ATOM   4823  CA  ALA A 615     -33.428 -41.959  17.585  1.00 31.18           C  
ATOM   4824  C   ALA A 615     -33.833 -40.837  18.537  1.00 31.18           C  
ATOM   4825  CB  ALA A 615     -34.403 -43.128  17.699  1.00 31.18           C  
ATOM   4826  O   ALA A 615     -33.584 -40.918  19.742  1.00 31.18           O  
ATOM   4827  N   ILE A 616     -34.414 -39.730  17.924  1.00 36.39           N  
ATOM   4828  CA  ILE A 616     -35.787 -39.238  17.919  1.00 36.39           C  
ATOM   4829  C   ILE A 616     -35.801 -37.748  17.586  1.00 36.39           C  
ATOM   4830  CB  ILE A 616     -36.483 -39.491  19.276  1.00 36.39           C  
ATOM   4831  O   ILE A 616     -35.123 -36.953  18.241  1.00 36.39           O  
ATOM   4832  CG1 ILE A 616     -36.549 -40.994  19.570  1.00 36.39           C  
ATOM   4833  CG2 ILE A 616     -37.882 -38.868  19.289  1.00 36.39           C  
ATOM   4834  CD1 ILE A 616     -37.055 -41.329  20.966  1.00 36.39           C  
ATOM   4835  N   ALA A 617     -36.394 -37.203  16.433  1.00 33.00           N  
ATOM   4836  CA  ALA A 617     -37.603 -36.586  15.894  1.00 33.00           C  
ATOM   4837  C   ALA A 617     -38.163 -35.544  16.857  1.00 33.00           C  
ATOM   4838  CB  ALA A 617     -38.656 -37.651  15.595  1.00 33.00           C  
ATOM   4839  O   ALA A 617     -38.298 -35.805  18.054  1.00 33.00           O  
ATOM   4840  N   SER A 618     -38.454 -34.277  16.373  1.00 32.68           N  
ATOM   4841  CA  SER A 618     -39.514 -33.434  15.831  1.00 32.68           C  
ATOM   4842  C   SER A 618     -39.868 -32.304  16.791  1.00 32.68           C  
ATOM   4843  CB  SER A 618     -40.761 -34.267  15.529  1.00 32.68           C  
ATOM   4844  O   SER A 618     -40.039 -32.532  17.991  1.00 32.68           O  
ATOM   4845  OG  SER A 618     -40.431 -35.400  14.744  1.00 32.68           O  
ATOM   4846  N   LYS A 619     -39.857 -31.021  16.276  1.00 31.86           N  
ATOM   4847  CA  LYS A 619     -40.920 -30.166  15.753  1.00 31.86           C  
ATOM   4848  C   LYS A 619     -40.684 -28.705  16.125  1.00 31.86           C  
ATOM   4849  CB  LYS A 619     -42.283 -30.626  16.273  1.00 31.86           C  
ATOM   4850  O   LYS A 619     -40.429 -28.389  17.289  1.00 31.86           O  
ATOM   4851  CG  LYS A 619     -42.837 -31.851  15.561  1.00 31.86           C  
ATOM   4852  CD  LYS A 619     -44.213 -32.231  16.091  1.00 31.86           C  
ATOM   4853  CE  LYS A 619     -44.794 -33.420  15.339  1.00 31.86           C  
ATOM   4854  NZ  LYS A 619     -46.111 -33.843  15.902  1.00 31.86           N  
ATOM   4855  N   SER A 620     -40.642 -27.743  15.196  1.00 30.06           N  
ATOM   4856  CA  SER A 620     -41.283 -26.605  14.544  1.00 30.06           C  
ATOM   4857  C   SER A 620     -42.242 -25.893  15.493  1.00 30.06           C  
ATOM   4858  CB  SER A 620     -42.034 -27.057  13.291  1.00 30.06           C  
ATOM   4859  O   SER A 620     -42.966 -26.540  16.253  1.00 30.06           O  
ATOM   4860  OG  SER A 620     -43.098 -27.930  13.630  1.00 30.06           O  
ATOM   4861  N   SER A 621     -42.167 -24.526  15.655  1.00 30.78           N  
ATOM   4862  CA  SER A 621     -43.124 -23.474  15.327  1.00 30.78           C  
ATOM   4863  C   SER A 621     -42.823 -22.192  16.096  1.00 30.78           C  
ATOM   4864  CB  SER A 621     -44.551 -23.935  15.628  1.00 30.78           C  
ATOM   4865  O   SER A 621     -42.554 -22.232  17.299  1.00 30.78           O  
ATOM   4866  OG  SER A 621     -44.750 -24.077  17.024  1.00 30.78           O  
ATOM   4867  N   LEU A 622     -42.625 -21.067  15.433  1.00 30.21           N  
ATOM   4868  CA  LEU A 622     -43.255 -19.812  15.036  1.00 30.21           C  
ATOM   4869  C   LEU A 622     -43.668 -19.001  16.260  1.00 30.21           C  
ATOM   4870  CB  LEU A 622     -44.476 -20.081  14.152  1.00 30.21           C  
ATOM   4871  O   LEU A 622     -44.295 -19.531  17.179  1.00 30.21           O  
ATOM   4872  CG  LEU A 622     -44.251 -19.993  12.642  1.00 30.21           C  
ATOM   4873  CD1 LEU A 622     -44.845 -21.213  11.946  1.00 30.21           C  
ATOM   4874  CD2 LEU A 622     -44.854 -18.708  12.085  1.00 30.21           C  
ATOM   4875  N   THR A 623     -43.247 -17.705  16.390  1.00 32.29           N  
ATOM   4876  CA  THR A 623     -43.887 -16.398  16.284  1.00 32.29           C  
ATOM   4877  C   THR A 623     -43.487 -15.503  17.453  1.00 32.29           C  
ATOM   4878  CB  THR A 623     -45.421 -16.530  16.236  1.00 32.29           C  
ATOM   4879  O   THR A 623     -43.441 -15.954  18.600  1.00 32.29           O  
ATOM   4880  CG2 THR A 623     -45.875 -17.200  14.943  1.00 32.29           C  
ATOM   4881  OG1 THR A 623     -45.862 -17.316  17.349  1.00 32.29           O  
ATOM   4882  N   ARG A 624     -42.936 -14.286  17.187  1.00 31.96           N  
ATOM   4883  CA  ARG A 624     -43.371 -12.894  17.180  1.00 31.96           C  
ATOM   4884  C   ARG A 624     -43.054 -12.214  18.508  1.00 31.96           C  
ATOM   4885  CB  ARG A 624     -44.871 -12.800  16.889  1.00 31.96           C  
ATOM   4886  O   ARG A 624     -43.414 -12.721  19.572  1.00 31.96           O  
ATOM   4887  CG  ARG A 624     -45.198 -12.262  15.505  1.00 31.96           C  
ATOM   4888  CD  ARG A 624     -46.700 -12.190  15.269  1.00 31.96           C  
ATOM   4889  NE  ARG A 624     -47.012 -11.636  13.954  1.00 31.96           N  
ATOM   4890  NH1 ARG A 624     -49.070 -12.670  13.779  1.00 31.96           N  
ATOM   4891  NH2 ARG A 624     -48.313 -11.321  12.087  1.00 31.96           N  
ATOM   4892  CZ  ARG A 624     -48.131 -11.877  13.276  1.00 31.96           C  
ATOM   4893  N   ASP A 625     -42.275 -11.135  18.456  1.00 26.62           N  
ATOM   4894  CA  ASP A 625     -42.427  -9.696  18.646  1.00 26.62           C  
ATOM   4895  C   ASP A 625     -42.319  -9.322  20.122  1.00 26.62           C  
ATOM   4896  CB  ASP A 625     -43.765  -9.218  18.078  1.00 26.62           C  
ATOM   4897  O   ASP A 625     -42.941  -9.958  20.976  1.00 26.62           O  
ATOM   4898  CG  ASP A 625     -43.689  -8.855  16.606  1.00 26.62           C  
ATOM   4899  OD1 ASP A 625     -42.585  -8.543  16.111  1.00 26.62           O  
ATOM   4900  OD2 ASP A 625     -44.744  -8.879  15.935  1.00 26.62           O  
ATOM   4901  N   ALA A 626     -41.294  -8.504  20.534  1.00 32.15           N  
ATOM   4902  CA  ALA A 626     -41.521  -7.239  21.228  1.00 32.15           C  
ATOM   4903  C   ALA A 626     -40.437  -6.985  22.272  1.00 32.15           C  
ATOM   4904  CB  ALA A 626     -42.899  -7.232  21.884  1.00 32.15           C  
ATOM   4905  O   ALA A 626     -40.126  -7.863  23.080  1.00 32.15           O  
ATOM   4906  N   ARG A 627     -39.518  -6.012  22.021  1.00 27.65           N  
ATOM   4907  CA  ARG A 627     -39.334  -4.676  22.580  1.00 27.65           C  
ATOM   4908  C   ARG A 627     -39.077  -4.741  24.081  1.00 27.65           C  
ATOM   4909  CB  ARG A 627     -40.557  -3.801  22.295  1.00 27.65           C  
ATOM   4910  O   ARG A 627     -39.804  -5.418  24.812  1.00 27.65           O  
ATOM   4911  CG  ARG A 627     -40.379  -2.858  21.116  1.00 27.65           C  
ATOM   4912  CD  ARG A 627     -41.610  -1.990  20.898  1.00 27.65           C  
ATOM   4913  NE  ARG A 627     -41.462  -1.129  19.727  1.00 27.65           N  
ATOM   4914  NH1 ARG A 627     -43.343   0.139  20.165  1.00 27.65           N  
ATOM   4915  NH2 ARG A 627     -42.060   0.582  18.318  1.00 27.65           N  
ATOM   4916  CZ  ARG A 627     -42.289  -0.138  19.406  1.00 27.65           C  
ATOM   4917  N   SER A 628     -37.851  -4.471  24.532  1.00 30.68           N  
ATOM   4918  CA  SER A 628     -37.653  -3.497  25.600  1.00 30.68           C  
ATOM   4919  C   SER A 628     -36.578  -3.959  26.578  1.00 30.68           C  
ATOM   4920  CB  SER A 628     -38.963  -3.249  26.350  1.00 30.68           C  
ATOM   4921  O   SER A 628     -36.548  -5.127  26.969  1.00 30.68           O  
ATOM   4922  OG  SER A 628     -39.395  -4.427  27.010  1.00 30.68           O  
ATOM   4923  N   GLY A 629     -35.409  -3.378  26.499  1.00 26.63           N  
ATOM   4924  CA  GLY A 629     -34.869  -2.635  27.626  1.00 26.63           C  
ATOM   4925  C   GLY A 629     -34.168  -3.517  28.642  1.00 26.63           C  
ATOM   4926  O   GLY A 629     -34.730  -4.515  29.097  1.00 26.63           O  
ATOM   4927  N   GLU A 630     -32.904  -3.722  28.582  1.00 30.09           N  
ATOM   4928  CA  GLU A 630     -32.108  -3.576  29.797  1.00 30.09           C  
ATOM   4929  C   GLU A 630     -30.695  -4.118  29.599  1.00 30.09           C  
ATOM   4930  CB  GLU A 630     -32.784  -4.286  30.972  1.00 30.09           C  
ATOM   4931  O   GLU A 630     -30.516  -5.234  29.105  1.00 30.09           O  
ATOM   4932  CG  GLU A 630     -33.666  -3.376  31.816  1.00 30.09           C  
ATOM   4933  CD  GLU A 630     -34.306  -4.088  32.996  1.00 30.09           C  
ATOM   4934  OE1 GLU A 630     -34.881  -3.408  33.876  1.00 30.09           O  
ATOM   4935  OE2 GLU A 630     -34.232  -5.336  33.043  1.00 30.09           O  
ATOM   4936  N   GLN A 631     -29.687  -3.258  29.382  1.00 26.53           N  
ATOM   4937  CA  GLN A 631     -28.538  -2.849  30.183  1.00 26.53           C
[truncated: 54,190 more chars]
