# Supplementary material for: The evolutionary origins and ancestral features of septins
Source: Front Cell Dev Biol. 2024 Jun 26;12:1406966. doi: 10.3389/fcell.2024.1406966 (PMC11238149; doi:10.3389/fcell.2024.1406966)
Supplement: Supplementary file 1 [file DataSheet3.zip › Delic_Shuman_Supp_File6/AncGroup1_1a383.result/AncGroup1_1a383.a3m]

#718	1
>101
MASSASTAGTSASSSAVAMSASGQPEQTTSSSRQAAQTSNSNASNSASPSESRTSSSGSQTNNDRQPTHAAMAAQRALRPSSRSASLSNSKNMTAAASQTDHSLPTSPMKTANPTAFRPTKLSGYVGFDSLPNQVHRKAVKKGFQFNIMVVGESGLGKSTFVNTLFNTNLSRETTHKTEDYPSDQESAEGQGKEYPSPSHERIPKTVEIKSTTYEIEENGVRLRLTVVDTPGFGDHINNEDCWQPIVDYIDSQFEQYLQEELRVNRRRKIPDTRVHCCLYFISPTGHGLKPLDIEFMKRLSTKVNIIPVIAKADTLTPDELQAFKQRILEDLEQHNIQIYQFPSDDSDDDAASESASVAPDEETAQENEELKSHIPFAVVGSDEEVEVNGKKVRGRQYPWGVVEVENPEHCDFVHLRNMLIRTHMQDLIETTHHVHYENYRAQKLQSMGFTNTVSSDRPESPKTAQESPEAKMEEERAEHEAKMQRKEEEMRQVFVQKVKEKEAKLKESEEELHQKHKEMKEQLEKQRRELEEKQRQLESELMARSAELERKLLAELEKSQAELANLQSTLAKQTSKKSQKKVSSHQAASSKSNSSVARQKAKKKSSRCSSAKLAIASKSSLTRDARSGEQYSPLAERRRQRTGTQRQGAGAGAAVSLPGEGGSVPTPAGSLSRRGGERATVSDREESLYSNAGEEALKWEQKKAKDKEKEKDKKKSK
>UPI001964375A	426	0.547	5.007E-124	116	550	718	35	430	453
--------------------------------------------------------------------------------------------------------------------WQQKNLEGYVGFANLPNQVYRKSVKRGFEFTLMVVGESGLGKSTLINSLFLTDL--------------------YSSEYPGPSH-RIKKTVQVEQSKVLIKEGGVQLLLTIVDTPGFGDAVDNSNCWQPVIDHIDSKFEDYLNAESRVNRRQ-MPDNRVHCCLYFIAPSGHGLKPLDIEFMKRLHEKVNIIPLIAKADTLTPEECQQFKKQIMKEIQDHKIKIYEFPETD--------------DEEESKIVKKIKDRLPLAVVGSNTIIEVNGKRVRGRQYPWGVAEVENGEHCDFTILRNMLIRTHMQDLKDVTNNVHYENYRSRKLAAVTYNGV---DNNKNKGQLTKSPLAQMEEERREHVAKMKKMEMEMEQVFEMKVKEKIQKLKDSETELQRRHEQMKKNLEAQHKELEEKRRQYEEEKASWENQQRM-----------------------------------------------------------------------------------------------------------------------------------------------------------------------
>A0A836A550	425	0.559	1.267E-123	121	547	718	119	506	1176
-------------------------------------------------------------------------------------------------------------------------LEGYVGFANLPNQVYRKSVKRGFEFTLMVVGESGLGKSTLINSLFLTDL--------------------YSPEYPGPSH-RIKKTVQVEQSKVLIKEGGVQLLLTIVDTPGFGDAVDNSNCWQPVIDYIDSKFEDYLNAESRVNRRQ-MPDNRVQCCLYFIAPSGHGLKPLDIEFMKRLHEKVNIIPLIAKADTLTPEECQQFKKQIMKEIQEHKIKIYEFPETD--------------DEEENKLVKKIKDRLPLAVVGSNTIIEVNGKRVRGRQYPWGVAEVENGEHCDFTILRNMLIRTHMQDLKDVTNNVHYENYRSRKLAAVTYNGV---DNNKNKGQLTKSPLAQMEEERREHVAKMKKMEMEMEQVFEMKVKEKVQKLKDSEAELQRRHEQMKKNLEAQHKELEEKRRQFEDEKANWEAQ--------------------------------------------------------------------------------------------------------------------------------------------------------------------------
>A0A087XP37	422	0.533	2.053E-122	121	552	718	24	426	435
-------------------------------------------------------------------------------------------------------------------------LEGYVGFANLPNQVYRKSVKRGFEFTLMVVGESGLGKSTLINSLFLTDL--------------------YSPEYPGPSH-RIKKTVQVEQSQVLIKEGGVHLLLTIVDTPGFGDAVDNSNCWQPVTDYIDNKFEDFLNSESRVNRRL-MPDSRVHCCLYFIAPSGHGLKPLDIEFMKRLHEKVNVIPLIAKADTMTPEECQQFKKQIMKEIHEHKIKIYDFPETD--------------NEEEMKMIRKIKDRLPLAVVGSNTIIEVNGKRVRGRQYPWGVAEVENGDHCDFTILRNMLIRTHMQDLKDVTNNVHYENYRSRKLAAVTYNGV---DNNKNKGQLTKSPLAQMEEERREHVAKMKKMEQEMEQVFDMKVKEKIQKLQDSEVELQKRHEQMKKNLQAQYKELEEKRRQFEEEVNTWEthqrileqqkLELNRKL---------------------------------------------------------------------------------------------------------------------------------------------------------------------
>A0A096N257	420	0.559	7.078E-122	114	501	718	18	366	403
------------------------------------------------------------------------------------------------------------------TMGQQKNLEGYVGFANLPNQVYRKSVKRGFEFTLMVVGESGLGKSTLINSLFLTDL--------------------YSPEYPGPSH-RIKKTVQVEQSKVLIKEGGVQLLLTIVDTPGFGDAVDNSNCWQPVIDYIDSKFEDYLNAESRVNRRQ-MPDNRVQCCLYFIAPSGHGLKPLDIEFMKRLHEKVNIIPLIAKADTLTPEECQQFKKQIMKEIQEHKIKIYEFPETD--------------DEEENKLVKKIKDRLPLAVVGSNTIIEVNGKRVRGRQYPWGVAEVENGEHCDFTILRNMLIRTHMQDLKDVTNNVHYENYRSRKLAAVTYNGV---DNNKNKGQLTKSPLAQMEEERREHVAKMKKMEMEMEQVFEMKVKEK------------------------------------------------------------------------------------------------------------------------------------------------------------------------------------------------------------------------
>UPI001F4F942A	419	0.462	2.439E-121	20	542	718	25	501	539
--------------------AADQPPLQSKRELFFKNELPVTSSSGPTSLPNSISNNNSGGG---GPTH------NASTPSPRP-PPPPQPDnkesyAAARAERDKDSCAASKTERERVPERRTKELDGYVGFANLPNQVYRKAVKRGFDFTLMVVGESGLGKSTLINSMFLADI--------------------YSNEYPGPSH-RIKKTVQVETSKVLLKENGVNLTLTVVDTPGFGDAVDNSNCWQPVIDYIESKYEEYLNAESRVNRKT-LVDNRVHCCLYFIAPSGHGLKPLDVEFMQRLHDKVNIIPVIAKSDTMTPDECTHFKKQILNEISQHKIKIYEFPDPE--------------DEEESKANKTLKDRVPFAVVGSNTVIEVDGKKLRGRKYPWGIAEVENLEHCDFIALRDMLIRTHLQDLKDVTNNVHYENFRCRKLAGLG-----SDGKP--TRISNKNPLAQMEEEKREHEAKMKKMEIEMEQVFEMKVKEKKQKLKDSEAELQRRHEQMRKTYEQQVKELEEKRREFEKEkqMW-------------------------------------------------------------------------------------------------------------------------------------------------------------------------------
>A0A8C3AAH4	418	0.532	3.324E-121	118	547	718	13	410	435
----------------------------------------------------------------------------------------------------------------------PKNLEGYVGFANLPNQIYRKSVKRGFEFTLMVVGESGLGKSTLINSLFLTDL--------------------YSPEYPGPSH-RVEKTVTVEQSKVLVKEGGVQLLLTIVDTPGFGDTIDNSNCWQPIIDYIDNKFEGYLNAESRVNRRL-MPDSRVQCCLYFITPSGHGLKPLDVEFMKRLHEKVNIIPLIAKADTMTPEECQLFKKQIMRGIQEHKIRIYQFPETD--------------DEEEMKMVKRIKDRLPLAVIGSNTIIEVNGKRVRGRQYPWGVADVENGEHCDFTILRNMLIRTHMQDLKDVTNNVHYENYRSRKLAAVTYNGVDnnkSKGQLTKPETSDGMsPLAQMEEERRDHVSKMKKMEQEMEQVFEMKVKEKLQKLRDSEAELQRRQEQMKKNLEAQHRELEDRRRQHEEEKERWEAQ--------------------------------------------------------------------------------------------------------------------------------------------------------------------------
>UPI0019003AD2	418	0.557	4.529E-121	121	547	718	23	410	435
-------------------------------------------------------------------------------------------------------------------------LEGYVGFANLPNQVYRKSVKRGFEFTLMVVGESGLGKSTLINSLFLTDL--------------------YSPEYPGPSH-RIKKTVQVEQSKVLVKEGGVQLLLTIVDTPGFGDAVDNSNCWQPVIDHIDSKFEDYLNSESRVNRRQ-MPDNRVHCCLYFIAPSGHGLKPLDIEFMKRLHEKVNIIPLIAKADTMTPEECQQFKKQIMREITEHKIQIYEFPET--------------NDEEENKMVKKIKDRLPLAVVGSNTIIVVNEKRVRGRQYPWGVAEVENGEHCDFTILRNMLIRTHMQDLKDVTNNVHYENYRSRKLAAVTY-NGVDNNKNKGP--MTKSPLAQMEEERREHVTKMEKMEMEMEQVFEMKVKEKIQKLKDSELELQRRHEQMKKNLEAQHRELEEKRRQLEDEKHNWEAQ--------------------------------------------------------------------------------------------------------------------------------------------------------------------------
>A0A2I4CPW0	418	0.526	4.529E-121	105	549	718	300	711	729
---------------------------------------------------------------------------------------------------------PEYPGRGRRMAQQ-KNLEGYVGFANLPNQVYRKSVKRGFEFTLMVVGESGLGKSTLMNSLFLTDL--------------------YSPEYPGPSH-RINKTVQVEQSKVLVKEGGVHLLLTIVDTPGFGDAVDNSSCWQPVIDYIDSKFEDFLNAESRVNRRQ-MPDNRVHCCLYFIAPSGHGLKPLDTEFMKRLHEKVNIIPLIAKADTLTPEECQQFKKQIMAEIHEHKIKIYDFPETD--------------DEEEMKVIRKIKDRLPLAVVGSNTIIEVNGKRVRGRQYPWGVAEVDNGEHCDFMILRNMLIRNHMQDLKDVTNNVHYENYRSRKLAAV-TCNGVDNNQNKGLLTKSEPaddmsPIGQMEEERREHLAKMKKMEQEMEQVFEMKVKEKLQKLRDSEAELQRRHEQMKNNLELQLRELEEKRRQFEDEKTNWEAQQK------------------------------------------------------------------------------------------------------------------------------------------------------------------------
>UPI00112D7ECE	417	0.532	1.145E-120	103	547	718	6	430	456
-------------------------------------------------------------------------------------------------------LPQSPtwNCSRTPRAFTGSSmierpesvaaaiaqqrnLDGYVGFANLPNQVYRKSVKRGFEFTLMVVGESGLGKSTLINSLFLTEL--------------------YSKEYPGPSL-RIKKTVQVEQSKVLVKEGGVQLTLTIVDTPGFGDAVDNSNCWQPVINHIDSKFEDFLNAESRVNRRQ-IPDTRVHCCLYFIAPSGHGLKPLDIEFMKRLHDKVNIIPLIAKADTLTPEECQAFKKQIMKEIQEHKIKIYEFPEMD--------------DDEDNKLTRRIKERMPLAVVGSNAVIEVNGKKVRGRQYPWGVAEVENGDHCDFTILRNMLIRTHMQDLKDVTNNVHYENYRSKKLAAV-TCNGV--DATKTKGQLTKSPLAQMEEERREHVAKMKKMETEMEQVFEMKVKEKKQKLRDSEAELERRHEQMKKNLEAQYKELEEKRRQYEEEKMSWEAQ--------------------------------------------------------------------------------------------------------------------------------------------------------------------------
>A0A4S4M3V1	416	0.536	2.126E-120	79	502	718	546	926	984
-------------------------------------------------------------------------------PSTRNGDLSPSPN--GAANGSTASLPPNSNGGINPIIRKKLM--GYVGFANLPNQVHRKSVRKGFQFTAMVVGESGLGKSTLINTLFDTPL----------YPS----------KVPLPPNAERPQTVAIESISADIEENGVRLRLTVVDTPGFGDFVNNDDSWKPIVENIESRFDSYLEQENRVN-RLKIVDNRVHACLYFIQPTGHSLKPLDIEFMRRLHTKVNLIPVIAKADTLTDEEIAEFKSRILADIAYHNIHIFQAPTYENE------------DEETIAEAEEIAGKIPFAIVGSDKAVDTpDGRTVRGRSYPWGVIEVDNEEHCDFVKLRQMLVRTYMEELREYTNDVLYENWRTEKLLSMGVAQDSSVFKEVNP-------ALRMQEERVLHEAKLAKMEAEMKMVFQQKVQEKE-----------------------------------------------------------------------------------------------------------------------------------------------------------------------------------------------------------------------
>A0A8C6NT24	415	0.538	3.946E-120	121	549	718	22	411	423
-------------------------------------------------------------------------------------------------------------------------LEGYVGFANLPNQVYRKSVKRGFEFTLMVVGESGLGKSTLINSLFLTDL--------------------YSPEYPSPSN-RIKKTVQVEQSKVLVKEGGVQLLLTIVDTPGFGDAVDNSSCWQPVIDYIDSKFEDYLNAESRVNRRQ-MPDNRVQCCLYFIAPSGHGLKPLDIEFMKRLHEKVNVIPLIAKADTMTPGECQQFKRQIMNEIHEHKIKIYDFPETD--------------DEEEMKMIRRIKDRLPLAVIGSNTIIEVNGKRARGRQYPWGVAEVENGEHCDFTILRNMLIRTHMQDLRDVTNNVHYENYRSRKLAAVTYNGV---DNTKTKVQLTKSPLAQMEEERRDHMAKMKKMEQEMEQVFEMKVKEKLQKLRDSEAELQRRNEQMKTNLENQHKELEEKRRQFEEEKVTWEAQQK------------------------------------------------------------------------------------------------------------------------------------------------------------------------
>A0A672G0B1	415	0.505	5.376E-120	71	547	718	1	432	476
-----------------------------------------------------------------------FVFQNVLTPSS-----PPLLDWCP-LSWT--CGPPRPPPGLPVPAVSTLRqticLQSYVGFATLPNQVYRKSVRRGFEFTLMVVGESGLGKSTLMNSLFLTDL--------------------YSEEYPGPS-QRMKKTVQVEQSQVLVKEGGVHLLLTIVDTPGFGDAVNNSNCWQPVTDHIDSKFEDYLNAESRVNRRQ-MPDNRVHCCLYFIAPSGHGLKSLDIEFMKRLHEKVNIIPLIAKADTLTPEECLRFKRQIMQEIQEHKIKIYDFPETE--------------DEEEMKMIRKVKDRLPLAVVGSNTIMEVNGKRVRGRQYPWGVAEVENSEHCDFMILRNMLIRTHMQDLKDVTNNVHYENYRSRKLAAVTGGDDSRARGPLS-----KSPLAQMEEERREHVVKMRRMEQEMEQVFEMKVKEKLQKLRDSEVELQKRHEQMKKNLEAQHRELEEQRRQHEEERAAWEAQ--------------------------------------------------------------------------------------------------------------------------------------------------------------------------
>UPI000C6E19C2	414	0.530	7.323E-120	123	582	718	76	489	492
---------------------------------------------------------------------------------------------------------------------------GYVGFANLPNQVYRKAVKRGFEFTLMVVGESGLGKSTLINSVFLTDI--------------------YSNEYPGPSH-RIKKTVQIETTKVLLKENGVNLLLTVVDTPGFGDAVDNSKCWQPIVDFIESKCEEYLNAESRVNRTT-IPDTRVHCCLYFIAPSGHGLKPLDIEFMKQLHDKVNIIPLIAKADTLTPEECSFFKRTILNEIAQNKIKVYEFPECD--------------DEEENKVQKLLKERMPFAVVGSNTLVDVNGKQVRGRKYPWGVAEVENPDHCDFIALRNMLIRTHMQDLKDVTSNVHYENYRCRKLAGIGADG--------NPKMTNKNPFTQMEEEKLEHEAEMKSTEKETEKVFEMKVQEKLQKLKDSENDLNHRHEQMKKNLEQQRQELEEKRRAYEKEKAAF--ELANKDMEDVMRRMTLDSNSKEHLDSKEKKKEKKKG---------------------------------------------------------------------------------------------------------------------------------------
>A0A8C4AC28	414	0.555	9.977E-120	121	545	718	105	490	525
-------------------------------------------------------------------------------------------------------------------------LEGYVGFVSLPNQVYRKSVKRGFEFTLMVVGESGLGKSTLINSLFLTDLY-------------------SG-EYPGPAH-RVKKTVQVEQSKVLLKEGGVQLLLTIVDTPGFGDAVDNSNCWQPVIDYIDSKFEDYLNAESRVNRRQ-MPDSRVHSCLYFIAPSGHGLKPLDIEFMKRLHEKVNIIPLIAKADTLTPEECQQFKKQIMHEIQEHKIKIYEFPET--------------YDEEENKLVKKIKERLPLAVVGSNTIIEVNGKKVRGRQYPWGVAEVENGEHCDFTILRNMLIRTHMQDLKDVTNDVHYENYRSRKLAAVTYNGV---DNNKSKGQLTKSPLAQMEEERRDHVAKMKKMEMEMEQVFEMKVKEKVQKLKDSEAELQRRHEQMKKNLEAQHKELEEKRRQFEEDRANWE----------------------------------------------------------------------------------------------------------------------------------------------------------------------------
>A0A3S0ZKR7	413	0.522	1.359E-119	113	548	718	202	594	615
-----------------------------------------------------------------------------------------------------------------PETRK--ELEGYVGFANLPNQVYRKSVKRGFEFTLMVVGESGLGKSTLINSLFLTDL--------------------YSAEYPGPSH-RIQKTVKVDTTYVTLKENGVQLRLTIVDTPGFGDAVDNSNCWSPVTDFIDSKYEEFLNAESRVNRNTTA-DTRVHCCLYFIAPTGHGLKPLDVEFMKRLHDKVNIIPLIAKADTLTPDECREFKKTILNEIAQHKIRIYEFPDCD--------------DEEEMKVQKRLRERVPFAVVGSNRVIEVGGKRVRGRQYPWGIVEVENLEHNDFIALRNMVIRTHMQDLKDVTNNVHYENFRYNKLAPSGADGNKIK-----PGSLTKDPLSQMAEERAEHNAKMKKMEAEMEQVFEMKVKEKKQKLKDSEADLQKRSEQMKKGLEQQQKELDDKWEEFKREKALWEEQW-------------------------------------------------------------------------------------------------------------------------------------------------------------------------
>UPI0018D11834	413	0.425	2.522E-119	21	583	718	165	679	687
---------------------SALKEALAKRSATLPDPPENHHESNGVAKLSNSVSVDGKPNSAPPPTPAPPVPTVAVAPTQIR---------TTDNKKTDH--PPVAPKPDLPKIEKPktKELDGYVGFANLPNQVYRKAVKKGFEFTLMVVGETGLGKSTLINSLFLTDVYDKDKH-------------------PGPSH-RVKKTVGVETSVVLLKENGVNLTLTIVDTPGFGDAVDNSNCWQPIIDFVESKYEEFLNAESRVTRKAAPPDTRVHCCLYFIAPSGHGLKPLDVEFMQRLGDKVNIIPVIAKADTMTPEECKDFKEQIMKELTTHKIKIYDFPESIGEEGDAAET------------TKTLRCRVPFAVVGANTVIEQDGKRIRGRKYPWGVAEVENLEHCDFLALRNMVIRTHLQDLKDVTSSVHYENYRCRKLAGLSHDGKPHRiNSNKNPLAQMEEE-------KREHDLKMKKMESEMEQVFEMKVREKRAKLKESEAELARRHEATRRALETQARELDERQRALAAERAAWERET--GLSLDDLRRRSLEANSKETMDgKDKKDKKKKDWS--------------------------------------------------------------------------------------------------------------------------------------
>A0A6P4ZAE5	412	0.536	3.436E-119	121	551	718	24	428	448
-------------------------------------------------------------------------------------------------------------------------LEGYVGFANLPNQVYRKAVKRGFEFTLMVVGESGLGKSTLVNSLFMTDLY---------SPS----------EYPGPS-QRITKTVKVETSRVLVKEGGVQLQLTIVDTPGFGDAVDNSNCWKPITDHIEQRFEDYLNSESRVNRRT-MPDNRVHACLYFIGPTGHGLKPLDIEFMKRLHDKVNIIPLIAKADTMTPEECTQFKKKILQEIKENKIQIYEFPE--------------GEDEEDNKLNKKLRERIPFAVVGSNTLLEINGRKVRGRQYPWGVAEVENMDHCDFITLRNMLIRTHMQDLKDVTNNVHYENYRCQKLAgitaTNGTEKGKPAGGNPSRPSASRNPLAQMEEEKREHVAKMKKMEMEMEQVFEMKVKEKRQKLKDSEADLQRRHEQMKKKLEQEYKELDEKRSLFEKEKLSFEesqrqLEEQRK----------------------------------------------------------------------------------------------------------------------------------------------------------------------
>A0A0P5N2A7	412	0.525	3.436E-119	108	545	718	333	732	771
------------------------------------------------------------------------------------------------------------PAPSPPVINKTREV-DYVGFANLPNQVYRRAVKKGFEFTLMVVGESGLGKSTLINSMFLADI--------------------YSPEYPGPSH-RIKKTVQVEQCQTLLKENGVNLTLTVVDTPGFGDAVDNSNCWQPIVDYIESKYEEYLNAESRVQRQP-MRDHRVHVCLYFIQPSGHGLKPLDIEFMKRLHDKVNIIPVLAKADTMTPDECTYFKKQVLNEIAQHKIKIYEFP--DVD------------DEELRKSQRALRERVPFAVVGSNTVVEVDGRKIRGRRYPWGVVEVENMEHCDFIALRNMLIRTHMTDLKEVTNNVHYENFRCRKLAGVGVAANDGT-LGKSNRISNKNPLAQMEEERRDHEAKMKKMEQEMEQVFEMKVKEKTQKLKDSETDLQRRHEQTLRSLEAQKLELEEKRKAFENEKMAWE----------------------------------------------------------------------------------------------------------------------------------------------------------------------------
>UPI001C891DE4	412	0.546	4.681E-119	121	547	718	49	443	465
-------------------------------------------------------------------------------------------------------------------------LEGYVGFASLPNQVYRKSVKRGFEFTLMVVGESGLGKSTLINSLFLTDMY-------------------SG-EYPGPSH-RIKKTVQVEQSKVLMKEGGVQLLLTIVDTPGFGDAVDNSNCWQPVIDHIDSKFEDYLNAESRVNRRQ-MPDSRVHCCLYFIAPSGHGLKPLDIEFMKRLHEKVNIIPLIAKADTLTPEECQQFKKQIMREILEHKIKIYEFPETD--------------DEEENKIVKTIKDRLPLAVVGSNTIIEANGKKVRGRQYPWGVAEVENGDHCDFTLLRNMLIRTHMQDLKDVTNNVHYENYRSRKLAAV-TCNGIDNNKAKGQLTKVDTvegmsPLAQMEEERREHVAKMKKMEMEMEQVFEMKVKEKVQKLKDSEAELQRRHEQMKKNLEAQHKELEERRRQFEEERSTWETQ--------------------------------------------------------------------------------------------------------------------------------------------------------------------------
>UPI000CF83798	411	0.503	6.376E-119	118	547	718	20	416	441
----------------------------------------------------------------------------------------------------------------------PKNLEAYVGFANLPNQVYRKSVKRGFEFTLMVVGESGLGKSTLINSLFLTDL--------------------YSPEYPGPSH-RIKQTVQVEQSKVLIKEGGVHLLLTIVDTPGFGDAVDNSDCWESVTKYIDGKFEDFLNAESRVNRRQ-MPDNRVHCCLYFIAPSGHGLKPLDTQFMKQLHEKVNIIPLIAKADTLTPEECLQFKRQIMKEIQENEIKIYDFPETD--------------DEEEMKFVKKIKDRLPLAVVGSNTVIEVDGKRVRGRKYPWGVAEVENSEHCDFLILRNMLIRTHMQDLKDVTNNVHYENFRSQKLADVTCNGGDNKNkgaltKPDTTDAMS--PLEQMEEERQEHMARIKKMEREMENVFEMKVKEKLQKLRDSETELQKRHDQMSRSIEAQYKQLEEKRRQIEEEKASWEAQ--------------------------------------------------------------------------------------------------------------------------------------------------------------------------
>A0A6J8B135	411	0.521	6.376E-119	120	545	718	65	449	474
------------------------------------------------------------------------------------------------------------------------ELEGYVGFANLPNQVYRKSVKKGFEFTLMVVGESGLGKSTLINSLFLSDL----------YSSD----------YPGPSH-RIQKTVKVDTTQVVLKENGVQLKLTTVDTPGFGDAVDNSNCWQPVIDYIDSKYDEYLNAESRVNRITNA-DTRVHVCCYFIAPTGHGLKPLDVEFMKRLHDKVNIIPIIAKADTLTPDECREFKKTILNEIAQHKIKIYEFPECD--------------DEEENKLQKKMRDRVPFAVIGSNRVIESGGKKVRGRQYPWGIVEVENLEHNDFIALRNMLIRKHMQDLKDVTNNVHYENFRYNKL----APTSVDGNKIK-PGSLSKDPLTQMAEEKRDHDIKMKKMEAEMEHVFETKVKEKEQKLKESEADLQRRSEHTKKSLDQQQKEMDDKWAQFQKEKKAWE----------------------------------------------------------------------------------------------------------------------------------------------------------------------------
>A0A4Y2HHR6	411	0.454	6.376E-119	21	546	718	75	565	600
---------------------SSTPPYRFASIERLVQRQKIYDSNNLPVVAHFDDTPVEYTYSLSQKREMFFRDNSTPPPPTanvlpnVPASFAPSVNNFTPASQLYNSSNKENTSTTYAKEISVKDMDGYVGFANLPNQIYRKAVKKGFEFTLMIVGEAGLGKSTLINSMFLTDI--------------------YSNEYPGPSL-RPKKTTQVETTKVLLKENGVNLHLTVVDTPGFGDAVDNSECWQPITDFIENKYEEFLNGESRVHRSFE-PDSRVHCCLYFIAPSGHGLKPLDVEFMKRLHDKVNIIPVLAKADTMTPEECAVFKRTIMGEIAKHKIKIYDFPDCEGDD-----------DEENK-MLKRLKDRVPFAVVGSNTVIEVNGKRLRGRKYPWGVAEVENMEHCDFIALRNMLIRTHMQDLKDVTNNVHYENYRCRKL--AAFTND---GKPV--RISNKNPLAQMEEEKKEHEQKMEKMEQEREQLFEQKVKEKFQKLADSEADLERRNEQMKKSLEAQRKELEEKRKVFEEEKAAFEA---------------------------------------------------------------------------------------------------------------------------------------------------------------------------
>UPI001BB17371	411	0.521	8.686E-119	108	544	718	0	412	442
------------------------------------------------------------------------------------------------------------MPAYTGAANKPKEMEGYVGFANLPNQVYRRSVKRGFEFTLMVVGESGLGKSTLINSLFLTDI----------YSGD----------YPGPS-QRIKKTVKVETSQANLKENGVQLRLTIVDTPGFGDQVDNSNCWAPILDHIDSKFEEYLNSESRVNRYS-IPDKRVQCCLYFIAPSGHGLKPLDIEFMKRLHDKVNIIPLIAKADTLTPEECREFKKRIMAEINEHKIKIYEFPDIEEEEENKENKrltqRRNGPKEKDTSPN-SLKERVPFAVVGSNHIMEVNGKRVRGRQYPWGIAEVENLEHCDFIPLRNMLIRTHMQDLKDVTNNVHYENFRCRKLTAVT-----SGDAKRGGKASSKNPIAQFEEEKLEHDKKMRKMESEMEQVFEMKVKEKQKGLEDSEADMQKRLEQMKKGLEQQQRDLEEKRRNFEKEKEAF-----------------------------------------------------------------------------------------------------------------------------------------------------------------------------
>V4A7T9	411	0.535	1.183E-118	120	551	718	22	412	427
------------------------------------------------------------------------------------------------------------------------ELEGYVGFANLPNQVYRKSVKRGFEFTLMVVGESGLGKSTLINSLFLTDL--------------------YSTEFPGPSH-RIKKTVKVDTTQVMLKENGVQLKLTTTDTPGFGDAVDNSNCWQPIIDYIDSKYEDYLTAESRVN-RTGIPDNRVHCCLYFIAPTGHGLKPLDVEFMKRLHDKVNIIPLIAKADTLTPEECKDFKRTILSEIAEHKIKIYEFPYCE--------------DEEDSKIQKKLRDRVPFAVVGSNRVMESSGKRVRGRQYPWGVVEVENLEHNDFIALRNMLIRTHMQDLKDVTNNVHYENYRYGKLA------PVQSDGKIKPGSLTKDPLTQMAEEKRDHDLKMKKMEAEMEQVFEMKVKEKKNKLKESEADLQKRAEQMKKSLEQQQKELDDKWRQFEKEKQDWeHANEKHK----------------------------------------------------------------------------------------------------------------------------------------------------------------------
>A0A834Y6I1	411	0.471	1.183E-118	59	547	718	163	613	648
-----------------------------------------------------------TIQNSSAPTTAPPAAPAKPRLPPTSVTLNstdsseDSNKRETAKNENNKDLNMqIYPRPTPPT--KPKELDGYVGFANLPNQVYRKAVKKGFDFTLMVVGESGLGKSTLINSMFLADI--------------------YSAEYPGPSL-RVKKTVAVETTKVLLKENGVNLTLTIVDTPGFGDAVDNSNCWVPIIEYIESKYEEFLNAESRVIRRQ-IPDSRVHCCLYFVSPTGHGLKPLDVEFMQRLHDKVNIIPVIAKADTMTPDECAHFKKQILNEIAQHKIKIYEFPEAE--------------EEEESKIHKVLRDRVPFAVVGANTVVELDGKKVRGRKYPWGVAEVENLEHCDFIALRNMVIRTHLQDLKEVTNNVHYENFRCRTLAGLGVDGKPTRVSNKNPLAQLEEE-------KREHDNKMKKMETEMEQVFEMKVREKKQKLKDSEADLQRRHEQMRRSLEQQLRELEEKRRAFESEKSVWETQ--------------------------------------------------------------------------------------------------------------------------------------------------------------------------
>UPI000D72AF7A	410	0.526	1.612E-118	120	548	718	69	455	480
------------------------------------------------------------------------------------------------------------------------ELEGYVGFANLPNQVYRKSVKRGFEFTLMVVGESGLGKSTLINSLFLTDL--------------------YSAEYPGPSH-RIQKTVKVDTTQVTLKENGVQLKLTIVDTPGFGDAVDNSNCWQPVIDFIDSKYDEYLNAESRVNRTI-MPDTRVHCCLYFIAPTGHGLKPLDVEFMKRLHDKVNIIPMVAKADTLTPDECREFKKTILNEIAQHKIRIYEFPDCE--------------DEEELKAQKRLRDRVPFAVVGSNRVIEVGGKRIRGRQYPWGIVEVENLEHNDFIGLRNMLIRTHMQDLKDVTNNVHYENFRYNKLAPVTAEGKV------KPGSLTKDPLTQMAEEQQEHNLKMKKMEAEMEQVFEMKVKEKKQKLKDSEADLQKRSEQMKKSLEQQQRELDEKWKAFEREKSTWEEQW-------------------------------------------------------------------------------------------------------------------------------------------------------------------------
>UPI0015D64766	410	0.442	1.612E-118	7	459	718	258	686	738
-------ASPSHGDTGSAMATGpeLQPLQEIKHFLKEDSEEAELTQFLRDCPPTDSPCKVEPPEGRREPGHplcgrvptEEPADGRDTRPFSRPRPLD-AQQLITAPPPPSPSRPRSPWGQLDPYDSSEDD-KEYVGFATLPNQVHRKSVKKGFDFTLMVAGESGLGKSTLVNSLFLTDMYRDRKLLNA--------------------EERITQTVEITKHVVDIEEKGVKLRLTIVDTPGFGDAVNNTECWKPVADYIDQQFEQYFRDESGLN-RKNIQDNRVHCCIYFISPFGHGLRPLDVEFMRALHQRVNIVPVLAKADTLTPSEVERMKNKIREEIDHYGIRIYQFPECDSDE-----------DEEFKLQDQALKESIPFAVIGSNTVVEAKGRRVRGRLYPWGIVEVENPSHCDFVKLRTMLVRTHMQDLKDVTRETHYENYRTQCIQSMTRMVVKERNRNK------------------------------------------------------------------------------------------------------------------------------------------------------------------------------------------------------------------------------------------------------------------
>A0A6J1NFJ2	410	0.455	2.195E-118	68	583	718	306	785	796
--------------------------------------------------------------------TAAMPPQMPAPPvPTTAPPPVTAPLRSTENIMKKSDHPPVAPKPELPKIEKPktKELDGYVGFANLPNQVYRKAVKKGFEFTLMVVGETGLGKSTLINSLFLTDVYDKDKH-------------------PGPSL-RVKKTVGVETSVVLLKENGVNLTLTIVDTPGFGDAVDNSNCWQPIIDFVESKYEEFLNAESRVTRMAAPPDTRVHCCLYFIAPSGHGLKPLDVEFMQRLGDKVNIIPVIAKADTMTPEECKDFKEQILKEIAQHKIKIYDFPESTGEE------------GEGADTSKALRGRVPFAVVGANTVIEQDGRRIRGRKYPWGIAEVENLEHCDFLALRNMVIRTHLQDLKDVTSSVHYENYRCRKL--AGLSHDGKPHRMNS----NKNPLAQMEEEKREHDSKMKKMEIEMEQVFDMKVREKRAKLKESEVELARRHEATRRALEAQARELEERQRALMAEQAAWERET--GLSLDDLRRRSLEANSKETVDgKDKKDKKKKDWS--------------------------------------------------------------------------------------------------------------------------------------
>A0A498NRJ2	410	0.559	2.195E-118	121	501	718	5	353	965
-------------------------------------------------------------------------------------------------------------------------LEGYVGFASLPNQVYRKSVKRGFEFTLMVVGESGLGKSTLINSLFLTDLY-------------------SG-EYPGPSH-RIKKTVQVEQSKVLMKEGGVQLLLTIVDTPGFGDAVDNSNCWQPVIDHIDSKFEDYLNAESRVNRRQ-MPDSRVHCCLYFIAPSGHGLKPLDIEFMKRLHEKVNIIPLIAKADTLTPEECQQFKKQIMREILEHKIKIYEFPETD--------------DEEENKIVKKIKDRLPLAVVGSNTIIEVNGKKVRGRQYPWGVAEVENGDHCDFTLLRNMLIRTHMQDLKDVTNNVHYENYRSRKLAAV-TCNGIDNNKTKGQLTKVDTvegmsPLAQMEEERREHVTKMKKMEMEMEQVFEMKVKEK------------------------------------------------------------------------------------------------------------------------------------------------------------------------------------------------------------------------
>A0A812ECH9	409	0.503	2.990E-118	120	578	718	30	437	440
------------------------------------------------------------------------------------------------------------------------ELENYVGFANLPNQVYRKSVKRGFEFNLMVVGESGLGKSTLINSLFLTDL--------------------YSSEYPGPSL-RIQKTVKVDTTQVVLKENGVSLRLTVVDTPGFGDAVDNSNCWQPVIDFIDSKYEEYLNSESRVNRTT-MPDNRVHCCLYFIAPTGHGLKPLDVEFMKRLHDKVNIIPLIAKADTLTPDECRDFKKTILNEIAQHRIKIYEFPEC--DD-----------EEENKIQKKLLKDRVPFAIVGSNTVVDNNGKRIRGRQYPWGIVEVENLEHNDFIALRNMLIRTHMQDLKDVTNNVHYENYRYSKLAPVTADGKIKAS------SLTKDPMSQMQEEKREHDSKMKKMEAEMEQVFEMKVKEKKTKLKDSEADLQRRAEQMKKSLEQHQKELDEKWSAFDKEKAAWE---------EQFGERRRSLENSKETKKDK-KKS-------------------------------------------------------------------------------------------------------------------------------------------
>G0S572	409	0.493	2.990E-118	24	502	718	95	526	580
------------------------PPPEPKPKHKPEPEPEPMVAEEASAKKVDDSSNGID--NIPNPQPAAPGAQ--LdNPSSAGSEVSRqTPSDTKAAA------PQQASSTDNKNIIR-RKLTGYVGFANLPNQWHRKSVRKGFNFNVMVVGESGLGKSTLVNTLFNTSL----------YP---------PKERKGPSLDIVPKTVQIQSISADIEEAGVRLRLTVVDTPGFGDFVNNDESWRPIVDNIEQRFDAYLDAENKIN-RHNIVDNRIHACVYFIQPTGHSLKPLDIEVMKRLHTKVNLIPVIAKADTLTDEEVTAFKQRILADIKYHNIQIFEGPRYELD------------DEETIAENNEIMSKVPFAVVGANtEVVNADGRRVRGRKYPWGIIEVDNEEHCDFVKLRQMLIRTHMEELKEHTNNVLYENYRTDKLLAMGVSQDPSVFKEVNPAVKQEEE-------RLLHEQKLAKMEAEMKMVFQQKVAEKE-----------------------------------------------------------------------------------------------------------------------------------------------------------------------------------------------------------------------
>UPI0009E263DC	409	0.505	5.548E-118	108	582	718	0	444	451
------------------------------------------------------------------------------------------------------------MASIKKTSTKASAkgMEGYVGFANLPNQVFRKSVKKGFEFTIMVAGESGLGKSTLLNSLFLTDIYTPAA-----YPSV---------------EERLKKTVAIKPSTIEMKEGGVRLRLTIVDTPGFGDAVDNTDCWKPIIEYIDSKFEEYLNAESRVFRTP-FPDDRVHCCLYFIAPTGHCLKPLDIEFMKRLHNKVNIVPVIAKADTLTHDECTKFKKQILKEIEENDIGIYKFPDLGGDD-----------DEDVAAVS--MKDRIPFAVVGSNTVLEVNGKRVRARVYPWGVAEVENVDHCDFVALRNMLIRTHMQDLKDMTNDNHYENYRCEKLAAMTV--GSPTNQPSSNISLSRSPLEQLEAEKEEREQKLKKMEQEMEQVFEMKVKEKKKKLKDSEAELAKKNEQMWKQLDQQNKELEEKRKQFEREKAQYEEDQKsndKKGLERSDSSSKSLKSVDGLVKeKDKDKESKKKD---------------------------------------------------------------------------------------------------------------------------------------
>A0A8H4K5H9	409	0.452	5.548E-118	11	502	718	79	523	577
-----------DPPILSPM----KPvsFDELYVYSATIGPAGDEQMANVKHNRDHLTVEASTRGNSRNTSSDYSSSQ---APPSSPGSESPalAPSASPA------NVPSQPPPPADNRNIVRRKLTGYVGFANLPNQWHRKSVRKGFNFNVMVVGESGLGKSTLVNTLFNTSL----------YP---------PKERKGPSLDIIPKTVTIQSISADIEEAGVRLRLTVVDTPGFGDFVNNDESWRPIVDNIEQRFDSYLDAENKVN-RMNIVDNRIHACVFFIQPTGHSLKPLDIEVMRRLHTKVNLIPVIAKADTLTDEEIAAFKSRILADIKHHGIQIFEGPRYELD------------DEETIAENNEIMSKVPFAVVGANNEITSaDGRKIRGRAYPWGIIEVDNEEHCDFVKLRQMLIRTHMEELKEHTNNQLYENYRTDKLLAMGVSQDPSVFKEVNPAVKQEEE-------RALHEQKLAKMEAEMKMVFQQKVAEKE-----------------------------------------------------------------------------------------------------------------------------------------------------------------------------------------------------------------------
>UPI000C251D79	409	0.447	5.548E-118	20	551	718	100	586	609
--------------------ANGSP-QTNGSTDITSTTASLQSKREMFFTSTESANSVSKDSNRLNKTPSM---EKPVDPPLKLA--SPDST-KDDAIKDSVCESIPDVVKERP---KPKELDGYVGFANLPNQVYRKAVKKGFEFTLMVVGESGLGKSTLINSMFLTEIYN-------------------STDYPGP-TQRLKKTVAVETTRVMLKENGVNLHLTMVDTPGFGDAVDNSNCWTPIIEFIESKYEDYLNSEARVTRKVS-PDQRVHCCLYFIQPSGHGLKSLDIEFMKRLCDKVNIIPVIAKADTLTDDECSLFKRQILNEITQHKIKIYEFPDTSED------------DEELK-LNKSLKDRVPFAVVGSNAVIEVDGKKVRGRRYPWGIAEVENLEHCDFIALRNMVIRTHLQDLKDVTNNVHYENYRCRKLAGLGTDGKPSRISNKNPLAQMDEE-------KREHDLKMKKMEAEMEQVFEMKVREKKQKLKDSEAELTRRHEATKKTLEQQAKELEEKRRQFEMEKEAWErenqvtVEELRR----------------------------------------------------------------------------------------------------------------------------------------------------------------------
>A0A812A0P0	408	0.549	7.557E-118	109	463	718	52	369	469
-------------------------------------------------------------------------------------------------------------PDPPPHIVQQKNLEGYVGFANLPNQVYRKSVKRGFEFTLMVVGESGLGKSTLINSLFLTDL--------------------YSPEYPGPSH-RIKKTVQVEQSKVLIKEGGVQLLLTIVDTPGFGDAVDNSNCWQPVIDYIDSKFEDYLNAESRVNRRQ-MPDNRVQCCLYFIAPSGHGLKPLDIEFMKRLHEKVNIIPLIAKADTLTPEECQQFKKQIMKEIQEHKIKIYEFPETD--------------DEEENKLVKKIKDRLPLAVVGSNTIIEVNGKRVRGRQYPWGVAEVENGEHCDFTILRNMLIRTHMQDLKDVTNNVHYENYRSRKLAAVTY-NGVDNNKNKGQLT--------------------------------------------------------------------------------------------------------------------------------------------------------------------------------------------------------------------------------------------------------------
>UPI001EB0ADEF	408	0.539	7.557E-118	120	545	718	67	450	475
------------------------------------------------------------------------------------------------------------------------ELEGYVGFANLPNQVYRKSVKRGFEFTLMVVGESGLGKSTLINSLFLTDL----------YSGD----------YPGPSH-RIKKTVSVDTTTVLLKENGVQLKLTTVDTPGFGDAVDNSNCWQPVIDYIDTKYEEYLNAESRVNRTLS-SDTRVHCCLYYIAPTGHGLKPLDVEFMKRLHDKVNIIPLIAKADTLTPDECREFKKTILNEIAQHKIKIYEFPEC--DD-----------DEENK-LQKKLRDRVPFAVVGSNRVIEAGGKRVRGRQYPWGLVEVENLEHNDFIALRNMLIRTHMQDLKDVTNNVHYENYRYSKLAPVG------GDGKVKPGSLTKDPLTQMAEEKREHDLKMKKMEAEMEQVFEMKVKEKKQKLKDSEADLQKRAEQMKKSLEQQQKELDDKYKVFEKERQTWE----------------------------------------------------------------------------------------------------------------------------------------------------------------------------
>A0A1B6MJM9	408	0.443	7.557E-118	18	545	718	0	470	504
------------------MQRSALQSKRELFFKNEAPNNAGGTAPAFPATAPAVPPPAAPTPNNIKEALTKRATERVTTPSDGTGDVD---KLTKA--ERDKVVP----------ERRTKELDGYVGFANLPNQVYRKAVKKGFDFTLMVVGESGLGKSTLINSMFLADI--------------------YSNDHPGPS-QRIKKTVQVETSKVLLKENGVNLMLTVVDTPGFGDAVDNSNCWQPIINYIESRYEEYLNAESRVNRKASQPDTRVHCCLYFVAPSGHGLKPLDVEFMQRLHEKVNIIPVVAKADTMTPDECTHFKKQILNEIAQNKIKIYEFP--ETDD-----------DEESK-LHKALRDRVPFAVVGSNTVIEVDGKKIRGRKYPWGIAEVENLEHCDFIALRNMLIRTHLQDLKDVTNNVHYENFRC-----ISLAGHGPDGKP--SRISNKNPLAQMEEEKREHDTKLKKMETEMEQVFEMKVKEKKQKLKDSEIDLQRRHDQMRKALEAQVSELEEKRKALEAEISAWE----------------------------------------------------------------------------------------------------------------------------------------------------------------------------
>A0A8I6RT34	408	0.450	7.557E-118	61	570	718	141	639	641
-------------------------------------------------------------NNRRyeSPAHlDSLPSKRELffkneLPASgvpeATATPTPPPTLSKEnftKRQNDRGDPPDPVdrfsskvdRDRTLPEKKTKELDGYVGFANLPNQVYRKAVKKGFDFTLMVVGESGLGKSTLINSMFLADI----------YSAD----------YPGPS-QRIKKTVQVETSRTLLKENTVNLTLTIVDTPGFGDAVDNSNCWQPIIDYIQSRYEEFLNAESRVNRKTQALDTRVHCCLYFIAPSGHGLKPLDVEFMQRLQDKVNIIPVIAKADTMTPEECAHFKKQILNELAQHKIKIYEFPDTEED------------TEGGKLNGKKLKDRVPMAIVGSNTVVEVDGKKIRGRKYPWGVAEVENLEHCDFIALRDMLIRTHLQDLKDVTNNVHYENYRCRKLAGLG--------QDPKQRASNKNPLAQMEEEKREHDIKMKKMETEMEQVFEMKVKEKKQKLLDSEADLQRRHEQMRKTLEVQIKELEDKRKALEAEKLAWEQsngvsleELRRRSLERDSVDGKEKKNKKKGL---------------------------------------------------------------------------------------------------------------------------------------------------
>UPI000994F89F	408	0.456	7.557E-118	66	580	718	221	679	686
------------------------------------------------------------------PNDASEDSNR--RETARTAVSSIKEDSNKEAALLHHARPTPP--------TKPKELDGYVGFANLPNQVYRKAVKKGFEFTLMVVGESGLGKSTLINSMFLADI--------------------YSAEYPGPSH-RIKKTVAVETSKVLLKENGVNLTLTVVDTPGFGDAVDNSNCWVPVIDYIESKYEEFLNAESRVTRRQ-IADSRVHCCLYFIAPSGHGLKPLDVEFMQRLHDKVNIVPVIAKADTMTPDECAYFKKQILNEIAQHKIKIYEFPEVE--------------DEEDNKLHKLLRDRVPFAVVGANTIVEYEGKKVRGRKYPWGIAEVEKLEHCDFIALRNMVVRTHVQDLKDVTNNVHYENFRCRTLAGLGVDGKPTKASNKNPLAQLEEE-------KREHDNKMKKMETEMEQVFEMKVREKRQKLKDSEADLQRRHEQMRRSLEQQVRELEEKRRAFEAEKTAWEQQTGHSI--EELRRRSLEANSKETVD-GKDKKNKK-----------------------------------------------------------------------------------------------------------------------------------------
>A0A3P9MB19	408	0.510	1.029E-117	118	547	718	20	416	439
----------------------------------------------------------------------------------------------------------------------PKTLEAYVGFANLPNQVYRKSVKRGFEFTLMVVGESGLGKSTLINSLFLTDL--------------------YSPEYPGPSH-RIKQTVQVEQSKVLIKEGGVQLLLTIVDTPGFGDAVDNSGCWKSVMDYIDSKFEDFLNAESRVNRRQ-MPDSRVHCCLYFIAPSGHGLKPLDTEFMKYLHEKVNIIPLIAKADTLTPEECQQFKRQIMKEIQENEIKIYEFPETE--------------DEEEMKMVKKIKDRLPLAVVGSNTIIEVDGKRVRGRKYPWGVAEVENSEHCDFMILRNMLIRTHMQDLKDVTNNVHYENFRSGKLAAvtcNGVENKHNGQLTKTDTSDGMSPLAQMEEERQENMGRIKKMEQEMENVFEMKVKEKLQKLRDSEAELQKRHDQMNRSILAQHRDLEEKRRQLEEEIATWETQ--------------------------------------------------------------------------------------------------------------------------------------------------------------------------
>A0A2C9JM65	408	0.513	1.029E-117	98	548	718	42	457	483
--------------------------------------------------------------------------------------------------QIKKEDPHSEMEKEKERERKygaetRKELEGYVGFANLPNQVYRKSVKRGFEFTLMVVGESGLGKSTLINSLFLTDLY-------------------SAAEYPGPSH-RIQKTVKVNTTQVTLKENGVQLRLLVVDTPGFGDAVDNSNCWLPITDFIDSKYEEYLNAESRVN-RTACADTRVHCCLYFIAPTGHGLKPLDVEFMKRLHDKVNIIPLIAKADTLTPEVCREFKKTILNEIAQHKIRIYEFPDCD--------------DEEEMKIQKKLRDRVPFAVVGSDKVIDIGGKKVRGRQYPWGVVEVENLDHNDFIALRNMVIRTHMQDLKDVTNNVHYENFRYNKL----APSTSEGNKVK-PGSLTKDPLSQMAEERAEHNAKMKKMEAEMEQVFEMKVKEKRQKLKDSEADLQKRSEQMKKSLEQQQKELDEKWKEFEKEKAAWEEQW-------------------------------------------------------------------------------------------------------------------------------------------------------------------------
>A0A2J7Q8E4	408	0.521	1.029E-117	117	545	718	88	487	523
---------------------------------------------------------------------------------------------------------------------RTKELDGYVGFANLPNQVYRKAVKKGFDFTLMVVGESGLGKSTLMNSMFLADI--------------------YSAEFPGPSH-RIKKTVQVETTKVLLKENGVNLTLTVVDTPGFGDAVDNSNCWQPVIDYIESKYEEYLNAESRVNRRT-LADNRVHCCLYFIAPSGHGLTPLDVEFMQRLHDKVNIIPVIAKSDTMTPDECSHFKKQVLNEISQHKIKIYEFPDTE--------------DEEETKLHKVLRDRVPFAVVGSNTVIEVDGKKIRGRKYPWGIAEVENLEHCDFIALRNMLIRTHLQDLKDVTNNVHYENYRCRKLAGLGTDGKPtrisnnvcPQGVMNSFMTVW-NPLAQMEEEKRDHEAKMKKMESEMEQVFEMKVREKKQKLKDSEADLQRRHEQMKKALEQQINELEEKRRAYEKEKQAWE----------------------------------------------------------------------------------------------------------------------------------------------------------------------------
>A0A6M2DU07	408	0.433	1.029E-117	23	547	718	183	665	699
-----------------------QPPQPPSSAPPVAPVAAVKEALAKRAAAAAALEN--QENQDSNRMINSSSAQR--LPNSQLHQQGPNEN--DAKPPI-HTKPDPPIRQdTQRERPKTKELDGYVGFANLPNQVYRKAVKKGFEFTLMVVGESGLGKSTLINSMFLSDV--------------------YSPEHPGPS-QRLKKTVAVETSRVLLKENGVNLTLTVVDTPGFGDAVDNSKCWVPIIDFVESRYEEFLNAESRVTRRS-LPDGRVHCCLYFVAPTGHGLKPLDVEFMQRLGDKVNIVPVIAKADTMTPEECAQFKKQILNEIARHKIKIYEFPDCDEREGGGQE------DEAEIKLLKQMRSKVPFAVVGANAII-VDGKEVRGRKYPWGIVEMENMEHCDFIALRNMVIRTHLQDLKDVTNSVHYENYRCRKLAGLGTDGKPSRISNKNPLAQMEEE-------KLEHDNKMKKMESEMEQVFEMKVREKRQKLRDSELELTKRHEATKKALEQQARDLEDKRKAFEQEKHQWETQ--------------------------------------------------------------------------------------------------------------------------------------------------------------------------
>UPI0018F62CA4	407	0.540	1.402E-117	121	547	718	13	400	426
-------------------------------------------------------------------------------------------------------------------------LEGYVGFANLPNQVYRKSVKRGFEFTLMVVGESGLGKSTLINSLFLSDL--------------------YSKEYPGPSL-RINKTVQVEQVKVLVKEGGVQLTLTIVDTPGFGDAVDNSNCWQPVINYIDSKFEDFLNSESRVNRRQ-MADTRVHCCLYFIAPSGHGMKPLDIEFMKRLHDKVNIIPLIAKADTLTPEECQHFKKQIMKEIKEQKIKIYEFPGTE--------------DEEDNKLVKKFKDRVPLAVVGSTLVFEVSGRKVRGRQYPWGLAEVENGEHCDFSLLRNMLIRTHMQDLKDITNNVHYENYRSRKLAAV-TGNGVDANKTKGP--LTRSPLAEMEEERREHVTKMKKMETEMEQVFEMKVKEKKQKLKDSENELQRRHEQMKKNLEAQYKELEEKRKQFEEEKASWEME--------------------------------------------------------------------------------------------------------------------------------------------------------------------------
>A0A068S6X8	407	0.590	1.402E-117	120	502	718	37	379	436
------------------------------------------------------------------------------------------------------------------------KLTGYVGFANLPNQVHRKSVKKGFQFTCMVVGESGLGKSTLVNTLFNSQL----------YPPKQNV---------EPSHE-TPQTVEIQSITSDIEENGVRLQLTVVDTPGFGDFVNNEQSWKPILDDIESRFDAYLEQENRVNRRR-MVDNRIHACIYFIAPTGHALKPLDIEFMRRLHTRVNLIPVIAKADTLTEEEVASFKQRILADINYHNIQIYQAPTSEYD------------DEETVAENREIMSKIPFAVVGSDKEVEVDGKQVRGRKYPWGVIEVDNEEHCDFVKLRQMLIRTHMEELKEFTSDILYENYRTEKLTAMGIQQDPSVFKEVNPVQKMEEE-------RTAHEQKLSKMEAEMRAVFQAKVQEKE-----------------------------------------------------------------------------------------------------------------------------------------------------------------------------------------------------------------------
>A0A8C2SW58	407	0.434	1.402E-117	23	459	718	76	493	545
-----------------------QPTPLSLSLPPQIKRFLKEDSEEAELTQFLRDCPPADSPRKVEPPEGRWDSGHPLcgrAPgeePTDEHDLRsfsrPRPLDTQQHIMAppppSPSRPRSPWGQLDPYDSSEDD-KEYVGFATLPNQVHRKSVKKGFDFTLMVAGESGLGKSTLVNSLFLTDMYRDRKLLNA--------------------EERITQTVEITKHAVDIEEKGVKLKLTIVDTPGFGDAVNNTECWKPVADYIDQQFEQYFRDESGLN-RKNIQDNRVHCCIYFISPFGHGLRPLDVEFMRALHQRVNIVPVLAKADTLTPTEVERMKNKIREEIDHYGIRIYQFPECDSDE-----------DEEFKQQDQALKESIPFAVIGSNTVVEAKGRRIRGRLYPWGIVEVENPSHCDFVKLRTMLVRTHMQDLKDVTRETHYENYRTQCIQSMTRMVVKERNRNK------------------------------------------------------------------------------------------------------------------------------------------------------------------------------------------------------------------------------------------------------------------
>UPI001D092F8A	407	0.474	1.402E-117	104	577	718	183	630	636
--------------------------------------------------------------------------------------------------------PPEPPAKPPqeqiklaqegtKERPKQKEIDGYVGFANLPNQVYRKAVKRGFEFTLMVVGESGLGKSTLINSMFLTDIYQS-------EP---------GAEFPGPS-QRIKKTVNVETSRVLLKENGVNLTLTVVDTPGFGDAVDNSNCWVPIIEFIENKYEEYLNCESRVTRKQ-IKDTRVHCCLYFIQPSGHGLKPLDIEFMQRLCDKVNIVPVIAKADTMTTDECQLFKKQILNEISQHKIKIYDFP-EVLDD-----------QEEEGKMNRLLRSKVPFAVVGSNAVIEVDGKKLRGRKYPWGIAEVENLEHCDFIALRNMVIRTHLQDLKDVTNNVHYENYRCRKLAGLGADGKPIHLSNKNPLAQMEEE-------KKEHDLKMKKMELEMEQVFEMKVKEKKQKLKDSENELTRRNEQTKKQLEQQAKDLEEKRRQFELEKSSWERENNVSL--EELRRKSLEANSKETVdgKEKKDKK--------------------------------------------------------------------------------------------------------------------------------------------
>A0A6J1SMT0	407	0.409	1.402E-117	25	582	718	156	676	679
-------------------------PTTVPGSGAPPAAMAPSNGDLLQSKREQFFKNEPTTPTMPGPTPGSGSAPS-VPPPTapapsaikealakRAAERGRLQNGDSANSEDNKERYNKENKAP---ERRTKELDGYVGFANLPNQVYRKAVKRGFDFTLMVVGESGLGKSTLINSMFLSDV--------------------YSNEHPGPSL-RVKKTVAVETSKCLLKENNVNLSLTVVDTPGFGDAVDNSNCWAPVVEYIESKYEEFLNAESRVNRKI-LSDSRVHCCLYFIAPSGHGLKPLDVEFMQRLHDKVNIIPVIAKADTMTPDECNQFKKQILNEIAQHKIKIYEFPDTE--------------EEEEVKQHKALKDRVPFAVVGSNTVIEVDGKKLRGRKYPWGIAEVENLEHCDFIALRNMLIRTHLQDLKEVTNSVHYENYRCRKLAGLGTDGKPGRISNKNPLAQMEEE-------KRDHDAKMKKMETEMEQVFEMKVKEKKQKLRDSESDLQRRHEQMKKSLEQQLRDLEEKRVAFDKERLAWEQQ---NGVTLQELRRRSLEANSKEMVDGKEKKNKKKG---------------------------------------------------------------------------------------------------------------------------------------
>A0A1X2HSQ3	407	0.595	1.910E-117	120	502	718	18	360	417
------------------------------------------------------------------------------------------------------------------------KLAGYVGFANLPNQVHRKSVKKGFQFTCMVVGESGLGKSTLVNTLFNTQL----------YP---------PKENQELSHE-TPQTVEIQSINADIEENGVKLRLTVVDSPGFGDFVNNEQSWKPILDNIESRFDAYLEQENRVNRRR-MVDNRIHACLYFISPTGHALKPLDIEFMRRLHTRVNLIPVIAKADTLTEEEVTAFKQRILADINYHKIQIYQAPAYEYD------------DQETIAENREIMSKIPFAVVGSDKEFEVNGKRVRGRKYPWGVIEVDNEEHCDFVKLRQMLIRTHMEELKEYTNDVLYENYRTEKLQAMGIQQDPSVFKEVNPVQKMEEE-------RLAHEQKLAKMEAEMRAVFQAKVQEKE-----------------------------------------------------------------------------------------------------------------------------------------------------------------------------------------------------------------------
>UPI001F13C5F1	407	0.459	1.910E-117	24	545	718	187	656	694
------------------------PDQTESSHHESNGTAAVKLSNSVSVDVGKTSSMPPQMQAPPVPTTA---------PPPVNAPLRSTENI---MKKSDH--PPVAPKPDLPKIEKPktKELDGYVGFANLPNQVYRKAVKKGFEFTLMVVGETGLGKSTLINSLFLTDVYDKDKH-------------------PGPSL-RVKKTVGVETSVVILKENGVNLTLTIVDTPGFGDAVDNSNCWQPIIDFVESKYEEFLNAESRVTRKAAPPDTRVHCCLYFIAPSGHGLKPLDVEFMQRLGDKVNIIPVIAKADTMTPEECKDFKEQILKEIAQHKIKIYEFPEGAGDEGDAAPRA--------------LRARVPFAVVGANTVIELDGRRVRGRKYPWGVAEVENLEHCDFLALRNMVIRTHLQDLKDVTSSVHYENYRCRKLAGLSHDGKPHRiNSNKNPLAQMEEE-------KREHDLKMKKMESDMEQVFELKVREKRAKLKESETELARRHESTRRALEAQARELEERQRALLAEQAAWE----------------------------------------------------------------------------------------------------------------------------------------------------------------------------
>T1IHJ1	407	0.503	1.910E-117	120	580	718	277	688	697
------------------------------------------------------------------------------------------------------------------------DLDGYVGFANLPNQVYRKAVKKGFEFTLMVVGESGLGKSTLINSMFLSDI--------------------YSAEHPGPSH-RIKKTVQVETTKALLKENGVNLTLTVVDTPGFGDAVDNSNCWQPVMDYIETKYEEYLNSESRVNRRT-TPDNRVHCCLYFLSPSGHGLKPLDVEFMKRLHDKVNIIPLLAKADTMTPEECVSFKQKIINEISQHKIKIYEFP--DGD------------DEEETKVQKPLKDRVPFAVVGSNTIIDINGKKVRGRKYPWGVAEVENMEHCDFIALRNMLMRTHMQDLKDITNNVHYENFRCRKLAGIG-----SDGKP--LRVSSKNPLAQMEEEKKEREQKIKKTEQEMEQVFEMKVREKKQKLKDSEADLQRRHEQMKKSLEQQQSELDDKRKAFEKEKSTWE-ELNKASLEDMRRRS-----LESNSKEHVDSKDKK-----------------------------------------------------------------------------------------------------------------------------------------
>A0A2P1MAC4	407	0.512	2.601E-117	113	545	718	7	399	424
-----------------------------------------------------------------------------------------------------------------PPANKAKDMEGYVGFANLPNQVYRRSVKRGFEFTLMVVGESGLGKSTLINSLFLTDI--------------------YSSVYPGPS-QRIKKTVKVETSNVHLKENGVNLRLTIVDTPGFGDQVDNSNCWQPILEHIDTKFEEYLNSESRVN-RCSLPDKRVHCCLYFIAPSGHGLKPLDVELMKRLHDRVNIIPLIAKADTLTPDECKEFKKRILKEIRDNEINIYEFPD--------------IEDEEENSASKKLAERVPFAVVGSNMILEANGKRVRGRQYPWGIAEVENLEHCDFIPLRNMLIRTHMQDLKDVTNNVHYENYRCKNLTAV---TAGDGKKP-SPKMVGKNPLAQFEEEKKEHEVRMQKMKSEMEQVFEMKVQEKKQKLKDSEMDLQKRLETMKKSLEQQQKEVEDKRSRFEAEKKAFE----------------------------------------------------------------------------------------------------------------------------------------------------------------------------
>A0A060VT69	407	0.524	2.601E-117	109	546	718	47	453	479
-------------------------------------------------------------------------------------------------------------GSKTSTLWQQKNLEGYVGFASLPNQVYRKSVKRGFEFTLMVVGESGLGKSTLINSLFLTDL--------------------YSSEYPGPSH-RVKKTVQVEQSKVLVKEGGVQLLLTIVDTPGFGDAVDNSNCWQPVIDHIDSKFEDYLNCESRVNRRL-MPDSRVQCCLYFIAPSGHGLKPLDIEFMKRLHEKVNVIPLIAKADTLTPEECQRFKKQIMREILEHKIKIYEFPETD--------------DEEENKLVKKIKDRLPLAVVGSNTIIEVNGKRTRGRQYPWGVAEVENGDHCDFTILRDMLIRTHMQDLKDVTNNVHYENYRSRKLAAVTYNGQDN-NRVKGQQSTkhdtgeGMSPLAQMEEERREHVAKMKKMEMEMEQVFEMKVKEKIQKLKDSEAELSRRHEQMKKNLEAQHKELEEKRRQFEDDRANWEA---------------------------------------------------------------------------------------------------------------------------------------------------------------------------
>UPI000BA80A32	407	0.521	2.601E-117	120	545	718	80	462	498
------------------------------------------------------------------------------------------------------------------------DMQGYVGFANLPNQVYRKAVKRGFDFTLMVVGESGLGKSTLINSMFLTDI--------------------YSNEYPGPAL-RVKKTVQVETTKVLLKENGVNLTLTVVDTPGFGDAVDNSDCWQPVTNYIENKYEEYLNAESRVHRGT-IVDSRVHCCLYFIAPSGHGLKTLDIEFMKRLHDKVNIIPLIAKADTMTSEECALFKRTILNEITQNKIKIYEFPDCD--------------DEEENKLQKPMKARVPFAVVGSNTLVEVNGKKVRGRKYPWGIAEVENLEHCDFIALRNMLIRTHMQDLKDVTNNVHYENYRCRKLAGVGADGKPGAIPNKNPLSQMEEE-------KKEHDFKMKKMEKEMEQVFEMKVKEKMNKLKDSESDLQRRHEQMNKSLEQQRQELEEKRRTFEKEKMAFE----------------------------------------------------------------------------------------------------------------------------------------------------------------------------
>A0A8H4X8U3	407	0.463	2.601E-117	23	502	718	78	522	576
-----------------------QDPPILSPMNPMSFDELYVDLINEMTDLGQSIQGRTETRTMPSKVSSGNDQQRS-GPGnstSQDSPPSPGSESPALASPSSpANVPSQPPPAADNRNIVRRKLTGYVGFANLPNQWHRKSVRKGFNFNVMVVGESGLGKSTLVNTLFNTSL----------YP---------PKERKGPSLDIIPKTVTIQSISADIEEAGVRLRLTVVDTPGFGDFVNNDESWRPIVDNIEQRFDSYLDAENKVN-RMNIVDNRIHACVFFIQPTGHSLKPLDIEVMRRLHTKVNLIPVIAKADTLTDEEIAAFKARILADIKHHGIQIFEGPRYELD------------DEETIAENNEIMSKVPFAVVGANNEITSaDGRKIRGRAYPWGIIEVDNEEHCDFVKLRQMLIRTHMEELKEHTNNQLYENYRTDKLIGMGVSQDPSVFKEVNPAVKQEEE-------RALHEQKLAKMEAEMKMVFQQKVAEKE-----------------------------------------------------------------------------------------------------------------------------------------------------------------------------------------------------------------------
>UPI0006255E03	407	0.456	2.601E-117	66	582	718	181	644	647
------------------------------------------------------------------PNDACEDSNK--RETARAESGGNGKEAAVHAAHAAHAAHGRP---APPT--KPKELDGYVGFANLPNQVYRKAVKKGFDFTLMVVGETGLGKSTLINSMFLADI--------------------YSSEYPGPSL-RVKKTVAVETSKVLLKENGVNLTLTVVDTPGFGDAVDNSNCWVPVIEYIESKYEEFLNAESRVMRRQ-IPDSRVHCCLYFVAPSGHGLKPLDVEFMQRLHDKVNIIPVIAKADTMTPDECTHFKKQILNEIAQHKIKIYEFP-EVEDE-----------DEYKFQKV--LRDRVPFAVVGANTVVELDGKKVRGRKYPWGVAEVENLEHCDFIALRNMVVRTHLQDLKDVTNNVHYENFRCRTLAGLGVDGKPMRISNKNPLAQLEEE-------KREHDNKMKKMENEMEQVFEMKVREKKQKIKDSEADLQRRHEHMRRSLEQQVRELEEKRRAFESEKTAWEQQTGHSI--EELRRRSLEANSKEAVD-GKDKKNKKKG---------------------------------------------------------------------------------------------------------------------------------------
>UPI0011421B56	407	0.450	2.601E-117	66	582	718	194	675	678
------------------------------------------------------------------PVYSSgIVAAKPRLPSAVSTAIPNDPSedsnrrecaRTVISSAKEDSNKEAGLHHARPTpSTKPKELDGYVGFANLPNQVYRKAVKKGFEFTLMVVGESGLGKSTLINSMFLADI--------------------YSAEYPGPSL-RIKKTVAVETSKVLLKENGVNLTLTVVDTPGFGDAVDNSNCWVPVIDYIESKYEEFLNAESRVTRRQ-IPDSRVHCCLYFVAPSGHGLKPLDVEFMQRLHDKVNIIPVIAKADTMTPDECAHFKKQILNEIAQHKIKIYEFPEVE--------------EEEDNKFHKLLRDRVPFAVVGANAVVEHDGKKVRGRKYPWGVAEVENLEHCDFIALRNMVVRTHVQDLKDVTNNVHYENFRCRTLAGLGVDGKPTKASNKNPLAQLEEE-------KREHDNKMKKMETEMEQVFEMKVREKRQKLKDSEADLQRRHEQMRRSLEQQVRELEEKRRAFEAEKTAWEQQTGHSI--EELRRRSLEANSKETVD-GKDKKSKKKG---------------------------------------------------------------------------------------------------------------------------------------
>A0A8J2PSE0	407	0.500	2.601E-117	120	545	718	339	722	757
------------------------------------------------------------------------------------------------------------------------ELDGYVGFANLPNQVYRKAVKKGFDFTLMVVGESGLGKSTLINSMFLADI--------------------YSAEYPGPSH-RIKKTVQVETCKVLLKENGVNLTLTIVDTPGFGDAVDNSNCWQPVIDYIESRYEDYLNSESRVNRKMVM-DSRVHCCLYFIAPSGHGLKPLDIELMKKLHDKVNIIPVLAKADTMTPEECAHFKKQVLNEIAQHKIKIYEFPDCD--------------DEEENKVNKMMRERVPFAVVGSNAVVDVEGKKFRGRKYPWGTVIVENMEHCDFVPLRNMVVRTHLQDLKDVTNNVHYENFRCRKLAGLG-----PDGKPL-KVFGDKNPLAQMEDERKNHEHKMKKMEQEMEQVFEMKVRERNQRIVDSENDLQRREELMKKSLEKLQKDVEEKKKSYEAEKFSWE----------------------------------------------------------------------------------------------------------------------------------------------------------------------------
>A0A8J6L6W1	407	0.460	2.601E-117	58	551	718	333	807	830
----------------------------------------------------------SQT-NGNETTSTSIQSKREMfFTSTETTALSKDSNRINKISSMDK--PPEPPvKSSPPEVTKEdtskestpeivkerpklKELDGYVGFANLPNQVYRKAVKKGFEFTLMVVGESGLGKSTLINSMFLTEIYN-------------------STDYPGP-TQRLKKTVAVETTRVMLKENGVNLLLTMVDTPGFGDAVDNSNCWAPVIEYIESKYEDYLNSEARVTRKQ-IPDQRVHCCLYFIQPSGHGLKSLDIEFMKRLCDKVNIIPIIAKADTLTSDECALFKKQILNEIAQHKIKIYEFPETSED------------DEEHK-LNKSLKDRVPFAVVGSNTVIEVDGKKVRGRKYPWGIAEVENLEHCDFIALRNMIIRTHLQDLKDVTNNVHYENYRCRKLAGLGVDGKPSRISNKNPLAQMDEE-------KREHDLKMKKMEAEMEQVFEMKVREKKQKLKDSETELTRRHEATKKQLEQQAKELDEKRRQFELEKEQWEkenqitVEELRR----------------------------------------------------------------------------------------------------------------------------------------------------------------------
>UPI001C70B205	406	0.503	3.543E-117	104	546	718	119	515	551
--------------------------------------------------------------------------------------------------------PQNKLVKELVKERRPREVDGYVGFANLPNQVYRKAVKKGFEFSLMVVGESGLGKSTLINSMFLSDI--------------------YSNDHPGPSH-RVKKTVQVETTKVLLKENGVNLMLTVVDTPGFGDAVDNSDCWQPVIQYVESKYEEYLNCESRVNRKQ-ISDSRVHCCLYYIAPSGHGLKPLDVEFMKRLHDKVNIIPVIAKADTLTPDECQHLKKQILNEIAQHKIKIYEFPEEESD--PTSI---------------KMKQRVPFAVVGSNTTVEVDGKKLRGRRYPWGVVEVENMEHCDFIPLRNMLIRTHMQDLKDVTNNVHYENYRCRKLAGIGGTDGKIKITNKNPLAQMEEE-------KNEHTNRMKKMEAEMEQVFEMKVKEKMGKLNELEQDLQKRNETMRKKLESDTLELEEERERFEREKKAWEA---------------------------------------------------------------------------------------------------------------------------------------------------------------------------
>UPI0006B071E3	406	0.444	3.543E-117	22	553	718	83	567	591
----------------------GSPVQNAFLSDASPPSVNLSTKRELFFRSDGGTSATSTTTSDVKSTVNTPYSSSRLTNSTKEINLSREKDREREKDTLKERE---------REKVSPKDMESYVGFVNLPNQVYRKAVKRGFDFTLMVVGESGLGKSTLINSMFLTDI--------------------YSNEYPGPS-QRMKKTVQVETNKVFLHENGVNLTLTIVDTPGFGDAVDNSECWYPIIDYIESKYEDFLNAESRVH-RTAIVDSRVHCCLYFISP-GHGLKPLDIEFMKRLHEKVNIIPLIAKADTMTPEECNQFKKQVLNEIAQNEIRIYEFPDCE--------------DEEENKLQKPLKDRIPFAVVGSNVIVESNGKRVRGRRYPWGVAEVENMEHCDFLALRNMLIRTHMQDLKDVTNNVHYENYRCLKLAGVGSEGKSGIVTNKNPLAQMEEE-------KKDHETKMKRMEREMEQVFDMKVKEKINKLKDSEAELHRRSEQMRKALEQQKQELYQKWKDFEKERTAFEVankdidETLRKLT--------------------------------------------------------------------------------------------------------------------------------------------------------------------
>UPI0006C9AC44	406	0.479	3.543E-117	93	547	718	236	646	679
---------------------------------------------------------------------------------------------TAAANNTATVVAASPRPAIPA---KPKELDGYVGFANLPNQVYRKAVKRGFDFTLMVVGESGLGKSTLINSLFLTDI--------------------YSAEHPGPSL-RIKKTVAVETSKVLLKENGVNLTLTIVDTPGFGDAVDNSNCWHPVIDYIENKYEEFLNAESRVVRRQ-IPDSRVHCCLYFVAPSGHGLKPLDVEFMQRLHDKVNIIPVIAKADTMTPDECAYFKKQILNEIAQHKIKIYEFPETEVEE------------EDSNKVNKHLRDRVPFAIVGANTVIEHDGKKVRGRKYPWGVVEVENLEHNDFIALRDMIVRTHLQDLKDVTNNVHYENYRCRTLAGLSVDGKPSRGSNKNPLAQLEEE-------KREHENKMKKMEIDMEQVFEMKVREKKQKLKDLESDLQRRHEQMRRSLDQQAKELEEKRRAFESERHAWEQQ--------------------------------------------------------------------------------------------------------------------------------------------------------------------------
>A0A0F4YWH5	406	0.520	3.543E-117	59	502	718	238	644	698
-----------------------------------------------------------TTANGSSTAQADKASSTSSKPTSPYVERSNP--MGGAGNAQTVSSKDPKAVAQAATDMRNvvrRKLTGYVGFANLPNQWHRKSVRKGFNFNVMVVGESGLGKSTLINTLFNTSL----------YP---------PKERKGPSHDIIPKTVSIQSISADIEENGVRLRLTVVDTPGFGDFVNNDDSWRPIVENIEQRFDAYLEAENRVN-RMNIVDNRVHACVYFIQPTGHSLKPLDIEVMRRLHTKVNLIPVIAKADTLTDEEVALFKQRILADIQHHNIQIFEGPRYELD------------DEETIAENQEIMSKVPFAVVGANTEVTTpDGRKVRGRSYPWGVIEVDNEEHCDFVKLRQMLIRTHMEELKEHTNNVLYENYRSDKLTQMGVAQDPSVFKEVNPAVKQEEE-------RALHEQKLAKMEAEMKAVFEQKVREKE-----------------------------------------------------------------------------------------------------------------------------------------------------------------------------------------------------------------------
>UPI001E1DF665	406	0.523	4.825E-117	120	545	718	69	452	482
------------------------------------------------------------------------------------------------------------------------ELDGYVGFANLPNQVYRKSVKRGFDFTLMVVGESGLGKSTLINSLFLTDLY-------------------SG-EYPGPSN-RIQKTVKVDKTNVTLKENGVQLRLTVVDTPGFGDAVDNSNCWQPVIDFIDCKYEEYLGNESKVVRTTTA-DTRVHCCLYFIAPTGHGLKPLDVEFMRRLHDKVNIIPLIAKADTQTPDECREFKKTILNEIAQHKIKIYEFPECD--------------DEEENKIQKKLRDRVPFAVVGSNTVTEVGGKRVRGRQYPWGIVEVENLEHNDFLALRNMLIRTHMQDLKDVTNNVHYENYRYNKLAPANTDGKI------KPGSLTKDPLTQMAEEKREHDTKMKKMEAEMEQVFEMKVKEKKQKLKDSEADLQKRQEQMKKSLEQQQKEIDDKWKTFEKEKQTWE----------------------------------------------------------------------------------------------------------------------------------------------------------------------------
>A0A0A9W7A4	406	0.457	4.825E-117	60	570	718	22	492	494
------------------------------------------------------------TNGDAaTPPPASMkeNFAAAKRP-DKPAPEPPTNDNGDRFSKLDRDR-SVP-------EKKTKELDGYVGFANLPNQVYRKAVKRGFDFTLMVVGESGLGKSTLINSMFLADI----------YSAD----------YPGPS-QRVKKTVQVETSRTLLKENGVNLSLTIVDTPGFGDAVDNSNCWQPVIDYIESRYEEYLNAESRVNRTAQSADTRVHCCLYFIAPSGHGLKPLDVEFMQRLHDKVNIIPVIAKADTMTPEECSHFKKQILNEVAQHKIKIYEFPETE--------------DNDEKPIGKKLKDRIPImAVVGSNTIVEMDGKKVRGRKYPWGVAEVENLEHSDFIALRDLLIRTHLQDLKDVTNNVHYENYRCRKLAGLG---QDSK----QPRAYFKNPLAQLEEEKREHDLKMKKMETEMEQVFEMKVKEKKQKLKDSEADLQRRHEQMRKSLEAQIKELDDKRKALEAERLAWEqsngvtiDELRRRSLERDQGDGKDKKNKKKGL---------------------------------------------------------------------------------------------------------------------------------------------------
>A0A7R9F3V6	406	0.464	4.825E-117	82	555	718	54	502	551
----------------------------------------------------------------------------------RAAERSETNHAVVNNSEDNKERYSSKAERDKVPERRTKELDGYVGFANLPNQVYRKAVKRGFDFTLMVVGESGLGKSTLINSMFLADI--------------------YSNEYPGPSH-RIKKTVQVETSKVLLRENGVNLTLTIVDTPGFGDAVDNSNCWQPVIDYIESKYEEYLNAESRVNRKT-LVDSRVHCCLYFIAPSGHGLKPLDVEFMQRLHDKVNIIPAIAKADTMTPDECSHFKKQaslinccsiycfklsfyliILNEISQHKIKIYEFP-DTED------------DEESK-LNKILKDRVPFAVVGSNTVIEVDGKKVRGRKYPWGVAEVENLEHCDFIALRNMLIRTHLQDLKDVTNNVHYENFRCRKLAGLGTDGKPARISNKNPLAQMEEE-------KRDHDAKMKKMETEMEQVFEMKVREKKQKLKDSEADLQRRHDQMRKSLSQQIAELEERQETFEKEKKQWE-QLNNITLEE------------------------------------------------------------------------------------------------------------------------------------------------------------------
>A0A8H4YB56	406	0.475	4.825E-117	24	502	718	79	502	556
------------------------PPTLSPIKTMTPDELHVDAVYGAADLDTRTMAREAPSETDR------MHSTS---PGSESPALAPS---ASPAN-----VPSQPPPAADNRNIVRRKLTGYVGFANLPNQWHRKSVRKGFNFNVMVVGESGLGKSTLVNTLFNTSL----------YP---------PKERKGPSLDIIPKTVTIQSISADIEEAGVRLRLTVVDTPGFGDFVNNDESWRPIVDNIEQRFDSYLDAENKVN-RMNIVDNRIHACVFFIQPTGHSLKPLDIEVMRRLHTKVNLIPVIAKADTLTDEEIAAFKSRILADIKHHGIQIFEGPRYELD------------DEETIAENNEIMSKVPFAVVGANNEITSaDGRKIRGRAYPWGIIEVDNEEHCDFVKLRQMLIRTHMEELKEHTNNQLYENYRTDKLIGMGVSQDPSVFKEVNPAVKQEEE-------RALHEQKLAKMEAEMKMVFQQKVAEKE-----------------------------------------------------------------------------------------------------------------------------------------------------------------------------------------------------------------------
>UPI001ED8DFB4	406	0.428	4.825E-117	26	582	718	125	636	639
--------------------------QTKRELFFKAESGSLPSSPSVPPPQPPTAAATGTTLTSSVPPSVAPpsAPTKARLPQTsvtLNQNDSEDSNKRESANNR--SADSKDSRSAPTT--KPKELDGYVGFANLPNQVYRKAVKKGFDFTLMVVGESGLGKSTLINSMFLADI--------------------YSSEYPGPSL-RVKKTVAVETSKVLLKENGVNLTLTVVDTPGFGDAVDNSNCWVPVIEYIESKYEEFLNAESRVTRKQ-IADSRVHCCLYFVAPSGHGLKPLDVEFMQRLHDKVNIIPVIAKADTMTPDECAHFKKQILNEIAQHKIKIYEFPEDE--------------EEEESKLHKVLRDRVPFAVVGANTVVEQDGKKVRGRKYPWGVAEVENLEHCDFIALRNMVIRTHLQDLKDVTNNVHYENFRCRTLAGLGVDGKPTRISNKNPLAQMEEE-------KREHDNKMKKMETEMEQVFEMKVREKKQKLKDSETDLQRRHEQMRRSLEQQVRELEEKRRAFESEKLSWEQQTGHSI--EELRRRSLEANSKEAVD-GKDKKNKKKG---------------------------------------------------------------------------------------------------------------------------------------
>A0A8H7S529	406	0.592	4.825E-117	120	502	718	410	752	809
------------------------------------------------------------------------------------------------------------------------KLAGYVGFANLPNQVHRKSVKKGFQFTCMVVGESGLGKSTLVNTLFNTGL----------YP---------PKENVEPTHE-TPETVEIQSITADIEENGVKLRLTVVDSPGFGDFVNNEQSWKPILDSIESRFDAYLEQENRVNRRR-MVDNRIHACLYFIAPTGHALKPLDIEFMRRLHTRVNLIPVIAKADTLTEEEVYAFKQRILADINYHKIQIYQAPAYEYD------------DQETIEENREIMSKIPFAVVGSDKEVEVDGKKVRGRKYPWGVIEVDNEEHCDFVKLRQMLIRTHMEELKEYTNDVLYENYRTEKLTAMGIQQDPTVFKEVNPVQKMEEE-------RLAHEQKLSKMEAEMRAVFQAKVQEKE-----------------------------------------------------------------------------------------------------------------------------------------------------------------------------------------------------------------------
>UPI000E42106B	406	0.512	6.572E-117	62	459	718	112	481	536
--------------------------------------------------------------NDRPHTPSYLRPPVAGRAQSDSGSDSGLPQSRSVEfdlpSPVSPSRPKSPWVRFDPYDSSEDQDKEYVGFATLPNQVHRKSVKKGFDFTLMVAGESGLGKSTLVNSLFLTDLYKDRKLLNA--------------------EERITQTVEITKHTVDIEEKGVKLKLTIVDTPGFGDAVNNTECWKSVADYIDQQFEQYFRDESGLN-RKNIQDNRVHCCLYFISPFGHGLRPLDVEFMKALHEKVNIVPVLAKADTLTPGEVKKKKIKIREEIEQYGIKIYQFPDCDSDE-----------DEDFKQQDHELKESIPFAVIGSNTVVEAKGKRVRGRLYPWGIVEVENPAHCDFVKLRNMLVRTHMQDLKDVTRETHYENYRAQCIQSMTRMVVKERNRNK------------------------------------------------------------------------------------------------------------------------------------------------------------------------------------------------------------------------------------------------------------------
>A0A395MMX8	406	0.471	6.572E-117	23	502	718	107	528	582
-----------------------QPEESSGSHPNSIMPSESQSPGTSLRLLWSQDLPQTPTCASYSPGAESPA----LPPSA-----SPAN-----------VVPSQPPPAADNRNIVRRKLTGYVGFANLPNQWHRKSVRKGFNFNVMVVGESGLGKSTLVNTLFNTSL----------YP---------PKERKGPSLDIIPKTVTIQSISADIEEAGVRLRLTVVDTPGFGDFVNNDESWRPIVDNIEQRFDSYLDAENKVN-RMNIVDNRIHACVFFIQPTGHSLKPLDIEVMRRLHTKVNLIPVIAKADTLTDEEIAAFKSRILADIKHHGIQIFEGPRYELD------------DEETIAENNEIMSKVPFAVVGANNEITSaDGRKIRGRAYPWGIIEVDNEEHCDFVKLRQMLIRTHMEELKEHTNNQLYENYRTDKLLAMGVSQDPSVFKEVNPAVKQEEE-------RALHEQKLAKMEAEMKMVFQQKVAEKE-----------------------------------------------------------------------------------------------------------------------------------------------------------------------------------------------------------------------
>UPI001C9C430B	406	0.424	6.572E-117	6	582	718	157	667	670
------TNNTSPSVPSVP------PPQPPTSGMTTTSAPPSTAPPGIPPVKPRLP---PTTVNLNQ-TDASEDSNR--RESARNENVN-----SATINNKESSLHVHP---RPAPATKPKELDGYVGFANLPNQVYRKAVKKGFDFTLMVVGESGLGKSTLINSMFLADI--------------------YSAEHPGPSL-RVKKTVAVETSKVLLKENGVNLTLTVVDTPGFGDAVDNSNCWVPVIEYIESKYEEFLNAESRVMRRQ-IPDSRVHCCLYFVAPSGHGLKPLDVEFMQRLHDKVNIIPVIAKADTMTPDECSHFKKQILNEIAQHKIKIYEFPEVE--------------EEEESKLHKVLRDRVPFAVVGANTVVEHEGKKLRGRKYPWGIAEVENLEHCDFIALRNMVIRTHLQDLKDVTNNVHYENFRCRTLAGLGVDGKPTRISNKNPLAQLEEE-------KREHDNKMKKMETEMEQVFEMKVREKKQKLKDSEADLQRRHEQMRRSLEQHIRELEEKRRVFEAEKTAWEQQTGHSI--EDLRRRSLEANSKEAVD-GKDKKNKKKG---------------------------------------------------------------------------------------------------------------------------------------
>UPI00189041BA	406	0.429	6.572E-117	10	545	718	168	656	694
----------SALKDALAKRAATLPEPhENNHHEPNGTAPNKLSNSVSVDAAKPPSTAPPPTPAPPVPTVAPPAAPM------------PAPLRSTENIMKKPDHPPVAPKPELPKIEKPktKELDGYVGFANLPNQVYRKAVKKGFEFTLMVVGESGLGKSTLINSLFLTEVYDKDKH-------------------PGPSL-RVKKTVGVETSVVLLKENGVNLTLTIVDTPGFGDAVDNSNCWQPIIDFVESKYEEFLNAESRVTRKAAPPDTRVHCCLYFIAPSGHGLKPLDVEFMQRLGDKVNIIPVIAKADTMTPEECKDFKEQIMKEIGQHKIKIYSFPE------------SAGEEGEAADATRALRARVPFAVVGANTVIEQDGRRVRGRKYPWGIAEVENLEHCDFLALRNMVIRTHLQDLKDVTSSVHYENYRCRKLAGLSHDGKPHRiNSNKNPLAQMEEE-------KREHDQKMKKMESEMEQVFEMKVREKRAKLKESEAELARRHDATRRALEAQARELDERQRALHAERAAWE----------------------------------------------------------------------------------------------------------------------------------------------------------------------------
>O43236-7	406	0.480	6.572E-117	25	459	718	543	944	996
-------------------------EDTTDDGELSKFVKDFSGNASCHPPEAKTWASRPQVPEPRPQAPDLYDDDLEFRPPSRPQSSDNQQYFCAPAPLSPSARPRSPWGKLDPYDSSEDD-KEYVGFATLPNQVHRKSVKKGFDFTLMVAGESGLGKSTLVNSLFLTDLYRDRKLL--------------GAE------ERIMQTVEITKHAVDIEEKGVRLRLTIVDTPGFGDAVNNTECWKPVAEYIDQQFEQYFRDESGLN-RKNIQDNRVHCCLYFISPFGHGLRPLDVEFMKALHQRVNIVPILAKADTLTPPEVDHKKRKIREEIEHFGIKIYQFPDCDSDE-----------DEDFKLQDQALKESIPFAVIGSNTVVEARGRRVRGRLYPWGIVEVENPGHCDFVKLRTMLVRTHMQDLKDVTRETHYENYRAQCIQSMTRLVVKERNRNK------------------------------------------------------------------------------------------------------------------------------------------------------------------------------------------------------------------------------------------------------------------
>UPI001455562B	405	0.542	8.950E-117	114	501	718	7	361	431
------------------------------------------------------------------------------------------------------------------TANKPKDMEGYVGFANLPNQVYRRSVKRGFDFTLMVVGESGLGKSTLINSLFLTDI--------------------YSSEYPGPS-QRMKKTVQVETSQVAAKENGVQLRLTIVDTPGFGDQVDNSNCWQPILDHIDNKFEEYLNAEARVNRRS-IPDKRVHCCLYFIAPSGHGLKPLDVEFMKRLHDKVNIIPLIAKADTMTPEECRDFKKRIMKEIDENKIKIYEFP--DVEE------------EEESKENKKLPmERVPFAVVGSNMILEANGKRVRGRQYPWGVAEVENLEHCDFIPLRNMLIRTHMQDLKDVTNNVHYENYRCRKLTavTAGDSKKASNEMAGDQRVASKNPLAQFEDEKNEHEMKMKKMENEMEQVFEMKVKEK------------------------------------------------------------------------------------------------------------------------------------------------------------------------------------------------------------------------
>A0A1B6DNI7	405	0.501	8.950E-117	117	545	718	79	465	503
---------------------------------------------------------------------------------------------------------------------KTKELDGYVGFANLPNQVYRKAVKKGFDFTLMVVGESGLGKSTLINSMFLSDV--------------------YCSEYPGPSL-RVKKTVQVETSKILLKENGVNLTLTIVDTPGFGDAVDNSNCWQPVIDYIESKYEEYLNAESRVNRKACQPDSRVHCCLYFVAPSGHGLKPLDVEFMQRLHDKVNIIPVISKSDTMTPEECAQFKKQILNEIAQHKIKIYQFPETE--------------DEEDSKLHRTLRDRVPFAVVGSNTVLEVDGKKVRGRKYPWGVAEVENLDHCDFIALRNMLIRTHLQDLKDVTNTVHYENFRCRSLAGQGPDGKVMRNSSKNPLVQMEEE-------KKEHDLKMKKMEKEMEHVFEMKVREKKEKLKESELEMQKRHEQMKKSLDQQIQELEEKKKALEAEKSSWE----------------------------------------------------------------------------------------------------------------------------------------------------------------------------
>A0A8H4NUP6	405	0.460	8.950E-117	10	502	718	54	498	552
----------SPSHHLAAVR----PYRSMLDVDSRGPFLQPLTFDEPLGKTAYSDPPKPSTRDGR-----AITGRLSLGRGQERASPgSESPALAPSASPPN--VPSQPPPAADNRNIVRRKLTGYVGFANLPNQWHRKSVRKGFNFNVMVVGESGLGKSTLVNTLFNTSL----------YP---------PKERKGPSLDIIPKTVTIQSISADIEEAGVRLRLTVVDTPGFGDFVNNDESWRPIVDNIEQRFDSYLDAENKVN-RMNIVDNRIHACVFFIQPTGHSLKPLDIEVMRRLHTKVNLIPVIAKADTLTDEEIASFKARILADIKYHGIQIFEGPRYELD------------DEETIAENNEIMSKVPFAVVGANNEITSaDGRKVRGRAYPWGIIEVDNEEHCDFVKLRQMLIRTHMEELKEHTNNQLYENYRTDKLLAMGVSQDPSVFKEVNPAVKQEEE-------RALHEQKLAKMEAEMKMVFQQKVAEKE-----------------------------------------------------------------------------------------------------------------------------------------------------------------------------------------------------------------------
>UPI00193DCEDA	405	0.515	8.950E-117	117	545	718	192	589	623
---------------------------------------------------------------------------------------------------------------------KTKELDGYVGFANLPNQVYRKAVKKGFDFTLMVVGESGLGKSTLINSMFLADV--------------------YSAEHPGPSH-RVKKTVQVETSKALLNENGVNLTLTVVDTPGFGDAVDNSNCWQPVIDYIESRYEEYLNAESRVNRKVQQPDSRVHCCLYFVAPSGHGLKPLDVEFMHRLHDKVNIIPIIAKADTMTPDEIGHFKKQILNEIAQHKIKIYEFPETV--------------DEEEAKLHKTLRERVPFAVVGSNTTVEVDGKQVRGRKYPWGVAEVENLEHNDFIALRDMLISTHLQDLKDVTNNVHYENYRCRTLAGLGADGKPvriSNNQMLNQwISHHRNPLAQMEEEKRDHDAKMKKMETEMEQVFEMKVREKKQKLKDSEAELQKRHEQMRKSLEVQQKELEEKRKALEAEIAAWE----------------------------------------------------------------------------------------------------------------------------------------------------------------------------
>UPI000E6E16CD	405	0.424	8.950E-117	22	547	718	167	666	700
----------------------GQPPstiptATQPSSQALTSTAPVAAIKETLVKKAVASALENQENQDSnrmnnsSSAHRLPLSQHHHGPS---GDHLPNNSTTQNDTKLpLHTKPDPPVRQdTLREKPKPKELDGYVGFANLPNQVYRKAVKKGFEFTLMVVGESGLGKSTLINSMFLSDV--------------------YSPDHPGPS-QRLKKTVAVETSRVLLKENGVNLTLTVVDTPGFGDAVDNSKCWVPIIDFVESRYEEFLNAESRVTRRS-LPDGRVHCCLYFVAPTGHGLKPLDVEFMQRLGDKVNIVPVIAKADTMTPEECAQFKKQILNEIARHKIKIYEFPDCDEKDGGGQE------DEAEIKLLKQMRSKVPFAVVGAN-AIMVDGKEVRGRKYPWGVVEMENMEHCDFIALRNMVIRTHLQDLKDVTNSVHYENYRCRKLAGLGSDGKPSRISNKNPLAQMEEE-------KLEHDNKMKKMETEMEQVFEMKVREKRQKLRDSELELTKRHETTKKALEQQARDLDDRRKAFEQEKHQWEQQ--------------------------------------------------------------------------------------------------------------------------------------------------------------------------
>A0A6F9DSJ5	405	0.522	1.219E-116	115	550	718	8	402	424
-------------------------------------------------------------------------------------------------------------------AQQPKSLDSYVGFANLPNQLYRKSVKQGFEFTLMVVGESGLGKSTLINSLFLSDL--------------------YSKEYPGPAF-RIKKTVQVETTKVLVKENGVSLRLTICDTPGFGDAVDNSDCWQPVIGHIESKFEDYLNAESMVS-RTKIADNRVHCCLYFIAPTGHGLKPLDIEFMKHLHDKVNIIPLIAKADTMTPEECLKFKQQIMREIREHQIQLYEFPECD--------------DEEENRLNKKLKSRVPFAVVGSNTVMEVGGRRVRGRQYPWGIAEVENIDHCDFTVLRDMLIRTHMQDLKDVTNNVHYENYRSKKLSSVSTTTNDGR-----TKTQTKSPLAQMEEEKMEHMQKMKKMETEMEEVFRMKVQEKKQKLQDSEADLSRRHEAMKKNLEQGYAQLDEKQRQFEKERQEFELQQQR-----------------------------------------------------------------------------------------------------------------------------------------------------------------------
>UPI00193A144F	405	0.513	1.219E-116	115	546	718	9	398	424
-------------------------------------------------------------------------------------------------------------------AQQPKTLDSYVGFANLPNQLYRKSVKQGFEFTLMVVGESGQGKSTLINSLFLTDL--------------------YSSEYPGPSM-RIKKTVKVETTRVLIKENGVTLNLTVVDTPGFGDAVDNSDCWQPLIGHIETKFEDYLNAESRVD-RTRVADNRVHCCLYFIAPSGHGLKPLDIEFMKRLHDKVNILPLIAKADTMTPEECKRFKKQILKEIQEHKIKLYEFPECE--------------DEEENRLNRKLKERVPFAVVGSNTVLEINGRRVRGRQYPWGVAEVENIDHCDFTVLRDMLIRTHMQDLKDVTNNVHYENYRSKKLSMVTSTSTGGPKPPT------KSPLQQMEEEKTEHVLKMKKMEKEMEDVFKMKVQEKKQKLKDSEADLGRRHETMKKKLESEYHDLDERQREYEKEKADFEA---------------------------------------------------------------------------------------------------------------------------------------------------------------------------
>A0A8C6U5P2	405	0.537	1.219E-116	120	549	718	5	395	432
------------------------------------------------------------------------------------------------------------------------ELGGLRGLANLPNQVYRKSVKRGFEFTLMVVGESGLGKSTLINSLFLTDL--------------------YSKDYPGPS-QRIKKTVQVEQSKVLIKEGGVQLTLTIVDTPGFGDAVDNSNCWQPVINYIDSKCEDFLNAESRVNRRS-MPDNRVHCCLYFIAPSGHGLKPLDIEFMKRLHDKVNVIPLIAKADTLTPEECQLFKKQIMKEIQEHKIKIYEFP-DTEDD-------------EDNKLIRKIKEKMPLAVVGSNVVIEVNGKKVRGRQYPWGVAEVENGEHCDFTVLRNMLIRTHMQNLKDVTNNVHYENYRSKKLAAV-TCNGVDNSKVK--GQLTKSPLAQMEEERREHVMKMKKMEAEMEQVFEMKVKEKKQKLKDSEAELERRHEQMKRNLEAQYKELEEKRRVFEEEKINWEAQQK------------------------------------------------------------------------------------------------------------------------------------------------------------------------
>A0A0B7AFY0	405	0.497	1.219E-116	120	566	718	72	477	479
------------------------------------------------------------------------------------------------------------------------ELEGYVGFANLPNQVYRKSVKRGFEFTLMVVGESGLGKSTLINSLFLSDL--------------------YSAEYPGPSL-RIQKTVKVDTTQVTLKENGVQLRLTVVDTPGFGDAVDNSNCWSPVIEFISSKYEEYLNAESRVKRSTSA-DTRVHCCLYFIAPTGHGLKPLDVEFMKRLHDKVNIIPLIAKADTLTPDECREFKKTVLNEIAQHKIRIYDFPDCE--------------DEEEVKVHKKLRDRVPFAVIGSNRVIEVGGKRIRGRQYPWGIVEVENLEHNDFIALRHMIIRTYMQDLKDVTNNVHYENFRYNKL----APTTAEGK--VKPGSLTKDPLTQMAEERQEHNAKMKKMEAEMEQVFEMKVKEKRQKLKDSEADLQKRSEQMKKSLEQQQKELDDKWKEFEKEKAAWEEQWGDKSRSlENQKDKKSKKGL-------------------------------------------------------------------------------------------------------------------------------------------------------
>UPI000B45D37B	404	0.510	1.660E-116	120	566	718	59	466	468
------------------------------------------------------------------------------------------------------------------------ELDGYVGFASLPNQVYRKSVKKGFEFTLMVVGESGLGKSTLINSLFLSDLYCA--------------------EYPGPSH-RIQKTVKVETTKTVLKENGVQLQLTVVDTPGFGDAVDNSNCWQPVIDFIDSKYDDYLNSESRVSRIT-MPDYRVHTCLYFIAPTGHGLKPLDVEFMKRLHDKVNIIPLIAKADTLTPDECREFKKTILNEIARHKIRIYEFPECD--------------DDEDSKIQKKLRDRVPFAVVGSNRVIEAGGKRVRGRQYPWGLVEVENLEHNDFIALRNMLIRTHMQDLKDVTNNVHYENYRYSKL----APSTGDSKQIK-PGSMSKDPLSQMAEEKREHDNKMKKMEAEMEQVFEMKVKEKKQKLKDSEADLQRRAEQMKKSLEQQQKELDDRWKQFEKEKTTWEdsVGLTGKGSSENISVKKDKKRL-------------------------------------------------------------------------------------------------------------------------------------------------------
>A0A8D8W796	404	0.484	1.660E-116	77	545	718	66	493	528
-----------------------------------------------------------------------------LDKSHSNASIRSSSSLEKENNSNHNNINSSIIRMPERKIIPSKELDGYIGFANLPNQVFRKAVKKGFEFTLMVVGESGLGKSTLINSMFLSDI--------------------YSAEHPGPSL-RIKKTVNVETSRCLLVENNVKLSLTVVDTPGFGDAVDNSDCWQPVIDYIESRYEEYLNAESRVVRSHGA-DSRVHACLYFIAPSGHGLKPLDVEFMQRLHDKVNIIPVIAKSDTMTPEECAAFKKQILSEIAQHKIEIYQFPVT----SGSSE-------EETGKFSKSLRDRVPFAVVGANTVIEVDGKKVRGRKYPWGVAEVENLEHCDFIALRNMLVRTHLQDLKDVTSNVHYENFRCRKLAGLGTDGK--------PRLLNKNPLAQMEEEKREHELKMKKMEVDMEQVFEMKVKEKKQKLKDSEADLQRRHEQMKKSLEAQIKDLEHQRKQLEQEISQWE----------------------------------------------------------------------------------------------------------------------------------------------------------------------------
>UPI001D49E550	404	0.462	1.660E-116	24	502	718	96	527	581
------------------------PTQsPDWNQPRPSRIGTKKIARLTLGGGQPSAADSSKYLYINSPCH--LLTLLIASPGSESPALAPSaspPN-----------VPSQPPPAADNRNIVRRKLTGYVGFANLPNQWHRKSVRKGFNFNVMVVGESGLGKSTLVNTLFNTSL----------YP---------PKERKGPSLDIIPKTVTIQSISADIEEAGVRLRLTVVDTPGFGDFVNNDESWRPIVDNIEQRFDSYLDAENKVN-RMNIVDNRIHACVFFIQPTGHSLKPLDIEVMRRLHTKVNLIPVIAKADTLTDEEIANFKARILADIKYHGIQIFEGPRYELD------------DEETIAENNEIMSKVPFAVVGANNEITSaDGRKIRGRAYPWGIIEVDNEEHCDFVKLRQMLIRTHMEELKEHTNNQLYENYRTDKLLAMGVSQDPSVFKEVNPAVKQEEE-------RALHEQKLAKMEAEMKMVFQQKVAEKE-----------------------------------------------------------------------------------------------------------------------------------------------------------------------------------------------------------------------
>UPI001C2019AD	404	0.461	1.660E-116	78	580	718	224	680	686
------------------------------------------------------------------------------TPPAVPAPLRSTENI---MKKPDH--PPVAPKPDLPKIEKPkvKELDGYVGFANLPNQVHRKAVKKGFEFTLMVVGETGLGKSTLINSLFLTEVYDKDKH-------------------PGPSL-RVKKTVGVETSVVLLKENGVNLALTIVDTPGFGDAVDNSNCWQPIIDFVESKYEEFLNAESRVARKPSPSDTRVHCCLYFIAPSGHGLKPLDVEFMQRLGDKVNIIPVIAKADTMTPEECKEFKEQIMKEIAQHKIKIYDFPESTGEEGEGAERA--------------LRARVPFAVVGANTVIEQDGKRIRGRKYPWGIAEVENLEHCDFLALRNMVIRTHLQDLKDVTSSVHYENYRCRKL--AGLSHDGNPHRINS----NKNPLAQMEEEKRAHDLKMKKMESEMEQVFETKVREKRAKLKESEAELARRHEATRRALEAQARELEERHRALLAEQAAWERET---GLSLDDLRRRSLEANSKETMDGKDKKDKK-----------------------------------------------------------------------------------------------------------------------------------------
>UPI00094009A8	404	0.446	2.261E-116	9	447	718	28	440	468
---------TSDSGWAMATCPELQPLQEIKRFLKEDSEEAELTQFLRDCPPADSPRKVEPPEGRRDSGH--PLCGRA--PGEEPADEhdvrsfsRPRPLDTQQLIMAppppSPSRPRSPWGQLDPYDSSEDD-KEYVGFATLPNQVHRKSVKKGFDFTLMVAGESGLGKSTLVNSLFLTDMYRDRKLLNA--------------------EERITQTVEITKHVVDIEEKGVKLRLTIVDTPGFGDAVNNTECWKPVADYIDQQFEQYFRDESGLN-RKNIQDNRVHCCIYFISPFGHGLRPLDVEFMRALHQRVNIVPVLAKADTLTPAEVERMKNKIREEIDHYGIRIYQFPECDSDE-----------DEEFKLQDQALKESIPFAVIGSNTVVEAKGRRVRGRLYPWGIVEVENPSHCDFVKLRTMLVRTHMQDLKDVTRETHYENYRTQCIQSM------------------------------------------------------------------------------------------------------------------------------------------------------------------------------------------------------------------------------------------------------------------------------
>A0A087U8H6	404	0.518	2.261E-116	118	545	718	57	441	479
----------------------------------------------------------------------------------------------------------------------PKDLDGYVGFASLPDQVYRKAVKRGFEFTLMVVGESGLGKSTLINSMFLTDI--------------------YSNEYPGPSL-RIKKTIQVETSKVLLKENGVNLILTVVDTPGFGDAVDNSQCWQPISDYIEDKYDEYLNAESRVHRTT-IPDGRVHCCLYFIAPSGHGLKPLDIEFMKRLHDRVNIIPIIAKADTMTPEECHFFKRQIMTEIAQNQIKIYQFPDCD--------------DEDENRQQKIMKERVPFAVVGSNTTIDVNGKLVRGRKYPWGVAEVENMEHCDFIALRNMLLRTHMQDLKDVTSHVHYENFRCRKLAGVG-----SDGKP--ARLSNKNPLDQLEEEKREHENKMKRMEQEMEQVFEMKVKEKRQKLKDSEIDLQRRHEQIRKSLDQQKQELEERRKAFEKEKAAFE----------------------------------------------------------------------------------------------------------------------------------------------------------------------------
>A0A293LZM6	404	0.504	2.261E-116	120	581	718	92	510	513
------------------------------------------------------------------------------------------------------------------------EMEGsYVGFASLPDQVYRKAVKKGFEFTLMVVGESGLGKSTLINSMFLTDI--------------------YSNEYPGPSH-RVKKTVEVETTRVVLREGGVNLTLTIVDTPGFGDAVDNTQCWQPIIDYVEAKYAEYLDAESRVH-RSAVPDNRIHCCLYFIMPSGHGLKPLNIEFMKRLHDKVNIIPVIAKADTMTPEECSLFKRTILNEIAQNKIRLYEFPEC--DD-----------DEENK-HLKGLRERVPFAVVGSNTIVEVNGKRVRGRKYPWGVAEVENMEHCDFIALRNMLIRTHMQDLKDITNNVHYENFRCRKLAGVGGTDGGSARSNKNPLAQMEEE-------KKDHDAKMQRMEKEMEQVFEMKVREKMQKLKESEADLQRRHEQMKKSLEQQRQELEEKRRNFDKEKASF--ELTHKDLDDVLRKMSADTNSKEQLDgKEKRKEKKKG----------------------------------------------------------------------------------------------------------------------------------------
>UPI0014028854	404	0.488	2.261E-116	58	459	718	97	466	522
----------------------------------------------------------SETLNSNSPGTSDVERDQF---WQQPFQTQRSDGLLVTIESMSHnstSRPKSPFGKLDPYDSSENQEKEYVGFATLPNQVHRKSVKKGFDFTLLVAGESGLGKSTLVNSLFLTDLYK-------------------AKDFL-DTEERITQTVEITKHSVEIEEKGIRLRLTIVDTPGFGDAVNNQECWKPVADYLDQQFEQYFRDESGLN-RKNIVDNRVHCCLYFISPFGHGLRPLDVEFMKAVHDKVNIVPILAKADTLTPAEVNKMKSKIREEIKSYGIKIYQFPDCDSDE-----------DDEFKQQDQELKDSIPFTVIGSNTVVEAKGRRVRGRLYPWGIVEVENPTHCDFVKLRNMLIRTHMQDLKDVTRDVHYENYRAQCIQSMTRMVVKERNRNK------------------------------------------------------------------------------------------------------------------------------------------------------------------------------------------------------------------------------------------------------------------
>UPI00076737BB	404	0.431	2.261E-116	24	547	718	31	516	551
------------------------PPQPPSQAPSLVSNTSSTTSTTTTTLASPNTAPPASTVYTSVTSAAAVASKPRLPPSTvilNQNDASEDSNKRESNNRTNDSnkeaAVLHHPRPTPPT--KPKELDGYVGFANLPNQVYRKAVKKGFDFTLMVVGESGLGKSTLINSMFLADI--------------------YSAEYLGPSL-RVKKTVAVETSKVLLKENGVNLTLTVVDTPGFGDAVDNSNCWVPVIEYIESKYEEFLNAESRVVRRQ-IPDSRVHCCLYFVAPSGHGLKPLDVEFMQRLHDKVNIIPVIAKADTMTPDECAHFKKQILNEIAQHKIKIYEFPEVE--------------EEEESKLHKVLRDRVPFAVVGANTVVEHDGRKVRGRKYPWGVAEVENLEHCDFIALRNMVIRTHLQDLKDVTNNVHYENFRCRTLAGVGVDGKPTKVSNKNPLAQLEEE-------KRDHEHKMKKMEVDMEQVFEMKVREKRQKLRDLETDLQRRHEQTRRSLEQQIRELEEKRRAFESEKLSWEQQ--------------------------------------------------------------------------------------------------------------------------------------------------------------------------
>A0A4Y7QMB8	404	0.524	3.079E-116	79	502	718	5	384	441
-------------------------------------------------------------------------------PGTPNGDYAPAPN--GKANG---SLPSQAPSTTGVSNVVRKKLMGYVGFANLPNQVHRKSVRKGFQFTAMVVGESGLGKSTLINTLFNTKL----------YP---------GKEVPAPSAER-PKTVAIESISADIEENGVRLRLTVVDTPGFGDFVNNDDSWKPIVENIEARFDAYLEQENRVN-RLKIVDNRVHACLYFIQPTGHSLKPIDIEFMRRLHTKVNLIPVIAKADTMTEEEIRDFKARILSDIAYHNIHIYEAPTYENE------------DEEALAEAEEIASKIPFAIVGSDNVVDTpDGRQVRGRAYPWGVIEVDNEDHCDFVKLRQMLIRTYMEELREHTNSVLYENWRSGKLLGMGIAQDPSVFQEINPAVRSQEE-------RTLHEAKLAKMEAEMKLVFQQKVQEKE-----------------------------------------------------------------------------------------------------------------------------------------------------------------------------------------------------------------------
>A0A6P8IZJ3	404	0.519	3.079E-116	121	566	718	6	415	441
-------------------------------------------------------------------------------------------------------------------------MEGYVGFANLPNQVFRKSVKKGFEFTVMVVGESGLGKSTLLNSLFLTDLYTPSS-----YPSI---------------KEKMTKTVEVKPCTVELKEGSVRLRLTVVDTPGFGDAVNNSDCWKPIIEYIDNKFEEFLTEESKVNRHP-FPDSRVHCCLYFIAPTGHCLKPLDIEFMKKLHKKVNIVPVIAKSDTMTTEECTRFKKQILQEIKENDIGIYEFPDLAGED-----------DSE--QDSTNMRDRIPFAVVGSNTVLEVNGKRVRARVYPWGVAEVENVDHCDFVALRNMLIRTHMQDLKDVTDDTHYENYRCEKLASMS-LGSPSANP--SNASFSRSPLEQLEMEREEHEKKLKKMEQEMEQVFEIKVKEKKKKLKDSEEELGRKHEQMRKQLDAQLKDLDEKRKKFEKEKQEFEEKsENKKVLERSDSSSKSLKSL-------------------------------------------------------------------------------------------------------------------------------------------------------
>A0A6P9C348	404	0.514	3.079E-116	74	459	718	943	1292	1343
--------------------------------------------------------------------------QKAFyRPHPL--DLK-QQHMAAPAP-PSPSRPRSPWGRLDPYESDEDD-KEYVGFATLPNQVHRKSVKKGFDFTLMVAGESGLGKSTLVNSLFLTDLYKDRKHLNA--------------------EERIVQTVEITKHVVDIEEKGVKLRLTIVDTPGFGDAVNNTECWKPVADYIDQQFEQYFRDESGLN-RKNIQDNRVHCCLYFISPFGHGLRPLDVEFMKALHQRVNIVPVLAKADTLMPSEVERMKCKIRDEIDRFGIRIYQFPDCDSDE-----------DEEFKQQDEALKDSIPFAVIGSNTIVEMKGKRIRGRLYPWGIVEVENPMHCDFVKLRTMLVRTHMQDLKDVTRETHYENYRAQCIQSMTRMVVKERNRNK------------------------------------------------------------------------------------------------------------------------------------------------------------------------------------------------------------------------------------------------------------------
>A0A672SSS2	403	0.565	4.193E-116	121	463	718	28	333	384
-------------------------------------------------------------------------------------------------------------------------LEGYVGFANLPNQVYRKSVKRGFEFTLMVVGESGLGKSTLINSLFLTDL--------------------YSPEYPGPSH-RIKKTVQVEQSKVLIKEGGVQLLLTIVDTPGFGDAVDNSNCWQPVIDHIDSKFEDYLNAESRVNRRQ-MPDSRVHCCLYFIAPSGHGLKPLDIEFMKRLHEKVNIIPLIAKADTLTPEECQQFKKQIMREIQEHKIKIYEFPETD--------------DEEESKLVKKIKDRLPLAVVGSNTIIEVNGKRVRGRQYPWGVAEVENGEHCDFTILRNMLIRTHMQDLKDVTNNVHYENYRSRKLAAVTY-NGVDNNKNKGQLT--------------------------------------------------------------------------------------------------------------------------------------------------------------------------------------------------------------------------------------------------------------
>UPI001CF3CACC	403	0.514	4.193E-116	121	570	718	6	422	429
-------------------------------------------------------------------------------------------------------------------------MEGYVGFANLPNQVFRKSVKKGFEFTVMVVGESGLGKSTLLNSLFLTDIYTP-----ASYP---------GVE------ERLKKTVAVKPSTVEMKEGGVRLRLTVVDTPGFGDAVDNTDCWNPVIEYIDSQFEEYLNAESKVYRTP-FPDDRVHCCLYFIAPTGHCLKPLDIEFMKRLHNKVNIVPVIAKADTLTQEECSKFKKKILKEIEENDIGIYKFPELGGED-----------DEDVAAVS--MKDRIPFAVVGSNTVLEVNGRRVRARVYPWGVAEVENVDHCDFVALRNMLIRTHMQDLKDMTNDIHYENYRCGKLAAMTV--GSPTSQPNSNMSFSRSPLEQLEAEKEERELKLKKMQQDMEQVFELKVKEKKKKLKDSEAELSKKNEQMWKQLDQQNKELEEKRKQFEKEKAQYEEEVRgndKKGLERSDSTSRSLKRFQGAL---------------------------------------------------------------------------------------------------------------------------------------------------
>UPI00138FA69A	403	0.541	4.193E-116	121	545	718	15	402	447
-------------------------------------------------------------------------------------------------------------------------MEGYVGFANLPNQVFRKSVKKGFEFTVMVVGESGLGKSTLLNSLFLTDLYTPSS-----YPSI---------------KEKLNKTVEVKPCTVELKEGGVRLRLTVVDTPGFGDAVDNTDCWKPVIKYIDSKFEEHLNAESRVQRSP-FPDNRVHCCLYFISPTGHSLKPLDIEFMKKLHNKVNIVPVISKADTLTTEECTRFKKQILQEIKENNISIYEFPDLGGEE-----------DAELDAVN--MRDKVPFAVVGSNTVLEVNGKRVRARVYPWGVVEVENVEHCDFVALRNMLIRTHMQDLKDVTNDAHYENYRCDKLASMTVGSPSSS---PSHVSLSKSPLEQLEAEKDDHEKKLKKMEQEMEQVFDIKVKEKKKKLKDSEAELGKKHEQMTNQLEQQLKELEEKRKKFEKEKKEYE----------------------------------------------------------------------------------------------------------------------------------------------------------------------------
>A0A8J1UTB2	403	0.498	4.193E-116	108	578	718	60	483	486
------------------------------------------------------------------------------------------------------------PAPSLPNKESPT-VDGYVGFANLPNQVYRKSVKKGFEFTLMVVGESGLGKSTLINSLFLTELYNS------------------G-DYPGPSH-RIKKTVQVEKTQVLLKEGGVQLRLTVVDTPGFGDAVDNSNCWQPVIDFIDANYDEYLNSESRVNRKTN-PDSRVHCCLYFIAPNGHGLKPLDVEFMKRLHDKVNIIPMIAKADTMTPDECRDFKKTILNEIAQHKIKIYEFPDCD--------------DEEENKVQKRLKDRVPFAVVGSNTVVENSGKKFRGRVYPWGVVEVENLEHNDFIALRNMLIRTHMQDLKDVTNNVHYENFRYNKLASVSGKQKNSSG--KNPLTQMDDE-------KKEHVQKLKKKEAEMEQVFEMKVKEKQQKLKNSENDLQRRAEQMKKSLEQQQKELDLKQEQFEKEKAQW--EEQARQIEDQLRRASFESQRESQDKKKDKKKS-------------------------------------------------------------------------------------------------------------------------------------------
>A0A023G5Z0	403	0.501	4.193E-116	79	546	718	48	473	510
-------------------------------------------------------------------------------PSAGSGLLGLGKDSAGslVSGGGGGTAPPSSYASAAPGNREAAE--GYVGFASLPNQVYRKAVKKGFEFTLMVVGEAGLGKSTLINSMFLTDI--------------------YSNEYPGPSH-RVKKTVEVETTRVLLKEGSVNLTLTIVDTPGFGDAVDNTQCWQPIIDYIEAKYAEYLDAESRVHRTT-LPDNRVHCCLYFIAPSGHGLKPLDIEFMKRLHDKVNIIPVIAKADTMTPEECSLFKRTILNEITQNKIRLYEFPDPE--------------DEEENKLQKPLKERVPFAVVGSNTVVEVNGRRVRGRKYPWGVAEVENMDHCDYIALRNMLIRTHMQDLKDITNNVHYENYRCRKLAGVGGAGDPG------HGRSNKNPLAQMEEEKKEHEAKMQRMEKEMEQVFEMKVREKMQKLKESEADLQRRHEQMKKSLEQQKLELEEKRRNFDKEKSTFEI---------------------------------------------------------------------------------------------------------------------------------------------------------------------------
>UPI0011B81BA4	403	0.455	4.193E-116	24	459	718	93	488	543
------------------------PPQEGHHDLAGPHHAIDLCDADRECEGLDRPHTPSYL---RPPVAGSSDSGSSPVLSYDGGAEDydlPSPN--------CPCRPKSPWNRFDPYESTEDQDKEYVGFATLPNQVHRKSVKKGFDFTLMVAGESGLGKSTLVNSLFLTDLYKDRRLLNA--------------------EERITQTVEITKHTVDIEEKGVKLKLTIVDTPGFGDAVNNTECWKPVADYIDQQFEQYFRDESGLN-RKNIQDNRVHCCLYFISPFGHGLRPLDVEFMKALHEKVNIVPVLAKADTLTPMEVRRKKIKIREEIEQYGIKIYQFPDCDSDE-----------DEDFKQQDQELKDSIPFAVIGSNTVVEAKGKRVRGRLYPWGIVEVENQSHCDFIKLRNMLVRTHMQDLKDVTRETHYENYRAHCIQSMTRMVVKERNRNK------------------------------------------------------------------------------------------------------------------------------------------------------------------------------------------------------------------------------------------------------------------
>UPI001CA92227	403	0.427	4.193E-116	25	582	718	139	641	644
-------------------------PPSVPSVPPPQPPSAPTLTPTSTLNSSTAPPPGTQTKSRLPPTTVNLNQ-------TDGSEDSNKRENSRTESNKESNLNLHP-RPTPPT--KPKELDGYVGFANLPNQVYRKAVKKGFDFTLMVVGESGLGKSTLINSMFLSDI--------------------YSSEYPGPSL-RVKKTVAVETSKVLLKENGVNLTLTVVDTPGFGDAVDNSNCWVPVIEYIESKYEEFLNAESRVVRRQ-IPDSRVHCCLYFVAPSGHGLKPLDVEFMQRLHDKVNIIPVIAKADTMTPDECIHFKKQILNEIAQHKIKIYEFPEVE--------------EEEDSKLHKVLRDRVPFAVVGANTVVEHeNGKKVRGRKYPWGVAEVENLEHCDFIALRNMVIRTHLQDLKDVTNNVHYENFRCRTLAGLGVDGKPTKVSNKNPLAQLEEE-------KREHDNKMKKMEIEMEQVFEMKVREKRQKLKDSEVDLQRRHEQMRRSLEQQVRELEEKRRTFESEKQSWEQQTGHSI--EELRRRSLEANSKEAVD-GKDKKNKKKG---------------------------------------------------------------------------------------------------------------------------------------
>A0A369K1R4	403	0.515	4.193E-116	63	502	718	206	616	674
---------------------------------------------------------------DMVPATEAKQAQRrptsflPVAPSSkmsdsyastRNGDLSPN----GYANGSSPSLVQTGPTSGISSVIRKKLM-GYVGFANLPNQVHRKSVRKGFQFTCMVVGESGLGKSTLINTLFNTTL----------YP---------PKEPLAPAAER-PKTVAIESIGADIEENGVRLHLTVVDTPGFGDFVNNDDSWKPIVENIESRFDSYLEQENRVN-RMKVVDNRVHACLYFIQPTGHSLKQIDIEFMRRLHTKVNLIPVIAKADTLTDEEVAEFKERILSDIAYHNIHIFQAPTYDNE------------DEETIAEAEEIASKIPFAVVGSDKIVNTpDGRQVRGRAYPWGVVEVDNEEHCDFVKLRQMLVRTYMEELREYTNDVLYENWRTEKLLSMGVAQD-------STVFKEINPAARMQEERVLHEAKLAKMEAEMKMVFQQKVQEKE-----------------------------------------------------------------------------------------------------------------------------------------------------------------------------------------------------------------------
>A0A8H4IJD1	403	0.508	4.193E-116	66	502	718	815	1218	1272
------------------------------------------------------------------PTPASPTSNG--KPSSPAGGDVKSSNMMADGKQGSV---PQTVSSRDPKAAAQaasdmrnivrRKLTGYVGFANLPNQWHRKSVRKGFNFNVMVVGESGLGKSTLVNTLFNTSL----------YP---------PKERKPPSLDIIPKTVAIQSISADIEENGVRLRLTVVDTPGFGDFVNNDDSWRPIVENIEQRFDAYLDAENKVN-RMNIVDNRIHACVYFIQPTGHSLKPLDVEVMRRLHTKVNLIPVIAKSDTLTDDEITAFKQRILADITHHGIQIFEGPRYEMD------------DEETIAENQEIMSKVPFAVVGANtDVATSDGRKVRGRRYPWGVIEVDNEEHCDFVKLRQMLIRTHMEELKEHTNNTLYENYRSDKLISMGVSQDPSVFKEVNPAVKQEEE-------RTLHEQKLQKMEQEMKMVFQQKVAEKE-----------------------------------------------------------------------------------------------------------------------------------------------------------------------------------------------------------------------
>UPI001C475735	403	0.500	5.711E-116	105	546	718	6	401	464
---------------------------------------------------------------------------------------------------------TNKLVKELVKERRPREVDGYVGFANLPNQVYRKAVKRGFEFSLMVVGESGLGKSTLINSMFLSDV----------YSSD----------HPGPSH-RVKKTVQVETTKVLLKENGVNLMLTVVDTPGFGDAVDNSDCWQPVTDYVETKYEEYLNCESRVN-RTQISDSRVHCCLYFIAPSGHGLKPLDVEFMRRLHDKVNIIPVIAKADTLTPDECQHLKKQVLNEIAQHKIKIYEFPEDEGDSGVA-----------------KMKQRVPFAVVGSNTTVEVEGKKVRGRKYPWGIVEVENIEHCDFIPLRNMMIRTHMQDLKDVTNNVHYENYRCRKLAGVGGADPKLKVTNKNPLVQMEEE-------KKEHTSRMRKMETEMEQVFEMKVKEKMSKLTELEADLQKRNESMRKKLEADLAELEEERDRFEGDRKAWEA---------------------------------------------------------------------------------------------------------------------------------------------------------------------------
>A0A2B7WG14	403	0.512	5.711E-116	66	554	718	58	516	519
------------------------------------------------------------------PASAANGIPAPTRPSPAAGNASgKSPYversnpMGQGAAQT----VTSKDPKAAAQAASDLRnvvrrkLTGYVGFANLPNQWHRKSVRKGFNFNVMVVGESGLGKSTLVNTLFNTSL----------YP---------PKERKGPSLDIIPKTVAIESISADIEENGVRLRLTVVDTPGFGDFVNNDDSWRPIVENIEQRFDAYLEAENKVN-RMNIVDNRVHACVYFIQPTGHSLKPLDIEVMRRLHTKVNLIPVIAKADTLTDEEIALFKQRILADIQYHSIQIFEGPRYELD------------DEETIAENQEIMSKIPFAVVGANSEVTSsEGRKVRGRRYPWGVIEVDNEEHCDFVKLRQMLIRTHMEELKEHTNNALYENYRSDKLTQMGVAQDPSVFKEVNPAVKQEEE-------RTLHEQKLAKMESEMKMVFQQKVQEKESKLKQSEDELYARHREMKDQLERQRAELEEKKVRLESGR-PLEDKIKRKGFS-------------------------------------------------------------------------------------------------------------------------------------------------------------------
>A0A8C4V1D6	403	0.475	5.711E-116	60	459	718	74	449	577
------------------------------------------------------------TESRREPGH--PLCGVGRVPPDEPADERdpkiFSRSRPLDFHQ--HIAappPPSPNRPRSPWGQLDPYDSSeddkeYVGFATLPNQVHRKSVKKGFDFTLMVAGESGLGKSTLVNSLFLTDMYRDRKLLNA--------------------EERITQTVEITKHMVDIEEKGVKLRLTIVDTPGFGDAVNNTECWKPVADYIDQQFEQYFRDESGLN-RKNIQDNRVHCCIYFISPFGHGLRPLDVEFMKALHQRVNIVPVLAKADTLTPTEVERMKNKIREEIDHYGIRIYQFPECDSDE-----------DEEFKLQDQALKESIPFAVIGSNTVVEAKGRRIRGRLYPWGIVEVENPSHCDFVKLRTMLVRTHMQDLKDVTRETHYENYRTQCIQSMTRMVVKERNRNK------------------------------------------------------------------------------------------------------------------------------------------------------------------------------------------------------------------------------------------------------------------
>A0A8B8EG63	403	0.429	5.711E-116	6	581	718	56	584	587
------RAATLPPSNVVSASTNG--EKSETPSPAGSVNSMSSVGRYNNDKVMDSNRESSQNNN-----AGGMnAAKReAFFKGGENAGPKFDPSQ-RFASDR-ERIPREPHSVHTPKdaeerekDFRekkygesTKELDGYVGFANLPNQVYRKSVKRGFEFTLMVVGESGLGKSTLINSLFLTDL--------------------YSPEXSGPSH-RIQKTVKVETTQCLLKENGVQLNLTTVDTPGFGDAVDNSNCWQPVIDFIDSKYDEYLNAESRVVRSP-TPDTRVHACLYFIAPTGHGLKPLDVEFMKRLHDKVNIIPLISKADSLTPDECREFKKTILNEIAQHKIKIYEFPECD--------------DEEENKLQKKLRDRVPFAVVGSNRVIEGGGKKIRGRQYPWGIVEVENLEHNDFIALRNMLIRTHMQDLKDVTNNVHXENFRYNKLAPSSTDGNKIK-----PGSLSKDPLTQMAEEKKEHDNKMKKMEAEMEQVFEMKVQEKQAKLKESEADLQRRAEHMKKSLEQQQKELDEKWKIFEKE----KAQW-----EESTGLSK----GSQENIKDTNKKNKKH----------------------------------------------------------------------------------------------------------------------------------------
>UPI001D081B28	403	0.483	5.711E-116	79	545	718	123	573	606
-------------------------------------------------------------------------------PSKREMFFNNSPVDTNKDSNRITSkvpavenKPPEPPvKPSTPESTKdenskestpeivkerpkPKELDGYVGFANLPNQVYRKAVKKGFEFTLMVVGESGLGKSTLINSMFLTDIYN-------------------SNDYPGP-TQRLKKTVAVETTRVMLKENGVNLLLTVVDTPGFGDAVDNSNCWVPIIEYIESKYEDYLNCEARVTRKQS-PDMRIHCCLYFIQPSGHGLKSLDIEFMKRLCDKVNIIPIIAKADTLTAEECQLFKKQILNEIALHKIKIYEFP--DSCE-----------DEDEKKHNKSLKDRVPFAVVGSNAVVEIDGKKLRGRQYPWGVAQVENLEHCDFIALRNMVIRTHLQDLKDVTNNVHYENYRCRKLAGLGVDGK-------TTRILNKNPLAQMDEEKREHDLKMKKMEAEMEQVFEMKVREKKQKLKDSEIELTRRHEATKKQLEQQAKELEEKRRQFEMEKEAWE----------------------------------------------------------------------------------------------------------------------------------------------------------------------------
>UPI0008F9ACE6	403	0.501	5.711E-116	113	545	718	183	571	607
-----------------------------------------------------------------------------------------------------------------PERKL-KELDGYVGFANLPNQVYRKAVKKGFEFTIMLVGESGLGKSTLLNSMFLADI--------------------YGPEYPGPSH-RIKKTIMVETQRCLLKENGVNLVLTVVDTPGFGDAVDNSNCWQPVIEFVESRYDEFLNSESRVNRKPQ-PDTRVHCCLYFIAPSGHGLKPLDVEFMQRLHEKVNIIPIIAKADTLTPDECTQFKKQILNEIAQHKIKIYEFPETD--------------DDEDAKQNKILRDRVPFAIVGSNTVIEVNGKKVRGRKYPWGIAEVENLEHNDFIALRNMLLRTHLQDLKDVTNNVHYENFRCRKLAVLG----PDGKQGQG---FNMNPLAQLEEEKREHDIRIKKLEVEMEQVFEMKVREKKQKVKDSELDLQKRHEQMRKNLEQQIRELEDKKNALKAEILDWE----------------------------------------------------------------------------------------------------------------------------------------------------------------------------
>UPI0008400A20	403	0.439	5.711E-116	66	547	718	169	620	655
------------------------------------------------------------------PASSAVYTSVTSTAPTSKPRLPPS---TVILNQNDASEDSNKRESnrstenskeaailhhPRPTpSTKPKELDGYVGFANLPNQVYRKAVKKGFDFTLMVVGESGLGKSTLINSMFLADI--------------------YSAEYPGPSL-RVKKTVAVETSKVLLKENGVNLTLTVVDTPGFGDAVDNSNCWVPVIEYIESKYEEFLNAESRVV-RQQIPDSRVHCCLYFVAPSGHGLKPLDVEFMQRLHDKVNIIPVIAKADTMTPDECAHFKKQILNEIAQHKIKIYEFPEVE--------------EEEENKMHKVLRDRVPFAVVGANTVVEHDGRKVRGRKYPWGIAEVENLEHCDFIALRNMVIRTHLQDLKDVTNNVHYENFRCRTLAGVGVDGKPTKVSNKNPLAQLEEE-------KREHDNKMKKMEIDMEQVFEMKVREKRQRLKDSEADLQRRHEQTRRSFEQQVRELEEKRRAFEAEKLAWEQQ--------------------------------------------------------------------------------------------------------------------------------------------------------------------------
>UPI001EAEF32B	403	0.423	5.711E-116	24	582	718	197	711	714
------------------------PPQPPSQVPPSVSTSSTTATTTTTLASPNTAPPASSTVYTSVTSTAPTSKPR-LYPSTgilNQNDASEDSNKRESNRSDNNKEATVLHHPRSTPLTKPKELDGYVGFANLPNQVYRKAVKKGFDFTLMVVGESGLGKSTLINSMFLSDI--------------------YSAEYPGPSL-RVKKTVAVETSKVLLKENGVNLTLTVVDTPGFGDAVDNSNCWVPVIEYIESKYEEFLNAESRVVRRQ-ISDSRVHCCLYFVAPSGHGLKPLDVEFMQRLHDKVNIIPVIAKADTMTPDECAHFKKQILNEIAQHKIEIYKFPE--------------AKDEEENNLHKVLRDRVPFAVVGANTVVEQDGRKVRGRKYPWGIAEVENLEHCDFIALRNMVIRTHLQDLKDVTNNVHYENFRCRTLAGVGVDGKPTKVSNKNPLAQLEEE-------KREHDNKMKKMEIDMEQVFEMKVREKKQKLKDSEADLQRRHEQMRRSLEQQVRELEDKRRAFEAEKLAWEQQTGHSI--EELRRRSLEANSKETVD-GKDKKNKKKG---------------------------------------------------------------------------------------------------------------------------------------
>UPI001CBA45AD	403	0.428	5.711E-116	2	582	718	211	741	744
--SSSSSLSTTASIYTGGVSASHASHGTSSIPPTAKMRLPLSSSSSSSTSTSTSLSSTTTSgNNPNLTSASALILNQNNDPSedSNKRESARSNESKDSSSNAIHHRPLQPL-------TKSKELDGYVGFANLPNQVYRKAVKKGFDFTIMVVGRSGLGKSTFINSMFLADI--------------------YSAEYPGPSL-RVKKTVAVETTKVLLKENGVNLTLTVVDTPGFGDAIDNSNCWVPVIEYIESKYEEFLNAESRVTRRQ-IPDSRVHCCLYFIAPSGHDLTPLDVEFMQRLHDKVNIIPVIAKADTMTPDERAYFKKKILNEIAQHKIKIYEFPEEEY--------------EEDSKFDKVLRDRVPFAVVGANTVVEHDGKKVRGRNYPWGIAEVENLDHCDFIALRDMIIRTHLQDLQDVTNNIHYENFRCRTLAGLGVDGKPTKISNKNPLAQLEEE-------KREHDNKMKKMEIEMEQVFEMKVREKKQKLKDSEADLQRRHEQMRRSLEQQVRELEEKRRAFEAEKLAWEQQTGHSI--EELRRRSLEANSKEAVD-GKDKKNKKKG---------------------------------------------------------------------------------------------------------------------------------------
>A0A433Q7E0	402	0.510	7.777E-116	58	502	718	11	407	463
----------------------------------------------------------SQENTPSSPDTSC----HALYPTPLS---SPTPlDYSFWLSEKFNS--TTYQWPANSVIRK--KLQGYVGFANLPNQVHRKSVKKGFHFTTMVVGESGLGKSTLVNTLFNTTL----------YPAKNDTVEL------SPE---VPKTVEIQAITADIEENGVKLRLTVVDTPGFGDFVNNEESWKPILDNIEARFDAYLEQENRVN-RHKMVDNRIHACIYFIQPTGHALKPLDIEFMRRLHTRVNLIPVIAKSDTLTEEEIRVFKERILADITHHNIHIYQAPQYEYD------------DSETISENREIMAKIPFAIVGSDKEVEAeGGRRVRGRKYPWGVIEVDNEEHCDFVKLRQMLIRTHMEELKEYTNDVLYENYRTEKLMAMGIQQDPSVFKEVNPLQKMEEE-------RQLHETKLAKMESEMKMVFQAKVQEKE-----------------------------------------------------------------------------------------------------------------------------------------------------------------------------------------------------------------------
>A0A218Z718	402	0.498	7.777E-116	66	502	718	72	477	531
------------------------------------------------------------------PSHESMEDWVvgKLRAPTR-ASPAPIPNVKPSSP---LEIPQSVSSSDPKIAAQQasdmrnivrRKLTGYVGFANLPNQWHRKSVRKGFNFNVMVVGESGLGKSTLVNTLFNTSL----------YP---------PRERKGPSLDIIPKTVSIQSISADIEENGVRLRLTVVDTPGFGDFVNNDESWRPIVDNIEQRFDAYLDAENKVN-RMNIVDNRVHACVYFIQPTGHALKPLDIEVMRRLHTKVNLIPVIAKADTMTDEEIMAFKSRILADIKHHAIQIFEGPRYELD------------DEETIAENNEIMSKVPFAVVGANSEITStDGRKVRGRKYPWGIIEVDNEEHCDFVKLRQMLIRTHMEELKEHTNNALYENYRSEKLTAMGVAQDPSVFKEVNPAVKQEEE-------RTLHEQKLAKMEAEMKMVFQQKVAEKE-----------------------------------------------------------------------------------------------------------------------------------------------------------------------------------------------------------------------
>K1Y3A5	402	0.495	7.777E-116	68	502	718	85	484	538
--------------------------------------------------------------------TAANGA-APVAPT----RASPAPNL--------HSKPSSPLEIPQTVSSSDPKiaaqqasdmrnivrrkLTGYVGFANLPNQWHRKSVRKGFNFNVMVVGESGLGKSTLVNTLFNTSL----------YP---------PRERKGPSLDIIPKTVSIQSISADIEENGVRLRLTVVDTPGFGDFVNNDESWRPIVDNIEQRFDAYLDAENKVN-RMNIVDNRVHACVYFIQPTGHALKPLDIEVMRRLHTKVNLIPVIAKADTMTDEEIMAFKSRILADIKHHDIQIFEGPRYELD------------DEETIAENNEIMSKVPFAVVGANSEITSdDGRKVRGRKYPWGIIEVDNEEHCDFVKLRQMLIRTHMEELKEHTNNALYENYRSEKLTSMGVAQDPSVFKEVNPAVKQEEE-------RTLHEQKLAKMEAEMKMVFQQKVAEKE-----------------------------------------------------------------------------------------------------------------------------------------------------------------------------------------------------------------------
>A0A1Y1KMF5	402	0.461	7.777E-116	59	555	718	111	582	608
-----------------------------------------------------------QTNGNETPPTATQSKREMFFNSTDSPPVKDSNRITKAPSLDKPPEPPtkSPPelPSAKEEIVRETKeievvkerpklkeLDGYVGFANLPNQVYRKAVKKGFEFTLMVVGESGLGKSTLINSLFLTDVYNS-----ADYP---------GP------TQRLKKTVAVETTKVLVKENGVNLLLTVVDTPGFGDAVDNSNCWAPIIEYIESKYEDYLNSEARVTRKPEA-DQRVHCCLYFIQPSGHGLKSLDIEFMKRLCDKVNIIPVISKADTLTSDECNLFKKQILNEIAQHKIKIYEFPDT------------VEEDEEHK-LNKTLKDRVPFAVVGSNAVIELEGKKLRGRKYPWGLVEVENLEHCDFIALRNMVIRTHLQDLKDVTNNVHYENYRCRKLAGLGVDGKPSRISNKNPLAQMDEE-------KRDHDLKMKKMEAEMEQVFEMKVREKKQKLKDSELELTRRHEATRKSLEQQAKELEDKRQQFEMEKQNWE-KENQVTIEE------------------------------------------------------------------------------------------------------------------------------------------------------------------
>A0A4U0Y0K8	402	0.469	7.777E-116	27	502	718	701	1160	1217
---------------------------TVDTGVTVTANIGRPVRPGSSDLKVNHVRITSCTNA--RPATTANGALPASAPPNRA---SPVPNPASQANIPN-GKPTsplvstsNPMPnggSPAPqtvTSKDPkaaaqaasdmrnivrRKLTGYVGFANLPNQWHRKSVRKGFNFNVMVVGESGLGKSTLVNTLFNTSL----------YP---------PKEHKQPSLDFAPKTVSIQSISADIEENGVRLRLTVVDTPGFGDFVNNDDSWRPIVENIEQRFDAYLDAENKVN-RMNIVDNRVHACVYFVQPTGHSLKPLDVEVMRRLHTKVNLIPVIAKADTLTDDEVANFKQRILSDIQHHNIQIFEGPRYELD------------DEETIAENNEIMSKVPFAVVGANTEVQTpEGRKVRGRRYPWGVIEVDNEEHCDFVKLRQMLIRTHMEELKEHTNNFLYENYRSDKLHSMGVAQDPSVFKEVNPAVKQEEE-------RTLHEQKLAKMELEMKMVFQQKVQEKE-----------------------------------------------------------------------------------------------------------------------------------------------------------------------------------------------------------------------
>A0A1X2GHB2	402	0.577	1.059E-115	120	502	718	22	364	420
------------------------------------------------------------------------------------------------------------------------KLLGYVGFANLPNQVHRKSVKKGFEFTAMVVGESGLGKSTLVNTLFNTAL----------YP---------PKENTEPSNETV-QTVEIQSITSDIEENGVKLRLTVVDTPGFGDFVNNEESWKPILDDIESRFDAYLEQENRVN-RRKMVDNRIHACIYFIMATGHALKPLDIEFMRRLHTRVNLIPVIAKADTLTEEEVVAFKQRILADIQHHKIQIYQAPTYEYD------------DEETMAENKEIMSKIPFAVVGSDKEVEINGRRVRGRSYPWGLIEVDNEDHCDFVKLRQMLIRTHMEELKEFTNNILYENYRTEKLQAMGIQQDPSVFKEVNPVQKMEEE-------RMAHEQKLSKMEAEMKTVFQAKVQEKE-----------------------------------------------------------------------------------------------------------------------------------------------------------------------------------------------------------------------
>A0A5C3NJD4	402	0.525	1.059E-115	80	502	718	6	387	445
--------------------------------------------------------------------------------SSRtNGDVSPSPN--GMANGSNPSLATpSGPAGISPVLRKKLM--GFVGFANLPNQVHRKSVRKGFQFTTMVVGESGLGKSTLVNTLFDTQLY----APKEPLP---------------PSAER-PKTVAIESISADIEENGVRLRLTVVDTPGFGDFVNNDDSWKPIVENIESRFDSYLEQENRVN-RSKIVDNRVHACLYFIQPTGHSLKPIDIEFMRRLHNKVNLIPIIAKADTLTEEEVAEFKARVLADIAYHNIHIFEAPTYENE------------DEEAISEAEEIASKIPFAVVGSDRVVQTpDGRKVRGRAYPWGVVEVDNEDHCDFVKLRQMLIRTYMEELREYTNDVLYENWRTEKLQSMGIAQDPSVFQEVNPAAKMQEE-------RIMHEAKLAKMEAEMKMVFQQKVQEKE-----------------------------------------------------------------------------------------------------------------------------------------------------------------------------------------------------------------------
>A0A3N4HIR7	402	0.529	1.059E-115	87	502	718	16	405	459
---------------------------------------------------------------------------------------SFKESREAFAPSPSQSPPPVPASASTPKTATPalsaadnknivrRKLTGYVGFANLPNQWHRKSVRKGFNFNVMVVGESGLGKSTLVNTLFNTALYP---------PKDPK----------QPSLEIIPKTVAIESTSADIEENGVRLRLTVVDTPGFGDFVNNDESWRPIVDSIESRFDSFLEAENKVN-RTNIADTRIHACVYFIQPTGHSLKPLDIEVMKRLHTKVNLIPVIAKADTLTDEEVTAFKKRILADINYHNIQIFEGPRYELD------------DDETIAENQEIMSKVPFAVVGANTEVQIgNGRKVRGRRYPWGIIEVDNEDHCDFVKLRQMLIRTHMEELKEHTSNVLYENYRSDKLTSLGVTQDPSVFKEVNPAVKQEEE-------RALHEQKLAKMEAEMKMVFQQKVAEKE-----------------------------------------------------------------------------------------------------------------------------------------------------------------------------------------------------------------------
>A0A6P7GIZ5	402	0.455	1.059E-115	27	545	718	103	580	615
---------------------------TTTTNGSPQTNGNGDAVSAATLQTKREMFFTSTENNSHSITSSlTKDSNRlNKTPSLEKPIDTSLKTLSPDSNRDDTSKESTPeIIKERP---KPKELDGYVGFANLPNQVYRKAVKKGFEFTLMVVGESGLGKSTLINSMFLTDIYN-------------------SSDYPGP-TQRLKKTVAVETTKVLLKENGVNLLLTVVDTPGFGDAVDNSNCWTPIIEFIESKYEDYLNSEARVTRKS-MPDQRVHCCLYFIQPSGHGLKSLDIEFMKRLCDKVNIIPVIAKADTLTADECALFKKQILNEIAQNKIKIYEFPDTCEE------------DEEHK-LNKSLKDRVPFAVVGANAVLEVDGKKLRGRKYPWGIAEVENLEHCDFIALRNMVIRTHLQDLKDVTNNVHYENYRCCKLAGLGVDGKPSRISNKNPLAQMDEE-------KREHDLKMKKMEAEMEQVFEMKVREKKQKLKDSETELTRRHEATKKTLEMQAKELEEKRRQFEAEKEAWE----------------------------------------------------------------------------------------------------------------------------------------------------------------------------
>UPI001ED879DF	402	0.455	1.059E-115	66	582	718	171	649	652
------------------------------------------------------------------PPPAPPASASSIREASRTAQQS-STDVKTIAGERAQQRAAASTGNGPVVAHK--ELDGYVGFANLPNQVYRKAVKKGFDFTLMVVGESGLGKSTLINSMFLADI--------------------YSPEYPGPSH-RIKKTVQVETTRVLLKENGVNLTLTVVDTPGFGDAVDNSNCWQPVIDYVESKYEEYLNAESRVGRRPGwggsgggGVDGRVHCCLYFVAPSGHGLKPLDAEFMRRLHDRVNVVPVIAKADTMTPEECAHFKKQIISEIAQHKIKIYEFPsgSDTGDEDDANE--------------KKLRERVPFAVVGSNAVVELeGGKKVRGRRYPWGIAEVENLNHCDFVALRDMLIRTHLQDLKDVTNNVHYENYRCRKLAGLG-----NDGKP--TRVSNRNPLAQMEEEKREHEVKMKKMESEMEQVFEMKVREKKQKLRDSEADLQRRHEAMKKALEAQQQDLEERRKQFEKEKTAW--EQSNGVTLDELRRRSLEANSKEAVD-GKEKKNKKKG---------------------------------------------------------------------------------------------------------------------------------------
>UPI0004CDC5F9	402	0.420	1.059E-115	9	582	718	142	660	663
---------TSPSVPSVP------PPQPPSAMSTTSTGATITSSTTTGAATIITATTTMTTsvPSSTVPPVASV---KPRLPSNISVDQEDSNKRDNRDSNKESALQIHLRPAALP--SKPREPDGYVGFANLPNQVYRKAVKKGFEFTLMVVGESGLGKSTLINSLFLTDV--------------------YSAEYPGPSL-RVKKTVAVETSKVLLNENGVNLTLTVVDTPGFGDAVDNSNCWVPVIEYIESKYEEFLNAESRVVRKQ-IPDSRVHCCLYFVAPSGHGLKPLDVEFMQRLHDKVNIIPIIAKADTMTPEECGQFKKQILNEIAQHKIKIYEFPE--------------LEEEEENKFHKLLRDRVPFAVVGANTVIEVDGKKVRGRKYPWGVAEVENLEHCDFIALRNMVIRTHLQDLKDVTNNVHYENFRCRTLAGVGVDGKPTRISNKNPLAQLEEE-------KREHDAKMKKMESEMEQVFEMKVKEKKQKLRDSEADLQRRHEQMRRSLEQQLRELEDKRRAFEAE----RQVWEQQTGqsIEELRRRSLDANSKETVD-GKDKKSKKKG---------------------------------------------------------------------------------------------------------------------------------------
>A0A7M7QX06	402	0.442	1.059E-115	59	582	718	183	672	675
-----------------------------------------------------------TTNNSVSsaPTSAPPSAPAKPRLPaslsqSDSAELdSNKRESARAAYESAKEAAQlaaaqaANNRPAPPT--KPKELDGYVGFANLPNQVYRKAVKKGFEFTLMVVGESGLGKSTMINSLFLTDI--------------------YSAEHPGPSL-RMKKTVAVETSKVLLKENGVNLTLTIVDTPGFGDAVDNSNCWQPVIEYIENKYEEFLNAESRVMRRQ-IPDSRVHCCLYFVAPSGHGLKPLDVEFMQRLHDKVNIIPVIAKADTMTPDECAYFKKQILNEIAQHKIKIYEFPEAE--------------DEEDSKLHKVLRDRVPFAIVGANTVIEHDGKKVRGRKYPWGVVEVENLEHNDFIALRNMIIRTHLQDLKDVTNNVHYENFRCRTLAGLSVDGKPTRVSNKNPLAQMEEE-------KREHENKMKKMEIEMEQVFEMKVREKRQKLKDLETDLQRRHEQMRRSLEQQAKELEEKRRAFEGERSGWEQQTGHSI--EELRRRSLEANSKEAVD-GKDKKNKKKG---------------------------------------------------------------------------------------------------------------------------------------
>A0A8B7GED9	402	0.473	1.059E-115	25	459	718	565	966	1018
-------------------------EDTTDDGELSKFVKDFPGSESCHTREAKPWVSKPQIPAPRPQTPDLCDDELEFRPPSWPPSSDSQQYFCAPAPLSPSARPRSPWGKLDPYDSSEDD-KEYVGFATLPNQVHRKSVKKGFDFTLMVAGESGLGKSTLVNSLFLTDLYRDRKLLSA--------------------EERIMQTVEITKHAVDIEEKGVRLRLTIVDTPGFGDAVNNTDCWKPVAEYIDQQFEQYFRDESGLN-RKNIQDNRVHCCLYFISPFGHGLRPLDVEFMKALHQRVNIVPILAKADTLTPLEVDHKKRKIREEIEHFGIKIYQFPDCDSDE-----------DEDFKLQDQALKESIPFAVIGSNTVVEARGRRVRGRLYPWGIVEVENPGHCDFVKLRTMLVRTHMQDLKDVTRETHYENYRAQCIQSMTRLVVKERNRNK------------------------------------------------------------------------------------------------------------------------------------------------------------------------------------------------------------------------------------------------------------------
>G1XV85	402	0.547	1.442E-115	103	502	718	2	364	419
-------------------------------------------------------------------------------------------------------LPIgFPPSTTDPKNIVRRKLTGYVGFANLPNQWHRKSVRKGFNFNVMVVGESGLGKSTLVNTLFNTSL----------YP---------PKERKGPSLEIIPKTVSIQSISADIEENGVRLRLTVVDTPGFGDFVNNDESWRPIIDNIEQRFDAYLDAENKVN-RINIVDNRIHACVYFIQPTGHSLKPLDIEVMRRLHTKVNLIPVIAKADTLTDEEVALFKKRILADIQHHSIQIFEGPRYELD------------DDETIAENNEIMSKVPFAVVGANTEVTDnNGRLVRGRRYPWGVIEVDNEEHCDFVKLRQMLIRTHMEELKEHTANTLYENYRSEKLETMGVIQDPSVFKEVNPAVKQEEE-------RALHEAKLAKMEAEMKMVFSQKVAEKE-----------------------------------------------------------------------------------------------------------------------------------------------------------------------------------------------------------------------
>UPI000A2A6D36	402	0.501	1.442E-115	121	577	718	6	427	433
-------------------------------------------------------------------------------------------------------------------------MEGYVGFANLPNQVFRKSVKKGFEFTVMVVGESGLGKSTLLNSLFLTDLYTPSS-----YPST---------------KEKLNKTVEVKPCTVELKEGSVRLRLTVVDTPGFGDAVDNSDCWKPIIQHIDNKFEEYLSEESKVHRQP-FPDNRVHCCLYFIAPTGHCLKPLDIEFMKKLHNKVNIVPVIAKSDTMTQEECTRFKKQILEEIKENEIGIYDFPDLAVDD-------------ENDQDGFTMRDRIPFAVVGSNTVLEVNGKRVRARVYPWGVAEVENVDHCDFVALRNMLIRTHMQDLKDVTNDIHYENFRCEKLAGMQLGSPTNSS---TSASLSRSPLEQLELEKEEHEKKLKKMEQEMEQVFEIKVKEKKKKLKDSEEELGRKHEQMRKQLDLQLKELEEKRKLFEKEKKEFEnkQAENKKALERSDSSSKSLKSVDGIVKEKKDKK--------------------------------------------------------------------------------------------------------------------------------------------
>UPI000440A1CA	402	0.528	1.442E-115	80	502	718	6	385	443
--------------------------------------------------------------------------------SSRNGDLSPSPN--GNLNGSSASLTPAHQAGLSPIIRKKLM--GYVGFANLPNQVHRKSVRKGFQFTAMVVGESGLGKSTLINTLFDTPL----------YP----------PKVPLPPNAERPQTVAIESISADIEENGVRLRLTVVDTPGFGDFVNNDESWKPIVDNIESRFDSYLEQENRVN-RQKIVDNRVHACLYFIQPTGHSLKPLDIEFMKQLHDKVNLIPVIAKADTLTDVEVAEFKARILADIAYHNIHIFQAPTYENE------------DEETIAEHEEITSKIPFAVVGSDKVVPTaDGREVRGRVYPWGVIEVDNEDHCDFVKLRQMLVRTYMEELREYTNDVLYENWRSQKLASMGVAQDSSVFKEVNP-------ALRMQEERILHEAKLAKMEAEMKMVFQQKVQEKE-----------------------------------------------------------------------------------------------------------------------------------------------------------------------------------------------------------------------
>J3KF51	402	0.505	1.442E-115	70	554	718	1	460	463
----------------------------------------------------------------------ATATNGIPAPTRPSPTVSTPPS-KPASPLVERSNPMggglaQTVTSKDPKAVAQaatdmrnvvrRKLTGYVGFANLPNQWHRKSVRKGFNFNVMVVGESGLGKSTLVNTLFNTSL----------YP---------PKERKGPSLDIIPKTVSIQSISADIEENGVRLRLTVVDTPGFGDFVNNDDSWRPIVENIEQRFDAYLDAENKVN-RMNIVDNRVHACVYFIQPTGHSLKPLDIEVMRRLHTKVNLIPVIAKADTLTDEEVALFKQRILADIHHHSIQIFEGPRYELD------------DEETLAENQEIMSKVPFAVVGANTEVTTaSGHKVRGRRYPWGIIEVDNEEHCDFVKLRQMLIRTHMEELKEHTNNVLYENYRSDKLTAMGVTQDPSVFKEVNPAVKQEEE-------RALHEQKLAKMEAEMKMVFQQKVQEKESKLKQSEDELYARHREMKEQLERQRLELEDKKARLESGR-PLEDKIKRKGFS-------------------------------------------------------------------------------------------------------------------------------------------------------------------
>A0A166W2H7	402	0.438	1.442E-115	0	502	718	41	531	585
MATQDTTAMTSttssatPSVTGAArhyrsMLDIEEPPKLNPLNPMSFDELYTPPSQLPSKYTSEESPFGTTTNgacgN------SGNAADNQVnDLSSSNGSESPtgapssphagKPESAASAQDVYPSDPVPAVPSQLAPSIQDarnivrRKLTGYVGFANLPNQWHRKSVRKGFNFNVMVVGESGLGKSTLVNTLFNTSL----------YP---------PRERKGPSLDIIPKTVQIQAISADIEEAGVRLRLTVVDTPGFGDFVNNDESWRPIVDDIERRYDAYLDAENKVN-RMNIVDNRIHACVFFIQPTGHSLKPLDIEVMRRLHTKVNLIPVIAKSDTLTDEEIASFKARILADIKHHGIQIFEGPRYELD------------DEETIAENNEIMSKVPFAVVGATNEIKTaDGRAVRGRQYPWGIIEVDNEEHCDFVKLRQMLIRTHMEELKENTNNALYENYRTDKLIAMGVSQDPSVFKEVNPAVKQEEE-------RALHEQKLAKMEAEMKMVFQQKVAEKE-----------------------------------------------------------------------------------------------------------------------------------------------------------------------------------------------------------------------
>UPI001D02ABA3	402	0.420	1.442E-115	9	582	718	146	663	666
---------TSPTVPSVP------PPQpPNAMSTTPAGATIIPTSTTTGAATIITATTTMTT----TPVPSStvppVASVKPRLPSNMSVDqeDSNKRDSnKESALQI-HLRP-----AALP--SKPREPDGYVGFANLPNQVYRKAVKKGFEFTLMVVGESGLGKSTLINSLFLTDV--------------------YSAEYPGPSL-RVKKTVAVETSKVLLNENGVNLTLTVVDTPGFGDAVDNSNCWVPVIEYIESKYEEFLNAESRVVRKQ-IPDSRVHCCLYFVAPSGHGLKPLDVEFMQRLHDKVNIIPIIAKADTMTPEECAQFKKQILNEIAQHKIKIYEFPE--------------LEEEEENKFHKILRDRVPFAVVGANTVIEVDGKKVRGRKYPWGVAEVENLEHCDFIALRNMVIRTHLQDLKDVTNNVHYENFRCRTLAGVGVDGKPTRISNKNPLAQLEEE-------KREHDAKMKKMEMEMEQVFEMKVKEKKQKLRDSEADLQRRHEQMRRSLEQQLRELEDKRRAFEAE----RQVWEQQTGqSIEELRRRSLDNNSKETVDGKDKKSKKKG---------------------------------------------------------------------------------------------------------------------------------------
>UPI001CA89348	402	0.463	1.442E-115	65	547	718	258	695	730
-----------------------------------------------------------------NPNHTSASA-LILNP-NDSSEDSNKRDSSRSSESKDSSLNSILHRPLQPL-TKSKELDGYVGFANLPNQVYRKAVKKGFDFTIMVVGRSGLGKSTFINSMFLADI--------------------YSAEYPGPSL-RVKKTVAVETTKVLLKENGVNLTLTVVDTPGFGDAIDNSNCWVPVIEYIESKYEEFLNAESRVTRRQ-IPDSRVHCCLYFIAPSGHDLTPLDVEFMQRLHDKVNIIPVIAKADTMTPDERAYFKKKILNEIAQHKIKIYEFPEEEYEEGGSKY-------------DKVLRDRVPFAVVGANTVVEHDGKKVRGRNYPWGIAEVENLEHCDFIALRDMIIRTHLQDLQDVTNNIHYENFRCRTLAGLGVDGKPTKISNKNPLAQLEEE-------KREHDNKMKKMEIEMEQVFEMKVREKKQKLKDSEADLQRRHEQMRRSLEQQIRELEEKRRAFEAEKLAWEQQ--------------------------------------------------------------------------------------------------------------------------------------------------------------------------
>A0A168SA11	401	0.579	1.964E-115	120	502	718	17	359	415
------------------------------------------------------------------------------------------------------------------------KLLGYVGFANLPNQVHRKSVKKGFEFTAMVVGESGLGKSTLVNTLFNTQL----------YP---------PKENVELTHE-TPQTVEVKSITSDIEENGVKLRLTVVDTPGFGDFVNNEESWKPILDSIESRCDAYLEQENRVN-RRKLVDNRIHACLYFISPTGHALKPLDIEFMRRLHTRVNLIPVIAKADTLTEEEVAAFKERILADINYHNIQIYQAPAYEYD------------DEETIAENREIMSKIPFAVVGSDKEFEVEGRRVRGRSYPWGVIEVDNEDHCDFVKLRQMLIRTHMEELKEYTNDVLYENYRTEKLSAMGIQQDPTVFKEVNPIQKMEEE-------RTAHEQKLSKMEAEMKAVFQAKVQEKE-----------------------------------------------------------------------------------------------------------------------------------------------------------------------------------------------------------------------
>A0A3N4J1G0	401	0.515	1.964E-115	73	502	718	7	390	443
-------------------------------------------------------------------------ASRNSATSPVAAMSSPSPDSPQQESGFSSS-------SSPPNIVR-RKLTGYVGFANLPNQWHRKSVRKGFNFNVMVVGESGLGKSTLVNTLFNTSL----------YP---------PKERKGPSLDIIPKTVSIQSISADIEENGVRLRLTVVDTPGFGDFVNNDESWRPIVDNIEQRFDAYLEAENKVN-RMNIIDNRVHACVYFIQPTGHALKPLDIEVMRRLHTKVNLIPVIAKADTLTDEEIAEFKKRILADINHHEIQIFEGPRYELD------------DDETIAENNEIMSKVPFAVVGANsEVTNADGRKVRGRRYPWGIIEVDNEEHCDFVKLRQMLIRTHMEELKEHTNNFLYENYRSDKLTAMGVAQDPSVFKEVNPAVKQEEE-------RTLHEQKLTKMEAEMKMVFQQKVAEKE-----------------------------------------------------------------------------------------------------------------------------------------------------------------------------------------------------------------------
>A0A175W7B2	401	0.464	1.964E-115	22	502	718	74	510	564
----------------------GAPPKLPTAAPLSHDELYPKNAEPVPLRKHPSETPLDTANG--IPTT------SPLPP---LAPLAPLGKPSTPVSEDSRGVPSDFVAAAPPATSDNrnivrRKLTGYVGFANLPNQWHRKSVRKGFNFNVMVVGESGLGKSTLVNTLFNTSL----------YP---------PKERKGPSLDIIPKTVTIQSISADIEEAGVRLRLTVVDTPGFGDFVNNDESWRPIVDNIEQRFDAYLDAENKVN-RMNIVDNRIHACVFFIQPTGHSLKPLDIEVMKRLHTKVNLIPVIAKADTLTDEEIAAFKARILADIKFHKVQIFEGPRYELD------------DEETIAENNEIMSKVPFAVVGANnEVTNADGRKVRGRRYPWGVIEVDNEEHCDFVKLRQMLIRTHMEELKEHTNNILYENYRTDKLIGMGVSQDPSVFKEVNPAVKQEEE-------RALHEQKLAKMEAEMKMVFQQKVAEKE-----------------------------------------------------------------------------------------------------------------------------------------------------------------------------------------------------------------------
>UPI000771C48F	401	0.420	1.964E-115	5	582	718	134	635	638
-----STSSSSPSVPLVP------PPQPPTSASVTTAGGPPAPPTAPTKPRLPPT---SVTLNQ---TDASEDSNK--RESAR--------SESAKESSLAHPRPTPP--------TKPKELDGYVGFANLPNQVYRKAVKKGFDFTLMVVGESGLGKSTLINSMFLSDI--------------------YSAEYPGPSL-RVKKTVAVETSKVLLKENGVNLTLTVVDTPGFGDAVDNSNCWVPVIEYIESKYEEFLNAESRVVRRQ-IPDSRVHCCLYFVAPSGHGLKPLDVEFMQRLHDKVNIIPVIAKADTMTLDECAHFKKQILNEIAQHKIKIYEFPEVE--------------EEEESKLHKVLRDRVPFAVVGANTVVEQDGKKVRGRKYPWGVAEVENLEHCDFIALRNMVIRTHLQDLKDVTNNVHYENFRCRTLAGLGVDGKPTRISNKNPLAQLEEE-------KREHDTKMKKMETEMEQVFEMKVREKKQKLKDSEADLQRRHEQMRRSLEQQVRELEDKRRAFEAEKSTWEQQTGHSL--EELRRRSLEANSKEAVD-GKDKKNKKKG---------------------------------------------------------------------------------------------------------------------------------------
>UPI00158C38B4	401	0.404	1.964E-115	9	582	718	139	664	667
---------TSPSVPSVP------PPQPPANVMSTTGASITTSTTTTSAITTTTMTTAITTSvsSSVVPPIASV---KPRLPQnSVN---SNQSDHLEDSNKRESIRNDSNKESAlqihlRPAVqpTKPKELDGYVGFANLPNQVYRKAVKKGFEFTLMVVGESGLGKSTLINSMFLADI--------------------YSAEYPGPSL-RVKKTVAVETSKVLLKENGVNLTLTVVDTPGFGDAVDNSNCWVPVIEFIESKYEEFLNAESRIVRKQ-IPDSRVHCCLYFISPSGHGLKPLDVEFMQRLHDKVNIIPIIAKADTMTPEECTHFKKQVLNEIAQHKIKIYEFPE--------------LEEEEENKLHKILRDRVPFAVVGANTVIEHDGKKIRGRKYPWGVAEVENLEHCDFIALRNMVIRTHLQDLKDVTNNVHYENFRCRTLAGLGVDGKPTRVTNKNPLAQLEEE-------KREHDTKMKKMEMEMEQVFEMKVREKKQKLKDSETDLQRRHEQMRRSLEQQLREVEEKRRAFEADKQAWEQQTGQSI--EELRRRSLDANSKETID-GKDKKSKKKG---------------------------------------------------------------------------------------------------------------------------------------
>A0A336MIN1	401	0.487	1.964E-115	117	575	718	338	769	792
---------------------------------------------------------------------------------------------------------------------KPKELDGYVGFANLPNQVYRKAVKKGFEFTLMVVGESGLGKSTLINSMFLTDIYNPDVH-------------------PGPSF-RVKKTVEVETTKVVLKENGVNLTLTVVDTPGFGDAVDNSNCWTPVIDFVESKYEEYLTAESRVHRKA-MSDSRVHCCLYFIAPSGHGLKPLDVEFMQRVCDKVNIIPVIAKADTMTPEEVTQFKKQILNEIAQHKIKIYDFP-EPLD------------DEEEAKVMRQLRQRVPFAVVGANTVIEVeGGKKVRGRRYPWGVAEVENLEHCDFIALRNMVIRTHLQDLKEVTNNVHYENYRCRKLAGLG-ADGKGKSSNKNPLAQMEEE-------KREHEAKMKKMEAEMEQVFEMKVKEKKQKLKDSEVELTRRHEERKKALELQIRELEERKKAFEQERIEWEQangvtleELRRKSLEansketmDNGGESKHRRGFGSLLRRHTS----------------------------------------------------------------------------------------------------------------------------------------------
>UPI00071966A4	401	0.485	1.964E-115	60	459	718	593	962	1014
------------------------------------------------------------RPQILEPRPQAPDLSQddlEFRPPSWP-QPSDSQQYFSASVPLSPSaRPRSPWGKLDPYDSSEDD-KEYVGFATLPNQVHRKSVKKGFDFTLMVAGESGLGKSTLVNSLFLTDLYRDRKLLSA--------------------EERIMQTVEITKHAVDIEEKGVRLRLTIVDTPGFGDAVNNTECWKPVAEYIDQQFEQYFRDESGLN-RKNIQDNRVHCCLYFISPFGHGLRPLDVEFMKALHQRVNIVPILAKADTLTPPEVERKKRKIREEIERFGIKVYQFPDCDSDE-----------DEDFKLQDQALKESIPFAIIGSNTVVEARGRRVRGRLYPWGIVEVENPGHCDFVKLRTMLVRTHMQDLKDVTRETHYENYRAQCIQSMTRLVVKERNRNK------------------------------------------------------------------------------------------------------------------------------------------------------------------------------------------------------------------------------------------------------------------
>A0A6B0R2Q3	401	0.460	1.964E-115	20	459	718	2063	2469	2710
--------------------AGGQIFngsPMFSESDLIRIKRFLEDSDDAELNKFVTDFPGSETY---HPPEAKTLDDLEFKPPSWPQPSDSQQYFSASAPLSPSARPRSPWGKLDPYDSSEDD-KEYVGFATLPNQVHRKSVKKGFDFTLMVAGESGLGKSTLVNSLFLTDLYRDRKLLSA--------------------EERIMQTVEITKHAVDIEEKGVKLRLTIVDTPGFGDAVNNTECWKPVAEYIDQQFEQYFRDESGLN-RKNIQDNRVHCCLYFISPFGHGLRPLDVEFMKALHQRVNIVPILAKADTLTPPEVERKKRKIREEIEHFGIKVYQFPDCDSDE-----------DEDFKSQDLALKESIPFAVIGSNTVVEARGRRVRGRLYPWGIVEVENPGHCDFVKLRTMLVRTHMQDLKDVTRETHYENYRAQCIQSMTRLVVKERNRNK------------------------------------------------------------------------------------------------------------------------------------------------------------------------------------------------------------------------------------------------------------------
>A0A232M2M4	401	0.557	2.675E-115	120	502	718	62	406	460
------------------------------------------------------------------------------------------------------------------------KLTGYVGFANLPNQWHRKSVRKGFNFNVMVVGESGLGKSTLINTLFNTSL----------YP---------PKERKGPTQHIIPTTVSIQSISADIEENGVRLRLTVVDTPGFGDFVNNDDSWRPIIENIEQRFDAYLEAENKVN-RMNIVDNRVHACVYFIQPTGHSLKPLDIEVMRRLHTKVNLIPVIAKADTLTDEEVTLFKQRILADIQQHSIQIFEGPRYELD------------DEETIAENQEIMSKVPFAVVGANMEVTTpDGRKVRGRRYPWGVIEVDNEEHCDFVKLRQMLIRTHMEELKEHTNNVLYENYRSDKLTQMGVAQDPSVFKEVNPAVKQEEE-------RTLHEQKLAKMEAEMKMVFEQKVREKE-----------------------------------------------------------------------------------------------------------------------------------------------------------------------------------------------------------------------
>A0A2L2XZB3	401	0.431	2.675E-115	61	582	718	3	471	474
-------------------------------------------------------------KRDLFYRHDATTTNPTLTNSTVPPPLSVNSNSSSKESLS--SRDSDRMKDTLP-----KDMDGYVGFANLPNQVYRKAVKRGFEFTLMVVGEAGLGKSTLINSMFLTEI--------------------YSNEYPGPSL-RVKKTLQVETSKVLLKESGVNLLLTVVDTPGFGDAVDNSQCWSPISDYIDNKYEEYLNAESRVHRTT-IPDGRVHCCLYFIAPSGHGLKPLDIEFMKRLHDRVNIIPLVAKADTMTPEECHFFKRQIMTEIAQNQIKIYEFPECD--------------DEDENRQLKIMKERVPFAVVGSNTLIDVNGKQVRGRKYPWGVAEVENMEHCDFLALRNMLLKTHMQDLKDVTNSVHYENFRCRKLAGVGTDGKPSRLCNKNP-------LDQLEEEKREQENKMKRMEQEMEQVFELKVREK--RQKLKDSELDLQKRHEQIRKSLEQQKNELEDRRKNFEKDKANFELVNK-DAEDAFKRMTMDNNSKELDGKEKKKEKKKG---------------------------------------------------------------------------------------------------------------------------------------
>A0A4W3IID1	401	0.523	2.675E-115	100	459	718	86	420	476
----------------------------------------------------------------------------------------------------TSSVPPlsparskSPWGKLDPYDSFEDQEKEYVGFATLPSQVHRKSVKKGFDFTLLVAGESGLGKSTLVNSLFLTDLYNDKKFL--------------------NSEERITQTVEITKHTVEIEEKGVRLRLTIVDTPGFGDAVNNKECWRPVADYVDQQFEQYFRDESGLN-RRNILDNRVHCCLYFISPFGHGLRPMDVEFMRAVHDKVNIVPILAKADTLTPAEVRKMKPKIRQEIESFGIKIYQFPDCDSDE-----------DEEFKQQDKELKESIPFAVIGSNTVVEAKGRRIRGRLYPWGIVEVENPAHCDFVKLRNMLIRTHMQDLKDVTRDTHYENYRAQCIQSMTRMVVKERNRNK------------------------------------------------------------------------------------------------------------------------------------------------------------------------------------------------------------------------------------------------------------------
>UPI000DBD7587	401	0.524	2.675E-115	66	502	718	68	471	525
------------------------------------------------------------------PAPAANGTPVsASPPSSKPSSPFveRSNPMGSGAAQTVSSKDPKAAAQA-ATDMKNvvrRKLTGYVGFANLPNQWHRKSVRKGFNFNVMVVGESGLGKSTLVNTLFNTSL----------YP---------PKERTGPSHDIIPKTVSIQSISADIEENGVRLRLTVVDTPGFGDFVNNDDSWRPIVENIEQRYDAYLEAENKVN-RTNIIDNRIHACVYFIQPTGHSLKPLDIEVMRRLHTKVNLIPVIAKADTLTDEEIVAFKQRILADIQHHSIQIFEGPRYELD------------DEETIAENQEIMSKVPFAVVGANAEVTAaDGRKVRGRSYPWGVIEVDNEEHCDFVKLRQMLIRTHMEELKEHTNNSLYENYRSDKLTQMGVAQDPSVFKEVNPAVKQEEE-------RALHEQKLAKMEAEMKMVFQQKVAEKE-----------------------------------------------------------------------------------------------------------------------------------------------------------------------------------------------------------------------
>A0A2C5WZF3	401	0.466	2.675E-115	21	502	718	39	490	544
---------------------EDSPSEPAALLDNNGKLVRGGDHLGLVSDIYDASTHHPAREIDDESRSQKAHSSRVPSEGSAQAELDGAKWSPVPKHQRDSSASTAPsasPSPAPVAAVDPqnvvrRKLTGYVGFANLPNQWHRKSVRKGFNFNVMVVGESGLGKSTLVNTLFNTSL----------YP---------PKEAKSPSMDIIPKTVTIQSISADIEEAGVRLRLTVVDTPGFGDFVNNDESWRPIVENIEQRFDAYLDAENKVN-RMNIVDNRIHACVFFIHPTGHSLKPLDIEVMRRLHTKVNLIPVIAKADTLTDEEILAFKSRILADIKYHGIQIFEGPRYELD------------DEETIAENNEIMSKVPFAVVGATNEITVaDGRKVRGRRYPWGIIEVDNEEHCDFVKLRQMLIRTHMEELKEHTNNLLYENYRTDKLLAMGVSQDPSVFKEVNPAVKQEEE-------RALHEQKLAKMEAEMKMVFQQKVSEKE-----------------------------------------------------------------------------------------------------------------------------------------------------------------------------------------------------------------------
>A0A8H3WBE8	401	0.467	2.675E-115	19	502	718	58	495	549
-------------------NSDGQPGPSSASRLSQPGKENDDPARQVSERSPASEGSPATS----PPPSAAPAS-----PP--AGKLVSANEIEEAISNASLAGGVVPPMAAPSSDLRNivrRKLTGYVGFANLPNQWHRKSVRKGFNFNVMVVGESGLGKSTLVNTLFNTSL----------YP---------PKERKGPSLDIIPKTVTIQSISADIEEAGVRLRLTVVDTPGFGDFVNNDESWRPIVDNIEQRYDAYLDAENKVN-RMNIVDNRIHACVFFIQPTGHSLKPLDIEVMRRLHTKVNLIPVIAKADTLTDEEIANFKSRILSDIKYHGIQIFEGPRYELD------------DEETIAENNEIMSKVPFAVVGAtNEITNADGRKVRGRSYPWGVIEVDNEEHCDFVKLRQMLIRTHMEELKEHTNNSLYENYRTDKLIGMGVSQDPSVFKEVNPAVKQEEE-------RHLHEQKLAKMEAEMKMVFQQKVAEKE-----------------------------------------------------------------------------------------------------------------------------------------------------------------------------------------------------------------------
>A0A8B7N827	401	0.501	2.675E-115	104	551	718	126	546	571
--------------------------------------------------------------------------------------------------------PPIKDKTNAKEVFRrQREVEGYVGFANLPNQVYRKAVKKGFEFSLMVVGESGLGKSTMINSMFLSDI--------------------YSNEYPGPSH-RVKKTVQVETTKVLLKENAVNLMLTVVDTPGFGDAVDNSDCWQPVIDYVESKYEEYLNAESKVNRKS-ISDNRVHCCLYFIAPSGHGLKSLDIEFMRRLHDKVNIIPVIAKADTLTPEECQHFKKQIINEIHQHKIKIYEFPEEDGD-------------------NNKLKQRVPFAVVGSNVTTEVDGKKVRGRKYPWGIVEVENLSHCDFIPLRNLLIRTHMQDLKEVTSSVHYENYRCRKLAGGTTDNKSkSSNKPscltrsKNSVASAWNPLALMEEEKKEHSSRMQKMESEMEQVFEMKVKEKMTKLSELEADLQKRNETMRRKLETDMAELEEERERFEKERRAWEtannvtVEELRR----------------------------------------------------------------------------------------------------------------------------------------------------------------------
>UPI00096B216E	401	0.481	2.675E-115	79	551	718	152	586	617
-------------------------------------------------------------------------------PSTEKPPEPQSIKSSPESVKDEASKESTPeIIKERP---KPKELDGYVGFANLPNQVYRKAVKKGFEFTLMVVGESGLGKSTLINSMFLTDIYN---------PTD----------YPGP-TQRLKKTVAVETTRVILKENGVNLTLTMVDTPGFGDAVDNSNCWVPIIEYIESKYEDYLNSEARVTRKI-LPDQRVHCCLYFIQPSGHGLKSLDIEFMKRLCDKVNIIPIIAKADTLTAEECELFKKQILTEIAQNKIKIYEFPETDE-------------DEEHK-INKTLKDRVPFAVVGSNAVIEVDGKKLRGRKYPWGVAEVENLEHCDFIALRNMVIRTHLQDLKDVTNNVHYENYRCRKLAGLGSDGKPSRISNKNPLAQMDEE-------KREHDIKMKKMELEMEQVFEMKVREKKQKLKDSEAELTRRHEATKKQLEQQAKELEEKRRQFEMEKEQWEkenqvtVEELRR----------------------------------------------------------------------------------------------------------------------------------------------------------------------
>UPI000DBEE1D7	401	0.425	2.675E-115	66	619	718	135	657	671
------------------------------------------------------------------PNDASEDSNR--RESARTAS---KEDSNKETSLLHHSRPTPP--------TKPKELDGYVGFANLPNQVYRKAVKKGFEFTLMVVGESGLGKSTLINSMFLAEI--------------------YSAEYLGPSL-RVKKTVAVETSKVLLKENGVNLTLTVVDTPGFGDAVDNSNCWVPVIDYIESKYEEFLNAESRVTRRQ-IPDSRVHCCLYFVAPSGHGLKPLDVEFMQRLHDKVNIIPVIAKADTMTPDECAHFKKQILNEIAQHKIKIYEFPEVE--------------EEEENKLHKLLRDRVPFAVVGANTVVDHDGKKVRGRKYPWGVAEVENLDHCDFIALRNMVVRTHVQDLKDVTNNVHYENFRCRTLAGLGVDGKPtkASNNLCPPGVMNSFmtvwnPLAQLEEEKREHDNKMKKMETEMEQVFEMKVREKKQKLKDSEADLQRRHEQMRRSLEQQVRELEEKRRAFEAEKTAWEQQTGHSIeeLRRRSLEANSKENYQSPSATQ--HNTTQHVliSLQEAAtdsltdnaSTYTQQKCLGGYIRIQRKNGKKKHFLPFShRC--------------------------------------------------------------------------------------------------
>UPI0018F40414	401	0.440	2.675E-115	10	459	718	705	1107	1159
----------DPEEAELAQFVQEFPGGDGGGGGGGCRRPESEEPSCRDPEALPAALEPSPEPDPRPPARPWPpdGHQHISAP----APLSP------------LTRPRSPWGKVDPYDSSEDD-KEYVGFATLPNQVHRKSVKKGFDFTLMVAGESGLGKSTLINSLFLTDLYRDRKLLNA--------------------EERITQTVEITKHSVEIEEKGIKLRLTIVDTPGFGDAVNNTECWKPLADYIDQQFEQYFRDESGLN-RKNIQDNRVHCCLYFISPFGHGLRPLDVEFLKALHQRVNIVPILAKADTLTPPEVEHKKRKIREEIERFGIRIYQFPDCDSDE-----------DEDFKLQDQALKDSIPFAVIGSNTVVEARGRRVRGRLYPWGIVEVENPAHCDFVKLRTMLVRTHMQDLKDVTRETHYENYRAQCIQSMTRMVVKERNRNK------------------------------------------------------------------------------------------------------------------------------------------------------------------------------------------------------------------------------------------------------------------
>UPI0014021FE4	400	0.526	3.642E-115	124	545	718	9	392	409
----------------------------------------------------------------------------------------------------------------------------YVGFANLPNQVYRKSVKRGFEFTLMVVGESGLGKSTLINSLFLT--------------------EFYSSEHPGPS-QRIKKTVQVEQSKALVKEGGVHLTLTVVDTPGFGDAVDNSNCWQPVIDFIDSKFEDFLNGESRVNRRQ-LPDTRVHCCLYFIAPSGHGLKPLDIEFMKRLHEKVNIIPLISKADTLTPDECKSFKKQIMKEIAENKIKIYDFPDTE--------------DEEENKMAKKIKERIPLAVVGSNTLIDVNGKKVRGRQYPWGVAEVENGEHCDFNVLRNMLIRTHMQDLKDVTNNVHYENFRSRQLASVA-CNASDNNKGRGQLS-NRSPMEQMEEERRAHEHKMKKMELEMEHVFALKVEEKLQKLRDSEGDLQRRHEQMRKNMEAQGRELEDRRRHFEEEKAAWE----------------------------------------------------------------------------------------------------------------------------------------------------------------------------
>A0A8H7DZS4	400	0.513	3.642E-115	66	502	718	10	409	463
------------------------------------------------------------------PARASPAPNipngKATSPYSERGNP-----MTQGASQTVSSKDPkaaaQAANDMKNVVRR--KLTGYVGFANLPNQWHRKSVRKGFNFNVMVVGESGLGKSTLVNTLFNTSL----------YP---------PKERKGPSLEIIPKTVSIQSISADIEENGVRLRLTVVDTPGFGDFVNNDDSWRPIVENIEQRFDAYLEAENKVN-RMNIIDNRVHACVYFIQPTGHSLKPLDIEVMRRLHTKVNLIPVIAKADTMTDEEIINFKQRILTDIEHHSIQIFEGPRYELD------------DEETIAENQEIMSKVPFAVVGANyEVTNPEGRKVRGRRYPWGIIEVDNEEHCDFVKLRQMLIRTHMEELKEHTNNALYENYRSDKLIQMGVNQDPSVFKEVNPAVKQEEE-------RTLHEQKLAKMETEMKMVFQQKVQEKE-----------------------------------------------------------------------------------------------------------------------------------------------------------------------------------------------------------------------
>UPI000719CB19	400	0.488	3.642E-115	109	572	718	70	491	495
-------------------------------------------------------------------------------------------------------------PSAAAMQRSNKSVDGYVGFANLPNQVYRKSVKRGFEFTLMVVGESGLGKSTLINSLFMTELYNA--------------------EHPGASL-RIKKTVQVESTNVILKESGVQLQLQVVDTPGFGDAVDNSNCWQTIIDYIEQRYEEYLNGESRVNRKT-MPDARVHCCLYFISPNGHGLKPLDIEFMKKLHDKVNIIPVIAKADTMTPEECTSFKKTILNEIAQHKIKIYDFPD--------------IEDEEENKTNKSLKERVPFAVVGSNTVIEVSGKKVRGRRYPWGIVEVENMEHCDFIPLRNMLVRTHMMDLKDVTNNVHYENFRCRKL--VGITSDG-----KSGKIPNKSPMMQIAEEKKDRLDKMKKTEQQMEQVFEMKVKEKMLQLRDSEADLQKRHEQMKKSLEQQEKELEEKRRQFENEKSIFEsTQIDSRTKSLEAGSKESLEGKKKDKKK-------------------------------------------------------------------------------------------------------------------------------------------------
>A0A5N6TN64	400	0.482	3.642E-115	65	502	718	36	469	523
-----------------------------------------------------------------SPIRTALATeNHPLTRSVTNSTLanvaSPPPtngsSPTPAVESPTSSKPSSPFversnpmgsgnaqtvSSKDPKAVAQaatdmknvvrRKLTGYVGFANLPNQWHRKSVRKGFNFNVMVVGESGLGKSTLVNTLFNQPL----------YP---------PKERTGPSHDIIPKTVSIQSISSHIEENGVRLRLNVVDTPGFGDFVDNDDSWRPIVENIEQRFDTYLEAENKVN-RSNIVDNRIHACVYFIQPTGHSLKPLDIEVMRRLHTKVNLIPVIAKADTLTDEEIALFKQRILADIQHHNIQIFEGPRYELD------------DEETIAENQEIMSKVPFAVVGANSEITTaDGRKVRGRSYPWGTIEVDNEEHCDFVKLRQMLIRTHMEELKEHTNNALYENYRSDKLTQMGVAQDPSVFKEVNPAVKQEEE-------RALHEQKLAKMEAEMKMVFQQKVAEKE-----------------------------------------------------------------------------------------------------------------------------------------------------------------------------------------------------------------------
>A0A1V8TZW5	400	0.452	3.642E-115	62	629	718	56	607	1156
--------------------------------------------------------------NKPPPTATANGNLGAASPPSRASPIPNQaiPNGKLTSPHVEHSniMPnggataPQTVSSKDPKAAAQaasdmksivrRKLTGYVGFANLPNQWHRKSVRKGFNFNVMVVGESGLGKSTLVNTLFNTSL----------YP---------PKERKQPSLDFAPKTVNIQSISADIEENGVRLRLTVVDTPGFGDFVNNDESWRPIVENIEARFDAYLDAENKVN-RMNIVDNRVHACVYFIQPTGHSLKPLDVEVMRRLHTKVNLIPVIAKADTLTDDEIAAFKQRILGDINHHNIQIFEGPRYELD------------DEETIAENNEIMSKVPFAVVGANTEVTTpEGRKVRGRRYPWGVIEVDNEEHCDFVKLRQMLIRTHMEELKEHTNNFLYENYRSDKLTAMGVAQDPSVFKEVNPAVKQEEE-------RSLHEQKLAKMELEMKMVFQQKVNEKENKLKQSEEELYARHREMKEQLDRQRVELEEKKGRIESGR-PVDEKVRKKGGFSLRVRTAALRPREGNGADHVDQEHMSDIPLEELGpTYQPLQPGQSQFRVLELLPGEHAEERLRAKLRVvsTRDETSYE----------------------------------------------------------------------------------------
>A0A672FTR7	400	0.556	4.960E-115	121	463	718	9	314	317
-------------------------------------------------------------------------------------------------------------------------LEGYVGFASLPNQVYRKSVKRGFEFTLMVVGESGLGKSTLINSLFLTDL--------------------YSAEYPGPSH-RIKKTVQVEQSKVLVKEGGVQLLLTIVDTPGFGDAVDNSNCWQPIIDHIDSKFEDYLNSESRVNRRQ-MPDSRIHCCLYFIAPSGHGLKPLDIEFMKRLHEKVNVIPLIAKADTLTPEECQQFKKQIMREIQEHKIKIYEFPETD--------------DEEENRLVKKIKDKLPLAVVGSNTIIEVNGKRVRGRQYPWGVAEVENSDHCDFTILRDMLIRTHMQDLKDVTNNVHYENYRSRKLAAVTY-NGVDNNRAKGQLS--------------------------------------------------------------------------------------------------------------------------------------------------------------------------------------------------------------------------------------------------------------
>U4KZH7	400	0.531	4.960E-115	104	502	718	16	388	442
--------------------------------------------------------------------------------------------------------PPVPIVSTNPKAAAQaaaaadaknivrRKLTGYVGFANLPNQWHRKSVRKGFNFNVMVVGESGLGKSTLVNTLFNTSL----------YP---------PKEQKGPSLDIIPKTVAIQSISTELEENGVRLRLTVVDTPGFGDFVNNDESWRPIVDNIEQRFDAYLEAENKVN-RMNIIDNRIHACVYFIQPTGHSLKPLDIEVMRRLHTKVNLIPVIAKSDTLTDEEIASFKLRILADINHHKIHIFEGPSYDLD------------DDETIAENNEIMSKVPFAVVGANTEVQSaEGRKVRGRRYPWGVIEVDNEEHCDFVKLRQMLIRTHMEELKEHTSNVLYENYRSEKLAAMGVEQDPSVFKEVNPAVKQEEE-------RTLHEQKLAKMEAEMKMVFQQKVAEKE-----------------------------------------------------------------------------------------------------------------------------------------------------------------------------------------------------------------------
>A0A5N6KP45	400	0.516	4.960E-115	79	502	718	22	414	468
-------------------------------------------------------------------------------PPTRPSPSSPLPNGKpaVAANGNTSTVSSKDPKAAAQAAsdLRNvvrRKLTGYVGFANLPNQWHRKSVRKGFNFNVMVVGESGLGKSTLVNTLFNTSL----------YP---------PKERKGPSLDIIPKTVSIQSISADIEENGVRLRLTVVDTPGFGDFVNNDDSWRPIVENIEQRFDAYLDAENKVN-RMNIVDNRVHACVYFIQPTGHALKPLDVEVMRRLHTKVNLIPVIAKSDTLTDEEIAAFKQRILADIHHHHIQIFEGPRYELD------------DEETIAENAEIMSKVPFAIVGANsEVSTPQGRKVRGRSYPWGVIEVDNEDHCDFVKLRQMLIRTHMEELKEHTNNALYENYRSEKLTAMGVAQDHSVFKEVNPAVKQEEE-------RSLHEQKLQKMELEMKMVFQQKVAEKE-----------------------------------------------------------------------------------------------------------------------------------------------------------------------------------------------------------------------
>UPI0003F0B9B1	400	0.476	4.960E-115	8	459	718	3	418	480
--------WSSYSSGRLGRNSSGSP-KFAGYTRNGYDRTTEKEEPSASPLSRDRDFRSSGRSTDYTSRSTELSSSRS-EYSSRVGDLG-----TATRDLNNHGRSSSTTSVSSSMSSLADKDSrEYVGFATLPDQVHRKSVKKGFEFTLMVVGESGLGKSTLVNSLFLTDLYKDRI-----LPSA---------------EERISKTVLIQKSTVEIEEQGIKLRLNVVDTPGFGDTVDGSESWKPIKDYIDKQYEQYFQDESGLN-RKNIVDNRVHCCLYFISPYGRGLRPIDVEFMKQLHTKVNIVPVIAKADCLTPLEVQTLKRRILDDLDVHGIQIYEFPDCDSDE-----------DEDFKQQDKELKASTPFAVIGSNTIVEANGKRVRGRLYPWGIVEVENPKHCDFVKLRNMLIRTHMHDLKEVTCDIHYENYRLQRIKTTGHPFNPvnARDRNK------------------------------------------------------------------------------------------------------------------------------------------------------------------------------------------------------------------------------------------------------------------
>UPI001885D78E	400	0.487	4.960E-115	60	459	718	132	494	549
------------------------------------------------------------TPSGLRPLVAGRAQlesgCEPSLPPSVDFDLPFP---------ISPSRPKSPWARFDPYSNNEDQDKEYVGFATLPNQVHRKSVKKGFDFTLMVAGESGLGKSTLVNSLFLTDLYKDRRLLNA--------------------EERIMQTVEITKHTVDIEEKGVKLKLTIVDTPGFGDAVNNTECWKPVADYIDQQFEQYFRDESGLN-RKNIQDNRVHCCLYFISPFGHGLRPLDVEFMKALHEKVNIVPVLAKADTLTPSEVKKKKIKIREEIELYGIKIYQFPDCDSDE-----------DDDFKQQDQELKDSIPFAVIGSNTVVEAKGKRVRGRLYPWGIVEVENSAHCDFVKLRNMLVRSHMQDLKDVTRETHYENYRAHCIQNMTRMVVKERNRNK------------------------------------------------------------------------------------------------------------------------------------------------------------------------------------------------------------------------------------------------------------------
>UPI001E275C73	400	0.479	4.960E-115	79	545	718	148	572	605
-------------------------------------------------------------------------------PPVENKPPEPpiKPSSPESAKDENSKESTPEIVKERP---KPKELDGYVGFANLPNQVYRKAVKKGFEFTLMVVGESGLGKSTLINSMFLTDIYN-------------------STDYPGP-TQRLKKTVAVETTRVMLKENGVNLLLTVVDTPGFGDAVDNSNCWVPIIEYIESKYEDYLNCEARVTRKQS-PDMRIHCCLYFIQPSGHGLKSLDIEFMKRLCDKVNIIPIIAKADTLTAEECTLFKKQILNEIALHKIKIYEFPDS-------------LEDEDDHKLNKSLKDRVPFAVVGSNAVVEIDGKKLRGRKYPWGIAEVENLEHCDFIALRNMVIRTHLQDLKDVTNNVHYENYRCRKLAGLGVDGK-------TNRILNKNPLAQMDEEKREHDLKMKKMEAEMEQVFEMKVREKKQKLKDSEIELTRRHEATKKQLDQQTKELEEKRRQFEMEKEAWE----------------------------------------------------------------------------------------------------------------------------------------------------------------------------
>UPI001C91010A	400	0.457	6.754E-115	77	551	718	17	474	495
-----------------------------------------------------------------------------VAPPPVPKEMNNTPAapapapAKEVAPKPDHPEPskgpaPEPPRradeqnreRQRGPQRRTKQLDGYVGFANLPNQVYRRAVKKGFHFTLMVVGESGLGKSTLVNSMFMSDI--------------------YNNEYPGPSH-RIKKTVAVDKTVVHMKENGVNLSLTVVDTPGFGDAVDNSNCWQPVIEFIESRYEEYLNAESRVH-RSEVVDSRVHCCIYCIAPSGHGLKPLDVEFMKRLHDKVNIVPVIAKADTMTPEEITRFKRQILNEIAQHKIRIYEFPDCD--------------DEEEAKAHKALRERVPFAVVGANTVVEVDGKKVRGRRYPWGVVQIESMEHSDFIPLRNMLIRTHMMDLRDVTSSVHYENYRCRKLAGVGTDGKPAKIVNKNPLAQMEEE-------KRDHELKMKKMEAEMEQVFEMKVKEKRNKLKESEEDLQRREEQMLAPLEEQRRELEERRAAFRRERDDWErlngvtvAELRRR----------------------------------------------------------------------------------------------------------------------------------------------------------------------
>UPI00145A4F7A	400	0.443	6.754E-115	10	459	718	51	477	532
----------SPQPEGV-MQRCARPKQLPCFFKDDSEDELERIMNELPSTATWEQSYG----EGRATSPDWLGIPSFLRPPT-TGSVCPSGTETEQTEKLllpsvaqdgnppqspSLSRPKSPWGRYDPYYSAEDQEKEYVGFATLPNQVHRKSVKKGFDFTLMVAGESGLGKSTLVNSLFLTDLYKDRKLLNA--------------------EERITQTVEITKHSVDIEEKGVKLRLTVVDTPGFGDAVNNTECWKSVADYIDQQFEQYFRDESGLN-RKNIQDNRVHCCLYFISPFGHGLRPLDVEFMKALHEKVNIVPILAKADTLTPAEVKKKKMKIREEIDQYCIKVYQFPDCDSDE-----------DEDFKQQDHELKESIPFAVIGSNTVVEAKGKRVRGRLYPWGIVEVENTAHCDFVKLRNMLVRTHMQDLKDVTRETHYENYRAHCIQSMTRMVVKERNRNK------------------------------------------------------------------------------------------------------------------------------------------------------------------------------------------------------------------------------------------------------------------
>A0A194XA43	400	0.505	6.754E-115	72	502	718	115	505	559
------------------------------------------------------------------------APTRAPAPVPNGKAVSPTLEAPQTVSSTDPKIAAQQASDMRNIVRR--KLTGYVGFANLPNQWHRKSVRKGFNFNVMVVGESGLGKSTLVNTLFNTSL----------YP---------PRERKGPSLDIIPKTVSIQSISADIEENGVRLRLTVVDTPGFGDFVNNDESWRPIVDNIEQRFDAYLDAENKVN-RMNIVDNRVHACVYFIQPTGHALKPLDIEVMRRLHTKVNLIPVIAKADTMTDEEIMAFKARILADIKHQGIQIFEGPRYELD------------DDETIAENNEIMSKVPFAVVGANSEITSaDGRKVRGRKYPWGIIEVDNEEHCDFVKLRQMLIRTHMEELKEHTNNALYENYRSEKLTAMGVAQDPSVFKEVNPAVKQEEE-------RTLHEQKLAKMEAEMKMVFQQKVAEKE-----------------------------------------------------------------------------------------------------------------------------------------------------------------------------------------------------------------------
>A0A8J4ZEY5	400	0.514	6.754E-115	115	540	718	153	549	605
-------------------------------------------------------------------------------------------------------------------SSSAKSVDGYVGFANLPNQVYRKAVKKGFDFTLMVVGESGLGKSTLINSMFLTDIY---------AP-----------DYPGPSM-RIKKTVQVETTKLLLKENGVNLTLTVVDTPGFGDAVDNSNCWQPIIDFIENKYEDYLNCESRVNRKI-ITDNRVHSCLYFIAPSGHGLKPLDIEFMKRLHDKVNIIPLIAKADTMTPEECALFKKTILNEIAQHKIKIYEFPDCD--------------DEEDNKVQKPLKERVPFAVVGSNTIIDNNGKKIRGRKYPWGVVEVENLEHCDFIALRNMLIRTHMQDLKDVTNSVHYENYRCRKL--AGVSQDGKQSRLSNNLCPQRIlntfmvcwnPLAQMEDEKKEHDDKIKRMEQDMENVFEMKVKEKKQKLKDSETDLQKRHEQMKKSLEQQQKELDDKKKTFIKE---------------------------------------------------------------------------------------------------------------------------------------------------------------------------------
>UPI0006C9C13D	400	0.471	6.754E-115	73	547	718	244	670	705
-------------------------------------------------------------------------AQQ---PPSDSSEDSNRRESARSAAEAMSAKEAAAPRANVPT--KPKELDGYVGFANLPNQVYRKAVKKGFDFTLMVVGESGLGKSTMINSLFLTDI--------------------YSAEQPGPSL-RMKKTVAVETSKVVLKENGVNLTLTIVDTPGFGDAVNNSNCWQPVIEYIESKYEEFLNAESRVVRRA-ISDNRVHCCLYFVAPSGHGLKPLDVEFMQRLHDKVNIIPVIAKADTMTPDECVYFKKQILNEIAQHKIKIYEFPDAE--------------DEEENKLHKPLRDRVPFAIVGANTVIEYDGKKVRGRKYPWGVVEVENLEHNDFIALRNMIIRTHLQDLKDVTNNVHYENFRCRTLAGLSVDGKPTRVSNKNPLAQLEEE-------KREHENKMKKMEAEMEQVFEMKVREKKQKLKELETDLQKRHDQMRRSLEQQSKEVDEKRRAFESERSAWEQQ--------------------------------------------------------------------------------------------------------------------------------------------------------------------------
>A0A6A7FQP8	400	0.504	6.754E-115	117	546	718	405	786	822
---------------------------------------------------------------------------------------------------------------------RQREVDGYVGFANLPNQVYRKAVKRGFEFSLMVVGESGLGKSTLINSMFLSDI--------------------YSNEYPGPSH-RVKKTVQVETTKVLLKENGVNLMLTVVDTPGFGDAVDNSDCWQPVIDYVETKYEDYLNAESKVNRKF-VSDNRVHCCLYFISPSGHGLKPLDIEFMRRLHDKVNIIPVISKADTLTPEECQHFKKQIINEIQQHQIKIYEFPDDETDS------------------SNKLRQRVPFAVVGSNVTTEVDGKKVRGRKYPWGIVEVENLTHCDFIPLRNLLLRTHMQDLKEVTGSVHYENYRCRKL--------VGGNSDSKHKSSNKNPLTLMEEEKKDHSNRMQKMEHEMEQVFEMKVKEKMSKLAELEADLQKRNETMRRKLECDMSELEEERERFEKERRSWEV---------------------------------------------------------------------------------------------------------------------------------------------------------------------------
>A0A8C9X2H2	399	0.517	9.196E-115	109	547	718	4	392	460
-------------------------------------------------------------------------------------------------------------HKPSSQQFLQKNLEGYVGFANLPNQVYRKSVKRGFEFTLMVVGESGLGKSTLINSLFLTDL--------------------YSPEYPGPSH-RIKKTVQVEQSKVLVKEGGVHLLLTIVDTPGFGDAVDNSNCWQPVIDYIDSKFEDYLNAESRVNRRL-MPDSRVQCCLYFIAPSGHGLKPLDIEFMKRLHEKVNIIPLIAKADTMTPEECQQFKKQVLPCIFSHCATVVSPPSS-------------------------LQDRLPLAVVGSNTIIEVNGKRVRGRQYPWGVAEVENGEHCDFTILRNMLIRTHMQDLKDVTNNVHYENYRSRKLAAVNYNGV---DNNKNKGQLTKSPLAQMDEERRDHVSKMKKMEQEMEQVFEMKVKEKLQKLRDSEVELQRRHEQMKKNLEAQHRELEEKRRHHEEEKASWEAQ--------------------------------------------------------------------------------------------------------------------------------------------------------------------------
>A0A3N4KN07	399	0.519	9.196E-115	79	502	718	20	406	460
-------------------------------------------------------------------------------PESpiQSPSGSPPP-IPVAAQSTNPKLAAQAAAQADGKNIVRRKLTGYVGFANLPNQWHRKSVRKGFNFNVMVVGESGLGKSTLVNTLFNTSL----------YP---------PKERKGPSLDIIPKTVSIQSISADIEENGVRLRLTVVDTPGFGDFVNNDESWRPIVDNIEQRFDAYLDAENKVN-RSNIIDNRVHACVYFIQPTGHALKPLDIEVMRRLHTKVNLIPVIAKADTLTDEEIADFKKRILADINHHQIQIFEGPRYELD------------DDETIAENNEIMSKVPFAVVGANsEVTNPDGRKVRGRRYPWGIIEVDNEEHCDFVKLRQMLIRTHMEELKEHTNNFLYENYRSEKLTAMGVAQDPSVFKEVNPAVKQEEE-------RTLHEQKLAKMEAEMKMVFQQKVAEKE-----------------------------------------------------------------------------------------------------------------------------------------------------------------------------------------------------------------------
>A0A6A6WCW0	399	0.514	9.196E-115	66	502	718	15	420	474
------------------------------------------------------------------PTRASPAPPTQATPTGKPTSPFversnPMPNGQGAAPQTI----TSKDPKAAAAAASDmrnivrRKLTGYVGFANLPNQWHRKSVRKGFNFNVMVVGESGLGKSTLVNTLFNTSL----------YP---------PKERKPPSLDIIPKTVSIQSISADIEENGVRLRLTVVDTPGFGDFVNNDNSWETIVQNIEGRFDAYLDAENKVN-RMNIVDNRIHACVYFIQPTGHSLKPLDVEVMRRLHTKVNLIPVIAKADTLTDDEITAFKQRILADIAHHNIQIFEGPRYELD------------DEETISENNEIMSKVPFAVVGANsDVTSVDGRKVRGRKYPWGIIEVDNEEHCDFVKLRQMLIRTHMEELKENTNNSLYENYRSDKLTSMGVTQDPSVFKEVNPAVKQEEE-------RSLHEQKLQKMEMEMKMVFQQKVSEKE-----------------------------------------------------------------------------------------------------------------------------------------------------------------------------------------------------------------------
>UPI001863E983	399	0.460	9.196E-115	17	447	718	13	423	485
-----------------AMFKQRDPELTSLAIEDPVDVELGYTMRDLPPRAGHTFPGRETPLMDREPDSSArphtPGTPTFMRAGGRNllGSEPELLRRCQLSSTSSLESPLSPSRSKSPWSrFDPydsieDQDKEYVGFATLPNQVHRKSVKKGFAFTLMVAGESGLGKSTLINSLFLTDLYKDRKVLNA--------------------EERITQTVEITKHTIGIEEKGVKLKLTIVDTPGFGDAVNNTESWRAVVDYIDQQFEQYFRDESGLN-RKNIQDNRVHCCLYFISPYGHGLRPVDVEFMKALHEKVNIVPVLAKADCLTPRELTRKKIKIREEIETFGIKIYQFPECDSDE-----------DEEFRLQDQELKDSIPFAVVGSNILVESKGRRFRGRMYPWGVVEVENPAHSDFLKLRNMLVRTHMQDLKDVTRETHYENYRAQCIQNM------------------------------------------------------------------------------------------------------------------------------------------------------------------------------------------------------------------------------------------------------------------------------
>UPI0012ED8FBD	399	0.491	9.196E-115	62	459	718	114	480	534
--------------------------------------------------------------EDRpqTPPH--------LRPPVagraESGSCSEPSvpqSKSVEFDLSSVPRPKSPWGRYDPYNNNEDQDKEYVGFATLPNQVHRKSVKKGFDFTLMVAGESGLGKSTLVNSLFLTDLYKDRKLLNA--------------------EERITQTVEITKHTVDIEEKGVKLKLTIVDTPGFGDAVNNTECWKSVADYIDQQFEQYFRDESGLN-RKNIQDNRVHCCLYFISPFGHGLRPLDVEFMKALHEKVNIVPILAKADTLTPAEVKKKKFKIREEIEQYGIKIYQFPDCDSDE-----------DEDFKQQDHQLKESIPFAVIGSNTVVEAKGKRVRGRLYPWGIVEVENPAHCDFVKLRNMLVRTHMQDLKDVTRETHYENYRAHCIQNMTRMVVKERNRNK------------------------------------------------------------------------------------------------------------------------------------------------------------------------------------------------------------------------------------------------------------------
>A0A0D9PBF7	399	0.449	9.196E-115	22	502	718	73	531	585
----------------------EEPPKLNPLNPLSFDELYTPPSQQPPKSVSEKPLYESTANGACGTLANTADGQVK-DLSSSNGSDSPTGSpasppagkpESAASAQDAH--PSDPAPAVPSQSVPSTiqdarnivrrKLTGYVGFANLPNQWHRKSVRKGFNFNVMVVGESGLGKSTLVNTLFNTSL----------YP---------PRERKGPSLDIIPKTVQIQAISADIEEAGVRLRLTVVDTPGFGDFVNNDESWRPIVDDIERRYDAYLDAENKVN-RMNIVDNRIHACVFFIQPTGHSLKPLDIEVMRRLHTKVNLIPVIAKSDTLTDEEIVSFKARILADIKHHGIQIFEGPRYELD------------DEETIAENNEIMSKVPFAVVGATNEIKTtDGRAVRGRQYPWGIIEVDNEEHCDFVKLRQMLIRTHMEELKENTNNALYENYRTDKLIAMGVSQDPSVFKEVNPAVKQEEE-------RALHEQKLAKMEAEMKMVFQQKVAEKE-----------------------------------------------------------------------------------------------------------------------------------------------------------------------------------------------------------------------
>A0A545V4D0	399	0.459	9.196E-115	21	502	718	441	879	933
---------------------GGRSDLTAVATSASINQDQISTQICQELPIANAHTLSYSTNGSGSPPSMAPAspANGKLDLP---ADFGKGDN---RSNPVSVDVPISAPVQDTRNIVR-RKLTGYVGFANLPNQWHRKSVRKGFNFNVMVVGESGLGKSTLVNTLFNTSL----------YP---------PKERKGPSLDIIPKTVTIQSISADIEEAGVRLRLTVVDTPGFGDFVNNDESWRPITDNIDQRYDAYLDAENKVN-RMNIVDNRIHACVFFIQPTGHSLKPLDIEVMRRLHTKVNLIPVIAKSDTLTDEEIASFKARILSDIKHHGIQIFEGPRYELD------------DEETIAENNEIMSKVPFAVVGATNEIKTpDGRAVRGRQYPWGIIEVDNEEHCDFVKLRQMLIRTHMEELKEHTNNTLYENYRTDKLIAMGVSQDPSVFKEVNPAVKQEEE-------RALHEQKLAKMEAEMKMVFQQKVQEKE-----------------------------------------------------------------------------------------------------------------------------------------------------------------------------------------------------------------------
>UPI001CFC02DE	399	0.568	1.252E-114	124	459	718	6	309	364
----------------------------------------------------------------------------------------------------------------------------YVGFATLPNQVHRKSVKKGFDFTLMVAGESGLGKSTLVNSLFLTDLYKDRKFLNA--------------------EERITQTVDIIKHTVDIEEKGVKLKLTIVDTPGFGDAVNNAECWKPIADYIDQQFEQYFRDESGLN-RKNIQDNRVHCCLYFISPFGHGLRPLDVEFMKALHEKVNIVPVLAKADTLTPSEISRKKQKIREEIEHFGIKIYQFPDCDSDE-----------DEEFKQQDQELKQSIPFAVIGSNTVVEAKGKRVRGRLYPWGIVEVENQSHCDFVKLRNMLVRTHMQDLKDVTRDTHYENYRAQCIQSMTRMVVKERNRNK------------------------------------------------------------------------------------------------------------------------------------------------------------------------------------------------------------------------------------------------------------------
>A0A1X2GM83	399	0.523	1.252E-114	104	547	718	8	411	420
--------------------------------------------------------------------------------------------------------PAAPVSTINVVRKK---LQGYVGFANLPNQVHRKSVKKGFQFTCMVVGESGLGKSTLVNTLFNTQL----------YPPRENVALT---------HES-PQTVEVKSITSDIEENGVKLRLTVVDTPGFGDFVNNEESWKPILDDIESRFDAFLEQENRVN-RRKLADNRIHACIYFISPTGHALKPLDIEFMRRLHTRVNLIPVIAKADTLTEEEVAAFKQRILADINYHKIQIYQAPTYEYD------------DQETVAENHEIVSKIPFAVVGSDKEFDVgGGRCVRGRKYPWGIIEVDNEEHCDFVKLRQMLIRTHMEELKEHTNNVLYENYRTEKLAAMGIQQDPTVFKEVNPVQKMEEE-------RLAHEQKLAKMEAEMRAVFQAKVQEKETKLKQSEEELYarHKEMKEALEKQRADLEEKRRRLESGRPMTPEKAK--------------------------------------------------------------------------------------------------------------------------------------------------------------------------
>A0A6G1I0Z5	399	0.500	1.252E-114	79	554	718	7	464	468
-------------------------------------------------------------------------------PPSRPSPAPTSPTLSNGKSSLSHREPngiitdevgalPQTVASKDPKAaalaandLRNivrRKLTGYVGFANLPNQWHRKSVRKGFNFNVMVVGESGLGKSTLINTLFNTSL----------YP---------PKERKPPSLDIIPKTVSVESISADIEENGVRLRLTVVDTPGFGDFVNNDASWGPIVENIESRFDAYLDAENKVN-RMNIVDNRIHACVYFIQPTGHSLKPLDVEVMRRLHTKVNLIPVIAKADTLTDEEVIAFKQRILADIQYHNIHIFEGPRYELD------------DEETIAENSEIMSKVPFAVVGANTEVTTaDGRKVRGRSYPWGVIEVDNEEHCDFVKLRQMLIRTHMEELKENTNNVLYENYRSDKLTAMGVAQDPSVFKEVNPAVKQEEE-------RSLHEQKLAKMEAEMKMVFQQKVAEKEAKLRQSEEELYARHKEMRDQLERQRSDLEEKKSRIESGR-PFEEKKQRKGFS-------------------------------------------------------------------------------------------------------------------------------------------------------------------
>A0A2U3E7W9	399	0.495	1.252E-114	63	502	718	99	501	555
---------------------------------------------------------------DMPPSNGSDAPQAAASASPVNG----KPDGLTTDDGTSPSnhVPLVPAQAAPVPDNRNivrRKLTGYVGFANLPNQWHRKSVRKGFNFNVMVVGESGLGKSTLVNTLFNTSL----------YP---------PKERKGPSLDIIPKTVTIQSISADIEEAGVRLRLTVVDTPGFGDFVNNDESWRPIVDNIEQRFDAYLDAENKVN-RMNIVDNRIHACVFFIQPTGHSLKPLDIEVMRRLHTKVNLIPVIAKSDTLTDEEIANFKARILSDIKYHGIQIFEGPRYELD------------DEETIAENNEIMSKVPFAVVGATNEIKTaDGRQVRGREYPWGIIEVDNEEHCDFVKLRQMLIRTHMEELKEHTNNLLYENYRTDKLIAMGVSQDPSVFKEVNPAVKQEEE-------RALHEQKLAKMEAEMKMVFQQKVAEKE-----------------------------------------------------------------------------------------------------------------------------------------------------------------------------------------------------------------------
>A0A0P7BSB3	399	0.458	1.252E-114	25	502	718	76	518	572
-------------------------EEPPKLSAWKPISFDELYSGPIQGVTKPKTTDHAQPEAQMEPArkRQEMDNLHITDLSSQ--DHPRASTLMRILFKTIFDEPKANHPPPPVTDNRNivrRKLTGYVGFANLPNQWHRKSVRKGFNFNVMVVGESGLGKSTLVNTLFNTSL----------YP---------PKERKGPSLDIIPKTVTIQSISADIEEAGVRLRLTVVDTPGFGDFVNNDESWRPIVDNIEQRFDAYLDAENKVN-RMNIVDNRIHACVFFIQPTGHSLKPLDIEVMRRLHTKVNLIPVIAKSDTLTDEEIANFKARILADIKYHGIQIFEGPRYELD------------DEETIAENNEIMSKVPFAVVGATNEITSaDGRKVRGRAYPWGIIEVDNEEHCDFVKLRQMLIRTHMEELKEHTNNLLYENYRTDKLIAMGVSQDPSVFKEVNPAVKQEEE-------RALHEQKLAKMEAEMKMVFQQKVAEKE-----------------------------------------------------------------------------------------------------------------------------------------------------------------------------------------------------------------------
>E3QMK0	399	0.462	1.252E-114	24	502	718	78	522	576
------------------------PNKPISYEDLYQNTHHKTPPAKRPCPEPNQEPRDPQDPQDPSqtaKVDKALSTNSegspATSPPPSRAPTSP-PEEPVSDSYLAGVAPSAPSSDLRNIVRR--KLTGYVGFANLPNQWHRKSVRKGFNFNVMVVGESGLGKSTLVNTLFNTSL----------YP---------PKERKGPSLDILPKTVQIQSISADIEEAGVRLRLTVVDTPGFGDFVNNDESWRPIVDNIEQRYDAYLDAENKVN-RMNIVDNRIHACVFFIQPTGHSLKPLDIEVMRRLHTKVNLIPVIAKADTLTDEEIANFKSRILADIKYHDIQIFEGPRYELD------------DEETIAENNEIMSKVPFAVVGAtNEITNADGRKVRGRSYPWGVIEVDNEEHCDFVKLRQMLIRTHMEELKEHTNNSLYENYRTDKLIGMGVSQDPSVFKEVNPAVKQEEE-------RALHEQKLAKMEAEMKMVFQQKVAEKE-----------------------------------------------------------------------------------------------------------------------------------------------------------------------------------------------------------------------
>A0A4C1U6P9	399	0.472	1.252E-114	79	545	718	91	553	591
-------------------------------------------------------------------------------PPPPAVPTSILHNMPSALRATDNALkkldhpPVAPKPENLPKIEKPktKELDGYVGFANLPNQVYRKAVKKGFEFTLMVVGESGLGKSTLINSLFLTEVYDKDKH-------------------PGPSL-RVKKTVGVETSVVLLKENGVNLTLTIVDTPGFGDAVDNSNCWQPIIDFVESKYEEFLNAESRVTRKAAPPDTRVHCCLYFIAPSGHGLKPLDVEFMQRLGDKVNIIPVIAKADTMTPEECIEFKQQVMKEIAQHEIKIYEFPESTGEEGEAAEATRA------------LRARVPFAVVGANTVIEQDGRRVRGRKYPWGVAEVENLEHCDFLALRNMVIRTHLQDLKDVTSSVHYENYRCRKLAGLSHdgkPHRINSNKNKSKKSKfnmlllfshinnkasfvDRNPLAQMEEEKREHNLKMKKMESEMEQVFETKVREKHAKLKESEAELARRHEATRRALEAQARELEERQRQLAAEKAAWE----------------------------------------------------------------------------------------------------------------------------------------------------------------------------
>A0A6A6GZY4	398	0.515	1.705E-114	65	502	718	18	416	470
-----------------------------------------------------------------SPSPAGLPNGKPATPVSTSNAMPNGPN---AAPQTISSKDPKA-AAAAASDMRNivrRKLTGYVGFANLPNQWHRKSVRKGFNFNVMVVGESGLGKSTLVNTLFNTSL----------YP---------PKERKGPSLDIIPKTVSIQSISADIEENGVRLRLTVVDTPGFGDFVNNDDSWRPIVENIEQRFDAYLDAENKVN-RMNIVDNRVHACVYFIQPTGHALKPLDVEVMRRLHTKVNLIPVIAKADTLTDEEIAAFKHRILADIQHHNIQIFEGPRYELD------------DEETIAENNEIMSKVPFAVVGaSTEVTTAEGRRVRGRRYPWGIIEVDNEEHCDFVKLRQMLIRTHMEELKEHTNNALYENYRSDKLTAMGVAQDPSVFKEVNPAVKQEEE-------RSLHEQKLAKMEQEMKMVFQQKVQEKE-----------------------------------------------------------------------------------------------------------------------------------------------------------------------------------------------------------------------
>A0A8H7URF5	398	0.527	1.705E-114	85	502	718	884	1259	1315
-------------------------------------------------------------------------------------DERTGKRVLSADNQVD-GVNTASASGASNVIRK--KLQGYVGFANLPNQVHRKSVKKGFQFTTMVVGESGLGKSTLVNTLFSTQL----------YP---------NKVVAEPSHE-TPKTVDIQSITADIEENGVRLRLTVVDTPGFGDFVNNEESWKPILDNIESRFDAYLEQENRVN-RTKLVDNRIHACIYFIAPTGHALKPLDVEFMRRLHTRVNLIPVIAKSDTMTEEEVHAFKERILDDINFHNIQIFQAPQYEYD------------DAETIAENREIMSKIPFAIVGSDKEVEIeGGRMVRGRKYPWGVIEVDNEDHCDFVKLRQMLIRTHMEELKEYTNNFLYENYRSEKLSAMGIQQDPTVFKEVNPVQKMEEE-------RLAHETKLSKMEAEMKMVFQAKVQEKE-----------------------------------------------------------------------------------------------------------------------------------------------------------------------------------------------------------------------
>A0A4Z0ADE6	398	0.514	1.705E-114	80	502	718	6	404	1348
--------------------------------------------------------------------------------SSRNGDVSPTPN--GGANGSTASLPNN--NAAISSIVRKKLM-GYVGFANLPNQVHRKSVRKGFQFTAMVVGESGLGKSTLVNTLFNTPLYPpkEPLPPNAERPQTVAIESISAGTHPNVYF--PPSSADQSNELSDIEENGVRLRLTVVDTPGFGDFVNNDDSWKPIVENIESRFDSYLEQENRVN-RQKVVDNRVHACLYFIQPTGHALKPLDIEFMRRLHTKVNLIPIIAKSDTLTDEEVAEFKARILADIAYHNIHIFQAPTYENE------------DEETLAEAEEIASKIPFAVVGSDQVVDTpDGRQVRGRSYPWGVIEVDNEDHCDFVKLRQMLVRTYMEELREYTNDVLYENWRTEKLLSMGVAQDSSVFKEVNP-------ALRMQEERVLHEAKLAKMEAEMKMVFQQKVQEKE-----------------------------------------------------------------------------------------------------------------------------------------------------------------------------------------------------------------------
>A0A8C4ABX5	398	0.563	2.322E-114	117	457	718	4	308	360
---------------------------------------------------------------------------------------------------------------------RSCLLEGYVGFVSLPNQVYRKSVKRGFEFTLMVVGESGLGKSTLINSLFLTDLY-------------------SG-EYPGPAH-RVKKTVQVEQSKVLLKEGGVQLLLTIVDTPGFGDAVDNSNCWQPVIDYIDSKFEDYLNAESRVNRRQ-MPDSRVHSCLYFIAPSGHGLKPLDIEFMKRLHEKVNIIPLIAKADTLTPEECQQFKKQIMHEIQEHKIKIYEFPET--------------YDEEENKLVKKIKERLPLAVVGSNTIIEVNGKKVRGRQYPWGVAEVENGEHCDFTILRNMLIRTHMQDLKDVTNDVHYENYRSRKLAAVTYNGVDNNKR--------------------------------------------------------------------------------------------------------------------------------------------------------------------------------------------------------------------------------------------------------------------
>A0A0D2WK97	398	0.542	2.322E-114	113	546	718	10	402	418
-----------------------------------------------------------------------------------------------------------------PTTSRsdsSKQLGGYVGFANLPNQVHRKSVKKGFEFTLMVVGESGLGKSTLVNSLFLTDLYNE-------------------REYPSA-AERIEKTVKVSSTSVEIEEKGVRLRLTIVDTPGFGDAVNNQDSWASIVTFIDERFEEFLNDELRVN-RTKTNDNRVHCCLYFIAPNGHGLKPLDIEFMKRLHKKVNIIPVIGKADTLTADEIKSFRRQILSQIAENDISIYQFA-TDSDD-----------EEDAIREAQSLQASVPFAVVGSNTVLEIGGKKVRGRMYPWGIVEVENEDHCDFTKLRNLLIRTHMQDLKDNTNDVLYESYRAFKLTGMGGSLP---GGDKTLAKFEEE--------KREHEQKMAKMEDDMRQVFQMKVAEKEQKLKLSEREMQQKHEDEVRRLEKQKKDLDEKKQQLENERKEFEA---------------------------------------------------------------------------------------------------------------------------------------------------------------------------
>UPI001402B579	398	0.527	2.322E-114	115	547	718	2	399	424
-------------------------------------------------------------------------------------------------------------------AQKPLE--GYVGFANLPNQVYRKSVKRGFEFTLMVVGESGLGKSTLINSLFLTDL--------------------YASEYPGPS-QRVRKTLQVEQSKVVLKEGGVQLTLTIVDTPGFGDAVDNSSCWQSIIDYIDSKCEDYLNAEARVNRRL-MPDSRVHCCLYFIFPSGHGLKPLDIEFMKRLHDKVNIIPLIAKADSLTTEECQQFKKTIMKEILEHKIKIYEFP-DVEDD-----------DE---KLSKKVKDNIPLAVVGSNTVLEVNGKRVRGRQYPWGVVEVESADHCDFTLLRNMLIRTHMQDLKDVTNNVHYENFRSRKLAALA-CNGVDNNRSKGQLSKGEGnagmsPMAQMEEEKHEHKLRMHKMEKEMEQVFLMKVKEKQQKLMDSEQELQRRHEQMKRNLEAQHREMEERRRQFEDEKSTWEAQ--------------------------------------------------------------------------------------------------------------------------------------------------------------------------
>UPI0014254D5E	398	0.516	2.322E-114	115	501	718	1	364	438
-------------------------------------------------------------------------------------------------------------------ANKPKDMEGYVGFANLPNQVYRRSVKRGFEYTLMVVGESGLGKSTLINSLFLTDV--------------------YSNQYPGPS-QRMKKTTQVETSNVILKENGVQLRLTIVDTPGFGDQVDNSNCWQPIIDHIDNKFEDFLNAESQVSRKS-IPDKRVHSCLYFIAPSGHGLKALDVEFMKRLHDKVNIIPLIAKADTLTAEECRDFKKQIMKEIEKNKIKIYEFPEIPDDEDDSKE-NKVLKRRNMLQKEQektvNIKDRVPFAVVGSNSVLEVNGKRVRGRQYPWGVAEVENLEHCDFITLRNMLIRTHMQDLKDVTNNVHYENYRCRKL----TAITTGEGRKPSSKVAGKNPLAQFQDEKKEHDLKMKKMEAEMEQVFEMKVMEK------------------------------------------------------------------------------------------------------------------------------------------------------------------------------------------------------------------------
>A0A164XM14	398	0.532	2.322E-114	80	502	718	6	383	441
--------------------------------------------------------------------------------STPNGEYPDTPN--GHANGNG-----SPLASQNsgSTVVRKKLM-GYVGFANLPNQVHRKSVRKGFHFTTMVVGESGLGKSTLINTLFNTQL----------YP---------AKEPLPPSAER-PKTVSIESISADIEENGVRLRLTVVDTPGFGDFVNNDESWKPIVDNIESRFDAYLEQENRVN-RQKIVDNRVHACLYFIQPTGHSLKPIDIEFMRRLHAKVNLIPIIAKADTLTDDEVFNFKQRVLADIAFHNIHIFQAPIYENE------------DEETVAENEEIASKIPFAVVGSNQEVQTaDGRTVRGRSYPWGVIEVDNEDHCDFVKLRQMLIRTYMEELREHTNNVLYENWRSEKLLGMGVVQDISVFKEINP-------AAKTAEERALHETKLAKMEAEMKMVFQQKVQEKE-----------------------------------------------------------------------------------------------------------------------------------------------------------------------------------------------------------------------
>A0A1F5LVH4	398	0.505	2.322E-114	65	502	718	38	441	496
-----------------------------------------------------------------SPVASPVASRDSPTPSnSMDSPFVERSNpMGSGNAQTVTSRDPKAVAQA-ATDMKNvvrRKLTGYVGFANLPNQWHRKSVRKGFNFNVMVVGESGLGKSTLVNTLFNTSL----------YP---------PKERTGPNADIIPKTVSIQSTSADIEENGVRLRLSVIDTPGFGDFVNNDDSWRPIVENIEQRYDTYLEAENKVN-RSNIVDNRIHACVYFIQPTGHSLKPLDIEVMRRLHTKVNLIPVIAKADTLTDEEVAAFKQRILADIEQHSIQIFEGPRYELD------------DEETIAENQEIMSKVPFAVVGANsEVTTADGRRVRGRSYPWGIIEVDNEEHCDFVKLRQMLIRTHMEELKEHTNNFLYENYRSDKLTQMGVAQDPSVFKEVNPAVKQEEE-------RALHEQKLAKMEAEMKMVFQQKVAEKE-----------------------------------------------------------------------------------------------------------------------------------------------------------------------------------------------------------------------
>W3XDI9	398	0.490	2.322E-114	58	502	718	53	474	528
----------------------------------------------------------SQENRDpavRHYRSMLVVDAPALRPlkPMDYSELYDSDGLRYDATGTefpaSSSPEPAPVSSPLSSSVNEnknivrRKLTGYVGFANLPNQWHRKSVRKGFNFNVMVVGESGLGKSTLVNTLFNTSL----------YP---------PKERKGPSLDIIPKTVTIQSISADIEEAGVRLRLTVVDTPGFGDFVNNDESWRPIVENIEQRYDAYLDAENKVN-RMNIVDNRIHACVYFIQPTGHSLKPLDIEVMRRLHTKVNLIPVIAKADTLTDEEIISFKARILSDIKHHDIQIFEGPRYELD------------DEETIAENNEIMSKVPFAVVGANNEITnADGRKVRGRSYPWGVIEVDNEEHCDFVKLRQMLIRTHMEELKEHTNNALYENYRTDKLTAMGVAQDPSVFKEVNPAVKQEEE-------RALHEQKLAKMEAEMKMVFQQKVAEKE-----------------------------------------------------------------------------------------------------------------------------------------------------------------------------------------------------------------------
>UPI0005CED7E2	398	0.441	2.322E-114	24	547	718	90	550	585
------------------------PPQPPANSNTTTLSASTATAPPGAPAKPRQLSSITQTdaCEDSNKRESARAEQ-----------LS----AKEAANAISPSA-----KSAPPT--KAKELDGYVGFANLPNQVYRKAVKKGFDFTLMVVGESGLGKSTMINSLFLTDI--------------------YSAEHPGPSL-RMQKTVAVETSKVLLKENGVNLTLTIVDTPGFGDAVDNSNCWQPVIHYIESKYEEFLNAESRVVRRQ-IPDSRVHCCLYFVAPSGHGLKPLDVEFMQRLHDKVNIIPVIAKADTMTPDECVYFKKQILNEIAQHKIKIYEFPEAE--------------DDEENKMHKILRDRVPFAIVGANTVIEYDGKKVRGRKYPWGVVEVENLEHNDFIALRNMIIRTHLQDLKDVTNNVHYENFRCRTLAGLSVDGKPTRVSNKNPLAQLEEE-------KREHDNKMKKMEIEMEQVFEMKVREKKQKLKDLETDLQRRNDQMRRSLEQQAKELEEKRRAFESDRSAWEQQ--------------------------------------------------------------------------------------------------------------------------------------------------------------------------
>A0A2S7QXH0	398	0.552	2.322E-114	120	502	718	168	512	599
------------------------------------------------------------------------------------------------------------------------KLTGYVGFANLPNQWHRKSVRKGFNFNVMVVGESGLGKSTLVNTLFNTSL----------YP---------PRERKGPSLDIIPKTVSIQSISADIEENGVRLRLTVVDTPGFGDFVNNDESWRPIVDNIEQRFDAYLDAENKVN-RMNIVDNRVHACVYFIQPTGHALKPLDVEVMRRLHTKVNLIPVIAKADTLTDEEITAFKLRILADIKYHDIHIFEGPHYEKD------------DEETIAENKEIMDKVPFAVVGANsEVTNSEGRKVRGRQYPWGIIEVDNEEHCDFVKLRQMLIRTHMEELKEHTNNALYENYRSEKLTSMGVAQDPSVFKEVNPAVKQEEE-------RTLHEQKLAKMEAEMKMVFQQKVAEKE-----------------------------------------------------------------------------------------------------------------------------------------------------------------------------------------------------------------------
>UPI001AAD8847	398	0.480	2.322E-114	21	447	718	190	576	640
---------------------QETENQYLDLQKYHRDQHNERPFYNDTMQPHVEPELLSVRHIKEDIDEGKNSSQtLPLRPSGWGcPPLVPPPS---------PSRPKSPWGKLDPYDSSEEDR-EYVGFATLPNQVHRKYVKKGFEFTLMVAGETGLGKSTLINSLFLTDLYR-------------------GRLLVSP-EERVTQTVEIVKQTVDIQEKGVRLRLTVVDTPGFGDAINNEECWKPVADYIDQQFEQYFRDESGLN-RKNLQDTRVHCCLYFLSPLGHGLRPLDVEFLRALQDRVNIVPILGKADTLTPKELIQKKQRIREELDYFGIQIYQFPDCDSDQ-----------DEDFKVQDMELKKSIPFAVIGSNTVVEVNGKRVRGRLYPWGVVEVENEKHCDFVKLRTMLIRTHMQDLKDVTRETHYENYRAQCIQSL------------------------------------------------------------------------------------------------------------------------------------------------------------------------------------------------------------------------------------------------------------------------------
>A0A498LSP0	398	0.501	2.322E-114	63	447	718	230	594	658
---------------------------------------------------------------DREPdgstRPHTPGTPTFTRPMTRSllGSESELPcrgqlsSMSSLDSPLSPSRPKSPWGRFDPYDSAEDQDKEYVGFATLPNQVHRKSVKKGFAFTLMVAGESGLGKSTLVNSLFLTDLYKDRKMLNA--------------------EERIAQTVEITKHTVAIEEKGVKLKLTIVDTPGFGDAVNNTESWRAVVDYIDQQFEQYFRDESGLN-RKNIQDNRVHCCLYFISPFGHGLRPMDVEFMKMLHEKVNIVPVLAKADSLTPLEVRKMKMKIREEIERFDINIYQFPECDSDE-----------DEEFKLQHQELKDSIPFAVIGSNVQVESQGRRFRGRQYPWGVVEVENPAHSDFLKLRNMLVRTHMQDLKDVTRETHYENYRAQCIQNM------------------------------------------------------------------------------------------------------------------------------------------------------------------------------------------------------------------------------------------------------------------------------
>A0A7G3AXD1	398	0.490	2.322E-114	117	577	718	262	681	687
---------------------------------------------------------------------------------------------------------------------KPKELEGYVGFANLPNQVYRKAVKKGFEFTLMVVGESGLGKSTLINSMFLADIYNQDQH-------------------PGPSL-RVKKTVQVETTKVLLKENGVNLTLTVVDTPGFGDAVDNSNCWVPVIDFVESKYEEYLTAESRVHRKA-MSDSRVHVCLYFIAPSGHGLKPLDVEFMQRLCDKVNIIPVIAKADTMTPEEVQLFKKQILNEIAQHKIKIYDFPE-------------PLEDEEEAKVLKQLRSRVPFAVVGANVVIDVDGRKVRGRRYPWGVAEVENLEHCDFIALRNMVIRTHLHDLKDVTNNVHYENYRCRKLAGLG-------NDGKSGRLSNKNPLAQMEEEKRDHELKMKKMEAEMEQVFEMKVKEKKQKLKDSEIELTRRHEERKKTLEIQIRELEDRRRAFEQEKKEW--EEANGVTLEELRRRSLEANSKETVdgKEKKDKK--------------------------------------------------------------------------------------------------------------------------------------------
>UPI001CB858C6	398	0.556	3.161E-114	124	459	718	6	309	365
----------------------------------------------------------------------------------------------------------------------------YVGFATLPNQVHRKSVKKGFDFTLLVAGESGLGKSTLVNSLFLTDLYKDRKFL--------------------NTEERITQTVDITKHSVEIEEKGVRLRLTIIDTPGFGDAINNQECWKPIADYIDQQFEQYFRDESGLN-RKNIVDNRIHCCLYFISPFGHGLRPLDVEFMKAVHNKVNIVPLLAKADTLTPAEVSKMKPKIREEIKFYGIKIYQFPECDSDE-----------DEEFKRQDQELKDSIPFTVIGSNTVVEAKGRRVRGRLYPWGIVEVENPAHCDFVRLRNMLIRTHMQDLKDVTRDVHYENYRAQCIQSMTRMVVKERNRNK------------------------------------------------------------------------------------------------------------------------------------------------------------------------------------------------------------------------------------------------------------------
>C3YB06	398	0.500	3.161E-114	108	497	718	0	360	375
------------------------------------------------------------------------------------------------------------MPSSKSSDLKDEQTGQLIGFATLPDQVHRKSIKKGFEFTLIVVGETGLGKSTLINSLFLTDLYKDKVVPTA--------------------EERISKTVEIKKSTVEIEEKGVKLKLNVIDTPGFGDSLDCSDCWKQVADFIEAQFEQYFRDESGLN-RKNITDNRVHCCLYFIPPYGHGLRPLDREFMKRLQDKVNIVPVIAKADTLTPAEVKKLKAKINEEIEKCEIKIYQFPDCDSDE-----------DEEFKQQDNALKACIPFAVIGSNTVIEVKGRRVRGRVYPWGVVEVENQDHCDFVKLRNMLVRTHMQDLKDVTRDVHYENYRAQTLQRMNkavFQRNKL-KRDSSPDFANVQETDRIIQEKDEELRRMQEMLARMEQQLeEQK----------------------------------------------------------------------------------------------------------------------------------------------------------------------------------------------------------------------------
>UPI0004416FE3	398	0.537	3.161E-114	80	502	718	6	387	445
--------------------------------------------------------------------------------STQDGDLAPAPN--GAAGASTPSLATPGGHSAglSPIIRKKLM--GYVGFSNLPNQVHRKSVRKGFQFTAMVVGESGLGKSTLINTLFNTPL----------YP---------PKEPLPPSAER-PKTVAIESISADIEENGVRLRLTVVDTPGFGDFVNNDESWKPIVDNIESRFDSYLDQENRVN-RQKIVDNRVHACLYFIQPTGHSLKQLDIEFMRRLHNKVNLIPVIAKADTMTDEEVADFKARILADIAYHNIHIFQAPAYENE------------DEESIAEMEEIISKIPFAVVGSDKLVKTpDGREVRGRAYPWGVVEVDNEDHCDFVKLRQMLIRTYMEELREHTNNVLYENWRSEKLLSMGIAQDSSVFKEVNP-------AARMQEERIMHEAKLAKMEAEMKMVFQQKVQEKE-----------------------------------------------------------------------------------------------------------------------------------------------------------------------------------------------------------------------
>A0A8D0BNQ0	398	0.490	3.161E-114	76	459	718	43	395	447
----------------------------------------------------------------------------PLPPPT-PPPLTPPPpqqHHMAALAPMSPSRPRSPWGRLDPYESDEDD-KEYVGFSTLPSQVHRKSVKKGFDFTLMVAGESGLGKSTLVNSLFLTDLYKDRKLLSA--------------------EERIMQTVEITKNVVDIEEKGVKLRLTIVDTPGFGDAVNNTECWKPVADYVDQQFEQYFRDESGLN-RKNIQDNRVHCCLYFISPFGHGLRPLDVEFMRALHQRVNIVPVLAKADTLMPLEVERMKKRIRGEIEQFGIRIYQFPDCDSDE-----------DEDFKLQDQALKESIPFAVIGSNTVVESKGRRIRARLYPWGIVEVENPGHCDFVKLRTMLVRTHMQDLKDVTRETHYENYRAQCIQSMTRMVVKERNRNK------------------------------------------------------------------------------------------------------------------------------------------------------------------------------------------------------------------------------------------------------------------
>UPI00196489D1	398	0.498	3.161E-114	77	459	718	48	409	463
-----------------------------------------------------------------------------LRP-PVSGKAGHEPVLDseqRYRGQLNSQMPVAPPSPSRPKSpwarFDPydsaeDQDKEYVGFATLPNQVHRKSVKKGFDFTLMVAGESGLGKSTLVNSLFLTDLYKDRKLLNA--------------------EERITQTVEITKHTVDIEEKGVKLKLTIVDTPGFGDAVNNTECWKSVADYIDQQFEQYFRDESGLN-RKNIQDNRVHCCLYFISPFGHGLRPLDVEFMRALHEKVNIVPILAKADTLTPSEVKKKKMKIREEIEQYSIKIYQFPDCDSDE-----------DDEFKQQDQELKESIPFAVIGSNTVVEAKGKRVRGRLYPWGIVEVENSAHCDFVKLRNMLVRTHMQDLKDVTRETHYENYRAQCIQSMTRMVVKERNRNK------------------------------------------------------------------------------------------------------------------------------------------------------------------------------------------------------------------------------------------------------------------
>UPI0013F3950F	398	0.448	3.161E-114	23	459	718	28	432	484
-----------------------QPEAKTWGSKPQVLEPRPQAPDLYQDDLEFRPPSWSQA----SDSQQCFSASAPLSPSARPrspwGKLDPYDSSEveppaLGLRWAGAGRPRE--GAERSRVYDDKE---YVGFATLPNQVHRKSVKKGFDFTLMVAGESGLGKSTLVNSLFLTDLYRDRKLLSA--------------------EERIMQTVEITKHAVDIEEKGVRLRLTIVDTPGFGDAVNNTECWKPVAEYIDQQFEQYFRDESGLN-RKNIQDNRVHCCLYFISPFGHGLRPLDVEFMKALHQRVNIVPILAKADTLTPPEVERKKRKIREEIERFGIKVYQFPDCDSDE-----------DEDFKLQDQALKESIPFAVIGSNTVVEARGRRVRGRLYPWGIVEVENPGHCDFVKLRTMLVRTHMQDLKDVTRETHYENYRAQCIQSMTRLVVKERNRNK------------------------------------------------------------------------------------------------------------------------------------------------------------------------------------------------------------------------------------------------------------------
>UPI0006B0EF18	398	0.494	3.161E-114	115	545	718	63	450	486
-------------------------------------------------------------------------------------------------------------------STSSNDVQGYVGFANLPNQVYRKAVKRGFDFTLMVVGESGLGKSTLINSMFLTDI--------------------YSNEYPGPSH-RVKKTIEVETTKVLLKENGVNLSLTIVDTPGFGDAVDNSNCWQPVINYIESKYQEYLNAESMVHRGT-IEDSRIQCCLYFIAPSGHGLKTLDIEFMKRIHDKVNIIPLIAKADTMTSEECALFKRTILNEIAQNKIKIYEFPDCD--------------DEEEKKSHKLMKARVPFAVVGSNTLIEVNGKKVRGRKYPWGIVEVENLEHCDFIALRNMLIRTHMQDLKDVTNNVHYENYRCLKLAGVGADGISSAIPNKNPLSQLEEE-------KKDHELKMEKMEKEMEQVFEVKVREKMQKLKDSEKDLQCRHEQMIKTLQQQKNEIEEKRKQFEKDKAAFE----------------------------------------------------------------------------------------------------------------------------------------------------------------------------
>A0A369HKU3	398	0.466	3.161E-114	19	502	718	20	465	519
-------------------RTSSLPiVQDSSSQRPRSDLVATSLTASTRHYRSMLDVEDPPRLDPLNPmSYDELYAGQPV-PSDLD-RLAMLDTFDSAGSVadRHVDLLPSPITDNRNIVRR--KLTGYVGFANLPNQWHRKSVRKGFNFNVMVVGESGLGKSTLVNTLFNTSL----------YP---------PKERKGPSLDIIPKTVMIQSISADIEEAGVRLRLTVVDTPGFGDFVNNDESWRPIVDNIEQRFDAYLDAENKVN-RMNIVDNRIHACVFFIQPTGHSLKPLDIEVMRRLHTKVNLIPVIAKSDTLTDEEIMNFKARILSDIKYHGIQIFEGPRYELD------------DEETIAENNEIMSKVPFAVVGATNEIKTaDGRMVRGREYPWGTIEVDNEEHCDFVKLRQMLIRTHMEELKEHTNNLLYENYRTDKLIAMGVSQDPSVFKEVNPAVKQEEE-------RALHEQKLAKMEAEMKMVFQQKVAEKE-----------------------------------------------------------------------------------------------------------------------------------------------------------------------------------------------------------------------
>A0A545AD30	398	0.505	3.161E-114	80	502	718	89	480	534
--------------------------------------------------------------------------------PTSSARDSPSPtknskNIFLEIPQsISSSDPKVAAQQASDMRNIIrRKITGYVGFANLPNQWHRKSVRKGFNFNIMVVGESGLGKSTLINTLFNTLL----------YP---------PRERKPPSLDIIPKTVSIESLSADIEENGVRLRLTVVDTPGFGDFVNNDESWRPIIDNIEQRFDAYLDAENKVN-RMNIIDNRIHACVYFIQPTGHALKPLDIEVMRRLHTKVNLIPVIAKADTMTDEEIVAFKSRILADVKHHEIQIFEGPRYELD------------DEETIAENNEIMAKVPFAVVGANsEITNEDGRKVRGRRYPWGIIEVDNEEHCDFVKLRQMLIRTHMEELKEHTNNALYENYRSEKLTAMGVAQDPSVFKEVNPAVKQEEE-------RTLHEQKLAKMEAEMRTVFQQKVAEKE-----------------------------------------------------------------------------------------------------------------------------------------------------------------------------------------------------------------------
>A0A7R9GGB4	398	0.464	3.161E-114	94	581	718	119	554	557
----------------------------------------------------------------------------------------------GAAGGGGHgVRPEQQPPQQKP-----RKVDGFVGFANLPDQVYRKAVKRGFEFTLMVVGASGLGKSTLINSMFLADV--------------------YSKDHPGPS-QRIKKTVQVETTKVLLKEKGVNLTLTVVDTPGFGDAVDNSDCWQPIIDYIDARYEEFLVNESRVDRKC-VPDSRVHCCLYFVAP-GHGLKPLDIEFMKRLHEKVNVIPVVGKADTMTPEECDEFKAQVLTEIRQHKIKIYDFP--DSD------------DEEESKIQRPLKDRVPFAIVGSNTVLEVDGKKVRGRRYPWGTVDVENLEHCDFVALRKMVVRSHMMDLREVTNNVHYENYRCRKL-----AGVDSKSDDPIMLKSNKNPLAQMEEERKEHEVKMKQMEQDMEQVFEMKVREKKQKMKNSELELKNKNEHMRSNIEQQERELKERRKAFENEVLQW--EQSYGITMEDVRRLS----LESNSKETMEKKKKKG----------------------------------------------------------------------------------------------------------------------------------------
>A0A4R8QSN7	398	0.512	3.161E-114	79	502	718	144	528	582
-------------------------------------------------------------------------------PAGKLVSANEIEEAISNASLAGGVPPMAPPASDLRNIVR-RKLTGYVGFANLPNQWHRKSVRKGFNFNVMVVGESGLGKSTLVNTLFNTSL----------YP---------PKERTGPSADIMPKTVTIQSISADIEEAGVRLRLTVVDTPGFGDFVNNDESWRPIVDNIEQRYDAYLDAENKVN-RMNIVDNRIHACVFFIQPTGHSLKPLDIEVMRRLHTKVNLIPVIAKADTLTDEEIANFKSRILSDIKYHGIQIFEGPRYELD------------DEETIAENNEIMSKVPFAVVGAtNEITNADGRKVRGRSYPWGVIEVDNEEHCDFVKLRQMLIRTHMEELKEHTNNSLYENYRTDKLISMGVSQDPSVFKEVNPAVKQEEE-------RALHEQKLAKMEAEMKMVFQQKVAEKE-----------------------------------------------------------------------------------------------------------------------------------------------------------------------------------------------------------------------
>A0A0A1UUQ4	398	0.464	3.161E-114	23	502	718	96	531	585
-----------------------QPPKSVSEKPLYKSTANGACGTLANTADSQVKDLSS-SNSSDSPTGS---------PASPPAG---KPE-SAASAQDAH--PSDPAPAVPSQSVPSTiqdarnivrrKLTGYVGFANLPNQWHRKSVRKGFNFNVMVVGESGLGKSTLVNTLFNTSL----------YP---------PRERKGPSLDIIPKTVQIQAISADIEEAGVRLRLTVVDTPGFGDFVNNDESWRPIVDDIERRYDAYLDAENKVN-RMNIVDNRIHACVFFIQPTGHSLKPLDIEVMRRLHTKVNLIPVIAKSDTLTDEEIVSFKARILADIKHHGIQIFEGPRYELD------------DEETIAENNEIMSKVPFAVVGATNEIKTtDGRAVRGRQYPWGIIEVDNEEHCDFVKLRQMLIRTHMEELKENTNNALYENYRTDKLIAMGVSQDPSVFKEVNPAVKQEEE-------RALHEQKLAKMEAEMKMVFQQKVAEKE-----------------------------------------------------------------------------------------------------------------------------------------------------------------------------------------------------------------------
>E9EA61	398	0.454	3.161E-114	23	502	718	96	532	586
-----------------------QQPPESTSEEPLSESTVDSACGIQTDTADSQVKDLSSSNSSDSPTGS---------PASPPAG---KPESAASAQDVHPSDPAPAVPSQSvPSSIQDarnivrRKLTGYVGFANLPNQWHRKSVRKGFNFNVMVVGESGLGKSTLVNTLFNTSL----------YP---------PRERKGPSLDIIPKTVQIQAISADIEEAGVRLRLTVVDTPGFGDFVNNDESWRPIVDDIERRYDAYLDAENKVN-RMNIVDNRIHACVFFIQPTGHSLKPLDIEVMRRLHTKVNLIPVIAKSDTLTDEEIVSFKARILADIKHHGIQIFEGPRYELD------------DEETIAENNEIMSKVPFAVVGATNEIKTtDGRAVRGRQYPWGIIEVDNEEHCDFVKLRQMLIRTHMEELKENTNNALYENYRTDKLIAMGVSQDPSVFKEVNPAVKQEEE-------RALHEQKLAKMEAEMKMVFQQKVAEKE-----------------------------------------------------------------------------------------------------------------------------------------------------------------------------------------------------------------------
>A0A4Q7K687	398	0.443	3.161E-114	21	502	718	104	555	609
---------------------SEEPPsdsTSGTSGTSGSSRTSGSSGELPGNGADDQVKDLGSSNGSDSPT----GAPXXXXXXXXXXXSPPAGKLESAASAQD-VPPSDPapavPSQPAPSSIQDarnivrRKLTGYVGFANLPNQWHRKSVRKGFNFNVMVVGESGLGKSTLVNTLFNTSL----------YP---------PRERKGPSLDIIPKTVQIQAISADIEEAGVRLRLTVVDTPGFGDFVNNDESWRPIVDDIERRYDAYLDAENKVN-RMNIVDNRIHACVFFIQPTGHSLKPLDIEVMRRLHTKVNLIPVIAKSDTLTDEEIASFKARILADIKHHGIQIFEGPRYELD------------DEETIAENNEIMSKVPFAVVGATNEIKTaDGRAVRGRHYPWGIIEVDNEEHCDFVKLRQMLIRTHMEELKEHTNNTLYENYRTDKLIAMGVSQDPSVFKEVNPAVKQEEE-------RALHEQKLAKMEAEMKMVFQQKVAEKE-----------------------------------------------------------------------------------------------------------------------------------------------------------------------------------------------------------------------
>UPI00083C3892	398	0.477	3.161E-114	87	545	718	161	575	610
---------------------------------------------------------------------------------------SPPETTKDEGKETTAAAPEAPATKERP---KTRELDGYVGFANLPNQVYRKAVKKGFEFTLMVVGESGLGKSTLINSMFLTDIYN-------------------SNDYPGP-TQRLKKTVAVETTSILLNENGVNLQLTMVDTPGFGDAVDNSNCWVPIIEYIESKYEDFLNSEARVTRKQ-TPDQRVHCCLYFIQPSGHGLKSLDIEFMKRLCDKVNIIPIIAKADTLTSDECALFKKQILNEIAQHKIKIYEFPDPPEEDDD-------------HKLNKSLSDRVPFAVVGSNVVIEVDGKKVRGRKYPWGIAEVENLEHCDFIALRNMVIRTHLQDLKDVTNNVHYENYRCRKLAGLGVDGKPTRISNKNPLAQMDEE-------KREHDQKMKKMEAEMEQVFEMKVREKKQKLKDSEAELTRRHESTKKQLEQQAKELEDKRKTFEMEKEQWE----------------------------------------------------------------------------------------------------------------------------------------------------------------------------
>UPI0007500297	398	0.503	3.161E-114	74	459	718	261	610	662
--------------------------------------------------------------------------QRAFhRPQPL--DL--QQQHMAAPTPASPSRPRSPWGRLDPYDSDEDD-KEYVGFATLPNQVHRKSVKKGFDFTLMVAGEAGLGKSTLVNSLFLTDLYKDRKLLNA--------------------EERIMQTVEITKHVVDIEEKGVKLRLTIVDTPGFGDAVNNTECWKPVADYIDQQFEQYFRDESGLN-RKNIQDNRIHCCLYFISPFGHGLRPLDIECMKALHQRVNIVPVLAKADTLTPFEVDRMKTKIRDEIEQFGIRIYQFPECDSDE-----------DDDFKTQDLALKESIPFAVIGSNTVVEAKGRRVRGRLYPWGIVEVENPAHCDFVKLRTMLVRTHMQDLKDVTRETHYENYRAQCIQSMTRMVVKERNRNK------------------------------------------------------------------------------------------------------------------------------------------------------------------------------------------------------------------------------------------------------------------
>UPI0015E10B1B	398	0.507	3.161E-114	63	459	718	231	608	663
---------------------------------------------------------------DREAEVKDQHHPHApsnLRPHvaHRAQADSGSDSSLQQGRKVDFELPApvSPTRPKSPWArFDPychNEDHGkdYVGFATLPNQVHRKSVKKGFDFTLMVAGESGLGKSTLVNSLFLTDLYKDRKLLNA--------------------EERITQTVEITKHTVDIEEKGVKLKLTIVDTPGFGDAVNNTECWKSVADYIDQQFEQYFRDESGLN-RKNIQDNRVHCCLYFISPFGHGLRPLDVEFMKALHEKVNIVPVLAKADTLTPSEIEKKKIKMREEIELCGIKIYQFPDCDSDE-----------DEEFKQQDLALKESIPFAVIGSNIVVEAKGKKVRGRQYPWGIVEVENAAHCDFVKLRNMLVRTHMQDLKDVTRETHYENYRAQCIQSMTRMVVKERNRNK------------------------------------------------------------------------------------------------------------------------------------------------------------------------------------------------------------------------------------------------------------------
>UPI0013F385B4	398	0.552	3.161E-114	102	447	718	597	909	926
------------------------------------------------------------------------------------------------------SRPRSPWGKLDPYDSSEDD-KEYVGFATLPNQVHRKSVKKGFDFTLMVAGESGLGKSTLVNSLFLTDLYRDRKLL--------------GAE------ERIMQTVEITKHAVDIEEKGVRLRLTIVDTPGFGDAVNNTECWRPVAEYIDQQFEQYFRDESGLN-RKNIQDNRVHCCLYFISPFGHGLRPLDVEFMKALHQRVNIVPILAKADTLTPSEVDRKKCKIREEIEHFGIKIYQFPDCDSDE-----------DEDFKLQDQALKESIPFAVIGSNTVVEARGRRVRGRLYPWGIVEVENPGHCDFVKLRTMLVRTHMQDLKDVTRETHYENYRAQCIQSM------------------------------------------------------------------------------------------------------------------------------------------------------------------------------------------------------------------------------------------------------------------------------
>A0A672T1S1	397	0.557	4.305E-114	114	463	718	28	340	381
------------------------------------------------------------------------------------------------------------------TYLQSKNLEGYVGFASLPNQVYRKSVKRGFEFTLMVVGESGLGKSTLINSLFLTNLY-------------------SG-EYPGPSH-RIKKTVQVEQSKVLMKEGGVQLLLTIVDTPGFGDAVDNSNCWQPVIDHIDSKFEDYLNSESRVNRRL-MPDSRVHCCLYFIAPSGHGLKPLDIEFMKRLHEKVNIIPLIAKADTLTPEECQQFKKQIMREILEHKIKIYEFPETD--------------DEEENKIVKTIKDRLPLAVVGSNTIIEVNDKKVRGRQYPWGVAEVENGDHCDFTLLRNMLIRTHMQDLKDVTNNVHYENYRSRKLAAV-TCNGIDNNKTKGQLT--------------------------------------------------------------------------------------------------------------------------------------------------------------------------------------------------------------------------------------------------------------
>A0A1C7NAD7	397	0.532	4.305E-114	120	567	718	20	419	420
------------------------------------------------------------------------------------------------------------------------KLQGYVGFANLPNQVHRKSVKTGFQFTCMVVGESGLGKSTLVNTLFNSQL----------YP---------LKETPGPTTE-VSQTVEIKSTTAHIEENGVKLKLTVVDTPGFGDFVDNMESWNPILDDIESRFDAYLEQENRVN-RHRMADNRIHACLYFIAPTGHALRPLDIEFMRRLHTRVNLIPVIAKADTLTEEEVMAFKERILADIAYHKIHIYQAPMYEYD------------DQETIAENREIMSKIPFAVVGSGKEYELeGGRRVRGRLYPWGVIEVDNEDHCDFVKLRQMLIRTHMEELKEYTNDVLYENYRTEKLTSMGIQQDPSVFKEVNPTQKMEEE-------RMAHEQKLSKMESEMRAVFQAKVAEKESKLKQSEVELYARHREMKEALDKQLSDLEERRR---------RLEVGRPITPDKSKKKAFHFNNK------------------------------------------------------------------------------------------------------------------------------------------------------
>A0A024SCU9	397	0.468	4.305E-114	18	502	718	45	482	536
------------------MLEVEEPPKLGPWNPMSFEELYSGPVESAAVSDGDILS------SDRSTRSCSWNTNPPNTVESQETELSTSNG--ADSPQG----AASPAPGAAASDNKNivrRKLTGYVGFANLPNQWHRKSVRKGFNFNVMVVGESGLGKSTLVNTLFNTSL----------YP---------PKERKAPSLDIIPKTVTIQSISADIEEAGVRLRLTVVDTPGFGDFVNNDESWRPIVDNIEQRFDAYLDAENKVN-RVNIVDNRIHACVFFIQPTGHSLKPLDIEVMRRLHTKVNLIPVIAKSDTLTDEEIVAFKARILADIKYHGIQIFEGPRYELD------------DEETIAENNEIMSKVPFAVVGATNEIKTaDGRKVRGREYPWGIIEVDNEEHCDFVKLRQMLIRTHMEELKEHTNNNLYENYRTDKLLAMGVSQDPSVFKEVNPAVKQEEE-------RALHEQKLAKMEAEMKMVFQQKVAEKE-----------------------------------------------------------------------------------------------------------------------------------------------------------------------------------------------------------------------
>A0A162J5Q8	397	0.449	4.305E-114	12	502	718	56	528	582
------------SLVAVAPNA-AQPYRSMLIVDEPPKLPLKSMSFSELYSGSMDSIRFDSDGGSSDFAEVAtsastIQNQGSGTPISTNGTASP-PTMAPAspANGKldipadfgKGVIPSNPVsVDVSASAVQDTRnivrrkLTGYVGFANLPNQWHRKSVRKGFNFNVMVVGESGLGKSTLVNTLFNTSL----------YP---------PKERKGPSLDIIPKTVTIQSISADIEEAGVRLRLTVVDTPGFGDFVNNDESWRPITDNIEQRYDAYLDAENKVN-RMNIVDNRIHACVFFIQPTGHSLKPLDIEVMRRLHTKVNLIPVIAKSDTLTDEEIASFKARILSDIRHHGIQIFEGPRYELD------------DEETIAENNEIMSKVPFAVVGATNEIKTpDGRAVRGRQYPWGTIEVDNEEHCDFVKLRQMLIRTHMEELKEHTNNTLYENYRTDKLIAMGVSQDPSVFKEVNPAVKQEEE-------RALHEQKLAKMEAEMKMVFQQKVQEKE-----------------------------------------------------------------------------------------------------------------------------------------------------------------------------------------------------------------------
>UPI001B88931F	397	0.541	4.305E-114	121	545	718	194	577	600
-------------------------------------------------------------------------------------------------------------------------LDGYVGFANLPNQVYRKSVKRGFDFTLMVVGESGLGKSTLINSLFVTDL--------------------YCQEYVGPSH-RIKKTVSVETTNVVIKENGVTLRLTIVDTPGFGDAVDNSNCWQPVTDFIDSKYEEFLNAESRVSREPIIPDHRVHTCLYFISPTSHGLKPLDVEFMKRLHDKVNIVPLIAKADTLTPDECRDFKKTILNEIAQHRIKIYEFP--DTDD-----------DDENKQSI-KMKDRVPFAVVGSNRVLDVGGKRVRGRQYPWGIVEVENLEHNDFVALRNMVIRTHMQDLKDVTNNVHYENYRYGKLAPVG------GDGKVKPGSLNRDPLSQMAEEKKEHELKMKKMESEMEQVFESKVKEKKQKLKDSEADLQKRAEQMKKNLEQQQKELDDKWKTFEKERQAWE----------------------------------------------------------------------------------------------------------------------------------------------------------------------------
>UPI0004574D72	397	0.556	5.861E-114	124	459	718	6	309	365
----------------------------------------------------------------------------------------------------------------------------YVGFATLPSQVHRKSVKKGFDFTLLVAGESGLGKSTLVNSLFLTDLYNDKKFL--------------------NSEERITQTVEITKHTVEIEEKGVRLRLTIVDTPGFGDAVNNKECWRPVADYVDQQFEQYFRDESGLN-RRNILDNRVHCCLYFISPFGHGLRPMDVEFMRAVHDKVNIVPILAKADTLTPAEVRKMKPKIRQEIESFGIKIYQFPDCDSDE-----------DEEFKQQDKELKESIPFAVIGSNTVVEAKGRRIRGRLYPWGIVEVENPAHCDFVKLRNMLIRTHMQDLKDVTRDTHYENYRAQCIQSMTRMVVKERNRNK------------------------------------------------------------------------------------------------------------------------------------------------------------------------------------------------------------------------------------------------------------------
>UPI0004572979	397	0.556	5.861E-114	124	459	718	15	318	374
----------------------------------------------------------------------------------------------------------------------------YVGFATLPSQVHRKSVKKGFDFTLLVAGESGLGKSTLVNSLFLTDLYNDKKFL--------------------NSEERITQTVEITKHTVEIEEKGVRLRLTIVDTPGFGDAVNNKECWRPVADYVDQQFEQYFRDESGLN-RRNILDNRVHCCLYFISPFGHGLRPMDVEFMRAVHDKVNIVPILAKADTLTPAEVRKMKPKIRQEIESFGIKIYQFPDCDSDE-----------DEEFKQQDKELKESIPFAVIGSNTVVEAKGRRIRGRLYPWGIVEVENPAHCDFVKLRNMLIRTHMQDLKDVTRDTHYENYRAQCIQSMTRMVVKERNRNK------------------------------------------------------------------------------------------------------------------------------------------------------------------------------------------------------------------------------------------------------------------
>A0A8J4U539	397	0.530	5.861E-114	115	493	718	10	349	384
-------------------------------------------------------------------------------------------------------------------SVAQRNLEGYVGFANLPNQVYRKSVKRGFEFTLMVVGESGLGKSTLINSLFLTDL--------------------YSKDYPGPS-QRIKKTVQVEQSKVLIKEGGVQLTLTIVDTPGFGDAVDNSNCWQPVINYIDSKCEDFLNAESRVNRRQ-MPDNRVHCCLYFIAPSGHGLKPLDIEFMKRLHDKVNVIPLIAKADTLTPEECQQFKKQIMKEIQEHKIKIYEFPDTEED--------------EDSKLIRKIKERMPLAVVGSNVVVEVNGRKVRGRQYPWGVAEVENGEHCDFTVLRNMLIRTHMQDLKDVTNNVHYENYRSRKLAAV-TCNGV--DASKSKGQLTKSPLAQMEEERREHLERRHEQMKRNLEV--------------------------------------------------------------------------------------------------------------------------------------------------------------------------------------------------------------------------------
>UPI001ABE80B9	397	0.566	5.861E-114	102	447	718	48	360	424
------------------------------------------------------------------------------------------------------SRPKSPWGKLDPYDSSEEDR-EYVGFATLPNQVHRKYVKKGFEFTLMVAGESGLGKSTLINSLFLTDLYR-------------------GRQLPSP-EERVTQTIEIVKQTVDIQEKGVRLRLTVVDTPGYGDAVNNEECWKPVADYIDQQFEQYFRDESGLN-RKNLQDTRVHCCLYFLSPLGHGMRPLDIEFLRALHDRVNIVPILGKADSLTPKELIQKKQRIREELDHYGIQIYQFPDCDSDQ-----------DEEFKMQDTELKKSIPFAVIGSNTIVEVNGKRVRGRLYPWGVVEVENEHHCDFVKLRTMLIRTHMQDLKDVTRETHYENYRAQCIQSL------------------------------------------------------------------------------------------------------------------------------------------------------------------------------------------------------------------------------------------------------------------------------
>H6CBF6	397	0.500	5.861E-114	79	502	718	13	411	465
-------------------------------------------------------------------------------PSVPNGKPaSPyLKEATPVGSSPSSSpNPAQTVSSKDPKAAAAaandmrnvvrRKLTGYVGFANLPNQWHRKSVRKGFNFNVMIVGESGLGKSTLVNTLFNTSL----------YP---------PRERKGPSLDIIPKTVSIQSISADIEENGVRLRLTVVDTPGFGDFVNNDDSWRPIVENIEQRYDAYLEAENKVN-RMNIVDNRIHACVYFIQPTGHSLKPLDIEVMRRLHTKVNLIPVIAKADTLTDEEVAAFKDRILADIQHHSIQIFEGPHYELD------------DEETIAENQEIMSKVPFAVVGANyEVTNAEGRKVRGRRYPWGIIEVDNEDHCDFVKLRQMLIRTHMEELKEHTNNTLYENYRSDKLIQMGVSQDPSVFKEVNPAVKQEEE-------RTLHEQKLAKMEAEMKMVFQQKVQEKE-----------------------------------------------------------------------------------------------------------------------------------------------------------------------------------------------------------------------
>A0A7D8Z8H4	397	0.532	5.861E-114	66	502	718	14	419	475
------------------------------------------------------------------PEHVAEAAQAhqdelAAAPSaYLNADGAtngtHSPNLNGDA-VSNHSA-TAPSALANvPTVLRKT-LSSWVGFSNLPNQVHRRSVRRGFQFVAMVVGESGLGKSTLINTLFETKLYQ---------P----------KVIPDPGADR-GKTVQIESISAEIEENGVRLKLTVVDTPGFGDYVNNEECWKPIVDNIEARYDAYLEQENRVN-RLKMTDNRVHACIYFIQPTGHALKPIDIEFLKRLHTKVNLIPVIAKADTLTEEEVELFKQRVLADIEYHGIRIFQPPSYEKD------------DEETAQENDEIISKIPFAVVGSDTVVQApDGRMVRGRSYPWGVIEVDNEQHCDFVKLRQMLVRTHMEELREHTNDVLYENYRTDKLRAMGVAQDESVFKETNPAVKQ-------AEERAMHEAKLAKMEAEMKMVFQQKVQEKE-----------------------------------------------------------------------------------------------------------------------------------------------------------------------------------------------------------------------
>UPI000BA80078	397	0.501	5.861E-114	118	545	718	66	463	485
----------------------------------------------------------------------------------------------------------------------PKDMEGYVGFANLPNQVYRKAVKRGFNFTLMVVGESGLGKSTLINSLFLTDI--------------------YSNEYPGPS-QRIKKTVQVETNKVFLRENGVNLTLTIVDTPGFGDAVDNSECWQPIVDFIDTKYEDFLNAESRVHRTS-ITDSRIHCCLYFISP-GHGLKPLDIEFMKRLHEKVNVVPLIAKADTMTPEECYQFKKIVLNEIAQNKIRIYEFPDCE--------------DEEENKLQKPMKEQVPFAVVGSNMVIECNGKRVRGRRYPWGVAEVENMEHCDFLALRNMLLRTHMQDLRDVTNNVHYENYRCMKLAGVGADGKPVA---VANNYCQQRisntcmvfwnPLSQMEEEKKDHETKMKRMEREMEQVFDMKVKEKMNKLKDSEADLNRRSEQMKKTLEQQKQELYQKRKEFEKERTAFE----------------------------------------------------------------------------------------------------------------------------------------------------------------------------
>UPI0018859C52	397	0.428	5.861E-114	21	573	718	40	550	556
---------------------SGAPPPVPKEAASKAPAPAAPSAAGRQTRDRDNKENRPEVSPKPEPAKEPPAPEPKPKPEVETARRADEEN--RERQQRG------------P-QRRARQLDGYVGFANLPNQVYRRAVKKGFHFTLMVVGESGLGKSTLVNSMFMSDI--------------------YNNEYPGPSH-RIQKTVAVDKTVVHVKENGVNLSLTVVDTPGFGDAVDNSNCWQPVIEFIESRYEEYLNAESRV-RRSEVVDSRVHCCIYCIGPSGHGLKPLDVEFMKRLHDKVNIVPVIAKADTMTPEEITRFKRQILNEIAQHKIRIYEFPECD--------------DEEEARAQKALRERVPFAVVGANTIVEVDGKKVRGRRYPWGVVQIESMDHSDFIPLRNMLIRTHMMDLRDVTSSVHYENYRCRKLAGVGTDGRPSKivNKIMNTFMTIWNPLAQMEEEKRDHELKMKKMESEMEQVFEMKVKEKRSKLKESEDDLQRRQQQMLAPLEEQRRQLEERRAAFLREREDWErlngvtvAELRRRELESHSKETLTKHSSLLTLTRQ------------------------------------------------------------------------------------------------------------------------------------------------
>A0A093CL28	396	0.555	7.980E-114	124	447	718	4	295	303
----------------------------------------------------------------------------------------------------------------------------YVGFATLPNQVHRKSVKKGFDFTLMVAGESGLGKSTLVNSLFLTDMYRDRKLLSA--------------------EERITQTVKITKHVVDIEEKGVKLRLTIVDTPGFGDAVNNTECWKPVADYIDQQFEQYFRDESGLN-RKNIQDNRVHCCIYFISPFGHGLRPLDVEFMRALHQRVNIVPVLAKADTLTPAEVERMKKKIREDIDHYGIRIYQFPECDSDE-----------DEEFKLQDQALKESIPFAVIGSNTVVEVKGRRIRGRLYPWGIAEVENPSHCDFVKLRTMLVRTHMQDLKDVTRETHYENYRTQCIQSM------------------------------------------------------------------------------------------------------------------------------------------------------------------------------------------------------------------------------------------------------------------------------
>A0A8C4BVE4	396	0.564	7.980E-114	124	447	718	54	345	405
----------------------------------------------------------------------------------------------------------------------------YVGFATLPNQVHRKSVKKGFDFTLMVAGESGLGKSTLVNSLFLTDLYKDRKLLNA--------------------EERISQTVEITKHTVDIEEKGVKLKLTIVDTPGFGDAVNNNECWKPITDYIDQQFEQYFRDESGLN-RKNILDNRVHCCLYFIPPFGHGLRPVDVEFMKALHEKVNIIPLIAKADCLTPNEIKKFKDRVRDEIEKFGIKVYQFPECDSDE-----------DEEFKQLDKQLKECTPFAVIGSNTVVEARGQRVRGRLYPWGIVEVENETHCDFVKLRNMLIRSHMHDLKDVTCDVHYENYRAQCIQEM------------------------------------------------------------------------------------------------------------------------------------------------------------------------------------------------------------------------------------------------------------------------------
>A0A821M096	396	0.505	7.980E-114	61	447	718	17	359	423
-------------------------------------------------------------NNDDEDDT---SQTLPVLPSGWGcPPLVPPPS---------PSRPKSPWGKLDPYDSSEEER-EYVGFATLPNQVHRKYVKKGFEFTLMVAGESGLGKSTLINSLFLTDLYQ-------------------GRQLPSP-EERVTQTIEIVKQTVDIQEKGVRLRLTIVDTPGYGDAVNNDECWKPVADYIDQQFEQYFRDESGLN-RKNLQDTRVHCCLYFLSPLGHGLRPLDIEFLRALHDRVNIVPILGKADSLTPTELVQKKERIREELDHYGIRIYQFPECDSDQ-----------DEDFKFQDMELKKSIPFAVIGSNTIVEKNGKRVRGRLYPWGVVEVENEQHCDFVKLRTMLIRTHMQDLKDVTRETHYENYRAQCIQSL------------------------------------------------------------------------------------------------------------------------------------------------------------------------------------------------------------------------------------------------------------------------------
>A0A0C3SFQ8	396	0.537	7.980E-114	80	502	718	6	387	445
--------------------------------------------------------------------------------SSANGD-SLTANGASRLNGSSPSLPQQPSETGSAPIIR-KKLNGYVGFANLPNQVHRKSVRKGFQFTTMVVGESGLGKSTLINTLFNTGL----------YP---------PKEPLPPSAER-PQTVAIESISADIEENGVRLRLTVVDTPGFGDFVNNEESWKPIVENIESRFDSYLEQENRVN-RQKIADNRVHACLYFIQPTGHSLKPIDVEFMRQLHTKVNLIPVIAKADTLTDEEVADFKARILADIAHHNIHIFQAPTYENE------------DEEALAEAEEIAGQIPFAVVGSDHLVKTlDGREVRGRAYPWGVVEVDNEDHCDFVKLRQMLVRTYMEELREYTNDVLYENWRTQKLVSMGVVQDQSVFKEINPAS-------RMQEERVMHEAKLAKMEAEMKMVFQQKVQEKE-----------------------------------------------------------------------------------------------------------------------------------------------------------------------------------------------------------------------
>A0A433PQ73	396	0.553	7.980E-114	121	502	718	25	368	455
-------------------------------------------------------------------------------------------------------------------------LQGYVGFANLPNQVHRKSVKKGFHFTTMVVGESGLGKSTLVNTLFNTTL----------YPTKNDNVELSSE---------TPQTVEIQAITADIEENGVKLRLTVVDTPGFGDFVNNEESWKPILDNIEARFDAYLEQENRVN-RNKMVDNRIHACIYFIQPTGHALKPLDIEFMRRLHTRVNLIPVIAKSDTLTEDEIRDFKARILDDITYHKIQIYQAPQYEYD------------DSETTTENREIMAKIPFAIVGSDKEVEAeGGRRVRGRKYPWGVIEVDNEEHCDFVKLRQMLIRTHMEELKEHTNDVLYENYRTEKLMAMGIEQDPSVFKEVNPLQKMEEE-------RGLHEAKLSKMESEMKMVFQAKVQEKE-----------------------------------------------------------------------------------------------------------------------------------------------------------------------------------------------------------------------
>A0A6A5YDA8	396	0.565	7.980E-114	120	502	718	74	418	472
------------------------------------------------------------------------------------------------------------------------KLTGYVGFANLPNQWHRKSVRKGFNFNVMVVGESGLGKSTLVNTLFNTSL----------YP---------PKERKPPSLDIIPKTVAIQSISADIEENGVRLRLTVVDTPGFGDFVNNDESWRPIVDNIDFRFDGYLDAENKVN-RMNIVDNRIHACVYFIQPTGHSLKPLDIEVMRRLHTKVNLIPVIAKSDTMTDEEILAFKQRILADVHHHNIQIFEGPRYEMD------------DEETIAENNEIMSKVPFAVVGANTDVQTaDGRKVRGRRYPWGVIEVDNEEHCDFVKLRQMLIRTHMEELKEHTNNCLYENYRSDKLISMGVSQDPSVFKEVNPAVKQEEE-------RSLHEQKLQKMEAEMKMVFQQKVAEKE-----------------------------------------------------------------------------------------------------------------------------------------------------------------------------------------------------------------------
>A0A3M7N1F9	396	0.489	7.980E-114	65	502	718	14	427	481
-----------------------------------------------------------------QPAAVANGISHQIRGASPPVAI---PNGKPLVPQVKQSNPMgvgegaaQTVTSKDPKAAAAaasdlrnvvrRKLTGYVGFANLPNQWHRKSVRKGFNFNVMVVGESGLGKSTLVNTLFNTSL----------YP---------PRERTGPTLDIIPKTVSIQSISADIEENGVRLRLTVVDTPGFGDFVNNDDSWRPIIENIEQRFDAYLEAENKVN-RMNIVDNRVHACVYFIQPTGHSLKPLDIEVMRRLHTKVNLIPVIAKADTLTDDEITSFKQRILADIDHHSIQIFEGPRYELD------------DEETIAENQEIMSKVPFAVVGANyEVTNPEGRKVRGRRYPWGIIEVDNEEHCDFVKLRQMLIRTHMEELKEHTNNFLYENYRSDKLIQMGVSQDPSVFKEVNPAVKQEEE-------RTLHEQKLAKMEAEMKMVFQQKVQEKE-----------------------------------------------------------------------------------------------------------------------------------------------------------------------------------------------------------------------
>UPI0012D3E798	396	0.503	7.980E-114	117	545	718	107	508	509
---------------------------------------------------------------------------------------------------------------------KPKELDGYVGFANLPNQVYRKAVKRGFEFTLMVVGESGLGKSTLINSMFLADIYNQDQH-------------------PGPSH-RIKKTVAVETTKVLLKENGVNLTLTVVDTPGFGDAVDNSNCWVPIIDFVEAKYEEFLTAESRVHRKA-LSDNRVHSCLYFIAPSGHGLKPLDVEFMQRLCDKVNIIPVIAKADTMTPEEVQLFKKQILNEIAQHKIKIYDFPE-------------PLEDEEEAKVLKQLRSRVPFAIVGANTVVEIDGRKVRGRRYPWGTAEVENLDHCDFIALRNMIIRTHLQDLKDVTNNVHYENYRCRKLAGLG---TDGKNSRLSNNLCNQGvmnsfmtvwnPLAQMEEEKREHDMKMKKMEAEMEQVFEMKVKEKKQKLKDSEAELTRRHEERKKALEMQIRELEERKRAFEQEKHEWE----------------------------------------------------------------------------------------------------------------------------------------------------------------------------
>A0A0B2WYJ5	396	0.455	7.980E-114	24	502	718	34	475	529
------------------------PPKLNPLNPMSFDEMYTTPSQHPPRPAPEEPLSESTT--DSTPRTSENSTDNQVK------DLS-SSN--SSDSPTGSPAPPGPIVPSQPAASSIqdvrnivrRKLTGYVGFANLPNQWHRKSVRKGFNFNVMVVayisGESGLGKSTLVNTLFNTSL----------YP---------PRERKGPSLDIIPKTVQIQAISADIEEAGVRLRLTVVDTPGFGDFVNNDESWRPIVDDIERRYDAYLDAENKVN-RMNIVDNRIHACVFFIQPTGHSLKPLDIEVMRRLHTKVNLIPVIAKSDTLTDEEIVSFKARILSDIKHHGIQIFEGPRYELD------------DEETIAENNEIMSKVPFAVVGATNEIKTtDGRAVRGRQYPWGTIEVDNEEHCDFVKLRQMLIRTHMEELKENTNNTLYENYRTDKLIAMGVSQDPSVFKEVNPAVKQEEE-------RALHEQKLAKMEAEMKMVFQQKVAEKE-----------------------------------------------------------------------------------------------------------------------------------------------------------------------------------------------------------------------
>A0A6G1HH74	396	0.510	1.087E-113	84	502	718	5	394	448
------------------------------------------------------------------------------------APAAPAPARSPPTPQSNGSVP-QTVSSKDPKAAAQaasdmrnivrRKLTGYVGFANLPNQWHRKSVRKGFNFNVMVVGESGLGKSTLVNTLFNTSL----------YP---------PRERKEPSLDIIPKTVAIQSISADIEENGVRLRLTVVDTPGFGDFVNNDSSWGPIVNNIEQRFDAYLDAENKVN-RMNIVDNRIHACVYFIQPTGHSLKPLDVEVMRRLHTKVNLIPVIAKADTVTDEELTAFKQRILADIAHHNIQIFEGPRYELD------------DEETIAENNEIMSKVPFAIVGANTEVTNpDGRKVRGRRYPWGVIEVDNEEHCDFVKLRQMLIRTHMEELKEHTNNALYENYRSDKLTAMGVAQDPSVFKEVNPAVKQEEE-------RSLHEQKLQKMELEMKMVFQQKVAEKE-----------------------------------------------------------------------------------------------------------------------------------------------------------------------------------------------------------------------
>UPI0018CF932F	396	0.473	1.087E-113	83	555	718	55	486	514
-----------------------------------------------------------------------------------NGSAGDSNKLTTELQEKENQNQQQKQKPPLPARNKPMEIAGYVGFANLPNQVYRKAVKRGFEFSLMVVGASGLGKSTLINSMFLSDIYN-------------------NEQYPGPSL-RKKKTVAVEATKVLLKENGVNLTLTVVDTPGFGDAVDNTDCWVPILEYVDNKYEEYLTAESRVH-RTQIPDNRVHCCLYFIAPSGHGLRPLDIACMQSLSDKVNLVPVIGKADTLTPDEVHLFKKQILNEIAQHKIKIYDFPSTIEDA------------AEEIKTTQTLRNRVPFAVVGANTIIEVDGKKVRGRRYPWGLVEVENLTHCDFIALRNMVIRTHLQDLKDVTNNVHYENYRCRKLSELGLVDGKARLSNKNPLTQMEEE-------KREHELKMKKMEAEMEQVFDMKVKEKMQKLKDSELELTRRHEERKKALELQIRELDEKRREFEREKKEWE-EVNHITLEE------------------------------------------------------------------------------------------------------------------------------------------------------------------
>A0A167WVJ2	396	0.501	1.087E-113	60	502	718	77	465	519
------------------------------------------------------------TEDDenRKPQTSANGSS---APSPPQAKVSP-------------IAPQSAINESRNIVRR--KLTGYVGFANLPNQWHRKSVRKGFNFNVMVVGESGLGKSTLVNTLFNTSL----------YP---------PKERKGPSLDIIPKTVTIQSISADIEEAGVRLRLTVVDTPGFGDFVNNDESWRPIVDNIEQRFDAYLDAENKVN-RMNIVDNRIHACVFFIQPTGHSLKPLDIEVMKRLHTKVNLIPVIAKSDTLTDDEITAFKRRILADIQYHKVQIFEGPRYELD------------DEETIAENNEILSKVPFAVVGAtNEITNADGRKVRGRRYPWGVIEVDNEEHCDFVKLRQMLIRTHMEELKEHTNNILYENYRTDKLLQMGVSQDPSVFKEVNPAVKQEEE-------RALHDQKLAKMEAEMKLVFQQKVSEKE-----------------------------------------------------------------------------------------------------------------------------------------------------------------------------------------------------------------------
>UPI0015A834E8	396	0.507	1.087E-113	114	547	718	59	461	522
------------------------------------------------------------------------------------------------------------------TSVR--EMDGYVGFANLPNQVYRKAVKKGFEFTLMVVGGAGLGKSTLINSMFLTDI--------------------YSNEYPGPSL-RAKKTVQVETTKVLLKENSVNLHLTIVDTPGFGDAVDNSECWQPIIDYIENKYEEYLNAESRVHRSFS-PDTRVHCCLYFIAPSGHGLKPLDVEFMKRLHDKVNIIPVVAKADSMTPEECASFKRIILGEISRNKINIYDFPECD--------------NEEESKIQKCLKERVPFAVVGSNTVIEVNGKRLRGRRYPWGIAEVENMEHCDFLALRNMLIRTHMQDLKDVTNNVHYENYRCRKL--ASVANDGKSARMSNNFCPQRIlntfmvfwnPLAQMEEERKEHELKMKKMEQDLEQLFELKVREKFKKLKDSEADLERRHEQMKKSLEAQRKELEEKWKAFEAEKASFEAE--------------------------------------------------------------------------------------------------------------------------------------------------------------------------
>A0A8B8EZX6	396	0.459	1.087E-113	0	466	718	119	535	597
MKSSISKSGSVSDS---------RPPSLSDSSSTSKHVAVPPDTMPHPPRSVAEPLAAAQThSTEEHPHHASVHSSH--TP-SHSAS-SDGPNGRDAPSVS----PGDKVKGGSPYKFTAPEQSGYVGFANLPNQVHRKSVKKGFEFTLMVVGESGLGKSTLVNSLFLTDL----------YP----------ERHIHSAAEKISQTVKIDASTVEIEERGVKLRLTVVDTPGFGDSLNSQDCFKPIIQYIDSQFERYLEDESGLNRRH-IVDNRVHCCFYFINPSGHGLRPLDISFMKAVHHKVNIVPVIAKSDTLTLQECQQLKRKVMTQIAENGINLYSLPDCDEDE-----------DEDYREQCRLLKEAVPFAVIGANTVIEVKGKKVRGRMYPWGVVEVENPDHCDFIKLRTMLI-THMQDLQEVTQEVHYENYRAEKLGGGGTAPKKSR-KPRNEETFNE-----------------------------------------------------------------------------------------------------------------------------------------------------------------------------------------------------------------------------------------------------------
>UPI001605548D	396	0.438	1.087E-113	66	551	718	55	524	643
------------------------------------------------------------------PTAATVGGLAA-KPdiSSRNAiDTSVTRTHHTNGNNIedNKEREMkEKMKLDRPEkDKRKKELDGYVGFANLPNQVYRKAVKRGFDFTLMVVGESGLGKSTLTNSMFLADI--------------------YSPEYPGPSL-RLKKTVQVDTSKVTMKENGVNLSLTIVDTPGYGDSIDNSQCWQPILDYIENRYEDFLNAESRVNRKTLL-DSRVHCCLYFIAPSGHGLKALDIEFMKKLHDKVNIIPILSKADTMTPEECSHFKKQVMNQIKQHQIKIYEFPDCD--------------DEEENKINKQMRDRVPFAVVGSNTVVEVDGKKARGRKYPWGTVLVENLEHCDFVALRNMVVRTHLQDLKDVTNNVHYENFRCRKLAGLG-PDGKPVKGFDNNAQSPGIpncfitiwnPLAQMEEEKKNHDAKMKKMEIEMEQVFEMKVKERSQRITDSEKDLKRREEQMKVQLEKLKRDIADKKKQFENDKLVWEqangisVEELRR----------------------------------------------------------------------------------------------------------------------------------------------------------------------
>R4FKK6	395	0.485	2.014E-113	79	497	718	1	379	380
-------------------------------------------------------------------------------PSAVLRDtLSKKHSERAGEISVENSERFSKADKDRLSEKKAKELDGYVGFANLPNQVYRKAVKKGFDFTLMVVGESGLGKSTLINSMFLAEV----------YSAD----------YPGPS-ERVKKTVQVETSRTLLRENGVNLTLTIVDTPGFGDAVDNSNCWQPVIDYIESRYEEFLNAESRVNRRSQSPDTRVHCCLYFIAPSGHGLKPLDVEFMQRLHDKVNIIPVIAKADTMTPEECAHFKKQILNEVAQHKIKIYEFP-DVEDS-----------NDDGKPSGKKLRDRVPMAVVGSNTIVEVDGKKIRGRKYPWGIAEVENLEHCDFIALRNMLIRTHLQDLKDVTNNVHYENYRCRKLAGLG-QDPKQAKSNKNPLAQMEEE-------KREHVLKMKKMETEMEQVFEMK----------------------------------------------------------------------------------------------------------------------------------------------------------------------------------------------------------------------------
>A0A6A6U8E8	395	0.565	2.014E-113	120	502	718	7	351	409
------------------------------------------------------------------------------------------------------------------------KLTGYVGFANLPNQWHRKSVRKGFNFNVMVVGESGLGKSTLVNTLFNTSL----------YP---------PKERKPPSLDISPKTVAIQSISADIEENGVRLRLTVVDTPGFGDFVNNDVSWGPIVEHIDSRFDAYLEAETKVN-RTNIVDNRIHACVYFIQPTGHSLKPLDVEVMRRLHTKVNLIPVIAKADTLTDDEILAFKQRILADIQHNGIQIFEGPRYELD------------DEETIAENNEIMSKVPFAVVGANaEVTTADGRKVRGRRYPWGVIEVDNEEHCDFVKLRQMLIRTHMEELKEHTNNVLYENYRSDKLLAMGVTQDPSVFKEINPAIKQEEE-------RALHEQKLAKMEMEMKMVFQQKVAEKE-----------------------------------------------------------------------------------------------------------------------------------------------------------------------------------------------------------------------
>A0A3B3TI02	395	0.510	2.014E-113	77	459	718	0	355	410
-----------------------------------------------------------------------------MLPiGSRGPDwLSGAEGRCvlcvsAAAEALTAS--WSLNEEQRTEQQRGDPDKEYVGFATLPNQVHRKSVKKGFDFTLMVAGESGLGKSTLVNSLFLTDLYKDRKLLNA--------------------EERITQTVEITKHTVDIEEKGVKLKLTIVDTPGFGDAVNNTECWKSVADYIDQQFEQYFRDESGLN-RKNIQDNRVHCCLYFISPFGHGLRPLDVEFMKALHEKVNIVPILAKADTLTPSEVKKKKIKIREEIEQYGIKIYQFPDCDSDE-----------DEEFKQQDLELKECIPFAVIGSNTVVEAKGKRVRGRLYPWGIVEVENAAHCDFIKLRNMLVRTHMQDLKDVTRETHYENYRAQCIQSMTRMVVKERNRNK------------------------------------------------------------------------------------------------------------------------------------------------------------------------------------------------------------------------------------------------------------------
>A0A165DY66	395	0.509	2.014E-113	80	502	718	6	388	448
--------------------------------------------------------------------------------STGNGDASYTPNGSSKMNGSSPSLPPASTEAGTSPIIRKKLM-GFVGFANLPNQVHRKSVRKGFQFTVMVVGESGLGKSTLINTLFNTTL----------YP---------PKENLPPSAER-PSTVAIESISADIEESGVRLRLTVVDTPGFGDFVNNDDSWKPIIENIESRFDSYLEQENRVN-RQKIVDNRIHACLYFIQPTGHSLKPIDVECMRQLHTKVNLIPIIAKADTLTDEEVAEFKARILADIAYHNIHIFQAPPYENE------------DEEALAEAEEIASKIPFAVVGSDKVVTTpDGRQVRGRAYPWGVVEVDNEDHCDFVKLRQMLVRTYMEELREHTNNVLYENWRTEKLISMGVVQDSSVFKEVNP-------AIRIQEERIMHEAKLAKMEAEMKMVFQQKVQEKE-----------------------------------------------------------------------------------------------------------------------------------------------------------------------------------------------------------------------
>A0A517L4R5	395	0.559	2.014E-113	120	502	718	49	393	449
------------------------------------------------------------------------------------------------------------------------KLTGYVGFANLPNQWHRKSVRKGFNFNVMVVGESGLGKSTLINTLFNTSL----------YP---------PKERKAPSLDIIPKTVSIQSISADIEENGVRLRLTVVDTPGFGDFVNNDASWGPIVENIEARFDSYLDAENKVN-RMNIVDNRIHACVYFIQPTGHSLKPLDVEVMRRLHTKVNLIPVIAKADTLTDDEITAFKQRILADIQYHNIQIFEGPRYELD------------DEETIAENAEIMSKVPFAVVGANaEVTTADGRKVRGRRYPWGVIEVDNEEHCDFVKLRQMLIRTHMEELKEHTNNSLYENYRSEKLTQMGVAQDPSVFKEVNPAVKQEEE-------RSLHEQKLQKMEMEMKMVFQQKVAEKE-----------------------------------------------------------------------------------------------------------------------------------------------------------------------------------------------------------------------
>A0A0D2APW7	395	0.518	2.014E-113	71	502	718	0	395	450
-----------------------------------------------------------------------MAANGA--PPTRP-SPAPaaSPDMAnGTIPQTIASKDPkaAAAVAADSRNIVRRKLTGYVGFANLPNQWHRKSVRKGFNFNVMVVGESGLGKSTLVNTLFNTSL----------YP---------PKERKAPSLDIIPKTVSIQSLSADIEENGVRLRLTVVDTPGFGDFVNNDASWGPIVESIEQRFDAYLDAENRVN-RMNIVDNRIHACVYFIQPTGHSLKPLDVEVMRRLHTKVNLIPVIAKADTLTDDEITAFKKRILDDIAYHHIQIFEGPRYELD------------DEETIAENNEIMSKVPFAVVGANsEVTTADGRKVRGRRYPWGVIEVDNEEHCDFVKLRQMLIRTHMEELKEHTNNKLYEDYRSEKLTAMGVQQDASVFKEVNPAVKQEEE-------RALHEQKLAKMEAEMKMVFQQKVQEKE-----------------------------------------------------------------------------------------------------------------------------------------------------------------------------------------------------------------------
>Q17KS9	395	0.501	2.014E-113	112	547	718	31	424	459
----------------------------------------------------------------------------------------------------------------PVVKSKPKELDGYVGFANLPNQVYRKAVKKGFEFTLMVVGEAGLGKSTLINSLFLSDVY---------HP----------EQHPGPSK-RIKKTVTVESTKVLLKENGVNLTLTVVDTPGFGTAVDNSNCWVPIVEFVENKYEEYLTAESRVH-RMAIPDSRVHVCLYFIAPSGHGLKPLDIEFMQRLCDKVNIIPVISKADTLTPEEITHFKKQILNEIAQHKIKIYDFP-DPSDE------------EEDAKTLRQLRSRVPFAVVGANAIIEIDGRKIRGRRYPWGVVEVESLDHCDFIALRNMVIRTHLQDLKDVTNNVHYENYRCRKLAGLG-NDGKTKLSNKNPLAQMEEE-------KREHESKMKKMEAEMEQVFEMKVKEKKQKLKDSEAELTRRHEERKKALELQIRELEDRRKAFEIEKAEWEQQ--------------------------------------------------------------------------------------------------------------------------------------------------------------------------
>UPI001C71DAD1	395	0.503	2.014E-113	120	546	718	67	463	497
------------------------------------------------------------------------------------------------------------------------EMDGYVGFANLPNQIYRKAVKKGFDFTLMIVGEAGLGKSTLLNSMFLTDI--------------------YSNEYPGPSL-RPKKTVQVEVAKVLLKENGVNLHLTVVDTPGFGDNVDNSECWQPIIDFIENKFEDYLNGESRVHRSF-APDSRIHCCLYFIAPSGHGLKPLDVEFMKRLHDKVNIVPVIAKADTMTPEECATFKKSILGEIARNKINIYEFPDCD--------------DEEENKLLRRLRDRVPFAVVGSNTVIEVNGKRLRGRRYPWGVAEVENMEHCDFLALRDMLIRTHMQDLKEITNNVHYENYRCKKLTAFTdgkpvrISNNLCPQRILNTFMVFWNPLAQMEEEKKEHELKMKKMEQEREVLFEQKVQEKFQKLKDSEADLEKRNEQMKRSLEAQHKELEEKRLAFEREKANFEA---------------------------------------------------------------------------------------------------------------------------------------------------------------------------
>A0A4Y2LKQ3	395	0.448	2.014E-113	61	580	718	45	508	517
-------------------------------------------------------------KRDLFLRHDASTTNYTVAPPNVNSSLGVNSNSSSKESLSSK-------EGDRMKDMSPKDLDGYVGFANLPNQVYRKAVKRGFEFTLMVVGEAGLGKSTLINSMFLTDI--------------------YSSEHPGPSH-RIKKTIQVETTKVLLKESGVNLLLTVVDTPGFGDAVDNSHCWQPISDYIENKYEEYLNAESRVHRTT-IPDGRVHSCLYFIAPSGHGLKPIDVEFMKRLHDRVNIIPIIAKADTMTPEECHHFKKTILSEIAQNQIKIYEFPDCD--------------DEDENRLQKIMKERVPFAVVGSNTLIDVGGKQVRGRRYPWGVAEVENMEHCDFLALRNMLLRTHMQDLKDITNSVHYENFRCRKLAGVG-----SDGKP--ARLCNKNPLDQLEEEKREHENKMKRMEQEMEQVFELKVKEKRQKLKDSEQDLQRRHEQIRLSLAKQAQELEEMRKAFEKEKKDF--ELANKDVEDAFKRMTMDNNS----KEQLDGKEKK-----------------------------------------------------------------------------------------------------------------------------------------
>UPI0014028F67	395	0.574	2.742E-113	124	447	718	21	312	385
----------------------------------------------------------------------------------------------------------------------------YVGFATLPNQVHRKSVKKGFDFTLLVAGESGLGKSTLVNSLFLTDLYK-------------------AKDFL-DTEERITQTVEITKHSVEIEEKGIRLRLTIVDTPGFGDAVNNQECWKPVADYLDQQFEQYFRDESGLN-RKNIVDNRVHCCLYFISPFGHGLRPLDVEFMKAVHDKVNIVPILAKADTLTPAEVNKMKSKIREEIKSYGIKIYQFPDCDSDE-----------DDEFKQQDQELKDSIPFTVIGSNTVVEAKGRRVRGRLYPWGIVEVENPTHCDFVKLRNMLIRTHMQDLKDVTRDVHYENYRAQCIQSM------------------------------------------------------------------------------------------------------------------------------------------------------------------------------------------------------------------------------------------------------------------------------
>A0A3N4LJT5	395	0.557	2.742E-113	120	502	718	32	376	430
------------------------------------------------------------------------------------------------------------------------KLTGYVGFANLPNQWHRKSVRKGFNFNVMVVGESGLGKSTLVNTLFNTSL----------YP---------PKERKGPSADIIPKTVSIQSISADIEENGVRLRLTVVDTPGFGDFVNNDESWRPIVDNIDSRFDAFHDAENKVN-RMNIIDNRVHACVYFIQPTGHSLKPLDIEVMKRLHTKVNLIPVIAKADTLTDEEVAVFKKRILADIHYHDIQIFEGPRYELD------------DDETIAENNEIMSKVPFAVVGSNTEFQnADGRQVRGRKYPWGVIEVDNEEHCDFVKLRQMLIRTHMEELKEHTNNFLYENYRSEKLTSLGVAQDPSVFKEVNPAVKQEEE-------RTLHEQKLAKMEAEMKMVFQQKVAEKE-----------------------------------------------------------------------------------------------------------------------------------------------------------------------------------------------------------------------
>A0A8H5EUI3	395	0.540	2.742E-113	80	502	718	49	428	487
--------------------------------------------------------------------------------SSRNGDVSPNGGPTNASS---PSLVPTTQTGALSSVIRKKLM-GYVGFANLPNQVHRKSVRKGFQFTAMVVGESGLGKSTLINTLFNTSL----------YP---------PKEPISPAAER-SKTVAIESIGADIEENGVRLHLTVVDTPGFGDFVNNDDSWKPIVENIESRFDSYLEQENRVN-RMKIVDNRVHACLYFIQPTGHSLKQLDIEFMRRLHTKVNLIPIIAKSDTMTDEEVMEFKQRILADIEHHNIHIFQAPTYDNE------------DEETIAEAEEIASKIPFAVVGSDTvVVTPDGRQVRGRAYPWGVVEVDNEEHCDFVKLRQMLVRTYMEELREYTNDYLYENWRTEKLLSMGVAQDSSVFKEINP-------AARLQEERVLHEAKLAKMEAEMKMVFQQKVQEKE-----------------------------------------------------------------------------------------------------------------------------------------------------------------------------------------------------------------------
>UPI0015AB2FEB	395	0.505	2.742E-113	64	447	718	63	421	488
----------------------------------------------------------------RPPTPGTPAF---LRPSVVGRTFSvpplePEPLRRFQMSSLDsplspSSRPKSPWGRFDPYDSAEDQDKEYVGFATLPNQVHRKSVKRGFDFTLMVAGESGLGKSTLVNSLFLTDLYR-------------------GRKLLNA-EERIAQTVEITKHTVDIEEKGVKLRLTIVDTPGFGDAVNNTECWKSVEDYIDEQFEQYFRDESGLN-RKNIQDNRVHCCLYFISPFGHGLRPLDVEFMKALHEKVNIVPLLAKADSLTPAEVRKKKTKILEEIEQFDIKIYQFPECDSDE-----------DEDFKLQDQELKDSIPFAVIGSNTVVERKGRRVRGRLYPWGIVEVENPAHSDFLKLRNMLVRTHMQDLKDMTRDTHYENFRSHCIQSM------------------------------------------------------------------------------------------------------------------------------------------------------------------------------------------------------------------------------------------------------------------------------
>A0A835P148	395	0.480	2.742E-113	58	461	718	78	450	492
----------------------------------------------------------GQVPGPRRGVCLALHCCQSrdqplLQPLALPQGLFESHSLSLYEAQAEEVAHSDLLPSiSDP----QDHEKQYVGFATLPNQVHRKSVKKGFDFTLMVAGESGLGKSTLVNSLFLTDLYKDRKLLNA--------------------EERINQTVEIIKHTVDIEEKGVKLKLTIVDTPGFGDAVNNTECWKPITDYIDQQFEQYFRDESGLN-RKNIQDNRVHCCLYFISPFGHGLRPVDVEFMKALHEKVNIVPLIAKADCLIPSEIRKLKERIREEIDKFGIKVYQFPECDSDE-----------DEEFKQQDRELKESAPFAVIGSNTVVEAKGQRVRGRLYPWGIVEVENQAHCDFVKLRNMLIRTHMHDLKDVTCDVHYENYRAQCIQQM-TSKLTQDNRIESP----------------------------------------------------------------------------------------------------------------------------------------------------------------------------------------------------------------------------------------------------------------
>C3ZBD7	394	0.568	3.734E-113	121	458	718	0	302	326
-------------------------------------------------------------------------------------------------------------------------MESYVGFANLPNQVYRKAVKRGFEFTLMVVGESGLGKSTLVNSLFITDLY---------SPS----------EYPGPS-QRITKTVKVETSRVLVKEGGVQLQLTIVDTPGFGDAVDNSNCWKPITDHIEQRFEDYLNSESRVNRRT-MPDNRVHACLYFIGPTGHGLKPLDIEFMKRLHDKVNIIPLIAKADTMTPEECTQFKKKILQEIKENKIQIYEFPE--------------GEDEEDNKLNKKLRERIPFAVVGSNTLLEINGRKVRGRQYPWGVAEVENMDHCDFITLRNMLIRTHMQDLKDVTNNVHYENYRCQKLAGITATNGTEKGKP-------------------------------------------------------------------------------------------------------------------------------------------------------------------------------------------------------------------------------------------------------------------
>A0A8C6MAP1	394	0.561	3.734E-113	124	447	718	10	301	368
----------------------------------------------------------------------------------------------------------------------------YVGFATLPNQVHRKSVKKGFDFTLMVAGESGMGKSTLVNSLFLTDLYKDRKLLNA--------------------EERINQTVEIIKHTVDIEEKGVKLKLTIVDTPGFGDAVNNNECWKPITDYIDQQFEQYFRDESGLN-RKNIQDNRVHCCLYFIPPFGHGLRPVDVEFMKALHEKVNIIPLIAKADCLTPNEIKKLKDRVREEIDKFGIKVYQFPECDSDE-----------DEEFKQLDKELKECTPFAVIGSNTVVEARGQRVRGRLYPWGIVEVENQSHCDFVKLRNMLIRSHMHDLKDVTCDVHYENYRAQCIQEM------------------------------------------------------------------------------------------------------------------------------------------------------------------------------------------------------------------------------------------------------------------------------
>UPI001F08258E	394	0.559	3.734E-113	124	459	718	25	328	383
----------------------------------------------------------------------------------------------------------------------------YVGFATLPNQVHRKSVKKGFDFTLMVAGESGLGKSTLVNSLFLTDLYKDRKLLNA--------------------EERITQTVEITKHTVDIEEKGVKLKLTIVDTPGFGDAVNNTECWKSVADYIDQQFEQYFRDESGLN-RKNIQDNRVHCCLYFISPFGHGLRPLDVEFMKALHEKVNIVPILAKADTLTPTEVKKKKMKIREEIEQYGIKIYQFPDCDSDE-----------DEDFKQQDQELKDSIPFAVIGSNTVVEAKGKRVRGRLYPWGIVEVENSAHCDFVKLRNMLVRTHMQDLKDVTRETHYENYRAQCIQSMTRMVVKERNRNK------------------------------------------------------------------------------------------------------------------------------------------------------------------------------------------------------------------------------------------------------------------
>UPI001180D091	394	0.562	3.734E-113	124	459	718	17	320	403
----------------------------------------------------------------------------------------------------------------------------YVGFATLPNQVHRKSVKKGFDFTLMVAGESGLGKSTLVNSLFLTDLYKDRKLLNA--------------------EERITQTVEITKHTVDIEEKGVKLKLTIVDTPGFGDAVNNTECWKSVADYIDQQFEQYFRDESGLN-RKNIQDNRVHCCLYFISPFGHGLRPLDVEFMKALHEKVNIVPILAKADTLTPTEVKKKKIKIREEIEQYGIKIYQFPDCDSDE-----------DEEFKQQDLELKESIPFAVIGSNTVVEAKGKRVRGRLYPWGIVEVENSAHCDFVKLRNMLVRTHMQDLKDVTRETHYENYRAQCIQSMTRMVVKERNRNK------------------------------------------------------------------------------------------------------------------------------------------------------------------------------------------------------------------------------------------------------------------
>A0A397SPG2	394	0.572	3.734E-113	120	502	718	40	383	439
------------------------------------------------------------------------------------------------------------------------KLQGYVGFANLPNQVHRKSVKKGFHFTVMIVGESGLGKSTLVNTLFGTTL----------YPNKGE---------AEPSDE-TPKTVEIQSLSADIEENGVKLRLTVVDTPGFGDFVNNEESWKPILENIETRFDAYLEQENRVN-RRKMVDNRVHACIYFIAPTGHSLKPLDVEFMRRLHTKVNLIPVIAKSDTLTEDEIKQFKQRILDDIAYHKIQIYQAPQYEYD------------DEETVAENREIISKIPFAIVGSDKEVELpDGRRVRGRKYPWGVIEVDNEEHNDFVKLRQMLIRTHMEELKEYTNDVLYENYRSEKLVTMGVQQDQTVFKEVNPLAKMEEE-------RQLHEAKLQKMESEMKQVFQQKVQEKE-----------------------------------------------------------------------------------------------------------------------------------------------------------------------------------------------------------------------
>R7YP93	394	0.525	3.734E-113	79	502	718	5	393	447
-------------------------------------------------------------------------------PSSPYVERSnPMPNGQIAAPQT----VTSKDPKAAAQAASDmrnivrRKLTGYVGFANLPNQWHRKSVRKGFNFNVMVVGESGLGKSTLVNTLFNTSL----------YP---------PKERKGPSLDIVPKTVLIQSISADIEENGVRLRLTVVDTPGFGDFVNNDESWRTIVENIEQRFDAYLDAENKVN-RMNIVDNRIHACVYFIQPTGHSLKPLDVEVMKRLHTKVNLIPVIAKSDTLTDDEITAFKTRILADIQYHNIQIFEGPRYELD------------DEETIAENNEIMSKVPFAVVGANSEVTSpDGRKVRGRSYPWGVIEVDNEEHCDFVKLRQMLIRTHMEELKEHTNNALYENYRSDKLTSMGVAQDPSVFKEVNPAVKQEEE-------RSLHEQKLAKMEQEMKMVFQQKVAEKE-----------------------------------------------------------------------------------------------------------------------------------------------------------------------------------------------------------------------
>A0A6J2W433	394	0.524	3.734E-113	82	447	718	84	414	478
----------------------------------------------------------------------------------RRGQLS---SASSLDSPLSPSRPKSPWGRFDPYDSAEDQDKEYVGFATLPNQVHRKTVKKGFAFTLMVAGESGLGKSTLVNSLFLTDLYKDRKVPNA--------------------EERIAQTVHITKHTVSIEEKGIKLRLTIVDTPGFGDAVNNTESWKPIEDYIDQQFEQYFRDESGLN-RKNIQDNRVHCCLYFISPYGHGLRPMDVEFMKALHEKVNIVPVLAKADSLTPAEVRRKKLKIREEIEKFGINIYQFPECDSDE-----------DEEFKRQDQELKDSIPFAVIGSNVIVENKGKRFRCRQYPWGMVEVENPAHSDFLKLRNMLVRTHMQDLKDVTRETHYENYRAQCIQSM------------------------------------------------------------------------------------------------------------------------------------------------------------------------------------------------------------------------------------------------------------------------------
>A0A3P8XRJ5	394	0.556	5.083E-113	124	461	718	18	323	352
----------------------------------------------------------------------------------------------------------------------------YVGFATLPNQVHRKSVKKGFDFTLMVAGESGLGKSTLVNSLFLTDLYKDRKLLNA--------------------EERITQTVEITKHTVDIEEKGVKLKLTIVDTPGFGDAVNNTECWKSVADYIDQQFEQYFRDESGLN-RKNIQDNRVHCCLYFISPFGHGLRPLDVEFMKALHEKVNIVPILAKADTLTPNEVKKKKFKIREEIEQYGIKIYQFPDCDSDE-----------DEDFKQQDQELKDSIPFAVIGSNTVVEAKGKRVRGRLYPWGIVEVENSAHCDFVKLRNMLVRTHMQDLKDVTRETHYENYRAHCIQSMTRMVVKERNRKQTP----------------------------------------------------------------------------------------------------------------------------------------------------------------------------------------------------------------------------------------------------------------
>A0A5M3N6F8	394	0.536	5.083E-113	80	502	718	6	386	451
--------------------------------------------------------------------------------SSRaRDDLSPSPN--GYANASNPSVAQSNNAALSSVIRKKLM--GYVGFANLPNQVHRKSVRKGFQFTVMVVGESGLGKSTLVNTLFNTPL----------YP---------AKEVLPPSAERAS-TVAIESIGADIEENGVRLHLNVVDTPGFGDFVNNDDSWRPIVENIESRFDSYLEQENRVN-RQKIMDNRVHACLYFIQPTGHSLKQLDIEFMRRLHTKVNLIPVIAKADTLTDEEIADFKARILADIAHNKIHIFQAPTYENE------------DEEAIAEAEEIASKIPFAVVGSDQVVRTaDGRDVRGRSYPWGVIEVDNEEHCDFVKLRQMLIRTYMEELREHTNNVLYENWRTQKLLSMGVAQDSSVFREINP-------AARMQEERILHEAKLSKMEAEMKMVFQQKVQEKE-----------------------------------------------------------------------------------------------------------------------------------------------------------------------------------------------------------------------
>A0A7R8ATA1	394	0.491	5.083E-113	71	502	718	0	406	460
-----------------------------------------------------------------------MA--SPPPPSNDSPAPASPPSSKPGSPFVERSNPMgsgnaQTVTSKDPKAVAQaatdmknvvrRKLTGYVGFANLPNQWHRKSVRKGFNFNVMVVGESGLGKSTLVNTLFNTSL----------YP---------PKERTGPSHDIIPKTVAIQSISADIEENGVRLRLTVVDTPGFGDFVNNDDSWRSIVENVEQRYDAYLEAENKVN-RTNIIDNRIHACVYFIQPTGHSLKPLDIEVMRRLHNKVNLIPVVAKADTLTDDEISMFKKRILADIEHHSIQIFEGPRYELD------------DEETIAENQEIMSKVPFAVVGANsEVSTSDGRKARGRSYPWGVIEVDNEEHCDFVKLRQMLIRTHMEELKEHTNNHLYENYRSDKLTQMGVAQDPSVFKEVNPAVKQEEE-------RALHEQKLAKMEAEMKMVFQQKVAEKE-----------------------------------------------------------------------------------------------------------------------------------------------------------------------------------------------------------------------
>A0A2D3UX03	394	0.491	5.083E-113	66	502	718	10	414	470
------------------------------------------------------------------PNRASPLPNQATPNGNSASPLVATSNAMPNGGQST----PQTVSSKDPKAAAQaasdmrnivrRKLTGYVGFANLPNQWHRKSVRKGFNFNVMVVGESGLGKSTLVNTLFNTSL----------YP---------PKERKQPSLDFAPKTVSIQSISADIEENGVRLRLTVVDTPGFGDFVNNDESWRPIVENIEQRFDAYLDAENKIN-RMNIVDNRVHACVYFIQPTGHSLKPLDVEVMRRLHTKVNLIPVIAKADTLTDEEIASFKHRILADIHYHNIHIFEGPRYELD------------DEETIAENNEIMSKVPFAVVGANAEVQTpEGRKVRGRRYPWGVIEVDNEEHCDFVKLRQMLIRTHMEELKEHTNNSLYENYRSDKLTSMGVAQDPSVFKEVNPAVKQEEE-------RSLHEQKLAKMELEMKMVFQQKVQEKE-----------------------------------------------------------------------------------------------------------------------------------------------------------------------------------------------------------------------
>A0A2I4AZ54	394	0.491	5.083E-113	63	459	718	72	448	501
---------------------------------------------------------------DRphTPSH--------LRPPTagRAHSDSGSDGSLPQSRSVEFELPSpvSPSRPRSPWAlFDPynnneDQDKEYVGFATLPNQVHRKSVKKGFDFTLMVAGESGLGKSTLVNSLFLTDLYKDRKLLNA--------------------EERITQTVEITKHTVDIEEKGVKLKLTIVDTPGFGDAVNNTECWKTVADYIDQQFEQYFRDESGLN-RKNIQDNRVHCCLYFISPFGHGLRPLDVEFMKALHEKVNIVPVLAKADTLTPSEVKKKKIKIRDEIEQYGIKIYQFPDCDSDE-----------DEDFKQQdlqlkvnsSKQLKESIPFAVIGSNTVVEAKGKRVRGRLYPWGIVEVENTAHCDFITLRNMLVRTHMQDLKDVTRETHYENYRAQCIQSMTRMVVKERNRNK------------------------------------------------------------------------------------------------------------------------------------------------------------------------------------------------------------------------------------------------------------------
>UPI00112D566A	394	0.524	5.083E-113	97	459	718	127	461	509
-------------------------------------------------------------------------------------------------QQI--SVPLlSPsqskslWGKRDPYSSLEDDR-DYVGFATLPNQVHRKSVKKGFEFTLMVAGESGLGKSTLINSLFLTNLYKDRKLL--------------------NSEERISQTIEITKHTVEIEEKGVKLRLTVVDTPGFGDALDNADCWKPIADYVDQQFEQYFRDESGLN-RKNILDNRVHCCLYFISPFGHGLRPLDLEFLKALHERVNVVPILAKADTLTPLEVERKKRKIRDELEHYHINIYQFPDCDSDE-----------DEEFKQQDMELKRCIPFAVTGSNTVVEIDGKRVRGRLYPWGVVEVENPSHSDFVKLRTMLVKTHMQDLKDVTRETHYENYRAQCIQSMTRMVVKERNRNK------------------------------------------------------------------------------------------------------------------------------------------------------------------------------------------------------------------------------------------------------------------
>UPI000C202109	394	0.484	5.083E-113	104	555	718	159	568	594
--------------------------------------------------------------------------------------------------------PPEVRSEIIKERPKLKELDGYVGFANLPNQVYRKAVKKGFEFTLMVVGESGLGKSTLINSMFMTEIYN-------------------STDYPGP-TQRLKKTVAVETTKVLLKENGVNLLLTMVDTPGFGDAVDNSNCWVPVIEYIESKYEDYLNAEARVTRKQ-IPDQRVHSCLYFIQPSGHGLKSLDIEFMKRLCDKVNIIPVIAKADTLTPDECSLFKKQILNEIAQNKIKIYEFPDTLED------------DEEHK-LNKSLRERVPFAVVGSNVVIEQEGKKIRGRKYPWGVAEVENLEHCDFIALRNMVVRTHLQDLKDVTNNVHYENYRCRKLAGLGVDGKPTRISNKNPLAQMDEE-------KREHDLKMKKMEAEMEQVFEMKVREKKQKLKDSEMELTRRHEGTRKTLEQQAKELEEKRRQFELEKEEWE-KENQVTLEE------------------------------------------------------------------------------------------------------------------------------------------------------------------
>A0A167UYZ7	394	0.557	5.083E-113	120	502	718	698	1042	1097
------------------------------------------------------------------------------------------------------------------------KITGYVGFANLPNQWHRKSVRKGFSFNVMVVGESGLGKSTLVNTLFNSSL----------YP---------PKEYSGPSNDILPKTVGIQSTSSDIEENGVRLRLTVVDTPGFGDFVNNDESWRPIVENIESRFDAYLEAENKVN-RMNIVDNRIHACIYFIQPTGHSLKPLDIQVMKLLHTKVNLIPVIAKSDTLTDEEVGNFKQRILADINYHRINIFESPRYELD------------DEETIAENQEIMSKVPFAVVGANTEVTTaDGRKVRGRRYPWGVIEVDNEEHCDFVKLRQMLIRTHMEELKEQTNNVLYEDYRTEKLTQMGVTQDSSVFKEVNPAVKQEEE-------RALHEAKLAKMESEMKAVFQQKVHEKE-----------------------------------------------------------------------------------------------------------------------------------------------------------------------------------------------------------------------
>A0A162ZJ97	394	0.572	6.920E-113	120	502	718	3	346	402
------------------------------------------------------------------------------------------------------------------------KLMGYVGFANFPNQVHRKSVKTGFQFTCMVVGESGLGKSTLVNTLFNTQI----------YP---------NKQPAEPTH-DCPQTVEIQSITTDIEENGVRLRMTVVDTPGFGDFVNNEESWKPILDNIESRFDAYLEQENRVN-RRKMVDNRIHACLYFITPTGHALKPLDVEFMRRLHTRVNLIPVIAKADTLTEEEVVAFKQRILADIKHHNIQIYQAPAYEYD------------DEETIAENREVMSKIPFAIVGSDKEFEVeGGRRVRGRRYPWGVIQVDNEEHCDFVKLRQMLIRTHMEELKEFTNDVLYENYRTEKLSAMGIQQDPSVFKEVNPVQKMEEE-------RLAHEQKLAKMETEMRSVFHAKVQEKE-----------------------------------------------------------------------------------------------------------------------------------------------------------------------------------------------------------------------
>A0A2T4B3T8	394	0.546	6.920E-113	120	502	718	149	493	547
------------------------------------------------------------------------------------------------------------------------KLTGYVGFANLPNQWHRKSVRKGFNFNVMVVGESGLGKSTLVNTLFNTSL----------YP---------PKERKAPSLDIIPKTVTIQSISADIEEAGVRLRLTVVDTPGFGDFVNNDESWRPIVDNIEQRFDAYLDAENKVN-RMNIVDNRIHACVFFIQPTGHSLKPLDIEVMRRLHTKVNLIPVIAKSDTLTDEEIVSFKARILADIKYHGIQIFEGPRYELD------------DEETIAENNEIMSKVPFAVVGATNEIKTaDGRKVRGREYPWGIIEVDNEEHCDFVKLRQMLIRTHMEELKEHTNNNLYENYRTDKLLAMGVSQDPSVFKEVNPAVKQEEE-------RALHEQKLAKMEAEMKMVFQQKVAEKE-----------------------------------------------------------------------------------------------------------------------------------------------------------------------------------------------------------------------
>N6TXN9	394	0.440	6.920E-113	21	545	718	104	578	613
---------------------GATQPQINGDTNSVSSLQNKREMFFSSSATAGAEPHNKDTNRLNkTPSTE--------KPAVPERKETVSEGSHAKDPKEESSKESSPeIVKERP---RVKELDGYVGFANLPNQVYRKAVKKGFEFTLMVVGESGLGKSTLINSMFLTEIYNA-----ADYP---------GP------TQRLKKTVAVETTRVMLKENGVNLLLTMVDTPGFGDAVDNSNCWAPIIEFIESKYEDYLNSEARVTRKVS-PDYRVHCCLYFIQPSGHGLKSLDIEFMKRLCDKVNIIPVIAKADTLTSEECALFKKQIMTEIALHKIKIYEFPETCEE------------DEEHK-LNKSLKERVPFAVVGSNAVIEADGKKTRGRRYPWGIAEVENLEHCDFLALRNMVIRTHLQDLKDVTNNVHYENYRCRKLAGLGADGKPSRISNKNPLAQMDEE-------KREHDAKMKKMEMEMEQVFEMKVREKKQKLKDSESELTRRHEATKKQLEQQAKELEEKRRQFEMEKESWE----------------------------------------------------------------------------------------------------------------------------------------------------------------------------
>A0A8C1AR91	393	0.524	9.422E-113	111	461	718	34	350	394
---------------------------------------------------------------------------------------------------------------ALRMSTRGRNIK-YVGFATLPNQVHRKSVKKGFDFTLMVAGESGLGKSTLINSLFLTDLYKDRKLLNA--------------------EERISQTVEIIKHTVDIEEKGVKLKLTIIDTPGFGDAVNNTQSWKAITDYIDQQFEQYFRDESGLN-RKNIQDNRVHCCLYFIPPFGHGLRPVDVEFMKALQDKVNVVPLISKADCLTPAEMRKMKDRVKEEIEKFGIKVYQFPDCDSDE-----------DEEFKQQDRELKESTPFAVIGSNTIVEVKGQRVRGRLYPWGIVEVENQSHCDFVKLRNMLIRSHMHDLKDITCDVHYENYRAQCIQQM-TSKLTQDNRVESP----------------------------------------------------------------------------------------------------------------------------------------------------------------------------------------------------------------------------------------------------------------
>S2JKZ4	393	0.566	9.422E-113	120	502	718	19	361	417
------------------------------------------------------------------------------------------------------------------------KLQGYVGFANLPNQVHRKSVKTGFQFTCMVVGESGLGKSTLVNTLFNTQL----------YP-PKEIAELTAE---------VPQTVEIKSTTADIEENGVKLKLTVVDTPGFGDFVNNEESWKPILDDIESRCDAYLEQENRVN-RRKMTDNRIHACLYFIAPTGHALKPLDIEFMRRLHTRVNLIPIIAKADTMTEEEVVAFKERILADINYHQIQIYQAPVYEYD------------DMETIAENSEIMSKIPFAVVGSDKEFDVEGRRVRGRMYPWGIIEVDNEDHCDFVKLRQMLIRTHMEELKEYTNDVLYENYRTEKLTAMGIQQDPSVFKEVNPTQKMEEE-------RIAHEQKLAKMESEMRAVFQAKVTEKE-----------------------------------------------------------------------------------------------------------------------------------------------------------------------------------------------------------------------
>A0A507ESZ8	393	0.563	9.422E-113	120	502	718	23	364	419
------------------------------------------------------------------------------------------------------------------------KLAGYVGFHNLPNQVHRKSVKKGFQFTLMVVGESGLGKSTLVNTLFNTSL----------YP---------NKENKEPTHES-PKTVEIQTISADIEENGVKLKLTVIDTPGFGDFVDNEESWRPILENIEARYDAYLEQENRVNRKR-IVDTRVHACLYFIAPTGHSLKPIDIEFMKQLAGRVNLIPVIAKSDTLTEDEIKAFKARILEDIAYNKIQIYQPPMYDND------------DPETVQENKDIISRIPFAIVGSDKEVDVGGKKVRGRKYPWGVIEVDNEDHCDFVKLRQMLVRTHMEELKEYTNEVLYESYRISKLARGGY-EVSSDGSALNPLSKFEEE-------KLAHEQKMAKMEAEMKAVFQQKVAEKE-----------------------------------------------------------------------------------------------------------------------------------------------------------------------------------------------------------------------
>A0A672HVD0	393	0.577	9.422E-113	124	447	718	6	297	425
----------------------------------------------------------------------------------------------------------------------------YVGFATLPNQVHRKSVKKGFDFTLMVAGESGLGKSTLVNSLFLTDLYKDRKLLNA--------------------EERITQTVEITKHTVDIEEKGVKLKLTIVDTPGFGDAVNNTECWKPVADYIDQQFEQYFRDESGLN-RKNIQDNRVHCCLYFISPFGHGLRPLDVEFMKALHEKVNIVPILAKADTLTPMEVKKKKIKIREEIEQYGIKIYQFPDCDSDE-----------DEDFKQQDYELKESIPFAVIGSNTVVEAKGKRVRGRLYPWGIVEVENSAHCDFVKLRNMLVRTHMQDLKDVTRECHYENYRAHCIQSM------------------------------------------------------------------------------------------------------------------------------------------------------------------------------------------------------------------------------------------------------------------------------
>G7E5J8	393	0.520	9.422E-113	84	502	718	18	392	448
------------------------------------------------------------------------------------AALSPIPN-----SQSHASMPNgKPPGSPGPAVVRKKLM-GYVGFANLPNQVHRQSVRKGFQFTCMVVGESGLGKSTLVNTLFNTSL--------------------YAKKQPLPPHAERPKTIAIESISADIEENGVKLRLTVVDTPGFGDFVNNSECWKPVLDNIEARFDAYLEQENRVN-RAKMVDNRVHACIYFIEPTGHALKPIDVEFLRRLHNRVNIIPVIAKADTMTDDEIASFKQRILADLAHHGIQTFVAPQYDQE------------DEETIAENTEIMSKIPFAVVGSDQEVMGpDGKPVRGRQYPWGLIDVDNEDHCDFVKLRQMLIRTHMEELKEHTNMALYEQYRSEKLLGMGVTQDRSVFKEINP-------AAKIAEERSLHDSKLSKMEAEMKMVFQQKVHEKE-----------------------------------------------------------------------------------------------------------------------------------------------------------------------------------------------------------------------
>A0A8H6FAB7	393	0.549	9.422E-113	120	502	718	71	415	472
------------------------------------------------------------------------------------------------------------------------KLTGYVGFANLPNQWHRKSVRKGFNFNVMVVGESGLGKSTLVNTLFNTSL----------YP---------PKERKGPSLDIIPKTVSIQSISADIEENGVRLRLTVVDTPGFGDFVNNDDSWRPIVENIEQRFDAYLDAENKVN-RMNIVDNRVHACVYFIQPTGHSLKPLDIEVMRRLHTKVNLIPVIAKSDTLTDEEIMSFKARILTDIHHHSIQIFEGPRYELD------------DDETIAENQEIMSKVPFAVVGANSEVTSpEGRKVRGRRYPWGVIEVDNEDHCDFVKLRQMLIRTHMEELKEHTNNALYENYRSDRLTQMGVAQDPSVFKEVNPAVKQEEE-------RTLHEQKLAKMESEMKMVFQQKVAEKE-----------------------------------------------------------------------------------------------------------------------------------------------------------------------------------------------------------------------
>A0A6P7VIA8	393	0.509	9.422E-113	104	544	718	30	442	481
--------------------------------------------------------------------------------------------------------PPVPgtvPAAAPPPGSAPREggtspyasngrheAEGYVGFASLPNQVYRKAVKKGFEFTLMVVGESGLGKSTLLNSMFLTDV--------------------YSNEYPGPS-QRVKKTVQVETTRVVLREGSVHLCLTVVDTPGFGDAVDNSQCWQPVADYVEAQFARYLDAESRVH-RSALSDGRVHCCLYFIAPSGHGLKPLDVEFMKCLHDKVNIIPVVAKADTMTPEECSLFKRTILNEMTQHKIRLYEFPDCD--------------DEEENKRQKPLRERVPFAVVGSNTVVEVNGKRVRGRKYPWGVAEVENMEHCDYLALRNMLLRTHMQDLKDITNSVHYENYRCRKLAGVGGAAD--------PGRSNKNPLAQMEEEKKEHEAKMQRMEKEMEQVFEMKVREKMHKLKESEADLQRRHEQMKKSLEQQKLELEEKRRNFEKEKAAF-----------------------------------------------------------------------------------------------------------------------------------------------------------------------------
>UPI0018EA98F7	393	0.456	9.422E-113	23	447	718	48	449	518
-----------------------QPEEEHQTLDHQLPVPHEVEGTETATNGRLPSLPRTPPVSHPIPCHPAVSPTVPHRPNRVRPDaaFQPMPLRRQLASQVSmdcplspVSRPLSPWGRFDPYDCQEDQDKEYVGFATLPNQVHRKTVKKGFTFTLMVAGESGLGKSTLINSLFLTDLYKDRK-----VPNAQE---------------RINQTVNIVKHAISIEEKGIKLRLTTIDTPGFGDAINNTESWKPIEDYIDQQFEQYFRDESGLN-RRNIQDNRVHCCLYFISPFGHGLRPLDVECMKALHEKVNIIPVLAKADSMTQAEVWRKKMKIREEIKQFGINIYQFPECDSDE-----------DEDFKKQDQILKDSIPFAVIGSNVQVENNGRKFRGRVYPWGVVEVEDPAHSDFLILRNMLVRTHMQDLKDVTRETHYENYRAQCIQNM------------------------------------------------------------------------------------------------------------------------------------------------------------------------------------------------------------------------------------------------------------------------------
>A0A4U6XK39	393	0.497	9.422E-113	65	502	718	124	531	585
-----------------------------------------------------------------QPAMVDMALPTA-PPASSEGSPATSPPPSRAPTSPPAEEPASDPyqaggaSSAPSSDLRNivrRKLTGYVGFANLPNQWHRKSVRKGFNFNVMVVGESGLGKSTLVNTLFNTSL----------YP---------PKERKGPSLDILPKTVQIQSISADIEEAGVRLRLTVVDTPGFGDFVNNDESWRPIVDNIEQRYDAYLDAENKVN-RMNIVDNRIHACVFFIQPTGHSLKPLEIEVMRRLHTKVNLIPVIAKADTLTDEEIANFKSRILSDIKYHDIQIFEGPRYELD------------DEETIAENNEIMSKVPFAVVGAtNEITNADGRKVRGRSYPWGVIEVDNEEHCDFVKLRQMLIRTHMEELKEHTNNSLYENYRTDKLIGMGVSQDPSVFKEVNPAVKQEEE-------RALHEQKLAKMEAEMKMVFQQKVAEKE-----------------------------------------------------------------------------------------------------------------------------------------------------------------------------------------------------------------------
>U5EZI2	393	0.515	9.422E-113	117	545	718	305	705	775
---------------------------------------------------------------------------------------------------------------------KPKELDGYVGFANLPNQVYRKAVKKGFEFTLMVVGESGLGKSTLINSMFLSDVY---------HP----------EQYPGPSF-RIKKTVAVENTKVLLKENLVNLTLTVVDTPGFGDAVDNSNCWVPIIDFVESKYEEYLTAESRVHRKA-MSDSRVHCCLYFIAPSGHGLKPLDIEFMQRLCDKVNIIPVIAKADTLTPEEITQFKKQILNEIAQHKIKIYDFP-EPLD------------DEDDAKTLKQLRSRVPFAVVGANAIIEVDGRKVRGRRYPWGIAEVENLEHCDFIALRNMVIRTHLQDLKDVTNNVHYENYRCRKLAGLG---NDGKTKLSNNLCAQGVmnsfmtvwnPLAQMEEEKREHDSKMKKMEAEMEQVFEMKVKEKKQKLKDSELELTRRHEERKKALELQIRELEDRRRAFEQEKHEWE----------------------------------------------------------------------------------------------------------------------------------------------------------------------------
>A0A8H6XED2	393	0.524	9.422E-113	80	502	718	529	922	980
--------------------------------------------------------------------------------SSRNGDVTPN-GMANASN-------PSLSNNGLPSVIRKKLM-GYVGFANLPNQVHRKSVRKGFQFTAMVVGESGLGKSTLINTLFNTTLYPPKEHlpPSAERPKTVAIeSIGAG-EFPfvYPSDF----CSSIFSRT-DIEENGVRLHLTVVDTPGFGDFVNNDDSWKPIVENIESRFDSYLEQENRVN-RTKIVDNRVHACLYFIQPTGHSLKEIDIEFMRRLHTKVNLIPVIAKADTMTDEEIGEFKERILSDIAHHNIHIFQAPTYDNE------------DEETIAEHEEIASKIPFAVVGSDkPVVTPDGREVRGRAYPWGVVEVDNEEHCDFVKLRQMLVRTYMEELREYTNDVLYENWRTEKLMSMGVAQD-------STVFKEINPAARMQEERVLHEAKLAKMEAEMKMVFQQKVQEKE-----------------------------------------------------------------------------------------------------------------------------------------------------------------------------------------------------------------------
>UPI00112D9266	393	0.559	1.283E-112	124	459	718	5	308	356
----------------------------------------------------------------------------------------------------------------------------YVGFATLPNQVHRKSVKKGFEFTLMVAGESGLGKSTLINSLFLTNLYKDRKLL--------------------NSEERISQTIEITKHTVEIEEKGVKLRLTVVDTPGFGDALDNADCWKPIADYVDQQFEQYFRDESGLN-RKNILDNRVHCCLYFISPFGHGLRPLDLEFLKALHERVNVVPILAKADTLTPLEVERKKRKIRDELEHYHINIYQFPDCDSDE-----------DEEFKQQDMELKRCIPFAVTGSNTVVEIDGKRVRGRLYPWGVVEVENPSHSDFVKLRTMLVKTHMQDLKDVTRETHYENYRAQCIQSMTRMVVKERNRNK------------------------------------------------------------------------------------------------------------------------------------------------------------------------------------------------------------------------------------------------------------------
>A0A6P5AXC0	393	0.595	1.283E-112	111	441	718	23	320	388
---------------------------------------------------------------------------------------------------------------ASSKQFVNPEQPGYVGFANLPNQVHRKSVKKGFEFTLMVVGESGLGKSTLINSLFLTDL----------YP---------EREIPGA-AEKIEQTVKIDASTVEIEERGVKLRLTVVDTPGYGDAINSKDCFKPILSYIDDQFERYFHDESGLN-RRNIVDNRVHCCFYFISPYGHGLKPLDVEFMKALHHKVNIVPVIAKADTLTPKEVRALKARILEEIAQHGIKIYQMPDCDSDE-----------DEDFKEQCRLLKAAVPFAVVGSNQMIEVKGKKVRGRLYPWGVVEVENPEHCDFIKLRTMLI-THMQDLQEVTQDVHYENYRA------------------------------------------------------------------------------------------------------------------------------------------------------------------------------------------------------------------------------------------------------------------------------------
>A0A4P9XQP9	393	0.560	1.283E-112	109	502	718	6	357	405
-------------------------------------------------------------------------------------------------------------RQGNPAKKK--QLQGYVGFANLPNQVHRKSVKKGFHFTVMVVGESGLGKSTLVNTLFNTSL----------YP---------SKEGAAPSSE-TPKTVDIQAISADIKENGVNLKLTVVDTPGFGDFVNNEESWKPILDNIEARFDAYLEQENRVN-RQRIVDNRVHACLYFIAPTGHALKPLDIEFMRRLHTRVNLIPVIAKSDTLTEEEIADFKKRILADIAFHKIQIFQAPQYEYD------------DPETVGENREIMSKIPFAIVGSESIIDVGGRQVRGRQYPWGVIEVDNEEHNDFVKLRQMLIRTHMEELKQHTADTLYENYRTAKLQSMGITQDPSVFQEVNP-------IARMEEEKRQHEAKMQKMEAEMRMVFQQKVQEKE-----------------------------------------------------------------------------------------------------------------------------------------------------------------------------------------------------------------------
>A0A8C8G966	393	0.494	1.283E-112	66	447	718	7	343	410
------------------------------------------------------------------PPSSSLHHC----PSPLSPSSSPP-----------HLLSSSPPylLSSSPTLLPSPSPKEYVGFATLPNQVHRKSVKKGFDFTLMVAGESGLGKSTLVNSLFLTDLHKDRKLLSA--------------------EERISQTVEITKHTVDIEEKGVKLKLTIVDTPGFGDAVNNTECWRPITDYIDQQFEQYFRDESGLN-RKNIQDNRVHCCLYFIPPFGHGLRPVDIEFMKALQDKVNVVPLISKSDCLTPNEIRKLKDRVREEIDKFGIKVYQFPDCDSDE-----------DEEAKQKDRELKESTPFAVIGSNMVVETRGQKVRGRLYPWGIVEVENQSHCDFVKLRTMLIRTHMHDLKDITCDCHYENYRAHCIHTM------------------------------------------------------------------------------------------------------------------------------------------------------------------------------------------------------------------------------------------------------------------------------
>A0A060SH21	393	0.444	1.283E-112	8	502	718	16	473	532
--------WMVlpkpGLRFGATNSSKGKQGQRSRPPSISSPVAVPFLAAIHLAQGSPDSSSSS---SHPQPPLSSFdpASFQMSDYGSTNGDTSLSPTGNGRLNGSSPSLQPSAPDSVMSPIIRKKLM-GFVGFANLPNQVHRKSVRKGFQFTAMVVGESGLGKSTLINTLFNTTLYPPKAP----LP---------------PSAER-PSTVAIESISADIEENGVRLRLTVVDTPGFGDFVNNDECWKPIVENIEARFDSYLEQENRVN-RQKIVDNRVHACLYFIQPTGHSLKPIDIEFMRQLHTRVNLIPIIAKADTLTDEEVAEFKARVLADIQYHKIHIFEAPTYENE------------DEEALAEAKEIMSKIPFAVVGSDKLVKTpDGREVRGRAYPWGVVEVDNEDHCDFVKLRQMLVRTYMEELREYTNDVLYENWRTDKLLSMGVVQD-------STVFKEINPAIRIQEERIMHEAKLAKMEAEMKMVFQQKVQEKE-----------------------------------------------------------------------------------------------------------------------------------------------------------------------------------------------------------------------
>A0A6J2T4E1	393	0.465	1.283E-112	65	555	718	74	530	558
-----------------------------------------------------------------SPSVAAaAAAMSKLQMSEGSAGLATTQASTnGDSNKLTHDLhekegAQKPQKPPLPVRQKPMEIAGYVGFANLPNQVYRKAVKRGFEFTLMVVGASGLGKSTLINSMFLSDIYN-------------------AEQYPGPSL-RKKKTVAVEATKVMLKENGVNLTLTVVDTPGFGDAVDNSNCWVPILEYVDSKYEEYLTAESRVYRKS-ISDNRVHCCLYFIGPSGHGLLPLDIACMQSLSDKVNLVPVIAKADTMTPDEVHLFKKQILNEIAQHKIKIYDFPATLEDA------------AEESKATQNLRNRVPFAVVGANTIIEQDGKKVRGRRYPWGLVEVENLTHCDFIALRNMVIRTHLQDLKDVTNNVHYENYRCRKLSELGLVDGKARLSNKNPLTQMEEE-------KREHEQKMKKMEAEMEQVFDMKVKEKMQKLKDSELELARRHEERKKALELQIRELEEKRREFEREKKEWE-DMNHVTLEE------------------------------------------------------------------------------------------------------------------------------------------------------------------
>A0A8J6LIH4	393	0.522	1.283E-112	107	457	718	216	562	711
-----------------------------------------------------------------------------------------------------------PLVTSLPTKRKSCSLdletSGYVGFANLPNQVHRKSVKKGFEFTLMVVGESGLGKSTLVNALFLTDLYPERQVPDAIGNVVSlKVLELRSPIaHGEHSvFQKMKQTVKLEPSTVEIEERGVKLRLTVVDTPGYGDAIDNTDSFSEIIKYIDDQFERFLRDESGLN-RKNIMDNRIHCCFYFISPFGHGLKPLDVEFMKQLHNKVNIVPVIAKADVLTKKEMQRLKKKVMDEIQEHGIRIYSLPECDSDE-----------DEEYKEQVRQLKQAVPFAVCGANTLLEVRGRKVRGRLYPWGVVEVENPEHCDFIKLRTMLI-THMQDLQEITQQVHYENYRSEHLARGGVskRNTIVDDK--------------------------------------------------------------------------------------------------------------------------------------------------------------------------------------------------------------------------------------------------------------------
>UPI0019546667	393	0.488	1.283E-112	112	577	718	271	709	715
----------------------------------------------------------------------------------------------------------------PVVKSKPKELDGYVGFANLPNQVYRKAVKKGFEFTLMVVGESGLGKSTLINSMFLSEVYH-------------------AEQHPGPSK-RVKKTVAVESTKVLLKENGVNLMLTVVDTPGFGDAVDNSNCWIPVVDFVESKYEEYLTAESRVH-RTAIPDTRVHVCLYFIAPSGHGLKPLDIEFMQRLCDKVNIIPVIAKADTLTPEEITAFKKQILNEIAQHKIKIYDFPE-------------PLEEEEDAKTLRQLRSRVPFAVVGANAIIEIDGRKVRGRRYPWGVAEVENLDHCDFIALRNMVIRTHLQDLKDVTNNVHYENYRCRKLAGLGndgktkmsnnLCNIGTINANSFGTGWN--PLAQMEEEKREHESKMKKMEAEMEQVFEMKVKEKKQKLKDSEAELTRRHEERKKALELQIRELEDRRKAFEMEKGEW--EQSNGVTLEDLRRKSLEANSKETVDgKDKGKK--------------------------------------------------------------------------------------------------------------------------------------------
>UPI000C297205	393	0.556	1.283E-112	124	459	718	585	888	940
----------------------------------------------------------------------------------------------------------------------------YVGFATLPNQVHRKSVKKGFDFTLMVAGESGLGKSTLVNSLFLTDLYRDRKLL--------------GAE------ERIVQTVEITKHAVDIEEKGVRLRLTIVDTPGFGDAVNNTECWKPVAEYIDQQFEQYFRDESGLN-RKNIQDNRVHCCLYFISPFGHGLRPLDVEFMKALHRRVNIVPILAKADTLTPPEVDRKKRKIREEIEHFGIKIYQFPDCDSDE-----------DEDFKLQDQALKESIPFAVIGSNTVVEARGRRVRGRLYPWGIVEVENPGHCDFVKLRTMLVRTHMQDLKDVTRETHYENYRAQCIQSMTRLAVKERNRNK------------------------------------------------------------------------------------------------------------------------------------------------------------------------------------------------------------------------------------------------------------------
>A0A8C5LAJ7	392	0.556	1.746E-112	124	459	718	24	327	379
----------------------------------------------------------------------------------------------------------------------------YVGFATLPNQVHRKSVKKGFDFTLMVAGESGLGKSTLVNSLFLTDLYRDRKLL--------------GAE------ERIMQTVEITKHAVDIEEKGVRLRLTIVDTPGFGDAVNNTECWKPVAEYIDQQFEQYFRDESGLN-RKNIQDNRVHCCLYFISPFGHGLRPLDVEFMKALHQRVNIVPILAKADTLTPPEVDRKKCKIREEIEHFGIKIYQFPDCDSDE-----------DEDFKLQDQALKESIPFAVIGSNTVVEARGRRVRGRLYPWGIVEVENPGHCDFVKLRTMLVRTHMQDLKDVTRETHYENYRAQCIQSMTRLVVKERNRNK------------------------------------------------------------------------------------------------------------------------------------------------------------------------------------------------------------------------------------------------------------------
>UPI000521768E	392	0.510	1.746E-112	115	546	718	8	398	424
-------------------------------------------------------------------------------------------------------------------AQQPKALDSYVGFANLPNQLYRKSVKQGFEFTLMVVGESGLGKSTLINSLFLSDL--------------------YSNEYPGPSL-RIKKTVKVETTKVLIKENGVTLRLTIDDTPGFGDAVDNSNCWQAVINHIEKKFEDYLNAESMVT-RSKLADNRVHCCLYFIAPTGHGLKPLDVEFMKNLHDKVNIIPLIAKADTMTPEECLRFKKQIMKEIHEHKIQLYEFPECE--------------DEEENRLNRKLKSRVPFAVVGSNTVLEIGGRRVRGRQYPWGVAEVENIDHCDFTVLRNMLVRTHMQDLKDVTNNVHYENYRSKKLSSVTTTTMDGR-----SKAQTKSPLAQMEEEKSEHMQKMKKMEMEMEEVFRMKVHEKKQKLQESEADLSRRHEAMKKKLEAEYAALDEKQRQYEKDKQDFEA---------------------------------------------------------------------------------------------------------------------------------------------------------------------------
>J6EP24	392	0.518	1.746E-112	83	502	718	21	401	457
-----------------------------------------------------------------------------------SAEPSPDHHEVAYLNGNgSAGADISTNGIPTPVVVRKT-LSSWVGFSNLPNQVHRRSVRRGFQFVAMVVGESGLGKSTLINTLFETKLYQ---------P----------KVIPEPGTDR-GKTVNIESISAEIEENGVRLKLTVVDTPGFGDFVNNDECWKPIVDNIEARYDAYLEQENRVN-RLKMTDNRIHACIYFIQPTGHALKPIDIEFMKRLHTKVNLIPVIAKADTLTEEEVELFKRRVLSDIHHHGIRIFEPPQYERD------------DEETQQENQEIISKIPFAVVGSDQVVQApDGRSVRGRSYPWGVIEVDNETHCDFVKLRQMLVRTHMEELREHTNDVLYENYRTEKLRAMGVTQDESVFKETNPAAKQ-------AEERAMHEAKLAKMEAEMKMVFQQKVQEKE-----------------------------------------------------------------------------------------------------------------------------------------------------------------------------------------------------------------------
>A0A1Y2BEE3	392	0.510	1.746E-112	82	502	718	29	411	467
----------------------------------------------------------------------------------RSGGISPnsratSPNASYANGGTTmSALPATP----TPAVQRKV-LQSWVGFSNLPNQVHRRSVRRGFQFTAMVVGESGLGKSTLINTLFETKLY---------AP----------KEYPPPGVER-GKTVQIESISADIEENGVRLKLTIVDTPGFGDYVNNDESWKPIVDNIEARFDAYLEQENRVNRKQLI-DNRIHACIYFIQPTGHSLKPIDIEFLRRLHTKVNLIPVIAKADTLTDEEITSFKQRVLADIAHHGIRIFQPPQYENE------------DEETIQENEEILSKVPFAVVGSDTLVRAaDGRQVRGRAYPWGVIEVDNESHCDFVKLRQMLVRTHMEELREHTNDVLYEDYRTDKLRAMGVSQDESVFKETNPAIKQ-------AEERTLHEAKLAKMETEMKMVFQQKVQEKE-----------------------------------------------------------------------------------------------------------------------------------------------------------------------------------------------------------------------
>A0A2U9B9X9	392	0.374	1.746E-112	74	612	718	62	586	1121
--------------------------------------------------------------------------QMSLMKSTLSVFLSP-PTLHTHTHTHTHDYSPrcgchlllertDASWALSPDDGEDKE---YVGFATLPNQVHRKSVKKGFDFTLMVAGESGLGKSTLVNSLFLTDLHKDRKLLNA--------------------EERISQTVEITKHTVDIEEKGVKLKLTIVDTPGFGDAVNNTECWRPVTDYIHQQFEQYFRDESGLN-RKNIQDNRVHCCLYFIPPFGHGLRPVDVEFMKALQDKVNVVPLIAKADCLTPSEIKKLKEQLREEIDKYGIKIYQFLDCDSDE-----------DEEFKQQDKELKESTPFAVIGSNTVVEARGQRVRGRLYPWGIVEVENPSHCDFVKLRTMLIRTHMHDLKDITGDCHYENYRAQCIQTMTSSSGANPERsaPSSGMYKLEIelkrGHNLAVRDRGGSSDPYVKIRLANKDVFRSKTIHKNLNPVWDEKTTVIMDSLSEPLNIKVFDYDFGLQDDFMGS--AYlyleSLEQHRTiplTLVLKDPQYPCEDLGSLELAVTLTPKDSPIEERRDSTTMLLRRSWKRSTKQQQSMRLSEMH---------------------------------------------------------------------------------------------------------
>A0A1A8ESQ3	392	0.549	2.377E-112	121	453	718	6	302	308
-------------------------------------------------------------------------------------------------------------------------LEGYVGFANLPNQVYRKSVKRGFEFTLMVVGESGLGKSTLINSLFLTDL--------------------YSPEYPGPSN-RIKKTAQVEQSKVLVKEGGVQLLLTIVDTPGFGDAVDNSSCWQPVIDYIDSKFEDYLNAESRVNRRQ-MPDNRVQCCLYFIAPSGHGLKSLDIEFMKRLHEKVNVIPLIAKADTMTPEECQQFKRQIMNEIHEHKIKIYDFPETD--------------DEEEMKMIRRIKDRLPLAVIGSNTIIEVNGKRARGRQYPWGVAEVENGEHCDFTILRNMLIRTHMQDLRDVTNNVHYENYRSRKLAAVTYNGVD------------------------------------------------------------------------------------------------------------------------------------------------------------------------------------------------------------------------------------------------------------------------
>A0A4W3JNQ6	392	0.564	2.377E-112	124	447	718	13	304	333
----------------------------------------------------------------------------------------------------------------------------YVGFATLPNQVHRKSVKKGFDFTLMVAGESGLGKSTLVKSLFLTDLYKDRKLLNA--------------------EERINQTVEIIKHTVDIEEKGVKLKLTIVDTPGFGDAVNNMQSWKPIADYIDQQFEQYFRDESGLN-RKNIQDNRVHCCLYFISPYGHGLRPVDTEFMKALHEKVNIVPVIAKADSLTPIEVKKLKERIRDEIELFGIKIYQFPECDSDE-----------DDDFKQQDKELKESIPFAVIGSNTVVEARGQRVRGRLYPWGIVEVENQSHCDFVKLRNMLIRTHMQDLKDVTWDVHYENFRARCIQEM------------------------------------------------------------------------------------------------------------------------------------------------------------------------------------------------------------------------------------------------------------------------------
>A0A4P9YSK5	392	0.527	2.377E-112	117	541	718	16	398	421
---------------------------------------------------------------------------------------------------------------------KKKQLQGYVGFANLPNQVHRKSVKKGFHFTVMVVGESGLGKSTLINTLFNTAL----------YPPKNNMA-------PSPET---PKTVDIQAISADIKENGVNLKLTVVDTPGFGDFVNNEESWKPILENIEARFDAYLEQENRVN-RQRIVDNRVHSCIYFIAPTGHALKPLDIEFMRRLHTRVNLIPVIAKSDTLTEEEISEFKKRILADIQYHKIQIFQAPQYEYD------------DPETIAENREIMSKIPFAIVGSDTIVEVNGRKVRGRQYPLGVIEVDNEEHNDFVKLRQMLIRTHMEELKQHTADVLYENYRTGKLQSMGITQDPSVFQEVNP-------IARMEEEKRQHEAKMQKMEGEMRLVFQQKVQEKE--SKLKQSEEELYARHKEMKDALEKQRAELEEKKKRLEM--------------------------------------------------------------------------------------------------------------------------------------------------------------------------------
>A0A3L8SC97	392	0.516	2.377E-112	77	448	718	62	398	441
-----------------------------------------------------------------------------VTPSSnyPNFDFSFSPE-LGLCQDLTVKLPVSETGLYPAKMTPATQQEGYVGFANLPNQVHRKSVKKGFEFTLMVVGESGLGKSTLINSLFLTDLYPE-----RYIP---------GA------AEKIERTVQIEASTVEIEERGVKLRLTVVDTPGYGDAINSQDCFKTIIHYIDNQFERYLHDESGLNRRH-IIDNRVHCCFYFISPFGHGLKPLDVEFMKALHGKVNIVPVIAKADTLTLKERERLKRRVLDEISEHGIRIYQLPDADSDE-----------DEEFKEQT---RASIPFAVIGSNQLIEVKGKKIRGRLYPWGVVEVENPEHNDFLKLRTMLV-THMQDLQEVTQDLHYENFRSERLKRTG-----------------------------------------------------------------------------------------------------------------------------------------------------------------------------------------------------------------------------------------------------------------------------
>A0A6G1G1X6	392	0.505	2.377E-112	59	502	718	3	402	456
-----------------------------------------------------------QANIESSP-PAANA-----QPYVE--RSNPMPNGSGSAPQT----VTSKDPKAAALAASDLRnivrrkLTGYVGFANLPNQWHRKSVRKGFNFNVMVVGESGLGKSTLVNTLFNTSLYP---------PRDRK---------P-PSLDIIPKTVSIQSISADIEENGVRLRLTVVDTPGFGDFVNNEDSWRPIVENIEQRYDAYLDAENKVN-RMNIVDNRVHACVYFIEPTGHSLKPLDVEVMRRLHTKVNLIPVVAKADTLTDDEISAFKARILADIEYHHIQIFEGPRYELD------------DDETIAENNEIMAKVPFAVVGANQEVSTpDGRKVRGRRYPWGVIEVDNEEHCDFVKLRQMLIRTHMEELKEHTNNFMYENYRSDKLTAMGVAQDPSVFKEINPAVKQEEE-------RSLHEQKLQKMELEMKMVFQQKVSEKE-----------------------------------------------------------------------------------------------------------------------------------------------------------------------------------------------------------------------
>A0A6A6GR51	392	0.482	2.377E-112	79	502	718	9	407	462
-------------------------------------------------------------------------------PATRA---SPGPQVPNGKPTVPAGSPPQPPQQGQSVITKDAKaaqaaaldtknivrrkLTGFVGFANLPNQWHRKSVRKGFNFNVMVVGESGLGKSTLVNTLFNTSL----------YP---------PKERKQPSLDFAPKTVAVQSISADIEENGVRLRLTVVDTPGFGDFVNNDDSWRPIVENIDQRFDAYLDAENKIN-RMNIVDNRIHACVYFIQPTGHSLKPLDVEVMRRLHTKVNLIPVIAKSDTLTDEEIVSFKQRILSDINHHNIQIFEGPRYELD------------DEETIAENNEILSKIPFAVVGANTEVTTpEGRRVRGRKYPWGTIEVDNEDHCDFVKLRQMLIRTHMEELKEHTNNYLYEGYRSDKLEGLGMQSDPNVFREVNPAAKQEEE-------RSLHEQKLEKMEREMRMVFQQKVQEKE-----------------------------------------------------------------------------------------------------------------------------------------------------------------------------------------------------------------------
>A0A6A6A6G7	392	0.500	2.377E-112	79	502	718	18	409	463
-------------------------------------------------------------------------------PATLNGSLGMDHTLSMSDRQS----PAIPqtVTAKDPKAAAAmandmnivrRKLTGYVGFANLPNQWHRKSVRKGFNFNVMVVGESGLGKSTLVNTLFNTSL----------YPPKER----------QPPSLDISKTVSIQSISADIEENGVRLRLTVVDTPGFGDFINNDESWDPIVKNIEQRFDAYLDAENKVN-RVNIVDNRIHAVVYFIQPTGHSLKPLDIEVMKKLHTKVNLIPVIAKADLVTDEEIDNYKKRILADINHHNIRIFEGPRYELD------------DEETIAENQEIMAKVPFAVVGSNSEVTTpDGRKVRGRQYPWGVVEVDNEEHCDFVKLRQMLIRTHMEELKENTNNVLYENYRSDKLTAMGVQQDSSVFKEINPAVKQEEE-------RSLHEQKLQKMEMEMKMVFQQKVQEKE-----------------------------------------------------------------------------------------------------------------------------------------------------------------------------------------------------------------------
>A0A161TC78	392	0.450	2.377E-112	24	502	718	60	514	568
------------------------PSTPPARLDLPSVSSLPPIRVVPQDSLANIECASPATNGFVPPgsaARASPAPQPQAQPSPQP-NGKPASTHSERAPSVStaqSSIPQTVSNKDPKLAAQAasdmrnivrRKLTGYVGFANLPNQWHRKSVRKGFNFNVMVVGESGLGKSTLVNTLFNTSL----------YP---------PKERKAPSLDIIPKTVAIQSISADIEENGVRLRLTVVDTPGFGDFVNNDESWRPIVENIEQRFDAYLDAENKLN-RVNVIDNRIHACVYFIQPTGHSLKPLDIEVMKRLHTKVNLIPVIAKSDTLTDEEIVLFKQRILADIQHHSIQIFEGPRYELD------------DEETIAENNEILSKVPFAVVGANsEVTNADGRRVRGRRYPWGVIEVDNEDHCDFVKLRQMLIRTHMEELKEHTNNSLYENYRSDKLTAMGVAQDPSVFKEVNPAVKHEEE-------RSLHEQKLAKMEAEMKMVFQQKVAEKE-----------------------------------------------------------------------------------------------------------------------------------------------------------------------------------------------------------------------
>A0A1W4WZ12	392	0.541	3.236E-112	108	458	718	0	317	358
------------------------------------------------------------------------------------------------------------MSNESVKSFSSLETPGYVGFANLPNQVHRKSVKKGFEFTLMVVGESGLGKSTLVNSLFLTDLYPERI-----VPDAIE----KGK-----------QTVKLDASTVEIEERGVKLRLTVVDTPGYGDAIDNTDCFKAIIRYIDEQFERFLRDESGLN-RRNIVDNRIHCCFYFISPFGHGLKPLDIEFMKQLHNKVNIIPVIAKADVLTKKEMQRLKNKVMDEIRDNGIKIYQLPECDSDE-----------DEEYKEQVRQLKQAVPFAVCGSNTMMEVKGRKVRGRLYPWGVVEVENPEHCDFIKLRTMLI-THMQDMQEVTHEVHYENYRSERLAKGAPPPTPTSKRN-------------------------------------------------------------------------------------------------------------------------------------------------------------------------------------------------------------------------------------------------------------------
>UPI00142588C6	392	0.565	3.236E-112	108	448	718	0	307	362
------------------------------------------------------------------------------------------------------------MSFSDKSNFSNPETPGYVGFANLPNQVHRKSVKKGFEFTLMVVGESGLGKSTLVNSLFLTDL----------YPERQI---------PSA-AEKIDKTVSIDASTVEIEERGVRLRLTVVDTPGYGDAINNQDCFKPIIKYIDDQYEKYLNDESGLNRRH-IVDNRVHCCFYFISPTGHGLKPLDVEFMRALHNKVNIVPVIAKSDTLTKREITKLKAKIMNEIDDNGIKIYHLPDSDSDE-----------DEDFKEQNNSLKQSVPFAVCGSSQLIEVKGKKVRGRLYPWGVVEVENPDHCDFIMLRSMLI-THMQDLQEVTHEVHYENFRSERLARTG-----------------------------------------------------------------------------------------------------------------------------------------------------------------------------------------------------------------------------------------------------------------------------
>A0A0C2XMY3	392	0.532	3.236E-112	80	502	718	6	385	444
--------------------------------------------------------------------------------SSRTGNYS-SNGIP---NGSSVSpAPTSPaLPAVTPIVRKKLM--GYVGFANLPNQVHRKSVRKGFQFTAMVVGESGLGKSTLINTLFNTTL----------YPPKEP--------FP-PASER-PKTVSIESIDADIDESGVRLHLTVVDTPGFGDFVNNDESWKPIVENIESRFDSYLEQENRVN-RSKIVDNRIHACLYFIQPTGHSLKQIDIEFMRRLHTKVNLIPIIAKADTLTDEEIFAFKERILSDIAYHNIHIFQAPTYENE------------DEETLAEAEEIASKIPFAVVGSDKYVKTpDGRSVRGREYPWGVVEVDNEEHCDFVKLRQMLIRTYMEELREYTNDVLYENWRTEKLLSMGVAQD-------STVFKEVNPAARMQEERVLHEAKLAKMEAEMRMVFEQKVQEKE-----------------------------------------------------------------------------------------------------------------------------------------------------------------------------------------------------------------------
>A0A5M6BX13	392	0.523	3.236E-112	70	502	718	42	427	483
----------------------------------------------------------------------SVDGGRAITP--NSAAYS---NGTGYANGGQNGLTSSQAASAPPARKK---LASWVGFSNLPNQVHRKSVRRGFQFVAMVVGESGLGKSTLINTLFETKLYQ---------P----------KSIPSPGADR-GKTVQIESISAEIEENGVRLKLTVVDTPGFGDFVNNDESWKPIVDNIEARFDAYLEQENRVN-RLKLVDNRVHACIYFIQPTGHSLKPIDIEFMKRLHTKVNLIPVIAKSDTMTDDEIKLFKQRILGDIAHHGIQIFVPPQYENE------------DEETIQENEEILSKVPFAVVGSDHIVQApDGRQVRGRSYPWGVIEVDNEEHCDFVKLRQMLVRTHMEELREHTNDVLYENYRTDKLKAMGVSQDETVFRETNPAAKQ-------AEERALHEAKLAKMEAEMKMVFQQKVQEKE-----------------------------------------------------------------------------------------------------------------------------------------------------------------------------------------------------------------------
>UPI00186557A3	392	0.482	3.236E-112	59	447	718	51	420	487
-----------------------------------------------------------DALGERQPegtsRPYAPGTPAFLRPTLAGRSLGsqaaePEPlrrfQMSSLDSPLSPSRPKSPWGRFDPYDSAEDQDKEYVGFATLPNQVHRKSVKRGFDFTLMVAGESGLGKSTLVNSLFLTDLYKDRKLLNA--------------------EERITQTVEIIKHTVDIEEKGIKLKLTIVDTPGFGDAVNNTECWKAVEDYIDQQFEQYFRDESGLN-RKNIQDNRVHCCLYFISPFGHGLRPVDVEFMRALHEKVNIVPLLAKADSLTPSEIQKKKTKILEEIEQFDIKIYQFPECDSDE-----------DEDFKRQDQELKDSIPFAVIGSNVVVESKGRRVRGRLYPWGIVEVENPVHSDFLKLRNMLVRTHMQDLKDMTRETHYENFRSNCIQSM------------------------------------------------------------------------------------------------------------------------------------------------------------------------------------------------------------------------------------------------------------------------------
>A0A4U0U7F2	392	0.492	3.236E-112	79	502	718	59	468	524
-------------------------------------------------------------------------------PTSPPARASPVPNQAAIPNGkpasplvaTSNTMPNggQPVPqtvsSKDPKAAAQaatdmrnivrRKLTGYVGFANLPNQWHRKSVRKGFNFNVMVVGESGLGKSTLVNTLFNTSL----------YP---------PKERKQPSLDFAPKTVSIQSISADIEENGVRLRLTVVDTPGFGDFVNNDDSWRPIVENIEQRYDAYLDAENKVN-RMNIVDNRVHACVYFVQPTGHSLKPLDVEVMRRLHTKVNLIPVIAKADTLTDDEIASFKQRILADIQHHNIRIFEGPRYELD------------DEETIAENNEIMSKVPFAIVGANADVQTpEGRKVRGRRYPWGVIEVDNEDHCDFVKLRQMLIRTHMEELKEHTNNFLYENHRSDKLTAMGVAQDPSVFKEVNPAVKQEEE-------RALHEQKLAKMELEMKMVFQQKVQEKE-----------------------------------------------------------------------------------------------------------------------------------------------------------------------------------------------------------------------
>A0A1B0GBG9	392	0.479	3.236E-112	80	545	718	70	498	535
--------------------------------------------------------------------------------SSNSAGHNDSNKLTTELQEKEQQNQMqqQKQKPPLPARQKPMEIAGYVGFANLPNQVYRKAVKRGFEFTLMVVGCSGLGKSTLINSMFLTDVYN-------------------SEQYPGPSL-RKKETVGVEATKVLMKENGVNLTLTVVDTPGFGDSVDNTNCWVPILEYVDSKYEEYLTAESQVYRKQ-IPDNRVHCCLYFIGPTGHGLRPLDIACMQSLSDKVNLVPVIAKADTMTPDEVHLFKKQILNEIAQHKIKIYDFPSTIED------------NAEDSKTNQNLRNRVPFAVVGANTIVETaDGKKVRGRRYPWGLVEVENLTHCDFIALRNMIIRTHLQDLKDVTNTTHYENYRCRKLSALGVADGKARLSNKNPLTQMEEE-------KREHELKMKKMEAEMEQVFEMKVKEKMQKLKDSELELARRHEERKKTLELQIRELEEKRREFERERKEWE----------------------------------------------------------------------------------------------------------------------------------------------------------------------------
>A0A834I534	392	0.455	3.236E-112	26	545	718	106	572	607
--------------------------QTNGDGNITSLQSKREMFFSNSVSTTDQSTKDSNRLNK-TPSVEKPA-----VPERRETAIDLAPKETKEESSKESS------PEIIKERPKVKELDGYVGFANLPNQVYRKAVKKGFEFTLMVVGESGLGKSTLINSMFLTEIYN-------------------SSDYPGP-TQRLKKTVAVETTRVLLKENGVNLLLTMVDTPGFGDAVDNSNCWVPIIEYIESKYEDYLNSEARVTRKT-TPDQRVHCCLYFIQPSGHGLKSLDIEFMKRLCDKVNIIPIIAKADTLTSEECNLFKKQILNEIAQHKIKIYEFPET-------SE-----EDEEHK-LNKSLKERVPFAVVGSNVVIEAEGKKIRGRKYPWGIAEVENLEHCDFIALRNMVIRTHLQDLKDVTNNVHYENYRCRKLAGLSTDGKLSRISNKNPLAQMDEE-------KREHDAKMKKMEMDMEEVFETKVKEKKQKLKDSEAELTRRHEVMKKQLEQQAKELEEKRRQFELEKEAWE----------------------------------------------------------------------------------------------------------------------------------------------------------------------------
>A0A7J7TKD8	391	0.561	4.406E-112	124	447	718	5	296	313
----------------------------------------------------------------------------------------------------------------------------YVGFATLPNQVHRKSVKKGFDFTLMVAGESGLGKSTLVNSLFLTDLYRDRKLLSA--------------------EERIMQTVEITKHAVDIEEKGVKLRLTIVDTPGFGDAVNNTECWKPVAEYIDQQFEQYFRDESGLN-RKNIQDNRVHCCLYFISPFGHGLRPLDVEFMRALHQRVNIVPILAKADTLTPSEVEHKKSKIREEIEHFGIKIYQFPDCDSDE-----------DEDFKLQDQALKESIPFAVIGSNTVVEARGRRVRGRLYPWGIVEVENPGHCDFVKLRTMLVRTHMQDLKDVTRETHYENYRAQCIQSM------------------------------------------------------------------------------------------------------------------------------------------------------------------------------------------------------------------------------------------------------------------------------
>A0JN02	391	0.574	4.406E-112	124	447	718	5	296	355
----------------------------------------------------------------------------------------------------------------------------YVGFATLPNQVHRKSVKKGFDFTLMVAGESGLGKSTLVNSLFLTDLYRDRKLL--------------GAE------ERIMQTVEITKHAVDIEEKGVRLRLTIVDTPGFGDAVNNTECWRPVAEYIDQQFEQYFRDESGLN-RKNIQDNRVHCCLYFISPFGHGLRPLDVEFMKALHQRVNIVPILAKADTLTPSEVDRKKCKIREEIEHFGIKIYQFPDCDSDE-----------DEDFKLQDQALKESIPFAVIGSNTVVEARGRRVRGRLYPWGIVEVENPGHCDFVKLRTMLVRTHMQDLKDVTRETHYENYRAQCIQSM------------------------------------------------------------------------------------------------------------------------------------------------------------------------------------------------------------------------------------------------------------------------------
>UPI0001CBB578	391	0.556	4.406E-112	116	458	718	26	331	387
--------------------------------------------------------------------------------------------------------------------FTNPEQAGYVGFANLPNQVHRKSVKKGFEFTLMVVGESGLGKSTLVNSLFLTDL----------YPERQI---------PGA-AEKIDKTVTIDASTVEIEERGVKLRLTVVDTPGYGDAINNSDCFKPIIKYIDEQYERYLQDESGLN-RRNIVDNRVHCCFYFISPTGHGLKPLDIEFMRALHHKVNVVPVIAKSDTLTKKEVWKLKNKIVGEIEENGISMYRIPDCDSDE-----------DEDFKEQNKQIKESMPFAICGSSQLIEVKGRKVRGRLYPWGVVEVENPDHCDFIKLRSMLI-THMQDLQEVTQDVHYENFRSEKLARSG----GSKSRP-------------------------------------------------------------------------------------------------------------------------------------------------------------------------------------------------------------------------------------------------------------------
>A0A3P9IUS7	391	0.522	4.406E-112	104	461	718	47	371	415
--------------------------------------------------------------------------------------------------------PPHPPPHCRVCLFVCFQDKEYVGFATLPNQLHRKSVKKGFDFTLLVAGEAGLGKSTLVNSLFLTDLYKERKLLNA--------------------EERIKQTVEITKRTVDIEEKGVKLKLTIVDTPGVGDAVNNTQCWRPVTDYIDQQFEQYFRDESGLN-RKNIQDNRVHCCLYFISPFGQGLRPIDVEFMKALQDKANVVPVIAKADCLTPLEIKKMKERVREEIDKYGIKIYQFPDCDSDE-----------DEESKQQDRELKESIPFAVIGGNTVIEVRGQRVRGRLYPWGVVEVENPSHCDFVKLRNMLIRTHMHDLKDTTNDLHYENYRAHAIQNMTSKMNAD-KRVESP----------------------------------------------------------------------------------------------------------------------------------------------------------------------------------------------------------------------------------------------------------------
>A0A6I8S438	391	0.518	4.406E-112	71	447	718	67	391	455
-----------------------------------------------------------------------LCCPQALTP------LSP-------------SRPKSPWGRFDPyDSFEEDR--EYVGFATLPNQMHRKYVKKGFEFTLMVAGESGLGKSTLINSLFLTDLYRD-------------------RHILSP-EERVTQTVEIVKQTVDIQEKGVRLRLTVVDTPGYGDAINNEICWKPVADYIDQQFEQYFRDESGLN-RRNLQDTRVHCCLYFLSPLGHGMRPMDIEFLQALQDKVNIVPILGKADSLTPTELQQKKQRIRDEIDKYGIRIYQFPECDPDE-----------DEDFKQQDIELKKSIPFAVIGSNTIIEVNGRRVRGRMYPWGVVEVENEEHCDFIKLRTMLIRTHMQDLKDVTRETHYENYRAQCIQNL------------------------------------------------------------------------------------------------------------------------------------------------------------------------------------------------------------------------------------------------------------------------------
>A0A4S2L3Y4	391	0.505	4.406E-112	98	466	718	267	605	636
--------------------------------------------------------------------------------------------------QLAHGLATSDMSSESVKTFASLETPGYVGFANLPNQVHRKSVKKGFEFTLMVVGESGLGKSTLVNSLFLTDLYPERI-----IPDAVE---------------KTNQTVKLDASTVEIEERGVKLRLTVVDTPGYGDAIDNTDSFRAIIQYIDDQFERFLRDESGLN-RRNIVDNRIHCCFYFISPFGHGLKPLDIEFMKQLHNKVNIVPVIAKADVLTKKEVLRLKKRVMEEIEGNGIKIYPLPDCDSDE-----------DEDYKEQVRQLKEAVPFAVCGANTLLEVKGKKVRGRLYPWGVVEVENPDHCDFIKLRTMLI-THMQDLQEVTQEVHYENYRSERL-AKGAPVPPrrqtIADPDKNSTVSEK-----------------------------------------------------------------------------------------------------------------------------------------------------------------------------------------------------------------------------------------------------------
>A0A1W5CS00	391	0.485	4.406E-112	60	502	718	740	1167	1222
------------------------------------------------------------TFSKRRRKTATMATNGPL-PaaPMRVSPISPQapavPNGKPTAPYVERSNPMGPqgqsvaqtVSSRDPKAAAQaasdmrnvvrRKLTGYVGFANLPNQWHRKSVRKGFNFNVMVVGESGLGKSTLVNTLFSTSL----------YP---------PKERKGPSLDIIPKTVAIQSISADIEENGVRLRLTVVDTPGFGDFVNNDDSWRPIVENVEARFDAYLDAENKVN-RMNIVDNRVHACVYFIQPTGHALKPLDTEVMRRLHTKVNLIPVIAKADTLTDEEIMNFKQRILADINFHSIQIFEGPRYELD------------DEETMAENQEIMSKVPFAVVGANSEVTSpEGRRVRGRRYPWGVIEVDNEDHCDFVKLRQMLIRTHMEELKEHTNNALYERYRSDKLTQMGVAQDPSVFKEVNPAVKQEEE-------RTLHEQKLQKMESEMKIVFQQKVAEKE-----------------------------------------------------------------------------------------------------------------------------------------------------------------------------------------------------------------------
>A0A4Y9Z5R9	391	0.475	4.406E-112	19	502	718	116	568	2153
-------------------RAGRGPmRDTTRMDNHRPTPSHARNLVEQEKHWQAYSSENSRSCPSTIPaWFDAMATigNVAITGPSFTDPSDHSERLGFCAIEMEEALDQemmnaEEIFATFIEAVRKKLM-GYVGFANLPNQVHRKSVRKGFQFTVMVVGESGLGKSTLVNTLFNTPL----------YP---------PKEQLPPNAER-PQTVAIESISADIEENGVRLRLTVVDTPGFGDFVNNDDSWKPIVENIESRFDSYLEQENRVN-RQKVVDNRVHACLYFIQPTGHSLKPLDIEFMRRLHTKVNLIPIIAKADTLTDEEVAEFKARILADIAYHNIHIFEAPRYENE------------DEETLAEAEEIASKIPFAVVGSNLVVDTpDGRQVRGRSYPWGVIEVDNEEHCDFVKLRQMLVRTYMEELREYTNDVLYENWRTEKLISMGVAQDSSVFKEVNP-------ALRMQEERVLHEAKLAKMEAEMKMVFQQKVQEKE-----------------------------------------------------------------------------------------------------------------------------------------------------------------------------------------------------------------------
>A0A3Q3VRM9	391	0.556	5.997E-112	124	459	718	15	318	370
----------------------------------------------------------------------------------------------------------------------------YVGFATLPNQVQRKSVKKGFDFTLMVAGESGLGKSTMINSLFLTDLYKDRMLLNA--------------------EERISQTVEITKHTVDIEEKGVKLRLNIVDTPGFGDAINNSECWKPLVDYINQQFEQYFRDESGLN-RKNIQDNRVHCCLYFISPLGHGLRPVDVEFMKVLHEKVNLVPVLAKTDTLIPSEVEKMKTKIREEIELYGIKIYQFPDCDSDE-----------DEDFKQQDTELKQSIPFAVIGSNTVVEVNGKRVRGRLYPWGIVEVENSQHCDFVKLRNMLIRTHMQDLKDVTRETHYENYRAQCIQSMTCMVVKERNRNK------------------------------------------------------------------------------------------------------------------------------------------------------------------------------------------------------------------------------------------------------------------
>UPI00193A73CF	391	0.497	5.997E-112	81	497	718	1	372	387
---------------------------------------------------------------------------------SRSKEESPKKlprKGIKLFSQVDL---PEP-------KFTNPETAGYVGFANLPNQVHRKSVKKGFEFTLMVVGESGLGKSTLVNSLFLTDLYPERT-----IPAA---------------ADKINQTVKIDASTVEIEERGVKLRLTVVDTPGYGDALDCSDCFKPIIQYIDDQFERYLHDESGLNRRH-IIDNRVHSCFYFISPAGHGLKPLDVEFMKALHNRVNIVPVIAKADTLTMAEVKRLKQRILEEIASHGIQIYQLPDADDDE-----------DEEFKEQTRLLRESIPFAVVGSTQLIEVKGKKVRGRLYPWGVVEVENPEHCDFLKLRTMLI-THMQDLQEVTHDLHYENFRAQRLK----HKEGSAEEPEDPSLSQKDKILLQKDAELRQMQQMLARMQAQMKA-QQK----------------------------------------------------------------------------------------------------------------------------------------------------------------------------------------------------------------------------
>A0A4V1IUV6	391	0.575	5.997E-112	120	502	718	11	359	413
------------------------------------------------------------------------------------------------------------------------KLNGYVGFHNLPNQVHRKSVKKGFQFTIMVAGESGLGKSTLINTLFNTAL----------YPS-KENVELTNE---------TPKTIDIQTISTDIEENGVQLKLTVIDTPGFGDFVNNEDCWRPILSNIEARFDAYLEQENRVNRKR-IVDSRVHACLYFIAPTGHSLKPLDLEFMRRLTHRVNLIPVIAKSDILTEDEIRGFKQRILEDLHLNKIQIFQPPSYGND------------DPETVQENKEIMARIPFAVVGSDREVESNGKKVRGRKYPWGVIEVDNEEHCDFVKLRQMLIRTHMEELKDYTNEVLYENYRSQKLAaAAGGAGGAGGELP--GDSLLANPLSKFEEEKLAHDAKMAKMEAEMKAVFQQKVAEKE-----------------------------------------------------------------------------------------------------------------------------------------------------------------------------------------------------------------------
>G4TFG9	391	0.580	5.997E-112	120	502	718	22	365	421
------------------------------------------------------------------------------------------------------------------------KLLAFVGFANLPNQVHRKSVRKGFQFTIMVVGESGLGKSTLINTLFNTTLY---------AP----------KEVLAPSAER-PKTVAIQSISADIEENGVRLRLTVVDTPGFGDFVNNHESWKPILDNIESRFDSYLEQENRVN-RQKIVDNRVHACLYFIQPTGHSLKPIDVEFMRQLHTKVNLIPVIAKADTLTDEEILKFKQRILSDIAHHQIHIFQAPIYDND------------DEETIAENEEIASKIPFAVVGSDREVRTaDGRSVRGRSYPWGVIEVDNEEHCDFVKLRQMLIRTNMEELREHTNDVLYENWRSEKLINMGVVQDPSVFKEINP-------AAKLAEERAIHEAKLAKMEAEMKMVFQQKVAEKE-----------------------------------------------------------------------------------------------------------------------------------------------------------------------------------------------------------------------
>A0A317XMZ6	391	0.559	5.997E-112	120	502	718	23	366	426
------------------------------------------------------------------------------------------------------------------------KLSGYVGFANLPNQVHRKSVRKGFNFTAMVVGESGLGKSTLINTLFNTTL----------YPR---------KEVPAPHQER-PKTVAIESISSDIEENGVRLRLNVVDTPGFGDFINNDESWKPIVDNIESRFDAYLEQENRVN-RSKMQDNRVHACIYFIQPTGHALRPIDIEFMRRLHQKVNLIPVIAKSDTLTDEEIVQFKQRILNDIAHHKIEIFSAPLYENE------------DEETMLEIQEISNKVPFAVVGSNSEIDTpDGRRVRGRAYPWGVIEVDNEEHCDFVKLRQMLIHTHMEELKEHTNNVLYEKYRSEKLVAMGVTQDHSVFKEVNP-------AAKMAEERAIHEARLRKMENEMKLVFQQKVAEKE-----------------------------------------------------------------------------------------------------------------------------------------------------------------------------------------------------------------------
>A0A0C3QWT8	391	0.520	5.997E-112	83	502	718	6	395	453
-----------------------------------------------------------------------------------SPSPSPQPYAPnGGANGYGASSPNgSASPAPAPNGSSHhlssivrKKLMGYVGFANLPNQVHRKSIRKGFQFTCMVVGESGLGKSTLINTLFNTTLYPA-------RPS------------PDPAVER-PKTVAIESISADIEESTVRLRLTVVDTPGFGDFVNNDESWKPIVENIEARFDAYLEQENRVN-RQKMVDNRVHACLYFIQPTGHALKQIDIEFMRRLHTKVNLIPIIAKADTLTDEEVQNFKRRVLADIEHHNIRIFQAPVYENE------------DEETLAEHEAITTKIPFAVVGSNSELELeDGRVIRGRSYPWGVVEVDNEEHCDFVKLRQMLIRTHMEELREHTNNVLYENYRSDKLLGMGVTQDHSVFREVNP-------AAKTAEERTLHEAKLSKMEAEMKMVFQQKVQEKE-----------------------------------------------------------------------------------------------------------------------------------------------------------------------------------------------------------------------
>UPI001C4C65A5	391	0.457	5.997E-112	24	447	718	4	404	473
------------------------PPISQPGEQHHAPVHHEAEETGMTTNGRLPSLSGTPPLPHPIPCHAAGSPTVPHRPSRVGADTEFQshPLRRQLASQVSvdcplspASRPHSPWGRFDPYVSPEDQDKEYVGFATLPNQVHRKTVKKGFTFTLMVAGESGLGKSTLINSLFLTDIYKDRK-----VPNAQE---------------RIDQTVDIVKHTISIEEKGVKLRLTIIDTPGFGDAVNNTESWKPIEDYIDQQFEQYFRDESGLN-RRNIQDNRVHCCLYFISPFGHGLRPVDVACMKTLHEKVNIVPVVAKADSLTQAEVYKKKIKIREEIKQFGINIYQFPECDSDE-----------DEDFKNHDQILKDSIPFAVIGSNIQVESEGRKFRGRVYPWGLVEVENPAHSDFLLLRNMLVRTHMQDLKDVTAEIHYENFRAQCIQNM------------------------------------------------------------------------------------------------------------------------------------------------------------------------------------------------------------------------------------------------------------------------------
>A0A1D2NJW9	391	0.495	5.997E-112	120	545	718	92	473	577
------------------------------------------------------------------------------------------------------------------------ELDGYVGFANLPNQVYRKAVKKGFDFTLMVVGESGLGKSTMINSMFLADI--------------------YSQEYPGPSN-RIKKTVQVETCKVLLKENGVNLTLTIVDTPGFGDSIDNSH-WQPVMDYIENRYEDYLNAESRVNRRAVL-DGRVHSCLYFIAPSGHGMKALDIELMKKLHDKVNIIPVIAKADTLTPEECAQFKKQILNEIAQNKIKIYEFPDCD--------------DEEENKVNKMMRERVPFAVVGSNTVVEVDGKKLRGRKYPWGTVIVESLEHCDFVALRNMVVRTHLQDLKDVTNNVHYENFRCRKLAGLG-----PDGKPVKG--FDKNPLAQMEDEKKNHESKMKKMEVEMEQVFELKVKERTQRITDSEKDLKRREEQMRSTLEKLRLDIQDKKKQFESEKLGWE----------------------------------------------------------------------------------------------------------------------------------------------------------------------------
>A0A8B7ZJE7	391	0.446	8.164E-112	87	542	718	18	432	445
---------------------------------------------------------------------------------------SPSPRQTAAVDRFEFGRRTSTAEREQESPKQPGR--EYVGFATLPDQVHRKSVKKGFEFTLMVVGESGLGKSTLVNSLFLTDLYKERRELTAD--------------------ERIEKTVDIQRCSVDIEEQGVRLRLTVVDTPGFGDSVNCNDSWTPIIDYIEEQFAQYYEDESGLN-RKNIVDNRVHCCLYFISPYGHGLRPIDIGFMQRLHDKVNIVPVLAKADCLTPVEVRTLKNRVMREIQEHDINIYSFPDCDSDE-----------DDDYKQQDKELKESVPFAVIGSNTVVEVGGKRVRGRLYPWGITEVENPKHCDFVKLRNMLIRTHMQDLKDVTRDLHYENYRLRRIQ----------DETDNPDVKQERLNSIRKDSIATKEVSEKDRMLEEKEAELRKMQEillKMQAEMAKQQSNGGSNKGSLADLATNNNAESSDTSSLPGEMN-------------------------------------------------------------------------------------------------------------------------------------------------------------------------------
>UPI0006B0934F	391	0.508	8.164E-112	114	546	718	76	461	500
------------------------------------------------------------------------------------------------------------------ESVSSKDMEDYIGFANLPNQVYRKAVKRGFDFTILVVGESGLGKSTLINSLFFTDI--------------------YSNEYPGPS-QRIKKTVQVETSKVILRENGVNLTLTIVDTPGFGDAVDNSVCWQPVLNYVESKYEDYLHAESRVHRTT-IVDTRVHCCLYFISP-GHGLKPLDLEFMKKLHDKVNLIPLVAKADTMTPEECNQFKKTVLNEITQSKIRIYEFPDCD--------------DEEENKHQKRIKERIPFAVVGSNVIVEANGKRVRGRKYPWGVVEVENMEHCDFVALRNIMIRTHLQDLKDVTNNIHYENYRCLKLGAVG----------KSGTTANKNPLAHMEEERKDHENKMKRMEREMEQVFDMKVKEKLNKLRESESELNRRSEQMRKTLDQQKRELYQKWKEFEKERTTFEV---------------------------------------------------------------------------------------------------------------------------------------------------------------------------
>UPI001C8FEE9E	391	0.448	8.164E-112	68	545	718	12	470	504
--------------------------------------------------------------------TVAPKPDSAPAPSPKEPPPAPPKTVLSRSSappppRRSDSEvtPARPGRPEEPPLVRPNKaddqnrerqarersrrqLDGYVGFADLPNQVHRRAVKKGFHFTLMVVGESGLGKSTLVNSMFMSDI--------------------YNKEYPGPSH-RIKKTVAVEKTIVKLTENSVNLNLTVVDTPGFGDAVDNSNCWQPVIEYIESRYEEYLNAESRVY-RTEVVDTRVHCCLHFLAPSGHGLKPLDVEFMKRLHDKVNIVPVIAKADTMTPEEVTRFKKQILNEIAQHKIRIYEFPDCPTDEDSGLQRA--------------MRQRVPFAVVGANTVLEVDGQKVRGRRYPWGVVQIENMEHSDFIPLRNMLIRTHMMDLRDVTNAVHYENFRCKRLAGLGTDGKPAKIVNKNPIAQMEEE-------KREHELKVKKMEAEMEQVFEMKVKEKKNKLKESEADLARREEQMLAPLEEQRRELEQEKAAFQREKEEWE----------------------------------------------------------------------------------------------------------------------------------------------------------------------------
>UPI0012AD3EC5	391	0.455	8.164E-112	17	461	718	150	550	592
-----------------PVSASAQPcpPQPLSGGSARGPISRRPFPGDGGRGRL-------CRPPPRSPR--APATPRlWLGCGSRA---CPGCDAATARGQSAQSGGWlgRPRGSTIP---RDIDKQ-YVGFATLPNQVHRKSVKKGFDFTLMVAGESGLGKSTLVHSLFLTDLYKDRKLLSA--------------------EERISQTVEILKHTVDIEEKGVKLKLTIVDTPGFGDAVNNTECWKPITDYVDQQFEQYFRDESGLN-RKNIQDNRVHCCLYFISPFGHGLRPVDVGFMKALHEKVNIVPLIAKADCLVPSEIRKLKERIREEIDKFGIHVYQFPECDSDE-----------DEDFKQQDRELKESAPFAVIGSNTVVEAKGQRVRGRLYPWGIVEVENQAHCDFVKLRNMLIRTHMHDLKDVTCDVHYENYRAHCIQQM-TSKLTQDSRMESP----------------------------------------------------------------------------------------------------------------------------------------------------------------------------------------------------------------------------------------------------------------
>A0A4R0R9N1	391	0.492	8.164E-112	62	502	718	48	453	2126
--------------------------------------------------------------HDSEP---SLLPPLALPPdvkmtdsyvSSTNGD-AITANGSNNLNGSSPSLPQQAASGGLSPIIRKKLM-GYVGFANLPNQVHRKSVRKGFQFTAMVVGESGLGKSTLINTLFNTRL----------YP---------PKEPLPPSAER-PQTVAIESISADIEENGVRLRLTVVDTPGFGDFVNNDESWKPIVENIESRFDSYLEQENRVN-RQKIVDNRVHACLYFIQPTGHSLKPIDVEFMRQLHTKVNLIPIIAKSDTLTDEEVADFKARILADIAYHKIHIFQAPTYENE------------DEEAIAEAEEIASKVPFAVVGSDQVVKTpDGRQVRGRAYPWGVVEVDNEDHCDFVKLRQMLVRTYMEELREYTNDVLYENWRTEKLLSMGVVQDSSVFKEVNP-------AVRVQEERVMHEAKLAKMEAEMKMVFQQKVQEKE-----------------------------------------------------------------------------------------------------------------------------------------------------------------------------------------------------------------------
>A7RLX3	390	0.573	1.111E-111	124	444	718	16	304	367
----------------------------------------------------------------------------------------------------------------------------YVGFANLPNQVHRKSVKKGFEFTLMVVGESGLGKSTLIDSLFLTDLYDDKS-----IP---------------PAKGRIGQTVHIESNTVEIEEKGVRLRLTVVDTPGFADAVDNTYSWEPIVDYIDHQFESYLRDESGLN-RRNIMDTRVHCCLYFINPHGHGLRPVDVEFMKALHTKVNIVPVIAKSDSLTKTEISRLKRKVLDEIADHEIKIYSFPECDSED-----------DEEFLAINKDLKASLPFAVIGSNTVIEVKGRKVRARWYPWGYAEVENPDHCDFIKLRNMLVRTHMQDLKDVTQDVHYENYRAQRL---------------------------------------------------------------------------------------------------------------------------------------------------------------------------------------------------------------------------------------------------------------------------------
>UPI000F551843	390	0.576	1.111E-111	114	448	718	15	316	386
------------------------------------------------------------------------------------------------------------------EALKEPE-PGYVGFANLPNQVHRKSVKKGFEFTLMVVGESGLGKSTLVDSLFLTDLYDDTA-----IPRVVD---------------RIHQTVEIETNTVEIEEKGIRLRLTVVDTPGFADAVDNTDCWQAVTNYVDQQYEAYLQDESGLNRRH-IVDNRVHCCLYFICPHGHGLKPIDIAFMKMLHTKVNIVPVIAKADCLTKFEVQRLKRKILEEIDDNGIKIYTFPECDSED-----------DEEFVQINQELKGSIPFAVIGSNNVTDVRGKQVRVRQYPWGMAEVENPEHCDFIKLRNMLIRTHMQDLKDVTQEVHYENYRAERLSSQG-----------------------------------------------------------------------------------------------------------------------------------------------------------------------------------------------------------------------------------------------------------------------------
>A0A316VIV7	390	0.558	1.111E-111	112	502	718	9	360	423
----------------------------------------------------------------------------------------------------------------PPASLARKKLMGYVGFANLPNQVHRKSVRKGFTFTCMVVGESGLGKSTLINTLFNTRL----------YPK---------KEVPPPSQER-SKTVAIESISADIVENGVRLRLTVVDTPGFGDFVNNDDSWKPIVDNIESRFDAYLEQENRVN-RAKLVDNRVHACLYFVQPTGHALRPIDIEFMRRLHQKVNLIPVIAKSDTMTDEEIVQFKARILADITHHQIQIFHAPVYENE------------DEETIAENEEIVRKIPFAVVGSDTEIDTpDGRRVRGRAYPWGVIEVDNEDHCDFVKLRQMLIRSHMEELKEHTHDNLYERYRSEKLVGMGVTQDHSVFKEVNP-------AAKMAEERALHEAKLQKMENEMKLVFQQKVAEKE-----------------------------------------------------------------------------------------------------------------------------------------------------------------------------------------------------------------------
>A0A165PFH6	390	0.537	1.111E-111	92	502	718	0	372	429
--------------------------------------------------------------------------------------------MADYENGDAAS--PSPTPNGSAHGFSNivrKKLMGYVGFANLPNQVHRKSVKKGFQFTAMVVGESGLGKSTLINTLFNTQLYPRKVP----LP---------------PSAER-PKTVAIESITADIEENGVRLRLTVVDTPGFGDFVDNDESWKPILENIEARFDEYLEQENRVN-RQKIVDNRVHACLYFIQPTGHSLKQLDIEFMRRLHTKVNLIPVIAKADTLTDEEIVSFKQRVLSDIAEHNIRIFQAPIYENE------------DEETVAETEEIASKIPFAVVGSDQEVDTpDGRTVRGRSYPWGVVEVDNEDHCDFVKLRQMLVRTYMEELREHTNLHLYENWRSEKLHAMGVAQDSSVFKEVNP-------AAKLAEERTLHEAKLAKMEAEMRMVFQQKVSEKE-----------------------------------------------------------------------------------------------------------------------------------------------------------------------------------------------------------------------
>UPI001C7C102F	390	0.529	1.111E-111	77	502	718	37	424	480
-----------------------------------------------------------------------------LLPPIVPVSPmADSYSSGVYSNGApNGSSPSLGPSLAHNSVIRKKLM-GYVGFANLPNQVHRKSIRKGFQFTTMVVGESGLGKSTLINTLFNTAL----------YP---------AKEIPPPSAER-PKTVAIESIGADIEENGVRLHLTVVDTPGFGDYINNDDSWKPILDDIESRFDSYLEQENRVN-RYKIVDNRVHACIYFIQATGHSLKQIDIEFMKRLHTKVNLIPVIAKADTMTDDEIADFKERILADIAYHNIHIFQAPTYENE------------DEESIAEQEEIASKIPFAVVGSDSLVNTpDGRQVRGRAYPWGVVEVDNEEHCDFVKLRQMLVRTFMEELREYTNNVLYENWRTEKLISMGVTQDSSVFKEVNP-------AARLQEERTMHEAKLAKMEAEMKMVFQQKVQEKE-----------------------------------------------------------------------------------------------------------------------------------------------------------------------------------------------------------------------
>UPI000BA82718	390	0.482	1.111E-111	120	582	718	65	480	483
------------------------------------------------------------------------------------------------------------------------DMQDYVGFANLPNQVYRKAVKRGFNFTLMVVGESGLGKSTLINSMFLSDI--------------------YSNEYPGPAH-RVKETVQVETTTVLLTENGVNLTLTVVDTPGFGDAVDNNECWQPVITYIENKYEEYLNAESRVH-RDAIVDSRVHCCLYFIAPSGHGLKTLDVEFMKRLHDKVNIVPLIAKADTMTSEECVLFKTTILNEIEHNQIKIYKFP--DFD-----------TDEENK-VHRAMKAWVPFAVVGSNTLVEVNGKKVRGRKYPWGIAEVENLEHCDFIALRNMMIRTHMQDLIDVTNNVHYENYRHQKLAGVGADGKPGAIPNKNPLSRMEEE-------KKEHDLKMKKMEKEMEQVFEMKVKEKLLKLKDSESDLQCRHEQMNKSLEQQRQELEEKRRIFEKEKIVFE-----SANGEDSFHRMFVDTNSKEhLDGKMKKKGKKKG---------------------------------------------------------------------------------------------------------------------------------------
>A0A4D9DMC7	390	0.558	1.111E-111	124	447	718	5	296	490
----------------------------------------------------------------------------------------------------------------------------YVGFATLPNQVHRKSVKKGFDFTLMVAGESGLGKSTLVNSLFLTDMYRDRKLLSA--------------------EERITQTVEITKHVVDIEEKGVKLRLTIVDTPGFGDAVNNTECWKPVADYIDQQFEQYFRDESGLN-RKNIQDNRVHCCLYFISPFGHGLRPLDVEFMRALHQRVNIVPILAKADTLTPSEVECKKSKIREEIEHYGIRIYQFPECDSDE-----------DEDFKLQDQALKESIPFAVIGSNTVVEAKGRRVRGRLYPWGIVEVENPAHCDFVKLRTMLVKTHMQDLKDVTRETHYENYRAQCIQSM------------------------------------------------------------------------------------------------------------------------------------------------------------------------------------------------------------------------------------------------------------------------------
>UPI001B3AC83B	390	0.443	1.111E-111	17	447	718	39	444	513
-----------------AMR--DLPPIPQPGEQLQTPVNREAEGSGAATNGRLTSLPGTPSLPRPIPCHAAGFPIVPHRPnrAGMDAEIQPLPLRRQLISQVSfesplspSSRPRSPWGRFDPYDSPEDQDKEYVGFATLPNQVHRKTVKKGFTFTLMVAGESGLGKSTLINSLFLTDLYKDRKVPNA--------------------EERISQTVDIIKHTISIEEKGIKLRLTIIDTPGFGDAVNNTESWKQVEDYIDQQFEQYFRDESGLN-RRNIQDNRVHCCLYFISPFGHGLRPLDVECMKALHEKVNIVPLLAKADSLTQAEVCRKKMKIREEIKQFGINIYQFPECDSDE-----------DEDFKKQDQILKDSIPFAVIGSNVQVECKGRRFRGRVYPWGVVEVENPDHSDFLLLRNMLVRTHMHDLKDVTRETHYENYRAQCIQNM------------------------------------------------------------------------------------------------------------------------------------------------------------------------------------------------------------------------------------------------------------------------------
>A0A8H6SWS4	390	0.505	1.111E-111	65	502	718	304	696	787
-----------------------------------------------------------------NPCHTKSRQRSCSEPPTE-----PSSSMSDSYSNgvANASTPSLP--NTLPSIIRKKLM-GYVGFANLPNQVHRKSVRKGFQFTAMVVGESGLGKSTLINTLFNTTL----------YP---------PKEPLPPSAER-PTTVSIESIGADIEENGVRLHLTVVDTPGFGDFVNNDESWKPILENIESRFDSFLEQENRVN-RTKVVDNRVHACLYFIQATGHSLKEIDIEFMRRLHNKVNLIPVIAKADTMTDEEVAEFKERVLSDIAHHNIHIFQAPTYDNE------------DEETIAEAEEIASKIPFAVVGSDKIVTTpDGRQVRGRAYPWGVVEVDNEEHCDFVKLRQMLIRTYMEELREYTNDVLYENWRTEKLLGMGVAQDSSVFKEINP-------AARMQEERVLHEAKLAKMEAEMKMVFQQKVQEKE-----------------------------------------------------------------------------------------------------------------------------------------------------------------------------------------------------------------------
>A0A8H7FJE7	390	0.525	1.111E-111	80	502	718	35	411	1386
--------------------------------------------------------------------------------SSRNGDVSPS-------NGYAHSSTPSLGPSAPASNVIRKKLMGYVGFANLPNQVHRKSVRKGFQFTAMVVGESGLGKSTLINTLFNTTL----------YPPKE----------PLPPTADRPKTVAIESIGADIEENGVRLHLNVVDTPGFGDFVNNDDSWRPIVENIESRFDSYLEQENRVN-RQKVIDNRVHACLYFIQPTGHSLKQIDIEFMRRLHTKVNLIPIIAKADTLTDEEIADFKARILADIAHHNIHIFQAPTYENE------------DEETIAEAEEIASKIPFAVVGSDKVVRTaDGREVRGRVYPWGVIEVDNEEHCDFVKLRQMLVRTYMEELREYTNDVLYENWRTEKLLSMGVAQDSSVFKEINP-------AARMQEERVLHEAKLAKMEAEMKMVFQQKVQEKE-----------------------------------------------------------------------------------------------------------------------------------------------------------------------------------------------------------------------
>A0A671WHR4	390	0.564	1.513E-111	123	458	718	12	313	327
---------------------------------------------------------------------------------------------------------------------------GYVGFANLPNQVYRKSVKRGFEFTLMVVGESGLGKSTLINSLFLTDL--------------------YSKDYPGPS-QRIKKTVQVEQSKVLIKEGGVQLTLTIVDTPGFGDAVDNSNCWQPVINYIDSKCEDFLNAESRVNRRS-MPDNRVHCCLYFIAPSGHGLKPLDIEFMKRLHDKVNVIPLIAKADTLTPEECQLFKKQIMKEIQEHKIKIYEFP-DTEDD-------------EDNKLIRKIK--MPLAVVGSNVVIEVNGKKVRGRQYPWGVAEVENGEHCDFTVLRNMLIRTHMQDLKDVTNNVHYENYRSKKLAAvtcNGVDTTKTKDhRP-------------------------------------------------------------------------------------------------------------------------------------------------------------------------------------------------------------------------------------------------------------------
>A0A8B7Y0Z2	390	0.579	1.513E-111	116	448	718	9	308	370
--------------------------------------------------------------------------------------------------------------------FSNPETPGYVGFANLPNQVHRKSVKKGFEFTLMVVGESGLGKSTLINSLFLTDL----------YP---------ERHIPSAS-EKIDKTVSIDASTVEIEERGVKLRLTVVDTPGYGDAINNSDCFDPILHYIDDQYERYLNDESGLN-RRNIIDNRVHCCFYFISPTGHGLKPLDVQFMKALHSKVNIVPVIAKADTLTRKEIATLKSKIMSEIEDNHIRIYQMPDSDSDE-----------DEDFKEQNKQLKAGVPFAVCGSSQMIEVKGRKVRGRLYPWGVVEVENPDHCDFIKLRSMLI-THMQDLQEVTHEVHYENFRSEKLARSG-----------------------------------------------------------------------------------------------------------------------------------------------------------------------------------------------------------------------------------------------------------------------------
>A0A0D7AJQ5	390	0.552	1.513E-111	106	502	718	19	374	432
----------------------------------------------------------------------------------------------------------SPPPTINSIIRK--KLLGYVGFANLPNQVHRKSVRTGFSFVTMVVGESGLGKSTLINTLFNTTL----------YPPKQP--------LP-PSAER-PKTVSIESIGADIEENGVRLHLTVVDTPGFGDFVDNDDSWKPIVENIESRFESYLEQETRVN-RQKIVDNRVHACLYFIQPTGHSLKQIDIEFMRRLHTKVNLIPVIAKADTLTEEEVMDFKARVLADIAFHKIHIFQAPTYENE------------DEETILEAEEIASKIPFAVVGSDQaVVTPDGREVRGRAYPWGVVEVDNEDHCDFVKLRQMLVRTYMEELREYTNEVLYENWRTEKLINMGVPQDPSVFREINP-------AARLQEERTLHEAKLAKMEAEMKMVFQQKVQEKE-----------------------------------------------------------------------------------------------------------------------------------------------------------------------------------------------------------------------
>A0A067NS47	390	0.508	1.513E-111	80	568	718	6	441	444
--------------------------------------------------------------------------------SSRNGDASYNgvPN--GSSPSLAQTAQSSPMTSV----IRKKLM-GFVGFSNLPNQVHRKSVRKGFQFTAMVVGESGLGKSTLINTLFNTTL----------YPPKE----------PLPPAADRPKTVAIESIGADIEENGVRLHLTVVDTPGFGDFVNNDDSWKPIVENIESRFDSYLEQENRVN-RSKIVDNRVHACLYFIQPTGHSLKQIDIEFMRRLHTRVNLIPVIAKADTMTDEEIIEFKQRILADIQYHNIHIFQAPTYENE------------DEETLAEAAEIASKIPFAVVGSNQVVETpDGRQVRGRVYPWGVVEVDNEEHCDFVKLRQMLVRTYMEELREYTNDVLYENWRTEKLVSMGVIQDPAVFKETNP-------AARMQEERVLHEAKLAKMEAEMKMVFQQKVQEKEAKLKQSEEELYARHKEMKETLEKQRNELEEKKR---------RIEQGRPLTPDGKSGTGRKKGFLQ-----------------------------------------------------------------------------------------------------------------------------------------------------
>A0A0C9URM1	390	0.527	1.513E-111	104	502	718	30	388	447
--------------------------------------------------------------------------------------------------------PTPPTHHSFSSVVRKKLM-GYVGFANLPNQVHRKSVRKGFQFTAMVVGESGLGKSTLINTLFNTTL----------YP----------RKEPLPPHAERPQTVSIQSISADIEESGVRLRLTVVDTPGFGDFVNNDESWKPIVEDIESRFDAYLEQETRVN-RQKIVDNRVHACLYFIQPTGHSLKQIDIEFMRRLHQRVNLIPVIAKADTMTDEEIIEFKQRILADIAQHNIQIFQAPIHENE------------DEETLTEIEEITTKIPFAVVGSDQVVLTpDGREVRGRAYPWGVIEVDNEDHCDFVKLRQMLIRTYMEELREHTNTYLYENWRSEKLTNMGIQQDPTVFKEVNP-------AQRVAEERGLHEQKLSKMEAEMKMVFQQKVQEKE-----------------------------------------------------------------------------------------------------------------------------------------------------------------------------------------------------------------------
>UPI001C581CD1	390	0.509	1.513E-111	66	447	718	68	418	473
------------------------------------------------------------------PTHASSSMGRSYLESDPEGlRRSQLSSMSSLDSSMSPSRSKSPWGRFDPYDSAEDQDKEYVGFATLPNQVHRKSVKKGFAFTLMVAGESGLGKSTLVNSLFLTDLYKDRKVLNA--------------------EERIIQTVQITKHTVSIEEKGVRLRLTIVDTPGFGDAVNNTESWKAVEDYIDQQFEQYFRDESGLN-RKNIQDNRVHCCLYFISPYGHGLRPLDIEFMRALHGKVNIVPVLAKADSLTPAEIRRKKIKIREEIERFGIHIYQFPDCDSDE-----------DEDFKHQDRELKESIPFAVIGSNMLFESKGRRFRGRMYPWGVVEVENPAHSDFLKLRNMLVRTHMQDLKEVTRETHYENYRAQCIQNM------------------------------------------------------------------------------------------------------------------------------------------------------------------------------------------------------------------------------------------------------------------------------
>UPI000CDFBC2D	390	0.479	1.513E-111	77	459	718	108	472	527
-----------------------------------------------------------------------------LRPPTAGGRAQ-SDNQCvgrlqlGGGGMMDHydmqsplspTRPKSPWGRFDPYDFPEDQDKEYVGFATLPNQVHRKSVKKGFDFTLMVAGESGLGKSTLVNSLFLTDLYKDRKLLNA--------------------EERITQTVEITKHTVDIEEKGVKLKLTIVDTPGFGDAVNNTECWKSVADYIDQQFEQYFRDESGLN-RKNIQDNRVHCCLYFISPFGHGLRPLDVEFMKALHEKVNIVPILAKADTLTPTEVKKKKFKIRKEIQQYGIKIYAVPDCDSDE-----------DEDFKQQDQVLQDSIPFAVIGSNTVVEAKGKRVRGRLYPWGIVEVENSAHCDFVKLRNMLVRTHMQDLKDVTRGDHYEKYRAHCIQNMTRMVVKERNRNK------------------------------------------------------------------------------------------------------------------------------------------------------------------------------------------------------------------------------------------------------------------
>T1FMF2	390	0.416	1.513E-111	27	555	718	78	562	577
---------------------------TDSAPIDSRKEAREAFLKSEPLGLTKKYEGLSVRDSDLPPPTATNHHD--LPNGAQKTTASSSITSNGTAPSTTSFIPPSANQiSSSSKLRLQKEPDTYVGFANLPNQVYRKSVKKGFEFTLMLVGESGLGKSTLINSMFLTDI--------------------YNNEHPGPSK-RPNKTLKVEKMNVLLKEGGVQLKLTIVDTPGFGDAVNNSNCWQPVVEYIDSQYNAFLNAESRVIRQVS-EDTRVHCCLYFISPNGHGLRQLDIEFMKQLHEKVNIIPLIAKADSMTAEECKTFKKTIMNEIMQNKIKIYEFPDCD--------------DEEERRIMKKMKERIPFAVVGSNMVVECNGRKIRARTYPWGVVEVENLEHNDFTALRNMLIRTHLHDLKDVTNNVHYENFRYEHLLAS-----VSSDGKSKPM-LNKSPMLQIEEEKMEHAEKLKKMEMEMEMVFEAKVKEKQNKIKESDADVGKRRDQMLKSLKQEEMELEEMREAFVRERDAWE-EQYRQMMME------------------------------------------------------------------------------------------------------------------------------------------------------------------
>A0A6G1J071	389	0.552	2.059E-111	120	502	718	23	366	420
------------------------------------------------------------------------------------------------------------------------KLTGYVGFANLPNQWHRKSVRKGFNFNVMVVGESGLGKSTLVNTLFNTSL----------YP---------PKERKAPSL-DISKTVSIQSISADIEENGVRLRLTVVDTPGFGDFINNDESWEPIVKNIEQRFDAYLDQEQKVN-RMNIVDNRIHAVVFFIQPTGHSLKPLDVEVMKKLHTKVNLIPVIAKSDTLTDEEISMFKQRILADISYHKIQIFEGPRYELD------------DEETIAENAEIMSKVPFAVVGANNEVaTADGRKVRGRRYPWGVIEVDNEEHCDFVKLRQMLIRTHMEELKEHTNNQLYENYRSEKLMAMGVQQDSSVFKEVNPAVKQEEE-------RSLHEAKLQKMEMEMKMVFQQKVAEKE-----------------------------------------------------------------------------------------------------------------------------------------------------------------------------------------------------------------------
>A0A671X2T7	389	0.491	2.059E-111	66	447	718	94	449	540
------------------------------------------------------------------PADSPPVPPRAhrVRP---DAEFSPIPLRRQLVSQVSldcppspSSRPHSPWGRSDPYDSPEDQDKEYVGFATLPNQVHRKTVKKGFTFTLMVAGESGLGKSTLVNSLFLTDIYKDRK-----VPNAQE---------------RIDQTVDIIKHTVGIEEKGIKLRLTIIDTPGFGDAVNNTECWKEIEDYIDQQFEQYFRDESGLN-RRNIQDNRVHCCLYFISPFGHGLRPLDVEFMKALHEKVNIVPVLAKADSLTYSEICRKKRKIREQIKQFGINIYQFPECDSDE-----------EEDFKKQDQILKDSIPFAVIGSNVQVESKGRRCRGRAYPWGVVEVEDPAHSDFLLLRNMLVRTHMQDLKDVTQETHYENYRAECIQNM------------------------------------------------------------------------------------------------------------------------------------------------------------------------------------------------------------------------------------------------------------------------------
>UPI00159DC877	389	0.530	2.059E-111	101	446	718	479	810	874
-----------------------------------------------------------------------------------------------------HLPPPSPPsrslcsvPTHLPlvgkEAVTPASLPGgaqddkeYVGFATLPNQVHRKSMKKGLDFTLMVAGESGLGKSTLVNSLFLTDLYRDRKLL--------------GAE------ERIMQTVEITKHAVDIEEKGVRLRLTIVDTPGFGDAVNNTECWKPVAEYIDQQFEQYFRDESGLN-RKNIQDNRVHCCLYFISPFGHGLRPLDVEFMKALHQRVNIVPILAKADTLTPPEVDCKKRKIREEIECFGIKIYQFPDCDSDE-----------DEDFKLQNQALKESIPFAVIGSNTVVEARGRRVQGRLYPWGIVEVENPGHCDFVKLRTMLVRTHMQDLKDVTRETHYENYRAQCIQS-------------------------------------------------------------------------------------------------------------------------------------------------------------------------------------------------------------------------------------------------------------------------------
>UPI0018F65C80	389	0.567	2.803E-111	124	447	718	17	308	340
----------------------------------------------------------------------------------------------------------------------------YVGFATLPNQVHRKSVKKGFDFTLMVAGESGLGKSTLVNSLFLTDLYKERIIPDAD--------------------ERITKTLAITKHAVDIEERGVRVKLTIVDTPGFGDAVDNSDCWKPIVTYIDQQFEHYFHDESGLN-RKNIQDNRVHCLLYFLSPLGHGVRPLDVEFMKAVHEKVNIVPVIAKADTLTPGEVQRTKQKIRQEIDDHGISVYQFPDCDSDE-----------DEDFKEQYGELKNSIPFAVIGSNTLIESKGKEVRGRLYPWGVVEVEDPTHCDFVKLRNMLIQTHMQDLKDVTQEVHYENYRAECIQSM------------------------------------------------------------------------------------------------------------------------------------------------------------------------------------------------------------------------------------------------------------------------------
>UPI000719CC9D	389	0.525	2.803E-111	79	448	718	1	334	373
-------------------------------------------------------------------------------PYNRNGYESTGSSLTgSHCSNSDEDL-SNPAVSYK---FVNPETPGYVGFANLPNQVHRKSVKRGFEFTLMVVGESGLGKSTLINSLFLTDL----------YP---------ERHIPDAS-EKIEQTVKIEASTVEIEERGVKLRLTVVDTPGFADSITSQNCIEPIIEYIDQQYERYLQDESGLNRRH-ILDNRVHCCFYFISPSGHGLRPLDVEFMKKLHHKVNIVPVIGKADMLTMTEVKKIKRKILDQVDEAGIQIYRMPDCDADE-----------DEDFKEQNKQLKEAVPFAVVGSTQLLEVRGKKVRGRLYPWGVVEVENPEHCDFIKLRTMLI-THMQDLQEVTHDLHYENFRADKLAKAG-----------------------------------------------------------------------------------------------------------------------------------------------------------------------------------------------------------------------------------------------------------------------------
>A0A316Z2W2	389	0.565	2.803E-111	120	502	718	13	356	420
------------------------------------------------------------------------------------------------------------------------KLNGYVGFANLPNQVHRKSVRKGFTFTCMVVGESGLGKSTLINTLFNTRLYAR-------------------KEVPPPHAER-PKTVAIESISADIEENGVRLKLTVVDTPGFGDFINNDDSWKPIVDNIESRFDAYLEQENRVN-RAKLLDNRVHACIYFIQPTGHSLRPIDIEFMRRLHQKVNLIPVIAKSDTLTDDEILSFKQRVLNDIAHHRIEIFHAPVYDNE------------DEETIAENEEIIRKIPFAVVGSDQEIDTaDGRRVRGRAYPWGVIEVDNEAHCDFVKLRQMLIRSHMEELKEHTHDALYEKYRSEKLVAMGVTQDQSVFKEVNP-------AAKMAEDRALHEAKLAKMENEMKLVFQQKVAEKE-----------------------------------------------------------------------------------------------------------------------------------------------------------------------------------------------------------------------
>A0A066VYV0	389	0.547	2.803E-111	106	502	718	5	361	420
----------------------------------------------------------------------------------------------------------QPHANGAPQLSR-KKLTGYVGFANLPNQVHRKSVRKGFNFTCMVVGESGLGKSTLINTLFNTTL----------YPR---------KEVPPPQAERHR-TVAIESISADIEENGVRLRLNVVDTPGFGDFVNNDNSWKPIVENIESRFDAYLEQENRVN-RSKLVDNRVHACIYFVQPTGHALRPIDIEFMRRLHQKVNLIPVIAKSDTLTDEEILSFKQRILNDIAHHQIDIYHAPVYDNE------------DEETIAENEEIARKIPFAIVGANSEIDTpDGRRVRGRGYPWGVIEVDNEEHCDFVKLRQMLIRTHMEELKEHTHTVLYEKYRSEKLVAMGVTQDHSVFKEVNP-------AAKMAEERALHEAKLAKMENEMKLVFQQKVAEKE-----------------------------------------------------------------------------------------------------------------------------------------------------------------------------------------------------------------------
>R7UNB1	389	0.505	2.803E-111	113	542	718	18	408	434
-----------------------------------------------------------------------------------------------------------------PTAKGPKEIEGYVGFANLPNQVYRKAVKKGFDFTLMAVGESGLGKSTMINSMFLTDLYNA--------------------EHPGPS-RRLKKTIAVESNQVLLKENGVQLRLTMVDTPGFGDAVDNSNCWDPVIDYVESQYDSFLNSESRVNRKS-LPDSRVHCCLYFISPNGHGLKPLDIEFMKNLHDKVNIIPIIAKADTLTYDECREFKKTILNEIAQNKIRIYEFPDCD--------------DEEEQKVTKKLRERVPFAVVGSNAVVDCGGKKSRGRVYPWGTVEVENLMHNDFLALRDMVIRTHMQDLKDVTNNVHYENFRYHKL--AAFSSTDSKNKL--IDVFR-SPIVQMEEEKKEHIQKMKKMEAEMEQVFEMKVKEKKQKLKDSETDLSRRAEQMHRNLEQQEKEMEERRATFEKErqMW-------------------------------------------------------------------------------------------------------------------------------------------------------------------------------
>A0A0H2RYD6	389	0.505	2.803E-111	79	502	718	5	379	436
-------------------------------------------------------------------------------PGTPNGDAASSLN--GMANG------SAPHVASPPLVRKKLM--GYVGFANLPNQVHRKSVRKGFQFTAMVVGESGLGKSTLINTLFNTELYQ---------P----------KEVLPPSAER-PKTVAIESISADIEENGVRLRLTVVDTPGFGDFVNNEESWKPIVEDIESRFDSYLEQENRVN-RQKIVDNRVHACLYFIQPTGHSLRPIDIEFMRRLHTKVNLIPIIAKADTMTDEEIINFKDRILNDIRHHNIHIFQLPTYENE------------DEEALTEQEEIARKIPFAIVGSNQLVHTpDGRQVRGRAYPWGVIEVDNEDHCDFVKLRQMLIRTSMEELREHTTAVLYENYRSEKLLGMGVAQDSSVFKEINPALKMQEE-------RTLHEAKLAKMEAEMNLVFQQKVAEKE-----------------------------------------------------------------------------------------------------------------------------------------------------------------------------------------------------------------------
>A0A067MY23	389	0.528	2.803E-111	85	502	718	6	387	445
-------------------------------------------------------------------------------------SLAPtSPVMNG--NGNAHGMQIaSSYQNGSPAALSNvvrKKLMGYVGFANFPNQVHRKSVRKGFHFTAMVVGESGLGKSTLINTLFNTKL----------YPK---------KEPLPPSADR-PQTVAIESISADIEENGVRLRLTVVDTPGFGDFVNNDESWKPIVENIEARFDAYLEQENRVN-RQKMVDNRVHACLYFIQPTGHALKQIDIEFMRRLHSKVNLIPIIAKADTMTDEEILLFKQRVLSDIEHHNIRIFKAPTYENE------------DEETLNENEEIASKIPFAVVGSDTEVDTpDGRKVRGRSYPWGVVEVDNEEHCDFVKLRQMLVRTYMEELREHTNDVLYENYRSEKLLGMGVTQDHSVFKEVNP-------AAKVAEERTLHDAKLAKMEAEMKMVFQQKVQEKE-----------------------------------------------------------------------------------------------------------------------------------------------------------------------------------------------------------------------
>A0A081CH93	389	0.562	3.816E-111	120	502	718	30	373	433
------------------------------------------------------------------------------------------------------------------------KLSGYVGFANLPNQVHRKSVRKGFNFTAMVVGESGLGKSTLINTLFNTTL----------YPR---------KEVPPPHQER-PKTVAIESISSDIEENGVRLKLTVVDTPGFGDFINNDQSWKPIVDNIESRFDNYLEQENRVN-RNKLQDNRVHACIYFVQPTGHSLRPIDIEFMRRLHQKVNLIPVIAKSDTLTDDEIVAFKQRILNDIAHHQIEIFHAPIYENE------------DEETMLEIQEISTKVPFAVVGSNTEIDTpDGRRVRGRAYPWGVIEVDNEEHCDFVKLRQMLIHTHMEELKEHTNNVLYEKYRSEKLVGMGVTQDHSVFKEVNP-------AAKMAEERAIHEARLRKMENEMKLVFQQKVAEKE-----------------------------------------------------------------------------------------------------------------------------------------------------------------------------------------------------------------------
>A0A553PJA3	389	0.457	3.816E-111	102	569	718	9	445	454
------------------------------------------------------------------------------------------------------SRAVSELRDQLPTsaiqSKKLRQLDGYVGFANLPNQVYRKAVKKGFEFTLMVAGESGLGKSTLINSMFLTDI--------------------YSVEHPGPSA-RIKKTVNVDTNNVLLQENGVNLSLTIVDTPGFGDAVDNSDCWDPVIQYVESQYENFLDAETRVNRIV-LPDTRVHACVYFIAPSGHGLKPLDVEFMQRLHDKVNIIPVIAKSDTMTPEEVARFKKQILNQIVQSRIKIYEFPESETDE-----------DNE-KHENRKMKDRVPFAIVGSNTIIENgDGKKVRGRKYPWGIVDIENLDQCDFIPLRNMLIRTNLQDLKQVTNDVHYENYRCRKL-----AGVAGGSVDKIP---NRNPMAQIEEERREHCNKLLKMEKEMEEVFERKVREKKQKLSDSENDLEKRHKESKEKLEQQKRELENKMLAFEQEKAAWEqahhvtIDELKRLSMESLDGGKKKKGGALS----------------------------------------------------------------------------------------------------------------------------------------------------
>A0A6A5SM58	389	0.554	3.816E-111	120	502	718	64	407	461
------------------------------------------------------------------------------------------------------------------------KLTGYVGFANLPNQWHRKSVRKGFNFNVMVVGESGLGKSTLVNTLFNTSL----------YP---------PKERNPPSL-DISKTVSIQSISADIEENGVRLRLTVVDTPGFGDFINNDESWDPIVKNIEQRFDAYLDAENKVN-RMNIVDNRIHAVVYFIQPTGHSLKPIDIEVMKKLHTKVNLIPVIAKADTVTDDEIDNYKKRILADIAFHKIQIFEGPRYELD------------DEETIAENQEIMAKVPFAVVGSNTEVTtIDGRKVRGRQLPWGVVEVDNEEHCDFVKLRQMLIRTHMEELKENTNNALYENYRSEKLAQMGIQQDSSVFKEINPAVKQEEE-------RSLHEAKLQKMEMEMKMVFQQKVQEKE-----------------------------------------------------------------------------------------------------------------------------------------------------------------------------------------------------------------------
>A0A6A6SM40	389	0.495	3.816E-111	79	502	718	17	409	463
-------------------------------------------------------------------------------PPTLDGSPLMDRNFSPVANGS-ASPAPQTVSSTDPKlavqlANEKnivrRKLTGYVGFANLPNQWHRKSVRKGFNFNVMVVGESGLGKSTLVNTLFNTSL----------YP---------PKERKPPSL-DISKTVSIQSISADIEENGVRLRLTVVDTPGFGDFINNDESWDPIVKNIEQRFDAYLDAENKIN-RMNIVDNRIHAVVFFIQPTGHSLKPLDVEVMRKLHTKVNLIPVIAKSDTLTDDEIIAFKQRILADINHHKIKIFEGPRYELD------------DDETIAENQEIMNKVPFAVVGSNSLVKApNGGMVRGRSYPWGVIDVDNEEHCDFVKLRQMLIRTHMEELKENTNNALYENYRSEKLHSMGVLQDSSVFKEVNPAVKQEEE-------RSLHEAKLAKMEMEMKMVFQQKVAEKE-----------------------------------------------------------------------------------------------------------------------------------------------------------------------------------------------------------------------
>A0A8H5H117	389	0.540	3.816E-111	103	502	718	12	372	478
-------------------------------------------------------------------------------------------------------RPLlvNPPAGLSSVIRKKLM--GYVGFANLPNQVHRKSVRKGFQFTAMVVGESGLGKSTLINTLFNTTL----------YP---------AKE-PQPPSAEKPKTVAIESIGADIEENGVRLHLTVVDTPGFGDFVNNDDSWKPIVEDIESRFDSYLEQENRVN-RTKVVDNRVHACLYFLQPTGHSLKQIDVEFMRRLHTKVNLIPVIAKADTMTDEELAAFKQRILSDIEHHNIHIFQAPTYENE------------DEETIAEAEEIASKIPFAVVGSDKVVNTpDGRQVRGRVYPWGVVEVDNEEHCDFVKLRQMLVRTYMEELREYTNDVLYENWRTEKLLGMGVAQDSSVFKEINP-------AARLQEERVMHEAKLAKMEAEMKMVFQQKVQEKE-----------------------------------------------------------------------------------------------------------------------------------------------------------------------------------------------------------------------
>UPI001D056C70	389	0.513	3.816E-111	87	502	718	99	478	532
---------------------------------------------------------------------------------------SPvGPNAQIAAQTVSSRDPRAAAQQASDMKNVVrRKLTGYVGFANLPNQWHRKSVRKGFNFNVMVVGESGLGKSTLVNTLFNTSL----------YP---------PKESKGPSLDIMPKTVSISAISADIEENGVRLRLTVVDTPGFGDFVNNDDSWRPIVENIEARFDTYLDAENRVN-RMNIVDNRVHACVYFIQPTGHSLKPLDIEVMRRLHTKVNLIPVIAKSDTLTDDEIVSFKARILTDIHHHKIQIFEGPRYELD------------DDETIAENQEIMSKVPFAIVGANsDVTTPEGRKVRGRRYPWGVIEVDNEDHCDFVKLRQMLIRTHMEELKEHTNNALYENYRSDKLTQMGVQQDASVFKEVNPAVKQEEE-------RTLHEQKLAKMETEMKMVFQQKVAEKE-----------------------------------------------------------------------------------------------------------------------------------------------------------------------------------------------------------------------
>UPI000E6AEB14	389	0.470	3.816E-111	64	461	718	174	550	592
----------------------------------------------------------------RRPFPGDGGRGRLCRPPPRAPRAPATPRLwlgcgsgacpgCDAATSRGQSAQSGGWLGRPRGSTIPRDIdKQYVGFATLPNQVHRKSVKKGFDFTLMVAGESGLGKSTLVHSLFLTDLYKDRKLLSA--------------------EERISQTVEILKHTVDIEEKGVKLKLTIVDTPGFGDAVNNTECWKPITDYVDQQFEQYFRDESGLN-RKNIQDNRVHCCLYFISPFGHGLRPVDVGFMKALHEKVNIVPLIAKADCLVPSEIRKLKERIREEIDKFGIHVYQFPECDSDE-----------DEDFKQQDRELKESAPFAVIGSNTVVEAKGQRVRGRLYPWGIVEVENQAHCDFVKLRNMLIRTHMHDLKDVTCDVHYENYRAHCIQQM-TSKLTQDSRMESP----------------------------------------------------------------------------------------------------------------------------------------------------------------------------------------------------------------------------------------------------------------
>A0A3Q2IB87	389	0.484	3.816E-111	77	461	718	197	557	599
-----------------------------------------------------------------------------VRPSRTPGPVRgPdaASGVAGAAAMDSLAAPQDRLVEQllSPRTQAQRRLKDvdkqYVGFATLPNQVHRKSVKKGFDFTLMVAGESGLGKSTLVHSLFLTDLYKDRKLLSA--------------------EERINQTVEILKHTVDIEEKGVKLKLTIVDTPGFGDAVNNSECWKPITDYVDQQFEQYFRDESGLN-RKNIQDNRVHCCLYFISPFGHGLRPVDVSFMKALHEKVNIVPLIAKADCLVPGEIRKLKERIREEIDKFGIHVYQFPECDSDE-----------DEDFKQQDRELKESAPFAVIGSNTVVEAKGQRVRGRLYPWGIVEVENQAHCDFVKLRNMLIRTHMHDLKDVTCDVHYENYRAHCIQQM-TSKLTQDSRMESP----------------------------------------------------------------------------------------------------------------------------------------------------------------------------------------------------------------------------------------------------------------
>A0A182NHI4	389	0.481	3.816E-111	88	547	718	239	671	706
----------------------------------------------------------------------------------------NGHHHHHHADAANAKLASDRHEKEKPVVKSNPKvLDGYVGFANLPNQVYRKAVKKGFELTLMVVGESGLGKSTLINSMFLSEIYH-------------------AEQHPGPSK-RIKKTVAVESTKVLLKENGVNLTLTVVDTPGFGDAVDNSNCWLPIVDFVESKYEEYLTAESRVH-RTALPDARVHVCLYFIAPSGHGLKPLDVEFMQRLCDKVNIIPVIAKADTLTPEEITLFKKQILNEIAQNKIKIYDFPE-------------PIDDEEDAKVLRQLRGRVPFAVVGANAIIEIDGRKVRGRRYPWGVAEVENLDHCDFIALRNMVIRTNLQDLKDVTNNVHYENYRCRKLAGLGADGKAkLSNNLCNIGTVNTNgtgwnPLAQMEEEKREHESKMKKMEAEMEQVFEMKVKEKKQKLKDSEAELTRRHEERKKALELQIRELEDRRKAFEQEKVEWEQQ--------------------------------------------------------------------------------------------------------------------------------------------------------------------------
>UPI001EDDB381	388	0.554	5.194E-111	113	444	718	8	306	367
-----------------------------------------------------------------------------------------------------------------PGGFTNPEMPGYVGFANLPNQVHRKSVKKGFEFTLMVVGETGLGKSTLVNSLFLTDLYPE-----RNIPSA-------G--------ERTKQTVKIDASTVEIEERGVKLRLTVVDTPGFGDAIDNTDCFRSIIQYIDDQFERFLRDESGLN-RRNIVDNRVHCCFYFISPYGHGLKPLDTQFMKMLHHKVNIVPVIAKADMLTKKEIARLKKRVMEEIEANGIRIYPLPDCDSDE-----------DEDYKEQVRQLKDAVPFAVCGANTLIEVKGRKVRGRQYPWGVVEVENPEHCDFIKLRTMLI-QQLQDLQEVTQDVHYENYRSERL---------------------------------------------------------------------------------------------------------------------------------------------------------------------------------------------------------------------------------------------------------------------------------
>UPI00106B692F	388	0.492	5.194E-111	120	545	718	5	393	427
------------------------------------------------------------------------------------------------------------------------KLDGYVGFANLPNQIFRKSVKKGFEFTLMVVGESGLGKSTLLNSLFLTDLYTSATFPT--------------------TEEKLSKTIEVQASTVTLKEGGVTLRLTCVDTPGFGDAVDNTDCWSPINSYIESKFEEYLNEESRVN-RSAIVDNRVHCCLYFIAPNGHCLKPLDIEFMRRLHDKVNIVPVIAKADSLTAEECQNFKKQILNEIGANKIGIYQFPDLGVD------------DEDFKDVS--MTDRIPFAVVGSNTVVEVGGKKLRARVYPWGVAEVENSEHCDFVALRNMLIRTHMQDLKDVTNDVHYENFRCKRLATV----TVGSPTVTSNKSLGLSPLEQLEEEKHERESKISKTESEMEQVFETKVKEkrKKLKEMEAEFSKKHEQSCRQLELQRRELDEKRQRFTKDKEVFMEH----------------------------------------------------------------------------------------------------------------------------------------------------------------------------
>V5GPU0	388	0.536	5.194E-111	92	502	718	0	371	431
--------------------------------------------------------------------------------------------MNGGSIEVDAAAPASNGGAAAAVAAGRKKLMGYVGFANLPNQVHRKSVRKGFNFTAMVVGESGLGKSTLINTLFNTTL----------YPR---------KEVPPPQQER-PKTVAIESISSDIEENGVRLRLNVVDTPGFGDYINNDESWKPIVENIESRFDNYLEQENRVN-RNKLQDNRVHACIYFVQPTGHSLRPIDIEFMRRLHQKVNLIPVIAKSDTLTDEEIVSFKQRILNDIAHHQIQIFHAPIYEME------------DEETLQEIQEISSKVPFAVVGSNTEIDTpDGRRVRGRAYPWGVIEVDNEEHCDFVKLRQMLIHTHMEELKENTNNVLYEKYRSEKLVAMGVTQDASVFKEVNP-------AAKMAEERAIHEARLRKMENEMKLVFQQKVAEKE-----------------------------------------------------------------------------------------------------------------------------------------------------------------------------------------------------------------------
>A0A8C3ZBE0	388	0.517	5.194E-111	85	447	718	73	405	475
-------------------------------------------------------------------------------------SLSryPLSTMSSLESPVSPSRPKSPWGRFDPYDSTEDQDKEYVGFATLPNQVHRKSVKKGFAFTLMVAGESGLGKSTLVNSLFLTDLYKNRKVLNA--------------------EERISQTVQINKYTVGIEEKGVKLRLTIVDTPGFGDAVNNTWSWKAVEEYIDLQFEQYFRDESGLN-RKNIQDNRVHCCLYFISPYGHGLRPLDIEFMMALHEKVNIVPVLAKADSLTPSEIRKKKMKIRQEIERFGIKMYQFPECDSDE-----------DEEFKLQDQELKDSIPFAVIGSNILVESKGRRFRGRLYPWGVVEVENPAHSDFLKLRNMLVRTHMQDLKDVTRETHYENYRAQCIQNM------------------------------------------------------------------------------------------------------------------------------------------------------------------------------------------------------------------------------------------------------------------------------
>UPI0014254BCD	388	0.520	5.194E-111	74	446	718	88	419	489
--------------------------------------------------------------------------NRFRRYSSDTSSPAPSPTVTNAASAR--ERVSSYHGGEKS------STTNYVGFATLPDQVHRKSVKKGFEFTLMVVGESGLGKSTLVNSLFLTDLYCDRAVPNA--------------------EERISKTVGIERSSIDIVECGVKLRLTVVDTPGFGDSLNGEDSWKAIVKYVDDQFNQYYRDESGLN-RKNIIDNRVHCCLYFISPYGHGLRPIDVKFMKELHNKVNIVPVIAKADCLTKSEVKNLKSKVIDEIEENNISIYQFPDCESE------------DEEFKQQNIELKESIPFAVIGSNTTIDVNGKKVRGRLYPWGITEVENPAHCDFVMLRNMLIRTHMQDLKEVTGDVHYENYRSQCIQT-------------------------------------------------------------------------------------------------------------------------------------------------------------------------------------------------------------------------------------------------------------------------------
>A0A6J2XD89	388	0.418	5.194E-111	22	541	718	101	567	608
----------------------GTAPQTQTNGDGGVTTLQSKREMFFSNTVTTTDQSNKDSNRLNkTPSIEKPA-----VPERRETAI----DSAVKENKDESSKESSPeIIKERP---RVKELDGYVGFANLPNQVYRKAVKKGFEFTLMVVGESGLGKSTLINSMFLTEIYN-------------------ASDYPGP-TQRLKKTVAVETTRVMLKENGVNLLLTMVDTPGFGDAVDNSNCWVPVIEYIESKYEDYLNSEARVTR--KItPDKRVHCCLYFIQPSGHGLKSLDIEFMKRLCDKVNIIPIIAKADTLTSEECALFKKQIMTEIAQHKIKIYEFP-DTSEE-----------DEEHK-LNKSLKERVPFAVVGSNVVIEAEGKKIRGRRYPWGIAEVENLEHCDFIALRNMVIRTHLQDLKDVTNNVHYENFRCRKLAGLSTDGKMSRISNKNPLAQMDEE-------KREHDAKMKKMEMDMEEVFETKVKEK--KQKLKDSETELTRRHEVMKKQLEQQAKELEEKRRQFEM--------------------------------------------------------------------------------------------------------------------------------------------------------------------------------
>A0A261Y2U5	388	0.548	5.194E-111	110	502	718	408	760	815
--------------------------------------------------------------------------------------------------------------SDNPAIIR-RKLTGYVGFANLPNQVHRKSVKKGFSFNIMVVGCTGLGKSTLINTLFNTGL----------YP---------AKTYPGPST-AIEKTVGIKSTSADIEENGVRLKLTVIDTPGFGDFVNNEESWQPILQDIESRFDSYLEQENRVN-RQKIADPRVHACLYFIEPTGHSLKQLDITLMRKLHTRVNLIPVIAKADTLTEEEVSLFKQRILADIAHQGIEIYQPPLYEFD------------DDESKREVQEVVEKVPFAVIGSVDGIEVApNEWVRGRRYPWGVVEVDNEEHCDFIKLRQMLIRTHMEDLKEHTADVLYEHYRSEKLSGMGIQQDDTVFREIDPAVRLEEE-------RKLHEAKLLRMENEMKAVFTQKVKEKE-----------------------------------------------------------------------------------------------------------------------------------------------------------------------------------------------------------------------
>UPI0010FCBDD5	388	0.580	7.069E-111	123	446	718	29	320	390
---------------------------------------------------------------------------------------------------------------------------GYVGFANLPNQVHRKSVKRGFEFTLMVVGESGLGKSTLVDSLFLTDLYDETE-----IPKAVD---------------RIHQTVEIETNTVEIEEKGIRLRLTVVDTPGFADAVDNTDCWQVITNYVDEQYEAYLQDESGLNRRH-IVDNRVHCCLYFVCPHGHGLKPIDIAFMKILHTKVNIVPVIAKADCLTKFEMQRLKRKVLDEIQDNGIKIYTFPDCDSED-----------DEEFVQINQELKASIPFAVIGSNSVAEIRGKQVRVRQYPWGVAEVENPDHCDFIKLRNMLIRTHMQDLKDVTQEVHYENYRAERLSR-------------------------------------------------------------------------------------------------------------------------------------------------------------------------------------------------------------------------------------------------------------------------------
>UPI001BC8CB0F	388	0.554	7.069E-111	108	448	718	56	363	417
------------------------------------------------------------------------------------------------------------MSKQQPTQFINPETPGYVGFANLPNQVHRKSVKKGFEFTLMVVGESGLGKSTLINSLFLTDLYPERI-----IP---------GA------AEKIERTVQIEASTVEIEERGVKLRLTVVDTPGYGDAINCRDCFKTIISYIDEQFERYLHDESGLNRRH-IIDNRVHCCFYFISPFGHGLKPLDVAFMKAIHNKVNIVPVIAKADTLTLKERERLKKRILDEIEEHNIKIYHLPDAESDE-----------DEDFKEQTRLLKASIPFSVVGSNQLIEAKGKKVRGRLYPWGVVEVENPEHNDFLKLRTMLI-THMQDLQEVTQDLHYENFRSERLKRGG-----------------------------------------------------------------------------------------------------------------------------------------------------------------------------------------------------------------------------------------------------------------------------
>UPI0003F0DF69	388	0.513	7.069E-111	117	548	718	4	393	423
---------------------------------------------------------------------------------------------------------------------KAKELEGYVGFANLPNQVYRRSVKRGFEFTLMVVGESGLGKSTLINSLFLTDIYND-------------------KEYPGPSL-RIKKTVSVDTSKVLIKEGGVQLQLTIVDTPGFGDAVDNSNCWVPVTDYIDNTFEDYLNAESRVNRRT-MPDNRVHCCLYFIAPTGHGLKPLDIEFMKKLHEKVNIIPLISKADTLTPEECKQFKKQIMKDIEENKIKIYEFP-DTPD------------DEDDNKENNAKNTPVPQA-----PILEVNGKKVRGRQYPWGIVEVENLEHSDFVTLRNLLLRTHMQDLKDVTNNVHYENFRCRKLTQVTSGDQKPSRAAKA---SSKNPMSQFEEEKREHQTKMKKMEAEMEQVFEMKVKEKRKKLKDSEVDLQTRYEQMKISLNRQQKELEEKTRQFEKEKEAFRQKE-------------------------------------------------------------------------------------------------------------------------------------------------------------------------
>A0A6A5UTQ4	388	0.552	7.069E-111	120	502	718	37	380	434
------------------------------------------------------------------------------------------------------------------------KLTGYVGFANLPNQWHRKSVRKGFNFNVMVVGESGLGKSTLVNTLFNTSL----------YP---------PKERKPPSL-DISKTVAIQSISADIEENGVRLRLTVVDTPGFGDYINNDESWDPIVKNIEQRFDAYLEQENKVN-RMNIVDNRIHAVVFFIQPTGHSLKPLDVEVMKKLHTKVNLIPVIAKADTLTDEEIAAFKARILADIEYHKIQIFEGPRYELD------------DEETIAENAEIMSKVPFAVVGANyEVSTSDGRKVRGRRYPWGVIEVDNEEHCDFVKLRQMLIRTHMEELKEHTNNQLYENYRSDKLTAMGVQQDSSVFKEINPAVKQEEE-------RSLHEAKLAKMEMEMKMVFQQKVAEKE-----------------------------------------------------------------------------------------------------------------------------------------------------------------------------------------------------------------------
>S7MGC8	388	0.554	7.069E-111	108	448	718	0	307	527
------------------------------------------------------------------------------------------------------------MSKQQPTQFINPETPGYVGFANLPNQVHRKSVKKGFEFTLMVVGESGLGKSTLINSLFLTDLYPERI-----IP---------GA------AEKIERTVQIEASTVEIEERGVKLRLTVVDTPGYGDAINCRDCFKTIISYIDEQFERYLHDESGLNRRH-IVDNRVHCCFYFISPFGHGLKPLDVAFMKAIHNKVNIVPVIAKADTLTLKERERLKKRILDEIEEHNIKIYHLPDAESDE-----------DEDFKEQTRLLKASIPFSVVGSNQLIEAKGKKVRGRLYPWGVVEVENPEHNDFLKLRTMLI-THMQDLQEVTQDLHYENFRSERLKRGG-----------------------------------------------------------------------------------------------------------------------------------------------------------------------------------------------------------------------------------------------------------------------------
>A0A5E4AD50	388	0.554	7.069E-111	108	448	718	65	372	1508
------------------------------------------------------------------------------------------------------------MSKQQPTQFINPETPGYVGFANLPNQVHRKSVKKGFEFTLMVVGESGLGKSTLINSLFLTDLYPERI-----IP---------GA------AEKIERTVQIEASTVEIEERGVKLRLTVVDTPGYGDAINCRDCFKTIISYIDEQFERYLHDESGLNRRH-IIDNRVHCCFYFISPFGHGLKPLDVAFMKAIHNKVNIVPVIAKADTLTLKERERLKKRILDEIEEHNIKIYHLPDAESDE-----------DEDFKEQTRLLKASIPFSVVGSNQLIEAKGKKVRGRLYPWGVVEVENPEHNDFLKLRTMLI-THMQDLQEVTQDLHYENFRSERLKRGG-----------------------------------------------------------------------------------------------------------------------------------------------------------------------------------------------------------------------------------------------------------------------------
>A0A1S3JUG7	387	0.560	9.622E-111	112	451	718	51	355	392
----------------------------------------------------------------------------------------------------------------PETSGKaPKELDGYVGFANLPNQVYRKSVKRGFEFTLMVVGQSGLGKSTLINTLFLTDL----------YSAD----------YPGPSY-RIKKTVQVETTQVLLKEGGVQLRLTVVDTPGFGDAVDNSNCWQPVTDYIDSKYEEYLNAESRVNRKT-MPDNRVHCCLYFITPSGHGLKPLDVEFMKRLHDKVNIIPMIAKADTMTPDECREFKKTILNEIAQHKIKIYEFPECD--------------DEEENKLQKKLKDRVPFAVVGSNTLVSVGGKTVRARQYPWGIVEVENLEHNDFLALRNMLVRTHLHDLKDVTNNVHYENYRYNKLASVATKG--------------------------------------------------------------------------------------------------------------------------------------------------------------------------------------------------------------------------------------------------------------------------
>A0A074WP06	387	0.533	9.622E-111	120	502	718	32	376	431
------------------------------------------------------------------------------------------------------------------------KLTGFVGFANLPNQWHRKSVRKGFSFNVMVVGESGLGKSTLVNTLFNTSL----------YP---------PKEQKQPSLDFAPTTVAIQSISADIEENGVRLRLNVIDTPGFGDFVNNNESWRPIVENIEQRFDAYLDAENKVN-RMNIVDNRIHACVYFIQPTGHSLKPLDIEVMRRLHTKVNLIPVIAKADTLTDEEVVSFKARILSDIKHQGIQIFEGPRYELD------------DEETIAENQEIMSKVPFAVVGANaEVSTPEGRKVRGRKYPWGIIEVDNEDHCDFAKLRQMLIRTHMEELKEHTNNTLYENYRSDKLESMGMQQDPSVFKEINPAAKQEEE-------RSLHEQKLEKMEREMKQVFQQKVQEKE-----------------------------------------------------------------------------------------------------------------------------------------------------------------------------------------------------------------------
>A0A166GKH4	387	0.546	9.622E-111	106	502	718	22	380	438
----------------------------------------------------------------------------------------------------------SPLPQTPAMSNIIRKkLMGYVGFANLPNQVHRKSVRKGFQFTAMVVGESGLGKSTLVNTLFDTPL----------YPPKE----------PLPPHAERPTTVAIESISADIEENGVRLRLTVVDTPGFGDFVNNEDSWKPIVENIEARFDSYLEQENRVN-RAKITDNRVHACLYFIQPTGHALKPLDIEFMRRLHTKVNLIPVIAKADTMTDEEVADFKARILADIAYHNIQIFQAPTYENE------------DEEALAEAEEIAGKIPFAVVGStNIVVAADGREVRGRSYPWGVIEVDNEEHCDFVKLRQMLIRTYMEELREYTNDTLYENWRSDKLTSMGVAQDSSVFKEVNP-------AQRMQEERVLHEAKLSKMEAEMKMVFQQKVQEKE-----------------------------------------------------------------------------------------------------------------------------------------------------------------------------------------------------------------------
>A0A287BJ05	387	0.497	9.622E-111	108	494	718	87	443	489
------------------------------------------------------------------------------------------------------------MSKQQPTQFINPETPGYVGFANLPNQVHRKSVKKGFEFTLMVVGESGLGKSTLINSLFLTDLYPERV-----IP---------GA------AEKIERTVQIEASTVEIEERGVKLRLTVVDTPGYGDAINCRDCFKTIICYIDEQFERYLHDESGLNRRH-IVDNRVHCCFYFISPFGHGLKPLDVAFMKAIHNKVNIVPVIAKADTLTLKERERLKRRILDEIEEHSIKIYHLPDAESDE-----------DEDFKEQTRLLKASIPFSVVGSNQLIEAKGKKVRGRLYPWGVVEVENPEHNDFLKLRTMLI-THMQDLQEVTQDLHYENFRSERLKRGGRLLPGLRGSPSSarPARLdREAARSGFLLGAVSRPVANLISSWVVFWVF-------------------------------------------------------------------------------------------------------------------------------------------------------------------------------------------------------------------------------
>A0A1S3JV29	387	0.560	9.622E-111	112	451	718	216	520	557
----------------------------------------------------------------------------------------------------------------PETSGKaPKELDGYVGFANLPNQVYRKSVKRGFEFTLMVVGQSGLGKSTLINTLFLTDL----------YSAD----------YPGPSY-RIKKTVQVETTQVLLKEGGVQLRLTVVDTPGFGDAVDNSNCWQPVTDYIDSKYEEYLNAESRVNRKT-MPDNRVHCCLYFITPSGHGLKPLDVEFMKRLHDKVNIIPMIAKADTMTPDECREFKKTILNEIAQHKIKIYEFPECD--------------DEEENKLQKKLKDRVPFAVVGSNTLVSVGGKTVRARQYPWGIVEVENLEHNDFLALRNMLVRTHLHDLKDVTNNVHYENYRYNKLASVATKG--------------------------------------------------------------------------------------------------------------------------------------------------------------------------------------------------------------------------------------------------------------------------
>A0A8C6WVF0	387	0.505	1.310E-110	110	547	718	15	410	435
--------------------------------------------------------------------------------------------------------------SQSSGVVQQKNLEGYVGFANLPNQVYRKSVKRGFEFTLMVVGESGLGKSTLINSLFLTDL--------------------YSPEYPGPSH-RIKKTVQVEQSKVLVKEGGVQLLLTIVDTPGFGDAVDNSNCWQPVIDYIDNKFEDYLNAESRVNRRQ-MPDNRVQCCLYFIAPSGHGLKPLDIEFMKRLHEKVNIIPLIAKADTMTPEECQQFKRQIMREIQEHKIKIYEFPETD--------------DEEEMKFIRKIKDRLPLAVVGSNTIIEVNGKRVRGRQYPWGVAEGEEWGRVD-TRVNTAL--THMQDLKDVTNNVHYENYRSRKLAAVTYNGV---DNNKNKGQLTKSPLAQMEEERRDHVTKMKKMEQEMEQVFEMKVKEKLLKLRDSEAELQRRHEQMKKNLEAQHRELEEKRRQHEDERANWEAQ--------------------------------------------------------------------------------------------------------------------------------------------------------------------------
>A0A0D0DXF1	387	0.529	1.310E-110	80	502	718	6	387	443
--------------------------------------------------------------------------------SSRVDAFS-STNSYGNSNGNGSSpAPHQNNSVTSPVIRKKLM--GYVGFANLPNQVHRKSVRKGFQFTAMVVGESGLGKSTLINTLFNTPL----------YPPKQP--------LP-PSAER-PKTVAIESIGADIEENGVRLHLTVVDTPGFGDFVNNDDSWRPILENIESRFDSYLEQENRVN-RQKIMDNRVHACLYFIQPTGHSLKQIDIEFMRRLHTRVNLIPVIAKADTLTDEGIADFKARILADIAHHKIQIFQAPTYENE------------DEETIAEAEEIASKIPFAIVGSDHVVQTpEGRQVRGRAYPWGVIEVDNEEHCDFVKLRQMLVRTYMEELREYTNDVLYENWRTEKLVSMGVAQDSTVFREVNP-------SAKMQEERILHEAKLSKMEAEMKMVFQQKVQEKE-----------------------------------------------------------------------------------------------------------------------------------------------------------------------------------------------------------------------
>UPI000B4571AE	387	0.518	1.310E-110	82	444	718	477	820	888
----------------------------------------------------------------------------------RSVGEFTSPNVTKSLSFSSgtplaeaLSLPTpSPrrkPRVSRRTSQKLIRMDEdeFIGFATLPDQVHRKAVKRGFEFGLMVVGETGLGKSTLINSLFLTDLYKDRK-----IPKV---------------EETIKKTVHIEKKQLEIEERGVRLRLTIVDTPGFNDSVNGEENWMPIIDYIDSQFDQYYQAESGLN-RKNIQDTRVHCCLYFISPYGHGLKPVDIAVMKRLHTKVNIVPLLAKSDILTPKEVKRLKAKILDEIKDNHIQIYQFPECDSDE-----------DEEFKQQDKALKSAIPFAVVGSNTVVEAGGKKIRGRMYPWGIVEVDNPKHCDFGKLRQMLISTHMQDLKDITADLHYENYRAEHL---------------------------------------------------------------------------------------------------------------------------------------------------------------------------------------------------------------------------------------------------------------------------------
>A0A8H2XCC5	387	0.575	1.310E-110	120	502	718	40	383	1287
------------------------------------------------------------------------------------------------------------------------KLNGYVGFANLPNQVHRKSVRTGFQFTVMVVGESGLGKSTLVNTLFNTTL----------YP---------PKEYLHPSAER-PKTVAIESISADIEENGVRLRLTVVDTPGFGDFVNNDESWKPIVENIEARFDAYLEQENRVN-RQKMVDNRVHACLYFIQPSGHSLKQIDIEFMRRLHTKVNLIPVIAKSDTLTDEEIMQFKQRILSDIAHHQIRIFQAPVYENE------------DEETVAENEEIASKIPFAIVGSDKVVEAhDGRTVRGRVYPWGVIEVDNEDHCDFVKLRQMLIRTYMEELREHTNLVLYENYRSDKLLAMGVTQDHSVFKEINP-------AAKMAEERTMHEAKLAKMEAEMKMVFQQKVQEKE-----------------------------------------------------------------------------------------------------------------------------------------------------------------------------------------------------------------------
>A0A182H1D8	387	0.530	1.783E-110	108	465	718	0	324	359
------------------------------------------------------------------------------------------------------------MSTDSGKTFSNVETSGYVGFANLPNQVHRKSVKKGFEFTLMVVGESGLGKSTLVNSLFLSDLYPERV-----VPDAVEKQ-----------H----QTVKLDASTVEIEERGVKLRLTVVDTPGFGDAIDNSDSFSAILEYIDEQYERFLRDESGLN-RRNIVDNRIHCCFYFISPFGHGLKPLDIEFMKKLHCKVNIVPVIAKADVLTKKEIQRLKCRIMQEIEDNGIKIYPLPDCDSDE-----------DEDYKEQVRQLKEAVPFAVCGSTTLLEVKGRKVRGRLYPWGVVEVENPEHCDFIKLRTMLI-THMQDLQEVTQEVHYENYRSERLAKSVRKNTNPIIKDENGTTGE------------------------------------------------------------------------------------------------------------------------------------------------------------------------------------------------------------------------------------------------------------
>A0A0C2ZXW0	387	0.543	1.783E-110	94	502	718	7	373	429
----------------------------------------------------------------------------------------------GYANGTSPSGAQSNNVSM-PVIRK--KLAGYVGFANLPNQVHRKSVRKGFQFTAMVVGESGLGKSTLINTLFNTPL----------YP---------AKEPLPPSAER-PKTVAIESIGADIEENGVRLHLTVVDTPGFGDFTNNDESWRPIVENIESRFDSYLEQENRVN-RQKIVDNRVHACLYFIQPTGHTLKQIDIEFMRRLHTRVNLIPIIAKADTLTDDEVRDFKARILADIAHHKIHIFQSPTYENE------------DEETLAEAALIASKIPFAVVGSDRLVETeDGREVRGRAYPWGVIEVDNEDHCDFVKLRQMLVRTYMEDLREYTNDVLYENWRTEKLLSMGVAQDSSVFREINP-------SAKVQEERLMHEAKLAKMEGEMKMVFQQKVQEKE-----------------------------------------------------------------------------------------------------------------------------------------------------------------------------------------------------------------------
>A0A8H8NKP2	387	0.530	1.783E-110	104	502	718	18	382	439
--------------------------------------------------------------------------------------------------------PATPqysNGQAAPPAESAvrKKLNGYVGFANLPNQVHRKSVRTGFQFTVMVVGESGLGKSTLINTLFNTTL----------YP---------PKEHLHPSAER-PKTVAIESISADIEENGVRLRLTVVDTPGFGDFVNNDESWKPIVENIEARFDAYLEQENRVN-RQKMVDNRVHACLYFIQPSGHSLKQIDVEFMRRLHTKVNLIPVIAKSDTLTDEEIIQFKQRILNDISHNEIRIFQAPVYENE------------DEETVAENEEIAGKIPFAIVGSDAQVQAaDGRKVRGRSYPWGVIEVDNEDHCDFVKLRQMLIRTYMEELREHTNLYLYENYRSEKLLGMGVTQDHSVFKEINPAVKMQEE-------RTLHEAKLAKMEAEMKMVFQQKVQEKE-----------------------------------------------------------------------------------------------------------------------------------------------------------------------------------------------------------------------
>A0A1E3HXH0	387	0.522	1.783E-110	75	502	718	8	402	459
---------------------------------------------------------------------------QPISPSQNADQLSaNGYGDERVASPA-ASGPISPngyPEEPSPVAVAAparKKLSSWVGFSNLPNQVHRRSVKRGFQFVAMVVGESGLGKSTLINTLFETKLYQ---------P----------KQVPAPGTDR-GKTVNIESISAEIEENGVRLKLTVVDTPGFGDFVNNDESWKPIVENIEGRFDAYLEQENRVN-RSKLTDNRVHACLYFIQPTGHSLKPIDIEFMRRLHTKVNLIPIIAKADTMTDDEIAAFKQRILADIVHHNIDIFQPFQYENE------------DEETIQENEEIVSKVPFAVVGSDSLVQApDGRQVRGRAYPWGIIEVDNEEHCDFVKLRQMLVRTHMEELREHTNDVLYENYRTDKLRAMGVQQDESVFRETNPAAKQ-------AEERALHEAKLAKMEAEMKIVFQQKVQEKE-----------------------------------------------------------------------------------------------------------------------------------------------------------------------------------------------------------------------
>A0A4W6F5L8	387	0.442	1.783E-110	23	447	718	8	407	460
-----------------------QPGEQHQASGRRAPVYHEAEETETATNGRLPSLPGTPPLPRPIPFHPAGSPAVPHRPHRVGVDADFQPLLMkrQLVSQRSldsplspASRPRSPWGRFDP--YDSPEDKEYVGFATLPNQVHRKTVKKGFTFTLIVAGESGLGKSTLINSLFLTDLYKDRKVPNA--------------------EERINQTVDIVKHTISIEEKGIKLRLSIIDTPGFGDAVNNTESWKQIEDYIDQQFEQYFRDESGLN-RRNIQDNRVHCCLYFISPFGHGLRPLDVECMKALHEKVNIVPILAKADSLTQAEVFRKKMKIREDIKHFGINVYQFPECDSDE-----------DEDFKKQDQILKDSIPFAVIGSNVQVESKGRKFRGRIYPWGVVEVENPAHSDFLLLRNMLVRTHMQDLKDVTRETHYENYRAQCIQNM------------------------------------------------------------------------------------------------------------------------------------------------------------------------------------------------------------------------------------------------------------------------------
>A0A1B0A9Y6	387	0.500	1.783E-110	81	459	718	116	467	515
---------------------------------------------------------------------------------TYKGDDDLPQSLTVVRLQRN--LPSSvnvnfmPIPSAAPPAegkFTSIETPGYVGFANLPNQVHRKSVKKGFEFTLMVVGESGLGKSTLVNSLFLTDLYPERI-----IPDAIEKQ---------------KQTVKLEASTVEIEERGVKLRLTVVDTPGFGDAIDNSDSFSAILEYIDEQYERFLRDESGLN-RRNIVDNRIHCCFYFISPFGHGLKPLDVEFMKKLHSKVNIVPVIAKADCLTKKEILRLKCRIMQEIEDHGIKIYPLPDCDSDE-----------DEDYKEQVKQLKAAVPFAVCGANTLLEVKGKKVRGRLYPWGVVEVENPEHCDFIKLRTMLI-THMQDLQEVTQEVHYENYRSDRL-AKGIKSKENGLKPE------------------------------------------------------------------------------------------------------------------------------------------------------------------------------------------------------------------------------------------------------------------
>A0A668TT39	387	0.466	1.783E-110	18	447	718	114	496	550
------------------MSHSGEQHQRPGHYGAEGIGSPINGRHLSLPGTPSLVRT--------IPFHPGGSPQLPLRRQIVSqVSLdSPlSPSM----------RPRSPWGRFDPYDSPEDQDKEYVGFATLPNQVHRKTVKKGFTFTLMVAGESGLGKSTLINSLFLTDLYKDRKVPNA--------------------EERISRTVAIIKHTIGIEEKGVKLRLTIIDTPGFGDAVNNTESWRHIEDYIDQQFEQYFRDESGLN-RRNIQDNRVHCCLYFISPFGHGLRPLDVDCMRALHEKVNIIPVLAKADSLTPAEVCRKKMKIREEIKQFGINIYQFPECDSDE-----------DEDFKTQEQILKNSIPFAVIGSNIQVESKGRKFRGRVYPWGVVEVENPAHSDFLLLRNMLVRTHMQDLKDVTREIHYENYRAQCIQNM------------------------------------------------------------------------------------------------------------------------------------------------------------------------------------------------------------------------------------------------------------------------------
>UPI00187DA91F	387	0.508	1.783E-110	120	545	718	116	514	588
------------------------------------------------------------------------------------------------------------------------EIDGYVGFASLPDQVYRKAVKKGFEFTLMVVGESGLGKSTLINSMFLSDIY------------NQE-------QYPGPSH-RIKKTVAVETTKVLLKENGVNLTLTVVDTPGFGDAVDNSNCWVPVIEFVESKYEEYLTAESRVHRKA-ITDNRVHTCLYFIAPSGHGLKTLDVEFMQRLCDKVNIIPVIAKADTMTPEEVQLFKKQILNEIAQHKINIYDFPE-------------PLEDEEEAKVLRQLRSRVPFAIVGANSVIEVDGRRVRGRKYPWGVAEVENLEHCDFIALRNIVIRTHLQDLKDVTNNVHYENYRCRKLAGLGVDGKQsrLSNNLCNQGVMNSFmtvwnPLAQMEEEKREHELKMKKMEAEMEQVFEMKVKEKKQKLKDSELELTRRHEERKKALESSIRELEDRKRCFEQERQEWE----------------------------------------------------------------------------------------------------------------------------------------------------------------------------
>A0A4Q2DVH8	387	0.544	1.783E-110	100	502	718	18	382	1298
----------------------------------------------------------------------------------------------------NSSNPSlvAPPQGPASNIIRKKLM-GYVGFANLPNQVHRKSVRKGFQFTVMVVGESGLGKSTLVNTLFNTTL----------YP---------PKEPLPPSAER-AKTVAIESIGADIEENGVRLHLTVVDTPGFGDFVNNDDSWKPIVENIESRFDSYLEQENRVN-RIKVIDNRVHACLYFIQPTGHSLKQIDIEFMRRLHTKVNLIPIIAKADTLTDEEVADFKQRILADIAHHNIHIFQAPTYENE------------DEETLAEAEEIASKIPFAVVGSDKIVETpDRRLVRGRAYPWGVVEVDNEDHCDFVKLRQMLVRTYMEELREYTNDVLYENWRTEKLYSMGVAQDSSVFKEINP-------AARLQEERILHEAKLAKMEAEMKMVFQQKVQEKE-----------------------------------------------------------------------------------------------------------------------------------------------------------------------------------------------------------------------
>A0A8H2ZW24	387	0.578	1.783E-110	120	502	718	42	385	1801
------------------------------------------------------------------------------------------------------------------------KLNGYVGFANLPNQVHRKSVRTGFQFTVMVVGESGLGKSTLVNTLFNTTL----------YP---------PKEYLHPSAER-PKTVAIESISADIEENGVRLRLTVVDTPGFGDFVNNDDSWKPIVENIEARFDAYLEQENRVN-RQKMVDNRVHACLYFIQPSGHSLKQIDIEFMRRLHTKVNLIPVIAKSDTLTDEEIMQFKQRILSDIAHHQIRIFQAPVYDNE------------DEETIAEYEEIASKIPFAIVGSDKAVEThDGRTVRGRVYPWGVIEVDNEDHCDFVKLRQMLIRTYMEELREHTNLVLYENYRSDKLLTMGVTQDHSVFKEINP-------AAKMAEERTMHEAKLAKMEAEMKMVFQQKVQEKE-----------------------------------------------------------------------------------------------------------------------------------------------------------------------------------------------------------------------
>A0A0C9MD38	386	0.607	2.426E-110	120	454	718	16	318	325
------------------------------------------------------------------------------------------------------------------------KLQGYVGFANLPNQVHRKSVKKGFQFTTMVVGESGLGKSTLVNTLFNTQL----------YP---------PKETVELSHE-TPQTVEVQSITSDIEENGVKLRLTVVDTPGFGDFVNNEESWKPILDNIEARCDAYLEQENRVNRRR-MVDNRIHACLYFIAPTGHALKPLDIEFMRRLHTRVNLIPVIAKADTLTEEEVAAFKERILADIAYHKIQIYQAPVYEYD------------DQETIAENREIMSKIPFAVVGSDKEFEIeGGRRVRGRKYPWGVIEVDNEEHCDFVKLRQMLIRTHMEELKEFTNDVLYENYRTEKLTAMGIQQDPS-----------------------------------------------------------------------------------------------------------------------------------------------------------------------------------------------------------------------------------------------------------------------
>A0A8C5LRF9	386	0.552	2.426E-110	124	462	718	27	340	364
----------------------------------------------------------------------------------------------------------------------------YVGFATLPNQVHRKYVKKGFEFTLMVAGESGLGKSTLINSLFLTDLYR-------------------SRQIPSP-EECVVQTVEIVKQTVDIQEKGVRLRLTVVDTPGYGDAINNDECWKPIADYIDQQFEQYFRDESGLN-RKNLQDTRVHCCLYFLSPLGHGMRPLDIEFLRALHDRVNIVPILAKADSLTPTELLQKKQRIREELDYFGIRIYQFPDCDSDQ-----------DEDFKLQDMELKRCIPFAVIGSNTVVDINGRRVRGRLYPWGVVEVENEKHCDFVKLRTMLIRTHMQDLKDVTRETHYENYRAQCIQSLTHkltresgTDFPIPSVPPSPD---------------------------------------------------------------------------------------------------------------------------------------------------------------------------------------------------------------------------------------------------------------
>A0A813N8H3	386	0.595	2.426E-110	124	444	718	18	305	371
----------------------------------------------------------------------------------------------------------------------------YVGFANLPNQVHRKFVKKGFEFTLMVVGESGLGKSTLINSLFLTDLYPE-------RP------------TPDP-TEKIRKTVNIEASTVEIEERGVKLRLTIVDTPGFGDSINATECYKPIIKYIDDQFERFLNDESGLN-RRNISDNRAHCCFYFIAPWGHGLKPLDIECMKELQGKVNIIPIIAKADTLTPNEVKRLKTRILKELNEHDIHIYQIPDCDSDE-----------DEEFKTQNKQLKDAIPFAVVGSTQTIEVRGRKIRGRLYPWGVVEVENIEHNDFLKLRSMLI-THMQDLQEVTHEVHYENYRSEKL---------------------------------------------------------------------------------------------------------------------------------------------------------------------------------------------------------------------------------------------------------------------------------
>A0A177UNN5	386	0.562	2.426E-110	120	502	718	10	353	412
------------------------------------------------------------------------------------------------------------------------KLTGYVGFANLPNQVHRKSVRKGFNFTVMVVGESGLGKSTLVNTLFNTTL----------YPR---------KEVPPPHQER-PKTVAIESISADIEENGVRLRLTVVDTPGFGDFVNNDGSWKPIVDNIESRFDAFLEQENRVN-RAKMVDNRVHACLYFIQPTGHALRPIDIEFMRRLHQKVNLIPIIAKSDTLTDEEIVQFKQRVLADIAHHNIEIYHAPVYDNE------------DEETIAENEAIVRKIPFAIVGAHQEIDTpDGRRVRGRAYPWGVIEVDNEDHCDFVKLRQMLIRTHMEELKEHTHQTLYEKYRSEKLFVMGVTQDHSVFKEVNP-------QAKLMEERALHEAKLAKMENEMKLVFQQKVAEKE-----------------------------------------------------------------------------------------------------------------------------------------------------------------------------------------------------------------------
>A0A6A6ZKR9	386	0.552	2.426E-110	120	502	718	38	381	435
------------------------------------------------------------------------------------------------------------------------KLTGYVGFANLPNQWHRKSVRKGFNFNVMVVGESGLGKSTLVNTLFNTSL----------YP---------PKERKPPSL-DISKTVSVQSISADIEENGVRLRLTVVDTPGFGDFINNDGSWDPIVQNIEQRFDSYLDAENKVN-RMNVVDNRIHAVVYFIQPTGHSLKPMDIEVMKRLHTKVNLIPVIAKADTVTDDDLDNYKKRILADIAYHKIQIFEGPRYELD------------DEETIAENQEIMSKVPFAVVGSNAEITTpDGRKVRGRQLPWGVVEVDNEEHCDFVKLRQMLIRTHMEELKENTNNVLYENYRSEKLTSMGIQQDSTVFKEINPAVKQEEE-------RSLHEQKLQKMEMEMKMVFQQKVQEKE-----------------------------------------------------------------------------------------------------------------------------------------------------------------------------------------------------------------------
>A0A8H7RH42	386	0.549	2.426E-110	120	502	718	37	380	436
------------------------------------------------------------------------------------------------------------------------KLQGYVGFANLPNQVHRKSVKTGFQFTCMVVGESGLGKSTLVNTLFNTQL----------YPPKEN--RDIAK------H--ASQTVEIKSITADIEENGVKLKLTVVDTPGFGDFVNNEESWKPILDDIESRCDAYLEQENRVNRRR-MNDNRIHACLYFIAPTGHALKPVDIEFMRRLHTRVNLIPIIAKADTMTHEEVVVFKERILADIHYHQIQIYQAPVYEYD------------DQETIAENTEIMSKIPFAVVGSDKEFEIeGGRRIRGRMYPWGLIEVDNEDHCDFVKLRQMLIRTHMEELKEYTNDVLYENYRTEKLTVMGIQQDSSVFKEVNPTQKMEDE-------RIAHEQKLTKMESEMRAVFQAKVTEKE-----------------------------------------------------------------------------------------------------------------------------------------------------------------------------------------------------------------------
>A0A0D7B3R5	386	0.550	2.426E-110	107	502	718	23	380	438
-----------------------------------------------------------------------------------------------------------PPPSGPGLSNVIRKkLMGYVGFANLPNQVHRKSVRKGFQFTTMVVGESGLGKSTLVNTLFNTTL----------YP---------AKEPLPPSAER-PKTVAIESIGADIEENGVRLHLTVVDTPGFGDFVNNDDSWKPILDNIESRFDSYLEQENRVN-RQKIVDNRVHACLYFIQPTGHSLKQIDVEFMRQLHTKVNLIPIIAKADTMTDEEIAAFKARVLSDIEYHNIHIFQAPTYDNE------------DEETIAEAEEIASKIPFAVVGSDKLVATpDGREVRGRAYPWGVVEVDNEDHCDFVKLRQMLVRTYMEELREYTNDVLYENWRTEKLLGMGVAQD-------QTVFKEVNPAARMQEERVMHEAKLAKMEAEMKMVFQQKVQEKE-----------------------------------------------------------------------------------------------------------------------------------------------------------------------------------------------------------------------
>A0A8C9UZT3	386	0.531	2.426E-110	102	447	718	81	394	460
------------------------------------------------------------------------------------------------------SRPKSPWGRFDPYDSPEDQDKEYIGFATLPNQVHRKSVKRGFDFTLMVAGESGLGKSTLVNSLFLTDLYKDRKLLNA--------------------EERIMQTVEITKHTVDIEEKGVRLRLTIVDTPGFGDAVNNTQCWRTVTDYIDQQFEQYFRDESGLN-RKNIQDNCVHCCLYFISPFGHGLRPLDVEFMKAVHEKVNIIPVLAKADSLTPSEIRVKKIRIRDEMDQFGIKIYHFPDCDSDS-----------DEDFRQHDQELRDSIPFAVIGSNSVVEAKGRRVRGRLYPWGIVEVENPAHSDFLMLRNMLVRTHMQDLKDVTREIHYENYRVQCIQNM------------------------------------------------------------------------------------------------------------------------------------------------------------------------------------------------------------------------------------------------------------------------------
>UPI000EFEDEE0	386	0.509	2.426E-110	120	545	718	105	500	534
------------------------------------------------------------------------------------------------------------------------KLDGYVGFANLPNQVYRKAVKKGFEFTLMVVGRSGLGKSTLINTMFLADI--------------------YGKEHPGPSL-RVGKTVRVETNRCMLKEKGVNLSLTVVDTPGFGDAVDNSDCWQPVLEYIESRYEEYLNAESRVNRKVQ-HDSRVHCCLYFLESNSHGMTPLDVEFMQRLHDKVNIIPIISKADTMTPDEVTEYKKQILKEIAQHKIKIYDFPDSDKDE-----------DRENL---KKLKARVPFAVVGSTEVHEVDGKKVRGRKYPWGLVEVENLDHCDFVALRNMLLRTHLQDLKEVTSNVHYENFRFRKLACFSADGPKgmtNSCAPgaiNNSFVAVWNPLAQMEDEKRDHDAKLKKMETEMEQVFEMKVKEKKQKLKDSEIALQQKNEQMLKRLESEASELDERRRQLEIEIRDWE----------------------------------------------------------------------------------------------------------------------------------------------------------------------------
>UPI0011763325	386	0.488	2.426E-110	64	447	718	116	473	542
----------------------------------------------------------------RSPAGSPVAPPRPHRAATEN-QFQPLSLRRQLATQGSldsplspSSRPQSPWGRFDPYDSPEDQDKEYVGFATLPNQVHRKTVKKGFTFTLIVAGESGLGKSTLINSLFLTDLYKDRKVPNA--------------------EERISQTVTITTHSIGIEEKGVKLRLTIVDTPGFGDAVNNTESWKEIEDYIDRQFEQYFRDESGLN-RKNIQDNRVHCCLYFISPFGHGLRPLDVECMKALHEKVNIIPVLAKADSLTPAEVCRKKMKIKEEIKQFGISIYQFPDCDSDE-----------DEAFKKQDQILKDSIPFAVIGSNLQVESKGRKFRGRLYPWGMVEVENPAHSDFLLLRNMLMRTHMQDLKDVTRETHYENYRAQCIQSM------------------------------------------------------------------------------------------------------------------------------------------------------------------------------------------------------------------------------------------------------------------------------
>A0A2G8LFF4	386	0.570	3.302E-110	116	448	718	12	310	315
--------------------------------------------------------------------------------------------------------------------FTNPETPGYVGFANLPNQVHRKSVKKGFEFTLMVVGESGLGKSTLINSLFLTDL----------YP-----------EAHSKCCRKIDKTVSIDASTVEIEERGVKLRLTVVDTPGYGDAINNNDCFDPILKYIDDQYERYLNDESGLN-RRNIVDNRVHCCFYFISPTGHGLKPLDIEFMKALHNKVNIVPVIAKSDTLTKKEIVNLKRRIMDEIDENSIKIYHMPDSDSDE-----------DEDFKEQNQKLKDSVPFAVCGSSQLIEVKGRKVRGRLYPWGVVEVENPDHCDFIKLRSMLI-THMQDLQEVTHEVHYENFRSQNFTKSG-----------------------------------------------------------------------------------------------------------------------------------------------------------------------------------------------------------------------------------------------------------------------------
>V4AUN3	386	0.505	3.302E-110	116	497	718	27	373	389
--------------------------------------------------------------------------------------------------------------------FVNPEQPGYVGFANLPNQVHRKSVKKGFEFTLMVVGESGLGKSTLVNSLFLTDLYPERHIPTA--------------------LEKIKQTVKIDASTVEIEERGVKLRLTVVDTPGFGDSLNSDDCFKPIIQYVDDQFERYLNDESGLNRRH-IVDNRVHCCFYFINPSGHGMKPLDIAFMRAVHHKVNIVPVIAKADTLTKQEVQTLKRKILDQIDEYGINIYPLPDCDSDE-----------DEDYKEQCRQLKSAVPFAVIGANTVIEVKGRKVRGRMYPWGVVEVENPEHCDFIKLRTMLI-THMQDLQEVTQEIHYENYRAEKL--ATGEPVKKSSRARRPDSQDTDKEKELRDKEAEIQRMQQMLAKMQAEMTQQK----------------------------------------------------------------------------------------------------------------------------------------------------------------------------------------------------------------------------
>M7X0D3	386	0.562	3.302E-110	120	502	718	22	365	422
------------------------------------------------------------------------------------------------------------------------KLGGFVGFANLPNQYHRRSVRKGFHFTAMVVGESGLGKSTLINTLFNTSLYAK-------------------KNVPAPHHER-PQTVAIESITADIEENGVRLRLTVVDTPGYGDFINNEDGWKPILDNIEARFDAYLEQENRVN-RQKMVDNRVHACLYFIEPTGHSLKPVDIEFMRRLHTRVNLIPVIAKADTLTDDEIVQFKARIMSDLAHHRIEIYQAPQYELE------------DEETLAENEEIVRKIPFAVVGSDTVVSTpDGRQARGRAYPWGTIEVDNEDHCDFVKLRQMLIRTHMEELKEHTNGALYENYRTEKLLAMGVAQDHSVFKEVNP-------AAKMAEERALHEAKLAKMEAEMKMVFQQKVNEKE-----------------------------------------------------------------------------------------------------------------------------------------------------------------------------------------------------------------------
>A0A5C3LC79	386	0.549	3.302E-110	96	502	718	17	382	440
------------------------------------------------------------------------------------------------ANASNPSLVPTAPSTASNIIRKKLM--GYVGFANLPNQVHRKSVRKGFQFTCMVVGESGLGKSTLVNTLFNTTL----------YP---------PKEPLPPSAER-PKTVAIESIGADIEENGVRLHLTVVDTPGFGDFVNNDDSWKPIVENIESRFDSYLEQENRVN-RTKIVDNRVHACLYFIQPTGHSLKQIDIEFMRRLHTKVNLIPIIAKADTLTDEEVADFKQRILADIAHHDIHIFQAPSYENE------------DEETMTEAEEIASKIPFAVVGSDTIVNTpDGRQVRGRAYPWGVVEVDNEDHCDFVKLRQMLVRTYMEELREYTNDWLYENWRTQKLLSMGVAQDSSVFKEINP-------AARLQEERILHEAKLAKMEAEMKMVFQQKVQEKE-----------------------------------------------------------------------------------------------------------------------------------------------------------------------------------------------------------------------
>K5Y5V8	386	0.529	3.302E-110	85	502	718	9	382	441
-------------------------------------------------------------------------------------DLSHSHN--GYPNASDPSFAPSNVPSV-PTIRKKLM--GYVGFANLPNQVHRKSVRKGFQFTAMVVGESGLGKSTLVNTLFNTTLYPPK------VP-------------LAPSEER-PKTVAIESIGADIDENGVRLHLTVVDTPGFGDFVNNDDSWRPIVENIESRFDSYLEQENRVN-RSKIVDNRIHACLYFIQPTGHSLKQLDIEVMRRLHTKVNLIPIIAKADTLTDEEVLQFKQRVLSDIAYHNIQIFQAPTYENE------------DEETIAEAEEIASKIPFAVVGSDQPIQTpDGRIVRGRVYPWGVVEVDNEDHCDFVKLRQMLVRTYMEELREYTNDVLYENWRTEKLLSMGVLQDSSVFKEINP-------AARLQEERVMHEAKLAKMEAEMKMVFSQKVQEKE-----------------------------------------------------------------------------------------------------------------------------------------------------------------------------------------------------------------------
>A0A6P7JIZ3	386	0.500	3.302E-110	63	447	718	104	441	510
---------------------------------------------------------------DFQP----MVLRRQLvSQGSLDSPLSPS------------SRPRSPWGRFDPYDSPEDQDKEYVGFATLPNQVHRKTVKKGFTFTLMVAGESGLGKSTLINSLFLTDLYKDRKVPNA--------------------EERISPTVDIIKHTIGIEEKGIKLRLTIIDTPGFGDGVDNTESWKQIEDYIDQQFEQYFRDESGLN-RRNIQDNRVHCCLYFISPYGHGLRPLDVEFMKALHEKVNIIPVLAKADSLTQAEVCRKKMKIREEIRQFGINVYQFPECDSDE-----------DEDFKMQEQILKDSIPFAVIGSNVQVESKGRKFRGRIYPWGVVEVENPAHSDFLLLRNMLVRTHMQDLKDVTRETHYENYRAQCIQNM------------------------------------------------------------------------------------------------------------------------------------------------------------------------------------------------------------------------------------------------------------------------------
>UPI001476B605	386	0.496	3.302E-110	66	447	718	103	448	519
------------------------------------------------------------------PSCAFLDEeFEPLQP--RMHQLTSGSQSMDSSPQ---SRPRSPWGRFDPYDSAEDMDKEYVGFATLPNQVHRKSVKKGFAFTLMVAGESGLGKSTLVNSLFLTDLYKDRKVLNA--------------------EERITQTIYITKHTVGIEEKGVKLRLSIVDTPGFGDAVNNTESWKELEDYIDQQFEQYFRDESGLN-RKNIQDNRVHCCLYFISPFGHGLRPLDVECMRALHEKVNIIPVLAKADSLTPTEVCRKKMKIREEIEHFGINIYQFPDCDSDE-----------DEEFKRQDQLLKDSIPFAVIGSNIQFESKGRKFRGRLYPWGVVEVENPAHSDFLLLRNMLVRTHMQDLKDVTRETHYENYRAQCIQNM------------------------------------------------------------------------------------------------------------------------------------------------------------------------------------------------------------------------------------------------------------------------------
>A0A316UGJ5	385	0.555	4.495E-110	115	502	718	10	358	420
-------------------------------------------------------------------------------------------------------------------AGRKQQMRGFVGFANLPNQWHRRSVRKGFNFTAMVVGESGLGKSTLVNTLFNHKL----------YPK---------KEVPAPHMER-PKTVAIESISADIEENGVRLKLTVVDTPGFADFVNNDESWKPIVDNIESRFDAYLEQENRVN-RAKLTDNRVHACLYFIQPSGHALRPIDIEFMRRLHQKVNLIPVIAKSDTMTDEEIHLFKQRILADIAHHNIQIFYAPSYDVE------------DDETLAENEEIVRKIPFAVVGSDQQVDtIDGRRVRGRAYPWGVIEVDNEEHCDFVKLRQMLIRSHMEELKEHTHNVLYEKYRSEKLVAMGVTQDHSVFKEVNP-------AAKMAEERALHDAKLAKMENEMKLVFQQKVAEKE-----------------------------------------------------------------------------------------------------------------------------------------------------------------------------------------------------------------------
>UPI001E8DB2A4	385	0.546	4.495E-110	120	502	718	32	375	429
------------------------------------------------------------------------------------------------------------------------KLTGYVGFANLPNQWHRKSVRKGFNFNVMVVGESGLGKSTLVNTLFNTSL----------YP---------PKERKPPSI-DISKTVSIQSISADIEENGVRLRLTVVDTPGFGDFINNDESWDPIVKNIEQRFDAYLDAENKVN-RMNIVDNRIHAVVYFIQPTGHSLKPLDVEVMKKLHTKVNLIPVVAKADTVSDDEIDNFKRRILADIKHHGIQIFEGPRYELD------------DEETIAENQEIMAKVPFAVVGSNeEVVTADGRKVRGRAMPWGVVEVDNEEHCDFVKLRQMLIRTHMEELKENTNNTLYENYRSEKLTAMGVQQDSSVFKEINPAVKQEEE-------RSLHEQKLQKMEMEMKMVFQQKVNEKE-----------------------------------------------------------------------------------------------------------------------------------------------------------------------------------------------------------------------
>A0A5A9PD22	385	0.510	4.495E-110	78	447	718	445	790	854
------------------------------------------------------------------------------RPVSRSVPTSeiETPRRGQLSSMSSLESPVSPFRPKSPWSrFDPydsaeDQDKEYVGFATLPNQVHRKSVKKGFAFTLMVAGESGLGKSTLVNSLFLTDLYKDRKMLNA--------------------EERIMQTKEITKHTLSIEEKGVKLRLTIVDTPGFGDAVDNTESWKPVADYIDEQFEQYFRDESGLN-RKNIQDNRVHCCLYFISPFGHGLRPMDVEFMKALHEKVNIVPVLAKADSMTPVEVQKMKLKICEDIERFGISVYQFSECDSDE-----------DEELKLPHQELKDSIPFTVIGSNILVESQGRRFRGRQYPWGVVEVENPTHSDFLKLRNMLVRTHMQDLKDVTRETHYENYRAQSIQNM------------------------------------------------------------------------------------------------------------------------------------------------------------------------------------------------------------------------------------------------------------------------------
>A0A6I8PT85	385	0.567	6.117E-110	124	447	718	4	295	359
----------------------------------------------------------------------------------------------------------------------------YVGFATLPNQMHRKYVKKGFEFTLMVAGESGLGKSTLINSLFLTDLYRD-------------------RHILSP-EESVTQTVEIVKQTVDIQEKGVRLRLTVVDTPGYGDAINNEICWKPVADYIDQQFEQYFRDESGLN-RRNLQDTRVHCCLYFLSPLGHGMRPMDIEFLQALQDKVNIVPILGKADSLTPTELQQKKQRIRDEIDKYGIRIYQFPECDPDE-----------DEDFKQQDIELKKSIPFAVIGSNTIIEVNGRRVRGRMYPWGVVEVENEEHCDFIKLRTMLIRTHMQDLKDVTRETHYENYRAQCIQNL------------------------------------------------------------------------------------------------------------------------------------------------------------------------------------------------------------------------------------------------------------------------------
>UPI000CD6166F	385	0.493	6.117E-110	73	447	718	70	418	468
-------------------------------------------------------------------------FFRQITPNRTSRDLSTESESLLRFNLSSMDLPLSPsrPKSPwghfDPYDSVEDQDKEYVGFATLPNQVHKKSVKRGFDFTLMVAGESGLGKSTLVNSLFLTDLYKDR------------------RLFSA--EERITQTVEITRCTVDIEEKGVKLRLTVVDTPGFGDAINNKECWRPVVDYIEEQFEQYFRDESGLN-RKNIQDNRVHCCLYFISPFSHGLRPIDVEFMKALHEKVNIVPVLAKADSLTPYEMRKKKIKIREEMEQHGIKIFQFPDCDSDS-----------DEDFRQHDQELKGRVPFAIIGSNMVVESMGRQVRGRLYPWGTVEVEDPAHSDFLMLRDVLVCTHMQDLKDITRETHYENYRVQCIQTM------------------------------------------------------------------------------------------------------------------------------------------------------------------------------------------------------------------------------------------------------------------------------
>A0A165CUY3	385	0.493	6.117E-110	66	502	718	12	412	469
------------------------------------------------------------------YTTSGDYTNGSTLPAIPNGSMRDVASSINGSANRAASLVSQQtyPTSniAPPQVSR-KQLMGYVGFANLPNQVHRRSVRKGFQFTVMVVGESGLGKSTLVNTLFATPL----------YP---------SKELPPPSAE-PAKTVSIESISADIEESDVRLRLTVVDTPGFGDYVNNDSSWKPILDNIEARFDAYLDQENRVN-RSKMVDNRVHACLYFIQPTGHALKPIDIEFMRRLHTRVNLIPIIAKADTMTDEEVTQFKARVLADIRYHNIQIFQAPTYEKE------------DEETLAENEEIASRIPFAVVGSTTIIKTpDGRTVRGRAYPWGVIEVDNEEHCDFVKLRQMLIRTNMEELREHTNLFLYENWRTEKLIAMGVEQDQSVFKEVNPAAKQ-------AEERAMHEAKLSKMEAEMKMVFAQKVMEKE-----------------------------------------------------------------------------------------------------------------------------------------------------------------------------------------------------------------------
>A0A7M5WTA1	385	0.469	6.117E-110	65	544	718	203	634	663
-----------------------------------------------------------------SPSPTTPRAPREILPqsPSDDGNSSIYDDGSEGSSVVDG-------GPATPTPKKGLE--NYVGFANLPNQVFRKSVKKGFQFTLMVVGESGLGKSTLINSLFLTDIYTSTV-----Y---EDAAAKFGK------------TMTVNASTFELKEGGVRLQLTVVDTPGFGDNIDNTDCWNSVIQNIEAKFEDYLNAESRVNRTT-VQDTRVHCCLYFIAPTGHGLKPLDVEFMKKLHNKVNIVPVIAKADTLTGDECNRFKQQILKEIEDHQINIYRFP--------------PLSDDESENDLAALR-RIPFAVVGSNTVLEVGGKKIRGRKYPWGIVEVENIEHCDFIALRNLLIRTHMQDLIDVTNDVHYENFRSERLSVLtGGGNSI------TSAALNINPMEQIEREREDQEKKLKKMEQEMEQVFEMKVKEKKKKLKDSEAEFNRKFDVTMKTLEQTKKELEDKRRKFEEERNQF-----------------------------------------------------------------------------------------------------------------------------------------------------------------------------
>A0A6J1QCY6	385	0.490	6.117E-110	78	444	718	978	1328	1421
------------------------------------------------------------------------------RPTIdRPVDSAPAQvEAGRTKRGIHEREPPSAVVRfgrhlaayaRRPTEapLDSTIMSGdrdYIGFATLPEQVHRKSVKRGFEFTLMVLGETGLGKSTLINSLFLGDLYKDRR-----IPDA---------------AERVAKTTSIEKKTMDIEERGVRLRLTIVDTPGFGDAVNCEDTWKACSAYIDEQFRQYFTDESGLN-RKNIQDNRVHCCLYFIPPYGHGLRQIDLEVLRRLHRKVNVVPVIAKADTLTTHEVKKLKERILADIEEHEIQIYQFPDCDSDE-----------DEEFKQQDKELKACIPFAVVGSSTVLEVAGRKVRGRQYPWGVVEVENPKHSDFVKLRTMLISTHMQDLKDVTQDVHYENFRAQCI---------------------------------------------------------------------------------------------------------------------------------------------------------------------------------------------------------------------------------------------------------------------------------
>A0A8B9H7I5	385	0.561	8.326E-110	124	447	718	4	295	307
----------------------------------------------------------------------------------------------------------------------------YVGFATLPNQVHRKSVKKGFAFQLMVAGESGLGKSTLINSLFLTDLYKDRKMLNA--------------------EERITQTVEIIKHTIGIEEKGVKLKLTIVDTPGFGDAVNNTESWRPIVDFVEQQFEQYFRDESGLN-RKNIQDNRVHCCLYFISPYGHGLRPIDVEFMKALHEKVNIVPVLAKADCLTPAELSLKKIKIREEIERFGIHIYQFPDCDSDE-----------DEEFKLQDQELKESIPFAVVGSNILVESKGRRFRGRTYPWGVVEVENPAHSDFLKLRNMLVRTHMQDLKDVTRETHYENYRAQCIQKM------------------------------------------------------------------------------------------------------------------------------------------------------------------------------------------------------------------------------------------------------------------------------
>A0A0C9W142	385	0.548	8.326E-110	112	502	718	3	352	412
----------------------------------------------------------------------------------------------------------------DPVVRK--KLTGYVGFANLPNQVHRKSVRKGFQFTAMVVGESGLGKSTLVNTLFNTTLYP---------PRDPI---------P-PSAER-PQTVAIQSISADIEENGVRLRLTVVDTPGFGDFVNNDDSWKPILEDIESRFDAYLEQENRIN-RQKTVDNRVHACLYFIQPTGHSLKQIDIEFMRRLHQKVNLIPIIAKADTLTDEEVHSFKQRVLSDIHFHNIQIFQAPVYENE------------DEETLGEHEEIASKIPFAVVGSNqEVVTPDGRAVRGRAYPWGVIEVDNEEHCDFVKLRQMLVRTYMEELRERTDQVLYENWRTEKLVSLGVPQDSSVFKETNP-------AQRVAEERALHEQKLGKMEIEMKMVFQQKVQEKE-----------------------------------------------------------------------------------------------------------------------------------------------------------------------------------------------------------------------
>A0A1Y2GTW6	385	0.545	8.326E-110	104	502	718	7	368	425
--------------------------------------------------------------------------------------------------------PISPPSSnkaAINGALR-KKLQGYVGFANLPNQVHRKSVKKGFNFTIMVVGESGLGKSTLVNTLFNAPL----------YP---------PKEY-APLTEESPKTVGIQLFSTDIEENGVRLKLNVVDTPGFGDFINNEDSWKPILKTIEGRFDAYLEQENRVN-RSKITDTRVNACLYFIAPTGHSLKALDIEFMKRLHNKVNLIPVIAKSDTMTHEEIAAFKERILLDIAHHDIKIYHAQHYDSD------------DIETINETKDVMSKIPFAIVGSDKAIETpDGRHVRGRKYPWGVIEVDNEDHCDFVKLRQMLIRTHMEELKEFTNDIHYENYRTEKLLAMGYQQDNSVFKEIDPVAKLEEE-------RAMHEAKLIKMEQDMKHVFQQKVQEKE-----------------------------------------------------------------------------------------------------------------------------------------------------------------------------------------------------------------------
>A0A671XNB0	385	0.496	8.326E-110	105	497	718	50	409	433
---------------------------------------------------------------------------------------------------------TLPFFSLQQGQFSNPETPGYVGFANLPNQVHRKSVKKGFEFTLMVVGESGLGKSTLINSLFLTDLYPERV-----IP---------GA------AEKIERTVQIEASTVEIEERGVKLRLTVVDTPGYGDAINSQDCFSTIISYIDDQFERYLHDESGLNRRH-IVDNRVHCCFYFISPLGHGLKPLDVQFMKAIHNKVNVVPVIAKADTLTLRERERLKRRILDEIDEHGIKIYHLPDAESDE-----------DEDFKEQTRILKASIPFAVVGSNQQIEAKGKKVRGRLYPWGVVEVENPEHNDFLKLRIMLI-THMQDLQEVTQDLHYENFRSDRLKRGGRLSSHGYILPLSPAKGPEPEEMDKDMILQEKEAEVKCFKTLDNFSLIKK----------------------------------------------------------------------------------------------------------------------------------------------------------------------------------------------------------------------------
>A0A8H6WJQ2	385	0.546	8.326E-110	107	502	718	11	366	446
-----------------------------------------------------------------------------------------------------------PNGGGLPAITR-RKLLGHVGFSSLPNQVHRKSVRKGFQFTAMVVGESGLGKSTLINTLFNTTLY----APKEPLP---------------PSAER-PKTVAIESIGADIEENGVRLHLTVVDTPGFGDFVNNDESWKPILDNIESRFDSYLEQENRVN-RTKVVDNRVHACLYFIQATGHSLKEIDIEFMRQLHNKVNLIPVIAKADTMTDEEVVEFKERILSDIAHHNIHIFQAPTYDNE------------DEETIAEAEEIASKIPFAVVGSDKFVNTaDGRQVRGRAYPWGVVEVDNEEHCDFVKLRQMLIRTSMEELREYTNDVLYENWRTDKLLGLGVAQDSSVFKEINP-------AARMQEERILHEAKLAKMEAEMKMVFQQKVQEKE-----------------------------------------------------------------------------------------------------------------------------------------------------------------------------------------------------------------------
>A0A6A7BQL3	385	0.486	8.326E-110	66	554	718	26	475	479
------------------------------------------------------------------PTAQPM-TQPMTQPST-SGS-VPATNGSQAVPQTASSRDPKATTTAASDS-RNiirRKLTGYVGFANLPNQWHRKSVRKGFNFNVMVVGESGLGKSTLVNTLFNTSL----------YP---------PRERQQPSHDLAHKTVSIQSISADIEESGVRLRLTVVDTPGFGDFVNNDNSWRPIIDNIDQRFDAYLDAENKLN-RMNIVDNRIHACVYFIQPTGHSLKALDIEVMRRLHSKVNLIPVIAKSDTMSEEEITGFKRRVLNDIEYQGIHIFEGPRYELD------------DEETVAENNDIASKVPFAVVGANAVVMTpQGHRVRGRSYPWGVIDVDNEEHCDFVKLRQMLIRTHMEELKEHTNNVLYENYRSDKLTHMGVTQDASVFKEINPAAKLEED-------RQLHEQKLAKMESEMKMVFQQKVQEKESKLKQSEDELYARHREMKEQLDRQRADLEEKKARLETGRPAEDKGTKKKGFS-------------------------------------------------------------------------------------------------------------------------------------------------------------------
>UPI001CF6E41F	385	0.435	8.326E-110	23	447	718	48	449	518
-----------------------QPGEQLHTTGHQAAVYCEAEGTGSATNGRLSSLPGTPSLPRPTPCnpTGSPAFPH--RPSRMGPDsvFQPPPLRRQLITQESldcplspASRPRSPWGRFDPYDSPEDQDKEYVGFATLPNQVHRKTVKKGFTFTVMVAGESGLGKSTLINSLFLTDLYKDRKVPNA--------------------EERINQTIDIIKHSISIEEKGIKLRLTIIDTPGFGDAIDNTESWKPIEDYIDQQFEQYFRDESGLN-RRNIQDNRVHCCLYFVSPFGHGLRPLDVECMRALHEKVNIVPVLAKADSLTHAEVCRKKMKIREDIKQFGINIYQFPDCDSDE-----------DEDFKKQDQILKDSIPFAIIGSNVQMESKGRKFRGRVYPWGVVEVENPVHSDFLLLRNMLVRTHMQDLKDVTRETHYENYRAQCIQNM------------------------------------------------------------------------------------------------------------------------------------------------------------------------------------------------------------------------------------------------------------------------------
>A0A6J8BQL9	385	0.535	8.326E-110	98	460	718	247	582	628
--------------------------------------------------------------------------------------------------QMD-DLPTESCLSDKPKvfmQFTCPEQPGYVGFANLPNQVHRKSVKKGFEFTLMVVGESGLGKSTLVNSLFLTDL----------YPERQI----------HSAAEKIKQTVKIDASTVEIEERGVKLRLTVVDTPGFGDSLNSVDCFKPIIQYVDDQFERYLQDESGLNRRH-IIDNRVHCCFYFINPSGHGLRPLDITFMRAVHHKVNIVPVIAKADTLTKHEVQRLKKRVLDQIDEYGISIYPLPDCDSDE-----------DEDYREQCRQLKEAVPFAVIGANTVIEVKGRKVRGRMYPWGVVEVENPEHCDFIKLRTMLI-THMQDLQEVTQEVHYENFRADKLAGGGgqaVPKKVSKNrRPES-----------------------------------------------------------------------------------------------------------------------------------------------------------------------------------------------------------------------------------------------------------------
>UPI0009E37D7E	384	0.539	1.133E-109	121	461	718	0	305	351
-------------------------------------------------------------------------------------------------------------------------MANYVGFANLPNQVHRKSVKKGFEFTLMVVGESGLGKSTLINSLFLTDLYTDRK-----LPKA---------------ADSIKRTVKIETSTVEIEERGVKLRLTIVDTPGYGDGMDNKDSFKPILDYVNDQFESYLKDESGLNRRH-IVDTRVHCCFYFVAPTGHGLKPLDIEFMKQLHDKVNIVPVIGKADTLTPTELDSMKRRILDEIEEQGIKTYELPDCESDE-----------DEDYVEQTKQLKAGMPFAVVGSNTLIEVCGKKVRGRLYPWGVVEVENPKHCDFVKLRTMLI-THMQDLKEVTQETHYENFRAAQL--SGESPVSNQDLIDAP----------------------------------------------------------------------------------------------------------------------------------------------------------------------------------------------------------------------------------------------------------------
>UPI00089DAE17	384	0.550	1.133E-109	110	466	718	22	345	383
--------------------------------------------------------------------------------------------------------------SPDP-KFTNPETPGYVGFANLPNQVHRKSVKKGFEFTLMVAGESGLGKSTLVNSLFLTDLYPERC-----IP---------------PAADKITQTVKIDASTVEIEERGVKLRLTVVDTPGYGDAINCSDCYKPIIQYIDDQFERYLHDESGLNRRH-IVDNRVHSCFYFISSQGHGLKPLDIEFMKALHNKVNIVPVLSKADSLTMPEVKRLKRRILEEIAAHEIQIYQLPDADEDE-----------DEEFKEQTRCLKESIPFAVVGSTQMIEVKGKKVRGRLYPWGVVEVENPDHCDFLKLRTMLI-THMQDLQEVTHDLHYENFRARRLQsKDGEPANVSVDSGSNNRALQE-----------------------------------------------------------------------------------------------------------------------------------------------------------------------------------------------------------------------------------------------------------
>A0A8B7DKU0	384	0.494	1.133E-109	112	547	718	7	399	422
----------------------------------------------------------------------------------------------------------------PPVGKKGLE--NYVGFANLPNQVFRKSVKKGFQFTLMVVGESGLGKSTLINSLFLTDIY---------CPSQYE-----------DAASKFGKTMAVNASTFELREGGVRLQLTVVDTPGFGDNIDNTDCWNSVIQYIENKFEDYLNAESRVNRIT-VQDTRVHCCLYFIAPTGHGLKPLDIEFMKKLHNKVNIVPVIAKADTLTADECQRFKQQILKEIDAHHINVYRFP--------------ALSDDESESDLALLR-RLPFAVVGSNTVLEVGGKKIRGRMYPWGIVEVENIEHCDFIALRNLLIRTHMQDLIDVTNDIHYENFRSERLSVLtGGGNSI------TSAALNINPMEQIEREREEQEKKLKKMEQEMEQVFEMKVKEKKKKLKDNEIEFNRKFEVTMETLELNRNELIKRRSNLEKEREQFEAQ--------------------------------------------------------------------------------------------------------------------------------------------------------------------------
>A0A1Y1ZC48	384	0.523	1.133E-109	104	502	718	13	368	425
--------------------------------------------------------------------------------------------------------PPLPNGVKSPVKKA---LQGYVGFSKLPKQVHRRSVKNGFYFTCMIVGESGLGKSTLVNTLFNTSL----------YPPKQQ----------SPLQEESPKTVEIQAISADIIEEEVKLRLTVIDTPGFGDYVNNEDSWRPIMDNIESRFDAYLEQENRVN-RSRMVDNRVHACIYFIAPTGHALKPLDVEFMKRLHTKVNLIPVIAKSDTMTEEEIQGFKQRILADIHHHGIEIFKPSPYTND------------NPETLAQNREVVEKIPFAIVGSDYEVEVEGKMVRGRKYPWGVIEVDNEEHCDFIKLRQMLIRTHMEELKEHTSTLIYENYRASKLQALGIEQDPSVFKDINPLAKMEEE-------RKIHENKMAKMEAEMKMVFQQKVQEKE-----------------------------------------------------------------------------------------------------------------------------------------------------------------------------------------------------------------------
>A0A2N5T195	384	0.530	1.133E-109	91	502	718	4	376	432
-------------------------------------------------------------------------------------------DFTQVDHHVNHSNASLAHPDQPLANVVRKKLMGYVGFANLPNQVHRKSVRKGFHFTVMVVGESGLGKSTLINTLFNTTL----------YP---------AKEYPGPHAER-PRTIAIQSISADIEEAGVRLRLKVVDTPGYGDFVNNSESWKPILENIEARFDAYLEQENRVN-RAKIIDNRIHACIYFIEPTGHSLKLVDVEFMKCLHTKVNLIPVIAKADTMTDDEIAAFKQRILADIAFHNIRIY--------EARRYE----KEDEETIAENEEIMRKIPFAIVGSDSEVQTaDGRQCRGRQFPWGTVEVDNEEHCDFVKLRQMLIRTHMEELKDHTANVLYENYRTEKLLSIGVTQDHSVFQEVNP-------AAKMAEERALHEAKLAKMEAEMKMVFQQKVAEKE-----------------------------------------------------------------------------------------------------------------------------------------------------------------------------------------------------------------------
>A0A1Y1Y3J0	384	0.519	1.133E-109	102	542	718	7	418	434
------------------------------------------------------------------------------------------------------SLPNDSPTIANgLKSLVKKKPQGYVGFSNLPNQVHRRSVKQGFYFTCMVVGESGLGKSTLVNTLFNTAL----------YPPKQQ----------APLLEESPKTVEVQAISADIIENDVKLRLTVIDTPGFGDYINNEDSWKPILDNIESRFDAYLEQENRVN-RSRMVDNRVHACMYFIAPTGHSLKPLDVEFMKRLHTKVNLIPVIAKSDTLTEEEIQGFKQRILADIHHHGIQIFTPSDYANDE------------PETIAQNKEIVNKIPFAIVGSDKEVEVNGKMVRGRKYPWGVIEVDNEEHCDFSQLRQMLIRTHMEELKEHTSTIIYENYRSAKLQELGIDQDPSvfKDVLTHHCFSSISPLAKMEEERKLHESRMEKMEAEMKMVFQQKVQEKEDKLKQTEEELYtRHKEMKEALEKQRYELEQKKKKLEASERN-------------------------------------------------------------------------------------------------------------------------------------------------------------------------------
>A0A7N6FEN5	384	0.459	1.133E-109	26	447	718	0	380	449
--------------------------QFPYAMRDLPPVSPDGQAPVNYEAEGSGTFNTPQR-PDRTGAEAEfqpILTRRQLvsRVSLDS-PLSPS------------SRPRSPWGRFDPYDSPEDQEREYVGFATLPNQVHRKTVKKGFTFTLMVAGESGLGKSTLINSLFLTDLYRHRKVPNA--------------------EERISQTVDIIKHTIGIEEKGIKLRLTIIDTPGFGDAVNNTQSWKHIEDYIEQQFEQYFRDESGLN-RSNIQDNRVHCCLYFISPFGHGLRPLDVECMKALHDKVNIIPVLAKVDSLTQAEVYRKKMKIREEIKQFGINIYQFPECDSDE-----------DEDFKKQDQMLKDSIPFAIIGSNVQVESKGRKFRGRVYPWGLVEVENPAHSDFLLLRNMLVRTHMQDLKDVTRETHYENYRAQCIQNM------------------------------------------------------------------------------------------------------------------------------------------------------------------------------------------------------------------------------------------------------------------------------
>UPI00159C6864	384	0.434	1.133E-109	22	447	718	48	448	517
----------------------GDQHQEPGHQMSVNHGAEGPRATTNGRRPSLPGTPPPARPIPCLPTTDSPTAPQ--RPHRAGVDsgFQPLPLRKQLISQTsldstgsSVSRPHSPWGRFDPYDSPEDQDKEYVGFATLPNQVHRKTVKKGFTFTLMVAGESGLGKSTLINSLFLTDLYKDRKVPNA--------------------EERISQTVDIIKHTVSIEEKGIKLRLTIIDTPGFGDAVNNSESWKHIEDYIDEQFEKYFRDESGLN-RRNIQDNRVHCCLYFISPFGHGLRPLDVECMKAIHEKVNIVPILAKADSLTQAEVCRKKMKIQEEMKQFGINIYQFPECDSDE-----------DEDFKTHDQILKDSIPFAVIGGNVQVESKGRRFRGRLYPWGVVEVENPAHSDFLLLRNMLVRTHMQDLKDVTRETHYENYRAQCIQNM------------------------------------------------------------------------------------------------------------------------------------------------------------------------------------------------------------------------------------------------------------------------------
>UPI001ED86586	384	0.450	1.133E-109	23	447	718	48	448	517
-----------------------QPGELHQIPGHQAPVNHEAEGAWTTPNGRLPSLPGTPPPPRHIPCHSVgsptvpPRSNR-VRP-DAEFQLQPLRQLVSQVSMDCpsspSSRPQSPWCRFDPYDSPEDQDKEYVGFATLPNQVHRKTVKKGFTFTLMVAGESGLGKSTLINSLFLTDLYKDRK-----VPNAQE---------------RISQTVDIVRHTVSIEEKGIKLRLTIIDTPGFGDAVNNAECWKPIEDYIDQQFEQYFRDESGLN-RRNIQDNRVHCCLYFISPFSHGLRPLDVECMKALHEKVNIVPVLAKADSLTQAEVRRKKMKIREEIKQFGINIYQFPEYDSDE-----------DEDFNKQDQMLKNSIPFAVIGSNVQVESKGRRFRGRAYPWGVVEVEDPVHSDFLLLRNMLVRTHMQDLKEVTQETHYENYRAECIHKM------------------------------------------------------------------------------------------------------------------------------------------------------------------------------------------------------------------------------------------------------------------------------
>Q55QB8	384	0.489	1.133E-109	66	502	718	63	484	543
------------------------------------------------------------------PWSLYFPAHTHLPPPTmadsyyENQSHSPSPQGEQYSNDkIHHSERIaSPNGGgvstegylankntePTPVAAAParKKLSSWVGFSNLPNQVHRRSVRRGFQFVTMVVGESGLGKSTLINTLFETKLYQ---------P----------KQIPTPSADR-GKTVQIESISADIEENGVRLKLTVVDTPGFGDFVNNEESWKPIVDNIEARFDAFLEQENRVN-RSKLLDNRVHACLYFIQPTGHSLKAIDIEFMRRLHNKVNLIPIIAKADTMTDDEIIAFKQRILADIAHYGIQIFQPFQYENE------------DEETIQENEEIISKVPFAVVGSDSLVQSpDGRQVRGRSYPWGVIEVDNEDHCDFVKLRQMLVRTHMEELREHTNDVLYENYRTEKLRAMGVQQDESVFRETNPAAKQ-------AEERALHEAKLAKMEAEMKIVFQQKVQEKE-----------------------------------------------------------------------------------------------------------------------------------------------------------------------------------------------------------------------
>A0A834K571	384	0.563	1.133E-109	124	444	718	614	902	1758
----------------------------------------------------------------------------------------------------------------------------YIGFATLPEQVHRKSVKRGFEFTLMVLGETGLGKSTLINSLFLGDLYKERR-----IPDA---------------SERIDKTTTIEKKTMDIEERGVRLRLTIVDTPGFGDAVNCEDTWKPCLAYIDEQFRQYFTDESGLN-RKNIQDNRVHCCLYFIPPYGHGLRQLDLEVLRRLHRKVNVVPVIAKADTLTTQEVKKLKERILADIEEHEIQIYQFPDCDSDE-----------DEEFKQQDKELKACIPFAVVGSSTVLEVAGRKVHGRQYPWGVVEVENPKHSDFVKLRTMLISTHMQDLKDVTQDVHYENFRAQCI---------------------------------------------------------------------------------------------------------------------------------------------------------------------------------------------------------------------------------------------------------------------------------
>UPI0012D48387	384	0.504	1.542E-109	108	461	718	0	325	360
------------------------------------------------------------------------------------------------------------MSSDTAKNFSSLDTPGYVGFANLPNQVHRKSVKKGFEFTLMVVGESGLGKSTLVNSLFLTDLYPERVVPDAI--------------------EKQKQTVKLDASTVEIEERGVKLRLTVVDTPGFGDAIDNSNSFSAILEYIDEQYERFLRDESGLN-RRNIVDNRIHCCFYFISPFGHGLKPLDIEFMKKLHNKVNIVPVIAKADCLTKKEMERLKSRVLKEIENNGIKIYPLPDCDSDE-----------DEDYKEQVRQLKEAVPFAVCGSTTVLEVKGKKVRARNYGWGTIEIENPDHCDFIKLRTMLI-THMQDLQEVTQEVHYENYRSERLAkgvkKNGISNGNaKDDSPPAP----------------------------------------------------------------------------------------------------------------------------------------------------------------------------------------------------------------------------------------------------------------
>A0A6I8T0L2	384	0.566	1.542E-109	123	447	718	14	306	371
---------------------------------------------------------------------------------------------------------------------------GYVGFANLPNQVHRKSVKKGFEFTLMVVGESGLGKSTLINSLFLTDLYPE-----RYIP---------GA------AEKIERTVQIEASTVEIEERGVKLRLTVVDTPGYGDAINSQDCFKTIIHYIDNQFERYLHDESGLNRRH-IIDNRVHCCFYFISPFGHGLRPVDVAFMKALHEKVNIVPLIAKADCLIPGEIRKLKDRIREEIEKFGIKVYQFPECDSDE-----------DDDFKQQDRELKESAPFAVIGSNTVVEAKGQRVRGRLYPWGIVEVENQAHCDFVKLRNMLIRTHMHDLKDVTCDVHYENYRAQCIQQM------------------------------------------------------------------------------------------------------------------------------------------------------------------------------------------------------------------------------------------------------------------------------
>A0A139AMF6	384	0.536	1.542E-109	121	502	718	10	348	403
-------------------------------------------------------------------------------------------------------------------------LNGYVGFSNLPNQVHRKSIKKGFFFNLMVVGESGLGKSTLVNTLFNTSI----------YPAKVEVE-------PTVDT---PKTVDIQAISADIEESGVKLKLTVIDTPGFGDFVNNEDSWRPILAAIESRFDSYLEQENRVNRKR-IVDNRVHACLYFIAPTGHSLKPLDIEFMRRLHQRVNLIPVIAKSDTLTDEEIKLFKQRILDDIAANKIEIYKPQIYEGD------------DAETIDETKKILERIPFAIVGSTQEYEVNGKKVRGRKYPWGVIEVDNEDHCDFVKLRQMLIRTHMEELKEHTNQVLYEQYRTQKILSGGGP-VIDGNPDPFAKLDEE---------KRAHEAKMAKMEQEMKLVFQQKVAEKE-----------------------------------------------------------------------------------------------------------------------------------------------------------------------------------------------------------------------
>A0A7N6ADW6	384	0.570	1.542E-109	123	448	718	60	352	408
---------------------------------------------------------------------------------------------------------------------------GYVGFANLPNQVHRKSVKKGFEFTLMVVGESGLGKSTLINSLFLTDLYPE-----RYIP---------GA------AEKIERTVQIEASTVEIEERGVKLRLTVVDTPGYGDAINSQDCFKTIIQYIDNQFERYLHDESGLNRRH-IVDNRVHCCFYFISPFGHGLKPLDVEFMKAIHSKVNIVPVIAKADTLTLRERDRLKRRILDEIAEHGIKIYQLPDADSDE-----------DEEFKEQTRVLKASIPFAVIGSNQLIEVKGKKIRGRLYPWGVVEVENPEHNDFLKLRTMLV-THMQDLQEVTQDLHYENFRSERLKRAG-----------------------------------------------------------------------------------------------------------------------------------------------------------------------------------------------------------------------------------------------------------------------------
>A0A5C5G4A8	384	0.524	1.542E-109	106	565	718	5	416	421
----------------------------------------------------------------------------------------------------------SPPPDASLHSIVRKKLGGFVGFANLPNQYHRRSVRKGFHFTAMVVGESGLGKSTLVNTLFNTSLYAK-------------------KDVPLPEHDR-PQTVAIESITADIEENGVRLRLTVVDTPGYGDFINNDQGWKPILDNIEARFDAFLEQENRVNRQKTI-DNRIHACLYFVEPTGHSLKPVDIEFMRRLHQRVNLIPVIAKADTLTDDEVAQFKARILSDLAHHRIDIYQAPQYDLE------------DEETIAENEEIVRKIPFAVVGSDTVVaTSDGRQARGRAYPWGTVEVDNEDHCDFVKLRQMLVRTHMEELKEHTADVLYEKYRQEKLLAMGVAQDHSVFKEVNP-------AAKMAEERALHESKLAKMEAEMKMVFQQKVNEKEAKLKQSEEELYARHREMKEALEKQRVELEDKKR---------RLEQGRPLTPEKAQQSTKKKG--------------------------------------------------------------------------------------------------------------------------------------------------------
>A0A2V1D724	384	0.546	1.542E-109	120	502	718	35	378	432
------------------------------------------------------------------------------------------------------------------------KLTGYVGFANLPNQWHRKSVRKGFNFNVMVVGESGLGKSTLVNTLFNTSL----------YP---------PKERKPPSL-DISKTVSIQSISADIEENGVRLRLTVVDTPGFGDFINNDESWDPIVKNIEQRFDAYHEQENKVN-RMNIVDNRIHAVVFFIQPTGHSLKPLDVEVMKKLHTKVNLIPVIAKADTLTDEEIGSFKARILADIAHHRIQIFEGPRYELD------------DEETVAENAEIMSKVPFAVVGANTEVSTaDGRKVRGRRYPWGIIEVDNEEHCDFVKLRQMLIRTHMEELKEHTNNMLYENYRSEKLIGMGRKQDMSVFKEVNPAVKQEEE-------RSLHEAKLQKMEMEMKMVFQQKVAEKE-----------------------------------------------------------------------------------------------------------------------------------------------------------------------------------------------------------------------
>A0A6G1KLB0	384	0.534	1.542E-109	120	554	718	68	462	465
------------------------------------------------------------------------------------------------------------------------KLTGYVGFANLPNQWHRKSVRKGFNFNVMVVGESGLGKSTLVNTLFNTSL----------YP---------PKERKPPSL-DLQKTVSIQSISADIEENGVRLRLTVVDTPGFGDFINNDESWDPIVKNIEQRFDAYLDAENKVN-RMNIVDNRIHAVVFFIQPTGHSLKPLDVEVMRKLHTKVNLIPVIAKSDTLTDEEITAFKHRILADIAHHQIQIFEGPRYELD------------DDETIAENNEIMSKVPFAVVGANsEVATADGRKVRGRRYPWGVIEVDNEEHCDFVKLRQMLIRTHMEELKENTNNFLYENYRSDKLAAMGVQQDSSVFKEVNPAVKQEEE-------RSLHEAKLQKMEMEMKMVFQQKVAEKESKLRQSEEELYARHREMKEQLDRQRSELEEKKTRIEQGR-PVEKETKRKGFS-------------------------------------------------------------------------------------------------------------------------------------------------------------------
>A0A2P8YLB5	384	0.424	1.542E-109	27	501	718	63	510	538
---------------------------EDASNISECSRHALPRSPMASDLTSDSLPSTSCTVLNPVPSTSSVQNPQPST-SSKTPILLNYRRMTGGvgvetsdASRVFGEYVASKFRAYSKETKHAGDR-DYIGFATLPEQVHRKSVKRGFDFTLMVVGESGLGKSTLVNSLFLSDLYKDRR-----IPDAIE---------------RVEKTTNIEKKTMDIEERGVKLRLTVVDTPGFGDAINCEESWRACCNYIDEQFRQYFTDESGLN-RKNIQDNRVHCCLYFVPPYGHGLRQIDLEFMRRMHRKVNIVPVIAKADTLTSTEIRKLKDRIMADIEDHKIQIYQFPDCDSDE-----------DEEFKQQDRELKACVPFAVVGSNTVIEVAGKKVRGRQYPWGVVEVENPKHSDFIKLRTMLISTHMQDLKDVTQDVHYENFRAQcisQISQQAIRERSKLKRDSGP---QFDASITDTDRLLLQKDEEIRRMQDMLTQMQEKLKAK------------------------------------------------------------------------------------------------------------------------------------------------------------------------------------------------------------------------
>A0A8H7HX77	384	0.558	1.542E-109	112	502	718	34	383	1924
----------------------------------------------------------------------------------------------------------------DPAVRK--KLNGYVGFANLPNQVHRKSVRTGFQFTVMVVGESGLGKSTLVNTLFNTTL----------YP---------PKEYLHPSAER-PKTVAIESISADIEENGVRLRLTVVDTPGFGDFVNNDDSWKPIVENIEARFDAYLEQENRVN-RQKMVDNRVHACIYFIQPSGHSLKQIDIEFMRRLHTKVNLIPVIAKSDTLTDEEIIQFKQRILNDIAHHQIRIFQAPVYENE------------DEETIAENEEIAGKIPFAIVGSYKQVETpDGRAVRGRVYPWGVIEVDNEDHCDFVKLRQMLIRTYMEELREHTNLVLYENYRSDKLLAMGVTQDHSVFKEINP-------AAKVAEERTLHEAKLAKMEAEMKMVFQQKVQEKE-----------------------------------------------------------------------------------------------------------------------------------------------------------------------------------------------------------------------
>A0A7E6FPR4	383	0.556	2.099E-109	102	444	718	21	328	403
------------------------------------------------------------------------------------------------------SLVSSPPRTVLR--FVNPEQIGYVGFANLPNQVHRKSVKKGFEFTLLVVGESGLGKSTLVNSLFLADL----------YP---------ERHIPSAS-EKITQTVKIDASTVEIEERGVKLRLTVVDTPGFGDSLNSEDCFTPIIEYIDEQFERYLHDESGLNRRH-IIDNRVHCCFYFINPSSHGLKPLDISFMKAVHHKVNIVPVLAKADTLTKKEVLNLKRKIMDQIDEYGINIYPLPDCDSDE-----------DDDYKEQCRQLKEAVPFAVVGSSESFEVNGKKVRGRRYPWGVVEVENPDHCDFIKLRTMLI-THMQDLQEVTQEIHYENFRAEKL---------------------------------------------------------------------------------------------------------------------------------------------------------------------------------------------------------------------------------------------------------------------------------
>A0A8I6S797	383	0.509	2.099E-109	78	444	718	8	338	406
------------------------------------------------------------------------------TPSPRRPNALVTGNTFCLSCQPSGLNFSQALTIKSP---KPGDR-DYIGFATLPEQIHRKSVKRGFDFTLMVVGESGLGKSTLINSLFLSDLYKDRK-----IPDA---------------AERVEKTTCIEKKTMDIEERGVKLRLTVVDTPGFGDALNSEDSWKVCVNYIDDQFRQYFTDESGLN-RKNIVDNRVHCCLYFIPPWGHGLRQIDVELMKRLHQKVNIVPVIAKADTLTAPEVKKLKQRILSDIEENNIQIYQFPECDSDE-----------DEEFKQQDRELKASLPFSVIGSNTVIEVGGTRVRGRQYPWGVVEVENPKHSDFNKLRNMLITTHMQDLKDVTEDVHYENFRAQCI---------------------------------------------------------------------------------------------------------------------------------------------------------------------------------------------------------------------------------------------------------------------------------
>UPI0014042603	383	0.508	2.099E-109	121	545	718	4	387	415
-------------------------------------------------------------------------------------------------------------------------MEGYVGFANLPNQIYRKAAKRGFEFTLMVVGESGVGKSTLINSMFKTDL--------------------YSEEFPGP-TKRIQKTVKVEQSKVVIREEGVHLTLTIVDTPGYGDFINNSECVQPVIDHIDSQFEDYLNAESRVNRRP-MPDSRVHACLYFIAPSGHGLKALDIEFMKRLHNKVNIIPLVAKADAFLPTECCAFKKQIMKDIHDNNIKIYQFTDTH--------------DEEDNKLLNKIKERLPLAVIGSNVVVDVGGRRVWGRHYPWGVAEVDNVEHCDFTTLRRMLIRTHMQDLKDVTNNVHYENFRSCKLAAL--TGNVAEN---SKRQLTKSPLAQMEEEKKDHKSKMKKMETEMEQVFDMKVKEKKQKLKDSEAELQRRSEQMKRSLESQLRELEERRKQFEEERLAWE----------------------------------------------------------------------------------------------------------------------------------------------------------------------------
>A0A1Y2G233	383	0.497	2.099E-109	106	581	718	8	420	421
----------------------------------------------------------------------------------------------------------EPTPAAISSVVR-KKLQGYVGFANLPNQVHRKSVRKGFHFTTMVVGESGLGKSTLINTLFNTSLYAK-------------------KSVPAPHQER-PSTVAIESITADIEENGVRLRLTVVDTPGYGDFINNDDGWKPILDNIEARFDAYLEQENRVN-RTKMVDNRIHACLYFIEPTGHSLKPVDVEFMRRLHTKVNLIPVIAKADTMTDDEVLQFKARILSDIAHHRIEIYQAPRYDQE------------DEETIAENEEIIRKIPFAIVGSDSVVATpDGRQVRGRAYPWGTIEVDNEDHCDFVKLRQMLIRTHMEELKEHTNGSLYEKYRSEKLLGMGVTQDHTVFKEVNP-------AAKMAEERALHESKLQKMEAEMKMVFQQKVNEKEAKLKQSEEEL----------------------YARHREMK--EALEKQKLdLEEKKRRLESGRPLTPEGKQQTKKKNLFR----------------------------------------------------------------------------------------------------------------------------------------
>A0A086TII5	383	0.523	2.099E-109	103	565	718	6	421	423
-------------------------------------------------------------------------------------------------------LPLTPPVSKPLTngALR-KKLQGYVGFANLPNQVHRKSVKKGFNFTIMVVGESGLGKSTLVNTLFNAPLYPSKDH----VPLSDES----------------PKTVGIQVLNTDIEENGVRLKLNVVDTPGFGDFINNEDSWKPILETIESRFDAYLEQENRVN-RSKITDTRVNACLYFIAPTGHSLKALDIEFMKRLHKKVNLIPVIAKSDTMTNEEIVAFKERILLDIAHHDIKIYHAQHYDCD------------DAETIAETKDVMSKIPFAIVGSDKIIETaDGRQVRGRRYPWGTIEVDNEEHCDFIKLRQMLIRTHMEELREFTNDLHYENYRTEKLLAMGYQQDQTVFREVDPLAKLEEE-------RALHEAKLVKMEQDMKHVFQQKVQEKESKLTQSEAELYAKHKEMKDALEKQRLDLEEKKR---------RIEQGRPITPEKPKKKGLFAN--------------------------------------------------------------------------------------------------------------------------------------------------------
>M7P3F2	383	0.520	2.099E-109	120	554	718	51	445	449
------------------------------------------------------------------------------------------------------------------------KLTGYVGFANLPNQWYRKSIKKGFILNLMVVGESGLGKSTLVNTLFNCSL----------YPPRNI----------KPLTKDLEKTIEIKSITSEIEENGVKLKLTVVDTPGFGDFVNNNDSWQPILENIEQRFDAYLEAENRVS-RANIIDNRIHACIFFIDPTGHSLKPLEIEFMRRLHQRVNLIPVIAKSDTLTEQEVLSFKKRILSDIAFHEIEIFRPPNYEYD------------DEETLNENNEIASKIPFAIVGSNyEVTTSSGHTVRGRKYPWGVIEVENENHCDFIKLRQMLIRTHMEDLKEYTNDVLYENYRTDKLLQMGVAQDSSVFKEVNPSIRQEEE-------RQLHEAKLLKMEAEMKLVFQQKVQEKENKLKQSEEELYARHREMRDALQQQRAELEEKKSRLESGRFTEE-KGKRKGFG-------------------------------------------------------------------------------------------------------------------------------------------------------------------
>A0A4Q1BKE7	383	0.505	2.099E-109	73	502	718	13	412	468
-------------------------------------------------------------------------ADRSMSPGAYSND-ARSRSMSGAGAVSPYGAANNTASPAPAAVNAGgmdgkgtvnrKKLSSWVGFSNLPNQVHRRSLRRGFQFVAMVVGESGLGKSTLINTLFETKLYQ---------P----------KVIPLPGQER-PKTVDITSISAEIEEGGVRLKLTVVDTPGFGDFVNNEDSWRPIVDNIESRFDHYLEQENRVN-RSKLSDNRVHACIYFIQPTGHALKPIDIEFMRRLHTKVNLIPVIAKADTLTEEEVLLFKQRILSDIQHHGIQIFHPPAYDNE------------DEETVMENEEIISKVPFAVVGSDALVTgADGRKVRGRAYPWGIIEVDNETHCDFVKLRQMLVRTHMEELREHTNDVLYENYRTDKLKSMGVSQDESVFKETNPAVKQ-------AEERAMYDAKLAKIEAEMKMVFQQKVQEKE-----------------------------------------------------------------------------------------------------------------------------------------------------------------------------------------------------------------------
>A0A1A5ZUJ8	383	0.498	2.099E-109	65	502	718	27	418	475
-----------------------------------------------------------------SPNGDSLLNSRAISPSAYPVKTEPGLN--GNAN-------PNAGVQAQAQAQQParKKLASWVGFSNLPNQVHRRSVRRGFQFVAMVVGESGLGKSTLINTLFETKLYQ---------P----------KNVPAPGEDR-GQTVQIESISAEIEENGVRLKLTVVDTPGFGDFVNNDESWKPIVDNIEARFDAYLEQENRVN-RLKLVDNRVHACIYFIQPTGHSLKPIDIEFMRRLHTKVNLIPVIAKADTMTDDEIVLFKQRILSDIAHHGIRIFQPPQYENE------------DEETIQENEEIISKVPFAVVGSDTLVNSpDGRQVRGRAYPWGVIEVDNEDHCDFVKLRQMLVRTHMEELREHTNDVLYENYRTDKLKAMGVAQDETVFKETNPAAKQ-------AEERALHEAKLAKMEAEMKMVFQQKVQEKE-----------------------------------------------------------------------------------------------------------------------------------------------------------------------------------------------------------------------
>A0A0F7SUG2	383	0.493	2.099E-109	63	502	718	10	421	484
---------------------------------------------------------------DSTPVSYESSQHSQLSPSYPRAqttslSLSSTPVNDQAHNGysspaTSVSPQPEEPFKAPSPAVTRKKLSGYVGFANLPNQVHRKSVRKGFQFTAMVVGESGLGKSTLINTLFSTTIKPQ-------------------RLYSQPGSE-LPSTVSVESTSADIEENGVRLRLTVVDTPGFGDYVNNDESWKPIVDNIEARFDAYLEQENRVN-RQKMVDNRVHACLYFLQPTGHSLKPIDIEFMRRLHQKVNLIPIIAKSDTMTDEEILVFKQRVLRDINYHQIQIFSAPIYDNE------------DEETLGENEAIASKIPFAVVGSTSLVQsaITGQEIRGRSYPWGVVEVDNEDHCDFVKLRQMLIRTHMEDLRERTNLVLYERYRTEKLLGMGVAQDPTVFKEINP-------AAKMAEERTLHEAKLSKMEAEMKMVFQQKVQEKE-----------------------------------------------------------------------------------------------------------------------------------------------------------------------------------------------------------------------
>A0A8I6S501	383	0.456	2.099E-109	23	444	718	38	434	502
-----------------------KWPTSKFPAEDLEKPKAKSLIWEVGQREDAEKDTRGVLECDEIKNCIAiceIAAQEYVIESLNEDGGNNvQKDTSAFENGTDApSAETtvTQVPDSIFTRMPKTGDRDYIGFATLPEQIHRKSVKRGFDFTLMVVGESGLGKSTLINSLFLSDLYKDRK-----IPDA---------------AERVEKTTCIEKKTMDIEERGVKLRLTVVDTPGFGDALNSEDSWKVCVNYIDDQFRQYFTDESGLN-RKNIVDNRVHCCLYFIPPWGHGLRQIDVELMKRLHQKVNIVPVIAKADTLTAPEVKKLKQRILSDIEENNIQIYQFPECDSDE-----------DEEFKQQDRELKASLPFSVIGSNTVIEVGGTRVRGRQYPWGVVEVENPKHSDFNKLRNMLITTHMQDLKDVTEDVHYENFRAQCI---------------------------------------------------------------------------------------------------------------------------------------------------------------------------------------------------------------------------------------------------------------------------------
>UPI001F0800AA	383	0.457	2.099E-109	63	447	718	54	439	508
---------------------------------------------------------------DREPEATGMGPD--LLPYTQ--KTSPLPRPTPCNPSGTPVTPPRPSRVPLETEFRPVQLRGhqlasvgsldypqspsrpgspwsrfdpydsaedqdkeYVGFATLPNQVHRKSVKKGFAFTLMVAGESGLGKSTLVNSLFITDLYKDRKVLNA--------------------EERITQTLDIVKHSMGIEEKGVKLRLTIVDTPGFGDAVNNNESWKEIEDYIDQQFEQYFRDESGLN-RKNIQDNRVHCCLYFISPFGHGLRPLDVECMRALHEKVNIVPILAKADSLTPAEVHKKKMKIREEIEHFGINIYQFPECDSDE-----------DEDFKQQDQLLKDSIPFAVIGSNLQVESKGRKFRGRLYPWGVVDVENPAHSDFLMLRNMLVRTHMQDLKDVTRETHYENYRAQCIQNM------------------------------------------------------------------------------------------------------------------------------------------------------------------------------------------------------------------------------------------------------------------------------
>A0A6L2PKK6	383	0.550	2.099E-109	116	444	718	676	971	1025
--------------------------------------------------------------------------------------------------------------------FASLETPGYVGFANLPNQVHRKSVKKGFEFTLMVVGESGLGKSTLVNSLFLTDLYPERV-----VPDAAEKT-----------H----QTVKLDASTVEIEERGVKLRLTVVDTPGYGDSIDNTDSFRAIIQYIDDQFERFLRDESGLN-RRNIVDNRIHCCFYFISPFGHGLKPLDIEFMKQLHNKVNIVPVIAKADVLTKKEVLRLKKRVMEEIESNGIKIYPLPDCDSDE-----------DEDYKEQVRQLKEAVPFAVCGANTLLEVRGRKVRGRLYPWGVVEVENPDHCDFIKLRTMLI-THMQDLQEVTQEVHYENYRSERL---------------------------------------------------------------------------------------------------------------------------------------------------------------------------------------------------------------------------------------------------------------------------------
>A0A8H2X4H3	383	0.558	2.099E-109	112	502	718	34	383	1350
----------------------------------------------------------------------------------------------------------------DPAVRK--KLNGYVGFANLPNQVHRKSVRTGFQFTVMVVGESGLGKSTLVNTLFNTTL----------YP---------PKEYLHPSVER-PKTVAIESISADIEENGVRLRLTVVDTPGFGDFVNNDDSWKPIVENIEARFDAYLEQENRVN-RQKMVDNRVHACIYFIQPSGHSLKQIDIEFMRRLHTKVNLIPVIAKSDTLTDEEIIQFKQRILNDIAHHQIRIFQAPVYENE------------DEETVAENEEIAGKIPFAIVGSYKQVETpDGRTVRGRVYPWGVIEVDNEDHCDFVKLRQMLIRTYMEELREHTNLVLYENYRSDKLLAMGVTQDHSVFKEINP-------AAKVAEERTLHEAKLAKMEAEMKMVFQQKVQEKE-----------------------------------------------------------------------------------------------------------------------------------------------------------------------------------------------------------------------
>W5KFG1	383	0.558	2.856E-109	113	446	718	0	301	335
-----------------------------------------------------------------------------------------------------------------PVKSQPfPEAAGYVGFANLPNQVHRKSVKKGFEFTLMVVGESGLGKSTLINSLFLTDLYPE-----RYIP---------GA------AEKIERTVQIEASTVEIEERGVKLRLTVVDTPGYGDAINSQDCFKTIIQYIDNQFERYLHDESGLNRRH-IVDNRVHCCFYFISPFGHGLKPLDVEFMKAIHSKVNIVPVIAKADTLTLRERDRLKRRILDEISEHGIRIYQLPDADSDE-----------DEEFKEQTRVLKASIPFAVIGSNQLIEVKGKKIRGRLYPWGVVEVENPEHNDFLKLRTMLV-THMQDLQEVTQDLHYENFRSERLKR-------------------------------------------------------------------------------------------------------------------------------------------------------------------------------------------------------------------------------------------------------------------------------
>A0A1S3K2B1	383	0.553	2.856E-109	111	446	718	2	304	375
---------------------------------------------------------------------------------------------------------------ADARQFVNPEQPGYVGFANLPNQVHRKSVKKGFEFTLMVVGESGLGKSTLVNSLFLTDLYPERHVP--------------GA------AEKIKQTVKIDASTVEIEERGVKLRLTVVDTPGFGDALNCEDCYKQVIAYIDSQFERYLQDEMGLN-RRNIVDNRVHSCFYFINPAGHGLKPLDIVFMKAIHHKVNIVPVIAKADTLTREEVFKLKSKIMEEIAKHGIKIYPLPDCDDDE-----------DEEYKEQCRQLKAAVPFAVVGSNSIIEVKGRKVRGRMYPWGVVEVENPEHCDFIKLRTMLI-AHMQDLQEVTQEIHYENFRSEKLAT-------------------------------------------------------------------------------------------------------------------------------------------------------------------------------------------------------------------------------------------------------------------------------
>A0A8C4B8M0	383	0.570	2.856E-109	123	448	718	36	328	381
---------------------------------------------------------------------------------------------------------------------------GYVGFANLPNQVHRKSVKKGFEFTLMVVGESGLGKSTLINSLFLTDLYPE-----RYIP---------GA------AEKIERTVQIEASTVEIEERGVKLRLTVVDTPGYGDAINSQDCFKTIIQYIDNQFERYLHDESGLNRRH-IVDNRVHCCFYFISPFGHGLKPLDVEFMKAIHSKVNIVPVIAKADTLTLRERDRLKRRILDEIGEHGIRIYQLPDADSDE-----------DEEFKEQTRVLKASIPFAVIGSNQLIEVKGKKIRGRLYPWGVVEVENPEHNDFLKLRTMLV-THMQDLQEVTQDLHYENFRSERLKRAG-----------------------------------------------------------------------------------------------------------------------------------------------------------------------------------------------------------------------------------------------------------------------------
>A0A8H7Q5S5	383	0.498	2.856E-109	106	547	718	13	427	436
----------------------------------------------------------------------------------------------------------SPPSAQSISSIVRKKLQGYVGFANLPNQVHRKSVKKGFQFTCMVVgikspivqllGESGLGKSTLINTLFNTQL----------YPG------KYNDEAPVES----PKTVEIKSITADLDENGVKLRLNVVDTPGFGDFVNNEASWKPILDNIEARCDMYLEQENRVN-RLKIVDNRIHACIYFIAPTGHALKQVDIEFMRRLHTRVNLIPVIAKSDTMTEEEVLAFKERILSDINFHNIQIYQAPQYEYD------------DAETIAENREIVSKIPFAIVGSDKEVETeGGRKVRGRAYPWGVVEVDNEDQCDFVKLRQMLIRTHMEELKEHTNNVLYENYRTEKLTAMGIQQDPTVFKEVNPMQKMEEE-------RLQHEHKLQKMEGEMRMVFQAKVQEKETKLKQSEEELYarHREMKEALEKQRLDLEERKKRMESGRPMTPEKAK--------------------------------------------------------------------------------------------------------------------------------------------------------------------------
>UPI000B4581A0	383	0.549	2.856E-109	116	448	718	47	346	439
--------------------------------------------------------------------------------------------------------------------FTSPEQPGYVGFANLPNQVHRKSVKKGFEFTLMVVGESGLGKSTLVNSLFLTDL----------YP----------ERHIHSAAEKIKQTVKIDASTVEIEERGVKLRLTVVDTPGFGDSLNSSDCFKPIIQYVDDQFERYLQDESGLNRRH-IIDNRVHCCFYFINPSGHGLRPLDVSFMKAVHNKVNIVPVIAKADTLTLQEVYLLKKKVMDQIDEHGISIYPLPDCDSDE-----------DEDYREQCRQLKEAVPFAVIGANTVIEVKGRKVRGRMYPWGVVEVENPEHCDFIKLRTMLI-THMQDLQEVTQEVHYENFRAEKLADGG-----------------------------------------------------------------------------------------------------------------------------------------------------------------------------------------------------------------------------------------------------------------------------
>UPI0014456B9C	383	0.436	2.856E-109	0	447	718	19	441	510
MLSSLSIEDQEDTHFPYAMR--DLPPVSQPGEQHQAPVHQEAEEPGTATNGRLPSLPGTPSLPRPIPCHPPGSPTVPHRP-SRAGTERefhPPPLRRQLVSQVSvdcplspASRPHSPWGRFDPYVSPEDLDKEYVGFATLPNQVHRKTVKKGFTFTLMVAGESGLGKSTLINSLFLTDLYKDRK-----VPNAQE---------------RINQTVDIIKHTISIEEKGIKLRLTIIDTPGFGDAVNNTESWKPIEDYIDQQFEQYFRDESGLN-RRNIQDNRVHCCLYFISPFGHGLRPLDVACMKALHEKVNIVPVVAKADSLTQAEVYRKKQKIREEIKQFGINIYQFPECDSDE-----------DEDFKNHDQLLKDSIPFAVIGSNVQMESEGRKFRGRFYPWGFVEVENPAHSDFLLLRNMLVRTYMQDLKDVTAETHYENFRAQCIQNM------------------------------------------------------------------------------------------------------------------------------------------------------------------------------------------------------------------------------------------------------------------------------
>UPI001AE4CA1F	383	0.478	2.856E-109	76	545	718	75	502	551
----------------------------------------------------------------------------AKPPVATRYSSSPSSSAT-HGSNVSHNLGSSVGQSNNTPSPKKTQqLDGYVGFANLPNQVYRKAVKKGFEFTLMVVGESGLGKSTLINSMFLTDV--------------------YSEEHPGPSK-RIKKTVQVETNKVVLSECGVNLTLTIVDTPGFGDAVNNSDCWDSVITYVESQYEAFLNAETRVN-RVALPDTRVHSCLYFIAPTGHGLKPLDVEFMKRLHDKVNIIPVIAKADTMVPEEIEHFKKQIMHQIQQSKIKIYEFPDCDG-------------EEKEKKENVILKERVPFAVVGSNTVIETpEGKKIRGRKYPWGIVNIENMDHCDFMPLRNMLIRSHLHDLKEVTNIVHYENYRCKKL--AGVSGGSVETIP------NKNPLARIEEERREHQNKLAKMECEMEEVFERKVREKKQKLSDSEADLEVRHRESKEKLELQKNELEKQRAAFESEKSTWE----------------------------------------------------------------------------------------------------------------------------------------------------------------------------
>A0A7M5VGE8	383	0.571	3.887E-109	124	457	718	7	308	354
----------------------------------------------------------------------------------------------------------------------------YVGFANLPNQVHRKSVKRGFEFTLMVVGESGLGKSTLVDSLFLTSLYSERETLTAV--------------------NRIKRTVSVSQSTVEIEEKGVKLKLTVVDTPGFGDSIDNSDSWSPIVSYIDEQYEAYLRDESGLN-RRNIIDNRVHCCLYFINPCGHGLKPQDVAVMKCLHDKVNIVPVIAKADTLTKKEVKELKQRILREIYENQIQIYQFPEADEEED----------DEEFIAVNKELKNSVPFAVVGSNTVYEVNGKKVRGRIYPWGVVDIENPAHCDFTMLRNMLIRTHMQDLKDVTQDTHYENYRAKKL-ASGEPLEVSENG--------------------------------------------------------------------------------------------------------------------------------------------------------------------------------------------------------------------------------------------------------------------
>UPI00112B6FDC	383	0.558	3.887E-109	116	448	718	6	305	360
--------------------------------------------------------------------------------------------------------------------FTNPETPGYVGFANLPNQVHRKSVKKGFEFTLMVVGESGLGKSTLINSLFLTDLYPERI-----IP---------GA------AEKIERTVEIEASTVEIEERGVKLRLTVVDTPGYGDAINCQDCFKTIISYIDDQFERYLHDESGLNRRH-IIDNRVHCCFYFISPFGHGLKPLDVQFMKAIHNKVNIVPVIAKADTLTLKERERLKRRILDEIEEHGIKIYQLPDAESDE-----------DEDFKEQTRLLKASIPFSVVGSNQLIEAKGKKVRGRLYPWGVVEVESPEHNDFLKLRTMLI-THMQDLQEVTQDLHYENFRSERLKRGG-----------------------------------------------------------------------------------------------------------------------------------------------------------------------------------------------------------------------------------------------------------------------------
>UPI001888D2A7	383	0.514	3.887E-109	124	461	718	21	325	369
----------------------------------------------------------------------------------------------------------------------------YVGFATLPNQVHRKSVKKGFDFTLMVAGESGLGKSTLVNSLFLTDLHKDRKLLNA--------------------EERVAQTVEISRHTVDIEEKGVKLRLTIVDTPGFGDAVNNSECWRPVSEYIEQQFEFYFRDESGLN-RKNIQDHRVHCCLYFIPPFGHGLRPVDVEFMKALQEKVNVVPLIAKADCLTPPEVKRLKEKLREEIDEYGIKVYQFPDCDSDE-----------DDEFKRQDRELKASCPFAVIGSNTVVEARGQRVRGRLYPWGIVEVENPSHCDFVKLRTMLIRTHMHDLKDVTSEGHYESYRAQCIHALSGRMNPDR-RVQSP----------------------------------------------------------------------------------------------------------------------------------------------------------------------------------------------------------------------------------------------------------------
>A0A1B6GTR9	383	0.560	3.887E-109	119	444	718	13	308	374
-----------------------------------------------------------------------------------------------------------------------TEMSDrdYIGFATLPEQVHRKSVKRGFDFTLMVVGESGLGKSTLVNSLFLSDLYKDRT--------------------ISTASDRINKTTSIEKKSMDIEERGVKLRLTVVDTPGFGDAVNCEDSWRACCNYIDDQFRQYFNDESGLN-RKNIQDNRVHCCLYFIPPYGHGLRQIDLELMRRLHSKVNIVPVIAKADTLTAAEVKRLKQRILQDIEENQIQIYQFPECDSDE-----------DEEFKQQDRELKACVPFAVVGSNTVIEVGGCKVRGRQYPWGVVEVENPKHSDFSKLRNMLITTHMQDLKDITEDVHYENFRAQCI---------------------------------------------------------------------------------------------------------------------------------------------------------------------------------------------------------------------------------------------------------------------------------
>A0A671RNT4	383	0.558	3.887E-109	124	447	718	26	316	375
----------------------------------------------------------------------------------------------------------------------------YVGFATLPNQVHRKSVKKGFAFTLMVAGESGLGKSTLVNSLFLTDLYKDRKMLNA--------------------EERISQTVEITKHTVAIEEKGVKLKLTIVDTPGFGDAVNNTESWRAVVDYIDQQFEQYFRDESGLN-RKNIQDNRVHCCLYFISPFGHGLRPMDVEFMKMLHEKVNIVPVLAKADSLTPLEVRKIKMKIREEIERFDINIYQFPECDSD------------DEEFKLQHQELKDSVPFTVIGSNVQVESQGRRFRGRQYPWGVVEVENPVHSDFLKLRNMLVRTHMQDLKDVTRETHYENYRAQCIQNM------------------------------------------------------------------------------------------------------------------------------------------------------------------------------------------------------------------------------------------------------------------------------
>A0A8C7MHS7	383	0.562	3.887E-109	120	448	718	52	347	389
------------------------------------------------------------------------------------------------------------------------EAAGYVGFANLPNQVHRKSVKKGFEFTLMVVGESGLGKSTLINSLFLTDLYPE-----RYIP---------GA------AEKIERTVQIEASTVEIEERGVKLRLTVVDTPGYGDAINSQDCFKTIIQYIDNQFERYLHDESGLNRRH-IVDNRVHCCFYFISPFGHGLKPLDVEFMKAIHSKVNIVPVIAKADTLTLKERDRLKKRILDEIAEHGIRIYQLPDADSDE-----------DEEFKEQTRILKASIPFSVIGSNQLIEVKGKKIRGRLYPWGVVEVENPEHNDFLKLRTMLV-THMQDLQEVTQDLHYENFRSERLKRPG-----------------------------------------------------------------------------------------------------------------------------------------------------------------------------------------------------------------------------------------------------------------------------
>A0A8B7NJP5	383	0.457	3.887E-109	102	502	718	20	393	415
------------------------------------------------------------------------------------------------------SLPSTPrTPLTPSKSFKvkknpftPPDMPGYVGFANLPNQIHRKSVKRGFEFTLMVVGESGLGKSTLINTLFLTDLYPDRVV--------------------SSVQENLKKTVKIDVSTVEIEERGVKVRLTVVDTPGYGDAIDNTDCFQSIITYINEQFERYLQDESGLNRRH-IVDNRVHCCFYFINPAGHGLKPLDVQFMKQLHNKVNIVPVIAKADTLTKIEVAKLKKKVMDEIQQHGIHVYPLPECDTDE-----------EEDYKLQVRQLKEAVPFAVVGSATVLDVGGRKVRGRQYPWGVIEVENPQHCDFSKLR-CLLGTHMQDLTEVTQEVHYENYRSDRL-ARGSSPLVTTNGSSHTASASSLASLGSDKKISAASLGSNGSGAGGDRML-QELQEKE-----------------------------------------------------------------------------------------------------------------------------------------------------------------------------------------------------------------------
>UPI0014589D6F	383	0.549	3.887E-109	116	448	718	47	346	431
--------------------------------------------------------------------------------------------------------------------FTSPEQPGYVGFANLPNQVHRKSVKKGFEFTLMVVGESGLGKSTLVNSLFLTDL----------YP----------ERHIHSAAEKIKQTVKIDASTVEIEERGVKLRLTVVDTPGFGDSLNSSDCFKPIIQYVDDQFERYLQDESGLNRRH-IIDNRVHCCFYFINPSGHGLRPLDVSFMKAVHNKVNIVPVIAKADTLTLQEVFLLKRKVMDQIDEHGISIYPLPDCDSDE-----------DEDYREQCRQLKEAVPFAVIGANTVIEVKGRKVRGRMYPWGVVEVENPEHCDFIKLRTMLI-THMQDLQEVTQEVHYENFRAEKLAEGG-----------------------------------------------------------------------------------------------------------------------------------------------------------------------------------------------------------------------------------------------------------------------------
>A0A1Y1UNW9	383	0.494	3.887E-109	71	502	718	0	382	438
-----------------------------------------------------------------------MQYQQQ-QPQPVEDGLGTSGG-TSGVNGHSGTQPVNPINR--------KKLASWVGFSNLPNQVHRRSMRRGFNFTAMVVGESGLGKSTLINTLFETKLYE---------P----------KQIPAPGVDR-GRTVQIESISADIEENGVRLKLTVVDTPGFGDFVNNDESWRPIVDNIEARFDAYLEQENRVN-RLKLVDNRVHACIYFIQPTGHSLKPIDIEFMRRLHTKVNLIPVIAKADTLTEEEVVLSKRRVLADIAHHGIRIFQPPQYENE------------DEETIQENEEIISKVPFAVVGSDNIVRSpNGREVRGRAYPWGVIEVDNEEHCDFVKLRQMLVRTHMEELREHTNDILYENYRTDKLKAMGVSQDESVFKETNPAAKQ-------AEERALHEAKLAKMEAEMKMVFQQKVQEKE-----------------------------------------------------------------------------------------------------------------------------------------------------------------------------------------------------------------------
>E2B2Z9	383	0.505	3.887E-109	83	444	718	300	624	717
-----------------------------------------------------------------------------------NGKIDILDVMPESIHQRSPIFLGSKDDVNDVMAYR-----DYIGFATLPEQVHRKSVKRGFEFTLMVLGETGLGKSTLINSLFLGDLYKDRR-----IPDV---------------AERVAKTTSIEKKTMDIEERGVRLRLTIVDTPGFGDAVNCEDTWKACSAYIDEQFRQYFTDESGLN-RKNIQDNRVHCCLYFIPPYGHGLRQIDLEVLRRLHRKVNVVPVIAKADTLTTHEVKKLKERILADIEEHEIQIYQFPDCDSDE-----------DEEFKQQDKELKACIPFAVVGSSTVLEVAGRKVRGRQYPWGVVEVENPKHSDFVKLRTMLISTHMQDLKDVTQDVHYENFRAQCI---------------------------------------------------------------------------------------------------------------------------------------------------------------------------------------------------------------------------------------------------------------------------------
>UPI0010BD2660	383	0.482	3.887E-109	120	544	718	455	845	883
------------------------------------------------------------------------------------------------------------------------KLDGPVGFSTLPEQVYNKTVKRGFEFTLMVCGESGLGKSTLVNSLFCADI----------YSAD----------YPGPSKRTVEKTVQVETTKVVLQEGQVTLTLTIVDTPGFGGNLDNTNCWVPITDFIEDKYAEYLQEETKIQRNAHIVDNRVHCCLYFIAPSGHGLKPLDVEVMKKLHDKVNIVPVIAKADTFTPEECQLFKRRIQNELTQHGIKVYDFPALNE----ISENGSV--DNGDGEKSKSIKDRLPFAVVGSNALIEVAGKKVRARKYPWGVVEVDSIEHCDFIPLRNLLIRSHMQDLKEVTHNCHYEHFRVRKL-TGGTSVPPEGSSNKNPLAQMEEE-------KKEHDLKIEKMRQGFEDVFSMKVKEKLQKLENDEVERTRRHQEQMKQLEKQRAELEEREKNLEREKMAF-----------------------------------------------------------------------------------------------------------------------------------------------------------------------------
>UPI0011448BA9	383	0.550	3.887E-109	121	444	718	633	927	1020
-------------------------------------------------------------------------------------------------------------------------MSGdrdYIGFATLPEQVHRKSVKRGFEFTLMVLGETGLGKSTLINSLFLGDLYKDRR-----IPDA---------------AERVAKTNSIEKKTMDIEERGVRLRLTIVDTPGFGDAVNCEDTWKACSAYIDEQFRQYFTDESGLN-RKNIQDNRVHCCLYFIPPYGHGLRQIDLEVLRRLHRKVNVVPVIAKADTLTTHEVKKLKERILADIEEHEIQIYQFPDCDSDE-----------DEEFKQQDKELKACIPFAVVGSSTVLEVAGRKVRGRQYPWGVVEVENPKHSDFVKLRTMLISTHMQDLKDVTQDVHYENFRAQCI---------------------------------------------------------------------------------------------------------------------------------------------------------------------------------------------------------------------------------------------------------------------------------
>A0A6J2XUE3	382	0.519	5.290E-109	108	448	718	0	307	352
------------------------------------------------------------------------------------------------------------MSSESIKTFSSLETPGYVGFANLPNQVHRKSVKKGFEFTLMVVGESGLGKSTLVNALFLTDLYPERVVPDAV--------------------EKLKQTVKLEPTTVEIEERGIKLRLTVVDTPGYGDAINNTDSFSEIISYIDDQFERFLRDESGLN-RKNIVDNRIHCCFYFISPFGHGLKPLDVEFMKQLHNKVNIVPVIAKADVLTKKEMQKLKKKVLDEIAENGIKIFSLPECDSDE-----------DEEYKEQVRQLKQAVPFAVCGANTLLEVKGRKVRGRLYPWGVVEVENPDHCDFIKLRTMLI-THMQDLQDITQREHYENYRSERLAKGG-----------------------------------------------------------------------------------------------------------------------------------------------------------------------------------------------------------------------------------------------------------------------------
>A0A8D8W8E4	382	0.551	5.290E-109	115	444	718	6	302	364
-------------------------------------------------------------------------------------------------------------------AFAKNDSSSYVGFANLPNQVHRKSVKKGFEFTLMVVGESGLGKSTLVNSLFMTDLYPERVVP-----------DAIGK---------TKQTVKLDASTVEIEEKGVKLRLTVVDTPGFGDAINNTNSFDEIIQYIDDQFERFLRDESGLN-RRNIIDNRIHCCFYFISPFGHGLKPLDIEFMKQLHNKVNIVPVIAKADCLTRKEIQRLKKKVMEEIQQNGITIYPLPDCDSDE-----------DEDYKEQVRQLKEAVPFAVCGANTVLEVGGSKVRGRQYPWGVVEVENPEHCDFTKLRTMLV-THMQDLQEVTQEIHYENYRSERL---------------------------------------------------------------------------------------------------------------------------------------------------------------------------------------------------------------------------------------------------------------------------------
>UPI001F4FEB4A	382	0.551	5.290E-109	124	444	718	10	298	383
----------------------------------------------------------------------------------------------------------------------------YIGFATLPEQVHRKSVKRGFEFTLMVVGESGLGKSTLVNSLFLSDLYKERRVPDA--------------------NERIEKTTSIEKKTMDIEERGVRLRLTVVDTPGFGDAVNCEDSWRACCNYVDEQFQQYFRDESGLN-RKNIQDNRVHCCLYFVPPYGHGLRQLDLEFLRRLHRKVNIVPVIAKADTLTANEVRRLKERVMADIEDNKIQIYQFPDCDTDE-----------DEDFKQQDRELKACVPFAVVGSNTVLEVAGKRVRGRQYPWGVVEVENPKHSDFIKLRTMLISTHMQDLKDVTQDVHYENFRAQCI---------------------------------------------------------------------------------------------------------------------------------------------------------------------------------------------------------------------------------------------------------------------------------
>A0A6P8HW50	382	0.546	5.290E-109	123	446	718	13	304	390
---------------------------------------------------------------------------------------------------------------------------GYVGFANLPNQVHRKSVKKGFEFTLMVVGESGLGKSTLIESLFLTDIYDD-----NKIP---------------PVIDRIYQTLNIETNTVEIEEKGIKLKLTVVDTPGFADAVDNTDCWQAILDYINKQFESYLRDESGLN-RRNIVDTRVHCCLYFINPHGHGLRPVDVQFMQALHNKVNIVPVIAKADCLTKHELSRLKRKVLNELEDNSIKIYTFPDCESDD-----------DEEFIEINKELKMTVPFAVIGSNRLIESRGRKIRVRQYPWGYAEVENPDHCDFVMLRNFLVRTHMQDLKDVTQDIHYENYRAERLSR-------------------------------------------------------------------------------------------------------------------------------------------------------------------------------------------------------------------------------------------------------------------------------
>E4Z2P7	382	0.500	5.290E-109	112	545	718	5	395	420
----------------------------------------------------------------------------------------------------------------RPDSAKiKTEASNnYVGFANLPNQLYRKAVKDGFEFTLMVVGESGLGKSTLTNSLFLTDI--------------------YGAEYPGPS-QRIKKTSKVEQTRIAVKESGVQLNLSIVDTPGFGDEVNNDKCWDPIIEFIESQFELFLNGESRVERPCKIQDTRVHCCLYFIAPTGHGLKPLDIEFMRRLHDKVNIIPLIAKADTLTPDECHEFKREILREIELHKINIYKFP-DGVDD-------------EEARANKKIRERIPFAVIGSNHVLQLNDRRVRARQYPWGICEIENEEHCDFKVLRDMLIRTNMQDLVDLTAMVHYENFRADKLSKLMSGNAKSTTSPL----------HQLDVERREHKNKMKRMEAEMEQVFELKVKEKISRLNDSEIELQRRHEQQKKKLEAEFAEIDLKRREFEKEKADFE----------------------------------------------------------------------------------------------------------------------------------------------------------------------------
>UPI00080D673F	382	0.501	5.290E-109	61	502	718	25	423	480
-------------------------------------------------------------NGDgRSSAVTSPHGGNDTLISSRAISPSAYPVKTEPGAGINGSA-NAPAQQQLAR----KKLASWVGFSNLPNQVHRRSVRRGFQFVAMVVGESGLGKSTLINTLFETKLYQ---------P----------KNIPAPGEDR-GKTVQIESISAEIEENGVRLKLTVVDTPGFGDFVNNDESWKPIVDNIEARFDAYLEQENRVN-RLKLVDNRVHACIYFIQPTGHSLKPIDIEFMRRLHTKVNLIPVIAKADTMTDDEIILFKQRILADIAHHGIRIFQPPQYENE------------DEETIQENEEIISKVPFAVVGSDSLVSSpDGRQVRGRAYPWGVIEVDNEDHCDFVKLRQMLVRTHMEELREHTNDVLYENYRTDKLKAMGVAQDESVFKETNPAAKQ-------AEERAMHEAKLAKMEAEMKMVFQQKVQEKE-----------------------------------------------------------------------------------------------------------------------------------------------------------------------------------------------------------------------
>A0A6A4T0P4	382	0.442	5.290E-109	25	447	718	51	436	505
-------------------------EAQGTGMATNGRLLPSLPGTPPLHRPVPCHPAESPTPPQR-PNRAGVDAG--FQPLSLRKRLV--SQASLDSPLSPASRPQSPWGRFDPYDSPEDQDKEYVGFATLPNQVHRKTVKKGFTFTLMVAGESGLGKSTLINSLFLTDLYKDRKVPNA--------------------EERISQTVDIVKHGVSIEEKGIKLRLTIIDTPGLGDAVDNAGSWRQIEDYIDQQFEQYFRDESGLN-RRNIQDNRVHCCLYFISPFGHGLRPLDVECMKAVHEKVNLVPVLAKADGLTQAEVCRKKMKIREEIKRFGINIYQFPECDSDE-----------DEDFKTHDQMLKDSIPFAVIGSNVQVESNGRKFRGRAYPWGVVEVENPAHSDFLLLRNMLVRTHMQDLKDVTRETHYENFRAHCIQNM------------------------------------------------------------------------------------------------------------------------------------------------------------------------------------------------------------------------------------------------------------------------------
>UPI00074FFB42	382	0.494	5.290E-109	74	447	718	174	512	550
--------------------------------------------------------------------------QRAF---HRLQPLDLQQQQMAALTPASPSRPRSPWGRLDPYDSHENDDKEYVGFATLPNQVHRKSVKKGFDFTLMVAGEAGLGKSTLVNSLFLTDPYKDCELLNA--------------------EERILQTVEITKHVVDVEEKGMKLRLTIVDTPGFGDAVNNTECWKPVANYIDQQFKQYFRDECGLN-RKNIQDNRVHCCLYFISPFGHGLRPLDVECMKALHRRVNVIPVLAKADALTPCEVERMKTKIRDEIKQFGIRIYQFLDCDSDE-----------DDDFKMQDQVLKESIPFAVIGSNTVVEAEGRQVRGRLYPWGVVEVENPTHCDFVKLRTMLVRTHMQDLKDVTEETHYENYRAQCIQWM------------------------------------------------------------------------------------------------------------------------------------------------------------------------------------------------------------------------------------------------------------------------------
>A0A146M6Q7	382	0.489	5.290E-109	79	444	718	249	588	658
-------------------------------------------------------------------------------PSVTSSVPLPYIDESSIASQSPVTSPQKPVASQRKLVSSPSLKNvkigdrDYIGFATLPEQIHRKSVKRGFDFTLMVVGESGLGKSTLVNSLFLSDLYKDRK-----IPEV---------------ADKLERTTTIERKTMDIEERGVKLRLTVVDTPGFGDALNCDDSWKVVVNYIDDQFRQYFTDESGLN-RKNIQDNRVHCCLYFIPPYGHGLRQIDVELMKRLHQKVNIVPVIGKADALTLPEIKKLKQRILDDIGEHGIQIYQFPECDSDE-----------DEEFKQQDRELKASLPFSVIGSNTVIEVGGSRTRGRQYPWGVVEVENPKHSDFNKLRNMLITTHMQDLKDVTEDVHYENFRAQCI---------------------------------------------------------------------------------------------------------------------------------------------------------------------------------------------------------------------------------------------------------------------------------
>UPI0013F26366	382	0.550	5.290E-109	121	444	718	979	1273	1363
-------------------------------------------------------------------------------------------------------------------------MSGdrdYIGFATLPEQVHRKSVKRGFEFTLMVLGETGLGKSTLINSLFLGDLYKDRR-----IPDA---------------AERVVKTTSIEKKTMDIEERGVRLRLTIVDTPGFGDAVNCEDTWKACLAYIDEQFRQYFTDESGLN-RKNIQDNRVHCCLYFIPPYGHGLRQIDLEVLRRLHRKVNVVPVIAKADTLTVHEVKKLKERILADIEEHEIQIYQFPDCDSDE-----------DEEFKQQDKELKACIPFAVVGSSTVLEVAGRKVRGRQYPWGVVEVENPKHSDFVKLRTMLISTHMQDLKDVTQDVHYENFRAQCI---------------------------------------------------------------------------------------------------------------------------------------------------------------------------------------------------------------------------------------------------------------------------------
>UPI001964479A	382	0.564	7.198E-109	124	457	718	4	304	363
----------------------------------------------------------------------------------------------------------------------------YVGFATLPNQVHRKSVKKGFDFTLMVVGESGLGKSTLVNSLFLTDLYTD-------------------REIPS-SEECIPQTLEIIKNAVDIEERGVKVKLTIVDTPGFGDALDNSDCWKPIAQYIDQQFEQYFRDESGLN-RKNIQDNRVHCILYFISPYGHGLRPLDVEFMKAVHDKVNIVPIIAKADTLTPKEVMVMKQRIRDEIEQYGINIYQFPDCDSDE-----------DEEFKQQDLALKNSIPFAVIGSNEMINENvARPIRGRAYPWGVAEVENKVHCDFSMLRNMLIQTHMQDLKDVTQEVHYENYRAQCIQSL--TRIGTKDR--------------------------------------------------------------------------------------------------------------------------------------------------------------------------------------------------------------------------------------------------------------------
>UPI0014031F0A	382	0.551	7.198E-109	108	446	718	2	307	365
------------------------------------------------------------------------------------------------------------PGGDKAKQFTNPENPGYVGFANLPNQVHRKSVKKGFEFTLMVVGESGLGKSTLINSLFLTDLYPERV-----IP---------GA------AEKIERTVQIDASTVEIEERGVKLRLTVVDTPGYGDAIDSRGCFNTILQYIDEQFERYLHDESGLNRRH-IVDNRVHCCFYFISPFGHGLKPLDVEFMKALHNKVNIVPVIAKADTLTMRERETLKRRILNEIEERGIKIYHLPDADSDE-----------DEEFKEQTRILKLSIPFAVVGSNQLIEVKGKKVRGRLYPWGVVEVENPEHNDFLKLRTMLI-THMQDLQEVTQDLHYENFRSERLKR-------------------------------------------------------------------------------------------------------------------------------------------------------------------------------------------------------------------------------------------------------------------------------
>UPI0006B0F691	382	0.537	7.198E-109	108	444	718	0	303	372
------------------------------------------------------------------------------------------------------------MASDTARQFVNPEMPGYVGFANLPNQVHRKSVKKGFEFTLMVVGESGLGKSTMINSLFLTDL----------YP---------ERHIPDAS-EKINQNVKLEASTVEIEERGVKLRLTVVDTPGFGDAIDNTDCFRSIIQYIDEQFERFLQDESGLN-RRNITDNRIHCCFYFISPFGHGLKPLDIEFMKQLHSKVNIVPVIAKADALTKKEVMKLKRRVMQEIEENGIKIYPLPDCDSDE-----------DEDYKEQVRQLKEAVPFAVSSTTQTLDVKGRKVRGRLYPWGVVEVENPDHCDFIKLRTMLI-THMQDLQEVTQELHYENYRSERL---------------------------------------------------------------------------------------------------------------------------------------------------------------------------------------------------------------------------------------------------------------------------------
>A0A1Y1XE38	382	0.513	7.198E-109	108	502	718	32	383	441
------------------------------------------------------------------------------------------------------------MSVRNP---LKKQLNDYVGFANLPNQVHRKSVKKGFQFTFMVVGESGLGKSTLVNTLWNSTLLPQKKS----VP-----LALDG-----------PRTVSIQAYNAELVEDGVKLGLNIIDTPGFGDFVNNEESWKPILEDIETRFDLYLERESSAN-RSKMEDNRVHACLYFISPTGHALKPLDIEFMRRLHTRVNLIPVIAKSDTLTEVEIKEFKERILEDIQHHKIQIFKPTPYIYD------------DPETIAENKEIMDKVPFAIVGSEKEIEVNGKMVRGRKYPWGVIEVENEDHCDFVKLRQMLIRTHMEELREYTNTVLYENYRTAKLESLGVVQDSSVFKEINPLAKMEEE-------RKVHEAKMKKMESEMMNVFQQKVQEKE-----------------------------------------------------------------------------------------------------------------------------------------------------------------------------------------------------------------------
>A0A553RL43	382	0.494	7.198E-109	64	447	718	79	424	459
----------------------------------------------------------------RSLSRGFMVSEAEF---PRRGPLT---SMSSLDSPLSPSRCKSPWARFDPYDSAEDQDKEYVGFATLPNQVHRKSVKKGFAFTLMVAGESGLGKSTLVNSLFLTDLYKDRK-----MPHA---------------EERIAQTVEITKHVVAIEEKGVKLRLTIVDTPGFGDAVNNTESWRAIVDYIDQQFEQYFRDESGLN-RKNIQDNRVHCCLYFISPFGRGLRPIDVEFMRMLHEKVNIVPVLAKADSLTPAEVRKMKKKICQDIERFNIRIYQFPECESDE-----------EEDSKLQHEELKESVPFAVIGSNIQVECQGRRFRGRQYPWGLVEVENPGHSDFLKLRNILVRTHMQDLKEVTRETHYENYRAQCIQNM------------------------------------------------------------------------------------------------------------------------------------------------------------------------------------------------------------------------------------------------------------------------------
>A0A427XFX4	382	0.543	7.198E-109	110	502	718	55	407	463
--------------------------------------------------------------------------------------------------------------SPQPAVIRKT-LASWVGFSNLPNQVHRRSVRRGFQFVAMVVGESGLGKSTLINTIFETTLSP---------P----------KVVPEPGTDR-GKTVEIQSTAAEIEENGVRLKLTVVDTPGFGDFVNNDDCWKPILDNIEARYDAYLEQENRVN-RLKMVDNRVHACIYFIQPTGHALKPIDIEFMKRLHTKVNLIPVIAKADTLTEEEVELFKRRVLADIEHHEINIFSPPMYDRD------------DDETAQENEEIIRKIPFAVVGSDQVVKApDGRNVRGRSYPWGVIEVDNEQHCDFVKLRQMLVRTHMEELREKTNDVLYEDYRSEKLRAMGVTQDESVFKETNPAAKQ-------AEERKRHDEKLAKMEAEMKMVFQQKVQEKE-----------------------------------------------------------------------------------------------------------------------------------------------------------------------------------------------------------------------
>A0A8C4Q3J8	382	0.533	7.198E-109	72	446	718	74	403	463
------------------------------------------------------------------------ASQRAEVPTPSSVSLA-----TAMAQQ------AAPLSDKLKIAAQEGS-GSYVGFANLPNQVHRKSVKKGFEFTLMVVGESGLGKSTLINSLFLTDLYPERVVP--------------GA------AVKIERTVQIEASTVEIEERGVKLRLTVVDTPGYGDPINSQDCFRPILQYIDSQFERYLQDESGLNRRH-IVDNRVHCCFYFLSPYGHGLKPLDVEFMKALNNKVNIVPVIAKADTLTLSERSHLKRRVLDEIEEHGIKIYTLPDAESDE-----------DEEFKEQTRVLKESIPFAVVGSNQLIEVKGKKVRGRLYPWGVVEVENPEHNDFLKLRTMLI-THMQDLQEVTQELHYENFRSERLKR-------------------------------------------------------------------------------------------------------------------------------------------------------------------------------------------------------------------------------------------------------------------------------
>A0A6G1QT27	382	0.484	7.198E-109	58	447	718	75	427	496
----------------------------------------------------------SPTLHHR-PSRAGADTEVLSLPMRR--QLV--SQVSLDSSLCSASRPQSPWGCFDHYDSAEDQDKEYVGFSTLPNQVHRKTVKKGFTFTLMVAGESGLGKSTLINSLFLTDLYKHRKVPNA--------------------EERISQTVDIIKHTIGIEEKGIKLKLTIIDTPGFGDSVNNTGSWKHIEDYIDQQFEQYFRDESGLN-RRNIQDNRVHCCLYFISPFGHGLRPLDVECMKALHEKVNIIPVLAKADSLTQAEVSRKKMNIREEIKLFGINIYQFPECDSDE-----------DEDFKKQDQILKNSIPFAVIGSNVQVESKGRKFRGRVYPWGVVEVENPAHSDFLLLRNMLVRTHMQDLKDVTRETHYESYRAQCIQNM------------------------------------------------------------------------------------------------------------------------------------------------------------------------------------------------------------------------------------------------------------------------------
>A0A507EMD8	382	0.544	7.198E-109	120	502	718	215	555	599
------------------------------------------------------------------------------------------------------------------------KLIGPVGFSNLPNQVHRKSIKKGFQFTVMVVGESGLGKSTLVNTLFNTSL----------YPAKDSKVELTNE---------IPSTVEIQAIAADIEENGVKLKLTVVDTPGFGDFINNEESWAPILENIEARFDAFLDQENRVNRKR-IVDTRVHACLYFIAPTGHALKPLDIEFMKRLAGRVNLIPVVAKSDTLTEEELKLFKSRILDDISANKINIYQPPTYEND------------DPETIQENKEIVSRIPFAVVGADRDIDMgNGRKIRGRKYPWGIIEVDNEEHCDFVKLRQMLIRTHMEELKEFTNEVLYESYRTAKLAETGGDIAVHSNPMK-----------KLEADKAAHDAKLAKMESEMKAVFDQKVAEKE-----------------------------------------------------------------------------------------------------------------------------------------------------------------------------------------------------------------------
>UPI0006D4DEC7	381	0.552	9.796E-109	119	444	718	10	302	357
-----------------------------------------------------------------------------------------------------------------------LETPNYVGFANLPNQVHRKSVKKGFEFTLMVVGESGLGKSTLVNSLFLTDLYPDRK-----IPDVVD---------------KVKQTVGLEASTVEIEERGVKLRLTVVDTPGFGDAIDNSDSFKAIIQYIDDQFERFLRDESGLN-RRNIMDNRVHCCFYFISPFGHGLKPLDIELMKQLHNKVNIVPVIAKADCLTKKEILRLKKRVLEEIETNGIKIYPLPDCDSDE-----------DEEYKEQVRQLKEAVPFAVCGSNTFLEARGRKVRGRLYPWGVVEVENPEHCDFIKLRTMLI-THMQDLQEVTQDVHYENYRSERL---------------------------------------------------------------------------------------------------------------------------------------------------------------------------------------------------------------------------------------------------------------------------------
>A0A553NBM1	381	0.516	9.796E-109	110	465	718	3	321	368
[truncated: 5,928,796 more chars]
