# Supplementary material for: The evolutionary origins and ancestral features of septins
Source: Front Cell Dev Biol. 2024 Jun 26;12:1406966. doi: 10.3389/fcell.2024.1406966 (PMC11238149; doi:10.3389/fcell.2024.1406966)
Supplement: Supplementary file 1 [file DataSheet3.zip › Delic_Shuman_Supp_File6/AncGroup1_1a383.result/AncGroup1_1a383_unrelaxed_rank_1_model_3.pdb]

MODEL     1                                                                     
ATOM      1  N   MET A   1     -20.431  -3.651  62.512  1.00 44.14           N  
ATOM      2  CA  MET A   1     -19.312  -4.401  63.076  1.00 44.14           C  
ATOM      3  C   MET A   1     -18.063  -3.530  63.162  1.00 44.14           C  
ATOM      4  CB  MET A   1     -19.024  -5.648  62.239  1.00 44.14           C  
ATOM      5  O   MET A   1     -17.597  -3.003  62.151  1.00 44.14           O  
ATOM      6  CG  MET A   1     -19.944  -6.818  62.545  1.00 44.14           C  
ATOM      7  SD  MET A   1     -19.236  -8.426  62.017  1.00 44.14           S  
ATOM      8  CE  MET A   1     -20.400  -9.566  62.815  1.00 44.14           C  
ATOM      9  N   ALA A   2     -18.068  -2.556  64.079  1.00 29.19           N  
ATOM     10  CA  ALA A   2     -17.014  -1.882  64.833  1.00 29.19           C  
ATOM     11  C   ALA A   2     -15.928  -2.867  65.256  1.00 29.19           C  
ATOM     12  CB  ALA A   2     -17.599  -1.182  66.057  1.00 29.19           C  
ATOM     13  O   ALA A   2     -16.207  -3.849  65.948  1.00 29.19           O  
ATOM     14  N   SER A   3     -14.731  -2.885  64.590  1.00 35.28           N  
ATOM     15  CA  SER A   3     -13.423  -3.327  65.062  1.00 35.28           C  
ATOM     16  C   SER A   3     -12.324  -2.362  64.630  1.00 35.28           C  
ATOM     17  CB  SER A   3     -13.112  -4.732  64.544  1.00 35.28           C  
ATOM     18  O   SER A   3     -12.291  -1.928  63.477  1.00 35.28           O  
ATOM     19  OG  SER A   3     -12.675  -4.686  63.196  1.00 35.28           O  
ATOM     20  N   SER A   4     -11.825  -1.484  65.441  1.00 29.38           N  
ATOM     21  CA  SER A   4     -10.625  -1.173  66.210  1.00 29.38           C  
ATOM     22  C   SER A   4      -9.430  -1.987  65.724  1.00 29.38           C  
ATOM     23  CB  SER A   4     -10.858  -1.434  67.699  1.00 29.38           C  
ATOM     24  O   SER A   4      -9.558  -3.182  65.447  1.00 29.38           O  
ATOM     25  OG  SER A   4     -11.413  -2.722  67.903  1.00 29.38           O  
ATOM     26  N   ALA A   5      -8.294  -1.299  65.261  1.00 37.73           N  
ATOM     27  CA  ALA A   5      -6.927  -1.547  65.711  1.00 37.73           C  
ATOM     28  C   ALA A   5      -5.913  -1.049  64.684  1.00 37.73           C  
ATOM     29  CB  ALA A   5      -6.718  -3.035  65.983  1.00 37.73           C  
ATOM     30  O   ALA A   5      -6.056  -1.307  63.487  1.00 37.73           O  
ATOM     31  N   SER A   6      -5.122   0.034  64.984  1.00 31.19           N  
ATOM     32  CA  SER A   6      -3.779   0.221  65.522  1.00 31.19           C  
ATOM     33  C   SER A   6      -2.717  -0.256  64.536  1.00 31.19           C  
ATOM     34  CB  SER A   6      -3.624  -0.523  66.849  1.00 31.19           C  
ATOM     35  O   SER A   6      -2.858  -1.321  63.932  1.00 31.19           O  
ATOM     36  OG  SER A   6      -3.319  -1.889  66.628  1.00 31.19           O  
ATOM     37  N   THR A   7      -1.821   0.661  64.108  1.00 28.86           N  
ATOM     38  CA  THR A   7      -0.407   1.007  64.210  1.00 28.86           C  
ATOM     39  C   THR A   7       0.469  -0.184  63.834  1.00 28.86           C  
ATOM     40  CB  THR A   7      -0.050   1.482  65.631  1.00 28.86           C  
ATOM     41  O   THR A   7       0.228  -1.306  64.283  1.00 28.86           O  
ATOM     42  CG2 THR A   7       0.829   2.728  65.589  1.00 28.86           C  
ATOM     43  OG1 THR A   7      -1.255   1.786  66.344  1.00 28.86           O  
ATOM     44  N   ALA A   8       1.272   0.005  62.744  1.00 32.21           N  
ATOM     45  CA  ALA A   8       2.642  -0.497  62.673  1.00 32.21           C  
ATOM     46  C   ALA A   8       3.281  -0.158  61.329  1.00 32.21           C  
ATOM     47  CB  ALA A   8       2.668  -2.006  62.905  1.00 32.21           C  
ATOM     48  O   ALA A   8       2.670  -0.356  60.277  1.00 32.21           O  
ATOM     49  N   GLY A   9       4.161   0.866  61.295  1.00 26.62           N  
ATOM     50  CA  GLY A   9       5.612   0.877  61.207  1.00 26.62           C  
ATOM     51  C   GLY A   9       6.145   0.067  60.041  1.00 26.62           C  
ATOM     52  O   GLY A   9       5.910  -1.141  59.958  1.00 26.62           O  
ATOM     53  N   THR A  10       6.373   0.721  58.933  1.00 37.70           N  
ATOM     54  CA  THR A  10       7.362   0.329  57.935  1.00 37.70           C  
ATOM     55  C   THR A  10       8.378   1.445  57.712  1.00 37.70           C  
ATOM     56  CB  THR A  10       6.692  -0.033  56.596  1.00 37.70           C  
ATOM     57  O   THR A  10       8.005   2.613  57.581  1.00 37.70           O  
ATOM     58  CG2 THR A  10       6.362  -1.521  56.531  1.00 37.70           C  
ATOM     59  OG1 THR A  10       5.481   0.720  56.456  1.00 37.70           O  
ATOM     60  N   SER A  11       9.570   1.430  58.380  1.00 26.53           N  
ATOM     61  CA  SER A  11      11.006   1.282  58.167  1.00 26.53           C  
ATOM     62  C   SER A  11      11.329   1.098  56.688  1.00 26.53           C  
ATOM     63  CB  SER A  11      11.548   0.096  58.967  1.00 26.53           C  
ATOM     64  O   SER A  11      10.626   0.376  55.979  1.00 26.53           O  
ATOM     65  OG  SER A  11      11.040  -1.126  58.460  1.00 26.53           O  
ATOM     66  N   ALA A  12      12.049   2.143  56.080  1.00 30.86           N  
ATOM     67  CA  ALA A  12      13.246   1.879  55.285  1.00 30.86           C  
ATOM     68  C   ALA A  12      13.489   2.994  54.272  1.00 30.86           C  
ATOM     69  CB  ALA A  12      13.125   0.534  54.572  1.00 30.86           C  
ATOM     70  O   ALA A  12      12.561   3.433  53.588  1.00 30.86           O  
ATOM     71  N   SER A  13      14.505   3.899  54.467  1.00 28.04           N  
ATOM     72  CA  SER A  13      15.806   4.006  53.817  1.00 28.04           C  
ATOM     73  C   SER A  13      15.789   5.062  52.716  1.00 28.04           C  
ATOM     74  CB  SER A  13      16.227   2.657  53.234  1.00 28.04           C  
ATOM     75  O   SER A  13      14.826   5.153  51.951  1.00 28.04           O  
ATOM     76  OG  SER A  13      15.342   2.256  52.202  1.00 28.04           O  
ATOM     77  N   SER A  14      16.499   6.217  52.880  1.00 29.09           N  
ATOM     78  CA  SER A  14      17.653   6.587  52.067  1.00 29.09           C  
ATOM     79  C   SER A  14      17.573   8.044  51.625  1.00 29.09           C  
ATOM     80  CB  SER A  14      17.758   5.678  50.841  1.00 29.09           C  
ATOM     81  O   SER A  14      16.503   8.526  51.246  1.00 29.09           O  
ATOM     82  OG  SER A  14      16.779   6.020  49.876  1.00 29.09           O  
ATOM     83  N   SER A  15      18.305   8.981  52.273  1.00 28.92           N  
ATOM     84  CA  SER A  15      19.436   9.734  51.740  1.00 28.92           C  
ATOM     85  C   SER A  15      19.151  11.232  51.740  1.00 28.92           C  
ATOM     86  CB  SER A  15      19.770   9.269  50.322  1.00 28.92           C  
ATOM     87  O   SER A  15      18.104  11.670  51.260  1.00 28.92           O  
ATOM     88  OG  SER A  15      18.643   8.663  49.713  1.00 28.92           O  
ATOM     89  N   ALA A  16      19.454  11.968  52.741  1.00 26.94           N  
ATOM     90  CA  ALA A  16      20.402  13.034  53.054  1.00 26.94           C  
ATOM     91  C   ALA A  16      21.230  13.409  51.828  1.00 26.94           C  
ATOM     92  CB  ALA A  16      21.316  12.614  54.202  1.00 26.94           C  
ATOM     93  O   ALA A  16      21.857  12.547  51.207  1.00 26.94           O  
ATOM     94  N   VAL A  17      20.839  14.431  51.055  1.00 31.07           N  
ATOM     95  CA  VAL A  17      21.789  15.295  50.361  1.00 31.07           C  
ATOM     96  C   VAL A  17      21.366  16.754  50.512  1.00 31.07           C  
ATOM     97  CB  VAL A  17      21.905  14.925  48.866  1.00 31.07           C  
ATOM     98  O   VAL A  17      20.227  17.112  50.203  1.00 31.07           O  
ATOM     99  CG1 VAL A  17      22.910  15.834  48.161  1.00 31.07           C  
ATOM    100  CG2 VAL A  17      22.303  13.459  48.708  1.00 31.07           C  
ATOM    101  N   ALA A  18      21.706  17.470  51.580  1.00 26.69           N  
ATOM    102  CA  ALA A  18      22.470  18.655  51.961  1.00 26.69           C  
ATOM    103  C   ALA A  18      23.571  18.948  50.945  1.00 26.69           C  
ATOM    104  CB  ALA A  18      23.070  18.476  53.354  1.00 26.69           C  
ATOM    105  O   ALA A  18      24.429  18.100  50.688  1.00 26.69           O  
ATOM    106  N   MET A  19      23.383  19.771  49.935  1.00 29.97           N  
ATOM    107  CA  MET A  19      24.388  20.502  49.169  1.00 29.97           C  
ATOM    108  C   MET A  19      24.196  22.008  49.317  1.00 29.97           C  
ATOM    109  CB  MET A  19      24.329  20.110  47.691  1.00 29.97           C  
ATOM    110  O   MET A  19      23.087  22.516  49.142  1.00 29.97           O  
ATOM    111  CG  MET A  19      25.309  19.012  47.309  1.00 29.97           C  
ATOM    112  SD  MET A  19      25.634  18.957  45.504  1.00 29.97           S  
ATOM    113  CE  MET A  19      27.335  18.326  45.505  1.00 29.97           C  
ATOM    114  N   SER A  20      24.769  22.710  50.277  1.00 28.00           N  
ATOM    115  CA  SER A  20      25.841  23.684  50.457  1.00 28.00           C  
ATOM    116  C   SER A  20      26.194  24.366  49.139  1.00 28.00           C  
ATOM    117  CB  SER A  20      27.084  23.012  51.042  1.00 28.00           C  
ATOM    118  O   SER A  20      26.281  23.710  48.098  1.00 28.00           O  
ATOM    119  OG  SER A  20      26.849  22.594  52.376  1.00 28.00           O  
ATOM    120  N   ALA A  21      25.990  25.723  49.023  1.00 25.74           N  
ATOM    121  CA  ALA A  21      26.879  26.880  48.966  1.00 25.74           C  
ATOM    122  C   ALA A  21      27.876  26.750  47.818  1.00 25.74           C  
ATOM    123  CB  ALA A  21      27.617  27.050  50.291  1.00 25.74           C  
ATOM    124  O   ALA A  21      28.492  25.697  47.639  1.00 25.74           O  
ATOM    125  N   SER A  22      27.692  27.568  46.720  1.00 27.97           N  
ATOM    126  CA  SER A  22      28.802  28.310  46.131  1.00 27.97           C  
ATOM    127  C   SER A  22      28.576  28.553  44.642  1.00 27.97           C  
ATOM    128  CB  SER A  22      30.119  27.562  46.340  1.00 27.97           C  
ATOM    129  O   SER A  22      28.258  27.623  43.897  1.00 27.97           O  
ATOM    130  OG  SER A  22      30.024  26.232  45.859  1.00 27.97           O  
ATOM    131  N   GLY A  23      28.126  29.807  44.211  1.00 29.87           N  
ATOM    132  CA  GLY A  23      28.932  30.326  43.118  1.00 29.87           C  
ATOM    133  C   GLY A  23      28.424  31.649  42.577  1.00 29.87           C  
ATOM    134  O   GLY A  23      27.234  31.792  42.290  1.00 29.87           O  
ATOM    135  N   GLN A  24      28.734  32.843  43.167  1.00 25.00           N  
ATOM    136  CA  GLN A  24      29.398  34.015  42.607  1.00 25.00           C  
ATOM    137  C   GLN A  24      30.538  33.610  41.678  1.00 25.00           C  
ATOM    138  CB  GLN A  24      29.926  34.918  43.723  1.00 25.00           C  
ATOM    139  O   GLN A  24      31.350  32.748  42.022  1.00 25.00           O  
ATOM    140  CG  GLN A  24      28.920  35.957  44.202  1.00 25.00           C  
ATOM    141  CD  GLN A  24      29.561  37.061  45.020  1.00 25.00           C  
ATOM    142  NE2 GLN A  24      28.997  38.262  44.941  1.00 25.00           N  
ATOM    143  OE1 GLN A  24      30.555  36.837  45.719  1.00 25.00           O  
ATOM    144  N   PRO A  25      30.513  34.200  40.388  1.00 32.88           N  
ATOM    145  CA  PRO A  25      31.199  35.380  39.857  1.00 32.88           C  
ATOM    146  C   PRO A  25      30.628  35.844  38.519  1.00 32.88           C  
ATOM    147  CB  PRO A  25      32.646  34.906  39.699  1.00 32.88           C  
ATOM    148  O   PRO A  25      29.869  35.110  37.881  1.00 32.88           O  
ATOM    149  CG  PRO A  25      32.535  33.468  39.305  1.00 32.88           C  
ATOM    150  CD  PRO A  25      31.089  33.068  39.362  1.00 32.88           C  
ATOM    151  N   GLU A  26      30.295  37.154  38.401  1.00 31.72           N  
ATOM    152  CA  GLU A  26      30.778  37.877  37.228  1.00 31.72           C  
ATOM    153  C   GLU A  26      30.135  39.257  37.127  1.00 31.72           C  
ATOM    154  CB  GLU A  26      30.506  37.075  35.953  1.00 31.72           C  
ATOM    155  O   GLU A  26      28.910  39.382  37.178  1.00 31.72           O  
ATOM    156  CG  GLU A  26      31.670  36.197  35.518  1.00 31.72           C  
ATOM    157  CD  GLU A  26      31.577  35.753  34.067  1.00 31.72           C  
ATOM    158  OE1 GLU A  26      32.606  35.324  33.496  1.00 31.72           O  
ATOM    159  OE2 GLU A  26      30.467  35.835  33.495  1.00 31.72           O  
ATOM    160  N   GLN A  27      30.731  40.308  37.648  1.00 24.87           N  
ATOM    161  CA  GLN A  27      31.405  41.547  37.275  1.00 24.87           C  
ATOM    162  C   GLN A  27      31.762  41.554  35.791  1.00 24.87           C  
ATOM    163  CB  GLN A  27      32.665  41.748  38.118  1.00 24.87           C  
ATOM    164  O   GLN A  27      32.314  40.580  35.275  1.00 24.87           O  
ATOM    165  CG  GLN A  27      32.399  42.369  39.483  1.00 24.87           C  
ATOM    166  CD  GLN A  27      33.673  42.772  40.203  1.00 24.87           C  
ATOM    167  NE2 GLN A  27      33.531  43.259  41.431  1.00 24.87           N  
ATOM    168  OE1 GLN A  27      34.775  42.645  39.660  1.00 24.87           O  
ATOM    169  N   THR A  28      31.117  42.507  34.971  1.00 31.19           N  
ATOM    170  CA  THR A  28      31.695  43.355  33.934  1.00 31.19           C  
ATOM    171  C   THR A  28      30.609  44.156  33.222  1.00 31.19           C  
ATOM    172  CB  THR A  28      32.481  42.521  32.904  1.00 31.19           C  
ATOM    173  O   THR A  28      29.526  43.635  32.946  1.00 31.19           O  
ATOM    174  CG2 THR A  28      33.645  41.789  33.563  1.00 31.19           C  
ATOM    175  OG1 THR A  28      31.602  41.559  32.307  1.00 31.19           O  
ATOM    176  N   THR A  29      30.545  45.521  33.322  1.00 29.52           N  
ATOM    177  CA  THR A  29      30.914  46.697  32.541  1.00 29.52           C  
ATOM    178  C   THR A  29      29.751  47.151  31.664  1.00 29.52           C  
ATOM    179  CB  THR A  29      32.147  46.419  31.661  1.00 29.52           C  
ATOM    180  O   THR A  29      29.069  46.325  31.052  1.00 29.52           O  
ATOM    181  CG2 THR A  29      33.355  46.041  32.511  1.00 29.52           C  
ATOM    182  OG1 THR A  29      31.852  45.341  30.764  1.00 29.52           O  
ATOM    183  N   SER A  30      29.259  48.409  31.877  1.00 25.32           N  
ATOM    184  CA  SER A  30      29.353  49.685  31.175  1.00 25.32           C  
ATOM    185  C   SER A  30      28.665  49.619  29.816  1.00 25.32           C  
ATOM    186  CB  SER A  30      30.816  50.092  30.996  1.00 25.32           C  
ATOM    187  O   SER A  30      28.797  48.629  29.094  1.00 25.32           O  
ATOM    188  OG  SER A  30      31.540  49.082  30.315  1.00 25.32           O  
ATOM    189  N   SER A  31      27.620  50.459  29.600  1.00 27.12           N  
ATOM    190  CA  SER A  31      27.461  51.437  28.529  1.00 27.12           C  
ATOM    191  C   SER A  31      26.119  51.273  27.825  1.00 27.12           C  
ATOM    192  CB  SER A  31      28.598  51.309  27.513  1.00 27.12           C  
ATOM    193  O   SER A  31      25.713  50.155  27.502  1.00 27.12           O  
ATOM    194  OG  SER A  31      29.858  51.364  28.159  1.00 27.12           O  
ATOM    195  N   SER A  32      25.168  52.281  27.982  1.00 27.23           N  
ATOM    196  CA  SER A  32      24.649  53.274  27.047  1.00 27.23           C  
ATOM    197  C   SER A  32      23.760  52.626  25.991  1.00 27.23           C  
ATOM    198  CB  SER A  32      25.797  54.023  26.369  1.00 27.23           C  
ATOM    199  O   SER A  32      24.121  51.599  25.412  1.00 27.23           O  
ATOM    200  OG  SER A  32      26.671  53.119  25.714  1.00 27.23           O  
ATOM    201  N   ARG A  33      22.448  52.865  26.037  1.00 31.03           N  
ATOM    202  CA  ARG A  33      21.642  53.273  24.891  1.00 31.03           C  
ATOM    203  C   ARG A  33      20.172  53.408  25.275  1.00 31.03           C  
ATOM    204  CB  ARG A  33      21.794  52.272  23.743  1.00 31.03           C  
ATOM    205  O   ARG A  33      19.589  52.488  25.852  1.00 31.03           O  
ATOM    206  CG  ARG A  33      22.942  52.588  22.798  1.00 31.03           C  
ATOM    207  CD  ARG A  33      23.001  51.608  21.635  1.00 31.03           C  
ATOM    208  NE  ARG A  33      24.031  51.979  20.669  1.00 31.03           N  
ATOM    209  NH1 ARG A  33      23.491  50.328  19.146  1.00 31.03           N  
ATOM    210  NH2 ARG A  33      25.205  51.784  18.705  1.00 31.03           N  
ATOM    211  CZ  ARG A  33      24.240  51.363  19.509  1.00 31.03           C  
ATOM    212  N   GLN A  34      19.633  54.611  25.600  1.00 26.04           N  
ATOM    213  CA  GLN A  34      18.713  55.525  24.931  1.00 26.04           C  
ATOM    214  C   GLN A  34      17.954  54.820  23.810  1.00 26.04           C  
ATOM    215  CB  GLN A  34      19.467  56.734  24.374  1.00 26.04           C  
ATOM    216  O   GLN A  34      18.557  54.135  22.981  1.00 26.04           O  
ATOM    217  CG  GLN A  34      19.563  57.900  25.348  1.00 26.04           C  
ATOM    218  CD  GLN A  34      20.291  59.096  24.763  1.00 26.04           C  
ATOM    219  NE2 GLN A  34      20.600  60.074  25.607  1.00 26.04           N  
ATOM    220  OE1 GLN A  34      20.575  59.139  23.561  1.00 26.04           O  
ATOM    221  N   ALA A  35      16.610  54.711  23.976  1.00 29.84           N  
ATOM    222  CA  ALA A  35      15.589  55.088  23.001  1.00 29.84           C  
ATOM    223  C   ALA A  35      14.226  54.519  23.386  1.00 29.84           C  
ATOM    224  CB  ALA A  35      15.986  54.613  21.606  1.00 29.84           C  
ATOM    225  O   ALA A  35      14.108  53.333  23.701  1.00 29.84           O  
ATOM    226  N   ALA A  36      13.351  55.379  23.919  1.00 27.37           N  
ATOM    227  CA  ALA A  36      12.141  56.022  23.411  1.00 27.37           C  
ATOM    228  C   ALA A  36      10.955  55.063  23.445  1.00 27.37           C  
ATOM    229  CB  ALA A  36      12.368  56.534  21.991  1.00 27.37           C  
ATOM    230  O   ALA A  36      11.059  53.920  22.992  1.00 27.37           O  
ATOM    231  N   GLN A  37      10.010  55.287  24.355  1.00 30.67           N  
ATOM    232  CA  GLN A  37       8.599  55.244  23.986  1.00 30.67           C  
ATOM    233  C   GLN A  37       7.711  55.127  25.221  1.00 30.67           C  
ATOM    234  CB  GLN A  37       8.329  54.079  23.032  1.00 30.67           C  
ATOM    235  O   GLN A  37       7.986  54.325  26.116  1.00 30.67           O  
ATOM    236  CG  GLN A  37       8.471  54.444  21.561  1.00 30.67           C  
ATOM    237  CD  GLN A  37       8.214  53.268  20.637  1.00 30.67           C  
ATOM    238  NE2 GLN A  37       8.454  53.465  19.345  1.00 30.67           N  
ATOM    239  OE1 GLN A  37       7.805  52.191  21.081  1.00 30.67           O  
ATOM    240  N   THR A  38       7.052  56.243  25.630  1.00 30.80           N  
ATOM    241  CA  THR A  38       5.749  56.891  25.540  1.00 30.80           C  
ATOM    242  C   THR A  38       4.930  56.638  26.803  1.00 30.80           C  
ATOM    243  CB  THR A  38       4.965  56.399  24.309  1.00 30.80           C  
ATOM    244  O   THR A  38       4.794  55.494  27.241  1.00 30.80           O  
ATOM    245  CG2 THR A  38       5.461  57.074  23.035  1.00 30.80           C  
ATOM    246  OG1 THR A  38       5.129  54.981  24.181  1.00 30.80           O  
ATOM    247  N   SER A  39       5.022  57.528  27.798  1.00 25.63           N  
ATOM    248  CA  SER A  39       4.270  58.323  28.763  1.00 25.63           C  
ATOM    249  C   SER A  39       3.196  59.157  28.075  1.00 25.63           C  
ATOM    250  CB  SER A  39       5.209  59.236  29.553  1.00 25.63           C  
ATOM    251  O   SER A  39       3.437  59.736  27.014  1.00 25.63           O  
ATOM    252  OG  SER A  39       6.120  59.891  28.687  1.00 25.63           O  
ATOM    253  N   ASN A  40       1.976  58.840  28.398  1.00 26.47           N  
ATOM    254  CA  ASN A  40       0.947  59.493  29.200  1.00 26.47           C  
ATOM    255  C   ASN A  40       0.873  60.989  28.908  1.00 26.47           C  
ATOM    256  CB  ASN A  40       1.196  59.254  30.690  1.00 26.47           C  
ATOM    257  O   ASN A  40       1.898  61.673  28.887  1.00 26.47           O  
ATOM    258  CG  ASN A  40       0.380  58.101  31.242  1.00 26.47           C  
ATOM    259  ND2 ASN A  40       0.444  57.903  32.553  1.00 26.47           N  
ATOM    260  OD1 ASN A  40      -0.302  57.395  30.495  1.00 26.47           O  
ATOM    261  N   SER A  41      -0.251  61.454  28.331  1.00 27.40           N  
ATOM    262  CA  SER A  41      -0.938  62.714  28.593  1.00 27.40           C  
ATOM    263  C   SER A  41      -2.091  62.928  27.618  1.00 27.40           C  
ATOM    264  CB  SER A  41       0.039  63.887  28.503  1.00 27.40           C  
ATOM    265  O   SER A  41      -1.951  62.680  26.418  1.00 27.40           O  
ATOM    266  OG  SER A  41       0.696  63.900  27.247  1.00 27.40           O  
ATOM    267  N   ASN A  42      -3.315  63.057  28.156  1.00 24.55           N  
ATOM    268  CA  ASN A  42      -4.126  64.249  28.379  1.00 24.55           C  
ATOM    269  C   ASN A  42      -4.934  64.617  27.138  1.00 24.55           C  
ATOM    270  CB  ASN A  42      -3.245  65.425  28.808  1.00 24.55           C  
ATOM    271  O   ASN A  42      -4.390  64.678  26.034  1.00 24.55           O  
ATOM    272  CG  ASN A  42      -3.189  65.594  30.313  1.00 24.55           C  
ATOM    273  ND2 ASN A  42      -2.360  66.523  30.775  1.00 24.55           N  
ATOM    274  OD1 ASN A  42      -3.884  64.895  31.055  1.00 24.55           O  
ATOM    275  N   ALA A  43      -6.286  64.644  27.294  1.00 24.80           N  
ATOM    276  CA  ALA A  43      -7.203  65.781  27.326  1.00 24.80           C  
ATOM    277  C   ALA A  43      -7.693  66.130  25.923  1.00 24.80           C  
ATOM    278  CB  ALA A  43      -6.528  66.991  27.966  1.00 24.80           C  
ATOM    279  O   ALA A  43      -6.897  66.225  24.986  1.00 24.80           O  
ATOM    280  N   SER A  44      -9.047  66.069  25.758  1.00 25.31           N  
ATOM    281  CA  SER A  44      -9.948  67.155  25.385  1.00 25.31           C  
ATOM    282  C   SER A  44     -10.661  66.856  24.071  1.00 25.31           C  
ATOM    283  CB  SER A  44      -9.180  68.473  25.270  1.00 25.31           C  
ATOM    284  O   SER A  44     -10.036  66.407  23.107  1.00 25.31           O  
ATOM    285  OG  SER A  44      -8.135  68.364  24.319  1.00 25.31           O  
ATOM    286  N   ASN A  45     -12.022  66.770  24.126  1.00 29.62           N  
ATOM    287  CA  ASN A  45     -12.918  67.566  23.294  1.00 29.62           C  
ATOM    288  C   ASN A  45     -14.328  66.983  23.272  1.00 29.62           C  
ATOM    289  CB  ASN A  45     -12.368  67.682  21.871  1.00 29.62           C  
ATOM    290  O   ASN A  45     -14.503  65.781  23.063  1.00 29.62           O  
ATOM    291  CG  ASN A  45     -11.504  68.913  21.677  1.00 29.62           C  
ATOM    292  ND2 ASN A  45     -10.891  69.028  20.505  1.00 29.62           N  
ATOM    293  OD1 ASN A  45     -11.388  69.752  22.574  1.00 29.62           O  
ATOM    294  N   SER A  46     -15.366  67.637  23.977  1.00 24.23           N  
ATOM    295  CA  SER A  46     -16.461  68.544  23.652  1.00 24.23           C  
ATOM    296  C   SER A  46     -17.214  68.078  22.410  1.00 24.23           C  
ATOM    297  CB  SER A  46     -15.936  69.964  23.437  1.00 24.23           C  
ATOM    298  O   SER A  46     -16.600  67.675  21.420  1.00 24.23           O  
ATOM    299  OG  SER A  46     -15.059  70.013  22.325  1.00 24.23           O  
ATOM    300  N   ALA A  47     -18.564  67.932  22.564  1.00 27.54           N  
ATOM    301  CA  ALA A  47     -19.652  68.599  21.852  1.00 27.54           C  
ATOM    302  C   ALA A  47     -20.792  67.627  21.558  1.00 27.54           C  
ATOM    303  CB  ALA A  47     -19.138  69.219  20.555  1.00 27.54           C  
ATOM    304  O   ALA A  47     -20.559  66.515  21.078  1.00 27.54           O  
ATOM    305  N   SER A  48     -22.005  67.806  22.244  1.00 24.87           N  
ATOM    306  CA  SER A  48     -23.424  67.973  21.946  1.00 24.87           C  
ATOM    307  C   SER A  48     -23.713  67.711  20.472  1.00 24.87           C  
ATOM    308  CB  SER A  48     -23.889  69.380  22.323  1.00 24.87           C  
ATOM    309  O   SER A  48     -22.914  68.068  19.604  1.00 24.87           O  
ATOM    310  OG  SER A  48     -23.207  69.843  23.477  1.00 24.87           O  
ATOM    311  N   PRO A  49     -25.049  67.548  20.108  1.00 35.54           N  
ATOM    312  CA  PRO A  49     -26.478  67.809  20.300  1.00 35.54           C  
ATOM    313  C   PRO A  49     -27.357  66.655  19.823  1.00 35.54           C  
ATOM    314  CB  PRO A  49     -26.723  69.065  19.461  1.00 35.54           C  
ATOM    315  O   PRO A  49     -26.904  65.808  19.049  1.00 35.54           O  
ATOM    316  CG  PRO A  49     -25.798  68.932  18.295  1.00 35.54           C  
ATOM    317  CD  PRO A  49     -24.943  67.715  18.501  1.00 35.54           C  
ATOM    318  N   SER A  50     -28.603  66.507  20.396  1.00 26.16           N  
ATOM    319  CA  SER A  50     -29.999  66.800  20.090  1.00 26.16           C  
ATOM    320  C   SER A  50     -30.658  65.641  19.350  1.00 26.16           C  
ATOM    321  CB  SER A  50     -30.109  68.076  19.255  1.00 26.16           C  
ATOM    322  O   SER A  50     -30.075  65.078  18.422  1.00 26.16           O  
ATOM    323  OG  SER A  50     -29.412  67.937  18.029  1.00 26.16           O  
ATOM    324  N   GLU A  51     -31.773  65.151  19.846  1.00 26.23           N  
ATOM    325  CA  GLU A  51     -33.163  65.222  19.407  1.00 26.23           C  
ATOM    326  C   GLU A  51     -33.769  63.828  19.266  1.00 26.23           C  
ATOM    327  CB  GLU A  51     -33.271  65.978  18.081  1.00 26.23           C  
ATOM    328  O   GLU A  51     -33.154  62.934  18.682  1.00 26.23           O  
ATOM    329  CG  GLU A  51     -33.353  67.490  18.240  1.00 26.23           C  
ATOM    330  CD  GLU A  51     -33.566  68.221  16.924  1.00 26.23           C  
ATOM    331  OE1 GLU A  51     -33.761  69.457  16.941  1.00 26.23           O  
ATOM    332  OE2 GLU A  51     -33.538  67.551  15.867  1.00 26.23           O  
ATOM    333  N   SER A  52     -34.889  63.532  19.982  1.00 25.64           N  
ATOM    334  CA  SER A  52     -36.310  63.441  19.665  1.00 25.64           C  
ATOM    335  C   SER A  52     -36.829  62.020  19.852  1.00 25.64           C  
ATOM    336  CB  SER A  52     -36.570  63.902  18.230  1.00 25.64           C  
ATOM    337  O   SER A  52     -36.171  61.056  19.455  1.00 25.64           O  
ATOM    338  OG  SER A  52     -35.819  63.130  17.309  1.00 25.64           O  
ATOM    339  N   ARG A  53     -37.787  61.840  20.795  1.00 26.79           N  
ATOM    340  CA  ARG A  53     -39.241  61.729  20.741  1.00 26.79           C  
ATOM    341  C   ARG A  53     -39.681  60.270  20.793  1.00 26.79           C  
ATOM    342  CB  ARG A  53     -39.784  62.396  19.476  1.00 26.79           C  
ATOM    343  O   ARG A  53     -39.101  59.417  20.119  1.00 26.79           O  
ATOM    344  CG  ARG A  53     -39.958  63.902  19.599  1.00 26.79           C  
ATOM    345  CD  ARG A  53     -40.577  64.502  18.345  1.00 26.79           C  
ATOM    346  NE  ARG A  53     -41.017  65.877  18.566  1.00 26.79           N  
ATOM    347  NH1 ARG A  53     -42.556  65.881  16.843  1.00 26.79           N  
ATOM    348  NH2 ARG A  53     -42.270  67.753  18.135  1.00 26.79           N  
ATOM    349  CZ  ARG A  53     -41.946  66.501  17.847  1.00 26.79           C  
ATOM    350  N   THR A  54     -40.489  59.874  21.796  1.00 25.93           N  
ATOM    351  CA  THR A  54     -41.917  59.619  21.946  1.00 25.93           C  
ATOM    352  C   THR A  54     -42.163  58.196  22.441  1.00 25.93           C  
ATOM    353  CB  THR A  54     -42.667  59.840  20.619  1.00 25.93           C  
ATOM    354  O   THR A  54     -41.538  57.249  21.958  1.00 25.93           O  
ATOM    355  CG2 THR A  54     -42.577  61.295  20.173  1.00 25.93           C  
ATOM    356  OG1 THR A  54     -42.091  59.005  19.607  1.00 25.93           O  
ATOM    357  N   SER A  55     -42.700  58.055  23.722  1.00 24.77           N  
ATOM    358  CA  SER A  55     -43.998  57.898  24.369  1.00 24.77           C  
ATOM    359  C   SER A  55     -44.633  56.557  24.017  1.00 24.77           C  
ATOM    360  CB  SER A  55     -44.938  59.037  23.970  1.00 24.77           C  
ATOM    361  O   SER A  55     -44.601  56.134  22.859  1.00 24.77           O  
ATOM    362  OG  SER A  55     -45.103  59.083  22.564  1.00 24.77           O  
ATOM    363  N   SER A  56     -44.861  55.785  25.072  1.00 25.90           N  
ATOM    364  CA  SER A  56     -46.049  55.538  25.883  1.00 25.90           C  
ATOM    365  C   SER A  56     -46.784  54.284  25.420  1.00 25.90           C  
ATOM    366  CB  SER A  56     -46.993  56.740  25.831  1.00 25.90           C  
ATOM    367  O   SER A  56     -46.938  54.057  24.218  1.00 25.90           O  
ATOM    368  OG  SER A  56     -47.448  56.966  24.508  1.00 25.90           O  
ATOM    369  N   SER A  57     -46.924  53.333  26.353  1.00 24.81           N  
ATOM    370  CA  SER A  57     -48.039  52.941  27.207  1.00 24.81           C  
ATOM    371  C   SER A  57     -49.015  52.037  26.462  1.00 24.81           C  
ATOM    372  CB  SER A  57     -48.773  54.175  27.732  1.00 24.81           C  
ATOM    373  O   SER A  57     -49.321  52.276  25.292  1.00 24.81           O  
ATOM    374  OG  SER A  57     -49.380  54.889  26.669  1.00 24.81           O  
ATOM    375  N   GLY A  58     -49.281  50.890  27.059  1.00 23.02           N  
ATOM    376  CA  GLY A  58     -50.589  50.433  27.500  1.00 23.02           C  
ATOM    377  C   GLY A  58     -50.848  48.972  27.181  1.00 23.02           C  
ATOM    378  O   GLY A  58     -50.488  48.493  26.104  1.00 23.02           O  
ATOM    379  N   SER A  59     -50.991  48.193  28.322  1.00 26.56           N  
ATOM    380  CA  SER A  59     -52.181  47.706  29.013  1.00 26.56           C  
ATOM    381  C   SER A  59     -52.781  46.501  28.297  1.00 26.56           C  
ATOM    382  CB  SER A  59     -53.227  48.815  29.127  1.00 26.56           C  
ATOM    383  O   SER A  59     -52.883  46.489  27.069  1.00 26.56           O  
ATOM    384  OG  SER A  59     -53.363  49.506  27.897  1.00 26.56           O  
ATOM    385  N   GLN A  60     -52.772  45.397  29.055  1.00 25.01           N  
ATOM    386  CA  GLN A  60     -53.937  44.767  29.666  1.00 25.01           C  
ATOM    387  C   GLN A  60     -54.750  43.994  28.631  1.00 25.01           C  
ATOM    388  CB  GLN A  60     -54.818  45.815  30.348  1.00 25.01           C  
ATOM    389  O   GLN A  60     -55.014  44.498  27.538  1.00 25.01           O  
ATOM    390  CG  GLN A  60     -54.591  45.925  31.850  1.00 25.01           C  
ATOM    391  CD  GLN A  60     -55.297  47.119  32.465  1.00 25.01           C  
ATOM    392  NE2 GLN A  60     -55.104  47.318  33.764  1.00 25.01           N  
ATOM    393  OE1 GLN A  60     -56.010  47.857  31.777  1.00 25.01           O  
ATOM    394  N   THR A  61     -54.904  42.700  28.899  1.00 26.01           N  
ATOM    395  CA  THR A  61     -56.097  41.932  29.240  1.00 26.01           C  
ATOM    396  C   THR A  61     -56.359  40.849  28.197  1.00 26.01           C  
ATOM    397  CB  THR A  61     -57.333  42.843  29.360  1.00 26.01           C  
ATOM    398  O   THR A  61     -56.229  41.093  26.996  1.00 26.01           O  
ATOM    399  CG2 THR A  61     -57.138  43.893  30.448  1.00 26.01           C  
ATOM    400  OG1 THR A  61     -57.555  43.504  28.108  1.00 26.01           O  
ATOM    401  N   ASN A  62     -56.430  39.637  28.643  1.00 26.35           N  
ATOM    402  CA  ASN A  62     -57.648  38.832  28.654  1.00 26.35           C  
ATOM    403  C   ASN A  62     -57.494  37.571  27.809  1.00 26.35           C  
ATOM    404  CB  ASN A  62     -58.841  39.657  28.166  1.00 26.35           C  
ATOM    405  O   ASN A  62     -57.021  37.634  26.673  1.00 26.35           O  
ATOM    406  CG  ASN A  62     -59.632  40.270  29.305  1.00 26.35           C  
ATOM    407  ND2 ASN A  62     -60.561  41.158  28.971  1.00 26.35           N  
ATOM    408  OD1 ASN A  62     -59.408  39.950  30.475  1.00 26.35           O  
ATOM    409  N   ASN A  63     -57.487  36.435  28.393  1.00 29.36           N  
ATOM    410  CA  ASN A  63     -58.530  35.446  28.141  1.00 29.36           C  
ATOM    411  C   ASN A  63     -57.940  34.065  27.871  1.00 29.36           C  
ATOM    412  CB  ASN A  63     -59.414  35.884  26.971  1.00 29.36           C  
ATOM    413  O   ASN A  63     -57.014  33.927  27.070  1.00 29.36           O  
ATOM    414  CG  ASN A  63     -60.649  36.638  27.423  1.00 29.36           C  
ATOM    415  ND2 ASN A  63     -61.356  37.241  26.474  1.00 29.36           N  
ATOM    416  OD1 ASN A  63     -60.965  36.679  28.615  1.00 29.36           O  
ATOM    417  N   ASP A  64     -58.022  33.115  28.755  1.00 28.68           N  
ATOM    418  CA  ASP A  64     -58.955  31.994  28.688  1.00 28.68           C  
ATOM    419  C   ASP A  64     -58.237  30.704  28.301  1.00 28.68           C  
ATOM    420  CB  ASP A  64     -60.079  32.290  27.693  1.00 28.68           C  
ATOM    421  O   ASP A  64     -57.458  30.683  27.345  1.00 28.68           O  
ATOM    422  CG  ASP A  64     -61.241  33.042  28.317  1.00 28.68           C  
ATOM    423  OD1 ASP A  64     -61.647  32.705  29.450  1.00 28.68           O  
ATOM    424  OD2 ASP A  64     -61.758  33.977  27.669  1.00 28.68           O  
ATOM    425  N   ARG A  65     -58.071  29.718  29.232  1.00 29.47           N  
ATOM    426  CA  ARG A  65     -58.789  28.451  29.330  1.00 29.47           C  
ATOM    427  C   ARG A  65     -57.879  27.278  28.980  1.00 29.47           C  
ATOM    428  CB  ARG A  65     -60.014  28.455  28.414  1.00 29.47           C  
ATOM    429  O   ARG A  65     -57.256  27.265  27.917  1.00 29.47           O  
ATOM    430  CG  ARG A  65     -61.320  28.752  29.134  1.00 29.47           C  
ATOM    431  CD  ARG A  65     -62.525  28.535  28.229  1.00 29.47           C  
ATOM    432  NE  ARG A  65     -63.780  28.777  28.935  1.00 29.47           N  
ATOM    433  NH1 ARG A  65     -65.078  27.539  27.479  1.00 29.47           N  
ATOM    434  NH2 ARG A  65     -66.042  28.582  29.279  1.00 29.47           N  
ATOM    435  CZ  ARG A  65     -64.964  28.299  28.563  1.00 29.47           C  
ATOM    436  N   GLN A  66     -57.313  26.545  29.931  1.00 24.94           N  
ATOM    437  CA  GLN A  66     -57.327  25.124  30.262  1.00 24.94           C  
ATOM    438  C   GLN A  66     -58.068  24.318  29.199  1.00 24.94           C  
ATOM    439  CB  GLN A  66     -57.966  24.898  31.633  1.00 24.94           C  
ATOM    440  O   GLN A  66     -59.166  24.693  28.782  1.00 24.94           O  
ATOM    441  CG  GLN A  66     -56.961  24.814  32.774  1.00 24.94           C  
ATOM    442  CD  GLN A  66     -57.622  24.600  34.123  1.00 24.94           C  
ATOM    443  NE2 GLN A  66     -56.834  24.688  35.190  1.00 24.94           N  
ATOM    444  OE1 GLN A  66     -58.830  24.358  34.206  1.00 24.94           O  
ATOM    445  N   PRO A  67     -57.459  23.091  28.815  1.00 36.84           N  
ATOM    446  CA  PRO A  67     -57.825  21.721  29.182  1.00 36.84           C  
ATOM    447  C   PRO A  67     -56.622  20.883  29.609  1.00 36.84           C  
ATOM    448  CB  PRO A  67     -58.447  21.167  27.898  1.00 36.84           C  
ATOM    449  O   PRO A  67     -55.478  21.245  29.319  1.00 36.84           O  
ATOM    450  CG  PRO A  67     -57.683  21.818  26.791  1.00 36.84           C  
ATOM    451  CD  PRO A  67     -56.736  22.819  27.389  1.00 36.84           C  
ATOM    452  N   THR A  68     -56.555  20.232  30.777  1.00 28.60           N  
ATOM    453  CA  THR A  68     -56.564  18.984  31.533  1.00 28.60           C  
ATOM    454  C   THR A  68     -56.706  17.787  30.598  1.00 28.60           C  
ATOM    455  CB  THR A  68     -57.703  18.967  32.570  1.00 28.60           C  
ATOM    456  O   THR A  68     -57.485  17.826  29.644  1.00 28.60           O  
ATOM    457  CG2 THR A  68     -57.522  20.074  33.604  1.00 28.60           C  
ATOM    458  OG1 THR A  68     -58.955  19.156  31.899  1.00 28.60           O  
ATOM    459  N   HIS A  69     -55.717  16.745  30.627  1.00 30.79           N  
ATOM    460  CA  HIS A  69     -55.599  15.332  30.966  1.00 30.79           C  
ATOM    461  C   HIS A  69     -54.606  14.626  30.049  1.00 30.79           C  
ATOM    462  CB  HIS A  69     -56.964  14.646  30.888  1.00 30.79           C  
ATOM    463  O   HIS A  69     -54.668  14.777  28.826  1.00 30.79           O  
ATOM    464  CG  HIS A  69     -57.535  14.293  32.224  1.00 30.79           C  
ATOM    465  CD2 HIS A  69     -58.467  14.914  32.986  1.00 30.79           C  
ATOM    466  ND1 HIS A  69     -57.144  13.174  32.928  1.00 30.79           N  
ATOM    467  CE1 HIS A  69     -57.814  13.123  34.068  1.00 30.79           C  
ATOM    468  NE2 HIS A  69     -58.623  14.167  34.127  1.00 30.79           N  
ATOM    469  N   ALA A  70     -53.414  14.085  30.557  1.00 28.74           N  
ATOM    470  CA  ALA A  70     -52.885  12.765  30.893  1.00 28.74           C  
ATOM    471  C   ALA A  70     -52.958  11.824  29.694  1.00 28.74           C  
ATOM    472  CB  ALA A  70     -53.646  12.173  32.077  1.00 28.74           C  
ATOM    473  O   ALA A  70     -54.022  11.654  29.094  1.00 28.74           O  
ATOM    474  N   ALA A  71     -51.774  11.495  29.092  1.00 29.56           N  
ATOM    475  CA  ALA A  71     -51.492  10.132  28.649  1.00 29.56           C  
ATOM    476  C   ALA A  71     -50.004   9.945  28.366  1.00 29.56           C  
ATOM    477  CB  ALA A  71     -52.313   9.796  27.406  1.00 29.56           C  
ATOM    478  O   ALA A  71     -49.434  10.638  27.520  1.00 29.56           O  
ATOM    479  N   MET A  72     -49.171   9.508  29.334  1.00 26.48           N  
ATOM    480  CA  MET A  72     -48.137   8.531  29.664  1.00 26.48           C  
ATOM    481  C   MET A  72     -48.689   7.111  29.596  1.00 26.48           C  
ATOM    482  CB  MET A  72     -47.563   8.803  31.055  1.00 26.48           C  
ATOM    483  O   MET A  72     -49.769   6.834  30.121  1.00 26.48           O  
ATOM    484  CG  MET A  72     -46.231   9.535  31.037  1.00 26.48           C  
ATOM    485  SD  MET A  72     -45.392   9.509  32.669  1.00 26.48           S  
ATOM    486  CE  MET A  72     -43.741  10.088  32.189  1.00 26.48           C  
ATOM    487  N   ALA A  73     -48.345   6.274  28.523  1.00 31.58           N  
ATOM    488  CA  ALA A  73     -47.845   4.905  28.434  1.00 31.58           C  
ATOM    489  C   ALA A  73     -48.507   4.153  27.284  1.00 31.58           C  
ATOM    490  CB  ALA A  73     -48.076   4.167  29.751  1.00 31.58           C  
ATOM    491  O   ALA A  73     -49.729   3.991  27.261  1.00 31.58           O  
ATOM    492  N   ALA A  74     -47.870   3.993  26.130  1.00 33.28           N  
ATOM    493  CA  ALA A  74     -48.183   2.959  25.146  1.00 33.28           C  
ATOM    494  C   ALA A  74     -46.938   2.155  24.781  1.00 33.28           C  
ATOM    495  CB  ALA A  74     -48.795   3.584  23.894  1.00 33.28           C  
ATOM    496  O   ALA A  74     -45.936   2.718  24.334  1.00 33.28           O  
ATOM    497  N   GLN A  75     -46.531   1.074  25.537  1.00 33.07           N  
ATOM    498  CA  GLN A  75     -46.170  -0.331  25.381  1.00 33.07           C  
ATOM    499  C   GLN A  75     -47.198  -1.072  24.531  1.00 33.07           C  
ATOM    500  CB  GLN A  75     -46.035  -1.006  26.747  1.00 33.07           C  
ATOM    501  O   GLN A  75     -48.393  -1.050  24.833  1.00 33.07           O  
ATOM    502  CG  GLN A  75     -44.717  -0.712  27.451  1.00 33.07           C  
ATOM    503  CD  GLN A  75     -44.614  -1.381  28.808  1.00 33.07           C  
ATOM    504  NE2 GLN A  75     -43.809  -0.805  29.694  1.00 33.07           N  
ATOM    505  OE1 GLN A  75     -45.255  -2.408  29.059  1.00 33.07           O  
ATOM    506  N   ARG A  76     -47.008  -1.282  23.246  1.00 32.50           N  
ATOM    507  CA  ARG A  76     -47.490  -2.076  22.120  1.00 32.50           C  
ATOM    508  C   ARG A  76     -46.882  -3.475  22.137  1.00 32.50           C  
ATOM    509  CB  ARG A  76     -47.168  -1.382  20.795  1.00 32.50           C  
ATOM    510  O   ARG A  76     -45.659  -3.627  22.121  1.00 32.50           O  
ATOM    511  CG  ARG A  76     -48.078  -1.793  19.648  1.00 32.50           C  
ATOM    512  CD  ARG A  76     -48.163  -0.710  18.580  1.00 32.50           C  
ATOM    513  NE  ARG A  76     -48.570  -1.258  17.289  1.00 32.50           N  
ATOM    514  NH1 ARG A  76     -47.971   0.614  16.074  1.00 32.50           N  
ATOM    515  NH2 ARG A  76     -48.871  -1.208  15.013  1.00 32.50           N  
ATOM    516  CZ  ARG A  76     -48.470  -0.616  16.129  1.00 32.50           C  
ATOM    517  N   ALA A  77     -47.427  -4.482  22.888  1.00 31.35           N  
ATOM    518  CA  ALA A  77     -47.748  -5.906  22.822  1.00 31.35           C  
ATOM    519  C   ALA A  77     -49.061  -6.139  22.081  1.00 31.35           C  
ATOM    520  CB  ALA A  77     -47.821  -6.499  24.227  1.00 31.35           C  
ATOM    521  O   ALA A  77     -50.098  -5.582  22.451  1.00 31.35           O  
ATOM    522  N   LEU A  78     -49.041  -6.534  20.816  1.00 34.70           N  
ATOM    523  CA  LEU A  78     -50.128  -7.195  20.101  1.00 34.70           C  
ATOM    524  C   LEU A  78     -49.663  -8.522  19.512  1.00 34.70           C  
ATOM    525  CB  LEU A  78     -50.666  -6.290  18.990  1.00 34.70           C  
ATOM    526  O   LEU A  78     -48.612  -8.587  18.870  1.00 34.70           O  
ATOM    527  CG  LEU A  78     -51.407  -5.030  19.440  1.00 34.70           C  
ATOM    528  CD1 LEU A  78     -51.495  -4.029  18.293  1.00 34.70           C  
ATOM    529  CD2 LEU A  78     -52.798  -5.383  19.957  1.00 34.70           C  
ATOM    530  N   ARG A  79     -50.081  -9.626  20.065  1.00 27.96           N  
ATOM    531  CA  ARG A  79     -50.861 -10.848  19.899  1.00 27.96           C  
ATOM    532  C   ARG A  79     -51.643 -10.825  18.590  1.00 27.96           C  
ATOM    533  CB  ARG A  79     -51.818 -11.039  21.077  1.00 27.96           C  
ATOM    534  O   ARG A  79     -52.267  -9.818  18.251  1.00 27.96           O  
ATOM    535  CG  ARG A  79     -51.249 -11.893  22.200  1.00 27.96           C  
ATOM    536  CD  ARG A  79     -52.246 -12.066  23.337  1.00 27.96           C  
ATOM    537  NE  ARG A  79     -51.967 -13.266  24.121  1.00 27.96           N  
ATOM    538  NH1 ARG A  79     -54.075 -13.394  25.058  1.00 27.96           N  
ATOM    539  NH2 ARG A  79     -52.482 -14.956  25.588  1.00 27.96           N  
ATOM    540  CZ  ARG A  79     -52.842 -13.869  24.920  1.00 27.96           C  
ATOM    541  N   PRO A  80     -51.698 -12.060  17.939  1.00 32.84           N  
ATOM    542  CA  PRO A  80     -52.998 -12.682  17.679  1.00 32.84           C  
ATOM    543  C   PRO A  80     -53.000 -14.184  17.959  1.00 32.84           C  
ATOM    544  CB  PRO A  80     -53.232 -12.404  16.192  1.00 32.84           C  
ATOM    545  O   PRO A  80     -51.941 -14.817  17.957  1.00 32.84           O  
ATOM    546  CG  PRO A  80     -51.872 -12.454  15.576  1.00 32.84           C  
ATOM    547  CD  PRO A  80     -50.859 -12.633  16.669  1.00 32.84           C  
ATOM    548  N   SER A  81     -53.944 -14.817  18.647  1.00 27.07           N  
ATOM    549  CA  SER A  81     -55.157 -15.627  18.579  1.00 27.07           C  
ATOM    550  C   SER A  81     -54.911 -16.929  17.824  1.00 27.07           C  
ATOM    551  CB  SER A  81     -56.287 -14.845  17.908  1.00 27.07           C  
ATOM    552  O   SER A  81     -54.357 -16.919  16.723  1.00 27.07           O  
ATOM    553  OG  SER A  81     -57.489 -15.595  17.912  1.00 27.07           O  
ATOM    554  N   SER A  82     -55.002 -18.107  18.547  1.00 35.67           N  
ATOM    555  CA  SER A  82     -55.828 -19.267  18.227  1.00 35.67           C  
ATOM    556  C   SER A  82     -55.952 -20.204  19.423  1.00 35.67           C  
ATOM    557  CB  SER A  82     -55.247 -20.026  17.033  1.00 35.67           C  
ATOM    558  O   SER A  82     -54.970 -20.462  20.122  1.00 35.67           O  
ATOM    559  OG  SER A  82     -53.926 -20.461  17.308  1.00 35.67           O  
ATOM    560  N   ARG A  83     -57.066 -20.257  20.177  1.00 28.49           N  
ATOM    561  CA  ARG A  83     -58.241 -21.106  20.343  1.00 28.49           C  
ATOM    562  C   ARG A  83     -57.900 -22.363  21.137  1.00 28.49           C  
ATOM    563  CB  ARG A  83     -58.825 -21.488  18.982  1.00 28.49           C  
ATOM    564  O   ARG A  83     -56.931 -23.058  20.824  1.00 28.49           O  
ATOM    565  CG  ARG A  83     -59.974 -20.599  18.533  1.00 28.49           C  
ATOM    566  CD  ARG A  83     -60.493 -20.998  17.159  1.00 28.49           C  
ATOM    567  NE  ARG A  83     -61.793 -20.396  16.877  1.00 28.49           N  
ATOM    568  NH1 ARG A  83     -62.073 -21.453  14.842  1.00 28.49           N  
ATOM    569  NH2 ARG A  83     -63.684 -20.024  15.629  1.00 28.49           N  
ATOM    570  CZ  ARG A  83     -62.514 -20.626  15.783  1.00 28.49           C  
ATOM    571  N   SER A  84     -58.451 -22.582  22.338  1.00 27.34           N  
ATOM    572  CA  SER A  84     -59.490 -23.359  23.006  1.00 27.34           C  
ATOM    573  C   SER A  84     -58.973 -24.734  23.417  1.00 27.34           C  
ATOM    574  CB  SER A  84     -60.710 -23.515  22.097  1.00 27.34           C  
ATOM    575  O   SER A  84     -58.285 -25.401  22.643  1.00 27.34           O  
ATOM    576  OG  SER A  84     -60.342 -24.084  20.853  1.00 27.34           O  
ATOM    577  N   ALA A  85     -58.995 -25.070  24.707  1.00 34.21           N  
ATOM    578  CA  ALA A  85     -59.773 -26.171  25.270  1.00 34.21           C  
ATOM    579  C   ALA A  85     -59.309 -26.502  26.686  1.00 34.21           C  
ATOM    580  CB  ALA A  85     -59.671 -27.405  24.378  1.00 34.21           C  
ATOM    581  O   ALA A  85     -58.108 -26.617  26.942  1.00 34.21           O  
ATOM    582  N   SER A  86     -59.966 -26.108  27.744  1.00 25.34           N  
ATOM    583  CA  SER A  86     -60.728 -26.647  28.865  1.00 25.34           C  
ATOM    584  C   SER A  86     -60.580 -28.162  28.957  1.00 25.34           C  
ATOM    585  CB  SER A  86     -62.207 -26.279  28.735  1.00 25.34           C  
ATOM    586  O   SER A  86     -60.649 -28.861  27.943  1.00 25.34           O  
ATOM    587  OG  SER A  86     -62.487 -25.773  27.442  1.00 25.34           O  
ATOM    588  N   LEU A  87     -60.055 -28.760  30.092  1.00 34.19           N  
ATOM    589  CA  LEU A  87     -60.576 -29.816  30.954  1.00 34.19           C  
ATOM    590  C   LEU A  87     -59.527 -30.256  31.969  1.00 34.19           C  
ATOM    591  CB  LEU A  87     -61.028 -31.016  30.118  1.00 34.19           C  
ATOM    592  O   LEU A  87     -58.377 -30.516  31.608  1.00 34.19           O  
ATOM    593  CG  LEU A  87     -62.397 -30.896  29.446  1.00 34.19           C  
ATOM    594  CD1 LEU A  87     -62.269 -31.109  27.941  1.00 34.19           C  
ATOM    595  CD2 LEU A  87     -63.379 -31.894  30.050  1.00 34.19           C  
ATOM    596  N   SER A  88     -59.627 -30.055  33.262  1.00 26.41           N  
ATOM    597  CA  SER A  88     -60.008 -30.744  34.491  1.00 26.41           C  
ATOM    598  C   SER A  88     -59.509 -32.185  34.495  1.00 26.41           C  
ATOM    599  CB  SER A  88     -61.527 -30.722  34.669  1.00 26.41           C  
ATOM    600  O   SER A  88     -59.542 -32.862  33.465  1.00 26.41           O  
ATOM    601  OG  SER A  88     -62.160 -31.529  33.691  1.00 26.41           O  
ATOM    602  N   ASN A  89     -58.806 -32.663  35.523  1.00 27.54           N  
ATOM    603  CA  ASN A  89     -58.981 -33.668  36.566  1.00 27.54           C  
ATOM    604  C   ASN A  89     -57.821 -34.659  36.591  1.00 27.54           C  
ATOM    605  CB  ASN A  89     -60.308 -34.408  36.382  1.00 27.54           C  
ATOM    606  O   ASN A  89     -57.378 -35.129  35.541  1.00 27.54           O  
ATOM    607  CG  ASN A  89     -61.402 -33.879  37.288  1.00 27.54           C  
ATOM    608  ND2 ASN A  89     -62.513 -34.602  37.360  1.00 27.54           N  
ATOM    609  OD1 ASN A  89     -61.251 -32.828  37.916  1.00 27.54           O  
ATOM    610  N   SER A  90     -57.079 -34.817  37.699  1.00 29.29           N  
ATOM    611  CA  SER A  90     -57.056 -35.879  38.700  1.00 29.29           C  
ATOM    612  C   SER A  90     -55.717 -36.608  38.702  1.00 29.29           C  
ATOM    613  CB  SER A  90     -58.188 -36.876  38.451  1.00 29.29           C  
ATOM    614  O   SER A  90     -55.188 -36.950  37.642  1.00 29.29           O  
ATOM    615  OG  SER A  90     -59.266 -36.646  39.341  1.00 29.29           O  
ATOM    616  N   LYS A  91     -54.933 -36.545  39.741  1.00 26.37           N  
ATOM    617  CA  LYS A  91     -54.634 -37.447  40.850  1.00 26.37           C  
ATOM    618  C   LYS A  91     -54.480 -38.885  40.363  1.00 26.37           C  
ATOM    619  CB  LYS A  91     -55.729 -37.369  41.916  1.00 26.37           C  
ATOM    620  O   LYS A  91     -55.302 -39.374  39.585  1.00 26.37           O  
ATOM    621  CG  LYS A  91     -55.408 -36.425  43.065  1.00 26.37           C  
ATOM    622  CD  LYS A  91     -56.525 -36.403  44.100  1.00 26.37           C  
ATOM    623  CE  LYS A  91     -56.267 -35.363  45.182  1.00 26.37           C  
ATOM    624  NZ  LYS A  91     -57.415 -35.254  46.131  1.00 26.37           N  
ATOM    625  N   ASN A  92     -53.307 -39.576  40.631  1.00 29.94           N  
ATOM    626  CA  ASN A  92     -53.037 -40.837  41.314  1.00 29.94           C  
ATOM    627  C   ASN A  92     -51.939 -41.631  40.612  1.00 29.94           C  
ATOM    628  CB  ASN A  92     -54.313 -41.675  41.419  1.00 29.94           C  
ATOM    629  O   ASN A  92     -51.943 -41.754  39.386  1.00 29.94           O  
ATOM    630  CG  ASN A  92     -55.092 -41.395  42.689  1.00 29.94           C  
ATOM    631  ND2 ASN A  92     -56.276 -41.986  42.801  1.00 29.94           N  
ATOM    632  OD1 ASN A  92     -54.634 -40.653  43.562  1.00 29.94           O  
ATOM    633  N   MET A  93     -50.752 -41.884  41.221  1.00 26.94           N  
ATOM    634  CA  MET A  93     -50.325 -43.105  41.899  1.00 26.94           C  
ATOM    635  C   MET A  93     -49.835 -44.142  40.895  1.00 26.94           C  
ATOM    636  CB  MET A  93     -51.468 -43.685  42.734  1.00 26.94           C  
ATOM    637  O   MET A  93     -50.467 -44.356  39.859  1.00 26.94           O  
ATOM    638  CG  MET A  93     -51.769 -42.892  43.996  1.00 26.94           C  
ATOM    639  SD  MET A  93     -51.583 -43.898  45.519  1.00 26.94           S  
ATOM    640  CE  MET A  93     -49.891 -43.448  45.995  1.00 26.94           C  
ATOM    641  N   THR A  94     -48.572 -44.609  40.998  1.00 24.75           N  
ATOM    642  CA  THR A  94     -47.887 -45.826  41.417  1.00 24.75           C  
ATOM    643  C   THR A  94     -48.325 -47.014  40.564  1.00 24.75           C  
ATOM    644  CB  THR A  94     -48.153 -46.133  42.903  1.00 24.75           C  
ATOM    645  O   THR A  94     -49.510 -47.163  40.259  1.00 24.75           O  
ATOM    646  CG2 THR A  94     -47.453 -45.123  43.807  1.00 24.75           C  
ATOM    647  OG1 THR A  94     -49.563 -46.082  43.151  1.00 24.75           O  
ATOM    648  N   ALA A  95     -47.326 -47.754  39.935  1.00 25.85           N  
ATOM    649  CA  ALA A  95     -46.968 -49.164  40.067  1.00 25.85           C  
ATOM    650  C   ALA A  95     -47.338 -49.944  38.809  1.00 25.85           C  
ATOM    651  CB  ALA A  95     -47.651 -49.775  41.288  1.00 25.85           C  
ATOM    652  O   ALA A  95     -48.446 -49.802  38.286  1.00 25.85           O  
ATOM    653  N   ALA A  96     -46.321 -50.547  38.109  1.00 25.26           N  
ATOM    654  CA  ALA A  96     -46.021 -51.965  37.925  1.00 25.26           C  
ATOM    655  C   ALA A  96     -46.936 -52.588  36.875  1.00 25.26           C  
ATOM    656  CB  ALA A  96     -46.151 -52.712  39.250  1.00 25.26           C  
ATOM    657  O   ALA A  96     -48.153 -52.393  36.909  1.00 25.26           O  
ATOM    658  N   ALA A  97     -46.339 -53.089  35.779  1.00 29.14           N  
ATOM    659  CA  ALA A  97     -46.520 -54.451  35.284  1.00 29.14           C  
ATOM    660  C   ALA A  97     -46.890 -54.452  33.803  1.00 29.14           C  
ATOM    661  CB  ALA A  97     -47.590 -55.175  36.097  1.00 29.14           C  
ATOM    662  O   ALA A  97     -47.779 -53.709  33.379  1.00 29.14           O  
ATOM    663  N   SER A  98     -46.006 -54.999  32.940  1.00 26.11           N  
ATOM    664  CA  SER A  98     -46.046 -56.262  32.210  1.00 26.11           C  
ATOM    665  C   SER A  98     -46.882 -56.140  30.941  1.00 26.11           C  
ATOM    666  CB  SER A  98     -46.608 -57.376  33.095  1.00 26.11           C  
ATOM    667  O   SER A  98     -47.999 -55.620  30.974  1.00 26.11           O  
ATOM    668  OG  SER A  98     -45.651 -57.784  34.057  1.00 26.11           O  
ATOM    669  N   GLN A  99     -46.213 -56.271  29.735  1.00 31.36           N  
ATOM    670  CA  GLN A  99     -46.537 -57.269  28.722  1.00 31.36           C  
ATOM    671  C   GLN A  99     -46.639 -56.636  27.337  1.00 31.36           C  
ATOM    672  CB  GLN A  99     -47.843 -57.984  29.070  1.00 31.36           C  
ATOM    673  O   GLN A  99     -47.277 -55.594  27.171  1.00 31.36           O  
ATOM    674  CG  GLN A  99     -47.692 -59.053  30.144  1.00 31.36           C  
ATOM    675  CD  GLN A  99     -48.973 -59.831  30.382  1.00 31.36           C  
ATOM    676  NE2 GLN A  99     -49.218 -60.200  31.634  1.00 31.36           N  
ATOM    677  OE1 GLN A  99     -49.736 -60.097  29.448  1.00 31.36           O  
ATOM    678  N   THR A 100     -45.730 -57.024  26.383  1.00 29.91           N  
ATOM    679  CA  THR A 100     -45.637 -57.864  25.194  1.00 29.91           C  
ATOM    680  C   THR A 100     -46.222 -57.150  23.979  1.00 29.91           C  
ATOM    681  CB  THR A 100     -46.361 -59.208  25.401  1.00 29.91           C  
ATOM    682  O   THR A 100     -47.318 -56.589  24.051  1.00 29.91           O  
ATOM    683  CG2 THR A 100     -45.599 -60.099  26.376  1.00 29.91           C  
ATOM    684  OG1 THR A 100     -47.673 -58.961  25.921  1.00 29.91           O  
ATOM    685  N   ASP A 101     -45.405 -56.862  22.969  1.00 30.86           N  
ATOM    686  CA  ASP A 101     -45.499 -57.395  21.614  1.00 30.86           C  
ATOM    687  C   ASP A 101     -45.632 -56.270  20.589  1.00 30.86           C  
ATOM    688  CB  ASP A 101     -46.684 -58.356  21.496  1.00 30.86           C  
ATOM    689  O   ASP A 101     -46.448 -55.362  20.759  1.00 30.86           O  
ATOM    690  CG  ASP A 101     -46.313 -59.795  21.805  1.00 30.86           C  
ATOM    691  OD1 ASP A 101     -45.122 -60.157  21.689  1.00 30.86           O  
ATOM    692  OD2 ASP A 101     -47.220 -60.576  22.165  1.00 30.86           O  
ATOM    693  N   HIS A 102     -44.580 -55.963  19.696  1.00 39.50           N  
ATOM    694  CA  HIS A 102     -44.601 -55.988  18.238  1.00 39.50           C  
ATOM    695  C   HIS A 102     -43.651 -54.947  17.655  1.00 39.50           C  
ATOM    696  CB  HIS A 102     -46.021 -55.753  17.719  1.00 39.50           C  
ATOM    697  O   HIS A 102     -43.611 -53.807  18.122  1.00 39.50           O  
ATOM    698  CG  HIS A 102     -46.861 -56.990  17.689  1.00 39.50           C  
ATOM    699  CD2 HIS A 102     -48.093 -57.240  18.193  1.00 39.50           C  
ATOM    700  ND1 HIS A 102     -46.447 -58.157  17.086  1.00 39.50           N  
ATOM    701  CE1 HIS A 102     -47.390 -59.074  17.219  1.00 39.50           C  
ATOM    702  NE2 HIS A 102     -48.400 -58.543  17.887  1.00 39.50           N  
ATOM    703  N   SER A 103     -42.374 -55.299  17.166  1.00 34.71           N  
ATOM    704  CA  SER A 103     -41.586 -55.320  15.938  1.00 34.71           C  
ATOM    705  C   SER A 103     -41.767 -54.031  15.143  1.00 34.71           C  
ATOM    706  CB  SER A 103     -41.973 -56.520  15.073  1.00 34.71           C  
ATOM    707  O   SER A 103     -42.892 -53.566  14.952  1.00 34.71           O  
ATOM    708  OG  SER A 103     -43.353 -56.486  14.753  1.00 34.71           O  
ATOM    709  N   LEU A 104     -40.779 -53.117  15.011  1.00 27.32           N  
ATOM    710  CA  LEU A 104     -40.023 -52.340  14.034  1.00 27.32           C  
ATOM    711  C   LEU A 104     -40.914 -51.915  12.871  1.00 27.32           C  
ATOM    712  CB  LEU A 104     -38.833 -53.149  13.512  1.00 27.32           C  
ATOM    713  O   LEU A 104     -41.655 -52.732  12.321  1.00 27.32           O  
ATOM    714  CG  LEU A 104     -37.598 -53.197  14.413  1.00 27.32           C  
ATOM    715  CD1 LEU A 104     -37.168 -54.642  14.645  1.00 27.32           C  
ATOM    716  CD2 LEU A 104     -36.459 -52.386  13.805  1.00 27.32           C  
ATOM    717  N   PRO A 105     -40.699 -50.666  12.431  1.00 35.00           N  
ATOM    718  CA  PRO A 105     -39.646 -50.098  11.585  1.00 35.00           C  
ATOM    719  C   PRO A 105     -39.251 -48.685  12.005  1.00 35.00           C  
ATOM    720  CB  PRO A 105     -40.277 -50.098  10.190  1.00 35.00           C  
ATOM    721  O   PRO A 105     -40.061 -47.961  12.590  1.00 35.00           O  
ATOM    722  CG  PRO A 105     -41.727 -49.828  10.427  1.00 35.00           C  
ATOM    723  CD  PRO A 105     -41.972 -49.800  11.908  1.00 35.00           C  
ATOM    724  N   THR A 106     -38.070 -48.470  12.549  1.00 32.29           N  
ATOM    725  CA  THR A 106     -36.938 -47.550  12.522  1.00 32.29           C  
ATOM    726  C   THR A 106     -36.869 -46.815  11.186  1.00 32.29           C  
ATOM    727  CB  THR A 106     -35.611 -48.289  12.774  1.00 32.29           C  
ATOM    728  O   THR A 106     -36.788 -47.445  10.129  1.00 32.29           O  
ATOM    729  CG2 THR A 106     -35.187 -48.177  14.234  1.00 32.29           C  
ATOM    730  OG1 THR A 106     -35.771 -49.673  12.439  1.00 32.29           O  
ATOM    731  N   SER A 107     -37.660 -45.788  10.927  1.00 34.62           N  
ATOM    732  CA  SER A 107     -37.234 -44.738  10.008  1.00 34.62           C  
ATOM    733  C   SER A 107     -36.851 -43.467  10.759  1.00 34.62           C  
ATOM    734  CB  SER A 107     -38.339 -44.429   8.997  1.00 34.62           C  
ATOM    735  O   SER A 107     -37.572 -43.031  11.659  1.00 34.62           O  
ATOM    736  OG  SER A 107     -39.024 -43.239   9.348  1.00 34.62           O  
ATOM    737  N   PRO A 108     -35.574 -43.070  10.788  1.00 44.77           N  
ATOM    738  CA  PRO A 108     -35.032 -41.829  11.347  1.00 44.77           C  
ATOM    739  C   PRO A 108     -35.602 -40.581  10.676  1.00 44.77           C  
ATOM    740  CB  PRO A 108     -33.529 -41.951  11.086  1.00 44.77           C  
ATOM    741  O   PRO A 108     -35.816 -40.572   9.461  1.00 44.77           O  
ATOM    742  CG  PRO A 108     -33.415 -42.924   9.957  1.00 44.77           C  
ATOM    743  CD  PRO A 108     -34.764 -43.541   9.721  1.00 44.77           C  
ATOM    744  N   MET A 109     -36.760 -40.034  11.089  1.00 37.81           N  
ATOM    745  CA  MET A 109     -37.288 -38.684  10.914  1.00 37.81           C  
ATOM    746  C   MET A 109     -36.159 -37.682  10.702  1.00 37.81           C  
ATOM    747  CB  MET A 109     -38.131 -38.275  12.123  1.00 37.81           C  
ATOM    748  O   MET A 109     -35.244 -37.588  11.522  1.00 37.81           O  
ATOM    749  CG  MET A 109     -39.492 -38.949  12.178  1.00 37.81           C  
ATOM    750  SD  MET A 109     -40.614 -38.168  13.402  1.00 37.81           S  
ATOM    751  CE  MET A 109     -42.203 -38.862  12.868  1.00 37.81           C  
ATOM    752  N   LYS A 110     -35.424 -37.736   9.530  1.00 37.71           N  
ATOM    753  CA  LYS A 110     -34.830 -36.654   8.750  1.00 37.71           C  
ATOM    754  C   LYS A 110     -35.320 -35.293   9.235  1.00 37.71           C  
ATOM    755  CB  LYS A 110     -35.148 -36.826   7.264  1.00 37.71           C  
ATOM    756  O   LYS A 110     -36.526 -35.062   9.338  1.00 37.71           O  
ATOM    757  CG  LYS A 110     -34.025 -37.465   6.460  1.00 37.71           C  
ATOM    758  CD  LYS A 110     -34.384 -37.570   4.984  1.00 37.71           C  
ATOM    759  CE  LYS A 110     -33.328 -38.342   4.204  1.00 37.71           C  
ATOM    760  NZ  LYS A 110     -33.512 -38.197   2.729  1.00 37.71           N  
ATOM    761  N   THR A 111     -34.864 -34.812  10.394  1.00 43.78           N  
ATOM    762  CA  THR A 111     -34.742 -33.412  10.783  1.00 43.78           C  
ATOM    763  C   THR A 111     -34.855 -32.500   9.565  1.00 43.78           C  
ATOM    764  CB  THR A 111     -33.408 -33.147  11.505  1.00 43.78           C  
ATOM    765  O   THR A 111     -34.116 -32.662   8.591  1.00 43.78           O  
ATOM    766  CG2 THR A 111     -33.465 -33.611  12.956  1.00 43.78           C  
ATOM    767  OG1 THR A 111     -32.358 -33.851  10.830  1.00 43.78           O  
ATOM    768  N   ALA A 112     -35.969 -32.459   8.845  1.00 46.14           N  
ATOM    769  CA  ALA A 112     -36.505 -31.424   7.965  1.00 46.14           C  
ATOM    770  C   ALA A 112     -35.943 -30.052   8.326  1.00 46.14           C  
ATOM    771  CB  ALA A 112     -38.030 -31.405   8.033  1.00 46.14           C  
ATOM    772  O   ALA A 112     -35.967 -29.651   9.492  1.00 46.14           O  
ATOM    773  N   ASN A 113     -34.649 -29.805   8.115  1.00 45.18           N  
ATOM    774  CA  ASN A 113     -34.096 -28.462   7.979  1.00 45.18           C  
ATOM    775  C   ASN A 113     -35.190 -27.429   7.724  1.00 45.18           C  
ATOM    776  CB  ASN A 113     -33.055 -28.420   6.859  1.00 45.18           C  
ATOM    777  O   ASN A 113     -35.924 -27.526   6.739  1.00 45.18           O  
ATOM    778  CG  ASN A 113     -31.666 -28.794   7.338  1.00 45.18           C  
ATOM    779  ND2 ASN A 113     -30.731 -28.924   6.403  1.00 45.18           N  
ATOM    780  OD1 ASN A 113     -31.435 -28.966   8.537  1.00 45.18           O  
ATOM    781  N   PRO A 114     -36.013 -26.939   8.703  1.00 50.29           N  
ATOM    782  CA  PRO A 114     -37.008 -25.900   8.426  1.00 50.29           C  
ATOM    783  C   PRO A 114     -36.394 -24.641   7.820  1.00 50.29           C  
ATOM    784  CB  PRO A 114     -37.605 -25.607   9.805  1.00 50.29           C  
ATOM    785  O   PRO A 114     -36.021 -23.718   8.549  1.00 50.29           O  
ATOM    786  CG  PRO A 114     -36.576 -26.089  10.777  1.00 50.29           C  
ATOM    787  CD  PRO A 114     -35.503 -26.812  10.015  1.00 50.29           C  
ATOM    788  N   THR A 115     -35.760 -24.793   6.639  1.00 52.84           N  
ATOM    789  CA  THR A 115     -35.804 -23.496   5.973  1.00 52.84           C  
ATOM    790  C   THR A 115     -35.631 -23.655   4.465  1.00 52.84           C  
ATOM    791  CB  THR A 115     -34.718 -22.551   6.520  1.00 52.84           C  
ATOM    792  O   THR A 115     -34.520 -23.883   3.983  1.00 52.84           O  
ATOM    793  CG2 THR A 115     -35.071 -22.058   7.919  1.00 52.84           C  
ATOM    794  OG1 THR A 115     -33.467 -23.250   6.572  1.00 52.84           O  
ATOM    795  N   ALA A 116     -36.128 -24.757   3.842  1.00 54.03           N  
ATOM    796  CA  ALA A 116     -35.968 -24.929   2.400  1.00 54.03           C  
ATOM    797  C   ALA A 116     -36.874 -23.973   1.630  1.00 54.03           C  
ATOM    798  CB  ALA A 116     -36.261 -26.373   2.001  1.00 54.03           C  
ATOM    799  O   ALA A 116     -38.062 -23.851   1.936  1.00 54.03           O  
ATOM    800  N   PHE A 117     -36.615 -22.708   1.575  1.00 59.08           N  
ATOM    801  CA  PHE A 117     -37.038 -21.609   0.715  1.00 59.08           C  
ATOM    802  C   PHE A 117     -37.844 -22.129  -0.470  1.00 59.08           C  
ATOM    803  CB  PHE A 117     -35.826 -20.816   0.218  1.00 59.08           C  
ATOM    804  O   PHE A 117     -37.425 -23.071  -1.147  1.00 59.08           O  
ATOM    805  CG  PHE A 117     -35.218 -19.919   1.262  1.00 59.08           C  
ATOM    806  CD1 PHE A 117     -35.776 -18.677   1.542  1.00 59.08           C  
ATOM    807  CD2 PHE A 117     -34.088 -20.317   1.963  1.00 59.08           C  
ATOM    808  CE1 PHE A 117     -35.216 -17.845   2.508  1.00 59.08           C  
ATOM    809  CE2 PHE A 117     -33.522 -19.490   2.930  1.00 59.08           C  
ATOM    810  CZ  PHE A 117     -34.087 -18.254   3.200  1.00 59.08           C  
ATOM    811  N   ARG A 118     -39.161 -22.196  -0.420  1.00 72.05           N  
ATOM    812  CA  ARG A 118     -40.068 -22.519  -1.515  1.00 72.05           C  
ATOM    813  C   ARG A 118     -40.005 -21.459  -2.610  1.00 72.05           C  
ATOM    814  CB  ARG A 118     -41.503 -22.657  -1.003  1.00 72.05           C  
ATOM    815  O   ARG A 118     -40.230 -20.276  -2.349  1.00 72.05           O  
ATOM    816  CG  ARG A 118     -41.736 -23.893  -0.147  1.00 72.05           C  
ATOM    817  CD  ARG A 118     -43.205 -24.061   0.213  1.00 72.05           C  
ATOM    818  NE  ARG A 118     -43.413 -25.192   1.113  1.00 72.05           N  
ATOM    819  NH1 ARG A 118     -45.720 -25.064   1.074  1.00 72.05           N  
ATOM    820  NH2 ARG A 118     -44.677 -26.680   2.322  1.00 72.05           N  
ATOM    821  CZ  ARG A 118     -44.603 -25.643   1.501  1.00 72.05           C  
ATOM    822  N   PRO A 119     -39.297 -21.691  -3.697  1.00 64.32           N  
ATOM    823  CA  PRO A 119     -39.309 -20.775  -4.840  1.00 64.32           C  
ATOM    824  C   PRO A 119     -40.721 -20.466  -5.333  1.00 64.32           C  
ATOM    825  CB  PRO A 119     -38.511 -21.530  -5.906  1.00 64.32           C  
ATOM    826  O   PRO A 119     -41.516 -21.383  -5.555  1.00 64.32           O  
ATOM    827  CG  PRO A 119     -38.499 -22.950  -5.440  1.00 64.32           C  
ATOM    828  CD  PRO A 119     -38.902 -22.980  -3.993  1.00 64.32           C  
ATOM    829  N   THR A 120     -41.427 -19.444  -4.800  1.00 77.24           N  
ATOM    830  CA  THR A 120     -42.718 -18.956  -5.272  1.00 77.24           C  
ATOM    831  C   THR A 120     -42.556 -18.157  -6.562  1.00 77.24           C  
ATOM    832  CB  THR A 120     -43.408 -18.082  -4.207  1.00 77.24           C  
ATOM    833  O   THR A 120     -41.602 -17.391  -6.708  1.00 77.24           O  
ATOM    834  CG2 THR A 120     -43.872 -18.923  -3.022  1.00 77.24           C  
ATOM    835  OG1 THR A 120     -42.486 -17.088  -3.743  1.00 77.24           O  
ATOM    836  N   LYS A 121     -43.186 -18.617  -7.638  1.00 76.70           N  
ATOM    837  CA  LYS A 121     -43.314 -17.933  -8.922  1.00 76.70           C  
ATOM    838  C   LYS A 121     -44.093 -16.629  -8.775  1.00 76.70           C  
ATOM    839  CB  LYS A 121     -43.997 -18.839  -9.947  1.00 76.70           C  
ATOM    840  O   LYS A 121     -45.082 -16.570  -8.041  1.00 76.70           O  
ATOM    841  CG  LYS A 121     -43.127 -19.987 -10.435  1.00 76.70           C  
ATOM    842  CD  LYS A 121     -43.850 -20.834 -11.475  1.00 76.70           C  
ATOM    843  CE  LYS A 121     -43.027 -22.051 -11.876  1.00 76.70           C  
ATOM    844  NZ  LYS A 121     -43.787 -22.956 -12.790  1.00 76.70           N  
ATOM    845  N   LEU A 122     -43.394 -15.562  -9.031  1.00 73.43           N  
ATOM    846  CA  LEU A 122     -43.949 -14.214  -8.980  1.00 73.43           C  
ATOM    847  C   LEU A 122     -45.141 -14.081  -9.922  1.00 73.43           C  
ATOM    848  CB  LEU A 122     -42.880 -13.179  -9.341  1.00 73.43           C  
ATOM    849  O   LEU A 122     -45.151 -14.672 -11.004  1.00 73.43           O  
ATOM    850  CG  LEU A 122     -41.688 -13.076  -8.389  1.00 73.43           C  
ATOM    851  CD1 LEU A 122     -40.583 -12.230  -9.013  1.00 73.43           C  
ATOM    852  CD2 LEU A 122     -42.122 -12.494  -7.048  1.00 73.43           C  
ATOM    853  N   SER A 123     -46.378 -13.692  -9.460  1.00 79.28           N  
ATOM    854  CA  SER A 123     -47.640 -13.447 -10.150  1.00 79.28           C  
ATOM    855  C   SER A 123     -47.577 -12.170 -10.981  1.00 79.28           C  
ATOM    856  CB  SER A 123     -48.790 -13.355  -9.146  1.00 79.28           C  
ATOM    857  O   SER A 123     -48.514 -11.856 -11.718  1.00 79.28           O  
ATOM    858  OG  SER A 123     -48.636 -12.224  -8.306  1.00 79.28           O  
ATOM    859  N   GLY A 124     -46.375 -11.599 -11.203  1.00 82.15           N  
ATOM    860  CA  GLY A 124     -46.215 -10.368 -11.960  1.00 82.15           C  
ATOM    861  C   GLY A 124     -44.867  -9.706 -11.745  1.00 82.15           C  
ATOM    862  O   GLY A 124     -44.031 -10.217 -10.997  1.00 82.15           O  
ATOM    863  N   TYR A 125     -44.645  -8.713 -12.653  1.00 85.04           N  
ATOM    864  CA  TYR A 125     -43.407  -7.940 -12.636  1.00 85.04           C  
ATOM    865  C   TYR A 125     -43.312  -7.091 -11.375  1.00 85.04           C  
ATOM    866  CB  TYR A 125     -43.315  -7.046 -13.876  1.00 85.04           C  
ATOM    867  O   TYR A 125     -44.181  -6.254 -11.115  1.00 85.04           O  
ATOM    868  CG  TYR A 125     -42.041  -6.240 -13.950  1.00 85.04           C  
ATOM    869  CD1 TYR A 125     -42.052  -4.862 -13.749  1.00 85.04           C  
ATOM    870  CD2 TYR A 125     -40.823  -6.855 -14.221  1.00 85.04           C  
ATOM    871  CE1 TYR A 125     -40.881  -4.115 -13.818  1.00 85.04           C  
ATOM    872  CE2 TYR A 125     -39.645  -6.118 -14.292  1.00 85.04           C  
ATOM    873  OH  TYR A 125     -38.521  -4.017 -14.158  1.00 85.04           O  
ATOM    874  CZ  TYR A 125     -39.684  -4.751 -14.089  1.00 85.04           C  
ATOM    875  N   VAL A 126     -42.570  -7.414 -10.370  1.00 85.78           N  
ATOM    876  CA  VAL A 126     -42.375  -6.745  -9.088  1.00 85.78           C  
ATOM    877  C   VAL A 126     -41.332  -5.639  -9.235  1.00 85.78           C  
ATOM    878  CB  VAL A 126     -41.945  -7.740  -7.987  1.00 85.78           C  
ATOM    879  O   VAL A 126     -41.525  -4.525  -8.742  1.00 85.78           O  
ATOM    880  CG1 VAL A 126     -41.786  -7.027  -6.646  1.00 85.78           C  
ATOM    881  CG2 VAL A 126     -42.957  -8.879  -7.874  1.00 85.78           C  
ATOM    882  N   GLY A 127     -40.308  -5.892 -10.233  1.00 84.04           N  
ATOM    883  CA  GLY A 127     -39.361  -4.818 -10.485  1.00 84.04           C  
ATOM    884  C   GLY A 127     -38.015  -5.041  -9.820  1.00 84.04           C  
ATOM    885  O   GLY A 127     -37.181  -4.135  -9.776  1.00 84.04           O  
ATOM    886  N   PHE A 128     -37.740  -6.211  -8.993  1.00 86.91           N  
ATOM    887  CA  PHE A 128     -36.443  -6.480  -8.383  1.00 86.91           C  
ATOM    888  C   PHE A 128     -35.358  -6.600  -9.448  1.00 86.91           C  
ATOM    889  CB  PHE A 128     -36.497  -7.759  -7.543  1.00 86.91           C  
ATOM    890  O   PHE A 128     -34.167  -6.608  -9.130  1.00 86.91           O  
ATOM    891  CG  PHE A 128     -37.462  -7.687  -6.390  1.00 86.91           C  
ATOM    892  CD1 PHE A 128     -37.167  -6.928  -5.265  1.00 86.91           C  
ATOM    893  CD2 PHE A 128     -38.665  -8.380  -6.432  1.00 86.91           C  
ATOM    894  CE1 PHE A 128     -38.058  -6.860  -4.196  1.00 86.91           C  
ATOM    895  CE2 PHE A 128     -39.561  -8.317  -5.368  1.00 86.91           C  
ATOM    896  CZ  PHE A 128     -39.255  -7.557  -4.251  1.00 86.91           C  
ATOM    897  N   ASP A 129     -35.832  -6.537 -10.810  1.00 88.93           N  
ATOM    898  CA  ASP A 129     -34.863  -6.598 -11.900  1.00 88.93           C  
ATOM    899  C   ASP A 129     -34.064  -5.300 -11.997  1.00 88.93           C  
ATOM    900  CB  ASP A 129     -35.568  -6.883 -13.228  1.00 88.93           C  
ATOM    901  O   ASP A 129     -32.996  -5.267 -12.612  1.00 88.93           O  
ATOM    902  CG  ASP A 129     -36.512  -5.770 -13.650  1.00 88.93           C  
ATOM    903  OD1 ASP A 129     -36.752  -4.839 -12.851  1.00 88.93           O  
ATOM    904  OD2 ASP A 129     -37.022  -5.827 -14.789  1.00 88.93           O  
ATOM    905  N   SER A 130     -34.634  -4.163 -11.380  1.00 88.36           N  
ATOM    906  CA  SER A 130     -33.977  -2.862 -11.456  1.00 88.36           C  
ATOM    907  C   SER A 130     -32.954  -2.692 -10.338  1.00 88.36           C  
ATOM    908  CB  SER A 130     -35.008  -1.735 -11.391  1.00 88.36           C  
ATOM    909  O   SER A 130     -32.218  -1.704 -10.307  1.00 88.36           O  
ATOM    910  OG  SER A 130     -35.719  -1.775 -10.165  1.00 88.36           O  
ATOM    911  N   LEU A 131     -32.932  -3.636  -9.350  1.00 91.66           N  
ATOM    912  CA  LEU A 131     -32.087  -3.519  -8.166  1.00 91.66           C  
ATOM    913  C   LEU A 131     -30.616  -3.422  -8.555  1.00 91.66           C  
ATOM    914  CB  LEU A 131     -32.303  -4.713  -7.234  1.00 91.66           C  
ATOM    915  O   LEU A 131     -29.887  -2.574  -8.036  1.00 91.66           O  
ATOM    916  CG  LEU A 131     -33.568  -4.683  -6.374  1.00 91.66           C  
ATOM    917  CD1 LEU A 131     -33.722  -5.994  -5.611  1.00 91.66           C  
ATOM    918  CD2 LEU A 131     -33.534  -3.500  -5.413  1.00 91.66           C  
ATOM    919  N   PRO A 132     -30.203  -4.204  -9.480  1.00 92.00           N  
ATOM    920  CA  PRO A 132     -28.807  -4.066  -9.901  1.00 92.00           C  
ATOM    921  C   PRO A 132     -28.501  -2.691 -10.489  1.00 92.00           C  
ATOM    922  CB  PRO A 132     -28.649  -5.160 -10.960  1.00 92.00           C  
ATOM    923  O   PRO A 132     -27.428  -2.135 -10.243  1.00 92.00           O  
ATOM    924  CG  PRO A 132     -29.668  -6.192 -10.599  1.00 92.00           C  
ATOM    925  CD  PRO A 132     -30.872  -5.496 -10.032  1.00 92.00           C  
ATOM    926  N   ASN A 133     -29.433  -2.198 -11.269  1.00 92.18           N  
ATOM    927  CA  ASN A 133     -29.249  -0.864 -11.830  1.00 92.18           C  
ATOM    928  C   ASN A 133     -29.232   0.205 -10.740  1.00 92.18           C  
ATOM    929  CB  ASN A 133     -30.341  -0.557 -12.857  1.00 92.18           C  
ATOM    930  O   ASN A 133     -28.484   1.179 -10.832  1.00 92.18           O  
ATOM    931  CG  ASN A 133     -30.215  -1.398 -14.112  1.00 92.18           C  
ATOM    932  ND2 ASN A 133     -31.342  -1.671 -14.759  1.00 92.18           N  
ATOM    933  OD1 ASN A 133     -29.113  -1.800 -14.496  1.00 92.18           O  
ATOM    934  N   GLN A 134     -30.093  -0.054  -9.703  1.00 92.31           N  
ATOM    935  CA  GLN A 134     -30.124   0.878  -8.582  1.00 92.31           C  
ATOM    936  C   GLN A 134     -28.797   0.877  -7.828  1.00 92.31           C  
ATOM    937  CB  GLN A 134     -31.270   0.534  -7.628  1.00 92.31           C  
ATOM    938  O   GLN A 134     -28.276   1.937  -7.477  1.00 92.31           O  
ATOM    939  CG  GLN A 134     -32.653   0.795  -8.209  1.00 92.31           C  
ATOM    940  CD  GLN A 134     -33.769   0.472  -7.234  1.00 92.31           C  
ATOM    941  NE2 GLN A 134     -34.956   0.195  -7.763  1.00 92.31           N  
ATOM    942  OE1 GLN A 134     -33.567   0.469  -6.015  1.00 92.31           O  
ATOM    943  N   VAL A 135     -28.304  -0.313  -7.626  1.00 91.68           N  
ATOM    944  CA  VAL A 135     -27.044  -0.467  -6.906  1.00 91.68           C  
ATOM    945  C   VAL A 135     -25.895   0.075  -7.753  1.00 91.68           C  
ATOM    946  CB  VAL A 135     -26.780  -1.942  -6.532  1.00 91.68           C  
ATOM    947  O   VAL A 135     -24.982   0.720  -7.233  1.00 91.68           O  
ATOM    948  CG1 VAL A 135     -25.407  -2.097  -5.880  1.00 91.68           C  
ATOM    949  CG2 VAL A 135     -27.877  -2.461  -5.603  1.00 91.68           C  
ATOM    950  N   HIS A 136     -25.976  -0.241  -9.059  1.00 90.26           N  
ATOM    951  CA  HIS A 136     -24.976   0.256  -9.998  1.00 90.26           C  
ATOM    952  C   HIS A 136     -24.926   1.780  -9.994  1.00 90.26           C  
ATOM    953  CB  HIS A 136     -25.267  -0.256 -11.410  1.00 90.26           C  
ATOM    954  O   HIS A 136     -23.844   2.369  -9.928  1.00 90.26           O  
ATOM    955  CG  HIS A 136     -24.321   0.267 -12.444  1.00 90.26           C  
ATOM    956  CD2 HIS A 136     -24.490   1.193 -13.417  1.00 90.26           C  
ATOM    957  ND1 HIS A 136     -23.020  -0.176 -12.554  1.00 90.26           N  
ATOM    958  CE1 HIS A 136     -22.428   0.459 -13.552  1.00 90.26           C  
ATOM    959  NE2 HIS A 136     -23.298   1.295 -14.092  1.00 90.26           N  
ATOM    960  N   ARG A 137     -26.067   2.413 -10.085  1.00 90.04           N  
ATOM    961  CA  ARG A 137     -26.163   3.869 -10.090  1.00 90.04           C  
ATOM    962  C   ARG A 137     -25.641   4.457  -8.784  1.00 90.04           C  
ATOM    963  CB  ARG A 137     -27.609   4.312 -10.323  1.00 90.04           C  
ATOM    964  O   ARG A 137     -24.936   5.469  -8.790  1.00 90.04           O  
ATOM    965  CG  ARG A 137     -27.759   5.795 -10.622  1.00 90.04           C  
ATOM    966  CD  ARG A 137     -29.207   6.171 -10.900  1.00 90.04           C  
ATOM    967  NE  ARG A 137     -29.693   5.568 -12.138  1.00 90.04           N  
ATOM    968  NH1 ARG A 137     -31.616   6.844 -12.247  1.00 90.04           N  
ATOM    969  NH2 ARG A 137     -31.173   5.288 -13.872  1.00 90.04           N  
ATOM    970  CZ  ARG A 137     -30.826   5.901 -12.750  1.00 90.04           C  
ATOM    971  N   LYS A 138     -26.071   3.810  -7.735  1.00 90.26           N  
ATOM    972  CA  LYS A 138     -25.610   4.257  -6.424  1.00 90.26           C  
ATOM    973  C   LYS A 138     -24.095   4.119  -6.298  1.00 90.26           C  
ATOM    974  CB  LYS A 138     -26.302   3.466  -5.313  1.00 90.26           C  
ATOM    975  O   LYS A 138     -23.430   5.002  -5.753  1.00 90.26           O  
ATOM    976  CG  LYS A 138     -26.052   4.014  -3.916  1.00 90.26           C  
ATOM    977  CD  LYS A 138     -26.856   3.256  -2.866  1.00 90.26           C  
ATOM    978  CE  LYS A 138     -26.578   3.779  -1.463  1.00 90.26           C  
ATOM    979  NZ  LYS A 138     -27.369   3.043  -0.432  1.00 90.26           N  
ATOM    980  N   ALA A 139     -23.524   3.023  -6.754  1.00 88.75           N  
ATOM    981  CA  ALA A 139     -22.088   2.764  -6.684  1.00 88.75           C  
ATOM    982  C   ALA A 139     -21.308   3.763  -7.534  1.00 88.75           C  
ATOM    983  CB  ALA A 139     -21.782   1.337  -7.131  1.00 88.75           C  
ATOM    984  O   ALA A 139     -20.255   4.253  -7.118  1.00 88.75           O  
ATOM    985  N   VAL A 140     -21.785   4.099  -8.752  1.00 90.25           N  
ATOM    986  CA  VAL A 140     -21.150   5.037  -9.672  1.00 90.25           C  
ATOM    987  C   VAL A 140     -21.184   6.444  -9.081  1.00 90.25           C  
ATOM    988  CB  VAL A 140     -21.834   5.024 -11.058  1.00 90.25           C  
ATOM    989  O   VAL A 140     -20.212   7.195  -9.194  1.00 90.25           O  
ATOM    990  CG1 VAL A 140     -21.299   6.155 -11.934  1.00 90.25           C  
ATOM    991  CG2 VAL A 140     -21.631   3.673 -11.740  1.00 90.25           C  
ATOM    992  N   LYS A 141     -22.312   6.782  -8.490  1.00 88.29           N  
ATOM    993  CA  LYS A 141     -22.452   8.089  -7.854  1.00 88.29           C  
ATOM    994  C   LYS A 141     -21.466   8.246  -6.699  1.00 88.29           C  
ATOM    995  CB  LYS A 141     -23.883   8.291  -7.353  1.00 88.29           C  
ATOM    996  O   LYS A 141     -20.880   9.315  -6.517  1.00 88.29           O  
ATOM    997  CG  LYS A 141     -24.174   9.704  -6.867  1.00 88.29           C  
ATOM    998  CD  LYS A 141     -25.635   9.867  -6.470  1.00 88.29           C  
ATOM    999  CE  LYS A 141     -25.918  11.267  -5.940  1.00 88.29           C  
ATOM   1000  NZ  LYS A 141     -27.356  11.441  -5.574  1.00 88.29           N  
ATOM   1001  N   LYS A 142     -21.263   7.123  -5.993  1.00 87.34           N  
ATOM   1002  CA  LYS A 142     -20.374   7.142  -4.836  1.00 87.34           C  
ATOM   1003  C   LYS A 142     -18.913   7.239  -5.267  1.00 87.34           C  
ATOM   1004  CB  LYS A 142     -20.585   5.896  -3.975  1.00 87.34           C  
ATOM   1005  O   LYS A 142     -18.127   7.967  -4.657  1.00 87.34           O  
ATOM   1006  CG  LYS A 142     -19.781   5.892  -2.684  1.00 87.34           C  
ATOM   1007  CD  LYS A 142     -20.066   4.648  -1.852  1.00 87.34           C  
ATOM   1008  CE  LYS A 142     -19.173   4.581  -0.620  1.00 87.34           C  
ATOM   1009  NZ  LYS A 142     -19.431   3.351   0.186  1.00 87.34           N  
ATOM   1010  N   GLY A 143     -18.573   6.609  -6.325  1.00 89.62           N  
ATOM   1011  CA  GLY A 143     -17.195   6.544  -6.786  1.00 89.62           C  
ATOM   1012  C   GLY A 143     -16.419   5.388  -6.184  1.00 89.62           C  
ATOM   1013  O   GLY A 143     -16.965   4.606  -5.403  1.00 89.62           O  
ATOM   1014  N   PHE A 144     -15.207   5.193  -6.637  1.00 90.34           N  
ATOM   1015  CA  PHE A 144     -14.358   4.078  -6.237  1.00 90.34           C  
ATOM   1016  C   PHE A 144     -13.028   4.579  -5.687  1.00 90.34           C  
ATOM   1017  CB  PHE A 144     -14.114   3.134  -7.419  1.00 90.34           C  
ATOM   1018  O   PHE A 144     -12.489   5.579  -6.167  1.00 90.34           O  
ATOM   1019  CG  PHE A 144     -15.374   2.543  -7.993  1.00 90.34           C  
ATOM   1020  CD1 PHE A 144     -15.900   1.364  -7.480  1.00 90.34           C  
ATOM   1021  CD2 PHE A 144     -16.031   3.166  -9.045  1.00 90.34           C  
ATOM   1022  CE1 PHE A 144     -17.066   0.814  -8.009  1.00 90.34           C  
ATOM   1023  CE2 PHE A 144     -17.196   2.622  -9.579  1.00 90.34           C  
ATOM   1024  CZ  PHE A 144     -17.711   1.446  -9.060  1.00 90.34           C  
ATOM   1025  N   GLN A 145     -12.673   3.961  -4.546  1.00 92.68           N  
ATOM   1026  CA  GLN A 145     -11.379   4.272  -3.946  1.00 92.68           C  
ATOM   1027  C   GLN A 145     -10.435   3.076  -4.025  1.00 92.68           C  
ATOM   1028  CB  GLN A 145     -11.554   4.709  -2.491  1.00 92.68           C  
ATOM   1029  O   GLN A 145     -10.826   1.948  -3.715  1.00 92.68           O  
ATOM   1030  CG  GLN A 145     -12.390   5.970  -2.323  1.00 92.68           C  
ATOM   1031  CD  GLN A 145     -12.636   6.322  -0.868  1.00 92.68           C  
ATOM   1032  NE2 GLN A 145     -13.680   7.105  -0.616  1.00 92.68           N  
ATOM   1033  OE1 GLN A 145     -11.895   5.893   0.022  1.00 92.68           O  
ATOM   1034  N   PHE A 146      -9.233   3.380  -4.410  1.00 93.95           N  
ATOM   1035  CA  PHE A 146      -8.231   2.331  -4.553  1.00 93.95           C  
ATOM   1036  C   PHE A 146      -6.866   2.819  -4.081  1.00 93.95           C  
ATOM   1037  CB  PHE A 146      -8.146   1.862  -6.009  1.00 93.95           C  
ATOM   1038  O   PHE A 146      -6.388   3.865  -4.523  1.00 93.95           O  
ATOM   1039  CG  PHE A 146      -7.319   0.620  -6.200  1.00 93.95           C  
ATOM   1040  CD1 PHE A 146      -6.223   0.621  -7.054  1.00 93.95           C  
ATOM   1041  CD2 PHE A 146      -7.638  -0.551  -5.524  1.00 93.95           C  
ATOM   1042  CE1 PHE A 146      -5.456  -0.528  -7.232  1.00 93.95           C  
ATOM   1043  CE2 PHE A 146      -6.876  -1.703  -5.697  1.00 93.95           C  
ATOM   1044  CZ  PHE A 146      -5.786  -1.690  -6.552  1.00 93.95           C  
ATOM   1045  N   ASN A 147      -6.283   2.078  -3.119  1.00 94.79           N  
ATOM   1046  CA  ASN A 147      -4.987   2.438  -2.553  1.00 94.79           C  
ATOM   1047  C   ASN A 147      -3.918   1.405  -2.899  1.00 94.79           C  
ATOM   1048  CB  ASN A 147      -5.092   2.605  -1.036  1.00 94.79           C  
ATOM   1049  O   ASN A 147      -4.030   0.238  -2.520  1.00 94.79           O  
ATOM   1050  CG  ASN A 147      -6.173   3.587  -0.630  1.00 94.79           C  
ATOM   1051  ND2 ASN A 147      -6.966   3.217   0.369  1.00 94.79           N  
ATOM   1052  OD1 ASN A 147      -6.294   4.670  -1.209  1.00 94.79           O  
ATOM   1053  N   ILE A 148      -2.870   1.887  -3.644  1.00 94.41           N  
ATOM   1054  CA  ILE A 148      -1.784   1.009  -4.067  1.00 94.41           C  
ATOM   1055  C   ILE A 148      -0.486   1.426  -3.380  1.00 94.41           C  
ATOM   1056  CB  ILE A 148      -1.608   1.027  -5.602  1.00 94.41           C  
ATOM   1057  O   ILE A 148      -0.175   2.617  -3.297  1.00 94.41           O  
ATOM   1058  CG1 ILE A 148      -2.913   0.614  -6.294  1.00 94.41           C  
ATOM   1059  CG2 ILE A 148      -0.452   0.115  -6.024  1.00 94.41           C  
ATOM   1060  CD1 ILE A 148      -2.927   0.875  -7.794  1.00 94.41           C  
ATOM   1061  N   MET A 149       0.206   0.419  -2.871  1.00 95.09           N  
ATOM   1062  CA  MET A 149       1.513   0.656  -2.264  1.00 95.09           C  
ATOM   1063  C   MET A 149       2.623   0.028  -3.099  1.00 95.09           C  
ATOM   1064  CB  MET A 149       1.553   0.102  -0.839  1.00 95.09           C  
ATOM   1065  O   MET A 149       2.515  -1.126  -3.517  1.00 95.09           O  
ATOM   1066  CG  MET A 149       2.867   0.357  -0.118  1.00 95.09           C  
ATOM   1067  SD  MET A 149       2.831  -0.202   1.629  1.00 95.09           S  
ATOM   1068  CE  MET A 149       4.538   0.170   2.119  1.00 95.09           C  
ATOM   1069  N   VAL A 150       3.700   0.803  -3.361  1.00 94.29           N  
ATOM   1070  CA  VAL A 150       4.833   0.306  -4.134  1.00 94.29           C  
ATOM   1071  C   VAL A 150       6.048   0.144  -3.224  1.00 94.29           C  
ATOM   1072  CB  VAL A 150       5.172   1.245  -5.313  1.00 94.29           C  
ATOM   1073  O   VAL A 150       6.411   1.068  -2.492  1.00 94.29           O  
ATOM   1074  CG1 VAL A 150       6.292   0.656  -6.168  1.00 94.29           C  
ATOM   1075  CG2 VAL A 150       3.928   1.505  -6.162  1.00 94.29           C  
ATOM   1076  N   VAL A 151       6.608  -1.099  -3.238  1.00 93.76           N  
ATOM   1077  CA  VAL A 151       7.751  -1.404  -2.385  1.00 93.76           C  
ATOM   1078  C   VAL A 151       8.839  -2.094  -3.204  1.00 93.76           C  
ATOM   1079  CB  VAL A 151       7.345  -2.289  -1.186  1.00 93.76           C  
ATOM   1080  O   VAL A 151       8.543  -2.931  -4.061  1.00 93.76           O  
ATOM   1081  CG1 VAL A 151       8.561  -2.622  -0.323  1.00 93.76           C  
ATOM   1082  CG2 VAL A 151       6.268  -1.596  -0.352  1.00 93.76           C  
ATOM   1083  N   GLY A 152      10.133  -1.724  -2.944  1.00 92.54           N  
ATOM   1084  CA  GLY A 152      11.274  -2.351  -3.592  1.00 92.54           C  
ATOM   1085  C   GLY A 152      12.594  -1.687  -3.248  1.00 92.54           C  
ATOM   1086  O   GLY A 152      12.621  -0.672  -2.549  1.00 92.54           O  
ATOM   1087  N   GLU A 153      13.663  -2.305  -3.629  1.00 90.91           N  
ATOM   1088  CA  GLU A 153      14.999  -1.743  -3.454  1.00 90.91           C  
ATOM   1089  C   GLU A 153      15.132  -0.403  -4.170  1.00 90.91           C  
ATOM   1090  CB  GLU A 153      16.064  -2.719  -3.962  1.00 90.91           C  
ATOM   1091  O   GLU A 153      14.378  -0.113  -5.102  1.00 90.91           O  
ATOM   1092  CG  GLU A 153      16.201  -3.975  -3.115  1.00 90.91           C  
ATOM   1093  CD  GLU A 153      17.308  -4.902  -3.591  1.00 90.91           C  
ATOM   1094  OE1 GLU A 153      17.449  -6.016  -3.036  1.00 90.91           O  
ATOM   1095  OE2 GLU A 153      18.042  -4.511  -4.526  1.00 90.91           O  
ATOM   1096  N   SER A 154      16.108   0.377  -3.677  1.00 89.29           N  
ATOM   1097  CA  SER A 154      16.343   1.679  -4.294  1.00 89.29           C  
ATOM   1098  C   SER A 154      16.902   1.529  -5.705  1.00 89.29           C  
ATOM   1099  CB  SER A 154      17.301   2.511  -3.442  1.00 89.29           C  
ATOM   1100  O   SER A 154      17.698   0.626  -5.970  1.00 89.29           O  
ATOM   1101  OG  SER A 154      17.472   3.805  -3.994  1.00 89.29           O  
ATOM   1102  N   GLY A 155      16.306   2.348  -6.650  1.00 88.99           N  
ATOM   1103  CA  GLY A 155      16.846   2.405  -7.999  1.00 88.99           C  
ATOM   1104  C   GLY A 155      16.198   1.410  -8.943  1.00 88.99           C  
ATOM   1105  O   GLY A 155      16.726   1.137 -10.023  1.00 88.99           O  
ATOM   1106  N   LEU A 156      15.111   0.780  -8.547  1.00 91.28           N  
ATOM   1107  CA  LEU A 156      14.442  -0.197  -9.400  1.00 91.28           C  
ATOM   1108  C   LEU A 156      13.442   0.486 -10.327  1.00 91.28           C  
ATOM   1109  CB  LEU A 156      13.729  -1.252  -8.550  1.00 91.28           C  
ATOM   1110  O   LEU A 156      12.909  -0.143 -11.243  1.00 91.28           O  
ATOM   1111  CG  LEU A 156      14.627  -2.205  -7.759  1.00 91.28           C  
ATOM   1112  CD1 LEU A 156      13.781  -3.191  -6.962  1.00 91.28           C  
ATOM   1113  CD2 LEU A 156      15.579  -2.943  -8.694  1.00 91.28           C  
ATOM   1114  N   GLY A 157      13.261   1.775 -10.114  1.00 90.29           N  
ATOM   1115  CA  GLY A 157      12.349   2.523 -10.964  1.00 90.29           C  
ATOM   1116  C   GLY A 157      10.935   2.578 -10.418  1.00 90.29           C  
ATOM   1117  O   GLY A 157       9.968   2.556 -11.183  1.00 90.29           O  
ATOM   1118  N   LYS A 158      10.667   2.579  -9.133  1.00 90.30           N  
ATOM   1119  CA  LYS A 158       9.365   2.600  -8.471  1.00 90.30           C  
ATOM   1120  C   LYS A 158       8.638   3.916  -8.730  1.00 90.30           C  
ATOM   1121  CB  LYS A 158       9.525   2.375  -6.967  1.00 90.30           C  
ATOM   1122  O   LYS A 158       7.482   3.918  -9.158  1.00 90.30           O  
ATOM   1123  CG  LYS A 158      10.235   1.079  -6.606  1.00 90.30           C  
ATOM   1124  CD  LYS A 158      10.404   0.935  -5.099  1.00 90.30           C  
ATOM   1125  CE  LYS A 158      11.299   2.027  -4.529  1.00 90.30           C  
ATOM   1126  NZ  LYS A 158      12.722   1.850  -4.944  1.00 90.30           N  
ATOM   1127  N   SER A 159       9.371   4.992  -8.488  1.00 88.36           N  
ATOM   1128  CA  SER A 159       8.774   6.302  -8.728  1.00 88.36           C  
ATOM   1129  C   SER A 159       8.522   6.530 -10.214  1.00 88.36           C  
ATOM   1130  CB  SER A 159       9.674   7.409  -8.179  1.00 88.36           C  
ATOM   1131  O   SER A 159       7.494   7.094 -10.595  1.00 88.36           O  
ATOM   1132  OG  SER A 159       9.812   7.295  -6.773  1.00 88.36           O  
ATOM   1133  N   THR A 160       9.441   5.963 -11.004  1.00 90.12           N  
ATOM   1134  CA  THR A 160       9.266   6.054 -12.449  1.00 90.12           C  
ATOM   1135  C   THR A 160       8.054   5.243 -12.899  1.00 90.12           C  
ATOM   1136  CB  THR A 160      10.520   5.564 -13.196  1.00 90.12           C  
ATOM   1137  O   THR A 160       7.298   5.678 -13.771  1.00 90.12           O  
ATOM   1138  CG2 THR A 160      10.371   5.750 -14.703  1.00 90.12           C  
ATOM   1139  OG1 THR A 160      11.659   6.308 -12.745  1.00 90.12           O  
ATOM   1140  N   PHE A 161       7.879   4.078 -12.241  1.00 90.65           N  
ATOM   1141  CA  PHE A 161       6.733   3.236 -12.563  1.00 90.65           C  
ATOM   1142  C   PHE A 161       5.428   3.944 -12.221  1.00 90.65           C  
ATOM   1143  CB  PHE A 161       6.817   1.901 -11.816  1.00 90.65           C  
ATOM   1144  O   PHE A 161       4.474   3.909 -13.001  1.00 90.65           O  
ATOM   1145  CG  PHE A 161       5.613   1.020 -12.009  1.00 90.65           C  
ATOM   1146  CD1 PHE A 161       4.627   0.943 -11.033  1.00 90.65           C  
ATOM   1147  CD2 PHE A 161       5.467   0.268 -13.168  1.00 90.65           C  
ATOM   1148  CE1 PHE A 161       3.511   0.128 -11.210  1.00 90.65           C  
ATOM   1149  CE2 PHE A 161       4.355  -0.548 -13.351  1.00 90.65           C  
ATOM   1150  CZ  PHE A 161       3.379  -0.618 -12.371  1.00 90.65           C  
ATOM   1151  N   VAL A 162       5.399   4.537 -11.052  1.00 88.85           N  
ATOM   1152  CA  VAL A 162       4.205   5.256 -10.619  1.00 88.85           C  
ATOM   1153  C   VAL A 162       3.885   6.372 -11.610  1.00 88.85           C  
ATOM   1154  CB  VAL A 162       4.377   5.838  -9.198  1.00 88.85           C  
ATOM   1155  O   VAL A 162       2.728   6.556 -11.996  1.00 88.85           O  
ATOM   1156  CG1 VAL A 162       3.200   6.744  -8.839  1.00 88.85           C  
ATOM   1157  CG2 VAL A 162       4.521   4.713  -8.175  1.00 88.85           C  
ATOM   1158  N   ASN A 163       4.879   7.028 -12.094  1.00 85.45           N  
ATOM   1159  CA  ASN A 163       4.693   8.091 -13.075  1.00 85.45           C  
ATOM   1160  C   ASN A 163       4.193   7.542 -14.408  1.00 85.45           C  
ATOM   1161  CB  ASN A 163       5.995   8.869 -13.277  1.00 85.45           C  
ATOM   1162  O   ASN A 163       3.341   8.153 -15.055  1.00 85.45           O  
ATOM   1163  CG  ASN A 163       6.372   9.701 -12.067  1.00 85.45           C  
ATOM   1164  ND2 ASN A 163       7.656  10.012 -11.938  1.00 85.45           N  
ATOM   1165  OD1 ASN A 163       5.516  10.060 -11.254  1.00 85.45           O  
ATOM   1166  N   THR A 164       4.695   6.351 -14.728  1.00 86.29           N  
ATOM   1167  CA  THR A 164       4.310   5.701 -15.976  1.00 86.29           C  
ATOM   1168  C   THR A 164       2.879   5.179 -15.895  1.00 86.29           C  
ATOM   1169  CB  THR A 164       5.264   4.542 -16.320  1.00 86.29           C  
ATOM   1170  O   THR A 164       2.126   5.262 -16.867  1.00 86.29           O  
ATOM   1171  CG2 THR A 164       4.892   3.900 -17.652  1.00 86.29           C  
ATOM   1172  OG1 THR A 164       6.605   5.043 -16.401  1.00 86.29           O  
ATOM   1173  N   LEU A 165       2.448   4.609 -14.786  1.00 84.37           N  
ATOM   1174  CA  LEU A 165       1.119   4.038 -14.598  1.00 84.37           C  
ATOM   1175  C   LEU A 165       0.042   5.108 -14.740  1.00 84.37           C  
ATOM   1176  CB  LEU A 165       1.012   3.369 -13.225  1.00 84.37           C  
ATOM   1177  O   LEU A 165      -0.976   4.887 -15.401  1.00 84.37           O  
ATOM   1178  CG  LEU A 165      -0.294   2.630 -12.931  1.00 84.37           C  
ATOM   1179  CD1 LEU A 165      -0.460   1.448 -13.881  1.00 84.37           C  
ATOM   1180  CD2 LEU A 165      -0.330   2.164 -11.479  1.00 84.37           C  
ATOM   1181  N   PHE A 166       0.422   6.358 -14.349  1.00 78.46           N  
ATOM   1182  CA  PHE A 166      -0.637   7.360 -14.322  1.00 78.46           C  
ATOM   1183  C   PHE A 166      -0.361   8.467 -15.334  1.00 78.46           C  
ATOM   1184  CB  PHE A 166      -0.781   7.956 -12.918  1.00 78.46           C  
ATOM   1185  O   PHE A 166      -1.089   9.460 -15.388  1.00 78.46           O  
ATOM   1186  CG  PHE A 166      -1.172   6.950 -11.870  1.00 78.46           C  
ATOM   1187  CD1 PHE A 166      -2.435   6.371 -11.879  1.00 78.46           C  
ATOM   1188  CD2 PHE A 166      -0.276   6.584 -10.874  1.00 78.46           C  
ATOM   1189  CE1 PHE A 166      -2.800   5.440 -10.909  1.00 78.46           C  
ATOM   1190  CE2 PHE A 166      -0.634   5.654  -9.901  1.00 78.46           C  
ATOM   1191  CZ  PHE A 166      -1.897   5.084  -9.920  1.00 78.46           C  
ATOM   1192  N   ASN A 167       0.563   8.196 -16.185  1.00 72.61           N  
ATOM   1193  CA  ASN A 167       0.912   9.163 -17.221  1.00 72.61           C  
ATOM   1194  C   ASN A 167       1.143  10.553 -16.635  1.00 72.61           C  
ATOM   1195  CB  ASN A 167      -0.175   9.214 -18.296  1.00 72.61           C  
ATOM   1196  O   ASN A 167       0.739  11.556 -17.226  1.00 72.61           O  
ATOM   1197  CG  ASN A 167      -0.188   7.977 -19.173  1.00 72.61           C  
ATOM   1198  ND2 ASN A 167      -0.065   8.176 -20.480  1.00 72.61           N  
ATOM   1199  OD1 ASN A 167      -0.308   6.853 -18.680  1.00 72.61           O  
ATOM   1200  N   THR A 168       1.561  10.638 -15.351  1.00 63.32           N  
ATOM   1201  CA  THR A 168       1.819  11.924 -14.711  1.00 63.32           C  
ATOM   1202  C   THR A 168       3.291  12.055 -14.334  1.00 63.32           C  
ATOM   1203  CB  THR A 168       0.946  12.108 -13.456  1.00 63.32           C  
ATOM   1204  O   THR A 168       3.972  11.052 -14.109  1.00 63.32           O  
ATOM   1205  CG2 THR A 168      -0.537  12.116 -13.813  1.00 63.32           C  
ATOM   1206  OG1 THR A 168       1.201  11.034 -12.542  1.00 63.32           O  
ATOM   1207  N   ASN A 169       3.958  13.225 -14.737  1.00 55.78           N  
ATOM   1208  CA  ASN A 169       5.315  13.593 -14.348  1.00 55.78           C  
ATOM   1209  C   ASN A 169       5.364  14.124 -12.918  1.00 55.78           C  
ATOM   1210  CB  ASN A 169       5.890  14.627 -15.318  1.00 55.78           C  
ATOM   1211  O   ASN A 169       5.229  15.328 -12.694  1.00 55.78           O  
ATOM   1212  CG  ASN A 169       6.137  14.057 -16.701  1.00 55.78           C  
ATOM   1213  ND2 ASN A 169       5.816  14.833 -17.729  1.00 55.78           N  
ATOM   1214  OD1 ASN A 169       6.612  12.927 -16.844  1.00 55.78           O  
ATOM   1215  N   LEU A 170       4.953  13.389 -11.848  1.00 50.92           N  
ATOM   1216  CA  LEU A 170       4.856  13.890 -10.482  1.00 50.92           C  
ATOM   1217  C   LEU A 170       6.236  14.225  -9.925  1.00 50.92           C  
ATOM   1218  CB  LEU A 170       4.165  12.862  -9.582  1.00 50.92           C  
ATOM   1219  O   LEU A 170       6.382  15.163  -9.139  1.00 50.92           O  
ATOM   1220  CG  LEU A 170       2.695  12.570  -9.890  1.00 50.92           C  
ATOM   1221  CD1 LEU A 170       2.203  11.393  -9.055  1.00 50.92           C  
ATOM   1222  CD2 LEU A 170       1.840  13.807  -9.638  1.00 50.92           C  
ATOM   1223  N   SER A 171       7.270  13.348 -10.294  1.00 50.63           N  
ATOM   1224  CA  SER A 171       8.559  13.558  -9.642  1.00 50.63           C  
ATOM   1225  C   SER A 171       9.145  14.919 -10.003  1.00 50.63           C  
ATOM   1226  CB  SER A 171       9.542  12.452 -10.027  1.00 50.63           C  
ATOM   1227  O   SER A 171       9.814  15.550  -9.182  1.00 50.63           O  
ATOM   1228  OG  SER A 171       9.742  12.423 -11.430  1.00 50.63           O  
ATOM   1229  N   ARG A 172       8.526  15.631 -11.027  1.00 46.26           N  
ATOM   1230  CA  ARG A 172       9.115  16.905 -11.428  1.00 46.26           C  
ATOM   1231  C   ARG A 172       8.333  18.077 -10.847  1.00 46.26           C  
ATOM   1232  CB  ARG A 172       9.171  17.016 -12.953  1.00 46.26           C  
ATOM   1233  O   ARG A 172       8.910  19.120 -10.532  1.00 46.26           O  
ATOM   1234  CG  ARG A 172      10.279  16.193 -13.591  1.00 46.26           C  
ATOM   1235  CD  ARG A 172      10.271  16.317 -15.108  1.00 46.26           C  
ATOM   1236  NE  ARG A 172      11.605  16.598 -15.633  1.00 46.26           N  
ATOM   1237  NH1 ARG A 172      11.592  14.870 -17.165  1.00 46.26           N  
ATOM   1238  NH2 ARG A 172      13.417  16.247 -16.999  1.00 46.26           N  
ATOM   1239  CZ  ARG A 172      12.201  15.904 -16.598  1.00 46.26           C  
ATOM   1240  N   GLU A 173       7.121  17.762 -10.369  1.00 44.17           N  
ATOM   1241  CA  GLU A 173       6.326  18.914  -9.955  1.00 44.17           C  
ATOM   1242  C   GLU A 173       6.647  19.319  -8.519  1.00 44.17           C  
ATOM   1243  CB  GLU A 173       4.831  18.614 -10.096  1.00 44.17           C  
ATOM   1244  O   GLU A 173       6.612  20.503  -8.180  1.00 44.17           O  
ATOM   1245  CG  GLU A 173       3.954  19.858 -10.118  1.00 44.17           C  
ATOM   1246  CD  GLU A 173       2.638  19.650 -10.850  1.00 44.17           C  
ATOM   1247  OE1 GLU A 173       1.980  20.652 -11.212  1.00 44.17           O  
ATOM   1248  OE2 GLU A 173       2.261  18.476 -11.063  1.00 44.17           O  
ATOM   1249  N   THR A 174       7.347  18.415  -7.747  1.00 41.19           N  
ATOM   1250  CA  THR A 174       7.621  18.843  -6.379  1.00 41.19           C  
ATOM   1251  C   THR A 174       8.912  19.655  -6.315  1.00 41.19           C  
ATOM   1252  CB  THR A 174       7.722  17.637  -5.427  1.00 41.19           C  
ATOM   1253  O   THR A 174       9.042  20.558  -5.487  1.00 41.19           O  
ATOM   1254  CG2 THR A 174       6.765  17.785  -4.248  1.00 41.19           C  
ATOM   1255  OG1 THR A 174       7.397  16.440  -6.144  1.00 41.19           O  
ATOM   1256  N   THR A 175       9.700  19.754  -7.412  1.00 38.85           N  
ATOM   1257  CA  THR A 175      10.897  20.574  -7.259  1.00 38.85           C  
ATOM   1258  C   THR A 175      10.768  21.872  -8.051  1.00 38.85           C  
ATOM   1259  CB  THR A 175      12.157  19.814  -7.715  1.00 38.85           C  
ATOM   1260  O   THR A 175      11.413  22.871  -7.725  1.00 38.85           O  
ATOM   1261  CG2 THR A 175      12.605  18.808  -6.660  1.00 38.85           C  
ATOM   1262  OG1 THR A 175      11.872  19.116  -8.934  1.00 38.85           O  
ATOM   1263  N   HIS A 176       9.609  22.226  -8.587  1.00 40.52           N  
ATOM   1264  CA  HIS A 176       9.611  23.584  -9.118  1.00 40.52           C  
ATOM   1265  C   HIS A 176       8.541  24.440  -8.447  1.00 40.52           C  
ATOM   1266  CB  HIS A 176       9.396  23.568 -10.632  1.00 40.52           C  
ATOM   1267  O   HIS A 176       8.349  25.602  -8.813  1.00 40.52           O  
ATOM   1268  CG  HIS A 176      10.632  23.245 -11.410  1.00 40.52           C  
ATOM   1269  CD2 HIS A 176      10.904  22.232 -12.266  1.00 40.52           C  
ATOM   1270  ND1 HIS A 176      11.773  24.015 -11.347  1.00 40.52           N  
ATOM   1271  CE1 HIS A 176      12.696  23.488 -12.134  1.00 40.52           C  
ATOM   1272  NE2 HIS A 176      12.194  22.405 -12.703  1.00 40.52           N  
ATOM   1273  N   LYS A 177       8.102  24.242  -7.180  1.00 32.38           N  
ATOM   1274  CA  LYS A 177       7.381  25.355  -6.568  1.00 32.38           C  
ATOM   1275  C   LYS A 177       8.125  25.885  -5.345  1.00 32.38           C  
ATOM   1276  CB  LYS A 177       5.966  24.927  -6.176  1.00 32.38           C  
ATOM   1277  O   LYS A 177       7.627  26.768  -4.644  1.00 32.38           O  
ATOM   1278  CG  LYS A 177       4.974  24.941  -7.329  1.00 32.38           C  
ATOM   1279  CD  LYS A 177       3.558  24.645  -6.851  1.00 32.38           C  
ATOM   1280  CE  LYS A 177       2.561  24.671  -8.003  1.00 32.38           C  
ATOM   1281  NZ  LYS A 177       1.175  24.357  -7.543  1.00 32.38           N  
ATOM   1282  N   THR A 178       9.489  25.850  -5.334  1.00 36.59           N  
ATOM   1283  CA  THR A 178      10.100  26.842  -4.455  1.00 36.59           C  
ATOM   1284  C   THR A 178      10.981  27.800  -5.251  1.00 36.59           C  
ATOM   1285  CB  THR A 178      10.935  26.170  -3.349  1.00 36.59           C  
ATOM   1286  O   THR A 178      11.972  27.383  -5.856  1.00 36.59           O  
ATOM   1287  CG2 THR A 178      10.977  27.033  -2.092  1.00 36.59           C  
ATOM   1288  OG1 THR A 178      10.354  24.901  -3.025  1.00 36.59           O  
ATOM   1289  N   GLU A 179      10.489  28.393  -6.314  1.00 35.73           N  
ATOM   1290  CA  GLU A 179      11.197  29.644  -6.569  1.00 35.73           C  
ATOM   1291  C   GLU A 179      10.225  30.814  -6.692  1.00 35.73           C  
ATOM   1292  CB  GLU A 179      12.047  29.532  -7.838  1.00 35.73           C  
ATOM   1293  O   GLU A 179       9.321  30.791  -7.531  1.00 35.73           O  
ATOM   1294  CG  GLU A 179      13.168  28.507  -7.738  1.00 35.73           C  
ATOM   1295  CD  GLU A 179      14.255  28.703  -8.783  1.00 35.73           C  
ATOM   1296  OE1 GLU A 179      15.309  28.034  -8.694  1.00 35.73           O  
ATOM   1297  OE2 GLU A 179      14.050  29.532  -9.697  1.00 35.73           O  
ATOM   1298  N   ASP A 180       9.529  31.257  -5.681  1.00 34.08           N  
ATOM   1299  CA  ASP A 180       9.407  32.669  -5.331  1.00 34.08           C  
ATOM   1300  C   ASP A 180      10.604  33.467  -5.844  1.00 34.08           C  
ATOM   1301  CB  ASP A 180       9.272  32.837  -3.817  1.00 34.08           C  
ATOM   1302  O   ASP A 180      11.742  33.212  -5.446  1.00 34.08           O  
ATOM   1303  CG  ASP A 180       7.923  32.382  -3.287  1.00 34.08           C  
ATOM   1304  OD1 ASP A 180       6.925  32.433  -4.038  1.00 34.08           O  
ATOM   1305  OD2 ASP A 180       7.858  31.971  -2.108  1.00 34.08           O  
ATOM   1306  N   TYR A 181      10.775  33.724  -7.211  1.00 33.63           N  
ATOM   1307  CA  TYR A 181      11.165  35.024  -7.746  1.00 33.63           C  
ATOM   1308  C   TYR A 181      10.865  35.113  -9.237  1.00 33.63           C  
ATOM   1309  CB  TYR A 181      12.654  35.284  -7.496  1.00 33.63           C  
ATOM   1310  O   TYR A 181      11.312  34.270 -10.018  1.00 33.63           O  
ATOM   1311  CG  TYR A 181      12.966  35.715  -6.084  1.00 33.63           C  
ATOM   1312  CD1 TYR A 181      12.777  37.035  -5.680  1.00 33.63           C  
ATOM   1313  CD2 TYR A 181      13.453  34.805  -5.152  1.00 33.63           C  
ATOM   1314  CE1 TYR A 181      13.065  37.438  -4.381  1.00 33.63           C  
ATOM   1315  CE2 TYR A 181      13.745  35.197  -3.849  1.00 33.63           C  
ATOM   1316  OH  TYR A 181      13.835  36.906  -2.186  1.00 33.63           O  
ATOM   1317  CZ  TYR A 181      13.548  36.513  -3.474  1.00 33.63           C  
ATOM   1318  N   PRO A 182       9.840  35.839  -9.683  1.00 36.13           N  
ATOM   1319  CA  PRO A 182       9.597  36.259 -11.065  1.00 36.13           C  
ATOM   1320  C   PRO A 182      10.555  37.355 -11.526  1.00 36.13           C  
ATOM   1321  CB  PRO A 182       8.156  36.773 -11.030  1.00 36.13           C  
ATOM   1322  O   PRO A 182      10.790  38.322 -10.797  1.00 36.13           O  
ATOM   1323  CG  PRO A 182       7.862  36.986  -9.580  1.00 36.13           C  
ATOM   1324  CD  PRO A 182       9.066  36.573  -8.783  1.00 36.13           C  
ATOM   1325  N   SER A 183      11.723  37.058 -12.055  1.00 33.21           N  
ATOM   1326  CA  SER A 183      12.442  38.164 -12.680  1.00 33.21           C  
ATOM   1327  C   SER A 183      12.120  38.262 -14.167  1.00 33.21           C  
ATOM   1328  CB  SER A 183      13.950  38.000 -12.486  1.00 33.21           C  
ATOM   1329  O   SER A 183      12.273  37.288 -14.907  1.00 33.21           O  
ATOM   1330  OG  SER A 183      14.379  36.726 -12.933  1.00 33.21           O  
ATOM   1331  N   ASP A 184      11.010  38.783 -14.585  1.00 31.78           N  
ATOM   1332  CA  ASP A 184      10.863  39.804 -15.618  1.00 31.78           C  
ATOM   1333  C   ASP A 184      12.022  40.797 -15.578  1.00 31.78           C  
ATOM   1334  CB  ASP A 184       9.532  40.543 -15.457  1.00 31.78           C  
ATOM   1335  O   ASP A 184      12.198  41.515 -14.592  1.00 31.78           O  
ATOM   1336  CG  ASP A 184       8.326  39.638 -15.641  1.00 31.78           C  
ATOM   1337  OD1 ASP A 184       8.387  38.701 -16.465  1.00 31.78           O  
ATOM   1338  OD2 ASP A 184       7.305  39.868 -14.958  1.00 31.78           O  
ATOM   1339  N   GLN A 185      13.188  40.525 -16.079  1.00 28.06           N  
ATOM   1340  CA  GLN A 185      14.066  41.561 -16.612  1.00 28.06           C  
ATOM   1341  C   GLN A 185      14.778  41.082 -17.874  1.00 28.06           C  
ATOM   1342  CB  GLN A 185      15.093  41.988 -15.561  1.00 28.06           C  
ATOM   1343  O   GLN A 185      15.431  40.037 -17.867  1.00 28.06           O  
ATOM   1344  CG  GLN A 185      15.204  43.497 -15.389  1.00 28.06           C  
ATOM   1345  CD  GLN A 185      16.037  43.890 -14.183  1.00 28.06           C  
ATOM   1346  NE2 GLN A 185      15.781  45.079 -13.648  1.00 28.06           N  
ATOM   1347  OE1 GLN A 185      16.902  43.131 -13.736  1.00 28.06           O  
ATOM   1348  N   GLU A 186      14.176  41.238 -19.041  1.00 32.18           N  
ATOM   1349  CA  GLU A 186      14.473  42.103 -20.179  1.00 32.18           C  
ATOM   1350  C   GLU A 186      15.853  42.740 -20.042  1.00 32.18           C  
ATOM   1351  CB  GLU A 186      13.404  43.190 -20.321  1.00 32.18           C  
ATOM   1352  O   GLU A 186      16.185  43.297 -18.993  1.00 32.18           O  
ATOM   1353  CG  GLU A 186      12.552  43.053 -21.575  1.00 32.18           C  
ATOM   1354  CD  GLU A 186      11.388  44.030 -21.619  1.00 32.18           C  
ATOM   1355  OE1 GLU A 186      10.610  44.004 -22.599  1.00 32.18           O  
ATOM   1356  OE2 GLU A 186      11.254  44.830 -20.665  1.00 32.18           O  
ATOM   1357  N   SER A 187      16.926  42.279 -20.781  1.00 32.28           N  
ATOM   1358  CA  SER A 187      17.886  43.026 -21.587  1.00 32.28           C  
ATOM   1359  C   SER A 187      19.250  42.344 -21.597  1.00 32.28           C  
ATOM   1360  CB  SER A 187      18.026  44.457 -21.065  1.00 32.28           C  
ATOM   1361  O   SER A 187      19.716  41.862 -20.563  1.00 32.28           O  
ATOM   1362  OG  SER A 187      18.042  44.476 -19.648  1.00 32.28           O  
ATOM   1363  N   ALA A 188      19.739  41.692 -22.741  1.00 31.91           N  
ATOM   1364  CA  ALA A 188      20.926  42.120 -23.476  1.00 31.91           C  
ATOM   1365  C   ALA A 188      22.029  41.068 -23.398  1.00 31.91           C  
ATOM   1366  CB  ALA A 188      21.431  43.457 -22.939  1.00 31.91           C  
ATOM   1367  O   ALA A 188      22.339  40.565 -22.315  1.00 31.91           O  
ATOM   1368  N   GLU A 189      22.157  40.179 -24.432  1.00 29.68           N  
ATOM   1369  CA  GLU A 189      23.328  39.944 -25.272  1.00 29.68           C  
ATOM   1370  C   GLU A 189      24.589  39.782 -24.428  1.00 29.68           C  
ATOM   1371  CB  GLU A 189      23.509  41.086 -26.275  1.00 29.68           C  
ATOM   1372  O   GLU A 189      25.032  40.731 -23.776  1.00 29.68           O  
ATOM   1373  CG  GLU A 189      22.502  41.068 -27.416  1.00 29.68           C  
ATOM   1374  CD  GLU A 189      22.571  42.305 -28.297  1.00 29.68           C  
ATOM   1375  OE1 GLU A 189      21.775  42.412 -29.257  1.00 29.68           O  
ATOM   1376  OE2 GLU A 189      23.430  43.174 -28.026  1.00 29.68           O  
ATOM   1377  N   GLY A 190      24.948  38.622 -23.967  1.00 30.76           N  
ATOM   1378  CA  GLY A 190      26.296  38.200 -23.622  1.00 30.76           C  
ATOM   1379  C   GLY A 190      26.390  36.725 -23.279  1.00 30.76           C  
ATOM   1380  O   GLY A 190      25.546  36.196 -22.554  1.00 30.76           O  
ATOM   1381  N   GLN A 191      26.549  35.826 -24.272  1.00 28.48           N  
ATOM   1382  CA  GLN A 191      27.649  34.879 -24.425  1.00 28.48           C  
ATOM   1383  C   GLN A 191      27.757  33.960 -23.212  1.00 28.48           C  
ATOM   1384  CB  GLN A 191      28.969  35.620 -24.642  1.00 28.48           C  
ATOM   1385  O   GLN A 191      27.844  34.430 -22.076  1.00 28.48           O  
ATOM   1386  CG  GLN A 191      29.066  36.325 -25.988  1.00 28.48           C  
ATOM   1387  CD  GLN A 191      30.480  36.761 -26.322  1.00 28.48           C  
ATOM   1388  NE2 GLN A 191      30.642  37.423 -27.463  1.00 28.48           N  
ATOM   1389  OE1 GLN A 191      31.419  36.507 -25.561  1.00 28.48           O  
ATOM   1390  N   GLY A 192      27.006  32.874 -23.210  1.00 30.79           N  
ATOM   1391  CA  GLY A 192      27.401  31.539 -22.791  1.00 30.79           C  
ATOM   1392  C   GLY A 192      26.472  30.941 -21.751  1.00 30.79           C  
ATOM   1393  O   GLY A 192      26.576  31.255 -20.564  1.00 30.79           O  
ATOM   1394  N   LYS A 193      25.192  30.908 -22.024  1.00 33.73           N  
ATOM   1395  CA  LYS A 193      24.225  30.178 -21.209  1.00 33.73           C  
ATOM   1396  C   LYS A 193      24.435  28.671 -21.326  1.00 33.73           C  
ATOM   1397  CB  LYS A 193      22.797  30.541 -21.616  1.00 33.73           C  
ATOM   1398  O   LYS A 193      24.420  28.120 -22.429  1.00 33.73           O  
ATOM   1399  CG  LYS A 193      22.325  31.886 -21.085  1.00 33.73           C  
ATOM   1400  CD  LYS A 193      20.831  32.084 -21.312  1.00 33.73           C  
ATOM   1401  CE  LYS A 193      20.358  33.431 -20.781  1.00 33.73           C  
ATOM   1402  NZ  LYS A 193      18.893  33.626 -20.993  1.00 33.73           N  
ATOM   1403  N   GLU A 194      25.665  28.219 -20.963  1.00 29.94           N  
ATOM   1404  CA  GLU A 194      25.907  26.861 -20.485  1.00 29.94           C  
ATOM   1405  C   GLU A 194      24.596  26.109 -20.272  1.00 29.94           C  
ATOM   1406  CB  GLU A 194      26.717  26.885 -19.186  1.00 29.94           C  
ATOM   1407  O   GLU A 194      23.695  26.603 -19.591  1.00 29.94           O  
ATOM   1408  CG  GLU A 194      28.205  27.129 -19.394  1.00 29.94           C  
ATOM   1409  CD  GLU A 194      29.017  27.010 -18.114  1.00 29.94           C  
ATOM   1410  OE1 GLU A 194      30.259  27.157 -18.167  1.00 29.94           O  
ATOM   1411  OE2 GLU A 194      28.405  26.768 -17.049  1.00 29.94           O  
ATOM   1412  N   TYR A 195      23.893  25.749 -21.312  1.00 32.06           N  
ATOM   1413  CA  TYR A 195      23.050  24.559 -21.342  1.00 32.06           C  
ATOM   1414  C   TYR A 195      23.109  23.814 -20.014  1.00 32.06           C  
ATOM   1415  CB  TYR A 195      23.474  23.628 -22.482  1.00 32.06           C  
ATOM   1416  O   TYR A 195      24.194  23.486 -19.527  1.00 32.06           O  
ATOM   1417  CG  TYR A 195      23.168  24.172 -23.856  1.00 32.06           C  
ATOM   1418  CD1 TYR A 195      21.901  24.031 -24.416  1.00 32.06           C  
ATOM   1419  CD2 TYR A 195      24.145  24.828 -24.597  1.00 32.06           C  
ATOM   1420  CE1 TYR A 195      21.614  24.529 -25.683  1.00 32.06           C  
ATOM   1421  CE2 TYR A 195      23.871  25.330 -25.865  1.00 32.06           C  
ATOM   1422  OH  TYR A 195      22.327  25.671 -27.653  1.00 32.06           O  
ATOM   1423  CZ  TYR A 195      22.604  25.176 -26.398  1.00 32.06           C  
ATOM   1424  N   PRO A 196      22.351  24.164 -18.968  1.00 42.06           N  
ATOM   1425  CA  PRO A 196      22.577  23.156 -17.929  1.00 42.06           C  
ATOM   1426  C   PRO A 196      22.450  21.728 -18.455  1.00 42.06           C  
ATOM   1427  CB  PRO A 196      21.484  23.458 -16.901  1.00 42.06           C  
ATOM   1428  O   PRO A 196      21.600  21.453 -19.306  1.00 42.06           O  
ATOM   1429  CG  PRO A 196      20.502  24.318 -17.629  1.00 42.06           C  
ATOM   1430  CD  PRO A 196      21.023  24.568 -19.015  1.00 42.06           C  
ATOM   1431  N   SER A 197      23.405  21.210 -19.136  1.00 35.50           N  
ATOM   1432  CA  SER A 197      23.647  19.779 -19.292  1.00 35.50           C  
ATOM   1433  C   SER A 197      22.544  18.957 -18.634  1.00 35.50           C  
ATOM   1434  CB  SER A 197      25.003  19.397 -18.697  1.00 35.50           C  
ATOM   1435  O   SER A 197      22.215  19.172 -17.465  1.00 35.50           O  
ATOM   1436  OG  SER A 197      25.638  18.407 -19.488  1.00 35.50           O  
ATOM   1437  N   PRO A 198      21.356  18.622 -19.332  1.00 47.54           N  
ATOM   1438  CA  PRO A 198      20.397  17.699 -18.721  1.00 47.54           C  
ATOM   1439  C   PRO A 198      21.052  16.416 -18.215  1.00 47.54           C  
ATOM   1440  CB  PRO A 198      19.419  17.401 -19.860  1.00 47.54           C  
ATOM   1441  O   PRO A 198      20.365  15.420 -17.977  1.00 47.54           O  
ATOM   1442  CG  PRO A 198      20.192  17.680 -21.109  1.00 47.54           C  
ATOM   1443  CD  PRO A 198      21.575  18.121 -20.725  1.00 47.54           C  
ATOM   1444  N   SER A 199      22.251  16.425 -17.557  1.00 35.46           N  
ATOM   1445  CA  SER A 199      22.805  15.135 -17.157  1.00 35.46           C  
ATOM   1446  C   SER A 199      22.559  14.863 -15.677  1.00 35.46           C  
ATOM   1447  CB  SER A 199      24.304  15.081 -17.453  1.00 35.46           C  
ATOM   1448  O   SER A 199      22.722  15.754 -14.841  1.00 35.46           O  
ATOM   1449  OG  SER A 199      24.986  16.129 -16.786  1.00 35.46           O  
ATOM   1450  N   HIS A 200      21.288  14.671 -15.099  1.00 42.35           N  
ATOM   1451  CA  HIS A 200      20.972  13.677 -14.081  1.00 42.35           C  
ATOM   1452  C   HIS A 200      20.274  14.315 -12.885  1.00 42.35           C  
ATOM   1453  CB  HIS A 200      22.242  12.956 -13.624  1.00 42.35           C  
ATOM   1454  O   HIS A 200      20.927  14.906 -12.022  1.00 42.35           O  
ATOM   1455  CG  HIS A 200      22.595  11.771 -14.466  1.00 42.35           C  
ATOM   1456  CD2 HIS A 200      22.832  11.664 -15.795  1.00 42.35           C  
ATOM   1457  ND1 HIS A 200      22.738  10.504 -13.945  1.00 42.35           N  
ATOM   1458  CE1 HIS A 200      23.049   9.666 -14.920  1.00 42.35           C  
ATOM   1459  NE2 HIS A 200      23.112  10.345 -16.053  1.00 42.35           N  
ATOM   1460  N   GLU A 201      19.383  15.313 -13.093  1.00 44.83           N  
ATOM   1461  CA  GLU A 201      18.643  15.639 -11.878  1.00 44.83           C  
ATOM   1462  C   GLU A 201      18.126  14.377 -11.191  1.00 44.83           C  
ATOM   1463  CB  GLU A 201      17.478  16.580 -12.193  1.00 44.83           C  
ATOM   1464  O   GLU A 201      17.370  13.606 -11.786  1.00 44.83           O  
ATOM   1465  CG  GLU A 201      17.692  18.007 -11.710  1.00 44.83           C  
ATOM   1466  CD  GLU A 201      16.627  18.974 -12.203  1.00 44.83           C  
ATOM   1467  OE1 GLU A 201      16.783  20.201 -12.006  1.00 44.83           O  
ATOM   1468  OE2 GLU A 201      15.628  18.501 -12.790  1.00 44.83           O  
ATOM   1469  N   ARG A 202      18.973  13.506 -10.745  1.00 49.68           N  
ATOM   1470  CA  ARG A 202      18.710  12.353  -9.891  1.00 49.68           C  
ATOM   1471  C   ARG A 202      17.371  12.496  -9.175  1.00 49.68           C  
ATOM   1472  CB  ARG A 202      19.834  12.173  -8.868  1.00 49.68           C  
ATOM   1473  O   ARG A 202      17.056  13.562  -8.642  1.00 49.68           O  
ATOM   1474  CG  ARG A 202      19.922  10.770  -8.290  1.00 49.68           C  
ATOM   1475  CD  ARG A 202      21.181  10.582  -7.455  1.00 49.68           C  
ATOM   1476  NE  ARG A 202      21.268   9.231  -6.907  1.00 49.68           N  
ATOM   1477  NH1 ARG A 202      23.483   8.917  -7.486  1.00 49.68           N  
ATOM   1478  NH2 ARG A 202      22.328   7.256  -6.407  1.00 49.68           N  
ATOM   1479  CZ  ARG A 202      22.360   8.471  -6.935  1.00 49.68           C  
ATOM   1480  N   ILE A 203      16.249  12.009  -9.750  1.00 59.62           N  
ATOM   1481  CA  ILE A 203      15.007  11.865  -8.999  1.00 59.62           C  
ATOM   1482  C   ILE A 203      15.316  11.756  -7.507  1.00 59.62           C  
ATOM   1483  CB  ILE A 203      14.201  10.634  -9.470  1.00 59.62           C  
ATOM   1484  O   ILE A 203      16.119  10.917  -7.093  1.00 59.62           O  
ATOM   1485  CG1 ILE A 203      13.961  10.700 -10.983  1.00 59.62           C  
ATOM   1486  CG2 ILE A 203      12.875  10.533  -8.710  1.00 59.62           C  
ATOM   1487  CD1 ILE A 203      13.466   9.394 -11.589  1.00 59.62           C  
ATOM   1488  N   PRO A 204      15.084  12.883  -6.658  1.00 60.58           N  
ATOM   1489  CA  PRO A 204      15.328  12.865  -5.214  1.00 60.58           C  
ATOM   1490  C   PRO A 204      14.883  11.561  -4.557  1.00 60.58           C  
ATOM   1491  CB  PRO A 204      14.498  14.045  -4.702  1.00 60.58           C  
ATOM   1492  O   PRO A 204      13.904  10.948  -4.992  1.00 60.58           O  
ATOM   1493  CG  PRO A 204      13.508  14.316  -5.788  1.00 60.58           C  
ATOM   1494  CD  PRO A 204      14.040  13.747  -7.072  1.00 60.58           C  
ATOM   1495  N   LYS A 205      15.814  10.893  -3.900  1.00 63.73           N  
ATOM   1496  CA  LYS A 205      15.600   9.686  -3.107  1.00 63.73           C  
ATOM   1497  C   LYS A 205      14.443   9.869  -2.129  1.00 63.73           C  
ATOM   1498  CB  LYS A 205      16.873   9.311  -2.347  1.00 63.73           C  
ATOM   1499  O   LYS A 205      14.319  10.919  -1.494  1.00 63.73           O  
ATOM   1500  CG  LYS A 205      18.010   8.839  -3.241  1.00 63.73           C  
ATOM   1501  CD  LYS A 205      19.214   8.389  -2.423  1.00 63.73           C  
ATOM   1502  CE  LYS A 205      20.375   7.973  -3.317  1.00 63.73           C  
ATOM   1503  NZ  LYS A 205      21.545   7.497  -2.520  1.00 63.73           N  
ATOM   1504  N   THR A 206      13.331   9.093  -2.363  1.00 67.01           N  
ATOM   1505  CA  THR A 206      12.190   9.092  -1.454  1.00 67.01           C  
ATOM   1506  C   THR A 206      12.622   8.698  -0.045  1.00 67.01           C  
ATOM   1507  CB  THR A 206      11.088   8.134  -1.943  1.00 67.01           C  
ATOM   1508  O   THR A 206      13.085   7.577   0.178  1.00 67.01           O  
ATOM   1509  CG2 THR A 206       9.813   8.299  -1.123  1.00 67.01           C  
ATOM   1510  OG1 THR A 206      10.797   8.411  -3.318  1.00 67.01           O  
ATOM   1511  N   VAL A 207      12.780   9.634   0.961  1.00 71.32           N  
ATOM   1512  CA  VAL A 207      13.299   9.400   2.304  1.00 71.32           C  
ATOM   1513  C   VAL A 207      12.163   8.972   3.230  1.00 71.32           C  
ATOM   1514  CB  VAL A 207      14.001  10.656   2.868  1.00 71.32           C  
ATOM   1515  O   VAL A 207      12.358   8.138   4.117  1.00 71.32           O  
ATOM   1516  CG1 VAL A 207      14.519  10.397   4.281  1.00 71.32           C  
ATOM   1517  CG2 VAL A 207      15.142  11.087   1.948  1.00 71.32           C  
ATOM   1518  N   GLU A 208      10.887   9.477   2.815  1.00 79.22           N  
ATOM   1519  CA  GLU A 208       9.711   9.168   3.623  1.00 79.22           C  
ATOM   1520  C   GLU A 208       8.595   8.575   2.768  1.00 79.22           C  
ATOM   1521  CB  GLU A 208       9.211  10.421   4.346  1.00 79.22           C  
ATOM   1522  O   GLU A 208       8.598   8.724   1.544  1.00 79.22           O  
ATOM   1523  CG  GLU A 208      10.207  10.994   5.344  1.00 79.22           C  
ATOM   1524  CD  GLU A 208       9.708  12.254   6.034  1.00 79.22           C  
ATOM   1525  OE1 GLU A 208      10.420  12.785   6.916  1.00 79.22           O  
ATOM   1526  OE2 GLU A 208       8.596  12.713   5.689  1.00 79.22           O  
ATOM   1527  N   ILE A 209       7.735   7.759   3.495  1.00 85.86           N  
ATOM   1528  CA  ILE A 209       6.578   7.189   2.814  1.00 85.86           C  
ATOM   1529  C   ILE A 209       5.666   8.310   2.321  1.00 85.86           C  
ATOM   1530  CB  ILE A 209       5.795   6.229   3.738  1.00 85.86           C  
ATOM   1531  O   ILE A 209       5.182   9.120   3.114  1.00 85.86           O  
ATOM   1532  CG1 ILE A 209       6.704   5.093   4.221  1.00 85.86           C  
ATOM   1533  CG2 ILE A 209       4.561   5.675   3.020  1.00 85.86           C  
ATOM   1534  CD1 ILE A 209       6.090   4.232   5.316  1.00 85.86           C  
ATOM   1535  N   LYS A 210       5.612   8.613   1.049  1.00 86.07           N  
ATOM   1536  CA  LYS A 210       4.794   9.634   0.401  1.00 86.07           C  
ATOM   1537  C   LYS A 210       3.539   9.024  -0.216  1.00 86.07           C  
ATOM   1538  CB  LYS A 210       5.602  10.368  -0.671  1.00 86.07           C  
ATOM   1539  O   LYS A 210       3.609   7.989  -0.882  1.00 86.07           O  
ATOM   1540  CG  LYS A 210       6.751  11.199  -0.120  1.00 86.07           C  
ATOM   1541  CD  LYS A 210       7.484  11.943  -1.228  1.00 86.07           C  
ATOM   1542  CE  LYS A 210       8.663  12.739  -0.684  1.00 86.07           C  
ATOM   1543  NZ  LYS A 210       9.398  13.454  -1.770  1.00 86.07           N  
ATOM   1544  N   SER A 211       2.399   9.585   0.220  1.00 87.20           N  
ATOM   1545  CA  SER A 211       1.109   9.180  -0.329  1.00 87.20           C  
ATOM   1546  C   SER A 211       0.554  10.239  -1.275  1.00 87.20           C  
ATOM   1547  CB  SER A 211       0.108   8.913   0.795  1.00 87.20           C  
ATOM   1548  O   SER A 211       0.522  11.425  -0.938  1.00 87.20           O  
ATOM   1549  OG  SER A 211      -1.182   8.654   0.268  1.00 87.20           O  
ATOM   1550  N   THR A 212       0.286   9.904  -2.473  1.00 86.16           N  
ATOM   1551  CA  THR A 212      -0.303  10.781  -3.479  1.00 86.16           C  
ATOM   1552  C   THR A 212      -1.677  10.271  -3.903  1.00 86.16           C  
ATOM   1553  CB  THR A 212       0.607  10.900  -4.717  1.00 86.16           C  
ATOM   1554  O   THR A 212      -1.826   9.104  -4.272  1.00 86.16           O  
ATOM   1555  CG2 THR A 212       0.096  11.973  -5.673  1.00 86.16           C  
ATOM   1556  OG1 THR A 212       1.933  11.243  -4.296  1.00 86.16           O  
ATOM   1557  N   THR A 213      -2.597  11.118  -3.765  1.00 88.00           N  
ATOM   1558  CA  THR A 213      -3.962  10.764  -4.137  1.00 88.00           C  
ATOM   1559  C   THR A 213      -4.351  11.422  -5.457  1.00 88.00           C  
ATOM   1560  CB  THR A 213      -4.964  11.173  -3.041  1.00 88.00           C  
ATOM   1561  O   THR A 213      -4.126  12.619  -5.650  1.00 88.00           O  
ATOM   1562  CG2 THR A 213      -6.378  10.722  -3.392  1.00 88.00           C  
ATOM   1563  OG1 THR A 213      -4.576  10.571  -1.799  1.00 88.00           O  
ATOM   1564  N   TYR A 214      -4.860  10.662  -6.352  1.00 86.39           N  
ATOM   1565  CA  TYR A 214      -5.330  11.122  -7.654  1.00 86.39           C  
ATOM   1566  C   TYR A 214      -6.831  10.903  -7.800  1.00 86.39           C  
ATOM   1567  CB  TYR A 214      -4.585  10.399  -8.780  1.00 86.39           C  
ATOM   1568  O   TYR A 214      -7.365   9.890  -7.343  1.00 86.39           O  
ATOM   1569  CG  TYR A 214      -3.087  10.582  -8.733  1.00 86.39           C  
ATOM   1570  CD1 TYR A 214      -2.478  11.660  -9.371  1.00 86.39           C  
ATOM   1571  CD2 TYR A 214      -2.279   9.678  -8.052  1.00 86.39           C  
ATOM   1572  CE1 TYR A 214      -1.098  11.833  -9.332  1.00 86.39           C  
ATOM   1573  CE2 TYR A 214      -0.898   9.841  -8.006  1.00 86.39           C  
ATOM   1574  OH  TYR A 214       1.048  11.085  -8.606  1.00 86.39           O  
ATOM   1575  CZ  TYR A 214      -0.318  10.919  -8.648  1.00 86.39           C  
ATOM   1576  N   GLU A 215      -7.418  11.865  -8.415  1.00 87.34           N  
ATOM   1577  CA  GLU A 215      -8.832  11.729  -8.751  1.00 87.34           C  
ATOM   1578  C   GLU A 215      -9.031  11.612 -10.259  1.00 87.34           C  
ATOM   1579  CB  GLU A 215      -9.631  12.915  -8.205  1.00 87.34           C  
ATOM   1580  O   GLU A 215      -8.736  12.549 -11.004  1.00 87.34           O  
ATOM   1581  CG  GLU A 215     -11.133  12.674  -8.157  1.00 87.34           C  
ATOM   1582  CD  GLU A 215     -11.894  13.772  -7.431  1.00 87.34           C  
ATOM   1583  OE1 GLU A 215     -13.137  13.677  -7.320  1.00 87.34           O  
ATOM   1584  OE2 GLU A 215     -11.242  14.736  -6.971  1.00 87.34           O  
ATOM   1585  N   ILE A 216      -9.293  10.361 -10.637  1.00 85.60           N  
ATOM   1586  CA  ILE A 216      -9.442  10.083 -12.061  1.00 85.60           C  
ATOM   1587  C   ILE A 216     -10.919   9.887 -12.397  1.00 85.60           C  
ATOM   1588  CB  ILE A 216      -8.627   8.839 -12.482  1.00 85.60           C  
ATOM   1589  O   ILE A 216     -11.656   9.252 -11.639  1.00 85.60           O  
ATOM   1590  CG1 ILE A 216      -7.167   8.983 -12.039  1.00 85.60           C  
ATOM   1591  CG2 ILE A 216      -8.722   8.618 -13.994  1.00 85.60           C  
ATOM   1592  CD1 ILE A 216      -6.391   7.673 -12.029  1.00 85.60           C  
ATOM   1593  N   GLU A 217     -11.330  10.545 -13.473  1.00 85.82           N  
ATOM   1594  CA  GLU A 217     -12.707  10.403 -13.938  1.00 85.82           C  
ATOM   1595  C   GLU A 217     -12.754   9.893 -15.376  1.00 85.82           C  
ATOM   1596  CB  GLU A 217     -13.452  11.736 -13.828  1.00 85.82           C  
ATOM   1597  O   GLU A 217     -12.090  10.443 -16.257  1.00 85.82           O  
ATOM   1598  CG  GLU A 217     -14.940  11.635 -14.129  1.00 85.82           C  
ATOM   1599  CD  GLU A 217     -15.661  12.971 -14.044  1.00 85.82           C  
ATOM   1600  OE1 GLU A 217     -16.851  13.044 -14.428  1.00 85.82           O  
ATOM   1601  OE2 GLU A 217     -15.031  13.952 -13.590  1.00 85.82           O  
ATOM   1602  N   GLU A 218     -13.459   8.692 -15.552  1.00 83.48           N  
ATOM   1603  CA  GLU A 218     -13.666   8.106 -16.873  1.00 83.48           C  
ATOM   1604  C   GLU A 218     -15.139   7.787 -17.111  1.00 83.48           C  
ATOM   1605  CB  GLU A 218     -12.820   6.841 -17.039  1.00 83.48           C  
ATOM   1606  O   GLU A 218     -15.751   7.043 -16.342  1.00 83.48           O  
ATOM   1607  CG  GLU A 218     -12.740   6.339 -18.473  1.00 83.48           C  
ATOM   1608  CD  GLU A 218     -11.823   5.137 -18.638  1.00 83.48           C  
ATOM   1609  OE1 GLU A 218     -11.684   4.631 -19.774  1.00 83.48           O  
ATOM   1610  OE2 GLU A 218     -11.240   4.698 -17.621  1.00 83.48           O  
ATOM   1611  N   ASN A 219     -15.741   8.296 -18.199  1.00 84.14           N  
ATOM   1612  CA  ASN A 219     -17.122   8.034 -18.591  1.00 84.14           C  
ATOM   1613  C   ASN A 219     -18.085   8.245 -17.426  1.00 84.14           C  
ATOM   1614  CB  ASN A 219     -17.262   6.616 -19.147  1.00 84.14           C  
ATOM   1615  O   ASN A 219     -19.008   7.453 -17.228  1.00 84.14           O  
ATOM   1616  CG  ASN A 219     -16.440   6.396 -20.402  1.00 84.14           C  
ATOM   1617  ND2 ASN A 219     -15.864   5.207 -20.533  1.00 84.14           N  
ATOM   1618  OD1 ASN A 219     -16.323   7.288 -21.246  1.00 84.14           O  
ATOM   1619  N   GLY A 220     -17.901   9.169 -16.523  1.00 83.49           N  
ATOM   1620  CA  GLY A 220     -18.809   9.466 -15.427  1.00 83.49           C  
ATOM   1621  C   GLY A 220     -18.464   8.726 -14.148  1.00 83.49           C  
ATOM   1622  O   GLY A 220     -19.186   8.824 -13.154  1.00 83.49           O  
ATOM   1623  N   VAL A 221     -17.466   7.870 -14.175  1.00 86.59           N  
ATOM   1624  CA  VAL A 221     -17.017   7.099 -13.020  1.00 86.59           C  
ATOM   1625  C   VAL A 221     -15.796   7.769 -12.394  1.00 86.59           C  
ATOM   1626  CB  VAL A 221     -16.685   5.640 -13.406  1.00 86.59           C  
ATOM   1627  O   VAL A 221     -14.798   8.017 -13.076  1.00 86.59           O  
ATOM   1628  CG1 VAL A 221     -16.207   4.855 -12.186  1.00 86.59           C  
ATOM   1629  CG2 VAL A 221     -17.902   4.966 -14.036  1.00 86.59           C  
ATOM   1630  N   ARG A 222     -15.964   8.098 -11.100  1.00 90.73           N  
ATOM   1631  CA  ARG A 222     -14.881   8.746 -10.366  1.00 90.73           C  
ATOM   1632  C   ARG A 222     -14.063   7.725  -9.582  1.00 90.73           C  
ATOM   1633  CB  ARG A 222     -15.436   9.812  -9.419  1.00 90.73           C  
ATOM   1634  O   ARG A 222     -14.619   6.926  -8.825  1.00 90.73           O  
ATOM   1635  CG  ARG A 222     -16.138  10.960 -10.127  1.00 90.73           C  
ATOM   1636  CD  ARG A 222     -16.722  11.959  -9.138  1.00 90.73           C  
ATOM   1637  NE  ARG A 222     -17.402  13.057  -9.820  1.00 90.73           N  
ATOM   1638  NH1 ARG A 222     -17.923  14.209  -7.886  1.00 90.73           N  
ATOM   1639  NH2 ARG A 222     -18.551  15.043  -9.927  1.00 90.73           N  
ATOM   1640  CZ  ARG A 222     -17.957  14.100  -9.209  1.00 90.73           C  
ATOM   1641  N   LEU A 223     -12.778   7.697  -9.822  1.00 89.86           N  
ATOM   1642  CA  LEU A 223     -11.877   6.824  -9.078  1.00 89.86           C  
ATOM   1643  C   LEU A 223     -10.856   7.639  -8.291  1.00 89.86           C  
ATOM   1644  CB  LEU A 223     -11.157   5.863 -10.027  1.00 89.86           C  
ATOM   1645  O   LEU A 223     -10.125   8.448  -8.867  1.00 89.86           O  
ATOM   1646  CG  LEU A 223     -10.080   4.974  -9.403  1.00 89.86           C  
ATOM   1647  CD1 LEU A 223     -10.711   3.972  -8.442  1.00 89.86           C  
ATOM   1648  CD2 LEU A 223      -9.285   4.255 -10.488  1.00 89.86           C  
ATOM   1649  N   ARG A 224     -10.941   7.502  -6.957  1.00 91.84           N  
ATOM   1650  CA  ARG A 224      -9.907   8.071  -6.099  1.00 91.84           C  
ATOM   1651  C   ARG A 224      -8.776   7.074  -5.868  1.00 91.84           C  
ATOM   1652  CB  ARG A 224     -10.501   8.509  -4.759  1.00 91.84           C  
ATOM   1653  O   ARG A 224      -8.950   6.086  -5.152  1.00 91.84           O  
ATOM   1654  CG  ARG A 224      -9.532   9.282  -3.879  1.00 91.84           C  
ATOM   1655  CD  ARG A 224     -10.230   9.891  -2.671  1.00 91.84           C  
ATOM   1656  NE  ARG A 224     -10.747   8.863  -1.772  1.00 91.84           N  
ATOM   1657  NH1 ARG A 224     -12.509  10.138  -0.992  1.00 91.84           N  
ATOM   1658  NH2 ARG A 224     -12.201   8.003  -0.216  1.00 91.84           N  
ATOM   1659  CZ  ARG A 224     -11.818   9.004  -0.995  1.00 91.84           C  
ATOM   1660  N   LEU A 225      -7.722   7.265  -6.467  1.00 90.05           N  
ATOM   1661  CA  LEU A 225      -6.577   6.363  -6.407  1.00 90.05           C  
ATOM   1662  C   LEU A 225      -5.461   6.956  -5.553  1.00 90.05           C  
ATOM   1663  CB  LEU A 225      -6.054   6.065  -7.815  1.00 90.05           C  
ATOM   1664  O   LEU A 225      -5.009   8.075  -5.805  1.00 90.05           O  
ATOM   1665  CG  LEU A 225      -4.784   5.218  -7.902  1.00 90.05           C  
ATOM   1666  CD1 LEU A 225      -5.044   3.816  -7.361  1.00 90.05           C  
ATOM   1667  CD2 LEU A 225      -4.279   5.157  -9.340  1.00 90.05           C  
ATOM   1668  N   THR A 226      -5.086   6.275  -4.529  1.00 91.93           N  
ATOM   1669  CA  THR A 226      -3.989   6.679  -3.657  1.00 91.93           C  
ATOM   1670  C   THR A 226      -2.776   5.776  -3.859  1.00 91.93           C  
ATOM   1671  CB  THR A 226      -4.413   6.650  -2.176  1.00 91.93           C  
ATOM   1672  O   THR A 226      -2.876   4.554  -3.726  1.00 91.93           O  
ATOM   1673  CG2 THR A 226      -3.304   7.183  -1.276  1.00 91.93           C  
ATOM   1674  OG1 THR A 226      -5.583   7.458  -2.004  1.00 91.93           O  
ATOM   1675  N   VAL A 227      -1.702   6.389  -4.295  1.00 91.84           N  
ATOM   1676  CA  VAL A 227      -0.456   5.653  -4.478  1.00 91.84           C  
ATOM   1677  C   VAL A 227       0.525   6.010  -3.364  1.00 91.84           C  
ATOM   1678  CB  VAL A 227       0.177   5.942  -5.858  1.00 91.84           C  
ATOM   1679  O   VAL A 227       0.849   7.183  -3.166  1.00 91.84           O  
ATOM   1680  CG1 VAL A 227       1.479   5.162  -6.030  1.00 91.84           C  
ATOM   1681  CG2 VAL A 227      -0.806   5.602  -6.977  1.00 91.84           C  
ATOM   1682  N   VAL A 228       0.911   4.957  -2.632  1.00 92.14           N  
ATOM   1683  CA  VAL A 228       1.848   5.133  -1.527  1.00 92.14           C  
ATOM   1684  C   VAL A 228       3.251   4.725  -1.969  1.00 92.14           C  
ATOM   1685  CB  VAL A 228       1.421   4.317  -0.286  1.00 92.14           C  
ATOM   1686  O   VAL A 228       3.492   3.560  -2.294  1.00 92.14           O  
ATOM   1687  CG1 VAL A 228       2.387   4.552   0.873  1.00 92.14           C  
ATOM   1688  CG2 VAL A 228      -0.007   4.675   0.122  1.00 92.14           C  
ATOM   1689  N   ASP A 229       4.162   5.750  -2.077  1.00 90.62           N  
ATOM   1690  CA  ASP A 229       5.551   5.518  -2.460  1.00 90.62           C  
ATOM   1691  C   ASP A 229       6.439   5.343  -1.230  1.00 90.62           C  
ATOM   1692  CB  ASP A 229       6.070   6.671  -3.323  1.00 90.62           C  
ATOM   1693  O   ASP A 229       6.496   6.224  -0.369  1.00 90.62           O  
ATOM   1694  CG  ASP A 229       7.361   6.335  -4.048  1.00 90.62           C  
ATOM   1695  OD1 ASP A 229       7.772   5.154  -4.047  1.00 90.62           O  
ATOM   1696  OD2 ASP A 229       7.976   7.259  -4.622  1.00 90.62           O  
ATOM   1697  N   THR A 230       7.071   4.129  -1.157  1.00 88.02           N  
ATOM   1698  CA  THR A 230       7.934   3.810  -0.026  1.00 88.02           C  
ATOM   1699  C   THR A 230       9.401   4.019  -0.388  1.00 88.02           C  
ATOM   1700  CB  THR A 230       7.721   2.360   0.448  1.00 88.02           C  
ATOM   1701  O   THR A 230       9.773   3.945  -1.562  1.00 88.02           O  
ATOM   1702  CG2 THR A 230       6.278   2.131   0.885  1.00 88.02           C  
ATOM   1703  OG1 THR A 230       8.032   1.463  -0.626  1.00 88.02           O  
ATOM   1704  N   PRO A 231      10.151   4.476   0.647  1.00 84.94           N  
ATOM   1705  CA  PRO A 231      11.589   4.556   0.380  1.00 84.94           C  
ATOM   1706  C   PRO A 231      12.214   3.192   0.095  1.00 84.94           C  
ATOM   1707  CB  PRO A 231      12.155   5.157   1.669  1.00 84.94           C  
ATOM   1708  O   PRO A 231      11.681   2.164   0.520  1.00 84.94           O  
ATOM   1709  CG  PRO A 231      11.186   4.756   2.734  1.00 84.94           C  
ATOM   1710  CD  PRO A 231       9.812   4.695   2.131  1.00 84.94           C  
ATOM   1711  N   GLY A 232      13.101   3.223  -0.902  1.00 79.80           N  
ATOM   1712  CA  GLY A 232      13.802   1.988  -1.220  1.00 79.80           C  
ATOM   1713  C   GLY A 232      14.524   1.389  -0.029  1.00 79.80           C  
ATOM   1714  O   GLY A 232      15.047   2.117   0.818  1.00 79.80           O  
ATOM   1715  N   PHE A 233      14.322   0.132   0.117  1.00 79.08           N  
ATOM   1716  CA  PHE A 233      15.033  -0.598   1.160  1.00 79.08           C  
ATOM   1717  C   PHE A 233      16.343  -1.165   0.628  1.00 79.08           C  
ATOM   1718  CB  PHE A 233      14.161  -1.727   1.719  1.00 79.08           C  
ATOM   1719  O   PHE A 233      16.548  -1.234  -0.586  1.00 79.08           O  
ATOM   1720  CG  PHE A 233      13.708  -2.715   0.678  1.00 79.08           C  
ATOM   1721  CD1 PHE A 233      12.506  -2.534   0.004  1.00 79.08           C  
ATOM   1722  CD2 PHE A 233      14.484  -3.826   0.374  1.00 79.08           C  
ATOM   1723  CE1 PHE A 233      12.084  -3.447  -0.960  1.00 79.08           C  
ATOM   1724  CE2 PHE A 233      14.069  -4.742  -0.588  1.00 79.08           C  
ATOM   1725  CZ  PHE A 233      12.868  -4.552  -1.253  1.00 79.08           C  
ATOM   1726  N   GLY A 234      17.389  -1.107   1.354  1.00 74.53           N  
ATOM   1727  CA  GLY A 234      18.713  -1.601   1.012  1.00 74.53           C  
ATOM   1728  C   GLY A 234      19.752  -0.501   0.908  1.00 74.53           C  
ATOM   1729  O   GLY A 234      20.876  -0.742   0.463  1.00 74.53           O  
ATOM   1730  N   ASP A 235      19.305   0.777   1.164  1.00 72.68           N  
ATOM   1731  CA  ASP A 235      20.254   1.884   1.093  1.00 72.68           C  
ATOM   1732  C   ASP A 235      21.001   2.053   2.414  1.00 72.68           C  
ATOM   1733  CB  ASP A 235      19.536   3.183   0.725  1.00 72.68           C  
ATOM   1734  O   ASP A 235      22.099   2.613   2.445  1.00 72.68           O  
ATOM   1735  CG  ASP A 235      18.914   3.146  -0.660  1.00 72.68           C  
ATOM   1736  OD1 ASP A 235      19.313   2.296  -1.485  1.00 72.68           O  
ATOM   1737  OD2 ASP A 235      18.018   3.975  -0.929  1.00 72.68           O  
ATOM   1738  N   HIS A 236      20.365   1.460   3.404  1.00 75.43           N  
ATOM   1739  CA  HIS A 236      20.961   1.625   4.725  1.00 75.43           C  
ATOM   1740  C   HIS A 236      21.964   0.515   5.020  1.00 75.43           C  
ATOM   1741  CB  HIS A 236      19.875   1.652   5.802  1.00 75.43           C  
ATOM   1742  O   HIS A 236      21.900  -0.560   4.420  1.00 75.43           O  
ATOM   1743  CG  HIS A 236      18.946   2.819   5.689  1.00 75.43           C  
ATOM   1744  CD2 HIS A 236      18.996   4.052   6.247  1.00 75.43           C  
ATOM   1745  ND1 HIS A 236      17.799   2.786   4.926  1.00 75.43           N  
ATOM   1746  CE1 HIS A 236      17.182   3.953   5.019  1.00 75.43           C  
ATOM   1747  NE2 HIS A 236      17.888   4.738   5.815  1.00 75.43           N  
ATOM   1748  N   ILE A 237      23.059   0.868   5.652  1.00 76.16           N  
ATOM   1749  CA  ILE A 237      24.080  -0.095   6.053  1.00 76.16           C  
ATOM   1750  C   ILE A 237      23.438  -1.224   6.856  1.00 76.16           C  
ATOM   1751  CB  ILE A 237      25.200   0.579   6.877  1.00 76.16           C  
ATOM   1752  O   ILE A 237      23.770  -2.396   6.666  1.00 76.16           O  
ATOM   1753  CG1 ILE A 237      25.928   1.629   6.030  1.00 76.16           C  
ATOM   1754  CG2 ILE A 237      26.180  -0.468   7.414  1.00 76.16           C  
ATOM   1755  CD1 ILE A 237      26.860   2.531   6.828  1.00 76.16           C  
ATOM   1756  N   ASN A 238      22.440  -0.814   7.678  1.00 77.68           N  
ATOM   1757  CA  ASN A 238      21.685  -1.798   8.446  1.00 77.68           C  
ATOM   1758  C   ASN A 238      20.260  -1.946   7.921  1.00 77.68           C  
ATOM   1759  CB  ASN A 238      21.667  -1.423   9.930  1.00 77.68           C  
ATOM   1760  O   ASN A 238      19.428  -1.057   8.110  1.00 77.68           O  
ATOM   1761  CG  ASN A 238      21.108  -2.527  10.805  1.00 77.68           C  
ATOM   1762  ND2 ASN A 238      21.171  -2.333  12.117  1.00 77.68           N  
ATOM   1763  OD1 ASN A 238      20.625  -3.547  10.306  1.00 77.68           O  
ATOM   1764  N   ASN A 239      19.972  -3.086   7.343  1.00 79.24           N  
ATOM   1765  CA  ASN A 239      18.670  -3.345   6.738  1.00 79.24           C  
ATOM   1766  C   ASN A 239      17.851  -4.328   7.569  1.00 79.24           C  
ATOM   1767  CB  ASN A 239      18.836  -3.867   5.309  1.00 79.24           C  
ATOM   1768  O   ASN A 239      16.923  -4.958   7.058  1.00 79.24           O  
ATOM   1769  CG  ASN A 239      19.484  -2.852   4.388  1.00 79.24           C  
ATOM   1770  ND2 ASN A 239      20.405  -3.314   3.551  1.00 79.24           N  
ATOM   1771  OD1 ASN A 239      19.160  -1.662   4.429  1.00 79.24           O  
ATOM   1772  N   GLU A 240      18.245  -4.640   8.768  1.00 79.53           N  
ATOM   1773  CA  GLU A 240      17.598  -5.674   9.570  1.00 79.53           C  
ATOM   1774  C   GLU A 240      16.124  -5.354   9.799  1.00 79.53           C  
ATOM   1775  CB  GLU A 240      18.315  -5.841  10.912  1.00 79.53           C  
ATOM   1776  O   GLU A 240      15.276  -6.247   9.759  1.00 79.53           O  
ATOM   1777  CG  GLU A 240      19.672  -6.521  10.804  1.00 79.53           C  
ATOM   1778  CD  GLU A 240      20.344  -6.735  12.151  1.00 79.53           C  
ATOM   1779  OE1 GLU A 240      21.460  -7.302  12.189  1.00 79.53           O  
ATOM   1780  OE2 GLU A 240      19.750  -6.333  13.177  1.00 79.53           O  
ATOM   1781  N   ASP A 241      15.659  -4.036   9.844  1.00 82.89           N  
ATOM   1782  CA  ASP A 241      14.268  -3.709  10.143  1.00 82.89           C  
ATOM   1783  C   ASP A 241      13.704  -2.724   9.122  1.00 82.89           C  
ATOM   1784  CB  ASP A 241      14.144  -3.132  11.555  1.00 82.89           C  
ATOM   1785  O   ASP A 241      12.927  -1.833   9.474  1.00 82.89           O  
ATOM   1786  CG  ASP A 241      14.499  -4.134  12.639  1.00 82.89           C  
ATOM   1787  OD1 ASP A 241      14.113  -5.317  12.526  1.00 82.89           O  
ATOM   1788  OD2 ASP A 241      15.170  -3.737  13.616  1.00 82.89           O  
ATOM   1789  N   CYS A 242      14.227  -2.851   8.003  1.00 85.50           N  
ATOM   1790  CA  CYS A 242      13.804  -1.897   6.983  1.00 85.50           C  
ATOM   1791  C   CYS A 242      12.332  -2.084   6.639  1.00 85.50           C  
ATOM   1792  CB  CYS A 242      14.655  -2.048   5.722  1.00 85.50           C  
ATOM   1793  O   CYS A 242      11.690  -1.168   6.122  1.00 85.50           O  
ATOM   1794  SG  CYS A 242      14.559  -3.688   4.971  1.00 85.50           S  
ATOM   1795  N   TRP A 243      11.663  -3.202   6.943  1.00 87.86           N  
ATOM   1796  CA  TRP A 243      10.277  -3.493   6.590  1.00 87.86           C  
ATOM   1797  C   TRP A 243       9.320  -2.943   7.642  1.00 87.86           C  
ATOM   1798  CB  TRP A 243      10.068  -5.001   6.430  1.00 87.86           C  
ATOM   1799  O   TRP A 243       8.114  -2.842   7.402  1.00 87.86           O  
ATOM   1800  CG  TRP A 243      10.538  -5.809   7.603  1.00 87.86           C  
ATOM   1801  CD1 TRP A 243       9.834  -6.102   8.737  1.00 87.86           C  
ATOM   1802  CD2 TRP A 243      11.822  -6.423   7.757  1.00 87.86           C  
ATOM   1803  CE2 TRP A 243      11.825  -7.073   9.011  1.00 87.86           C  
ATOM   1804  CE3 TRP A 243      12.969  -6.487   6.956  1.00 87.86           C  
ATOM   1805  NE1 TRP A 243      10.602  -6.862   9.588  1.00 87.86           N  
ATOM   1806  CH2 TRP A 243      14.044  -7.827   8.679  1.00 87.86           C  
ATOM   1807  CZ2 TRP A 243      12.935  -7.780   9.482  1.00 87.86           C  
ATOM   1808  CZ3 TRP A 243      14.072  -7.190   7.427  1.00 87.86           C  
ATOM   1809  N   GLN A 244       9.861  -2.644   8.941  1.00 90.76           N  
ATOM   1810  CA  GLN A 244       9.053  -2.238  10.086  1.00 90.76           C  
ATOM   1811  C   GLN A 244       8.278  -0.959   9.785  1.00 90.76           C  
ATOM   1812  CB  GLN A 244       9.934  -2.040  11.321  1.00 90.76           C  
ATOM   1813  O   GLN A 244       7.089  -0.860  10.096  1.00 90.76           O  
ATOM   1814  CG  GLN A 244       9.151  -1.924  12.622  1.00 90.76           C  
ATOM   1815  CD  GLN A 244       8.293  -3.144  12.902  1.00 90.76           C  
ATOM   1816  NE2 GLN A 244       7.037  -2.914  13.267  1.00 90.76           N  
ATOM   1817  OE1 GLN A 244       8.757  -4.283  12.791  1.00 90.76           O  
ATOM   1818  N   PRO A 245       8.890   0.077   9.195  1.00 90.53           N  
ATOM   1819  CA  PRO A 245       8.133   1.298   8.910  1.00 90.53           C  
ATOM   1820  C   PRO A 245       6.967   1.060   7.952  1.00 90.53           C  
ATOM   1821  CB  PRO A 245       9.178   2.222   8.278  1.00 90.53           C  
ATOM   1822  O   PRO A 245       5.906   1.670   8.103  1.00 90.53           O  
ATOM   1823  CG  PRO A 245      10.489   1.727   8.798  1.00 90.53           C  
ATOM   1824  CD  PRO A 245      10.392   0.242   9.003  1.00 90.53           C  
ATOM   1825  N   ILE A 246       7.206   0.140   7.051  1.00 92.33           N  
ATOM   1826  CA  ILE A 246       6.170  -0.158   6.068  1.00 92.33           C  
ATOM   1827  C   ILE A 246       5.042  -0.947   6.730  1.00 92.33           C  
ATOM   1828  CB  ILE A 246       6.741  -0.945   4.867  1.00 92.33           C  
ATOM   1829  O   ILE A 246       3.863  -0.660   6.509  1.00 92.33           O  
ATOM   1830  CG1 ILE A 246       7.799  -0.111   4.136  1.00 92.33           C  
ATOM   1831  CG2 ILE A 246       5.618  -1.364   3.913  1.00 92.33           C  
ATOM   1832  CD1 ILE A 246       8.562  -0.879   3.066  1.00 92.33           C  
ATOM   1833  N   VAL A 247       5.401  -1.921   7.522  1.00 93.35           N  
ATOM   1834  CA  VAL A 247       4.422  -2.728   8.243  1.00 93.35           C  
ATOM   1835  C   VAL A 247       3.630  -1.844   9.203  1.00 93.35           C  
ATOM   1836  CB  VAL A 247       5.097  -3.883   9.016  1.00 93.35           C  
ATOM   1837  O   VAL A 247       2.407  -1.969   9.305  1.00 93.35           O  
ATOM   1838  CG1 VAL A 247       4.088  -4.594   9.915  1.00 93.35           C  
ATOM   1839  CG2 VAL A 247       5.741  -4.871   8.044  1.00 93.35           C  
ATOM   1840  N   ASP A 248       4.325  -0.943   9.927  1.00 93.63           N  
ATOM   1841  CA  ASP A 248       3.681  -0.009  10.846  1.00 93.63           C  
ATOM   1842  C   ASP A 248       2.702   0.900  10.108  1.00 93.63           C  
ATOM   1843  CB  ASP A 248       4.729   0.831  11.579  1.00 93.63           C  
ATOM   1844  O   ASP A 248       1.625   1.210  10.622  1.00 93.63           O  
ATOM   1845  CG  ASP A 248       5.529   0.030  12.591  1.00 93.63           C  
ATOM   1846  OD1 ASP A 248       5.133  -1.110  12.917  1.00 93.63           O  
ATOM   1847  OD2 ASP A 248       6.563   0.544  13.069  1.00 93.63           O  
ATOM   1848  N   TYR A 249       3.084   1.309   8.953  1.00 94.32           N  
ATOM   1849  CA  TYR A 249       2.207   2.151   8.147  1.00 94.32           C  
ATOM   1850  C   TYR A 249       0.920   1.416   7.792  1.00 94.32           C  
ATOM   1851  CB  TYR A 249       2.920   2.603   6.869  1.00 94.32           C  
ATOM   1852  O   TYR A 249      -0.174   1.971   7.920  1.00 94.32           O  
ATOM   1853  CG  TYR A 249       2.050   3.420   5.945  1.00 94.32           C  
ATOM   1854  CD1 TYR A 249       1.447   2.841   4.831  1.00 94.32           C  
ATOM   1855  CD2 TYR A 249       1.830   4.773   6.184  1.00 94.32           C  
ATOM   1856  CE1 TYR A 249       0.646   3.590   3.976  1.00 94.32           C  
ATOM   1857  CE2 TYR A 249       1.031   5.532   5.335  1.00 94.32           C  
ATOM   1858  OH  TYR A 249      -0.348   5.679   3.393  1.00 94.32           O  
ATOM   1859  CZ  TYR A 249       0.444   4.933   4.236  1.00 94.32           C  
ATOM   1860  N   ILE A 250       1.056   0.144   7.349  1.00 95.08           N  
ATOM   1861  CA  ILE A 250      -0.106  -0.654   6.976  1.00 95.08           C  
ATOM   1862  C   ILE A 250      -0.994  -0.875   8.199  1.00 95.08           C  
ATOM   1863  CB  ILE A 250       0.312  -2.010   6.365  1.00 95.08           C  
ATOM   1864  O   ILE A 250      -2.216  -0.732   8.121  1.00 95.08           O  
ATOM   1865  CG1 ILE A 250       1.080  -1.792   5.057  1.00 95.08           C  
ATOM   1866  CG2 ILE A 250      -0.913  -2.901   6.138  1.00 95.08           C  
ATOM   1867  CD1 ILE A 250       1.701  -3.058   4.485  1.00 95.08           C  
ATOM   1868  N   ASP A 251      -0.384  -1.205   9.320  1.00 94.89           N  
ATOM   1869  CA  ASP A 251      -1.119  -1.410  10.563  1.00 94.89           C  
ATOM   1870  C   ASP A 251      -1.831  -0.131  10.998  1.00 94.89           C  
ATOM   1871  CB  ASP A 251      -0.179  -1.891  11.670  1.00 94.89           C  
ATOM   1872  O   ASP A 251      -2.960  -0.179  11.491  1.00 94.89           O  
ATOM   1873  CG  ASP A 251       0.214  -3.350  11.521  1.00 94.89           C  
ATOM   1874  OD1 ASP A 251      -0.469  -4.094  10.785  1.00 94.89           O  
ATOM   1875  OD2 ASP A 251       1.215  -3.761  12.149  1.00 94.89           O  
ATOM   1876  N   SER A 252      -1.127   0.953  10.868  1.00 95.13           N  
ATOM   1877  CA  SER A 252      -1.722   2.237  11.227  1.00 95.13           C  
ATOM   1878  C   SER A 252      -2.962   2.525  10.387  1.00 95.13           C  
ATOM   1879  CB  SER A 252      -0.705   3.366  11.053  1.00 95.13           C  
ATOM   1880  O   SER A 252      -3.938   3.090  10.886  1.00 95.13           O  
ATOM   1881  OG  SER A 252      -0.497   3.648   9.680  1.00 95.13           O  
ATOM   1882  N   GLN A 253      -2.916   2.178   9.094  1.00 94.68           N  
ATOM   1883  CA  GLN A 253      -4.075   2.358   8.226  1.00 94.68           C  
ATOM   1884  C   GLN A 253      -5.238   1.477   8.671  1.00 94.68           C  
ATOM   1885  CB  GLN A 253      -3.710   2.052   6.772  1.00 94.68           C  
ATOM   1886  O   GLN A 253      -6.394   1.907   8.648  1.00 94.68           O  
ATOM   1887  CG  GLN A 253      -2.636   2.968   6.202  1.00 94.68           C  
ATOM   1888  CD  GLN A 253      -2.981   4.438   6.345  1.00 94.68           C  
ATOM   1889  NE2 GLN A 253      -2.017   5.232   6.799  1.00 94.68           N  
ATOM   1890  OE1 GLN A 253      -4.104   4.857   6.049  1.00 94.68           O  
ATOM   1891  N   PHE A 254      -4.901   0.213   9.061  1.00 95.30           N  
ATOM   1892  CA  PHE A 254      -5.928  -0.680   9.586  1.00 95.30           C  
ATOM   1893  C   PHE A 254      -6.527  -0.119  10.870  1.00 95.30           C  
ATOM   1894  CB  PHE A 254      -5.349  -2.075   9.842  1.00 95.30           C  
ATOM   1895  O   PHE A 254      -7.744  -0.157  11.061  1.00 95.30           O  
ATOM   1896  CG  PHE A 254      -5.138  -2.883   8.590  1.00 95.30           C  
ATOM   1897  CD1 PHE A 254      -5.777  -2.537   7.406  1.00 95.30           C  
ATOM   1898  CD2 PHE A 254      -4.299  -3.990   8.598  1.00 95.30           C  
ATOM   1899  CE1 PHE A 254      -5.583  -3.284   6.246  1.00 95.30           C  
ATOM   1900  CE2 PHE A 254      -4.100  -4.741   7.443  1.00 95.30           C  
ATOM   1901  CZ  PHE A 254      -4.744  -4.387   6.268  1.00 95.30           C  
ATOM   1902  N   GLU A 255      -5.663   0.339  11.729  1.00 94.05           N  
ATOM   1903  CA  GLU A 255      -6.085   0.907  13.006  1.00 94.05           C  
ATOM   1904  C   GLU A 255      -6.996   2.114  12.799  1.00 94.05           C  
ATOM   1905  CB  GLU A 255      -4.869   1.305  13.847  1.00 94.05           C  
ATOM   1906  O   GLU A 255      -8.008   2.261  13.488  1.00 94.05           O  
ATOM   1907  CG  GLU A 255      -5.225   1.888  15.206  1.00 94.05           C  
ATOM   1908  CD  GLU A 255      -5.963   0.909  16.105  1.00 94.05           C  
ATOM   1909  OE1 GLU A 255      -6.728   1.355  16.990  1.00 94.05           O  
ATOM   1910  OE2 GLU A 255      -5.773  -0.315  15.924  1.00 94.05           O  
ATOM   1911  N   GLN A 256      -6.629   2.942  11.867  1.00 93.33           N  
ATOM   1912  CA  GLN A 256      -7.443   4.114  11.563  1.00 93.33           C  
ATOM   1913  C   GLN A 256      -8.850   3.710  11.133  1.00 93.33           C  
ATOM   1914  CB  GLN A 256      -6.783   4.959  10.473  1.00 93.33           C  
ATOM   1915  O   GLN A 256      -9.835   4.311  11.567  1.00 93.33           O  
ATOM   1916  CG  GLN A 256      -5.531   5.693  10.936  1.00 93.33           C  
ATOM   1917  CD  GLN A 256      -4.904   6.534   9.841  1.00 93.33           C  
ATOM   1918  NE2 GLN A 256      -3.625   6.856   9.999  1.00 93.33           N  
ATOM   1919  OE1 GLN A 256      -5.564   6.892   8.860  1.00 93.33           O  
ATOM   1920  N   TYR A 257      -8.887   2.740  10.310  1.00 93.21           N  
ATOM   1921  CA  TYR A 257     -10.180   2.241   9.856  1.00 93.21           C  
ATOM   1922  C   TYR A 257     -10.953   1.605  11.006  1.00 93.21           C  
ATOM   1923  CB  TYR A 257      -9.997   1.225   8.725  1.00 93.21           C  
ATOM   1924  O   TYR A 257     -12.162   1.808  11.136  1.00 93.21           O  
ATOM   1925  CG  TYR A 257     -11.286   0.844   8.037  1.00 93.21           C  
ATOM   1926  CD1 TYR A 257     -11.969  -0.319   8.389  1.00 93.21           C  
ATOM   1927  CD2 TYR A 257     -11.823   1.645   7.035  1.00 93.21           C  
ATOM   1928  CE1 TYR A 257     -13.155  -0.675   7.757  1.00 93.21           C  
ATOM   1929  CE2 TYR A 257     -13.009   1.298   6.396  1.00 93.21           C  
ATOM   1930  OH  TYR A 257     -14.842  -0.209   6.135  1.00 93.21           O  
ATOM   1931  CZ  TYR A 257     -13.667   0.139   6.764  1.00 93.21           C  
ATOM   1932  N   LEU A 258     -10.287   0.836  11.841  1.00 92.83           N  
ATOM   1933  CA  LEU A 258     -10.910   0.186  12.988  1.00 92.83           C  
ATOM   1934  C   LEU A 258     -11.456   1.219  13.968  1.00 92.83           C  
ATOM   1935  CB  LEU A 258      -9.906  -0.726  13.698  1.00 92.83           C  
ATOM   1936  O   LEU A 258     -12.567   1.067  14.481  1.00 92.83           O  
ATOM   1937  CG  LEU A 258     -10.413  -1.453  14.944  1.00 92.83           C  
ATOM   1938  CD1 LEU A 258     -11.579  -2.369  14.586  1.00 92.83           C  
ATOM   1939  CD2 LEU A 258      -9.286  -2.246  15.597  1.00 92.83           C  
ATOM   1940  N   GLN A 259     -10.727   2.229  14.245  1.00 91.14           N  
ATOM   1941  CA  GLN A 259     -11.146   3.275  15.172  1.00 91.14           C  
ATOM   1942  C   GLN A 259     -12.421   3.959  14.690  1.00 91.14           C  
ATOM   1943  CB  GLN A 259     -10.033   4.308  15.355  1.00 91.14           C  
ATOM   1944  O   GLN A 259     -13.308   4.266  15.490  1.00 91.14           O  
ATOM   1945  CG  GLN A 259      -8.826   3.783  16.123  1.00 91.14           C  
ATOM   1946  CD  GLN A 259      -9.185   3.283  17.509  1.00 91.14           C  
ATOM   1947  NE2 GLN A 259      -8.421   2.317  18.007  1.00 91.14           N  
ATOM   1948  OE1 GLN A 259     -10.141   3.762  18.128  1.00 91.14           O  
ATOM   1949  N   GLU A 260     -12.463   4.168  13.432  1.00 89.74           N  
ATOM   1950  CA  GLU A 260     -13.654   4.790  12.862  1.00 89.74           C  
ATOM   1951  C   GLU A 260     -14.859   3.857  12.947  1.00 89.74           C  
ATOM   1952  CB  GLU A 260     -13.405   5.197  11.408  1.00 89.74           C  
ATOM   1953  O   GLU A 260     -15.989   4.310  13.137  1.00 89.74           O  
ATOM   1954  CG  GLU A 260     -14.486   6.097  10.827  1.00 89.74           C  
ATOM   1955  CD  GLU A 260     -14.606   7.431  11.548  1.00 89.74           C  
ATOM   1956  OE1 GLU A 260     -15.726   7.987  11.611  1.00 89.74           O  
ATOM   1957  OE2 GLU A 260     -13.573   7.923  12.052  1.00 89.74           O  
ATOM   1958  N   GLU A 261     -14.528   2.624  12.780  1.00 89.22           N  
ATOM   1959  CA  GLU A 261     -15.589   1.625  12.874  1.00 89.22           C  
ATOM   1960  C   GLU A 261     -16.106   1.503  14.305  1.00 89.22           C  
ATOM   1961  CB  GLU A 261     -15.093   0.266  12.376  1.00 89.22           C  
ATOM   1962  O   GLU A 261     -17.292   1.246  14.522  1.00 89.22           O  
ATOM   1963  CG  GLU A 261     -16.191  -0.781  12.249  1.00 89.22           C  
ATOM   1964  CD  GLU A 261     -15.705  -2.091  11.651  1.00 89.22           C  
ATOM   1965  OE1 GLU A 261     -16.523  -3.025  11.490  1.00 89.22           O  
ATOM   1966  OE2 GLU A 261     -14.496  -2.185  11.342  1.00 89.22           O  
ATOM   1967  N   LEU A 262     -15.243   1.680  15.272  1.00 88.20           N  
ATOM   1968  CA  LEU A 262     -15.596   1.522  16.678  1.00 88.20           C  
ATOM   1969  C   LEU A 262     -16.254   2.787  17.219  1.00 88.20           C  
ATOM   1970  CB  LEU A 262     -14.354   1.184  17.508  1.00 88.20           C  
ATOM   1971  O   LEU A 262     -16.821   2.777  18.314  1.00 88.20           O  
ATOM   1972  CG  LEU A 262     -13.727  -0.189  17.261  1.00 88.20           C  
ATOM   1973  CD1 LEU A 262     -12.420  -0.321  18.035  1.00 88.20           C  
ATOM   1974  CD2 LEU A 262     -14.698  -1.298  17.649  1.00 88.20           C  
ATOM   1975  N   ARG A 263     -16.241   3.859  16.485  1.00 87.46           N  
ATOM   1976  CA  ARG A 263     -16.853   5.104  16.935  1.00 87.46           C  
ATOM   1977  C   ARG A 263     -18.371   4.976  17.002  1.00 87.46           C  
ATOM   1978  CB  ARG A 263     -16.465   6.260  16.011  1.00 87.46           C  
ATOM   1979  O   ARG A 263     -18.978   4.289  16.177  1.00 87.46           O  
ATOM   1980  CG  ARG A 263     -15.011   6.685  16.133  1.00 87.46           C  
ATOM   1981  CD  ARG A 263     -14.704   7.902  15.271  1.00 87.46           C  
ATOM   1982  NE  ARG A 263     -13.313   8.323  15.408  1.00 87.46           N  
ATOM   1983  NH1 ARG A 263     -13.418   9.925  13.746  1.00 87.46           N  
ATOM   1984  NH2 ARG A 263     -11.461   9.577  14.888  1.00 87.46           N  
ATOM   1985  CZ  ARG A 263     -12.734   9.274  14.680  1.00 87.46           C  
ATOM   1986  N   VAL A 264     -19.001   5.459  18.080  1.00 86.03           N  
ATOM   1987  CA  VAL A 264     -20.445   5.409  18.283  1.00 86.03           C  
ATOM   1988  C   VAL A 264     -21.150   6.205  17.187  1.00 86.03           C  
ATOM   1989  CB  VAL A 264     -20.842   5.952  19.675  1.00 86.03           C  
ATOM   1990  O   VAL A 264     -22.118   5.728  16.590  1.00 86.03           O  
ATOM   1991  CG1 VAL A 264     -22.360   5.943  19.846  1.00 86.03           C  
ATOM   1992  CG2 VAL A 264     -20.172   5.134  20.777  1.00 86.03           C  
ATOM   1993  N   ASN A 265     -20.628   7.476  16.931  1.00 84.70           N  
ATOM   1994  CA  ASN A 265     -21.155   8.317  15.862  1.00 84.70           C  
ATOM   1995  C   ASN A 265     -20.363   8.143  14.569  1.00 84.70           C  
ATOM   1996  CB  ASN A 265     -21.161   9.787  16.287  1.00 84.70           C  
ATOM   1997  O   ASN A 265     -19.569   9.010  14.201  1.00 84.70           O  
ATOM   1998  CG  ASN A 265     -22.051  10.044  17.487  1.00 84.70           C  
ATOM   1999  ND2 ASN A 265     -22.819  11.126  17.435  1.00 84.70           N  
ATOM   2000  OD1 ASN A 265     -22.047   9.278  18.454  1.00 84.70           O  
ATOM   2001  N   ARG A 266     -20.672   6.966  13.952  1.00 82.95           N  
ATOM   2002  CA  ARG A 266     -19.916   6.594  12.760  1.00 82.95           C  
ATOM   2003  C   ARG A 266     -20.498   7.255  11.515  1.00 82.95           C  
ATOM   2004  CB  ARG A 266     -19.898   5.074  12.587  1.00 82.95           C  
ATOM   2005  O   ARG A 266     -21.718   7.358  11.373  1.00 82.95           O  
ATOM   2006  CG  ARG A 266     -19.189   4.606  11.326  1.00 82.95           C  
ATOM   2007  CD  ARG A 266     -19.254   3.093  11.170  1.00 82.95           C  
ATOM   2008  NE  ARG A 266     -18.179   2.593  10.319  1.00 82.95           N  
ATOM   2009  NH1 ARG A 266     -19.030   0.452  10.149  1.00 82.95           N  
ATOM   2010  NH2 ARG A 266     -17.075   1.000   9.086  1.00 82.95           N  
ATOM   2011  CZ  ARG A 266     -18.097   1.349   9.853  1.00 82.95           C  
ATOM   2012  N   ARG A 267     -19.507   7.783  10.812  1.00 80.38           N  
ATOM   2013  CA  ARG A 267     -19.949   8.194   9.483  1.00 80.38           C  
ATOM   2014  C   ARG A 267     -20.539   7.017   8.714  1.00 80.38           C  
ATOM   2015  CB  ARG A 267     -18.788   8.805   8.695  1.00 80.38           C  
ATOM   2016  O   ARG A 267     -20.139   5.869   8.923  1.00 80.38           O  
ATOM   2017  CG  ARG A 267     -18.250  10.096   9.292  1.00 80.38           C  
ATOM   2018  CD  ARG A 267     -17.121  10.678   8.453  1.00 80.38           C  
ATOM   2019  NE  ARG A 267     -16.573  11.890   9.055  1.00 80.38           N  
ATOM   2020  NH1 ARG A 267     -14.898  12.159   7.486  1.00 80.38           N  
ATOM   2021  NH2 ARG A 267     -15.114  13.657   9.208  1.00 80.38           N  
ATOM   2022  CZ  ARG A 267     -15.530  12.566   8.581  1.00 80.38           C  
ATOM   2023  N   ARG A 268     -21.652   7.220   8.081  1.00 82.15           N  
ATOM   2024  CA  ARG A 268     -22.266   6.181   7.261  1.00 82.15           C  
ATOM   2025  C   ARG A 268     -21.260   5.596   6.275  1.00 82.15           C  
ATOM   2026  CB  ARG A 268     -23.477   6.736   6.508  1.00 82.15           C  
ATOM   2027  O   ARG A 268     -21.245   4.386   6.041  1.00 82.15           O  
ATOM   2028  CG  ARG A 268     -24.663   7.060   7.402  1.00 82.15           C  
ATOM   2029  CD  ARG A 268     -25.926   7.320   6.592  1.00 82.15           C  
ATOM   2030  NE  ARG A 268     -27.101   7.440   7.449  1.00 82.15           N  
ATOM   2031  NH1 ARG A 268     -28.602   7.675   5.709  1.00 82.15           N  
ATOM   2032  NH2 ARG A 268     -29.342   7.704   7.879  1.00 82.15           N  
ATOM   2033  CZ  ARG A 268     -28.346   7.606   7.011  1.00 82.15           C  
ATOM   2034  N   LYS A 269     -20.349   6.539   5.905  1.00 82.93           N  
ATOM   2035  CA  LYS A 269     -19.312   6.137   4.959  1.00 82.93           C  
ATOM   2036  C   LYS A 269     -17.919   6.413   5.519  1.00 82.93           C  
ATOM   2037  CB  LYS A 269     -19.493   6.862   3.625  1.00 82.93           C  
ATOM   2038  O   LYS A 269     -17.504   7.570   5.623  1.00 82.93           O  
ATOM   2039  CG  LYS A 269     -18.550   6.387   2.529  1.00 82.93           C  
ATOM   2040  CD  LYS A 269     -18.791   7.132   1.222  1.00 82.93           C  
ATOM   2041  CE  LYS A 269     -17.803   6.706   0.145  1.00 82.93           C  
ATOM   2042  NZ  LYS A 269     -18.012   7.459  -1.128  1.00 82.93           N  
ATOM   2043  N   ILE A 270     -17.164   5.223   5.742  1.00 85.88           N  
ATOM   2044  CA  ILE A 270     -15.808   5.352   6.262  1.00 85.88           C  
ATOM   2045  C   ILE A 270     -14.815   5.417   5.104  1.00 85.88           C  
ATOM   2046  CB  ILE A 270     -15.452   4.184   7.209  1.00 85.88           C  
ATOM   2047  O   ILE A 270     -14.805   4.540   4.237  1.00 85.88           O  
ATOM   2048  CG1 ILE A 270     -16.492   4.067   8.328  1.00 85.88           C  
ATOM   2049  CG2 ILE A 270     -14.045   4.365   7.785  1.00 85.88           C  
ATOM   2050  CD1 ILE A 270     -16.387   2.784   9.141  1.00 85.88           C  
ATOM   2051  N   PRO A 271     -14.227   6.595   4.980  1.00 85.31           N  
ATOM   2052  CA  PRO A 271     -13.178   6.630   3.958  1.00 85.31           C  
ATOM   2053  C   PRO A 271     -12.146   5.520   4.134  1.00 85.31           C  
ATOM   2054  CB  PRO A 271     -12.539   8.007   4.157  1.00 85.31           C  
ATOM   2055  O   PRO A 271     -11.572   5.371   5.216  1.00 85.31           O  
ATOM   2056  CG  PRO A 271     -12.820   8.357   5.583  1.00 85.31           C  
ATOM   2057  CD  PRO A 271     -14.093   7.677   5.998  1.00 85.31           C  
ATOM   2058  N   ASP A 272     -12.045   4.755   3.087  1.00 90.45           N  
ATOM   2059  CA  ASP A 272     -11.130   3.618   3.124  1.00 90.45           C  
ATOM   2060  C   ASP A 272      -9.689   4.064   2.886  1.00 90.45           C  
ATOM   2061  CB  ASP A 272     -11.534   2.570   2.084  1.00 90.45           C  
ATOM   2062  O   ASP A 272      -9.348   4.521   1.793  1.00 90.45           O  
ATOM   2063  CG  ASP A 272     -10.853   1.230   2.297  1.00 90.45           C  
ATOM   2064  OD1 ASP A 272      -9.902   1.150   3.105  1.00 90.45           O  
ATOM   2065  OD2 ASP A 272     -11.268   0.245   1.649  1.00 90.45           O  
ATOM   2066  N   THR A 273      -8.796   4.057   3.900  1.00 91.12           N  
ATOM   2067  CA  THR A 273      -7.390   4.438   3.814  1.00 91.12           C  
ATOM   2068  C   THR A 273      -6.497   3.202   3.753  1.00 91.12           C  
ATOM   2069  CB  THR A 273      -6.975   5.315   5.010  1.00 91.12           C  
ATOM   2070  O   THR A 273      -5.272   3.318   3.680  1.00 91.12           O  
ATOM   2071  CG2 THR A 273      -7.769   6.617   5.039  1.00 91.12           C  
ATOM   2072  OG1 THR A 273      -7.212   4.597   6.227  1.00 91.12           O  
ATOM   2073  N   ARG A 274      -7.062   2.067   3.791  1.00 94.71           N  
ATOM   2074  CA  ARG A 274      -6.320   0.811   3.822  1.00 94.71           C  
ATOM   2075  C   ARG A 274      -5.683   0.517   2.468  1.00 94.71           C  
ATOM   2076  CB  ARG A 274      -7.236  -0.345   4.233  1.00 94.71           C  
ATOM   2077  O   ARG A 274      -6.243   0.862   1.425  1.00 94.71           O  
ATOM   2078  CG  ARG A 274      -7.836  -0.191   5.621  1.00 94.71           C  
ATOM   2079  CD  ARG A 274      -8.902  -1.244   5.894  1.00 94.71           C  
ATOM   2080  NE  ARG A 274     -10.055  -1.084   5.013  1.00 94.71           N  
ATOM   2081  NH1 ARG A 274     -11.185  -2.932   5.815  1.00 94.71           N  
ATOM   2082  NH2 ARG A 274     -12.108  -1.651   4.152  1.00 94.71           N  
ATOM   2083  CZ  ARG A 274     -11.114  -1.889   4.995  1.00 94.71           C  
ATOM   2084  N   VAL A 275      -4.484  -0.142   2.542  1.00 95.80           N  
ATOM   2085  CA  VAL A 275      -3.766  -0.510   1.326  1.00 95.80           C  
ATOM   2086  C   VAL A 275      -4.370  -1.782   0.734  1.00 95.80           C  
ATOM   2087  CB  VAL A 275      -2.258  -0.712   1.597  1.00 95.80           C  
ATOM   2088  O   VAL A 275      -4.404  -2.825   1.392  1.00 95.80           O  
ATOM   2089  CG1 VAL A 275      -1.529  -1.116   0.316  1.00 95.80           C  
ATOM   2090  CG2 VAL A 275      -1.647   0.558   2.185  1.00 95.80           C  
ATOM   2091  N   HIS A 276      -4.883  -1.667  -0.520  1.00 95.34           N  
ATOM   2092  CA  HIS A 276      -5.565  -2.780  -1.173  1.00 95.34           C  
ATOM   2093  C   HIS A 276      -4.568  -3.720  -1.841  1.00 95.34           C  
ATOM   2094  CB  HIS A 276      -6.570  -2.262  -2.203  1.00 95.34           C  
ATOM   2095  O   HIS A 276      -4.808  -4.926  -1.928  1.00 95.34           O  
ATOM   2096  CG  HIS A 276      -7.591  -1.331  -1.630  1.00 95.34           C  
ATOM   2097  CD2 HIS A 276      -8.655  -1.564  -0.827  1.00 95.34           C  
ATOM   2098  ND1 HIS A 276      -7.580   0.026  -1.873  1.00 95.34           N  
ATOM   2099  CE1 HIS A 276      -8.597   0.588  -1.242  1.00 95.34           C  
ATOM   2100  NE2 HIS A 276      -9.265  -0.355  -0.599  1.00 95.34           N  
ATOM   2101  N   CYS A 277      -3.505  -3.102  -2.339  1.00 95.02           N  
ATOM   2102  CA  CYS A 277      -2.513  -3.914  -3.036  1.00 95.02           C  
ATOM   2103  C   CYS A 277      -1.110  -3.352  -2.834  1.00 95.02           C  
ATOM   2104  CB  CYS A 277      -2.832  -3.987  -4.528  1.00 95.02           C  
ATOM   2105  O   CYS A 277      -0.928  -2.136  -2.764  1.00 95.02           O  
ATOM   2106  SG  CYS A 277      -1.579  -4.852  -5.500  1.00 95.02           S  
ATOM   2107  N   CYS A 278      -0.154  -4.281  -2.692  1.00 95.84           N  
ATOM   2108  CA  CYS A 278       1.252  -3.910  -2.572  1.00 95.84           C  
ATOM   2109  C   CYS A 278       2.067  -4.483  -3.725  1.00 95.84           C  
ATOM   2110  CB  CYS A 278       1.823  -4.396  -1.240  1.00 95.84           C  
ATOM   2111  O   CYS A 278       2.193  -5.702  -3.856  1.00 95.84           O  
ATOM   2112  SG  CYS A 278       3.578  -4.030  -1.024  1.00 95.84           S  
ATOM   2113  N   LEU A 279       2.572  -3.569  -4.578  1.00 96.10           N  
ATOM   2114  CA  LEU A 279       3.463  -3.982  -5.657  1.00 96.10           C  
ATOM   2115  C   LEU A 279       4.894  -4.132  -5.152  1.00 96.10           C  
ATOM   2116  CB  LEU A 279       3.418  -2.971  -6.806  1.00 96.10           C  
ATOM   2117  O   LEU A 279       5.505  -3.158  -4.706  1.00 96.10           O  
ATOM   2118  CG  LEU A 279       2.044  -2.708  -7.424  1.00 96.10           C  
ATOM   2119  CD1 LEU A 279       2.144  -1.633  -8.501  1.00 96.10           C  
ATOM   2120  CD2 LEU A 279       1.461  -3.995  -7.998  1.00 96.10           C  
ATOM   2121  N   TYR A 280       5.331  -5.368  -5.204  1.00 95.78           N  
ATOM   2122  CA  TYR A 280       6.690  -5.627  -4.742  1.00 95.78           C  
ATOM   2123  C   TYR A 280       7.657  -5.717  -5.916  1.00 95.78           C  
ATOM   2124  CB  TYR A 280       6.742  -6.920  -3.922  1.00 95.78           C  
ATOM   2125  O   TYR A 280       7.601  -6.664  -6.703  1.00 95.78           O  
ATOM   2126  CG  TYR A 280       8.036  -7.110  -3.169  1.00 95.78           C  
ATOM   2127  CD1 TYR A 280       9.090  -7.831  -3.727  1.00 95.78           C  
ATOM   2128  CD2 TYR A 280       8.208  -6.571  -1.899  1.00 95.78           C  
ATOM   2129  CE1 TYR A 280      10.284  -8.010  -3.036  1.00 95.78           C  
ATOM   2130  CE2 TYR A 280       9.397  -6.743  -1.199  1.00 95.78           C  
ATOM   2131  OH  TYR A 280      11.608  -7.637  -1.086  1.00 95.78           O  
ATOM   2132  CZ  TYR A 280      10.428  -7.463  -1.774  1.00 95.78           C  
ATOM   2133  N   PHE A 281       8.600  -4.736  -5.984  1.00 95.84           N  
ATOM   2134  CA  PHE A 281       9.584  -4.695  -7.059  1.00 95.84           C  
ATOM   2135  C   PHE A 281      10.798  -5.549  -6.713  1.00 95.84           C  
ATOM   2136  CB  PHE A 281      10.019  -3.253  -7.337  1.00 95.84           C  
ATOM   2137  O   PHE A 281      11.452  -5.323  -5.693  1.00 95.84           O  
ATOM   2138  CG  PHE A 281       9.029  -2.468  -8.155  1.00 95.84           C  
ATOM   2139  CD1 PHE A 281       9.286  -2.176  -9.489  1.00 95.84           C  
ATOM   2140  CD2 PHE A 281       7.842  -2.021  -7.590  1.00 95.84           C  
ATOM   2141  CE1 PHE A 281       8.372  -1.450 -10.249  1.00 95.84           C  
ATOM   2142  CE2 PHE A 281       6.924  -1.295  -8.343  1.00 95.84           C  
ATOM   2143  CZ  PHE A 281       7.191  -1.010  -9.672  1.00 95.84           C  
ATOM   2144  N   ILE A 282      11.026  -6.479  -7.599  1.00 95.32           N  
ATOM   2145  CA  ILE A 282      12.150  -7.390  -7.415  1.00 95.32           C  
ATOM   2146  C   ILE A 282      13.299  -6.985  -8.336  1.00 95.32           C  
ATOM   2147  CB  ILE A 282      11.739  -8.856  -7.683  1.00 95.32           C  
ATOM   2148  O   ILE A 282      13.077  -6.626  -9.495  1.00 95.32           O  
ATOM   2149  CG1 ILE A 282      10.599  -9.270  -6.747  1.00 95.32           C  
ATOM   2150  CG2 ILE A 282      12.942  -9.791  -7.529  1.00 95.32           C  
ATOM   2151  CD1 ILE A 282       9.893 -10.554  -7.161  1.00 95.32           C  
ATOM   2152  N   SER A 283      14.489  -7.016  -7.807  1.00 94.21           N  
ATOM   2153  CA  SER A 283      15.680  -6.698  -8.589  1.00 94.21           C  
ATOM   2154  C   SER A 283      15.897  -7.718  -9.702  1.00 94.21           C  
ATOM   2155  CB  SER A 283      16.914  -6.643  -7.689  1.00 94.21           C  
ATOM   2156  O   SER A 283      15.662  -8.913  -9.511  1.00 94.21           O  
ATOM   2157  OG  SER A 283      16.988  -7.793  -6.865  1.00 94.21           O  
ATOM   2158  N   PRO A 284      16.297  -7.268 -10.949  1.00 93.03           N  
ATOM   2159  CA  PRO A 284      16.509  -8.165 -12.088  1.00 93.03           C  
ATOM   2160  C   PRO A 284      17.818  -8.944 -11.990  1.00 93.03           C  
ATOM   2161  CB  PRO A 284      16.528  -7.214 -13.287  1.00 93.03           C  
ATOM   2162  O   PRO A 284      18.693  -8.800 -12.848  1.00 93.03           O  
ATOM   2163  CG  PRO A 284      17.125  -5.948 -12.761  1.00 93.03           C  
ATOM   2164  CD  PRO A 284      16.692  -5.773 -11.333  1.00 93.03           C  
ATOM   2165  N   THR A 285      18.178  -9.652 -10.844  1.00 90.88           N  
ATOM   2166  CA  THR A 285      19.444 -10.328 -10.588  1.00 90.88           C  
ATOM   2167  C   THR A 285      19.586 -11.563 -11.474  1.00 90.88           C  
ATOM   2168  CB  THR A 285      19.572 -10.736  -9.109  1.00 90.88           C  
ATOM   2169  O   THR A 285      20.695 -11.919 -11.878  1.00 90.88           O  
ATOM   2170  CG2 THR A 285      19.581  -9.512  -8.199  1.00 90.88           C  
ATOM   2171  OG1 THR A 285      18.465 -11.574  -8.754  1.00 90.88           O  
ATOM   2172  N   GLY A 286      18.499 -12.238 -11.897  1.00 87.76           N  
ATOM   2173  CA  GLY A 286      18.535 -13.437 -12.719  1.00 87.76           C  
ATOM   2174  C   GLY A 286      18.670 -14.713 -11.908  1.00 87.76           C  
ATOM   2175  O   GLY A 286      18.520 -15.813 -12.443  1.00 87.76           O  
ATOM   2176  N   HIS A 287      18.997 -14.808 -10.618  1.00 88.15           N  
ATOM   2177  CA  HIS A 287      19.273 -16.007  -9.834  1.00 88.15           C  
ATOM   2178  C   HIS A 287      18.067 -16.402  -8.988  1.00 88.15           C  
ATOM   2179  CB  HIS A 287      20.495 -15.793  -8.939  1.00 88.15           C  
ATOM   2180  O   HIS A 287      17.774 -17.590  -8.834  1.00 88.15           O  
ATOM   2181  CG  HIS A 287      21.762 -15.560  -9.699  1.00 88.15           C  
ATOM   2182  CD2 HIS A 287      22.784 -16.394 -10.001  1.00 88.15           C  
ATOM   2183  ND1 HIS A 287      22.088 -14.337 -10.245  1.00 88.15           N  
ATOM   2184  CE1 HIS A 287      23.259 -14.431 -10.852  1.00 88.15           C  
ATOM   2185  NE2 HIS A 287      23.703 -15.669 -10.718  1.00 88.15           N  
ATOM   2186  N   GLY A 288      17.213 -15.500  -8.504  1.00 90.90           N  
ATOM   2187  CA  GLY A 288      16.071 -15.724  -7.632  1.00 90.90           C  
ATOM   2188  C   GLY A 288      15.814 -14.572  -6.679  1.00 90.90           C  
ATOM   2189  O   GLY A 288      16.266 -13.450  -6.917  1.00 90.90           O  
ATOM   2190  N   LEU A 289      15.040 -14.935  -5.620  1.00 93.73           N  
ATOM   2191  CA  LEU A 289      14.684 -13.922  -4.633  1.00 93.73           C  
ATOM   2192  C   LEU A 289      15.791 -13.760  -3.597  1.00 93.73           C  
ATOM   2193  CB  LEU A 289      13.369 -14.288  -3.939  1.00 93.73           C  
ATOM   2194  O   LEU A 289      16.352 -14.750  -3.121  1.00 93.73           O  
ATOM   2195  CG  LEU A 289      12.091 -14.075  -4.751  1.00 93.73           C  
ATOM   2196  CD1 LEU A 289      10.900 -14.710  -4.042  1.00 93.73           C  
ATOM   2197  CD2 LEU A 289      11.849 -12.588  -4.987  1.00 93.73           C  
ATOM   2198  N   LYS A 290      16.203 -12.552  -3.327  1.00 92.49           N  
ATOM   2199  CA  LYS A 290      17.150 -12.259  -2.255  1.00 92.49           C  
ATOM   2200  C   LYS A 290      16.568 -12.626  -0.893  1.00 92.49           C  
ATOM   2201  CB  LYS A 290      17.545 -10.782  -2.276  1.00 92.49           C  
ATOM   2202  O   LYS A 290      15.349 -12.625  -0.712  1.00 92.49           O  
ATOM   2203  CG  LYS A 290      18.288 -10.358  -3.534  1.00 92.49           C  
ATOM   2204  CD  LYS A 290      18.661  -8.882  -3.493  1.00 92.49           C  
ATOM   2205  CE  LYS A 290      19.320  -8.433  -4.790  1.00 92.49           C  
ATOM   2206  NZ  LYS A 290      19.773  -7.012  -4.719  1.00 92.49           N  
ATOM   2207  N   PRO A 291      17.425 -13.114  -0.047  1.00 91.41           N  
ATOM   2208  CA  PRO A 291      16.953 -13.466   1.294  1.00 91.41           C  
ATOM   2209  C   PRO A 291      16.196 -12.327   1.972  1.00 91.41           C  
ATOM   2210  CB  PRO A 291      18.245 -13.789   2.050  1.00 91.41           C  
ATOM   2211  O   PRO A 291      15.219 -12.568   2.686  1.00 91.41           O  
ATOM   2212  CG  PRO A 291      19.227 -14.160   0.986  1.00 91.41           C  
ATOM   2213  CD  PRO A 291      18.899 -13.385  -0.258  1.00 91.41           C  
ATOM   2214  N   LEU A 292      16.667 -11.110   1.760  1.00 90.77           N  
ATOM   2215  CA  LEU A 292      15.988  -9.938   2.301  1.00 90.77           C  
ATOM   2216  C   LEU A 292      14.569  -9.830   1.753  1.00 90.77           C  
ATOM   2217  CB  LEU A 292      16.772  -8.665   1.973  1.00 90.77           C  
ATOM   2218  O   LEU A 292      13.630  -9.547   2.501  1.00 90.77           O  
ATOM   2219  CG  LEU A 292      16.241  -7.365   2.579  1.00 90.77           C  
ATOM   2220  CD1 LEU A 292      16.381  -7.392   4.098  1.00 90.77           C  
ATOM   2221  CD2 LEU A 292      16.970  -6.162   1.991  1.00 90.77           C  
ATOM   2222  N   ASP A 293      14.389 -10.119   0.503  1.00 92.91           N  
ATOM   2223  CA  ASP A 293      13.089 -10.077  -0.160  1.00 92.91           C  
ATOM   2224  C   ASP A 293      12.152 -11.143   0.402  1.00 92.91           C  
ATOM   2225  CB  ASP A 293      13.251 -10.262  -1.670  1.00 92.91           C  
ATOM   2226  O   ASP A 293      10.964 -10.886   0.611  1.00 92.91           O  
ATOM   2227  CG  ASP A 293      13.888  -9.062  -2.349  1.00 92.91           C  
ATOM   2228  OD1 ASP A 293      13.734  -7.926  -1.851  1.00 92.91           O  
ATOM   2229  OD2 ASP A 293      14.547  -9.254  -3.394  1.00 92.91           O  
ATOM   2230  N   ILE A 294      12.700 -12.301   0.686  1.00 93.55           N  
ATOM   2231  CA  ILE A 294      11.922 -13.420   1.207  1.00 93.55           C  
ATOM   2232  C   ILE A 294      11.365 -13.064   2.583  1.00 93.55           C  
ATOM   2233  CB  ILE A 294      12.771 -14.708   1.289  1.00 93.55           C  
ATOM   2234  O   ILE A 294      10.182 -13.282   2.856  1.00 93.55           O  
ATOM   2235  CG1 ILE A 294      13.178 -15.171  -0.114  1.00 93.55           C  
ATOM   2236  CG2 ILE A 294      12.009 -15.811   2.030  1.00 93.55           C  
ATOM   2237  CD1 ILE A 294      14.182 -16.315  -0.123  1.00 93.55           C  
ATOM   2238  N   GLU A 295      12.213 -12.514   3.435  1.00 92.14           N  
ATOM   2239  CA  GLU A 295      11.787 -12.104   4.770  1.00 92.14           C  
ATOM   2240  C   GLU A 295      10.753 -10.985   4.699  1.00 92.14           C  
ATOM   2241  CB  GLU A 295      12.990 -11.657   5.604  1.00 92.14           C  
ATOM   2242  O   GLU A 295       9.762 -11.002   5.432  1.00 92.14           O  
ATOM   2243  CG  GLU A 295      12.673 -11.449   7.078  1.00 92.14           C  
ATOM   2244  CD  GLU A 295      13.897 -11.103   7.912  1.00 92.14           C  
ATOM   2245  OE1 GLU A 295      13.754 -10.880   9.136  1.00 92.14           O  
ATOM   2246  OE2 GLU A 295      15.007 -11.054   7.337  1.00 92.14           O  
ATOM   2247  N   PHE A 296      10.957 -10.066   3.822  1.00 92.26           N  
ATOM   2248  CA  PHE A 296      10.046  -8.940   3.650  1.00 92.26           C  
ATOM   2249  C   PHE A 296       8.672  -9.419   3.196  1.00 92.26           C  
ATOM   2250  CB  PHE A 296      10.613  -7.938   2.640  1.00 92.26           C  
ATOM   2251  O   PHE A 296       7.654  -9.044   3.779  1.00 92.26           O  
ATOM   2252  CG  PHE A 296       9.991  -6.571   2.727  1.00 92.26           C  
ATOM   2253  CD1 PHE A 296       8.658  -6.375   2.386  1.00 92.26           C  
ATOM   2254  CD2 PHE A 296      10.739  -5.480   3.150  1.00 92.26           C  
ATOM   2255  CE1 PHE A 296       8.079  -5.110   2.466  1.00 92.26           C  
ATOM   2256  CE2 PHE A 296      10.168  -4.213   3.232  1.00 92.26           C  
ATOM   2257  CZ  PHE A 296       8.838  -4.030   2.889  1.00 92.26           C  
ATOM   2258  N   MET A 297       8.601 -10.276   2.248  1.00 94.49           N  
ATOM   2259  CA  MET A 297       7.353 -10.772   1.674  1.00 94.49           C  
ATOM   2260  C   MET A 297       6.630 -11.690   2.653  1.00 94.49           C  
ATOM   2261  CB  MET A 297       7.622 -11.513   0.363  1.00 94.49           C  
ATOM   2262  O   MET A 297       5.399 -11.716   2.693  1.00 94.49           O  
ATOM   2263  CG  MET A 297       8.008 -10.600  -0.790  1.00 94.49           C  
ATOM   2264  SD  MET A 297       8.337 -11.526  -2.340  1.00 94.49           S  
ATOM   2265  CE  MET A 297       6.640 -11.940  -2.832  1.00 94.49           C  
ATOM   2266  N   LYS A 298       7.386 -12.400   3.418  1.00 94.00           N  
ATOM   2267  CA  LYS A 298       6.799 -13.286   4.419  1.00 94.00           C  
ATOM   2268  C   LYS A 298       6.043 -12.492   5.481  1.00 94.00           C  
ATOM   2269  CB  LYS A 298       7.881 -14.144   5.078  1.00 94.00           C  
ATOM   2270  O   LYS A 298       4.944 -12.876   5.885  1.00 94.00           O  
ATOM   2271  CG  LYS A 298       7.335 -15.286   5.923  1.00 94.00           C  
ATOM   2272  CD  LYS A 298       8.452 -16.192   6.425  1.00 94.00           C  
ATOM   2273  CE  LYS A 298       7.909 -17.327   7.283  1.00 94.00           C  
ATOM   2274  NZ  LYS A 298       8.998 -18.235   7.754  1.00 94.00           N  
ATOM   2275  N   ARG A 299       6.535 -11.447   5.906  1.00 91.76           N  
ATOM   2276  CA  ARG A 299       5.937 -10.610   6.941  1.00 91.76           C  
ATOM   2277  C   ARG A 299       4.765  -9.806   6.386  1.00 91.76           C  
ATOM   2278  CB  ARG A 299       6.982  -9.666   7.540  1.00 91.76           C  
ATOM   2279  O   ARG A 299       3.773  -9.583   7.082  1.00 91.76           O  
ATOM   2280  CG  ARG A 299       8.064 -10.374   8.340  1.00 91.76           C  
ATOM   2281  CD  ARG A 299       8.734  -9.436   9.335  1.00 91.76           C  
ATOM   2282  NE  ARG A 299       9.796 -10.108  10.078  1.00 91.76           N  
ATOM   2283  NH1 ARG A 299      10.531  -8.201  11.156  1.00 91.76           N  
ATOM   2284  NH2 ARG A 299      11.556 -10.213  11.549  1.00 91.76           N  
ATOM   2285  CZ  ARG A 299      10.625  -9.506  10.926  1.00 91.76           C  
ATOM   2286  N   LEU A 300       4.829  -9.437   5.129  1.00 93.16           N  
ATOM   2287  CA  LEU A 300       3.831  -8.571   4.512  1.00 93.16           C  
ATOM   2288  C   LEU A 300       2.655  -9.387   3.985  1.00 93.16           C  
ATOM   2289  CB  LEU A 300       4.455  -7.760   3.373  1.00 93.16           C  
ATOM   2290  O   LEU A 300       1.532  -8.885   3.903  1.00 93.16           O  
ATOM   2291  CG  LEU A 300       3.601  -6.629   2.799  1.00 93.16           C  
ATOM   2292  CD1 LEU A 300       3.256  -5.619   3.889  1.00 93.16           C  
ATOM   2293  CD2 LEU A 300       4.322  -5.948   1.641  1.00 93.16           C  
ATOM   2294  N   SER A 301       2.838 -10.632   3.679  1.00 92.79           N  
ATOM   2295  CA  SER A 301       1.859 -11.490   3.020  1.00 92.79           C  
ATOM   2296  C   SER A 301       0.603 -11.650   3.870  1.00 92.79           C  
ATOM   2297  CB  SER A 301       2.462 -12.864   2.725  1.00 92.79           C  
ATOM   2298  O   SER A 301      -0.496 -11.820   3.337  1.00 92.79           O  
ATOM   2299  OG  SER A 301       2.810 -13.529   3.927  1.00 92.79           O  
ATOM   2300  N   THR A 302       0.679 -11.509   5.207  1.00 91.82           N  
ATOM   2301  CA  THR A 302      -0.454 -11.713   6.104  1.00 91.82           C  
ATOM   2302  C   THR A 302      -1.310 -10.453   6.189  1.00 91.82           C  
ATOM   2303  CB  THR A 302       0.015 -12.114   7.514  1.00 91.82           C  
ATOM   2304  O   THR A 302      -2.490 -10.520   6.540  1.00 91.82           O  
ATOM   2305  CG2 THR A 302       0.782 -13.432   7.485  1.00 91.82           C  
ATOM   2306  OG1 THR A 302       0.869 -11.089   8.037  1.00 91.82           O  
ATOM   2307  N   LYS A 303      -0.818  -9.330   5.773  1.00 92.46           N  
ATOM   2308  CA  LYS A 303      -1.489  -8.060   6.040  1.00 92.46           C  
ATOM   2309  C   LYS A 303      -1.967  -7.408   4.745  1.00 92.46           C  
ATOM   2310  CB  LYS A 303      -0.559  -7.109   6.793  1.00 92.46           C  
ATOM   2311  O   LYS A 303      -2.970  -6.691   4.738  1.00 92.46           O  
ATOM   2312  CG  LYS A 303      -0.016  -7.677   8.096  1.00 92.46           C  
ATOM   2313  CD  LYS A 303      -1.013  -7.514   9.236  1.00 92.46           C  
ATOM   2314  CE  LYS A 303      -0.418  -7.949  10.568  1.00 92.46           C  
ATOM   2315  NZ  LYS A 303      -1.347  -7.677  11.705  1.00 92.46           N  
ATOM   2316  N   VAL A 304      -1.260  -7.733   3.588  1.00 95.09           N  
ATOM   2317  CA  VAL A 304      -1.616  -7.065   2.340  1.00 95.09           C  
ATOM   2318  C   VAL A 304      -1.512  -8.051   1.179  1.00 95.09           C  
ATOM   2319  CB  VAL A 304      -0.718  -5.836   2.077  1.00 95.09           C  
ATOM   2320  O   VAL A 304      -0.811  -9.061   1.274  1.00 95.09           O  
ATOM   2321  CG1 VAL A 304       0.722  -6.267   1.804  1.00 95.09           C  
ATOM   2322  CG2 VAL A 304      -1.265  -5.016   0.910  1.00 95.09           C  
ATOM   2323  N   ASN A 305      -2.288  -7.748   0.132  1.00 95.45           N  
ATOM   2324  CA  ASN A 305      -2.168  -8.497  -1.114  1.00 95.45           C  
ATOM   2325  C   ASN A 305      -0.897  -8.125  -1.872  1.00 95.45           C  
ATOM   2326  CB  ASN A 305      -3.398  -8.271  -1.996  1.00 95.45           C  
ATOM   2327  O   ASN A 305      -0.774  -7.007  -2.374  1.00 95.45           O  
ATOM   2328  CG  ASN A 305      -4.689  -8.681  -1.315  1.00 95.45           C  
ATOM   2329  ND2 ASN A 305      -5.681  -7.799  -1.344  1.00 95.45           N  
ATOM   2330  OD1 ASN A 305      -4.793  -9.781  -0.766  1.00 95.45           O  
ATOM   2331  N   ILE A 306       0.023  -9.111  -1.988  1.00 96.43           N  
ATOM   2332  CA  ILE A 306       1.320  -8.832  -2.594  1.00 96.43           C  
ATOM   2333  C   ILE A 306       1.309  -9.264  -4.059  1.00 96.43           C  
ATOM   2334  CB  ILE A 306       2.464  -9.543  -1.835  1.00 96.43           C  
ATOM   2335  O   ILE A 306       0.929 -10.393  -4.377  1.00 96.43           O  
ATOM   2336  CG1 ILE A 306       2.512  -9.070  -0.378  1.00 96.43           C  
ATOM   2337  CG2 ILE A 306       3.806  -9.304  -2.533  1.00 96.43           C  
ATOM   2338  CD1 ILE A 306       3.483  -9.853   0.496  1.00 96.43           C  
ATOM   2339  N   ILE A 307       1.744  -8.317  -4.962  1.00 95.92           N  
ATOM   2340  CA  ILE A 307       1.924  -8.603  -6.381  1.00 95.92           C  
ATOM   2341  C   ILE A 307       3.393  -8.427  -6.760  1.00 95.92           C  
ATOM   2342  CB  ILE A 307       1.031  -7.697  -7.258  1.00 95.92           C  
ATOM   2343  O   ILE A 307       3.893  -7.301  -6.824  1.00 95.92           O  
ATOM   2344  CG1 ILE A 307      -0.445  -7.888  -6.893  1.00 95.92           C  
ATOM   2345  CG2 ILE A 307       1.269  -7.981  -8.744  1.00 95.92           C  
ATOM   2346  CD1 ILE A 307      -1.385  -6.905  -7.578  1.00 95.92           C  
ATOM   2347  N   PRO A 308       4.034  -9.531  -6.986  1.00 95.95           N  
ATOM   2348  CA  PRO A 308       5.450  -9.457  -7.351  1.00 95.95           C  
ATOM   2349  C   PRO A 308       5.668  -8.911  -8.760  1.00 95.95           C  
ATOM   2350  CB  PRO A 308       5.916 -10.912  -7.252  1.00 95.95           C  
ATOM   2351  O   PRO A 308       5.009  -9.351  -9.706  1.00 95.95           O  
ATOM   2352  CG  PRO A 308       4.677 -11.724  -7.451  1.00 95.95           C  
ATOM   2353  CD  PRO A 308       3.501 -10.928  -6.962  1.00 95.95           C  
ATOM   2354  N   VAL A 309       6.609  -7.891  -8.838  1.00 96.07           N  
ATOM   2355  CA  VAL A 309       6.932  -7.261 -10.114  1.00 96.07           C  
ATOM   2356  C   VAL A 309       8.443  -7.281 -10.332  1.00 96.07           C  
ATOM   2357  CB  VAL A 309       6.403  -5.811 -10.180  1.00 96.07           C  
ATOM   2358  O   VAL A 309       9.207  -6.829  -9.475  1.00 96.07           O  
ATOM   2359  CG1 VAL A 309       6.799  -5.151 -11.500  1.00 96.07           C  
ATOM   2360  CG2 VAL A 309       4.886  -5.788 -10.002  1.00 96.07           C  
ATOM   2361  N   ILE A 310       8.831  -7.812 -11.441  1.00 95.93           N  
ATOM   2362  CA  ILE A 310      10.242  -7.783 -11.813  1.00 95.93           C  
ATOM   2363  C   ILE A 310      10.579  -6.437 -12.451  1.00 95.93           C  
ATOM   2364  CB  ILE A 310      10.597  -8.937 -12.777  1.00 95.93           C  
ATOM   2365  O   ILE A 310      10.014  -6.074 -13.485  1.00 95.93           O  
ATOM   2366  CG1 ILE A 310      10.266 -10.289 -12.134  1.00 95.93           C  
ATOM   2367  CG2 ILE A 310      12.072  -8.869 -13.181  1.00 95.93           C  
ATOM   2368  CD1 ILE A 310      10.362 -11.469 -13.092  1.00 95.93           C  
ATOM   2369  N   ALA A 311      11.487  -5.756 -11.793  1.00 94.76           N  
ATOM   2370  CA  ALA A 311      11.860  -4.417 -12.242  1.00 94.76           C  
ATOM   2371  C   ALA A 311      12.914  -4.482 -13.344  1.00 94.76           C  
ATOM   2372  CB  ALA A 311      12.373  -3.586 -11.068  1.00 94.76           C  
ATOM   2373  O   ALA A 311      13.534  -5.527 -13.558  1.00 94.76           O  
ATOM   2374  N   LYS A 312      12.966  -3.451 -14.231  1.00 93.71           N  
ATOM   2375  CA  LYS A 312      13.968  -3.307 -15.283  1.00 93.71           C  
ATOM   2376  C   LYS A 312      14.071  -4.578 -16.121  1.00 93.71           C  
ATOM   2377  CB  LYS A 312      15.332  -2.964 -14.681  1.00 93.71           C  
ATOM   2378  O   LYS A 312      15.163  -5.122 -16.302  1.00 93.71           O  
ATOM   2379  CG  LYS A 312      15.361  -1.645 -13.924  1.00 93.71           C  
ATOM   2380  CD  LYS A 312      16.771  -1.290 -13.471  1.00 93.71           C  
ATOM   2381  CE  LYS A 312      16.808   0.051 -12.752  1.00 93.71           C  
ATOM   2382  NZ  LYS A 312      18.204   0.459 -12.412  1.00 93.71           N  
ATOM   2383  N   ALA A 313      12.963  -5.035 -16.641  1.00 93.27           N  
ATOM   2384  CA  ALA A 313      12.893  -6.279 -17.402  1.00 93.27           C  
ATOM   2385  C   ALA A 313      13.715  -6.186 -18.684  1.00 93.27           C  
ATOM   2386  CB  ALA A 313      11.441  -6.622 -17.729  1.00 93.27           C  
ATOM   2387  O   ALA A 313      14.089  -7.208 -19.265  1.00 93.27           O  
ATOM   2388  N   ASP A 314      14.070  -4.972 -19.088  1.00 92.99           N  
ATOM   2389  CA  ASP A 314      14.840  -4.784 -20.314  1.00 92.99           C  
ATOM   2390  C   ASP A 314      16.285  -5.242 -20.130  1.00 92.99           C  
ATOM   2391  CB  ASP A 314      14.805  -3.318 -20.750  1.00 92.99           C  
ATOM   2392  O   ASP A 314      17.014  -5.422 -21.107  1.00 92.99           O  
ATOM   2393  CG  ASP A 314      15.241  -2.362 -19.654  1.00 92.99           C  
ATOM   2394  OD1 ASP A 314      14.862  -2.566 -18.480  1.00 92.99           O  
ATOM   2395  OD2 ASP A 314      15.968  -1.394 -19.967  1.00 92.99           O  
ATOM   2396  N   THR A 315      16.727  -5.489 -18.873  1.00 92.82           N  
ATOM   2397  CA  THR A 315      18.093  -5.920 -18.596  1.00 92.82           C  
ATOM   2398  C   THR A 315      18.220  -7.435 -18.734  1.00 92.82           C  
ATOM   2399  CB  THR A 315      18.539  -5.491 -17.187  1.00 92.82           C  
ATOM   2400  O   THR A 315      19.329  -7.973 -18.728  1.00 92.82           O  
ATOM   2401  CG2 THR A 315      18.400  -3.984 -17.001  1.00 92.82           C  
ATOM   2402  OG1 THR A 315      17.729  -6.159 -16.211  1.00 92.82           O  
ATOM   2403  N   LEU A 316      17.125  -8.120 -18.848  1.00 93.52           N  
ATOM   2404  CA  LEU A 316      17.104  -9.572 -18.990  1.00 93.52           C  
ATOM   2405  C   LEU A 316      16.622  -9.975 -20.380  1.00 93.52           C  
ATOM   2406  CB  LEU A 316      16.205 -10.202 -17.923  1.00 93.52           C  
ATOM   2407  O   LEU A 316      15.737  -9.330 -20.947  1.00 93.52           O  
ATOM   2408  CG  LEU A 316      16.592  -9.936 -16.468  1.00 93.52           C  
ATOM   2409  CD1 LEU A 316      15.447 -10.319 -15.536  1.00 93.52           C  
ATOM   2410  CD2 LEU A 316      17.862 -10.698 -16.104  1.00 93.52           C  
ATOM   2411  N   THR A 317      17.231 -11.013 -20.891  1.00 93.04           N  
ATOM   2412  CA  THR A 317      16.752 -11.599 -22.138  1.00 93.04           C  
ATOM   2413  C   THR A 317      15.471 -12.395 -21.904  1.00 93.04           C  
ATOM   2414  CB  THR A 317      17.818 -12.512 -22.772  1.00 93.04           C  
ATOM   2415  O   THR A 317      15.194 -12.819 -20.780  1.00 93.04           O  
ATOM   2416  CG2 THR A 317      19.111 -11.746 -23.035  1.00 93.04           C  
ATOM   2417  OG1 THR A 317      18.094 -13.602 -21.884  1.00 93.04           O  
ATOM   2418  N   PRO A 318      14.610 -12.530 -22.843  1.00 92.04           N  
ATOM   2419  CA  PRO A 318      13.353 -13.262 -22.666  1.00 92.04           C  
ATOM   2420  C   PRO A 318      13.562 -14.664 -22.099  1.00 92.04           C  
ATOM   2421  CB  PRO A 318      12.779 -13.325 -24.083  1.00 92.04           C  
ATOM   2422  O   PRO A 318      12.753 -15.136 -21.296  1.00 92.04           O  
ATOM   2423  CG  PRO A 318      13.439 -12.200 -24.813  1.00 92.04           C  
ATOM   2424  CD  PRO A 318      14.773 -11.936 -24.177  1.00 92.04           C  
ATOM   2425  N   ASP A 319      14.677 -15.324 -22.529  1.00 94.81           N  
ATOM   2426  CA  ASP A 319      14.974 -16.652 -22.003  1.00 94.81           C  
ATOM   2427  C   ASP A 319      15.352 -16.586 -20.525  1.00 94.81           C  
ATOM   2428  CB  ASP A 319      16.100 -17.308 -22.805  1.00 94.81           C  
ATOM   2429  O   ASP A 319      14.911 -17.416 -19.728  1.00 94.81           O  
ATOM   2430  CG  ASP A 319      15.690 -17.659 -24.225  1.00 94.81           C  
ATOM   2431  OD1 ASP A 319      14.476 -17.768 -24.500  1.00 94.81           O  
ATOM   2432  OD2 ASP A 319      16.590 -17.829 -25.075  1.00 94.81           O  
ATOM   2433  N   GLU A 320      16.135 -15.561 -20.171  1.00 95.22           N  
ATOM   2434  CA  GLU A 320      16.533 -15.346 -18.783  1.00 95.22           C  
ATOM   2435  C   GLU A 320      15.336 -14.962 -17.918  1.00 95.22           C  
ATOM   2436  CB  GLU A 320      17.613 -14.264 -18.695  1.00 95.22           C  
ATOM   2437  O   GLU A 320      15.236 -15.385 -16.764  1.00 95.22           O  
ATOM   2438  CG  GLU A 320      18.966 -14.700 -19.239  1.00 95.22           C  
ATOM   2439  CD  GLU A 320      19.982 -13.570 -19.295  1.00 95.22           C  
ATOM   2440  OE1 GLU A 320      21.183 -13.845 -19.517  1.00 95.22           O  
ATOM   2441  OE2 GLU A 320      19.574 -12.401 -19.114  1.00 95.22           O  
ATOM   2442  N   LEU A 321      14.509 -14.212 -18.520  1.00 94.28           N  
ATOM   2443  CA  LEU A 321      13.313 -13.746 -17.827  1.00 94.28           C  
ATOM   2444  C   LEU A 321      12.412 -14.917 -17.449  1.00 94.28           C  
ATOM   2445  CB  LEU A 321      12.540 -12.754 -18.701  1.00 94.28           C  
ATOM   2446  O   LEU A 321      11.914 -14.984 -16.323  1.00 94.28           O  
ATOM   2447  CG  LEU A 321      11.296 -12.123 -18.072  1.00 94.28           C  
ATOM   2448  CD1 LEU A 321      11.693 -11.199 -16.926  1.00 94.28           C  
ATOM   2449  CD2 LEU A 321      10.493 -11.364 -19.123  1.00 94.28           C  
ATOM   2450  N   GLN A 322      12.193 -15.841 -18.372  1.00 93.90           N  
ATOM   2451  CA  GLN A 322      11.366 -17.018 -18.127  1.00 93.90           C  
ATOM   2452  C   GLN A 322      11.968 -17.894 -17.033  1.00 93.90           C  
ATOM   2453  CB  GLN A 322      11.191 -17.828 -19.412  1.00 93.90           C  
ATOM   2454  O   GLN A 322      11.250 -18.387 -16.159  1.00 93.90           O  
ATOM   2455  CG  GLN A 322      10.169 -18.951 -19.297  1.00 93.90           C  
ATOM   2456  CD  GLN A 322      10.008 -19.734 -20.587  1.00 93.90           C  
ATOM   2457  NE2 GLN A 322       9.280 -20.843 -20.520  1.00 93.90           N  
ATOM   2458  OE1 GLN A 322      10.534 -19.344 -21.634  1.00 93.90           O  
ATOM   2459  N   ALA A 323      13.275 -18.114 -17.113  1.00 95.64           N  
ATOM   2460  CA  ALA A 323      13.974 -18.892 -16.093  1.00 95.64           C  
ATOM   2461  C   ALA A 323      13.874 -18.220 -14.727  1.00 95.64           C  
ATOM   2462  CB  ALA A 323      15.438 -19.085 -16.482  1.00 95.64           C  
ATOM   2463  O   ALA A 323      13.670 -18.890 -13.712  1.00 95.64           O  
ATOM   2464  N   PHE A 324      13.994 -16.928 -14.784  1.00 95.47           N  
ATOM   2465  CA  PHE A 324      13.938 -16.149 -13.553  1.00 95.47           C  
ATOM   2466  C   PHE A 324      12.547 -16.213 -12.934  1.00 95.47           C  
ATOM   2467  CB  PHE A 324      14.327 -14.691 -13.820  1.00 95.47           C  
ATOM   2468  O   PHE A 324      12.408 -16.365 -11.719  1.00 95.47           O  
ATOM   2469  CG  PHE A 324      14.434 -13.853 -12.575  1.00 95.47           C  
ATOM   2470  CD1 PHE A 324      13.912 -12.566 -12.539  1.00 95.47           C  
ATOM   2471  CD2 PHE A 324      15.056 -14.354 -11.438  1.00 95.47           C  
ATOM   2472  CE1 PHE A 324      14.010 -11.788 -11.388  1.00 95.47           C  
ATOM   2473  CE2 PHE A 324      15.158 -13.583 -10.284  1.00 95.47           C  
ATOM   2474  CZ  PHE A 324      14.635 -12.300 -10.261  1.00 95.47           C  
ATOM   2475  N   LYS A 325      11.524 -16.165 -13.673  1.00 94.90           N  
ATOM   2476  CA  LYS A 325      10.140 -16.269 -13.220  1.00 94.90           C  
ATOM   2477  C   LYS A 325       9.892 -17.597 -12.511  1.00 94.90           C  
ATOM   2478  CB  LYS A 325       9.176 -16.117 -14.398  1.00 94.90           C  
ATOM   2479  O   LYS A 325       9.259 -17.634 -11.454  1.00 94.90           O  
ATOM   2480  CG  LYS A 325       9.026 -14.686 -14.894  1.00 94.90           C  
ATOM   2481  CD  LYS A 325       7.934 -14.572 -15.950  1.00 94.90           C  
ATOM   2482  CE  LYS A 325       7.748 -13.133 -16.410  1.00 94.90           C  
ATOM   2483  NZ  LYS A 325       6.646 -13.009 -17.411  1.00 94.90           N  
ATOM   2484  N   GLN A 326      10.364 -18.616 -13.121  1.00 94.56           N  
ATOM   2485  CA  GLN A 326      10.196 -19.948 -12.550  1.00 94.56           C  
ATOM   2486  C   GLN A 326      10.921 -20.070 -11.213  1.00 94.56           C  
ATOM   2487  CB  GLN A 326      10.702 -21.016 -13.521  1.00 94.56           C  
ATOM   2488  O   GLN A 326      10.386 -20.641 -10.261  1.00 94.56           O  
ATOM   2489  CG  GLN A 326      10.412 -22.442 -13.072  1.00 94.56           C  
ATOM   2490  CD  GLN A 326       8.927 -22.744 -12.997  1.00 94.56           C  
ATOM   2491  NE2 GLN A 326       8.564 -23.748 -12.206  1.00 94.56           N  
ATOM   2492  OE1 GLN A 326       8.111 -22.079 -13.644  1.00 94.56           O  
ATOM   2493  N   ARG A 327      12.019 -19.537 -11.153  1.00 94.92           N  
ATOM   2494  CA  ARG A 327      12.806 -19.593  -9.925  1.00 94.92           C  
ATOM   2495  C   ARG A 327      12.123 -18.821  -8.801  1.00 94.92           C  
ATOM   2496  CB  ARG A 327      14.213 -19.038 -10.162  1.00 94.92           C  
ATOM   2497  O   ARG A 327      12.118 -19.264  -7.651  1.00 94.92           O  
ATOM   2498  CG  ARG A 327      15.117 -19.970 -10.953  1.00 94.92           C  
ATOM   2499  CD  ARG A 327      16.524 -19.407 -11.092  1.00 94.92           C  
ATOM   2500  NE  ARG A 327      17.269 -20.073 -12.157  1.00 94.92           N  
ATOM   2501  NH1 ARG A 327      18.552 -18.229 -12.695  1.00 94.92           N  
ATOM   2502  NH2 ARG A 327      18.829 -20.197 -13.837  1.00 94.92           N  
ATOM   2503  CZ  ARG A 327      18.215 -19.498 -12.894  1.00 94.92           C  
ATOM   2504  N   ILE A 328      11.589 -17.656  -9.150  1.00 95.48           N  
ATOM   2505  CA  ILE A 328      10.892 -16.833  -8.168  1.00 95.48           C  
ATOM   2506  C   ILE A 328       9.671 -17.582  -7.640  1.00 95.48           C  
ATOM   2507  CB  ILE A 328      10.470 -15.473  -8.769  1.00 95.48           C  
ATOM   2508  O   ILE A 328       9.414 -17.590  -6.434  1.00 95.48           O  
ATOM   2509  CG1 ILE A 328      11.705 -14.626  -9.095  1.00 95.48           C  
ATOM   2510  CG2 ILE A 328       9.532 -14.729  -7.814  1.00 95.48           C  
ATOM   2511  CD1 ILE A 328      11.394 -13.347  -9.860  1.00 95.48           C  
ATOM   2512  N   LEU A 329       8.962 -18.229  -8.526  1.00 94.17           N  
ATOM   2513  CA  LEU A 329       7.778 -18.987  -8.138  1.00 94.17           C  
ATOM   2514  C   LEU A 329       8.153 -20.158  -7.236  1.00 94.17           C  
ATOM   2515  CB  LEU A 329       7.039 -19.499  -9.378  1.00 94.17           C  
ATOM   2516  O   LEU A 329       7.432 -20.471  -6.285  1.00 94.17           O  
ATOM   2517  CG  LEU A 329       6.299 -18.449 -10.207  1.00 94.17           C  
ATOM   2518  CD1 LEU A 329       5.749 -19.074 -11.485  1.00 94.17           C  
ATOM   2519  CD2 LEU A 329       5.177 -17.815  -9.391  1.00 94.17           C  
ATOM   2520  N   GLU A 330       9.301 -20.794  -7.524  1.00 95.08           N  
ATOM   2521  CA  GLU A 330       9.802 -21.876  -6.683  1.00 95.08           C  
ATOM   2522  C   GLU A 330      10.159 -21.371  -5.288  1.00 95.08           C  
ATOM   2523  CB  GLU A 330      11.021 -22.540  -7.330  1.00 95.08           C  
ATOM   2524  O   GLU A 330       9.845 -22.019  -4.288  1.00 95.08           O  
ATOM   2525  CG  GLU A 330      10.692 -23.347  -8.577  1.00 95.08           C  
ATOM   2526  CD  GLU A 330      11.925 -23.864  -9.300  1.00 95.08           C  
ATOM   2527  OE1 GLU A 330      11.786 -24.436 -10.405  1.00 95.08           O  
ATOM   2528  OE2 GLU A 330      13.040 -23.696  -8.757  1.00 95.08           O  
ATOM   2529  N   ASP A 331      10.799 -20.223  -5.268  1.00 95.26           N  
ATOM   2530  CA  ASP A 331      11.193 -19.630  -3.994  1.00 95.26           C  
ATOM   2531  C   ASP A 331       9.970 -19.244  -3.166  1.00 95.26           C  
ATOM   2532  CB  ASP A 331      12.080 -18.404  -4.224  1.00 95.26           C  
ATOM   2533  O   ASP A 331       9.955 -19.432  -1.947  1.00 95.26           O  
ATOM   2534  CG  ASP A 331      13.495 -18.765  -4.639  1.00 95.26           C  
ATOM   2535  OD1 ASP A 331      13.870 -19.955  -4.558  1.00 95.26           O  
ATOM   2536  OD2 ASP A 331      14.244 -17.852  -5.049  1.00 95.26           O  
ATOM   2537  N   LEU A 332       8.964 -18.794  -3.815  1.00 94.11           N  
ATOM   2538  CA  LEU A 332       7.734 -18.406  -3.133  1.00 94.11           C  
ATOM   2539  C   LEU A 332       7.037 -19.623  -2.535  1.00 94.11           C  
ATOM   2540  CB  LEU A 332       6.790 -17.685  -4.100  1.00 94.11           C  
ATOM   2541  O   LEU A 332       6.516 -19.560  -1.419  1.00 94.11           O  
ATOM   2542  CG  LEU A 332       7.204 -16.277  -4.529  1.00 94.11           C  
ATOM   2543  CD1 LEU A 332       6.256 -15.749  -5.600  1.00 94.11           C  
ATOM   2544  CD2 LEU A 332       7.237 -15.339  -3.327  1.00 94.11           C  
ATOM   2545  N   GLU A 333       7.067 -20.673  -3.278  1.00 94.20           N  
ATOM   2546  CA  GLU A 333       6.441 -21.910  -2.820  1.00 94.20           C  
ATOM   2547  C   GLU A 333       7.246 -22.550  -1.692  1.00 94.20           C  
ATOM   2548  CB  GLU A 333       6.285 -22.896  -3.980  1.00 94.20           C  
ATOM   2549  O   GLU A 333       6.675 -23.035  -0.713  1.00 94.20           O  
ATOM   2550  CG  GLU A 333       5.169 -22.534  -4.949  1.00 94.20           C  
ATOM   2551  CD  GLU A 333       5.053 -23.499  -6.118  1.00 94.20           C  
ATOM   2552  OE1 GLU A 333       4.224 -23.257  -7.025  1.00 94.20           O  
ATOM   2553  OE2 GLU A 333       5.797 -24.505  -6.128  1.00 94.20           O  
ATOM   2554  N   GLN A 334       8.511 -22.518  -1.816  1.00 95.59           N  
ATOM   2555  CA  GLN A 334       9.406 -23.115  -0.830  1.00 95.59           C  
ATOM   2556  C   GLN A 334       9.276 -22.419   0.522  1.00 95.59           C  
ATOM   2557  CB  GLN A 334      10.855 -23.055  -1.314  1.00 95.59           C  
ATOM   2558  O   GLN A 334       9.315 -23.072   1.568  1.00 95.59           O  
ATOM   2559  CG  GLN A 334      11.167 -24.026  -2.445  1.00 95.59           C  
ATOM   2560  CD  GLN A 334      12.580 -23.876  -2.975  1.00 95.59           C  
ATOM   2561  NE2 GLN A 334      12.914 -24.651  -4.001  1.00 95.59           N  
ATOM   2562  OE1 GLN A 334      13.366 -23.069  -2.467  1.00 95.59           O  
ATOM   2563  N   HIS A 335       9.034 -21.134   0.531  1.00 94.21           N  
ATOM   2564  CA  HIS A 335       8.980 -20.361   1.767  1.00 94.21           C  
ATOM   2565  C   HIS A 335       7.538 -20.081   2.179  1.00 94.21           C  
ATOM   2566  CB  HIS A 335       9.745 -19.046   1.610  1.00 94.21           C  
ATOM   2567  O   HIS A 335       7.294 -19.324   3.122  1.00 94.21           O  
ATOM   2568  CG  HIS A 335      11.225 -19.225   1.485  1.00 94.21           C  
ATOM   2569  CD2 HIS A 335      12.206 -19.192   2.418  1.00 94.21           C  
ATOM   2570  ND1 HIS A 335      11.846 -19.468   0.279  1.00 94.21           N  
ATOM   2571  CE1 HIS A 335      13.149 -19.578   0.477  1.00 94.21           C  
ATOM   2572  NE2 HIS A 335      13.394 -19.415   1.765  1.00 94.21           N  
ATOM   2573  N   ASN A 336       6.548 -20.667   1.496  1.00 93.66           N  
ATOM   2574  CA  ASN A 336       5.122 -20.582   1.793  1.00 93.66           C  
ATOM   2575  C   ASN A 336       4.661 -19.133   1.915  1.00 93.66           C  
ATOM   2576  CB  ASN A 336       4.793 -21.354   3.073  1.00 93.66           C  
ATOM   2577  O   ASN A 336       3.961 -18.777   2.865  1.00 93.66           O  
ATOM   2578  CG  ASN A 336       4.842 -22.856   2.878  1.00 93.66           C  
ATOM   2579  ND2 ASN A 336       5.210 -23.579   3.929  1.00 93.66           N  
ATOM   2580  OD1 ASN A 336       4.553 -23.363   1.791  1.00 93.66           O  
ATOM   2581  N   ILE A 337       5.092 -18.299   1.016  1.00 93.65           N  
ATOM   2582  CA  ILE A 337       4.675 -16.902   0.970  1.00 93.65           C  
ATOM   2583  C   ILE A 337       3.393 -16.772   0.150  1.00 93.65           C  
ATOM   2584  CB  ILE A 337       5.783 -16.001   0.379  1.00 93.65           C  
ATOM   2585  O   ILE A 337       3.348 -17.185  -1.011  1.00 93.65           O  
ATOM   2586  CG1 ILE A 337       7.067 -16.120   1.208  1.00 93.65           C  
ATOM   2587  CG2 ILE A 337       5.312 -14.545   0.305  1.00 93.65           C  
ATOM   2588  CD1 ILE A 337       8.280 -15.461   0.568  1.00 93.65           C  
ATOM   2589  N   GLN A 338       2.378 -16.238   0.813  1.00 90.99           N  
ATOM   2590  CA  GLN A 338       1.072 -16.088   0.180  1.00 90.99           C  
ATOM   2591  C   GLN A 338       1.017 -14.825  -0.674  1.00 90.99           C  
ATOM   2592  CB  GLN A 338      -0.036 -16.059   1.234  1.00 90.99           C  
ATOM   2593  O   GLN A 338       1.129 -13.713  -0.154  1.00 90.99           O  
ATOM   2594  CG  GLN A 338      -0.212 -17.375   1.979  1.00 90.99           C  
ATOM   2595  CD  GLN A 338      -1.260 -17.295   3.072  1.00 90.99           C  
ATOM   2596  NE2 GLN A 338      -1.590 -18.439   3.662  1.00 90.99           N  
ATOM   2597  OE1 GLN A 338      -1.769 -16.214   3.385  1.00 90.99           O  
ATOM   2598  N   ILE A 339       1.007 -15.033  -1.908  1.00 92.41           N  
ATOM   2599  CA  ILE A 339       0.828 -13.911  -2.822  1.00 92.41           C  
ATOM   2600  C   ILE A 339      -0.615 -13.875  -3.320  1.00 92.41           C  
ATOM   2601  CB  ILE A 339       1.805 -13.994  -4.017  1.00 92.41           C  
ATOM   2602  O   ILE A 339      -1.401 -14.779  -3.028  1.00 92.41           O  
ATOM   2603  CG1 ILE A 339       1.564 -15.280  -4.816  1.00 92.41           C  
ATOM   2604  CG2 ILE A 339       3.256 -13.913  -3.534  1.00 92.41           C  
ATOM   2605  CD1 ILE A 339       2.318 -15.339  -6.136  1.00 92.41           C  
ATOM   2606  N   TYR A 340      -0.982 -12.748  -3.918  1.00 91.28           N  
ATOM   2607  CA  TYR A 340      -2.343 -12.605  -4.424  1.00 91.28           C  
ATOM   2608  C   TYR A 340      -2.689 -13.736  -5.385  1.00 91.28           C  
ATOM   2609  CB  TYR A 340      -2.516 -11.254  -5.125  1.00 91.28           C  
ATOM   2610  O   TYR A 340      -1.976 -13.968  -6.364  1.00 91.28           O  
ATOM   2611  CG  TYR A 340      -3.868 -11.074  -5.771  1.00 91.28           C  
ATOM   2612  CD1 TYR A 340      -4.009 -11.103  -7.157  1.00 91.28           C  
ATOM   2613  CD2 TYR A 340      -5.007 -10.875  -4.998  1.00 91.28           C  
ATOM   2614  CE1 TYR A 340      -5.253 -10.937  -7.757  1.00 91.28           C  
ATOM   2615  CE2 TYR A 340      -6.256 -10.707  -5.588  1.00 91.28           C  
ATOM   2616  OH  TYR A 340      -7.603 -10.574  -7.554  1.00 91.28           O  
ATOM   2617  CZ  TYR A 340      -6.369 -10.740  -6.965  1.00 91.28           C  
ATOM   2618  N   GLN A 341      -3.790 -14.485  -5.013  1.00 86.01           N  
ATOM   2619  CA  GLN A 341      -4.258 -15.600  -5.828  1.00 86.01           C  
ATOM   2620  C   GLN A 341      -5.529 -15.231  -6.588  1.00 86.01           C  
ATOM   2621  CB  GLN A 341      -4.506 -16.834  -4.959  1.00 86.01           C  
ATOM   2622  O   GLN A 341      -6.510 -14.787  -5.988  1.00 86.01           O  
ATOM   2623  CG  GLN A 341      -4.839 -18.090  -5.753  1.00 86.01           C  
ATOM   2624  CD  GLN A 341      -4.885 -19.336  -4.890  1.00 86.01           C  
ATOM   2625  NE2 GLN A 341      -4.768 -20.500  -5.520  1.00 86.01           N  
ATOM   2626  OE1 GLN A 341      -5.024 -19.254  -3.665  1.00 86.01           O  
ATOM   2627  N   PHE A 342      -5.477 -15.358  -7.843  1.00 84.31           N  
ATOM   2628  CA  PHE A 342      -6.633 -15.062  -8.681  1.00 84.31           C  
ATOM   2629  C   PHE A 342      -7.796 -15.987  -8.344  1.00 84.31           C  
ATOM   2630  CB  PHE A 342      -6.271 -15.191 -10.164  1.00 84.31           C  
ATOM   2631  O   PHE A 342      -7.591 -17.156  -8.011  1.00 84.31           O  
ATOM   2632  CG  PHE A 342      -5.246 -14.192 -10.628  1.00 84.31           C  
ATOM   2633  CD1 PHE A 342      -5.618 -12.894 -10.955  1.00 84.31           C  
ATOM   2634  CD2 PHE A 342      -3.909 -14.552 -10.737  1.00 84.31           C  
ATOM   2635  CE1 PHE A 342      -4.671 -11.968 -11.385  1.00 84.31           C  
ATOM   2636  CE2 PHE A 342      -2.956 -13.632 -11.165  1.00 84.31           C  
ATOM   2637  CZ  PHE A 342      -3.340 -12.340 -11.490  1.00 84.31           C  
ATOM   2638  N   PRO A 343      -8.911 -15.438  -8.106  1.00 76.79           N  
ATOM   2639  CA  PRO A 343     -10.090 -16.254  -7.809  1.00 76.79           C  
ATOM   2640  C   PRO A 343     -10.268 -17.413  -8.787  1.00 76.79           C  
ATOM   2641  CB  PRO A 343     -11.247 -15.259  -7.925  1.00 76.79           C  
ATOM   2642  O   PRO A 343     -10.113 -17.232  -9.998  1.00 76.79           O  
ATOM   2643  CG  PRO A 343     -10.599 -13.913  -7.871  1.00 76.79           C  
ATOM   2644  CD  PRO A 343      -9.171 -14.052  -8.315  1.00 76.79           C  
ATOM   2645  N   SER A 344      -9.770 -18.632  -8.371  1.00 63.69           N  
ATOM   2646  CA  SER A 344      -9.919 -19.856  -9.152  1.00 63.69           C  
ATOM   2647  C   SER A 344     -11.371 -20.322  -9.177  1.00 63.69           C  
ATOM   2648  CB  SER A 344      -9.029 -20.964  -8.588  1.00 63.69           C  
ATOM   2649  O   SER A 344     -12.107 -20.129  -8.207  1.00 63.69           O  
ATOM   2650  OG  SER A 344      -9.261 -21.139  -7.201  1.00 63.69           O  
ATOM   2651  N   ASP A 345     -11.956 -20.272 -10.302  1.00 55.72           N  
ATOM   2652  CA  ASP A 345     -13.263 -20.832 -10.631  1.00 55.72           C  
ATOM   2653  C   ASP A 345     -13.445 -22.209  -9.996  1.00 55.72           C  
ATOM   2654  CB  ASP A 345     -13.442 -20.924 -12.148  1.00 55.72           C  
ATOM   2655  O   ASP A 345     -14.574 -22.666  -9.805  1.00 55.72           O  
ATOM   2656  CG  ASP A 345     -13.567 -19.565 -12.814  1.00 55.72           C  
ATOM   2657  OD1 ASP A 345     -14.016 -18.603 -12.155  1.00 55.72           O  
ATOM   2658  OD2 ASP A 345     -13.215 -19.457 -14.008  1.00 55.72           O  
ATOM   2659  N   ASP A 346     -12.285 -22.793  -9.381  1.00 49.16           N  
ATOM   2660  CA  ASP A 346     -12.367 -24.231  -9.142  1.00 49.16           C  
ATOM   2661  C   ASP A 346     -12.603 -24.530  -7.664  1.00 49.16           C  
ATOM   2662  CB  ASP A 346     -11.092 -24.928  -9.623  1.00 49.16           C  
ATOM   2663  O   ASP A 346     -12.582 -25.690  -7.248  1.00 49.16           O  
ATOM   2664  CG  ASP A 346     -10.960 -24.946 -11.135  1.00 49.16           C  
ATOM   2665  OD1 ASP A 346     -11.994 -24.955 -11.838  1.00 49.16           O  
ATOM   2666  OD2 ASP A 346      -9.812 -24.954 -11.629  1.00 49.16           O  
ATOM   2667  N   SER A 347     -13.067 -23.613  -6.759  1.00 45.78           N  
ATOM   2668  CA  SER A 347     -13.370 -24.234  -5.474  1.00 45.78           C  
ATOM   2669  C   SER A 347     -14.718 -24.947  -5.508  1.00 45.78           C  
ATOM   2670  CB  SER A 347     -13.366 -23.188  -4.358  1.00 45.78           C  
ATOM   2671  O   SER A 347     -15.730 -24.355  -5.888  1.00 45.78           O  
ATOM   2672  OG  SER A 347     -14.298 -22.156  -4.633  1.00 45.78           O  
ATOM   2673  N   ASP A 348     -14.872 -25.943  -6.219  1.00 44.29           N  
ATOM   2674  CA  ASP A 348     -15.669 -27.143  -5.982  1.00 44.29           C  
ATOM   2675  C   ASP A 348     -15.940 -27.338  -4.492  1.00 44.29           C  
ATOM   2676  CB  ASP A 348     -14.966 -28.375  -6.555  1.00 44.29           C  
ATOM   2677  O   ASP A 348     -16.696 -28.231  -4.105  1.00 44.29           O  
ATOM   2678  CG  ASP A 348     -15.025 -28.441  -8.071  1.00 44.29           C  
ATOM   2679  OD1 ASP A 348     -15.926 -27.819  -8.674  1.00 44.29           O  
ATOM   2680  OD2 ASP A 348     -14.164 -29.123  -8.668  1.00 44.29           O  
ATOM   2681  N   ASP A 349     -15.734 -26.330  -3.514  1.00 47.14           N  
ATOM   2682  CA  ASP A 349     -16.209 -26.692  -2.182  1.00 47.14           C  
ATOM   2683  C   ASP A 349     -17.392 -25.822  -1.765  1.00 47.14           C  
ATOM   2684  CB  ASP A 349     -15.079 -26.570  -1.158  1.00 47.14           C  
ATOM   2685  O   ASP A 349     -18.045 -26.095  -0.756  1.00 47.14           O  
ATOM   2686  CG  ASP A 349     -14.058 -27.689  -1.264  1.00 47.14           C  
ATOM   2687  OD1 ASP A 349     -14.415 -28.800  -1.713  1.00 47.14           O  
ATOM   2688  OD2 ASP A 349     -12.887 -27.460  -0.892  1.00 47.14           O  
ATOM   2689  N   ASP A 350     -18.147 -25.202  -2.700  1.00 43.27           N  
ATOM   2690  CA  ASP A 350     -19.495 -24.784  -2.326  1.00 43.27           C  
ATOM   2691  C   ASP A 350     -20.518 -25.238  -3.365  1.00 43.27           C  
ATOM   2692  CB  ASP A 350     -19.558 -23.264  -2.156  1.00 43.27           C  
ATOM   2693  O   ASP A 350     -21.312 -24.433  -3.855  1.00 43.27           O  
ATOM   2694  CG  ASP A 350     -18.846 -22.778  -0.906  1.00 43.27           C  
ATOM   2695  OD1 ASP A 350     -19.019 -23.388   0.171  1.00 43.27           O  
ATOM   2696  OD2 ASP A 350     -18.107 -21.773  -0.999  1.00 43.27           O  
ATOM   2697  N   ALA A 351     -20.282 -26.330  -4.095  1.00 46.01           N  
ATOM   2698  CA  ALA A 351     -21.258 -27.070  -4.890  1.00 46.01           C  
ATOM   2699  C   ALA A 351     -22.495 -27.409  -4.063  1.00 46.01           C  
ATOM   2700  CB  ALA A 351     -20.632 -28.344  -5.452  1.00 46.01           C  
ATOM   2701  O   ALA A 351     -23.547 -27.741  -4.616  1.00 46.01           O  
ATOM   2702  N   ALA A 352     -22.834 -26.664  -2.931  1.00 45.18           N  
ATOM   2703  CA  ALA A 352     -24.173 -26.975  -2.436  1.00 45.18           C  
ATOM   2704  C   ALA A 352     -24.972 -25.701  -2.178  1.00 45.18           C  
ATOM   2705  CB  ALA A 352     -24.088 -27.812  -1.162  1.00 45.18           C  
ATOM   2706  O   ALA A 352     -26.151 -25.762  -1.819  1.00 45.18           O  
ATOM   2707  N   SER A 353     -24.696 -24.571  -2.801  1.00 43.90           N  
ATOM   2708  CA  SER A 353     -25.741 -23.554  -2.748  1.00 43.90           C  
ATOM   2709  C   SER A 353     -26.238 -23.199  -4.145  1.00 43.90           C  
ATOM   2710  CB  SER A 353     -25.228 -22.296  -2.045  1.00 43.90           C  
ATOM   2711  O   SER A 353     -25.439 -22.992  -5.061  1.00 43.90           O  
ATOM   2712  OG  SER A 353     -26.015 -21.169  -2.394  1.00 43.90           O  
ATOM   2713  N   GLU A 354     -26.831 -24.062  -4.849  1.00 46.93           N  
ATOM   2714  CA  GLU A 354     -27.835 -23.969  -5.904  1.00 46.93           C  
ATOM   2715  C   GLU A 354     -28.196 -22.515  -6.196  1.00 46.93           C  
ATOM   2716  CB  GLU A 354     -29.091 -24.756  -5.522  1.00 46.93           C  
ATOM   2717  O   GLU A 354     -28.731 -22.206  -7.263  1.00 46.93           O  
ATOM   2718  CG  GLU A 354     -28.973 -26.255  -5.757  1.00 46.93           C  
ATOM   2719  CD  GLU A 354     -30.280 -27.001  -5.539  1.00 46.93           C  
ATOM   2720  OE1 GLU A 354     -30.311 -28.238  -5.730  1.00 46.93           O  
ATOM   2721  OE2 GLU A 354     -31.280 -26.343  -5.176  1.00 46.93           O  
ATOM   2722  N   SER A 355     -27.310 -21.465  -5.783  1.00 46.14           N  
ATOM   2723  CA  SER A 355     -27.579 -20.138  -6.326  1.00 46.14           C  
ATOM   2724  C   SER A 355     -26.319 -19.519  -6.922  1.00 46.14           C  
ATOM   2725  CB  SER A 355     -28.145 -19.219  -5.242  1.00 46.14           C  
ATOM   2726  O   SER A 355     -26.341 -18.375  -7.382  1.00 46.14           O  
ATOM   2727  OG  SER A 355     -29.389 -19.706  -4.770  1.00 46.14           O  
ATOM   2728  N   ALA A 356     -25.310 -20.267  -7.409  1.00 46.52           N  
ATOM   2729  CA  ALA A 356     -24.142 -19.748  -8.115  1.00 46.52           C  
ATOM   2730  C   ALA A 356     -24.254 -19.994  -9.616  1.00 46.52           C  
ATOM   2731  CB  ALA A 356     -22.865 -20.383  -7.569  1.00 46.52           C  
ATOM   2732  O   ALA A 356     -23.344 -20.557 -10.230  1.00 46.52           O  
ATOM   2733  N   SER A 357     -25.435 -20.099 -10.314  1.00 45.76           N  
ATOM   2734  CA  SER A 357     -25.647 -20.043 -11.757  1.00 45.76           C  
ATOM   2735  C   SER A 357     -25.071 -18.761 -12.350  1.00 45.76           C  
ATOM   2736  CB  SER A 357     -27.137 -20.141 -12.085  1.00 45.76           C  
ATOM   2737  O   SER A 357     -25.153 -18.539 -13.560  1.00 45.76           O  
ATOM   2738  OG  SER A 357     -27.846 -19.041 -11.540  1.00 45.76           O  
ATOM   2739  N   VAL A 358     -23.871 -18.225 -11.905  1.00 51.88           N  
ATOM   2740  CA  VAL A 358     -23.206 -17.407 -12.914  1.00 51.88           C  
ATOM   2741  C   VAL A 358     -21.746 -17.834 -13.045  1.00 51.88           C  
ATOM   2742  CB  VAL A 358     -23.293 -15.903 -12.573  1.00 51.88           C  
ATOM   2743  O   VAL A 358     -20.976 -17.738 -12.086  1.00 51.88           O  
ATOM   2744  CG1 VAL A 358     -22.644 -15.062 -13.671  1.00 51.88           C  
ATOM   2745  CG2 VAL A 358     -24.749 -15.487 -12.367  1.00 51.88           C  
ATOM   2746  N   ALA A 359     -21.407 -19.157 -13.217  1.00 55.58           N  
ATOM   2747  CA  ALA A 359     -20.095 -19.564 -13.712  1.00 55.58           C  
ATOM   2748  C   ALA A 359     -19.368 -18.393 -14.366  1.00 55.58           C  
ATOM   2749  CB  ALA A 359     -20.233 -20.719 -14.701  1.00 55.58           C  
ATOM   2750  O   ALA A 359     -19.978 -17.600 -15.087  1.00 55.58           O  
ATOM   2751  N   PRO A 360     -18.507 -17.618 -13.636  1.00 55.28           N  
ATOM   2752  CA  PRO A 360     -17.752 -16.560 -14.310  1.00 55.28           C  
ATOM   2753  C   PRO A 360     -17.579 -16.819 -15.805  1.00 55.28           C  
ATOM   2754  CB  PRO A 360     -16.400 -16.579 -13.593  1.00 55.28           C  
ATOM   2755  O   PRO A 360     -17.572 -17.974 -16.238  1.00 55.28           O  
ATOM   2756  CG  PRO A 360     -16.473 -17.753 -12.671  1.00 55.28           C  
ATOM   2757  CD  PRO A 360     -17.845 -18.355 -12.773  1.00 55.28           C  
ATOM   2758  N   ASP A 361     -18.219 -16.080 -16.696  1.00 67.10           N  
ATOM   2759  CA  ASP A 361     -18.096 -15.958 -18.145  1.00 67.10           C  
ATOM   2760  C   ASP A 361     -16.768 -16.534 -18.633  1.00 67.10           C  
ATOM   2761  CB  ASP A 361     -18.223 -14.495 -18.574  1.00 67.10           C  
ATOM   2762  O   ASP A 361     -15.745 -16.410 -17.957  1.00 67.10           O  
ATOM   2763  CG  ASP A 361     -19.628 -13.946 -18.398  1.00 67.10           C  
ATOM   2764  OD1 ASP A 361     -20.571 -14.739 -18.187  1.00 67.10           O  
ATOM   2765  OD2 ASP A 361     -19.795 -12.710 -18.474  1.00 67.10           O  
ATOM   2766  N   GLU A 362     -16.646 -17.734 -19.221  1.00 77.23           N  
ATOM   2767  CA  GLU A 362     -15.510 -18.330 -19.917  1.00 77.23           C  
ATOM   2768  C   GLU A 362     -14.483 -17.269 -20.306  1.00 77.23           C  
ATOM   2769  CB  GLU A 362     -15.979 -19.088 -21.161  1.00 77.23           C  
ATOM   2770  O   GLU A 362     -13.276 -17.508 -20.228  1.00 77.23           O  
ATOM   2771  CG  GLU A 362     -14.920 -20.003 -21.760  1.00 77.23           C  
ATOM   2772  CD  GLU A 362     -15.442 -20.856 -22.905  1.00 77.23           C  
ATOM   2773  OE1 GLU A 362     -14.639 -21.581 -23.536  1.00 77.23           O  
ATOM   2774  OE2 GLU A 362     -16.662 -20.798 -23.174  1.00 77.23           O  
ATOM   2775  N   GLU A 363     -14.950 -16.072 -20.542  1.00 80.12           N  
ATOM   2776  CA  GLU A 363     -14.052 -14.992 -20.940  1.00 80.12           C  
ATOM   2777  C   GLU A 363     -13.225 -14.498 -19.756  1.00 80.12           C  
ATOM   2778  CB  GLU A 363     -14.844 -13.831 -21.548  1.00 80.12           C  
ATOM   2779  O   GLU A 363     -12.020 -14.273 -19.886  1.00 80.12           O  
ATOM   2780  CG  GLU A 363     -13.976 -12.795 -22.247  1.00 80.12           C  
ATOM   2781  CD  GLU A 363     -14.769 -11.620 -22.796  1.00 80.12           C  
ATOM   2782  OE1 GLU A 363     -14.152 -10.639 -23.269  1.00 80.12           O  
ATOM   2783  OE2 GLU A 363     -16.018 -11.680 -22.751  1.00 80.12           O  
ATOM   2784  N   THR A 364     -13.881 -14.380 -18.636  1.00 78.39           N  
ATOM   2785  CA  THR A 364     -13.191 -13.923 -17.435  1.00 78.39           C  
ATOM   2786  C   THR A 364     -12.191 -14.970 -16.953  1.00 78.39           C  
ATOM   2787  CB  THR A 364     -14.188 -13.603 -16.305  1.00 78.39           C  
ATOM   2788  O   THR A 364     -11.092 -14.629 -16.510  1.00 78.39           O  
ATOM   2789  CG2 THR A 364     -13.493 -12.911 -15.138  1.00 78.39           C  
ATOM   2790  OG1 THR A 364     -15.216 -12.744 -16.812  1.00 78.39           O  
ATOM   2791  N   ALA A 365     -12.567 -16.220 -17.140  1.00 81.94           N  
ATOM   2792  CA  ALA A 365     -11.689 -17.312 -16.730  1.00 81.94           C  
ATOM   2793  C   ALA A 365     -10.418 -17.340 -17.573  1.00 81.94           C  
ATOM   2794  CB  ALA A 365     -12.420 -18.649 -16.830  1.00 81.94           C  
ATOM   2795  O   ALA A 365      -9.326 -17.582 -17.054  1.00 81.94           O  
ATOM   2796  N   GLN A 366     -10.565 -17.190 -18.850  1.00 85.55           N  
ATOM   2797  CA  GLN A 366      -9.422 -17.164 -19.756  1.00 85.55           C  
ATOM   2798  C   GLN A 366      -8.491 -15.999 -19.433  1.00 85.55           C  
ATOM   2799  CB  GLN A 366      -9.890 -17.075 -21.209  1.00 85.55           C  
ATOM   2800  O   GLN A 366      -7.268 -16.154 -19.440  1.00 85.55           O  
ATOM   2801  CG  GLN A 366     -10.382 -18.398 -21.779  1.00 85.55           C  
ATOM   2802  CD  GLN A 366     -10.970 -18.256 -23.171  1.00 85.55           C  
ATOM   2803  NE2 GLN A 366     -11.463 -19.360 -23.722  1.00 85.55           N  
ATOM   2804  OE1 GLN A 366     -10.981 -17.163 -23.745  1.00 85.55           O  
ATOM   2805  N   GLU A 367      -9.080 -14.909 -19.123  1.00 84.56           N  
ATOM   2806  CA  GLU A 367      -8.298 -13.730 -18.764  1.00 84.56           C  
ATOM   2807  C   GLU A 367      -7.517 -13.958 -17.473  1.00 84.56           C  
ATOM   2808  CB  GLU A 367      -9.206 -12.506 -18.620  1.00 84.56           C  
ATOM   2809  O   GLU A 367      -6.355 -13.558 -17.366  1.00 84.56           O  
ATOM   2810  CG  GLU A 367      -9.753 -11.987 -19.942  1.00 84.56           C  
ATOM   2811  CD  GLU A 367     -10.722 -10.827 -19.776  1.00 84.56           C  
ATOM   2812  OE1 GLU A 367     -11.274 -10.347 -20.793  1.00 84.56           O  
ATOM   2813  OE2 GLU A 367     -10.929 -10.393 -18.621  1.00 84.56           O  
ATOM   2814  N   ASN A 368      -8.184 -14.649 -16.540  1.00 87.34           N  
ATOM   2815  CA  ASN A 368      -7.541 -14.953 -15.267  1.00 87.34           C  
ATOM   2816  C   ASN A 368      -6.374 -15.919 -15.445  1.00 87.34           C  
ATOM   2817  CB  ASN A 368      -8.557 -15.525 -14.276  1.00 87.34           C  
ATOM   2818  O   ASN A 368      -5.338 -15.775 -14.792  1.00 87.34           O  
ATOM   2819  CG  ASN A 368      -9.516 -14.475 -13.751  1.00 87.34           C  
ATOM   2820  ND2 ASN A 368     -10.600 -14.921 -13.127  1.00 87.34           N  
ATOM   2821  OD1 ASN A 368      -9.285 -13.273 -13.905  1.00 87.34           O  
ATOM   2822  N   GLU A 369      -6.533 -16.847 -16.343  1.00 88.12           N  
ATOM   2823  CA  GLU A 369      -5.471 -17.806 -16.628  1.00 88.12           C  
ATOM   2824  C   GLU A 369      -4.279 -17.127 -17.296  1.00 88.12           C  
ATOM   2825  CB  GLU A 369      -5.994 -18.940 -17.514  1.00 88.12           C  
ATOM   2826  O   GLU A 369      -3.127 -17.447 -16.995  1.00 88.12           O  
ATOM   2827  CG  GLU A 369      -5.059 -20.138 -17.595  1.00 88.12           C  
ATOM   2828  CD  GLU A 369      -5.648 -21.308 -18.368  1.00 88.12           C  
ATOM   2829  OE1 GLU A 369      -4.951 -22.333 -18.542  1.00 88.12           O  
ATOM   2830  OE2 GLU A 369      -6.816 -21.197 -18.804  1.00 88.12           O  
ATOM   2831  N   GLU A 370      -4.608 -16.189 -18.176  1.00 89.11           N  
ATOM   2832  CA  GLU A 370      -3.558 -15.424 -18.842  1.00 89.11           C  
ATOM   2833  C   GLU A 370      -2.785 -14.564 -17.846  1.00 89.11           C  
ATOM   2834  CB  GLU A 370      -4.150 -14.546 -19.947  1.00 89.11           C  
ATOM   2835  O   GLU A 370      -1.556 -14.486 -17.908  1.00 89.11           O  
ATOM   2836  CG  GLU A 370      -3.105 -13.877 -20.828  1.00 89.11           C  
ATOM   2837  CD  GLU A 370      -3.708 -13.068 -21.965  1.00 89.11           C  
ATOM   2838  OE1 GLU A 370      -2.944 -12.483 -22.766  1.00 89.11           O  
ATOM   2839  OE2 GLU A 370      -4.955 -13.016 -22.055  1.00 89.11           O  
ATOM   2840  N   LEU A 371      -3.436 -14.059 -16.962  1.00 88.90           N  
ATOM   2841  CA  LEU A 371      -2.820 -13.199 -15.957  1.00 88.90           C  
ATOM   2842  C   LEU A 371      -1.971 -14.017 -14.990  1.00 88.90           C  
ATOM   2843  CB  LEU A 371      -3.891 -12.424 -15.185  1.00 88.90           C  
ATOM   2844  O   LEU A 371      -0.899 -13.575 -14.571  1.00 88.90           O  
ATOM   2845  CG  LEU A 371      -4.633 -11.336 -15.963  1.00 88.90           C  
ATOM   2846  CD1 LEU A 371      -5.750 -10.744 -15.110  1.00 88.90           C  
ATOM   2847  CD2 LEU A 371      -3.665 -10.248 -16.416  1.00 88.90           C  
ATOM   2848  N   LYS A 372      -2.441 -15.201 -14.711  1.00 89.16           N  
ATOM   2849  CA  LYS A 372      -1.704 -16.096 -13.823  1.00 89.16           C  
ATOM   2850  C   LYS A 372      -0.366 -16.500 -14.435  1.00 89.16           C  
ATOM   2851  CB  LYS A 372      -2.534 -17.341 -13.507  1.00 89.16           C  
ATOM   2852  O   LYS A 372       0.620 -16.684 -13.718  1.00 89.16           O  
ATOM   2853  CG  LYS A 372      -3.656 -17.101 -12.508  1.00 89.16           C  
ATOM   2854  CD  LYS A 372      -4.412 -18.386 -12.197  1.00 89.16           C  
ATOM   2855  CE  LYS A 372      -5.559 -18.140 -11.225  1.00 89.16           C  
ATOM   2856  NZ  LYS A 372      -6.327 -19.391 -10.947  1.00 89.16           N  
ATOM   2857  N   SER A 373      -0.359 -16.620 -15.757  1.00 90.40           N  
ATOM   2858  CA  SER A 373       0.850 -17.048 -16.452  1.00 90.40           C  
ATOM   2859  C   SER A 373       1.897 -15.939 -16.476  1.00 90.40           C  
ATOM   2860  CB  SER A 373       0.522 -17.482 -17.882  1.00 90.40           C  
ATOM   2861  O   SER A 373       3.090 -16.208 -16.628  1.00 90.40           O  
ATOM   2862  OG  SER A 373       0.145 -16.367 -18.671  1.00 90.40           O  
ATOM   2863  N   HIS A 374       1.453 -14.727 -16.212  1.00 91.27           N  
ATOM   2864  CA  HIS A 374       2.363 -13.592 -16.309  1.00 91.27           C  
ATOM   2865  C   HIS A 374       2.923 -13.215 -14.941  1.00 91.27           C  
ATOM   2866  CB  HIS A 374       1.655 -12.389 -16.936  1.00 91.27           C  
ATOM   2867  O   HIS A 374       3.847 -12.404 -14.846  1.00 91.27           O  
ATOM   2868  CG  HIS A 374       1.492 -12.495 -18.419  1.00 91.27           C  
ATOM   2869  CD2 HIS A 374       0.391 -12.699 -19.179  1.00 91.27           C  
ATOM   2870  ND1 HIS A 374       2.552 -12.390 -19.293  1.00 91.27           N  
ATOM   2871  CE1 HIS A 374       2.108 -12.525 -20.532  1.00 91.27           C  
ATOM   2872  NE2 HIS A 374       0.800 -12.714 -20.490  1.00 91.27           N  
ATOM   2873  N   ILE A 375       2.490 -13.870 -13.866  1.00 92.36           N  
ATOM   2874  CA  ILE A 375       2.993 -13.615 -12.520  1.00 92.36           C  
ATOM   2875  C   ILE A 375       4.262 -14.429 -12.281  1.00 92.36           C  
ATOM   2876  CB  ILE A 375       1.932 -13.948 -11.447  1.00 92.36           C  
ATOM   2877  O   ILE A 375       4.291 -15.636 -12.536  1.00 92.36           O  
ATOM   2878  CG1 ILE A 375       0.725 -13.014 -11.582  1.00 92.36           C  
ATOM   2879  CG2 ILE A 375       2.538 -13.861 -10.044  1.00 92.36           C  
ATOM   2880  CD1 ILE A 375      -0.440 -13.372 -10.669  1.00 92.36           C  
ATOM   2881  N   PRO A 376       5.270 -13.699 -11.831  1.00 94.62           N  
ATOM   2882  CA  PRO A 376       5.439 -12.278 -11.521  1.00 94.62           C  
ATOM   2883  C   PRO A 376       5.506 -11.404 -12.772  1.00 94.62           C  
ATOM   2884  CB  PRO A 376       6.765 -12.239 -10.757  1.00 94.62           C  
ATOM   2885  O   PRO A 376       5.953 -11.863 -13.826  1.00 94.62           O  
ATOM   2886  CG  PRO A 376       7.523 -13.432 -11.245  1.00 94.62           C  
ATOM   2887  CD  PRO A 376       6.537 -14.491 -11.647  1.00 94.62           C  
ATOM   2888  N   PHE A 377       5.009 -10.101 -12.672  1.00 95.66           N  
ATOM   2889  CA  PHE A 377       4.957  -9.205 -13.821  1.00 95.66           C  
ATOM   2890  C   PHE A 377       6.325  -8.586 -14.087  1.00 95.66           C  
ATOM   2891  CB  PHE A 377       3.917  -8.102 -13.598  1.00 95.66           C  
ATOM   2892  O   PHE A 377       6.970  -8.076 -13.169  1.00 95.66           O  
ATOM   2893  CG  PHE A 377       2.502  -8.609 -13.524  1.00 95.66           C  
ATOM   2894  CD1 PHE A 377       1.755  -8.800 -14.680  1.00 95.66           C  
ATOM   2895  CD2 PHE A 377       1.919  -8.895 -12.296  1.00 95.66           C  
ATOM   2896  CE1 PHE A 377       0.445  -9.269 -14.613  1.00 95.66           C  
ATOM   2897  CE2 PHE A 377       0.610  -9.364 -12.222  1.00 95.66           C  
ATOM   2898  CZ  PHE A 377      -0.125  -9.550 -13.382  1.00 95.66           C  
ATOM   2899  N   ALA A 378       6.742  -8.708 -15.268  1.00 95.49           N  
ATOM   2900  CA  ALA A 378       7.988  -8.083 -15.706  1.00 95.49           C  
ATOM   2901  C   ALA A 378       7.718  -6.756 -16.410  1.00 95.49           C  
ATOM   2902  CB  ALA A 378       8.760  -9.024 -16.628  1.00 95.49           C  
ATOM   2903  O   ALA A 378       7.176  -6.733 -17.517  1.00 95.49           O  
ATOM   2904  N   VAL A 379       8.189  -5.657 -15.744  1.00 95.11           N  
ATOM   2905  CA  VAL A 379       7.772  -4.351 -16.245  1.00 95.11           C  
ATOM   2906  C   VAL A 379       8.999  -3.478 -16.495  1.00 95.11           C  
ATOM   2907  CB  VAL A 379       6.808  -3.648 -15.264  1.00 95.11           C  
ATOM   2908  O   VAL A 379      10.061  -3.706 -15.911  1.00 95.11           O  
ATOM   2909  CG1 VAL A 379       5.520  -4.453 -15.102  1.00 95.11           C  
ATOM   2910  CG2 VAL A 379       7.484  -3.437 -13.911  1.00 95.11           C  
ATOM   2911  N   VAL A 380       8.738  -2.587 -17.408  1.00 93.40           N  
ATOM   2912  CA  VAL A 380       9.719  -1.558 -17.737  1.00 93.40           C  
ATOM   2913  C   VAL A 380       9.082  -0.177 -17.607  1.00 93.40           C  
ATOM   2914  CB  VAL A 380      10.288  -1.751 -19.160  1.00 93.40           C  
ATOM   2915  O   VAL A 380       7.975   0.052 -18.101  1.00 93.40           O  
ATOM   2916  CG1 VAL A 380      11.326  -0.676 -19.477  1.00 93.40           C  
ATOM   2917  CG2 VAL A 380      10.896  -3.145 -19.307  1.00 93.40           C  
ATOM   2918  N   GLY A 381       9.707   0.713 -16.785  1.00 89.01           N  
ATOM   2919  CA  GLY A 381       9.215   2.074 -16.639  1.00 89.01           C  
ATOM   2920  C   GLY A 381      10.083   3.100 -17.344  1.00 89.01           C  
ATOM   2921  O   GLY A 381      11.304   2.948 -17.409  1.00 89.01           O  
ATOM   2922  N   SER A 382       9.413   4.117 -18.054  1.00 88.13           N  
ATOM   2923  CA  SER A 382      10.146   5.202 -18.697  1.00 88.13           C  
ATOM   2924  C   SER A 382       9.405   6.528 -18.559  1.00 88.13           C  
ATOM   2925  CB  SER A 382      10.378   4.890 -20.176  1.00 88.13           C  
ATOM   2926  O   SER A 382       8.175   6.568 -18.632  1.00 88.13           O  
ATOM   2927  OG  SER A 382      11.032   5.969 -20.821  1.00 88.13           O  
ATOM   2928  N   ASP A 383      10.165   7.593 -18.263  1.00 83.87           N  
ATOM   2929  CA  ASP A 383       9.606   8.941 -18.240  1.00 83.87           C  
ATOM   2930  C   ASP A 383       9.771   9.627 -19.594  1.00 83.87           C  
ATOM   2931  CB  ASP A 383      10.268   9.777 -17.143  1.00 83.87           C  
ATOM   2932  O   ASP A 383       9.109  10.629 -19.873  1.00 83.87           O  
ATOM   2933  CG  ASP A 383       9.878   9.335 -15.743  1.00 83.87           C  
ATOM   2934  OD1 ASP A 383       8.776   8.772 -15.567  1.00 83.87           O  
ATOM   2935  OD2 ASP A 383      10.678   9.554 -14.808  1.00 83.87           O  
ATOM   2936  N   GLU A 384      10.497   9.018 -20.511  1.00 86.10           N  
ATOM   2937  CA  GLU A 384      10.808   9.612 -21.807  1.00 86.10           C  
ATOM   2938  C   GLU A 384       9.849   9.117 -22.886  1.00 86.10           C  
ATOM   2939  CB  GLU A 384      12.253   9.304 -22.207  1.00 86.10           C  
ATOM   2940  O   GLU A 384       9.449   7.950 -22.881  1.00 86.10           O  
ATOM   2941  CG  GLU A 384      13.291   9.877 -21.253  1.00 86.10           C  
ATOM   2942  CD  GLU A 384      14.722   9.599 -21.685  1.00 86.10           C  
ATOM   2943  OE1 GLU A 384      15.662  10.114 -21.037  1.00 86.10           O  
ATOM   2944  OE2 GLU A 384      14.904   8.862 -22.679  1.00 86.10           O  
ATOM   2945  N   GLU A 385       9.381  10.054 -23.682  1.00 87.32           N  
ATOM   2946  CA  GLU A 385       8.545   9.726 -24.834  1.00 87.32           C  
ATOM   2947  C   GLU A 385       9.374   9.644 -26.112  1.00 87.32           C  
ATOM   2948  CB  GLU A 385       7.426  10.757 -24.997  1.00 87.32           C  
ATOM   2949  O   GLU A 385      10.210  10.513 -26.373  1.00 87.32           O  
ATOM   2950  CG  GLU A 385       6.413  10.751 -23.861  1.00 87.32           C  
ATOM   2951  CD  GLU A 385       5.271  11.733 -24.070  1.00 87.32           C  
ATOM   2952  OE1 GLU A 385       4.295  11.704 -23.287  1.00 87.32           O  
ATOM   2953  OE2 GLU A 385       5.353  12.537 -25.026  1.00 87.32           O  
ATOM   2954  N   VAL A 386       9.344   8.481 -26.774  1.00 88.77           N  
ATOM   2955  CA  VAL A 386      10.058   8.265 -28.028  1.00 88.77           C  
ATOM   2956  C   VAL A 386       9.058   8.032 -29.159  1.00 88.77           C  
ATOM   2957  CB  VAL A 386      11.034   7.072 -27.926  1.00 88.77           C  
ATOM   2958  O   VAL A 386       7.937   7.576 -28.921  1.00 88.77           O  
ATOM   2959  CG1 VAL A 386      11.801   6.888 -29.235  1.00 88.77           C  
ATOM   2960  CG2 VAL A 386      12.001   7.272 -26.761  1.00 88.77           C  
ATOM   2961  N   GLU A 387       9.373   8.540 -30.309  1.00 88.83           N  
ATOM   2962  CA  GLU A 387       8.543   8.380 -31.499  1.00 88.83           C  
ATOM   2963  C   GLU A 387       8.903   7.105 -32.256  1.00 88.83           C  
ATOM   2964  CB  GLU A 387       8.682   9.595 -32.420  1.00 88.83           C  
ATOM   2965  O   GLU A 387      10.040   6.942 -32.703  1.00 88.83           O  
ATOM   2966  CG  GLU A 387       7.673   9.623 -33.559  1.00 88.83           C  
ATOM   2967  CD  GLU A 387       7.707  10.915 -34.360  1.00 88.83           C  
ATOM   2968  OE1 GLU A 387       6.898  11.066 -35.303  1.00 88.83           O  
ATOM   2969  OE2 GLU A 387       8.551  11.783 -34.042  1.00 88.83           O  
ATOM   2970  N   VAL A 388       8.034   6.124 -32.170  1.00 86.11           N  
ATOM   2971  CA  VAL A 388       8.149   4.864 -32.896  1.00 86.11           C  
ATOM   2972  C   VAL A 388       6.979   4.718 -33.867  1.00 86.11           C  
ATOM   2973  CB  VAL A 388       8.196   3.656 -31.934  1.00 86.11           C  
ATOM   2974  O   VAL A 388       5.816   4.782 -33.462  1.00 86.11           O  
ATOM   2975  CG1 VAL A 388       8.331   2.349 -32.713  1.00 86.11           C  
ATOM   2976  CG2 VAL A 388       9.347   3.811 -30.941  1.00 86.11           C  
ATOM   2977  N   ASN A 389       7.206   4.615 -35.121  1.00 86.67           N  
ATOM   2978  CA  ASN A 389       6.219   4.429 -36.179  1.00 86.67           C  
ATOM   2979  C   ASN A 389       5.260   5.613 -36.266  1.00 86.67           C  
ATOM   2980  CB  ASN A 389       5.440   3.130 -35.965  1.00 86.67           C  
ATOM   2981  O   ASN A 389       4.052   5.429 -36.424  1.00 86.67           O  
ATOM   2982  CG  ASN A 389       6.323   1.900 -36.043  1.00 86.67           C  
ATOM   2983  ND2 ASN A 389       6.005   0.890 -35.242  1.00 86.67           N  
ATOM   2984  OD1 ASN A 389       7.283   1.858 -36.817  1.00 86.67           O  
ATOM   2985  N   GLY A 390       5.673   6.814 -35.933  1.00 86.06           N  
ATOM   2986  CA  GLY A 390       4.843   8.003 -36.037  1.00 86.06           C  
ATOM   2987  C   GLY A 390       4.037   8.281 -34.782  1.00 86.06           C  
ATOM   2988  O   GLY A 390       3.292   9.261 -34.720  1.00 86.06           O  
ATOM   2989  N   LYS A 391       4.001   7.391 -33.856  1.00 87.54           N  
ATOM   2990  CA  LYS A 391       3.281   7.548 -32.596  1.00 87.54           C  
ATOM   2991  C   LYS A 391       4.243   7.810 -31.441  1.00 87.54           C  
ATOM   2992  CB  LYS A 391       2.436   6.307 -32.302  1.00 87.54           C  
ATOM   2993  O   LYS A 391       5.312   7.202 -31.367  1.00 87.54           O  
ATOM   2994  CG  LYS A 391       1.291   6.092 -33.281  1.00 87.54           C  
ATOM   2995  CD  LYS A 391       0.469   4.862 -32.918  1.00 87.54           C  
ATOM   2996  CE  LYS A 391      -0.619   4.591 -33.948  1.00 87.54           C  
ATOM   2997  NZ  LYS A 391      -1.466   3.422 -33.566  1.00 87.54           N  
ATOM   2998  N   LYS A 392       3.870   8.875 -30.693  1.00 88.32           N  
ATOM   2999  CA  LYS A 392       4.646   9.170 -29.492  1.00 88.32           C  
ATOM   3000  C   LYS A 392       4.310   8.195 -28.367  1.00 88.32           C  
ATOM   3001  CB  LYS A 392       4.397  10.607 -29.032  1.00 88.32           C  
ATOM   3002  O   LYS A 392       3.177   8.165 -27.882  1.00 88.32           O  
ATOM   3003  CG  LYS A 392       4.951  11.664 -29.976  1.00 88.32           C  
ATOM   3004  CD  LYS A 392       4.777  13.067 -29.408  1.00 88.32           C  
ATOM   3005  CE  LYS A 392       5.330  14.126 -30.353  1.00 88.32           C  
ATOM   3006  NZ  LYS A 392       5.186  15.501 -29.789  1.00 88.32           N  
ATOM   3007  N   VAL A 393       5.240   7.284 -28.164  1.00 88.66           N  
ATOM   3008  CA  VAL A 393       5.010   6.307 -27.105  1.00 88.66           C  
ATOM   3009  C   VAL A 393       6.111   6.414 -26.053  1.00 88.66           C  
ATOM   3010  CB  VAL A 393       4.947   4.868 -27.665  1.00 88.66           C  
ATOM   3011  O   VAL A 393       7.193   6.938 -26.329  1.00 88.66           O  
ATOM   3012  CG1 VAL A 393       3.737   4.698 -28.583  1.00 88.66           C  
ATOM   3013  CG2 VAL A 393       6.237   4.528 -28.408  1.00 88.66           C  
ATOM   3014  N   ARG A 394       5.751   6.039 -24.849  1.00 88.56           N  
ATOM   3015  CA  ARG A 394       6.729   5.997 -23.767  1.00 88.56           C  
ATOM   3016  C   ARG A 394       7.634   4.777 -23.895  1.00 88.56           C  
ATOM   3017  CB  ARG A 394       6.028   5.990 -22.408  1.00 88.56           C  
ATOM   3018  O   ARG A 394       7.151   3.649 -24.018  1.00 88.56           O  
ATOM   3019  CG  ARG A 394       5.278   7.275 -22.094  1.00 88.56           C  
ATOM   3020  CD  ARG A 394       4.654   7.240 -20.706  1.00 88.56           C  
ATOM   3021  NE  ARG A 394       3.994   8.500 -20.379  1.00 88.56           N  
ATOM   3022  NH1 ARG A 394       3.175   7.782 -18.342  1.00 88.56           N  
ATOM   3023  NH2 ARG A 394       2.746   9.914 -19.068  1.00 88.56           N  
ATOM   3024  CZ  ARG A 394       3.306   8.729 -19.264  1.00 88.56           C  
ATOM   3025  N   GLY A 395       8.871   5.110 -23.982  1.00 90.71           N  
ATOM   3026  CA  GLY A 395       9.820   4.016 -24.111  1.00 90.71           C  
ATOM   3027  C   GLY A 395      11.258   4.444 -23.889  1.00 90.71           C  
ATOM   3028  O   GLY A 395      11.543   5.636 -23.757  1.00 90.71           O  
ATOM   3029  N   ARG A 396      12.103   3.464 -23.726  1.00 91.06           N  
ATOM   3030  CA  ARG A 396      13.537   3.677 -23.561  1.00 91.06           C  
ATOM   3031  C   ARG A 396      14.277   3.472 -24.879  1.00 91.06           C  
ATOM   3032  CB  ARG A 396      14.101   2.737 -22.492  1.00 91.06           C  
ATOM   3033  O   ARG A 396      14.070   2.468 -25.563  1.00 91.06           O  
ATOM   3034  CG  ARG A 396      13.598   3.030 -21.087  1.00 91.06           C  
ATOM   3035  CD  ARG A 396      14.310   2.179 -20.045  1.00 91.06           C  
ATOM   3036  NE  ARG A 396      14.012   2.627 -18.688  1.00 91.06           N  
ATOM   3037  NH1 ARG A 396      15.464   1.153 -17.660  1.00 91.06           N  
ATOM   3038  NH2 ARG A 396      14.223   2.613 -16.401  1.00 91.06           N  
ATOM   3039  CZ  ARG A 396      14.567   2.130 -17.586  1.00 91.06           C  
ATOM   3040  N   GLN A 397      15.069   4.538 -25.239  1.00 91.70           N  
ATOM   3041  CA  GLN A 397      15.842   4.479 -26.476  1.00 91.70           C  
ATOM   3042  C   GLN A 397      17.275   4.027 -26.209  1.00 91.70           C  
ATOM   3043  CB  GLN A 397      15.842   5.839 -27.175  1.00 91.70           C  
ATOM   3044  O   GLN A 397      17.977   4.624 -25.390  1.00 91.70           O  
ATOM   3045  CG  GLN A 397      16.575   5.845 -28.509  1.00 91.70           C  
ATOM   3046  CD  GLN A 397      15.856   5.042 -29.577  1.00 91.70           C  
ATOM   3047  NE2 GLN A 397      16.614   4.271 -30.350  1.00 91.70           N  
ATOM   3048  OE1 GLN A 397      14.630   5.113 -29.706  1.00 91.70           O  
ATOM   3049  N   TYR A 398      17.568   2.857 -26.729  1.00 91.40           N  
ATOM   3050  CA  TYR A 398      18.933   2.345 -26.730  1.00 91.40           C  
ATOM   3051  C   TYR A 398      19.572   2.497 -28.105  1.00 91.40           C  
ATOM   3052  CB  TYR A 398      18.956   0.874 -26.304  1.00 91.40           C  
ATOM   3053  O   TYR A 398      18.872   2.653 -29.108  1.00 91.40           O  
ATOM   3054  CG  TYR A 398      18.407   0.635 -24.918  1.00 91.40           C  
ATOM   3055  CD1 TYR A 398      19.189   0.867 -23.788  1.00 91.40           C  
ATOM   3056  CD2 TYR A 398      17.107   0.176 -24.735  1.00 91.40           C  
ATOM   3057  CE1 TYR A 398      18.688   0.647 -22.509  1.00 91.40           C  
ATOM   3058  CE2 TYR A 398      16.596  -0.048 -23.461  1.00 91.40           C  
ATOM   3059  OH  TYR A 398      16.892  -0.030 -21.093  1.00 91.40           O  
ATOM   3060  CZ  TYR A 398      17.393   0.190 -22.356  1.00 91.40           C  
ATOM   3061  N   PRO A 399      20.943   2.518 -28.169  1.00 91.62           N  
ATOM   3062  CA  PRO A 399      21.607   2.647 -29.468  1.00 91.62           C  
ATOM   3063  C   PRO A 399      21.167   1.577 -30.465  1.00 91.62           C  
ATOM   3064  CB  PRO A 399      23.091   2.493 -29.122  1.00 91.62           C  
ATOM   3065  O   PRO A 399      21.138   1.828 -31.673  1.00 91.62           O  
ATOM   3066  CG  PRO A 399      23.199   2.939 -27.700  1.00 91.62           C  
ATOM   3067  CD  PRO A 399      21.947   2.535 -26.976  1.00 91.62           C  
ATOM   3068  N   TRP A 400      20.700   0.381 -30.008  1.00 90.47           N  
ATOM   3069  CA  TRP A 400      20.366  -0.741 -30.879  1.00 90.47           C  
ATOM   3070  C   TRP A 400      18.857  -0.849 -31.074  1.00 90.47           C  
ATOM   3071  CB  TRP A 400      20.915  -2.050 -30.305  1.00 90.47           C  
ATOM   3072  O   TRP A 400      18.385  -1.651 -31.883  1.00 90.47           O  
ATOM   3073  CG  TRP A 400      20.597  -2.259 -28.855  1.00 90.47           C  
ATOM   3074  CD1 TRP A 400      19.446  -2.776 -28.330  1.00 90.47           C  
ATOM   3075  CD2 TRP A 400      21.443  -1.951 -27.743  1.00 90.47           C  
ATOM   3076  CE2 TRP A 400      20.739  -2.308 -26.571  1.00 90.47           C  
ATOM   3077  CE3 TRP A 400      22.729  -1.407 -27.623  1.00 90.47           C  
ATOM   3078  NE1 TRP A 400      19.525  -2.808 -26.956  1.00 90.47           N  
ATOM   3079  CH2 TRP A 400      22.540  -1.605 -25.205  1.00 90.47           C  
ATOM   3080  CZ2 TRP A 400      21.280  -2.139 -25.294  1.00 90.47           C  
ATOM   3081  CZ3 TRP A 400      23.266  -1.240 -26.351  1.00 90.47           C  
ATOM   3082  N   GLY A 401      18.068  -0.168 -30.299  1.00 90.84           N  
ATOM   3083  CA  GLY A 401      16.626  -0.271 -30.455  1.00 90.84           C  
ATOM   3084  C   GLY A 401      15.855   0.472 -29.381  1.00 90.84           C  
ATOM   3085  O   GLY A 401      16.451   1.079 -28.489  1.00 90.84           O  
ATOM   3086  N   VAL A 402      14.524   0.500 -29.592  1.00 91.49           N  
ATOM   3087  CA  VAL A 402      13.637   1.205 -28.673  1.00 91.49           C  
ATOM   3088  C   VAL A 402      12.750   0.201 -27.939  1.00 91.49           C  
ATOM   3089  CB  VAL A 402      12.765   2.245 -29.411  1.00 91.49           C  
ATOM   3090  O   VAL A 402      12.241  -0.745 -28.543  1.00 91.49           O  
ATOM   3091  CG1 VAL A 402      11.831   2.957 -28.435  1.00 91.49           C  
ATOM   3092  CG2 VAL A 402      13.646   3.255 -30.145  1.00 91.49           C  
ATOM   3093  N   VAL A 403      12.719   0.348 -26.624  1.00 92.35           N  
ATOM   3094  CA  VAL A 403      11.834  -0.475 -25.807  1.00 92.35           C  
ATOM   3095  C   VAL A 403      10.578   0.315 -25.448  1.00 92.35           C  
ATOM   3096  CB  VAL A 403      12.540  -0.966 -24.523  1.00 92.35           C  
ATOM   3097  O   VAL A 403      10.650   1.316 -24.731  1.00 92.35           O  
ATOM   3098  CG1 VAL A 403      11.595  -1.820 -23.680  1.00 92.35           C  
ATOM   3099  CG2 VAL A 403      13.803  -1.750 -24.876  1.00 92.35           C  
ATOM   3100  N   GLU A 404       9.461  -0.178 -26.004  1.00 92.57           N  
ATOM   3101  CA  GLU A 404       8.168   0.451 -25.752  1.00 92.57           C  
ATOM   3102  C   GLU A 404       7.527  -0.096 -24.480  1.00 92.57           C  
ATOM   3103  CB  GLU A 404       7.230   0.246 -26.944  1.00 92.57           C  
ATOM   3104  O   GLU A 404       7.359  -1.308 -24.335  1.00 92.57           O  
ATOM   3105  CG  GLU A 404       7.726   0.882 -28.235  1.00 92.57           C  
ATOM   3106  CD  GLU A 404       6.812   0.624 -29.422  1.00 92.57           C  
ATOM   3107  OE1 GLU A 404       7.253   0.808 -30.579  1.00 92.57           O  
ATOM   3108  OE2 GLU A 404       5.645   0.236 -29.192  1.00 92.57           O  
ATOM   3109  N   VAL A 405       7.171   0.750 -23.571  1.00 92.31           N  
ATOM   3110  CA  VAL A 405       6.631   0.364 -22.272  1.00 92.31           C  
ATOM   3111  C   VAL A 405       5.227  -0.210 -22.445  1.00 92.31           C  
ATOM   3112  CB  VAL A 405       6.601   1.559 -21.293  1.00 92.31           C  
ATOM   3113  O   VAL A 405       4.865  -1.191 -21.789  1.00 92.31           O  
ATOM   3114  CG1 VAL A 405       5.908   1.171 -19.988  1.00 92.31           C  
ATOM   3115  CG2 VAL A 405       8.018   2.061 -21.020  1.00 92.31           C  
ATOM   3116  N   GLU A 406       4.401   0.260 -23.406  1.00 90.48           N  
ATOM   3117  CA  GLU A 406       3.005  -0.130 -23.585  1.00 90.48           C  
ATOM   3118  C   GLU A 406       2.878  -1.296 -24.561  1.00 90.48           C  
ATOM   3119  CB  GLU A 406       2.173   1.058 -24.073  1.00 90.48           C  
ATOM   3120  O   GLU A 406       1.785  -1.829 -24.761  1.00 90.48           O  
ATOM   3121  CG  GLU A 406       2.019   2.166 -23.041  1.00 90.48           C  
ATOM   3122  CD  GLU A 406       1.067   3.267 -23.480  1.00 90.48           C  
ATOM   3123  OE1 GLU A 406       0.796   4.190 -22.679  1.00 90.48           O  
ATOM   3124  OE2 GLU A 406       0.587   3.205 -24.634  1.00 90.48           O  
ATOM   3125  N   ASN A 407       3.967  -1.700 -25.074  1.00 90.77           N  
ATOM   3126  CA  ASN A 407       3.958  -2.850 -25.972  1.00 90.77           C  
ATOM   3127  C   ASN A 407       4.008  -4.165 -25.200  1.00 90.77           C  
ATOM   3128  CB  ASN A 407       5.125  -2.769 -26.959  1.00 90.77           C  
ATOM   3129  O   ASN A 407       4.981  -4.439 -24.495  1.00 90.77           O  
ATOM   3130  CG  ASN A 407       5.022  -3.794 -28.071  1.00 90.77           C  
ATOM   3131  ND2 ASN A 407       5.720  -3.546 -29.173  1.00 90.77           N  
ATOM   3132  OD1 ASN A 407       4.321  -4.800 -27.941  1.00 90.77           O  
ATOM   3133  N   PRO A 408       2.912  -5.063 -25.228  1.00 91.55           N  
ATOM   3134  CA  PRO A 408       2.823  -6.327 -24.494  1.00 91.55           C  
ATOM   3135  C   PRO A 408       3.922  -7.314 -24.884  1.00 91.55           C  
ATOM   3136  CB  PRO A 408       1.444  -6.865 -24.883  1.00 91.55           C  
ATOM   3137  O   PRO A 408       4.197  -8.261 -24.144  1.00 91.55           O  
ATOM   3138  CG  PRO A 408       1.107  -6.165 -26.159  1.00 91.55           C  
ATOM   3139  CD  PRO A 408       1.776  -4.820 -26.157  1.00 91.55           C  
ATOM   3140  N   GLU A 409       4.549  -7.074 -26.097  1.00 90.18           N  
ATOM   3141  CA  GLU A 409       5.615  -7.964 -26.545  1.00 90.18           C  
ATOM   3142  C   GLU A 409       6.932  -7.645 -25.843  1.00 90.18           C  
ATOM   3143  CB  GLU A 409       5.792  -7.869 -28.063  1.00 90.18           C  
ATOM   3144  O   GLU A 409       7.802  -8.510 -25.722  1.00 90.18           O  
ATOM   3145  CG  GLU A 409       4.599  -8.382 -28.855  1.00 90.18           C  
ATOM   3146  CD  GLU A 409       4.841  -8.408 -30.356  1.00 90.18           C  
ATOM   3147  OE1 GLU A 409       3.993  -8.953 -31.098  1.00 90.18           O  
ATOM   3148  OE2 GLU A 409       5.887  -7.879 -30.793  1.00 90.18           O  
ATOM   3149  N   HIS A 410       7.059  -6.419 -25.300  1.00 89.24           N  
ATOM   3150  CA  HIS A 410       8.291  -5.964 -24.665  1.00 89.24           C  
ATOM   3151  C   HIS A 410       8.210  -6.098 -23.148  1.00 89.24           C  
ATOM   3152  CB  HIS A 410       8.587  -4.513 -25.049  1.00 89.24           C  
ATOM   3153  O   HIS A 410       9.193  -6.465 -22.500  1.00 89.24           O  
ATOM   3154  CG  HIS A 410       9.013  -4.344 -26.472  1.00 89.24           C  
ATOM   3155  CD2 HIS A 410       8.287  -4.234 -27.610  1.00 89.24           C  
ATOM   3156  ND1 HIS A 410      10.336  -4.274 -26.850  1.00 89.24           N  
ATOM   3157  CE1 HIS A 410      10.406  -4.127 -28.162  1.00 89.24           C  
ATOM   3158  NE2 HIS A 410       9.177  -4.100 -28.648  1.00 89.24           N  
ATOM   3159  N   CYS A 411       6.979  -5.791 -22.639  1.00 91.98           N  
ATOM   3160  CA  CYS A 411       6.829  -5.772 -21.189  1.00 91.98           C  
ATOM   3161  C   CYS A 411       5.401  -6.114 -20.783  1.00 91.98           C  
ATOM   3162  CB  CYS A 411       7.215  -4.404 -20.627  1.00 91.98           C  
ATOM   3163  O   CYS A 411       4.485  -6.045 -21.604  1.00 91.98           O  
ATOM   3164  SG  CYS A 411       6.759  -4.173 -18.895  1.00 91.98           S  
ATOM   3165  N   ASP A 412       5.270  -6.555 -19.525  1.00 94.63           N  
ATOM   3166  CA  ASP A 412       3.976  -6.962 -18.984  1.00 94.63           C  
ATOM   3167  C   ASP A 412       3.246  -5.777 -18.356  1.00 94.63           C  
ATOM   3168  CB  ASP A 412       4.153  -8.077 -17.952  1.00 94.63           C  
ATOM   3169  O   ASP A 412       2.309  -5.960 -17.577  1.00 94.63           O  
ATOM   3170  CG  ASP A 412       4.643  -9.379 -18.562  1.00 94.63           C  
ATOM   3171  OD1 ASP A 412       4.462  -9.586 -19.782  1.00 94.63           O  
ATOM   3172  OD2 ASP A 412       5.212 -10.205 -17.817  1.00 94.63           O  
ATOM   3173  N   PHE A 413       3.659  -4.596 -18.674  1.00 93.61           N  
ATOM   3174  CA  PHE A 413       3.082  -3.393 -18.086  1.00 93.61           C  
ATOM   3175  C   PHE A 413       1.591  -3.303 -18.392  1.00 93.61           C  
ATOM   3176  CB  PHE A 413       3.800  -2.143 -18.603  1.00 93.61           C  
ATOM   3177  O   PHE A 413       0.787  -3.012 -17.504  1.00 93.61           O  
ATOM   3178  CG  PHE A 413       3.214  -0.853 -18.096  1.00 93.61           C  
ATOM   3179  CD1 PHE A 413       2.399  -0.076 -18.910  1.00 93.61           C  
ATOM   3180  CD2 PHE A 413       3.479  -0.417 -16.804  1.00 93.61           C  
ATOM   3181  CE1 PHE A 413       1.855   1.119 -18.443  1.00 93.61           C  
ATOM   3182  CE2 PHE A 413       2.939   0.776 -16.331  1.00 93.61           C  
ATOM   3183  CZ  PHE A 413       2.128   1.542 -17.152  1.00 93.61           C  
ATOM   3184  N   VAL A 414       1.202  -3.538 -19.636  1.00 91.88           N  
ATOM   3185  CA  VAL A 414      -0.187  -3.449 -20.071  1.00 91.88           C  
ATOM   3186  C   VAL A 414      -1.033  -4.471 -19.315  1.00 91.88           C  
ATOM   3187  CB  VAL A 414      -0.320  -3.671 -21.595  1.00 91.88           C  
ATOM   3188  O   VAL A 414      -2.137  -4.159 -18.863  1.00 91.88           O  
ATOM   3189  CG1 VAL A 414      -1.788  -3.659 -22.017  1.00 91.88           C  
ATOM   3190  CG2 VAL A 414       0.467  -2.608 -22.359  1.00 91.88           C  
ATOM   3191  N   HIS A 415      -0.450  -5.657 -19.146  1.00 93.12           N  
ATOM   3192  CA  HIS A 415      -1.143  -6.712 -18.416  1.00 93.12           C  
ATOM   3193  C   HIS A 415      -1.291  -6.356 -16.940  1.00 93.12           C  
ATOM   3194  CB  HIS A 415      -0.401  -8.042 -18.563  1.00 93.12           C  
ATOM   3195  O   HIS A 415      -2.330  -6.624 -16.334  1.00 93.12           O  
ATOM   3196  CG  HIS A 415      -0.473  -8.620 -19.941  1.00 93.12           C  
ATOM   3197  CD2 HIS A 415      -1.304  -9.545 -20.475  1.00 93.12           C  
ATOM   3198  ND1 HIS A 415       0.390  -8.248 -20.949  1.00 93.12           N  
ATOM   3199  CE1 HIS A 415       0.090  -8.921 -22.047  1.00 93.12           C  
ATOM   3200  NE2 HIS A 415      -0.934  -9.716 -21.786  1.00 93.12           N  
ATOM   3201  N   LEU A 416      -0.238  -5.770 -16.379  1.00 93.94           N  
ATOM   3202  CA  LEU A 416      -0.282  -5.349 -14.983  1.00 93.94           C  
ATOM   3203  C   LEU A 416      -1.319  -4.250 -14.779  1.00 93.94           C  
ATOM   3204  CB  LEU A 416       1.095  -4.859 -14.528  1.00 93.94           C  
ATOM   3205  O   LEU A 416      -2.119  -4.311 -13.843  1.00 93.94           O  
ATOM   3206  CG  LEU A 416       1.190  -4.344 -13.091  1.00 93.94           C  
ATOM   3207  CD1 LEU A 416       0.811  -5.445 -12.107  1.00 93.94           C  
ATOM   3208  CD2 LEU A 416       2.593  -3.821 -12.801  1.00 93.94           C  
ATOM   3209  N   ARG A 417      -1.375  -3.289 -15.644  1.00 91.05           N  
ATOM   3210  CA  ARG A 417      -2.344  -2.199 -15.589  1.00 91.05           C  
ATOM   3211  C   ARG A 417      -3.769  -2.727 -15.710  1.00 91.05           C  
ATOM   3212  CB  ARG A 417      -2.068  -1.177 -16.694  1.00 91.05           C  
ATOM   3213  O   ARG A 417      -4.647  -2.343 -14.934  1.00 91.05           O  
ATOM   3214  CG  ARG A 417      -2.998   0.025 -16.668  1.00 91.05           C  
ATOM   3215  CD  ARG A 417      -2.658   1.025 -17.764  1.00 91.05           C  
ATOM   3216  NE  ARG A 417      -3.013   0.517 -19.086  1.00 91.05           N  
ATOM   3217  NH1 ARG A 417      -2.334   2.411 -20.223  1.00 91.05           N  
ATOM   3218  NH2 ARG A 417      -3.207   0.630 -21.372  1.00 91.05           N  
ATOM   3219  CZ  ARG A 417      -2.851   1.187 -20.224  1.00 91.05           C  
ATOM   3220  N   ASN A 418      -3.961  -3.600 -16.633  1.00 90.34           N  
ATOM   3221  CA  ASN A 418      -5.278  -4.194 -16.840  1.00 90.34           C  
ATOM   3222  C   ASN A 418      -5.724  -5.005 -15.626  1.00 90.34           C  
ATOM   3223  CB  ASN A 418      -5.281  -5.070 -18.094  1.00 90.34           C  
ATOM   3224  O   ASN A 418      -6.890  -4.952 -15.233  1.00 90.34           O  
ATOM   3225  CG  ASN A 418      -5.248  -4.258 -19.374  1.00 90.34           C  
ATOM   3226  ND2 ASN A 418      -4.961  -4.920 -20.489  1.00 90.34           N  
ATOM   3227  OD1 ASN A 418      -5.477  -3.046 -19.360  1.00 90.34           O  
ATOM   3228  N   MET A 419      -4.798  -5.694 -15.053  1.00 91.29           N  
ATOM   3229  CA  MET A 419      -5.102  -6.504 -13.876  1.00 91.29           C  
ATOM   3230  C   MET A 419      -5.470  -5.621 -12.688  1.00 91.29           C  
ATOM   3231  CB  MET A 419      -3.914  -7.397 -13.516  1.00 91.29           C  
ATOM   3232  O   MET A 419      -6.442  -5.896 -11.983  1.00 91.29           O  
ATOM   3233  CG  MET A 419      -4.165  -8.298 -12.318  1.00 91.29           C  
ATOM   3234  SD  MET A 419      -3.644  -7.526 -10.737  1.00 91.29           S  
ATOM   3235  CE  MET A 419      -3.305  -9.011  -9.751  1.00 91.29           C  
ATOM   3236  N   LEU A 420      -4.763  -4.494 -12.470  1.00 90.78           N  
ATOM   3237  CA  LEU A 420      -4.935  -3.640 -11.300  1.00 90.78           C  
ATOM   3238  C   LEU A 420      -6.211  -2.813 -11.412  1.00 90.78           C  
ATOM   3239  CB  LEU A 420      -3.727  -2.715 -11.129  1.00 90.78           C  
ATOM   3240  O   LEU A 420      -6.990  -2.732 -10.460  1.00 90.78           O  
ATOM   3241  CG  LEU A 420      -2.435  -3.370 -10.640  1.00 90.78           C  
ATOM   3242  CD1 LEU A 420      -1.289  -2.364 -10.663  1.00 90.78           C  
ATOM   3243  CD2 LEU A 420      -2.622  -3.942  -9.239  1.00 90.78           C  
ATOM   3244  N   ILE A 421      -6.495  -2.287 -12.609  1.00 87.48           N  
ATOM   3245  CA  ILE A 421      -7.543  -1.279 -12.716  1.00 87.48           C  
ATOM   3246  C   ILE A 421      -8.771  -1.880 -13.397  1.00 87.48           C  
ATOM   3247  CB  ILE A 421      -7.055  -0.035 -13.492  1.00 87.48           C  
ATOM   3248  O   ILE A 421      -9.903  -1.655 -12.961  1.00 87.48           O  
ATOM   3249  CG1 ILE A 421      -5.884   0.628 -12.757  1.00 87.48           C  
ATOM   3250  CG2 ILE A 421      -8.203   0.956 -13.701  1.00 87.48           C  
ATOM   3251  CD1 ILE A 421      -5.202   1.734 -13.550  1.00 87.48           C  
ATOM   3252  N   ARG A 422      -8.654  -2.768 -14.346  1.00 86.03           N  
ATOM   3253  CA  ARG A 422      -9.752  -3.174 -15.218  1.00 86.03           C  
ATOM   3254  C   ARG A 422     -10.441  -4.425 -14.683  1.00 86.03           C  
ATOM   3255  CB  ARG A 422      -9.246  -3.422 -16.640  1.00 86.03           C  
ATOM   3256  O   ARG A 422     -11.671  -4.510 -14.682  1.00 86.03           O  
ATOM   3257  CG  ARG A 422      -8.974  -2.150 -17.428  1.00 86.03           C  
ATOM   3258  CD  ARG A 422      -8.579  -2.451 -18.867  1.00 86.03           C  
ATOM   3259  NE  ARG A 422      -8.426  -1.229 -19.651  1.00 86.03           N  
ATOM   3260  NH1 ARG A 422      -7.944  -2.315 -21.632  1.00 86.03           N  
ATOM   3261  NH2 ARG A 422      -8.012  -0.024 -21.562  1.00 86.03           N  
ATOM   3262  CZ  ARG A 422      -8.128  -1.192 -20.946  1.00 86.03           C  
ATOM   3263  N   THR A 423      -9.705  -5.419 -14.174  1.00 85.34           N  
ATOM   3264  CA  THR A 423     -10.328  -6.720 -13.955  1.00 85.34           C  
ATOM   3265  C   THR A 423     -10.388  -7.047 -12.466  1.00 85.34           C  
ATOM   3266  CB  THR A 423      -9.570  -7.835 -14.699  1.00 85.34           C  
ATOM   3267  O   THR A 423     -11.410  -7.528 -11.972  1.00 85.34           O  
ATOM   3268  CG2 THR A 423      -9.721  -7.690 -16.209  1.00 85.34           C  
ATOM   3269  OG1 THR A 423      -8.179  -7.766 -14.360  1.00 85.34           O  
ATOM   3270  N   HIS A 424      -9.387  -6.742 -11.609  1.00 90.56           N  
ATOM   3271  CA  HIS A 424      -9.292  -7.353 -10.288  1.00 90.56           C  
ATOM   3272  C   HIS A 424      -9.287  -6.295  -9.190  1.00 90.56           C  
ATOM   3273  CB  HIS A 424      -8.036  -8.220 -10.188  1.00 90.56           C  
ATOM   3274  O   HIS A 424      -8.940  -6.586  -8.043  1.00 90.56           O  
ATOM   3275  CG  HIS A 424      -8.057  -9.413 -11.089  1.00 90.56           C  
ATOM   3276  CD2 HIS A 424      -7.422  -9.654 -12.261  1.00 90.56           C  
ATOM   3277  ND1 HIS A 424      -8.805 -10.538 -10.817  1.00 90.56           N  
ATOM   3278  CE1 HIS A 424      -8.628 -11.422 -11.785  1.00 90.56           C  
ATOM   3279  NE2 HIS A 424      -7.794 -10.910 -12.674  1.00 90.56           N  
ATOM   3280  N   MET A 425      -9.620  -5.022  -9.518  1.00 91.01           N  
ATOM   3281  CA  MET A 425      -9.640  -3.968  -8.509  1.00 91.01           C  
ATOM   3282  C   MET A 425     -10.615  -4.307  -7.387  1.00 91.01           C  
ATOM   3283  CB  MET A 425     -10.015  -2.626  -9.140  1.00 91.01           C  
ATOM   3284  O   MET A 425     -10.267  -4.216  -6.208  1.00 91.01           O  
ATOM   3285  CG  MET A 425     -10.025  -1.467  -8.156  1.00 91.01           C  
ATOM   3286  SD  MET A 425     -10.515   0.118  -8.941  1.00 91.01           S  
ATOM   3287  CE  MET A 425     -12.246  -0.246  -9.344  1.00 91.01           C  
ATOM   3288  N   GLN A 426     -11.748  -4.722  -7.762  1.00 91.19           N  
ATOM   3289  CA  GLN A 426     -12.788  -5.042  -6.789  1.00 91.19           C  
ATOM   3290  C   GLN A 426     -12.403  -6.261  -5.955  1.00 91.19           C  
ATOM   3291  CB  GLN A 426     -14.124  -5.287  -7.491  1.00 91.19           C  
ATOM   3292  O   GLN A 426     -12.620  -6.282  -4.741  1.00 91.19           O  
ATOM   3293  CG  GLN A 426     -15.286  -5.523  -6.536  1.00 91.19           C  
ATOM   3294  CD  GLN A 426     -15.585  -4.317  -5.665  1.00 91.19           C  
ATOM   3295  NE2 GLN A 426     -16.479  -4.491  -4.698  1.00 91.19           N  
ATOM   3296  OE1 GLN A 426     -15.016  -3.238  -5.860  1.00 91.19           O  
ATOM   3297  N   ASP A 427     -11.877  -7.181  -6.571  1.00 92.30           N  
ATOM   3298  CA  ASP A 427     -11.454  -8.385  -5.863  1.00 92.30           C  
ATOM   3299  C   ASP A 427     -10.366  -8.067  -4.839  1.00 92.30           C  
ATOM   3300  CB  ASP A 427     -10.955  -9.441  -6.851  1.00 92.30           C  
ATOM   3301  O   ASP A 427     -10.393  -8.578  -3.718  1.00 92.30           O  
ATOM   3302  CG  ASP A 427     -10.642 -10.772  -6.189  1.00 92.30           C  
ATOM   3303  OD1 ASP A 427     -11.491 -11.293  -5.435  1.00 92.30           O  
ATOM   3304  OD2 ASP A 427      -9.534 -11.302  -6.421  1.00 92.30           O  
ATOM   3305  N   LEU A 428      -9.452  -7.221  -5.212  1.00 94.31           N  
ATOM   3306  CA  LEU A 428      -8.386  -6.818  -4.301  1.00 94.31           C  
ATOM   3307  C   LEU A 428      -8.955  -6.091  -3.087  1.00 94.31           C  
ATOM   3308  CB  LEU A 428      -7.377  -5.920  -5.021  1.00 94.31           C  
ATOM   3309  O   LEU A 428      -8.509  -6.315  -1.959  1.00 94.31           O  
ATOM   3310  CG  LEU A 428      -6.459  -6.607  -6.034  1.00 94.31           C  
ATOM   3311  CD1 LEU A 428      -5.768  -5.570  -6.912  1.00 94.31           C  
ATOM   3312  CD2 LEU A 428      -5.433  -7.480  -5.320  1.00 94.31           C  
ATOM   3313  N   ILE A 429      -9.939  -5.301  -3.338  1.00 93.87           N  
ATOM   3314  CA  ILE A 429     -10.590  -4.565  -2.260  1.00 93.87           C  
ATOM   3315  C   ILE A 429     -11.319  -5.539  -1.337  1.00 93.87           C  
ATOM   3316  CB  ILE A 429     -11.575  -3.509  -2.810  1.00 93.87           C  
ATOM   3317  O   ILE A 429     -11.221  -5.435  -0.112  1.00 93.87           O  
ATOM   3318  CG1 ILE A 429     -10.815  -2.414  -3.567  1.00 93.87           C  
ATOM   3319  CG2 ILE A 429     -12.414  -2.911  -1.677  1.00 93.87           C  
ATOM   3320  CD1 ILE A 429     -11.716  -1.423  -4.290  1.00 93.87           C  
ATOM   3321  N   GLU A 430     -11.976  -6.493  -1.857  1.00 93.05           N  
ATOM   3322  CA  GLU A 430     -12.737  -7.475  -1.091  1.00 93.05           C  
ATOM   3323  C   GLU A 430     -11.816  -8.355  -0.251  1.00 93.05           C  
ATOM   3324  CB  GLU A 430     -13.588  -8.343  -2.022  1.00 93.05           C  
ATOM   3325  O   GLU A 430     -12.104  -8.630   0.915  1.00 93.05           O  
ATOM   3326  CG  GLU A 430     -14.812  -7.630  -2.579  1.00 93.05           C  
ATOM   3327  CD  GLU A 430     -15.626  -8.492  -3.531  1.00 93.05           C  
ATOM   3328  OE1 GLU A 430     -16.658  -8.011  -4.053  1.00 93.05           O  
ATOM   3329  OE2 GLU A 430     -15.229  -9.657  -3.757  1.00 93.05           O  
ATOM   3330  N   THR A 431     -10.815  -8.833  -0.913  1.00 93.33           N  
ATOM   3331  CA  THR A 431      -9.864  -9.676  -0.197  1.00 93.33           C  
ATOM   3332  C   THR A 431      -9.240  -8.916   0.970  1.00 93.33           C  
ATOM   3333  CB  THR A 431      -8.752 -10.184  -1.134  1.00 93.33           C  
ATOM   3334  O   THR A 431      -9.052  -9.476   2.052  1.00 93.33           O  
ATOM   3335  CG2 THR A 431      -7.796 -11.117  -0.398  1.00 93.33           C  
ATOM   3336  OG1 THR A 431      -9.345 -10.893  -2.229  1.00 93.33           O  
ATOM   3337  N   THR A 432      -8.939  -7.681   0.765  1.00 94.44           N  
ATOM   3338  CA  THR A 432      -8.378  -6.853   1.827  1.00 94.44           C  
ATOM   3339  C   THR A 432      -9.361  -6.722   2.987  1.00 94.44           C  
ATOM   3340  CB  THR A 432      -8.005  -5.453   1.307  1.00 94.44           C  
ATOM   3341  O   THR A 432      -8.973  -6.836   4.152  1.00 94.44           O  
ATOM   3342  CG2 THR A 432      -7.408  -4.595   2.416  1.00 94.44           C  
ATOM   3343  OG1 THR A 432      -7.047  -5.582   0.249  1.00 94.44           O  
ATOM   3344  N   HIS A 433     -10.605  -6.538   2.671  1.00 93.72           N  
ATOM   3345  CA  HIS A 433     -11.640  -6.348   3.681  1.00 93.72           C  
ATOM   3346  C   HIS A 433     -11.937  -7.650   4.418  1.00 93.72           C  
ATOM   3347  CB  HIS A 433     -12.919  -5.804   3.042  1.00 93.72           C  
ATOM   3348  O   HIS A 433     -11.949  -7.682   5.650  1.00 93.72           O  
ATOM   3349  CG  HIS A 433     -13.984  -5.458   4.033  1.00 93.72           C  
ATOM   3350  CD2 HIS A 433     -15.118  -6.110   4.384  1.00 93.72           C  
ATOM   3351  ND1 HIS A 433     -13.948  -4.309   4.794  1.00 93.72           N  
ATOM   3352  CE1 HIS A 433     -15.017  -4.271   5.573  1.00 93.72           C  
ATOM   3353  NE2 HIS A 433     -15.742  -5.352   5.343  1.00 93.72           N  
ATOM   3354  N   HIS A 434     -12.153  -8.803   3.694  1.00 93.33           N  
ATOM   3355  CA  HIS A 434     -12.672 -10.045   4.257  1.00 93.33           C  
ATOM   3356  C   HIS A 434     -11.547 -10.906   4.822  1.00 93.33           C  
ATOM   3357  CB  HIS A 434     -13.452 -10.828   3.200  1.00 93.33           C  
ATOM   3358  O   HIS A 434     -11.774 -11.724   5.716  1.00 93.33           O  
ATOM   3359  CG  HIS A 434     -14.723 -10.164   2.778  1.00 93.33           C  
ATOM   3360  CD2 HIS A 434     -15.148  -9.748   1.561  1.00 93.33           C  
ATOM   3361  ND1 HIS A 434     -15.731  -9.854   3.665  1.00 93.33           N  
ATOM   3362  CE1 HIS A 434     -16.724  -9.276   3.010  1.00 93.33           C  
ATOM   3363  NE2 HIS A 434     -16.395  -9.199   1.732  1.00 93.33           N  
ATOM   3364  N   VAL A 435     -10.393 -10.687   4.323  1.00 93.31           N  
ATOM   3365  CA  VAL A 435      -9.306 -11.562   4.751  1.00 93.31           C  
ATOM   3366  C   VAL A 435      -8.332 -10.784   5.632  1.00 93.31           C  
ATOM   3367  CB  VAL A 435      -8.561 -12.173   3.543  1.00 93.31           C  
ATOM   3368  O   VAL A 435      -8.225 -11.046   6.832  1.00 93.31           O  
ATOM   3369  CG1 VAL A 435      -7.402 -13.051   4.011  1.00 93.31           C  
ATOM   3370  CG2 VAL A 435      -9.525 -12.976   2.672  1.00 93.31           C  
ATOM   3371  N   HIS A 436      -7.701  -9.802   5.097  1.00 93.97           N  
ATOM   3372  CA  HIS A 436      -6.604  -9.129   5.783  1.00 93.97           C  
ATOM   3373  C   HIS A 436      -7.118  -8.264   6.928  1.00 93.97           C  
ATOM   3374  CB  HIS A 436      -5.801  -8.276   4.800  1.00 93.97           C  
ATOM   3375  O   HIS A 436      -6.600  -8.333   8.045  1.00 93.97           O  
ATOM   3376  CG  HIS A 436      -5.200  -9.060   3.676  1.00 93.97           C  
ATOM   3377  CD2 HIS A 436      -5.280  -8.895   2.335  1.00 93.97           C  
ATOM   3378  ND1 HIS A 436      -4.407 -10.167   3.883  1.00 93.97           N  
ATOM   3379  CE1 HIS A 436      -4.023 -10.651   2.713  1.00 93.97           C  
ATOM   3380  NE2 HIS A 436      -4.540  -9.898   1.758  1.00 93.97           N  
ATOM   3381  N   TYR A 437      -8.147  -7.474   6.694  1.00 95.04           N  
ATOM   3382  CA  TYR A 437      -8.687  -6.579   7.711  1.00 95.04           C  
ATOM   3383  C   TYR A 437      -9.401  -7.364   8.805  1.00 95.04           C  
ATOM   3384  CB  TYR A 437      -9.650  -5.568   7.081  1.00 95.04           C  
ATOM   3385  O   TYR A 437      -9.232  -7.079   9.993  1.00 95.04           O  
ATOM   3386  CG  TYR A 437     -10.404  -4.737   8.091  1.00 95.04           C  
ATOM   3387  CD1 TYR A 437     -11.781  -4.875   8.248  1.00 95.04           C  
ATOM   3388  CD2 TYR A 437      -9.741  -3.812   8.890  1.00 95.04           C  
ATOM   3389  CE1 TYR A 437     -12.480  -4.111   9.176  1.00 95.04           C  
ATOM   3390  CE2 TYR A 437     -10.429  -3.042   9.822  1.00 95.04           C  
ATOM   3391  OH  TYR A 437     -12.483  -2.438  10.878  1.00 95.04           O  
ATOM   3392  CZ  TYR A 437     -11.796  -3.198   9.957  1.00 95.04           C  
ATOM   3393  N   GLU A 438     -10.197  -8.405   8.428  1.00 93.35           N  
ATOM   3394  CA  GLU A 438     -10.912  -9.230   9.397  1.00 93.35           C  
ATOM   3395  C   GLU A 438      -9.942  -9.975  10.310  1.00 93.35           C  
ATOM   3396  CB  GLU A 438     -11.831 -10.224   8.683  1.00 93.35           C  
ATOM   3397  O   GLU A 438     -10.201 -10.128  11.506  1.00 93.35           O  
ATOM   3398  CG  GLU A 438     -13.077  -9.589   8.084  1.00 93.35           C  
ATOM   3399  CD  GLU A 438     -13.994  -8.967   9.125  1.00 93.35           C  
ATOM   3400  OE1 GLU A 438     -14.596  -7.905   8.847  1.00 93.35           O  
ATOM   3401  OE2 GLU A 438     -14.111  -9.547  10.228  1.00 93.35           O  
ATOM   3402  N   ASN A 439      -8.864 -10.439   9.694  1.00 92.82           N  
ATOM   3403  CA  ASN A 439      -7.845 -11.082  10.517  1.00 92.82           C  
ATOM   3404  C   ASN A 439      -7.243 -10.109  11.526  1.00 92.82           C  
ATOM   3405  CB  ASN A 439      -6.746 -11.683   9.638  1.00 92.82           C  
ATOM   3406  O   ASN A 439      -7.037 -10.462  12.689  1.00 92.82           O  
ATOM   3407  CG  ASN A 439      -7.210 -12.912   8.882  1.00 92.82           C  
ATOM   3408  ND2 ASN A 439      -6.484 -13.270   7.829  1.00 92.82           N  
ATOM   3409  OD1 ASN A 439      -8.213 -13.535   9.240  1.00 92.82           O  
ATOM   3410  N   TYR A 440      -6.905  -8.905  11.055  1.00 93.49           N  
ATOM   3411  CA  TYR A 440      -6.372  -7.872  11.936  1.00 93.49           C  
ATOM   3412  C   TYR A 440      -7.389  -7.487  13.003  1.00 93.49           C  
ATOM   3413  CB  TYR A 440      -5.968  -6.634  11.130  1.00 93.49           C  
ATOM   3414  O   TYR A 440      -7.049  -7.379  14.184  1.00 93.49           O  
ATOM   3415  CG  TYR A 440      -5.429  -5.507  11.977  1.00 93.49           C  
ATOM   3416  CD1 TYR A 440      -6.252  -4.459  12.382  1.00 93.49           C  
ATOM   3417  CD2 TYR A 440      -4.096  -5.488  12.374  1.00 93.49           C  
ATOM   3418  CE1 TYR A 440      -5.759  -3.417  13.161  1.00 93.49           C  
ATOM   3419  CE2 TYR A 440      -3.592  -4.452  13.153  1.00 93.49           C  
ATOM   3420  OH  TYR A 440      -3.937  -2.394  14.313  1.00 93.49           O  
ATOM   3421  CZ  TYR A 440      -4.430  -3.423  13.541  1.00 93.49           C  
ATOM   3422  N   ARG A 441      -8.612  -7.268  12.641  1.00 93.73           N  
ATOM   3423  CA  ARG A 441      -9.693  -6.887  13.544  1.00 93.73           C  
ATOM   3424  C   ARG A 441      -9.907  -7.947  14.620  1.00 93.73           C  
ATOM   3425  CB  ARG A 441     -10.991  -6.662  12.764  1.00 93.73           C  
ATOM   3426  O   ARG A 441     -10.066  -7.620  15.798  1.00 93.73           O  
ATOM   3427  CG  ARG A 441     -12.154  -6.196  13.626  1.00 93.73           C  
ATOM   3428  CD  ARG A 441     -13.427  -6.026  12.809  1.00 93.73           C  
ATOM   3429  NE  ARG A 441     -14.604  -5.906  13.665  1.00 93.73           N  
ATOM   3430  NH1 ARG A 441     -15.913  -7.344  12.418  1.00 93.73           N  
ATOM   3431  NH2 ARG A 441     -16.765  -6.354  14.302  1.00 93.73           N  
ATOM   3432  CZ  ARG A 441     -15.758  -6.535  13.460  1.00 93.73           C  
ATOM   3433  N   ALA A 442      -9.989  -9.157  14.179  1.00 91.51           N  
ATOM   3434  CA  ALA A 442     -10.164 -10.271  15.107  1.00 91.51           C  
ATOM   3435  C   ALA A 442      -9.029 -10.319  16.126  1.00 91.51           C  
ATOM   3436  CB  ALA A 442     -10.246 -11.591  14.344  1.00 91.51           C  
ATOM   3437  O   ALA A 442      -9.267 -10.519  17.320  1.00 91.51           O  
ATOM   3438  N   GLN A 443      -7.824 -10.138  15.670  1.00 91.90           N  
ATOM   3439  CA  GLN A 443      -6.657 -10.174  16.545  1.00 91.90           C  
ATOM   3440  C   GLN A 443      -6.667  -9.003  17.524  1.00 91.90           C  
ATOM   3441  CB  GLN A 443      -5.368 -10.159  15.723  1.00 91.90           C  
ATOM   3442  O   GLN A 443      -6.386  -9.177  18.711  1.00 91.90           O  
ATOM   3443  CG  GLN A 443      -5.094 -11.464  14.986  1.00 91.90           C  
ATOM   3444  CD  GLN A 443      -3.833 -11.409  14.144  1.00 91.90           C  
ATOM   3445  NE2 GLN A 443      -3.559 -12.486  13.416  1.00 91.90           N  
ATOM   3446  OE1 GLN A 443      -3.112 -10.406  14.147  1.00 91.90           O  
ATOM   3447  N   LYS A 444      -6.967  -7.817  16.953  1.00 90.83           N  
ATOM   3448  CA  LYS A 444      -6.989  -6.618  17.786  1.00 90.83           C  
ATOM   3449  C   LYS A 444      -8.110  -6.688  18.819  1.00 90.83           C  
ATOM   3450  CB  LYS A 444      -7.149  -5.366  16.922  1.00 90.83           C  
ATOM   3451  O   LYS A 444      -7.925  -6.290  19.971  1.00 90.83           O  
ATOM   3452  CG  LYS A 444      -6.841  -4.067  17.652  1.00 90.83           C  
ATOM   3453  CD  LYS A 444      -5.355  -3.940  17.963  1.00 90.83           C  
ATOM   3454  CE  LYS A 444      -5.026  -2.588  18.583  1.00 90.83           C  
ATOM   3455  NZ  LYS A 444      -3.574  -2.468  18.911  1.00 90.83           N  
ATOM   3456  N   LEU A 445      -9.304  -7.176  18.464  1.00 88.74           N  
ATOM   3457  CA  LEU A 445     -10.441  -7.303  19.368  1.00 88.74           C  
ATOM   3458  C   LEU A 445     -10.168  -8.352  20.441  1.00 88.74           C  
ATOM   3459  CB  LEU A 445     -11.707  -7.671  18.589  1.00 88.74           C  
ATOM   3460  O   LEU A 445     -10.590  -8.196  21.589  1.00 88.74           O  
ATOM   3461  CG  LEU A 445     -12.357  -6.546  17.782  1.00 88.74           C  
ATOM   3462  CD1 LEU A 445     -13.505  -7.093  16.940  1.00 88.74           C  
ATOM   3463  CD2 LEU A 445     -12.848  -5.438  18.708  1.00 88.74           C  
ATOM   3464  N   GLN A 446      -9.524  -9.380  20.025  1.00 88.94           N  
ATOM   3465  CA  GLN A 446      -9.142 -10.409  20.986  1.00 88.94           C  
ATOM   3466  C   GLN A 446      -8.152  -9.863  22.012  1.00 88.94           C  
ATOM   3467  CB  GLN A 446      -8.540 -11.618  20.268  1.00 88.94           C  
ATOM   3468  O   GLN A 446      -8.208 -10.224  23.189  1.00 88.94           O  
ATOM   3469  CG  GLN A 446      -9.562 -12.452  19.507  1.00 88.94           C  
ATOM   3470  CD  GLN A 446      -8.929 -13.594  18.734  1.00 88.94           C  
ATOM   3471  NE2 GLN A 446      -9.762 -14.464  18.174  1.00 88.94           N  
ATOM   3472  OE1 GLN A 446      -7.702 -13.692  18.641  1.00 88.94           O  
ATOM   3473  N   SER A 447      -7.234  -9.076  21.514  1.00 87.88           N  
ATOM   3474  CA  SER A 447      -6.257  -8.464  22.408  1.00 87.88           C  
ATOM   3475  C   SER A 447      -6.922  -7.483  23.367  1.00 87.88           C  
ATOM   3476  CB  SER A 447      -5.171  -7.747  21.604  1.00 87.88           C  
ATOM   3477  O   SER A 447      -6.418  -7.243  24.466  1.00 87.88           O  
ATOM   3478  OG  SER A 447      -5.699  -6.604  20.954  1.00 87.88           O  
ATOM   3479  N   MET A 448      -8.032  -6.927  22.922  1.00 85.98           N  
ATOM   3480  CA  MET A 448      -8.792  -6.016  23.773  1.00 85.98           C  
ATOM   3481  C   MET A 448      -9.711  -6.789  24.714  1.00 85.98           C  
ATOM   3482  CB  MET A 448      -9.612  -5.044  22.923  1.00 85.98           C  
ATOM   3483  O   MET A 448     -10.381  -6.195  25.560  1.00 85.98           O  
ATOM   3484  CG  MET A 448      -8.767  -4.093  22.091  1.00 85.98           C  
ATOM   3485  SD  MET A 448      -9.784  -2.937  21.093  1.00 85.98           S  
ATOM   3486  CE  MET A 448      -8.478  -2.053  20.197  1.00 85.98           C  
ATOM   3487  N   GLY A 449      -9.792  -8.189  24.608  1.00 82.27           N  
ATOM   3488  CA  GLY A 449     -10.514  -9.018  25.560  1.00 82.27           C  
ATOM   3489  C   GLY A 449     -11.825  -9.550  25.014  1.00 82.27           C  
ATOM   3490  O   GLY A 449     -12.654 -10.065  25.767  1.00 82.27           O  
ATOM   3491  N   PHE A 450     -12.138  -9.381  23.712  1.00 75.62           N  
ATOM   3492  CA  PHE A 450     -13.364  -9.880  23.100  1.00 75.62           C  
ATOM   3493  C   PHE A 450     -13.185 -11.315  22.621  1.00 75.62           C  
ATOM   3494  CB  PHE A 450     -13.785  -8.985  21.930  1.00 75.62           C  
ATOM   3495  O   PHE A 450     -12.249 -11.615  21.876  1.00 75.62           O  
ATOM   3496  CG  PHE A 450     -14.313  -7.641  22.354  1.00 75.62           C  
ATOM   3497  CD1 PHE A 450     -15.660  -7.468  22.646  1.00 75.62           C  
ATOM   3498  CD2 PHE A 450     -13.461  -6.549  22.459  1.00 75.62           C  
ATOM   3499  CE1 PHE A 450     -16.152  -6.225  23.039  1.00 75.62           C  
ATOM   3500  CE2 PHE A 450     -13.945  -5.304  22.851  1.00 75.62           C  
ATOM   3501  CZ  PHE A 450     -15.291  -5.144  23.139  1.00 75.62           C  
ATOM   3502  N   THR A 451     -13.317 -12.425  23.309  1.00 66.36           N  
ATOM   3503  CA  THR A 451     -13.265 -13.830  22.921  1.00 66.36           C  
ATOM   3504  C   THR A 451     -14.610 -14.286  22.362  1.00 66.36           C  
ATOM   3505  CB  THR A 451     -12.871 -14.724  24.111  1.00 66.36           C  
ATOM   3506  O   THR A 451     -15.644 -13.677  22.642  1.00 66.36           O  
ATOM   3507  CG2 THR A 451     -11.493 -14.351  24.646  1.00 66.36           C  
ATOM   3508  OG1 THR A 451     -13.837 -14.568  25.158  1.00 66.36           O  
ATOM   3509  N   ASN A 452     -14.619 -14.877  21.144  1.00 61.78           N  
ATOM   3510  CA  ASN A 452     -15.676 -15.515  20.366  1.00 61.78           C  
ATOM   3511  C   ASN A 452     -16.525 -16.443  21.230  1.00 61.78           C  
ATOM   3512  CB  ASN A 452     -15.084 -16.284  19.184  1.00 61.78           C  
ATOM   3513  O   ASN A 452     -17.013 -17.469  20.753  1.00 61.78           O  
ATOM   3514  CG  ASN A 452     -14.804 -15.393  17.989  1.00 61.78           C  
ATOM   3515  ND2 ASN A 452     -14.134 -15.943  16.983  1.00 61.78           N  
ATOM   3516  OD1 ASN A 452     -15.186 -14.220  17.971  1.00 61.78           O  
ATOM   3517  N   THR A 453     -16.950 -16.143  22.463  1.00 55.95           N  
ATOM   3518  CA  THR A 453     -17.831 -17.095  23.128  1.00 55.95           C  
ATOM   3519  C   THR A 453     -19.295 -16.720  22.912  1.00 55.95           C  
ATOM   3520  CB  THR A 453     -17.536 -17.170  24.638  1.00 55.95           C  
ATOM   3521  O   THR A 453     -19.754 -15.686  23.400  1.00 55.95           O  
ATOM   3522  CG2 THR A 453     -16.137 -17.719  24.898  1.00 55.95           C  
ATOM   3523  OG1 THR A 453     -17.635 -15.857  25.204  1.00 55.95           O  
ATOM   3524  N   VAL A 454     -19.736 -16.635  21.680  1.00 48.72           N  
ATOM   3525  CA  VAL A 454     -21.172 -16.867  21.565  1.00 48.72           C  
ATOM   3526  C   VAL A 454     -21.434 -18.330  21.214  1.00 48.72           C  
ATOM   3527  CB  VAL A 454     -21.814 -15.942  20.507  1.00 48.72           C  
ATOM   3528  O   VAL A 454     -21.118 -18.775  20.108  1.00 48.72           O  
ATOM   3529  CG1 VAL A 454     -23.286 -15.693  20.828  1.00 48.72           C  
ATOM   3530  CG2 VAL A 454     -21.052 -14.620  20.421  1.00 48.72           C  
ATOM   3531  N   SER A 455     -20.945 -19.352  21.912  1.00 48.09           N  
ATOM   3532  CA  SER A 455     -21.623 -20.643  21.855  1.00 48.09           C  
ATOM   3533  C   SER A 455     -22.587 -20.814  23.024  1.00 48.09           C  
ATOM   3534  CB  SER A 455     -20.604 -21.784  21.853  1.00 48.09           C  
ATOM   3535  O   SER A 455     -22.166 -20.859  24.181  1.00 48.09           O  
ATOM   3536  OG  SER A 455     -19.281 -21.276  21.862  1.00 48.09           O  
ATOM   3537  N   SER A 456     -23.675 -20.139  23.144  1.00 39.40           N  
ATOM   3538  CA  SER A 456     -25.019 -20.594  23.485  1.00 39.40           C  
ATOM   3539  C   SER A 456     -25.346 -21.915  22.797  1.00 39.40           C  
ATOM   3540  CB  SER A 456     -26.056 -19.539  23.099  1.00 39.40           C  
ATOM   3541  O   SER A 456     -25.182 -22.047  21.583  1.00 39.40           O  
ATOM   3542  OG  SER A 456     -27.368 -20.069  23.179  1.00 39.40           O  
ATOM   3543  N   ASP A 457     -24.759 -23.184  23.186  1.00 40.77           N  
ATOM   3544  CA  ASP A 457     -25.541 -24.411  23.308  1.00 40.77           C  
ATOM   3545  C   ASP A 457     -24.658 -25.644  23.134  1.00 40.77           C  
ATOM   3546  CB  ASP A 457     -26.677 -24.428  22.284  1.00 40.77           C  
ATOM   3547  O   ASP A 457     -23.969 -25.783  22.122  1.00 40.77           O  
ATOM   3548  CG  ASP A 457     -27.883 -23.616  22.722  1.00 40.77           C  
ATOM   3549  OD1 ASP A 457     -28.105 -23.463  23.942  1.00 40.77           O  
ATOM   3550  OD2 ASP A 457     -28.620 -23.126  21.838  1.00 40.77           O  
ATOM   3551  N   ARG A 458     -23.858 -26.254  24.103  1.00 36.26           N  
ATOM   3552  CA  ARG A 458     -23.806 -27.668  24.463  1.00 36.26           C  
ATOM   3553  C   ARG A 458     -22.476 -28.016  25.123  1.00 36.26           C  
ATOM   3554  CB  ARG A 458     -24.025 -28.546  23.230  1.00 36.26           C  
ATOM   3555  O   ARG A 458     -21.412 -27.807  24.535  1.00 36.26           O  
ATOM   3556  CG  ARG A 458     -25.472 -28.965  23.021  1.00 36.26           C  
ATOM   3557  CD  ARG A 458     -25.629 -29.863  21.802  1.00 36.26           C  
ATOM   3558  NE  ARG A 458     -26.979 -30.412  21.707  1.00 36.26           N  
ATOM   3559  NH1 ARG A 458     -26.480 -31.893  20.006  1.00 36.26           N  
ATOM   3560  NH2 ARG A 458     -28.607 -31.789  20.855  1.00 36.26           N  
ATOM   3561  CZ  ARG A 458     -27.352 -31.363  20.856  1.00 36.26           C  
ATOM   3562  N   PRO A 459     -22.346 -28.085  26.503  1.00 38.43           N  
ATOM   3563  CA  PRO A 459     -21.169 -28.672  27.148  1.00 38.43           C  
ATOM   3564  C   PRO A 459     -21.065 -30.179  26.925  1.00 38.43           C  
ATOM   3565  CB  PRO A 459     -21.384 -28.353  28.630  1.00 38.43           C  
ATOM   3566  O   PRO A 459     -22.057 -30.898  27.069  1.00 38.43           O  
ATOM   3567  CG  PRO A 459     -22.851 -28.099  28.757  1.00 38.43           C  
ATOM   3568  CD  PRO A 459     -23.471 -28.186  27.392  1.00 38.43           C  
ATOM   3569  N   GLU A 460     -20.602 -30.760  25.802  1.00 29.38           N  
ATOM   3570  CA  GLU A 460     -20.186 -32.158  25.742  1.00 29.38           C  
ATOM   3571  C   GLU A 460     -18.672 -32.277  25.591  1.00 29.38           C  
ATOM   3572  CB  GLU A 460     -20.888 -32.879  24.589  1.00 29.38           C  
ATOM   3573  O   GLU A 460     -18.076 -31.626  24.730  1.00 29.38           O  
ATOM   3574  CG  GLU A 460     -22.267 -33.415  24.947  1.00 29.38           C  
ATOM   3575  CD  GLU A 460     -22.893 -34.248  23.840  1.00 29.38           C  
ATOM   3576  OE1 GLU A 460     -24.004 -34.789  24.042  1.00 29.38           O  
ATOM   3577  OE2 GLU A 460     -22.267 -34.362  22.763  1.00 29.38           O  
ATOM   3578  N   SER A 461     -17.960 -32.441  26.664  1.00 29.74           N  
ATOM   3579  CA  SER A 461     -17.028 -33.438  27.182  1.00 29.74           C  
ATOM   3580  C   SER A 461     -15.592 -33.109  26.791  1.00 29.74           C  
ATOM   3581  CB  SER A 461     -17.397 -34.832  26.673  1.00 29.74           C  
ATOM   3582  O   SER A 461     -15.273 -33.010  25.604  1.00 29.74           O  
ATOM   3583  OG  SER A 461     -17.726 -34.794  25.295  1.00 29.74           O  
ATOM   3584  N   PRO A 462     -14.741 -32.633  27.736  1.00 37.73           N  
ATOM   3585  CA  PRO A 462     -13.295 -32.776  27.559  1.00 37.73           C  
ATOM   3586  C   PRO A 462     -12.728 -33.990  28.291  1.00 37.73           C  
ATOM   3587  CB  PRO A 462     -12.737 -31.476  28.144  1.00 37.73           C  
ATOM   3588  O   PRO A 462     -13.178 -34.318  29.392  1.00 37.73           O  
ATOM   3589  CG  PRO A 462     -13.829 -30.952  29.020  1.00 37.73           C  
ATOM   3590  CD  PRO A 462     -14.991 -31.901  28.953  1.00 37.73           C  
ATOM   3591  N   LYS A 463     -12.683 -35.153  27.580  1.00 27.13           N  
ATOM   3592  CA  LYS A 463     -11.770 -36.289  27.662  1.00 27.13           C  
ATOM   3593  C   LYS A 463     -10.323 -35.822  27.792  1.00 27.13           C  
ATOM   3594  CB  LYS A 463     -11.922 -37.190  26.436  1.00 27.13           C  
ATOM   3595  O   LYS A 463      -9.855 -35.004  26.997  1.00 27.13           O  
ATOM   3596  CG  LYS A 463     -13.250 -37.928  26.371  1.00 27.13           C  
ATOM   3597  CD  LYS A 463     -13.264 -38.957  25.247  1.00 27.13           C  
ATOM   3598  CE  LYS A 463     -14.564 -39.750  25.230  1.00 27.13           C  
ATOM   3599  NZ  LYS A 463     -14.707 -40.552  23.978  1.00 27.13           N  
ATOM   3600  N   THR A 464      -9.790 -35.703  29.003  1.00 29.54           N  
ATOM   3601  CA  THR A 464      -8.555 -36.289  29.511  1.00 29.54           C  
ATOM   3602  C   THR A 464      -8.023 -35.488  30.696  1.00 29.54           C  
ATOM   3603  CB  THR A 464      -7.478 -36.363  28.413  1.00 29.54           C  
ATOM   3604  O   THR A 464      -7.942 -34.260  30.635  1.00 29.54           O  
ATOM   3605  CG2 THR A 464      -7.341 -37.783  27.872  1.00 29.54           C  
ATOM   3606  OG1 THR A 464      -7.840 -35.488  27.338  1.00 29.54           O  
ATOM   3607  N   ALA A 465      -8.354 -35.938  31.914  1.00 34.58           N  
ATOM   3608  CA  ALA A 465      -7.514 -36.438  32.999  1.00 34.58           C  
ATOM   3609  C   ALA A 465      -7.415 -35.418  34.130  1.00 34.58           C  
ATOM   3610  CB  ALA A 465      -6.122 -36.786  32.477  1.00 34.58           C  
ATOM   3611  O   ALA A 465      -7.181 -34.232  33.887  1.00 34.58           O  
ATOM   3612  N   GLN A 466      -8.276 -35.555  35.137  1.00 33.58           N  
ATOM   3613  CA  GLN A 466      -7.974 -35.762  36.549  1.00 33.58           C  
ATOM   3614  C   GLN A 466      -7.477 -34.474  37.199  1.00 33.58           C  
ATOM   3615  CB  GLN A 466      -6.936 -36.872  36.720  1.00 33.58           C  
ATOM   3616  O   GLN A 466      -6.531 -33.851  36.712  1.00 33.58           O  
ATOM   3617  CG  GLN A 466      -7.478 -38.122  37.401  1.00 33.58           C  
ATOM   3618  CD  GLN A 466      -6.462 -39.247  37.457  1.00 33.58           C  
ATOM   3619  NE2 GLN A 466      -6.638 -40.157  38.408  1.00 33.58           N  
ATOM   3620  OE1 GLN A 466      -5.527 -39.297  36.652  1.00 33.58           O  
ATOM   3621  N   GLU A 467      -8.349 -33.571  37.603  1.00 40.09           N  
ATOM   3622  CA  GLU A 467      -8.248 -32.836  38.860  1.00 40.09           C  
ATOM   3623  C   GLU A 467      -9.218 -31.658  38.891  1.00 40.09           C  
ATOM   3624  CB  GLU A 467      -6.815 -32.343  39.080  1.00 40.09           C  
ATOM   3625  O   GLU A 467      -9.346 -30.927  37.906  1.00 40.09           O  
ATOM   3626  CG  GLU A 467      -6.028 -33.170  40.087  1.00 40.09           C  
ATOM   3627  CD  GLU A 467      -4.617 -32.652  40.315  1.00 40.09           C  
ATOM   3628  OE1 GLU A 467      -3.886 -33.232  41.150  1.00 40.09           O  
ATOM   3629  OE2 GLU A 467      -4.239 -31.659  39.655  1.00 40.09           O  
ATOM   3630  N   SER A 468     -10.443 -31.841  39.232  1.00 45.42           N  
ATOM   3631  CA  SER A 468     -11.620 -31.211  39.822  1.00 45.42           C  
ATOM   3632  C   SER A 468     -11.881 -29.841  39.203  1.00 45.42           C  
ATOM   3633  CB  SER A 468     -11.453 -31.072  41.335  1.00 45.42           C  
ATOM   3634  O   SER A 468     -11.148 -28.886  39.467  1.00 45.42           O  
ATOM   3635  OG  SER A 468     -10.260 -30.374  41.648  1.00 45.42           O  
ATOM   3636  N   PRO A 469     -12.292 -29.761  37.807  1.00 49.97           N  
ATOM   3637  CA  PRO A 469     -12.789 -28.739  36.883  1.00 49.97           C  
ATOM   3638  C   PRO A 469     -13.763 -27.768  37.546  1.00 49.97           C  
ATOM   3639  CB  PRO A 469     -13.489 -29.558  35.796  1.00 49.97           C  
ATOM   3640  O   PRO A 469     -13.920 -26.634  37.085  1.00 49.97           O  
ATOM   3641  CG  PRO A 469     -13.469 -30.963  36.303  1.00 49.97           C  
ATOM   3642  CD  PRO A 469     -12.707 -30.993  37.597  1.00 49.97           C  
ATOM   3643  N   GLU A 470     -14.104 -28.017  38.815  1.00 53.75           N  
ATOM   3644  CA  GLU A 470     -15.108 -27.108  39.360  1.00 53.75           C  
ATOM   3645  C   GLU A 470     -14.454 -25.921  40.061  1.00 53.75           C  
ATOM   3646  CB  GLU A 470     -16.033 -27.847  40.330  1.00 53.75           C  
ATOM   3647  O   GLU A 470     -14.946 -24.794  39.974  1.00 53.75           O  
ATOM   3648  CG  GLU A 470     -17.089 -28.701  39.642  1.00 53.75           C  
ATOM   3649  CD  GLU A 470     -18.018 -29.407  40.617  1.00 53.75           C  
ATOM   3650  OE1 GLU A 470     -18.995 -30.048  40.168  1.00 53.75           O  
ATOM   3651  OE2 GLU A 470     -17.766 -29.318  41.839  1.00 53.75           O  
ATOM   3652  N   ALA A 471     -13.221 -26.012  40.472  1.00 58.19           N  
ATOM   3653  CA  ALA A 471     -12.537 -24.923  41.165  1.00 58.19           C  
ATOM   3654  C   ALA A 471     -11.833 -23.999  40.175  1.00 58.19           C  
ATOM   3655  CB  ALA A 471     -11.535 -25.480  42.174  1.00 58.19           C  
ATOM   3656  O   ALA A 471     -11.787 -22.783  40.376  1.00 58.19           O  
ATOM   3657  N   LYS A 472     -11.495 -24.503  38.993  1.00 57.65           N  
ATOM   3658  CA  LYS A 472     -10.811 -23.689  37.993  1.00 57.65           C  
ATOM   3659  C   LYS A 472     -11.803 -22.846  37.197  1.00 57.65           C  
ATOM   3660  CB  LYS A 472      -9.997 -24.573  37.046  1.00 57.65           C  
ATOM   3661  O   LYS A 472     -11.521 -21.693  36.867  1.00 57.65           O  
ATOM   3662  CG  LYS A 472      -8.587 -24.871  37.535  1.00 57.65           C  
ATOM   3663  CD  LYS A 472      -7.804 -25.690  36.518  1.00 57.65           C  
ATOM   3664  CE  LYS A 472      -6.433 -26.082  37.051  1.00 57.65           C  
ATOM   3665  NZ  LYS A 472      -5.700 -26.968  36.097  1.00 57.65           N  
ATOM   3666  N   MET A 473     -13.007 -23.367  37.007  1.00 62.48           N  
ATOM   3667  CA  MET A 473     -14.069 -22.635  36.323  1.00 62.48           C  
ATOM   3668  C   MET A 473     -14.643 -21.543  37.221  1.00 62.48           C  
ATOM   3669  CB  MET A 473     -15.182 -23.587  35.883  1.00 62.48           C  
ATOM   3670  O   MET A 473     -14.901 -20.429  36.762  1.00 62.48           O  
ATOM   3671  CG  MET A 473     -16.072 -23.025  34.786  1.00 62.48           C  
ATOM   3672  SD  MET A 473     -17.487 -24.126  34.395  1.00 62.48           S  
ATOM   3673  CE  MET A 473     -16.609 -25.515  33.625  1.00 62.48           C  
ATOM   3674  N   GLU A 474     -14.679 -21.806  38.540  1.00 63.53           N  
ATOM   3675  CA  GLU A 474     -15.140 -20.797  39.489  1.00 63.53           C  
ATOM   3676  C   GLU A 474     -14.084 -19.716  39.701  1.00 63.53           C  
ATOM   3677  CB  GLU A 474     -15.505 -21.444  40.827  1.00 63.53           C  
ATOM   3678  O   GLU A 474     -14.415 -18.537  39.840  1.00 63.53           O  
ATOM   3679  CG  GLU A 474     -16.617 -20.723  41.576  1.00 63.53           C  
ATOM   3680  CD  GLU A 474     -17.331 -21.607  42.586  1.00 63.53           C  
ATOM   3681  OE1 GLU A 474     -18.370 -21.180  43.139  1.00 63.53           O  
ATOM   3682  OE2 GLU A 474     -16.847 -22.735  42.828  1.00 63.53           O  
ATOM   3683  N   GLU A 475     -12.855 -20.203  39.611  1.00 68.37           N  
ATOM   3684  CA  GLU A 475     -11.772 -19.235  39.747  1.00 68.37           C  
ATOM   3685  C   GLU A 475     -11.682 -18.331  38.521  1.00 68.37           C  
ATOM   3686  CB  GLU A 475     -10.437 -19.949  39.973  1.00 68.37           C  
ATOM   3687  O   GLU A 475     -11.477 -17.122  38.648  1.00 68.37           O  
ATOM   3688  CG  GLU A 475      -9.321 -19.031  40.450  1.00 68.37           C  
ATOM   3689  CD  GLU A 475      -8.030 -19.770  40.767  1.00 68.37           C  
ATOM   3690  OE1 GLU A 475      -7.022 -19.112  41.109  1.00 68.37           O  
ATOM   3691  OE2 GLU A 475      -8.027 -21.018  40.671  1.00 68.37           O  
ATOM   3692  N   GLU A 476     -11.971 -18.970  37.371  1.00 71.80           N  
ATOM   3693  CA  GLU A 476     -11.924 -18.205  36.128  1.00 71.80           C  
ATOM   3694  C   GLU A 476     -13.116 -17.259  36.018  1.00 71.80           C  
ATOM   3695  CB  GLU A 476     -11.884 -19.144  34.920  1.00 71.80           C  
ATOM   3696  O   GLU A 476     -12.973 -16.121  35.564  1.00 71.80           O  
ATOM   3697  CG  GLU A 476     -10.495 -19.678  34.603  1.00 71.80           C  
ATOM   3698  CD  GLU A 476     -10.451 -20.521  33.338  1.00 71.80           C  
ATOM   3699  OE1 GLU A 476      -9.340 -20.887  32.891  1.00 71.80           O  
ATOM   3700  OE2 GLU A 476     -11.535 -20.817  32.789  1.00 71.80           O  
ATOM   3701  N   ARG A 477     -14.289 -17.809  36.429  1.00 74.69           N  
ATOM   3702  CA  ARG A 477     -15.474 -16.960  36.505  1.00 74.69           C  
ATOM   3703  C   ARG A 477     -15.292 -15.858  37.543  1.00 74.69           C  
ATOM   3704  CB  ARG A 477     -16.713 -17.794  36.838  1.00 74.69           C  
ATOM   3705  O   ARG A 477     -15.664 -14.707  37.306  1.00 74.69           O  
ATOM   3706  CG  ARG A 477     -17.962 -17.369  36.083  1.00 74.69           C  
ATOM   3707  CD  ARG A 477     -19.165 -18.225  36.457  1.00 74.69           C  
ATOM   3708  NE  ARG A 477     -19.871 -18.707  35.273  1.00 74.69           N  
ATOM   3709  NH1 ARG A 477     -21.721 -19.464  36.431  1.00 74.69           N  
ATOM   3710  NH2 ARG A 477     -21.620 -19.687  34.152  1.00 74.69           N  
ATOM   3711  CZ  ARG A 477     -21.069 -19.285  35.288  1.00 74.69           C  
ATOM   3712  N   ALA A 478     -14.710 -16.203  38.614  1.00 77.38           N  
ATOM   3713  CA  ALA A 478     -14.454 -15.241  39.683  1.00 77.38           C  
ATOM   3714  C   ALA A 478     -13.426 -14.200  39.249  1.00 77.38           C  
ATOM   3715  CB  ALA A 478     -13.979 -15.960  40.943  1.00 77.38           C  
ATOM   3716  O   ALA A 478     -13.569 -13.013  39.552  1.00 77.38           O  
ATOM   3717  N   GLU A 479     -12.457 -14.758  38.501  1.00 79.30           N  
ATOM   3718  CA  GLU A 479     -11.441 -13.832  38.008  1.00 79.30           C  
ATOM   3719  C   GLU A 479     -12.016 -12.893  36.952  1.00 79.30           C  
ATOM   3720  CB  GLU A 479     -10.246 -14.599  37.435  1.00 79.30           C  
ATOM   3721  O   GLU A 479     -11.701 -11.701  36.936  1.00 79.30           O  
ATOM   3722  CG  GLU A 479      -8.951 -13.801  37.424  1.00 79.30           C  
ATOM   3723  CD  GLU A 479      -7.749 -14.613  36.967  1.00 79.30           C  
ATOM   3724  OE1 GLU A 479      -6.645 -14.039  36.833  1.00 79.30           O  
ATOM   3725  OE2 GLU A 479      -7.915 -15.832  36.739  1.00 79.30           O  
ATOM   3726  N   HIS A 480     -12.848 -13.359  36.082  1.00 80.50           N  
ATOM   3727  CA  HIS A 480     -13.522 -12.552  35.070  1.00 80.50           C  
ATOM   3728  C   HIS A 480     -14.489 -11.562  35.710  1.00 80.50           C  
ATOM   3729  CB  HIS A 480     -14.266 -13.448  34.079  1.00 80.50           C  
ATOM   3730  O   HIS A 480     -14.555 -10.400  35.301  1.00 80.50           O  
ATOM   3731  CG  HIS A 480     -14.830 -12.708  32.908  1.00 80.50           C  
ATOM   3732  CD2 HIS A 480     -14.283 -12.388  31.712  1.00 80.50           C  
ATOM   3733  ND1 HIS A 480     -16.111 -12.201  32.895  1.00 80.50           N  
ATOM   3734  CE1 HIS A 480     -16.329 -11.600  31.737  1.00 80.50           C  
ATOM   3735  NE2 HIS A 480     -15.235 -11.699  31.001  1.00 80.50           N  
ATOM   3736  N   GLU A 481     -15.202 -12.113  36.646  1.00 78.10           N  
ATOM   3737  CA  GLU A 481     -16.101 -11.243  37.398  1.00 78.10           C  
ATOM   3738  C   GLU A 481     -15.324 -10.177  38.165  1.00 78.10           C  
ATOM   3739  CB  GLU A 481     -16.960 -12.064  38.364  1.00 78.10           C  
ATOM   3740  O   GLU A 481     -15.746  -9.020  38.231  1.00 78.10           O  
ATOM   3741  CG  GLU A 481     -18.265 -11.385  38.754  1.00 78.10           C  
ATOM   3742  CD  GLU A 481     -19.216 -12.302  39.506  1.00 78.10           C  
ATOM   3743  OE1 GLU A 481     -20.344 -11.869  39.836  1.00 78.10           O  
ATOM   3744  OE2 GLU A 481     -18.831 -13.464  39.768  1.00 78.10           O  
ATOM   3745  N   ALA A 482     -14.209 -10.552  38.659  1.00 84.58           N  
ATOM   3746  CA  ALA A 482     -13.352  -9.615  39.380  1.00 84.58           C  
ATOM   3747  C   ALA A 482     -12.767  -8.569  38.434  1.00 84.58           C  
ATOM   3748  CB  ALA A 482     -12.232 -10.363  40.099  1.00 84.58           C  
ATOM   3749  O   ALA A 482     -12.686  -7.388  38.779  1.00 84.58           O  
ATOM   3750  N   LYS A 483     -12.449  -9.059  37.297  1.00 84.38           N  
ATOM   3751  CA  LYS A 483     -11.925  -8.134  36.296  1.00 84.38           C  
ATOM   3752  C   LYS A 483     -13.008  -7.171  35.817  1.00 84.38           C  
ATOM   3753  CB  LYS A 483     -11.343  -8.901  35.108  1.00 84.38           C  
ATOM   3754  O   LYS A 483     -12.747  -5.982  35.623  1.00 84.38           O  
ATOM   3755  CG  LYS A 483     -10.434  -8.067  34.218  1.00 84.38           C  
ATOM   3756  CD  LYS A 483      -9.810  -8.908  33.111  1.00 84.38           C  
ATOM   3757  CE  LYS A 483      -8.976  -8.057  32.164  1.00 84.38           C  
ATOM   3758  NZ  LYS A 483      -8.343  -8.880  31.091  1.00 84.38           N  
ATOM   3759  N   MET A 484     -14.193  -7.770  35.548  1.00 82.18           N  
ATOM   3760  CA  MET A 484     -15.318  -6.933  35.140  1.00 82.18           C  
ATOM   3761  C   MET A 484     -15.656  -5.911  36.220  1.00 82.18           C  
ATOM   3762  CB  MET A 484     -16.544  -7.794  34.832  1.00 82.18           C  
ATOM   3763  O   MET A 484     -15.954  -4.755  35.915  1.00 82.18           O  
ATOM   3764  CG  MET A 484     -16.413  -8.615  33.559  1.00 82.18           C  
ATOM   3765  SD  MET A 484     -16.000  -7.585  32.098  1.00 82.18           S  
ATOM   3766  CE  MET A 484     -17.516  -6.597  31.964  1.00 82.18           C  
ATOM   3767  N   GLN A 485     -15.545  -6.306  37.437  1.00 85.34           N  
ATOM   3768  CA  GLN A 485     -15.812  -5.410  38.557  1.00 85.34           C  
ATOM   3769  C   GLN A 485     -14.723  -4.348  38.683  1.00 85.34           C  
ATOM   3770  CB  GLN A 485     -15.928  -6.200  39.861  1.00 85.34           C  
ATOM   3771  O   GLN A 485     -15.010  -3.191  38.999  1.00 85.34           O  
ATOM   3772  CG  GLN A 485     -17.226  -6.986  39.991  1.00 85.34           C  
ATOM   3773  CD  GLN A 485     -17.304  -7.782  41.280  1.00 85.34           C  
ATOM   3774  NE2 GLN A 485     -18.389  -8.529  41.450  1.00 85.34           N  
ATOM   3775  OE1 GLN A 485     -16.396  -7.726  42.115  1.00 85.34           O  
ATOM   3776  N   ARG A 486     -13.500  -4.747  38.384  1.00 86.62           N  
ATOM   3777  CA  ARG A 486     -12.391  -3.799  38.406  1.00 86.62           C  
ATOM   3778  C   ARG A 486     -12.540  -2.757  37.303  1.00 86.62           C  
ATOM   3779  CB  ARG A 486     -11.055  -4.531  38.258  1.00 86.62           C  
ATOM   3780  O   ARG A 486     -12.319  -1.566  37.534  1.00 86.62           O  
ATOM   3781  CG  ARG A 486     -10.523  -5.111  39.559  1.00 86.62           C  
ATOM   3782  CD  ARG A 486      -9.149  -5.739  39.376  1.00 86.62           C  
ATOM   3783  NE  ARG A 486      -8.723  -6.461  40.572  1.00 86.62           N  
ATOM   3784  NH1 ARG A 486      -7.021  -7.616  39.520  1.00 86.62           N  
ATOM   3785  NH2 ARG A 486      -7.419  -7.937  41.754  1.00 86.62           N  
ATOM   3786  CZ  ARG A 486      -7.722  -7.336  40.613  1.00 86.62           C  
ATOM   3787  N   LYS A 487     -12.915  -3.201  36.173  1.00 82.70           N  
ATOM   3788  CA  LYS A 487     -13.139  -2.280  35.062  1.00 82.70           C  
ATOM   3789  C   LYS A 487     -14.334  -1.371  35.335  1.00 82.70           C  
ATOM   3790  CB  LYS A 487     -13.354  -3.052  33.760  1.00 82.70           C  
ATOM   3791  O   LYS A 487     -14.306  -0.185  35.002  1.00 82.70           O  
ATOM   3792  CG  LYS A 487     -12.079  -3.631  33.166  1.00 82.70           C  
ATOM   3793  CD  LYS A 487     -12.326  -4.233  31.789  1.00 82.70           C  
ATOM   3794  CE  LYS A 487     -11.051  -4.815  31.194  1.00 82.70           C  
ATOM   3795  NZ  LYS A 487     -11.324  -5.583  29.942  1.00 82.70           N  
ATOM   3796  N   GLU A 488     -15.409  -1.982  35.864  1.00 80.52           N  
ATOM   3797  CA  GLU A 488     -16.569  -1.196  36.272  1.00 80.52           C  
ATOM   3798  C   GLU A 488     -16.190  -0.160  37.328  1.00 80.52           C  
ATOM   3799  CB  GLU A 488     -17.677  -2.108  36.805  1.00 80.52           C  
ATOM   3800  O   GLU A 488     -16.635   0.988  37.266  1.00 80.52           O  
ATOM   3801  CG  GLU A 488     -19.009  -1.402  37.011  1.00 80.52           C  
ATOM   3802  CD  GLU A 488     -20.108  -2.327  37.510  1.00 80.52           C  
ATOM   3803  OE1 GLU A 488     -21.211  -1.837  37.841  1.00 80.52           O  
ATOM   3804  OE2 GLU A 488     -19.863  -3.553  37.570  1.00 80.52           O  
ATOM   3805  N   GLU A 489     -15.353  -0.605  38.283  1.00 87.14           N  
ATOM   3806  CA  GLU A 489     -14.891   0.315  39.319  1.00 87.14           C  
ATOM   3807  C   GLU A 489     -14.000   1.405  38.731  1.00 87.14           C  
ATOM   3808  CB  GLU A 489     -14.140  -0.444  40.415  1.00 87.14           C  
ATOM   3809  O   GLU A 489     -14.097   2.571  39.121  1.00 87.14           O  
ATOM   3810  CG  GLU A 489     -13.859   0.389  41.658  1.00 87.14           C  
ATOM   3811  CD  GLU A 489     -15.061   0.512  42.581  1.00 87.14           C  
ATOM   3812  OE1 GLU A 489     -15.158   1.519  43.319  1.00 87.14           O  
ATOM   3813  OE2 GLU A 489     -15.912  -0.405  42.566  1.00 87.14           O  
ATOM   3814  N   GLU A 490     -13.153   1.018  37.812  1.00 89.01           N  
ATOM   3815  CA  GLU A 490     -12.301   1.993  37.139  1.00 89.01           C  
ATOM   3816  C   GLU A 490     -13.131   2.987  36.332  1.00 89.01           C  
ATOM   3817  CB  GLU A 490     -11.292   1.289  36.228  1.00 89.01           C  
ATOM   3818  O   GLU A 490     -12.860   4.190  36.350  1.00 89.01           O  
ATOM   3819  CG  GLU A 490     -10.126   2.170  35.804  1.00 89.01           C  
ATOM   3820  CD  GLU A 490      -9.108   1.444  34.940  1.00 89.01           C  
ATOM   3821  OE1 GLU A 490      -8.191   2.102  34.399  1.00 89.01           O  
ATOM   3822  OE2 GLU A 490      -9.228   0.206  34.804  1.00 89.01           O  
ATOM   3823  N   MET A 491     -14.134   2.435  35.639  1.00 84.01           N  
ATOM   3824  CA  MET A 491     -15.031   3.297  34.875  1.00 84.01           C  
ATOM   3825  C   MET A 491     -15.828   4.210  35.802  1.00 84.01           C  
ATOM   3826  CB  MET A 491     -15.983   2.460  34.020  1.00 84.01           C  
ATOM   3827  O   MET A 491     -16.028   5.387  35.499  1.00 84.01           O  
ATOM   3828  CG  MET A 491     -15.374   1.986  32.710  1.00 84.01           C  
ATOM   3829  SD  MET A 491     -16.630   1.318  31.552  1.00 84.01           S  
ATOM   3830  CE  MET A 491     -16.870  -0.336  32.259  1.00 84.01           C  
ATOM   3831  N   ARG A 492     -16.255   3.651  36.904  1.00 84.65           N  
ATOM   3832  CA  ARG A 492     -16.967   4.447  37.897  1.00 84.65           C  
ATOM   3833  C   ARG A 492     -16.068   5.536  38.474  1.00 84.65           C  
ATOM   3834  CB  ARG A 492     -17.497   3.556  39.022  1.00 84.65           C  
ATOM   3835  O   ARG A 492     -16.505   6.673  38.663  1.00 84.65           O  
ATOM   3836  CG  ARG A 492     -18.671   4.154  39.781  1.00 84.65           C  
ATOM   3837  CD  ARG A 492     -19.177   3.216  40.868  1.00 84.65           C  
ATOM   3838  NE  ARG A 492     -20.180   3.859  41.712  1.00 84.65           N  
ATOM   3839  NH1 ARG A 492     -20.587   1.992  43.009  1.00 84.65           N  
ATOM   3840  NH2 ARG A 492     -21.721   3.943  43.413  1.00 84.65           N  
ATOM   3841  CZ  ARG A 492     -20.827   3.263  42.709  1.00 84.65           C  
ATOM   3842  N   GLN A 493     -14.806   5.206  38.711  1.00 89.82           N  
ATOM   3843  CA  GLN A 493     -13.863   6.179  39.252  1.00 89.82           C  
ATOM   3844  C   GLN A 493     -13.611   7.311  38.260  1.00 89.82           C  
ATOM   3845  CB  GLN A 493     -12.543   5.501  39.621  1.00 89.82           C  
ATOM   3846  O   GLN A 493     -13.551   8.480  38.646  1.00 89.82           O  
ATOM   3847  CG  GLN A 493     -12.581   4.764  40.953  1.00 89.82           C  
ATOM   3848  CD  GLN A 493     -11.252   4.123  41.307  1.00 89.82           C  
ATOM   3849  NE2 GLN A 493     -11.256   3.280  42.334  1.00 89.82           N  
ATOM   3850  OE1 GLN A 493     -10.231   4.382  40.663  1.00 89.82           O  
ATOM   3851  N   VAL A 494     -13.459   6.902  37.001  1.00 88.09           N  
ATOM   3852  CA  VAL A 494     -13.248   7.911  35.969  1.00 88.09           C  
ATOM   3853  C   VAL A 494     -14.478   8.809  35.864  1.00 88.09           C  
ATOM   3854  CB  VAL A 494     -12.941   7.266  34.599  1.00 88.09           C  
ATOM   3855  O   VAL A 494     -14.355  10.027  35.714  1.00 88.09           O  
ATOM   3856  CG1 VAL A 494     -12.916   8.324  33.497  1.00 88.09           C  
ATOM   3857  CG2 VAL A 494     -11.613   6.512  34.650  1.00 88.09           C  
ATOM   3858  N   PHE A 495     -15.598   8.204  35.936  1.00 91.21           N  
ATOM   3859  CA  PHE A 495     -16.856   8.942  35.895  1.00 91.21           C  
ATOM   3860  C   PHE A 495     -16.964   9.893  37.081  1.00 91.21           C  
ATOM   3861  CB  PHE A 495     -18.046   7.977  35.886  1.00 91.21           C  
ATOM   3862  O   PHE A 495     -17.306  11.066  36.913  1.00 91.21           O  
ATOM   3863  CG  PHE A 495     -19.383   8.664  35.819  1.00 91.21           C  
ATOM   3864  CD1 PHE A 495     -20.128   8.880  36.972  1.00 91.21           C  
ATOM   3865  CD2 PHE A 495     -19.896   9.094  34.602  1.00 91.21           C  
ATOM   3866  CE1 PHE A 495     -21.366   9.516  36.912  1.00 91.21           C  
ATOM   3867  CE2 PHE A 495     -21.132   9.730  34.534  1.00 91.21           C  
ATOM   3868  CZ  PHE A 495     -21.866   9.939  35.691  1.00 91.21           C  
ATOM   3869  N   VAL A 496     -16.688   9.388  38.288  1.00 91.26           N  
ATOM   3870  CA  VAL A 496     -16.732  10.211  39.492  1.00 91.26           C  
ATOM   3871  C   VAL A 496     -15.705  11.336  39.387  1.00 91.26           C  
ATOM   3872  CB  VAL A 496     -16.475   9.371  40.763  1.00 91.26           C  
ATOM   3873  O   VAL A 496     -15.983  12.476  39.767  1.00 91.26           O  
ATOM   3874  CG1 VAL A 496     -16.288  10.276  41.979  1.00 91.26           C  
ATOM   3875  CG2 VAL A 496     -17.623   8.390  40.994  1.00 91.26           C  
ATOM   3876  N   GLN A 497     -14.523  10.973  38.902  1.00 87.14           N  
ATOM   3877  CA  GLN A 497     -13.501  11.989  38.672  1.00 87.14           C  
ATOM   3878  C   GLN A 497     -13.996  13.057  37.700  1.00 87.14           C  
ATOM   3879  CB  GLN A 497     -12.218  11.350  38.139  1.00 87.14           C  
ATOM   3880  O   GLN A 497     -13.799  14.252  37.930  1.00 87.14           O  
ATOM   3881  CG  GLN A 497     -11.020  12.290  38.130  1.00 87.14           C  
ATOM   3882  CD  GLN A 497      -9.709  11.569  37.879  1.00 87.14           C  
ATOM   3883  NE2 GLN A 497      -8.598  12.257  38.120  1.00 87.14           N  
ATOM   3884  OE1 GLN A 497      -9.695  10.403  37.472  1.00 87.14           O  
ATOM   3885  N   LYS A 498     -14.624  12.622  36.645  1.00 90.94           N  
ATOM   3886  CA  LYS A 498     -15.137  13.564  35.655  1.00 90.94           C  
ATOM   3887  C   LYS A 498     -16.270  14.407  36.233  1.00 90.94           C  
ATOM   3888  CB  LYS A 498     -15.621  12.822  34.408  1.00 90.94           C  
ATOM   3889  O   LYS A 498     -16.373  15.601  35.944  1.00 90.94           O  
ATOM   3890  CG  LYS A 498     -14.506  12.436  33.447  1.00 90.94           C  
ATOM   3891  CD  LYS A 498     -15.057  12.025  32.087  1.00 90.94           C  
ATOM   3892  CE  LYS A 498     -13.940  11.703  31.104  1.00 90.94           C  
ATOM   3893  NZ  LYS A 498     -14.476  11.306  29.767  1.00 90.94           N  
ATOM   3894  N   VAL A 499     -17.098  13.723  36.986  1.00 93.77           N  
ATOM   3895  CA  VAL A 499     -18.189  14.435  37.644  1.00 93.77           C  
ATOM   3896  C   VAL A 499     -17.621  15.454  38.629  1.00 93.77           C  
ATOM   3897  CB  VAL A 499     -19.143  13.463  38.373  1.00 93.77           C  
ATOM   3898  O   VAL A 499     -18.098  16.589  38.702  1.00 93.77           O  
ATOM   3899  CG1 VAL A 499     -20.117  14.230  39.266  1.00 93.77           C  
ATOM   3900  CG2 VAL A 499     -19.901  12.603  37.364  1.00 93.77           C  
ATOM   3901  N   LYS A 500     -16.632  15.096  39.427  1.00 91.47           N  
ATOM   3902  CA  LYS A 500     -15.958  15.999  40.356  1.00 91.47           C  
ATOM   3903  C   LYS A 500     -15.313  17.168  39.616  1.00 91.47           C  
ATOM   3904  CB  LYS A 500     -14.903  15.246  41.167  1.00 91.47           C  
ATOM   3905  O   LYS A 500     -15.382  18.311  40.072  1.00 91.47           O  
ATOM   3906  CG  LYS A 500     -15.472  14.440  42.326  1.00 91.47           C  
ATOM   3907  CD  LYS A 500     -14.367  13.826  43.175  1.00 91.47           C  
ATOM   3908  CE  LYS A 500     -14.935  12.964  44.295  1.00 91.47           C  
ATOM   3909  NZ  LYS A 500     -13.855  12.337  45.113  1.00 91.47           N  
ATOM   3910  N   GLU A 501     -14.584  16.893  38.529  1.00 89.73           N  
ATOM   3911  CA  GLU A 501     -13.983  17.946  37.716  1.00 89.73           C  
ATOM   3912  C   GLU A 501     -15.044  18.904  37.181  1.00 89.73           C  
ATOM   3913  CB  GLU A 501     -13.188  17.342  36.555  1.00 89.73           C  
ATOM   3914  O   GLU A 501     -14.852  20.122  37.197  1.00 89.73           O  
ATOM   3915  CG  GLU A 501     -12.299  18.343  35.831  1.00 89.73           C  
ATOM   3916  CD  GLU A 501     -11.503  17.725  34.693  1.00 89.73           C  
ATOM   3917  OE1 GLU A 501     -10.896  18.478  33.898  1.00 89.73           O  
ATOM   3918  OE2 GLU A 501     -11.488  16.478  34.593  1.00 89.73           O  
ATOM   3919  N   LYS A 502     -16.118  18.279  36.734  1.00 91.90           N  
ATOM   3920  CA  LYS A 502     -17.197  19.108  36.204  1.00 91.90           C  
ATOM   3921  C   LYS A 502     -17.848  19.935  37.309  1.00 91.90           C  
ATOM   3922  CB  LYS A 502     -18.249  18.242  35.509  1.00 91.90           C  
ATOM   3923  O   LYS A 502     -18.179  21.105  37.103  1.00 91.90           O  
ATOM   3924  CG  LYS A 502     -17.966  17.986  34.036  1.00 91.90           C  
ATOM   3925  CD  LYS A 502     -19.208  17.491  33.306  1.00 91.90           C  
ATOM   3926  CE  LYS A 502     -18.935  17.270  31.824  1.00 91.90           C  
ATOM   3927  NZ  LYS A 502     -20.119  16.688  31.124  1.00 91.90           N  
ATOM   3928  N   GLU A 503     -18.134  19.332  38.408  1.00 90.48           N  
ATOM   3929  CA  GLU A 503     -18.671  20.053  39.558  1.00 90.48           C  
ATOM   3930  C   GLU A 503     -17.722  21.159  40.008  1.00 90.48           C  
ATOM   3931  CB  GLU A 503     -18.946  19.091  40.716  1.00 90.48           C  
ATOM   3932  O   GLU A 503     -18.161  22.253  40.368  1.00 90.48           O  
ATOM   3933  CG  GLU A 503     -20.271  18.352  40.602  1.00 90.48           C  
ATOM   3934  CD  GLU A 503     -20.595  17.507  41.824  1.00 90.48           C  
ATOM   3935  OE1 GLU A 503     -21.736  17.004  41.928  1.00 90.48           O  
ATOM   3936  OE2 GLU A 503     -19.700  17.349  42.684  1.00 90.48           O  
ATOM   3937  N   ALA A 504     -16.410  20.854  40.030  1.00 90.63           N  
ATOM   3938  CA  ALA A 504     -15.409  21.862  40.371  1.00 90.63           C  
ATOM   3939  C   ALA A 504     -15.410  23.000  39.354  1.00 90.63           C  
ATOM   3940  CB  ALA A 504     -14.023  21.228  40.455  1.00 90.63           C  
ATOM   3941  O   ALA A 504     -15.309  24.172  39.725  1.00 90.63           O  
ATOM   3942  N   LYS A 505     -15.533  22.619  38.092  1.00 88.70           N  
ATOM   3943  CA  LYS A 505     -15.588  23.642  37.052  1.00 88.70           C  
ATOM   3944  C   LYS A 505     -16.846  24.495  37.185  1.00 88.70           C  
ATOM   3945  CB  LYS A 505     -15.533  23.000  35.665  1.00 88.70           C  
ATOM   3946  O   LYS A 505     -16.804  25.709  36.976  1.00 88.70           O  
ATOM   3947  CG  LYS A 505     -14.137  22.578  35.232  1.00 88.70           C  
ATOM   3948  CD  LYS A 505     -14.131  22.050  33.803  1.00 88.70           C  
ATOM   3949  CE  LYS A 505     -12.745  21.572  33.389  1.00 88.70           C  
ATOM   3950  NZ  LYS A 505     -12.740  21.026  31.999  1.00 88.70           N  
ATOM   3951  N   LEU A 506     -17.856  23.797  37.446  1.00 92.55           N  
ATOM   3952  CA  LEU A 506     -19.113  24.506  37.656  1.00 92.55           C  
ATOM   3953  C   LEU A 506     -19.018  25.435  38.862  1.00 92.55           C  
ATOM   3954  CB  LEU A 506     -20.263  23.514  37.851  1.00 92.55           C  
ATOM   3955  O   LEU A 506     -19.516  26.563  38.822  1.00 92.55           O  
ATOM   3956  CG  LEU A 506     -21.650  23.990  37.419  1.00 92.55           C  
ATOM   3957  CD1 LEU A 506     -22.271  22.998  36.441  1.00 92.55           C  
ATOM   3958  CD2 LEU A 506     -22.551  24.186  38.633  1.00 92.55           C  
ATOM   3959  N   LYS A 507     -18.432  24.994  39.957  1.00 91.92           N  
ATOM   3960  CA  LYS A 507     -18.228  25.818  41.146  1.00 91.92           C  
ATOM   3961  C   LYS A 507     -17.320  27.005  40.842  1.00 91.92           C  
ATOM   3962  CB  LYS A 507     -17.637  24.983  42.282  1.00 91.92           C  
ATOM   3963  O   LYS A 507     -17.575  28.122  41.298  1.00 91.92           O  
ATOM   3964  CG  LYS A 507     -17.795  25.611  43.659  1.00 91.92           C  
ATOM   3965  CD  LYS A 507     -17.312  24.675  44.760  1.00 91.92           C  
ATOM   3966  CE  LYS A 507     -17.416  25.325  46.133  1.00 91.92           C  
ATOM   3967  NZ  LYS A 507     -16.947  24.409  47.216  1.00 91.92           N  
ATOM   3968  N   GLU A 508     -16.235  26.776  40.119  1.00 91.28           N  
ATOM   3969  CA  GLU A 508     -15.334  27.848  39.706  1.00 91.28           C  
ATOM   3970  C   GLU A 508     -16.051  28.860  38.816  1.00 91.28           C  
ATOM   3971  CB  GLU A 508     -14.116  27.276  38.976  1.00 91.28           C  
ATOM   3972  O   GLU A 508     -15.852  30.068  38.955  1.00 91.28           O  
ATOM   3973  CG  GLU A 508     -13.057  26.701  39.905  1.00 91.28           C  
ATOM   3974  CD  GLU A 508     -11.859  26.127  39.166  1.00 91.28           C  
ATOM   3975  OE1 GLU A 508     -10.939  25.590  39.825  1.00 91.28           O  
ATOM   3976  OE2 GLU A 508     -11.838  26.217  37.918  1.00 91.28           O  
ATOM   3977  N   SER A 509     -16.829  28.340  37.913  1.00 89.26           N  
ATOM   3978  CA  SER A 509     -17.608  29.218  37.045  1.00 89.26           C  
ATOM   3979  C   SER A 509     -18.624  30.026  37.844  1.00 89.26           C  
ATOM   3980  CB  SER A 509     -18.325  28.406  35.966  1.00 89.26           C  
ATOM   3981  O   SER A 509     -18.850  31.204  37.560  1.00 89.26           O  
ATOM   3982  OG  SER A 509     -19.380  27.643  36.527  1.00 89.26           O  
ATOM   3983  N   GLU A 510     -19.272  29.391  38.815  1.00 88.92           N  
ATOM   3984  CA  GLU A 510     -20.205  30.080  39.702  1.00 88.92           C  
ATOM   3985  C   GLU A 510     -19.497  31.158  40.518  1.00 88.92           C  
ATOM   3986  CB  GLU A 510     -20.895  29.082  40.636  1.00 88.92           C  
ATOM   3987  O   GLU A 510     -20.030  32.254  40.702  1.00 88.92           O  
ATOM   3988  CG  GLU A 510     -22.099  29.657  41.369  1.00 88.92           C  
ATOM   3989  CD  GLU A 510     -22.779  28.652  42.285  1.00 88.92           C  
ATOM   3990  OE1 GLU A 510     -23.694  29.045  43.044  1.00 88.92           O  
ATOM   3991  OE2 GLU A 510     -22.393  27.462  42.245  1.00 88.92           O  
ATOM   3992  N   GLU A 511     -18.291  30.827  41.046  1.00 92.12           N  
ATOM   3993  CA  GLU A 511     -17.502  31.800  41.796  1.00 92.12           C  
ATOM   3994  C   GLU A 511     -17.085  32.972  40.913  1.00 92.12           C  
ATOM   3995  CB  GLU A 511     -16.265  31.134  42.405  1.00 92.12           C  
ATOM   3996  O   GLU A 511     -17.095  34.123  41.355  1.00 92.12           O  
ATOM   3997  CG  GLU A 511     -16.574  30.227  43.588  1.00 92.12           C  
ATOM   3998  CD  GLU A 511     -15.362  29.456  44.085  1.00 92.12           C  
ATOM   3999  OE1 GLU A 511     -15.497  28.670  45.050  1.00 92.12           O  
ATOM   4000  OE2 GLU A 511     -14.268  29.639  43.505  1.00 92.12           O  
ATOM   4001  N   GLU A 512     -16.643  32.661  39.710  1.00 91.65           N  
ATOM   4002  CA  GLU A 512     -16.277  33.718  38.771  1.00 91.65           C  
ATOM   4003  C   GLU A 512     -17.467  34.625  38.470  1.00 91.65           C  
ATOM   4004  CB  GLU A 512     -15.731  33.118  37.473  1.00 91.65           C  
ATOM   4005  O   GLU A 512     -17.318  35.846  38.392  1.00 91.65           O  
ATOM   4006  CG  GLU A 512     -14.250  32.774  37.531  1.00 91.65           C  
ATOM   4007  CD  GLU A 512     -13.707  32.237  36.216  1.00 91.65           C  
ATOM   4008  OE1 GLU A 512     -12.492  31.946  36.134  1.00 91.65           O  
ATOM   4009  OE2 GLU A 512     -14.503  32.108  35.259  1.00 91.65           O  
ATOM   4010  N   LEU A 513     -18.594  33.988  38.298  1.00 92.96           N  
ATOM   4011  CA  LEU A 513     -19.809  34.756  38.048  1.00 92.96           C  
ATOM   4012  C   LEU A 513     -20.159  35.625  39.251  1.00 92.96           C  
ATOM   4013  CB  LEU A 513     -20.976  33.820  37.723  1.00 92.96           C  
ATOM   4014  O   LEU A 513     -20.535  36.789  39.093  1.00 92.96           O  
ATOM   4015  CG  LEU A 513     -21.660  34.034  36.371  1.00 92.96           C  
ATOM   4016  CD1 LEU A 513     -22.370  32.759  35.928  1.00 92.96           C  
ATOM   4017  CD2 LEU A 513     -22.641  35.200  36.446  1.00 92.96           C  
ATOM   4018  N   HIS A 514     -20.046  35.048  40.455  1.00 90.99           N  
ATOM   4019  CA  HIS A 514     -20.303  35.815  41.669  1.00 90.99           C  
ATOM   4020  C   HIS A 514     -19.300  36.953  41.824  1.00 90.99           C  
ATOM   4021  CB  HIS A 514     -20.257  34.904  42.897  1.00 90.99           C  
ATOM   4022  O   HIS A 514     -19.665  38.056  42.237  1.00 90.99           O  
ATOM   4023  CG  HIS A 514     -21.598  34.385  43.309  1.00 90.99           C  
ATOM   4024  CD2 HIS A 514     -22.211  33.205  43.057  1.00 90.99           C  
ATOM   4025  ND1 HIS A 514     -22.477  35.120  44.076  1.00 90.99           N  
ATOM   4026  CE1 HIS A 514     -23.574  34.410  44.279  1.00 90.99           C  
ATOM   4027  NE2 HIS A 514     -23.438  33.244  43.671  1.00 90.99           N  
ATOM   4028  N   GLN A 515     -18.107  36.721  41.507  1.00 91.91           N  
ATOM   4029  CA  GLN A 515     -17.078  37.754  41.571  1.00 91.91           C  
ATOM   4030  C   GLN A 515     -17.354  38.868  40.564  1.00 91.91           C  
ATOM   4031  CB  GLN A 515     -15.695  37.151  41.321  1.00 91.91           C  
ATOM   4032  O   GLN A 515     -17.214  40.050  40.885  1.00 91.91           O  
ATOM   4033  CG  GLN A 515     -14.545  38.101  41.629  1.00 91.91           C  
ATOM   4034  CD  GLN A 515     -14.411  38.398  43.111  1.00 91.91           C  
ATOM   4035  NE2 GLN A 515     -13.621  39.413  43.443  1.00 91.91           N  
ATOM   4036  OE1 GLN A 515     -15.012  37.720  43.951  1.00 91.91           O  
ATOM   4037  N   LYS A 516     -17.739  38.483  39.395  1.00 90.43           N  
ATOM   4038  CA  LYS A 516     -18.077  39.472  38.375  1.00 90.43           C  
ATOM   4039  C   LYS A 516     -19.281  40.309  38.799  1.00 90.43           C  
ATOM   4040  CB  LYS A 516     -18.359  38.787  37.037  1.00 90.43           C  
ATOM   4041  O   LYS A 516     -19.315  41.518  38.565  1.00 90.43           O  
ATOM   4042  CG  LYS A 516     -17.107  38.360  36.285  1.00 90.43           C  
ATOM   4043  CD  LYS A 516     -17.434  37.909  34.867  1.00 90.43           C  
ATOM   4044  CE  LYS A 516     -16.176  37.535  34.094  1.00 90.43           C  
ATOM   4045  NZ  LYS A 516     -16.500  36.875  32.794  1.00 90.43           N  
ATOM   4046  N   HIS A 517     -20.261  39.629  39.353  1.00 91.24           N  
ATOM   4047  CA  HIS A 517     -21.438  40.331  39.852  1.00 91.24           C  
ATOM   4048  C   HIS A 517     -21.076  41.274  40.994  1.00 91.24           C  
ATOM   4049  CB  HIS A 517     -22.501  39.332  40.313  1.00 91.24           C  
ATOM   4050  O   HIS A 517     -21.597  42.389  41.073  1.00 91.24           O  
ATOM   4051  CG  HIS A 517     -23.889  39.890  40.313  1.00 91.24           C  
ATOM   4052  CD2 HIS A 517     -24.814  39.973  39.328  1.00 91.24           C  
ATOM   4053  ND1 HIS A 517     -24.464  40.454  41.431  1.00 91.24           N  
ATOM   4054  CE1 HIS A 517     -25.688  40.859  41.133  1.00 91.24           C  
ATOM   4055  NE2 HIS A 517     -25.924  40.579  39.863  1.00 91.24           N  
ATOM   4056  N   LYS A 518     -20.227  40.831  41.903  1.00 92.85           N  
ATOM   4057  CA  LYS A 518     -19.768  41.670  43.006  1.00 92.85           C  
ATOM   4058  C   LYS A 518     -19.015  42.893  42.490  1.00 92.85           C  
ATOM   4059  CB  LYS A 518     -18.876  40.868  43.955  1.00 92.85           C  
ATOM   4060  O   LYS A 518     -19.228  44.008  42.971  1.00 92.85           O  
ATOM   4061  CG  LYS A 518     -18.529  41.599  45.243  1.00 92.85           C  
ATOM   4062  CD  LYS A 518     -17.692  40.728  46.172  1.00 92.85           C  
ATOM   4063  CE  LYS A 518     -17.291  41.480  47.434  1.00 92.85           C  
ATOM   4064  NZ  LYS A 518     -16.444  40.641  48.333  1.00 92.85           N  
ATOM   4065  N   GLU A 519     -18.142  42.639  41.525  1.00 91.71           N  
ATOM   4066  CA  GLU A 519     -17.399  43.740  40.920  1.00 91.71           C  
ATOM   4067  C   GLU A 519     -18.337  44.720  40.220  1.00 91.71           C  
ATOM   4068  CB  GLU A 519     -16.361  43.208  39.929  1.00 91.71           C  
ATOM   4069  O   GLU A 519     -18.157  45.935  40.315  1.00 91.71           O  
ATOM   4070  CG  GLU A 519     -15.172  42.527  40.592  1.00 91.71           C  
ATOM   4071  CD  GLU A 519     -14.195  41.923  39.596  1.00 91.71           C  
ATOM   4072  OE1 GLU A 519     -13.174  41.338  40.025  1.00 91.71           O  
ATOM   4073  OE2 GLU A 519     -14.452  42.035  38.376  1.00 91.71           O  
ATOM   4074  N   MET A 520     -19.206  44.118  39.520  1.00 93.11           N  
ATOM   4075  CA  MET A 520     -20.186  44.950  38.828  1.00 93.11           C  
ATOM   4076  C   MET A 520     -21.022  45.747  39.823  1.00 93.11           C  
ATOM   4077  CB  MET A 520     -21.097  44.091  37.949  1.00 93.11           C  
ATOM   4078  O   MET A 520     -21.279  46.934  39.615  1.00 93.11           O  
ATOM   4079  CG  MET A 520     -22.058  44.897  37.091  1.00 93.11           C  
ATOM   4080  SD  MET A 520     -23.321  43.846  36.274  1.00 93.11           S  
ATOM   4081  CE  MET A 520     -22.300  43.048  35.003  1.00 93.11           C  
ATOM   4082  N   LYS A 521     -21.460  45.174  40.864  1.00 92.74           N  
ATOM   4083  CA  LYS A 521     -22.221  45.850  41.911  1.00 92.74           C  
ATOM   4084  C   LYS A 521     -21.400  46.962  42.556  1.00 92.74           C  
ATOM   4085  CB  LYS A 521     -22.676  44.850  42.975  1.00 92.74           C  
ATOM   4086  O   LYS A 521     -21.921  48.045  42.832  1.00 92.74           O  
ATOM   4087  CG  LYS A 521     -23.733  45.394  43.924  1.00 92.74           C  
ATOM   4088  CD  LYS A 521     -24.234  44.319  44.879  1.00 92.74           C  
ATOM   4089  CE  LYS A 521     -25.251  44.876  45.866  1.00 92.74           C  
ATOM   4090  NZ  LYS A 521     -25.741  43.826  46.809  1.00 92.74           N  
ATOM   4091  N   GLU A 522     -20.182  46.713  42.868  1.00 93.46           N  
ATOM   4092  CA  GLU A 522     -19.298  47.720  43.448  1.00 93.46           C  
ATOM   4093  C   GLU A 522     -19.106  48.898  42.498  1.00 93.46           C  
ATOM   4094  CB  GLU A 522     -17.942  47.104  43.804  1.00 93.46           C  
ATOM   4095  O   GLU A 522     -19.067  50.052  42.932  1.00 93.46           O  
ATOM   4096  CG  GLU A 522     -17.962  46.264  45.073  1.00 93.46           C  
ATOM   4097  CD  GLU A 522     -16.631  45.592  45.368  1.00 93.46           C  
ATOM   4098  OE1 GLU A 522     -16.525  44.879  46.392  1.00 93.46           O  
ATOM   4099  OE2 GLU A 522     -15.686  45.780  44.569  1.00 93.46           O  
ATOM   4100  N   GLN A 523     -18.956  48.579  41.231  1.00 92.80           N  
ATOM   4101  CA  GLN A 523     -18.844  49.632  40.227  1.00 92.80           C  
ATOM   4102  C   GLN A 523     -20.107  50.488  40.183  1.00 92.80           C  
ATOM   4103  CB  GLN A 523     -18.570  49.031  38.847  1.00 92.80           C  
ATOM   4104  O   GLN A 523     -20.028  51.714  40.081  1.00 92.80           O  
ATOM   4105  CG  GLN A 523     -18.055  50.039  37.829  1.00 92.80           C  
ATOM   4106  CD  GLN A 523     -17.572  49.384  36.548  1.00 92.80           C  
ATOM   4107  NE2 GLN A 523     -16.833  50.137  35.739  1.00 92.80           N  
ATOM   4108  OE1 GLN A 523     -17.860  48.212  36.287  1.00 92.80           O  
ATOM   4109  N   LEU A 524     -21.186  49.804  40.256  1.00 93.05           N  
ATOM   4110  CA  LEU A 524     -22.456  50.521  40.234  1.00 93.05           C  
ATOM   4111  C   LEU A 524     -22.614  51.385  41.481  1.00 93.05           C  
ATOM   4112  CB  LEU A 524     -23.625  49.538  40.129  1.00 93.05           C  
ATOM   4113  O   LEU A 524     -23.109  52.512  41.402  1.00 93.05           O  
ATOM   4114  CG  LEU A 524     -24.010  49.091  38.718  1.00 93.05           C  
ATOM   4115  CD1 LEU A 524     -24.894  47.850  38.778  1.00 93.05           C  
ATOM   4116  CD2 LEU A 524     -24.713  50.219  37.972  1.00 93.05           C  
ATOM   4117  N   GLU A 525     -22.236  50.928  42.627  1.00 91.15           N  
ATOM   4118  CA  GLU A 525     -22.304  51.686  43.873  1.00 91.15           C  
ATOM   4119  C   GLU A 525     -21.370  52.892  43.837  1.00 91.15           C  
ATOM   4120  CB  GLU A 525     -21.962  50.791  45.067  1.00 91.15           C  
ATOM   4121  O   GLU A 525     -21.713  53.965  44.338  1.00 91.15           O  
ATOM   4122  CG  GLU A 525     -23.137  49.968  45.575  1.00 91.15           C  
ATOM   4123  CD  GLU A 525     -22.772  49.056  46.736  1.00 91.15           C  
ATOM   4124  OE1 GLU A 525     -23.654  48.311  47.222  1.00 91.15           O  
ATOM   4125  OE2 GLU A 525     -21.597  49.086  47.162  1.00 91.15           O  
ATOM   4126  N   LYS A 526     -20.203  52.683  43.283  1.00 92.80           N  
ATOM   4127  CA  LYS A 526     -19.279  53.798  43.100  1.00 92.80           C  
ATOM   4128  C   LYS A 526     -19.888  54.878  42.210  1.00 92.80           C  
ATOM   4129  CB  LYS A 526     -17.959  53.309  42.502  1.00 92.80           C  
ATOM   4130  O   LYS A 526     -19.767  56.070  42.500  1.00 92.80           O  
ATOM   4131  CG  LYS A 526     -16.843  54.344  42.536  1.00 92.80           C  
ATOM   4132  CD  LYS A 526     -15.544  53.783  41.972  1.00 92.80           C  
ATOM   4133  CE  LYS A 526     -14.460  54.849  41.896  1.00 92.80           C  
ATOM   4134  NZ  LYS A 526     -13.223  54.336  41.236  1.00 92.80           N  
ATOM   4135  N   GLN A 527     -20.479  54.385  41.141  1.00 89.88           N  
ATOM   4136  CA  GLN A 527     -21.136  55.326  40.240  1.00 89.88           C  
ATOM   4137  C   GLN A 527     -22.278  56.055  40.944  1.00 89.88           C  
ATOM   4138  CB  GLN A 527     -21.661  54.604  38.998  1.00 89.88           C  
ATOM   4139  O   GLN A 527     -22.474  57.255  40.741  1.00 89.88           O  
ATOM   4140  CG  GLN A 527     -20.568  54.174  38.029  1.00 89.88           C  
ATOM   4141  CD  GLN A 527     -21.120  53.645  36.719  1.00 89.88           C  
ATOM   4142  NE2 GLN A 527     -20.314  53.715  35.665  1.00 89.88           N  
ATOM   4143  OE1 GLN A 527     -22.261  53.177  36.655  1.00 89.88           O  
ATOM   4144  N   ARG A 528     -23.015  55.299  41.717  1.00 90.39           N  
ATOM   4145  CA  ARG A 528     -24.111  55.896  42.474  1.00 90.39           C  
ATOM   4146  C   ARG A 528     -23.591  56.929  43.467  1.00 90.39           C  
ATOM   4147  CB  ARG A 528     -24.906  54.815  43.209  1.00 90.39           C  
ATOM   4148  O   ARG A 528     -24.180  58.002  43.620  1.00 90.39           O  
ATOM   4149  CG  ARG A 528     -26.143  55.339  43.922  1.00 90.39           C  
ATOM   4150  CD  ARG A 528     -26.963  54.210  44.532  1.00 90.39           C  
ATOM   4151  NE  ARG A 528     -28.182  54.709  45.162  1.00 90.39           N  
ATOM   4152  NH1 ARG A 528     -27.371  54.569  47.320  1.00 90.39           N  
ATOM   4153  NH2 ARG A 528     -29.499  55.330  46.938  1.00 90.39           N  
ATOM   4154  CZ  ARG A 528     -28.348  54.868  46.472  1.00 90.39           C  
ATOM   4155  N   ARG A 529     -22.511  56.616  44.200  1.00 92.22           N  
ATOM   4156  CA  ARG A 529     -21.908  57.545  45.150  1.00 92.22           C  
ATOM   4157  C   ARG A 529     -21.393  58.794  44.443  1.00 92.22           C  
ATOM   4158  CB  ARG A 529     -20.768  56.868  45.914  1.00 92.22           C  
ATOM   4159  O   ARG A 529     -21.548  59.908  44.947  1.00 92.22           O  
ATOM   4160  CG  ARG A 529     -21.234  55.969  47.047  1.00 92.22           C  
ATOM   4161  CD  ARG A 529     -20.067  55.461  47.881  1.00 92.22           C  
ATOM   4162  NE  ARG A 529     -20.435  54.285  48.665  1.00 92.22           N  
ATOM   4163  NH1 ARG A 529     -18.270  53.521  48.921  1.00 92.22           N  
ATOM   4164  NH2 ARG A 529     -20.017  52.357  49.841  1.00 92.22           N  
ATOM   4165  CZ  ARG A 529     -19.573  53.390  49.140  1.00 92.22           C  
ATOM   4166  N   GLU A 530     -20.795  58.625  43.305  1.00 92.80           N  
ATOM   4167  CA  GLU A 530     -20.291  59.751  42.524  1.00 92.80           C  
ATOM   4168  C   GLU A 530     -21.432  60.643  42.042  1.00 92.80           C  
ATOM   4169  CB  GLU A 530     -19.472  59.254  41.331  1.00 92.80           C  
ATOM   4170  O   GLU A 530     -21.320  61.870  42.066  1.00 92.80           O  
ATOM   4171  CG  GLU A 530     -18.081  58.759  41.702  1.00 92.80           C  
ATOM   4172  CD  GLU A 530     -17.305  58.206  40.518  1.00 92.80           C  
ATOM   4173  OE1 GLU A 530     -16.148  57.764  40.703  1.00 92.80           O  
ATOM   4174  OE2 GLU A 530     -17.857  58.215  39.395  1.00 92.80           O  
ATOM   4175  N   LEU A 531     -22.494  59.919  41.637  1.00 90.83           N  
ATOM   4176  CA  LEU A 531     -23.656  60.672  41.175  1.00 90.83           C  
ATOM   4177  C   LEU A 531     -24.314  61.418  42.331  1.00 90.83           C  
ATOM   4178  CB  LEU A 531     -24.671  59.737  40.512  1.00 90.83           C  
ATOM   4179  O   LEU A 531     -24.770  62.552  42.164  1.00 90.83           O  
ATOM   4180  CG  LEU A 531     -24.348  59.288  39.086  1.00 90.83           C  
ATOM   4181  CD1 LEU A 531     -25.364  58.253  38.614  1.00 90.83           C  
ATOM   4182  CD2 LEU A 531     -24.318  60.485  38.142  1.00 90.83           C  
ATOM   4183  N   GLU A 532     -24.385  60.834  43.508  1.00 91.61           N  
ATOM   4184  CA  GLU A 532     -24.955  61.472  44.691  1.00 91.61           C  
ATOM   4185  C   GLU A 532     -24.112  62.664  45.135  1.00 91.61           C  
ATOM   4186  CB  GLU A 532     -25.083  60.463  45.836  1.00 91.61           C  
ATOM   4187  O   GLU A 532     -24.652  63.694  45.544  1.00 91.61           O  
ATOM   4188  CG  GLU A 532     -26.306  59.564  45.728  1.00 91.61           C  
ATOM   4189  CD  GLU A 532     -26.379  58.517  46.828  1.00 91.61           C  
ATOM   4190  OE1 GLU A 532     -27.297  57.666  46.796  1.00 91.61           O  
ATOM   4191  OE2 GLU A 532     -25.512  58.548  47.729  1.00 91.61           O  
ATOM   4192  N   GLU A 533     -22.821  62.526  45.086  1.00 92.88           N  
ATOM   4193  CA  GLU A 533     -21.935  63.641  45.408  1.00 92.88           C  
ATOM   4194  C   GLU A 533     -22.103  64.785  44.412  1.00 92.88           C  
ATOM   4195  CB  GLU A 533     -20.477  63.178  45.436  1.00 92.88           C  
ATOM   4196  O   GLU A 533     -22.115  65.955  44.799  1.00 92.88           O  
ATOM   4197  CG  GLU A 533     -19.533  64.157  46.120  1.00 92.88           C  
ATOM   4198  CD  GLU A 533     -18.124  63.613  46.291  1.00 92.88           C  
ATOM   4199  OE1 GLU A 533     -17.254  64.338  46.825  1.00 92.88           O  
ATOM   4200  OE2 GLU A 533     -17.888  62.452  45.887  1.00 92.88           O  
ATOM   4201  N   LYS A 534     -22.185  64.372  43.153  1.00 89.82           N  
ATOM   4202  CA  LYS A 534     -22.419  65.398  42.141  1.00 89.82           C  
ATOM   4203  C   LYS A 534     -23.767  66.081  42.353  1.00 89.82           C  
ATOM   4204  CB  LYS A 534     -22.353  64.792  40.738  1.00 89.82           C  
ATOM   4205  O   LYS A 534     -23.894  67.291  42.156  1.00 89.82           O  
ATOM   4206  CG  LYS A 534     -20.940  64.496  40.257  1.00 89.82           C  
ATOM   4207  CD  LYS A 534     -20.926  64.060  38.798  1.00 89.82           C  
ATOM   4208  CE  LYS A 534     -19.514  63.756  38.318  1.00 89.82           C  
ATOM   4209  NZ  LYS A 534     -19.509  63.171  36.943  1.00 89.82           N  
ATOM   4210  N   GLN A 535     -24.751  65.229  42.718  1.00 88.09           N  
ATOM   4211  CA  GLN A 535     -26.060  65.789  43.038  1.00 88.09           C  
ATOM   4212  C   GLN A 535     -25.972  66.754  44.217  1.00 88.09           C  
ATOM   4213  CB  GLN A 535     -27.062  64.675  43.344  1.00 88.09           C  
ATOM   4214  O   GLN A 535     -26.591  67.820  44.201  1.00 88.09           O  
ATOM   4215  CG  GLN A 535     -28.517  65.106  43.225  1.00 88.09           C  
ATOM   4216  CD  GLN A 535     -29.489  63.964  43.455  1.00 88.09           C  
ATOM   4217  NE2 GLN A 535     -30.780  64.246  43.315  1.00 88.09           N  
ATOM   4218  OE1 GLN A 535     -29.082  62.837  43.755  1.00 88.09           O  
ATOM   4219  N   ARG A 536     -25.269  66.383  45.230  1.00 91.99           N  
ATOM   4220  CA  ARG A 536     -25.096  67.234  46.403  1.00 91.99           C  
ATOM   4221  C   ARG A 536     -24.359  68.520  46.043  1.00 91.99           C  
ATOM   4222  CB  ARG A 536     -24.340  66.487  47.503  1.00 91.99           C  
ATOM   4223  O   ARG A 536     -24.707  69.598  46.529  1.00 91.99           O  
ATOM   4224  CG  ARG A 536     -24.511  67.091  48.888  1.00 91.99           C  
ATOM   4225  CD  ARG A 536     -23.778  66.283  49.950  1.00 91.99           C  
ATOM   4226  NE  ARG A 536     -23.855  66.921  51.261  1.00 91.99           N  
ATOM   4227  NH1 ARG A 536     -22.589  65.321  52.344  1.00 91.99           N  
ATOM   4228  NH2 ARG A 536     -23.422  67.111  53.508  1.00 91.99           N  
ATOM   4229  CZ  ARG A 536     -23.288  66.450  52.368  1.00 91.99           C  
ATOM   4230  N   GLN A 537     -23.355  68.462  45.258  1.00 90.86           N  
ATOM   4231  CA  GLN A 537     -22.599  69.629  44.816  1.00 90.86           C  
ATOM   4232  C   GLN A 537     -23.471  70.570  43.991  1.00 90.86           C  
ATOM   4233  CB  GLN A 537     -21.376  69.200  44.004  1.00 90.86           C  
ATOM   4234  O   GLN A 537     -23.408  71.790  44.159  1.00 90.86           O  
ATOM   4235  CG  GLN A 537     -20.215  68.703  44.855  1.00 90.86           C  
ATOM   4236  CD  GLN A 537     -19.031  68.247  44.024  1.00 90.86           C  
ATOM   4237  NE2 GLN A 537     -18.015  67.704  44.688  1.00 90.86           N  
ATOM   4238  OE1 GLN A 537     -19.029  68.379  42.796  1.00 90.86           O  
ATOM   4239  N   LEU A 538     -24.228  69.920  43.155  1.00 90.08           N  
ATOM   4240  CA  LEU A 538     -25.108  70.723  42.313  1.00 90.08           C  
ATOM   4241  C   LEU A 538     -26.181  71.413  43.150  1.00 90.08           C  
ATOM   4242  CB  LEU A 538     -25.765  69.852  41.239  1.00 90.08           C  
ATOM   4243  O   LEU A 538     -26.508  72.577  42.909  1.00 90.08           O  
ATOM   4244  CG  LEU A 538     -24.925  69.563  39.993  1.00 90.08           C  
ATOM   4245  CD1 LEU A 538     -25.569  68.457  39.165  1.00 90.08           C  
ATOM   4246  CD2 LEU A 538     -24.749  70.828  39.161  1.00 90.08           C  
ATOM   4247  N   GLU A 539     -26.731  70.764  44.110  1.00 88.35           N  
ATOM   4248  CA  GLU A 539     -27.727  71.341  45.008  1.00 88.35           C  
ATOM   4249  C   GLU A 539     -27.132  72.480  45.833  1.00 88.35           C  
ATOM   4250  CB  GLU A 539     -28.303  70.267  45.934  1.00 88.35           C  
ATOM   4251  O   GLU A 539     -27.787  73.500  46.054  1.00 88.35           O  
ATOM   4252  CG  GLU A 539     -29.599  70.677  46.619  1.00 88.35           C  
ATOM   4253  CD  GLU A 539     -30.255  69.542  47.390  1.00 88.35           C  
ATOM   4254  OE1 GLU A 539     -31.327  69.761  47.998  1.00 88.35           O  
ATOM   4255  OE2 GLU A 539     -29.692  68.424  47.386  1.00 88.35           O  
ATOM   4256  N   SER A 540     -25.954  72.261  46.347  1.00 89.06           N  
ATOM   4257  CA  SER A 540     -25.264  73.332  47.059  1.00 89.06           C  
ATOM   4258  C   SER A 540     -25.016  74.530  46.149  1.00 89.06           C  
ATOM   4259  CB  SER A 540     -23.936  72.830  47.628  1.00 89.06           C  
ATOM   4260  O   SER A 540     -25.166  75.679  46.572  1.00 89.06           O  
ATOM   4261  OG  SER A 540     -23.167  73.906  48.135  1.00 89.06           O  
ATOM   4262  N   GLU A 541     -24.614  74.256  44.897  1.00 89.36           N  
ATOM   4263  CA  GLU A 541     -24.411  75.335  43.934  1.00 89.36           C  
ATOM   4264  C   GLU A 541     -25.723  76.049  43.621  1.00 89.36           C  
ATOM   4265  CB  GLU A 541     -23.785  74.795  42.645  1.00 89.36           C  
ATOM   4266  O   GLU A 541     -25.749  77.272  43.469  1.00 89.36           O  
ATOM   4267  CG  GLU A 541     -23.097  75.859  41.802  1.00 89.36           C  
ATOM   4268  CD  GLU A 541     -22.324  75.286  40.626  1.00 89.36           C  
ATOM   4269  OE1 GLU A 541     -21.803  76.071  39.801  1.00 89.36           O  
ATOM   4270  OE2 GLU A 541     -22.238  74.041  40.528  1.00 89.36           O  
ATOM   4271  N   LEU A 542     -26.724  75.166  43.440  1.00 91.22           N  
ATOM   4272  CA  LEU A 542     -28.035  75.757  43.196  1.00 91.22           C  
ATOM   4273  C   LEU A 542     -28.465  76.632  44.368  1.00 91.22           C  
ATOM   4274  CB  LEU A 542     -29.078  74.663  42.951  1.00 91.22           C  
ATOM   4275  O   LEU A 542     -29.035  77.708  44.169  1.00 91.22           O  
ATOM   4276  CG  LEU A 542     -29.494  74.436  41.497  1.00 91.22           C  
ATOM   4277  CD1 LEU A 542     -30.151  73.068  41.341  1.00 91.22           C  
ATOM   4278  CD2 LEU A 542     -30.434  75.542  41.030  1.00 91.22           C  
ATOM   4279  N   MET A 543     -28.325  76.255  45.621  1.00 89.66           N  
ATOM   4280  CA  MET A 543     -28.656  77.042  46.806  1.00 89.66           C  
ATOM   4281  C   MET A 543     -27.822  78.317  46.863  1.00 89.66           C  
ATOM   4282  CB  MET A 543     -28.441  76.218  48.076  1.00 89.66           C  
ATOM   4283  O   MET A 543     -28.336  79.385  47.200  1.00 89.66           O  
ATOM   4284  CG  MET A 543     -29.588  75.273  48.396  1.00 89.66           C  
ATOM   4285  SD  MET A 543     -31.091  76.159  48.963  1.00 89.66           S  
ATOM   4286  CE  MET A 543     -31.611  75.073  50.320  1.00 89.66           C  
ATOM   4287  N   ALA A 544     -26.561  78.218  46.631  1.00 90.19           N  
ATOM   4288  CA  ALA A 544     -25.690  79.390  46.626  1.00 90.19           C  
ATOM   4289  C   ALA A 544     -26.110  80.381  45.545  1.00 90.19           C  
ATOM   4290  CB  ALA A 544     -24.236  78.971  46.424  1.00 90.19           C  
ATOM   4291  O   ALA A 544     -26.106  81.594  45.770  1.00 90.19           O  
ATOM   4292  N   ARG A 545     -26.485  79.821  44.357  1.00 85.57           N  
ATOM   4293  CA  ARG A 545     -26.934  80.676  43.262  1.00 85.57           C  
ATOM   4294  C   ARG A 545     -28.259  81.350  43.602  1.00 85.57           C  
ATOM   4295  CB  ARG A 545     -27.073  79.868  41.970  1.00 85.57           C  
ATOM   4296  O   ARG A 545     -28.468  82.521  43.278  1.00 85.57           O  
ATOM   4297  CG  ARG A 545     -26.986  80.708  40.706  1.00 85.57           C  
ATOM   4298  CD  ARG A 545     -26.223  79.989  39.602  1.00 85.57           C  
ATOM   4299  NE  ARG A 545     -26.250  80.741  38.351  1.00 85.57           N  
ATOM   4300  NH1 ARG A 545     -24.430  79.662  37.423  1.00 85.57           N  
ATOM   4301  NH2 ARG A 545     -25.514  81.306  36.250  1.00 85.57           N  
ATOM   4302  CZ  ARG A 545     -25.398  80.568  37.344  1.00 85.57           C  
ATOM   4303  N   SER A 546     -29.148  80.589  44.148  1.00 88.61           N  
ATOM   4304  CA  SER A 546     -30.427  81.156  44.560  1.00 88.61           C  
ATOM   4305  C   SER A 546     -30.239  82.227  45.628  1.00 88.61           C  
ATOM   4306  CB  SER A 546     -31.356  80.060  45.084  1.00 88.61           C  
ATOM   4307  O   SER A 546     -30.927  83.250  45.618  1.00 88.61           O  
ATOM   4308  OG  SER A 546     -30.906  79.577  46.338  1.00 88.61           O  
ATOM   4309  N   ALA A 547     -29.430  81.994  46.609  1.00 89.66           N  
ATOM   4310  CA  ALA A 547     -29.133  82.988  47.637  1.00 89.66           C  
ATOM   4311  C   ALA A 547     -28.541  84.253  47.022  1.00 89.66           C  
ATOM   4312  CB  ALA A 547     -28.177  82.408  48.677  1.00 89.66           C  
ATOM   4313  O   ALA A 547     -28.867  85.366  47.441  1.00 89.66           O  
ATOM   4314  N   GLU A 548     -27.679  84.103  46.026  1.00 88.47           N  
ATOM   4315  CA  GLU A 548     -27.101  85.243  45.320  1.00 88.47           C  
ATOM   4316  C   GLU A 548     -28.171  86.019  44.558  1.00 88.47           C  
ATOM   4317  CB  GLU A 548     -26.002  84.780  44.360  1.00 88.47           C  
ATOM   4318  O   GLU A 548     -28.146  87.252  44.526  1.00 88.47           O  
ATOM   4319  CG  GLU A 548     -25.067  85.894  43.912  1.00 88.47           C  
ATOM   4320  CD  GLU A 548     -23.822  85.385  43.206  1.00 88.47           C  
ATOM   4321  OE1 GLU A 548     -22.952  86.208  42.838  1.00 88.47           O  
ATOM   4322  OE2 GLU A 548     -23.714  84.152  43.017  1.00 88.47           O  
ATOM   4323  N   LEU A 549     -29.020  85.256  43.889  1.00 89.00           N  
ATOM   4324  CA  LEU A 549     -30.114  85.887  43.159  1.00 89.00           C  
ATOM   4325  C   LEU A 549     -31.023  86.662  44.107  1.00 89.00           C  
ATOM   4326  CB  LEU A 549     -30.927  84.837  42.397  1.00 89.00           C  
ATOM   4327  O   LEU A 549     -31.471  87.764  43.781  1.00 89.00           O  
ATOM   4328  CG  LEU A 549     -30.335  84.352  41.073  1.00 89.00           C  
ATOM   4329  CD1 LEU A 549     -31.155  83.191  40.520  1.00 89.00           C  
ATOM   4330  CD2 LEU A 549     -30.271  85.495  40.065  1.00 89.00           C  
ATOM   4331  N   GLU A 550     -31.348  86.119  45.273  1.00 86.47           N  
ATOM   4332  CA  GLU A 550     -32.179  86.792  46.267  1.00 86.47           C  
ATOM   4333  C   GLU A 550     -31.499  88.052  46.794  1.00 86.47           C  
ATOM   4334  CB  GLU A 550     -32.504  85.846  47.426  1.00 86.47           C  
ATOM   4335  O   GLU A 550     -32.153  89.075  47.006  1.00 86.47           O  
ATOM   4336  CG  GLU A 550     -33.641  84.878  47.130  1.00 86.47           C  
ATOM   4337  CD  GLU A 550     -33.967  83.960  48.297  1.00 86.47           C  
ATOM   4338  OE1 GLU A 550     -34.874  83.108  48.164  1.00 86.47           O  
ATOM   4339  OE2 GLU A 550     -33.310  84.095  49.354  1.00 86.47           O  
ATOM   4340  N   ARG A 551     -30.183  87.958  46.977  1.00 85.21           N  
ATOM   4341  CA  ARG A 551     -29.432  89.130  47.415  1.00 85.21           C  
ATOM   4342  C   ARG A 551     -29.461  90.226  46.355  1.00 85.21           C  
ATOM   4343  CB  ARG A 551     -27.984  88.751  47.737  1.00 85.21           C  
ATOM   4344  O   ARG A 551     -29.613  91.406  46.680  1.00 85.21           O  
ATOM   4345  CG  ARG A 551     -27.247  89.787  48.570  1.00 85.21           C  
ATOM   4346  CD  ARG A 551     -25.802  89.382  48.825  1.00 85.21           C  
ATOM   4347  NE  ARG A 551     -24.911  89.876  47.778  1.00 85.21           N  
ATOM   4348  NH1 ARG A 551     -23.841  91.415  49.129  1.00 85.21           N  
ATOM   4349  NH2 ARG A 551     -23.242  91.203  46.926  1.00 85.21           N  
ATOM   4350  CZ  ARG A 551     -24.000  90.830  47.947  1.00 85.21           C  
ATOM   4351  N   LYS A 552     -29.309  89.845  45.115  1.00 89.23           N  
ATOM   4352  CA  LYS A 552     -29.357  90.797  44.009  1.00 89.23           C  
ATOM   4353  C   LYS A 552     -30.744  91.419  43.878  1.00 89.23           C  
ATOM   4354  CB  LYS A 552     -28.961  90.117  42.697  1.00 89.23           C  
ATOM   4355  O   LYS A 552     -30.871  92.608  43.580  1.00 89.23           O  
ATOM   4356  CG  LYS A 552     -27.469  89.850  42.564  1.00 89.23           C  
ATOM   4357  CD  LYS A 552     -27.126  89.261  41.202  1.00 89.23           C  
ATOM   4358  CE  LYS A 552     -25.634  88.984  41.071  1.00 89.23           C  
ATOM   4359  NZ  LYS A 552     -25.300  88.359  39.757  1.00 89.23           N  
ATOM   4360  N   LEU A 553     -31.788  90.616  44.016  1.00 90.71           N  
ATOM   4361  CA  LEU A 553     -33.155  91.121  43.953  1.00 90.71           C  
ATOM   4362  C   LEU A 553     -33.422  92.111  45.082  1.00 90.71           C  
ATOM   4363  CB  LEU A 553     -34.157  89.966  44.025  1.00 90.71           C  
ATOM   4364  O   LEU A 553     -34.042  93.155  44.865  1.00 90.71           O  
ATOM   4365  CG  LEU A 553     -35.596  90.290  43.618  1.00 90.71           C  
ATOM   4366  CD1 LEU A 553     -35.912  89.678  42.257  1.00 90.71           C  
ATOM   4367  CD2 LEU A 553     -36.576  89.792  44.675  1.00 90.71           C  
ATOM   4368  N   LEU A 554     -32.958  91.761  46.336  1.00 89.86           N  
ATOM   4369  CA  LEU A 554     -33.119  92.658  47.475  1.00 89.86           C  
ATOM   4370  C   LEU A 554     -32.345  93.954  47.260  1.00 89.86           C  
ATOM   4371  CB  LEU A 554     -32.651  91.978  48.764  1.00 89.86           C  
ATOM   4372  O   LEU A 554     -32.817  95.033  47.627  1.00 89.86           O  
ATOM   4373  CG  LEU A 554     -33.576  90.904  49.339  1.00 89.86           C  
ATOM   4374  CD1 LEU A 554     -32.906  90.201  50.515  1.00 89.86           C  
ATOM   4375  CD2 LEU A 554     -34.907  91.516  49.763  1.00 89.86           C  
ATOM   4376  N   ALA A 555     -31.145  93.869  46.725  1.00 88.28           N  
ATOM   4377  CA  ALA A 555     -30.347  95.053  46.415  1.00 88.28           C  
ATOM   4378  C   ALA A 555     -31.032  95.915  45.358  1.00 88.28           C  
ATOM   4379  CB  ALA A 555     -28.953  94.646  45.943  1.00 88.28           C  
ATOM   4380  O   ALA A 555     -31.020  97.145  45.448  1.00 88.28           O  
ATOM   4381  N   GLU A 556     -31.659  95.280  44.335  1.00 88.28           N  
ATOM   4382  CA  GLU A 556     -32.390  95.996  43.294  1.00 88.28           C  
ATOM   4383  C   GLU A 556     -33.648  96.653  43.855  1.00 88.28           C  
ATOM   4384  CB  GLU A 556     -32.758  95.050  42.148  1.00 88.28           C  
ATOM   4385  O   GLU A 556     -34.009  97.761  43.452  1.00 88.28           O  
ATOM   4386  CG  GLU A 556     -33.113  95.763  40.851  1.00 88.28           C  
ATOM   4387  CD  GLU A 556     -32.921  94.896  39.617  1.00 88.28           C  
ATOM   4388  OE1 GLU A 556     -33.122  95.396  38.487  1.00 88.28           O  
ATOM   4389  OE2 GLU A 556     -32.569  93.707  39.782  1.00 88.28           O  
ATOM   4390  N   LEU A 557     -34.404  95.925  44.734  1.00 88.04           N  
ATOM   4391  CA  LEU A 557     -35.581  96.483  45.391  1.00 88.04           C  
ATOM   4392  C   LEU A 557     -35.206  97.691  46.243  1.00 88.04           C  
ATOM   4393  CB  LEU A 557     -36.264  95.423  46.259  1.00 88.04           C  
ATOM   4394  O   LEU A 557     -35.934  98.686  46.271  1.00 88.04           O  
ATOM   4395  CG  LEU A 557     -37.719  95.696  46.643  1.00 88.04           C  
ATOM   4396  CD1 LEU A 557     -38.659  94.834  45.806  1.00 88.04           C  
ATOM   4397  CD2 LEU A 557     -37.936  95.443  48.131  1.00 88.04           C  
ATOM   4398  N   GLU A 558     -34.085  97.589  46.987  1.00 88.25           N  
ATOM   4399  CA  GLU A 558     -33.603  98.704  47.796  1.00 88.25           C  
ATOM   4400  C   GLU A 558     -33.246  99.904  46.924  1.00 88.25           C  
ATOM   4401  CB  GLU A 558     -32.390  98.280  48.630  1.00 88.25           C  
ATOM   4402  O   GLU A 558     -33.512 101.049  47.296  1.00 88.25           O  
ATOM   4403  CG  GLU A 558     -32.742  97.822  50.037  1.00 88.25           C  
ATOM   4404  CD  GLU A 558     -31.524  97.462  50.873  1.00 88.25           C  
ATOM   4405  OE1 GLU A 558     -31.680  97.174  52.081  1.00 88.25           O  
ATOM   4406  OE2 GLU A 558     -30.404  97.469  50.315  1.00 88.25           O  
ATOM   4407  N   LYS A 559     -32.609  99.659  45.809  1.00 87.80           N  
ATOM   4408  CA  LYS A 559     -32.293 100.727  44.864  1.00 87.80           C  
ATOM   4409  C   LYS A 559     -33.565 101.369  44.316  1.00 87.80           C  
ATOM   4410  CB  LYS A 559     -31.439 100.191  43.714  1.00 87.80           C  
ATOM   4411  O   LYS A 559     -33.637 102.591  44.173  1.00 87.80           O  
ATOM   4412  CG  LYS A 559     -29.982  99.955  44.083  1.00 87.80           C  
ATOM   4413  CD  LYS A 559     -29.171  99.483  42.883  1.00 87.80           C  
ATOM   4414  CE  LYS A 559     -27.752  99.101  43.282  1.00 87.80           C  
ATOM   4415  NZ  LYS A 559     -26.947  98.657  42.105  1.00 87.80           N  
ATOM   4416  N   SER A 560     -34.574 100.597  43.938  1.00 84.88           N  
ATOM   4417  CA  SER A 560     -35.844 101.120  43.443  1.00 84.88           C  
ATOM   4418  C   SER A 560     -36.571 101.917  44.521  1.00 84.88           C  
ATOM   4419  CB  SER A 560     -36.737  99.982  42.949  1.00 84.88           C  
ATOM   4420  O   SER A 560     -37.174 102.953  44.235  1.00 84.88           O  
ATOM   4421  OG  SER A 560     -37.085  99.116  44.016  1.00 84.88           O  
ATOM   4422  N   GLN A 561     -36.590 101.394  45.821  1.00 87.35           N  
ATOM   4423  CA  GLN A 561     -37.193 102.112  46.939  1.00 87.35           C  
ATOM   4424  C   GLN A 561     -36.499 103.451  47.172  1.00 87.35           C  
ATOM   4425  CB  GLN A 561     -37.141 101.266  48.212  1.00 87.35           C  
ATOM   4426  O   GLN A 561     -37.152 104.447  47.489  1.00 87.35           O  
ATOM   4427  CG  GLN A 561     -38.162 100.136  48.241  1.00 87.35           C  
ATOM   4428  CD  GLN A 561     -38.089  99.313  49.513  1.00 87.35           C  
ATOM   4429  NE2 GLN A 561     -39.025  98.383  49.672  1.00 87.35           N  
ATOM   4430  OE1 GLN A 561     -37.200  99.510  50.347  1.00 87.35           O  
ATOM   4431  N   ALA A 562     -35.143 103.448  47.081  1.00 85.04           N  
ATOM   4432  CA  ALA A 562     -34.381 104.686  47.220  1.00 85.04           C  
ATOM   4433  C   ALA A 562     -34.723 105.669  46.104  1.00 85.04           C  
ATOM   4434  CB  ALA A 562     -32.883 104.392  47.225  1.00 85.04           C  
ATOM   4435  O   ALA A 562     -34.824 106.875  46.340  1.00 85.04           O  
ATOM   4436  N   GLU A 563     -34.926 105.183  44.888  1.00 85.19           N  
ATOM   4437  CA  GLU A 563     -35.301 106.020  43.752  1.00 85.19           C  
ATOM   4438  C   GLU A 563     -36.708 106.586  43.923  1.00 85.19           C  
ATOM   4439  CB  GLU A 563     -35.209 105.227  42.446  1.00 85.19           C  
ATOM   4440  O   GLU A 563     -36.957 107.751  43.608  1.00 85.19           O  
ATOM   4441  CG  GLU A 563     -33.803 105.158  41.866  1.00 85.19           C  
ATOM   4442  CD  GLU A 563     -33.713 104.305  40.610  1.00 85.19           C  
ATOM   4443  OE1 GLU A 563     -32.595 104.126  40.077  1.00 85.19           O  
ATOM   4444  OE2 GLU A 563     -34.770 103.814  40.155  1.00 85.19           O  
ATOM   4445  N   LEU A 564     -37.666 105.667  44.367  1.00 82.51           N  
ATOM   4446  CA  LEU A 564     -39.026 106.131  44.619  1.00 82.51           C  
ATOM   4447  C   LEU A 564     -39.049 107.171  45.734  1.00 82.51           C  
ATOM   4448  CB  LEU A 564     -39.935 104.954  44.984  1.00 82.51           C  
ATOM   4449  O   LEU A 564     -39.810 108.139  45.670  1.00 82.51           O  
ATOM   4450  CG  LEU A 564     -40.353 104.037  43.833  1.00 82.51           C  
ATOM   4451  CD1 LEU A 564     -41.078 102.808  44.371  1.00 82.51           C  
ATOM   4452  CD2 LEU A 564     -41.231 104.791  42.840  1.00 82.51           C  
ATOM   4453  N   ALA A 565     -38.293 106.910  46.808  1.00 84.71           N  
ATOM   4454  CA  ALA A 565     -38.167 107.872  47.899  1.00 84.71           C  
ATOM   4455  C   ALA A 565     -37.614 109.203  47.397  1.00 84.71           C  
ATOM   4456  CB  ALA A 565     -37.273 107.311  49.002  1.00 84.71           C  
ATOM   4457  O   ALA A 565     -38.058 110.269  47.828  1.00 84.71           O  
ATOM   4458  N   ASN A 566     -36.625 109.115  46.527  1.00 82.38           N  
ATOM   4459  CA  ASN A 566     -36.082 110.341  45.952  1.00 82.38           C  
ATOM   4460  C   ASN A 566     -37.111 111.054  45.079  1.00 82.38           C  
ATOM   4461  CB  ASN A 566     -34.817 110.041  45.144  1.00 82.38           C  
ATOM   4462  O   ASN A 566     -37.198 112.283  45.093  1.00 82.38           O  
ATOM   4463  CG  ASN A 566     -33.547 110.355  45.910  1.00 82.38           C  
ATOM   4464  ND2 ASN A 566     -32.405 109.995  45.337  1.00 82.38           N  
ATOM   4465  OD1 ASN A 566     -33.593 110.916  47.008  1.00 82.38           O  
ATOM   4466  N   LEU A 567     -37.903 110.374  44.352  1.00 79.29           N  
ATOM   4467  CA  LEU A 567     -38.927 110.970  43.502  1.00 79.29           C  
ATOM   4468  C   LEU A 567     -40.056 111.558  44.341  1.00 79.29           C  
ATOM   4469  CB  LEU A 567     -39.487 109.930  42.528  1.00 79.29           C  
ATOM   4470  O   LEU A 567     -40.595 112.617  44.011  1.00 79.29           O  
ATOM   4471  CG  LEU A 567     -38.623 109.609  41.308  1.00 79.29           C  
ATOM   4472  CD1 LEU A 567     -39.082 108.306  40.661  1.00 79.29           C  
ATOM   4473  CD2 LEU A 567     -38.669 110.755  40.303  1.00 79.29           C  
ATOM   4474  N   GLN A 568     -40.462 110.833  45.440  1.00 80.98           N  
ATOM   4475  CA  GLN A 568     -41.464 111.355  46.364  1.00 80.98           C  
ATOM   4476  C   GLN A 568     -40.983 112.644  47.025  1.00 80.98           C  
ATOM   4477  CB  GLN A 568     -41.805 110.313  47.431  1.00 80.98           C  
ATOM   4478  O   GLN A 568     -41.773 113.563  47.252  1.00 80.98           O  
ATOM   4479  CG  GLN A 568     -42.692 109.183  46.925  1.00 80.98           C  
ATOM   4480  CD  GLN A 568     -43.031 108.175  48.007  1.00 80.98           C  
ATOM   4481  NE2 GLN A 568     -44.065 107.375  47.768  1.00 80.98           N  
ATOM   4482  OE1 GLN A 568     -42.370 108.115  49.048  1.00 80.98           O  
ATOM   4483  N   SER A 569     -39.741 112.559  47.395  1.00 78.35           N  
ATOM   4484  CA  SER A 569     -39.186 113.782  47.967  1.00 78.35           C  
ATOM   4485  C   SER A 569     -39.159 114.910  46.941  1.00 78.35           C  
ATOM   4486  CB  SER A 569     -37.774 113.532  48.500  1.00 78.35           C  
ATOM   4487  O   SER A 569     -39.389 116.072  47.283  1.00 78.35           O  
ATOM   4488  OG  SER A 569     -36.863 113.331  47.433  1.00 78.35           O  
ATOM   4489  N   THR A 570     -38.837 114.588  45.748  1.00 75.11           N  
ATOM   4490  CA  THR A 570     -38.830 115.588  44.687  1.00 75.11           C  
ATOM   4491  C   THR A 570     -40.247 116.073  44.391  1.00 75.11           C  
ATOM   4492  CB  THR A 570     -38.196 115.032  43.399  1.00 75.11           C  
ATOM   4493  O   THR A 570     -40.464 117.261  44.146  1.00 75.11           O  
ATOM   4494  CG2 THR A 570     -36.681 114.921  43.535  1.00 75.11           C  
ATOM   4495  OG1 THR A 570     -38.736 113.732  43.130  1.00 75.11           O  
ATOM   4496  N   LEU A 571     -41.205 115.198  44.512  1.00 73.51           N  
ATOM   4497  CA  LEU A 571     -42.591 115.597  44.292  1.00 73.51           C  
ATOM   4498  C   LEU A 571     -43.123 116.392  45.479  1.00 73.51           C  
ATOM   4499  CB  LEU A 571     -43.471 114.367  44.051  1.00 73.51           C  
ATOM   4500  O   LEU A 571     -43.912 117.324  45.304  1.00 73.51           O  
ATOM   4501  CG  LEU A 571     -43.470 113.801  42.630  1.00 73.51           C  
ATOM   4502  CD1 LEU A 571     -44.024 112.380  42.625  1.00 73.51           C  
ATOM   4503  CD2 LEU A 571     -44.276 114.697  41.696  1.00 73.51           C  
ATOM   4504  N   ALA A 572     -42.805 115.899  46.715  1.00 67.98           N  
ATOM   4505  CA  ALA A 572     -43.171 116.655  47.910  1.00 67.98           C  
ATOM   4506  C   ALA A 572     -42.582 118.062  47.870  1.00 67.98           C  
ATOM   4507  CB  ALA A 572     -42.707 115.923  49.167  1.00 67.98           C  
ATOM   4508  O   ALA A 572     -43.214 119.019  48.325  1.00 67.98           O  
ATOM   4509  N   LYS A 573     -41.383 118.127  47.369  1.00 66.09           N  
ATOM   4510  CA  LYS A 573     -40.815 119.467  47.251  1.00 66.09           C  
ATOM   4511  C   LYS A 573     -41.534 120.276  46.176  1.00 66.09           C  
ATOM   4512  CB  LYS A 573     -39.320 119.391  46.938  1.00 66.09           C  
ATOM   4513  O   LYS A 573     -41.674 121.495  46.298  1.00 66.09           O  
ATOM   4514  CG  LYS A 573     -38.462 118.956  48.117  1.00 66.09           C  
ATOM   4515  CD  LYS A 573     -36.992 118.855  47.731  1.00 66.09           C  
ATOM   4516  CE  LYS A 573     -36.148 118.310  48.875  1.00 66.09           C  
ATOM   4517  NZ  LYS A 573     -34.737 118.062  48.454  1.00 66.09           N  
ATOM   4518  N   GLN A 574     -42.148 119.487  45.244  1.00 61.39           N  
ATOM   4519  CA  GLN A 574     -42.910 120.210  44.232  1.00 61.39           C  
ATOM   4520  C   GLN A 574     -44.313 120.541  44.732  1.00 61.39           C  
ATOM   4521  CB  GLN A 574     -42.992 119.398  42.938  1.00 61.39           C  
ATOM   4522  O   GLN A 574     -44.867 121.590  44.395  1.00 61.39           O  
ATOM   4523  CG  GLN A 574     -41.687 119.356  42.155  1.00 61.39           C  
ATOM   4524  CD  GLN A 574     -41.873 118.869  40.730  1.00 61.39           C  
ATOM   4525  NE2 GLN A 574     -40.870 119.099  39.889  1.00 61.39           N  
ATOM   4526  OE1 GLN A 574     -42.908 118.290  40.388  1.00 61.39           O  
ATOM   4527  N   THR A 575     -44.828 119.716  45.743  1.00 56.89           N  
ATOM   4528  CA  THR A 575     -46.190 119.847  46.249  1.00 56.89           C  
ATOM   4529  C   THR A 575     -46.233 120.786  47.450  1.00 56.89           C  
ATOM   4530  CB  THR A 575     -46.774 118.478  46.643  1.00 56.89           C  
ATOM   4531  O   THR A 575     -47.226 121.486  47.663  1.00 56.89           O  
ATOM   4532  CG2 THR A 575     -46.867 117.551  45.435  1.00 56.89           C  
ATOM   4533  OG1 THR A 575     -45.933 117.873  47.632  1.00 56.89           O  
ATOM   4534  N   SER A 576     -45.215 120.855  48.153  1.00 51.14           N  
ATOM   4535  CA  SER A 576     -45.230 121.603  49.406  1.00 51.14           C  
ATOM   4536  C   SER A 576     -44.652 123.002  49.222  1.00 51.14           C  
ATOM   4537  CB  SER A 576     -44.445 120.856  50.486  1.00 51.14           C  
ATOM   4538  O   SER A 576     -44.893 123.892  50.040  1.00 51.14           O  
ATOM   4539  OG  SER A 576     -44.843 121.278  51.779  1.00 51.14           O  
ATOM   4540  N   LYS A 577     -43.975 123.229  48.024  1.00 51.97           N  
ATOM   4541  CA  LYS A 577     -44.148 124.644  47.710  1.00 51.97           C  
ATOM   4542  C   LYS A 577     -45.622 124.989  47.520  1.00 51.97           C  
ATOM   4543  CB  LYS A 577     -43.357 125.016  46.455  1.00 51.97           C  
ATOM   4544  O   LYS A 577     -46.032 126.130  47.745  1.00 51.97           O  
ATOM   4545  CG  LYS A 577     -41.864 125.193  46.695  1.00 51.97           C  
ATOM   4546  CD  LYS A 577     -41.155 125.707  45.448  1.00 51.97           C  
ATOM   4547  CE  LYS A 577     -39.659 125.867  45.681  1.00 51.97           C  
ATOM   4548  NZ  LYS A 577     -38.929 126.160  44.411  1.00 51.97           N  
ATOM   4549  N   LYS A 578     -46.403 123.801  47.676  1.00 43.47           N  
ATOM   4550  CA  LYS A 578     -47.776 124.125  47.297  1.00 43.47           C  
ATOM   4551  C   LYS A 578     -48.740 123.865  48.451  1.00 43.47           C  
ATOM   4552  CB  LYS A 578     -48.198 123.318  46.069  1.00 43.47           C  
ATOM   4553  O   LYS A 578     -49.716 124.597  48.628  1.00 43.47           O  
ATOM   4554  CG  LYS A 578     -48.768 124.164  44.939  1.00 43.47           C  
ATOM   4555  CD  LYS A 578     -49.166 123.305  43.745  1.00 43.47           C  
ATOM   4556  CE  LYS A 578     -49.658 124.157  42.582  1.00 43.47           C  
ATOM   4557  NZ  LYS A 578     -49.947 123.330  41.373  1.00 43.47           N  
ATOM   4558  N   SER A 579     -48.385 123.638  50.042  1.00 41.21           N  
ATOM   4559  CA  SER A 579     -49.579 123.458  50.861  1.00 41.21           C  
ATOM   4560  C   SER A 579     -49.223 122.939  52.250  1.00 41.21           C  
ATOM   4561  CB  SER A 579     -50.555 122.495  50.183  1.00 41.21           C  
ATOM   4562  O   SER A 579     -48.522 121.934  52.382  1.00 41.21           O  
ATOM   4563  OG  SER A 579     -51.814 123.114  49.982  1.00 41.21           O  
ATOM   4564  N   GLN A 580     -48.485 123.660  53.514  1.00 40.85           N  
ATOM   4565  CA  GLN A 580     -49.196 123.950  54.755  1.00 40.85           C  
ATOM   4566  C   GLN A 580     -48.622 123.147  55.918  1.00 40.85           C  
ATOM   4567  CB  GLN A 580     -50.689 123.655  54.600  1.00 40.85           C  
ATOM   4568  O   GLN A 580     -48.451 121.931  55.816  1.00 40.85           O  
ATOM   4569  CG  GLN A 580     -51.522 124.875  54.230  1.00 40.85           C  
ATOM   4570  CD  GLN A 580     -53.014 124.625  54.345  1.00 40.85           C  
ATOM   4571  NE2 GLN A 580     -53.783 125.694  54.518  1.00 40.85           N  
ATOM   4572  OE1 GLN A 580     -53.471 123.479  54.278  1.00 40.85           O  
ATOM   4573  N   LYS A 581     -47.935 123.577  57.303  1.00 32.53           N  
ATOM   4574  CA  LYS A 581     -47.987 123.747  58.753  1.00 32.53           C  
ATOM   4575  C   LYS A 581     -49.064 122.862  59.372  1.00 32.53           C  
ATOM   4576  CB  LYS A 581     -48.241 125.212  59.113  1.00 32.53           C  
ATOM   4577  O   LYS A 581     -50.201 122.833  58.897  1.00 32.53           O  
ATOM   4578  CG  LYS A 581     -47.304 125.758  60.180  1.00 32.53           C  
ATOM   4579  CD  LYS A 581     -47.580 127.229  60.465  1.00 32.53           C  
ATOM   4580  CE  LYS A 581     -46.588 127.800  61.470  1.00 32.53           C  
ATOM   4581  NZ  LYS A 581     -46.758 129.274  61.639  1.00 32.53           N  
ATOM   4582  N   LYS A 582     -48.838 121.675  60.592  1.00 33.00           N  
ATOM   4583  CA  LYS A 582     -49.576 121.190  61.755  1.00 33.00           C  
ATOM   4584  C   LYS A 582     -49.399 119.684  61.929  1.00 33.00           C  
ATOM   4585  CB  LYS A 582     -51.061 121.532  61.630  1.00 33.00           C  
ATOM   4586  O   LYS A 582     -49.583 118.919  60.980  1.00 33.00           O  
ATOM   4587  CG  LYS A 582     -51.555 122.531  62.665  1.00 33.00           C  
ATOM   4588  CD  LYS A 582     -53.059 122.749  62.559  1.00 33.00           C  
ATOM   4589  CE  LYS A 582     -53.547 123.788  63.559  1.00 33.00           C  
ATOM   4590  NZ  LYS A 582     -55.018 124.019  63.445  1.00 33.00           N  
ATOM   4591  N   VAL A 583     -49.113 118.775  63.384  1.00 33.31           N  
ATOM   4592  CA  VAL A 583     -49.543 118.187  64.648  1.00 33.31           C  
ATOM   4593  C   VAL A 583     -49.519 116.664  64.544  1.00 33.31           C  
ATOM   4594  CB  VAL A 583     -50.955 118.672  65.048  1.00 33.31           C  
ATOM   4595  O   VAL A 583     -50.004 116.094  63.564  1.00 33.31           O  
ATOM   4596  CG1 VAL A 583     -51.362 118.089  66.400  1.00 33.31           C  
ATOM   4597  CG2 VAL A 583     -51.004 120.198  65.083  1.00 33.31           C  
ATOM   4598  N   SER A 584     -49.457 115.619  65.897  1.00 30.27           N  
ATOM   4599  CA  SER A 584     -49.879 114.947  67.122  1.00 30.27           C  
ATOM   4600  C   SER A 584     -50.202 113.479  66.865  1.00 30.27           C  
ATOM   4601  CB  SER A 584     -51.098 115.648  67.725  1.00 30.27           C  
ATOM   4602  O   SER A 584     -50.853 113.146  65.872  1.00 30.27           O  
ATOM   4603  OG  SER A 584     -51.582 114.935  68.850  1.00 30.27           O  
ATOM   4604  N   SER A 585     -50.309 112.339  67.951  1.00 31.15           N  
ATOM   4605  CA  SER A 585     -50.688 111.550  69.119  1.00 31.15           C  
ATOM   4606  C   SER A 585     -51.263 110.198  68.711  1.00 31.15           C  
ATOM   4607  CB  SER A 585     -51.705 112.310  69.972  1.00 31.15           C  
ATOM   4608  O   SER A 585     -51.956 110.093  67.697  1.00 31.15           O  
ATOM   4609  OG  SER A 585     -52.931 112.458  69.279  1.00 31.15           O  
ATOM   4610  N   HIS A 586     -51.597 108.972  69.762  1.00 32.19           N  
ATOM   4611  CA  HIS A 586     -52.415 108.206  70.696  1.00 32.19           C  
ATOM   4612  C   HIS A 586     -52.324 106.711  70.410  1.00 32.19           C  
ATOM   4613  CB  HIS A 586     -53.873 108.665  70.632  1.00 32.19           C  
ATOM   4614  O   HIS A 586     -52.343 106.294  69.249  1.00 32.19           O  
ATOM   4615  CG  HIS A 586     -54.208 109.736  71.621  1.00 32.19           C  
ATOM   4616  CD2 HIS A 586     -54.766 110.957  71.453  1.00 32.19           C  
ATOM   4617  ND1 HIS A 586     -53.964 109.604  72.971  1.00 32.19           N  
ATOM   4618  CE1 HIS A 586     -54.360 110.703  73.593  1.00 32.19           C  
ATOM   4619  NE2 HIS A 586     -54.851 111.539  72.694  1.00 32.19           N  
ATOM   4620  N   GLN A 587     -52.981 105.515  71.492  1.00 32.11           N  
ATOM   4621  CA  GLN A 587     -53.891 104.836  72.408  1.00 32.11           C  
ATOM   4622  C   GLN A 587     -53.778 103.320  72.273  1.00 32.11           C  
ATOM   4623  CB  GLN A 587     -55.334 105.279  72.158  1.00 32.11           C  
ATOM   4624  O   GLN A 587     -53.700 102.794  71.161  1.00 32.11           O  
ATOM   4625  CG  GLN A 587     -55.805 106.392  73.084  1.00 32.11           C  
ATOM   4626  CD  GLN A 587     -57.253 106.777  72.850  1.00 32.11           C  
ATOM   4627  NE2 GLN A 587     -57.618 107.988  73.258  1.00 32.11           N  
ATOM   4628  OE1 GLN A 587     -58.038 105.993  72.306  1.00 32.11           O  
ATOM   4629  N   ALA A 588     -54.602 102.138  73.322  1.00 32.09           N  
ATOM   4630  CA  ALA A 588     -55.446 101.472  74.310  1.00 32.09           C  
ATOM   4631  C   ALA A 588     -55.578  99.983  74.004  1.00 32.09           C  
ATOM   4632  CB  ALA A 588     -56.825 102.126  74.359  1.00 32.09           C  
ATOM   4633  O   ALA A 588     -55.695  99.590  72.841  1.00 32.09           O  
ATOM   4634  N   ALA A 589     -56.332  98.756  74.977  1.00 32.76           N  
ATOM   4635  CA  ALA A 589     -57.117  98.030  75.972  1.00 32.76           C  
ATOM   4636  C   ALA A 589     -57.508  96.647  75.459  1.00 32.76           C  
ATOM   4637  CB  ALA A 589     -58.364  98.826  76.349  1.00 32.76           C  
ATOM   4638  O   ALA A 589     -57.830  96.483  74.280  1.00 32.76           O  
ATOM   4639  N   SER A 590     -58.416  95.329  76.407  1.00 31.98           N  
ATOM   4640  CA  SER A 590     -59.359  94.659  77.297  1.00 31.98           C  
ATOM   4641  C   SER A 590     -59.766  93.297  76.745  1.00 31.98           C  
ATOM   4642  CB  SER A 590     -60.601  95.524  77.511  1.00 31.98           C  
ATOM   4643  O   SER A 590     -59.920  93.132  75.533  1.00 31.98           O  
ATOM   4644  OG  SER A 590     -61.536  95.329  76.464  1.00 31.98           O  
ATOM   4645  N   SER A 591     -60.836  91.959  77.540  1.00 31.99           N  
ATOM   4646  CA  SER A 591     -61.974  91.272  78.143  1.00 31.99           C  
ATOM   4647  C   SER A 591     -62.133  89.865  77.577  1.00 31.99           C  
ATOM   4648  CB  SER A 591     -63.260  92.069  77.920  1.00 31.99           C  
ATOM   4649  O   SER A 591     -61.883  89.635  76.392  1.00 31.99           O  
ATOM   4650  OG  SER A 591     -63.501  92.259  76.536  1.00 31.99           O  
ATOM   4651  N   LYS A 592     -63.188  88.420  77.959  1.00 39.38           N  
ATOM   4652  CA  LYS A 592     -64.416  87.643  78.099  1.00 39.38           C  
ATOM   4653  C   LYS A 592     -64.252  86.246  77.508  1.00 39.38           C  
ATOM   4654  CB  LYS A 592     -65.586  88.363  77.427  1.00 39.38           C  
ATOM   4655  O   LYS A 592     -63.669  86.085  76.433  1.00 39.38           O  
ATOM   4656  CG  LYS A 592     -66.272  89.392  78.314  1.00 39.38           C  
ATOM   4657  CD  LYS A 592     -67.454  90.041  77.607  1.00 39.38           C  
ATOM   4658  CE  LYS A 592     -68.139  91.073  78.492  1.00 39.38           C  
ATOM   4659  NZ  LYS A 592     -69.129  91.889  77.728  1.00 39.38           N  
ATOM   4660  N   SER A 593     -65.093  84.721  77.584  1.00 46.77           N  
ATOM   4661  CA  SER A 593     -66.226  83.852  77.281  1.00 46.77           C  
ATOM   4662  C   SER A 593     -65.758  82.480  76.807  1.00 46.77           C  
ATOM   4663  CB  SER A 593     -67.123  84.489  76.220  1.00 46.77           C  
ATOM   4664  O   SER A 593     -64.747  82.370  76.110  1.00 46.77           O  
ATOM   4665  OG  SER A 593     -66.441  84.593  74.981  1.00 46.77           O  
ATOM   4666  N   ASN A 594     -66.371  80.870  76.765  1.00 47.17           N  
ATOM   4667  CA  ASN A 594     -67.342  79.919  76.236  1.00 47.17           C  
ATOM   4668  C   ASN A 594     -66.661  78.669  75.688  1.00 47.17           C  
ATOM   4669  CB  ASN A 594     -68.201  80.575  75.153  1.00 47.17           C  
ATOM   4670  O   ASN A 594     -65.626  78.760  75.026  1.00 47.17           O  
ATOM   4671  CG  ASN A 594     -69.391  81.321  75.722  1.00 47.17           C  
ATOM   4672  ND2 ASN A 594     -70.058  82.104  74.882  1.00 47.17           N  
ATOM   4673  OD1 ASN A 594     -69.710  81.194  76.907  1.00 47.17           O  
ATOM   4674  N   SER A 595     -67.005  77.099  75.563  1.00 48.26           N  
ATOM   4675  CA  SER A 595     -67.839  76.071  74.950  1.00 48.26           C  
ATOM   4676  C   SER A 595     -67.030  75.200  73.994  1.00 48.26           C  
ATOM   4677  CB  SER A 595     -69.013  76.707  74.204  1.00 48.26           C  
ATOM   4678  O   SER A 595     -66.122  75.689  73.318  1.00 48.26           O  
ATOM   4679  OG  SER A 595     -68.569  77.345  73.019  1.00 48.26           O  
ATOM   4680  N   SER A 596     -67.085  73.712  73.782  1.00 43.30           N  
ATOM   4681  CA  SER A 596     -67.441  72.594  72.914  1.00 43.30           C  
ATOM   4682  C   SER A 596     -66.283  72.217  71.996  1.00 43.30           C  
ATOM   4683  CB  SER A 596     -68.675  72.936  72.078  1.00 43.30           C  
ATOM   4684  O   SER A 596     -65.539  73.087  71.538  1.00 43.30           O  
ATOM   4685  OG  SER A 596     -68.353  73.876  71.067  1.00 43.30           O  
ATOM   4686  N   VAL A 597     -65.715  71.067  71.644  1.00 37.17           N  
ATOM   4687  CA  VAL A 597     -65.623  70.199  70.475  1.00 37.17           C  
ATOM   4688  C   VAL A 597     -64.159  69.869  70.189  1.00 37.17           C  
ATOM   4689  CB  VAL A 597     -66.275  70.847  69.233  1.00 37.17           C  
ATOM   4690  O   VAL A 597     -63.309  70.762  70.163  1.00 37.17           O  
ATOM   4691  CG1 VAL A 597     -66.095  69.960  68.003  1.00 37.17           C  
ATOM   4692  CG2 VAL A 597     -67.756  71.118  69.489  1.00 37.17           C  
ATOM   4693  N   ALA A 598     -63.607  68.604  70.260  1.00 30.71           N  
ATOM   4694  CA  ALA A 598     -63.253  67.403  69.507  1.00 30.71           C  
ATOM   4695  C   ALA A 598     -62.859  67.751  68.074  1.00 30.71           C  
ATOM   4696  CB  ALA A 598     -64.414  66.412  69.511  1.00 30.71           C  
ATOM   4697  O   ALA A 598     -63.544  68.529  67.407  1.00 30.71           O  
ATOM   4698  N   ARG A 599     -61.690  67.431  67.511  1.00 28.02           N  
ATOM   4699  CA  ARG A 599     -61.124  66.792  66.328  1.00 28.02           C  
ATOM   4700  C   ARG A 599     -59.718  67.312  66.045  1.00 28.02           C  
ATOM   4701  CB  ARG A 599     -62.022  67.021  65.111  1.00 28.02           C  
ATOM   4702  O   ARG A 599     -59.486  68.523  66.047  1.00 28.02           O  
ATOM   4703  CG  ARG A 599     -62.319  65.758  64.318  1.00 28.02           C  
ATOM   4704  CD  ARG A 599     -63.328  66.014  63.207  1.00 28.02           C  
ATOM   4705  NE  ARG A 599     -63.540  64.824  62.387  1.00 28.02           N  
ATOM   4706  NH1 ARG A 599     -64.719  65.923  60.731  1.00 28.02           N  
ATOM   4707  NH2 ARG A 599     -64.330  63.670  60.566  1.00 28.02           N  
ATOM   4708  CZ  ARG A 599     -64.196  64.808  61.230  1.00 28.02           C  
ATOM   4709  N   GLN A 600     -58.680  66.427  66.330  1.00 29.14           N  
ATOM   4710  CA  GLN A 600     -57.817  65.537  65.560  1.00 29.14           C  
ATOM   4711  C   GLN A 600     -56.900  66.327  64.632  1.00 29.14           C  
ATOM   4712  CB  GLN A 600     -58.654  64.545  64.751  1.00 29.14           C  
ATOM   4713  O   GLN A 600     -57.331  67.292  63.997  1.00 29.14           O  
ATOM   4714  CG  GLN A 600     -58.856  63.203  65.443  1.00 29.14           C  
ATOM   4715  CD  GLN A 600     -59.630  62.215  64.591  1.00 29.14           C  
ATOM   4716  NE2 GLN A 600     -59.864  61.023  65.131  1.00 29.14           N  
ATOM   4717  OE1 GLN A 600     -60.016  62.520  63.458  1.00 29.14           O  
ATOM   4718  N   LYS A 601     -55.641  66.083  64.803  1.00 27.64           N  
ATOM   4719  CA  LYS A 601     -54.626  65.385  64.019  1.00 27.64           C  
ATOM   4720  C   LYS A 601     -53.888  66.349  63.094  1.00 27.64           C  
ATOM   4721  CB  LYS A 601     -55.259  64.257  63.204  1.00 27.64           C  
ATOM   4722  O   LYS A 601     -54.509  67.191  62.444  1.00 27.64           O  
ATOM   4723  CG  LYS A 601     -55.452  62.963  63.982  1.00 27.64           C  
ATOM   4724  CD  LYS A 601     -55.857  61.815  63.066  1.00 27.64           C  
ATOM   4725  CE  LYS A 601     -56.029  60.516  63.841  1.00 27.64           C  
ATOM   4726  NZ  LYS A 601     -56.600  59.433  62.985  1.00 27.64           N  
ATOM   4727  N   ALA A 602     -52.632  66.618  63.236  1.00 30.78           N  
ATOM   4728  CA  ALA A 602     -51.457  66.221  62.465  1.00 30.78           C  
ATOM   4729  C   ALA A 602     -51.033  67.328  61.503  1.00 30.78           C  
ATOM   4730  CB  ALA A 602     -51.735  64.931  61.698  1.00 30.78           C  
ATOM   4731  O   ALA A 602     -51.878  67.965  60.870  1.00 30.78           O  
ATOM   4732  N   LYS A 603     -49.919  67.901  61.687  1.00 31.95           N  
ATOM   4733  CA  LYS A 603     -48.566  67.950  61.141  1.00 31.95           C  
ATOM   4734  C   LYS A 603     -48.584  68.299  59.656  1.00 31.95           C  
ATOM   4735  CB  LYS A 603     -47.851  66.616  61.357  1.00 31.95           C  
ATOM   4736  O   LYS A 603     -49.404  67.774  58.900  1.00 31.95           O  
ATOM   4737  CG  LYS A 603     -47.115  66.515  62.686  1.00 31.95           C  
ATOM   4738  CD  LYS A 603     -46.319  65.221  62.787  1.00 31.95           C  
ATOM   4739  CE  LYS A 603     -45.584  65.118  64.117  1.00 31.95           C  
ATOM   4740  NZ  LYS A 603     -44.916  63.792  64.280  1.00 31.95           N  
ATOM   4741  N   LYS A 604     -48.364  69.473  59.170  1.00 37.07           N  
ATOM   4742  CA  LYS A 604     -47.422  69.826  58.113  1.00 37.07           C  
ATOM   4743  C   LYS A 604     -48.154  70.208  56.829  1.00 37.07           C  
ATOM   4744  CB  LYS A 604     -46.459  68.669  57.842  1.00 37.07           C  
ATOM   4745  O   LYS A 604     -49.065  69.501  56.394  1.00 37.07           O  
ATOM   4746  CG  LYS A 604     -45.017  68.960  58.231  1.00 37.07           C  
ATOM   4747  CD  LYS A 604     -44.104  67.782  57.914  1.00 37.07           C  
ATOM   4748  CE  LYS A 604     -42.670  68.052  58.351  1.00 37.07           C  
ATOM   4749  NZ  LYS A 604     -41.810  66.839  58.206  1.00 37.07           N  
ATOM   4750  N   LYS A 605     -48.168  71.506  56.089  1.00 36.39           N  
ATOM   4751  CA  LYS A 605     -47.500  72.334  55.087  1.00 36.39           C  
ATOM   4752  C   LYS A 605     -48.515  73.027  54.182  1.00 36.39           C  
ATOM   4753  CB  LYS A 605     -46.539  71.491  54.248  1.00 36.39           C  
ATOM   4754  O   LYS A 605     -49.456  72.395  53.698  1.00 36.39           O  
ATOM   4755  CG  LYS A 605     -45.177  71.280  54.892  1.00 36.39           C  
ATOM   4756  CD  LYS A 605     -44.195  70.633  53.924  1.00 36.39           C  
ATOM   4757  CE  LYS A 605     -42.853  70.357  54.588  1.00 36.39           C  
ATOM   4758  NZ  LYS A 605     -41.909  69.662  53.663  1.00 36.39           N  
ATOM   4759  N   SER A 606     -48.696  74.498  54.232  1.00 31.71           N  
ATOM   4760  CA  SER A 606     -48.963  75.658  53.388  1.00 31.71           C  
ATOM   4761  C   SER A 606     -49.268  76.894  54.228  1.00 31.71           C  
ATOM   4762  CB  SER A 606     -50.130  75.375  52.440  1.00 31.71           C  
ATOM   4763  O   SER A 606     -50.086  76.839  55.149  1.00 31.71           O  
ATOM   4764  OG  SER A 606     -50.885  76.551  52.207  1.00 31.71           O  
ATOM   4765  N   SER A 607     -48.422  77.913  54.416  1.00 32.35           N  
ATOM   4766  CA  SER A 607     -48.330  79.356  54.618  1.00 32.35           C  
ATOM   4767  C   SER A 607     -47.909  80.067  53.337  1.00 32.35           C  
ATOM   4768  CB  SER A 607     -47.342  79.679  55.739  1.00 32.35           C  
ATOM   4769  O   SER A 607     -47.099  79.545  52.568  1.00 32.35           O  
ATOM   4770  OG  SER A 607     -46.026  79.296  55.376  1.00 32.35           O  
ATOM   4771  N   ARG A 608     -48.833  80.780  52.775  1.00 31.17           N  
ATOM   4772  CA  ARG A 608     -48.632  82.225  52.747  1.00 31.17           C  
ATOM   4773  C   ARG A 608     -47.795  82.638  51.541  1.00 31.17           C  
ATOM   4774  CB  ARG A 608     -47.961  82.700  54.037  1.00 31.17           C  
ATOM   4775  O   ARG A 608     -46.710  82.097  51.317  1.00 31.17           O  
ATOM   4776  CG  ARG A 608     -48.939  83.167  55.104  1.00 31.17           C  
ATOM   4777  CD  ARG A 608     -48.219  83.684  56.342  1.00 31.17           C  
ATOM   4778  NE  ARG A 608     -49.160  84.099  57.378  1.00 31.17           N  
ATOM   4779  NH1 ARG A 608     -47.556  84.354  59.021  1.00 31.17           N  
ATOM   4780  NH2 ARG A 608     -49.760  84.774  59.490  1.00 31.17           N  
ATOM   4781  CZ  ARG A 608     -48.823  84.408  58.627  1.00 31.17           C  
ATOM   4782  N   CYS A 609     -48.443  83.262  50.557  1.00 27.65           N  
ATOM   4783  CA  CYS A 609     -48.646  84.656  50.181  1.00 27.65           C  
ATOM   4784  C   CYS A 609     -47.787  85.028  48.979  1.00 27.65           C  
ATOM   4785  CB  CYS A 609     -48.325  85.581  51.355  1.00 27.65           C  
ATOM   4786  O   CYS A 609     -46.591  84.731  48.949  1.00 27.65           O  
ATOM   4787  SG  CYS A 609     -49.655  86.733  51.759  1.00 27.65           S  
ATOM   4788  N   SER A 610     -48.331  85.290  47.807  1.00 26.97           N  
ATOM   4789  CA  SER A 610     -48.657  86.469  47.012  1.00 26.97           C  
ATOM   4790  C   SER A 610     -47.433  86.989  46.265  1.00 26.97           C  
ATOM   4791  CB  SER A 610     -49.229  87.575  47.901  1.00 26.97           C  
ATOM   4792  O   SER A 610     -46.339  87.058  46.828  1.00 26.97           O  
ATOM   4793  OG  SER A 610     -49.004  88.850  47.325  1.00 26.97           O  
ATOM   4794  N   SER A 611     -47.397  86.946  44.913  1.00 26.85           N  
ATOM   4795  CA  SER A 611     -47.268  88.066  43.986  1.00 26.85           C  
ATOM   4796  C   SER A 611     -45.885  88.095  43.344  1.00 26.85           C  
ATOM   4797  CB  SER A 611     -47.534  89.390  44.704  1.00 26.85           C  
ATOM   4798  O   SER A 611     -44.869  88.040  44.042  1.00 26.85           O  
ATOM   4799  OG  SER A 611     -48.924  89.581  44.908  1.00 26.85           O  
ATOM   4800  N   ALA A 612     -45.794  87.649  41.998  1.00 27.51           N  
ATOM   4801  CA  ALA A 612     -45.592  88.368  40.743  1.00 27.51           C  
ATOM   4802  C   ALA A 612     -44.602  87.634  39.844  1.00 27.51           C  
ATOM   4803  CB  ALA A 612     -45.105  89.789  41.016  1.00 27.51           C  
ATOM   4804  O   ALA A 612     -43.475  87.345  40.255  1.00 27.51           O  
ATOM   4805  N   LYS A 613     -45.146  86.929  38.837  1.00 27.72           N  
ATOM   4806  CA  LYS A 613     -45.524  86.641  37.456  1.00 27.72           C  
ATOM   4807  C   LYS A 613     -44.756  87.527  36.480  1.00 27.72           C  
ATOM   4808  CB  LYS A 613     -47.029  86.828  37.261  1.00 27.72           C  
ATOM   4809  O   LYS A 613     -44.691  88.745  36.658  1.00 27.72           O  
ATOM   4810  CG  LYS A 613     -47.820  85.528  37.260  1.00 27.72           C  
ATOM   4811  CD  LYS A 613     -49.318  85.784  37.161  1.00 27.72           C  
ATOM   4812  CE  LYS A 613     -50.108  84.483  37.126  1.00 27.72           C  
ATOM   4813  NZ  LYS A 613     -51.580  84.726  37.196  1.00 27.72           N  
ATOM   4814  N   LEU A 614     -43.696  86.858  35.855  1.00 27.61           N  
ATOM   4815  CA  LEU A 614     -43.207  86.914  34.482  1.00 27.61           C  
ATOM   4816  C   LEU A 614     -41.975  86.033  34.308  1.00 27.61           C  
ATOM   4817  CB  LEU A 614     -42.878  88.356  34.087  1.00 27.61           C  
ATOM   4818  O   LEU A 614     -40.984  86.194  35.025  1.00 27.61           O  
ATOM   4819  CG  LEU A 614     -43.855  89.037  33.128  1.00 27.61           C  
ATOM   4820  CD1 LEU A 614     -44.239  90.416  33.653  1.00 27.61           C  
ATOM   4821  CD2 LEU A 614     -43.250  89.139  31.732  1.00 27.61           C  
ATOM   4822  N   ALA A 615     -42.052  84.870  33.501  1.00 28.67           N  
ATOM   4823  CA  ALA A 615     -42.294  84.560  32.094  1.00 28.67           C  
ATOM   4824  C   ALA A 615     -41.056  83.944  31.448  1.00 28.67           C  
ATOM   4825  CB  ALA A 615     -42.716  85.817  31.337  1.00 28.67           C  
ATOM   4826  O   ALA A 615     -39.947  84.461  31.599  1.00 28.67           O  
ATOM   4827  N   ILE A 616     -41.187  82.535  31.067  1.00 32.78           N  
ATOM   4828  CA  ILE A 616     -41.006  81.629  29.938  1.00 32.78           C  
ATOM   4829  C   ILE A 616     -40.913  80.190  30.440  1.00 32.78           C  
ATOM   4830  CB  ILE A 616     -39.749  81.994  29.118  1.00 32.78           C  
ATOM   4831  O   ILE A 616     -40.053  79.869  31.264  1.00 32.78           O  
ATOM   4832  CG1 ILE A 616     -39.853  83.429  28.590  1.00 32.78           C  
ATOM   4833  CG2 ILE A 616     -39.547  81.001  27.969  1.00 32.78           C  
ATOM   4834  CD1 ILE A 616     -38.587  83.931  27.907  1.00 32.78           C  
ATOM   4835  N   ALA A 617     -41.926  79.195  30.366  1.00 30.97           N  
ATOM   4836  CA  ALA A 617     -43.047  78.426  29.833  1.00 30.97           C  
ATOM   4837  C   ALA A 617     -42.567  77.120  29.205  1.00 30.97           C  
ATOM   4838  CB  ALA A 617     -43.821  79.252  28.809  1.00 30.97           C  
ATOM   4839  O   ALA A 617     -41.687  77.127  28.342  1.00 30.97           O  
ATOM   4840  N   SER A 618     -42.686  75.828  29.961  1.00 28.38           N  
ATOM   4841  CA  SER A 618     -43.083  74.512  29.473  1.00 28.38           C  
ATOM   4842  C   SER A 618     -43.399  73.566  30.627  1.00 28.38           C  
ATOM   4843  CB  SER A 618     -41.983  73.910  28.597  1.00 28.38           C  
ATOM   4844  O   SER A 618     -42.529  73.268  31.448  1.00 28.38           O  
ATOM   4845  OG  SER A 618     -41.464  74.880  27.704  1.00 28.38           O  
ATOM   4846  N   LYS A 619     -44.660  73.320  31.228  1.00 28.16           N  
ATOM   4847  CA  LYS A 619     -45.642  72.687  32.105  1.00 28.16           C  
ATOM   4848  C   LYS A 619     -46.384  71.567  31.380  1.00 28.16           C  
ATOM   4849  CB  LYS A 619     -46.638  73.720  32.632  1.00 28.16           C  
ATOM   4850  O   LYS A 619     -46.896  71.768  30.277  1.00 28.16           O  
ATOM   4851  CG  LYS A 619     -46.089  74.594  33.750  1.00 28.16           C  
ATOM   4852  CD  LYS A 619     -47.151  75.544  34.289  1.00 28.16           C  
ATOM   4853  CE  LYS A 619     -46.612  76.398  35.429  1.00 28.16           C  
ATOM   4854  NZ  LYS A 619     -47.638  77.357  35.936  1.00 28.16           N  
ATOM   4855  N   SER A 620     -46.084  70.291  31.783  1.00 32.33           N  
ATOM   4856  CA  SER A 620     -46.683  68.960  31.767  1.00 32.33           C  
ATOM   4857  C   SER A 620     -46.662  68.328  33.155  1.00 32.33           C  
ATOM   4858  CB  SER A 620     -45.951  68.055  30.775  1.00 32.33           C  
ATOM   4859  O   SER A 620     -45.617  68.280  33.806  1.00 32.33           O  
ATOM   4860  OG  SER A 620     -44.605  67.857  31.173  1.00 32.33           O  
ATOM   4861  N   SER A 621     -47.718  68.321  34.044  1.00 31.31           N  
ATOM   4862  CA  SER A 621     -48.550  67.356  34.755  1.00 31.31           C  
ATOM   4863  C   SER A 621     -49.901  67.958  35.125  1.00 31.31           C  
ATOM   4864  CB  SER A 621     -47.840  66.861  36.016  1.00 31.31           C  
ATOM   4865  O   SER A 621     -49.978  69.115  35.543  1.00 31.31           O  
ATOM   4866  OG  SER A 621     -47.569  67.939  36.895  1.00 31.31           O  
ATOM   4867  N   LEU A 622     -51.097  67.460  34.870  1.00 28.70           N  
ATOM   4868  CA  LEU A 622     -52.337  67.121  35.561  1.00 28.70           C  
ATOM   4869  C   LEU A 622     -53.493  66.999  34.575  1.00 28.70           C  
ATOM   4870  CB  LEU A 622     -52.664  68.175  36.622  1.00 28.70           C  
ATOM   4871  O   LEU A 622     -53.638  67.830  33.675  1.00 28.70           O  
ATOM   4872  CG  LEU A 622     -52.119  67.915  38.027  1.00 28.70           C  
ATOM   4873  CD1 LEU A 622     -51.736  69.229  38.699  1.00 28.70           C  
ATOM   4874  CD2 LEU A 622     -53.143  67.158  38.867  1.00 28.70           C  
ATOM   4875  N   THR A 623     -54.405  66.078  34.791  1.00 28.07           N  
ATOM   4876  CA  THR A 623     -55.754  65.726  35.222  1.00 28.07           C  
ATOM   4877  C   THR A 623     -56.664  65.499  34.018  1.00 28.07           C  
ATOM   4878  CB  THR A 623     -56.355  66.820  36.124  1.00 28.07           C  
ATOM   4879  O   THR A 623     -56.586  66.229  33.028  1.00 28.07           O  
ATOM   4880  CG2 THR A 623     -55.593  66.927  37.441  1.00 28.07           C  
ATOM   4881  OG1 THR A 623     -56.292  68.080  35.445  1.00 28.07           O  
ATOM   4882  N   ARG A 624     -57.410  64.462  33.998  1.00 24.58           N  
ATOM   4883  CA  ARG A 624     -58.812  64.063  34.067  1.00 24.58           C  
ATOM   4884  C   ARG A 624     -59.552  64.437  32.787  1.00 24.58           C  
ATOM   4885  CB  ARG A 624     -59.496  64.708  35.275  1.00 24.58           C  
ATOM   4886  O   ARG A 624     -59.440  65.566  32.306  1.00 24.58           O  
ATOM   4887  CG  ARG A 624     -59.972  63.711  36.319  1.00 24.58           C  
ATOM   4888  CD  ARG A 624     -60.710  64.397  37.460  1.00 24.58           C  
ATOM   4889  NE  ARG A 624     -61.260  63.430  38.405  1.00 24.58           N  
ATOM   4890  NH1 ARG A 624     -61.499  64.944  40.133  1.00 24.58           N  
ATOM   4891  NH2 ARG A 624     -62.111  62.755  40.429  1.00 24.58           N  
ATOM   4892  CZ  ARG A 624     -61.622  63.712  39.654  1.00 24.58           C  
ATOM   4893  N   ASP A 625     -60.166  63.499  32.088  1.00 28.05           N  
ATOM   4894  CA  ASP A 625     -61.533  63.514  31.578  1.00 28.05           C  
ATOM   4895  C   ASP A 625     -61.718  62.479  30.471  1.00 28.05           C  
ATOM   4896  CB  ASP A 625     -61.899  64.907  31.062  1.00 28.05           C  
ATOM   4897  O   ASP A 625     -60.875  62.357  29.580  1.00 28.05           O  
ATOM   4898  CG  ASP A 625     -62.625  65.750  32.095  1.00 28.05           C  
ATOM   4899  OD1 ASP A 625     -63.135  65.191  33.090  1.00 28.05           O  
ATOM   4900  OD2 ASP A 625     -62.690  66.985  31.912  1.00 28.05           O  
ATOM   4901  N   ALA A 626     -62.542  61.378  30.620  1.00 25.37           N  
ATOM   4902  CA  ALA A 626     -63.924  61.083  30.249  1.00 25.37           C  
ATOM   4903  C   ALA A 626     -64.320  61.821  28.974  1.00 25.37           C  
ATOM   4904  CB  ALA A 626     -64.871  61.451  31.389  1.00 25.37           C  
ATOM   4905  O   ALA A 626     -64.051  63.017  28.833  1.00 25.37           O  
ATOM   4906  N   ARG A 627     -64.706  61.069  27.917  1.00 24.62           N  
ATOM   4907  CA  ARG A 627     -65.905  61.161  27.091  1.00 24.62           C  
ATOM   4908  C   ARG A 627     -65.547  61.201  25.609  1.00 24.62           C  
ATOM   4909  CB  ARG A 627     -66.723  62.399  27.465  1.00 24.62           C  
ATOM   4910  O   ARG A 627     -64.647  61.939  25.202  1.00 24.62           O  
ATOM   4911  CG  ARG A 627     -67.974  62.090  28.271  1.00 24.62           C  
ATOM   4912  CD  ARG A 627     -68.809  63.339  28.518  1.00 24.62           C  
ATOM   4913  NE  ARG A 627     -69.579  63.237  29.755  1.00 24.62           N  
ATOM   4914  NH1 ARG A 627     -71.486  64.214  28.892  1.00 24.62           N  
ATOM   4915  NH2 ARG A 627     -71.439  63.513  31.074  1.00 24.62           N  
ATOM   4916  CZ  ARG A 627     -70.833  63.655  29.904  1.00 24.62           C  
ATOM   4917  N   SER A 628     -65.941  60.161  24.853  1.00 25.53           N  
ATOM   4918  CA  SER A 628     -66.956  60.136  23.806  1.00 25.53           C  
ATOM   4919  C   SER A 628     -66.339  60.367  22.431  1.00 25.53           C  
ATOM   4920  CB  SER A 628     -68.030  61.191  24.075  1.00 25.53           C  
ATOM   4921  O   SER A 628     -65.526  61.277  22.254  1.00 25.53           O  
ATOM   4922  OG  SER A 628     -67.473  62.494  24.047  1.00 25.53           O  
ATOM   4923  N   GLY A 629     -66.335  59.320  21.539  1.00 24.67           N  
ATOM   4924  CA  GLY A 629     -67.064  59.343  20.281  1.00 24.67           C  
ATOM   4925  C   GLY A 629     -66.160  59.482  19.071  1.00 24.67           C  
ATOM   4926  O   GLY A 629     -65.310  60.374  19.023  1.00 24.67           O  
ATOM   4927  N   GLU A 630     -65.919  58.432  18.307  1.00 29.36           N  
ATOM   4928  CA  GLU A 630     -66.246  58.477  16.884  1.00 29.36           C  
ATOM   4929  C   GLU A 630     -65.586  57.326  16.130  1.00 29.36           C  
ATOM   4930  CB  GLU A 630     -65.821  59.816  16.277  1.00 29.36           C  
ATOM   4931  O   GLU A 630     -64.387  57.083  16.284  1.00 29.36           O  
ATOM   4932  CG  GLU A 630     -66.925  60.864  16.267  1.00 29.36           C  
ATOM   4933  CD  GLU A 630     -66.530  62.144  15.547  1.00 29.36           C  
ATOM   4934  OE1 GLU A 630     -67.404  63.014  15.332  1.00 29.36           O  
ATOM   4935  OE2 GLU A 630     -65.337  62.277  15.194  1.00 29.36           O  
ATOM   4936  N   GLN A 631     -66.290  56.239  15.742  1.00 23.38           N  
ATOM   4937  CA  GLN A 631     -66.953  55.828  14.509  1.00 23.38           C
[truncated: 54,190 more chars]
