# Supplementary material for: The evolutionary origins and ancestral features of septins
Source: Front Cell Dev Biol. 2024 Jun 26;12:1406966. doi: 10.3389/fcell.2024.1406966 (PMC11238149; doi:10.3389/fcell.2024.1406966)
Supplement: Supplementary file 1 [file DataSheet3.zip › Delic_Shuman_Supp_File6/AncGroup1_1a383.result/AncGroup1_1a383_unrelaxed_rank_3_model_2.pdb]

MODEL     1                                                                     
ATOM      1  N   MET A   1      68.146  14.427  -6.830  1.00 37.82           N  
ATOM      2  CA  MET A   1      69.153  13.824  -5.963  1.00 37.82           C  
ATOM      3  C   MET A   1      68.908  12.327  -5.804  1.00 37.82           C  
ATOM      4  CB  MET A   1      69.158  14.502  -4.591  1.00 37.82           C  
ATOM      5  O   MET A   1      67.868  11.915  -5.287  1.00 37.82           O  
ATOM      6  CG  MET A   1      69.911  15.822  -4.563  1.00 37.82           C  
ATOM      7  SD  MET A   1      70.595  16.205  -2.904  1.00 37.82           S  
ATOM      8  CE  MET A   1      71.717  17.567  -3.327  1.00 37.82           C  
ATOM      9  N   ALA A   2      69.195  11.634  -6.915  1.00 32.56           N  
ATOM     10  CA  ALA A   2      70.135  10.619  -7.385  1.00 32.56           C  
ATOM     11  C   ALA A   2      69.868   9.273  -6.716  1.00 32.56           C  
ATOM     12  CB  ALA A   2      71.572  11.063  -7.125  1.00 32.56           C  
ATOM     13  O   ALA A   2      69.769   9.191  -5.490  1.00 32.56           O  
ATOM     14  N   SER A   3      69.431   8.205  -7.476  1.00 31.90           N  
ATOM     15  CA  SER A   3      70.205   7.263  -8.277  1.00 31.90           C  
ATOM     16  C   SER A   3      69.965   5.826  -7.827  1.00 31.90           C  
ATOM     17  CB  SER A   3      71.697   7.589  -8.195  1.00 31.90           C  
ATOM     18  O   SER A   3      70.033   5.524  -6.633  1.00 31.90           O  
ATOM     19  OG  SER A   3      71.968   8.854  -8.773  1.00 31.90           O  
ATOM     20  N   SER A   4      69.440   4.987  -8.687  1.00 38.53           N  
ATOM     21  CA  SER A   4      69.718   3.838  -9.542  1.00 38.53           C  
ATOM     22  C   SER A   4      71.175   3.401  -9.424  1.00 38.53           C  
ATOM     23  CB  SER A   4      69.391   4.162 -11.000  1.00 38.53           C  
ATOM     24  O   SER A   4      72.076   4.240  -9.353  1.00 38.53           O  
ATOM     25  OG  SER A   4      69.746   5.499 -11.310  1.00 38.53           O  
ATOM     26  N   ALA A   5      71.441   2.041  -9.271  1.00 36.44           N  
ATOM     27  CA  ALA A   5      72.192   1.243 -10.237  1.00 36.44           C  
ATOM     28  C   ALA A   5      72.863   0.051  -9.560  1.00 36.44           C  
ATOM     29  CB  ALA A   5      73.234   2.105 -10.945  1.00 36.44           C  
ATOM     30  O   ALA A   5      73.483   0.197  -8.504  1.00 36.44           O  
ATOM     31  N   SER A   6      72.679  -1.174 -10.141  1.00 32.61           N  
ATOM     32  CA  SER A   6      73.300  -2.057 -11.123  1.00 32.61           C  
ATOM     33  C   SER A   6      74.135  -3.138 -10.445  1.00 32.61           C  
ATOM     34  CB  SER A   6      74.175  -1.255 -12.087  1.00 32.61           C  
ATOM     35  O   SER A   6      74.869  -2.858  -9.495  1.00 32.61           O  
ATOM     36  OG  SER A   6      75.548  -1.537 -11.874  1.00 32.61           O  
ATOM     37  N   THR A   7      73.923  -4.470 -10.826  1.00 31.43           N  
ATOM     38  CA  THR A   7      74.720  -5.350 -11.672  1.00 31.43           C  
ATOM     39  C   THR A   7      74.611  -6.798 -11.202  1.00 31.43           C  
ATOM     40  CB  THR A   7      76.200  -4.923 -11.685  1.00 31.43           C  
ATOM     41  O   THR A   7      74.714  -7.077 -10.006  1.00 31.43           O  
ATOM     42  CG2 THR A   7      76.649  -4.541 -13.092  1.00 31.43           C  
ATOM     43  OG1 THR A   7      76.373  -3.795 -10.818  1.00 31.43           O  
ATOM     44  N   ALA A   8      74.136  -7.778 -12.017  1.00 31.57           N  
ATOM     45  CA  ALA A   8      74.441  -8.894 -12.909  1.00 31.57           C  
ATOM     46  C   ALA A   8      75.343  -9.915 -12.221  1.00 31.57           C  
ATOM     47  CB  ALA A   8      75.096  -8.388 -14.191  1.00 31.57           C  
ATOM     48  O   ALA A   8      76.320  -9.547 -11.565  1.00 31.57           O  
ATOM     49  N   GLY A   9      74.968 -11.248 -12.192  1.00 27.51           N  
ATOM     50  CA  GLY A   9      75.600 -12.383 -12.847  1.00 27.51           C  
ATOM     51  C   GLY A   9      75.746 -13.590 -11.940  1.00 27.51           C  
ATOM     52  O   GLY A   9      76.062 -13.450 -10.757  1.00 27.51           O  
ATOM     53  N   THR A  10      75.181 -14.785 -12.265  1.00 29.34           N  
ATOM     54  CA  THR A  10      75.670 -16.075 -12.739  1.00 29.34           C  
ATOM     55  C   THR A  10      75.774 -17.071 -11.587  1.00 29.34           C  
ATOM     56  CB  THR A  10      77.041 -15.935 -13.425  1.00 29.34           C  
ATOM     57  O   THR A  10      76.217 -16.717 -10.492  1.00 29.34           O  
ATOM     58  CG2 THR A  10      77.062 -16.663 -14.765  1.00 29.34           C  
ATOM     59  OG1 THR A  10      77.319 -14.547 -13.644  1.00 29.34           O  
ATOM     60  N   SER A  11      75.100 -18.273 -11.606  1.00 28.21           N  
ATOM     61  CA  SER A  11      75.587 -19.647 -11.672  1.00 28.21           C  
ATOM     62  C   SER A  11      75.086 -20.469 -10.490  1.00 28.21           C  
ATOM     63  CB  SER A  11      77.116 -19.673 -11.711  1.00 28.21           C  
ATOM     64  O   SER A  11      75.078 -19.992  -9.354  1.00 28.21           O  
ATOM     65  OG  SER A  11      77.658 -19.077 -10.545  1.00 28.21           O  
ATOM     66  N   ALA A  12      74.266 -21.483 -10.713  1.00 27.72           N  
ATOM     67  CA  ALA A  12      74.281 -22.944 -10.723  1.00 27.72           C  
ATOM     68  C   ALA A  12      75.127 -23.492  -9.578  1.00 27.72           C  
ATOM     69  CB  ALA A  12      74.804 -23.461 -12.061  1.00 27.72           C  
ATOM     70  O   ALA A  12      76.225 -22.996  -9.315  1.00 27.72           O  
ATOM     71  N   SER A  13      74.576 -24.313  -8.684  1.00 30.03           N  
ATOM     72  CA  SER A  13      74.556 -25.717  -8.286  1.00 30.03           C  
ATOM     73  C   SER A  13      75.438 -25.958  -7.065  1.00 30.03           C  
ATOM     74  CB  SER A  13      75.015 -26.608  -9.441  1.00 30.03           C  
ATOM     75  O   SER A  13      76.524 -25.386  -6.955  1.00 30.03           O  
ATOM     76  OG  SER A  13      76.186 -26.087 -10.044  1.00 30.03           O  
ATOM     77  N   SER A  14      74.897 -26.673  -6.020  1.00 31.87           N  
ATOM     78  CA  SER A  14      75.105 -28.062  -5.626  1.00 31.87           C  
ATOM     79  C   SER A  14      75.095 -28.214  -4.108  1.00 31.87           C  
ATOM     80  CB  SER A  14      76.426 -28.588  -6.190  1.00 31.87           C  
ATOM     81  O   SER A  14      75.700 -27.412  -3.395  1.00 31.87           O  
ATOM     82  OG  SER A  14      76.554 -28.256  -7.562  1.00 31.87           O  
ATOM     83  N   SER A  15      74.253 -29.183  -3.638  1.00 32.52           N  
ATOM     84  CA  SER A  15      74.314 -30.605  -3.317  1.00 32.52           C  
ATOM     85  C   SER A  15      74.466 -30.827  -1.816  1.00 32.52           C  
ATOM     86  CB  SER A  15      75.472 -31.274  -4.059  1.00 32.52           C  
ATOM     87  O   SER A  15      75.222 -30.115  -1.152  1.00 32.52           O  
ATOM     88  OG  SER A  15      75.645 -30.699  -5.343  1.00 32.52           O  
ATOM     89  N   ALA A  16      73.608 -31.774  -1.269  1.00 32.16           N  
ATOM     90  CA  ALA A  16      73.801 -33.201  -1.025  1.00 32.16           C  
ATOM     91  C   ALA A  16      73.667 -33.526   0.460  1.00 32.16           C  
ATOM     92  CB  ALA A  16      75.164 -33.651  -1.545  1.00 32.16           C  
ATOM     93  O   ALA A  16      74.216 -32.819   1.309  1.00 32.16           O  
ATOM     94  N   VAL A  17      72.803 -34.567   0.606  1.00 29.04           N  
ATOM     95  CA  VAL A  17      73.142 -35.852   1.207  1.00 29.04           C  
ATOM     96  C   VAL A  17      72.055 -36.876   0.886  1.00 29.04           C  
ATOM     97  CB  VAL A  17      73.326 -35.733   2.737  1.00 29.04           C  
ATOM     98  O   VAL A  17      70.870 -36.624   1.114  1.00 29.04           O  
ATOM     99  CG1 VAL A  17      73.824 -37.052   3.326  1.00 29.04           C  
ATOM    100  CG2 VAL A  17      74.292 -34.597   3.070  1.00 29.04           C  
ATOM    101  N   ALA A  18      72.307 -37.990   0.075  1.00 33.61           N  
ATOM    102  CA  ALA A  18      72.677 -39.357  -0.282  1.00 33.61           C  
ATOM    103  C   ALA A  18      71.748 -40.368   0.383  1.00 33.61           C  
ATOM    104  CB  ALA A  18      74.127 -39.634   0.108  1.00 33.61           C  
ATOM    105  O   ALA A  18      71.431 -40.243   1.569  1.00 33.61           O  
ATOM    106  N   MET A  19      71.256 -41.434  -0.426  1.00 31.62           N  
ATOM    107  CA  MET A  19      71.686 -42.800  -0.710  1.00 31.62           C  
ATOM    108  C   MET A  19      70.484 -43.717  -0.913  1.00 31.62           C  
ATOM    109  CB  MET A  19      72.566 -43.334   0.421  1.00 31.62           C  
ATOM    110  O   MET A  19      69.547 -43.706  -0.113  1.00 31.62           O  
ATOM    111  CG  MET A  19      73.974 -42.762   0.425  1.00 31.62           C  
ATOM    112  SD  MET A  19      75.184 -43.878   1.237  1.00 31.62           S  
ATOM    113  CE  MET A  19      76.675 -43.484   0.281  1.00 31.62           C  
ATOM    114  N   SER A  20      70.398 -44.470  -2.081  1.00 30.65           N  
ATOM    115  CA  SER A  20      70.712 -45.749  -2.709  1.00 30.65           C  
ATOM    116  C   SER A  20      69.448 -46.560  -2.973  1.00 30.65           C  
ATOM    117  CB  SER A  20      71.672 -46.555  -1.833  1.00 30.65           C  
ATOM    118  O   SER A  20      68.565 -46.639  -2.116  1.00 30.65           O  
ATOM    119  OG  SER A  20      72.895 -45.861  -1.657  1.00 30.65           O  
ATOM    120  N   ALA A  21      69.219 -47.076  -4.277  1.00 30.75           N  
ATOM    121  CA  ALA A  21      69.397 -48.366  -4.939  1.00 30.75           C  
ATOM    122  C   ALA A  21      68.072 -48.889  -5.486  1.00 30.75           C  
ATOM    123  CB  ALA A  21      70.009 -49.379  -3.976  1.00 30.75           C  
ATOM    124  O   ALA A  21      67.056 -48.875  -4.788  1.00 30.75           O  
ATOM    125  N   SER A  22      67.900 -49.173  -6.855  1.00 30.26           N  
ATOM    126  CA  SER A  22      67.808 -50.100  -7.977  1.00 30.26           C  
ATOM    127  C   SER A  22      66.734 -51.156  -7.736  1.00 30.26           C  
ATOM    128  CB  SER A  22      69.156 -50.780  -8.224  1.00 30.26           C  
ATOM    129  O   SER A  22      66.604 -51.674  -6.625  1.00 30.26           O  
ATOM    130  OG  SER A  22      69.985 -50.684  -7.078  1.00 30.26           O  
ATOM    131  N   GLY A  23      65.808 -51.404  -8.742  1.00 26.78           N  
ATOM    132  CA  GLY A  23      65.560 -52.574  -9.569  1.00 26.78           C  
ATOM    133  C   GLY A  23      64.098 -52.977  -9.610  1.00 26.78           C  
ATOM    134  O   GLY A  23      63.437 -53.042  -8.571  1.00 26.78           O  
ATOM    135  N   GLN A  24      63.391 -52.909 -10.808  1.00 25.93           N  
ATOM    136  CA  GLN A  24      62.393 -53.602 -11.617  1.00 25.93           C  
ATOM    137  C   GLN A  24      61.836 -54.817 -10.881  1.00 25.93           C  
ATOM    138  CB  GLN A  24      62.991 -54.029 -12.958  1.00 25.93           C  
ATOM    139  O   GLN A  24      62.561 -55.491 -10.147  1.00 25.93           O  
ATOM    140  CG  GLN A  24      62.971 -52.935 -14.017  1.00 25.93           C  
ATOM    141  CD  GLN A  24      62.722 -53.475 -15.413  1.00 25.93           C  
ATOM    142  NE2 GLN A  24      62.150 -52.643 -16.277  1.00 25.93           N  
ATOM    143  OE1 GLN A  24      63.042 -54.629 -15.713  1.00 25.93           O  
ATOM    144  N   PRO A  25      60.757 -55.484 -11.433  1.00 49.65           N  
ATOM    145  CA  PRO A  25      59.674 -55.592 -12.412  1.00 49.65           C  
ATOM    146  C   PRO A  25      58.493 -56.411 -11.897  1.00 49.65           C  
ATOM    147  CB  PRO A  25      60.342 -56.286 -13.602  1.00 49.65           C  
ATOM    148  O   PRO A  25      58.502 -56.861 -10.748  1.00 49.65           O  
ATOM    149  CG  PRO A  25      61.331 -57.225 -12.990  1.00 49.65           C  
ATOM    150  CD  PRO A  25      61.359 -56.989 -11.507  1.00 49.65           C  
ATOM    151  N   GLU A  26      57.225 -56.205 -12.436  1.00 28.56           N  
ATOM    152  CA  GLU A  26      56.157 -56.880 -13.166  1.00 28.56           C  
ATOM    153  C   GLU A  26      56.050 -58.347 -12.758  1.00 28.56           C  
ATOM    154  CB  GLU A  26      56.384 -56.769 -14.676  1.00 28.56           C  
ATOM    155  O   GLU A  26      57.066 -59.027 -12.598  1.00 28.56           O  
ATOM    156  CG  GLU A  26      55.559 -55.679 -15.343  1.00 28.56           C  
ATOM    157  CD  GLU A  26      55.177 -56.008 -16.777  1.00 28.56           C  
ATOM    158  OE1 GLU A  26      54.128 -55.517 -17.254  1.00 28.56           O  
ATOM    159  OE2 GLU A  26      55.931 -56.764 -17.429  1.00 28.56           O  
ATOM    160  N   GLN A  27      54.801 -58.923 -12.615  1.00 30.45           N  
ATOM    161  CA  GLN A  27      54.011 -59.904 -13.353  1.00 30.45           C  
ATOM    162  C   GLN A  27      53.024 -60.618 -12.434  1.00 30.45           C  
ATOM    163  CB  GLN A  27      54.923 -60.923 -14.037  1.00 30.45           C  
ATOM    164  O   GLN A  27      53.382 -61.029 -11.329  1.00 30.45           O  
ATOM    165  CG  GLN A  27      55.378 -60.505 -15.428  1.00 30.45           C  
ATOM    166  CD  GLN A  27      55.962 -61.656 -16.226  1.00 30.45           C  
ATOM    167  NE2 GLN A  27      56.612 -61.336 -17.339  1.00 30.45           N  
ATOM    168  OE1 GLN A  27      55.831 -62.823 -15.843  1.00 30.45           O  
ATOM    169  N   THR A  28      51.731 -60.879 -12.887  1.00 28.85           N  
ATOM    170  CA  THR A  28      50.902 -61.843 -13.602  1.00 28.85           C  
ATOM    171  C   THR A  28      50.047 -62.648 -12.628  1.00 28.85           C  
ATOM    172  CB  THR A  28      51.762 -62.802 -14.446  1.00 28.85           C  
ATOM    173  O   THR A  28      50.512 -63.026 -11.550  1.00 28.85           O  
ATOM    174  CG2 THR A  28      52.583 -62.037 -15.480  1.00 28.85           C  
ATOM    175  OG1 THR A  28      52.652 -63.522 -13.584  1.00 28.85           O  
ATOM    176  N   THR A  29      48.762 -62.882 -12.949  1.00 30.88           N  
ATOM    177  CA  THR A  29      47.782 -63.737 -13.610  1.00 30.88           C  
ATOM    178  C   THR A  29      47.001 -64.556 -12.587  1.00 30.88           C  
ATOM    179  CB  THR A  29      48.458 -64.683 -14.621  1.00 30.88           C  
ATOM    180  O   THR A  29      47.572 -65.048 -11.611  1.00 30.88           O  
ATOM    181  CG2 THR A  29      49.108 -63.901 -15.757  1.00 30.88           C  
ATOM    182  OG1 THR A  29      49.463 -65.452 -13.948  1.00 30.88           O  
ATOM    183  N   SER A  30      45.697 -64.733 -12.798  1.00 31.77           N  
ATOM    184  CA  SER A  30      44.671 -65.566 -13.416  1.00 31.77           C  
ATOM    185  C   SER A  30      43.817 -66.263 -12.362  1.00 31.77           C  
ATOM    186  CB  SER A  30      45.308 -66.606 -14.338  1.00 31.77           C  
ATOM    187  O   SER A  30      44.336 -66.740 -11.351  1.00 31.77           O  
ATOM    188  OG  SER A  30      46.252 -67.393 -13.632  1.00 31.77           O  
ATOM    189  N   SER A  31      42.492 -66.406 -12.549  1.00 30.29           N  
ATOM    190  CA  SER A  31      41.345 -67.139 -13.077  1.00 30.29           C  
ATOM    191  C   SER A  31      40.631 -67.916 -11.976  1.00 30.29           C  
ATOM    192  CB  SER A  31      41.784 -68.096 -14.185  1.00 30.29           C  
ATOM    193  O   SER A  31      41.276 -68.508 -11.108  1.00 30.29           O  
ATOM    194  OG  SER A  31      42.403 -67.388 -15.246  1.00 30.29           O  
ATOM    195  N   SER A  32      39.228 -68.017 -12.007  1.00 31.47           N  
ATOM    196  CA  SER A  32      38.174 -68.956 -12.378  1.00 31.47           C  
ATOM    197  C   SER A  32      36.946 -68.787 -11.489  1.00 31.47           C  
ATOM    198  CB  SER A  32      38.683 -70.395 -12.291  1.00 31.47           C  
ATOM    199  O   SER A  32      37.072 -68.596 -10.278  1.00 31.47           O  
ATOM    200  OG  SER A  32      39.153 -70.685 -10.986  1.00 31.47           O  
ATOM    201  N   ARG A  33      35.633 -68.847 -12.090  1.00 31.09           N  
ATOM    202  CA  ARG A  33      34.432 -69.574 -12.491  1.00 31.09           C  
ATOM    203  C   ARG A  33      33.336 -69.445 -11.438  1.00 31.09           C  
ATOM    204  CB  ARG A  33      34.753 -71.050 -12.735  1.00 31.09           C  
ATOM    205  O   ARG A  33      33.596 -69.596 -10.243  1.00 31.09           O  
ATOM    206  CG  ARG A  33      35.206 -71.355 -14.154  1.00 31.09           C  
ATOM    207  CD  ARG A  33      35.359 -72.852 -14.387  1.00 31.09           C  
ATOM    208  NE  ARG A  33      35.749 -73.146 -15.763  1.00 31.09           N  
ATOM    209  NH1 ARG A  33      35.667 -75.441 -15.514  1.00 31.09           N  
ATOM    210  NH2 ARG A  33      36.247 -74.522 -17.533  1.00 31.09           N  
ATOM    211  CZ  ARG A  33      35.887 -74.369 -16.267  1.00 31.09           C  
ATOM    212  N   GLN A  34      31.974 -69.168 -11.821  1.00 30.39           N  
ATOM    213  CA  GLN A  34      30.625 -69.667 -12.067  1.00 30.39           C  
ATOM    214  C   GLN A  34      29.612 -68.990 -11.148  1.00 30.39           C  
ATOM    215  CB  GLN A  34      30.571 -71.185 -11.880  1.00 30.39           C  
ATOM    216  O   GLN A  34      29.845 -68.865  -9.944  1.00 30.39           O  
ATOM    217  CG  GLN A  34      30.609 -71.967 -13.185  1.00 30.39           C  
ATOM    218  CD  GLN A  34      30.560 -73.468 -12.972  1.00 30.39           C  
ATOM    219  NE2 GLN A  34      30.572 -74.223 -14.065  1.00 30.39           N  
ATOM    220  OE1 GLN A  34      30.511 -73.945 -11.834  1.00 30.39           O  
ATOM    221  N   ALA A  35      28.393 -68.478 -11.718  1.00 29.98           N  
ATOM    222  CA  ALA A  35      26.960 -68.643 -11.947  1.00 29.98           C  
ATOM    223  C   ALA A  35      26.158 -67.596 -11.178  1.00 29.98           C  
ATOM    224  CB  ALA A  35      26.515 -70.048 -11.548  1.00 29.98           C  
ATOM    225  O   ALA A  35      26.415 -67.352  -9.997  1.00 29.98           O  
ATOM    226  N   ALA A  36      25.269 -66.850 -11.844  1.00 34.72           N  
ATOM    227  CA  ALA A  36      24.005 -66.283 -12.307  1.00 34.72           C  
ATOM    228  C   ALA A  36      23.262 -65.594 -11.165  1.00 34.72           C  
ATOM    229  CB  ALA A  36      23.131 -67.369 -12.928  1.00 34.72           C  
ATOM    230  O   ALA A  36      23.178 -66.131 -10.058  1.00 34.72           O  
ATOM    231  N   GLN A  37      22.661 -64.346 -11.404  1.00 33.53           N  
ATOM    232  CA  GLN A  37      21.592 -63.460 -11.854  1.00 33.53           C  
ATOM    233  C   GLN A  37      20.707 -63.029 -10.688  1.00 33.53           C  
ATOM    234  CB  GLN A  37      20.747 -64.143 -12.931  1.00 33.53           C  
ATOM    235  O   GLN A  37      20.327 -63.852  -9.853  1.00 33.53           O  
ATOM    236  CG  GLN A  37      21.225 -63.873 -14.351  1.00 33.53           C  
ATOM    237  CD  GLN A  37      20.373 -64.565 -15.399  1.00 33.53           C  
ATOM    238  NE2 GLN A  37      20.893 -64.659 -16.618  1.00 33.53           N  
ATOM    239  OE1 GLN A  37      19.257 -65.011 -15.114  1.00 33.53           O  
ATOM    240  N   THR A  38      20.363 -61.732 -10.744  1.00 28.09           N  
ATOM    241  CA  THR A  38      19.244 -60.901 -11.173  1.00 28.09           C  
ATOM    242  C   THR A  38      19.442 -59.455 -10.727  1.00 28.09           C  
ATOM    243  CB  THR A  38      17.909 -61.433 -10.620  1.00 28.09           C  
ATOM    244  O   THR A  38      19.893 -59.201  -9.609  1.00 28.09           O  
ATOM    245  CG2 THR A  38      17.403 -62.613 -11.445  1.00 28.09           C  
ATOM    246  OG1 THR A  38      18.095 -61.857  -9.264  1.00 28.09           O  
ATOM    247  N   SER A  39      19.217 -58.536 -11.705  1.00 29.30           N  
ATOM    248  CA  SER A  39      18.428 -57.509 -12.377  1.00 29.30           C  
ATOM    249  C   SER A  39      18.795 -56.115 -11.879  1.00 29.30           C  
ATOM    250  CB  SER A  39      16.934 -57.757 -12.167  1.00 29.30           C  
ATOM    251  O   SER A  39      18.981 -55.908 -10.678  1.00 29.30           O  
ATOM    252  OG  SER A  39      16.640 -57.923 -10.790  1.00 29.30           O  
ATOM    253  N   ASN A  40      19.100 -55.278 -12.790  1.00 27.46           N  
ATOM    254  CA  ASN A  40      18.666 -53.909 -13.048  1.00 27.46           C  
ATOM    255  C   ASN A  40      19.578 -53.211 -14.053  1.00 27.46           C  
ATOM    256  CB  ASN A  40      18.603 -53.111 -11.745  1.00 27.46           C  
ATOM    257  O   ASN A  40      20.800 -53.359 -13.995  1.00 27.46           O  
ATOM    258  CG  ASN A  40      17.182 -52.879 -11.269  1.00 27.46           C  
ATOM    259  ND2 ASN A  40      17.033 -52.109 -10.198  1.00 27.46           N  
ATOM    260  OD1 ASN A  40      16.226 -53.388 -11.860  1.00 27.46           O  
ATOM    261  N   SER A  41      19.004 -52.615 -15.104  1.00 33.44           N  
ATOM    262  CA  SER A  41      18.870 -51.374 -15.860  1.00 33.44           C  
ATOM    263  C   SER A  41      20.209 -50.654 -15.983  1.00 33.44           C  
ATOM    264  CB  SER A  41      17.845 -50.451 -15.199  1.00 33.44           C  
ATOM    265  O   SER A  41      20.994 -50.625 -15.033  1.00 33.44           O  
ATOM    266  OG  SER A  41      18.105 -50.322 -13.811  1.00 33.44           O  
ATOM    267  N   ASN A  42      20.594 -50.338 -17.171  1.00 29.03           N  
ATOM    268  CA  ASN A  42      21.298 -49.103 -17.500  1.00 29.03           C  
ATOM    269  C   ASN A  42      21.001 -48.652 -18.927  1.00 29.03           C  
ATOM    270  CB  ASN A  42      22.806 -49.274 -17.300  1.00 29.03           C  
ATOM    271  O   ASN A  42      21.042 -49.458 -19.859  1.00 29.03           O  
ATOM    272  CG  ASN A  42      23.263 -48.851 -15.918  1.00 29.03           C  
ATOM    273  ND2 ASN A  42      24.538 -49.075 -15.621  1.00 29.03           N  
ATOM    274  OD1 ASN A  42      22.477 -48.327 -15.124  1.00 29.03           O  
ATOM    275  N   ALA A  43      20.656 -47.378 -19.061  1.00 31.39           N  
ATOM    276  CA  ALA A  43      21.109 -46.025 -19.375  1.00 31.39           C  
ATOM    277  C   ALA A  43      22.090 -46.034 -20.544  1.00 31.39           C  
ATOM    278  CB  ALA A  43      21.752 -45.381 -18.149  1.00 31.39           C  
ATOM    279  O   ALA A  43      22.980 -46.885 -20.610  1.00 31.39           O  
ATOM    280  N   SER A  44      21.976 -45.117 -21.432  1.00 30.96           N  
ATOM    281  CA  SER A  44      22.606 -43.831 -21.711  1.00 30.96           C  
ATOM    282  C   SER A  44      23.169 -43.787 -23.127  1.00 30.96           C  
ATOM    283  CB  SER A  44      23.719 -43.548 -20.702  1.00 30.96           C  
ATOM    284  O   SER A  44      23.754 -44.764 -23.599  1.00 30.96           O  
ATOM    285  OG  SER A  44      24.560 -44.680 -20.550  1.00 30.96           O  
ATOM    286  N   ASN A  45      23.010 -42.678 -23.759  1.00 30.58           N  
ATOM    287  CA  ASN A  45      23.550 -41.383 -24.159  1.00 30.58           C  
ATOM    288  C   ASN A  45      24.365 -41.489 -25.445  1.00 30.58           C  
ATOM    289  CB  ASN A  45      24.404 -40.789 -23.037  1.00 30.58           C  
ATOM    290  O   ASN A  45      25.195 -42.389 -25.587  1.00 30.58           O  
ATOM    291  CG  ASN A  45      23.656 -39.756 -22.218  1.00 30.58           C  
ATOM    292  ND2 ASN A  45      24.313 -39.217 -21.198  1.00 30.58           N  
ATOM    293  OD1 ASN A  45      22.495 -39.445 -22.499  1.00 30.58           O  
ATOM    294  N   SER A  46      24.206 -40.478 -26.304  1.00 29.32           N  
ATOM    295  CA  SER A  46      24.918 -39.342 -26.881  1.00 29.32           C  
ATOM    296  C   SER A  46      24.891 -39.390 -28.405  1.00 29.32           C  
ATOM    297  CB  SER A  46      26.365 -39.310 -26.389  1.00 29.32           C  
ATOM    298  O   SER A  46      24.999 -40.464 -29.000  1.00 29.32           O  
ATOM    299  OG  SER A  46      27.078 -40.446 -26.847  1.00 29.32           O  
ATOM    300  N   ALA A  47      24.540 -38.230 -29.049  1.00 27.64           N  
ATOM    301  CA  ALA A  47      25.090 -37.094 -29.783  1.00 27.64           C  
ATOM    302  C   ALA A  47      25.181 -37.397 -31.276  1.00 27.64           C  
ATOM    303  CB  ALA A  47      26.466 -36.722 -29.234  1.00 27.64           C  
ATOM    304  O   ALA A  47      25.719 -38.432 -31.674  1.00 27.64           O  
ATOM    305  N   SER A  48      24.586 -36.542 -32.163  1.00 27.32           N  
ATOM    306  CA  SER A  48      24.417 -35.749 -33.376  1.00 27.32           C  
ATOM    307  C   SER A  48      25.184 -36.357 -34.546  1.00 27.32           C  
ATOM    308  CB  SER A  48      24.882 -34.310 -33.145  1.00 27.32           C  
ATOM    309  O   SER A  48      26.218 -36.999 -34.350  1.00 27.32           O  
ATOM    310  OG  SER A  48      24.362 -33.803 -31.928  1.00 27.32           O  
ATOM    311  N   PRO A  49      25.040 -35.850 -35.897  1.00 40.24           N  
ATOM    312  CA  PRO A  49      24.742 -34.767 -36.837  1.00 40.24           C  
ATOM    313  C   PRO A  49      24.411 -35.276 -38.238  1.00 40.24           C  
ATOM    314  CB  PRO A  49      26.032 -33.943 -36.846  1.00 40.24           C  
ATOM    315  O   PRO A  49      24.502 -36.478 -38.500  1.00 40.24           O  
ATOM    316  CG  PRO A  49      27.127 -34.946 -36.679  1.00 40.24           C  
ATOM    317  CD  PRO A  49      26.508 -36.291 -36.429  1.00 40.24           C  
ATOM    318  N   SER A  50      23.611 -34.498 -39.183  1.00 26.61           N  
ATOM    319  CA  SER A  50      23.911 -33.935 -40.495  1.00 26.61           C  
ATOM    320  C   SER A  50      23.113 -34.631 -41.592  1.00 26.61           C  
ATOM    321  CB  SER A  50      25.407 -34.042 -40.795  1.00 26.61           C  
ATOM    322  O   SER A  50      22.934 -35.851 -41.557  1.00 26.61           O  
ATOM    323  OG  SER A  50      25.824 -35.396 -40.796  1.00 26.61           O  
ATOM    324  N   GLU A  51      22.424 -33.817 -42.471  1.00 27.08           N  
ATOM    325  CA  GLU A  51      22.280 -33.381 -43.857  1.00 27.08           C  
ATOM    326  C   GLU A  51      22.199 -34.574 -44.805  1.00 27.08           C  
ATOM    327  CB  GLU A  51      23.443 -32.469 -44.257  1.00 27.08           C  
ATOM    328  O   GLU A  51      22.966 -35.530 -44.675  1.00 27.08           O  
ATOM    329  CG  GLU A  51      23.207 -30.999 -43.941  1.00 27.08           C  
ATOM    330  CD  GLU A  51      24.312 -30.090 -44.458  1.00 27.08           C  
ATOM    331  OE1 GLU A  51      24.163 -28.849 -44.380  1.00 27.08           O  
ATOM    332  OE2 GLU A  51      25.333 -30.623 -44.946  1.00 27.08           O  
ATOM    333  N   SER A  52      21.196 -34.644 -45.721  1.00 25.96           N  
ATOM    334  CA  SER A  52      21.168 -34.821 -47.169  1.00 25.96           C  
ATOM    335  C   SER A  52      19.847 -35.430 -47.626  1.00 25.96           C  
ATOM    336  CB  SER A  52      22.331 -35.704 -47.624  1.00 25.96           C  
ATOM    337  O   SER A  52      19.326 -36.347 -46.988  1.00 25.96           O  
ATOM    338  OG  SER A  52      22.288 -36.965 -46.978  1.00 25.96           O  
ATOM    339  N   ARG A  53      19.149 -34.711 -48.505  1.00 27.20           N  
ATOM    340  CA  ARG A  53      18.709 -34.703 -49.897  1.00 27.20           C  
ATOM    341  C   ARG A  53      18.392 -36.115 -50.379  1.00 27.20           C  
ATOM    342  CB  ARG A  53      19.775 -34.070 -50.794  1.00 27.20           C  
ATOM    343  O   ARG A  53      19.144 -37.053 -50.105  1.00 27.20           O  
ATOM    344  CG  ARG A  53      19.850 -32.555 -50.686  1.00 27.20           C  
ATOM    345  CD  ARG A  53      20.843 -31.968 -51.679  1.00 27.20           C  
ATOM    346  NE  ARG A  53      20.834 -30.508 -51.650  1.00 27.20           N  
ATOM    347  NH1 ARG A  53      21.066 -30.255 -53.935  1.00 27.20           N  
ATOM    348  NH2 ARG A  53      20.921 -28.410 -52.582  1.00 27.20           N  
ATOM    349  CZ  ARG A  53      20.940 -29.728 -52.722  1.00 27.20           C  
ATOM    350  N   THR A  54      17.152 -36.341 -50.868  1.00 27.50           N  
ATOM    351  CA  THR A  54      16.749 -36.936 -52.137  1.00 27.50           C  
ATOM    352  C   THR A  54      15.229 -37.031 -52.231  1.00 27.50           C  
ATOM    353  CB  THR A  54      17.366 -38.335 -52.319  1.00 27.50           C  
ATOM    354  O   THR A  54      14.564 -37.397 -51.259  1.00 27.50           O  
ATOM    355  CG2 THR A  54      18.889 -38.263 -52.363  1.00 27.50           C  
ATOM    356  OG1 THR A  54      16.969 -39.172 -51.226  1.00 27.50           O  
ATOM    357  N   SER A  55      14.602 -36.331 -53.181  1.00 27.11           N  
ATOM    358  CA  SER A  55      13.885 -36.325 -54.452  1.00 27.11           C  
ATOM    359  C   SER A  55      13.222 -37.672 -54.718  1.00 27.11           C  
ATOM    360  CB  SER A  55      14.831 -35.977 -55.601  1.00 27.11           C  
ATOM    361  O   SER A  55      13.793 -38.722 -54.415  1.00 27.11           O  
ATOM    362  OG  SER A  55      15.931 -36.870 -55.635  1.00 27.11           O  
ATOM    363  N   SER A  56      11.917 -37.641 -55.070  1.00 28.13           N  
ATOM    364  CA  SER A  56      11.204 -37.792 -56.334  1.00 28.13           C  
ATOM    365  C   SER A  56      10.020 -38.743 -56.191  1.00 28.13           C  
ATOM    366  CB  SER A  56      12.148 -38.302 -57.424  1.00 28.13           C  
ATOM    367  O   SER A  56      10.122 -39.774 -55.523  1.00 28.13           O  
ATOM    368  OG  SER A  56      12.663 -39.579 -57.087  1.00 28.13           O  
ATOM    369  N   SER A  57       8.863 -38.251 -56.599  1.00 26.95           N  
ATOM    370  CA  SER A  57       8.120 -38.481 -57.834  1.00 26.95           C  
ATOM    371  C   SER A  57       6.678 -38.886 -57.544  1.00 26.95           C  
ATOM    372  CB  SER A  57       8.801 -39.561 -58.676  1.00 26.95           C  
ATOM    373  O   SER A  57       6.423 -39.705 -56.659  1.00 26.95           O  
ATOM    374  OG  SER A  57       8.904 -40.774 -57.952  1.00 26.95           O  
ATOM    375  N   GLY A  58       5.782 -38.061 -58.041  1.00 25.36           N  
ATOM    376  CA  GLY A  58       4.922 -38.361 -59.175  1.00 25.36           C  
ATOM    377  C   GLY A  58       3.452 -38.114 -58.891  1.00 25.36           C  
ATOM    378  O   GLY A  58       2.954 -38.465 -57.819  1.00 25.36           O  
ATOM    379  N   SER A  59       2.872 -37.134 -59.611  1.00 27.28           N  
ATOM    380  CA  SER A  59       1.953 -37.283 -60.735  1.00 27.28           C  
ATOM    381  C   SER A  59       0.600 -36.649 -60.432  1.00 27.28           C  
ATOM    382  CB  SER A  59       1.767 -38.761 -61.083  1.00 27.28           C  
ATOM    383  O   SER A  59       0.062 -36.817 -59.335  1.00 27.28           O  
ATOM    384  OG  SER A  59       2.097 -39.583 -59.977  1.00 27.28           O  
ATOM    385  N   GLN A  60       0.254 -35.592 -61.182  1.00 26.55           N  
ATOM    386  CA  GLN A  60      -0.690 -35.303 -62.257  1.00 26.55           C  
ATOM    387  C   GLN A  60      -2.131 -35.415 -61.768  1.00 26.55           C  
ATOM    388  CB  GLN A  60      -0.461 -36.245 -63.440  1.00 26.55           C  
ATOM    389  O   GLN A  60      -2.480 -36.361 -61.060  1.00 26.55           O  
ATOM    390  CG  GLN A  60       0.602 -35.760 -64.415  1.00 26.55           C  
ATOM    391  CD  GLN A  60       0.748 -36.666 -65.624  1.00 26.55           C  
ATOM    392  NE2 GLN A  60       1.389 -36.159 -66.671  1.00 26.55           N  
ATOM    393  OE1 GLN A  60       0.287 -37.812 -65.615  1.00 26.55           O  
ATOM    394  N   THR A  61      -2.915 -34.316 -61.824  1.00 28.77           N  
ATOM    395  CA  THR A  61      -4.077 -34.118 -62.684  1.00 28.77           C  
ATOM    396  C   THR A  61      -5.068 -33.153 -62.040  1.00 28.77           C  
ATOM    397  CB  THR A  61      -4.781 -35.454 -62.987  1.00 28.77           C  
ATOM    398  O   THR A  61      -5.311 -33.217 -60.833  1.00 28.77           O  
ATOM    399  CG2 THR A  61      -3.846 -36.416 -63.713  1.00 28.77           C  
ATOM    400  OG1 THR A  61      -5.205 -36.054 -61.757  1.00 28.77           O  
ATOM    401  N   ASN A  62      -5.309 -31.990 -62.681  1.00 27.49           N  
ATOM    402  CA  ASN A  62      -6.305 -31.265 -63.463  1.00 27.49           C  
ATOM    403  C   ASN A  62      -7.709 -31.451 -62.895  1.00 27.49           C  
ATOM    404  CB  ASN A  62      -6.262 -31.705 -64.928  1.00 27.49           C  
ATOM    405  O   ASN A  62      -8.111 -32.571 -62.577  1.00 27.49           O  
ATOM    406  CG  ASN A  62      -5.249 -30.926 -65.743  1.00 27.49           C  
ATOM    407  ND2 ASN A  62      -4.775 -31.524 -66.830  1.00 27.49           N  
ATOM    408  OD1 ASN A  62      -4.894 -29.796 -65.398  1.00 27.49           O  
ATOM    409  N   ASN A  63      -8.364 -30.369 -62.525  1.00 28.30           N  
ATOM    410  CA  ASN A  63      -9.648 -29.915 -63.048  1.00 28.30           C  
ATOM    411  C   ASN A  63     -10.433 -29.129 -62.002  1.00 28.30           C  
ATOM    412  CB  ASN A  63     -10.474 -31.102 -63.550  1.00 28.30           C  
ATOM    413  O   ASN A  63     -10.624 -29.599 -60.880  1.00 28.30           O  
ATOM    414  CG  ASN A  63     -10.507 -31.192 -65.063  1.00 28.30           C  
ATOM    415  ND2 ASN A  63     -11.195 -32.203 -65.581  1.00 28.30           N  
ATOM    416  OD1 ASN A  63      -9.920 -30.361 -65.760  1.00 28.30           O  
ATOM    417  N   ASP A  64     -10.607 -27.832 -62.237  1.00 27.41           N  
ATOM    418  CA  ASP A  64     -11.697 -27.032 -62.786  1.00 27.41           C  
ATOM    419  C   ASP A  64     -12.880 -26.980 -61.822  1.00 27.41           C  
ATOM    420  CB  ASP A  64     -12.145 -27.591 -64.139  1.00 27.41           C  
ATOM    421  O   ASP A  64     -13.327 -28.014 -61.324  1.00 27.41           O  
ATOM    422  CG  ASP A  64     -11.517 -26.867 -65.317  1.00 27.41           C  
ATOM    423  OD1 ASP A  64     -11.297 -25.639 -65.232  1.00 27.41           O  
ATOM    424  OD2 ASP A  64     -11.242 -27.529 -66.341  1.00 27.41           O  
ATOM    425  N   ARG A  65     -13.180 -25.819 -61.314  1.00 29.02           N  
ATOM    426  CA  ARG A  65     -14.423 -25.138 -61.663  1.00 29.02           C  
ATOM    427  C   ARG A  65     -15.074 -24.522 -60.429  1.00 29.02           C  
ATOM    428  CB  ARG A  65     -15.395 -26.106 -62.340  1.00 29.02           C  
ATOM    429  O   ARG A  65     -15.350 -25.220 -59.452  1.00 29.02           O  
ATOM    430  CG  ARG A  65     -15.424 -25.990 -63.856  1.00 29.02           C  
ATOM    431  CD  ARG A  65     -16.482 -26.896 -64.470  1.00 29.02           C  
ATOM    432  NE  ARG A  65     -16.528 -26.762 -65.924  1.00 29.02           N  
ATOM    433  NH1 ARG A  65     -18.287 -28.232 -66.211  1.00 29.02           N  
ATOM    434  NH2 ARG A  65     -17.338 -27.204 -68.027  1.00 29.02           N  
ATOM    435  CZ  ARG A  65     -17.384 -27.400 -66.717  1.00 29.02           C  
ATOM    436  N   GLN A  66     -14.896 -23.205 -60.314  1.00 29.35           N  
ATOM    437  CA  GLN A  66     -15.775 -22.085 -59.995  1.00 29.35           C  
ATOM    438  C   GLN A  66     -17.237 -22.446 -60.241  1.00 29.35           C  
ATOM    439  CB  GLN A  66     -15.394 -20.852 -60.815  1.00 29.35           C  
ATOM    440  O   GLN A  66     -17.546 -23.234 -61.138  1.00 29.35           O  
ATOM    441  CG  GLN A  66     -14.285 -20.017 -60.191  1.00 29.35           C  
ATOM    442  CD  GLN A  66     -14.117 -18.667 -60.863  1.00 29.35           C  
ATOM    443  NE2 GLN A  66     -13.302 -17.804 -60.265  1.00 29.35           N  
ATOM    444  OE1 GLN A  66     -14.713 -18.402 -61.911  1.00 29.35           O  
ATOM    445  N   PRO A  67     -18.133 -21.745 -59.584  1.00 37.37           N  
ATOM    446  CA  PRO A  67     -19.115 -21.000 -60.377  1.00 37.37           C  
ATOM    447  C   PRO A  67     -19.287 -19.560 -59.900  1.00 37.37           C  
ATOM    448  CB  PRO A  67     -20.406 -21.799 -60.180  1.00 37.37           C  
ATOM    449  O   PRO A  67     -19.054 -19.262 -58.726  1.00 37.37           O  
ATOM    450  CG  PRO A  67     -20.319 -22.328 -58.785  1.00 37.37           C  
ATOM    451  CD  PRO A  67     -18.971 -21.976 -58.224  1.00 37.37           C  
ATOM    452  N   THR A  68     -19.111 -18.580 -60.826  1.00 32.21           N  
ATOM    453  CA  THR A  68     -19.583 -17.312 -61.370  1.00 32.21           C  
ATOM    454  C   THR A  68     -21.090 -17.354 -61.609  1.00 32.21           C  
ATOM    455  CB  THR A  68     -18.862 -16.965 -62.685  1.00 32.21           C  
ATOM    456  O   THR A  68     -21.636 -18.394 -61.981  1.00 32.21           O  
ATOM    457  CG2 THR A  68     -17.380 -16.696 -62.445  1.00 32.21           C  
ATOM    458  OG1 THR A  68     -18.995 -18.059 -63.600  1.00 32.21           O  
ATOM    459  N   HIS A  69     -21.850 -16.266 -61.248  1.00 30.73           N  
ATOM    460  CA  HIS A  69     -22.398 -15.204 -62.085  1.00 30.73           C  
ATOM    461  C   HIS A  69     -23.678 -14.634 -61.484  1.00 30.73           C  
ATOM    462  CB  HIS A  69     -22.666 -15.722 -63.499  1.00 30.73           C  
ATOM    463  O   HIS A  69     -24.559 -15.386 -61.060  1.00 30.73           O  
ATOM    464  CG  HIS A  69     -21.708 -15.199 -64.521  1.00 30.73           C  
ATOM    465  CD2 HIS A  69     -20.548 -15.712 -64.997  1.00 30.73           C  
ATOM    466  ND1 HIS A  69     -21.899 -14.003 -65.178  1.00 30.73           N  
ATOM    467  CE1 HIS A  69     -20.896 -13.802 -66.016  1.00 30.73           C  
ATOM    468  NE2 HIS A  69     -20.063 -14.824 -65.925  1.00 30.73           N  
ATOM    469  N   ALA A  70     -23.747 -13.214 -61.430  1.00 27.47           N  
ATOM    470  CA  ALA A  70     -24.242 -12.281 -62.439  1.00 27.47           C  
ATOM    471  C   ALA A  70     -25.219 -11.281 -61.829  1.00 27.47           C  
ATOM    472  CB  ALA A  70     -24.908 -13.041 -63.584  1.00 27.47           C  
ATOM    473  O   ALA A  70     -26.144 -11.666 -61.109  1.00 27.47           O  
ATOM    474  N   ALA A  71     -24.950  -9.890 -62.044  1.00 27.51           N  
ATOM    475  CA  ALA A  71     -25.229  -8.931 -63.109  1.00 27.51           C  
ATOM    476  C   ALA A  71     -26.032  -7.745 -62.582  1.00 27.51           C  
ATOM    477  CB  ALA A  71     -25.978  -9.609 -64.254  1.00 27.51           C  
ATOM    478  O   ALA A  71     -26.987  -7.922 -61.823  1.00 27.51           O  
ATOM    479  N   MET A  72     -25.563  -6.433 -62.896  1.00 28.58           N  
ATOM    480  CA  MET A  72     -25.866  -5.436 -63.919  1.00 28.58           C  
ATOM    481  C   MET A  72     -26.085  -4.063 -63.292  1.00 28.58           C  
ATOM    482  CB  MET A  72     -27.101  -5.847 -64.722  1.00 28.58           C  
ATOM    483  O   MET A  72     -26.845  -3.928 -62.332  1.00 28.58           O  
ATOM    484  CG  MET A  72     -26.775  -6.470 -66.070  1.00 28.58           C  
ATOM    485  SD  MET A  72     -28.241  -6.575 -67.169  1.00 28.58           S  
ATOM    486  CE  MET A  72     -27.425  -6.622 -68.788  1.00 28.58           C  
ATOM    487  N   ALA A  73     -25.273  -2.979 -63.713  1.00 28.73           N  
ATOM    488  CA  ALA A  73     -25.380  -1.895 -64.685  1.00 28.73           C  
ATOM    489  C   ALA A  73     -25.161  -0.538 -64.021  1.00 28.73           C  
ATOM    490  CB  ALA A  73     -26.741  -1.932 -65.376  1.00 28.73           C  
ATOM    491  O   ALA A  73     -25.706  -0.270 -62.948  1.00 28.73           O  
ATOM    492  N   ALA A  74     -24.127   0.293 -64.426  1.00 29.13           N  
ATOM    493  CA  ALA A  74     -24.010   1.450 -65.308  1.00 29.13           C  
ATOM    494  C   ALA A  74     -23.520   2.676 -64.543  1.00 29.13           C  
ATOM    495  CB  ALA A  74     -25.350   1.746 -65.978  1.00 29.13           C  
ATOM    496  O   ALA A  74     -24.045   3.001 -63.476  1.00 29.13           O  
ATOM    497  N   GLN A  75     -22.329   3.230 -64.841  1.00 29.17           N  
ATOM    498  CA  GLN A  75     -21.694   4.241 -65.680  1.00 29.17           C  
ATOM    499  C   GLN A  75     -21.541   5.561 -64.930  1.00 29.17           C  
ATOM    500  CB  GLN A  75     -22.499   4.457 -66.963  1.00 29.17           C  
ATOM    501  O   GLN A  75     -22.489   6.041 -64.306  1.00 29.17           O  
ATOM    502  CG  GLN A  75     -22.022   3.614 -68.137  1.00 29.17           C  
ATOM    503  CD  GLN A  75     -22.875   3.800 -69.378  1.00 29.17           C  
ATOM    504  NE2 GLN A  75     -22.890   2.792 -70.244  1.00 29.17           N  
ATOM    505  OE1 GLN A  75     -23.516   4.840 -69.557  1.00 29.17           O  
ATOM    506  N   ARG A  76     -20.326   6.042 -64.698  1.00 28.01           N  
ATOM    507  CA  ARG A  76     -19.431   7.004 -65.333  1.00 28.01           C  
ATOM    508  C   ARG A  76     -19.270   8.252 -64.472  1.00 28.01           C  
ATOM    509  CB  ARG A  76     -19.951   7.388 -66.720  1.00 28.01           C  
ATOM    510  O   ARG A  76     -20.259   8.834 -64.021  1.00 28.01           O  
ATOM    511  CG  ARG A  76     -18.863   7.829 -67.685  1.00 28.01           C  
ATOM    512  CD  ARG A  76     -19.329   7.753 -69.133  1.00 28.01           C  
ATOM    513  NE  ARG A  76     -18.613   8.704 -69.979  1.00 28.01           N  
ATOM    514  NH1 ARG A  76     -19.506   7.925 -71.963  1.00 28.01           N  
ATOM    515  NH2 ARG A  76     -18.017   9.668 -71.977  1.00 28.01           N  
ATOM    516  CZ  ARG A  76     -18.714   8.764 -71.304  1.00 28.01           C  
ATOM    517  N   ALA A  77     -18.005   8.579 -64.034  1.00 28.21           N  
ATOM    518  CA  ALA A  77     -16.964   9.454 -64.568  1.00 28.21           C  
ATOM    519  C   ALA A  77     -16.173  10.114 -63.442  1.00 28.21           C  
ATOM    520  CB  ALA A  77     -17.577  10.516 -65.477  1.00 28.21           C  
ATOM    521  O   ALA A  77     -16.755  10.713 -62.534  1.00 28.21           O  
ATOM    522  N   LEU A  78     -14.974   9.716 -63.206  1.00 28.20           N  
ATOM    523  CA  LEU A  78     -13.561  10.024 -63.014  1.00 28.20           C  
ATOM    524  C   LEU A  78     -13.122  11.160 -63.932  1.00 28.20           C  
ATOM    525  CB  LEU A  78     -12.702   8.783 -63.272  1.00 28.20           C  
ATOM    526  O   LEU A  78     -13.407  11.139 -65.132  1.00 28.20           O  
ATOM    527  CG  LEU A  78     -12.770   7.680 -62.215  1.00 28.20           C  
ATOM    528  CD1 LEU A  78     -12.233   6.370 -62.781  1.00 28.20           C  
ATOM    529  CD2 LEU A  78     -11.994   8.087 -60.966  1.00 28.20           C  
ATOM    530  N   ARG A  79     -12.530  12.138 -63.347  1.00 25.41           N  
ATOM    531  CA  ARG A  79     -11.208  12.720 -63.141  1.00 25.41           C  
ATOM    532  C   ARG A  79     -11.172  14.173 -63.602  1.00 25.41           C  
ATOM    533  CB  ARG A  79     -10.142  11.909 -63.881  1.00 25.41           C  
ATOM    534  O   ARG A  79     -11.833  14.538 -64.576  1.00 25.41           O  
ATOM    535  CG  ARG A  79      -9.568  10.760 -63.067  1.00 25.41           C  
ATOM    536  CD  ARG A  79      -8.453  10.042 -63.815  1.00 25.41           C  
ATOM    537  NE  ARG A  79      -7.618   9.254 -62.912  1.00 25.41           N  
ATOM    538  NH1 ARG A  79      -5.673   9.541 -64.125  1.00 25.41           N  
ATOM    539  NH2 ARG A  79      -5.655   8.302 -62.196  1.00 25.41           N  
ATOM    540  CZ  ARG A  79      -6.317   9.035 -63.080  1.00 25.41           C  
ATOM    541  N   PRO A  80      -9.971  14.918 -63.424  1.00 42.62           N  
ATOM    542  CA  PRO A  80      -8.763  15.324 -62.702  1.00 42.62           C  
ATOM    543  C   PRO A  80      -8.406  16.792 -62.925  1.00 42.62           C  
ATOM    544  CB  PRO A  80      -7.682  14.406 -63.279  1.00 42.62           C  
ATOM    545  O   PRO A  80      -9.137  17.511 -63.611  1.00 42.62           O  
ATOM    546  CG  PRO A  80      -8.064  14.221 -64.712  1.00 42.62           C  
ATOM    547  CD  PRO A  80      -9.396  14.875 -64.939  1.00 42.62           C  
ATOM    548  N   SER A  81      -7.544  17.436 -62.026  1.00 26.61           N  
ATOM    549  CA  SER A  81      -6.204  18.002 -61.918  1.00 26.61           C  
ATOM    550  C   SER A  81      -6.240  19.525 -61.987  1.00 26.61           C  
ATOM    551  CB  SER A  81      -5.300  17.455 -63.024  1.00 26.61           C  
ATOM    552  O   SER A  81      -7.016  20.099 -62.753  1.00 26.61           O  
ATOM    553  OG  SER A  81      -3.953  17.395 -62.589  1.00 26.61           O  
ATOM    554  N   SER A  82      -5.404  20.280 -61.187  1.00 27.63           N  
ATOM    555  CA  SER A  82      -4.240  21.159 -61.222  1.00 27.63           C  
ATOM    556  C   SER A  82      -4.641  22.616 -61.016  1.00 27.63           C  
ATOM    557  CB  SER A  82      -3.495  21.010 -62.550  1.00 27.63           C  
ATOM    558  O   SER A  82      -5.669  23.061 -61.530  1.00 27.63           O  
ATOM    559  OG  SER A  82      -4.350  21.303 -63.642  1.00 27.63           O  
ATOM    560  N   ARG A  83      -3.969  23.362 -60.119  1.00 26.25           N  
ATOM    561  CA  ARG A  83      -3.004  24.454 -60.201  1.00 26.25           C  
ATOM    562  C   ARG A  83      -3.614  25.763 -59.710  1.00 26.25           C  
ATOM    563  CB  ARG A  83      -2.497  24.618 -61.636  1.00 26.25           C  
ATOM    564  O   ARG A  83      -4.767  26.070 -60.020  1.00 26.25           O  
ATOM    565  CG  ARG A  83      -1.143  23.975 -61.888  1.00 26.25           C  
ATOM    566  CD  ARG A  83      -0.691  24.158 -63.330  1.00 26.25           C  
ATOM    567  NE  ARG A  83       0.697  23.744 -63.517  1.00 26.25           N  
ATOM    568  NH1 ARG A  83       0.997  24.913 -65.487  1.00 26.25           N  
ATOM    569  NH2 ARG A  83       2.716  23.676 -64.609  1.00 26.25           N  
ATOM    570  CZ  ARG A  83       1.467  24.112 -64.537  1.00 26.25           C  
ATOM    571  N   SER A  84      -2.953  26.499 -58.783  1.00 26.50           N  
ATOM    572  CA  SER A  84      -2.269  27.774 -58.600  1.00 26.50           C  
ATOM    573  C   SER A  84      -3.248  28.941 -58.663  1.00 26.50           C  
ATOM    574  CB  SER A  84      -1.179  27.955 -59.658  1.00 26.50           C  
ATOM    575  O   SER A  84      -4.178  28.935 -59.473  1.00 26.50           O  
ATOM    576  OG  SER A  84      -1.733  27.923 -60.962  1.00 26.50           O  
ATOM    577  N   ALA A  85      -3.251  29.872 -57.713  1.00 25.45           N  
ATOM    578  CA  ALA A  85      -2.932  31.297 -57.694  1.00 25.45           C  
ATOM    579  C   ALA A  85      -4.099  32.113 -57.145  1.00 25.45           C  
ATOM    580  CB  ALA A  85      -2.563  31.779 -59.095  1.00 25.45           C  
ATOM    581  O   ALA A  85      -5.252  31.890 -57.521  1.00 25.45           O  
ATOM    582  N   SER A  86      -3.884  32.846 -56.133  1.00 26.47           N  
ATOM    583  CA  SER A  86      -3.827  34.232 -55.682  1.00 26.47           C  
ATOM    584  C   SER A  86      -5.002  35.039 -56.224  1.00 26.47           C  
ATOM    585  CB  SER A  86      -2.511  34.882 -56.110  1.00 26.47           C  
ATOM    586  O   SER A  86      -5.413  34.852 -57.372  1.00 26.47           O  
ATOM    587  OG  SER A  86      -2.534  35.202 -57.491  1.00 26.47           O  
ATOM    588  N   LEU A  87      -5.661  35.879 -55.396  1.00 28.88           N  
ATOM    589  CA  LEU A  87      -5.793  37.331 -55.347  1.00 28.88           C  
ATOM    590  C   LEU A  87      -7.127  37.735 -54.728  1.00 28.88           C  
ATOM    591  CB  LEU A  87      -5.667  37.929 -56.751  1.00 28.88           C  
ATOM    592  O   LEU A  87      -8.170  37.172 -55.069  1.00 28.88           O  
ATOM    593  CG  LEU A  87      -4.245  38.195 -57.249  1.00 28.88           C  
ATOM    594  CD1 LEU A  87      -4.089  37.712 -58.687  1.00 28.88           C  
ATOM    595  CD2 LEU A  87      -3.909  39.678 -57.138  1.00 28.88           C  
ATOM    596  N   SER A  88      -7.112  38.661 -53.761  1.00 29.26           N  
ATOM    597  CA  SER A  88      -7.226  40.101 -53.558  1.00 29.26           C  
ATOM    598  C   SER A  88      -8.668  40.507 -53.272  1.00 29.26           C  
ATOM    599  CB  SER A  88      -6.709  40.857 -54.783  1.00 29.26           C  
ATOM    600  O   SER A  88      -9.600  39.980 -53.882  1.00 29.26           O  
ATOM    601  OG  SER A  88      -7.395  40.448 -55.953  1.00 29.26           O  
ATOM    602  N   ASN A  89      -8.799  41.273 -52.192  1.00 28.61           N  
ATOM    603  CA  ASN A  89      -9.491  42.557 -52.140  1.00 28.61           C  
ATOM    604  C   ASN A  89      -9.117  43.344 -50.887  1.00 28.61           C  
ATOM    605  CB  ASN A  89     -11.006  42.354 -52.207  1.00 28.61           C  
ATOM    606  O   ASN A  89      -9.200  42.824 -49.774  1.00 28.61           O  
ATOM    607  CG  ASN A  89     -11.606  42.855 -53.506  1.00 28.61           C  
ATOM    608  ND2 ASN A  89     -12.896  43.169 -53.481  1.00 28.61           N  
ATOM    609  OD1 ASN A  89     -10.916  42.957 -54.523  1.00 28.61           O  
ATOM    610  N   SER A  90      -8.400  44.530 -51.031  1.00 31.34           N  
ATOM    611  CA  SER A  90      -8.300  45.969 -51.249  1.00 31.34           C  
ATOM    612  C   SER A  90      -8.876  46.748 -50.071  1.00 31.34           C  
ATOM    613  CB  SER A  90      -9.023  46.368 -52.537  1.00 31.34           C  
ATOM    614  O   SER A  90      -9.968  46.439 -49.590  1.00 31.34           O  
ATOM    615  OG  SER A  90      -8.273  47.332 -53.256  1.00 31.34           O  
ATOM    616  N   LYS A  91      -8.008  47.759 -49.569  1.00 32.28           N  
ATOM    617  CA  LYS A  91      -8.029  49.213 -49.696  1.00 32.28           C  
ATOM    618  C   LYS A  91      -7.424  49.881 -48.464  1.00 32.28           C  
ATOM    619  CB  LYS A  91      -9.457  49.713 -49.914  1.00 32.28           C  
ATOM    620  O   LYS A  91      -7.833  49.601 -47.335  1.00 32.28           O  
ATOM    621  CG  LYS A  91      -9.847  49.855 -51.378  1.00 32.28           C  
ATOM    622  CD  LYS A  91     -11.287  50.326 -51.531  1.00 32.28           C  
ATOM    623  CE  LYS A  91     -11.708  50.376 -52.993  1.00 32.28           C  
ATOM    624  NZ  LYS A  91     -13.157  50.706 -53.142  1.00 32.28           N  
ATOM    625  N   ASN A  92      -6.342  50.725 -48.753  1.00 32.79           N  
ATOM    626  CA  ASN A  92      -5.864  52.066 -49.074  1.00 32.79           C  
ATOM    627  C   ASN A  92      -5.104  52.685 -47.905  1.00 32.79           C  
ATOM    628  CB  ASN A  92      -7.030  52.967 -49.487  1.00 32.79           C  
ATOM    629  O   ASN A  92      -5.572  52.648 -46.766  1.00 32.79           O  
ATOM    630  CG  ASN A  92      -7.200  53.050 -50.991  1.00 32.79           C  
ATOM    631  ND2 ASN A  92      -8.233  53.757 -51.433  1.00 32.79           N  
ATOM    632  OD1 ASN A  92      -6.410  52.482 -51.750  1.00 32.79           O  
ATOM    633  N   MET A  93      -3.862  53.291 -48.247  1.00 29.88           N  
ATOM    634  CA  MET A  93      -3.334  54.606 -48.601  1.00 29.88           C  
ATOM    635  C   MET A  93      -2.142  54.968 -47.721  1.00 29.88           C  
ATOM    636  CB  MET A  93      -4.421  55.675 -48.474  1.00 29.88           C  
ATOM    637  O   MET A  93      -2.170  54.750 -46.509  1.00 29.88           O  
ATOM    638  CG  MET A  93      -5.476  55.609 -49.566  1.00 29.88           C  
ATOM    639  SD  MET A  93      -5.044  56.638 -51.023  1.00 29.88           S  
ATOM    640  CE  MET A  93      -4.486  55.349 -52.171  1.00 29.88           C  
ATOM    641  N   THR A  94      -0.956  55.335 -48.383  1.00 30.34           N  
ATOM    642  CA  THR A  94      -0.163  56.451 -48.887  1.00 30.34           C  
ATOM    643  C   THR A  94       1.070  56.677 -48.017  1.00 30.34           C  
ATOM    644  CB  THR A  94      -0.996  57.745 -48.948  1.00 30.34           C  
ATOM    645  O   THR A  94       0.993  56.594 -46.789  1.00 30.34           O  
ATOM    646  CG2 THR A  94      -1.941  57.735 -50.144  1.00 30.34           C  
ATOM    647  OG1 THR A  94      -1.765  57.868 -47.746  1.00 30.34           O  
ATOM    648  N   ALA A  95       2.317  56.648 -48.612  1.00 29.63           N  
ATOM    649  CA  ALA A  95       3.246  57.704 -49.003  1.00 29.63           C  
ATOM    650  C   ALA A  95       4.646  57.432 -48.458  1.00 29.63           C  
ATOM    651  CB  ALA A  95       2.744  59.062 -48.517  1.00 29.63           C  
ATOM    652  O   ALA A  95       4.802  57.025 -47.305  1.00 29.63           O  
ATOM    653  N   ALA A  96       5.709  57.308 -49.307  1.00 28.50           N  
ATOM    654  CA  ALA A  96       6.798  58.150 -49.796  1.00 28.50           C  
ATOM    655  C   ALA A  96       8.133  57.728 -49.188  1.00 28.50           C  
ATOM    656  CB  ALA A  96       6.516  59.618 -49.484  1.00 28.50           C  
ATOM    657  O   ALA A  96       8.228  57.503 -47.979  1.00 28.50           O  
ATOM    658  N   ALA A  97       9.060  57.272 -49.938  1.00 31.25           N  
ATOM    659  CA  ALA A  97      10.432  57.392 -50.424  1.00 31.25           C  
ATOM    660  C   ALA A  97      11.227  58.387 -49.584  1.00 31.25           C  
ATOM    661  CB  ALA A  97      10.442  57.813 -51.892  1.00 31.25           C  
ATOM    662  O   ALA A  97      10.728  59.463 -49.246  1.00 31.25           O  
ATOM    663  N   SER A  98      12.415  57.997 -49.015  1.00 30.12           N  
ATOM    664  CA  SER A  98      13.694  58.686 -49.157  1.00 30.12           C  
ATOM    665  C   SER A  98      14.749  58.089 -48.231  1.00 30.12           C  
ATOM    666  CB  SER A  98      13.534  60.178 -48.865  1.00 30.12           C  
ATOM    667  O   SER A  98      14.455  57.747 -47.084  1.00 30.12           O  
ATOM    668  OG  SER A  98      12.223  60.615 -49.180  1.00 30.12           O  
ATOM    669  N   GLN A  99      15.877  57.580 -48.761  1.00 31.73           N  
ATOM    670  CA  GLN A  99      17.326  57.743 -48.812  1.00 31.73           C  
ATOM    671  C   GLN A  99      17.831  58.544 -47.615  1.00 31.73           C  
ATOM    672  CB  GLN A  99      17.744  58.426 -50.115  1.00 31.73           C  
ATOM    673  O   GLN A  99      17.235  59.556 -47.242  1.00 31.73           O  
ATOM    674  CG  GLN A  99      17.627  57.533 -51.342  1.00 31.73           C  
ATOM    675  CD  GLN A  99      18.208  58.172 -52.590  1.00 31.73           C  
ATOM    676  NE2 GLN A  99      17.607  57.881 -53.739  1.00 31.73           N  
ATOM    677  OE1 GLN A  99      19.188  58.921 -52.522  1.00 31.73           O  
ATOM    678  N   THR A 100      18.787  58.066 -46.727  1.00 30.70           N  
ATOM    679  CA  THR A 100      20.099  58.555 -46.319  1.00 30.70           C  
ATOM    680  C   THR A 100      20.439  58.079 -44.909  1.00 30.70           C  
ATOM    681  CB  THR A 100      20.165  60.092 -46.375  1.00 30.70           C  
ATOM    682  O   THR A 100      19.566  58.019 -44.041  1.00 30.70           O  
ATOM    683  CG2 THR A 100      20.166  60.591 -47.816  1.00 30.70           C  
ATOM    684  OG1 THR A 100      19.029  60.638 -45.693  1.00 30.70           O  
ATOM    685  N   ASP A 101      21.579  57.391 -44.690  1.00 28.11           N  
ATOM    686  CA  ASP A 101      22.914  57.568 -44.125  1.00 28.11           C  
ATOM    687  C   ASP A 101      22.841  57.894 -42.636  1.00 28.11           C  
ATOM    688  CB  ASP A 101      23.670  58.670 -44.870  1.00 28.11           C  
ATOM    689  O   ASP A 101      22.045  58.737 -42.218  1.00 28.11           O  
ATOM    690  CG  ASP A 101      24.822  58.140 -45.705  1.00 28.11           C  
ATOM    691  OD1 ASP A 101      25.173  56.948 -45.572  1.00 28.11           O  
ATOM    692  OD2 ASP A 101      25.385  58.922 -46.501  1.00 28.11           O  
ATOM    693  N   HIS A 102      23.466  57.089 -41.694  1.00 35.59           N  
ATOM    694  CA  HIS A 102      24.507  57.017 -40.675  1.00 35.59           C  
ATOM    695  C   HIS A 102      23.996  57.513 -39.327  1.00 35.59           C  
ATOM    696  CB  HIS A 102      25.732  57.828 -41.103  1.00 35.59           C  
ATOM    697  O   HIS A 102      23.334  58.551 -39.253  1.00 35.59           O  
ATOM    698  CG  HIS A 102      26.679  57.069 -41.976  1.00 35.59           C  
ATOM    699  CD2 HIS A 102      27.144  57.329 -43.221  1.00 35.59           C  
ATOM    700  ND1 HIS A 102      27.260  55.881 -41.588  1.00 35.59           N  
ATOM    701  CE1 HIS A 102      28.044  55.443 -42.559  1.00 35.59           C  
ATOM    702  NE2 HIS A 102      27.991  56.303 -43.561  1.00 35.59           N  
ATOM    703  N   SER A 103      24.061  56.672 -38.233  1.00 31.70           N  
ATOM    704  CA  SER A 103      24.832  56.836 -37.006  1.00 31.70           C  
ATOM    705  C   SER A 103      24.134  56.177 -35.821  1.00 31.70           C  
ATOM    706  CB  SER A 103      25.063  58.319 -36.711  1.00 31.70           C  
ATOM    707  O   SER A 103      22.920  56.313 -35.655  1.00 31.70           O  
ATOM    708  OG  SER A 103      23.831  59.018 -36.652  1.00 31.70           O  
ATOM    709  N   LEU A 104      24.706  55.104 -35.334  1.00 36.68           N  
ATOM    710  CA  LEU A 104      24.873  54.568 -33.987  1.00 36.68           C  
ATOM    711  C   LEU A 104      24.474  55.600 -32.938  1.00 36.68           C  
ATOM    712  CB  LEU A 104      26.322  54.127 -33.762  1.00 36.68           C  
ATOM    713  O   LEU A 104      24.872  56.764 -33.023  1.00 36.68           O  
ATOM    714  CG  LEU A 104      26.739  52.810 -34.416  1.00 36.68           C  
ATOM    715  CD1 LEU A 104      28.222  52.842 -34.774  1.00 36.68           C  
ATOM    716  CD2 LEU A 104      26.431  51.633 -33.496  1.00 36.68           C  
ATOM    717  N   PRO A 105      23.689  55.162 -31.887  1.00 34.94           N  
ATOM    718  CA  PRO A 105      24.253  55.303 -30.543  1.00 34.94           C  
ATOM    719  C   PRO A 105      24.025  54.067 -29.675  1.00 34.94           C  
ATOM    720  CB  PRO A 105      23.510  56.514 -29.973  1.00 34.94           C  
ATOM    721  O   PRO A 105      23.077  53.313 -29.905  1.00 34.94           O  
ATOM    722  CG  PRO A 105      22.161  56.471 -30.615  1.00 34.94           C  
ATOM    723  CD  PRO A 105      22.149  55.361 -31.627  1.00 34.94           C  
ATOM    724  N   THR A 106      25.115  53.319 -29.392  1.00 40.29           N  
ATOM    725  CA  THR A 106      25.670  52.688 -28.200  1.00 40.29           C  
ATOM    726  C   THR A 106      24.941  53.163 -26.947  1.00 40.29           C  
ATOM    727  CB  THR A 106      27.176  52.981 -28.063  1.00 40.29           C  
ATOM    728  O   THR A 106      24.897  54.362 -26.665  1.00 40.29           O  
ATOM    729  CG2 THR A 106      27.991  51.693 -28.080  1.00 40.29           C  
ATOM    730  OG1 THR A 106      27.595  53.813 -29.152  1.00 40.29           O  
ATOM    731  N   SER A 107      23.936  52.272 -26.544  1.00 38.93           N  
ATOM    732  CA  SER A 107      23.623  52.168 -25.123  1.00 38.93           C  
ATOM    733  C   SER A 107      23.619  50.715 -24.661  1.00 38.93           C  
ATOM    734  CB  SER A 107      22.267  52.810 -24.825  1.00 38.93           C  
ATOM    735  O   SER A 107      23.153  49.830 -25.383  1.00 38.93           O  
ATOM    736  OG  SER A 107      22.148  53.119 -23.447  1.00 38.93           O  
ATOM    737  N   PRO A 108      24.305  50.454 -23.490  1.00 40.13           N  
ATOM    738  CA  PRO A 108      24.746  49.227 -22.821  1.00 40.13           C  
ATOM    739  C   PRO A 108      23.581  48.337 -22.394  1.00 40.13           C  
ATOM    740  CB  PRO A 108      25.512  49.746 -21.602  1.00 40.13           C  
ATOM    741  O   PRO A 108      22.503  48.840 -22.066  1.00 40.13           O  
ATOM    742  CG  PRO A 108      24.894  51.073 -21.299  1.00 40.13           C  
ATOM    743  CD  PRO A 108      23.940  51.419 -22.406  1.00 40.13           C  
ATOM    744  N   MET A 109      23.289  47.205 -23.127  1.00 32.56           N  
ATOM    745  CA  MET A 109      22.665  45.901 -22.919  1.00 32.56           C  
ATOM    746  C   MET A 109      22.798  45.459 -21.466  1.00 32.56           C  
ATOM    747  CB  MET A 109      23.287  44.853 -23.844  1.00 32.56           C  
ATOM    748  O   MET A 109      23.906  45.405 -20.928  1.00 32.56           O  
ATOM    749  CG  MET A 109      23.017  45.100 -25.319  1.00 32.56           C  
ATOM    750  SD  MET A 109      23.193  43.578 -26.330  1.00 32.56           S  
ATOM    751  CE  MET A 109      21.744  43.743 -27.410  1.00 32.56           C  
ATOM    752  N   LYS A 110      21.975  45.990 -20.569  1.00 36.29           N  
ATOM    753  CA  LYS A 110      21.502  45.378 -19.331  1.00 36.29           C  
ATOM    754  C   LYS A 110      21.021  43.950 -19.572  1.00 36.29           C  
ATOM    755  CB  LYS A 110      20.377  46.212 -18.716  1.00 36.29           C  
ATOM    756  O   LYS A 110      20.296  43.687 -20.534  1.00 36.29           O  
ATOM    757  CG  LYS A 110      20.862  47.315 -17.786  1.00 36.29           C  
ATOM    758  CD  LYS A 110      19.698  48.101 -17.197  1.00 36.29           C  
ATOM    759  CE  LYS A 110      20.182  49.291 -16.380  1.00 36.29           C  
ATOM    760  NZ  LYS A 110      19.061  49.957 -15.651  1.00 36.29           N  
ATOM    761  N   THR A 111      21.887  42.969 -19.489  1.00 41.59           N  
ATOM    762  CA  THR A 111      21.808  41.577 -19.061  1.00 41.59           C  
ATOM    763  C   THR A 111      20.479  41.300 -18.364  1.00 41.59           C  
ATOM    764  CB  THR A 111      22.970  41.215 -18.117  1.00 41.59           C  
ATOM    765  O   THR A 111      20.155  41.935 -17.358  1.00 41.59           O  
ATOM    766  CG2 THR A 111      24.251  40.949 -18.900  1.00 41.59           C  
ATOM    767  OG1 THR A 111      23.195  42.300 -17.209  1.00 41.59           O  
ATOM    768  N   ALA A 112      19.329  41.192 -19.095  1.00 40.88           N  
ATOM    769  CA  ALA A 112      18.034  40.580 -18.806  1.00 40.88           C  
ATOM    770  C   ALA A 112      18.207  39.199 -18.182  1.00 40.88           C  
ATOM    771  CB  ALA A 112      17.194  40.485 -20.077  1.00 40.88           C  
ATOM    772  O   ALA A 112      18.950  38.364 -18.703  1.00 40.88           O  
ATOM    773  N   ASN A 113      18.415  39.064 -16.919  1.00 42.76           N  
ATOM    774  CA  ASN A 113      18.059  38.089 -15.894  1.00 42.76           C  
ATOM    775  C   ASN A 113      16.821  37.288 -16.287  1.00 42.76           C  
ATOM    776  CB  ASN A 113      17.837  38.782 -14.548  1.00 42.76           C  
ATOM    777  O   ASN A 113      15.884  37.833 -16.874  1.00 42.76           O  
ATOM    778  CG  ASN A 113      19.120  38.945 -13.756  1.00 42.76           C  
ATOM    779  ND2 ASN A 113      19.033  39.626 -12.620  1.00 42.76           N  
ATOM    780  OD1 ASN A 113      20.180  38.464 -14.164  1.00 42.76           O  
ATOM    781  N   PRO A 114      16.760  35.900 -16.524  1.00 48.08           N  
ATOM    782  CA  PRO A 114      15.596  35.088 -16.886  1.00 48.08           C  
ATOM    783  C   PRO A 114      14.371  35.397 -16.028  1.00 48.08           C  
ATOM    784  CB  PRO A 114      16.079  33.654 -16.653  1.00 48.08           C  
ATOM    785  O   PRO A 114      14.508  35.759 -14.857  1.00 48.08           O  
ATOM    786  CG  PRO A 114      17.177  33.780 -15.646  1.00 48.08           C  
ATOM    787  CD  PRO A 114      17.539  35.232 -15.514  1.00 48.08           C  
ATOM    788  N   THR A 115      13.417  36.273 -16.511  1.00 49.73           N  
ATOM    789  CA  THR A 115      11.969  36.454 -16.532  1.00 49.73           C  
ATOM    790  C   THR A 115      11.339  35.928 -15.246  1.00 49.73           C  
ATOM    791  CB  THR A 115      11.336  35.745 -17.744  1.00 49.73           C  
ATOM    792  O   THR A 115      11.415  34.732 -14.955  1.00 49.73           O  
ATOM    793  CG2 THR A 115      11.507  36.571 -19.015  1.00 49.73           C  
ATOM    794  OG1 THR A 115      11.964  34.471 -17.927  1.00 49.73           O  
ATOM    795  N   ALA A 116      11.448  36.571 -14.149  1.00 54.39           N  
ATOM    796  CA  ALA A 116      10.580  36.543 -12.974  1.00 54.39           C  
ATOM    797  C   ALA A 116       9.123  36.773 -13.364  1.00 54.39           C  
ATOM    798  CB  ALA A 116      11.027  37.591 -11.957  1.00 54.39           C  
ATOM    799  O   ALA A 116       8.824  37.638 -14.191  1.00 54.39           O  
ATOM    800  N   PHE A 117       8.285  35.702 -13.676  1.00 55.55           N  
ATOM    801  CA  PHE A 117       6.839  35.610 -13.841  1.00 55.55           C  
ATOM    802  C   PHE A 117       6.129  36.649 -12.982  1.00 55.55           C  
ATOM    803  CB  PHE A 117       6.344  34.205 -13.482  1.00 55.55           C  
ATOM    804  O   PHE A 117       6.344  36.712 -11.769  1.00 55.55           O  
ATOM    805  CG  PHE A 117       6.531  33.196 -14.582  1.00 55.55           C  
ATOM    806  CD1 PHE A 117       5.615  33.104 -15.623  1.00 55.55           C  
ATOM    807  CD2 PHE A 117       7.624  32.339 -14.576  1.00 55.55           C  
ATOM    808  CE1 PHE A 117       5.786  32.171 -16.643  1.00 55.55           C  
ATOM    809  CE2 PHE A 117       7.801  31.404 -15.591  1.00 55.55           C  
ATOM    810  CZ  PHE A 117       6.881  31.321 -16.624  1.00 55.55           C  
ATOM    811  N   ARG A 118       5.825  37.868 -13.571  1.00 62.08           N  
ATOM    812  CA  ARG A 118       5.022  38.876 -12.887  1.00 62.08           C  
ATOM    813  C   ARG A 118       3.535  38.561 -13.000  1.00 62.08           C  
ATOM    814  CB  ARG A 118       5.307  40.268 -13.457  1.00 62.08           C  
ATOM    815  O   ARG A 118       3.029  38.311 -14.096  1.00 62.08           O  
ATOM    816  CG  ARG A 118       6.596  40.891 -12.945  1.00 62.08           C  
ATOM    817  CD  ARG A 118       6.762  42.324 -13.431  1.00 62.08           C  
ATOM    818  NE  ARG A 118       8.072  42.864 -13.081  1.00 62.08           N  
ATOM    819  NH1 ARG A 118       7.615  45.006 -13.814  1.00 62.08           N  
ATOM    820  NH2 ARG A 118       9.665  44.510 -12.915  1.00 62.08           N  
ATOM    821  CZ  ARG A 118       8.448  44.126 -13.271  1.00 62.08           C  
ATOM    822  N   PRO A 119       2.853  38.168 -11.893  1.00 57.46           N  
ATOM    823  CA  PRO A 119       1.414  37.901 -11.958  1.00 57.46           C  
ATOM    824  C   PRO A 119       0.614  39.102 -12.457  1.00 57.46           C  
ATOM    825  CB  PRO A 119       1.051  37.568 -10.509  1.00 57.46           C  
ATOM    826  O   PRO A 119       0.830  40.227 -11.999  1.00 57.46           O  
ATOM    827  CG  PRO A 119       2.207  38.062  -9.702  1.00 57.46           C  
ATOM    828  CD  PRO A 119       3.360  38.322 -10.629  1.00 57.46           C  
ATOM    829  N   THR A 120       0.220  39.146 -13.771  1.00 70.36           N  
ATOM    830  CA  THR A 120      -0.617  40.167 -14.390  1.00 70.36           C  
ATOM    831  C   THR A 120      -2.089  39.928 -14.069  1.00 70.36           C  
ATOM    832  CB  THR A 120      -0.420  40.200 -15.917  1.00 70.36           C  
ATOM    833  O   THR A 120      -2.546  38.783 -14.043  1.00 70.36           O  
ATOM    834  CG2 THR A 120       0.674  41.188 -16.310  1.00 70.36           C  
ATOM    835  OG1 THR A 120      -0.054  38.892 -16.374  1.00 70.36           O  
ATOM    836  N   LYS A 121      -2.767  40.895 -13.463  1.00 70.11           N  
ATOM    837  CA  LYS A 121      -4.193  40.897 -13.150  1.00 70.11           C  
ATOM    838  C   LYS A 121      -5.035  40.904 -14.422  1.00 70.11           C  
ATOM    839  CB  LYS A 121      -4.549  42.102 -12.278  1.00 70.11           C  
ATOM    840  O   LYS A 121      -4.725  41.623 -15.374  1.00 70.11           O  
ATOM    841  CG  LYS A 121      -4.172  41.940 -10.813  1.00 70.11           C  
ATOM    842  CD  LYS A 121      -4.572  43.161  -9.994  1.00 70.11           C  
ATOM    843  CE  LYS A 121      -4.057  43.069  -8.564  1.00 70.11           C  
ATOM    844  NZ  LYS A 121      -4.415  44.280  -7.768  1.00 70.11           N  
ATOM    845  N   LEU A 122      -5.810  39.809 -14.541  1.00 75.66           N  
ATOM    846  CA  LEU A 122      -6.657  39.563 -15.703  1.00 75.66           C  
ATOM    847  C   LEU A 122      -7.726  40.643 -15.835  1.00 75.66           C  
ATOM    848  CB  LEU A 122      -7.317  38.185 -15.603  1.00 75.66           C  
ATOM    849  O   LEU A 122      -8.231  41.149 -14.830  1.00 75.66           O  
ATOM    850  CG  LEU A 122      -6.377  36.979 -15.636  1.00 75.66           C  
ATOM    851  CD1 LEU A 122      -7.120  35.717 -15.210  1.00 75.66           C  
ATOM    852  CD2 LEU A 122      -5.775  36.808 -17.026  1.00 75.66           C  
ATOM    853  N   SER A 123      -7.856  41.389 -17.024  1.00 76.36           N  
ATOM    854  CA  SER A 123      -8.747  42.483 -17.396  1.00 76.36           C  
ATOM    855  C   SER A 123     -10.150  41.973 -17.706  1.00 76.36           C  
ATOM    856  CB  SER A 123      -8.193  43.240 -18.603  1.00 76.36           C  
ATOM    857  O   SER A 123     -11.088  42.761 -17.839  1.00 76.36           O  
ATOM    858  OG  SER A 123      -9.217  43.977 -19.249  1.00 76.36           O  
ATOM    859  N   GLY A 124     -10.496  40.636 -17.308  1.00 78.99           N  
ATOM    860  CA  GLY A 124     -11.823  40.071 -17.496  1.00 78.99           C  
ATOM    861  C   GLY A 124     -11.847  38.557 -17.395  1.00 78.99           C  
ATOM    862  O   GLY A 124     -10.828  37.934 -17.090  1.00 78.99           O  
ATOM    863  N   TYR A 125     -13.144  37.900 -17.391  1.00 82.88           N  
ATOM    864  CA  TYR A 125     -13.320  36.458 -17.267  1.00 82.88           C  
ATOM    865  C   TYR A 125     -12.879  35.743 -18.539  1.00 82.88           C  
ATOM    866  CB  TYR A 125     -14.781  36.119 -16.958  1.00 82.88           C  
ATOM    867  O   TYR A 125     -13.379  36.035 -19.628  1.00 82.88           O  
ATOM    868  CG  TYR A 125     -15.039  34.641 -16.787  1.00 82.88           C  
ATOM    869  CD1 TYR A 125     -15.752  33.924 -17.745  1.00 82.88           C  
ATOM    870  CD2 TYR A 125     -14.571  33.960 -15.669  1.00 82.88           C  
ATOM    871  CE1 TYR A 125     -15.994  32.562 -17.591  1.00 82.88           C  
ATOM    872  CE2 TYR A 125     -14.806  32.599 -15.505  1.00 82.88           C  
ATOM    873  OH  TYR A 125     -15.753  30.562 -16.313  1.00 82.88           O  
ATOM    874  CZ  TYR A 125     -15.517  31.910 -16.470  1.00 82.88           C  
ATOM    875  N   VAL A 126     -11.813  35.045 -18.573  1.00 83.07           N  
ATOM    876  CA  VAL A 126     -11.134  34.380 -19.679  1.00 83.07           C  
ATOM    877  C   VAL A 126     -11.571  32.918 -19.750  1.00 83.07           C  
ATOM    878  CB  VAL A 126      -9.598  34.471 -19.540  1.00 83.07           C  
ATOM    879  O   VAL A 126     -11.773  32.377 -20.840  1.00 83.07           O  
ATOM    880  CG1 VAL A 126      -8.907  33.815 -20.734  1.00 83.07           C  
ATOM    881  CG2 VAL A 126      -9.161  35.928 -19.399  1.00 83.07           C  
ATOM    882  N   GLY A 127     -12.039  32.339 -18.458  1.00 80.64           N  
ATOM    883  CA  GLY A 127     -12.646  31.022 -18.562  1.00 80.64           C  
ATOM    884  C   GLY A 127     -11.686  29.894 -18.234  1.00 80.64           C  
ATOM    885  O   GLY A 127     -11.951  28.734 -18.555  1.00 80.64           O  
ATOM    886  N   PHE A 128     -10.373  30.113 -17.709  1.00 84.04           N  
ATOM    887  CA  PHE A 128      -9.448  29.082 -17.254  1.00 84.04           C  
ATOM    888  C   PHE A 128     -10.025  28.323 -16.065  1.00 84.04           C  
ATOM    889  CB  PHE A 128      -8.097  29.698 -16.877  1.00 84.04           C  
ATOM    890  O   PHE A 128      -9.527  27.255 -15.702  1.00 84.04           O  
ATOM    891  CG  PHE A 128      -7.407  30.394 -18.019  1.00 84.04           C  
ATOM    892  CD1 PHE A 128      -6.935  29.672 -19.108  1.00 84.04           C  
ATOM    893  CD2 PHE A 128      -7.231  31.771 -18.003  1.00 84.04           C  
ATOM    894  CE1 PHE A 128      -6.296  30.313 -20.167  1.00 84.04           C  
ATOM    895  CE2 PHE A 128      -6.593  32.420 -19.058  1.00 84.04           C  
ATOM    896  CZ  PHE A 128      -6.126  31.689 -20.138  1.00 84.04           C  
ATOM    897  N   ASP A 129     -11.153  28.870 -15.551  1.00 84.39           N  
ATOM    898  CA  ASP A 129     -11.810  28.217 -14.422  1.00 84.39           C  
ATOM    899  C   ASP A 129     -12.472  26.910 -14.853  1.00 84.39           C  
ATOM    900  CB  ASP A 129     -12.847  29.150 -13.793  1.00 84.39           C  
ATOM    901  O   ASP A 129     -12.730  26.036 -14.023  1.00 84.39           O  
ATOM    902  CG  ASP A 129     -13.882  29.644 -14.788  1.00 84.39           C  
ATOM    903  OD1 ASP A 129     -13.635  29.573 -16.011  1.00 84.39           O  
ATOM    904  OD2 ASP A 129     -14.953  30.111 -14.345  1.00 84.39           O  
ATOM    905  N   SER A 130     -12.665  26.772 -16.213  1.00 84.53           N  
ATOM    906  CA  SER A 130     -13.334  25.582 -16.728  1.00 84.53           C  
ATOM    907  C   SER A 130     -12.332  24.473 -17.034  1.00 84.53           C  
ATOM    908  CB  SER A 130     -14.134  25.919 -17.987  1.00 84.53           C  
ATOM    909  O   SER A 130     -12.720  23.361 -17.397  1.00 84.53           O  
ATOM    910  OG  SER A 130     -13.283  26.412 -19.007  1.00 84.53           O  
ATOM    911  N   LEU A 131     -10.992  24.714 -16.962  1.00 88.71           N  
ATOM    912  CA  LEU A 131      -9.939  23.766 -17.312  1.00 88.71           C  
ATOM    913  C   LEU A 131     -10.019  22.518 -16.440  1.00 88.71           C  
ATOM    914  CB  LEU A 131      -8.561  24.418 -17.165  1.00 88.71           C  
ATOM    915  O   LEU A 131      -9.921  21.396 -16.944  1.00 88.71           O  
ATOM    916  CG  LEU A 131      -8.128  25.350 -18.297  1.00 88.71           C  
ATOM    917  CD1 LEU A 131      -6.843  26.080 -17.920  1.00 88.71           C  
ATOM    918  CD2 LEU A 131      -7.944  24.568 -19.594  1.00 88.71           C  
ATOM    919  N   PRO A 132     -10.274  22.741 -15.211  1.00 89.59           N  
ATOM    920  CA  PRO A 132     -10.397  21.530 -14.395  1.00 89.59           C  
ATOM    921  C   PRO A 132     -11.576  20.654 -14.814  1.00 89.59           C  
ATOM    922  CB  PRO A 132     -10.600  22.078 -12.980  1.00 89.59           C  
ATOM    923  O   PRO A 132     -11.467  19.426 -14.813  1.00 89.59           O  
ATOM    924  CG  PRO A 132      -9.949  23.424 -12.995  1.00 89.59           C  
ATOM    925  CD  PRO A 132     -10.132  24.027 -14.358  1.00 89.59           C  
ATOM    926  N   ASN A 133     -12.616  21.347 -15.116  1.00 87.39           N  
ATOM    927  CA  ASN A 133     -13.798  20.615 -15.558  1.00 87.39           C  
ATOM    928  C   ASN A 133     -13.553  19.903 -16.885  1.00 87.39           C  
ATOM    929  CB  ASN A 133     -14.999  21.556 -15.675  1.00 87.39           C  
ATOM    930  O   ASN A 133     -14.042  18.792 -17.098  1.00 87.39           O  
ATOM    931  CG  ASN A 133     -15.491  22.046 -14.327  1.00 87.39           C  
ATOM    932  ND2 ASN A 133     -16.123  23.214 -14.315  1.00 87.39           N  
ATOM    933  OD1 ASN A 133     -15.303  21.381 -13.305  1.00 87.39           O  
ATOM    934  N   GLN A 134     -12.718  20.579 -17.742  1.00 86.51           N  
ATOM    935  CA  GLN A 134     -12.339  19.967 -19.012  1.00 86.51           C  
ATOM    936  C   GLN A 134     -11.496  18.715 -18.789  1.00 86.51           C  
ATOM    937  CB  GLN A 134     -11.575  20.966 -19.883  1.00 86.51           C  
ATOM    938  O   GLN A 134     -11.723  17.686 -19.428  1.00 86.51           O  
ATOM    939  CG  GLN A 134     -12.441  22.095 -20.427  1.00 86.51           C  
ATOM    940  CD  GLN A 134     -11.657  23.077 -21.278  1.00 86.51           C  
ATOM    941  NE2 GLN A 134     -12.176  24.293 -21.409  1.00 86.51           N  
ATOM    942  OE1 GLN A 134     -10.594  22.745 -21.813  1.00 86.51           O  
ATOM    943  N   VAL A 135     -10.580  18.837 -17.868  1.00 87.69           N  
ATOM    944  CA  VAL A 135      -9.704  17.714 -17.548  1.00 87.69           C  
ATOM    945  C   VAL A 135     -10.514  16.594 -16.900  1.00 87.69           C  
ATOM    946  CB  VAL A 135      -8.548  18.144 -16.618  1.00 87.69           C  
ATOM    947  O   VAL A 135     -10.304  15.416 -17.197  1.00 87.69           O  
ATOM    948  CG1 VAL A 135      -7.723  16.932 -16.187  1.00 87.69           C  
ATOM    949  CG2 VAL A 135      -7.662  19.178 -17.310  1.00 87.69           C  
ATOM    950  N   HIS A 136     -11.406  17.016 -16.063  1.00 86.13           N  
ATOM    951  CA  HIS A 136     -12.283  16.058 -15.398  1.00 86.13           C  
ATOM    952  C   HIS A 136     -13.125  15.288 -16.410  1.00 86.13           C  
ATOM    953  CB  HIS A 136     -13.190  16.769 -14.393  1.00 86.13           C  
ATOM    954  O   HIS A 136     -13.207  14.059 -16.348  1.00 86.13           O  
ATOM    955  CG  HIS A 136     -14.182  15.864 -13.735  1.00 86.13           C  
ATOM    956  CD2 HIS A 136     -15.523  15.757 -13.883  1.00 86.13           C  
ATOM    957  ND1 HIS A 136     -13.822  14.926 -12.792  1.00 86.13           N  
ATOM    958  CE1 HIS A 136     -14.902  14.279 -12.388  1.00 86.13           C  
ATOM    959  NE2 HIS A 136     -15.948  14.764 -13.035  1.00 86.13           N  
ATOM    960  N   ARG A 137     -13.739  15.973 -17.339  1.00 85.83           N  
ATOM    961  CA  ARG A 137     -14.600  15.367 -18.350  1.00 85.83           C  
ATOM    962  C   ARG A 137     -13.808  14.421 -19.247  1.00 85.83           C  
ATOM    963  CB  ARG A 137     -15.278  16.447 -19.196  1.00 85.83           C  
ATOM    964  O   ARG A 137     -14.278  13.330 -19.575  1.00 85.83           O  
ATOM    965  CG  ARG A 137     -16.458  17.116 -18.510  1.00 85.83           C  
ATOM    966  CD  ARG A 137     -17.253  17.985 -19.475  1.00 85.83           C  
ATOM    967  NE  ARG A 137     -16.524  19.197 -19.836  1.00 85.83           N  
ATOM    968  NH1 ARG A 137     -18.279  20.633 -19.394  1.00 85.83           N  
ATOM    969  NH2 ARG A 137     -16.275  21.460 -20.140  1.00 85.83           N  
ATOM    970  CZ  ARG A 137     -17.027  20.427 -19.789  1.00 85.83           C  
ATOM    971  N   LYS A 138     -12.644  14.948 -19.610  1.00 87.00           N  
ATOM    972  CA  LYS A 138     -11.766  14.118 -20.429  1.00 87.00           C  
ATOM    973  C   LYS A 138     -11.361  12.847 -19.688  1.00 87.00           C  
ATOM    974  CB  LYS A 138     -10.519  14.902 -20.845  1.00 87.00           C  
ATOM    975  O   LYS A 138     -11.312  11.766 -20.278  1.00 87.00           O  
ATOM    976  CG  LYS A 138      -9.681  14.212 -21.911  1.00 87.00           C  
ATOM    977  CD  LYS A 138      -8.520  15.088 -22.362  1.00 87.00           C  
ATOM    978  CE  LYS A 138      -7.648  14.377 -23.389  1.00 87.00           C  
ATOM    979  NZ  LYS A 138      -6.524  15.243 -23.855  1.00 87.00           N  
ATOM    980  N   ALA A 139     -11.054  12.975 -18.425  1.00 85.76           N  
ATOM    981  CA  ALA A 139     -10.630  11.838 -17.613  1.00 85.76           C  
ATOM    982  C   ALA A 139     -11.768  10.838 -17.432  1.00 85.76           C  
ATOM    983  CB  ALA A 139     -10.123  12.314 -16.254  1.00 85.76           C  
ATOM    984  O   ALA A 139     -11.554   9.625 -17.502  1.00 85.76           O  
ATOM    985  N   VAL A 140     -12.937  11.307 -17.250  1.00 86.99           N  
ATOM    986  CA  VAL A 140     -14.116  10.469 -17.056  1.00 86.99           C  
ATOM    987  C   VAL A 140     -14.425   9.705 -18.342  1.00 86.99           C  
ATOM    988  CB  VAL A 140     -15.342  11.306 -16.626  1.00 86.99           C  
ATOM    989  O   VAL A 140     -14.773   8.523 -18.300  1.00 86.99           O  
ATOM    990  CG1 VAL A 140     -16.608  10.452 -16.633  1.00 86.99           C  
ATOM    991  CG2 VAL A 140     -15.113  11.916 -15.244  1.00 86.99           C  
ATOM    992  N   LYS A 141     -14.282  10.419 -19.485  1.00 85.27           N  
ATOM    993  CA  LYS A 141     -14.534   9.788 -20.777  1.00 85.27           C  
ATOM    994  C   LYS A 141     -13.497   8.709 -21.074  1.00 85.27           C  
ATOM    995  CB  LYS A 141     -14.537  10.834 -21.893  1.00 85.27           C  
ATOM    996  O   LYS A 141     -13.832   7.648 -21.605  1.00 85.27           O  
ATOM    997  CG  LYS A 141     -15.834  11.621 -22.001  1.00 85.27           C  
ATOM    998  CD  LYS A 141     -15.808  12.582 -23.183  1.00 85.27           C  
ATOM    999  CE  LYS A 141     -17.070  13.434 -23.240  1.00 85.27           C  
ATOM   1000  NZ  LYS A 141     -17.014  14.432 -24.349  1.00 85.27           N  
ATOM   1001  N   LYS A 142     -12.297   8.997 -20.607  1.00 84.46           N  
ATOM   1002  CA  LYS A 142     -11.184   8.086 -20.857  1.00 84.46           C  
ATOM   1003  C   LYS A 142     -11.286   6.841 -19.981  1.00 84.46           C  
ATOM   1004  CB  LYS A 142      -9.848   8.789 -20.615  1.00 84.46           C  
ATOM   1005  O   LYS A 142     -11.051   5.725 -20.448  1.00 84.46           O  
ATOM   1006  CG  LYS A 142      -8.633   7.963 -21.009  1.00 84.46           C  
ATOM   1007  CD  LYS A 142      -7.337   8.728 -20.775  1.00 84.46           C  
ATOM   1008  CE  LYS A 142      -6.117   7.871 -21.086  1.00 84.46           C  
ATOM   1009  NZ  LYS A 142      -4.843   8.617 -20.858  1.00 84.46           N  
ATOM   1010  N   GLY A 143     -11.754   7.018 -18.799  1.00 85.83           N  
ATOM   1011  CA  GLY A 143     -11.837   5.918 -17.850  1.00 85.83           C  
ATOM   1012  C   GLY A 143     -10.532   5.661 -17.120  1.00 85.83           C  
ATOM   1013  O   GLY A 143      -9.550   6.378 -17.322  1.00 85.83           O  
ATOM   1014  N   PHE A 144     -10.528   4.732 -16.159  1.00 88.46           N  
ATOM   1015  CA  PHE A 144      -9.370   4.468 -15.313  1.00 88.46           C  
ATOM   1016  C   PHE A 144      -8.954   3.004 -15.405  1.00 88.46           C  
ATOM   1017  CB  PHE A 144      -9.671   4.838 -13.858  1.00 88.46           C  
ATOM   1018  O   PHE A 144      -9.796   2.126 -15.604  1.00 88.46           O  
ATOM   1019  CG  PHE A 144     -10.063   6.278 -13.666  1.00 88.46           C  
ATOM   1020  CD1 PHE A 144      -9.095   7.260 -13.498  1.00 88.46           C  
ATOM   1021  CD2 PHE A 144     -11.402   6.649 -13.654  1.00 88.46           C  
ATOM   1022  CE1 PHE A 144      -9.456   8.594 -13.320  1.00 88.46           C  
ATOM   1023  CE2 PHE A 144     -11.770   7.980 -13.477  1.00 88.46           C  
ATOM   1024  CZ  PHE A 144     -10.795   8.950 -13.310  1.00 88.46           C  
ATOM   1025  N   GLN A 145      -7.618   2.813 -15.430  1.00 90.17           N  
ATOM   1026  CA  GLN A 145      -7.054   1.467 -15.421  1.00 90.17           C  
ATOM   1027  C   GLN A 145      -6.264   1.210 -14.141  1.00 90.17           C  
ATOM   1028  CB  GLN A 145      -6.159   1.252 -16.643  1.00 90.17           C  
ATOM   1029  O   GLN A 145      -5.419   2.020 -13.753  1.00 90.17           O  
ATOM   1030  CG  GLN A 145      -6.911   1.270 -17.967  1.00 90.17           C  
ATOM   1031  CD  GLN A 145      -5.990   1.146 -19.166  1.00 90.17           C  
ATOM   1032  NE2 GLN A 145      -6.279   1.908 -20.216  1.00 90.17           N  
ATOM   1033  OE1 GLN A 145      -5.027   0.374 -19.149  1.00 90.17           O  
ATOM   1034  N   PHE A 146      -6.541   0.079 -13.601  1.00 92.53           N  
ATOM   1035  CA  PHE A 146      -5.868  -0.278 -12.358  1.00 92.53           C  
ATOM   1036  C   PHE A 146      -5.525  -1.763 -12.334  1.00 92.53           C  
ATOM   1037  CB  PHE A 146      -6.741   0.079 -11.150  1.00 92.53           C  
ATOM   1038  O   PHE A 146      -6.394  -2.609 -12.556  1.00 92.53           O  
ATOM   1039  CG  PHE A 146      -6.030  -0.044  -9.830  1.00 92.53           C  
ATOM   1040  CD1 PHE A 146      -6.525  -0.874  -8.832  1.00 92.53           C  
ATOM   1041  CD2 PHE A 146      -4.865   0.672  -9.586  1.00 92.53           C  
ATOM   1042  CE1 PHE A 146      -5.869  -0.990  -7.609  1.00 92.53           C  
ATOM   1043  CE2 PHE A 146      -4.204   0.562  -8.366  1.00 92.53           C  
ATOM   1044  CZ  PHE A 146      -4.708  -0.268  -7.378  1.00 92.53           C  
ATOM   1045  N   ASN A 147      -4.216  -2.037 -12.128  1.00 93.43           N  
ATOM   1046  CA  ASN A 147      -3.734  -3.415 -12.113  1.00 93.43           C  
ATOM   1047  C   ASN A 147      -3.233  -3.817 -10.729  1.00 93.43           C  
ATOM   1048  CB  ASN A 147      -2.631  -3.609 -13.155  1.00 93.43           C  
ATOM   1049  O   ASN A 147      -2.296  -3.214 -10.204  1.00 93.43           O  
ATOM   1050  CG  ASN A 147      -3.078  -3.240 -14.555  1.00 93.43           C  
ATOM   1051  ND2 ASN A 147      -2.140  -2.781 -15.376  1.00 93.43           N  
ATOM   1052  OD1 ASN A 147      -4.257  -3.364 -14.897  1.00 93.43           O  
ATOM   1053  N   ILE A 148      -3.896  -4.896 -10.136  1.00 93.49           N  
ATOM   1054  CA  ILE A 148      -3.535  -5.351  -8.798  1.00 93.49           C  
ATOM   1055  C   ILE A 148      -3.033  -6.792  -8.862  1.00 93.49           C  
ATOM   1056  CB  ILE A 148      -4.728  -5.241  -7.823  1.00 93.49           C  
ATOM   1057  O   ILE A 148      -3.624  -7.632  -9.544  1.00 93.49           O  
ATOM   1058  CG1 ILE A 148      -5.258  -3.803  -7.787  1.00 93.49           C  
ATOM   1059  CG2 ILE A 148      -4.326  -5.712  -6.422  1.00 93.49           C  
ATOM   1060  CD1 ILE A 148      -6.596  -3.654  -7.076  1.00 93.49           C  
ATOM   1061  N   MET A 149      -1.925  -6.964  -8.173  1.00 93.86           N  
ATOM   1062  CA  MET A 149      -1.371  -8.310  -8.054  1.00 93.86           C  
ATOM   1063  C   MET A 149      -1.528  -8.839  -6.633  1.00 93.86           C  
ATOM   1064  CB  MET A 149       0.104  -8.322  -8.458  1.00 93.86           C  
ATOM   1065  O   MET A 149      -1.219  -8.138  -5.667  1.00 93.86           O  
ATOM   1066  CG  MET A 149       0.746  -9.699  -8.393  1.00 93.86           C  
ATOM   1067  SD  MET A 149       2.473  -9.699  -9.012  1.00 93.86           S  
ATOM   1068  CE  MET A 149       3.295 -10.595  -7.665  1.00 93.86           C  
ATOM   1069  N   VAL A 150      -2.035 -10.095  -6.532  1.00 92.94           N  
ATOM   1070  CA  VAL A 150      -2.224 -10.712  -5.224  1.00 92.94           C  
ATOM   1071  C   VAL A 150      -1.236 -11.863  -5.047  1.00 92.94           C  
ATOM   1072  CB  VAL A 150      -3.672 -11.221  -5.040  1.00 92.94           C  
ATOM   1073  O   VAL A 150      -1.174 -12.770  -5.881  1.00 92.94           O  
ATOM   1074  CG1 VAL A 150      -3.881 -11.754  -3.624  1.00 92.94           C  
ATOM   1075  CG2 VAL A 150      -4.671 -10.107  -5.348  1.00 92.94           C  
ATOM   1076  N   VAL A 151      -0.430 -11.721  -3.937  1.00 92.03           N  
ATOM   1077  CA  VAL A 151       0.615 -12.714  -3.707  1.00 92.03           C  
ATOM   1078  C   VAL A 151       0.541 -13.218  -2.267  1.00 92.03           C  
ATOM   1079  CB  VAL A 151       2.019 -12.139  -4.000  1.00 92.03           C  
ATOM   1080  O   VAL A 151       0.333 -12.433  -1.339  1.00 92.03           O  
ATOM   1081  CG1 VAL A 151       3.097 -13.191  -3.748  1.00 92.03           C  
ATOM   1082  CG2 VAL A 151       2.095 -11.624  -5.436  1.00 92.03           C  
ATOM   1083  N   GLY A 152       0.744 -14.563  -2.035  1.00 90.76           N  
ATOM   1084  CA  GLY A 152       0.778 -15.174  -0.716  1.00 90.76           C  
ATOM   1085  C   GLY A 152       0.803 -16.690  -0.761  1.00 90.76           C  
ATOM   1086  O   GLY A 152       0.702 -17.287  -1.835  1.00 90.76           O  
ATOM   1087  N   GLU A 153       1.101 -17.260   0.420  1.00 88.34           N  
ATOM   1088  CA  GLU A 153       1.083 -18.714   0.546  1.00 88.34           C  
ATOM   1089  C   GLU A 153      -0.289 -19.282   0.190  1.00 88.34           C  
ATOM   1090  CB  GLU A 153       1.474 -19.137   1.964  1.00 88.34           C  
ATOM   1091  O   GLU A 153      -1.302 -18.589   0.306  1.00 88.34           O  
ATOM   1092  CG  GLU A 153       1.678 -20.636   2.125  1.00 88.34           C  
ATOM   1093  CD  GLU A 153       2.066 -21.041   3.539  1.00 88.34           C  
ATOM   1094  OE1 GLU A 153       2.104 -22.257   3.833  1.00 88.34           O  
ATOM   1095  OE2 GLU A 153       2.334 -20.134   4.358  1.00 88.34           O  
ATOM   1096  N   SER A 154      -0.263 -20.533  -0.245  1.00 87.11           N  
ATOM   1097  CA  SER A 154      -1.524 -21.183  -0.587  1.00 87.11           C  
ATOM   1098  C   SER A 154      -2.399 -21.376   0.647  1.00 87.11           C  
ATOM   1099  CB  SER A 154      -1.268 -22.534  -1.257  1.00 87.11           C  
ATOM   1100  O   SER A 154      -1.891 -21.639   1.739  1.00 87.11           O  
ATOM   1101  OG  SER A 154      -2.488 -23.145  -1.639  1.00 87.11           O  
ATOM   1102  N   GLY A 155      -3.719 -21.075   0.453  1.00 85.56           N  
ATOM   1103  CA  GLY A 155      -4.672 -21.353   1.516  1.00 85.56           C  
ATOM   1104  C   GLY A 155      -4.929 -20.158   2.414  1.00 85.56           C  
ATOM   1105  O   GLY A 155      -5.494 -20.301   3.500  1.00 85.56           O  
ATOM   1106  N   LEU A 156      -4.504 -19.003   2.014  1.00 89.38           N  
ATOM   1107  CA  LEU A 156      -4.684 -17.799   2.818  1.00 89.38           C  
ATOM   1108  C   LEU A 156      -5.951 -17.056   2.406  1.00 89.38           C  
ATOM   1109  CB  LEU A 156      -3.470 -16.877   2.681  1.00 89.38           C  
ATOM   1110  O   LEU A 156      -6.354 -16.096   3.066  1.00 89.38           O  
ATOM   1111  CG  LEU A 156      -2.159 -17.389   3.279  1.00 89.38           C  
ATOM   1112  CD1 LEU A 156      -1.036 -16.387   3.031  1.00 89.38           C  
ATOM   1113  CD2 LEU A 156      -2.321 -17.661   4.770  1.00 89.38           C  
ATOM   1114  N   GLY A 157      -6.569 -17.584   1.363  1.00 87.41           N  
ATOM   1115  CA  GLY A 157      -7.845 -17.000   0.981  1.00 87.41           C  
ATOM   1116  C   GLY A 157      -7.709 -15.884  -0.037  1.00 87.41           C  
ATOM   1117  O   GLY A 157      -8.485 -14.926  -0.024  1.00 87.41           O  
ATOM   1118  N   LYS A 158      -6.706 -15.823  -0.927  1.00 89.38           N  
ATOM   1119  CA  LYS A 158      -6.428 -14.808  -1.939  1.00 89.38           C  
ATOM   1120  C   LYS A 158      -7.554 -14.736  -2.967  1.00 89.38           C  
ATOM   1121  CB  LYS A 158      -5.098 -15.096  -2.637  1.00 89.38           C  
ATOM   1122  O   LYS A 158      -8.081 -13.656  -3.243  1.00 89.38           O  
ATOM   1123  CG  LYS A 158      -3.904 -15.149  -1.696  1.00 89.38           C  
ATOM   1124  CD  LYS A 158      -2.612 -15.438  -2.448  1.00 89.38           C  
ATOM   1125  CE  LYS A 158      -2.633 -16.821  -3.086  1.00 89.38           C  
ATOM   1126  NZ  LYS A 158      -2.607 -17.905  -2.059  1.00 89.38           N  
ATOM   1127  N   SER A 159      -7.956 -15.882  -3.463  1.00 85.65           N  
ATOM   1128  CA  SER A 159      -9.039 -15.914  -4.441  1.00 85.65           C  
ATOM   1129  C   SER A 159     -10.362 -15.484  -3.816  1.00 85.65           C  
ATOM   1130  CB  SER A 159      -9.179 -17.313  -5.041  1.00 85.65           C  
ATOM   1131  O   SER A 159     -11.136 -14.750  -4.433  1.00 85.65           O  
ATOM   1132  OG  SER A 159      -8.011 -17.673  -5.759  1.00 85.65           O  
ATOM   1133  N   THR A 160     -10.475 -15.925  -2.544  1.00 88.40           N  
ATOM   1134  CA  THR A 160     -11.680 -15.533  -1.821  1.00 88.40           C  
ATOM   1135  C   THR A 160     -11.706 -14.024  -1.590  1.00 88.40           C  
ATOM   1136  CB  THR A 160     -11.782 -16.263  -0.469  1.00 88.40           C  
ATOM   1137  O   THR A 160     -12.757 -13.391  -1.706  1.00 88.40           O  
ATOM   1138  CG2 THR A 160     -13.087 -15.922   0.243  1.00 88.40           C  
ATOM   1139  OG1 THR A 160     -11.727 -17.677  -0.691  1.00 88.40           O  
ATOM   1140  N   PHE A 161     -10.580 -13.479  -1.301  1.00 89.13           N  
ATOM   1141  CA  PHE A 161     -10.477 -12.040  -1.085  1.00 89.13           C  
ATOM   1142  C   PHE A 161     -10.869 -11.274  -2.343  1.00 89.13           C  
ATOM   1143  CB  PHE A 161      -9.055 -11.659  -0.661  1.00 89.13           C  
ATOM   1144  O   PHE A 161     -11.615 -10.295  -2.273  1.00 89.13           O  
ATOM   1145  CG  PHE A 161      -8.834 -10.175  -0.545  1.00 89.13           C  
ATOM   1146  CD1 PHE A 161      -8.230  -9.466  -1.576  1.00 89.13           C  
ATOM   1147  CD2 PHE A 161      -9.229  -9.489   0.595  1.00 89.13           C  
ATOM   1148  CE1 PHE A 161      -8.023  -8.093  -1.472  1.00 89.13           C  
ATOM   1149  CE2 PHE A 161      -9.026  -8.116   0.707  1.00 89.13           C  
ATOM   1150  CZ  PHE A 161      -8.422  -7.420  -0.328  1.00 89.13           C  
ATOM   1151  N   VAL A 162     -10.332 -11.725  -3.473  1.00 86.91           N  
ATOM   1152  CA  VAL A 162     -10.613 -11.056  -4.739  1.00 86.91           C  
ATOM   1153  C   VAL A 162     -12.113 -11.097  -5.023  1.00 86.91           C  
ATOM   1154  CB  VAL A 162      -9.832 -11.700  -5.906  1.00 86.91           C  
ATOM   1155  O   VAL A 162     -12.698 -10.097  -5.446  1.00 86.91           O  
ATOM   1156  CG1 VAL A 162     -10.275 -11.109  -7.244  1.00 86.91           C  
ATOM   1157  CG2 VAL A 162      -8.328 -11.515  -5.708  1.00 86.91           C  
ATOM   1158  N   ASN A 163     -12.729 -12.167  -4.703  1.00 83.47           N  
ATOM   1159  CA  ASN A 163     -14.169 -12.309  -4.888  1.00 83.47           C  
ATOM   1160  C   ASN A 163     -14.947 -11.365  -3.975  1.00 83.47           C  
ATOM   1161  CB  ASN A 163     -14.601 -13.757  -4.646  1.00 83.47           C  
ATOM   1162  O   ASN A 163     -15.929 -10.754  -4.400  1.00 83.47           O  
ATOM   1163  CG  ASN A 163     -14.164 -14.690  -5.758  1.00 83.47           C  
ATOM   1164  ND2 ASN A 163     -14.131 -15.985  -5.467  1.00 83.47           N  
ATOM   1165  OD1 ASN A 163     -13.857 -14.250  -6.869  1.00 83.47           O  
ATOM   1166  N   THR A 164     -14.436 -11.246  -2.747  1.00 84.78           N  
ATOM   1167  CA  THR A 164     -15.070 -10.382  -1.757  1.00 84.78           C  
ATOM   1168  C   THR A 164     -14.890  -8.913  -2.127  1.00 84.78           C  
ATOM   1169  CB  THR A 164     -14.498 -10.633  -0.349  1.00 84.78           C  
ATOM   1170  O   THR A 164     -15.807  -8.107  -1.955  1.00 84.78           O  
ATOM   1171  CG2 THR A 164     -15.191  -9.757   0.690  1.00 84.78           C  
ATOM   1172  OG1 THR A 164     -14.690 -12.010  -0.001  1.00 84.78           O  
ATOM   1173  N   LEU A 165     -13.758  -8.493  -2.643  1.00 82.63           N  
ATOM   1174  CA  LEU A 165     -13.452  -7.112  -3.002  1.00 82.63           C  
ATOM   1175  C   LEU A 165     -14.378  -6.620  -4.109  1.00 82.63           C  
ATOM   1176  CB  LEU A 165     -11.993  -6.985  -3.447  1.00 82.63           C  
ATOM   1177  O   LEU A 165     -14.890  -5.501  -4.045  1.00 82.63           O  
ATOM   1178  CG  LEU A 165     -11.484  -5.567  -3.708  1.00 82.63           C  
ATOM   1179  CD1 LEU A 165     -11.480  -4.759  -2.414  1.00 82.63           C  
ATOM   1180  CD2 LEU A 165     -10.091  -5.603  -4.326  1.00 82.63           C  
ATOM   1181  N   PHE A 166     -14.931  -7.562  -4.938  1.00 74.69           N  
ATOM   1182  CA  PHE A 166     -15.678  -7.069  -6.090  1.00 74.69           C  
ATOM   1183  C   PHE A 166     -17.102  -7.612  -6.084  1.00 74.69           C  
ATOM   1184  CB  PHE A 166     -14.974  -7.456  -7.394  1.00 74.69           C  
ATOM   1185  O   PHE A 166     -17.867  -7.371  -7.020  1.00 74.69           O  
ATOM   1186  CG  PHE A 166     -13.603  -6.854  -7.546  1.00 74.69           C  
ATOM   1187  CD1 PHE A 166     -13.447  -5.490  -7.761  1.00 74.69           C  
ATOM   1188  CD2 PHE A 166     -12.469  -7.653  -7.474  1.00 74.69           C  
ATOM   1189  CE1 PHE A 166     -12.179  -4.930  -7.902  1.00 74.69           C  
ATOM   1190  CE2 PHE A 166     -11.199  -7.101  -7.613  1.00 74.69           C  
ATOM   1191  CZ  PHE A 166     -11.057  -5.739  -7.828  1.00 74.69           C  
ATOM   1192  N   ASN A 167     -17.396  -8.120  -4.903  1.00 67.98           N  
ATOM   1193  CA  ASN A 167     -18.759  -8.613  -4.736  1.00 67.98           C  
ATOM   1194  C   ASN A 167     -19.204  -9.446  -5.935  1.00 67.98           C  
ATOM   1195  CB  ASN A 167     -19.727  -7.450  -4.509  1.00 67.98           C  
ATOM   1196  O   ASN A 167     -20.351  -9.344  -6.375  1.00 67.98           O  
ATOM   1197  CG  ASN A 167     -20.025  -7.218  -3.040  1.00 67.98           C  
ATOM   1198  ND2 ASN A 167     -21.064  -6.440  -2.762  1.00 67.98           N  
ATOM   1199  OD1 ASN A 167     -19.327  -7.733  -2.163  1.00 67.98           O  
ATOM   1200  N   THR A 168     -18.239 -10.016  -6.652  1.00 58.76           N  
ATOM   1201  CA  THR A 168     -18.520 -10.881  -7.792  1.00 58.76           C  
ATOM   1202  C   THR A 168     -17.870 -12.249  -7.606  1.00 58.76           C  
ATOM   1203  CB  THR A 168     -18.028 -10.250  -9.107  1.00 58.76           C  
ATOM   1204  O   THR A 168     -16.882 -12.379  -6.880  1.00 58.76           O  
ATOM   1205  CG2 THR A 168     -18.920  -9.086  -9.527  1.00 58.76           C  
ATOM   1206  OG1 THR A 168     -16.689  -9.771  -8.929  1.00 58.76           O  
ATOM   1207  N   ASN A 169     -18.651 -13.408  -7.805  1.00 54.02           N  
ATOM   1208  CA  ASN A 169     -18.126 -14.768  -7.866  1.00 54.02           C  
ATOM   1209  C   ASN A 169     -17.201 -14.959  -9.064  1.00 54.02           C  
ATOM   1210  CB  ASN A 169     -19.269 -15.784  -7.910  1.00 54.02           C  
ATOM   1211  O   ASN A 169     -17.616 -15.491 -10.095  1.00 54.02           O  
ATOM   1212  CG  ASN A 169     -20.061 -15.829  -6.618  1.00 54.02           C  
ATOM   1213  ND2 ASN A 169     -21.380 -15.736  -6.727  1.00 54.02           N  
ATOM   1214  OD1 ASN A 169     -19.490 -15.946  -5.530  1.00 54.02           O  
ATOM   1215  N   LEU A 170     -16.214 -14.173  -9.278  1.00 50.81           N  
ATOM   1216  CA  LEU A 170     -15.320 -14.036 -10.423  1.00 50.81           C  
ATOM   1217  C   LEU A 170     -14.427 -15.264 -10.565  1.00 50.81           C  
ATOM   1218  CB  LEU A 170     -14.459 -12.778 -10.285  1.00 50.81           C  
ATOM   1219  O   LEU A 170     -14.093 -15.669 -11.681  1.00 50.81           O  
ATOM   1220  CG  LEU A 170     -15.192 -11.440 -10.396  1.00 50.81           C  
ATOM   1221  CD1 LEU A 170     -14.308 -10.308  -9.884  1.00 50.81           C  
ATOM   1222  CD2 LEU A 170     -15.618 -11.182 -11.837  1.00 50.81           C  
ATOM   1223  N   SER A 171     -14.145 -16.045  -9.551  1.00 49.90           N  
ATOM   1224  CA  SER A 171     -13.299 -17.232  -9.621  1.00 49.90           C  
ATOM   1225  C   SER A 171     -14.097 -18.455 -10.059  1.00 49.90           C  
ATOM   1226  CB  SER A 171     -12.639 -17.501  -8.268  1.00 49.90           C  
ATOM   1227  O   SER A 171     -13.529 -19.424 -10.568  1.00 49.90           O  
ATOM   1228  OG  SER A 171     -13.374 -16.892  -7.220  1.00 49.90           O  
ATOM   1229  N   ARG A 172     -15.472 -18.354 -10.155  1.00 46.74           N  
ATOM   1230  CA  ARG A 172     -16.373 -19.444 -10.513  1.00 46.74           C  
ATOM   1231  C   ARG A 172     -16.718 -19.405 -11.998  1.00 46.74           C  
ATOM   1232  CB  ARG A 172     -17.653 -19.381  -9.676  1.00 46.74           C  
ATOM   1233  O   ARG A 172     -16.874 -20.450 -12.633  1.00 46.74           O  
ATOM   1234  CG  ARG A 172     -17.505 -19.962  -8.279  1.00 46.74           C  
ATOM   1235  CD  ARG A 172     -18.803 -19.870  -7.490  1.00 46.74           C  
ATOM   1236  NE  ARG A 172     -19.205 -21.170  -6.960  1.00 46.74           N  
ATOM   1237  NH1 ARG A 172     -20.590 -20.307  -5.325  1.00 46.74           N  
ATOM   1238  NH2 ARG A 172     -20.342 -22.576  -5.544  1.00 46.74           N  
ATOM   1239  CZ  ARG A 172     -20.045 -21.348  -5.944  1.00 46.74           C  
ATOM   1240  N   GLU A 173     -16.531 -18.225 -12.635  1.00 43.97           N  
ATOM   1241  CA  GLU A 173     -16.945 -18.065 -14.026  1.00 43.97           C  
ATOM   1242  C   GLU A 173     -15.835 -18.486 -14.984  1.00 43.97           C  
ATOM   1243  CB  GLU A 173     -17.356 -16.616 -14.301  1.00 43.97           C  
ATOM   1244  O   GLU A 173     -16.107 -18.903 -16.112  1.00 43.97           O  
ATOM   1245  CG  GLU A 173     -18.331 -16.463 -15.460  1.00 43.97           C  
ATOM   1246  CD  GLU A 173     -19.412 -15.427 -15.201  1.00 43.97           C  
ATOM   1247  OE1 GLU A 173     -20.410 -15.389 -15.956  1.00 43.97           O  
ATOM   1248  OE2 GLU A 173     -19.261 -14.645 -14.236  1.00 43.97           O  
ATOM   1249  N   THR A 174     -14.588 -18.600 -14.534  1.00 42.34           N  
ATOM   1250  CA  THR A 174     -13.490 -18.984 -15.413  1.00 42.34           C  
ATOM   1251  C   THR A 174     -13.422 -20.501 -15.565  1.00 42.34           C  
ATOM   1252  CB  THR A 174     -12.142 -18.457 -14.886  1.00 42.34           C  
ATOM   1253  O   THR A 174     -12.925 -21.008 -16.572  1.00 42.34           O  
ATOM   1254  CG2 THR A 174     -11.350 -17.768 -15.993  1.00 42.34           C  
ATOM   1255  OG1 THR A 174     -12.383 -17.518 -13.831  1.00 42.34           O  
ATOM   1256  N   THR A 175     -14.170 -21.269 -14.735  1.00 41.21           N  
ATOM   1257  CA  THR A 175     -14.129 -22.725 -14.829  1.00 41.21           C  
ATOM   1258  C   THR A 175     -15.307 -23.247 -15.646  1.00 41.21           C  
ATOM   1259  CB  THR A 175     -14.139 -23.375 -13.434  1.00 41.21           C  
ATOM   1260  O   THR A 175     -15.270 -24.371 -16.151  1.00 41.21           O  
ATOM   1261  CG2 THR A 175     -12.843 -23.088 -12.683  1.00 41.21           C  
ATOM   1262  OG1 THR A 175     -15.241 -22.855 -12.679  1.00 41.21           O  
ATOM   1263  N   HIS A 176     -16.185 -22.377 -16.234  1.00 42.65           N  
ATOM   1264  CA  HIS A 176     -17.267 -22.892 -17.067  1.00 42.65           C  
ATOM   1265  C   HIS A 176     -17.132 -22.407 -18.506  1.00 42.65           C  
ATOM   1266  CB  HIS A 176     -18.625 -22.477 -16.498  1.00 42.65           C  
ATOM   1267  O   HIS A 176     -17.901 -22.818 -19.378  1.00 42.65           O  
ATOM   1268  CG  HIS A 176     -19.090 -23.339 -15.367  1.00 42.65           C  
ATOM   1269  CD2 HIS A 176     -19.198 -23.085 -14.042  1.00 42.65           C  
ATOM   1270  ND1 HIS A 176     -19.511 -24.639 -15.547  1.00 42.65           N  
ATOM   1271  CE1 HIS A 176     -19.859 -25.148 -14.378  1.00 42.65           C  
ATOM   1272  NE2 HIS A 176     -19.679 -24.226 -13.448  1.00 42.65           N  
ATOM   1273  N   LYS A 177     -15.978 -21.768 -18.931  1.00 37.73           N  
ATOM   1274  CA  LYS A 177     -15.881 -21.411 -20.343  1.00 37.73           C  
ATOM   1275  C   LYS A 177     -14.843 -22.272 -21.058  1.00 37.73           C  
ATOM   1276  CB  LYS A 177     -15.532 -19.930 -20.500  1.00 37.73           C  
ATOM   1277  O   LYS A 177     -14.784 -22.288 -22.289  1.00 37.73           O  
ATOM   1278  CG  LYS A 177     -16.711 -18.991 -20.298  1.00 37.73           C  
ATOM   1279  CD  LYS A 177     -16.333 -17.546 -20.598  1.00 37.73           C  
ATOM   1280  CE  LYS A 177     -17.521 -16.609 -20.427  1.00 37.73           C  
ATOM   1281  NZ  LYS A 177     -17.126 -15.178 -20.589  1.00 37.73           N  
ATOM   1282  N   THR A 178     -14.468 -23.550 -20.550  1.00 39.22           N  
ATOM   1283  CA  THR A 178     -13.705 -24.442 -21.415  1.00 39.22           C  
ATOM   1284  C   THR A 178     -14.282 -25.855 -21.379  1.00 39.22           C  
ATOM   1285  CB  THR A 178     -12.220 -24.481 -21.007  1.00 39.22           C  
ATOM   1286  O   THR A 178     -14.390 -26.459 -20.310  1.00 39.22           O  
ATOM   1287  CG2 THR A 178     -11.333 -23.906 -22.106  1.00 39.22           C  
ATOM   1288  OG1 THR A 178     -12.039 -23.714 -19.811  1.00 39.22           O  
ATOM   1289  N   GLU A 179     -15.540 -26.115 -21.795  1.00 43.69           N  
ATOM   1290  CA  GLU A 179     -15.812 -27.383 -22.466  1.00 43.69           C  
ATOM   1291  C   GLU A 179     -17.191 -27.376 -23.120  1.00 43.69           C  
ATOM   1292  CB  GLU A 179     -15.704 -28.548 -21.479  1.00 43.69           C  
ATOM   1293  O   GLU A 179     -18.212 -27.358 -22.429  1.00 43.69           O  
ATOM   1294  CG  GLU A 179     -14.303 -28.755 -20.923  1.00 43.69           C  
ATOM   1295  CD  GLU A 179     -13.725 -30.124 -21.246  1.00 43.69           C  
ATOM   1296  OE1 GLU A 179     -12.492 -30.306 -21.126  1.00 43.69           O  
ATOM   1297  OE2 GLU A 179     -14.512 -31.021 -21.622  1.00 43.69           O  
ATOM   1298  N   ASP A 180     -17.432 -26.582 -24.120  1.00 37.35           N  
ATOM   1299  CA  ASP A 180     -18.497 -26.789 -25.096  1.00 37.35           C  
ATOM   1300  C   ASP A 180     -18.092 -27.828 -26.139  1.00 37.35           C  
ATOM   1301  CB  ASP A 180     -18.862 -25.470 -25.781  1.00 37.35           C  
ATOM   1302  O   ASP A 180     -17.241 -27.561 -26.990  1.00 37.35           O  
ATOM   1303  CG  ASP A 180     -20.011 -24.747 -25.100  1.00 37.35           C  
ATOM   1304  OD1 ASP A 180     -20.733 -25.371 -24.294  1.00 37.35           O  
ATOM   1305  OD2 ASP A 180     -20.198 -23.542 -25.376  1.00 37.35           O  
ATOM   1306  N   TYR A 181     -17.805 -29.085 -25.758  1.00 37.45           N  
ATOM   1307  CA  TYR A 181     -18.027 -30.212 -26.657  1.00 37.45           C  
ATOM   1308  C   TYR A 181     -19.489 -30.641 -26.643  1.00 37.45           C  
ATOM   1309  CB  TYR A 181     -17.133 -31.394 -26.269  1.00 37.45           C  
ATOM   1310  O   TYR A 181     -20.072 -30.848 -25.576  1.00 37.45           O  
ATOM   1311  CG  TYR A 181     -15.830 -31.444 -27.029  1.00 37.45           C  
ATOM   1312  CD1 TYR A 181     -15.759 -32.029 -28.291  1.00 37.45           C  
ATOM   1313  CD2 TYR A 181     -14.667 -30.908 -26.486  1.00 37.45           C  
ATOM   1314  CE1 TYR A 181     -14.560 -32.080 -28.994  1.00 37.45           C  
ATOM   1315  CE2 TYR A 181     -13.462 -30.952 -27.180  1.00 37.45           C  
ATOM   1316  OH  TYR A 181     -12.229 -31.586 -29.123  1.00 37.45           O  
ATOM   1317  CZ  TYR A 181     -13.419 -31.539 -28.432  1.00 37.45           C  
ATOM   1318  N   PRO A 182     -20.320 -30.494 -27.730  1.00 46.03           N  
ATOM   1319  CA  PRO A 182     -21.655 -31.094 -27.747  1.00 46.03           C  
ATOM   1320  C   PRO A 182     -21.625 -32.594 -28.035  1.00 46.03           C  
ATOM   1321  CB  PRO A 182     -22.369 -30.337 -28.869  1.00 46.03           C  
ATOM   1322  O   PRO A 182     -20.894 -33.040 -28.923  1.00 46.03           O  
ATOM   1323  CG  PRO A 182     -21.269 -29.742 -29.688  1.00 46.03           C  
ATOM   1324  CD  PRO A 182     -19.954 -30.135 -29.078  1.00 46.03           C  
ATOM   1325  N   SER A 183     -21.609 -33.534 -27.054  1.00 37.46           N  
ATOM   1326  CA  SER A 183     -21.872 -34.956 -27.249  1.00 37.46           C  
ATOM   1327  C   SER A 183     -23.370 -35.243 -27.277  1.00 37.46           C  
ATOM   1328  CB  SER A 183     -21.208 -35.781 -26.146  1.00 37.46           C  
ATOM   1329  O   SER A 183     -24.108 -34.804 -26.392  1.00 37.46           O  
ATOM   1330  OG  SER A 183     -21.569 -35.293 -24.865  1.00 37.46           O  
ATOM   1331  N   ASP A 184     -23.997 -35.174 -28.410  1.00 44.67           N  
ATOM   1332  CA  ASP A 184     -25.078 -35.973 -28.977  1.00 44.67           C  
ATOM   1333  C   ASP A 184     -24.879 -37.458 -28.680  1.00 44.67           C  
ATOM   1334  CB  ASP A 184     -25.176 -35.748 -30.488  1.00 44.67           C  
ATOM   1335  O   ASP A 184     -23.835 -38.027 -29.004  1.00 44.67           O  
ATOM   1336  CG  ASP A 184     -25.586 -34.332 -30.851  1.00 44.67           C  
ATOM   1337  OD1 ASP A 184     -26.306 -33.683 -30.061  1.00 44.67           O  
ATOM   1338  OD2 ASP A 184     -25.187 -33.861 -31.938  1.00 44.67           O  
ATOM   1339  N   GLN A 185     -25.565 -38.017 -27.661  1.00 37.86           N  
ATOM   1340  CA  GLN A 185     -26.174 -39.335 -27.805  1.00 37.86           C  
ATOM   1341  C   GLN A 185     -26.898 -39.750 -26.528  1.00 37.86           C  
ATOM   1342  CB  GLN A 185     -25.116 -40.378 -28.171  1.00 37.86           C  
ATOM   1343  O   GLN A 185     -26.319 -39.716 -25.440  1.00 37.86           O  
ATOM   1344  CG  GLN A 185     -25.240 -40.907 -29.593  1.00 37.86           C  
ATOM   1345  CD  GLN A 185     -24.126 -41.869 -29.961  1.00 37.86           C  
ATOM   1346  NE2 GLN A 185     -23.896 -42.041 -31.258  1.00 37.86           N  
ATOM   1347  OE1 GLN A 185     -23.477 -42.452 -29.086  1.00 37.86           O  
ATOM   1348  N   GLU A 186     -28.222 -39.584 -26.443  1.00 42.87           N  
ATOM   1349  CA  GLU A 186     -29.435 -40.335 -26.135  1.00 42.87           C  
ATOM   1350  C   GLU A 186     -29.139 -41.825 -25.984  1.00 42.87           C  
ATOM   1351  CB  GLU A 186     -30.493 -40.117 -27.220  1.00 42.87           C  
ATOM   1352  O   GLU A 186     -28.483 -42.422 -26.840  1.00 42.87           O  
ATOM   1353  CG  GLU A 186     -31.499 -39.025 -26.887  1.00 42.87           C  
ATOM   1354  CD  GLU A 186     -32.496 -38.765 -28.005  1.00 42.87           C  
ATOM   1355  OE1 GLU A 186     -33.373 -37.887 -27.845  1.00 42.87           O  
ATOM   1356  OE2 GLU A 186     -32.399 -39.447 -29.050  1.00 42.87           O  
ATOM   1357  N   SER A 187     -29.181 -42.366 -24.729  1.00 40.59           N  
ATOM   1358  CA  SER A 187     -29.963 -43.502 -24.253  1.00 40.59           C  
ATOM   1359  C   SER A 187     -29.159 -44.358 -23.280  1.00 40.59           C  
ATOM   1360  CB  SER A 187     -30.434 -44.360 -25.429  1.00 40.59           C  
ATOM   1361  O   SER A 187     -27.997 -44.676 -23.538  1.00 40.59           O  
ATOM   1362  OG  SER A 187     -30.904 -43.545 -26.489  1.00 40.59           O  
ATOM   1363  N   ALA A 188     -29.483 -44.324 -21.979  1.00 36.92           N  
ATOM   1364  CA  ALA A 188     -29.687 -45.578 -21.258  1.00 36.92           C  
ATOM   1365  C   ALA A 188     -29.616 -45.361 -19.749  1.00 36.92           C  
ATOM   1366  CB  ALA A 188     -28.655 -46.615 -21.693  1.00 36.92           C  
ATOM   1367  O   ALA A 188     -28.696 -44.706 -19.253  1.00 36.92           O  
ATOM   1368  N   GLU A 189     -30.768 -45.130 -19.034  1.00 43.55           N  
ATOM   1369  CA  GLU A 189     -31.457 -45.782 -17.924  1.00 43.55           C  
ATOM   1370  C   GLU A 189     -30.480 -46.571 -17.056  1.00 43.55           C  
ATOM   1371  CB  GLU A 189     -32.562 -46.705 -18.444  1.00 43.55           C  
ATOM   1372  O   GLU A 189     -29.679 -47.355 -17.569  1.00 43.55           O  
ATOM   1373  CG  GLU A 189     -33.812 -45.969 -18.905  1.00 43.55           C  
ATOM   1374  CD  GLU A 189     -34.903 -46.898 -19.412  1.00 43.55           C  
ATOM   1375  OE1 GLU A 189     -35.985 -46.406 -19.806  1.00 43.55           O  
ATOM   1376  OE2 GLU A 189     -34.675 -48.128 -19.415  1.00 43.55           O  
ATOM   1377  N   GLY A 190     -30.124 -45.982 -15.882  1.00 38.19           N  
ATOM   1378  CA  GLY A 190     -29.987 -46.733 -14.643  1.00 38.19           C  
ATOM   1379  C   GLY A 190     -28.695 -46.438 -13.906  1.00 38.19           C  
ATOM   1380  O   GLY A 190     -27.609 -46.545 -14.479  1.00 38.19           O  
ATOM   1381  N   GLN A 191     -28.657 -45.377 -12.986  1.00 35.19           N  
ATOM   1382  CA  GLN A 191     -27.843 -45.588 -11.794  1.00 35.19           C  
ATOM   1383  C   GLN A 191     -27.524 -44.264 -11.104  1.00 35.19           C  
ATOM   1384  CB  GLN A 191     -26.547 -46.319 -12.151  1.00 35.19           C  
ATOM   1385  O   GLN A 191     -27.130 -43.296 -11.758  1.00 35.19           O  
ATOM   1386  CG  GLN A 191     -26.705 -47.829 -12.267  1.00 35.19           C  
ATOM   1387  CD  GLN A 191     -25.377 -48.550 -12.395  1.00 35.19           C  
ATOM   1388  NE2 GLN A 191     -25.425 -49.877 -12.445  1.00 35.19           N  
ATOM   1389  OE1 GLN A 191     -24.316 -47.919 -12.450  1.00 35.19           O  
ATOM   1390  N   GLY A 192     -28.361 -43.778 -10.093  1.00 40.23           N  
ATOM   1391  CA  GLY A 192     -28.131 -43.191  -8.783  1.00 40.23           C  
ATOM   1392  C   GLY A 192     -27.290 -41.929  -8.833  1.00 40.23           C  
ATOM   1393  O   GLY A 192     -26.080 -41.992  -9.057  1.00 40.23           O  
ATOM   1394  N   LYS A 193     -27.773 -40.825  -9.346  1.00 36.64           N  
ATOM   1395  CA  LYS A 193     -27.255 -39.463  -9.257  1.00 36.64           C  
ATOM   1396  C   LYS A 193     -27.279 -38.959  -7.816  1.00 36.64           C  
ATOM   1397  CB  LYS A 193     -28.059 -38.522 -10.154  1.00 36.64           C  
ATOM   1398  O   LYS A 193     -28.331 -38.955  -7.172  1.00 36.64           O  
ATOM   1399  CG  LYS A 193     -27.643 -38.556 -11.618  1.00 36.64           C  
ATOM   1400  CD  LYS A 193     -28.402 -37.522 -12.439  1.00 36.64           C  
ATOM   1401  CE  LYS A 193     -28.049 -37.612 -13.918  1.00 36.64           C  
ATOM   1402  NZ  LYS A 193     -28.767 -36.580 -14.723  1.00 36.64           N  
ATOM   1403  N   GLU A 194     -26.414 -39.457  -6.921  1.00 35.62           N  
ATOM   1404  CA  GLU A 194     -25.918 -38.778  -5.728  1.00 35.62           C  
ATOM   1405  C   GLU A 194     -25.728 -37.285  -5.982  1.00 35.62           C  
ATOM   1406  CB  GLU A 194     -24.600 -39.403  -5.262  1.00 35.62           C  
ATOM   1407  O   GLU A 194     -25.054 -36.893  -6.936  1.00 35.62           O  
ATOM   1408  CG  GLU A 194     -24.721 -40.199  -3.971  1.00 35.62           C  
ATOM   1409  CD  GLU A 194     -23.426 -40.886  -3.566  1.00 35.62           C  
ATOM   1410  OE1 GLU A 194     -23.409 -41.588  -2.530  1.00 35.62           O  
ATOM   1411  OE2 GLU A 194     -22.420 -40.720  -4.291  1.00 35.62           O  
ATOM   1412  N   TYR A 195     -26.735 -36.460  -5.883  1.00 36.65           N  
ATOM   1413  CA  TYR A 195     -26.733 -35.028  -5.607  1.00 36.65           C  
ATOM   1414  C   TYR A 195     -25.499 -34.628  -4.808  1.00 36.65           C  
ATOM   1415  CB  TYR A 195     -28.000 -34.626  -4.846  1.00 36.65           C  
ATOM   1416  O   TYR A 195     -25.201 -35.227  -3.772  1.00 36.65           O  
ATOM   1417  CG  TYR A 195     -29.251 -34.654  -5.691  1.00 36.65           C  
ATOM   1418  CD1 TYR A 195     -29.596 -33.571  -6.496  1.00 36.65           C  
ATOM   1419  CD2 TYR A 195     -30.090 -35.763  -5.685  1.00 36.65           C  
ATOM   1420  CE1 TYR A 195     -30.748 -33.592  -7.275  1.00 36.65           C  
ATOM   1421  CE2 TYR A 195     -31.245 -35.795  -6.460  1.00 36.65           C  
ATOM   1422  OH  TYR A 195     -32.707 -34.733  -8.019  1.00 36.65           O  
ATOM   1423  CZ  TYR A 195     -31.565 -34.707  -7.250  1.00 36.65           C  
ATOM   1424  N   PRO A 196     -24.311 -34.073  -5.417  1.00 43.75           N  
ATOM   1425  CA  PRO A 196     -23.370 -33.572  -4.413  1.00 43.75           C  
ATOM   1426  C   PRO A 196     -23.942 -32.420  -3.589  1.00 43.75           C  
ATOM   1427  CB  PRO A 196     -22.177 -33.104  -5.250  1.00 43.75           C  
ATOM   1428  O   PRO A 196     -24.749 -31.636  -4.096  1.00 43.75           O  
ATOM   1429  CG  PRO A 196     -22.710 -32.984  -6.641  1.00 43.75           C  
ATOM   1430  CD  PRO A 196     -24.103 -33.544  -6.668  1.00 43.75           C  
ATOM   1431  N   SER A 197     -24.574 -32.614  -2.428  1.00 35.30           N  
ATOM   1432  CA  SER A 197     -24.679 -31.712  -1.286  1.00 35.30           C  
ATOM   1433  C   SER A 197     -23.967 -30.391  -1.558  1.00 35.30           C  
ATOM   1434  CB  SER A 197     -24.097 -32.365  -0.031  1.00 35.30           C  
ATOM   1435  O   SER A 197     -22.888 -30.372  -2.154  1.00 35.30           O  
ATOM   1436  OG  SER A 197     -25.031 -33.258   0.550  1.00 35.30           O  
ATOM   1437  N   PRO A 198     -24.563 -29.122  -1.710  1.00 41.08           N  
ATOM   1438  CA  PRO A 198     -24.017 -27.769  -1.830  1.00 41.08           C  
ATOM   1439  C   PRO A 198     -23.056 -27.418  -0.696  1.00 41.08           C  
ATOM   1440  CB  PRO A 198     -25.263 -26.880  -1.784  1.00 41.08           C  
ATOM   1441  O   PRO A 198     -22.519 -26.308  -0.659  1.00 41.08           O  
ATOM   1442  CG  PRO A 198     -26.293 -27.703  -1.080  1.00 41.08           C  
ATOM   1443  CD  PRO A 198     -25.684 -29.030  -0.727  1.00 41.08           C  
ATOM   1444  N   SER A 199     -22.299 -28.310  -0.077  1.00 39.62           N  
ATOM   1445  CA  SER A 199     -21.394 -27.755   0.924  1.00 39.62           C  
ATOM   1446  C   SER A 199     -19.943 -28.105   0.611  1.00 39.62           C  
ATOM   1447  CB  SER A 199     -21.760 -28.264   2.319  1.00 39.62           C  
ATOM   1448  O   SER A 199     -19.618 -29.269   0.369  1.00 39.62           O  
ATOM   1449  OG  SER A 199     -22.159 -29.623   2.270  1.00 39.62           O  
ATOM   1450  N   HIS A 200     -19.326 -27.452  -0.435  1.00 44.57           N  
ATOM   1451  CA  HIS A 200     -17.922 -27.056  -0.414  1.00 44.57           C  
ATOM   1452  C   HIS A 200     -17.286 -27.208  -1.792  1.00 44.57           C  
ATOM   1453  CB  HIS A 200     -17.148 -27.883   0.615  1.00 44.57           C  
ATOM   1454  O   HIS A 200     -16.834 -28.296  -2.155  1.00 44.57           O  
ATOM   1455  CG  HIS A 200     -17.024 -27.216   1.948  1.00 44.57           C  
ATOM   1456  CD2 HIS A 200     -17.961 -26.884   2.867  1.00 44.57           C  
ATOM   1457  ND1 HIS A 200     -15.813 -26.810   2.467  1.00 44.57           N  
ATOM   1458  CE1 HIS A 200     -16.012 -26.255   3.651  1.00 44.57           C  
ATOM   1459  NE2 HIS A 200     -17.307 -26.287   3.917  1.00 44.57           N  
ATOM   1460  N   GLU A 201     -17.863 -26.703  -2.859  1.00 44.21           N  
ATOM   1461  CA  GLU A 201     -17.123 -26.661  -4.116  1.00 44.21           C  
ATOM   1462  C   GLU A 201     -15.792 -25.933  -3.949  1.00 44.21           C  
ATOM   1463  CB  GLU A 201     -17.957 -25.987  -5.209  1.00 44.21           C  
ATOM   1464  O   GLU A 201     -15.758 -24.783  -3.507  1.00 44.21           O  
ATOM   1465  CG  GLU A 201     -18.191 -26.863  -6.431  1.00 44.21           C  
ATOM   1466  CD  GLU A 201     -19.116 -26.227  -7.457  1.00 44.21           C  
ATOM   1467  OE1 GLU A 201     -19.471 -26.898  -8.453  1.00 44.21           O  
ATOM   1468  OE2 GLU A 201     -19.488 -25.048  -7.263  1.00 44.21           O  
ATOM   1469  N   ARG A 202     -14.713 -26.555  -3.497  1.00 53.34           N  
ATOM   1470  CA  ARG A 202     -13.324 -26.153  -3.297  1.00 53.34           C  
ATOM   1471  C   ARG A 202     -12.794 -25.393  -4.508  1.00 53.34           C  
ATOM   1472  CB  ARG A 202     -12.445 -27.374  -3.019  1.00 53.34           C  
ATOM   1473  O   ARG A 202     -13.027 -25.794  -5.650  1.00 53.34           O  
ATOM   1474  CG  ARG A 202     -11.302 -27.104  -2.054  1.00 53.34           C  
ATOM   1475  CD  ARG A 202     -10.520 -28.371  -1.736  1.00 53.34           C  
ATOM   1476  NE  ARG A 202      -9.538 -28.148  -0.680  1.00 53.34           N  
ATOM   1477  NH1 ARG A 202      -8.873 -30.356  -0.546  1.00 53.34           N  
ATOM   1478  NH2 ARG A 202      -7.916 -28.782   0.818  1.00 53.34           N  
ATOM   1479  CZ  ARG A 202      -8.778 -29.096  -0.138  1.00 53.34           C  
ATOM   1480  N   ILE A 203     -12.626 -24.044  -4.404  1.00 60.51           N  
ATOM   1481  CA  ILE A 203     -11.916 -23.250  -5.401  1.00 60.51           C  
ATOM   1482  C   ILE A 203     -10.629 -23.963  -5.807  1.00 60.51           C  
ATOM   1483  CB  ILE A 203     -11.601 -21.832  -4.873  1.00 60.51           C  
ATOM   1484  O   ILE A 203      -9.825 -24.342  -4.952  1.00 60.51           O  
ATOM   1485  CG1 ILE A 203     -12.882 -21.147  -4.385  1.00 60.51           C  
ATOM   1486  CG2 ILE A 203     -10.910 -20.995  -5.954  1.00 60.51           C  
ATOM   1487  CD1 ILE A 203     -12.636 -19.904  -3.540  1.00 60.51           C  
ATOM   1488  N   PRO A 204     -10.558 -24.402  -7.223  1.00 57.58           N  
ATOM   1489  CA  PRO A 204      -9.355 -25.091  -7.697  1.00 57.58           C  
ATOM   1490  C   PRO A 204      -8.078 -24.296  -7.437  1.00 57.58           C  
ATOM   1491  CB  PRO A 204      -9.606 -25.246  -9.199  1.00 57.58           C  
ATOM   1492  O   PRO A 204      -8.109 -23.063  -7.412  1.00 57.58           O  
ATOM   1493  CG  PRO A 204     -10.675 -24.249  -9.512  1.00 57.58           C  
ATOM   1494  CD  PRO A 204     -11.395 -23.905  -8.240  1.00 57.58           C  
ATOM   1495  N   LYS A 205      -6.999 -24.974  -6.965  1.00 61.19           N  
ATOM   1496  CA  LYS A 205      -5.665 -24.432  -6.724  1.00 61.19           C  
ATOM   1497  C   LYS A 205      -5.092 -23.797  -7.988  1.00 61.19           C  
ATOM   1498  CB  LYS A 205      -4.725 -25.526  -6.215  1.00 61.19           C  
ATOM   1499  O   LYS A 205      -5.218 -24.354  -9.080  1.00 61.19           O  
ATOM   1500  CG  LYS A 205      -5.029 -25.995  -4.800  1.00 61.19           C  
ATOM   1501  CD  LYS A 205      -4.001 -27.008  -4.313  1.00 61.19           C  
ATOM   1502  CE  LYS A 205      -4.339 -27.525  -2.921  1.00 61.19           C  
ATOM   1503  NZ  LYS A 205      -3.342 -28.531  -2.447  1.00 61.19           N  
ATOM   1504  N   THR A 206      -4.679 -22.449  -7.864  1.00 62.95           N  
ATOM   1505  CA  THR A 206      -4.085 -21.739  -8.991  1.00 62.95           C  
ATOM   1506  C   THR A 206      -2.671 -22.245  -9.264  1.00 62.95           C  
ATOM   1507  CB  THR A 206      -4.050 -20.220  -8.738  1.00 62.95           C  
ATOM   1508  O   THR A 206      -1.822 -22.241  -8.371  1.00 62.95           O  
ATOM   1509  CG2 THR A 206      -3.667 -19.461 -10.004  1.00 62.95           C  
ATOM   1510  OG1 THR A 206      -5.345 -19.784  -8.306  1.00 62.95           O  
ATOM   1511  N   VAL A 207      -2.404 -22.827 -10.468  1.00 60.13           N  
ATOM   1512  CA  VAL A 207      -1.146 -23.482 -10.812  1.00 60.13           C  
ATOM   1513  C   VAL A 207      -0.279 -22.535 -11.639  1.00 60.13           C  
ATOM   1514  CB  VAL A 207      -1.385 -24.798 -11.586  1.00 60.13           C  
ATOM   1515  O   VAL A 207       0.951 -22.608 -11.590  1.00 60.13           O  
ATOM   1516  CG1 VAL A 207      -0.058 -25.483 -11.908  1.00 60.13           C  
ATOM   1517  CG2 VAL A 207      -2.290 -25.731 -10.783  1.00 60.13           C  
ATOM   1518  N   GLU A 208      -0.985 -21.467 -12.246  1.00 74.31           N  
ATOM   1519  CA  GLU A 208      -0.285 -20.497 -13.081  1.00 74.31           C  
ATOM   1520  C   GLU A 208      -0.772 -19.077 -12.805  1.00 74.31           C  
ATOM   1521  CB  GLU A 208      -0.463 -20.835 -14.563  1.00 74.31           C  
ATOM   1522  O   GLU A 208      -1.865 -18.884 -12.269  1.00 74.31           O  
ATOM   1523  CG  GLU A 208       0.190 -22.146 -14.978  1.00 74.31           C  
ATOM   1524  CD  GLU A 208       0.006 -22.468 -16.452  1.00 74.31           C  
ATOM   1525  OE1 GLU A 208       0.526 -23.508 -16.916  1.00 74.31           O  
ATOM   1526  OE2 GLU A 208      -0.664 -21.673 -17.150  1.00 74.31           O  
ATOM   1527  N   ILE A 209       0.212 -18.073 -13.044  1.00 82.90           N  
ATOM   1528  CA  ILE A 209      -0.174 -16.673 -12.903  1.00 82.90           C  
ATOM   1529  C   ILE A 209      -1.300 -16.347 -13.882  1.00 82.90           C  
ATOM   1530  CB  ILE A 209       1.028 -15.730 -13.135  1.00 82.90           C  
ATOM   1531  O   ILE A 209      -1.156 -16.543 -15.091  1.00 82.90           O  
ATOM   1532  CG1 ILE A 209       2.150 -16.040 -12.138  1.00 82.90           C  
ATOM   1533  CG2 ILE A 209       0.592 -14.265 -13.032  1.00 82.90           C  
ATOM   1534  CD1 ILE A 209       3.459 -15.321 -12.436  1.00 82.90           C  
ATOM   1535  N   LYS A 210      -2.510 -16.077 -13.384  1.00 82.31           N  
ATOM   1536  CA  LYS A 210      -3.692 -15.751 -14.176  1.00 82.31           C  
ATOM   1537  C   LYS A 210      -4.079 -14.284 -14.008  1.00 82.31           C  
ATOM   1538  CB  LYS A 210      -4.865 -16.651 -13.785  1.00 82.31           C  
ATOM   1539  O   LYS A 210      -4.095 -13.766 -12.890  1.00 82.31           O  
ATOM   1540  CG  LYS A 210      -4.671 -18.115 -14.150  1.00 82.31           C  
ATOM   1541  CD  LYS A 210      -5.894 -18.948 -13.789  1.00 82.31           C  
ATOM   1542  CE  LYS A 210      -5.689 -20.419 -14.126  1.00 82.31           C  
ATOM   1543  NZ  LYS A 210      -6.872 -21.245 -13.739  1.00 82.31           N  
ATOM   1544  N   SER A 211      -4.160 -13.637 -15.162  1.00 85.64           N  
ATOM   1545  CA  SER A 211      -4.603 -12.247 -15.173  1.00 85.64           C  
ATOM   1546  C   SER A 211      -6.048 -12.131 -15.648  1.00 85.64           C  
ATOM   1547  CB  SER A 211      -3.695 -11.402 -16.067  1.00 85.64           C  
ATOM   1548  O   SER A 211      -6.411 -12.682 -16.689  1.00 85.64           O  
ATOM   1549  OG  SER A 211      -3.774 -11.832 -17.415  1.00 85.64           O  
ATOM   1550  N   THR A 212      -6.878 -11.602 -14.831  1.00 83.96           N  
ATOM   1551  CA  THR A 212      -8.281 -11.384 -15.167  1.00 83.96           C  
ATOM   1552  C   THR A 212      -8.611  -9.894 -15.172  1.00 83.96           C  
ATOM   1553  CB  THR A 212      -9.212 -12.115 -14.182  1.00 83.96           C  
ATOM   1554  O   THR A 212      -8.271  -9.175 -14.230  1.00 83.96           O  
ATOM   1555  CG2 THR A 212     -10.656 -12.097 -14.672  1.00 83.96           C  
ATOM   1556  OG1 THR A 212      -8.782 -13.476 -14.048  1.00 83.96           O  
ATOM   1557  N   THR A 213      -9.182  -9.462 -16.264  1.00 86.34           N  
ATOM   1558  CA  THR A 213      -9.538  -8.055 -16.415  1.00 86.34           C  
ATOM   1559  C   THR A 213     -11.046  -7.861 -16.287  1.00 86.34           C  
ATOM   1560  CB  THR A 213      -9.059  -7.499 -17.769  1.00 86.34           C  
ATOM   1561  O   THR A 213     -11.826  -8.610 -16.879  1.00 86.34           O  
ATOM   1562  CG2 THR A 213      -9.370  -6.012 -17.894  1.00 86.34           C  
ATOM   1563  OG1 THR A 213      -7.644  -7.692 -17.884  1.00 86.34           O  
ATOM   1564  N   TYR A 214     -11.374  -6.868 -15.413  1.00 83.24           N  
ATOM   1565  CA  TYR A 214     -12.774  -6.519 -15.196  1.00 83.24           C  
ATOM   1566  C   TYR A 214     -13.052  -5.085 -15.630  1.00 83.24           C  
ATOM   1567  CB  TYR A 214     -13.151  -6.701 -13.722  1.00 83.24           C  
ATOM   1568  O   TYR A 214     -12.224  -4.195 -15.422  1.00 83.24           O  
ATOM   1569  CG  TYR A 214     -12.862  -8.082 -13.188  1.00 83.24           C  
ATOM   1570  CD1 TYR A 214     -13.776  -9.120 -13.354  1.00 83.24           C  
ATOM   1571  CD2 TYR A 214     -11.675  -8.352 -12.515  1.00 83.24           C  
ATOM   1572  CE1 TYR A 214     -13.514 -10.394 -12.861  1.00 83.24           C  
ATOM   1573  CE2 TYR A 214     -11.402  -9.622 -12.018  1.00 83.24           C  
ATOM   1574  OH  TYR A 214     -12.062 -11.895 -11.706  1.00 83.24           O  
ATOM   1575  CZ  TYR A 214     -12.326 -10.635 -12.196  1.00 83.24           C  
ATOM   1576  N   GLU A 215     -14.195  -4.954 -16.256  1.00 85.28           N  
ATOM   1577  CA  GLU A 215     -14.651  -3.605 -16.579  1.00 85.28           C  
ATOM   1578  C   GLU A 215     -15.837  -3.199 -15.709  1.00 85.28           C  
ATOM   1579  CB  GLU A 215     -15.026  -3.505 -18.060  1.00 85.28           C  
ATOM   1580  O   GLU A 215     -16.899  -3.821 -15.770  1.00 85.28           O  
ATOM   1581  CG  GLU A 215     -15.025  -2.082 -18.600  1.00 85.28           C  
ATOM   1582  CD  GLU A 215     -15.240  -2.010 -20.103  1.00 85.28           C  
ATOM   1583  OE1 GLU A 215     -15.273  -0.889 -20.659  1.00 85.28           O  
ATOM   1584  OE2 GLU A 215     -15.378  -3.084 -20.730  1.00 85.28           O  
ATOM   1585  N   ILE A 216     -15.457  -2.290 -14.757  1.00 83.26           N  
ATOM   1586  CA  ILE A 216     -16.475  -1.874 -13.799  1.00 83.26           C  
ATOM   1587  C   ILE A 216     -16.917  -0.445 -14.103  1.00 83.26           C  
ATOM   1588  CB  ILE A 216     -15.959  -1.978 -12.346  1.00 83.26           C  
ATOM   1589  O   ILE A 216     -16.094   0.407 -14.445  1.00 83.26           O  
ATOM   1590  CG1 ILE A 216     -15.342  -3.359 -12.096  1.00 83.26           C  
ATOM   1591  CG2 ILE A 216     -17.087  -1.693 -11.350  1.00 83.26           C  
ATOM   1592  CD1 ILE A 216     -14.460  -3.428 -10.856  1.00 83.26           C  
ATOM   1593  N   GLU A 217     -18.288  -0.281 -14.082  1.00 83.64           N  
ATOM   1594  CA  GLU A 217     -18.840   1.049 -14.322  1.00 83.64           C  
ATOM   1595  C   GLU A 217     -19.715   1.502 -13.157  1.00 83.64           C  
ATOM   1596  CB  GLU A 217     -19.646   1.070 -15.624  1.00 83.64           C  
ATOM   1597  O   GLU A 217     -20.587   0.758 -12.703  1.00 83.64           O  
ATOM   1598  CG  GLU A 217     -20.115   2.458 -16.035  1.00 83.64           C  
ATOM   1599  CD  GLU A 217     -20.941   2.459 -17.311  1.00 83.64           C  
ATOM   1600  OE1 GLU A 217     -21.564   3.497 -17.629  1.00 83.64           O  
ATOM   1601  OE2 GLU A 217     -20.967   1.413 -17.996  1.00 83.64           O  
ATOM   1602  N   GLU A 218     -19.282   2.666 -12.584  1.00 79.67           N  
ATOM   1603  CA  GLU A 218     -20.075   3.268 -11.516  1.00 79.67           C  
ATOM   1604  C   GLU A 218     -20.373   4.736 -11.810  1.00 79.67           C  
ATOM   1605  CB  GLU A 218     -19.354   3.137 -10.172  1.00 79.67           C  
ATOM   1606  O   GLU A 218     -19.454   5.531 -12.021  1.00 79.67           O  
ATOM   1607  CG  GLU A 218     -20.232   3.452  -8.969  1.00 79.67           C  
ATOM   1608  CD  GLU A 218     -19.532   3.224  -7.639  1.00 79.67           C  
ATOM   1609  OE1 GLU A 218     -20.162   3.436  -6.578  1.00 79.67           O  
ATOM   1610  OE2 GLU A 218     -18.344   2.832  -7.658  1.00 79.67           O  
ATOM   1611  N   ASN A 219     -21.683   5.183 -11.788  1.00 81.98           N  
ATOM   1612  CA  ASN A 219     -22.109   6.566 -11.972  1.00 81.98           C  
ATOM   1613  C   ASN A 219     -21.471   7.189 -13.210  1.00 81.98           C  
ATOM   1614  CB  ASN A 219     -21.782   7.399 -10.731  1.00 81.98           C  
ATOM   1615  O   ASN A 219     -21.028   8.338 -13.174  1.00 81.98           O  
ATOM   1616  CG  ASN A 219     -22.557   6.951  -9.507  1.00 81.98           C  
ATOM   1617  ND2 ASN A 219     -21.962   7.125  -8.332  1.00 81.98           N  
ATOM   1618  OD1 ASN A 219     -23.680   6.452  -9.616  1.00 81.98           O  
ATOM   1619  N   GLY A 220     -21.267   6.395 -14.352  1.00 79.05           N  
ATOM   1620  CA  GLY A 220     -20.780   6.956 -15.603  1.00 79.05           C  
ATOM   1621  C   GLY A 220     -19.267   6.954 -15.709  1.00 79.05           C  
ATOM   1622  O   GLY A 220     -18.709   7.428 -16.701  1.00 79.05           O  
ATOM   1623  N   VAL A 221     -18.546   6.453 -14.669  1.00 85.17           N  
ATOM   1624  CA  VAL A 221     -17.096   6.293 -14.649  1.00 85.17           C  
ATOM   1625  C   VAL A 221     -16.734   4.825 -14.860  1.00 85.17           C  
ATOM   1626  CB  VAL A 221     -16.486   6.808 -13.326  1.00 85.17           C  
ATOM   1627  O   VAL A 221     -17.235   3.948 -14.153  1.00 85.17           O  
ATOM   1628  CG1 VAL A 221     -14.969   6.633 -13.327  1.00 85.17           C  
ATOM   1629  CG2 VAL A 221     -16.859   8.272 -13.101  1.00 85.17           C  
ATOM   1630  N   ARG A 222     -15.866   4.608 -15.895  1.00 87.63           N  
ATOM   1631  CA  ARG A 222     -15.454   3.250 -16.234  1.00 87.63           C  
ATOM   1632  C   ARG A 222     -14.083   2.931 -15.647  1.00 87.63           C  
ATOM   1633  CB  ARG A 222     -15.433   3.056 -17.751  1.00 87.63           C  
ATOM   1634  O   ARG A 222     -13.145   3.718 -15.785  1.00 87.63           O  
ATOM   1635  CG  ARG A 222     -16.800   3.170 -18.406  1.00 87.63           C  
ATOM   1636  CD  ARG A 222     -16.718   2.998 -19.917  1.00 87.63           C  
ATOM   1637  NE  ARG A 222     -18.040   3.033 -20.536  1.00 87.63           N  
ATOM   1638  NH1 ARG A 222     -17.282   2.568 -22.668  1.00 87.63           N  
ATOM   1639  NH2 ARG A 222     -19.520   2.884 -22.286  1.00 87.63           N  
ATOM   1640  CZ  ARG A 222     -18.278   2.828 -21.828  1.00 87.63           C  
ATOM   1641  N   LEU A 223     -13.982   1.846 -14.892  1.00 87.33           N  
ATOM   1642  CA  LEU A 223     -12.708   1.365 -14.370  1.00 87.33           C  
ATOM   1643  C   LEU A 223     -12.359   0.001 -14.956  1.00 87.33           C  
ATOM   1644  CB  LEU A 223     -12.752   1.280 -12.842  1.00 87.33           C  
ATOM   1645  O   LEU A 223     -13.157  -0.936 -14.876  1.00 87.33           O  
ATOM   1646  CG  LEU A 223     -11.533   0.655 -12.162  1.00 87.33           C  
ATOM   1647  CD1 LEU A 223     -10.316   1.559 -12.321  1.00 87.33           C  
ATOM   1648  CD2 LEU A 223     -11.820   0.391 -10.688  1.00 87.33           C  
ATOM   1649  N   ARG A 224     -11.222  -0.038 -15.668  1.00 90.00           N  
ATOM   1650  CA  ARG A 224     -10.662  -1.311 -16.111  1.00 90.00           C  
ATOM   1651  C   ARG A 224      -9.700  -1.877 -15.072  1.00 90.00           C  
ATOM   1652  CB  ARG A 224      -9.946  -1.147 -17.453  1.00 90.00           C  
ATOM   1653  O   ARG A 224      -8.569  -1.403 -14.942  1.00 90.00           O  
ATOM   1654  CG  ARG A 224      -9.502  -2.459 -18.079  1.00 90.00           C  
ATOM   1655  CD  ARG A 224      -8.845  -2.243 -19.435  1.00 90.00           C  
ATOM   1656  NE  ARG A 224      -8.383  -3.500 -20.016  1.00 90.00           N  
ATOM   1657  NH1 ARG A 224      -6.350  -2.664 -20.728  1.00 90.00           N  
ATOM   1658  NH2 ARG A 224      -6.889  -4.859 -21.111  1.00 90.00           N  
ATOM   1659  CZ  ARG A 224      -7.208  -3.671 -20.617  1.00 90.00           C  
ATOM   1660  N   LEU A 225     -10.106  -2.847 -14.390  1.00 88.14           N  
ATOM   1661  CA  LEU A 225      -9.327  -3.429 -13.303  1.00 88.14           C  
ATOM   1662  C   LEU A 225      -8.759  -4.785 -13.706  1.00 88.14           C  
ATOM   1663  CB  LEU A 225     -10.187  -3.576 -12.045  1.00 88.14           C  
ATOM   1664  O   LEU A 225      -9.505  -5.680 -14.110  1.00 88.14           O  
ATOM   1665  CG  LEU A 225      -9.509  -4.211 -10.830  1.00 88.14           C  
ATOM   1666  CD1 LEU A 225      -8.404  -3.302 -10.304  1.00 88.14           C  
ATOM   1667  CD2 LEU A 225     -10.532  -4.505  -9.739  1.00 88.14           C  
ATOM   1668  N   THR A 226      -7.514  -4.895 -13.653  1.00 91.10           N  
ATOM   1669  CA  THR A 226      -6.834  -6.158 -13.920  1.00 91.10           C  
ATOM   1670  C   THR A 226      -6.295  -6.766 -12.628  1.00 91.10           C  
ATOM   1671  CB  THR A 226      -5.681  -5.971 -14.923  1.00 91.10           C  
ATOM   1672  O   THR A 226      -5.518  -6.130 -11.914  1.00 91.10           O  
ATOM   1673  CG2 THR A 226      -5.032  -7.306 -15.270  1.00 91.10           C  
ATOM   1674  OG1 THR A 226      -6.190  -5.374 -16.122  1.00 91.10           O  
ATOM   1675  N   VAL A 227      -6.821  -7.961 -12.292  1.00 90.08           N  
ATOM   1676  CA  VAL A 227      -6.362  -8.673 -11.104  1.00 90.08           C  
ATOM   1677  C   VAL A 227      -5.475  -9.846 -11.515  1.00 90.08           C  
ATOM   1678  CB  VAL A 227      -7.548  -9.176 -10.250  1.00 90.08           C  
ATOM   1679  O   VAL A 227      -5.899 -10.716 -12.279  1.00 90.08           O  
ATOM   1680  CG1 VAL A 227      -7.046  -9.906  -9.005  1.00 90.08           C  
ATOM   1681  CG2 VAL A 227      -8.455  -8.010  -9.860  1.00 90.08           C  
ATOM   1682  N   VAL A 228      -4.243  -9.766 -11.033  1.00 90.51           N  
ATOM   1683  CA  VAL A 228      -3.283 -10.825 -11.328  1.00 90.51           C  
ATOM   1684  C   VAL A 228      -3.197 -11.787 -10.145  1.00 90.51           C  
ATOM   1685  CB  VAL A 228      -1.886 -10.251 -11.651  1.00 90.51           C  
ATOM   1686  O   VAL A 228      -2.737 -11.412  -9.064  1.00 90.51           O  
ATOM   1687  CG1 VAL A 228      -0.912 -11.372 -12.011  1.00 90.51           C  
ATOM   1688  CG2 VAL A 228      -1.977  -9.233 -12.787  1.00 90.51           C  
ATOM   1689  N   ASP A 229      -3.781 -12.955 -10.365  1.00 87.25           N  
ATOM   1690  CA  ASP A 229      -3.738 -14.000  -9.346  1.00 87.25           C  
ATOM   1691  C   ASP A 229      -2.511 -14.891  -9.525  1.00 87.25           C  
ATOM   1692  CB  ASP A 229      -5.013 -14.845  -9.390  1.00 87.25           C  
ATOM   1693  O   ASP A 229      -2.253 -15.387 -10.623  1.00 87.25           O  
ATOM   1694  CG  ASP A 229      -5.201 -15.699  -8.149  1.00 87.25           C  
ATOM   1695  OD1 ASP A 229      -4.469 -15.502  -7.155  1.00 87.25           O  
ATOM   1696  OD2 ASP A 229      -6.088 -16.581  -8.165  1.00 87.25           O  
ATOM   1697  N   THR A 230      -1.720 -15.010  -8.394  1.00 85.09           N  
ATOM   1698  CA  THR A 230      -0.493 -15.797  -8.450  1.00 85.09           C  
ATOM   1699  C   THR A 230      -0.652 -17.103  -7.678  1.00 85.09           C  
ATOM   1700  CB  THR A 230       0.703 -15.007  -7.888  1.00 85.09           C  
ATOM   1701  O   THR A 230      -1.489 -17.200  -6.778  1.00 85.09           O  
ATOM   1702  CG2 THR A 230       0.938 -13.725  -8.681  1.00 85.09           C  
ATOM   1703  OG1 THR A 230       0.445 -14.669  -6.520  1.00 85.09           O  
ATOM   1704  N   PRO A 231      -0.048 -18.153  -8.243  1.00 79.65           N  
ATOM   1705  CA  PRO A 231      -0.072 -19.377  -7.439  1.00 79.65           C  
ATOM   1706  C   PRO A 231       0.554 -19.189  -6.059  1.00 79.65           C  
ATOM   1707  CB  PRO A 231       0.742 -20.366  -8.278  1.00 79.65           C  
ATOM   1708  O   PRO A 231       1.324 -18.249  -5.849  1.00 79.65           O  
ATOM   1709  CG  PRO A 231       1.622 -19.509  -9.131  1.00 79.65           C  
ATOM   1710  CD  PRO A 231       0.961 -18.172  -9.306  1.00 79.65           C  
ATOM   1711  N   GLY A 232      -0.108 -19.939  -5.083  1.00 70.92           N  
ATOM   1712  CA  GLY A 232       0.469 -19.893  -3.749  1.00 70.92           C  
ATOM   1713  C   GLY A 232       1.923 -20.324  -3.713  1.00 70.92           C  
ATOM   1714  O   GLY A 232       2.299 -21.313  -4.345  1.00 70.92           O  
ATOM   1715  N   PHE A 233       2.774 -19.356  -3.258  1.00 72.76           N  
ATOM   1716  CA  PHE A 233       4.186 -19.685  -3.100  1.00 72.76           C  
ATOM   1717  C   PHE A 233       4.434 -20.378  -1.765  1.00 72.76           C  
ATOM   1718  CB  PHE A 233       5.048 -18.424  -3.205  1.00 72.76           C  
ATOM   1719  O   PHE A 233       3.632 -20.253  -0.837  1.00 72.76           O  
ATOM   1720  CG  PHE A 233       4.815 -17.435  -2.094  1.00 72.76           C  
ATOM   1721  CD1 PHE A 233       3.876 -16.421  -2.233  1.00 72.76           C  
ATOM   1722  CD2 PHE A 233       5.536 -17.520  -0.910  1.00 72.76           C  
ATOM   1723  CE1 PHE A 233       3.658 -15.504  -1.207  1.00 72.76           C  
ATOM   1724  CE2 PHE A 233       5.324 -16.608   0.120  1.00 72.76           C  
ATOM   1725  CZ  PHE A 233       4.385 -15.600  -0.031  1.00 72.76           C  
ATOM   1726  N   GLY A 234       5.194 -21.469  -1.740  1.00 65.73           N  
ATOM   1727  CA  GLY A 234       5.497 -22.182  -0.509  1.00 65.73           C  
ATOM   1728  C   GLY A 234       4.828 -23.542  -0.428  1.00 65.73           C  
ATOM   1729  O   GLY A 234       4.815 -24.170   0.633  1.00 65.73           O  
ATOM   1730  N   ASP A 235       4.164 -24.001  -1.580  1.00 68.58           N  
ATOM   1731  CA  ASP A 235       3.484 -25.290  -1.668  1.00 68.58           C  
ATOM   1732  C   ASP A 235       4.417 -26.368  -2.214  1.00 68.58           C  
ATOM   1733  CB  ASP A 235       2.236 -25.179  -2.548  1.00 68.58           C  
ATOM   1734  O   ASP A 235       4.234 -27.555  -1.935  1.00 68.58           O  
ATOM   1735  CG  ASP A 235       1.118 -24.387  -1.893  1.00 68.58           C  
ATOM   1736  OD1 ASP A 235       1.169 -24.159  -0.665  1.00 68.58           O  
ATOM   1737  OD2 ASP A 235       0.175 -23.990  -2.612  1.00 68.58           O  
ATOM   1738  N   HIS A 236       5.516 -25.797  -2.778  1.00 70.07           N  
ATOM   1739  CA  HIS A 236       6.451 -26.735  -3.391  1.00 70.07           C  
ATOM   1740  C   HIS A 236       7.498 -27.204  -2.386  1.00 70.07           C  
ATOM   1741  CB  HIS A 236       7.134 -26.096  -4.602  1.00 70.07           C  
ATOM   1742  O   HIS A 236       7.716 -26.555  -1.361  1.00 70.07           O  
ATOM   1743  CG  HIS A 236       6.199 -25.804  -5.733  1.00 70.07           C  
ATOM   1744  CD2 HIS A 236       5.848 -26.545  -6.810  1.00 70.07           C  
ATOM   1745  ND1 HIS A 236       5.505 -24.618  -5.836  1.00 70.07           N  
ATOM   1746  CE1 HIS A 236       4.764 -24.643  -6.932  1.00 70.07           C  
ATOM   1747  NE2 HIS A 236       4.955 -25.801  -7.541  1.00 70.07           N  
ATOM   1748  N   ILE A 237       7.928 -28.492  -2.502  1.00 71.91           N  
ATOM   1749  CA  ILE A 237       8.945 -29.084  -1.639  1.00 71.91           C  
ATOM   1750  C   ILE A 237      10.220 -28.246  -1.694  1.00 71.91           C  
ATOM   1751  CB  ILE A 237       9.246 -30.545  -2.042  1.00 71.91           C  
ATOM   1752  O   ILE A 237      10.831 -27.965  -0.660  1.00 71.91           O  
ATOM   1753  CG1 ILE A 237       7.993 -31.413  -1.880  1.00 71.91           C  
ATOM   1754  CG2 ILE A 237      10.410 -31.104  -1.218  1.00 71.91           C  
ATOM   1755  CD1 ILE A 237       8.127 -32.810  -2.470  1.00 71.91           C  
ATOM   1756  N   ASN A 238      10.458 -27.609  -2.911  1.00 74.31           N  
ATOM   1757  CA  ASN A 238      11.561 -26.672  -3.091  1.00 74.31           C  
ATOM   1758  C   ASN A 238      11.056 -25.258  -3.363  1.00 74.31           C  
ATOM   1759  CB  ASN A 238      12.480 -27.134  -4.224  1.00 74.31           C  
ATOM   1760  O   ASN A 238      10.475 -24.993  -4.417  1.00 74.31           O  
ATOM   1761  CG  ASN A 238      13.818 -26.423  -4.218  1.00 74.31           C  
ATOM   1762  ND2 ASN A 238      14.721 -26.851  -5.092  1.00 74.31           N  
ATOM   1763  OD1 ASN A 238      14.039 -25.496  -3.435  1.00 74.31           O  
ATOM   1764  N   ASN A 239      11.311 -24.338  -2.381  1.00 75.65           N  
ATOM   1765  CA  ASN A 239      10.802 -22.974  -2.475  1.00 75.65           C  
ATOM   1766  C   ASN A 239      11.936 -21.962  -2.617  1.00 75.65           C  
ATOM   1767  CB  ASN A 239       9.939 -22.637  -1.257  1.00 75.65           C  
ATOM   1768  O   ASN A 239      11.749 -20.773  -2.352  1.00 75.65           O  
ATOM   1769  CG  ASN A 239       8.704 -23.510  -1.158  1.00 75.65           C  
ATOM   1770  ND2 ASN A 239       8.455 -24.054   0.028  1.00 75.65           N  
ATOM   1771  OD1 ASN A 239       7.979 -23.695  -2.139  1.00 75.65           O  
ATOM   1772  N   GLU A 240      13.081 -22.375  -2.964  1.00 75.83           N  
ATOM   1773  CA  GLU A 240      14.248 -21.500  -3.030  1.00 75.83           C  
ATOM   1774  C   GLU A 240      14.060 -20.407  -4.079  1.00 75.83           C  
ATOM   1775  CB  GLU A 240      15.511 -22.310  -3.334  1.00 75.83           C  
ATOM   1776  O   GLU A 240      14.452 -19.259  -3.863  1.00 75.83           O  
ATOM   1777  CG  GLU A 240      15.990 -23.163  -2.169  1.00 75.83           C  
ATOM   1778  CD  GLU A 240      17.263 -23.937  -2.475  1.00 75.83           C  
ATOM   1779  OE1 GLU A 240      17.776 -24.641  -1.576  1.00 75.83           O  
ATOM   1780  OE2 GLU A 240      17.751 -23.837  -3.623  1.00 75.83           O  
ATOM   1781  N   ASP A 241      13.264 -20.556  -5.156  1.00 78.90           N  
ATOM   1782  CA  ASP A 241      13.104 -19.550  -6.201  1.00 78.90           C  
ATOM   1783  C   ASP A 241      11.629 -19.326  -6.527  1.00 78.90           C  
ATOM   1784  CB  ASP A 241      13.865 -19.962  -7.463  1.00 78.90           C  
ATOM   1785  O   ASP A 241      11.272 -19.090  -7.683  1.00 78.90           O  
ATOM   1786  CG  ASP A 241      15.368 -20.020  -7.256  1.00 78.90           C  
ATOM   1787  OD1 ASP A 241      15.921 -19.152  -6.546  1.00 78.90           O  
ATOM   1788  OD2 ASP A 241      16.007 -20.941  -7.811  1.00 78.90           O  
ATOM   1789  N   CYS A 242      10.873 -19.402  -5.534  1.00 82.19           N  
ATOM   1790  CA  CYS A 242       9.434 -19.276  -5.743  1.00 82.19           C  
ATOM   1791  C   CYS A 242       9.062 -17.849  -6.126  1.00 82.19           C  
ATOM   1792  CB  CYS A 242       8.672 -19.691  -4.485  1.00 82.19           C  
ATOM   1793  O   CYS A 242       8.019 -17.619  -6.741  1.00 82.19           O  
ATOM   1794  SG  CYS A 242       9.080 -18.704  -3.028  1.00 82.19           S  
ATOM   1795  N   TRP A 243       9.905 -16.872  -5.939  1.00 85.16           N  
ATOM   1796  CA  TRP A 243       9.639 -15.464  -6.215  1.00 85.16           C  
ATOM   1797  C   TRP A 243       9.961 -15.124  -7.666  1.00 85.16           C  
ATOM   1798  CB  TRP A 243      10.451 -14.569  -5.275  1.00 85.16           C  
ATOM   1799  O   TRP A 243       9.498 -14.107  -8.189  1.00 85.16           O  
ATOM   1800  CG  TRP A 243      11.927 -14.826  -5.312  1.00 85.16           C  
ATOM   1801  CD1 TRP A 243      12.838 -14.278  -6.173  1.00 85.16           C  
ATOM   1802  CD2 TRP A 243      12.664 -15.702  -4.454  1.00 85.16           C  
ATOM   1803  CE2 TRP A 243      14.018 -15.635  -4.850  1.00 85.16           C  
ATOM   1804  CE3 TRP A 243      12.310 -16.537  -3.385  1.00 85.16           C  
ATOM   1805  NE1 TRP A 243      14.097 -14.760  -5.900  1.00 85.16           N  
ATOM   1806  CH2 TRP A 243      14.646 -17.183  -3.173  1.00 85.16           C  
ATOM   1807  CZ2 TRP A 243      15.019 -16.373  -4.214  1.00 85.16           C  
ATOM   1808  CZ3 TRP A 243      13.308 -17.271  -2.754  1.00 85.16           C  
ATOM   1809  N   GLN A 244      10.791 -15.930  -8.394  1.00 88.35           N  
ATOM   1810  CA  GLN A 244      11.313 -15.645  -9.726  1.00 88.35           C  
ATOM   1811  C   GLN A 244      10.183 -15.514 -10.743  1.00 88.35           C  
ATOM   1812  CB  GLN A 244      12.290 -16.737 -10.165  1.00 88.35           C  
ATOM   1813  O   GLN A 244      10.175 -14.584 -11.553  1.00 88.35           O  
ATOM   1814  CG  GLN A 244      13.131 -16.359 -11.376  1.00 88.35           C  
ATOM   1815  CD  GLN A 244      14.078 -15.207 -11.097  1.00 88.35           C  
ATOM   1816  NE2 GLN A 244      14.254 -14.332 -12.081  1.00 88.35           N  
ATOM   1817  OE1 GLN A 244      14.646 -15.103 -10.005  1.00 88.35           O  
ATOM   1818  N   PRO A 245       9.263 -16.431 -10.739  1.00 88.66           N  
ATOM   1819  CA  PRO A 245       8.191 -16.312 -11.730  1.00 88.66           C  
ATOM   1820  C   PRO A 245       7.390 -15.021 -11.580  1.00 88.66           C  
ATOM   1821  CB  PRO A 245       7.314 -17.534 -11.449  1.00 88.66           C  
ATOM   1822  O   PRO A 245       6.981 -14.424 -12.579  1.00 88.66           O  
ATOM   1823  CG  PRO A 245       8.216 -18.501 -10.752  1.00 88.66           C  
ATOM   1824  CD  PRO A 245       9.247 -17.723  -9.986  1.00 88.66           C  
ATOM   1825  N   ILE A 246       7.241 -14.614 -10.357  1.00 90.31           N  
ATOM   1826  CA  ILE A 246       6.483 -13.397 -10.091  1.00 90.31           C  
ATOM   1827  C   ILE A 246       7.293 -12.178 -10.528  1.00 90.31           C  
ATOM   1828  CB  ILE A 246       6.105 -13.281  -8.597  1.00 90.31           C  
ATOM   1829  O   ILE A 246       6.760 -11.268 -11.167  1.00 90.31           O  
ATOM   1830  CG1 ILE A 246       5.197 -14.445  -8.184  1.00 90.31           C  
ATOM   1831  CG2 ILE A 246       5.432 -11.935  -8.313  1.00 90.31           C  
ATOM   1832  CD1 ILE A 246       4.957 -14.542  -6.684  1.00 90.31           C  
ATOM   1833  N   VAL A 247       8.502 -12.174 -10.184  1.00 91.55           N  
ATOM   1834  CA  VAL A 247       9.387 -11.081 -10.573  1.00 91.55           C  
ATOM   1835  C   VAL A 247       9.487 -11.013 -12.096  1.00 91.55           C  
ATOM   1836  CB  VAL A 247      10.794 -11.241  -9.954  1.00 91.55           C  
ATOM   1837  O   VAL A 247       9.436  -9.928 -12.680  1.00 91.55           O  
ATOM   1838  CG1 VAL A 247      11.755 -10.197 -10.519  1.00 91.55           C  
ATOM   1839  CG2 VAL A 247      10.720 -11.136  -8.432  1.00 91.55           C  
ATOM   1840  N   ASP A 248       9.634 -12.137 -12.736  1.00 91.58           N  
ATOM   1841  CA  ASP A 248       9.716 -12.212 -14.191  1.00 91.58           C  
ATOM   1842  C   ASP A 248       8.443 -11.676 -14.841  1.00 91.58           C  
ATOM   1843  CB  ASP A 248       9.970 -13.652 -14.641  1.00 91.58           C  
ATOM   1844  O   ASP A 248       8.502 -11.007 -15.875  1.00 91.58           O  
ATOM   1845  CG  ASP A 248      11.381 -14.128 -14.340  1.00 91.58           C  
ATOM   1846  OD1 ASP A 248      12.252 -13.290 -14.022  1.00 91.58           O  
ATOM   1847  OD2 ASP A 248      11.623 -15.351 -14.424  1.00 91.58           O  
ATOM   1848  N   TYR A 249       7.388 -12.004 -14.248  1.00 92.63           N  
ATOM   1849  CA  TYR A 249       6.117 -11.508 -14.764  1.00 92.63           C  
ATOM   1850  C   TYR A 249       6.069  -9.985 -14.725  1.00 92.63           C  
ATOM   1851  CB  TYR A 249       4.948 -12.087 -13.962  1.00 92.63           C  
ATOM   1852  O   TYR A 249       5.679  -9.344 -15.704  1.00 92.63           O  
ATOM   1853  CG  TYR A 249       3.599 -11.557 -14.385  1.00 92.63           C  
ATOM   1854  CD1 TYR A 249       2.981 -10.526 -13.681  1.00 92.63           C  
ATOM   1855  CD2 TYR A 249       2.940 -12.087 -15.489  1.00 92.63           C  
ATOM   1856  CE1 TYR A 249       1.738 -10.036 -14.066  1.00 92.63           C  
ATOM   1857  CE2 TYR A 249       1.696 -11.605 -15.883  1.00 92.63           C  
ATOM   1858  OH  TYR A 249      -0.127 -10.100 -15.553  1.00 92.63           O  
ATOM   1859  CZ  TYR A 249       1.104 -10.581 -15.167  1.00 92.63           C  
ATOM   1860  N   ILE A 250       6.449  -9.388 -13.575  1.00 93.58           N  
ATOM   1861  CA  ILE A 250       6.448  -7.936 -13.429  1.00 93.58           C  
ATOM   1862  C   ILE A 250       7.408  -7.315 -14.442  1.00 93.58           C  
ATOM   1863  CB  ILE A 250       6.834  -7.512 -11.995  1.00 93.58           C  
ATOM   1864  O   ILE A 250       7.073  -6.327 -15.099  1.00 93.58           O  
ATOM   1865  CG1 ILE A 250       5.786  -8.007 -10.991  1.00 93.58           C  
ATOM   1866  CG2 ILE A 250       7.001  -5.992 -11.907  1.00 93.58           C  
ATOM   1867  CD1 ILE A 250       6.179  -7.802  -9.534  1.00 93.58           C  
ATOM   1868  N   ASP A 251       8.582  -7.899 -14.569  1.00 93.48           N  
ATOM   1869  CA  ASP A 251       9.575  -7.412 -15.522  1.00 93.48           C  
ATOM   1870  C   ASP A 251       9.047  -7.493 -16.953  1.00 93.48           C  
ATOM   1871  CB  ASP A 251      10.876  -8.207 -15.395  1.00 93.48           C  
ATOM   1872  O   ASP A 251       9.281  -6.589 -17.758  1.00 93.48           O  
ATOM   1873  CG  ASP A 251      11.692  -7.818 -14.176  1.00 93.48           C  
ATOM   1874  OD1 ASP A 251      11.429  -6.750 -13.581  1.00 93.48           O  
ATOM   1875  OD2 ASP A 251      12.610  -8.583 -13.808  1.00 93.48           O  
ATOM   1876  N   SER A 252       8.396  -8.590 -17.249  1.00 93.65           N  
ATOM   1877  CA  SER A 252       7.828  -8.758 -18.583  1.00 93.65           C  
ATOM   1878  C   SER A 252       6.803  -7.671 -18.887  1.00 93.65           C  
ATOM   1879  CB  SER A 252       7.179 -10.135 -18.720  1.00 93.65           C  
ATOM   1880  O   SER A 252       6.724  -7.184 -20.017  1.00 93.65           O  
ATOM   1881  OG  SER A 252       5.980 -10.204 -17.968  1.00 93.65           O  
ATOM   1882  N   GLN A 253       6.024  -7.311 -17.856  1.00 93.59           N  
ATOM   1883  CA  GLN A 253       5.045  -6.243 -18.030  1.00 93.59           C  
ATOM   1884  C   GLN A 253       5.731  -4.902 -18.277  1.00 93.59           C  
ATOM   1885  CB  GLN A 253       4.130  -6.147 -16.808  1.00 93.59           C  
ATOM   1886  O   GLN A 253       5.271  -4.105 -19.096  1.00 93.59           O  
ATOM   1887  CG  GLN A 253       3.286  -7.392 -16.573  1.00 93.59           C  
ATOM   1888  CD  GLN A 253       2.435  -7.760 -17.774  1.00 93.59           C  
ATOM   1889  NE2 GLN A 253       2.743  -8.894 -18.394  1.00 93.59           N  
ATOM   1890  OE1 GLN A 253       1.507  -7.031 -18.140  1.00 93.59           O  
ATOM   1891  N   PHE A 254       6.810  -4.653 -17.552  1.00 94.11           N  
ATOM   1892  CA  PHE A 254       7.585  -3.435 -17.763  1.00 94.11           C  
ATOM   1893  C   PHE A 254       8.170  -3.403 -19.170  1.00 94.11           C  
ATOM   1894  CB  PHE A 254       8.706  -3.323 -16.725  1.00 94.11           C  
ATOM   1895  O   PHE A 254       8.147  -2.365 -19.834  1.00 94.11           O  
ATOM   1896  CG  PHE A 254       8.231  -2.894 -15.363  1.00 94.11           C  
ATOM   1897  CD1 PHE A 254       7.024  -2.223 -15.212  1.00 94.11           C  
ATOM   1898  CD2 PHE A 254       8.993  -3.161 -14.233  1.00 94.11           C  
ATOM   1899  CE1 PHE A 254       6.582  -1.824 -13.953  1.00 94.11           C  
ATOM   1900  CE2 PHE A 254       8.558  -2.766 -12.971  1.00 94.11           C  
ATOM   1901  CZ  PHE A 254       7.353  -2.097 -12.833  1.00 94.11           C  
ATOM   1902  N   GLU A 255       8.660  -4.494 -19.566  1.00 92.54           N  
ATOM   1903  CA  GLU A 255       9.270  -4.616 -20.887  1.00 92.54           C  
ATOM   1904  C   GLU A 255       8.247  -4.370 -21.992  1.00 92.54           C  
ATOM   1905  CB  GLU A 255       9.908  -5.997 -21.059  1.00 92.54           C  
ATOM   1906  O   GLU A 255       8.539  -3.683 -22.973  1.00 92.54           O  
ATOM   1907  CG  GLU A 255      10.632  -6.179 -22.385  1.00 92.54           C  
ATOM   1908  CD  GLU A 255      11.820  -5.245 -22.553  1.00 92.54           C  
ATOM   1909  OE1 GLU A 255      12.183  -4.926 -23.708  1.00 92.54           O  
ATOM   1910  OE2 GLU A 255      12.393  -4.829 -21.521  1.00 92.54           O  
ATOM   1911  N   GLN A 256       7.130  -4.933 -21.843  1.00 91.59           N  
ATOM   1912  CA  GLN A 256       6.059  -4.745 -22.815  1.00 91.59           C  
ATOM   1913  C   GLN A 256       5.704  -3.269 -22.964  1.00 91.59           C  
ATOM   1914  CB  GLN A 256       4.819  -5.545 -22.410  1.00 91.59           C  
ATOM   1915  O   GLN A 256       5.504  -2.782 -24.079  1.00 91.59           O  
ATOM   1916  CG  GLN A 256       4.965  -7.048 -22.607  1.00 91.59           C  
ATOM   1917  CD  GLN A 256       3.722  -7.816 -22.201  1.00 91.59           C  
ATOM   1918  NE2 GLN A 256       3.813  -9.142 -22.217  1.00 91.59           N  
ATOM   1919  OE1 GLN A 256       2.689  -7.224 -21.875  1.00 91.59           O  
ATOM   1920  N   TYR A 257       5.656  -2.650 -21.846  1.00 91.63           N  
ATOM   1921  CA  TYR A 257       5.358  -1.222 -21.860  1.00 91.63           C  
ATOM   1922  C   TYR A 257       6.490  -0.436 -22.512  1.00 91.63           C  
ATOM   1923  CB  TYR A 257       5.118  -0.708 -20.437  1.00 91.63           C  
ATOM   1924  O   TYR A 257       6.244   0.483 -23.297  1.00 91.63           O  
ATOM   1925  CG  TYR A 257       4.614   0.714 -20.382  1.00 91.63           C  
ATOM   1926  CD1 TYR A 257       5.479   1.770 -20.105  1.00 91.63           C  
ATOM   1927  CD2 TYR A 257       3.273   1.004 -20.606  1.00 91.63           C  
ATOM   1928  CE1 TYR A 257       5.020   3.082 -20.052  1.00 91.63           C  
ATOM   1929  CE2 TYR A 257       2.802   2.312 -20.555  1.00 91.63           C  
ATOM   1930  OH  TYR A 257       3.220   4.639 -20.226  1.00 91.63           O  
ATOM   1931  CZ  TYR A 257       3.681   3.342 -20.278  1.00 91.63           C  
ATOM   1932  N   LEU A 258       7.692  -0.752 -22.202  1.00 90.76           N  
ATOM   1933  CA  LEU A 258       8.864  -0.098 -22.773  1.00 90.76           C  
ATOM   1934  C   LEU A 258       8.912  -0.291 -24.285  1.00 90.76           C  
ATOM   1935  CB  LEU A 258      10.146  -0.641 -22.137  1.00 90.76           C  
ATOM   1936  O   LEU A 258       9.213   0.647 -25.026  1.00 90.76           O  
ATOM   1937  CG  LEU A 258      11.460  -0.038 -22.636  1.00 90.76           C  
ATOM   1938  CD1 LEU A 258      11.485   1.465 -22.377  1.00 90.76           C  
ATOM   1939  CD2 LEU A 258      12.649  -0.721 -21.970  1.00 90.76           C  
ATOM   1940  N   GLN A 259       8.633  -1.433 -24.731  1.00 89.17           N  
ATOM   1941  CA  GLN A 259       8.640  -1.753 -26.155  1.00 89.17           C  
ATOM   1942  C   GLN A 259       7.644  -0.885 -26.919  1.00 89.17           C  
ATOM   1943  CB  GLN A 259       8.322  -3.233 -26.375  1.00 89.17           C  
ATOM   1944  O   GLN A 259       7.931  -0.432 -28.029  1.00 89.17           O  
ATOM   1945  CG  GLN A 259       9.462  -4.170 -25.996  1.00 89.17           C  
ATOM   1946  CD  GLN A 259       9.109  -5.632 -26.191  1.00 89.17           C  
ATOM   1947  NE2 GLN A 259      10.125  -6.488 -26.225  1.00 89.17           N  
ATOM   1948  OE1 GLN A 259       7.933  -5.990 -26.309  1.00 89.17           O  
ATOM   1949  N   GLU A 260       6.524  -0.722 -26.289  1.00 87.68           N  
ATOM   1950  CA  GLU A 260       5.502   0.122 -26.901  1.00 87.68           C  
ATOM   1951  C   GLU A 260       5.948   1.581 -26.949  1.00 87.68           C  
ATOM   1952  CB  GLU A 260       4.179   0.002 -26.141  1.00 87.68           C  
ATOM   1953  O   GLU A 260       5.627   2.303 -27.895  1.00 87.68           O  
ATOM   1954  CG  GLU A 260       3.389  -1.255 -26.478  1.00 87.68           C  
ATOM   1955  CD  GLU A 260       2.122  -1.406 -25.652  1.00 87.68           C  
ATOM   1956  OE1 GLU A 260       1.537  -2.513 -25.635  1.00 87.68           O  
ATOM   1957  OE2 GLU A 260       1.710  -0.410 -25.016  1.00 87.68           O  
ATOM   1958  N   GLU A 261       6.710   1.955 -25.929  1.00 86.15           N  
ATOM   1959  CA  GLU A 261       7.237   3.315 -25.879  1.00 86.15           C  
ATOM   1960  C   GLU A 261       8.299   3.536 -26.952  1.00 86.15           C  
ATOM   1961  CB  GLU A 261       7.817   3.617 -24.495  1.00 86.15           C  
ATOM   1962  O   GLU A 261       8.419   4.634 -27.498  1.00 86.15           O  
ATOM   1963  CG  GLU A 261       6.846   4.326 -23.562  1.00 86.15           C  
ATOM   1964  CD  GLU A 261       7.473   4.729 -22.237  1.00 86.15           C  
ATOM   1965  OE1 GLU A 261       6.809   5.431 -21.440  1.00 86.15           O  
ATOM   1966  OE2 GLU A 261       8.637   4.340 -21.993  1.00 86.15           O  
ATOM   1967  N   LEU A 262       8.998   2.513 -27.291  1.00 85.05           N  
ATOM   1968  CA  LEU A 262      10.112   2.602 -28.229  1.00 85.05           C  
ATOM   1969  C   LEU A 262       9.624   2.462 -29.667  1.00 85.05           C  
ATOM   1970  CB  LEU A 262      11.157   1.526 -27.925  1.00 85.05           C  
ATOM   1971  O   LEU A 262      10.364   2.753 -30.610  1.00 85.05           O  
ATOM   1972  CG  LEU A 262      11.935   1.686 -26.618  1.00 85.05           C  
ATOM   1973  CD1 LEU A 262      12.805   0.460 -26.366  1.00 85.05           C  
ATOM   1974  CD2 LEU A 262      12.784   2.953 -26.654  1.00 85.05           C  
ATOM   1975  N   ARG A 263       8.392   2.048 -29.866  1.00 84.47           N  
ATOM   1976  CA  ARG A 263       7.854   1.859 -31.210  1.00 84.47           C  
ATOM   1977  C   ARG A 263       7.771   3.186 -31.957  1.00 84.47           C  
ATOM   1978  CB  ARG A 263       6.472   1.204 -31.150  1.00 84.47           C  
ATOM   1979  O   ARG A 263       7.486   4.225 -31.358  1.00 84.47           O  
ATOM   1980  CG  ARG A 263       6.507  -0.276 -30.804  1.00 84.47           C  
ATOM   1981  CD  ARG A 263       5.131  -0.916 -30.926  1.00 84.47           C  
ATOM   1982  NE  ARG A 263       5.177  -2.349 -30.651  1.00 84.47           N  
ATOM   1983  NH1 ARG A 263       2.885  -2.638 -30.681  1.00 84.47           N  
ATOM   1984  NH2 ARG A 263       4.266  -4.426 -30.289  1.00 84.47           N  
ATOM   1985  CZ  ARG A 263       4.109  -3.135 -30.541  1.00 84.47           C  
ATOM   1986  N   VAL A 264       8.223   3.257 -33.200  1.00 77.06           N  
ATOM   1987  CA  VAL A 264       8.272   4.433 -34.063  1.00 77.06           C  
ATOM   1988  C   VAL A 264       6.855   4.914 -34.363  1.00 77.06           C  
ATOM   1989  CB  VAL A 264       9.025   4.138 -35.380  1.00 77.06           C  
ATOM   1990  O   VAL A 264       6.572   6.112 -34.297  1.00 77.06           O  
ATOM   1991  CG1 VAL A 264       8.975   5.347 -36.313  1.00 77.06           C  
ATOM   1992  CG2 VAL A 264      10.472   3.743 -35.090  1.00 77.06           C  
ATOM   1993  N   ASN A 265       5.907   3.989 -34.653  1.00 77.59           N  
ATOM   1994  CA  ASN A 265       4.496   4.333 -34.801  1.00 77.59           C  
ATOM   1995  C   ASN A 265       3.700   3.988 -33.545  1.00 77.59           C  
ATOM   1996  CB  ASN A 265       3.897   3.628 -36.020  1.00 77.59           C  
ATOM   1997  O   ASN A 265       3.239   2.856 -33.389  1.00 77.59           O  
ATOM   1998  CG  ASN A 265       4.424   4.179 -37.330  1.00 77.59           C  
ATOM   1999  ND2 ASN A 265       4.323   3.385 -38.390  1.00 77.59           N  
ATOM   2000  OD1 ASN A 265       4.918   5.308 -37.389  1.00 77.59           O  
ATOM   2001  N   ARG A 266       3.631   5.009 -32.692  1.00 75.33           N  
ATOM   2002  CA  ARG A 266       3.031   4.759 -31.385  1.00 75.33           C  
ATOM   2003  C   ARG A 266       1.543   5.093 -31.393  1.00 75.33           C  
ATOM   2004  CB  ARG A 266       3.744   5.569 -30.301  1.00 75.33           C  
ATOM   2005  O   ARG A 266       1.119   6.046 -32.049  1.00 75.33           O  
ATOM   2006  CG  ARG A 266       3.241   5.292 -28.894  1.00 75.33           C  
ATOM   2007  CD  ARG A 266       3.982   6.124 -27.856  1.00 75.33           C  
ATOM   2008  NE  ARG A 266       3.480   5.876 -26.508  1.00 75.33           N  
ATOM   2009  NH1 ARG A 266       4.732   7.542 -25.512  1.00 75.33           N  
ATOM   2010  NH2 ARG A 266       3.327   6.247 -24.246  1.00 75.33           N  
ATOM   2011  CZ  ARG A 266       3.848   6.556 -25.425  1.00 75.33           C  
ATOM   2012  N   ARG A 267       0.770   4.087 -30.822  1.00 73.63           N  
ATOM   2013  CA  ARG A 267      -0.609   4.452 -30.517  1.00 73.63           C  
ATOM   2014  C   ARG A 267      -0.664   5.674 -29.606  1.00 73.63           C  
ATOM   2015  CB  ARG A 267      -1.344   3.279 -29.864  1.00 73.63           C  
ATOM   2016  O   ARG A 267       0.288   5.952 -28.874  1.00 73.63           O  
ATOM   2017  CG  ARG A 267      -1.511   2.073 -30.774  1.00 73.63           C  
ATOM   2018  CD  ARG A 267      -2.304   0.962 -30.100  1.00 73.63           C  
ATOM   2019  NE  ARG A 267      -2.439  -0.206 -30.966  1.00 73.63           N  
ATOM   2020  NH1 ARG A 267      -3.522  -1.504 -29.392  1.00 73.63           N  
ATOM   2021  NH2 ARG A 267      -3.084  -2.350 -31.477  1.00 73.63           N  
ATOM   2022  CZ  ARG A 267      -3.015  -1.351 -30.610  1.00 73.63           C  
ATOM   2023  N   ARG A 268      -1.569   6.632 -29.873  1.00 72.19           N  
ATOM   2024  CA  ARG A 268      -1.750   7.845 -29.081  1.00 72.19           C  
ATOM   2025  C   ARG A 268      -1.899   7.514 -27.600  1.00 72.19           C  
ATOM   2026  CB  ARG A 268      -2.971   8.628 -29.569  1.00 72.19           C  
ATOM   2027  O   ARG A 268      -1.337   8.202 -26.746  1.00 72.19           O  
ATOM   2028  CG  ARG A 268      -2.760   9.330 -30.902  1.00 72.19           C  
ATOM   2029  CD  ARG A 268      -3.902  10.284 -31.223  1.00 72.19           C  
ATOM   2030  NE  ARG A 268      -3.731  10.907 -32.532  1.00 72.19           N  
ATOM   2031  NH1 ARG A 268      -5.334  12.537 -32.196  1.00 72.19           N  
ATOM   2032  NH2 ARG A 268      -4.179  12.449 -34.174  1.00 72.19           N  
ATOM   2033  CZ  ARG A 268      -4.415  11.963 -32.965  1.00 72.19           C  
ATOM   2034  N   LYS A 269      -2.354   6.263 -27.368  1.00 76.35           N  
ATOM   2035  CA  LYS A 269      -2.552   5.825 -25.990  1.00 76.35           C  
ATOM   2036  C   LYS A 269      -2.029   4.407 -25.783  1.00 76.35           C  
ATOM   2037  CB  LYS A 269      -4.031   5.899 -25.610  1.00 76.35           C  
ATOM   2038  O   LYS A 269      -2.558   3.454 -26.360  1.00 76.35           O  
ATOM   2039  CG  LYS A 269      -4.299   5.714 -24.124  1.00 76.35           C  
ATOM   2040  CD  LYS A 269      -5.771   5.918 -23.791  1.00 76.35           C  
ATOM   2041  CE  LYS A 269      -6.045   5.704 -22.309  1.00 76.35           C  
ATOM   2042  NZ  LYS A 269      -7.500   5.827 -21.991  1.00 76.35           N  
ATOM   2043  N   ILE A 270      -0.933   4.304 -24.947  1.00 80.66           N  
ATOM   2044  CA  ILE A 270      -0.356   2.999 -24.643  1.00 80.66           C  
ATOM   2045  C   ILE A 270      -1.101   2.365 -23.471  1.00 80.66           C  
ATOM   2046  CB  ILE A 270       1.152   3.109 -24.323  1.00 80.66           C  
ATOM   2047  O   ILE A 270      -1.254   2.985 -22.416  1.00 80.66           O  
ATOM   2048  CG1 ILE A 270       1.891   3.810 -25.469  1.00 80.66           C  
ATOM   2049  CG2 ILE A 270       1.749   1.725 -24.052  1.00 80.66           C  
ATOM   2050  CD1 ILE A 270       3.305   4.251 -25.115  1.00 80.66           C  
ATOM   2051  N   PRO A 271      -1.722   1.229 -23.765  1.00 79.65           N  
ATOM   2052  CA  PRO A 271      -2.364   0.560 -22.631  1.00 79.65           C  
ATOM   2053  C   PRO A 271      -1.379   0.206 -21.520  1.00 79.65           C  
ATOM   2054  CB  PRO A 271      -2.958  -0.704 -23.258  1.00 79.65           C  
ATOM   2055  O   PRO A 271      -0.284  -0.291 -21.795  1.00 79.65           O  
ATOM   2056  CG  PRO A 271      -2.135  -0.946 -24.482  1.00 79.65           C  
ATOM   2057  CD  PRO A 271      -1.594   0.371 -24.961  1.00 79.65           C  
ATOM   2058  N   ASP A 272      -1.778   0.566 -20.320  1.00 86.62           N  
ATOM   2059  CA  ASP A 272      -0.924   0.330 -19.159  1.00 86.62           C  
ATOM   2060  C   ASP A 272      -1.009  -1.125 -18.703  1.00 86.62           C  
ATOM   2061  CB  ASP A 272      -1.309   1.265 -18.011  1.00 86.62           C  
ATOM   2062  O   ASP A 272      -2.064  -1.580 -18.256  1.00 86.62           O  
ATOM   2063  CG  ASP A 272      -0.260   1.320 -16.914  1.00 86.62           C  
ATOM   2064  OD1 ASP A 272       0.681   0.497 -16.929  1.00 86.62           O  
ATOM   2065  OD2 ASP A 272      -0.377   2.191 -16.026  1.00 86.62           O  
ATOM   2066  N   THR A 273       0.035  -1.963 -18.909  1.00 88.25           N  
ATOM   2067  CA  THR A 273       0.086  -3.366 -18.513  1.00 88.25           C  
ATOM   2068  C   THR A 273       0.866  -3.533 -17.212  1.00 88.25           C  
ATOM   2069  CB  THR A 273       0.727  -4.233 -19.613  1.00 88.25           C  
ATOM   2070  O   THR A 273       0.955  -4.638 -16.673  1.00 88.25           O  
ATOM   2071  CG2 THR A 273      -0.080  -4.167 -20.905  1.00 88.25           C  
ATOM   2072  OG1 THR A 273       2.057  -3.766 -19.868  1.00 88.25           O  
ATOM   2073  N   ARG A 274       1.369  -2.474 -16.646  1.00 93.30           N  
ATOM   2074  CA  ARG A 274       2.208  -2.501 -15.452  1.00 93.30           C  
ATOM   2075  C   ARG A 274       1.375  -2.770 -14.204  1.00 93.30           C  
ATOM   2076  CB  ARG A 274       2.969  -1.182 -15.300  1.00 93.30           C  
ATOM   2077  O   ARG A 274       0.228  -2.329 -14.109  1.00 93.30           O  
ATOM   2078  CG  ARG A 274       3.915  -0.880 -16.451  1.00 93.30           C  
ATOM   2079  CD  ARG A 274       4.494   0.524 -16.352  1.00 93.30           C  
ATOM   2080  NE  ARG A 274       3.485   1.544 -16.624  1.00 93.30           N  
ATOM   2081  NH1 ARG A 274       4.948   3.326 -16.474  1.00 93.30           N  
ATOM   2082  NH2 ARG A 274       2.731   3.692 -16.931  1.00 93.30           N  
ATOM   2083  CZ  ARG A 274       3.724   2.852 -16.676  1.00 93.30           C  
ATOM   2084  N   VAL A 275       2.021  -3.484 -13.275  1.00 94.67           N  
ATOM   2085  CA  VAL A 275       1.368  -3.775 -12.003  1.00 94.67           C  
ATOM   2086  C   VAL A 275       1.506  -2.578 -11.065  1.00 94.67           C  
ATOM   2087  CB  VAL A 275       1.955  -5.042 -11.341  1.00 94.67           C  
ATOM   2088  O   VAL A 275       2.619  -2.128 -10.784  1.00 94.67           O  
ATOM   2089  CG1 VAL A 275       1.278  -5.312  -9.998  1.00 94.67           C  
ATOM   2090  CG2 VAL A 275       1.807  -6.246 -12.269  1.00 94.67           C  
ATOM   2091  N   HIS A 276       0.331  -2.056 -10.590  1.00 94.39           N  
ATOM   2092  CA  HIS A 276       0.323  -0.838  -9.788  1.00 94.39           C  
ATOM   2093  C   HIS A 276       0.538  -1.149  -8.311  1.00 94.39           C  
ATOM   2094  CB  HIS A 276      -0.993  -0.081  -9.979  1.00 94.39           C  
ATOM   2095  O   HIS A 276       1.192  -0.382  -7.599  1.00 94.39           O  
ATOM   2096  CG  HIS A 276      -1.272   0.289 -11.401  1.00 94.39           C  
ATOM   2097  CD2 HIS A 276      -0.628   1.130 -12.244  1.00 94.39           C  
ATOM   2098  ND1 HIS A 276      -2.332  -0.232 -12.110  1.00 94.39           N  
ATOM   2099  CE1 HIS A 276      -2.328   0.274 -13.332  1.00 94.39           C  
ATOM   2100  NE2 HIS A 276      -1.304   1.104 -13.439  1.00 94.39           N  
ATOM   2101  N   CYS A 277      -0.022  -2.202  -7.846  1.00 94.58           N  
ATOM   2102  CA  CYS A 277       0.132  -2.572  -6.444  1.00 94.58           C  
ATOM   2103  C   CYS A 277       0.120  -4.087  -6.276  1.00 94.58           C  
ATOM   2104  CB  CYS A 277      -0.979  -1.948  -5.600  1.00 94.58           C  
ATOM   2105  O   CYS A 277      -0.503  -4.799  -7.065  1.00 94.58           O  
ATOM   2106  SG  CYS A 277      -2.605  -2.686  -5.875  1.00 94.58           S  
ATOM   2107  N   CYS A 278       0.901  -4.505  -5.260  1.00 95.04           N  
ATOM   2108  CA  CYS A 278       0.946  -5.916  -4.894  1.00 95.04           C  
ATOM   2109  C   CYS A 278       0.450  -6.126  -3.468  1.00 95.04           C  
ATOM   2110  CB  CYS A 278       2.367  -6.461  -5.035  1.00 95.04           C  
ATOM   2111  O   CYS A 278       1.017  -5.577  -2.522  1.00 95.04           O  
ATOM   2112  SG  CYS A 278       2.534  -8.192  -4.545  1.00 95.04           S  
ATOM   2113  N   LEU A 279      -0.675  -6.860  -3.394  1.00 95.17           N  
ATOM   2114  CA  LEU A 279      -1.164  -7.246  -2.075  1.00 95.17           C  
ATOM   2115  C   LEU A 279      -0.474  -8.516  -1.589  1.00 95.17           C  
ATOM   2116  CB  LEU A 279      -2.681  -7.454  -2.105  1.00 95.17           C  
ATOM   2117  O   LEU A 279      -0.632  -9.582  -2.190  1.00 95.17           O  
ATOM   2118  CG  LEU A 279      -3.519  -6.264  -2.573  1.00 95.17           C  
ATOM   2119  CD1 LEU A 279      -4.991  -6.655  -2.663  1.00 95.17           C  
ATOM   2120  CD2 LEU A 279      -3.333  -5.076  -1.635  1.00 95.17           C  
ATOM   2121  N   TYR A 280       0.325  -8.251  -0.559  1.00 94.81           N  
ATOM   2122  CA  TYR A 280       1.062  -9.393  -0.031  1.00 94.81           C  
ATOM   2123  C   TYR A 280       0.363  -9.975   1.192  1.00 94.81           C  
ATOM   2124  CB  TYR A 280       2.494  -8.989   0.330  1.00 94.81           C  
ATOM   2125  O   TYR A 280       0.270  -9.320   2.233  1.00 94.81           O  
ATOM   2126  CG  TYR A 280       3.400 -10.160   0.624  1.00 94.81           C  
ATOM   2127  CD1 TYR A 280       3.591 -10.608   1.930  1.00 94.81           C  
ATOM   2128  CD2 TYR A 280       4.067 -10.821  -0.402  1.00 94.81           C  
ATOM   2129  CE1 TYR A 280       4.426 -11.685   2.206  1.00 94.81           C  
ATOM   2130  CE2 TYR A 280       4.904 -11.900  -0.137  1.00 94.81           C  
ATOM   2131  OH  TYR A 280       5.905 -13.392   1.435  1.00 94.81           O  
ATOM   2132  CZ  TYR A 280       5.077 -12.324   1.167  1.00 94.81           C  
ATOM   2133  N   PHE A 281      -0.124 -11.280   1.041  1.00 94.73           N  
ATOM   2134  CA  PHE A 281      -0.837 -11.942   2.127  1.00 94.73           C  
ATOM   2135  C   PHE A 281       0.135 -12.662   3.053  1.00 94.73           C  
ATOM   2136  CB  PHE A 281      -1.865 -12.933   1.572  1.00 94.73           C  
ATOM   2137  O   PHE A 281       0.924 -13.497   2.606  1.00 94.73           O  
ATOM   2138  CG  PHE A 281      -3.125 -12.282   1.068  1.00 94.73           C  
ATOM   2139  CD1 PHE A 281      -4.316 -12.401   1.774  1.00 94.73           C  
ATOM   2140  CD2 PHE A 281      -3.118 -11.551  -0.113  1.00 94.73           C  
ATOM   2141  CE1 PHE A 281      -5.483 -11.799   1.310  1.00 94.73           C  
ATOM   2142  CE2 PHE A 281      -4.281 -10.947  -0.583  1.00 94.73           C  
ATOM   2143  CZ  PHE A 281      -5.462 -11.073   0.129  1.00 94.73           C  
ATOM   2144  N   ILE A 282      -0.010 -12.269   4.324  1.00 93.89           N  
ATOM   2145  CA  ILE A 282       0.849 -12.854   5.348  1.00 93.89           C  
ATOM   2146  C   ILE A 282       0.053 -13.862   6.175  1.00 93.89           C  
ATOM   2147  CB  ILE A 282       1.455 -11.768   6.265  1.00 93.89           C  
ATOM   2148  O   ILE A 282      -1.093 -13.600   6.549  1.00 93.89           O  
ATOM   2149  CG1 ILE A 282       2.258 -10.758   5.438  1.00 93.89           C  
ATOM   2150  CG2 ILE A 282       2.328 -12.404   7.351  1.00 93.89           C  
ATOM   2151  CD1 ILE A 282       2.611  -9.483   6.191  1.00 93.89           C  
ATOM   2152  N   SER A 283       0.665 -14.994   6.349  1.00 92.20           N  
ATOM   2153  CA  SER A 283       0.032 -16.028   7.161  1.00 92.20           C  
ATOM   2154  C   SER A 283      -0.126 -15.574   8.609  1.00 92.20           C  
ATOM   2155  CB  SER A 283       0.844 -17.323   7.110  1.00 92.20           C  
ATOM   2156  O   SER A 283       0.769 -14.934   9.165  1.00 92.20           O  
ATOM   2157  OG  SER A 283       0.243 -18.325   7.912  1.00 92.20           O  
ATOM   2158  N   PRO A 284      -1.300 -15.924   9.240  1.00 90.98           N  
ATOM   2159  CA  PRO A 284      -1.565 -15.516  10.621  1.00 90.98           C  
ATOM   2160  C   PRO A 284      -0.835 -16.384  11.644  1.00 90.98           C  
ATOM   2161  CB  PRO A 284      -3.081 -15.677  10.752  1.00 90.98           C  
ATOM   2162  O   PRO A 284      -1.459 -17.205  12.320  1.00 90.98           O  
ATOM   2163  CG  PRO A 284      -3.426 -16.806   9.835  1.00 90.98           C  
ATOM   2164  CD  PRO A 284      -2.484 -16.775   8.666  1.00 90.98           C  
ATOM   2165  N   THR A 285       0.492 -16.504  11.722  1.00 86.73           N  
ATOM   2166  CA  THR A 285       1.300 -17.375  12.570  1.00 86.73           C  
ATOM   2167  C   THR A 285       1.385 -16.820  13.989  1.00 86.73           C  
ATOM   2168  CB  THR A 285       2.719 -17.550  11.999  1.00 86.73           C  
ATOM   2169  O   THR A 285       1.402 -17.581  14.958  1.00 86.73           O  
ATOM   2170  CG2 THR A 285       2.706 -18.437  10.758  1.00 86.73           C  
ATOM   2171  OG1 THR A 285       3.250 -16.266  11.650  1.00 86.73           O  
ATOM   2172  N   GLY A 286       1.199 -15.388  14.186  1.00 81.72           N  
ATOM   2173  CA  GLY A 286       1.242 -14.759  15.497  1.00 81.72           C  
ATOM   2174  C   GLY A 286       2.648 -14.412  15.946  1.00 81.72           C  
ATOM   2175  O   GLY A 286       2.834 -13.761  16.976  1.00 81.72           O  
ATOM   2176  N   HIS A 287       3.729 -14.795  15.300  1.00 84.67           N  
ATOM   2177  CA  HIS A 287       5.095 -14.482  15.705  1.00 84.67           C  
ATOM   2178  C   HIS A 287       5.657 -13.319  14.893  1.00 84.67           C  
ATOM   2179  CB  HIS A 287       5.994 -15.710  15.554  1.00 84.67           C  
ATOM   2180  O   HIS A 287       5.802 -12.209  15.409  1.00 84.67           O  
ATOM   2181  CG  HIS A 287       5.587 -16.860  16.420  1.00 84.67           C  
ATOM   2182  CD2 HIS A 287       6.187 -18.051  16.655  1.00 84.67           C  
ATOM   2183  ND1 HIS A 287       4.428 -16.858  17.164  1.00 84.67           N  
ATOM   2184  CE1 HIS A 287       4.332 -18.001  17.823  1.00 84.67           C  
ATOM   2185  NE2 HIS A 287       5.387 -18.742  17.531  1.00 84.67           N  
ATOM   2186  N   GLY A 288       5.857 -13.439  13.635  1.00 89.89           N  
ATOM   2187  CA  GLY A 288       6.422 -12.476  12.703  1.00 89.89           C  
ATOM   2188  C   GLY A 288       6.439 -12.973  11.270  1.00 89.89           C  
ATOM   2189  O   GLY A 288       5.688 -13.883  10.914  1.00 89.89           O  
ATOM   2190  N   LEU A 289       7.301 -12.248  10.500  1.00 92.51           N  
ATOM   2191  CA  LEU A 289       7.394 -12.607   9.089  1.00 92.51           C  
ATOM   2192  C   LEU A 289       8.262 -13.846   8.899  1.00 92.51           C  
ATOM   2193  CB  LEU A 289       7.963 -11.441   8.277  1.00 92.51           C  
ATOM   2194  O   LEU A 289       9.300 -13.988   9.549  1.00 92.51           O  
ATOM   2195  CG  LEU A 289       7.053 -10.223   8.109  1.00 92.51           C  
ATOM   2196  CD1 LEU A 289       7.822  -9.071   7.471  1.00 92.51           C  
ATOM   2197  CD2 LEU A 289       5.829 -10.582   7.274  1.00 92.51           C  
ATOM   2198  N   LYS A 290       7.814 -14.731   8.100  1.00 90.78           N  
ATOM   2199  CA  LYS A 290       8.611 -15.894   7.720  1.00 90.78           C  
ATOM   2200  C   LYS A 290       9.818 -15.482   6.881  1.00 90.78           C  
ATOM   2201  CB  LYS A 290       7.757 -16.901   6.949  1.00 90.78           C  
ATOM   2202  O   LYS A 290       9.782 -14.462   6.190  1.00 90.78           O  
ATOM   2203  CG  LYS A 290       6.645 -17.530   7.775  1.00 90.78           C  
ATOM   2204  CD  LYS A 290       5.844 -18.537   6.960  1.00 90.78           C  
ATOM   2205  CE  LYS A 290       4.684 -19.111   7.763  1.00 90.78           C  
ATOM   2206  NZ  LYS A 290       3.915 -20.123   6.978  1.00 90.78           N  
ATOM   2207  N   PRO A 291      10.882 -16.181   7.120  1.00 89.70           N  
ATOM   2208  CA  PRO A 291      12.083 -15.858   6.346  1.00 89.70           C  
ATOM   2209  C   PRO A 291      11.826 -15.836   4.841  1.00 89.70           C  
ATOM   2210  CB  PRO A 291      13.055 -16.981   6.718  1.00 89.70           C  
ATOM   2211  O   PRO A 291      12.376 -14.991   4.130  1.00 89.70           O  
ATOM   2212  CG  PRO A 291      12.613 -17.437   8.071  1.00 89.70           C  
ATOM   2213  CD  PRO A 291      11.120 -17.300   8.157  1.00 89.70           C  
ATOM   2214  N   LEU A 292      11.031 -16.740   4.463  1.00 88.84           N  
ATOM   2215  CA  LEU A 292      10.661 -16.775   3.053  1.00 88.84           C  
ATOM   2216  C   LEU A 292       9.949 -15.489   2.645  1.00 88.84           C  
ATOM   2217  CB  LEU A 292       9.766 -17.982   2.763  1.00 88.84           C  
ATOM   2218  O   LEU A 292      10.219 -14.937   1.576  1.00 88.84           O  
ATOM   2219  CG  LEU A 292       9.401 -18.220   1.297  1.00 88.84           C  
ATOM   2220  CD1 LEU A 292      10.624 -18.692   0.517  1.00 88.84           C  
ATOM   2221  CD2 LEU A 292       8.266 -19.232   1.185  1.00 88.84           C  
ATOM   2222  N   ASP A 293       9.087 -14.965   3.447  1.00 91.43           N  
ATOM   2223  CA  ASP A 293       8.351 -13.730   3.195  1.00 91.43           C  
ATOM   2224  C   ASP A 293       9.293 -12.529   3.141  1.00 91.43           C  
ATOM   2225  CB  ASP A 293       7.283 -13.513   4.270  1.00 91.43           C  
ATOM   2226  O   ASP A 293       9.138 -11.650   2.292  1.00 91.43           O  
ATOM   2227  CG  ASP A 293       6.119 -14.481   4.153  1.00 91.43           C  
ATOM   2228  OD1 ASP A 293       5.851 -14.981   3.039  1.00 91.43           O  
ATOM   2229  OD2 ASP A 293       5.462 -14.743   5.183  1.00 91.43           O  
ATOM   2230  N   ILE A 294      10.269 -12.554   3.979  1.00 92.10           N  
ATOM   2231  CA  ILE A 294      11.234 -11.462   4.048  1.00 92.10           C  
ATOM   2232  C   ILE A 294      12.022 -11.387   2.742  1.00 92.10           C  
ATOM   2233  CB  ILE A 294      12.195 -11.631   5.246  1.00 92.10           C  
ATOM   2234  O   ILE A 294      12.190 -10.306   2.172  1.00 92.10           O  
ATOM   2235  CG1 ILE A 294      11.428 -11.509   6.567  1.00 92.10           C  
ATOM   2236  CG2 ILE A 294      13.331 -10.607   5.175  1.00 92.10           C  
ATOM   2237  CD1 ILE A 294      12.249 -11.878   7.796  1.00 92.10           C  
ATOM   2238  N   GLU A 295      12.449 -12.507   2.322  1.00 89.40           N  
ATOM   2239  CA  GLU A 295      13.208 -12.565   1.076  1.00 89.40           C  
ATOM   2240  C   GLU A 295      12.346 -12.154  -0.114  1.00 89.40           C  
ATOM   2241  CB  GLU A 295      13.773 -13.970   0.856  1.00 89.40           C  
ATOM   2242  O   GLU A 295      12.800 -11.415  -0.990  1.00 89.40           O  
ATOM   2243  CG  GLU A 295      14.776 -14.058  -0.285  1.00 89.40           C  
ATOM   2244  CD  GLU A 295      15.430 -15.425  -0.405  1.00 89.40           C  
ATOM   2245  OE1 GLU A 295      16.270 -15.618  -1.313  1.00 89.40           O  
ATOM   2246  OE2 GLU A 295      15.100 -16.310   0.415  1.00 89.40           O  
ATOM   2247  N   PHE A 296      11.157 -12.571  -0.104  1.00 90.02           N  
ATOM   2248  CA  PHE A 296      10.233 -12.264  -1.189  1.00 90.02           C  
ATOM   2249  C   PHE A 296       9.942 -10.770  -1.246  1.00 90.02           C  
ATOM   2250  CB  PHE A 296       8.927 -13.048  -1.022  1.00 90.02           C  
ATOM   2251  O   PHE A 296      10.024 -10.156  -2.312  1.00 90.02           O  
ATOM   2252  CG  PHE A 296       8.085 -13.098  -2.268  1.00 90.02           C  
ATOM   2253  CD1 PHE A 296       7.223 -12.055  -2.584  1.00 90.02           C  
ATOM   2254  CD2 PHE A 296       8.156 -14.189  -3.125  1.00 90.02           C  
ATOM   2255  CE1 PHE A 296       6.443 -12.099  -3.738  1.00 90.02           C  
ATOM   2256  CE2 PHE A 296       7.380 -14.240  -4.279  1.00 90.02           C  
ATOM   2257  CZ  PHE A 296       6.523 -13.194  -4.583  1.00 90.02           C  
ATOM   2258  N   MET A 297       9.635 -10.172  -0.160  1.00 92.80           N  
ATOM   2259  CA  MET A 297       9.269  -8.760  -0.085  1.00 92.80           C  
ATOM   2260  C   MET A 297      10.469  -7.870  -0.388  1.00 92.80           C  
ATOM   2261  CB  MET A 297       8.702  -8.423   1.296  1.00 92.80           C  
ATOM   2262  O   MET A 297      10.321  -6.803  -0.987  1.00 92.80           O  
ATOM   2263  CG  MET A 297       7.301  -8.963   1.532  1.00 92.80           C  
ATOM   2264  SD  MET A 297       6.576  -8.370   3.110  1.00 92.80           S  
ATOM   2265  CE  MET A 297       7.311  -9.560   4.266  1.00 92.80           C  
ATOM   2266  N   LYS A 298      11.617  -8.330  -0.034  1.00 92.21           N  
ATOM   2267  CA  LYS A 298      12.843  -7.585  -0.300  1.00 92.21           C  
ATOM   2268  C   LYS A 298      13.097  -7.460  -1.800  1.00 92.21           C  
ATOM   2269  CB  LYS A 298      14.038  -8.256   0.380  1.00 92.21           C  
ATOM   2270  O   LYS A 298      13.456  -6.386  -2.287  1.00 92.21           O  
ATOM   2271  CG  LYS A 298      15.281  -7.382   0.452  1.00 92.21           C  
ATOM   2272  CD  LYS A 298      16.372  -8.029   1.295  1.00 92.21           C  
ATOM   2273  CE  LYS A 298      17.633  -7.177   1.330  1.00 92.21           C  
ATOM   2274  NZ  LYS A 298      18.697  -7.795   2.177  1.00 92.21           N  
ATOM   2275  N   ARG A 299      12.871  -8.405  -2.473  1.00 89.59           N  
ATOM   2276  CA  ARG A 299      13.123  -8.437  -3.910  1.00 89.59           C  
ATOM   2277  C   ARG A 299      12.024  -7.709  -4.675  1.00 89.59           C  
ATOM   2278  CB  ARG A 299      13.238  -9.881  -4.404  1.00 89.59           C  
ATOM   2279  O   ARG A 299      12.294  -7.042  -5.676  1.00 89.59           O  
ATOM   2280  CG  ARG A 299      14.456 -10.619  -3.871  1.00 89.59           C  
ATOM   2281  CD  ARG A 299      14.737 -11.889  -4.663  1.00 89.59           C  
ATOM   2282  NE  ARG A 299      15.828 -12.660  -4.074  1.00 89.59           N  
ATOM   2283  NH1 ARG A 299      15.262 -14.643  -5.116  1.00 89.59           N  
ATOM   2284  NH2 ARG A 299      17.074 -14.556  -3.715  1.00 89.59           N  
ATOM   2285  CZ  ARG A 299      16.052 -13.951  -4.303  1.00 89.59           C  
ATOM   2286  N   LEU A 300      10.874  -7.781  -4.147  1.00 91.66           N  
ATOM   2287  CA  LEU A 300       9.714  -7.223  -4.834  1.00 91.66           C  
ATOM   2288  C   LEU A 300       9.576  -5.732  -4.545  1.00 91.66           C  
ATOM   2289  CB  LEU A 300       8.438  -7.956  -4.413  1.00 91.66           C  
ATOM   2290  O   LEU A 300       9.016  -4.988  -5.353  1.00 91.66           O  
ATOM   2291  CG  LEU A 300       7.194  -7.696  -5.265  1.00 91.66           C  
ATOM   2292  CD1 LEU A 300       7.452  -8.096  -6.714  1.00 91.66           C  
ATOM   2293  CD2 LEU A 300       5.994  -8.449  -4.702  1.00 91.66           C  
ATOM   2294  N   SER A 301      10.078  -5.302  -3.402  1.00 91.10           N  
ATOM   2295  CA  SER A 301       9.910  -3.933  -2.926  1.00 91.10           C  
ATOM   2296  C   SER A 301      10.496  -2.929  -3.913  1.00 91.10           C  
ATOM   2297  CB  SER A 301      10.566  -3.757  -1.556  1.00 91.10           C  
ATOM   2298  O   SER A 301      10.031  -1.791  -3.999  1.00 91.10           O  
ATOM   2299  OG  SER A 301      11.971  -3.918  -1.647  1.00 91.10           O  
ATOM   2300  N   THR A 302      11.486  -3.274  -4.772  1.00 89.60           N  
ATOM   2301  CA  THR A 302      12.152  -2.371  -5.705  1.00 89.60           C  
ATOM   2302  C   THR A 302      11.329  -2.208  -6.980  1.00 89.60           C  
ATOM   2303  CB  THR A 302      13.562  -2.877  -6.061  1.00 89.60           C  
ATOM   2304  O   THR A 302      11.448  -1.198  -7.677  1.00 89.60           O  
ATOM   2305  CG2 THR A 302      14.451  -2.943  -4.824  1.00 89.60           C  
ATOM   2306  OG1 THR A 302      13.462  -4.186  -6.635  1.00 89.60           O  
ATOM   2307  N   LYS A 303      10.398  -3.070  -7.176  1.00 90.59           N  
ATOM   2308  CA  LYS A 303       9.749  -3.114  -8.483  1.00 90.59           C  
ATOM   2309  C   LYS A 303       8.273  -2.742  -8.376  1.00 90.59           C  
ATOM   2310  CB  LYS A 303       9.894  -4.502  -9.108  1.00 90.59           C  
ATOM   2311  O   LYS A 303       7.694  -2.201  -9.320  1.00 90.59           O  
ATOM   2312  CG  LYS A 303      11.332  -4.893  -9.419  1.00 90.59           C  
ATOM   2313  CD  LYS A 303      11.400  -6.208 -10.186  1.00 90.59           C  
ATOM   2314  CE  LYS A 303      12.825  -6.534 -10.612  1.00 90.59           C  
ATOM   2315  NZ  LYS A 303      12.926  -7.899 -11.210  1.00 90.59           N  
ATOM   2316  N   VAL A 304       7.650  -3.048  -7.212  1.00 93.83           N  
ATOM   2317  CA  VAL A 304       6.214  -2.817  -7.098  1.00 93.83           C  
ATOM   2318  C   VAL A 304       5.889  -2.252  -5.717  1.00 93.83           C  
ATOM   2319  CB  VAL A 304       5.409  -4.112  -7.347  1.00 93.83           C  
ATOM   2320  O   VAL A 304       6.658  -2.432  -4.769  1.00 93.83           O  
ATOM   2321  CG1 VAL A 304       4.014  -4.008  -6.733  1.00 93.83           C  
ATOM   2322  CG2 VAL A 304       5.317  -4.403  -8.843  1.00 93.83           C  
ATOM   2323  N   ASN A 305       4.751  -1.547  -5.671  1.00 94.46           N  
ATOM   2324  CA  ASN A 305       4.226  -1.087  -4.390  1.00 94.46           C  
ATOM   2325  C   ASN A 305       3.602  -2.232  -3.596  1.00 94.46           C  
ATOM   2326  CB  ASN A 305       3.205   0.032  -4.599  1.00 94.46           C  
ATOM   2327  O   ASN A 305       2.576  -2.784  -3.998  1.00 94.46           O  
ATOM   2328  CG  ASN A 305       3.783   1.218  -5.346  1.00 94.46           C  
ATOM   2329  ND2 ASN A 305       3.047   1.712  -6.335  1.00 94.46           N  
ATOM   2330  OD1 ASN A 305       4.882   1.686  -5.038  1.00 94.46           O  
ATOM   2331  N   ILE A 306       4.239  -2.500  -2.419  1.00 95.07           N  
ATOM   2332  CA  ILE A 306       3.800  -3.652  -1.640  1.00 95.07           C  
ATOM   2333  C   ILE A 306       2.883  -3.191  -0.509  1.00 95.07           C  
ATOM   2334  CB  ILE A 306       5.000  -4.441  -1.070  1.00 95.07           C  
ATOM   2335  O   ILE A 306       3.229  -2.279   0.246  1.00 95.07           O  
ATOM   2336  CG1 ILE A 306       5.884  -4.963  -2.208  1.00 95.07           C  
ATOM   2337  CG2 ILE A 306       4.517  -5.590  -0.180  1.00 95.07           C  
ATOM   2338  CD1 ILE A 306       7.187  -5.596  -1.739  1.00 95.07           C  
ATOM   2339  N   ILE A 307       1.690  -3.860  -0.424  1.00 95.13           N  
ATOM   2340  CA  ILE A 307       0.753  -3.649   0.673  1.00 95.13           C  
ATOM   2341  C   ILE A 307       0.611  -4.934   1.486  1.00 95.13           C  
ATOM   2342  CB  ILE A 307      -0.628  -3.186   0.157  1.00 95.13           C  
ATOM   2343  O   ILE A 307       0.010  -5.906   1.022  1.00 95.13           O  
ATOM   2344  CG1 ILE A 307      -0.486  -1.902  -0.669  1.00 95.13           C  
ATOM   2345  CG2 ILE A 307      -1.600  -2.983   1.323  1.00 95.13           C  
ATOM   2346  CD1 ILE A 307      -1.753  -1.501  -1.412  1.00 95.13           C  
ATOM   2347  N   PRO A 308       1.193  -4.877   2.693  1.00 94.72           N  
ATOM   2348  CA  PRO A 308       1.105  -6.079   3.525  1.00 94.72           C  
ATOM   2349  C   PRO A 308      -0.292  -6.297   4.101  1.00 94.72           C  
ATOM   2350  CB  PRO A 308       2.120  -5.811   4.639  1.00 94.72           C  
ATOM   2351  O   PRO A 308      -0.872  -5.380   4.689  1.00 94.72           O  
ATOM   2352  CG  PRO A 308       2.213  -4.322   4.721  1.00 94.72           C  
ATOM   2353  CD  PRO A 308       1.905  -3.750   3.367  1.00 94.72           C  
ATOM   2354  N   VAL A 309      -0.784  -7.583   3.887  1.00 95.06           N  
ATOM   2355  CA  VAL A 309      -2.115  -7.936   4.370  1.00 95.06           C  
ATOM   2356  C   VAL A 309      -2.042  -9.218   5.196  1.00 95.06           C  
ATOM   2357  CB  VAL A 309      -3.114  -8.109   3.204  1.00 95.06           C  
ATOM   2358  O   VAL A 309      -1.502 -10.228   4.739  1.00 95.06           O  
ATOM   2359  CG1 VAL A 309      -4.496  -8.494   3.730  1.00 95.06           C  
ATOM   2360  CG2 VAL A 309      -3.193  -6.828   2.375  1.00 95.06           C  
ATOM   2361  N   ILE A 310      -2.595  -9.073   6.419  1.00 95.16           N  
ATOM   2362  CA  ILE A 310      -2.686 -10.261   7.260  1.00 95.16           C  
ATOM   2363  C   ILE A 310      -3.958 -11.036   6.922  1.00 95.16           C  
ATOM   2364  CB  ILE A 310      -2.665  -9.895   8.761  1.00 95.16           C  
ATOM   2365  O   ILE A 310      -5.062 -10.490   6.991  1.00 95.16           O  
ATOM   2366  CG1 ILE A 310      -1.397  -9.103   9.100  1.00 95.16           C  
ATOM   2367  CG2 ILE A 310      -2.772 -11.155   9.626  1.00 95.16           C  
ATOM   2368  CD1 ILE A 310      -1.397  -8.503  10.499  1.00 95.16           C  
ATOM   2369  N   ALA A 311      -3.754 -12.298   6.513  1.00 93.13           N  
ATOM   2370  CA  ALA A 311      -4.888 -13.126   6.108  1.00 93.13           C  
ATOM   2371  C   ALA A 311      -5.520 -13.817   7.313  1.00 93.13           C  
ATOM   2372  CB  ALA A 311      -4.449 -14.160   5.075  1.00 93.13           C  
ATOM   2373  O   ALA A 311      -4.934 -13.846   8.398  1.00 93.13           O  
ATOM   2374  N   LYS A 312      -6.815 -14.220   7.129  1.00 91.02           N  
ATOM   2375  CA  LYS A 312      -7.557 -14.961   8.146  1.00 91.02           C  
ATOM   2376  C   LYS A 312      -7.420 -14.302   9.516  1.00 91.02           C  
ATOM   2377  CB  LYS A 312      -7.076 -16.411   8.212  1.00 91.02           C  
ATOM   2378  O   LYS A 312      -6.999 -14.944  10.480  1.00 91.02           O  
ATOM   2379  CG  LYS A 312      -7.276 -17.189   6.919  1.00 91.02           C  
ATOM   2380  CD  LYS A 312      -6.935 -18.663   7.096  1.00 91.02           C  
ATOM   2381  CE  LYS A 312      -7.169 -19.449   5.813  1.00 91.02           C  
ATOM   2382  NZ  LYS A 312      -6.869 -20.901   5.990  1.00 91.02           N  
ATOM   2383  N   ALA A 313      -7.703 -13.081   9.629  1.00 91.49           N  
ATOM   2384  CA  ALA A 313      -7.553 -12.298  10.854  1.00 91.49           C  
ATOM   2385  C   ALA A 313      -8.477 -12.817  11.952  1.00 91.49           C  
ATOM   2386  CB  ALA A 313      -7.833 -10.823  10.579  1.00 91.49           C  
ATOM   2387  O   ALA A 313      -8.247 -12.562  13.137  1.00 91.49           O  
ATOM   2388  N   ASP A 314      -9.443 -13.592  11.538  1.00 90.32           N  
ATOM   2389  CA  ASP A 314     -10.403 -14.119  12.504  1.00 90.32           C  
ATOM   2390  C   ASP A 314      -9.790 -15.251  13.325  1.00 90.32           C  
ATOM   2391  CB  ASP A 314     -11.666 -14.609  11.793  1.00 90.32           C  
ATOM   2392  O   ASP A 314     -10.359 -15.669  14.336  1.00 90.32           O  
ATOM   2393  CG  ASP A 314     -11.372 -15.586  10.669  1.00 90.32           C  
ATOM   2394  OD1 ASP A 314     -10.335 -15.438   9.987  1.00 90.32           O  
ATOM   2395  OD2 ASP A 314     -12.187 -16.511  10.460  1.00 90.32           O  
ATOM   2396  N   THR A 315      -8.573 -15.704  13.022  1.00 90.58           N  
ATOM   2397  CA  THR A 315      -7.903 -16.783  13.741  1.00 90.58           C  
ATOM   2398  C   THR A 315      -7.080 -16.230  14.901  1.00 90.58           C  
ATOM   2399  CB  THR A 315      -6.992 -17.597  12.804  1.00 90.58           C  
ATOM   2400  O   THR A 315      -6.617 -16.987  15.757  1.00 90.58           O  
ATOM   2401  CG2 THR A 315      -7.779 -18.162  11.626  1.00 90.58           C  
ATOM   2402  OG1 THR A 315      -5.950 -16.750  12.306  1.00 90.58           O  
ATOM   2403  N   LEU A 316      -6.965 -14.972  14.929  1.00 90.51           N  
ATOM   2404  CA  LEU A 316      -6.180 -14.322  15.973  1.00 90.51           C  
ATOM   2405  C   LEU A 316      -7.072 -13.480  16.879  1.00 90.51           C  
ATOM   2406  CB  LEU A 316      -5.087 -13.446  15.355  1.00 90.51           C  
ATOM   2407  O   LEU A 316      -8.058 -12.899  16.420  1.00 90.51           O  
ATOM   2408  CG  LEU A 316      -4.083 -14.155  14.446  1.00 90.51           C  
ATOM   2409  CD1 LEU A 316      -3.229 -13.134  13.700  1.00 90.51           C  
ATOM   2410  CD2 LEU A 316      -3.205 -15.104  15.255  1.00 90.51           C  
ATOM   2411  N   THR A 317      -6.752 -13.466  18.195  1.00 91.01           N  
ATOM   2412  CA  THR A 317      -7.423 -12.564  19.125  1.00 91.01           C  
ATOM   2413  C   THR A 317      -6.975 -11.123  18.899  1.00 91.01           C  
ATOM   2414  CB  THR A 317      -7.152 -12.965  20.587  1.00 91.01           C  
ATOM   2415  O   THR A 317      -5.917 -10.881  18.313  1.00 91.01           O  
ATOM   2416  CG2 THR A 317      -7.601 -14.397  20.856  1.00 91.01           C  
ATOM   2417  OG1 THR A 317      -5.748 -12.858  20.853  1.00 91.01           O  
ATOM   2418  N   PRO A 318      -7.752 -10.164  19.230  1.00 90.29           N  
ATOM   2419  CA  PRO A 318      -7.385  -8.762  19.014  1.00 90.29           C  
ATOM   2420  C   PRO A 318      -6.038  -8.402  19.637  1.00 90.29           C  
ATOM   2421  CB  PRO A 318      -8.522  -7.991  19.690  1.00 90.29           C  
ATOM   2422  O   PRO A 318      -5.273  -7.628  19.056  1.00 90.29           O  
ATOM   2423  CG  PRO A 318      -9.164  -8.982  20.606  1.00 90.29           C  
ATOM   2424  CD  PRO A 318      -8.890 -10.363  20.083  1.00 90.29           C  
ATOM   2425  N   ASP A 319      -5.748  -9.018  20.803  1.00 93.02           N  
ATOM   2426  CA  ASP A 319      -4.469  -8.755  21.454  1.00 93.02           C  
ATOM   2427  C   ASP A 319      -3.315  -9.373  20.667  1.00 93.02           C  
ATOM   2428  CB  ASP A 319      -4.475  -9.291  22.887  1.00 93.02           C  
ATOM   2429  O   ASP A 319      -2.266  -8.748  20.499  1.00 93.02           O  
ATOM   2430  CG  ASP A 319      -5.419  -8.531  23.801  1.00 93.02           C  
ATOM   2431  OD1 ASP A 319      -5.793  -7.384  23.473  1.00 93.02           O  
ATOM   2432  OD2 ASP A 319      -5.790  -9.082  24.860  1.00 93.02           O  
ATOM   2433  N   GLU A 320      -3.552 -10.555  20.172  1.00 93.65           N  
ATOM   2434  CA  GLU A 320      -2.552 -11.243  19.361  1.00 93.65           C  
ATOM   2435  C   GLU A 320      -2.316 -10.515  18.041  1.00 93.65           C  
ATOM   2436  CB  GLU A 320      -2.979 -12.689  19.095  1.00 93.65           C  
ATOM   2437  O   GLU A 320      -1.180 -10.424  17.571  1.00 93.65           O  
ATOM   2438  CG  GLU A 320      -2.901 -13.589  20.320  1.00 93.65           C  
ATOM   2439  CD  GLU A 320      -3.483 -14.973  20.086  1.00 93.65           C  
ATOM   2440  OE1 GLU A 320      -3.346 -15.847  20.972  1.00 93.65           O  
ATOM   2441  OE2 GLU A 320      -4.081 -15.186  19.008  1.00 93.65           O  
ATOM   2442  N   LEU A 321      -3.302 -10.015  17.506  1.00 92.25           N  
ATOM   2443  CA  LEU A 321      -3.234  -9.305  16.233  1.00 92.25           C  
ATOM   2444  C   LEU A 321      -2.388  -8.042  16.360  1.00 92.25           C  
ATOM   2445  CB  LEU A 321      -4.640  -8.945  15.745  1.00 92.25           C  
ATOM   2446  O   LEU A 321      -1.546  -7.765  15.503  1.00 92.25           O  
ATOM   2447  CG  LEU A 321      -4.727  -8.238  14.391  1.00 92.25           C  
ATOM   2448  CD1 LEU A 321      -4.226  -9.156  13.281  1.00 92.25           C  
ATOM   2449  CD2 LEU A 321      -6.156  -7.786  14.114  1.00 92.25           C  
ATOM   2450  N   GLN A 322      -2.656  -7.338  17.464  1.00 92.23           N  
ATOM   2451  CA  GLN A 322      -1.902  -6.111  17.698  1.00 92.23           C  
ATOM   2452  C   GLN A 322      -0.416  -6.405  17.884  1.00 92.23           C  
ATOM   2453  CB  GLN A 322      -2.447  -5.371  18.920  1.00 92.23           C  
ATOM   2454  O   GLN A 322       0.435  -5.688  17.353  1.00 92.23           O  
ATOM   2455  CG  GLN A 322      -1.900  -3.959  19.079  1.00 92.23           C  
ATOM   2456  CD  GLN A 322      -2.528  -3.213  20.241  1.00 92.23           C  
ATOM   2457  NE2 GLN A 322      -2.067  -1.990  20.479  1.00 92.23           N  
ATOM   2458  OE1 GLN A 322      -3.420  -3.731  20.919  1.00 92.23           O  
ATOM   2459  N   ALA A 323      -0.153  -7.409  18.646  1.00 94.17           N  
ATOM   2460  CA  ALA A 323       1.232  -7.820  18.863  1.00 94.17           C  
ATOM   2461  C   ALA A 323       1.884  -8.260  17.555  1.00 94.17           C  
ATOM   2462  CB  ALA A 323       1.299  -8.946  19.892  1.00 94.17           C  
ATOM   2463  O   ALA A 323       3.043  -7.929  17.290  1.00 94.17           O  
ATOM   2464  N   PHE A 324       1.132  -8.953  16.810  1.00 94.65           N  
ATOM   2465  CA  PHE A 324       1.610  -9.453  15.527  1.00 94.65           C  
ATOM   2466  C   PHE A 324       1.891  -8.303  14.568  1.00 94.65           C  
ATOM   2467  CB  PHE A 324       0.589 -10.414  14.909  1.00 94.65           C  
ATOM   2468  O   PHE A 324       2.912  -8.299  13.877  1.00 94.65           O  
ATOM   2469  CG  PHE A 324       1.075 -11.094  13.658  1.00 94.65           C  
ATOM   2470  CD1 PHE A 324       0.320 -11.060  12.493  1.00 94.65           C  
ATOM   2471  CD2 PHE A 324       2.289 -11.770  13.648  1.00 94.65           C  
ATOM   2472  CE1 PHE A 324       0.767 -11.689  11.333  1.00 94.65           C  
ATOM   2473  CE2 PHE A 324       2.743 -12.401  12.494  1.00 94.65           C  
ATOM   2474  CZ  PHE A 324       1.980 -12.360  11.338  1.00 94.65           C  
ATOM   2475  N   LYS A 325       1.123  -7.299  14.524  1.00 93.53           N  
ATOM   2476  CA  LYS A 325       1.311  -6.114  13.692  1.00 93.53           C  
ATOM   2477  C   LYS A 325       2.611  -5.397  14.042  1.00 93.53           C  
ATOM   2478  CB  LYS A 325       0.127  -5.158  13.844  1.00 93.53           C  
ATOM   2479  O   LYS A 325       3.361  -4.989  13.153  1.00 93.53           O  
ATOM   2480  CG  LYS A 325      -1.140  -5.624  13.141  1.00 93.53           C  
ATOM   2481  CD  LYS A 325      -2.239  -4.572  13.216  1.00 93.53           C  
ATOM   2482  CE  LYS A 325      -3.492  -5.018  12.474  1.00 93.53           C  
ATOM   2483  NZ  LYS A 325      -4.563  -3.979  12.521  1.00 93.53           N  
ATOM   2484  N   GLN A 326       2.803  -5.293  15.310  1.00 93.37           N  
ATOM   2485  CA  GLN A 326       4.012  -4.626  15.781  1.00 93.37           C  
ATOM   2486  C   GLN A 326       5.260  -5.415  15.398  1.00 93.37           C  
ATOM   2487  CB  GLN A 326       3.961  -4.427  17.297  1.00 93.37           C  
ATOM   2488  O   GLN A 326       6.260  -4.836  14.969  1.00 93.37           O  
ATOM   2489  CG  GLN A 326       5.039  -3.494  17.831  1.00 93.37           C  
ATOM   2490  CD  GLN A 326       4.857  -3.169  19.302  1.00 93.37           C  
ATOM   2491  NE2 GLN A 326       5.617  -2.196  19.792  1.00 93.37           N  
ATOM   2492  OE1 GLN A 326       4.040  -3.787  19.991  1.00 93.37           O  
ATOM   2493  N   ARG A 327       5.169  -6.589  15.509  1.00 93.61           N  
ATOM   2494  CA  ARG A 327       6.300  -7.452  15.184  1.00 93.61           C  
ATOM   2495  C   ARG A 327       6.619  -7.399  13.694  1.00 93.61           C  
ATOM   2496  CB  ARG A 327       6.015  -8.895  15.608  1.00 93.61           C  
ATOM   2497  O   ARG A 327       7.789  -7.379  13.305  1.00 93.61           O  
ATOM   2498  CG  ARG A 327       6.109  -9.126  17.108  1.00 93.61           C  
ATOM   2499  CD  ARG A 327       5.860 -10.583  17.471  1.00 93.61           C  
ATOM   2500  NE  ARG A 327       5.610 -10.748  18.900  1.00 93.61           N  
ATOM   2501  NH1 ARG A 327       4.606 -12.818  18.697  1.00 93.61           N  
ATOM   2502  NH2 ARG A 327       4.843 -11.852  20.762  1.00 93.61           N  
ATOM   2503  CZ  ARG A 327       5.020 -11.805  19.450  1.00 93.61           C  
ATOM   2504  N   ILE A 328       5.575  -7.415  12.885  1.00 94.65           N  
ATOM   2505  CA  ILE A 328       5.749  -7.341  11.438  1.00 94.65           C  
ATOM   2506  C   ILE A 328       6.415  -6.018  11.066  1.00 94.65           C  
ATOM   2507  CB  ILE A 328       4.400  -7.488  10.698  1.00 94.65           C  
ATOM   2508  O   ILE A 328       7.332  -5.988  10.242  1.00 94.65           O  
ATOM   2509  CG1 ILE A 328       3.849  -8.908  10.871  1.00 94.65           C  
ATOM   2510  CG2 ILE A 328       4.556  -7.138   9.216  1.00 94.65           C  
ATOM   2511  CD1 ILE A 328       2.452  -9.104  10.299  1.00 94.65           C  
ATOM   2512  N   LEU A 329       6.010  -4.983  11.687  1.00 92.81           N  
ATOM   2513  CA  LEU A 329       6.570  -3.665  11.406  1.00 92.81           C  
ATOM   2514  C   LEU A 329       8.038  -3.600  11.815  1.00 92.81           C  
ATOM   2515  CB  LEU A 329       5.776  -2.579  12.136  1.00 92.81           C  
ATOM   2516  O   LEU A 329       8.855  -2.997  11.116  1.00 92.81           O  
ATOM   2517  CG  LEU A 329       4.380  -2.278  11.591  1.00 92.81           C  
ATOM   2518  CD1 LEU A 329       3.649  -1.307  12.513  1.00 92.81           C  
ATOM   2519  CD2 LEU A 329       4.467  -1.716  10.176  1.00 92.81           C  
ATOM   2520  N   GLU A 330       8.353  -4.247  12.926  1.00 93.57           N  
ATOM   2521  CA  GLU A 330       9.738  -4.326  13.379  1.00 93.57           C  
ATOM   2522  C   GLU A 330      10.598  -5.111  12.392  1.00 93.57           C  
ATOM   2523  CB  GLU A 330       9.814  -4.966  14.768  1.00 93.57           C  
ATOM   2524  O   GLU A 330      11.720  -4.707  12.080  1.00 93.57           O  
ATOM   2525  CG  GLU A 330       9.273  -4.082  15.882  1.00 93.57           C  
ATOM   2526  CD  GLU A 330       9.188  -4.793  17.224  1.00 93.57           C  
ATOM   2527  OE1 GLU A 330       8.645  -4.206  18.188  1.00 93.57           O  
ATOM   2528  OE2 GLU A 330       9.668  -5.945  17.311  1.00 93.57           O  
ATOM   2529  N   ASP A 331      10.034  -6.179  11.914  1.00 94.25           N  
ATOM   2530  CA  ASP A 331      10.752  -7.020  10.961  1.00 94.25           C  
ATOM   2531  C   ASP A 331      10.977  -6.286   9.641  1.00 94.25           C  
ATOM   2532  CB  ASP A 331       9.989  -8.324  10.715  1.00 94.25           C  
ATOM   2533  O   ASP A 331      12.046  -6.397   9.038  1.00 94.25           O  
ATOM   2534  CG  ASP A 331      10.090  -9.298  11.876  1.00 94.25           C  
ATOM   2535  OD1 ASP A 331      10.920  -9.080  12.785  1.00 94.25           O  
ATOM   2536  OD2 ASP A 331       9.333 -10.293  11.881  1.00 94.25           O  
ATOM   2537  N   LEU A 332      10.032  -5.557   9.239  1.00 92.74           N  
ATOM   2538  CA  LEU A 332      10.144  -4.791   8.002  1.00 92.74           C  
ATOM   2539  C   LEU A 332      11.235  -3.731   8.116  1.00 92.74           C  
ATOM   2540  CB  LEU A 332       8.807  -4.129   7.658  1.00 92.74           C  
ATOM   2541  O   LEU A 332      11.994  -3.511   7.170  1.00 92.74           O  
ATOM   2542  CG  LEU A 332       7.686  -5.064   7.200  1.00 92.74           C  
ATOM   2543  CD1 LEU A 332       6.370  -4.301   7.098  1.00 92.74           C  
ATOM   2544  CD2 LEU A 332       8.041  -5.710   5.865  1.00 92.74           C  
ATOM   2545  N   GLU A 333      11.310  -3.156   9.310  1.00 92.38           N  
ATOM   2546  CA  GLU A 333      12.313  -2.123   9.552  1.00 92.38           C  
ATOM   2547  C   GLU A 333      13.711  -2.725   9.659  1.00 92.38           C  
ATOM   2548  CB  GLU A 333      11.980  -1.337  10.823  1.00 92.38           C  
ATOM   2549  O   GLU A 333      14.671  -2.178   9.113  1.00 92.38           O  
ATOM   2550  CG  GLU A 333      12.834  -0.092  11.017  1.00 92.38           C  
ATOM   2551  CD  GLU A 333      12.386   0.765  12.191  1.00 92.38           C  
ATOM   2552  OE1 GLU A 333      12.845   1.924  12.305  1.00 92.38           O  
ATOM   2553  OE2 GLU A 333      11.570   0.273  13.002  1.00 92.38           O  
ATOM   2554  N   GLN A 334      13.779  -3.807  10.268  1.00 94.22           N  
ATOM   2555  CA  GLN A 334      15.053  -4.486  10.483  1.00 94.22           C  
ATOM   2556  C   GLN A 334      15.662  -4.944   9.162  1.00 94.22           C  
ATOM   2557  CB  GLN A 334      14.873  -5.681  11.421  1.00 94.22           C  
ATOM   2558  O   GLN A 334      16.880  -4.885   8.980  1.00 94.22           O  
ATOM   2559  CG  GLN A 334      14.647  -5.293  12.876  1.00 94.22           C  
ATOM   2560  CD  GLN A 334      14.331  -6.485  13.759  1.00 94.22           C  
ATOM   2561  NE2 GLN A 334      13.982  -6.219  15.013  1.00 94.22           N  
ATOM   2562  OE1 GLN A 334      14.400  -7.637  13.318  1.00 94.22           O  
ATOM   2563  N   HIS A 335      14.850  -5.294   8.229  1.00 92.08           N  
ATOM   2564  CA  HIS A 335      15.327  -5.860   6.972  1.00 92.08           C  
ATOM   2565  C   HIS A 335      15.252  -4.836   5.844  1.00 92.08           C  
ATOM   2566  CB  HIS A 335      14.519  -7.106   6.605  1.00 92.08           C  
ATOM   2567  O   HIS A 335      15.526  -5.161   4.686  1.00 92.08           O  
ATOM   2568  CG  HIS A 335      14.782  -8.276   7.498  1.00 92.08           C  
ATOM   2569  CD2 HIS A 335      14.029  -8.839   8.471  1.00 92.08           C  
ATOM   2570  ND1 HIS A 335      15.949  -9.007   7.441  1.00 92.08           N  
ATOM   2571  CE1 HIS A 335      15.901  -9.973   8.344  1.00 92.08           C  
ATOM   2572  NE2 HIS A 335      14.746  -9.893   8.982  1.00 92.08           N  
ATOM   2573  N   ASN A 336      14.921  -3.551   6.174  1.00 91.30           N  
ATOM   2574  CA  ASN A 336      14.882  -2.419   5.254  1.00 91.30           C  
ATOM   2575  C   ASN A 336      14.017  -2.719   4.033  1.00 91.30           C  
ATOM   2576  CB  ASN A 336      16.297  -2.031   4.820  1.00 91.30           C  
ATOM   2577  O   ASN A 336      14.428  -2.467   2.899  1.00 91.30           O  
ATOM   2578  CG  ASN A 336      17.100  -1.401   5.942  1.00 91.30           C  
ATOM   2579  ND2 ASN A 336      18.400  -1.667   5.962  1.00 91.30           N  
ATOM   2580  OD1 ASN A 336      16.555  -0.681   6.783  1.00 91.30           O  
ATOM   2581  N   ILE A 337      12.894  -3.269   4.285  1.00 92.06           N  
ATOM   2582  CA  ILE A 337      11.926  -3.528   3.226  1.00 92.06           C  
ATOM   2583  C   ILE A 337      11.013  -2.316   3.053  1.00 92.06           C  
ATOM   2584  CB  ILE A 337      11.088  -4.792   3.523  1.00 92.06           C  
ATOM   2585  O   ILE A 337      10.398  -1.852   4.016  1.00 92.06           O  
ATOM   2586  CG1 ILE A 337      12.000  -6.016   3.666  1.00 92.06           C  
ATOM   2587  CG2 ILE A 337      10.040  -5.015   2.428  1.00 92.06           C  
ATOM   2588  CD1 ILE A 337      11.299  -7.250   4.216  1.00 92.06           C  
ATOM   2589  N   GLN A 338      10.989  -1.829   1.796  1.00 87.71           N  
ATOM   2590  CA  GLN A 338      10.204  -0.637   1.493  1.00 87.71           C  
ATOM   2591  C   GLN A 338       8.764  -1.000   1.143  1.00 87.71           C  
ATOM   2592  CB  GLN A 338      10.842   0.148   0.345  1.00 87.71           C  
ATOM   2593  O   GLN A 338       8.517  -1.709   0.165  1.00 87.71           O  
ATOM   2594  CG  GLN A 338      12.213   0.720   0.678  1.00 87.71           C  
ATOM   2595  CD  GLN A 338      12.866   1.406  -0.507  1.00 87.71           C  
ATOM   2596  NE2 GLN A 338      14.173   1.630  -0.416  1.00 87.71           N  
ATOM   2597  OE1 GLN A 338      12.203   1.730  -1.498  1.00 87.71           O  
ATOM   2598  N   ILE A 339       7.881  -0.637   2.006  1.00 90.98           N  
ATOM   2599  CA  ILE A 339       6.465  -0.831   1.712  1.00 90.98           C  
ATOM   2600  C   ILE A 339       5.829   0.504   1.333  1.00 90.98           C  
ATOM   2601  CB  ILE A 339       5.720  -1.458   2.912  1.00 90.98           C  
ATOM   2602  O   ILE A 339       6.458   1.557   1.460  1.00 90.98           O  
ATOM   2603  CG1 ILE A 339       5.810  -0.540   4.136  1.00 90.98           C  
ATOM   2604  CG2 ILE A 339       6.279  -2.849   3.228  1.00 90.98           C  
ATOM   2605  CD1 ILE A 339       4.934  -0.975   5.302  1.00 90.98           C  
ATOM   2606  N   TYR A 340       4.670   0.369   0.762  1.00 88.28           N  
ATOM   2607  CA  TYR A 340       3.968   1.583   0.362  1.00 88.28           C  
ATOM   2608  C   TYR A 340       3.743   2.502   1.557  1.00 88.28           C  
ATOM   2609  CB  TYR A 340       2.627   1.239  -0.292  1.00 88.28           C  
ATOM   2610  O   TYR A 340       3.183   2.084   2.573  1.00 88.28           O  
ATOM   2611  CG  TYR A 340       1.818   2.449  -0.692  1.00 88.28           C  
ATOM   2612  CD1 TYR A 340       0.693   2.831   0.035  1.00 88.28           C  
ATOM   2613  CD2 TYR A 340       2.176   3.212  -1.798  1.00 88.28           C  
ATOM   2614  CE1 TYR A 340      -0.057   3.944  -0.331  1.00 88.28           C  
ATOM   2615  CE2 TYR A 340       1.434   4.327  -2.174  1.00 88.28           C  
ATOM   2616  OH  TYR A 340      -0.417   5.787  -1.802  1.00 88.28           O  
ATOM   2617  CZ  TYR A 340       0.322   4.685  -1.435  1.00 88.28           C  
ATOM   2618  N   GLN A 341       4.328   3.748   1.360  1.00 82.24           N  
ATOM   2619  CA  GLN A 341       4.174   4.737   2.421  1.00 82.24           C  
ATOM   2620  C   GLN A 341       3.203   5.840   2.008  1.00 82.24           C  
ATOM   2621  CB  GLN A 341       5.529   5.342   2.792  1.00 82.24           C  
ATOM   2622  O   GLN A 341       3.257   6.330   0.878  1.00 82.24           O  
ATOM   2623  CG  GLN A 341       6.164   4.716   4.026  1.00 82.24           C  
ATOM   2624  CD  GLN A 341       7.681   4.752   3.988  1.00 82.24           C  
ATOM   2625  NE2 GLN A 341       8.313   3.732   4.559  1.00 82.24           N  
ATOM   2626  OE1 GLN A 341       8.279   5.688   3.448  1.00 82.24           O  
ATOM   2627  N   PHE A 342       2.296   6.106   2.910  1.00 80.23           N  
ATOM   2628  CA  PHE A 342       1.319   7.154   2.639  1.00 80.23           C  
ATOM   2629  C   PHE A 342       1.974   8.529   2.679  1.00 80.23           C  
ATOM   2630  CB  PHE A 342       0.168   7.091   3.648  1.00 80.23           C  
ATOM   2631  O   PHE A 342       2.896   8.761   3.463  1.00 80.23           O  
ATOM   2632  CG  PHE A 342      -0.619   5.809   3.593  1.00 80.23           C  
ATOM   2633  CD1 PHE A 342      -1.628   5.637   2.653  1.00 80.23           C  
ATOM   2634  CD2 PHE A 342      -0.349   4.776   4.481  1.00 80.23           C  
ATOM   2635  CE1 PHE A 342      -2.358   4.452   2.600  1.00 80.23           C  
ATOM   2636  CE2 PHE A 342      -1.074   3.589   4.433  1.00 80.23           C  
ATOM   2637  CZ  PHE A 342      -2.079   3.429   3.493  1.00 80.23           C  
ATOM   2638  N   PRO A 343       1.765   9.273   1.686  1.00 69.16           N  
ATOM   2639  CA  PRO A 343       2.335  10.622   1.673  1.00 69.16           C  
ATOM   2640  C   PRO A 343       2.031  11.403   2.950  1.00 69.16           C  
ATOM   2641  CB  PRO A 343       1.666  11.276   0.461  1.00 69.16           C  
ATOM   2642  O   PRO A 343       0.879  11.453   3.388  1.00 69.16           O  
ATOM   2643  CG  PRO A 343       1.068  10.139  -0.303  1.00 69.16           C  
ATOM   2644  CD  PRO A 343       0.882   8.980   0.632  1.00 69.16           C  
ATOM   2645  N   SER A 344       2.891  11.292   4.072  1.00 57.74           N  
ATOM   2646  CA  SER A 344       2.680  12.069   5.289  1.00 57.74           C  
ATOM   2647  C   SER A 344       3.518  13.343   5.284  1.00 57.74           C  
ATOM   2648  CB  SER A 344       3.018  11.232   6.524  1.00 57.74           C  
ATOM   2649  O   SER A 344       4.497  13.445   4.543  1.00 57.74           O  
ATOM   2650  OG  SER A 344       4.316  10.673   6.414  1.00 57.74           O  
ATOM   2651  N   ASP A 345       2.980  14.432   5.706  1.00 51.78           N  
ATOM   2652  CA  ASP A 345       3.459  15.776   6.013  1.00 51.78           C  
ATOM   2653  C   ASP A 345       4.590  15.736   7.038  1.00 51.78           C  
ATOM   2654  CB  ASP A 345       2.313  16.650   6.528  1.00 51.78           C  
ATOM   2655  O   ASP A 345       5.185  16.768   7.356  1.00 51.78           O  
ATOM   2656  CG  ASP A 345       1.595  17.400   5.420  1.00 51.78           C  
ATOM   2657  OD1 ASP A 345       2.135  17.492   4.296  1.00 51.78           O  
ATOM   2658  OD2 ASP A 345       0.481  17.906   5.674  1.00 51.78           O  
ATOM   2659  N   ASP A 346       5.037  14.468   7.533  1.00 49.28           N  
ATOM   2660  CA  ASP A 346       5.942  14.472   8.677  1.00 49.28           C  
ATOM   2661  C   ASP A 346       7.378  14.188   8.243  1.00 49.28           C  
ATOM   2662  CB  ASP A 346       5.495  13.443   9.718  1.00 49.28           C  
ATOM   2663  O   ASP A 346       8.266  14.026   9.082  1.00 49.28           O  
ATOM   2664  CG  ASP A 346       4.212  13.837  10.428  1.00 49.28           C  
ATOM   2665  OD1 ASP A 346       3.940  15.049  10.569  1.00 49.28           O  
ATOM   2666  OD2 ASP A 346       3.467  12.927  10.853  1.00 49.28           O  
ATOM   2667  N   SER A 347       7.824  14.452   7.023  1.00 44.81           N  
ATOM   2668  CA  SER A 347       9.275  14.369   6.900  1.00 44.81           C  
ATOM   2669  C   SER A 347       9.911  15.755   6.906  1.00 44.81           C  
ATOM   2670  CB  SER A 347       9.664  13.626   5.621  1.00 44.81           C  
ATOM   2671  O   SER A 347       9.526  16.623   6.119  1.00 44.81           O  
ATOM   2672  OG  SER A 347       8.937  14.123   4.510  1.00 44.81           O  
ATOM   2673  N   ASP A 348      10.066  16.407   7.993  1.00 48.93           N  
ATOM   2674  CA  ASP A 348      11.141  17.351   8.283  1.00 48.93           C  
ATOM   2675  C   ASP A 348      12.470  16.862   7.712  1.00 48.93           C  
ATOM   2676  CB  ASP A 348      11.267  17.573   9.792  1.00 48.93           C  
ATOM   2677  O   ASP A 348      13.451  17.608   7.683  1.00 48.93           O  
ATOM   2678  CG  ASP A 348      10.098  18.344  10.378  1.00 48.93           C  
ATOM   2679  OD1 ASP A 348       9.431  19.098   9.636  1.00 48.93           O  
ATOM   2680  OD2 ASP A 348       9.842  18.200  11.593  1.00 48.93           O  
ATOM   2681  N   ASP A 349      12.529  15.771   6.757  1.00 49.57           N  
ATOM   2682  CA  ASP A 349      13.836  15.386   6.233  1.00 49.57           C  
ATOM   2683  C   ASP A 349      13.764  15.099   4.735  1.00 49.57           C  
ATOM   2684  CB  ASP A 349      14.374  14.162   6.977  1.00 49.57           C  
ATOM   2685  O   ASP A 349      14.790  14.869   4.091  1.00 49.57           O  
ATOM   2686  CG  ASP A 349      15.004  14.511   8.314  1.00 49.57           C  
ATOM   2687  OD1 ASP A 349      15.496  15.648   8.479  1.00 49.57           O  
ATOM   2688  OD2 ASP A 349      15.009  13.640   9.211  1.00 49.57           O  
ATOM   2689  N   ASP A 350      13.286  15.912   3.861  1.00 43.58           N  
ATOM   2690  CA  ASP A 350      13.749  15.988   2.478  1.00 43.58           C  
ATOM   2691  C   ASP A 350      13.164  17.207   1.769  1.00 43.58           C  
ATOM   2692  CB  ASP A 350      13.383  14.711   1.719  1.00 43.58           C  
ATOM   2693  O   ASP A 350      11.954  17.281   1.546  1.00 43.58           O  
ATOM   2694  CG  ASP A 350      14.137  13.489   2.215  1.00 43.58           C  
ATOM   2695  OD1 ASP A 350      15.363  13.579   2.440  1.00 43.58           O  
ATOM   2696  OD2 ASP A 350      13.499  12.427   2.379  1.00 43.58           O  
ATOM   2697  N   ALA A 351      13.486  18.399   2.131  1.00 43.78           N  
ATOM   2698  CA  ALA A 351      13.678  19.619   1.351  1.00 43.78           C  
ATOM   2699  C   ALA A 351      14.266  19.305  -0.022  1.00 43.78           C  
ATOM   2700  CB  ALA A 351      14.581  20.594   2.102  1.00 43.78           C  
ATOM   2701  O   ALA A 351      14.574  20.215  -0.795  1.00 43.78           O  
ATOM   2702  N   ALA A 352      13.823  18.258  -0.832  1.00 44.61           N  
ATOM   2703  CA  ALA A 352      14.235  18.407  -2.226  1.00 44.61           C  
ATOM   2704  C   ALA A 352      13.296  17.649  -3.159  1.00 44.61           C  
ATOM   2705  CB  ALA A 352      15.671  17.921  -2.411  1.00 44.61           C  
ATOM   2706  O   ALA A 352      13.670  17.307  -4.283  1.00 44.61           O  
ATOM   2707  N   SER A 353      12.028  17.521  -2.972  1.00 46.70           N  
ATOM   2708  CA  SER A 353      11.333  17.168  -4.206  1.00 46.70           C  
ATOM   2709  C   SER A 353      10.224  18.166  -4.522  1.00 46.70           C  
ATOM   2710  CB  SER A 353      10.748  15.758  -4.108  1.00 46.70           C  
ATOM   2711  O   SER A 353       9.386  18.461  -3.668  1.00 46.70           O  
ATOM   2712  OG  SER A 353       9.544  15.661  -4.848  1.00 46.70           O  
ATOM   2713  N   GLU A 354      10.508  19.301  -5.026  1.00 50.84           N  
ATOM   2714  CA  GLU A 354       9.906  20.359  -5.831  1.00 50.84           C  
ATOM   2715  C   GLU A 354       8.826  19.803  -6.755  1.00 50.84           C  
ATOM   2716  CB  GLU A 354      10.975  21.087  -6.650  1.00 50.84           C  
ATOM   2717  O   GLU A 354       8.112  20.564  -7.411  1.00 50.84           O  
ATOM   2718  CG  GLU A 354      11.743  22.138  -5.862  1.00 50.84           C  
ATOM   2719  CD  GLU A 354      12.526  23.097  -6.745  1.00 50.84           C  
ATOM   2720  OE1 GLU A 354      13.067  24.098  -6.224  1.00 50.84           O  
ATOM   2721  OE2 GLU A 354      12.599  22.844  -7.968  1.00 50.84           O  
ATOM   2722  N   SER A 355       8.176  18.619  -6.451  1.00 46.62           N  
ATOM   2723  CA  SER A 355       7.015  18.357  -7.295  1.00 46.62           C  
ATOM   2724  C   SER A 355       5.829  17.871  -6.469  1.00 46.62           C  
ATOM   2725  CB  SER A 355       7.356  17.324  -8.370  1.00 46.62           C  
ATOM   2726  O   SER A 355       4.775  17.546  -7.019  1.00 46.62           O  
ATOM   2727  OG  SER A 355       6.816  17.706  -9.624  1.00 46.62           O  
ATOM   2728  N   ALA A 356       5.363  18.546  -5.391  1.00 48.20           N  
ATOM   2729  CA  ALA A 356       3.976  18.417  -4.951  1.00 48.20           C  
ATOM   2730  C   ALA A 356       3.548  19.627  -4.125  1.00 48.20           C  
ATOM   2731  CB  ALA A 356       3.791  17.134  -4.144  1.00 48.20           C  
ATOM   2732  O   ALA A 356       4.051  19.842  -3.020  1.00 48.20           O  
ATOM   2733  N   SER A 357       3.687  20.891  -4.546  1.00 44.79           N  
ATOM   2734  CA  SER A 357       2.979  22.138  -4.274  1.00 44.79           C  
ATOM   2735  C   SER A 357       1.492  21.890  -4.046  1.00 44.79           C  
ATOM   2736  CB  SER A 357       3.169  23.125  -5.427  1.00 44.79           C  
ATOM   2737  O   SER A 357       0.647  22.509  -4.696  1.00 44.79           O  
ATOM   2738  OG  SER A 357       2.622  22.607  -6.628  1.00 44.79           O  
ATOM   2739  N   VAL A 358       1.059  21.201  -2.848  1.00 55.83           N  
ATOM   2740  CA  VAL A 358      -0.163  21.547  -2.130  1.00 55.83           C  
ATOM   2741  C   VAL A 358      -0.231  20.768  -0.819  1.00 55.83           C  
ATOM   2742  CB  VAL A 358      -1.421  21.267  -2.982  1.00 55.83           C  
ATOM   2743  O   VAL A 358      -0.036  19.550  -0.803  1.00 55.83           O  
ATOM   2744  CG1 VAL A 358      -2.687  21.650  -2.218  1.00 55.83           C  
ATOM   2745  CG2 VAL A 358      -1.345  22.021  -4.309  1.00 55.83           C  
ATOM   2746  N   ALA A 359       0.405  21.173   0.262  1.00 56.19           N  
ATOM   2747  CA  ALA A 359       0.112  20.639   1.590  1.00 56.19           C  
ATOM   2748  C   ALA A 359      -1.265  19.982   1.625  1.00 56.19           C  
ATOM   2749  CB  ALA A 359       0.197  21.744   2.639  1.00 56.19           C  
ATOM   2750  O   ALA A 359      -2.231  20.520   1.078  1.00 56.19           O  
ATOM   2751  N   PRO A 360      -1.274  18.639   1.640  1.00 58.29           N  
ATOM   2752  CA  PRO A 360      -2.559  17.944   1.744  1.00 58.29           C  
ATOM   2753  C   PRO A 360      -3.498  18.589   2.760  1.00 58.29           C  
ATOM   2754  CB  PRO A 360      -2.162  16.533   2.185  1.00 58.29           C  
ATOM   2755  O   PRO A 360      -3.041  19.241   3.703  1.00 58.29           O  
ATOM   2756  CG  PRO A 360      -0.743  16.659   2.637  1.00 58.29           C  
ATOM   2757  CD  PRO A 360      -0.205  17.977   2.159  1.00 58.29           C  
ATOM   2758  N   ASP A 361      -4.726  19.057   2.346  1.00 68.17           N  
ATOM   2759  CA  ASP A 361      -5.832  19.476   3.202  1.00 68.17           C  
ATOM   2760  C   ASP A 361      -5.840  18.691   4.511  1.00 68.17           C  
ATOM   2761  CB  ASP A 361      -7.168  19.302   2.476  1.00 68.17           C  
ATOM   2762  O   ASP A 361      -5.370  17.552   4.562  1.00 68.17           O  
ATOM   2763  CG  ASP A 361      -7.345  20.271   1.320  1.00 68.17           C  
ATOM   2764  OD1 ASP A 361      -6.599  21.271   1.242  1.00 68.17           O  
ATOM   2765  OD2 ASP A 361      -8.241  20.034   0.481  1.00 68.17           O  
ATOM   2766  N   GLU A 362      -5.939  19.331   5.736  1.00 73.90           N  
ATOM   2767  CA  GLU A 362      -6.024  18.764   7.079  1.00 73.90           C  
ATOM   2768  C   GLU A 362      -6.908  17.521   7.099  1.00 73.90           C  
ATOM   2769  CB  GLU A 362      -6.555  19.804   8.069  1.00 73.90           C  
ATOM   2770  O   GLU A 362      -6.598  16.543   7.783  1.00 73.90           O  
ATOM   2771  CG  GLU A 362      -6.295  19.454   9.527  1.00 73.90           C  
ATOM   2772  CD  GLU A 362      -6.604  20.596  10.482  1.00 73.90           C  
ATOM   2773  OE1 GLU A 362      -6.417  20.428  11.709  1.00 73.90           O  
ATOM   2774  OE2 GLU A 362      -7.037  21.666  10.000  1.00 73.90           O  
ATOM   2775  N   GLU A 363      -7.883  17.436   6.201  1.00 76.29           N  
ATOM   2776  CA  GLU A 363      -8.797  16.300   6.117  1.00 76.29           C  
ATOM   2777  C   GLU A 363      -8.121  15.096   5.467  1.00 76.29           C  
ATOM   2778  CB  GLU A 363     -10.057  16.681   5.336  1.00 76.29           C  
ATOM   2779  O   GLU A 363      -8.265  13.967   5.940  1.00 76.29           O  
ATOM   2780  CG  GLU A 363     -11.149  15.621   5.376  1.00 76.29           C  
ATOM   2781  CD  GLU A 363     -12.381  15.998   4.570  1.00 76.29           C  
ATOM   2782  OE1 GLU A 363     -13.303  15.160   4.443  1.00 76.29           O  
ATOM   2783  OE2 GLU A 363     -12.425  17.140   4.059  1.00 76.29           O  
ATOM   2784  N   THR A 364      -7.375  15.285   4.446  1.00 74.50           N  
ATOM   2785  CA  THR A 364      -6.667  14.229   3.730  1.00 74.50           C  
ATOM   2786  C   THR A 364      -5.510  13.690   4.566  1.00 74.50           C  
ATOM   2787  CB  THR A 364      -6.135  14.731   2.375  1.00 74.50           C  
ATOM   2788  O   THR A 364      -5.224  12.491   4.542  1.00 74.50           O  
ATOM   2789  CG2 THR A 364      -5.632  13.575   1.518  1.00 74.50           C  
ATOM   2790  OG1 THR A 364      -7.188  15.407   1.676  1.00 74.50           O  
ATOM   2791  N   ALA A 365      -4.941  14.529   5.376  1.00 79.00           N  
ATOM   2792  CA  ALA A 365      -3.849  14.138   6.264  1.00 79.00           C  
ATOM   2793  C   ALA A 365      -4.350  13.226   7.380  1.00 79.00           C  
ATOM   2794  CB  ALA A 365      -3.174  15.374   6.853  1.00 79.00           C  
ATOM   2795  O   ALA A 365      -3.680  12.257   7.746  1.00 79.00           O  
ATOM   2796  N   GLN A 366      -5.494  13.582   7.909  1.00 82.16           N  
ATOM   2797  CA  GLN A 366      -6.091  12.752   8.950  1.00 82.16           C  
ATOM   2798  C   GLN A 366      -6.453  11.371   8.413  1.00 82.16           C  
ATOM   2799  CB  GLN A 366      -7.332  13.431   9.533  1.00 82.16           C  
ATOM   2800  O   GLN A 366      -6.233  10.360   9.084  1.00 82.16           O  
ATOM   2801  CG  GLN A 366      -7.017  14.541  10.526  1.00 82.16           C  
ATOM   2802  CD  GLN A 366      -8.260  15.261  11.015  1.00 82.16           C  
ATOM   2803  NE2 GLN A 366      -8.068  16.262  11.868  1.00 82.16           N  
ATOM   2804  OE1 GLN A 366      -9.383  14.921  10.629  1.00 82.16           O  
ATOM   2805  N   GLU A 367      -6.962  11.342   7.249  1.00 80.88           N  
ATOM   2806  CA  GLU A 367      -7.317  10.078   6.612  1.00 80.88           C  
ATOM   2807  C   GLU A 367      -6.081   9.215   6.371  1.00 80.88           C  
ATOM   2808  CB  GLU A 367      -8.050  10.327   5.291  1.00 80.88           C  
ATOM   2809  O   GLU A 367      -6.115   8.001   6.582  1.00 80.88           O  
ATOM   2810  CG  GLU A 367      -9.469  10.848   5.464  1.00 80.88           C  
ATOM   2811  CD  GLU A 367     -10.147  11.190   4.147  1.00 80.88           C  
ATOM   2812  OE1 GLU A 367     -11.307  11.661   4.166  1.00 80.88           O  
ATOM   2813  OE2 GLU A 367      -9.514  10.985   3.088  1.00 80.88           O  
ATOM   2814  N   ASN A 368      -5.027   9.872   5.995  1.00 84.02           N  
ATOM   2815  CA  ASN A 368      -3.777   9.163   5.740  1.00 84.02           C  
ATOM   2816  C   ASN A 368      -3.189   8.585   7.024  1.00 84.02           C  
ATOM   2817  CB  ASN A 368      -2.764  10.087   5.060  1.00 84.02           C  
ATOM   2818  O   ASN A 368      -2.665   7.469   7.024  1.00 84.02           O  
ATOM   2819  CG  ASN A 368      -3.114  10.374   3.614  1.00 84.02           C  
ATOM   2820  ND2 ASN A 368      -2.399  11.313   3.005  1.00 84.02           N  
ATOM   2821  OD1 ASN A 368      -4.021   9.757   3.048  1.00 84.02           O  
ATOM   2822  N   GLU A 369      -3.338   9.322   8.081  1.00 85.15           N  
ATOM   2823  CA  GLU A 369      -2.844   8.859   9.374  1.00 85.15           C  
ATOM   2824  C   GLU A 369      -3.638   7.654   9.869  1.00 85.15           C  
ATOM   2825  CB  GLU A 369      -2.901   9.987  10.407  1.00 85.15           C  
ATOM   2826  O   GLU A 369      -3.069   6.718  10.436  1.00 85.15           O  
ATOM   2827  CG  GLU A 369      -2.065   9.724  11.652  1.00 85.15           C  
ATOM   2828  CD  GLU A 369      -1.990  10.920  12.588  1.00 85.15           C  
ATOM   2829  OE1 GLU A 369      -1.324  10.823  13.643  1.00 85.15           O  
ATOM   2830  OE2 GLU A 369      -2.604  11.961  12.264  1.00 85.15           O  
ATOM   2831  N   GLU A 370      -4.883   7.727   9.634  1.00 86.30           N  
ATOM   2832  CA  GLU A 370      -5.747   6.613  10.016  1.00 86.30           C  
ATOM   2833  C   GLU A 370      -5.393   5.349   9.239  1.00 86.30           C  
ATOM   2834  CB  GLU A 370      -7.218   6.973   9.793  1.00 86.30           C  
ATOM   2835  O   GLU A 370      -5.326   4.260   9.813  1.00 86.30           O  
ATOM   2836  CG  GLU A 370      -7.774   7.952  10.817  1.00 86.30           C  
ATOM   2837  CD  GLU A 370      -9.218   8.345  10.549  1.00 86.30           C  
ATOM   2838  OE1 GLU A 370      -9.753   9.218  11.269  1.00 86.30           O  
ATOM   2839  OE2 GLU A 370      -9.820   7.774   9.613  1.00 86.30           O  
ATOM   2840  N   LEU A 371      -5.159   5.467   8.031  1.00 85.71           N  
ATOM   2841  CA  LEU A 371      -4.822   4.333   7.177  1.00 85.71           C  
ATOM   2842  C   LEU A 371      -3.454   3.766   7.541  1.00 85.71           C  
ATOM   2843  CB  LEU A 371      -4.841   4.746   5.703  1.00 85.71           C  
ATOM   2844  O   LEU A 371      -3.254   2.549   7.514  1.00 85.71           O  
ATOM   2845  CG  LEU A 371      -6.217   5.013   5.091  1.00 85.71           C  
ATOM   2846  CD1 LEU A 371      -6.070   5.629   3.704  1.00 85.71           C  
ATOM   2847  CD2 LEU A 371      -7.032   3.725   5.026  1.00 85.71           C  
ATOM   2848  N   LYS A 372      -2.641   4.657   7.945  1.00 86.69           N  
ATOM   2849  CA  LYS A 372      -1.300   4.246   8.352  1.00 86.69           C  
ATOM   2850  C   LYS A 372      -1.347   3.385   9.611  1.00 86.69           C  
ATOM   2851  CB  LYS A 372      -0.412   5.469   8.585  1.00 86.69           C  
ATOM   2852  O   LYS A 372      -0.552   2.455   9.763  1.00 86.69           O  
ATOM   2853  CG  LYS A 372       1.072   5.147   8.681  1.00 86.69           C  
ATOM   2854  CD  LYS A 372       1.917   6.413   8.732  1.00 86.69           C  
ATOM   2855  CE  LYS A 372       3.396   6.093   8.903  1.00 86.69           C  
ATOM   2856  NZ  LYS A 372       4.230   7.332   8.944  1.00 86.69           N  
ATOM   2857  N   SER A 373      -2.263   3.719  10.446  1.00 87.22           N  
ATOM   2858  CA  SER A 373      -2.370   2.989  11.705  1.00 87.22           C  
ATOM   2859  C   SER A 373      -2.870   1.566  11.479  1.00 87.22           C  
ATOM   2860  CB  SER A 373      -3.306   3.720  12.670  1.00 87.22           C  
ATOM   2861  O   SER A 373      -2.649   0.686  12.313  1.00 87.22           O  
ATOM   2862  OG  SER A 373      -4.647   3.651  12.218  1.00 87.22           O  
ATOM   2863  N   HIS A 374      -3.373   1.310  10.284  1.00 88.26           N  
ATOM   2864  CA  HIS A 374      -3.981   0.013  10.010  1.00 88.26           C  
ATOM   2865  C   HIS A 374      -3.022  -0.895   9.249  1.00 88.26           C  
ATOM   2866  CB  HIS A 374      -5.279   0.187   9.219  1.00 88.26           C  
ATOM   2867  O   HIS A 374      -3.292  -2.086   9.078  1.00 88.26           O  
ATOM   2868  CG  HIS A 374      -6.428   0.665  10.049  1.00 88.26           C  
ATOM   2869  CD2 HIS A 374      -7.011   1.883  10.143  1.00 88.26           C  
ATOM   2870  ND1 HIS A 374      -7.111  -0.158  10.918  1.00 88.26           N  
ATOM   2871  CE1 HIS A 374      -8.068   0.536  11.512  1.00 88.26           C  
ATOM   2872  NE2 HIS A 374      -8.028   1.777  11.059  1.00 88.26           N  
ATOM   2873  N   ILE A 375      -1.805  -0.416   8.975  1.00 90.25           N  
ATOM   2874  CA  ILE A 375      -0.798  -1.223   8.294  1.00 90.25           C  
ATOM   2875  C   ILE A 375       0.030  -1.990   9.322  1.00 90.25           C  
ATOM   2876  CB  ILE A 375       0.120  -0.351   7.408  1.00 90.25           C  
ATOM   2877  O   ILE A 375       0.517  -1.409  10.295  1.00 90.25           O  
ATOM   2878  CG1 ILE A 375      -0.686   0.292   6.274  1.00 90.25           C  
ATOM   2879  CG2 ILE A 375       1.281  -1.182   6.853  1.00 90.25           C  
ATOM   2880  CD1 ILE A 375       0.091   1.328   5.473  1.00 90.25           C  
ATOM   2881  N   PRO A 376       0.156  -3.267   9.142  1.00 92.72           N  
ATOM   2882  CA  PRO A 376      -0.411  -4.103   8.081  1.00 92.72           C  
ATOM   2883  C   PRO A 376      -1.907  -4.350   8.262  1.00 92.72           C  
ATOM   2884  CB  PRO A 376       0.377  -5.409   8.203  1.00 92.72           C  
ATOM   2885  O   PRO A 376      -2.403  -4.366   9.392  1.00 92.72           O  
ATOM   2886  CG  PRO A 376       0.876  -5.425   9.612  1.00 92.72           C  
ATOM   2887  CD  PRO A 376       0.974  -4.008  10.099  1.00 92.72           C  
ATOM   2888  N   PHE A 377      -2.742  -4.484   7.033  1.00 94.44           N  
ATOM   2889  CA  PHE A 377      -4.186  -4.683   7.067  1.00 94.44           C  
ATOM   2890  C   PHE A 377      -4.524  -6.124   7.431  1.00 94.44           C  
ATOM   2891  CB  PHE A 377      -4.812  -4.321   5.717  1.00 94.44           C  
ATOM   2892  O   PHE A 377      -3.910  -7.061   6.916  1.00 94.44           O  
ATOM   2893  CG  PHE A 377      -4.704  -2.861   5.369  1.00 94.44           C  
ATOM   2894  CD1 PHE A 377      -5.636  -1.948   5.849  1.00 94.44           C  
ATOM   2895  CD2 PHE A 377      -3.671  -2.401   4.563  1.00 94.44           C  
ATOM   2896  CE1 PHE A 377      -5.539  -0.596   5.529  1.00 94.44           C  
ATOM   2897  CE2 PHE A 377      -3.568  -1.051   4.240  1.00 94.44           C  
ATOM   2898  CZ  PHE A 377      -4.503  -0.151   4.722  1.00 94.44           C  
ATOM   2899  N   ALA A 378      -5.400  -6.181   8.370  1.00 94.53           N  
ATOM   2900  CA  ALA A 378      -5.908  -7.491   8.770  1.00 94.53           C  
ATOM   2901  C   ALA A 378      -7.297  -7.741   8.190  1.00 94.53           C  
ATOM   2902  CB  ALA A 378      -5.942  -7.607  10.292  1.00 94.53           C  
ATOM   2903  O   ALA A 378      -8.265  -7.079   8.572  1.00 94.53           O  
ATOM   2904  N   VAL A 379      -7.331  -8.798   7.270  1.00 93.87           N  
ATOM   2905  CA  VAL A 379      -8.567  -8.940   6.507  1.00 93.87           C  
ATOM   2906  C   VAL A 379      -9.099 -10.364   6.645  1.00 93.87           C  
ATOM   2907  CB  VAL A 379      -8.357  -8.591   5.016  1.00 93.87           C  
ATOM   2908  O   VAL A 379      -8.334 -11.298   6.899  1.00 93.87           O  
ATOM   2909  CG1 VAL A 379      -7.955  -7.126   4.855  1.00 93.87           C  
ATOM   2910  CG2 VAL A 379      -7.303  -9.509   4.398  1.00 93.87           C  
ATOM   2911  N   VAL A 380     -10.421 -10.402   6.521  1.00 91.33           N  
ATOM   2912  CA  VAL A 380     -11.137 -11.673   6.481  1.00 91.33           C  
ATOM   2913  C   VAL A 380     -11.948 -11.770   5.192  1.00 91.33           C  
ATOM   2914  CB  VAL A 380     -12.062 -11.842   7.707  1.00 91.33           C  
ATOM   2915  O   VAL A 380     -12.639 -10.822   4.813  1.00 91.33           O  
ATOM   2916  CG1 VAL A 380     -12.808 -13.174   7.642  1.00 91.33           C  
ATOM   2917  CG2 VAL A 380     -11.256 -11.740   9.001  1.00 91.33           C  
ATOM   2918  N   GLY A 381     -11.777 -12.878   4.462  1.00 87.64           N  
ATOM   2919  CA  GLY A 381     -12.557 -13.108   3.257  1.00 87.64           C  
ATOM   2920  C   GLY A 381     -13.613 -14.184   3.426  1.00 87.64           C  
ATOM   2921  O   GLY A 381     -13.407 -15.154   4.159  1.00 87.64           O  
ATOM   2922  N   SER A 382     -14.839 -13.894   2.833  1.00 86.12           N  
ATOM   2923  CA  SER A 382     -15.886 -14.909   2.890  1.00 86.12           C  
ATOM   2924  C   SER A 382     -16.683 -14.956   1.590  1.00 86.12           C  
ATOM   2925  CB  SER A 382     -16.828 -14.643   4.065  1.00 86.12           C  
ATOM   2926  O   SER A 382     -16.913 -13.922   0.960  1.00 86.12           O  
ATOM   2927  OG  SER A 382     -17.866 -15.606   4.106  1.00 86.12           O  
ATOM   2928  N   ASP A 383     -17.076 -16.253   1.175  1.00 80.54           N  
ATOM   2929  CA  ASP A 383     -17.954 -16.428   0.022  1.00 80.54           C  
ATOM   2930  C   ASP A 383     -19.396 -16.670   0.462  1.00 80.54           C  
ATOM   2931  CB  ASP A 383     -17.469 -17.588  -0.851  1.00 80.54           C  
ATOM   2932  O   ASP A 383     -20.320 -16.594  -0.351  1.00 80.54           O  
ATOM   2933  CG  ASP A 383     -16.156 -17.291  -1.555  1.00 80.54           C  
ATOM   2934  OD1 ASP A 383     -15.862 -16.107  -1.824  1.00 80.54           O  
ATOM   2935  OD2 ASP A 383     -15.410 -18.252  -1.845  1.00 80.54           O  
ATOM   2936  N   GLU A 384     -19.578 -16.792   1.737  1.00 82.76           N  
ATOM   2937  CA  GLU A 384     -20.902 -17.112   2.263  1.00 82.76           C  
ATOM   2938  C   GLU A 384     -21.613 -15.860   2.768  1.00 82.76           C  
ATOM   2939  CB  GLU A 384     -20.798 -18.148   3.386  1.00 82.76           C  
ATOM   2940  O   GLU A 384     -20.971 -14.936   3.272  1.00 82.76           O  
ATOM   2941  CG  GLU A 384     -20.204 -19.477   2.944  1.00 82.76           C  
ATOM   2942  CD  GLU A 384     -20.159 -20.513   4.055  1.00 82.76           C  
ATOM   2943  OE1 GLU A 384     -19.773 -21.674   3.788  1.00 82.76           O  
ATOM   2944  OE2 GLU A 384     -20.514 -20.162   5.203  1.00 82.76           O  
ATOM   2945  N   GLU A 385     -22.935 -15.799   2.514  1.00 84.04           N  
ATOM   2946  CA  GLU A 385     -23.780 -14.738   3.056  1.00 84.04           C  
ATOM   2947  C   GLU A 385     -24.559 -15.222   4.275  1.00 84.04           C  
ATOM   2948  CB  GLU A 385     -24.744 -14.221   1.986  1.00 84.04           C  
ATOM   2949  O   GLU A 385     -25.077 -16.340   4.284  1.00 84.04           O  
ATOM   2950  CG  GLU A 385     -24.056 -13.516   0.826  1.00 84.04           C  
ATOM   2951  CD  GLU A 385     -25.030 -12.924  -0.180  1.00 84.04           C  
ATOM   2952  OE1 GLU A 385     -24.594 -12.159  -1.070  1.00 84.04           O  
ATOM   2953  OE2 GLU A 385     -26.240 -13.226  -0.076  1.00 84.04           O  
ATOM   2954  N   VAL A 386     -24.311 -14.452   5.376  1.00 85.75           N  
ATOM   2955  CA  VAL A 386     -25.016 -14.805   6.603  1.00 85.75           C  
ATOM   2956  C   VAL A 386     -25.980 -13.684   6.986  1.00 85.75           C  
ATOM   2957  CB  VAL A 386     -24.033 -15.081   7.763  1.00 85.75           C  
ATOM   2958  O   VAL A 386     -25.756 -12.521   6.645  1.00 85.75           O  
ATOM   2959  CG1 VAL A 386     -24.779 -15.597   8.992  1.00 85.75           C  
ATOM   2960  CG2 VAL A 386     -22.961 -16.079   7.327  1.00 85.75           C  
ATOM   2961  N   GLU A 387     -27.154 -14.076   7.543  1.00 86.02           N  
ATOM   2962  CA  GLU A 387     -28.157 -13.110   7.983  1.00 86.02           C  
ATOM   2963  C   GLU A 387     -27.898 -12.662   9.418  1.00 86.02           C  
ATOM   2964  CB  GLU A 387     -29.563 -13.702   7.862  1.00 86.02           C  
ATOM   2965  O   GLU A 387     -27.873 -13.484  10.336  1.00 86.02           O  
ATOM   2966  CG  GLU A 387     -30.675 -12.665   7.927  1.00 86.02           C  
ATOM   2967  CD  GLU A 387     -32.056 -13.248   7.671  1.00 86.02           C  
ATOM   2968  OE1 GLU A 387     -33.059 -12.509   7.791  1.00 86.02           O  
ATOM   2969  OE2 GLU A 387     -32.135 -14.455   7.350  1.00 86.02           O  
ATOM   2970  N   VAL A 388     -27.451 -11.421   9.571  1.00 83.17           N  
ATOM   2971  CA  VAL A 388     -27.222 -10.807  10.875  1.00 83.17           C  
ATOM   2972  C   VAL A 388     -28.139  -9.598  11.045  1.00 83.17           C  
ATOM   2973  CB  VAL A 388     -25.746 -10.386  11.052  1.00 83.17           C  
ATOM   2974  O   VAL A 388     -28.133  -8.685  10.216  1.00 83.17           O  
ATOM   2975  CG1 VAL A 388     -25.519  -9.785  12.438  1.00 83.17           C  
ATOM   2976  CG2 VAL A 388     -24.820 -11.580  10.826  1.00 83.17           C  
ATOM   2977  N   ASN A 389     -29.048  -9.612  11.968  1.00 81.72           N  
ATOM   2978  CA  ASN A 389     -29.926  -8.487  12.270  1.00 81.72           C  
ATOM   2979  C   ASN A 389     -30.882  -8.197  11.116  1.00 81.72           C  
ATOM   2980  CB  ASN A 389     -29.106  -7.241  12.607  1.00 81.72           C  
ATOM   2981  O   ASN A 389     -31.116  -7.036  10.775  1.00 81.72           O  
ATOM   2982  CG  ASN A 389     -28.285  -7.406  13.870  1.00 81.72           C  
ATOM   2983  ND2 ASN A 389     -27.138  -6.738  13.924  1.00 81.72           N  
ATOM   2984  OD1 ASN A 389     -28.677  -8.128  14.790  1.00 81.72           O  
ATOM   2985  N   GLY A 390     -31.292  -9.301  10.350  1.00 80.21           N  
ATOM   2986  CA  GLY A 390     -32.276  -9.153   9.289  1.00 80.21           C  
ATOM   2987  C   GLY A 390     -31.674  -8.688   7.977  1.00 80.21           C  
ATOM   2988  O   GLY A 390     -32.391  -8.502   6.991  1.00 80.21           O  
ATOM   2989  N   LYS A 391     -30.309  -8.439   7.932  1.00 83.93           N  
ATOM   2990  CA  LYS A 391     -29.573  -8.052   6.731  1.00 83.93           C  
ATOM   2991  C   LYS A 391     -28.614  -9.156   6.295  1.00 83.93           C  
ATOM   2992  CB  LYS A 391     -28.803  -6.753   6.969  1.00 83.93           C  
ATOM   2993  O   LYS A 391     -27.968  -9.791   7.131  1.00 83.93           O  
ATOM   2994  CG  LYS A 391     -29.692  -5.536   7.178  1.00 83.93           C  
ATOM   2995  CD  LYS A 391     -28.868  -4.269   7.370  1.00 83.93           C  
ATOM   2996  CE  LYS A 391     -29.753  -3.067   7.674  1.00 83.93           C  
ATOM   2997  NZ  LYS A 391     -28.947  -1.832   7.914  1.00 83.93           N  
ATOM   2998  N   LYS A 392     -28.687  -9.460   4.973  1.00 84.23           N  
ATOM   2999  CA  LYS A 392     -27.764 -10.435   4.399  1.00 84.23           C  
ATOM   3000  C   LYS A 392     -26.384  -9.822   4.179  1.00 84.23           C  
ATOM   3001  CB  LYS A 392     -28.312 -10.979   3.079  1.00 84.23           C  
ATOM   3002  O   LYS A 392     -26.235  -8.877   3.402  1.00 84.23           O  
ATOM   3003  CG  LYS A 392     -29.488 -11.930   3.242  1.00 84.23           C  
ATOM   3004  CD  LYS A 392     -29.898 -12.546   1.910  1.00 84.23           C  
ATOM   3005  CE  LYS A 392     -31.114 -13.450   2.062  1.00 84.23           C  
ATOM   3006  NZ  LYS A 392     -31.512 -14.066   0.761  1.00 84.23           N  
ATOM   3007  N   VAL A 393     -25.514 -10.241   5.090  1.00 85.68           N  
ATOM   3008  CA  VAL A 393     -24.158  -9.716   4.975  1.00 85.68           C  
ATOM   3009  C   VAL A 393     -23.177 -10.863   4.744  1.00 85.68           C  
ATOM   3010  CB  VAL A 393     -23.752  -8.913   6.231  1.00 85.68           C  
ATOM   3011  O   VAL A 393     -23.450 -12.006   5.117  1.00 85.68           O  
ATOM   3012  CG1 VAL A 393     -24.642  -7.682   6.396  1.00 85.68           C  
ATOM   3013  CG2 VAL A 393     -23.822  -9.797   7.475  1.00 85.68           C  
ATOM   3014  N   ARG A 394     -22.123 -10.559   4.036  1.00 85.86           N  
ATOM   3015  CA  ARG A 394     -21.060 -11.535   3.817  1.00 85.86           C  
ATOM   3016  C   ARG A 394     -20.261 -11.770   5.095  1.00 85.86           C  
ATOM   3017  CB  ARG A 394     -20.128 -11.073   2.695  1.00 85.86           C  
ATOM   3018  O   ARG A 394     -19.799 -10.819   5.729  1.00 85.86           O  
ATOM   3019  CG  ARG A 394     -20.713 -11.237   1.301  1.00 85.86           C  
ATOM   3020  CD  ARG A 394     -19.690 -10.922   0.219  1.00 85.86           C  
ATOM   3021  NE  ARG A 394     -20.252 -11.087  -1.118  1.00 85.86           N  
ATOM   3022  NH1 ARG A 394     -18.301 -10.544  -2.230  1.00 85.86           N  
ATOM   3023  NH2 ARG A 394     -20.189 -11.081  -3.414  1.00 85.86           N  
ATOM   3024  CZ  ARG A 394     -19.580 -10.904  -2.251  1.00 85.86           C  
ATOM   3025  N   GLY A 395     -20.229 -13.004   5.430  1.00 87.63           N  
ATOM   3026  CA  GLY A 395     -19.519 -13.287   6.667  1.00 87.63           C  
ATOM   3027  C   GLY A 395     -19.368 -14.771   6.943  1.00 87.63           C  
ATOM   3028  O   GLY A 395     -19.872 -15.603   6.185  1.00 87.63           O  
ATOM   3029  N   ARG A 396     -18.486 -15.074   7.878  1.00 88.34           N  
ATOM   3030  CA  ARG A 396     -18.251 -16.450   8.304  1.00 88.34           C  
ATOM   3031  C   ARG A 396     -19.011 -16.763   9.589  1.00 88.34           C  
ATOM   3032  CB  ARG A 396     -16.755 -16.703   8.505  1.00 88.34           C  
ATOM   3033  O   ARG A 396     -19.026 -15.955  10.520  1.00 88.34           O  
ATOM   3034  CG  ARG A 396     -15.935 -16.592   7.230  1.00 88.34           C  
ATOM   3035  CD  ARG A 396     -14.470 -16.931   7.471  1.00 88.34           C  
ATOM   3036  NE  ARG A 396     -13.724 -17.015   6.218  1.00 88.34           N  
ATOM   3037  NH1 ARG A 396     -11.768 -17.764   7.194  1.00 88.34           N  
ATOM   3038  NH2 ARG A 396     -11.875 -17.448   4.926  1.00 88.34           N  
ATOM   3039  CZ  ARG A 396     -12.458 -17.409   6.116  1.00 88.34           C  
ATOM   3040  N   GLN A 397     -19.748 -17.950   9.520  1.00 88.42           N  
ATOM   3041  CA  GLN A 397     -20.508 -18.372  10.692  1.00 88.42           C  
ATOM   3042  C   GLN A 397     -19.751 -19.434  11.485  1.00 88.42           C  
ATOM   3043  CB  GLN A 397     -21.881 -18.904  10.279  1.00 88.42           C  
ATOM   3044  O   GLN A 397     -19.339 -20.454  10.930  1.00 88.42           O  
ATOM   3045  CG  GLN A 397     -22.802 -19.206  11.453  1.00 88.42           C  
ATOM   3046  CD  GLN A 397     -24.243 -19.416  11.030  1.00 88.42           C  
ATOM   3047  NE2 GLN A 397     -25.169 -19.232  11.965  1.00 88.42           N  
ATOM   3048  OE1 GLN A 397     -24.523 -19.741   9.871  1.00 88.42           O  
ATOM   3049  N   TYR A 398     -19.427 -19.031  12.765  1.00 88.72           N  
ATOM   3050  CA  TYR A 398     -18.835 -19.967  13.714  1.00 88.72           C  
ATOM   3051  C   TYR A 398     -19.844 -20.371  14.783  1.00 88.72           C  
ATOM   3052  CB  TYR A 398     -17.596 -19.353  14.373  1.00 88.72           C  
ATOM   3053  O   TYR A 398     -20.855 -19.692  14.979  1.00 88.72           O  
ATOM   3054  CG  TYR A 398     -16.510 -18.981  13.393  1.00 88.72           C  
ATOM   3055  CD1 TYR A 398     -15.667 -19.951  12.855  1.00 88.72           C  
ATOM   3056  CD2 TYR A 398     -16.323 -17.659  13.004  1.00 88.72           C  
ATOM   3057  CE1 TYR A 398     -14.664 -19.612  11.953  1.00 88.72           C  
ATOM   3058  CE2 TYR A 398     -15.323 -17.308  12.103  1.00 88.72           C  
ATOM   3059  OH  TYR A 398     -13.508 -17.949  10.692  1.00 88.72           O  
ATOM   3060  CZ  TYR A 398     -14.500 -18.290  11.584  1.00 88.72           C  
ATOM   3061  N   PRO A 399     -19.577 -21.531  15.447  1.00 86.70           N  
ATOM   3062  CA  PRO A 399     -20.511 -21.930  16.502  1.00 86.70           C  
ATOM   3063  C   PRO A 399     -20.661 -20.867  17.589  1.00 86.70           C  
ATOM   3064  CB  PRO A 399     -19.881 -23.205  17.068  1.00 86.70           C  
ATOM   3065  O   PRO A 399     -21.719 -20.765  18.215  1.00 86.70           O  
ATOM   3066  CG  PRO A 399     -19.063 -23.757  15.946  1.00 86.70           C  
ATOM   3067  CD  PRO A 399     -18.515 -22.611  15.146  1.00 86.70           C  
ATOM   3068  N   TRP A 400     -19.666 -20.046  17.772  1.00 86.44           N  
ATOM   3069  CA  TRP A 400     -19.656 -19.076  18.862  1.00 86.44           C  
ATOM   3070  C   TRP A 400     -20.046 -17.689  18.360  1.00 86.44           C  
ATOM   3071  CB  TRP A 400     -18.276 -19.024  19.523  1.00 86.44           C  
ATOM   3072  O   TRP A 400     -20.202 -16.757  19.152  1.00 86.44           O  
ATOM   3073  CG  TRP A 400     -17.145 -18.834  18.558  1.00 86.44           C  
ATOM   3074  CD1 TRP A 400     -16.665 -17.649  18.073  1.00 86.44           C  
ATOM   3075  CD2 TRP A 400     -16.354 -19.864  17.956  1.00 86.44           C  
ATOM   3076  CE2 TRP A 400     -15.412 -19.230  17.117  1.00 86.44           C  
ATOM   3077  CE3 TRP A 400     -16.351 -21.262  18.046  1.00 86.44           C  
ATOM   3078  NE1 TRP A 400     -15.622 -17.880  17.206  1.00 86.44           N  
ATOM   3079  CH2 TRP A 400     -14.492 -21.315  16.477  1.00 86.44           C  
ATOM   3080  CZ2 TRP A 400     -14.474 -19.948  16.371  1.00 86.44           C  
ATOM   3081  CZ3 TRP A 400     -15.417 -21.975  17.303  1.00 86.44           C  
ATOM   3082  N   GLY A 401     -20.142 -17.504  17.066  1.00 87.19           N  
ATOM   3083  CA  GLY A 401     -20.561 -16.207  16.558  1.00 87.19           C  
ATOM   3084  C   GLY A 401     -20.320 -16.043  15.069  1.00 87.19           C  
ATOM   3085  O   GLY A 401     -19.885 -16.981  14.399  1.00 87.19           O  
ATOM   3086  N   VAL A 402     -20.787 -14.842  14.556  1.00 88.44           N  
ATOM   3087  CA  VAL A 402     -20.677 -14.546  13.131  1.00 88.44           C  
ATOM   3088  C   VAL A 402     -19.670 -13.419  12.913  1.00 88.44           C  
ATOM   3089  CB  VAL A 402     -22.046 -14.163  12.525  1.00 88.44           C  
ATOM   3090  O   VAL A 402     -19.663 -12.433  13.654  1.00 88.44           O  
ATOM   3091  CG1 VAL A 402     -21.908 -13.851  11.036  1.00 88.44           C  
ATOM   3092  CG2 VAL A 402     -23.060 -15.283  12.747  1.00 88.44           C  
ATOM   3093  N   VAL A 403     -18.785 -13.690  11.985  1.00 89.48           N  
ATOM   3094  CA  VAL A 403     -17.811 -12.672  11.607  1.00 89.48           C  
ATOM   3095  C   VAL A 403     -18.228 -12.022  10.290  1.00 89.48           C  
ATOM   3096  CB  VAL A 403     -16.389 -13.264  11.483  1.00 89.48           C  
ATOM   3097  O   VAL A 403     -18.328 -12.696   9.262  1.00 89.48           O  
ATOM   3098  CG1 VAL A 403     -15.390 -12.187  11.063  1.00 89.48           C  
ATOM   3099  CG2 VAL A 403     -15.963 -13.908  12.801  1.00 89.48           C  
ATOM   3100  N   GLU A 404     -18.486 -10.713  10.459  1.00 90.16           N  
ATOM   3101  CA  GLU A 404     -18.880  -9.934   9.289  1.00 90.16           C  
ATOM   3102  C   GLU A 404     -17.664  -9.329   8.594  1.00 90.16           C  
ATOM   3103  CB  GLU A 404     -19.864  -8.830   9.685  1.00 90.16           C  
ATOM   3104  O   GLU A 404     -16.828  -8.692   9.238  1.00 90.16           O  
ATOM   3105  CG  GLU A 404     -21.156  -9.349  10.300  1.00 90.16           C  
ATOM   3106  CD  GLU A 404     -22.082  -8.240  10.773  1.00 90.16           C  
ATOM   3107  OE1 GLU A 404     -22.974  -8.510  11.610  1.00 90.16           O  
ATOM   3108  OE2 GLU A 404     -21.916  -7.092  10.303  1.00 90.16           O  
ATOM   3109  N   VAL A 405     -17.574  -9.460   7.278  1.00 89.75           N  
ATOM   3110  CA  VAL A 405     -16.429  -9.003   6.497  1.00 89.75           C  
ATOM   3111  C   VAL A 405     -16.472  -7.483   6.360  1.00 89.75           C  
ATOM   3112  CB  VAL A 405     -16.394  -9.664   5.101  1.00 89.75           C  
ATOM   3113  O   VAL A 405     -15.436  -6.818   6.432  1.00 89.75           O  
ATOM   3114  CG1 VAL A 405     -15.255  -9.089   4.260  1.00 89.75           C  
ATOM   3115  CG2 VAL A 405     -16.253 -11.179   5.232  1.00 89.75           C  
ATOM   3116  N   GLU A 406     -17.599  -6.865   6.275  1.00 87.20           N  
ATOM   3117  CA  GLU A 406     -17.753  -5.437   6.017  1.00 87.20           C  
ATOM   3118  C   GLU A 406     -17.858  -4.649   7.320  1.00 87.20           C  
ATOM   3119  CB  GLU A 406     -18.984  -5.177   5.145  1.00 87.20           C  
ATOM   3120  O   GLU A 406     -17.961  -3.421   7.302  1.00 87.20           O  
ATOM   3121  CG  GLU A 406     -18.845  -5.686   3.718  1.00 87.20           C  
ATOM   3122  CD  GLU A 406     -20.001  -5.277   2.819  1.00 87.20           C  
ATOM   3123  OE1 GLU A 406     -19.916  -5.486   1.588  1.00 87.20           O  
ATOM   3124  OE2 GLU A 406     -21.000  -4.744   3.352  1.00 87.20           O  
ATOM   3125  N   ASN A 407     -17.766  -5.322   8.365  1.00 88.14           N  
ATOM   3126  CA  ASN A 407     -17.771  -4.657   9.664  1.00 88.14           C  
ATOM   3127  C   ASN A 407     -16.365  -4.241  10.086  1.00 88.14           C  
ATOM   3128  CB  ASN A 407     -18.399  -5.561  10.727  1.00 88.14           C  
ATOM   3129  O   ASN A 407     -15.490  -5.089  10.267  1.00 88.14           O  
ATOM   3130  CG  ASN A 407     -18.691  -4.825  12.020  1.00 88.14           C  
ATOM   3131  ND2 ASN A 407     -19.545  -5.407  12.854  1.00 88.14           N  
ATOM   3132  OD1 ASN A 407     -18.155  -3.742  12.267  1.00 88.14           O  
ATOM   3133  N   PRO A 408     -16.073  -2.839  10.309  1.00 88.80           N  
ATOM   3134  CA  PRO A 408     -14.750  -2.321  10.665  1.00 88.80           C  
ATOM   3135  C   PRO A 408     -14.287  -2.782  12.045  1.00 88.80           C  
ATOM   3136  CB  PRO A 408     -14.946  -0.803  10.633  1.00 88.80           C  
ATOM   3137  O   PRO A 408     -13.090  -2.752  12.341  1.00 88.80           O  
ATOM   3138  CG  PRO A 408     -16.422  -0.606  10.761  1.00 88.80           C  
ATOM   3139  CD  PRO A 408     -17.113  -1.841  10.260  1.00 88.80           C  
ATOM   3140  N   GLU A 409     -15.240  -3.259  12.841  1.00 86.53           N  
ATOM   3141  CA  GLU A 409     -14.879  -3.733  14.173  1.00 86.53           C  
ATOM   3142  C   GLU A 409     -14.279  -5.135  14.117  1.00 86.53           C  
ATOM   3143  CB  GLU A 409     -16.099  -3.719  15.098  1.00 86.53           C  
ATOM   3144  O   GLU A 409     -13.495  -5.516  14.989  1.00 86.53           O  
ATOM   3145  CG  GLU A 409     -16.621  -2.323  15.407  1.00 86.53           C  
ATOM   3146  CD  GLU A 409     -17.737  -2.315  16.440  1.00 86.53           C  
ATOM   3147  OE1 GLU A 409     -18.138  -1.218  16.891  1.00 86.53           O  
ATOM   3148  OE2 GLU A 409     -18.213  -3.414  16.801  1.00 86.53           O  
ATOM   3149  N   HIS A 410     -14.573  -5.866  13.026  1.00 86.13           N  
ATOM   3150  CA  HIS A 410     -14.143  -7.254  12.903  1.00 86.13           C  
ATOM   3151  C   HIS A 410     -12.892  -7.369  12.038  1.00 86.13           C  
ATOM   3152  CB  HIS A 410     -15.266  -8.113  12.319  1.00 86.13           C  
ATOM   3153  O   HIS A 410     -12.000  -8.168  12.332  1.00 86.13           O  
ATOM   3154  CG  HIS A 410     -16.407  -8.330  13.260  1.00 86.13           C  
ATOM   3155  CD2 HIS A 410     -16.658  -7.816  14.487  1.00 86.13           C  
ATOM   3156  ND1 HIS A 410     -17.460  -9.171  12.972  1.00 86.13           N  
ATOM   3157  CE1 HIS A 410     -18.312  -9.163  13.984  1.00 86.13           C  
ATOM   3158  NE2 HIS A 410     -17.848  -8.349  14.916  1.00 86.13           N  
ATOM   3159  N   CYS A 411     -12.861  -6.499  10.979  1.00 90.77           N  
ATOM   3160  CA  CYS A 411     -11.735  -6.584  10.055  1.00 90.77           C  
ATOM   3161  C   CYS A 411     -11.502  -5.250   9.355  1.00 90.77           C  
ATOM   3162  CB  CYS A 411     -11.975  -7.680   9.016  1.00 90.77           C  
ATOM   3163  O   CYS A 411     -12.377  -4.383   9.355  1.00 90.77           O  
ATOM   3164  SG  CYS A 411     -13.305  -7.302   7.854  1.00 90.77           S  
ATOM   3165  N   ASP A 412     -10.286  -5.144   8.823  1.00 92.86           N  
ATOM   3166  CA  ASP A 412      -9.877  -3.912   8.155  1.00 92.86           C  
ATOM   3167  C   ASP A 412     -10.194  -3.966   6.662  1.00 92.86           C  
ATOM   3168  CB  ASP A 412      -8.383  -3.658   8.367  1.00 92.86           C  
ATOM   3169  O   ASP A 412      -9.634  -3.199   5.876  1.00 92.86           O  
ATOM   3170  CG  ASP A 412      -8.032  -3.357   9.813  1.00 92.86           C  
ATOM   3171  OD1 ASP A 412      -8.887  -2.821  10.550  1.00 92.86           O  
ATOM   3172  OD2 ASP A 412      -6.888  -3.657  10.219  1.00 92.86           O  
ATOM   3173  N   PHE A 413     -11.056  -4.785   6.280  1.00 92.44           N  
ATOM   3174  CA  PHE A 413     -11.395  -4.964   4.873  1.00 92.44           C  
ATOM   3175  C   PHE A 413     -11.923  -3.665   4.274  1.00 92.44           C  
ATOM   3176  CB  PHE A 413     -12.431  -6.079   4.705  1.00 92.44           C  
ATOM   3177  O   PHE A 413     -11.526  -3.276   3.174  1.00 92.44           O  
ATOM   3178  CG  PHE A 413     -12.881  -6.281   3.283  1.00 92.44           C  
ATOM   3179  CD1 PHE A 413     -14.102  -5.781   2.848  1.00 92.44           C  
ATOM   3180  CD2 PHE A 413     -12.082  -6.972   2.382  1.00 92.44           C  
ATOM   3181  CE1 PHE A 413     -14.520  -5.966   1.532  1.00 92.44           C  
ATOM   3182  CE2 PHE A 413     -12.493  -7.161   1.065  1.00 92.44           C  
ATOM   3183  CZ  PHE A 413     -13.713  -6.659   0.643  1.00 92.44           C  
ATOM   3184  N   VAL A 414     -12.775  -2.999   4.923  1.00 90.41           N  
ATOM   3185  CA  VAL A 414     -13.393  -1.770   4.436  1.00 90.41           C  
ATOM   3186  C   VAL A 414     -12.325  -0.698   4.235  1.00 90.41           C  
ATOM   3187  CB  VAL A 414     -14.484  -1.261   5.405  1.00 90.41           C  
ATOM   3188  O   VAL A 414     -12.333   0.014   3.228  1.00 90.41           O  
ATOM   3189  CG1 VAL A 414     -15.048   0.076   4.927  1.00 90.41           C  
ATOM   3190  CG2 VAL A 414     -15.598  -2.296   5.545  1.00 90.41           C  
ATOM   3191  N   HIS A 415     -11.402  -0.703   5.175  1.00 91.50           N  
ATOM   3192  CA  HIS A 415     -10.318   0.269   5.088  1.00 91.50           C  
ATOM   3193  C   HIS A 415      -9.402  -0.033   3.907  1.00 91.50           C  
ATOM   3194  CB  HIS A 415      -9.511   0.289   6.387  1.00 91.50           C  
ATOM   3195  O   HIS A 415      -8.962   0.883   3.208  1.00 91.50           O  
ATOM   3196  CG  HIS A 415     -10.282   0.797   7.564  1.00 91.50           C  
ATOM   3197  CD2 HIS A 415     -10.363   2.035   8.107  1.00 91.50           C  
ATOM   3198  ND1 HIS A 415     -11.091  -0.014   8.330  1.00 91.50           N  
ATOM   3199  CE1 HIS A 415     -11.639   0.706   9.295  1.00 91.50           C  
ATOM   3200  NE2 HIS A 415     -11.213   1.953   9.182  1.00 91.50           N  
ATOM   3201  N   LEU A 416      -9.114  -1.291   3.703  1.00 92.32           N  
ATOM   3202  CA  LEU A 416      -8.272  -1.705   2.586  1.00 92.32           C  
ATOM   3203  C   LEU A 416      -8.948  -1.401   1.253  1.00 92.32           C  
ATOM   3204  CB  LEU A 416      -7.952  -3.199   2.681  1.00 92.32           C  
ATOM   3205  O   LEU A 416      -8.316  -0.867   0.339  1.00 92.32           O  
ATOM   3206  CG  LEU A 416      -7.075  -3.776   1.569  1.00 92.32           C  
ATOM   3207  CD1 LEU A 416      -5.712  -3.091   1.559  1.00 92.32           C  
ATOM   3208  CD2 LEU A 416      -6.920  -5.284   1.738  1.00 92.32           C  
ATOM   3209  N   ARG A 417     -10.201  -1.644   1.154  1.00 90.26           N  
ATOM   3210  CA  ARG A 417     -10.974  -1.360  -0.051  1.00 90.26           C  
ATOM   3211  C   ARG A 417     -11.006   0.137  -0.341  1.00 90.26           C  
ATOM   3212  CB  ARG A 417     -12.400  -1.898   0.084  1.00 90.26           C  
ATOM   3213  O   ARG A 417     -10.774   0.560  -1.475  1.00 90.26           O  
ATOM   3214  CG  ARG A 417     -13.270  -1.651  -1.137  1.00 90.26           C  
ATOM   3215  CD  ARG A 417     -14.644  -2.289  -0.989  1.00 90.26           C  
ATOM   3216  NE  ARG A 417     -15.425  -1.650   0.066  1.00 90.26           N  
ATOM   3217  NH1 ARG A 417     -17.277  -3.006  -0.198  1.00 90.26           N  
ATOM   3218  NH2 ARG A 417     -17.277  -1.355   1.392  1.00 90.26           N  
ATOM   3219  CZ  ARG A 417     -16.658  -2.005   0.417  1.00 90.26           C  
ATOM   3220  N   ASN A 418     -11.266   0.904   0.696  1.00 89.21           N  
ATOM   3221  CA  ASN A 418     -11.318   2.355   0.555  1.00 89.21           C  
ATOM   3222  C   ASN A 418      -9.970   2.925   0.123  1.00 89.21           C  
ATOM   3223  CB  ASN A 418     -11.775   3.005   1.862  1.00 89.21           C  
ATOM   3224  O   ASN A 418      -9.912   3.825  -0.716  1.00 89.21           O  
ATOM   3225  CG  ASN A 418     -13.256   2.810   2.125  1.00 89.21           C  
ATOM   3226  ND2 ASN A 418     -13.674   3.044   3.363  1.00 89.21           N  
ATOM   3227  OD1 ASN A 418     -14.017   2.452   1.222  1.00 89.21           O  
ATOM   3228  N   MET A 419      -8.961   2.330   0.657  1.00 89.83           N  
ATOM   3229  CA  MET A 419      -7.615   2.769   0.300  1.00 89.83           C  
ATOM   3230  C   MET A 419      -7.308   2.448  -1.159  1.00 89.83           C  
ATOM   3231  CB  MET A 419      -6.576   2.112   1.210  1.00 89.83           C  
ATOM   3232  O   MET A 419      -6.756   3.282  -1.880  1.00 89.83           O  
ATOM   3233  CG  MET A 419      -5.157   2.603   0.974  1.00 89.83           C  
ATOM   3234  SD  MET A 419      -4.300   1.666  -0.351  1.00 89.83           S  
ATOM   3235  CE  MET A 419      -2.578   1.849   0.191  1.00 89.83           C  
ATOM   3236  N   LEU A 420      -7.671   1.237  -1.694  1.00 88.95           N  
ATOM   3237  CA  LEU A 420      -7.319   0.755  -3.025  1.00 88.95           C  
ATOM   3238  C   LEU A 420      -8.154   1.452  -4.094  1.00 88.95           C  
ATOM   3239  CB  LEU A 420      -7.515  -0.760  -3.116  1.00 88.95           C  
ATOM   3240  O   LEU A 420      -7.621   1.891  -5.116  1.00 88.95           O  
ATOM   3241  CG  LEU A 420      -6.496  -1.622  -2.368  1.00 88.95           C  
ATOM   3242  CD1 LEU A 420      -6.923  -3.086  -2.388  1.00 88.95           C  
ATOM   3243  CD2 LEU A 420      -5.107  -1.456  -2.976  1.00 88.95           C  
ATOM   3244  N   ILE A 421      -9.438   1.712  -3.795  1.00 85.09           N  
ATOM   3245  CA  ILE A 421     -10.341   2.134  -4.861  1.00 85.09           C  
ATOM   3246  C   ILE A 421     -10.704   3.606  -4.677  1.00 85.09           C  
ATOM   3247  CB  ILE A 421     -11.620   1.267  -4.895  1.00 85.09           C  
ATOM   3248  O   ILE A 421     -10.737   4.370  -5.645  1.00 85.09           O  
ATOM   3249  CG1 ILE A 421     -11.266  -0.195  -5.187  1.00 85.09           C  
ATOM   3250  CG2 ILE A 421     -12.612   1.808  -5.929  1.00 85.09           C  
ATOM   3251  CD1 ILE A 421     -12.433  -1.159  -5.024  1.00 85.09           C  
ATOM   3252  N   ARG A 422     -10.799   4.136  -3.500  1.00 83.38           N  
ATOM   3253  CA  ARG A 422     -11.401   5.444  -3.263  1.00 83.38           C  
ATOM   3254  C   ARG A 422     -10.331   6.525  -3.143  1.00 83.38           C  
ATOM   3255  CB  ARG A 422     -12.264   5.419  -2.000  1.00 83.38           C  
ATOM   3256  O   ARG A 422     -10.466   7.606  -3.721  1.00 83.38           O  
ATOM   3257  CG  ARG A 422     -13.124   6.659  -1.817  1.00 83.38           C  
ATOM   3258  CD  ARG A 422     -14.125   6.489  -0.682  1.00 83.38           C  
ATOM   3259  NE  ARG A 422     -14.900   7.706  -0.460  1.00 83.38           N  
ATOM   3260  NH1 ARG A 422     -16.052   6.886   1.367  1.00 83.38           N  
ATOM   3261  NH2 ARG A 422     -16.446   9.017   0.619  1.00 83.38           N  
ATOM   3262  CZ  ARG A 422     -15.798   7.867   0.508  1.00 83.38           C  
ATOM   3263  N   THR A 423      -9.249   6.239  -2.473  1.00 84.02           N  
ATOM   3264  CA  THR A 423      -8.411   7.371  -2.093  1.00 84.02           C  
ATOM   3265  C   THR A 423      -7.053   7.295  -2.785  1.00 84.02           C  
ATOM   3266  CB  THR A 423      -8.210   7.429  -0.567  1.00 84.02           C  
ATOM   3267  O   THR A 423      -6.567   8.294  -3.319  1.00 84.02           O  
ATOM   3268  CG2 THR A 423      -9.501   7.823   0.143  1.00 84.02           C  
ATOM   3269  OG1 THR A 423      -7.793   6.142  -0.096  1.00 84.02           O  
ATOM   3270  N   HIS A 424      -6.355   6.131  -2.948  1.00 87.29           N  
ATOM   3271  CA  HIS A 424      -4.925   6.098  -3.232  1.00 87.29           C  
ATOM   3272  C   HIS A 424      -4.644   5.404  -4.561  1.00 87.29           C  
ATOM   3273  CB  HIS A 424      -4.170   5.394  -2.103  1.00 87.29           C  
ATOM   3274  O   HIS A 424      -3.502   5.036  -4.844  1.00 87.29           O  
ATOM   3275  CG  HIS A 424      -4.213   6.132  -0.803  1.00 87.29           C  
ATOM   3276  CD2 HIS A 424      -4.905   5.889   0.335  1.00 87.29           C  
ATOM   3277  ND1 HIS A 424      -3.479   7.276  -0.571  1.00 87.29           N  
ATOM   3278  CE1 HIS A 424      -3.719   7.704   0.657  1.00 87.29           C  
ATOM   3279  NE2 HIS A 424      -4.581   6.880   1.228  1.00 87.29           N  
ATOM   3280  N   MET A 425      -5.680   5.173  -5.324  1.00 89.27           N  
ATOM   3281  CA  MET A 425      -5.485   4.508  -6.609  1.00 89.27           C  
ATOM   3282  C   MET A 425      -4.555   5.318  -7.506  1.00 89.27           C  
ATOM   3283  CB  MET A 425      -6.827   4.289  -7.310  1.00 89.27           C  
ATOM   3284  O   MET A 425      -3.601   4.777  -8.067  1.00 89.27           O  
ATOM   3285  CG  MET A 425      -6.706   3.628  -8.673  1.00 89.27           C  
ATOM   3286  SD  MET A 425      -8.287   3.643  -9.605  1.00 89.27           S  
ATOM   3287  CE  MET A 425      -9.329   2.670  -8.484  1.00 89.27           C  
ATOM   3288  N   GLN A 426      -4.821   6.541  -7.655  1.00 88.77           N  
ATOM   3289  CA  GLN A 426      -4.025   7.406  -8.519  1.00 88.77           C  
ATOM   3290  C   GLN A 426      -2.594   7.532  -8.005  1.00 88.77           C  
ATOM   3291  CB  GLN A 426      -4.667   8.789  -8.632  1.00 88.77           C  
ATOM   3292  O   GLN A 426      -1.645   7.537  -8.791  1.00 88.77           O  
ATOM   3293  CG  GLN A 426      -4.025   9.681  -9.686  1.00 88.77           C  
ATOM   3294  CD  GLN A 426      -4.172   9.128 -11.092  1.00 88.77           C  
ATOM   3295  NE2 GLN A 426      -3.465   9.730 -12.042  1.00 88.77           N  
ATOM   3296  OE1 GLN A 426      -4.914   8.168 -11.321  1.00 88.77           O  
ATOM   3297  N   ASP A 427      -2.470   7.617  -6.771  1.00 90.08           N  
ATOM   3298  CA  ASP A 427      -1.146   7.711  -6.165  1.00 90.08           C  
ATOM   3299  C   ASP A 427      -0.320   6.459  -6.450  1.00 90.08           C  
ATOM   3300  CB  ASP A 427      -1.261   7.933  -4.655  1.00 90.08           C  
ATOM   3301  O   ASP A 427       0.865   6.551  -6.776  1.00 90.08           O  
ATOM   3302  CG  ASP A 427       0.068   8.266  -4.001  1.00 90.08           C  
ATOM   3303  OD1 ASP A 427       0.875   9.008  -4.603  1.00 90.08           O  
ATOM   3304  OD2 ASP A 427       0.313   7.781  -2.876  1.00 90.08           O  
ATOM   3305  N   LEU A 428      -0.904   5.313  -6.354  1.00 92.27           N  
ATOM   3306  CA  LEU A 428      -0.225   4.051  -6.629  1.00 92.27           C  
ATOM   3307  C   LEU A 428       0.209   3.974  -8.088  1.00 92.27           C  
ATOM   3308  CB  LEU A 428      -1.136   2.868  -6.292  1.00 92.27           C  
ATOM   3309  O   LEU A 428       1.315   3.518  -8.388  1.00 92.27           O  
ATOM   3310  CG  LEU A 428      -1.419   2.630  -4.808  1.00 92.27           C  
ATOM   3311  CD1 LEU A 428      -2.569   1.643  -4.639  1.00 92.27           C  
ATOM   3312  CD2 LEU A 428      -0.167   2.127  -4.098  1.00 92.27           C  
ATOM   3313  N   ILE A 429      -0.613   4.505  -8.885  1.00 91.85           N  
ATOM   3314  CA  ILE A 429      -0.303   4.514 -10.310  1.00 91.85           C  
ATOM   3315  C   ILE A 429       0.871   5.453 -10.577  1.00 91.85           C  
ATOM   3316  CB  ILE A 429      -1.528   4.935 -11.152  1.00 91.85           C  
ATOM   3317  O   ILE A 429       1.808   5.096 -11.296  1.00 91.85           O  
ATOM   3318  CG1 ILE A 429      -2.634   3.878 -11.053  1.00 91.85           C  
ATOM   3319  CG2 ILE A 429      -1.126   5.171 -12.611  1.00 91.85           C  
ATOM   3320  CD1 ILE A 429      -3.951   4.298 -11.689  1.00 91.85           C  
ATOM   3321  N   GLU A 430       0.871   6.537 -10.006  1.00 90.82           N  
ATOM   3322  CA  GLU A 430       1.915   7.539 -10.203  1.00 90.82           C  
ATOM   3323  C   GLU A 430       3.256   7.051  -9.663  1.00 90.82           C  
ATOM   3324  CB  GLU A 430       1.527   8.859  -9.531  1.00 90.82           C  
ATOM   3325  O   GLU A 430       4.294   7.241 -10.300  1.00 90.82           O  
ATOM   3326  CG  GLU A 430       0.429   9.620 -10.261  1.00 90.82           C  
ATOM   3327  CD  GLU A 430      -0.005  10.886  -9.539  1.00 90.82           C  
ATOM   3328  OE1 GLU A 430      -0.919  11.584 -10.034  1.00 90.82           O  
ATOM   3329  OE2 GLU A 430       0.575  11.182  -8.470  1.00 90.82           O  
ATOM   3330  N   THR A 431       3.200   6.516  -8.493  1.00 91.18           N  
ATOM   3331  CA  THR A 431       4.428   5.998  -7.900  1.00 91.18           C  
ATOM   3332  C   THR A 431       5.032   4.904  -8.776  1.00 91.18           C  
ATOM   3333  CB  THR A 431       4.175   5.445  -6.485  1.00 91.18           C  
ATOM   3334  O   THR A 431       6.252   4.838  -8.943  1.00 91.18           O  
ATOM   3335  CG2 THR A 431       5.478   5.006  -5.825  1.00 91.18           C  
ATOM   3336  OG1 THR A 431       3.565   6.463  -5.682  1.00 91.18           O  
ATOM   3337  N   THR A 432       4.207   4.096  -9.311  1.00 92.72           N  
ATOM   3338  CA  THR A 432       4.679   3.041 -10.202  1.00 92.72           C  
ATOM   3339  C   THR A 432       5.333   3.637 -11.445  1.00 92.72           C  
ATOM   3340  CB  THR A 432       3.528   2.108 -10.621  1.00 92.72           C  
ATOM   3341  O   THR A 432       6.405   3.193 -11.862  1.00 92.72           O  
ATOM   3342  CG2 THR A 432       4.031   0.985 -11.523  1.00 92.72           C  
ATOM   3343  OG1 THR A 432       2.934   1.535  -9.450  1.00 92.72           O  
ATOM   3344  N   HIS A 433       4.785   4.659 -11.927  1.00 91.64           N  
ATOM   3345  CA  HIS A 433       5.276   5.290 -13.147  1.00 91.64           C  
ATOM   3346  C   HIS A 433       6.565   6.063 -12.887  1.00 91.64           C  
ATOM   3347  CB  HIS A 433       4.214   6.223 -13.732  1.00 91.64           C  
ATOM   3348  O   HIS A 433       7.546   5.906 -13.619  1.00 91.64           O  
ATOM   3349  CG  HIS A 433       4.585   6.794 -15.063  1.00 91.64           C  
ATOM   3350  CD2 HIS A 433       4.459   6.290 -16.313  1.00 91.64           C  
ATOM   3351  ND1 HIS A 433       5.167   8.035 -15.204  1.00 91.64           N  
ATOM   3352  CE1 HIS A 433       5.382   8.271 -16.488  1.00 91.64           C  
ATOM   3353  NE2 HIS A 433       4.961   7.227 -17.182  1.00 91.64           N  
ATOM   3354  N   HIS A 434       6.647   6.830 -11.862  1.00 91.20           N  
ATOM   3355  CA  HIS A 434       7.732   7.777 -11.632  1.00 91.20           C  
ATOM   3356  C   HIS A 434       8.894   7.116 -10.899  1.00 91.20           C  
ATOM   3357  CB  HIS A 434       7.231   8.985 -10.839  1.00 91.20           C  
ATOM   3358  O   HIS A 434      10.048   7.519 -11.064  1.00 91.20           O  
ATOM   3359  CG  HIS A 434       6.279   9.851 -11.601  1.00 91.20           C  
ATOM   3360  CD2 HIS A 434       5.000  10.210 -11.341  1.00 91.20           C  
ATOM   3361  ND1 HIS A 434       6.616  10.456 -12.793  1.00 91.20           N  
ATOM   3362  CE1 HIS A 434       5.581  11.152 -13.234  1.00 91.20           C  
ATOM   3363  NE2 HIS A 434       4.588  11.020 -12.371  1.00 91.20           N  
ATOM   3364  N   VAL A 435       8.578   6.095 -10.179  1.00 91.12           N  
ATOM   3365  CA  VAL A 435       9.634   5.512  -9.358  1.00 91.12           C  
ATOM   3366  C   VAL A 435      10.036   4.151  -9.922  1.00 91.12           C  
ATOM   3367  CB  VAL A 435       9.194   5.369  -7.884  1.00 91.12           C  
ATOM   3368  O   VAL A 435      11.161   3.976 -10.394  1.00 91.12           O  
ATOM   3369  CG1 VAL A 435      10.296   4.715  -7.052  1.00 91.12           C  
ATOM   3370  CG2 VAL A 435       8.821   6.733  -7.304  1.00 91.12           C  
ATOM   3371  N   HIS A 436       9.098   3.239  -9.965  1.00 92.22           N  
ATOM   3372  CA  HIS A 436       9.431   1.857 -10.287  1.00 92.22           C  
ATOM   3373  C   HIS A 436       9.726   1.694 -11.774  1.00 92.22           C  
ATOM   3374  CB  HIS A 436       8.295   0.920  -9.872  1.00 92.22           C  
ATOM   3375  O   HIS A 436      10.738   1.096 -12.149  1.00 92.22           O  
ATOM   3376  CG  HIS A 436       8.007   0.941  -8.404  1.00 92.22           C  
ATOM   3377  CD2 HIS A 436       6.876   1.243  -7.725  1.00 92.22           C  
ATOM   3378  ND1 HIS A 436       8.955   0.626  -7.455  1.00 92.22           N  
ATOM   3379  CE1 HIS A 436       8.417   0.732  -6.252  1.00 92.22           C  
ATOM   3380  NE2 HIS A 436       7.156   1.106  -6.387  1.00 92.22           N  
ATOM   3381  N   TYR A 437       8.915   2.204 -12.602  1.00 93.72           N  
ATOM   3382  CA  TYR A 437       9.093   2.063 -14.042  1.00 93.72           C  
ATOM   3383  C   TYR A 437      10.278   2.890 -14.528  1.00 93.72           C  
ATOM   3384  CB  TYR A 437       7.822   2.484 -14.786  1.00 93.72           C  
ATOM   3385  O   TYR A 437      11.081   2.420 -15.337  1.00 93.72           O  
ATOM   3386  CG  TYR A 437       7.976   2.507 -16.287  1.00 93.72           C  
ATOM   3387  CD1 TYR A 437       7.920   3.705 -16.995  1.00 93.72           C  
ATOM   3388  CD2 TYR A 437       8.178   1.330 -17.001  1.00 93.72           C  
ATOM   3389  CE1 TYR A 437       8.059   3.731 -18.379  1.00 93.72           C  
ATOM   3390  CE2 TYR A 437       8.319   1.344 -18.385  1.00 93.72           C  
ATOM   3391  OH  TYR A 437       8.397   2.566 -20.433  1.00 93.72           O  
ATOM   3392  CZ  TYR A 437       8.258   2.547 -19.064  1.00 93.72           C  
ATOM   3393  N   GLU A 438      10.429   4.098 -14.052  1.00 91.31           N  
ATOM   3394  CA  GLU A 438      11.539   4.962 -14.444  1.00 91.31           C  
ATOM   3395  C   GLU A 438      12.880   4.349 -14.051  1.00 91.31           C  
ATOM   3396  CB  GLU A 438      11.389   6.349 -13.814  1.00 91.31           C  
ATOM   3397  O   GLU A 438      13.855   4.443 -14.799  1.00 91.31           O  
ATOM   3398  CG  GLU A 438      10.307   7.203 -14.458  1.00 91.31           C  
ATOM   3399  CD  GLU A 438      10.614   7.573 -15.901  1.00 91.31           C  
ATOM   3400  OE1 GLU A 438       9.677   7.611 -16.730  1.00 91.31           O  
ATOM   3401  OE2 GLU A 438      11.802   7.826 -16.204  1.00 91.31           O  
ATOM   3402  N   ASN A 439      12.923   3.780 -12.868  1.00 91.66           N  
ATOM   3403  CA  ASN A 439      14.136   3.086 -12.449  1.00 91.66           C  
ATOM   3404  C   ASN A 439      14.467   1.923 -13.381  1.00 91.66           C  
ATOM   3405  CB  ASN A 439      14.001   2.590 -11.008  1.00 91.66           C  
ATOM   3406  O   ASN A 439      15.627   1.725 -13.745  1.00 91.66           O  
ATOM   3407  CG  ASN A 439      14.042   3.718  -9.996  1.00 91.66           C  
ATOM   3408  ND2 ASN A 439      13.580   3.443  -8.782  1.00 91.66           N  
ATOM   3409  OD1 ASN A 439      14.485   4.828 -10.303  1.00 91.66           O  
ATOM   3410  N   TYR A 440      13.438   1.159 -13.697  1.00 92.61           N  
ATOM   3411  CA  TYR A 440      13.611   0.041 -14.617  1.00 92.61           C  
ATOM   3412  C   TYR A 440      14.034   0.531 -15.997  1.00 92.61           C  
ATOM   3413  CB  TYR A 440      12.317  -0.772 -14.726  1.00 92.61           C  
ATOM   3414  O   TYR A 440      14.958  -0.020 -16.602  1.00 92.61           O  
ATOM   3415  CG  TYR A 440      12.389  -1.895 -15.732  1.00 92.61           C  
ATOM   3416  CD1 TYR A 440      11.909  -1.727 -17.029  1.00 92.61           C  
ATOM   3417  CD2 TYR A 440      12.935  -3.127 -15.387  1.00 92.61           C  
ATOM   3418  CE1 TYR A 440      11.971  -2.760 -17.958  1.00 92.61           C  
ATOM   3419  CE2 TYR A 440      13.002  -4.167 -16.308  1.00 92.61           C  
ATOM   3420  OH  TYR A 440      12.583  -5.000 -18.505  1.00 92.61           O  
ATOM   3421  CZ  TYR A 440      12.519  -3.974 -17.589  1.00 92.61           C  
ATOM   3422  N   ARG A 441      13.370   1.526 -16.470  1.00 92.41           N  
ATOM   3423  CA  ARG A 441      13.660   2.098 -17.781  1.00 92.41           C  
ATOM   3424  C   ARG A 441      15.099   2.598 -17.854  1.00 92.41           C  
ATOM   3425  CB  ARG A 441      12.691   3.240 -18.095  1.00 92.41           C  
ATOM   3426  O   ARG A 441      15.797   2.354 -18.839  1.00 92.41           O  
ATOM   3427  CG  ARG A 441      12.864   3.829 -19.486  1.00 92.41           C  
ATOM   3428  CD  ARG A 441      11.883   4.964 -19.744  1.00 92.41           C  
ATOM   3429  NE  ARG A 441      12.121   5.598 -21.038  1.00 92.41           N  
ATOM   3430  NH1 ARG A 441      12.787   7.626 -20.154  1.00 92.41           N  
ATOM   3431  NH2 ARG A 441      12.727   7.325 -22.426  1.00 92.41           N  
ATOM   3432  CZ  ARG A 441      12.544   6.848 -21.203  1.00 92.41           C  
ATOM   3433  N   ALA A 442      15.466   3.358 -16.895  1.00 90.59           N  
ATOM   3434  CA  ALA A 442      16.824   3.889 -16.817  1.00 90.59           C  
ATOM   3435  C   ALA A 442      17.856   2.764 -16.847  1.00 90.59           C  
ATOM   3436  CB  ALA A 442      16.995   4.730 -15.554  1.00 90.59           C  
ATOM   3437  O   ALA A 442      18.859   2.853 -17.558  1.00 90.59           O  
ATOM   3438  N   GLN A 443      17.636   1.740 -16.098  1.00 90.61           N  
ATOM   3439  CA  GLN A 443      18.548   0.604 -16.026  1.00 90.61           C  
ATOM   3440  C   GLN A 443      18.616  -0.133 -17.361  1.00 90.61           C  
ATOM   3441  CB  GLN A 443      18.121  -0.359 -14.917  1.00 90.61           C  
ATOM   3442  O   GLN A 443      19.698  -0.516 -17.810  1.00 90.61           O  
ATOM   3443  CG  GLN A 443      19.132  -1.463 -14.637  1.00 90.61           C  
ATOM   3444  CD  GLN A 443      18.681  -2.408 -13.540  1.00 90.61           C  
ATOM   3445  NE2 GLN A 443      19.639  -2.965 -12.806  1.00 90.61           N  
ATOM   3446  OE1 GLN A 443      17.482  -2.635 -13.352  1.00 90.61           O  
ATOM   3447  N   LYS A 444      17.477  -0.311 -17.981  1.00 89.96           N  
ATOM   3448  CA  LYS A 444      17.410  -1.033 -19.248  1.00 89.96           C  
ATOM   3449  C   LYS A 444      18.062  -0.233 -20.372  1.00 89.96           C  
ATOM   3450  CB  LYS A 444      15.958  -1.353 -19.607  1.00 89.96           C  
ATOM   3451  O   LYS A 444      18.753  -0.798 -21.223  1.00 89.96           O  
ATOM   3452  CG  LYS A 444      15.806  -2.443 -20.658  1.00 89.96           C  
ATOM   3453  CD  LYS A 444      16.180  -3.811 -20.102  1.00 89.96           C  
ATOM   3454  CE  LYS A 444      15.994  -4.908 -21.141  1.00 89.96           C  
ATOM   3455  NZ  LYS A 444      16.338  -6.254 -20.593  1.00 89.96           N  
ATOM   3456  N   LEU A 445      17.827   1.059 -20.405  1.00 87.31           N  
ATOM   3457  CA  LEU A 445      18.429   1.924 -21.414  1.00 87.31           C  
ATOM   3458  C   LEU A 445      19.945   1.970 -21.256  1.00 87.31           C  
ATOM   3459  CB  LEU A 445      17.851   3.339 -21.320  1.00 87.31           C  
ATOM   3460  O   LEU A 445      20.675   2.013 -22.249  1.00 87.31           O  
ATOM   3461  CG  LEU A 445      16.429   3.527 -21.850  1.00 87.31           C  
ATOM   3462  CD1 LEU A 445      15.954   4.955 -21.599  1.00 87.31           C  
ATOM   3463  CD2 LEU A 445      16.361   3.189 -23.335  1.00 87.31           C  
ATOM   3464  N   GLN A 446      20.340   1.955 -20.053  1.00 88.11           N  
ATOM   3465  CA  GLN A 446      21.774   1.915 -19.783  1.00 88.11           C  
ATOM   3466  C   GLN A 446      22.390   0.608 -20.273  1.00 88.11           C  
ATOM   3467  CB  GLN A 446      22.044   2.094 -18.288  1.00 88.11           C  
ATOM   3468  O   GLN A 446      23.499   0.601 -20.811  1.00 88.11           O  
ATOM   3469  CG  GLN A 446      21.800   3.510 -17.785  1.00 88.11           C  
ATOM   3470  CD  GLN A 446      21.993   3.642 -16.286  1.00 88.11           C  
ATOM   3471  NE2 GLN A 446      21.764   4.841 -15.761  1.00 88.11           N  
ATOM   3472  OE1 GLN A 446      22.343   2.673 -15.604  1.00 88.11           O  
ATOM   3473  N   SER A 447      21.682  -0.412 -20.050  1.00 87.15           N  
ATOM   3474  CA  SER A 447      22.155  -1.724 -20.480  1.00 87.15           C  
ATOM   3475  C   SER A 447      22.183  -1.830 -22.001  1.00 87.15           C  
ATOM   3476  CB  SER A 447      21.272  -2.829 -19.899  1.00 87.15           C  
ATOM   3477  O   SER A 447      22.990  -2.576 -22.561  1.00 87.15           O  
ATOM   3478  OG  SER A 447      19.983  -2.803 -20.488  1.00 87.15           O  
ATOM   3479  N   MET A 448      21.359  -1.125 -22.681  1.00 84.09           N  
ATOM   3480  CA  MET A 448      21.272  -1.115 -24.139  1.00 84.09           C  
ATOM   3481  C   MET A 448      22.271  -0.129 -24.736  1.00 84.09           C  
ATOM   3482  CB  MET A 448      19.854  -0.761 -24.591  1.00 84.09           C  
ATOM   3483  O   MET A 448      22.374  -0.007 -25.958  1.00 84.09           O  
ATOM   3484  CG  MET A 448      18.822  -1.828 -24.265  1.00 84.09           C  
ATOM   3485  SD  MET A 448      17.139  -1.378 -24.840  1.00 84.09           S  
ATOM   3486  CE  MET A 448      16.188  -2.770 -24.169  1.00 84.09           C  
ATOM   3487  N   GLY A 449      23.118   0.533 -23.846  1.00 79.33           N  
ATOM   3488  CA  GLY A 449      24.244   1.329 -24.308  1.00 79.33           C  
ATOM   3489  C   GLY A 449      23.910   2.801 -24.460  1.00 79.33           C  
ATOM   3490  O   GLY A 449      24.671   3.555 -25.071  1.00 79.33           O  
ATOM   3491  N   PHE A 450      22.691   3.242 -24.034  1.00 74.89           N  
ATOM   3492  CA  PHE A 450      22.303   4.648 -24.052  1.00 74.89           C  
ATOM   3493  C   PHE A 450      22.803   5.364 -22.803  1.00 74.89           C  
ATOM   3494  CB  PHE A 450      20.782   4.786 -24.164  1.00 74.89           C  
ATOM   3495  O   PHE A 450      22.420   5.012 -21.685  1.00 74.89           O  
ATOM   3496  CG  PHE A 450      20.244   4.485 -25.536  1.00 74.89           C  
ATOM   3497  CD1 PHE A 450      20.232   5.463 -26.523  1.00 74.89           C  
ATOM   3498  CD2 PHE A 450      19.749   3.223 -25.840  1.00 74.89           C  
ATOM   3499  CE1 PHE A 450      19.734   5.187 -27.795  1.00 74.89           C  
ATOM   3500  CE2 PHE A 450      19.251   2.940 -27.108  1.00 74.89           C  
ATOM   3501  CZ  PHE A 450      19.243   3.923 -28.084  1.00 74.89           C  
ATOM   3502  N   THR A 451      24.108   5.620 -22.629  1.00 65.23           N  
ATOM   3503  CA  THR A 451      24.705   6.323 -21.499  1.00 65.23           C  
ATOM   3504  C   THR A 451      24.468   7.826 -21.611  1.00 65.23           C  
ATOM   3505  CB  THR A 451      26.217   6.045 -21.404  1.00 65.23           C  
ATOM   3506  O   THR A 451      24.256   8.347 -22.708  1.00 65.23           O  
ATOM   3507  CG2 THR A 451      26.501   4.547 -21.395  1.00 65.23           C  
ATOM   3508  OG1 THR A 451      26.877   6.639 -22.529  1.00 65.23           O  
ATOM   3509  N   ASN A 452      23.792   8.448 -20.675  1.00 55.07           N  
ATOM   3510  CA  ASN A 452      23.606   9.880 -20.467  1.00 55.07           C  
ATOM   3511  C   ASN A 452      24.912  10.647 -20.652  1.00 55.07           C  
ATOM   3512  CB  ASN A 452      23.025  10.149 -19.077  1.00 55.07           C  
ATOM   3513  O   ASN A 452      25.496  11.131 -19.681  1.00 55.07           O  
ATOM   3514  CG  ASN A 452      21.514  10.030 -19.043  1.00 55.07           C  
ATOM   3515  ND2 ASN A 452      20.940  10.097 -17.848  1.00 55.07           N  
ATOM   3516  OD1 ASN A 452      20.867   9.879 -20.083  1.00 55.07           O  
ATOM   3517  N   THR A 453      25.760  10.233 -21.676  1.00 47.98           N  
ATOM   3518  CA  THR A 453      26.860  11.153 -21.942  1.00 47.98           C  
ATOM   3519  C   THR A 453      26.450  12.202 -22.972  1.00 47.98           C  
ATOM   3520  CB  THR A 453      28.109  10.402 -22.438  1.00 47.98           C  
ATOM   3521  O   THR A 453      25.936  11.862 -24.040  1.00 47.98           O  
ATOM   3522  CG2 THR A 453      28.617   9.423 -21.384  1.00 47.98           C  
ATOM   3523  OG1 THR A 453      27.782   9.677 -23.630  1.00 47.98           O  
ATOM   3524  N   VAL A 454      25.548  13.103 -22.817  1.00 48.62           N  
ATOM   3525  CA  VAL A 454      25.639  14.364 -23.545  1.00 48.62           C  
ATOM   3526  C   VAL A 454      27.082  14.605 -23.982  1.00 48.62           C  
ATOM   3527  CB  VAL A 454      25.136  15.550 -22.691  1.00 48.62           C  
ATOM   3528  O   VAL A 454      27.960  14.836 -23.148  1.00 48.62           O  
ATOM   3529  CG1 VAL A 454      25.028  16.817 -23.537  1.00 48.62           C  
ATOM   3530  CG2 VAL A 454      23.790  15.214 -22.052  1.00 48.62           C  
ATOM   3531  N   SER A 455      27.714  13.678 -24.702  1.00 45.19           N  
ATOM   3532  CA  SER A 455      28.931  13.882 -25.480  1.00 45.19           C  
ATOM   3533  C   SER A 455      28.730  14.947 -26.553  1.00 45.19           C  
ATOM   3534  CB  SER A 455      29.379  12.571 -26.128  1.00 45.19           C  
ATOM   3535  O   SER A 455      27.841  14.823 -27.398  1.00 45.19           O  
ATOM   3536  OG  SER A 455      28.344  11.604 -26.073  1.00 45.19           O  
ATOM   3537  N   SER A 456      28.707  16.316 -26.288  1.00 45.99           N  
ATOM   3538  CA  SER A 456      29.419  17.300 -27.097  1.00 45.99           C  
ATOM   3539  C   SER A 456      30.778  16.770 -27.541  1.00 45.99           C  
ATOM   3540  CB  SER A 456      29.600  18.604 -26.319  1.00 45.99           C  
ATOM   3541  O   SER A 456      31.641  16.483 -26.709  1.00 45.99           O  
ATOM   3542  OG  SER A 456      28.605  18.735 -25.318  1.00 45.99           O  
ATOM   3543  N   ASP A 457      30.797  15.833 -28.343  1.00 44.83           N  
ATOM   3544  CA  ASP A 457      31.900  15.877 -29.298  1.00 44.83           C  
ATOM   3545  C   ASP A 457      31.834  14.700 -30.268  1.00 44.83           C  
ATOM   3546  CB  ASP A 457      33.244  15.879 -28.565  1.00 44.83           C  
ATOM   3547  O   ASP A 457      31.683  13.550 -29.849  1.00 44.83           O  
ATOM   3548  CG  ASP A 457      33.728  17.276 -28.219  1.00 44.83           C  
ATOM   3549  OD1 ASP A 457      33.261  18.255 -28.840  1.00 44.83           O  
ATOM   3550  OD2 ASP A 457      34.587  17.399 -27.319  1.00 44.83           O  
ATOM   3551  N   ARG A 458      31.203  14.822 -31.367  1.00 40.86           N  
ATOM   3552  CA  ARG A 458      31.318  14.386 -32.755  1.00 40.86           C  
ATOM   3553  C   ARG A 458      32.258  13.191 -32.877  1.00 40.86           C  
ATOM   3554  CB  ARG A 458      31.810  15.532 -33.640  1.00 40.86           C  
ATOM   3555  O   ARG A 458      33.379  13.222 -32.366  1.00 40.86           O  
ATOM   3556  CG  ARG A 458      30.933  15.793 -34.854  1.00 40.86           C  
ATOM   3557  CD  ARG A 458      31.454  16.956 -35.687  1.00 40.86           C  
ATOM   3558  NE  ARG A 458      30.657  17.154 -36.894  1.00 40.86           N  
ATOM   3559  NH1 ARG A 458      32.011  18.812 -37.765  1.00 40.86           N  
ATOM   3560  NH2 ARG A 458      30.146  18.129 -38.910  1.00 40.86           N  
ATOM   3561  CZ  ARG A 458      30.940  18.031 -37.854  1.00 40.86           C  
ATOM   3562  N   PRO A 459      31.880  12.057 -33.569  1.00 45.36           N  
ATOM   3563  CA  PRO A 459      32.812  10.965 -33.861  1.00 45.36           C  
ATOM   3564  C   PRO A 459      33.495  11.119 -35.217  1.00 45.36           C  
ATOM   3565  CB  PRO A 459      31.917   9.723 -33.837  1.00 45.36           C  
ATOM   3566  O   PRO A 459      32.881  11.606 -36.170  1.00 45.36           O  
ATOM   3567  CG  PRO A 459      30.572  10.213 -34.268  1.00 45.36           C  
ATOM   3568  CD  PRO A 459      30.639  11.703 -34.439  1.00 45.36           C  
ATOM   3569  N   GLU A 460      34.756  11.632 -35.328  1.00 38.45           N  
ATOM   3570  CA  GLU A 460      35.566  11.465 -36.531  1.00 38.45           C  
ATOM   3571  C   GLU A 460      36.315  10.136 -36.513  1.00 38.45           C  
ATOM   3572  CB  GLU A 460      36.555  12.625 -36.678  1.00 38.45           C  
ATOM   3573  O   GLU A 460      36.897   9.760 -35.493  1.00 38.45           O  
ATOM   3574  CG  GLU A 460      36.005  13.806 -37.464  1.00 38.45           C  
ATOM   3575  CD  GLU A 460      37.064  14.838 -37.817  1.00 38.45           C  
ATOM   3576  OE1 GLU A 460      36.754  15.799 -38.557  1.00 38.45           O  
ATOM   3577  OE2 GLU A 460      38.215  14.684 -37.349  1.00 38.45           O  
ATOM   3578  N   SER A 461      35.932   9.229 -37.382  1.00 36.49           N  
ATOM   3579  CA  SER A 461      36.486   8.156 -38.202  1.00 36.49           C  
ATOM   3580  C   SER A 461      38.009   8.126 -38.118  1.00 36.49           C  
ATOM   3581  CB  SER A 461      36.051   8.316 -39.659  1.00 36.49           C  
ATOM   3582  O   SER A 461      38.653   9.175 -38.047  1.00 36.49           O  
ATOM   3583  OG  SER A 461      35.871   9.684 -39.983  1.00 36.49           O  
ATOM   3584  N   PRO A 462      38.650   6.848 -38.336  1.00 49.96           N  
ATOM   3585  CA  PRO A 462      39.968   6.273 -38.056  1.00 49.96           C  
ATOM   3586  C   PRO A 462      40.881   6.269 -39.280  1.00 49.96           C  
ATOM   3587  CB  PRO A 462      39.644   4.845 -37.612  1.00 49.96           C  
ATOM   3588  O   PRO A 462      40.398   6.234 -40.415  1.00 49.96           O  
ATOM   3589  CG  PRO A 462      38.448   4.456 -38.420  1.00 49.96           C  
ATOM   3590  CD  PRO A 462      38.008   5.646 -39.224  1.00 49.96           C  
ATOM   3591  N   LYS A 463      42.001   7.113 -39.253  1.00 36.12           N  
ATOM   3592  CA  LYS A 463      43.146   6.805 -40.106  1.00 36.12           C  
ATOM   3593  C   LYS A 463      44.460   7.022 -39.362  1.00 36.12           C  
ATOM   3594  CB  LYS A 463      43.115   7.659 -41.375  1.00 36.12           C  
ATOM   3595  O   LYS A 463      44.622   8.018 -38.655  1.00 36.12           O  
ATOM   3596  CG  LYS A 463      42.034   7.255 -42.367  1.00 36.12           C  
ATOM   3597  CD  LYS A 463      42.138   8.051 -43.661  1.00 36.12           C  
ATOM   3598  CE  LYS A 463      41.063   7.640 -44.659  1.00 36.12           C  
ATOM   3599  NZ  LYS A 463      41.108   8.474 -45.897  1.00 36.12           N  
ATOM   3600  N   THR A 464      45.200   6.011 -39.024  1.00 35.37           N  
ATOM   3601  CA  THR A 464      46.478   5.361 -39.294  1.00 35.37           C  
ATOM   3602  C   THR A 464      47.620   6.110 -38.614  1.00 35.37           C  
ATOM   3603  CB  THR A 464      46.749   5.268 -40.807  1.00 35.37           C  
ATOM   3604  O   THR A 464      47.679   7.341 -38.665  1.00 35.37           O  
ATOM   3605  CG2 THR A 464      46.771   3.816 -41.273  1.00 35.37           C  
ATOM   3606  OG1 THR A 464      45.720   5.970 -41.515  1.00 35.37           O  
ATOM   3607  N   ALA A 465      48.343   5.439 -37.706  1.00 43.05           N  
ATOM   3608  CA  ALA A 465      49.605   4.766 -37.410  1.00 43.05           C  
ATOM   3609  C   ALA A 465      50.715   5.777 -37.135  1.00 43.05           C  
ATOM   3610  CB  ALA A 465      50.001   3.847 -38.563  1.00 43.05           C  
ATOM   3611  O   ALA A 465      50.858   6.764 -37.861  1.00 43.05           O  
ATOM   3612  N   GLN A 466      51.183   5.818 -35.891  1.00 46.10           N  
ATOM   3613  CA  GLN A 466      52.528   5.509 -35.419  1.00 46.10           C  
ATOM   3614  C   GLN A 466      53.064   6.619 -34.519  1.00 46.10           C  
ATOM   3615  CB  GLN A 466      53.475   5.288 -36.600  1.00 46.10           C  
ATOM   3616  O   GLN A 466      53.151   7.776 -34.936  1.00 46.10           O  
ATOM   3617  CG  GLN A 466      54.031   3.874 -36.687  1.00 46.10           C  
ATOM   3618  CD  GLN A 466      54.894   3.656 -37.916  1.00 46.10           C  
ATOM   3619  NE2 GLN A 466      55.722   2.618 -37.883  1.00 46.10           N  
ATOM   3620  OE1 GLN A 466      54.816   4.415 -38.887  1.00 46.10           O  
ATOM   3621  N   GLU A 467      52.660   6.537 -33.267  1.00 45.27           N  
ATOM   3622  CA  GLU A 467      53.584   7.071 -32.271  1.00 45.27           C  
ATOM   3623  C   GLU A 467      53.268   6.532 -30.879  1.00 45.27           C  
ATOM   3624  CB  GLU A 467      53.542   8.601 -32.264  1.00 45.27           C  
ATOM   3625  O   GLU A 467      52.100   6.346 -30.530  1.00 45.27           O  
ATOM   3626  CG  GLU A 467      54.548   9.248 -33.205  1.00 45.27           C  
ATOM   3627  CD  GLU A 467      54.505  10.768 -33.177  1.00 45.27           C  
ATOM   3628  OE1 GLU A 467      55.316  11.411 -33.881  1.00 45.27           O  
ATOM   3629  OE2 GLU A 467      53.654  11.319 -32.444  1.00 45.27           O  
ATOM   3630  N   SER A 468      54.011   5.576 -30.355  1.00 51.22           N  
ATOM   3631  CA  SER A 468      54.332   4.970 -29.067  1.00 51.22           C  
ATOM   3632  C   SER A 468      53.171   5.109 -28.087  1.00 51.22           C  
ATOM   3633  CB  SER A 468      55.590   5.605 -28.474  1.00 51.22           C  
ATOM   3634  O   SER A 468      52.779   6.223 -27.736  1.00 51.22           O  
ATOM   3635  OG  SER A 468      55.454   7.014 -28.396  1.00 51.22           O  
ATOM   3636  N   PRO A 469      52.286   4.114 -27.855  1.00 51.55           N  
ATOM   3637  CA  PRO A 469      51.045   3.915 -27.104  1.00 51.55           C  
ATOM   3638  C   PRO A 469      51.236   4.070 -25.597  1.00 51.55           C  
ATOM   3639  CB  PRO A 469      50.644   2.480 -27.458  1.00 51.55           C  
ATOM   3640  O   PRO A 469      50.301   4.452 -24.888  1.00 51.55           O  
ATOM   3641  CG  PRO A 469      51.720   1.999 -28.377  1.00 51.55           C  
ATOM   3642  CD  PRO A 469      52.749   3.084 -28.516  1.00 51.55           C  
ATOM   3643  N   GLU A 470      52.400   4.494 -25.137  1.00 53.08           N  
ATOM   3644  CA  GLU A 470      52.522   4.420 -23.685  1.00 53.08           C  
ATOM   3645  C   GLU A 470      52.695   5.808 -23.074  1.00 53.08           C  
ATOM   3646  CB  GLU A 470      53.695   3.520 -23.289  1.00 53.08           C  
ATOM   3647  O   GLU A 470      52.191   6.078 -21.982  1.00 53.08           O  
ATOM   3648  CG  GLU A 470      53.422   2.035 -23.474  1.00 53.08           C  
ATOM   3649  CD  GLU A 470      54.581   1.153 -23.040  1.00 53.08           C  
ATOM   3650  OE1 GLU A 470      54.428  -0.090 -23.029  1.00 53.08           O  
ATOM   3651  OE2 GLU A 470      55.652   1.708 -22.708  1.00 53.08           O  
ATOM   3652  N   ALA A 471      53.054   6.858 -23.833  1.00 58.97           N  
ATOM   3653  CA  ALA A 471      53.244   8.234 -23.383  1.00 58.97           C  
ATOM   3654  C   ALA A 471      52.005   9.079 -23.663  1.00 58.97           C  
ATOM   3655  CB  ALA A 471      54.468   8.850 -24.057  1.00 58.97           C  
ATOM   3656  O   ALA A 471      51.659   9.964 -22.876  1.00 58.97           O  
ATOM   3657  N   LYS A 472      51.115   8.694 -24.605  1.00 58.58           N  
ATOM   3658  CA  LYS A 472      49.858   9.363 -24.925  1.00 58.58           C  
ATOM   3659  C   LYS A 472      48.731   8.881 -24.016  1.00 58.58           C  
ATOM   3660  CB  LYS A 472      49.484   9.133 -26.390  1.00 58.58           C  
ATOM   3661  O   LYS A 472      47.864   9.664 -23.624  1.00 58.58           O  
ATOM   3662  CG  LYS A 472      50.120  10.125 -27.354  1.00 58.58           C  
ATOM   3663  CD  LYS A 472      49.645   9.897 -28.783  1.00 58.58           C  
ATOM   3664  CE  LYS A 472      50.346  10.831 -29.761  1.00 58.58           C  
ATOM   3665  NZ  LYS A 472      49.875  10.619 -31.163  1.00 58.58           N  
ATOM   3666  N   MET A 473      48.859   7.637 -23.468  1.00 57.85           N  
ATOM   3667  CA  MET A 473      47.913   7.039 -22.529  1.00 57.85           C  
ATOM   3668  C   MET A 473      48.168   7.536 -21.110  1.00 57.85           C  
ATOM   3669  CB  MET A 473      48.003   5.513 -22.573  1.00 57.85           C  
ATOM   3670  O   MET A 473      47.225   7.793 -20.359  1.00 57.85           O  
ATOM   3671  CG  MET A 473      46.785   4.810 -21.994  1.00 57.85           C  
ATOM   3672  SD  MET A 473      46.950   2.983 -22.020  1.00 57.85           S  
ATOM   3673  CE  MET A 473      46.291   2.625 -23.672  1.00 57.85           C  
ATOM   3674  N   GLU A 474      49.491   7.922 -20.853  1.00 64.23           N  
ATOM   3675  CA  GLU A 474      49.870   8.445 -19.544  1.00 64.23           C  
ATOM   3676  C   GLU A 474      49.589   9.941 -19.444  1.00 64.23           C  
ATOM   3677  CB  GLU A 474      51.350   8.168 -19.263  1.00 64.23           C  
ATOM   3678  O   GLU A 474      49.178  10.432 -18.391  1.00 64.23           O  
ATOM   3679  CG  GLU A 474      51.676   8.011 -17.785  1.00 64.23           C  
ATOM   3680  CD  GLU A 474      53.047   7.404 -17.534  1.00 64.23           C  
ATOM   3681  OE1 GLU A 474      53.394   7.153 -16.358  1.00 64.23           O  
ATOM   3682  OE2 GLU A 474      53.781   7.179 -18.522  1.00 64.23           O  
ATOM   3683  N   GLU A 475      49.704  10.631 -20.586  1.00 67.77           N  
ATOM   3684  CA  GLU A 475      49.391  12.054 -20.665  1.00 67.77           C  
ATOM   3685  C   GLU A 475      47.883  12.289 -20.670  1.00 67.77           C  
ATOM   3686  CB  GLU A 475      50.024  12.676 -21.912  1.00 67.77           C  
ATOM   3687  O   GLU A 475      47.392  13.218 -20.026  1.00 67.77           O  
ATOM   3688  CG  GLU A 475      49.994  14.198 -21.923  1.00 67.77           C  
ATOM   3689  CD  GLU A 475      50.721  14.803 -23.114  1.00 67.77           C  
ATOM   3690  OE1 GLU A 475      50.683  16.043 -23.281  1.00 67.77           O  
ATOM   3691  OE2 GLU A 475      51.332  14.031 -23.886  1.00 67.77           O  
ATOM   3692  N   GLU A 476      47.132  11.322 -21.262  1.00 68.73           N  
ATOM   3693  CA  GLU A 476      45.673  11.367 -21.257  1.00 68.73           C  
ATOM   3694  C   GLU A 476      45.113  10.970 -19.894  1.00 68.73           C  
ATOM   3695  CB  GLU A 476      45.103  10.454 -22.346  1.00 68.73           C  
ATOM   3696  O   GLU A 476      44.130  11.550 -19.428  1.00 68.73           O  
ATOM   3697  CG  GLU A 476      44.881  11.153 -23.680  1.00 68.73           C  
ATOM   3698  CD  GLU A 476      44.136  10.294 -24.690  1.00 68.73           C  
ATOM   3699  OE1 GLU A 476      43.748  10.815 -25.760  1.00 68.73           O  
ATOM   3700  OE2 GLU A 476      43.939   9.091 -24.409  1.00 68.73           O  
ATOM   3701  N   ARG A 477      45.809  10.009 -19.235  1.00 71.50           N  
ATOM   3702  CA  ARG A 477      45.440   9.598 -17.884  1.00 71.50           C  
ATOM   3703  C   ARG A 477      45.757  10.695 -16.872  1.00 71.50           C  
ATOM   3704  CB  ARG A 477      46.162   8.305 -17.498  1.00 71.50           C  
ATOM   3705  O   ARG A 477      44.973  10.945 -15.955  1.00 71.50           O  
ATOM   3706  CG  ARG A 477      45.509   7.555 -16.348  1.00 71.50           C  
ATOM   3707  CD  ARG A 477      46.218   6.238 -16.060  1.00 71.50           C  
ATOM   3708  NE  ARG A 477      45.539   5.479 -15.014  1.00 71.50           N  
ATOM   3709  NH1 ARG A 477      47.067   3.746 -14.993  1.00 71.50           N  
ATOM   3710  NH2 ARG A 477      45.263   3.707 -13.579  1.00 71.50           N  
ATOM   3711  CZ  ARG A 477      45.958   4.312 -14.531  1.00 71.50           C  
ATOM   3712  N   ALA A 478      46.876  11.410 -17.154  1.00 77.84           N  
ATOM   3713  CA  ALA A 478      47.292  12.506 -16.283  1.00 77.84           C  
ATOM   3714  C   ALA A 478      46.393  13.725 -16.467  1.00 77.84           C  
ATOM   3715  CB  ALA A 478      48.748  12.878 -16.554  1.00 77.84           C  
ATOM   3716  O   ALA A 478      46.038  14.395 -15.494  1.00 77.84           O  
ATOM   3717  N   GLU A 479      45.950  13.893 -17.701  1.00 76.76           N  
ATOM   3718  CA  GLU A 479      45.033  14.992 -17.992  1.00 76.76           C  
ATOM   3719  C   GLU A 479      43.630  14.692 -17.472  1.00 76.76           C  
ATOM   3720  CB  GLU A 479      44.988  15.271 -19.496  1.00 76.76           C  
ATOM   3721  O   GLU A 479      42.943  15.585 -16.972  1.00 76.76           O  
ATOM   3722  CG  GLU A 479      46.175  16.074 -20.008  1.00 76.76           C  
ATOM   3723  CD  GLU A 479      46.136  16.313 -21.509  1.00 76.76           C  
ATOM   3724  OE1 GLU A 479      47.090  16.913 -22.053  1.00 76.76           O  
ATOM   3725  OE2 GLU A 479      45.142  15.898 -22.145  1.00 76.76           O  
ATOM   3726  N   HIS A 480      43.196  13.452 -17.472  1.00 75.40           N  
ATOM   3727  CA  HIS A 480      41.917  12.988 -16.946  1.00 75.40           C  
ATOM   3728  C   HIS A 480      41.910  13.004 -15.421  1.00 75.40           C  
ATOM   3729  CB  HIS A 480      41.607  11.580 -17.458  1.00 75.40           C  
ATOM   3730  O   HIS A 480      40.917  13.398 -14.805  1.00 75.40           O  
ATOM   3731  CG  HIS A 480      40.249  11.086 -17.069  1.00 75.40           C  
ATOM   3732  CD2 HIS A 480      39.035  11.288 -17.632  1.00 75.40           C  
ATOM   3733  ND1 HIS A 480      40.037  10.282 -15.970  1.00 75.40           N  
ATOM   3734  CE1 HIS A 480      38.746  10.008 -15.876  1.00 75.40           C  
ATOM   3735  NE2 HIS A 480      38.117  10.606 -16.872  1.00 75.40           N  
ATOM   3736  N   GLU A 481      43.055  12.724 -14.930  1.00 75.98           N  
ATOM   3737  CA  GLU A 481      43.198  12.752 -13.477  1.00 75.98           C  
ATOM   3738  C   GLU A 481      43.239  14.185 -12.954  1.00 75.98           C  
ATOM   3739  CB  GLU A 481      44.460  11.999 -13.047  1.00 75.98           C  
ATOM   3740  O   GLU A 481      42.659  14.486 -11.908  1.00 75.98           O  
ATOM   3741  CG  GLU A 481      44.469  11.603 -11.577  1.00 75.98           C  
ATOM   3742  CD  GLU A 481      45.611  10.667 -11.215  1.00 75.98           C  
ATOM   3743  OE1 GLU A 481      45.685  10.224 -10.046  1.00 75.98           O  
ATOM   3744  OE2 GLU A 481      46.439  10.376 -12.107  1.00 75.98           O  
ATOM   3745  N   ALA A 482      43.804  15.044 -13.734  1.00 83.67           N  
ATOM   3746  CA  ALA A 482      43.843  16.465 -13.395  1.00 83.67           C  
ATOM   3747  C   ALA A 482      42.466  17.104 -13.551  1.00 83.67           C  
ATOM   3748  CB  ALA A 482      44.865  17.191 -14.267  1.00 83.67           C  
ATOM   3749  O   ALA A 482      42.065  17.935 -12.733  1.00 83.67           O  
ATOM   3750  N   LYS A 483      41.713  16.594 -14.465  1.00 80.72           N  
ATOM   3751  CA  LYS A 483      40.351  17.076 -14.671  1.00 80.72           C  
ATOM   3752  C   LYS A 483      39.413  16.554 -13.586  1.00 80.72           C  
ATOM   3753  CB  LYS A 483      39.838  16.661 -16.051  1.00 80.72           C  
ATOM   3754  O   LYS A 483      38.544  17.285 -13.106  1.00 80.72           O  
ATOM   3755  CG  LYS A 483      38.647  17.474 -16.538  1.00 80.72           C  
ATOM   3756  CD  LYS A 483      38.262  17.101 -17.964  1.00 80.72           C  
ATOM   3757  CE  LYS A 483      37.012  17.843 -18.418  1.00 80.72           C  
ATOM   3758  NZ  LYS A 483      36.639  17.492 -19.821  1.00 80.72           N  
ATOM   3759  N   MET A 484      39.694  15.294 -13.174  1.00 74.17           N  
ATOM   3760  CA  MET A 484      38.887  14.704 -12.110  1.00 74.17           C  
ATOM   3761  C   MET A 484      39.174  15.378 -10.772  1.00 74.17           C  
ATOM   3762  CB  MET A 484      39.150  13.201 -12.005  1.00 74.17           C  
ATOM   3763  O   MET A 484      38.264  15.585  -9.968  1.00 74.17           O  
ATOM   3764  CG  MET A 484      38.507  12.388 -13.117  1.00 74.17           C  
ATOM   3765  SD  MET A 484      36.689  12.621 -13.198  1.00 74.17           S  
ATOM   3766  CE  MET A 484      36.157  11.424 -11.942  1.00 74.17           C  
ATOM   3767  N   GLN A 485      40.362  15.839 -10.662  1.00 80.83           N  
ATOM   3768  CA  GLN A 485      40.767  16.519  -9.436  1.00 80.83           C  
ATOM   3769  C   GLN A 485      40.232  17.947  -9.397  1.00 80.83           C  
ATOM   3770  CB  GLN A 485      42.291  16.525  -9.303  1.00 80.83           C  
ATOM   3771  O   GLN A 485      39.820  18.433  -8.342  1.00 80.83           O  
ATOM   3772  CG  GLN A 485      42.875  15.187  -8.871  1.00 80.83           C  
ATOM   3773  CD  GLN A 485      44.389  15.211  -8.777  1.00 80.83           C  
ATOM   3774  NE2 GLN A 485      44.990  14.041  -8.587  1.00 80.83           N  
ATOM   3775  OE1 GLN A 485      45.014  16.272  -8.875  1.00 80.83           O  
ATOM   3776  N   ARG A 486      40.112  18.576 -10.518  1.00 84.82           N  
ATOM   3777  CA  ARG A 486      39.522  19.905 -10.640  1.00 84.82           C  
ATOM   3778  C   ARG A 486      38.017  19.861 -10.402  1.00 84.82           C  
ATOM   3779  CB  ARG A 486      39.817  20.500 -12.019  1.00 84.82           C  
ATOM   3780  O   ARG A 486      37.466  20.720  -9.711  1.00 84.82           O  
ATOM   3781  CG  ARG A 486      39.708  22.015 -12.073  1.00 84.82           C  
ATOM   3782  CD  ARG A 486      40.096  22.560 -13.440  1.00 84.82           C  
ATOM   3783  NE  ARG A 486      39.912  24.007 -13.515  1.00 84.82           N  
ATOM   3784  NH1 ARG A 486      41.253  24.289 -15.375  1.00 84.82           N  
ATOM   3785  NH2 ARG A 486      40.231  26.099 -14.409  1.00 84.82           N  
ATOM   3786  CZ  ARG A 486      40.466  24.795 -14.433  1.00 84.82           C  
ATOM   3787  N   LYS A 487      37.429  18.800 -10.897  1.00 76.49           N  
ATOM   3788  CA  LYS A 487      35.994  18.615 -10.704  1.00 76.49           C  
ATOM   3789  C   LYS A 487      35.673  18.281  -9.250  1.00 76.49           C  
ATOM   3790  CB  LYS A 487      35.466  17.512 -11.623  1.00 76.49           C  
ATOM   3791  O   LYS A 487      34.679  18.762  -8.702  1.00 76.49           O  
ATOM   3792  CG  LYS A 487      35.251  17.957 -13.063  1.00 76.49           C  
ATOM   3793  CD  LYS A 487      34.568  16.873 -13.887  1.00 76.49           C  
ATOM   3794  CE  LYS A 487      34.383  17.304 -15.335  1.00 76.49           C  
ATOM   3795  NZ  LYS A 487      33.957  16.164 -16.202  1.00 76.49           N  
ATOM   3796  N   GLU A 488      36.625  17.580  -8.620  1.00 74.78           N  
ATOM   3797  CA  GLU A 488      36.483  17.242  -7.207  1.00 74.78           C  
ATOM   3798  C   GLU A 488      36.656  18.475  -6.324  1.00 74.78           C  
ATOM   3799  CB  GLU A 488      37.493  16.164  -6.808  1.00 74.78           C  
ATOM   3800  O   GLU A 488      35.922  18.656  -5.350  1.00 74.78           O  
ATOM   3801  CG  GLU A 488      37.201  15.517  -5.461  1.00 74.78           C  
ATOM   3802  CD  GLU A 488      38.185  14.415  -5.100  1.00 74.78           C  
ATOM   3803  OE1 GLU A 488      38.126  13.898  -3.961  1.00 74.78           O  
ATOM   3804  OE2 GLU A 488      39.022  14.066  -5.962  1.00 74.78           O  
ATOM   3805  N   GLU A 489      37.507  19.368  -6.746  1.00 83.58           N  
ATOM   3806  CA  GLU A 489      37.743  20.608  -6.013  1.00 83.58           C  
ATOM   3807  C   GLU A 489      36.587  21.588  -6.198  1.00 83.58           C  
ATOM   3808  CB  GLU A 489      39.057  21.255  -6.459  1.00 83.58           C  
ATOM   3809  O   GLU A 489      36.186  22.270  -5.253  1.00 83.58           O  
ATOM   3810  CG  GLU A 489      40.141  21.245  -5.391  1.00 83.58           C  
ATOM   3811  CD  GLU A 489      41.544  21.112  -5.961  1.00 83.58           C  
ATOM   3812  OE1 GLU A 489      42.484  20.804  -5.194  1.00 83.58           O  
ATOM   3813  OE2 GLU A 489      41.704  21.317  -7.185  1.00 83.58           O  
ATOM   3814  N   GLU A 490      36.032  21.524  -7.335  1.00 83.16           N  
ATOM   3815  CA  GLU A 490      34.872  22.364  -7.616  1.00 83.16           C  
ATOM   3816  C   GLU A 490      33.640  21.877  -6.859  1.00 83.16           C  
ATOM   3817  CB  GLU A 490      34.585  22.400  -9.120  1.00 83.16           C  
ATOM   3818  O   GLU A 490      32.885  22.681  -6.309  1.00 83.16           O  
ATOM   3819  CG  GLU A 490      35.452  23.386  -9.888  1.00 83.16           C  
ATOM   3820  CD  GLU A 490      35.141  23.427 -11.376  1.00 83.16           C  
ATOM   3821  OE1 GLU A 490      35.812  24.181 -12.116  1.00 83.16           O  
ATOM   3822  OE2 GLU A 490      34.217  22.699 -11.804  1.00 83.16           O  
ATOM   3823  N   MET A 491      33.536  20.591  -6.735  1.00 72.36           N  
ATOM   3824  CA  MET A 491      32.430  19.986  -5.999  1.00 72.36           C  
ATOM   3825  C   MET A 491      32.594  20.199  -4.498  1.00 72.36           C  
ATOM   3826  CB  MET A 491      32.333  18.491  -6.307  1.00 72.36           C  
ATOM   3827  O   MET A 491      31.614  20.439  -3.790  1.00 72.36           O  
ATOM   3828  CG  MET A 491      31.284  18.147  -7.352  1.00 72.36           C  
ATOM   3829  SD  MET A 491      30.685  16.419  -7.205  1.00 72.36           S  
ATOM   3830  CE  MET A 491      32.137  15.523  -7.824  1.00 72.36           C  
ATOM   3831  N   ARG A 492      33.812  20.217  -4.098  1.00 79.49           N  
ATOM   3832  CA  ARG A 492      34.110  20.475  -2.693  1.00 79.49           C  
ATOM   3833  C   ARG A 492      33.847  21.935  -2.337  1.00 79.49           C  
ATOM   3834  CB  ARG A 492      35.562  20.112  -2.376  1.00 79.49           C  
ATOM   3835  O   ARG A 492      33.338  22.233  -1.254  1.00 79.49           O  
ATOM   3836  CG  ARG A 492      35.824  19.851  -0.901  1.00 79.49           C  
ATOM   3837  CD  ARG A 492      37.247  19.368  -0.658  1.00 79.49           C  
ATOM   3838  NE  ARG A 492      37.507  19.151   0.763  1.00 79.49           N  
ATOM   3839  NH1 ARG A 492      39.735  18.607   0.484  1.00 79.49           N  
ATOM   3840  NH2 ARG A 492      38.808  18.624   2.580  1.00 79.49           N  
ATOM   3841  CZ  ARG A 492      38.683  18.795   1.272  1.00 79.49           C  
ATOM   3842  N   GLN A 493      34.050  22.801  -3.263  1.00 83.18           N  
ATOM   3843  CA  GLN A 493      33.807  24.225  -3.053  1.00 83.18           C  
ATOM   3844  C   GLN A 493      32.311  24.526  -3.003  1.00 83.18           C  
ATOM   3845  CB  GLN A 493      34.472  25.051  -4.155  1.00 83.18           C  
ATOM   3846  O   GLN A 493      31.861  25.323  -2.178  1.00 83.18           O  
ATOM   3847  CG  GLN A 493      35.972  25.234  -3.967  1.00 83.18           C  
ATOM   3848  CD  GLN A 493      36.608  26.046  -5.079  1.00 83.18           C  
ATOM   3849  NE2 GLN A 493      37.936  26.089  -5.096  1.00 83.18           N  
ATOM   3850  OE1 GLN A 493      35.913  26.629  -5.916  1.00 83.18           O  
ATOM   3851  N   VAL A 494      31.617  23.788  -3.779  1.00 83.13           N  
ATOM   3852  CA  VAL A 494      30.168  23.964  -3.795  1.00 83.13           C  
ATOM   3853  C   VAL A 494      29.567  23.420  -2.501  1.00 83.13           C  
ATOM   3854  CB  VAL A 494      29.526  23.268  -5.015  1.00 83.13           C  
ATOM   3855  O   VAL A 494      28.637  24.009  -1.945  1.00 83.13           O  
ATOM   3856  CG1 VAL A 494      28.002  23.288  -4.908  1.00 83.13           C  
ATOM   3857  CG2 VAL A 494      29.982  23.936  -6.311  1.00 83.13           C  
ATOM   3858  N   PHE A 495      30.186  22.382  -1.961  1.00 79.58           N  
ATOM   3859  CA  PHE A 495      29.748  21.767  -0.714  1.00 79.58           C  
ATOM   3860  C   PHE A 495      30.023  22.687   0.470  1.00 79.58           C  
ATOM   3861  CB  PHE A 495      30.445  20.419  -0.504  1.00 79.58           C  
ATOM   3862  O   PHE A 495      29.157  22.882   1.326  1.00 79.58           O  
ATOM   3863  CG  PHE A 495      30.040  19.718   0.764  1.00 79.58           C  
ATOM   3864  CD1 PHE A 495      30.852  19.765   1.891  1.00 79.58           C  
ATOM   3865  CD2 PHE A 495      28.847  19.009   0.830  1.00 79.58           C  
ATOM   3866  CE1 PHE A 495      30.480  19.117   3.066  1.00 79.58           C  
ATOM   3867  CE2 PHE A 495      28.469  18.359   2.001  1.00 79.58           C  
ATOM   3868  CZ  PHE A 495      29.287  18.413   3.117  1.00 79.58           C  
ATOM   3869  N   VAL A 496      31.135  23.305   0.411  1.00 84.00           N  
ATOM   3870  CA  VAL A 496      31.512  24.208   1.493  1.00 84.00           C  
ATOM   3871  C   VAL A 496      30.645  25.464   1.443  1.00 84.00           C  
ATOM   3872  CB  VAL A 496      33.008  24.589   1.418  1.00 84.00           C  
ATOM   3873  O   VAL A 496      30.195  25.957   2.480  1.00 84.00           O  
ATOM   3874  CG1 VAL A 496      33.332  25.701   2.415  1.00 84.00           C  
ATOM   3875  CG2 VAL A 496      33.883  23.365   1.675  1.00 84.00           C  
ATOM   3876  N   GLN A 497      30.328  25.881   0.257  1.00 79.98           N  
ATOM   3877  CA  GLN A 497      29.447  27.029   0.068  1.00 79.98           C  
ATOM   3878  C   GLN A 497      28.023  26.708   0.513  1.00 79.98           C  
ATOM   3879  CB  GLN A 497      29.452  27.474  -1.395  1.00 79.98           C  
ATOM   3880  O   GLN A 497      27.378  27.519   1.181  1.00 79.98           O  
ATOM   3881  CG  GLN A 497      29.010  28.917  -1.600  1.00 79.98           C  
ATOM   3882  CD  GLN A 497      29.328  29.437  -2.989  1.00 79.98           C  
ATOM   3883  NE2 GLN A 497      29.041  30.712  -3.225  1.00 79.98           N  
ATOM   3884  OE1 GLN A 497      29.828  28.698  -3.843  1.00 79.98           O  
ATOM   3885  N   LYS A 498      27.620  25.536   0.321  1.00 79.26           N  
ATOM   3886  CA  LYS A 498      26.271  25.120   0.694  1.00 79.26           C  
ATOM   3887  C   LYS A 498      26.163  24.892   2.199  1.00 79.26           C  
ATOM   3888  CB  LYS A 498      25.874  23.849  -0.058  1.00 79.26           C  
ATOM   3889  O   LYS A 498      25.147  25.230   2.812  1.00 79.26           O  
ATOM   3890  CG  LYS A 498      25.294  24.104  -1.441  1.00 79.26           C  
ATOM   3891  CD  LYS A 498      24.625  22.857  -2.005  1.00 79.26           C  
ATOM   3892  CE  LYS A 498      23.943  23.142  -3.337  1.00 79.26           C  
ATOM   3893  NZ  LYS A 498      23.407  21.895  -3.962  1.00 79.26           N  
ATOM   3894  N   VAL A 499      27.251  24.445   2.771  1.00 88.69           N  
ATOM   3895  CA  VAL A 499      27.292  24.236   4.215  1.00 88.69           C  
ATOM   3896  C   VAL A 499      27.296  25.583   4.933  1.00 88.69           C  
ATOM   3897  CB  VAL A 499      28.527  23.406   4.633  1.00 88.69           C  
ATOM   3898  O   VAL A 499      26.605  25.760   5.939  1.00 88.69           O  
ATOM   3899  CG1 VAL A 499      28.685  23.402   6.152  1.00 88.69           C  
ATOM   3900  CG2 VAL A 499      28.414  21.978   4.100  1.00 88.69           C  
ATOM   3901  N   LYS A 500      27.975  26.462   4.381  1.00 84.76           N  
ATOM   3902  CA  LYS A 500      28.045  27.810   4.937  1.00 84.76           C  
ATOM   3903  C   LYS A 500      26.697  28.519   4.832  1.00 84.76           C  
ATOM   3904  CB  LYS A 500      29.124  28.629   4.226  1.00 84.76           C  
ATOM   3905  O   LYS A 500      26.267  29.188   5.773  1.00 84.76           O  
ATOM   3906  CG  LYS A 500      30.525  28.423   4.784  1.00 84.76           C  
ATOM   3907  CD  LYS A 500      31.529  29.367   4.135  1.00 84.76           C  
ATOM   3908  CE  LYS A 500      32.950  29.078   4.599  1.00 84.76           C  
ATOM   3909  NZ  LYS A 500      33.944  29.968   3.928  1.00 84.76           N  
ATOM   3910  N   GLU A 501      26.019  28.326   3.734  1.00 87.36           N  
ATOM   3911  CA  GLU A 501      24.687  28.892   3.540  1.00 87.36           C  
ATOM   3912  C   GLU A 501      23.679  28.272   4.504  1.00 87.36           C  
ATOM   3913  CB  GLU A 501      24.224  28.693   2.095  1.00 87.36           C  
ATOM   3914  O   GLU A 501      22.863  28.980   5.097  1.00 87.36           O  
ATOM   3915  CG  GLU A 501      22.971  29.480   1.737  1.00 87.36           C  
ATOM   3916  CD  GLU A 501      22.532  29.286   0.294  1.00 87.36           C  
ATOM   3917  OE1 GLU A 501      21.416  29.725  -0.065  1.00 87.36           O  
ATOM   3918  OE2 GLU A 501      23.310  28.689  -0.483  1.00 87.36           O  
ATOM   3919  N   LYS A 502      23.845  26.953   4.675  1.00 80.89           N  
ATOM   3920  CA  LYS A 502      22.925  26.247   5.563  1.00 80.89           C  
ATOM   3921  C   LYS A 502      23.170  26.625   7.021  1.00 80.89           C  
ATOM   3922  CB  LYS A 502      23.060  24.734   5.384  1.00 80.89           C  
ATOM   3923  O   LYS A 502      22.223  26.789   7.792  1.00 80.89           O  
ATOM   3924  CG  LYS A 502      22.129  24.150   4.332  1.00 80.89           C  
ATOM   3925  CD  LYS A 502      21.821  22.684   4.610  1.00 80.89           C  
ATOM   3926  CE  LYS A 502      20.836  22.117   3.597  1.00 80.89           C  
ATOM   3927  NZ  LYS A 502      20.666  20.641   3.756  1.00 80.89           N  
ATOM   3928  N   GLU A 503      24.401  26.787   7.378  1.00 82.00           N  
ATOM   3929  CA  GLU A 503      24.752  27.225   8.726  1.00 82.00           C  
ATOM   3930  C   GLU A 503      24.251  28.641   8.995  1.00 82.00           C  
ATOM   3931  CB  GLU A 503      26.267  27.154   8.937  1.00 82.00           C  
ATOM   3932  O   GLU A 503      23.773  28.938  10.091  1.00 82.00           O  
ATOM   3933  CG  GLU A 503      26.785  25.749   9.210  1.00 82.00           C  
ATOM   3934  CD  GLU A 503      28.267  25.711   9.547  1.00 82.00           C  
ATOM   3935  OE1 GLU A 503      28.764  24.646   9.980  1.00 82.00           O  
ATOM   3936  OE2 GLU A 503      28.936  26.754   9.378  1.00 82.00           O  
ATOM   3937  N   ALA A 504      24.244  29.476   7.985  1.00 88.54           N  
ATOM   3938  CA  ALA A 504      23.741  30.842   8.103  1.00 88.54           C  
ATOM   3939  C   ALA A 504      22.221  30.858   8.234  1.00 88.54           C  
ATOM   3940  CB  ALA A 504      24.178  31.675   6.901  1.00 88.54           C  
ATOM   3941  O   ALA A 504      21.668  31.615   9.035  1.00 88.54           O  
ATOM   3942  N   LYS A 505      21.609  29.969   7.556  1.00 86.80           N  
ATOM   3943  CA  LYS A 505      20.155  29.868   7.628  1.00 86.80           C  
ATOM   3944  C   LYS A 505      19.708  29.320   8.981  1.00 86.80           C  
ATOM   3945  CB  LYS A 505      19.621  28.981   6.502  1.00 86.80           C  
ATOM   3946  O   LYS A 505      18.703  29.768   9.537  1.00 86.80           O  
ATOM   3947  CG  LYS A 505      19.544  29.675   5.151  1.00 86.80           C  
ATOM   3948  CD  LYS A 505      18.904  28.780   4.098  1.00 86.80           C  
ATOM   3949  CE  LYS A 505      18.884  29.450   2.730  1.00 86.80           C  
ATOM   3950  NZ  LYS A 505      18.276  28.568   1.690  1.00 86.80           N  
ATOM   3951  N   LEU A 506      20.484  28.411   9.447  1.00 82.69           N  
ATOM   3952  CA  LEU A 506      20.196  27.837  10.757  1.00 82.69           C  
ATOM   3953  C   LEU A 506      20.352  28.882  11.856  1.00 82.69           C  
ATOM   3954  CB  LEU A 506      21.118  26.646  11.034  1.00 82.69           C  
ATOM   3955  O   LEU A 506      19.541  28.940  12.783  1.00 82.69           O  
ATOM   3956  CG  LEU A 506      20.643  25.655  12.097  1.00 82.69           C  
ATOM   3957  CD1 LEU A 506      20.081  24.400  11.438  1.00 82.69           C  
ATOM   3958  CD2 LEU A 506      21.784  25.301  13.046  1.00 82.69           C  
ATOM   3959  N   LYS A 507      21.286  29.680  11.707  1.00 87.69           N  
ATOM   3960  CA  LYS A 507      21.522  30.750  12.672  1.00 87.69           C  
ATOM   3961  C   LYS A 507      20.404  31.787  12.627  1.00 87.69           C  
ATOM   3962  CB  LYS A 507      22.871  31.421  12.411  1.00 87.69           C  
ATOM   3963  O   LYS A 507      19.951  32.264  13.670  1.00 87.69           O  
ATOM   3964  CG  LYS A 507      23.393  32.240  13.582  1.00 87.69           C  
ATOM   3965  CD  LYS A 507      24.813  32.730  13.334  1.00 87.69           C  
ATOM   3966  CE  LYS A 507      25.331  33.561  14.500  1.00 87.69           C  
ATOM   3967  NZ  LYS A 507      26.728  34.036  14.264  1.00 87.69           N  
ATOM   3968  N   GLU A 508      19.884  32.102  11.474  1.00 88.42           N  
ATOM   3969  CA  GLU A 508      18.773  33.035  11.306  1.00 88.42           C  
ATOM   3970  C   GLU A 508      17.481  32.464  11.882  1.00 88.42           C  
ATOM   3971  CB  GLU A 508      18.582  33.383   9.828  1.00 88.42           C  
ATOM   3972  O   GLU A 508      16.717  33.178  12.535  1.00 88.42           O  
ATOM   3973  CG  GLU A 508      17.680  34.585   9.591  1.00 88.42           C  
ATOM   3974  CD  GLU A 508      17.515  34.932   8.119  1.00 88.42           C  
ATOM   3975  OE1 GLU A 508      16.760  35.877   7.799  1.00 88.42           O  
ATOM   3976  OE2 GLU A 508      18.146  34.251   7.280  1.00 88.42           O  
ATOM   3977  N   SER A 509      17.325  31.192  11.699  1.00 83.86           N  
ATOM   3978  CA  SER A 509      16.134  30.531  12.221  1.00 83.86           C  
ATOM   3979  C   SER A 509      16.166  30.456  13.744  1.00 83.86           C  
ATOM   3980  CB  SER A 509      16.001  29.125  11.636  1.00 83.86           C  
ATOM   3981  O   SER A 509      15.136  30.622  14.401  1.00 83.86           O  
ATOM   3982  OG  SER A 509      17.033  28.281  12.115  1.00 83.86           O  
ATOM   3983  N   GLU A 510      17.340  30.219  14.308  1.00 82.04           N  
ATOM   3984  CA  GLU A 510      17.518  30.182  15.757  1.00 82.04           C  
ATOM   3985  C   GLU A 510      17.218  31.540  16.384  1.00 82.04           C  
ATOM   3986  CB  GLU A 510      18.940  29.741  16.112  1.00 82.04           C  
ATOM   3987  O   GLU A 510      16.582  31.617  17.437  1.00 82.04           O  
ATOM   3988  CG  GLU A 510      19.018  28.345  16.714  1.00 82.04           C  
ATOM   3989  CD  GLU A 510      20.430  27.939  17.105  1.00 82.04           C  
ATOM   3990  OE1 GLU A 510      20.605  26.856  17.709  1.00 82.04           O  
ATOM   3991  OE2 GLU A 510      21.369  28.710  16.807  1.00 82.04           O  
ATOM   3992  N   GLU A 511      17.588  32.557  15.721  1.00 88.18           N  
ATOM   3993  CA  GLU A 511      17.338  33.914  16.199  1.00 88.18           C  
ATOM   3994  C   GLU A 511      15.853  34.259  16.128  1.00 88.18           C  
ATOM   3995  CB  GLU A 511      18.153  34.928  15.393  1.00 88.18           C  
ATOM   3996  O   GLU A 511      15.316  34.900  17.033  1.00 88.18           O  
ATOM   3997  CG  GLU A 511      19.638  34.930  15.728  1.00 88.18           C  
ATOM   3998  CD  GLU A 511      20.450  35.869  14.851  1.00 88.18           C  
ATOM   3999  OE1 GLU A 511      21.687  35.943  15.024  1.00 88.18           O  
ATOM   4000  OE2 GLU A 511      19.843  36.537  13.984  1.00 88.18           O  
ATOM   4001  N   GLU A 512      15.216  33.804  15.132  1.00 89.88           N  
ATOM   4002  CA  GLU A 512      13.781  34.029  14.990  1.00 89.88           C  
ATOM   4003  C   GLU A 512      12.997  33.298  16.076  1.00 89.88           C  
ATOM   4004  CB  GLU A 512      13.301  33.583  13.606  1.00 89.88           C  
ATOM   4005  O   GLU A 512      12.043  33.843  16.634  1.00 89.88           O  
ATOM   4006  CG  GLU A 512      13.582  34.594  12.503  1.00 89.88           C  
ATOM   4007  CD  GLU A 512      13.107  34.135  11.134  1.00 89.88           C  
ATOM   4008  OE1 GLU A 512      13.343  34.855  10.137  1.00 89.88           O  
ATOM   4009  OE2 GLU A 512      12.493  33.048  11.057  1.00 89.88           O  
ATOM   4010  N   LEU A 513      13.458  32.114  16.325  1.00 87.38           N  
ATOM   4011  CA  LEU A 513      12.821  31.324  17.374  1.00 87.38           C  
ATOM   4012  C   LEU A 513      13.004  31.983  18.737  1.00 87.38           C  
ATOM   4013  CB  LEU A 513      13.395  29.905  17.399  1.00 87.38           C  
ATOM   4014  O   LEU A 513      12.070  32.023  19.542  1.00 87.38           O  
ATOM   4015  CG  LEU A 513      12.517  28.830  18.042  1.00 87.38           C  
ATOM   4016  CD1 LEU A 513      12.271  27.689  17.060  1.00 87.38           C  
ATOM   4017  CD2 LEU A 513      13.160  28.310  19.323  1.00 87.38           C  
ATOM   4018  N   HIS A 514      14.156  32.529  18.931  1.00 85.47           N  
ATOM   4019  CA  HIS A 514      14.445  33.206  20.190  1.00 85.47           C  
ATOM   4020  C   HIS A 514      13.620  34.480  20.333  1.00 85.47           C  
ATOM   4021  CB  HIS A 514      15.936  33.532  20.293  1.00 85.47           C  
ATOM   4022  O   HIS A 514      13.121  34.783  21.420  1.00 85.47           O  
ATOM   4023  CG  HIS A 514      16.411  33.735  21.696  1.00 85.47           C  
ATOM   4024  CD2 HIS A 514      16.880  32.854  22.612  1.00 85.47           C  
ATOM   4025  ND1 HIS A 514      16.433  34.971  22.304  1.00 85.47           N  
ATOM   4026  CE1 HIS A 514      16.896  34.842  23.536  1.00 85.47           C  
ATOM   4027  NE2 HIS A 514      17.175  33.567  23.748  1.00 85.47           N  
ATOM   4028  N   GLN A 515      13.358  35.115  19.321  1.00 91.09           N  
ATOM   4029  CA  GLN A 515      12.529  36.316  19.323  1.00 91.09           C  
ATOM   4030  C   GLN A 515      11.065  35.974  19.585  1.00 91.09           C  
ATOM   4031  CB  GLN A 515      12.664  37.064  17.996  1.00 91.09           C  
ATOM   4032  O   GLN A 515      10.392  36.656  20.359  1.00 91.09           O  
ATOM   4033  CG  GLN A 515      12.243  38.526  18.068  1.00 91.09           C  
ATOM   4034  CD  GLN A 515      13.059  39.418  17.151  1.00 91.09           C  
ATOM   4035  NE2 GLN A 515      12.840  40.725  17.247  1.00 91.09           N  
ATOM   4036  OE1 GLN A 515      13.879  38.936  16.363  1.00 91.09           O  
ATOM   4037  N   LYS A 516      10.648  34.911  18.997  1.00 88.65           N  
ATOM   4038  CA  LYS A 516       9.273  34.469  19.206  1.00 88.65           C  
ATOM   4039  C   LYS A 516       9.051  34.029  20.650  1.00 88.65           C  
ATOM   4040  CB  LYS A 516       8.925  33.326  18.251  1.00 88.65           C  
ATOM   4041  O   LYS A 516       8.001  34.305  21.235  1.00 88.65           O  
ATOM   4042  CG  LYS A 516       8.647  33.775  16.824  1.00 88.65           C  
ATOM   4043  CD  LYS A 516       8.094  32.636  15.977  1.00 88.65           C  
ATOM   4044  CE  LYS A 516       7.818  33.084  14.548  1.00 88.65           C  
ATOM   4045  NZ  LYS A 516       7.480  31.930  13.662  1.00 88.65           N  
ATOM   4046  N   HIS A 517      10.062  33.366  21.134  1.00 86.38           N  
ATOM   4047  CA  HIS A 517      10.005  32.927  22.524  1.00 86.38           C  
ATOM   4048  C   HIS A 517       9.968  34.117  23.477  1.00 86.38           C  
ATOM   4049  CB  HIS A 517      11.200  32.029  22.851  1.00 86.38           C  
ATOM   4050  O   HIS A 517       9.222  34.108  24.459  1.00 86.38           O  
ATOM   4051  CG  HIS A 517      11.059  31.290  24.144  1.00 86.38           C  
ATOM   4052  CD2 HIS A 517      10.483  30.098  24.428  1.00 86.38           C  
ATOM   4053  ND1 HIS A 517      11.544  31.779  25.337  1.00 86.38           N  
ATOM   4054  CE1 HIS A 517      11.273  30.916  26.302  1.00 86.38           C  
ATOM   4055  NE2 HIS A 517      10.629  29.888  25.777  1.00 86.38           N  
ATOM   4056  N   LYS A 518      10.692  35.074  23.217  1.00 90.68           N  
ATOM   4057  CA  LYS A 518      10.714  36.292  24.021  1.00 90.68           C  
ATOM   4058  C   LYS A 518       9.367  37.007  23.974  1.00 90.68           C  
ATOM   4059  CB  LYS A 518      11.822  37.231  23.541  1.00 90.68           C  
ATOM   4060  O   LYS A 518       8.858  37.452  25.005  1.00 90.68           O  
ATOM   4061  CG  LYS A 518      12.064  38.422  24.458  1.00 90.68           C  
ATOM   4062  CD  LYS A 518      13.221  39.281  23.963  1.00 90.68           C  
ATOM   4063  CE  LYS A 518      13.432  40.500  24.852  1.00 90.68           C  
ATOM   4064  NZ  LYS A 518      14.560  41.350  24.366  1.00 90.68           N  
ATOM   4065  N   GLU A 519       8.813  37.051  22.784  1.00 90.62           N  
ATOM   4066  CA  GLU A 519       7.508  37.684  22.614  1.00 90.62           C  
ATOM   4067  C   GLU A 519       6.418  36.906  23.346  1.00 90.62           C  
ATOM   4068  CB  GLU A 519       7.160  37.806  21.128  1.00 90.62           C  
ATOM   4069  O   GLU A 519       5.547  37.500  23.985  1.00 90.62           O  
ATOM   4070  CG  GLU A 519       7.964  38.869  20.394  1.00 90.62           C  
ATOM   4071  CD  GLU A 519       7.669  38.922  18.903  1.00 90.62           C  
ATOM   4072  OE1 GLU A 519       8.280  39.751  18.192  1.00 90.62           O  
ATOM   4073  OE2 GLU A 519       6.819  38.127  18.443  1.00 90.62           O  
ATOM   4074  N   MET A 520       6.510  35.631  23.204  1.00 90.12           N  
ATOM   4075  CA  MET A 520       5.547  34.768  23.882  1.00 90.12           C  
ATOM   4076  C   MET A 520       5.670  34.899  25.396  1.00 90.12           C  
ATOM   4077  CB  MET A 520       5.745  33.309  23.465  1.00 90.12           C  
ATOM   4078  O   MET A 520       4.662  34.971  26.101  1.00 90.12           O  
ATOM   4079  CG  MET A 520       4.713  32.359  24.051  1.00 90.12           C  
ATOM   4080  SD  MET A 520       4.991  30.619  23.541  1.00 90.12           S  
ATOM   4081  CE  MET A 520       3.351  29.920  23.880  1.00 90.12           C  
ATOM   4082  N   LYS A 521       6.768  34.972  25.917  1.00 90.25           N  
ATOM   4083  CA  LYS A 521       7.023  35.139  27.345  1.00 90.25           C  
ATOM   4084  C   LYS A 521       6.476  36.471  27.849  1.00 90.25           C  
ATOM   4085  CB  LYS A 521       8.521  35.042  27.637  1.00 90.25           C  
ATOM   4086  O   LYS A 521       5.886  36.536  28.930  1.00 90.25           O  
ATOM   4087  CG  LYS A 521       8.855  34.886  29.113  1.00 90.25           C  
ATOM   4088  CD  LYS A 521      10.352  34.710  29.332  1.00 90.25           C  
ATOM   4089  CE  LYS A 521      10.695  34.627  30.813  1.00 90.25           C  
ATOM   4090  NZ  LYS A 521      12.158  34.416  31.032  1.00 90.25           N  
ATOM   4091  N   GLU A 522       6.667  37.487  27.097  1.00 92.71           N  
ATOM   4092  CA  GLU A 522       6.154  38.805  27.461  1.00 92.71           C  
ATOM   4093  C   GLU A 522       4.629  38.816  27.486  1.00 92.71           C  
ATOM   4094  CB  GLU A 522       6.673  39.870  26.492  1.00 92.71           C  
ATOM   4095  O   GLU A 522       4.021  39.420  28.372  1.00 92.71           O  
ATOM   4096  CG  GLU A 522       8.094  40.328  26.784  1.00 92.71           C  
ATOM   4097  CD  GLU A 522       8.615  41.345  25.780  1.00 92.71           C  
ATOM   4098  OE1 GLU A 522       9.790  41.763  25.895  1.00 92.71           O  
ATOM   4099  OE2 GLU A 522       7.843  41.726  24.873  1.00 92.71           O  
ATOM   4100  N   GLN A 523       4.062  38.104  26.547  1.00 90.45           N  
ATOM   4101  CA  GLN A 523       2.607  38.002  26.500  1.00 90.45           C  
ATOM   4102  C   GLN A 523       2.069  37.260  27.721  1.00 90.45           C  
ATOM   4103  CB  GLN A 523       2.159  37.298  25.219  1.00 90.45           C  
ATOM   4104  O   GLN A 523       1.057  37.661  28.300  1.00 90.45           O  
ATOM   4105  CG  GLN A 523       2.054  38.223  24.014  1.00 90.45           C  
ATOM   4106  CD  GLN A 523       1.647  37.493  22.747  1.00 90.45           C  
ATOM   4107  NE2 GLN A 523       1.424  38.245  21.675  1.00 90.45           N  
ATOM   4108  OE1 GLN A 523       1.535  36.263  22.733  1.00 90.45           O  
ATOM   4109  N   LEU A 524       2.793  36.244  28.063  1.00 88.26           N  
ATOM   4110  CA  LEU A 524       2.374  35.456  29.218  1.00 88.26           C  
ATOM   4111  C   LEU A 524       2.491  36.271  30.502  1.00 88.26           C  
ATOM   4112  CB  LEU A 524       3.214  34.181  29.330  1.00 88.26           C  
ATOM   4113  O   LEU A 524       1.626  36.185  31.377  1.00 88.26           O  
ATOM   4114  CG  LEU A 524       2.526  32.878  28.922  1.00 88.26           C  
ATOM   4115  CD1 LEU A 524       3.489  31.992  28.140  1.00 88.26           C  
ATOM   4116  CD2 LEU A 524       1.995  32.146  30.150  1.00 88.26           C  
ATOM   4117  N   GLU A 525       3.465  37.081  30.579  1.00 90.03           N  
ATOM   4118  CA  GLU A 525       3.668  37.928  31.751  1.00 90.03           C  
ATOM   4119  C   GLU A 525       2.592  39.007  31.845  1.00 90.03           C  
ATOM   4120  CB  GLU A 525       5.056  38.572  31.716  1.00 90.03           C  
ATOM   4121  O   GLU A 525       2.114  39.321  32.937  1.00 90.03           O  
ATOM   4122  CG  GLU A 525       6.158  37.688  32.283  1.00 90.03           C  
ATOM   4123  CD  GLU A 525       7.524  38.355  32.279  1.00 90.03           C  
ATOM   4124  OE1 GLU A 525       8.509  37.726  32.729  1.00 90.03           O  
ATOM   4125  OE2 GLU A 525       7.611  39.517  31.823  1.00 90.03           O  
ATOM   4126  N   LYS A 526       2.211  39.465  30.747  1.00 92.54           N  
ATOM   4127  CA  LYS A 526       1.127  40.442  30.707  1.00 92.54           C  
ATOM   4128  C   LYS A 526      -0.190  39.820  31.164  1.00 92.54           C  
ATOM   4129  CB  LYS A 526       0.974  41.018  29.299  1.00 92.54           C  
ATOM   4130  O   LYS A 526      -0.939  40.431  31.929  1.00 92.54           O  
ATOM   4131  CG  LYS A 526       0.080  42.248  29.226  1.00 92.54           C  
ATOM   4132  CD  LYS A 526       0.020  42.813  27.813  1.00 92.54           C  
ATOM   4133  CE  LYS A 526      -0.952  43.981  27.718  1.00 92.54           C  
ATOM   4134  NZ  LYS A 526      -1.067  44.493  26.320  1.00 92.54           N  
ATOM   4135  N   GLN A 527      -0.380  38.612  30.674  1.00 88.45           N  
ATOM   4136  CA  GLN A 527      -1.591  37.900  31.068  1.00 88.45           C  
ATOM   4137  C   GLN A 527      -1.591  37.600  32.564  1.00 88.45           C  
ATOM   4138  CB  GLN A 527      -1.735  36.602  30.272  1.00 88.45           C  
ATOM   4139  O   GLN A 527      -2.630  37.695  33.222  1.00 88.45           O  
ATOM   4140  CG  GLN A 527      -2.150  36.812  28.822  1.00 88.45           C  
ATOM   4141  CD  GLN A 527      -2.380  35.508  28.082  1.00 88.45           C  
ATOM   4142  NE2 GLN A 527      -3.071  35.582  26.949  1.00 88.45           N  
ATOM   4143  OE1 GLN A 527      -1.940  34.442  28.524  1.00 88.45           O  
ATOM   4144  N   ARG A 528      -0.458  37.293  33.042  1.00 91.22           N  
ATOM   4145  CA  ARG A 528      -0.311  37.023  34.469  1.00 91.22           C  
ATOM   4146  C   ARG A 528      -0.604  38.271  35.295  1.00 91.22           C  
ATOM   4147  CB  ARG A 528       1.098  36.510  34.776  1.00 91.22           C  
ATOM   4148  O   ARG A 528      -1.299  38.200  36.311  1.00 91.22           O  
ATOM   4149  CG  ARG A 528       1.278  36.023  36.205  1.00 91.22           C  
ATOM   4150  CD  ARG A 528       2.670  35.452  36.435  1.00 91.22           C  
ATOM   4151  NE  ARG A 528       2.866  35.055  37.827  1.00 91.22           N  
ATOM   4152  NH1 ARG A 528       4.554  36.577  38.240  1.00 91.22           N  
ATOM   4153  NH2 ARG A 528       3.851  35.160  39.899  1.00 91.22           N  
ATOM   4154  CZ  ARG A 528       3.757  35.598  38.652  1.00 91.22           C  
ATOM   4155  N   ARG A 529      -0.123  39.382  34.883  1.00 91.93           N  
ATOM   4156  CA  ARG A 529      -0.340  40.643  35.583  1.00 91.93           C  
ATOM   4157  C   ARG A 529      -1.812  41.040  35.552  1.00 91.93           C  
ATOM   4158  CB  ARG A 529       0.516  41.753  34.970  1.00 91.93           C  
ATOM   4159  O   ARG A 529      -2.355  41.509  36.554  1.00 91.93           O  
ATOM   4160  CG  ARG A 529       1.941  41.795  35.498  1.00 91.93           C  
ATOM   4161  CD  ARG A 529       2.679  43.042  35.031  1.00 91.93           C  
ATOM   4162  NE  ARG A 529       3.856  42.706  34.235  1.00 91.93           N  
ATOM   4163  NH1 ARG A 529       3.429  44.254  32.573  1.00 91.93           N  
ATOM   4164  NH2 ARG A 529       5.279  42.906  32.444  1.00 91.93           N  
ATOM   4165  CZ  ARG A 529       4.185  43.290  33.086  1.00 91.93           C  
ATOM   4166  N   GLU A 530      -2.412  40.773  34.438  1.00 91.97           N  
ATOM   4167  CA  GLU A 530      -3.832  41.086  34.308  1.00 91.97           C  
ATOM   4168  C   GLU A 530      -4.676  40.220  35.238  1.00 91.97           C  
ATOM   4169  CB  GLU A 530      -4.292  40.906  32.859  1.00 91.97           C  
ATOM   4170  O   GLU A 530      -5.610  40.711  35.876  1.00 91.97           O  
ATOM   4171  CG  GLU A 530      -3.871  42.038  31.934  1.00 91.97           C  
ATOM   4172  CD  GLU A 530      -4.286  41.818  30.488  1.00 91.97           C  
ATOM   4173  OE1 GLU A 530      -3.967  42.671  29.628  1.00 91.97           O  
ATOM   4174  OE2 GLU A 530      -4.937  40.785  30.213  1.00 91.97           O  
ATOM   4175  N   LEU A 531      -4.271  38.944  35.272  1.00 85.91           N  
ATOM   4176  CA  LEU A 531      -5.003  38.018  36.129  1.00 85.91           C  
ATOM   4177  C   LEU A 531      -4.815  38.373  37.600  1.00 85.91           C  
ATOM   4178  CB  LEU A 531      -4.546  36.579  35.877  1.00 85.91           C  
ATOM   4179  O   LEU A 531      -5.754  38.272  38.392  1.00 85.91           O  
ATOM   4180  CG  LEU A 531      -5.124  35.890  34.639  1.00 85.91           C  
ATOM   4181  CD1 LEU A 531      -4.475  34.524  34.441  1.00 85.91           C  
ATOM   4182  CD2 LEU A 531      -6.638  35.756  34.761  1.00 85.91           C  
ATOM   4183  N   GLU A 532      -3.675  38.836  37.932  1.00 90.52           N  
ATOM   4184  CA  GLU A 532      -3.377  39.225  39.307  1.00 90.52           C  
ATOM   4185  C   GLU A 532      -4.166  40.467  39.712  1.00 90.52           C  
ATOM   4186  CB  GLU A 532      -1.877  39.475  39.483  1.00 90.52           C  
ATOM   4187  O   GLU A 532      -4.650  40.560  40.842  1.00 90.52           O  
ATOM   4188  CG  GLU A 532      -1.062  38.206  39.690  1.00 90.52           C  
ATOM   4189  CD  GLU A 532       0.431  38.465  39.814  1.00 90.52           C  
ATOM   4190  OE1 GLU A 532       1.210  37.489  39.904  1.00 90.52           O  
ATOM   4191  OE2 GLU A 532       0.824  39.652  39.823  1.00 90.52           O  
ATOM   4192  N   GLU A 533      -4.325  41.338  38.834  1.00 92.90           N  
ATOM   4193  CA  GLU A 533      -5.120  42.535  39.091  1.00 92.90           C  
ATOM   4194  C   GLU A 533      -6.597  42.192  39.258  1.00 92.90           C  
ATOM   4195  CB  GLU A 533      -4.941  43.553  37.961  1.00 92.90           C  
ATOM   4196  O   GLU A 533      -7.272  42.740  40.132  1.00 92.90           O  
ATOM   4197  CG  GLU A 533      -3.753  44.484  38.154  1.00 92.90           C  
ATOM   4198  CD  GLU A 533      -3.559  45.457  37.002  1.00 92.90           C  
ATOM   4199  OE1 GLU A 533      -2.585  46.243  37.029  1.00 92.90           O  
ATOM   4200  OE2 GLU A 533      -4.389  45.433  36.066  1.00 92.90           O  
ATOM   4201  N   LYS A 534      -7.018  41.297  38.403  1.00 91.35           N  
ATOM   4202  CA  LYS A 534      -8.405  40.854  38.514  1.00 91.35           C  
ATOM   4203  C   LYS A 534      -8.649  40.143  39.842  1.00 91.35           C  
ATOM   4204  CB  LYS A 534      -8.768  39.931  37.351  1.00 91.35           C  
ATOM   4205  O   LYS A 534      -9.700  40.320  40.463  1.00 91.35           O  
ATOM   4206  CG  LYS A 534      -8.989  40.656  36.031  1.00 91.35           C  
ATOM   4207  CD  LYS A 534      -9.486  39.707  34.948  1.00 91.35           C  
ATOM   4208  CE  LYS A 534      -9.669  40.423  33.617  1.00 91.35           C  
ATOM   4209  NZ  LYS A 534      -9.942  39.464  32.505  1.00 91.35           N  
ATOM   4210  N   GLN A 535      -7.648  39.376  40.204  1.00 88.41           N  
ATOM   4211  CA  GLN A 535      -7.733  38.696  41.493  1.00 88.41           C  
ATOM   4212  C   GLN A 535      -7.809  39.700  42.640  1.00 88.41           C  
ATOM   4213  CB  GLN A 535      -6.535  37.765  41.689  1.00 88.41           C  
ATOM   4214  O   GLN A 535      -8.588  39.521  43.578  1.00 88.41           O  
ATOM   4215  CG  GLN A 535      -6.728  36.380  41.086  1.00 88.41           C  
ATOM   4216  CD  GLN A 535      -5.563  35.450  41.367  1.00 88.41           C  
ATOM   4217  NE2 GLN A 535      -5.709  34.185  40.989  1.00 88.41           N  
ATOM   4218  OE1 GLN A 535      -4.539  35.866  41.919  1.00 88.41           O  
ATOM   4219  N   ARG A 536      -7.069  40.717  42.576  1.00 91.65           N  
ATOM   4220  CA  ARG A 536      -7.046  41.749  43.608  1.00 91.65           C  
ATOM   4221  C   ARG A 536      -8.371  42.503  43.658  1.00 91.65           C  
ATOM   4222  CB  ARG A 536      -5.895  42.727  43.364  1.00 91.65           C  
ATOM   4223  O   ARG A 536      -8.876  42.810  44.739  1.00 91.65           O  
ATOM   4224  CG  ARG A 536      -5.560  43.596  44.566  1.00 91.65           C  
ATOM   4225  CD  ARG A 536      -4.372  44.507  44.290  1.00 91.65           C  
ATOM   4226  NE  ARG A 536      -4.160  45.460  45.376  1.00 91.65           N  
ATOM   4227  NH1 ARG A 536      -2.286  46.430  44.435  1.00 91.65           N  
ATOM   4228  NH2 ARG A 536      -3.075  47.172  46.456  1.00 91.65           N  
ATOM   4229  CZ  ARG A 536      -3.174  46.352  45.420  1.00 91.65           C  
ATOM   4230  N   GLN A 537      -8.928  42.721  42.539  1.00 90.83           N  
ATOM   4231  CA  GLN A 537     -10.213  43.410  42.476  1.00 90.83           C  
ATOM   4232  C   GLN A 537     -11.324  42.558  43.084  1.00 90.83           C  
ATOM   4233  CB  GLN A 537     -10.559  43.771  41.031  1.00 90.83           C  
ATOM   4234  O   GLN A 537     -12.177  43.068  43.813  1.00 90.83           O  
ATOM   4235  CG  GLN A 537      -9.740  44.927  40.473  1.00 90.83           C  
ATOM   4236  CD  GLN A 537     -10.050  45.217  39.016  1.00 90.83           C  
ATOM   4237  NE2 GLN A 537      -9.373  46.212  38.453  1.00 90.83           N  
ATOM   4238  OE1 GLN A 537     -10.890  44.551  38.402  1.00 90.83           O  
ATOM   4239  N   LEU A 538     -11.241  41.276  42.701  1.00 88.59           N  
ATOM   4240  CA  LEU A 538     -12.248  40.363  43.228  1.00 88.59           C  
ATOM   4241  C   LEU A 538     -12.132  40.242  44.744  1.00 88.59           C  
ATOM   4242  CB  LEU A 538     -12.110  38.981  42.583  1.00 88.59           C  
ATOM   4243  O   LEU A 538     -13.144  40.219  45.449  1.00 88.59           O  
ATOM   4244  CG  LEU A 538     -12.850  38.774  41.260  1.00 88.59           C  
ATOM   4245  CD1 LEU A 538     -12.230  37.618  40.482  1.00 88.59           C  
ATOM   4246  CD2 LEU A 538     -14.333  38.523  41.511  1.00 88.59           C  
ATOM   4247  N   GLU A 539     -10.932  40.214  45.225  1.00 87.46           N  
ATOM   4248  CA  GLU A 539     -10.688  40.112  46.661  1.00 87.46           C  
ATOM   4249  C   GLU A 539     -11.173  41.361  47.392  1.00 87.46           C  
ATOM   4250  CB  GLU A 539      -9.201  39.883  46.939  1.00 87.46           C  
ATOM   4251  O   GLU A 539     -11.741  41.267  48.482  1.00 87.46           O  
ATOM   4252  CG  GLU A 539      -8.750  38.445  46.731  1.00 87.46           C  
ATOM   4253  CD  GLU A 539      -7.260  38.244  46.957  1.00 87.46           C  
ATOM   4254  OE1 GLU A 539      -6.760  37.116  46.744  1.00 87.46           O  
ATOM   4255  OE2 GLU A 539      -6.587  39.222  47.352  1.00 87.46           O  
ATOM   4256  N   SER A 540     -10.964  42.486  46.847  1.00 91.73           N  
ATOM   4257  CA  SER A 540     -11.444  43.736  47.428  1.00 91.73           C  
ATOM   4258  C   SER A 540     -12.968  43.780  47.462  1.00 91.73           C  
ATOM   4259  CB  SER A 540     -10.908  44.934  46.643  1.00 91.73           C  
ATOM   4260  O   SER A 540     -13.559  44.235  48.444  1.00 91.73           O  
ATOM   4261  OG  SER A 540     -11.480  46.141  47.115  1.00 91.73           O  
ATOM   4262  N   GLU A 541     -13.573  43.303  46.385  1.00 90.32           N  
ATOM   4263  CA  GLU A 541     -15.031  43.252  46.323  1.00 90.32           C  
ATOM   4264  C   GLU A 541     -15.595  42.297  47.371  1.00 90.32           C  
ATOM   4265  CB  GLU A 541     -15.496  42.834  44.926  1.00 90.32           C  
ATOM   4266  O   GLU A 541     -16.613  42.591  48.002  1.00 90.32           O  
ATOM   4267  CG  GLU A 541     -16.967  43.116  44.657  1.00 90.32           C  
ATOM   4268  CD  GLU A 541     -17.389  42.794  43.233  1.00 90.32           C  
ATOM   4269  OE1 GLU A 541     -18.601  42.872  42.926  1.00 90.32           O  
ATOM   4270  OE2 GLU A 541     -16.502  42.459  42.417  1.00 90.32           O  
ATOM   4271  N   LEU A 542     -14.950  41.148  47.453  1.00 91.68           N  
ATOM   4272  CA  LEU A 542     -15.375  40.176  48.454  1.00 91.68           C  
ATOM   4273  C   LEU A 542     -15.250  40.754  49.860  1.00 91.68           C  
ATOM   4274  CB  LEU A 542     -14.548  38.893  48.342  1.00 91.68           C  
ATOM   4275  O   LEU A 542     -16.123  40.539  50.704  1.00 91.68           O  
ATOM   4276  CG  LEU A 542     -15.043  37.853  47.335  1.00 91.68           C  
ATOM   4277  CD1 LEU A 542     -14.020  36.732  47.184  1.00 91.68           C  
ATOM   4278  CD2 LEU A 542     -16.396  37.295  47.764  1.00 91.68           C  
ATOM   4279  N   MET A 543     -14.177  41.485  50.111  1.00 90.97           N  
ATOM   4280  CA  MET A 543     -13.958  42.100  51.417  1.00 90.97           C  
ATOM   4281  C   MET A 543     -15.006  43.171  51.697  1.00 90.97           C  
ATOM   4282  CB  MET A 543     -12.556  42.707  51.498  1.00 90.97           C  
ATOM   4283  O   MET A 543     -15.498  43.286  52.821  1.00 90.97           O  
ATOM   4284  CG  MET A 543     -11.470  41.699  51.839  1.00 90.97           C  
ATOM   4285  SD  MET A 543     -11.578  41.109  53.573  1.00 90.97           S  
ATOM   4286  CE  MET A 543     -10.024  41.774  54.234  1.00 90.97           C  
ATOM   4287  N   ALA A 544     -15.376  43.908  50.764  1.00 90.82           N  
ATOM   4288  CA  ALA A 544     -16.393  44.945  50.915  1.00 90.82           C  
ATOM   4289  C   ALA A 544     -17.761  44.334  51.204  1.00 90.82           C  
ATOM   4290  CB  ALA A 544     -16.456  45.814  49.661  1.00 90.82           C  
ATOM   4291  O   ALA A 544     -18.503  44.832  52.054  1.00 90.82           O  
ATOM   4292  N   ARG A 545     -18.092  43.263  50.474  1.00 88.09           N  
ATOM   4293  CA  ARG A 545     -19.368  42.579  50.663  1.00 88.09           C  
ATOM   4294  C   ARG A 545     -19.443  41.933  52.042  1.00 88.09           C  
ATOM   4295  CB  ARG A 545     -19.578  41.523  49.577  1.00 88.09           C  
ATOM   4296  O   ARG A 545     -20.492  41.959  52.690  1.00 88.09           O  
ATOM   4297  CG  ARG A 545     -21.024  41.080  49.420  1.00 88.09           C  
ATOM   4298  CD  ARG A 545     -21.196  40.115  48.255  1.00 88.09           C  
ATOM   4299  NE  ARG A 545     -22.580  39.669  48.123  1.00 88.09           N  
ATOM   4300  NH1 ARG A 545     -22.228  38.475  46.178  1.00 88.09           N  
ATOM   4301  NH2 ARG A 545     -24.317  38.553  47.117  1.00 88.09           N  
ATOM   4302  CZ  ARG A 545     -23.038  38.900  47.140  1.00 88.09           C  
ATOM   4303  N   SER A 546     -18.335  41.353  52.404  1.00 89.34           N  
ATOM   4304  CA  SER A 546     -18.261  40.719  53.717  1.00 89.34           C  
ATOM   4305  C   SER A 546     -18.411  41.745  54.835  1.00 89.34           C  
ATOM   4306  CB  SER A 546     -16.937  39.969  53.876  1.00 89.34           C  
ATOM   4307  O   SER A 546     -19.071  41.481  55.842  1.00 89.34           O  
ATOM   4308  OG  SER A 546     -15.863  40.877  54.051  1.00 89.34           O  
ATOM   4309  N   ALA A 547     -17.840  42.919  54.739  1.00 89.19           N  
ATOM   4310  CA  ALA A 547     -17.956  43.997  55.718  1.00 89.19           C  
ATOM   4311  C   ALA A 547     -19.390  44.512  55.800  1.00 89.19           C  
ATOM   4312  CB  ALA A 547     -17.004  45.138  55.369  1.00 89.19           C  
ATOM   4313  O   ALA A 547     -19.889  44.807  56.888  1.00 89.19           O  
ATOM   4314  N   GLU A 548     -20.035  44.584  54.690  1.00 88.99           N  
ATOM   4315  CA  GLU A 548     -21.430  45.010  54.645  1.00 88.99           C  
ATOM   4316  C   GLU A 548     -22.336  44.013  55.362  1.00 88.99           C  
ATOM   4317  CB  GLU A 548     -21.890  45.191  53.196  1.00 88.99           C  
ATOM   4318  O   GLU A 548     -23.253  44.408  56.085  1.00 88.99           O  
ATOM   4319  CG  GLU A 548     -23.197  45.958  53.057  1.00 88.99           C  
ATOM   4320  CD  GLU A 548     -23.535  46.312  51.618  1.00 88.99           C  
ATOM   4321  OE1 GLU A 548     -24.579  46.961  51.382  1.00 88.99           O  
ATOM   4322  OE2 GLU A 548     -22.749  45.938  50.719  1.00 88.99           O  
ATOM   4323  N   LEU A 549     -22.089  42.776  55.083  1.00 87.23           N  
ATOM   4324  CA  LEU A 549     -22.870  41.727  55.728  1.00 87.23           C  
ATOM   4325  C   LEU A 549     -22.678  41.758  57.241  1.00 87.23           C  
ATOM   4326  CB  LEU A 549     -22.477  40.352  55.180  1.00 87.23           C  
ATOM   4327  O   LEU A 549     -23.637  41.580  57.996  1.00 87.23           O  
ATOM   4328  CG  LEU A 549     -23.121  39.941  53.855  1.00 87.23           C  
ATOM   4329  CD1 LEU A 549     -22.439  38.696  53.298  1.00 87.23           C  
ATOM   4330  CD2 LEU A 549     -24.616  39.700  54.040  1.00 87.23           C  
ATOM   4331  N   GLU A 550     -21.449  41.977  57.647  1.00 87.24           N  
ATOM   4332  CA  GLU A 550     -21.154  42.057  59.075  1.00 87.24           C  
ATOM   4333  C   GLU A 550     -21.863  43.245  59.719  1.00 87.24           C  
ATOM   4334  CB  GLU A 550     -19.644  42.156  59.308  1.00 87.24           C  
ATOM   4335  O   GLU A 550     -22.361  43.143  60.842  1.00 87.24           O  
ATOM   4336  CG  GLU A 550     -18.911  40.830  59.159  1.00 87.24           C  
ATOM   4337  CD  GLU A 550     -17.416  40.940  59.411  1.00 87.24           C  
ATOM   4338  OE1 GLU A 550     -16.712  39.907  59.347  1.00 87.24           O  
ATOM   4339  OE2 GLU A 550     -16.944  42.069  59.675  1.00 87.24           O  
ATOM   4340  N   ARG A 551     -21.977  44.338  59.034  1.00 87.48           N  
ATOM   4341  CA  ARG A 551     -22.675  45.519  59.531  1.00 87.48           C  
ATOM   4342  C   ARG A 551     -24.174  45.263  59.643  1.00 87.48           C  
ATOM   4343  CB  ARG A 551     -22.416  46.721  58.619  1.00 87.48           C  
ATOM   4344  O   ARG A 551     -24.808  45.675  60.616  1.00 87.48           O  
ATOM   4345  CG  ARG A 551     -22.597  48.065  59.305  1.00 87.48           C  
ATOM   4346  CD  ARG A 551     -22.305  49.224  58.361  1.00 87.48           C  
ATOM   4347  NE  ARG A 551     -22.869  50.477  58.856  1.00 87.48           N  
ATOM   4348  NH1 ARG A 551     -21.237  51.820  57.923  1.00 87.48           N  
ATOM   4349  NH2 ARG A 551     -22.945  52.755  59.133  1.00 87.48           N  
ATOM   4350  CZ  ARG A 551     -22.349  51.681  58.636  1.00 87.48           C  
ATOM   4351  N   LYS A 552     -24.697  44.598  58.689  1.00 89.19           N  
ATOM   4352  CA  LYS A 552     -26.117  44.258  58.694  1.00 89.19           C  
ATOM   4353  C   LYS A 552     -26.449  43.300  59.834  1.00 89.19           C  
ATOM   4354  CB  LYS A 552     -26.527  43.643  57.355  1.00 89.19           C  
ATOM   4355  O   LYS A 552     -27.497  43.424  60.472  1.00 89.19           O  
ATOM   4356  CG  LYS A 552     -26.659  44.652  56.225  1.00 89.19           C  
ATOM   4357  CD  LYS A 552     -27.139  43.992  54.939  1.00 89.19           C  
ATOM   4358  CE  LYS A 552     -27.242  44.995  53.798  1.00 89.19           C  
ATOM   4359  NZ  LYS A 552     -27.647  44.340  52.519  1.00 89.19           N  
ATOM   4360  N   LEU A 553     -25.586  42.355  60.056  1.00 88.36           N  
ATOM   4361  CA  LEU A 553     -25.791  41.390  61.131  1.00 88.36           C  
ATOM   4362  C   LEU A 553     -25.741  42.074  62.493  1.00 88.36           C  
ATOM   4363  CB  LEU A 553     -24.737  40.281  61.065  1.00 88.36           C  
ATOM   4364  O   LEU A 553     -26.552  41.776  63.373  1.00 88.36           O  
ATOM   4365  CG  LEU A 553     -25.230  38.860  61.341  1.00 88.36           C  
ATOM   4366  CD1 LEU A 553     -24.623  37.884  60.339  1.00 88.36           C  
ATOM   4367  CD2 LEU A 553     -24.894  38.445  62.770  1.00 88.36           C  
ATOM   4368  N   LEU A 554     -24.806  43.008  62.620  1.00 87.95           N  
ATOM   4369  CA  LEU A 554     -24.694  43.745  63.873  1.00 87.95           C  
ATOM   4370  C   LEU A 554     -25.918  44.627  64.096  1.00 87.95           C  
ATOM   4371  CB  LEU A 554     -23.425  44.602  63.880  1.00 87.95           C  
ATOM   4372  O   LEU A 554     -26.398  44.756  65.225  1.00 87.95           O  
ATOM   4373  CG  LEU A 554     -22.109  43.863  64.128  1.00 87.95           C  
ATOM   4374  CD1 LEU A 554     -20.928  44.814  63.967  1.00 87.95           C  
ATOM   4375  CD2 LEU A 554     -22.105  43.228  65.514  1.00 87.95           C  
ATOM   4376  N   ALA A 555     -26.393  45.239  63.068  1.00 86.86           N  
ATOM   4377  CA  ALA A 555     -27.600  46.058  63.144  1.00 86.86           C  
ATOM   4378  C   ALA A 555     -28.815  45.211  63.510  1.00 86.86           C  
ATOM   4379  CB  ALA A 555     -27.837  46.779  61.819  1.00 86.86           C  
ATOM   4380  O   ALA A 555     -29.658  45.635  64.304  1.00 86.86           O  
ATOM   4381  N   GLU A 556     -28.958  44.018  62.971  1.00 87.94           N  
ATOM   4382  CA  GLU A 556     -30.047  43.092  63.266  1.00 87.94           C  
ATOM   4383  C   GLU A 556     -29.963  42.581  64.702  1.00 87.94           C  
ATOM   4384  CB  GLU A 556     -30.033  41.916  62.287  1.00 87.94           C  
ATOM   4385  O   GLU A 556     -30.988  42.397  65.361  1.00 87.94           O  
ATOM   4386  CG  GLU A 556     -31.348  41.152  62.225  1.00 87.94           C  
ATOM   4387  CD  GLU A 556     -31.449  40.229  61.020  1.00 87.94           C  
ATOM   4388  OE1 GLU A 556     -32.502  39.576  60.843  1.00 87.94           O  
ATOM   4389  OE2 GLU A 556     -30.467  40.159  60.248  1.00 87.94           O  
ATOM   4390  N   LEU A 557     -28.745  42.328  65.134  1.00 84.48           N  
ATOM   4391  CA  LEU A 557     -28.536  41.903  66.514  1.00 84.48           C  
ATOM   4392  C   LEU A 557     -28.940  43.005  67.489  1.00 84.48           C  
ATOM   4393  CB  LEU A 557     -27.072  41.517  66.741  1.00 84.48           C  
ATOM   4394  O   LEU A 557     -29.545  42.729  68.528  1.00 84.48           O  
ATOM   4395  CG  LEU A 557     -26.779  40.672  67.981  1.00 84.48           C  
ATOM   4396  CD1 LEU A 557     -26.562  39.214  67.590  1.00 84.48           C  
ATOM   4397  CD2 LEU A 557     -25.564  41.217  68.725  1.00 84.48           C  
ATOM   4398  N   GLU A 558     -28.601  44.211  67.132  1.00 87.23           N  
ATOM   4399  CA  GLU A 558     -28.976  45.345  67.972  1.00 87.23           C  
ATOM   4400  C   GLU A 558     -30.491  45.522  68.017  1.00 87.23           C  
ATOM   4401  CB  GLU A 558     -28.311  46.629  67.468  1.00 87.23           C  
ATOM   4402  O   GLU A 558     -31.054  45.830  69.069  1.00 87.23           O  
ATOM   4403  CG  GLU A 558     -26.882  46.814  67.957  1.00 87.23           C  
ATOM   4404  CD  GLU A 558     -26.241  48.101  67.463  1.00 87.23           C  
ATOM   4405  OE1 GLU A 558     -25.090  48.396  67.858  1.00 87.23           O  
ATOM   4406  OE2 GLU A 558     -26.895  48.821  66.676  1.00 87.23           O  
ATOM   4407  N   LYS A 559     -31.129  45.349  66.920  1.00 85.86           N  
ATOM   4408  CA  LYS A 559     -32.586  45.409  66.840  1.00 85.86           C  
ATOM   4409  C   LYS A 559     -33.228  44.305  67.675  1.00 85.86           C  
ATOM   4410  CB  LYS A 559     -33.049  45.304  65.386  1.00 85.86           C  
ATOM   4411  O   LYS A 559     -34.226  44.538  68.360  1.00 85.86           O  
ATOM   4412  CG  LYS A 559     -32.979  46.615  64.618  1.00 85.86           C  
ATOM   4413  CD  LYS A 559     -33.519  46.462  63.201  1.00 85.86           C  
ATOM   4414  CE  LYS A 559     -33.302  47.726  62.380  1.00 85.86           C  
ATOM   4415  NZ  LYS A 559     -33.836  47.584  60.993  1.00 85.86           N  
ATOM   4416  N   SER A 560     -32.685  43.077  67.581  1.00 82.52           N  
ATOM   4417  CA  SER A 560     -33.183  41.936  68.341  1.00 82.52           C  
ATOM   4418  C   SER A 560     -32.977  42.137  69.839  1.00 82.52           C  
ATOM   4419  CB  SER A 560     -32.491  40.648  67.891  1.00 82.52           C  
ATOM   4420  O   SER A 560     -33.840  41.779  70.643  1.00 82.52           O  
ATOM   4421  OG  SER A 560     -31.100  40.706  68.154  1.00 82.52           O  
ATOM   4422  N   GLN A 561     -31.805  42.729  70.235  1.00 83.02           N  
ATOM   4423  CA  GLN A 561     -31.533  43.010  71.641  1.00 83.02           C  
ATOM   4424  C   GLN A 561     -32.489  44.067  72.186  1.00 83.02           C  
ATOM   4425  CB  GLN A 561     -30.085  43.465  71.828  1.00 83.02           C  
ATOM   4426  O   GLN A 561     -32.932  43.980  73.333  1.00 83.02           O  
ATOM   4427  CG  GLN A 561     -29.069  42.334  71.745  1.00 83.02           C  
ATOM   4428  CD  GLN A 561     -27.640  42.814  71.915  1.00 83.02           C  
ATOM   4429  NE2 GLN A 561     -26.708  41.874  72.030  1.00 83.02           N  
ATOM   4430  OE1 GLN A 561     -27.376  44.020  71.941  1.00 83.02           O  
ATOM   4431  N   ALA A 562     -32.772  45.078  71.344  1.00 81.95           N  
ATOM   4432  CA  ALA A 562     -33.729  46.117  71.717  1.00 81.95           C  
ATOM   4433  C   ALA A 562     -35.132  45.538  71.879  1.00 81.95           C  
ATOM   4434  CB  ALA A 562     -33.735  47.233  70.675  1.00 81.95           C  
ATOM   4435  O   ALA A 562     -35.870  45.928  72.787  1.00 81.95           O  
ATOM   4436  N   GLU A 563     -35.510  44.602  71.038  1.00 82.15           N  
ATOM   4437  CA  GLU A 563     -36.798  43.920  71.112  1.00 82.15           C  
ATOM   4438  C   GLU A 563     -36.893  43.057  72.367  1.00 82.15           C  
ATOM   4439  CB  GLU A 563     -37.025  43.062  69.865  1.00 82.15           C  
ATOM   4440  O   GLU A 563     -37.941  43.008  73.015  1.00 82.15           O  
ATOM   4441  CG  GLU A 563     -37.576  43.838  68.677  1.00 82.15           C  
ATOM   4442  CD  GLU A 563     -37.758  42.983  67.434  1.00 82.15           C  
ATOM   4443  OE1 GLU A 563     -38.158  43.523  66.378  1.00 82.15           O  
ATOM   4444  OE2 GLU A 563     -37.499  41.761  67.516  1.00 82.15           O  
ATOM   4445  N   LEU A 564     -35.802  42.333  72.627  1.00 78.99           N  
ATOM   4446  CA  LEU A 564     -35.742  41.525  73.841  1.00 78.99           C  
ATOM   4447  C   LEU A 564     -35.810  42.406  75.084  1.00 78.99           C  
ATOM   4448  CB  LEU A 564     -34.461  40.687  73.864  1.00 78.99           C  
ATOM   4449  O   LEU A 564     -36.441  42.037  76.077  1.00 78.99           O  
ATOM   4450  CG  LEU A 564     -34.462  39.423  73.003  1.00 78.99           C  
ATOM   4451  CD1 LEU A 564     -33.072  38.796  72.981  1.00 78.99           C  
ATOM   4452  CD2 LEU A 564     -35.496  38.427  73.517  1.00 78.99           C  
ATOM   4453  N   ALA A 565     -35.139  43.551  75.059  1.00 80.22           N  
ATOM   4454  CA  ALA A 565     -35.183  44.501  76.167  1.00 80.22           C  
ATOM   4455  C   ALA A 565     -36.592  45.052  76.362  1.00 80.22           C  
ATOM   4456  CB  ALA A 565     -34.197  45.642  75.930  1.00 80.22           C  
ATOM   4457  O   ALA A 565     -37.044  45.233  77.496  1.00 80.22           O  
ATOM   4458  N   ASN A 566     -37.303  45.350  75.286  1.00 78.66           N  
ATOM   4459  CA  ASN A 566     -38.691  45.798  75.341  1.00 78.66           C  
ATOM   4460  C   ASN A 566     -39.612  44.705  75.876  1.00 78.66           C  
ATOM   4461  CB  ASN A 566     -39.161  46.259  73.959  1.00 78.66           C  
ATOM   4462  O   ASN A 566     -40.533  44.985  76.645  1.00 78.66           O  
ATOM   4463  CG  ASN A 566     -38.923  47.737  73.725  1.00 78.66           C  
ATOM   4464  ND2 ASN A 566     -39.118  48.180  72.488  1.00 78.66           N  
ATOM   4465  OD1 ASN A 566     -38.565  48.475  74.646  1.00 78.66           O  
ATOM   4466  N   LEU A 567     -39.433  43.464  75.502  1.00 76.04           N  
ATOM   4467  CA  LEU A 567     -40.202  42.314  75.966  1.00 76.04           C  
ATOM   4468  C   LEU A 567     -39.933  42.041  77.442  1.00 76.04           C  
ATOM   4469  CB  LEU A 567     -39.865  41.073  75.135  1.00 76.04           C  
ATOM   4470  O   LEU A 567     -40.848  41.684  78.188  1.00 76.04           O  
ATOM   4471  CG  LEU A 567     -40.490  40.999  73.742  1.00 76.04           C  
ATOM   4472  CD1 LEU A 567     -39.811  39.915  72.912  1.00 76.04           C  
ATOM   4473  CD2 LEU A 567     -41.990  40.742  73.842  1.00 76.04           C  
ATOM   4474  N   GLN A 568     -38.675  42.194  77.928  1.00 75.64           N  
ATOM   4475  CA  GLN A 568     -38.310  42.051  79.334  1.00 75.64           C  
ATOM   4476  C   GLN A 568     -38.956  43.141  80.183  1.00 75.64           C  
ATOM   4477  CB  GLN A 568     -36.790  42.087  79.501  1.00 75.64           C  
ATOM   4478  O   GLN A 568     -39.374  42.888  81.315  1.00 75.64           O  
ATOM   4479  CG  GLN A 568     -36.094  40.799  79.082  1.00 75.64           C  
ATOM   4480  CD  GLN A 568     -34.588  40.862  79.253  1.00 75.64           C  
ATOM   4481  NE2 GLN A 568     -33.953  39.700  79.356  1.00 75.64           N  
ATOM   4482  OE1 GLN A 568     -34.000  41.948  79.293  1.00 75.64           O  
ATOM   4483  N   SER A 569     -38.983  44.361  79.655  1.00 71.17           N  
ATOM   4484  CA  SER A 569     -39.646  45.462  80.344  1.00 71.17           C  
ATOM   4485  C   SER A 569     -41.153  45.242  80.416  1.00 71.17           C  
ATOM   4486  CB  SER A 569     -39.349  46.790  79.646  1.00 71.17           C  
ATOM   4487  O   SER A 569     -41.790  45.589  81.413  1.00 71.17           O  
ATOM   4488  OG  SER A 569     -39.943  46.825  78.359  1.00 71.17           O  
ATOM   4489  N   THR A 570     -41.810  44.705  79.434  1.00 69.94           N  
ATOM   4490  CA  THR A 570     -43.230  44.372  79.389  1.00 69.94           C  
ATOM   4491  C   THR A 570     -43.546  43.223  80.342  1.00 69.94           C  
ATOM   4492  CB  THR A 570     -43.670  43.995  77.962  1.00 69.94           C  
ATOM   4493  O   THR A 570     -44.595  43.217  80.989  1.00 69.94           O  
ATOM   4494  CG2 THR A 570     -43.640  45.209  77.039  1.00 69.94           C  
ATOM   4495  OG1 THR A 570     -42.787  42.993  77.445  1.00 69.94           O  
ATOM   4496  N   LEU A 571     -42.688  42.197  80.398  1.00 66.48           N  
ATOM   4497  CA  LEU A 571     -42.791  41.076  81.326  1.00 66.48           C  
ATOM   4498  C   LEU A 571     -42.560  41.536  82.762  1.00 66.48           C  
ATOM   4499  CB  LEU A 571     -41.783  39.983  80.961  1.00 66.48           C  
ATOM   4500  O   LEU A 571     -43.186  41.022  83.691  1.00 66.48           O  
ATOM   4501  CG  LEU A 571     -42.344  38.762  80.229  1.00 66.48           C  
ATOM   4502  CD1 LEU A 571     -41.342  38.257  79.196  1.00 66.48           C  
ATOM   4503  CD2 LEU A 571     -42.698  37.659  81.221  1.00 66.48           C  
ATOM   4504  N   ALA A 572     -41.669  42.496  83.097  1.00 64.14           N  
ATOM   4505  CA  ALA A 572     -41.448  43.131  84.393  1.00 64.14           C  
ATOM   4506  C   ALA A 572     -42.655  43.967  84.807  1.00 64.14           C  
ATOM   4507  CB  ALA A 572     -40.192  43.997  84.354  1.00 64.14           C  
ATOM   4508  O   ALA A 572     -42.995  44.035  85.991  1.00 64.14           O  
ATOM   4509  N   LYS A 573     -43.369  44.588  83.928  1.00 63.72           N  
ATOM   4510  CA  LYS A 573     -44.582  45.356  84.193  1.00 63.72           C  
ATOM   4511  C   LYS A 573     -45.768  44.434  84.465  1.00 63.72           C  
ATOM   4512  CB  LYS A 573     -44.898  46.283  83.019  1.00 63.72           C  
ATOM   4513  O   LYS A 573     -46.640  44.758  85.274  1.00 63.72           O  
ATOM   4514  CG  LYS A 573     -44.003  47.512  82.942  1.00 63.72           C  
ATOM   4515  CD  LYS A 573     -44.356  48.387  81.746  1.00 63.72           C  
ATOM   4516  CE  LYS A 573     -43.392  49.557  81.605  1.00 63.72           C  
ATOM   4517  NZ  LYS A 573     -43.645  50.335  80.355  1.00 63.72           N  
ATOM   4518  N   GLN A 574     -45.809  43.171  83.927  1.00 58.41           N  
ATOM   4519  CA  GLN A 574     -46.802  42.128  84.161  1.00 58.41           C  
ATOM   4520  C   GLN A 574     -46.526  41.388  85.467  1.00 58.41           C  
ATOM   4521  CB  GLN A 574     -46.830  41.140  82.994  1.00 58.41           C  
ATOM   4522  O   GLN A 574     -47.456  40.968  86.158  1.00 58.41           O  
ATOM   4523  CG  GLN A 574     -47.646  41.619  81.801  1.00 58.41           C  
ATOM   4524  CD  GLN A 574     -47.809  40.553  80.735  1.00 58.41           C  
ATOM   4525  NE2 GLN A 574     -48.380  40.934  79.598  1.00 58.41           N  
ATOM   4526  OE1 GLN A 574     -47.425  39.395  80.932  1.00 58.41           O  
ATOM   4527  N   THR A 575     -45.267  41.319  85.983  1.00 58.30           N  
ATOM   4528  CA  THR A 575     -44.853  40.720  87.247  1.00 58.30           C  
ATOM   4529  C   THR A 575     -44.954  41.733  88.384  1.00 58.30           C  
ATOM   4530  CB  THR A 575     -43.414  40.179  87.164  1.00 58.30           C  
ATOM   4531  O   THR A 575     -45.090  41.354  89.549  1.00 58.30           O  
ATOM   4532  CG2 THR A 575     -43.305  39.061  86.133  1.00 58.30           C  
ATOM   4533  OG1 THR A 575     -42.530  41.244  86.793  1.00 58.30           O  
ATOM   4534  N   SER A 576     -45.032  43.094  88.180  1.00 51.05           N  
ATOM   4535  CA  SER A 576     -45.235  44.183  89.129  1.00 51.05           C  
ATOM   4536  C   SER A 576     -46.719  44.482  89.318  1.00 51.05           C  
ATOM   4537  CB  SER A 576     -44.508  45.444  88.663  1.00 51.05           C  
ATOM   4538  O   SER A 576     -47.146  44.869  90.408  1.00 51.05           O  
ATOM   4539  OG  SER A 576     -45.136  46.606  89.176  1.00 51.05           O  
ATOM   4540  N   LYS A 577     -47.679  43.993  88.498  1.00 51.64           N  
ATOM   4541  CA  LYS A 577     -49.126  44.034  88.689  1.00 51.64           C  
ATOM   4542  C   LYS A 577     -49.625  42.767  89.379  1.00 51.64           C  
ATOM   4543  CB  LYS A 577     -49.840  44.216  87.349  1.00 51.64           C  
ATOM   4544  O   LYS A 577     -50.591  42.810  90.144  1.00 51.64           O  
ATOM   4545  CG  LYS A 577     -49.915  45.661  86.879  1.00 51.64           C  
ATOM   4546  CD  LYS A 577     -50.717  45.789  85.590  1.00 51.64           C  
ATOM   4547  CE  LYS A 577     -50.746  47.227  85.089  1.00 51.64           C  
ATOM   4548  NZ  LYS A 577     -51.394  47.333  83.748  1.00 51.64           N  
ATOM   4549  N   LYS A 578     -48.791  41.766  89.637  1.00 46.57           N  
ATOM   4550  CA  LYS A 578     -49.112  40.550  90.379  1.00 46.57           C  
ATOM   4551  C   LYS A 578     -48.296  40.460  91.666  1.00 46.57           C  
ATOM   4552  CB  LYS A 578     -48.865  39.313  89.515  1.00 46.57           C  
ATOM   4553  O   LYS A 578     -48.774  39.938  92.675  1.00 46.57           O  
ATOM   4554  CG  LYS A 578     -49.919  38.227  89.673  1.00 46.57           C  
ATOM   4555  CD  LYS A 578     -49.663  37.058  88.731  1.00 46.57           C  
ATOM   4556  CE  LYS A 578     -50.761  36.008  88.830  1.00 46.57           C  
ATOM   4557  NZ  LYS A 578     -50.554  34.896  87.855  1.00 46.57           N  
ATOM   4558  N   SER A 579     -47.479  41.446  92.123  1.00 45.38           N  
ATOM   4559  CA  SER A 579     -46.662  41.384  93.331  1.00 45.38           C  
ATOM   4560  C   SER A 579     -46.645  42.725  94.057  1.00 45.38           C  
ATOM   4561  CB  SER A 579     -45.232  40.961  92.990  1.00 45.38           C  
ATOM   4562  O   SER A 579     -46.048  42.849  95.128  1.00 45.38           O  
ATOM   4563  OG  SER A 579     -45.226  39.731  92.285  1.00 45.38           O  
ATOM   4564  N   GLN A 580     -47.762  43.637  93.993  1.00 43.68           N  
ATOM   4565  CA  GLN A 580     -48.122  44.693  94.934  1.00 43.68           C  
ATOM   4566  C   GLN A 580     -49.479  44.420  95.574  1.00 43.68           C  
ATOM   4567  CB  GLN A 580     -48.135  46.053  94.234  1.00 43.68           C  
ATOM   4568  O   GLN A 580     -50.249  45.348  95.831  1.00 43.68           O  
ATOM   4569  CG  GLN A 580     -46.831  46.828  94.370  1.00 43.68           C  
ATOM   4570  CD  GLN A 580     -46.934  48.247  93.844  1.00 43.68           C  
ATOM   4571  NE2 GLN A 580     -45.953  49.077  94.182  1.00 43.68           N  
ATOM   4572  OE1 GLN A 580     -47.886  48.594  93.138  1.00 43.68           O  
ATOM   4573  N   LYS A 581     -49.863  43.041  95.850  1.00 42.33           N  
ATOM   4574  CA  LYS A 581     -50.661  42.430  96.909  1.00 42.33           C  
ATOM   4575  C   LYS A 581     -49.824  41.459  97.737  1.00 42.33           C  
ATOM   4576  CB  LYS A 581     -51.873  41.707  96.320  1.00 42.33           C  
ATOM   4577  O   LYS A 581     -49.237  40.520  97.196  1.00 42.33           O  
ATOM   4578  CG  LYS A 581     -53.188  42.039  97.010  1.00 42.33           C  
ATOM   4579  CD  LYS A 581     -54.359  41.310  96.363  1.00 42.33           C  
ATOM   4580  CE  LYS A 581     -55.682  41.683  97.019  1.00 42.33           C  
ATOM   4581  NZ  LYS A 581     -56.846  41.106  96.283  1.00 42.33           N  
ATOM   4582  N   LYS A 582     -48.904  41.970  98.556  1.00 34.75           N  
ATOM   4583  CA  LYS A 582     -48.652  41.356  99.856  1.00 34.75           C  
ATOM   4584  C   LYS A 582     -47.256  41.702 100.366  1.00 34.75           C  
ATOM   4585  CB  LYS A 582     -48.819  39.838  99.774  1.00 34.75           C  
ATOM   4586  O   LYS A 582     -46.260  41.445  99.687  1.00 34.75           O  
ATOM   4587  CG  LYS A 582     -50.006  39.302 100.560  1.00 34.75           C  
ATOM   4588  CD  LYS A 582     -50.097  37.784 100.471  1.00 34.75           C  
ATOM   4589  CE  LYS A 582     -51.334  37.254 101.183  1.00 34.75           C  
ATOM   4590  NZ  LYS A 582     -51.447  35.769 101.066  1.00 34.75           N  
ATOM   4591  N   VAL A 583     -47.137  42.772 101.193  1.00 33.49           N  
ATOM   4592  CA  VAL A 583     -46.632  43.286 102.462  1.00 33.49           C  
ATOM   4593  C   VAL A 583     -46.303  42.125 103.397  1.00 33.49           C  
ATOM   4594  CB  VAL A 583     -47.647  44.239 103.132  1.00 33.49           C  
ATOM   4595  O   VAL A 583     -47.108  41.205 103.562  1.00 33.49           O  
ATOM   4596  CG1 VAL A 583     -47.083  44.796 104.439  1.00 33.49           C  
ATOM   4597  CG2 VAL A 583     -48.021  45.375 102.181  1.00 33.49           C  
ATOM   4598  N   SER A 584     -45.057  41.990 103.831  1.00 29.23           N  
ATOM   4599  CA  SER A 584     -44.559  42.151 105.193  1.00 29.23           C  
ATOM   4600  C   SER A 584     -43.841  40.894 105.673  1.00 29.23           C  
ATOM   4601  CB  SER A 584     -45.706  42.489 106.147  1.00 29.23           C  
ATOM   4602  O   SER A 584     -44.315  39.778 105.447  1.00 29.23           O  
ATOM   4603  OG  SER A 584     -46.131  41.335 106.851  1.00 29.23           O  
ATOM   4604  N   SER A 585     -42.605  40.992 106.100  1.00 31.65           N  
ATOM   4605  CA  SER A 585     -42.051  40.872 107.445  1.00 31.65           C  
ATOM   4606  C   SER A 585     -40.855  39.926 107.467  1.00 31.65           C  
ATOM   4607  CB  SER A 585     -43.119  40.379 108.422  1.00 31.65           C  
ATOM   4608  O   SER A 585     -40.858  38.896 106.790  1.00 31.65           O  
ATOM   4609  OG  SER A 585     -43.523  39.059 108.103  1.00 31.65           O  
ATOM   4610  N   HIS A 586     -39.683  40.373 108.006  1.00 34.66           N  
ATOM   4611  CA  HIS A 586     -38.924  40.100 109.221  1.00 34.66           C  
ATOM   4612  C   HIS A 586     -37.488  39.701 108.896  1.00 34.66           C  
ATOM   4613  CB  HIS A 586     -39.601  39.000 110.040  1.00 34.66           C  
ATOM   4614  O   HIS A 586     -37.254  38.877 108.009  1.00 34.66           O  
ATOM   4615  CG  HIS A 586     -40.591  39.516 111.035  1.00 34.66           C  
ATOM   4616  CD2 HIS A 586     -41.739  38.977 111.508  1.00 34.66           C  
ATOM   4617  ND1 HIS A 586     -40.450  40.735 111.661  1.00 34.66           N  
ATOM   4618  CE1 HIS A 586     -41.471  40.923 112.480  1.00 34.66           C  
ATOM   4619  NE2 HIS A 586     -42.268  39.871 112.406  1.00 34.66           N  
ATOM   4620  N   GLN A 587     -36.508  40.415 109.426  1.00 28.38           N  
ATOM   4621  CA  GLN A 587     -35.478  40.572 110.448  1.00 28.38           C  
ATOM   4622  C   GLN A 587     -34.610  39.321 110.549  1.00 28.38           C  
ATOM   4623  CB  GLN A 587     -36.111  40.884 111.805  1.00 28.38           C  
ATOM   4624  O   GLN A 587     -35.125  38.202 110.575  1.00 28.38           O  
ATOM   4625  CG  GLN A 587     -35.818  42.290 112.311  1.00 28.38           C  
ATOM   4626  CD  GLN A 587     -36.591  42.633 113.571  1.00 28.38           C  
ATOM   4627  NE2 GLN A 587     -36.679  43.922 113.880  1.00 28.38           N  
ATOM   4628  OE1 GLN A 587     -37.106  41.746 114.260  1.00 28.38           O  
ATOM   4629  N   ALA A 588     -33.287  39.369 110.467  1.00 28.89           N  
ATOM   4630  CA  ALA A 588     -32.126  39.256 111.347  1.00 28.89           C  
ATOM   4631  C   ALA A 588     -31.395  37.936 111.123  1.00 28.89           C  
ATOM   4632  CB  ALA A 588     -32.551  39.384 112.808  1.00 28.89           C  
ATOM   4633  O   ALA A 588     -32.026  36.885 110.982  1.00 28.89           O  
ATOM   4634  N   ALA A 589     -30.085  37.904 110.875  1.00 29.68           N  
ATOM   4635  CA  ALA A 589     -28.859  37.516 111.568  1.00 29.68           C  
ATOM   4636  C   ALA A 589     -28.232  36.283 110.924  1.00 29.68           C  
ATOM   4637  CB  ALA A 589     -29.143  37.255 113.045  1.00 29.68           C  
ATOM   4638  O   ALA A 589     -28.938  35.348 110.540  1.00 29.68           O  
ATOM   4639  N   SER A 590     -26.939  36.297 110.560  1.00 30.03           N  
ATOM   4640  CA  SER A 590     -25.607  35.760 110.820  1.00 30.03           C  
ATOM   4641  C   SER A 590     -25.534  34.275 110.479  1.00 30.03           C  
ATOM   4642  CB  SER A 590     -25.218  35.976 112.283  1.00 30.03           C  
ATOM   4643  O   SER A 590     -26.478  33.526 110.740  1.00 30.03           O  
ATOM   4644  OG  SER A 590     -25.346  34.772 113.020  1.00 30.03           O  
ATOM   4645  N   SER A 591     -24.504  33.810 109.711  1.00 31.54           N  
ATOM   4646  CA  SER A 591     -23.333  32.939 109.718  1.00 31.54           C  
ATOM   4647  C   SER A 591     -23.726  31.483 109.494  1.00 31.54           C  
ATOM   4648  CB  SER A 591     -22.572  33.074 111.037  1.00 31.54           C  
ATOM   4649  O   SER A 591     -24.748  31.024 110.008  1.00 31.54           O  
ATOM   4650  OG  SER A 591     -23.428  32.822 112.139  1.00 31.54           O  
ATOM   4651  N   LYS A 592     -23.097  30.788 108.547  1.00 31.57           N  
ATOM   4652  CA  LYS A 592     -22.269  29.588 108.471  1.00 31.57           C  
ATOM   4653  C   LYS A 592     -22.918  28.527 107.587  1.00 31.57           C  
ATOM   4654  CB  LYS A 592     -22.016  29.021 109.869  1.00 31.57           C  
ATOM   4655  O   LYS A 592     -24.118  28.268 107.697  1.00 31.57           O  
ATOM   4656  CG  LYS A 592     -20.807  29.623 110.571  1.00 31.57           C  
ATOM   4657  CD  LYS A 592     -20.640  29.060 111.977  1.00 31.57           C  
ATOM   4658  CE  LYS A 592     -19.457  29.693 112.697  1.00 31.57           C  
ATOM   4659  NZ  LYS A 592     -19.367  29.241 114.117  1.00 31.57           N  
ATOM   4660  N   SER A 593     -22.182  28.034 106.558  1.00 33.65           N  
ATOM   4661  CA  SER A 593     -21.490  26.908 105.940  1.00 33.65           C  
ATOM   4662  C   SER A 593     -22.379  25.670 105.895  1.00 33.65           C  
ATOM   4663  CB  SER A 593     -20.199  26.591 106.696  1.00 33.65           C  
ATOM   4664  O   SER A 593     -23.103  25.384 106.851  1.00 33.65           O  
ATOM   4665  OG  SER A 593     -20.444  26.483 108.087  1.00 33.65           O  
ATOM   4666  N   ASN A 594     -22.427  25.042 104.740  1.00 33.28           N  
ATOM   4667  CA  ASN A 594     -22.095  23.717 104.228  1.00 33.28           C  
ATOM   4668  C   ASN A 594     -23.248  23.122 103.424  1.00 33.28           C  
ATOM   4669  CB  ASN A 594     -21.707  22.779 105.373  1.00 33.28           C  
ATOM   4670  O   ASN A 594     -24.394  23.128 103.877  1.00 33.28           O  
ATOM   4671  CG  ASN A 594     -20.234  22.865 105.724  1.00 33.28           C  
ATOM   4672  ND2 ASN A 594     -19.851  22.239 106.831  1.00 33.28           N  
ATOM   4673  OD1 ASN A 594     -19.448  23.490 105.008  1.00 33.28           O  
ATOM   4674  N   SER A 595     -22.951  22.786 102.122  1.00 36.99           N  
ATOM   4675  CA  SER A 595     -22.569  21.605 101.354  1.00 36.99           C  
ATOM   4676  C   SER A 595     -23.796  20.837 100.874  1.00 36.99           C  
ATOM   4677  CB  SER A 595     -21.678  20.686 102.191  1.00 36.99           C  
ATOM   4678  O   SER A 595     -24.790  20.730 101.596  1.00 36.99           O  
ATOM   4679  OG  SER A 595     -22.434  20.031 103.195  1.00 36.99           O  
ATOM   4680  N   SER A 596     -23.892  20.616  99.565  1.00 34.27           N  
ATOM   4681  CA  SER A 596     -23.663  19.350  98.877  1.00 34.27           C  
ATOM   4682  C   SER A 596     -24.964  18.776  98.326  1.00 34.27           C  
ATOM   4683  CB  SER A 596     -23.010  18.338  99.820  1.00 34.27           C  
ATOM   4684  O   SER A 596     -26.007  18.848  98.981  1.00 34.27           O  
ATOM   4685  OG  SER A 596     -23.774  18.188 101.004  1.00 34.27           O  
ATOM   4686  N   VAL A 597     -25.009  18.587  97.034  1.00 34.53           N  
ATOM   4687  CA  VAL A 597     -24.996  17.275  96.395  1.00 34.53           C  
ATOM   4688  C   VAL A 597     -26.035  17.235  95.276  1.00 34.53           C  
ATOM   4689  CB  VAL A 597     -25.266  16.144  97.413  1.00 34.53           C  
ATOM   4690  O   VAL A 597     -27.192  17.610  95.480  1.00 34.53           O  
ATOM   4691  CG1 VAL A 597     -25.348  14.791  96.708  1.00 34.53           C  
ATOM   4692  CG2 VAL A 597     -24.182  16.126  98.488  1.00 34.53           C  
ATOM   4693  N   ALA A 598     -25.511  17.123  94.074  1.00 34.11           N  
ATOM   4694  CA  ALA A 598     -25.213  15.958  93.245  1.00 34.11           C  
ATOM   4695  C   ALA A 598     -26.342  15.685  92.256  1.00 34.11           C  
ATOM   4696  CB  ALA A 598     -24.967  14.731  94.120  1.00 34.11           C  
ATOM   4697  O   ALA A 598     -27.517  15.684  92.630  1.00 34.11           O  
ATOM   4698  N   ARG A 599     -25.989  15.720  90.989  1.00 36.77           N  
ATOM   4699  CA  ARG A 599     -25.678  14.613  90.091  1.00 36.77           C  
ATOM   4700  C   ARG A 599     -26.701  14.519  88.964  1.00 36.77           C  
ATOM   4701  CB  ARG A 599     -25.625  13.293  90.862  1.00 36.77           C  
ATOM   4702  O   ARG A 599     -27.906  14.459  89.216  1.00 36.77           O  
ATOM   4703  CG  ARG A 599     -24.307  12.549  90.721  1.00 36.77           C  
ATOM   4704  CD  ARG A 599     -24.256  11.316  91.613  1.00 36.77           C  
ATOM   4705  NE  ARG A 599     -23.026  10.555  91.411  1.00 36.77           N  
ATOM   4706  NH1 ARG A 599     -23.932   8.527  92.046  1.00 36.77           N  
ATOM   4707  NH2 ARG A 599     -21.735   8.656  91.407  1.00 36.77           N  
ATOM   4708  CZ  ARG A 599     -22.901   9.248  91.622  1.00 36.77           C  
ATOM   4709  N   GLN A 600     -26.196  14.703  87.762  1.00 34.38           N  
ATOM   4710  CA  GLN A 600     -25.606  14.022  86.614  1.00 34.38           C  
ATOM   4711  C   GLN A 600     -26.547  12.953  86.065  1.00 34.38           C  
ATOM   4712  CB  GLN A 600     -24.263  13.396  86.993  1.00 34.38           C  
ATOM   4713  O   GLN A 600     -27.106  12.161  86.826  1.00 34.38           O  
ATOM   4714  CG  GLN A 600     -23.062  14.090  86.365  1.00 34.38           C  
ATOM   4715  CD  GLN A 600     -21.740  13.513  86.835  1.00 34.38           C  
ATOM   4716  NE2 GLN A 600     -20.642  14.021  86.284  1.00 34.38           N  
ATOM   4717  OE1 GLN A 600     -21.704  12.619  87.686  1.00 34.38           O  
ATOM   4718  N   LYS A 601     -26.851  13.048  84.780  1.00 33.30           N  
ATOM   4719  CA  LYS A 601     -26.684  11.992  83.786  1.00 33.30           C  
ATOM   4720  C   LYS A 601     -26.883  12.531  82.372  1.00 33.30           C  
ATOM   4721  CB  LYS A 601     -27.660  10.845  84.051  1.00 33.30           C  
ATOM   4722  O   LYS A 601     -27.894  13.175  82.085  1.00 33.30           O  
ATOM   4723  CG  LYS A 601     -27.062   9.695  84.848  1.00 33.30           C  
ATOM   4724  CD  LYS A 601     -28.052   8.548  85.005  1.00 33.30           C  
ATOM   4725  CE  LYS A 601     -27.465   7.409  85.827  1.00 33.30           C  
ATOM   4726  NZ  LYS A 601     -28.441   6.292  86.002  1.00 33.30           N  
ATOM   4727  N   ALA A 602     -25.783  12.405  81.507  1.00 39.19           N  
ATOM   4728  CA  ALA A 602     -24.967  11.616  80.588  1.00 39.19           C  
ATOM   4729  C   ALA A 602     -25.563  11.620  79.183  1.00 39.19           C  
ATOM   4730  CB  ALA A 602     -24.824  10.184  81.098  1.00 39.19           C  
ATOM   4731  O   ALA A 602     -26.775  11.461  79.016  1.00 39.19           O  
ATOM   4732  N   LYS A 603     -24.707  11.891  78.108  1.00 36.04           N  
ATOM   4733  CA  LYS A 603     -23.879  11.236  77.100  1.00 36.04           C  
ATOM   4734  C   LYS A 603     -24.256  11.697  75.695  1.00 36.04           C  
ATOM   4735  CB  LYS A 603     -24.007   9.716  77.205  1.00 36.04           C  
ATOM   4736  O   LYS A 603     -25.432  11.681  75.326  1.00 36.04           O  
ATOM   4737  CG  LYS A 603     -22.837   9.044  77.909  1.00 36.04           C  
ATOM   4738  CD  LYS A 603     -23.028   7.535  77.993  1.00 36.04           C  
ATOM   4739  CE  LYS A 603     -21.854   6.860  78.689  1.00 36.04           C  
ATOM   4740  NZ  LYS A 603     -22.099   5.402  78.900  1.00 36.04           N  
ATOM   4741  N   LYS A 604     -23.251  12.126  74.871  1.00 41.87           N  
ATOM   4742  CA  LYS A 604     -22.170  12.195  73.893  1.00 41.87           C  
ATOM   4743  C   LYS A 604     -22.610  11.632  72.545  1.00 41.87           C  
ATOM   4744  CB  LYS A 604     -20.939  11.442  74.399  1.00 41.87           C  
ATOM   4745  O   LYS A 604     -23.198  10.550  72.481  1.00 41.87           O  
ATOM   4746  CG  LYS A 604     -19.734  12.332  74.664  1.00 41.87           C  
ATOM   4747  CD  LYS A 604     -18.552  11.530  75.195  1.00 41.87           C  
ATOM   4748  CE  LYS A 604     -17.341  12.417  75.447  1.00 41.87           C  
ATOM   4749  NZ  LYS A 604     -16.222  11.660  76.084  1.00 41.87           N  
ATOM   4750  N   LYS A 605     -22.304  12.408  71.454  1.00 34.23           N  
ATOM   4751  CA  LYS A 605     -21.618  12.068  70.211  1.00 34.23           C  
ATOM   4752  C   LYS A 605     -20.918  13.288  69.618  1.00 34.23           C  
ATOM   4753  CB  LYS A 605     -22.602  11.484  69.197  1.00 34.23           C  
ATOM   4754  O   LYS A 605     -21.516  14.360  69.508  1.00 34.23           O  
ATOM   4755  CG  LYS A 605     -22.680   9.964  69.214  1.00 34.23           C  
ATOM   4756  CD  LYS A 605     -23.583   9.438  68.107  1.00 34.23           C  
ATOM   4757  CE  LYS A 605     -23.737   7.925  68.181  1.00 34.23           C  
ATOM   4758  NZ  LYS A 605     -24.627   7.405  67.100  1.00 34.23           N  
ATOM   4759  N   SER A 606     -19.523  13.374  69.520  1.00 40.51           N  
ATOM   4760  CA  SER A 606     -18.281  13.553  68.775  1.00 40.51           C  
ATOM   4761  C   SER A 606     -18.556  13.902  67.317  1.00 40.51           C  
ATOM   4762  CB  SER A 606     -17.422  12.290  68.852  1.00 40.51           C  
ATOM   4763  O   SER A 606     -19.391  13.268  66.668  1.00 40.51           O  
ATOM   4764  OG  SER A 606     -16.282  12.405  68.017  1.00 40.51           O  
ATOM   4765  N   SER A 607     -17.824  14.949  66.671  1.00 40.70           N  
ATOM   4766  CA  SER A 607     -16.591  15.503  66.122  1.00 40.70           C  
ATOM   4767  C   SER A 607     -16.817  16.086  64.731  1.00 40.70           C  
ATOM   4768  CB  SER A 607     -15.501  14.431  66.064  1.00 40.70           C  
ATOM   4769  O   SER A 607     -17.551  15.512  63.924  1.00 40.70           O  
ATOM   4770  OG  SER A 607     -15.853  13.405  65.152  1.00 40.70           O  
ATOM   4771  N   ARG A 608     -16.220  17.307  64.428  1.00 34.56           N  
ATOM   4772  CA  ARG A 608     -15.053  17.710  63.650  1.00 34.56           C  
ATOM   4773  C   ARG A 608     -15.188  19.150  63.167  1.00 34.56           C  
ATOM   4774  CB  ARG A 608     -14.854  16.773  62.456  1.00 34.56           C  
ATOM   4775  O   ARG A 608     -16.238  19.543  62.654  1.00 34.56           O  
ATOM   4776  CG  ARG A 608     -13.848  15.661  62.707  1.00 34.56           C  
ATOM   4777  CD  ARG A 608     -13.662  14.781  61.479  1.00 34.56           C  
ATOM   4778  NE  ARG A 608     -12.289  14.300  61.362  1.00 34.56           N  
ATOM   4779  NH1 ARG A 608     -12.792  12.593  59.889  1.00 34.56           N  
ATOM   4780  NH2 ARG A 608     -10.630  12.919  60.578  1.00 34.56           N  
ATOM   4781  CZ  ARG A 608     -11.906  13.272  60.610  1.00 34.56           C  
ATOM   4782  N   CYS A 609     -14.112  20.032  63.505  1.00 29.92           N  
ATOM   4783  CA  CYS A 609     -12.831  20.561  63.050  1.00 29.92           C  
ATOM   4784  C   CYS A 609     -12.910  22.067  62.832  1.00 29.92           C  
ATOM   4785  CB  CYS A 609     -12.395  19.872  61.758  1.00 29.92           C  
ATOM   4786  O   CYS A 609     -13.802  22.552  62.133  1.00 29.92           O  
ATOM   4787  SG  CYS A 609     -10.608  19.879  61.496  1.00 29.92           S  
ATOM   4788  N   SER A 610     -12.253  22.877  63.607  1.00 32.39           N  
ATOM   4789  CA  SER A 610     -11.675  24.135  64.067  1.00 32.39           C  
ATOM   4790  C   SER A 610     -10.459  24.523  63.232  1.00 32.39           C  
ATOM   4791  CB  SER A 610     -11.280  24.037  65.541  1.00 32.39           C  
ATOM   4792  O   SER A 610      -9.585  23.693  62.976  1.00 32.39           O  
ATOM   4793  OG  SER A 610     -11.555  22.743  66.050  1.00 32.39           O  
ATOM   4794  N   SER A 611     -10.538  25.544  62.354  1.00 32.53           N  
ATOM   4795  CA  SER A 611      -9.503  26.414  61.806  1.00 32.53           C  
ATOM   4796  C   SER A 611      -9.625  27.832  62.354  1.00 32.53           C  
ATOM   4797  CB  SER A 611      -9.577  26.441  60.279  1.00 32.53           C  
ATOM   4798  O   SER A 611     -10.698  28.436  62.294  1.00 32.53           O  
ATOM   4799  OG  SER A 611      -9.366  25.146  59.742  1.00 32.53           O  
ATOM   4800  N   ALA A 612      -8.715  28.279  63.148  1.00 31.86           N  
ATOM   4801  CA  ALA A 612      -8.118  29.525  63.621  1.00 31.86           C  
ATOM   4802  C   ALA A 612      -6.813  29.821  62.889  1.00 31.86           C  
ATOM   4803  CB  ALA A 612      -7.877  29.462  65.128  1.00 31.86           C  
ATOM   4804  O   ALA A 612      -5.966  28.937  62.735  1.00 31.86           O  
ATOM   4805  N   LYS A 613      -6.715  30.850  62.049  1.00 31.61           N  
ATOM   4806  CA  LYS A 613      -6.029  32.074  61.644  1.00 31.61           C  
ATOM   4807  C   LYS A 613      -5.405  32.778  62.845  1.00 31.61           C  
ATOM   4808  CB  LYS A 613      -6.995  33.018  60.927  1.00 31.61           C  
ATOM   4809  O   LYS A 613      -6.046  32.925  63.887  1.00 31.61           O  
ATOM   4810  CG  LYS A 613      -6.809  33.065  59.417  1.00 31.61           C  
ATOM   4811  CD  LYS A 613      -7.906  33.878  58.743  1.00 31.61           C  
ATOM   4812  CE  LYS A 613      -7.692  33.969  57.239  1.00 31.61           C  
ATOM   4813  NZ  LYS A 613      -8.845  34.627  56.554  1.00 31.61           N  
ATOM   4814  N   LEU A 614      -4.044  33.113  62.798  1.00 32.32           N  
ATOM   4815  CA  LEU A 614      -3.163  34.256  62.587  1.00 32.32           C  
ATOM   4816  C   LEU A 614      -2.248  34.466  63.789  1.00 32.32           C  
ATOM   4817  CB  LEU A 614      -3.982  35.523  62.327  1.00 32.32           C  
ATOM   4818  O   LEU A 614      -2.698  34.405  64.935  1.00 32.32           O  
ATOM   4819  CG  LEU A 614      -4.307  35.832  60.864  1.00 32.32           C  
ATOM   4820  CD1 LEU A 614      -5.624  36.594  60.764  1.00 32.32           C  
ATOM   4821  CD2 LEU A 614      -3.174  36.624  60.220  1.00 32.32           C  
ATOM   4822  N   ALA A 615      -0.942  34.758  63.465  1.00 30.03           N  
ATOM   4823  CA  ALA A 615      -0.172  35.994  63.583  1.00 30.03           C  
ATOM   4824  C   ALA A 615       1.318  35.699  63.726  1.00 30.03           C  
ATOM   4825  CB  ALA A 615      -0.666  36.816  64.771  1.00 30.03           C  
ATOM   4826  O   ALA A 615       1.708  34.773  64.441  1.00 30.03           O  
ATOM   4827  N   ILE A 616       2.234  36.508  62.980  1.00 29.69           N  
ATOM   4828  CA  ILE A 616       3.041  37.722  62.912  1.00 29.69           C  
ATOM   4829  C   ILE A 616       4.482  37.406  63.304  1.00 29.69           C  
ATOM   4830  CB  ILE A 616       2.468  38.832  63.821  1.00 29.69           C  
ATOM   4831  O   ILE A 616       4.727  36.772  64.333  1.00 29.69           O  
ATOM   4832  CG1 ILE A 616       1.040  39.190  63.393  1.00 29.69           C  
ATOM   4833  CG2 ILE A 616       3.373  40.068  63.798  1.00 29.69           C  
ATOM   4834  CD1 ILE A 616       0.357  40.203  64.301  1.00 29.69           C  
ATOM   4835  N   ALA A 617       5.457  37.834  62.453  1.00 27.87           N  
ATOM   4836  CA  ALA A 617       6.474  38.857  62.681  1.00 27.87           C  
ATOM   4837  C   ALA A 617       7.740  38.559  61.882  1.00 27.87           C  
ATOM   4838  CB  ALA A 617       6.799  38.962  64.168  1.00 27.87           C  
ATOM   4839  O   ALA A 617       8.235  37.429  61.891  1.00 27.87           O  
ATOM   4840  N   SER A 618       8.153  39.473  60.997  1.00 31.79           N  
ATOM   4841  CA  SER A 618       9.133  40.417  60.469  1.00 31.79           C  
ATOM   4842  C   SER A 618      10.451  40.330  61.231  1.00 31.79           C  
ATOM   4843  CB  SER A 618       8.590  41.845  60.533  1.00 31.79           C  
ATOM   4844  O   SER A 618      10.458  40.230  62.460  1.00 31.79           O  
ATOM   4845  OG  SER A 618       7.317  41.928  59.917  1.00 31.79           O  
ATOM   4846  N   LYS A 619      11.595  40.229  60.515  1.00 30.35           N  
ATOM   4847  CA  LYS A 619      12.793  41.063  60.555  1.00 30.35           C  
ATOM   4848  C   LYS A 619      13.850  40.556  59.578  1.00 30.35           C  
ATOM   4849  CB  LYS A 619      13.368  41.109  61.971  1.00 30.35           C  
ATOM   4850  O   LYS A 619      14.160  39.363  59.555  1.00 30.35           O  
ATOM   4851  CG  LYS A 619      12.720  42.153  62.869  1.00 30.35           C  
ATOM   4852  CD  LYS A 619      13.345  42.161  64.258  1.00 30.35           C  
ATOM   4853  CE  LYS A 619      12.704  43.212  65.154  1.00 30.35           C  
ATOM   4854  NZ  LYS A 619      13.302  43.213  66.523  1.00 30.35           N  
ATOM   4855  N   SER A 620      14.255  41.357  58.541  1.00 30.97           N  
ATOM   4856  CA  SER A 620      15.220  42.307  57.995  1.00 30.97           C  
ATOM   4857  C   SER A 620      16.622  41.710  57.957  1.00 30.97           C  
ATOM   4858  CB  SER A 620      15.227  43.596  58.817  1.00 30.97           C  
ATOM   4859  O   SER A 620      17.053  41.061  58.914  1.00 30.97           O  
ATOM   4860  OG  SER A 620      15.556  43.328  60.170  1.00 30.97           O  
ATOM   4861  N   SER A 621      17.301  41.709  56.769  1.00 29.95           N  
ATOM   4862  CA  SER A 621      18.536  42.410  56.433  1.00 29.95           C  
ATOM   4863  C   SER A 621      19.100  41.927  55.101  1.00 29.95           C  
ATOM   4864  CB  SER A 621      19.578  42.219  57.536  1.00 29.95           C  
ATOM   4865  O   SER A 621      19.164  40.723  54.848  1.00 29.95           O  
ATOM   4866  OG  SER A 621      19.755  40.844  57.828  1.00 29.95           O  
ATOM   4867  N   LEU A 622      19.084  42.764  54.090  1.00 30.22           N  
ATOM   4868  CA  LEU A 622      19.797  43.477  53.035  1.00 30.22           C  
ATOM   4869  C   LEU A 622      21.304  43.401  53.250  1.00 30.22           C  
ATOM   4870  CB  LEU A 622      19.350  44.941  52.982  1.00 30.22           C  
ATOM   4871  O   LEU A 622      21.788  43.601  54.366  1.00 30.22           O  
ATOM   4872  CG  LEU A 622      18.132  45.247  52.110  1.00 30.22           C  
ATOM   4873  CD1 LEU A 622      17.348  46.421  52.687  1.00 30.22           C  
ATOM   4874  CD2 LEU A 622      18.560  45.536  50.675  1.00 30.22           C  
ATOM   4875  N   THR A 623      22.106  42.984  52.221  1.00 32.59           N  
ATOM   4876  CA  THR A 623      22.960  43.706  51.285  1.00 32.59           C  
ATOM   4877  C   THR A 623      24.030  42.785  50.706  1.00 32.59           C  
ATOM   4878  CB  THR A 623      23.631  44.916  51.960  1.00 32.59           C  
ATOM   4879  O   THR A 623      24.608  41.968  51.426  1.00 32.59           O  
ATOM   4880  CG2 THR A 623      22.605  45.989  52.312  1.00 32.59           C  
ATOM   4881  OG1 THR A 623      24.286  44.485  53.160  1.00 32.59           O  
ATOM   4882  N   ARG A 624      24.141  42.755  49.369  1.00 31.83           N  
ATOM   4883  CA  ARG A 624      24.966  43.411  48.359  1.00 31.83           C  
ATOM   4884  C   ARG A 624      25.765  42.389  47.557  1.00 31.83           C  
ATOM   4885  CB  ARG A 624      25.912  44.421  49.012  1.00 31.83           C  
ATOM   4886  O   ARG A 624      26.418  41.514  48.131  1.00 31.83           O  
ATOM   4887  CG  ARG A 624      25.628  45.866  48.631  1.00 31.83           C  
ATOM   4888  CD  ARG A 624      26.562  46.832  49.347  1.00 31.83           C  
ATOM   4889  NE  ARG A 624      26.905  47.974  48.505  1.00 31.83           N  
ATOM   4890  NH1 ARG A 624      27.169  49.452  50.261  1.00 31.83           N  
ATOM   4891  NH2 ARG A 624      27.485  50.159  48.103  1.00 31.83           N  
ATOM   4892  CZ  ARG A 624      27.186  49.192  48.958  1.00 31.83           C  
ATOM   4893  N   ASP A 625      25.587  42.343  46.229  1.00 28.54           N  
ATOM   4894  CA  ASP A 625      26.345  42.820  45.077  1.00 28.54           C  
ATOM   4895  C   ASP A 625      26.691  41.671  44.133  1.00 28.54           C  
ATOM   4896  CB  ASP A 625      27.623  43.529  45.532  1.00 28.54           C  
ATOM   4897  O   ASP A 625      27.132  40.608  44.575  1.00 28.54           O  
ATOM   4898  CG  ASP A 625      27.451  45.032  45.665  1.00 28.54           C  
ATOM   4899  OD1 ASP A 625      26.535  45.600  45.033  1.00 28.54           O  
ATOM   4900  OD2 ASP A 625      28.242  45.655  46.406  1.00 28.54           O  
ATOM   4901  N   ALA A 626      26.220  41.745  42.845  1.00 30.13           N  
ATOM   4902  CA  ALA A 626      26.720  42.140  41.531  1.00 30.13           C  
ATOM   4903  C   ALA A 626      27.074  40.918  40.688  1.00 30.13           C  
ATOM   4904  CB  ALA A 626      27.936  43.052  41.676  1.00 30.13           C  
ATOM   4905  O   ALA A 626      27.729  39.991  41.172  1.00 30.13           O  
ATOM   4906  N   ARG A 627      26.411  40.696  39.602  1.00 30.14           N  
ATOM   4907  CA  ARG A 627      26.528  40.772  38.149  1.00 30.14           C  
ATOM   4908  C   ARG A 627      27.538  39.756  37.627  1.00 30.14           C  
ATOM   4909  CB  ARG A 627      26.931  42.183  37.715  1.00 30.14           C  
ATOM   4910  O   ARG A 627      28.662  39.677  38.127  1.00 30.14           O  
ATOM   4911  CG  ARG A 627      25.821  42.955  37.020  1.00 30.14           C  
ATOM   4912  CD  ARG A 627      26.274  44.349  36.610  1.00 30.14           C  
ATOM   4913  NE  ARG A 627      25.172  45.135  36.064  1.00 30.14           N  
ATOM   4914  NH1 ARG A 627      26.526  46.678  35.003  1.00 30.14           N  
ATOM   4915  NH2 ARG A 627      24.245  46.863  34.868  1.00 30.14           N  
ATOM   4916  CZ  ARG A 627      25.317  46.224  35.313  1.00 30.14           C  
ATOM   4917  N   SER A 628      27.085  38.743  36.845  1.00 29.58           N  
ATOM   4918  CA  SER A 628      27.476  38.498  35.460  1.00 29.58           C  
ATOM   4919  C   SER A 628      26.939  37.161  34.962  1.00 29.58           C  
ATOM   4920  CB  SER A 628      28.998  38.531  35.319  1.00 29.58           C  
ATOM   4921  O   SER A 628      26.988  36.160  35.680  1.00 29.58           O  
ATOM   4922  OG  SER A 628      29.597  37.507  36.096  1.00 29.58           O  
ATOM   4923  N   GLY A 629      25.937  37.208  34.131  1.00 29.27           N  
ATOM   4924  CA  GLY A 629      25.738  36.935  32.716  1.00 29.27           C  
ATOM   4925  C   GLY A 629      26.230  35.562  32.298  1.00 29.27           C  
ATOM   4926  O   GLY A 629      27.327  35.148  32.678  1.00 29.27           O  
ATOM   4927  N   GLU A 630      25.310  34.600  32.026  1.00 30.86           N  
ATOM   4928  CA  GLU A 630      25.332  33.910  30.739  1.00 30.86           C  
ATOM   4929  C   GLU A 630      24.481  32.645  30.776  1.00 30.86           C  
ATOM   4930  CB  GLU A 630      26.769  33.566  30.338  1.00 30.86           C  
ATOM   4931  O   GLU A 630      24.545  31.875  31.737  1.00 30.86           O  
ATOM   4932  CG  GLU A 630      27.451  34.645  29.509  1.00 30.86           C  
ATOM   4933  CD  GLU A 630      28.821  34.230  28.995  1.00 30.86           C  
ATOM   4934  OE1 GLU A 630      29.373  34.924  28.111  1.00 30.86           O  
ATOM   4935  OE2 GLU A 630      29.345  33.202  29.480  1.00 30.86           O  
ATOM   4936  N   GLN A 631      23.300  32.706  30.083  1.00 30.60           N  
ATOM   4937  CA  GLN A 631      22.652  32.099  28.926  1.00 30.60           C
[truncated: 54,190 more chars]
