# Supplementary material for: The evolutionary origins and ancestral features of septins
Source: Front Cell Dev Biol. 2024 Jun 26;12:1406966. doi: 10.3389/fcell.2024.1406966 (PMC11238149; doi:10.3389/fcell.2024.1406966)
Supplement: Supplementary file 1 [file DataSheet3.zip › Delic_Shuman_Supp_File6/AncGroup4_1_750_91333.result/AncGroup4_1_750_91333_unrelaxed_rank_3_model_1.pdb]

MODEL     1                                                                     
ATOM      1  N   MET A   1      48.954  -9.051 -36.536  1.00 39.76           N  
ATOM      2  CA  MET A   1      49.339  -7.652 -36.369  1.00 39.76           C  
ATOM      3  C   MET A   1      48.629  -7.032 -35.170  1.00 39.76           C  
ATOM      4  CB  MET A   1      49.024  -6.852 -37.634  1.00 39.76           C  
ATOM      5  O   MET A   1      47.399  -6.953 -35.144  1.00 39.76           O  
ATOM      6  CG  MET A   1      49.997  -7.102 -38.775  1.00 39.76           C  
ATOM      7  SD  MET A   1      49.853  -5.849 -40.108  1.00 39.76           S  
ATOM      8  CE  MET A   1      51.580  -5.769 -40.659  1.00 39.76           C  
ATOM      9  N   SER A   2      49.173  -7.592 -34.058  1.00 37.57           N  
ATOM     10  CA  SER A   2      49.991  -7.377 -32.869  1.00 37.57           C  
ATOM     11  C   SER A   2      49.125  -7.177 -31.630  1.00 37.57           C  
ATOM     12  CB  SER A   2      50.909  -6.170 -33.060  1.00 37.57           C  
ATOM     13  O   SER A   2      48.326  -6.239 -31.570  1.00 37.57           O  
ATOM     14  OG  SER A   2      50.337  -5.241 -33.965  1.00 37.57           O  
ATOM     15  N   ALA A   3      49.005  -8.267 -30.795  1.00 35.77           N  
ATOM     16  CA  ALA A   3      49.908  -8.933 -29.859  1.00 35.77           C  
ATOM     17  C   ALA A   3      49.970  -8.185 -28.531  1.00 35.77           C  
ATOM     18  CB  ALA A   3      51.304  -9.055 -30.464  1.00 35.77           C  
ATOM     19  O   ALA A   3      50.139  -6.964 -28.506  1.00 35.77           O  
ATOM     20  N   THR A   4      49.575  -8.887 -27.420  1.00 38.10           N  
ATOM     21  CA  THR A   4      50.362  -9.818 -26.618  1.00 38.10           C  
ATOM     22  C   THR A   4      50.511  -9.307 -25.187  1.00 38.10           C  
ATOM     23  CB  THR A   4      51.756 -10.045 -27.232  1.00 38.10           C  
ATOM     24  O   THR A   4      50.845  -8.140 -24.971  1.00 38.10           O  
ATOM     25  CG2 THR A   4      51.707 -11.103 -28.330  1.00 38.10           C  
ATOM     26  OG1 THR A   4      52.231  -8.815 -27.791  1.00 38.10           O  
ATOM     27  N   SER A   5      50.006 -10.130 -24.166  1.00 37.13           N  
ATOM     28  CA  SER A   5      50.559 -11.286 -23.469  1.00 37.13           C  
ATOM     29  C   SER A   5      51.282 -10.868 -22.193  1.00 37.13           C  
ATOM     30  CB  SER A   5      51.519 -12.053 -24.380  1.00 37.13           C  
ATOM     31  O   SER A   5      52.036  -9.893 -22.191  1.00 37.13           O  
ATOM     32  OG  SER A   5      52.611 -11.235 -24.763  1.00 37.13           O  
ATOM     33  N   ALA A   6      50.868 -11.539 -21.054  1.00 37.00           N  
ATOM     34  CA  ALA A   6      51.384 -12.760 -20.441  1.00 37.00           C  
ATOM     35  C   ALA A   6      52.017 -12.469 -19.084  1.00 37.00           C  
ATOM     36  CB  ALA A   6      52.399 -13.431 -21.365  1.00 37.00           C  
ATOM     37  O   ALA A   6      52.845 -11.563 -18.959  1.00 37.00           O  
ATOM     38  N   SER A   7      51.537 -13.191 -18.000  1.00 34.44           N  
ATOM     39  CA  SER A   7      51.685 -14.384 -17.173  1.00 34.44           C  
ATOM     40  C   SER A   7      53.017 -14.381 -16.430  1.00 34.44           C  
ATOM     41  CB  SER A   7      51.572 -15.647 -18.029  1.00 34.44           C  
ATOM     42  O   SER A   7      54.045 -13.994 -16.990  1.00 34.44           O  
ATOM     43  OG  SER A   7      50.217 -15.928 -18.334  1.00 34.44           O  
ATOM     44  N   SER A   8      52.994 -14.709 -15.091  1.00 41.18           N  
ATOM     45  CA  SER A   8      53.807 -15.762 -14.491  1.00 41.18           C  
ATOM     46  C   SER A   8      53.326 -16.097 -13.082  1.00 41.18           C  
ATOM     47  CB  SER A   8      55.278 -15.348 -14.451  1.00 41.18           C  
ATOM     48  O   SER A   8      53.094 -15.199 -12.271  1.00 41.18           O  
ATOM     49  OG  SER A   8      55.465 -14.234 -13.596  1.00 41.18           O  
ATOM     50  N   GLU A   9      52.847 -17.374 -12.791  1.00 35.39           N  
ATOM     51  CA  GLU A   9      53.217 -18.734 -12.409  1.00 35.39           C  
ATOM     52  C   GLU A   9      53.851 -18.764 -11.021  1.00 35.39           C  
ATOM     53  CB  GLU A   9      54.176 -19.339 -13.438  1.00 35.39           C  
ATOM     54  O   GLU A   9      54.745 -17.970 -10.724  1.00 35.39           O  
ATOM     55  CG  GLU A   9      53.555 -20.443 -14.282  1.00 35.39           C  
ATOM     56  CD  GLU A   9      54.497 -20.990 -15.342  1.00 35.39           C  
ATOM     57  OE1 GLU A   9      54.136 -21.974 -16.027  1.00 35.39           O  
ATOM     58  OE2 GLU A   9      55.607 -20.431 -15.489  1.00 35.39           O  
ATOM     59  N   ALA A  10      53.301 -19.596 -10.056  1.00 41.05           N  
ATOM     60  CA  ALA A  10      53.948 -20.791  -9.522  1.00 41.05           C  
ATOM     61  C   ALA A  10      53.228 -21.293  -8.273  1.00 41.05           C  
ATOM     62  CB  ALA A  10      55.415 -20.507  -9.208  1.00 41.05           C  
ATOM     63  O   ALA A  10      52.931 -20.514  -7.365  1.00 41.05           O  
ATOM     64  N   VAL A  11      52.642 -22.543  -8.212  1.00 36.58           N  
ATOM     65  CA  VAL A  11      52.805 -23.972  -7.965  1.00 36.58           C  
ATOM     66  C   VAL A  11      53.171 -24.205  -6.501  1.00 36.58           C  
ATOM     67  CB  VAL A  11      53.879 -24.588  -8.888  1.00 36.58           C  
ATOM     68  O   VAL A  11      54.079 -23.560  -5.972  1.00 36.58           O  
ATOM     69  CG1 VAL A  11      54.087 -26.066  -8.563  1.00 36.58           C  
ATOM     70  CG2 VAL A  11      53.488 -24.411 -10.354  1.00 36.58           C  
ATOM     71  N   SER A  12      52.342 -25.018  -5.686  1.00 39.88           N  
ATOM     72  CA  SER A  12      52.616 -26.347  -5.148  1.00 39.88           C  
ATOM     73  C   SER A  12      51.843 -26.590  -3.856  1.00 39.88           C  
ATOM     74  CB  SER A  12      54.114 -26.526  -4.897  1.00 39.88           C  
ATOM     75  O   SER A  12      51.910 -25.785  -2.925  1.00 39.88           O  
ATOM     76  OG  SER A  12      54.772 -26.963  -6.074  1.00 39.88           O  
ATOM     77  N   ALA A  13      50.759 -27.372  -3.707  1.00 42.07           N  
ATOM     78  CA  ALA A  13      50.193 -28.510  -2.988  1.00 42.07           C  
ATOM     79  C   ALA A  13      51.182 -29.060  -1.965  1.00 42.07           C  
ATOM     80  CB  ALA A  13      49.779 -29.606  -3.966  1.00 42.07           C  
ATOM     81  O   ALA A  13      52.393 -29.059  -2.200  1.00 42.07           O  
ATOM     82  N   PRO A  14      50.638 -30.112  -0.986  1.00 44.48           N  
ATOM     83  CA  PRO A  14      49.590 -30.682  -0.137  1.00 44.48           C  
ATOM     84  C   PRO A  14      50.147 -31.586   0.961  1.00 44.48           C  
ATOM     85  CB  PRO A  14      48.735 -31.482  -1.122  1.00 44.48           C  
ATOM     86  O   PRO A  14      51.366 -31.728   1.089  1.00 44.48           O  
ATOM     87  CG  PRO A  14      49.707 -32.023  -2.120  1.00 44.48           C  
ATOM     88  CD  PRO A  14      51.060 -31.439  -1.833  1.00 44.48           C  
ATOM     89  N   HIS A  15      49.379 -31.830   2.179  1.00 38.84           N  
ATOM     90  CA  HIS A  15      49.367 -33.080   2.931  1.00 38.84           C  
ATOM     91  C   HIS A  15      48.570 -32.936   4.224  1.00 38.84           C  
ATOM     92  CB  HIS A  15      50.794 -33.533   3.241  1.00 38.84           C  
ATOM     93  O   HIS A  15      48.807 -32.011   5.004  1.00 38.84           O  
ATOM     94  CG  HIS A  15      51.182 -34.805   2.558  1.00 38.84           C  
ATOM     95  CD2 HIS A  15      51.664 -35.969   3.053  1.00 38.84           C  
ATOM     96  ND1 HIS A  15      51.092 -34.974   1.193  1.00 38.84           N  
ATOM     97  CE1 HIS A  15      51.502 -36.191   0.878  1.00 38.84           C  
ATOM     98  NE2 HIS A  15      51.855 -36.816   1.989  1.00 38.84           N  
ATOM     99  N   SER A  16      47.447 -33.693   4.511  1.00 37.15           N  
ATOM    100  CA  SER A  16      46.949 -34.896   5.169  1.00 37.15           C  
ATOM    101  C   SER A  16      47.044 -34.776   6.687  1.00 37.15           C  
ATOM    102  CB  SER A  16      47.725 -36.126   4.697  1.00 37.15           C  
ATOM    103  O   SER A  16      48.052 -34.302   7.215  1.00 37.15           O  
ATOM    104  OG  SER A  16      49.122 -35.911   4.804  1.00 37.15           O  
ATOM    105  N   GLY A  17      45.918 -34.956   7.496  1.00 36.94           N  
ATOM    106  CA  GLY A  17      45.679 -36.059   8.414  1.00 36.94           C  
ATOM    107  C   GLY A  17      45.012 -35.626   9.706  1.00 36.94           C  
ATOM    108  O   GLY A  17      45.393 -34.614  10.298  1.00 36.94           O  
ATOM    109  N   GLN A  18      43.743 -36.055  10.003  1.00 34.85           N  
ATOM    110  CA  GLN A  18      43.118 -37.079  10.833  1.00 34.85           C  
ATOM    111  C   GLN A  18      42.948 -36.595  12.270  1.00 34.85           C  
ATOM    112  CB  GLN A  18      43.941 -38.368  10.807  1.00 34.85           C  
ATOM    113  O   GLN A  18      43.897 -36.096  12.879  1.00 34.85           O  
ATOM    114  CG  GLN A  18      43.548 -39.327   9.692  1.00 34.85           C  
ATOM    115  CD  GLN A  18      44.295 -40.645   9.760  1.00 34.85           C  
ATOM    116  NE2 GLN A  18      43.907 -41.591   8.912  1.00 34.85           N  
ATOM    117  OE1 GLN A  18      45.214 -40.812  10.568  1.00 34.85           O  
ATOM    118  N   GLN A  19      41.698 -36.612  12.846  1.00 33.96           N  
ATOM    119  CA  GLN A  19      40.782 -37.384  13.679  1.00 33.96           C  
ATOM    120  C   GLN A  19      41.049 -37.141  15.162  1.00 33.96           C  
ATOM    121  CB  GLN A  19      40.895 -38.876  13.363  1.00 33.96           C  
ATOM    122  O   GLN A  19      42.187 -37.256  15.620  1.00 33.96           O  
ATOM    123  CG  GLN A  19      39.738 -39.419  12.535  1.00 33.96           C  
ATOM    124  CD  GLN A  19      39.899 -40.888  12.194  1.00 33.96           C  
ATOM    125  NE2 GLN A  19      39.091 -41.371  11.257  1.00 33.96           N  
ATOM    126  OE1 GLN A  19      40.743 -41.583  12.768  1.00 33.96           O  
ATOM    127  N   GLU A  20      40.007 -36.722  15.994  1.00 31.83           N  
ATOM    128  CA  GLU A  20      39.114 -37.329  16.977  1.00 31.83           C  
ATOM    129  C   GLU A  20      39.414 -36.820  18.384  1.00 31.83           C  
ATOM    130  CB  GLU A  20      39.224 -38.855  16.934  1.00 31.83           C  
ATOM    131  O   GLU A  20      40.576 -36.755  18.791  1.00 31.83           O  
ATOM    132  CG  GLU A  20      38.160 -39.524  16.077  1.00 31.83           C  
ATOM    133  CD  GLU A  20      38.171 -41.041  16.182  1.00 31.83           C  
ATOM    134  OE1 GLU A  20      37.224 -41.691  15.683  1.00 31.83           O  
ATOM    135  OE2 GLU A  20      39.133 -41.584  16.769  1.00 31.83           O  
ATOM    136  N   GLN A  21      38.352 -36.320  19.141  1.00 34.65           N  
ATOM    137  CA  GLN A  21      37.776 -36.799  20.393  1.00 34.65           C  
ATOM    138  C   GLN A  21      37.161 -35.652  21.191  1.00 34.65           C  
ATOM    139  CB  GLN A  21      38.836 -37.514  21.233  1.00 34.65           C  
ATOM    140  O   GLN A  21      37.811 -34.630  21.420  1.00 34.65           O  
ATOM    141  CG  GLN A  21      38.811 -39.030  21.095  1.00 34.65           C  
ATOM    142  CD  GLN A  21      39.788 -39.721  22.028  1.00 34.65           C  
ATOM    143  NE2 GLN A  21      40.037 -41.002  21.782  1.00 34.65           N  
ATOM    144  OE1 GLN A  21      40.315 -39.107  22.961  1.00 34.65           O  
ATOM    145  N   THR A  22      35.811 -35.611  21.422  1.00 31.58           N  
ATOM    146  CA  THR A  22      34.728 -35.717  22.393  1.00 31.58           C  
ATOM    147  C   THR A  22      35.185 -35.240  23.769  1.00 31.58           C  
ATOM    148  CB  THR A  22      34.208 -37.163  22.495  1.00 31.58           C  
ATOM    149  O   THR A  22      36.315 -35.510  24.181  1.00 31.58           O  
ATOM    150  CG2 THR A  22      33.674 -37.651  21.152  1.00 31.58           C  
ATOM    151  OG1 THR A  22      35.278 -38.021  22.911  1.00 31.58           O  
ATOM    152  N   THR A  23      34.407 -34.257  24.436  1.00 34.88           N  
ATOM    153  CA  THR A  23      33.653 -34.259  25.684  1.00 34.88           C  
ATOM    154  C   THR A  23      33.573 -32.853  26.270  1.00 34.88           C  
ATOM    155  CB  THR A  23      34.282 -35.213  26.716  1.00 34.88           C  
ATOM    156  O   THR A  23      34.573 -32.133  26.310  1.00 34.88           O  
ATOM    157  CG2 THR A  23      34.273 -36.653  26.212  1.00 34.88           C  
ATOM    158  OG1 THR A  23      35.636 -34.814  26.964  1.00 34.88           O  
ATOM    159  N   SER A  24      32.348 -32.265  26.478  1.00 35.24           N  
ATOM    160  CA  SER A  24      31.336 -31.923  27.472  1.00 35.24           C  
ATOM    161  C   SER A  24      31.804 -30.778  28.364  1.00 35.24           C  
ATOM    162  CB  SER A  24      30.994 -33.141  28.331  1.00 35.24           C  
ATOM    163  O   SER A  24      32.960 -30.749  28.791  1.00 35.24           O  
ATOM    164  OG  SER A  24      32.173 -33.776  28.796  1.00 35.24           O  
ATOM    165  N   SER A  25      30.953 -29.638  28.484  1.00 33.62           N  
ATOM    166  CA  SER A  25      30.214 -29.142  29.640  1.00 33.62           C  
ATOM    167  C   SER A  25      30.296 -27.623  29.740  1.00 33.62           C  
ATOM    168  CB  SER A  25      30.744 -29.775  30.928  1.00 33.62           C  
ATOM    169  O   SER A  25      31.378 -27.045  29.612  1.00 33.62           O  
ATOM    170  OG  SER A  25      30.232 -31.087  31.091  1.00 33.62           O  
ATOM    171  N   SER A  26      29.108 -26.882  29.653  1.00 35.43           N  
ATOM    172  CA  SER A  26      28.357 -26.173  30.684  1.00 35.43           C  
ATOM    173  C   SER A  26      28.183 -24.701  30.328  1.00 35.43           C  
ATOM    174  CB  SER A  26      29.056 -26.299  32.038  1.00 35.43           C  
ATOM    175  O   SER A  26      29.143 -24.032  29.940  1.00 35.43           O  
ATOM    176  OG  SER A  26      30.443 -26.034  31.915  1.00 35.43           O  
ATOM    177  N   ARG A  27      26.910 -24.198  30.133  1.00 35.29           N  
ATOM    178  CA  ARG A  27      25.851 -23.481  30.837  1.00 35.29           C  
ATOM    179  C   ARG A  27      26.231 -22.020  31.055  1.00 35.29           C  
ATOM    180  CB  ARG A  27      25.549 -24.150  32.179  1.00 35.29           C  
ATOM    181  O   ARG A  27      27.335 -21.723  31.516  1.00 35.29           O  
ATOM    182  CG  ARG A  27      24.453 -25.202  32.110  1.00 35.29           C  
ATOM    183  CD  ARG A  27      24.091 -25.730  33.491  1.00 35.29           C  
ATOM    184  NE  ARG A  27      22.962 -26.655  33.436  1.00 35.29           N  
ATOM    185  NH1 ARG A  27      22.916 -27.061  35.710  1.00 35.29           N  
ATOM    186  NH2 ARG A  27      21.404 -28.088  34.326  1.00 35.29           N  
ATOM    187  CZ  ARG A  27      22.430 -27.266  34.491  1.00 35.29           C  
ATOM    188  N   GLN A  28      25.352 -21.007  30.673  1.00 34.96           N  
ATOM    189  CA  GLN A  28      24.603 -20.115  31.550  1.00 34.96           C  
ATOM    190  C   GLN A  28      24.464 -18.726  30.934  1.00 34.96           C  
ATOM    191  CB  GLN A  28      25.278 -20.016  32.919  1.00 34.96           C  
ATOM    192  O   GLN A  28      25.457 -18.121  30.523  1.00 34.96           O  
ATOM    193  CG  GLN A  28      24.554 -20.782  34.019  1.00 34.96           C  
ATOM    194  CD  GLN A  28      25.298 -20.756  35.340  1.00 34.96           C  
ATOM    195  NE2 GLN A  28      24.791 -21.494  36.321  1.00 34.96           N  
ATOM    196  OE1 GLN A  28      26.322 -20.078  35.478  1.00 34.96           O  
ATOM    197  N   ALA A  29      23.275 -18.167  30.634  1.00 33.50           N  
ATOM    198  CA  ALA A  29      22.270 -17.198  31.063  1.00 33.50           C  
ATOM    199  C   ALA A  29      22.922 -15.893  31.510  1.00 33.50           C  
ATOM    200  CB  ALA A  29      21.419 -17.778  32.191  1.00 33.50           C  
ATOM    201  O   ALA A  29      23.926 -15.907  32.226  1.00 33.50           O  
ATOM    202  N   ALA A  30      22.493 -14.642  30.999  1.00 35.02           N  
ATOM    203  CA  ALA A  30      21.919 -13.588  31.831  1.00 35.02           C  
ATOM    204  C   ALA A  30      21.844 -12.267  31.069  1.00 35.02           C  
ATOM    205  CB  ALA A  30      22.735 -13.416  33.110  1.00 35.02           C  
ATOM    206  O   ALA A  30      22.800 -11.878  30.394  1.00 35.02           O  
ATOM    207  N   GLN A  31      20.651 -11.494  30.946  1.00 33.92           N  
ATOM    208  CA  GLN A  31      19.889 -10.511  31.710  1.00 33.92           C  
ATOM    209  C   GLN A  31      20.427  -9.101  31.484  1.00 33.92           C  
ATOM    210  CB  GLN A  31      19.916 -10.851  33.201  1.00 33.92           C  
ATOM    211  O   GLN A  31      21.639  -8.879  31.530  1.00 33.92           O  
ATOM    212  CG  GLN A  31      18.753 -11.723  33.654  1.00 33.92           C  
ATOM    213  CD  GLN A  31      18.801 -12.041  35.137  1.00 33.92           C  
ATOM    214  NE2 GLN A  31      17.854 -12.850  35.600  1.00 33.92           N  
ATOM    215  OE1 GLN A  31      19.681 -11.564  35.859  1.00 33.92           O  
ATOM    216  N   THR A  32      19.621  -8.054  31.094  1.00 30.49           N  
ATOM    217  CA  THR A  32      19.041  -6.761  31.438  1.00 30.49           C  
ATOM    218  C   THR A  32      19.882  -6.055  32.497  1.00 30.49           C  
ATOM    219  CB  THR A  32      17.595  -6.914  31.945  1.00 30.49           C  
ATOM    220  O   THR A  32      20.375  -6.690  33.432  1.00 30.49           O  
ATOM    221  CG2 THR A  32      16.635  -7.193  30.793  1.00 30.49           C  
ATOM    222  OG1 THR A  32      17.535  -8.001  32.877  1.00 30.49           O  
ATOM    223  N   SER A  33      20.202  -4.655  32.352  1.00 31.32           N  
ATOM    224  CA  SER A  33      19.879  -3.367  32.956  1.00 31.32           C  
ATOM    225  C   SER A  33      21.104  -2.744  33.618  1.00 31.32           C  
ATOM    226  CB  SER A  33      18.758  -3.522  33.984  1.00 31.32           C  
ATOM    227  O   SER A  33      21.882  -3.439  34.274  1.00 31.32           O  
ATOM    228  OG  SER A  33      18.969  -4.669  34.790  1.00 31.32           O  
ATOM    229  N   ASN A  34      21.350  -1.414  33.336  1.00 32.72           N  
ATOM    230  CA  ASN A  34      21.210  -0.164  34.075  1.00 32.72           C  
ATOM    231  C   ASN A  34      22.568   0.469  34.367  1.00 32.72           C  
ATOM    232  CB  ASN A  34      20.439  -0.392  35.377  1.00 32.72           C  
ATOM    233  O   ASN A  34      23.469  -0.195  34.881  1.00 32.72           O  
ATOM    234  CG  ASN A  34      19.011   0.112  35.306  1.00 32.72           C  
ATOM    235  ND2 ASN A  34      18.314   0.079  36.436  1.00 32.72           N  
ATOM    236  OD1 ASN A  34      18.538   0.525  34.244  1.00 32.72           O  
ATOM    237  N   SER A  35      22.784   1.785  33.994  1.00 30.33           N  
ATOM    238  CA  SER A  35      22.857   3.168  34.454  1.00 30.33           C  
ATOM    239  C   SER A  35      24.215   3.471  35.079  1.00 30.33           C  
ATOM    240  CB  SER A  35      21.746   3.456  35.464  1.00 30.33           C  
ATOM    241  O   SER A  35      24.774   2.639  35.796  1.00 30.33           O  
ATOM    242  OG  SER A  35      21.804   2.546  36.550  1.00 30.33           O  
ATOM    243  N   ASN A  36      24.878   4.632  34.641  1.00 33.02           N  
ATOM    244  CA  ASN A  36      25.261   5.789  35.443  1.00 33.02           C  
ATOM    245  C   ASN A  36      26.558   6.415  34.940  1.00 33.02           C  
ATOM    246  CB  ASN A  36      25.395   5.399  36.917  1.00 33.02           C  
ATOM    247  O   ASN A  36      27.560   5.721  34.764  1.00 33.02           O  
ATOM    248  CG  ASN A  36      24.146   5.705  37.718  1.00 33.02           C  
ATOM    249  ND2 ASN A  36      24.148   5.323  38.990  1.00 33.02           N  
ATOM    250  OD1 ASN A  36      23.186   6.280  37.199  1.00 33.02           O  
ATOM    251  N   ALA A  37      26.554   7.666  34.369  1.00 33.97           N  
ATOM    252  CA  ALA A  37      26.942   9.013  34.780  1.00 33.97           C  
ATOM    253  C   ALA A  37      28.421   9.068  35.152  1.00 33.97           C  
ATOM    254  CB  ALA A  37      26.084   9.478  35.954  1.00 33.97           C  
ATOM    255  O   ALA A  37      28.914   8.214  35.893  1.00 33.97           O  
ATOM    256  N   SER A  38      29.205   9.966  34.446  1.00 32.69           N  
ATOM    257  CA  SER A  38      29.905  11.221  34.698  1.00 32.69           C  
ATOM    258  C   SER A  38      31.406  10.998  34.843  1.00 32.69           C  
ATOM    259  CB  SER A  38      29.358  11.897  35.957  1.00 32.69           C  
ATOM    260  O   SER A  38      31.838  10.044  35.494  1.00 32.69           O  
ATOM    261  OG  SER A  38      29.389  11.007  37.059  1.00 32.69           O  
ATOM    262  N   ASN A  39      32.219  11.701  33.983  1.00 33.37           N  
ATOM    263  CA  ASN A  39      33.224  12.728  34.238  1.00 33.37           C  
ATOM    264  C   ASN A  39      34.596  12.311  33.714  1.00 33.37           C  
ATOM    265  CB  ASN A  39      33.300  13.046  35.732  1.00 33.37           C  
ATOM    266  O   ASN A  39      35.087  11.230  34.041  1.00 33.37           O  
ATOM    267  CG  ASN A  39      32.454  14.243  36.119  1.00 33.37           C  
ATOM    268  ND2 ASN A  39      32.404  14.540  37.412  1.00 33.37           N  
ATOM    269  OD1 ASN A  39      31.850  14.894  35.263  1.00 33.37           O  
ATOM    270  N   SER A  40      35.141  13.020  32.652  1.00 32.71           N  
ATOM    271  CA  SER A  40      36.226  13.996  32.647  1.00 32.71           C  
ATOM    272  C   SER A  40      37.463  13.444  31.947  1.00 32.71           C  
ATOM    273  CB  SER A  40      36.582  14.411  34.076  1.00 32.71           C  
ATOM    274  O   SER A  40      37.843  12.291  32.164  1.00 32.71           O  
ATOM    275  OG  SER A  40      37.092  13.309  34.807  1.00 32.71           O  
ATOM    276  N   ALA A  41      37.819  14.043  30.766  1.00 35.32           N  
ATOM    277  CA  ALA A  41      39.032  14.846  30.634  1.00 35.32           C  
ATOM    278  C   ALA A  41      39.849  14.409  29.421  1.00 35.32           C  
ATOM    279  CB  ALA A  41      39.875  14.750  31.903  1.00 35.32           C  
ATOM    280  O   ALA A  41      40.226  13.240  29.308  1.00 35.32           O  
ATOM    281  N   SER A  42      39.784  15.134  28.299  1.00 35.42           N  
ATOM    282  CA  SER A  42      40.671  15.581  27.230  1.00 35.42           C  
ATOM    283  C   SER A  42      42.135  15.462  27.640  1.00 35.42           C  
ATOM    284  CB  SER A  42      40.358  17.027  26.843  1.00 35.42           C  
ATOM    285  O   SER A  42      42.457  15.500  28.829  1.00 35.42           O  
ATOM    286  OG  SER A  42      38.967  17.202  26.634  1.00 35.42           O  
ATOM    287  N   PRO A  43      43.092  15.623  26.610  1.00 41.45           N  
ATOM    288  CA  PRO A  43      43.623  16.748  25.836  1.00 41.45           C  
ATOM    289  C   PRO A  43      44.353  16.301  24.572  1.00 41.45           C  
ATOM    290  CB  PRO A  43      44.587  17.424  26.814  1.00 41.45           C  
ATOM    291  O   PRO A  43      44.895  15.194  24.525  1.00 41.45           O  
ATOM    292  CG  PRO A  43      45.165  16.304  27.617  1.00 41.45           C  
ATOM    293  CD  PRO A  43      44.496  15.025  27.203  1.00 41.45           C  
ATOM    294  N   SER A  44      44.188  17.201  23.502  1.00 37.47           N  
ATOM    295  CA  SER A  44      44.811  18.230  22.677  1.00 37.47           C  
ATOM    296  C   SER A  44      46.218  17.822  22.253  1.00 37.47           C  
ATOM    297  CB  SER A  44      44.863  19.561  23.427  1.00 37.47           C  
ATOM    298  O   SER A  44      46.963  17.234  23.040  1.00 37.47           O  
ATOM    299  OG  SER A  44      45.698  19.464  24.568  1.00 37.47           O  
ATOM    300  N   GLU A  45      46.559  18.059  20.896  1.00 36.24           N  
ATOM    301  CA  GLU A  45      47.344  19.122  20.275  1.00 36.24           C  
ATOM    302  C   GLU A  45      48.231  18.575  19.161  1.00 36.24           C  
ATOM    303  CB  GLU A  45      48.199  19.841  21.322  1.00 36.24           C  
ATOM    304  O   GLU A  45      48.887  17.544  19.331  1.00 36.24           O  
ATOM    305  CG  GLU A  45      47.454  20.929  22.083  1.00 36.24           C  
ATOM    306  CD  GLU A  45      48.348  21.726  23.019  1.00 36.24           C  
ATOM    307  OE1 GLU A  45      47.873  22.722  23.610  1.00 36.24           O  
ATOM    308  OE2 GLU A  45      49.534  21.351  23.162  1.00 36.24           O  
ATOM    309  N   SER A  46      48.209  19.307  17.929  1.00 35.33           N  
ATOM    310  CA  SER A  46      48.995  20.420  17.406  1.00 35.33           C  
ATOM    311  C   SER A  46      49.402  20.176  15.956  1.00 35.33           C  
ATOM    312  CB  SER A  46      50.240  20.647  18.263  1.00 35.33           C  
ATOM    313  O   SER A  46      49.789  19.063  15.594  1.00 35.33           O  
ATOM    314  OG  SER A  46      51.073  19.499  18.254  1.00 35.33           O  
ATOM    315  N   ARG A  47      49.132  21.308  15.038  1.00 38.71           N  
ATOM    316  CA  ARG A  47      50.001  22.395  14.598  1.00 38.71           C  
ATOM    317  C   ARG A  47      49.615  22.874  13.203  1.00 38.71           C  
ATOM    318  CB  ARG A  47      51.465  21.952  14.614  1.00 38.71           C  
ATOM    319  O   ARG A  47      49.451  22.066  12.286  1.00 38.71           O  
ATOM    320  CG  ARG A  47      52.089  21.935  16.000  1.00 38.71           C  
ATOM    321  CD  ARG A  47      53.572  21.594  15.947  1.00 38.71           C  
ATOM    322  NE  ARG A  47      54.196  21.700  17.263  1.00 38.71           N  
ATOM    323  NH1 ARG A  47      56.339  21.992  16.450  1.00 38.71           N  
ATOM    324  NH2 ARG A  47      55.959  21.970  18.710  1.00 38.71           N  
ATOM    325  CZ  ARG A  47      55.497  21.887  17.471  1.00 38.71           C  
ATOM    326  N   THR A  48      49.351  24.313  12.992  1.00 35.78           N  
ATOM    327  CA  THR A  48      49.790  25.692  12.809  1.00 35.78           C  
ATOM    328  C   THR A  48      49.875  26.040  11.325  1.00 35.78           C  
ATOM    329  CB  THR A  48      51.157  25.937  13.475  1.00 35.78           C  
ATOM    330  O   THR A  48      50.315  25.223  10.514  1.00 35.78           O  
ATOM    331  CG2 THR A  48      51.094  25.665  14.974  1.00 35.78           C  
ATOM    332  OG1 THR A  48      52.132  25.068  12.884  1.00 35.78           O  
ATOM    333  N   SER A  49      49.331  27.430  10.967  1.00 37.72           N  
ATOM    334  CA  SER A  49      49.895  28.760  10.762  1.00 37.72           C  
ATOM    335  C   SER A  49      48.961  29.634   9.930  1.00 37.72           C  
ATOM    336  CB  SER A  49      51.260  28.665  10.079  1.00 37.72           C  
ATOM    337  O   SER A  49      48.422  29.186   8.916  1.00 37.72           O  
ATOM    338  OG  SER A  49      51.177  27.892   8.894  1.00 37.72           O  
ATOM    339  N   SER A  50      48.556  30.956  10.429  1.00 35.81           N  
ATOM    340  CA  SER A  50      48.933  32.348  10.654  1.00 35.81           C  
ATOM    341  C   SER A  50      48.298  33.267   9.617  1.00 35.81           C  
ATOM    342  CB  SER A  50      50.454  32.504  10.623  1.00 35.81           C  
ATOM    343  O   SER A  50      48.301  32.960   8.423  1.00 35.81           O  
ATOM    344  OG  SER A  50      50.964  32.202   9.336  1.00 35.81           O  
ATOM    345  N   SER A  51      47.566  34.448  10.091  1.00 39.96           N  
ATOM    346  CA  SER A  51      47.866  35.839  10.417  1.00 39.96           C  
ATOM    347  C   SER A  51      46.803  36.779   9.859  1.00 39.96           C  
ATOM    348  CB  SER A  51      49.241  36.232   9.875  1.00 39.96           C  
ATOM    349  O   SER A  51      46.459  36.705   8.678  1.00 39.96           O  
ATOM    350  OG  SER A  51      49.560  37.566  10.233  1.00 39.96           O  
ATOM    351  N   GLY A  52      46.119  37.691  10.744  1.00 39.93           N  
ATOM    352  CA  GLY A  52      46.313  39.006  11.334  1.00 39.93           C  
ATOM    353  C   GLY A  52      45.216  39.989  10.971  1.00 39.93           C  
ATOM    354  O   GLY A  52      44.834  40.099   9.804  1.00 39.93           O  
ATOM    355  N   ASN A  53      44.481  40.583  12.006  1.00 38.69           N  
ATOM    356  CA  ASN A  53      44.517  41.752  12.878  1.00 38.69           C  
ATOM    357  C   ASN A  53      43.332  42.679  12.623  1.00 38.69           C  
ATOM    358  CB  ASN A  53      45.834  42.512  12.702  1.00 38.69           C  
ATOM    359  O   ASN A  53      43.062  43.047  11.479  1.00 38.69           O  
ATOM    360  CG  ASN A  53      46.679  42.514  13.961  1.00 38.69           C  
ATOM    361  ND2 ASN A  53      47.684  43.381  13.999  1.00 38.69           N  
ATOM    362  OD1 ASN A  53      46.433  41.741  14.890  1.00 38.69           O  
ATOM    363  N   GLN A  54      42.503  43.058  13.705  1.00 37.56           N  
ATOM    364  CA  GLN A  54      42.439  44.076  14.749  1.00 37.56           C  
ATOM    365  C   GLN A  54      41.135  44.864  14.670  1.00 37.56           C  
ATOM    366  CB  GLN A  54      43.634  45.026  14.648  1.00 37.56           C  
ATOM    367  O   GLN A  54      40.748  45.328  13.595  1.00 37.56           O  
ATOM    368  CG  GLN A  54      44.804  44.639  15.542  1.00 37.56           C  
ATOM    369  CD  GLN A  54      45.965  45.611  15.442  1.00 37.56           C  
ATOM    370  NE2 GLN A  54      47.130  45.195  15.927  1.00 37.56           N  
ATOM    371  OE1 GLN A  54      45.816  46.726  14.934  1.00 37.56           O  
ATOM    372  N   THR A  55      40.302  44.933  15.799  1.00 37.89           N  
ATOM    373  CA  THR A  55      40.058  45.689  17.023  1.00 37.89           C  
ATOM    374  C   THR A  55      38.671  46.326  16.997  1.00 37.89           C  
ATOM    375  CB  THR A  55      41.123  46.782  17.226  1.00 37.89           C  
ATOM    376  O   THR A  55      38.259  46.888  15.980  1.00 37.89           O  
ATOM    377  CG2 THR A  55      42.504  46.171  17.440  1.00 37.89           C  
ATOM    378  OG1 THR A  55      41.161  47.626  16.069  1.00 37.89           O  
ATOM    379  N   ASN A  56      37.793  46.080  18.060  1.00 35.23           N  
ATOM    380  CA  ASN A  56      37.358  46.547  19.372  1.00 35.23           C  
ATOM    381  C   ASN A  56      36.169  47.498  19.262  1.00 35.23           C  
ATOM    382  CB  ASN A  56      38.513  47.225  20.111  1.00 35.23           C  
ATOM    383  O   ASN A  56      36.198  48.446  18.475  1.00 35.23           O  
ATOM    384  CG  ASN A  56      39.331  46.250  20.936  1.00 35.23           C  
ATOM    385  ND2 ASN A  56      40.560  46.632  21.260  1.00 35.23           N  
ATOM    386  OD1 ASN A  56      38.861  45.161  21.277  1.00 35.23           O  
ATOM    387  N   ASN A  57      35.042  47.244  19.988  1.00 36.47           N  
ATOM    388  CA  ASN A  57      34.439  47.694  21.238  1.00 36.47           C  
ATOM    389  C   ASN A  57      33.264  48.635  20.987  1.00 36.47           C  
ATOM    390  CB  ASN A  57      35.484  48.375  22.125  1.00 36.47           C  
ATOM    391  O   ASN A  57      33.387  49.600  20.231  1.00 36.47           O  
ATOM    392  CG  ASN A  57      36.028  47.454  23.198  1.00 36.47           C  
ATOM    393  ND2 ASN A  57      37.019  47.931  23.943  1.00 36.47           N  
ATOM    394  OD1 ASN A  57      35.564  46.322  23.357  1.00 36.47           O  
ATOM    395  N   ASP A  58      32.030  48.339  21.534  1.00 36.82           N  
ATOM    396  CA  ASP A  58      31.305  48.915  22.663  1.00 36.82           C  
ATOM    397  C   ASP A  58      29.919  49.393  22.238  1.00 36.82           C  
ATOM    398  CB  ASP A  58      32.097  50.073  23.274  1.00 36.82           C  
ATOM    399  O   ASP A  58      29.782  50.122  21.253  1.00 36.82           O  
ATOM    400  CG  ASP A  58      32.998  49.637  24.416  1.00 36.82           C  
ATOM    401  OD1 ASP A  58      32.614  48.729  25.185  1.00 36.82           O  
ATOM    402  OD2 ASP A  58      34.102  50.208  24.550  1.00 36.82           O  
ATOM    403  N   ARG A  59      28.786  48.860  22.848  1.00 37.54           N  
ATOM    404  CA  ARG A  59      27.937  49.359  23.925  1.00 37.54           C  
ATOM    405  C   ARG A  59      26.482  49.455  23.476  1.00 37.54           C  
ATOM    406  CB  ARG A  59      28.427  50.726  24.407  1.00 37.54           C  
ATOM    407  O   ARG A  59      26.179  50.100  22.470  1.00 37.54           O  
ATOM    408  CG  ARG A  59      29.012  50.710  25.811  1.00 37.54           C  
ATOM    409  CD  ARG A  59      29.435  52.101  26.261  1.00 37.54           C  
ATOM    410  NE  ARG A  59      29.994  52.085  27.610  1.00 37.54           N  
ATOM    411  NH1 ARG A  59      30.332  54.367  27.721  1.00 37.54           N  
ATOM    412  NH2 ARG A  59      30.899  53.032  29.496  1.00 37.54           N  
ATOM    413  CZ  ARG A  59      30.407  53.161  28.273  1.00 37.54           C  
ATOM    414  N   GLN A  60      25.489  48.697  23.983  1.00 36.46           N  
ATOM    415  CA  GLN A  60      24.231  48.661  24.721  1.00 36.46           C  
ATOM    416  C   GLN A  60      23.459  49.967  24.557  1.00 36.46           C  
ATOM    417  CB  GLN A  60      24.486  48.384  26.203  1.00 36.46           C  
ATOM    418  O   GLN A  60      24.049  51.049  24.574  1.00 36.46           O  
ATOM    419  CG  GLN A  60      24.319  46.921  26.593  1.00 36.46           C  
ATOM    420  CD  GLN A  60      24.449  46.694  28.088  1.00 36.46           C  
ATOM    421  NE2 GLN A  60      24.235  45.456  28.520  1.00 36.46           N  
ATOM    422  OE1 GLN A  60      24.740  47.623  28.847  1.00 36.46           O  
ATOM    423  N   PRO A  61      22.036  50.063  24.955  1.00 38.69           N  
ATOM    424  CA  PRO A  61      20.698  49.478  25.072  1.00 38.69           C  
ATOM    425  C   PRO A  61      19.586  50.506  24.876  1.00 38.69           C  
ATOM    426  CB  PRO A  61      20.681  48.919  26.496  1.00 38.69           C  
ATOM    427  O   PRO A  61      19.855  51.709  24.821  1.00 38.69           O  
ATOM    428  CG  PRO A  61      21.504  49.878  27.294  1.00 38.69           C  
ATOM    429  CD  PRO A  61      22.116  50.877  26.354  1.00 38.69           C  
ATOM    430  N   THR A  62      18.307  50.113  24.449  1.00 38.24           N  
ATOM    431  CA  THR A  62      16.868  50.048  24.684  1.00 38.24           C  
ATOM    432  C   THR A  62      16.168  51.268  24.093  1.00 38.24           C  
ATOM    433  CB  THR A  62      16.552  49.949  26.187  1.00 38.24           C  
ATOM    434  O   THR A  62      16.716  52.372  24.107  1.00 38.24           O  
ATOM    435  CG2 THR A  62      16.927  48.577  26.739  1.00 38.24           C  
ATOM    436  OG1 THR A  62      17.292  50.953  26.893  1.00 38.24           O  
ATOM    437  N   PRO A  63      14.652  51.260  24.017  1.00 39.57           N  
ATOM    438  CA  PRO A  63      13.330  50.891  23.508  1.00 39.57           C  
ATOM    439  C   PRO A  63      12.418  52.098  23.303  1.00 39.57           C  
ATOM    440  CB  PRO A  63      12.778  49.968  24.597  1.00 39.57           C  
ATOM    441  O   PRO A  63      12.795  53.225  23.637  1.00 39.57           O  
ATOM    442  CG  PRO A  63      13.312  50.525  25.877  1.00 39.57           C  
ATOM    443  CD  PRO A  63      14.267  51.636  25.551  1.00 39.57           C  
ATOM    444  N   ALA A  64      11.350  52.079  22.365  1.00 30.14           N  
ATOM    445  CA  ALA A  64       9.917  52.364  22.361  1.00 30.14           C  
ATOM    446  C   ALA A  64       9.625  53.700  21.685  1.00 30.14           C  
ATOM    447  CB  ALA A  64       9.370  52.361  23.786  1.00 30.14           C  
ATOM    448  O   ALA A  64      10.276  54.706  21.977  1.00 30.14           O  
ATOM    449  N   ALA A  65       8.803  53.706  20.558  1.00 34.54           N  
ATOM    450  CA  ALA A  65       7.637  54.571  20.402  1.00 34.54           C  
ATOM    451  C   ALA A  65       6.806  54.159  19.190  1.00 34.54           C  
ATOM    452  CB  ALA A  65       8.069  56.030  20.276  1.00 34.54           C  
ATOM    453  O   ALA A  65       7.336  54.017  18.085  1.00 34.54           O  
ATOM    454  N   MET A  66       5.584  53.523  19.365  1.00 31.38           N  
ATOM    455  CA  MET A  66       4.164  53.853  19.437  1.00 31.38           C  
ATOM    456  C   MET A  66       3.850  55.091  18.604  1.00 31.38           C  
ATOM    457  CB  MET A  66       3.736  54.076  20.889  1.00 31.38           C  
ATOM    458  O   MET A  66       4.544  56.104  18.705  1.00 31.38           O  
ATOM    459  CG  MET A  66       3.037  52.880  21.513  1.00 31.38           C  
ATOM    460  SD  MET A  66       2.390  53.241  23.192  1.00 31.38           S  
ATOM    461  CE  MET A  66       1.056  52.015  23.292  1.00 31.38           C  
ATOM    462  N   ALA A  67       2.955  54.894  17.519  1.00 33.37           N  
ATOM    463  CA  ALA A  67       1.635  55.505  17.385  1.00 33.37           C  
ATOM    464  C   ALA A  67       1.175  55.505  15.930  1.00 33.37           C  
ATOM    465  CB  ALA A  67       1.650  56.929  17.935  1.00 33.37           C  
ATOM    466  O   ALA A  67       1.905  55.951  15.042  1.00 33.37           O  
ATOM    467  N   ALA A  68       0.069  54.723  15.573  1.00 33.08           N  
ATOM    468  CA  ALA A  68      -1.374  54.948  15.544  1.00 33.08           C  
ATOM    469  C   ALA A  68      -1.884  55.050  14.110  1.00 33.08           C  
ATOM    470  CB  ALA A  68      -1.731  56.212  16.323  1.00 33.08           C  
ATOM    471  O   ALA A  68      -1.334  55.801  13.300  1.00 33.08           O  
ATOM    472  N   SER A  69      -2.828  54.083  13.733  1.00 34.31           N  
ATOM    473  CA  SER A  69      -4.285  54.078  13.665  1.00 34.31           C  
ATOM    474  C   SER A  69      -4.783  53.182  12.536  1.00 34.31           C  
ATOM    475  CB  SER A  69      -4.818  55.498  13.473  1.00 34.31           C  
ATOM    476  O   SER A  69      -4.408  53.370  11.376  1.00 34.31           O  
ATOM    477  OG  SER A  69      -3.923  56.450  14.022  1.00 34.31           O  
ATOM    478  N   ARG A  70      -5.455  52.022  12.812  1.00 33.04           N  
ATOM    479  CA  ARG A  70      -6.709  51.321  13.069  1.00 33.04           C  
ATOM    480  C   ARG A  70      -7.718  51.577  11.955  1.00 33.04           C  
ATOM    481  CB  ARG A  70      -7.297  51.745  14.416  1.00 33.04           C  
ATOM    482  O   ARG A  70      -7.938  52.725  11.561  1.00 33.04           O  
ATOM    483  CG  ARG A  70      -8.054  50.640  15.134  1.00 33.04           C  
ATOM    484  CD  ARG A  70      -8.282  50.973  16.602  1.00 33.04           C  
ATOM    485  NE  ARG A  70      -9.416  50.237  17.152  1.00 33.04           N  
ATOM    486  NH1 ARG A  70      -9.662  51.593  19.007  1.00 33.04           N  
ATOM    487  NH2 ARG A  70     -11.067  49.809  18.690  1.00 33.04           N  
ATOM    488  CZ  ARG A  70     -10.046  50.548  18.282  1.00 33.04           C  
ATOM    489  N   ALA A  71      -8.370  50.467  11.381  1.00 32.28           N  
ATOM    490  CA  ALA A  71      -9.690  49.894  11.629  1.00 32.28           C  
ATOM    491  C   ALA A  71     -10.116  48.979  10.484  1.00 32.28           C  
ATOM    492  CB  ALA A  71     -10.721  51.001  11.833  1.00 32.28           C  
ATOM    493  O   ALA A  71     -10.015  49.353   9.313  1.00 32.28           O  
ATOM    494  N   LEU A  72     -10.521  47.685  10.719  1.00 34.80           N  
ATOM    495  CA  LEU A  72     -11.630  46.802  11.062  1.00 34.80           C  
ATOM    496  C   LEU A  72     -12.243  46.188   9.808  1.00 34.80           C  
ATOM    497  CB  LEU A  72     -12.701  47.566  11.846  1.00 34.80           C  
ATOM    498  O   LEU A  72     -12.602  46.905   8.872  1.00 34.80           O  
ATOM    499  CG  LEU A  72     -12.366  47.901  13.300  1.00 34.80           C  
ATOM    500  CD1 LEU A  72     -13.182  49.101  13.769  1.00 34.80           C  
ATOM    501  CD2 LEU A  72     -12.616  46.695  14.199  1.00 34.80           C  
ATOM    502  N   ARG A  73     -12.371  44.875   9.712  1.00 32.86           N  
ATOM    503  CA  ARG A  73     -13.291  43.760   9.910  1.00 32.86           C  
ATOM    504  C   ARG A  73     -13.671  43.119   8.580  1.00 32.86           C  
ATOM    505  CB  ARG A  73     -14.550  44.226  10.645  1.00 32.86           C  
ATOM    506  O   ARG A  73     -13.910  43.819   7.594  1.00 32.86           O  
ATOM    507  CG  ARG A  73     -14.381  44.331  12.152  1.00 32.86           C  
ATOM    508  CD  ARG A  73     -15.674  44.751  12.837  1.00 32.86           C  
ATOM    509  NE  ARG A  73     -15.679  44.384  14.250  1.00 32.86           N  
ATOM    510  NH1 ARG A  73     -17.883  43.691  14.274  1.00 32.86           N  
ATOM    511  NH2 ARG A  73     -16.623  43.588  16.187  1.00 32.86           N  
ATOM    512  CZ  ARG A  73     -16.728  43.888  14.901  1.00 32.86           C  
ATOM    513  N   PRO A  74     -14.283  41.806   8.559  1.00 35.06           N  
ATOM    514  CA  PRO A  74     -14.269  40.363   8.310  1.00 35.06           C  
ATOM    515  C   PRO A  74     -15.449  39.899   7.459  1.00 35.06           C  
ATOM    516  CB  PRO A  74     -14.341  39.763   9.717  1.00 35.06           C  
ATOM    517  O   PRO A  74     -16.350  40.688   7.164  1.00 35.06           O  
ATOM    518  CG  PRO A  74     -15.202  40.707  10.492  1.00 35.06           C  
ATOM    519  CD  PRO A  74     -15.502  41.898   9.627  1.00 35.06           C  
ATOM    520  N   SER A  75     -15.411  38.658   6.736  1.00 28.30           N  
ATOM    521  CA  SER A  75     -15.973  37.335   6.487  1.00 28.30           C  
ATOM    522  C   SER A  75     -17.170  37.412   5.545  1.00 28.30           C  
ATOM    523  CB  SER A  75     -16.389  36.673   7.801  1.00 28.30           C  
ATOM    524  O   SER A  75     -18.000  38.317   5.660  1.00 28.30           O  
ATOM    525  OG  SER A  75     -15.547  35.572   8.097  1.00 28.30           O  
ATOM    526  N   SER A  76     -17.366  36.521   4.443  1.00 32.58           N  
ATOM    527  CA  SER A  76     -18.266  35.436   4.068  1.00 32.58           C  
ATOM    528  C   SER A  76     -18.630  35.504   2.589  1.00 32.58           C  
ATOM    529  CB  SER A  76     -19.538  35.476   4.917  1.00 32.58           C  
ATOM    530  O   SER A  76     -18.858  36.589   2.050  1.00 32.58           O  
ATOM    531  OG  SER A  76     -20.114  36.771   4.899  1.00 32.58           O  
ATOM    532  N   ARG A  77     -18.596  34.378   1.783  1.00 31.82           N  
ATOM    533  CA  ARG A  77     -19.504  33.417   1.167  1.00 31.82           C  
ATOM    534  C   ARG A  77     -19.859  33.833  -0.257  1.00 31.82           C  
ATOM    535  CB  ARG A  77     -20.778  33.268   2.002  1.00 31.82           C  
ATOM    536  O   ARG A  77     -20.212  34.988  -0.502  1.00 31.82           O  
ATOM    537  CG  ARG A  77     -20.696  32.182   3.063  1.00 31.82           C  
ATOM    538  CD  ARG A  77     -22.000  32.050   3.837  1.00 31.82           C  
ATOM    539  NE  ARG A  77     -22.023  30.838   4.651  1.00 31.82           N  
ATOM    540  NH1 ARG A  77     -24.251  31.023   5.232  1.00 31.82           N  
ATOM    541  NH2 ARG A  77     -23.002  29.265   6.007  1.00 31.82           N  
ATOM    542  CZ  ARG A  77     -23.092  30.378   5.295  1.00 31.82           C  
ATOM    543  N   SER A  78     -19.609  33.006  -1.305  1.00 28.18           N  
ATOM    544  CA  SER A  78     -20.225  32.101  -2.269  1.00 28.18           C  
ATOM    545  C   SER A  78     -21.083  32.863  -3.273  1.00 28.18           C  
ATOM    546  CB  SER A  78     -21.076  31.051  -1.552  1.00 28.18           C  
ATOM    547  O   SER A  78     -21.813  33.784  -2.901  1.00 28.18           O  
ATOM    548  OG  SER A  78     -22.442  31.430  -1.545  1.00 28.18           O  
ATOM    549  N   ALA A  79     -20.918  32.692  -4.630  1.00 31.55           N  
ATOM    550  CA  ALA A  79     -21.738  32.094  -5.681  1.00 31.55           C  
ATOM    551  C   ALA A  79     -21.781  32.986  -6.918  1.00 31.55           C  
ATOM    552  CB  ALA A  79     -23.152  31.831  -5.168  1.00 31.55           C  
ATOM    553  O   ALA A  79     -22.007  34.194  -6.812  1.00 31.55           O  
ATOM    554  N   SER A  80     -21.375  32.534  -8.068  1.00 27.82           N  
ATOM    555  CA  SER A  80     -21.890  32.047  -9.343  1.00 27.82           C  
ATOM    556  C   SER A  80     -22.583  33.160 -10.121  1.00 27.82           C  
ATOM    557  CB  SER A  80     -22.862  30.888  -9.121  1.00 27.82           C  
ATOM    558  O   SER A  80     -23.372  33.921  -9.557  1.00 27.82           O  
ATOM    559  OG  SER A  80     -24.159  31.222  -9.586  1.00 27.82           O  
ATOM    560  N   LEU A  81     -22.111  33.506 -11.361  1.00 33.25           N  
ATOM    561  CA  LEU A  81     -22.930  33.599 -12.564  1.00 33.25           C  
ATOM    562  C   LEU A  81     -22.105  34.094 -13.747  1.00 33.25           C  
ATOM    563  CB  LEU A  81     -24.121  34.532 -12.332  1.00 33.25           C  
ATOM    564  O   LEU A  81     -21.418  35.113 -13.647  1.00 33.25           O  
ATOM    565  CG  LEU A  81     -25.356  33.906 -11.680  1.00 33.25           C  
ATOM    566  CD1 LEU A  81     -25.988  34.884 -10.696  1.00 33.25           C  
ATOM    567  CD2 LEU A  81     -26.364  33.482 -12.743  1.00 33.25           C  
ATOM    568  N   GLY A  82     -21.858  33.256 -14.764  1.00 30.27           N  
ATOM    569  CA  GLY A  82     -22.308  33.032 -16.128  1.00 30.27           C  
ATOM    570  C   GLY A  82     -22.538  34.318 -16.900  1.00 30.27           C  
ATOM    571  O   GLY A  82     -23.142  35.259 -16.382  1.00 30.27           O  
ATOM    572  N   ASN A  83     -21.807  34.497 -17.991  1.00 31.01           N  
ATOM    573  CA  ASN A  83     -22.149  34.482 -19.409  1.00 31.01           C  
ATOM    574  C   ASN A  83     -21.897  35.839 -20.061  1.00 31.01           C  
ATOM    575  CB  ASN A  83     -23.607  34.061 -19.606  1.00 31.01           C  
ATOM    576  O   ASN A  83     -22.324  36.871 -19.541  1.00 31.01           O  
ATOM    577  CG  ASN A  83     -23.797  33.162 -20.812  1.00 31.01           C  
ATOM    578  ND2 ASN A  83     -24.908  33.343 -21.517  1.00 31.01           N  
ATOM    579  OD1 ASN A  83     -22.954  32.311 -21.106  1.00 31.01           O  
ATOM    580  N   SER A  84     -21.060  35.869 -21.157  1.00 34.12           N  
ATOM    581  CA  SER A  84     -21.208  35.972 -22.605  1.00 34.12           C  
ATOM    582  C   SER A  84     -20.428  37.161 -23.157  1.00 34.12           C  
ATOM    583  CB  SER A  84     -22.684  36.100 -22.985  1.00 34.12           C  
ATOM    584  O   SER A  84     -20.503  38.265 -22.614  1.00 34.12           O  
ATOM    585  OG  SER A  84     -23.492  35.300 -22.139  1.00 34.12           O  
ATOM    586  N   ASN A  85     -19.514  36.887 -24.122  1.00 31.45           N  
ATOM    587  CA  ASN A  85     -19.220  37.017 -25.545  1.00 31.45           C  
ATOM    588  C   ASN A  85     -19.364  38.460 -26.017  1.00 31.45           C  
ATOM    589  CB  ASN A  85     -20.124  36.096 -26.367  1.00 31.45           C  
ATOM    590  O   ASN A  85     -20.367  39.115 -25.730  1.00 31.45           O  
ATOM    591  CG  ASN A  85     -19.712  34.640 -26.277  1.00 31.45           C  
ATOM    592  ND2 ASN A  85     -20.590  33.747 -26.719  1.00 31.45           N  
ATOM    593  OD1 ASN A  85     -18.614  34.320 -25.813  1.00 31.45           O  
ATOM    594  N   ASN A  86     -18.275  39.022 -26.592  1.00 33.98           N  
ATOM    595  CA  ASN A  86     -18.174  39.634 -27.913  1.00 33.98           C  
ATOM    596  C   ASN A  86     -17.024  40.634 -27.980  1.00 33.98           C  
ATOM    597  CB  ASN A  86     -19.492  40.313 -28.293  1.00 33.98           C  
ATOM    598  O   ASN A  86     -16.907  41.511 -27.123  1.00 33.98           O  
ATOM    599  CG  ASN A  86     -20.103  39.737 -29.555  1.00 33.98           C  
ATOM    600  ND2 ASN A  86     -21.190  40.342 -30.017  1.00 33.98           N  
ATOM    601  OD1 ASN A  86     -19.602  38.755 -30.110  1.00 33.98           O  
ATOM    602  N   LEU A  87     -15.954  40.397 -28.843  1.00 33.69           N  
ATOM    603  CA  LEU A  87     -15.528  40.914 -30.139  1.00 33.69           C  
ATOM    604  C   LEU A  87     -14.693  42.179 -29.972  1.00 33.69           C  
ATOM    605  CB  LEU A  87     -16.741  41.202 -31.027  1.00 33.69           C  
ATOM    606  O   LEU A  87     -15.079  43.090 -29.237  1.00 33.69           O  
ATOM    607  CG  LEU A  87     -17.347  40.003 -31.758  1.00 33.69           C  
ATOM    608  CD1 LEU A  87     -18.860  40.160 -31.871  1.00 33.69           C  
ATOM    609  CD2 LEU A  87     -16.716  39.844 -33.138  1.00 33.69           C  
ATOM    610  N   THR A  88     -13.389  42.132 -30.492  1.00 33.14           N  
ATOM    611  CA  THR A  88     -12.682  42.685 -31.642  1.00 33.14           C  
ATOM    612  C   THR A  88     -11.901  43.935 -31.246  1.00 33.14           C  
ATOM    613  CB  THR A  88     -13.655  43.026 -32.786  1.00 33.14           C  
ATOM    614  O   THR A  88     -12.423  44.804 -30.546  1.00 33.14           O  
ATOM    615  CG2 THR A  88     -14.186  41.761 -33.452  1.00 33.14           C  
ATOM    616  OG1 THR A  88     -14.758  43.775 -32.260  1.00 33.14           O  
ATOM    617  N   ALA A  89     -10.519  43.924 -31.444  1.00 33.51           N  
ATOM    618  CA  ALA A  89      -9.538  44.519 -32.347  1.00 33.51           C  
ATOM    619  C   ALA A  89      -9.011  45.840 -31.792  1.00 33.51           C  
ATOM    620  CB  ALA A  89     -10.149  44.733 -33.730  1.00 33.51           C  
ATOM    621  O   ALA A  89      -9.789  46.688 -31.349  1.00 33.51           O  
ATOM    622  N   SER A  90      -7.633  45.905 -31.641  1.00 31.02           N  
ATOM    623  CA  SER A  90      -6.584  46.672 -32.304  1.00 31.02           C  
ATOM    624  C   SER A  90      -5.856  47.581 -31.319  1.00 31.02           C  
ATOM    625  CB  SER A  90      -7.170  47.508 -33.444  1.00 31.02           C  
ATOM    626  O   SER A  90      -6.490  48.283 -30.529  1.00 31.02           O  
ATOM    627  OG  SER A  90      -7.642  46.674 -34.488  1.00 31.02           O  
ATOM    628  N   ALA A  91      -4.516  47.359 -31.211  1.00 35.02           N  
ATOM    629  CA  ALA A  91      -3.328  48.033 -31.728  1.00 35.02           C  
ATOM    630  C   ALA A  91      -2.750  48.995 -30.693  1.00 35.02           C  
ATOM    631  CB  ALA A  91      -3.659  48.780 -33.017  1.00 35.02           C  
ATOM    632  O   ALA A  91      -3.481  49.790 -30.099  1.00 35.02           O  
ATOM    633  N   SER A  92      -1.451  48.736 -30.353  1.00 32.88           N  
ATOM    634  CA  SER A  92      -0.237  49.461 -30.715  1.00 32.88           C  
ATOM    635  C   SER A  92       0.566  49.848 -29.478  1.00 32.88           C  
ATOM    636  CB  SER A  92      -0.581  50.713 -31.523  1.00 32.88           C  
ATOM    637  O   SER A  92       0.034  50.470 -28.556  1.00 32.88           O  
ATOM    638  OG  SER A  92       0.313  50.870 -32.612  1.00 32.88           O  
ATOM    639  N   GLN A  93       1.855  49.359 -29.411  1.00 34.00           N  
ATOM    640  CA  GLN A  93       3.251  49.643 -29.728  1.00 34.00           C  
ATOM    641  C   GLN A  93       3.908  50.471 -28.627  1.00 34.00           C  
ATOM    642  CB  GLN A  93       3.360  50.371 -31.069  1.00 34.00           C  
ATOM    643  O   GLN A  93       3.339  51.463 -28.167  1.00 34.00           O  
ATOM    644  CG  GLN A  93       4.008  49.541 -32.168  1.00 34.00           C  
ATOM    645  CD  GLN A  93       4.111  50.288 -33.485  1.00 34.00           C  
ATOM    646  NE2 GLN A  93       4.893  49.748 -34.414  1.00 34.00           N  
ATOM    647  OE1 GLN A  93       3.493  51.342 -33.666  1.00 34.00           O  
ATOM    648  N   LYS A  94       5.144  49.980 -28.193  1.00 34.29           N  
ATOM    649  CA  LYS A  94       6.428  50.665 -28.309  1.00 34.29           C  
ATOM    650  C   LYS A  94       7.508  49.950 -27.502  1.00 34.29           C  
ATOM    651  CB  LYS A  94       6.305  52.118 -27.848  1.00 34.29           C  
ATOM    652  O   LYS A  94       7.337  49.708 -26.306  1.00 34.29           O  
ATOM    653  CG  LYS A  94       6.283  53.129 -28.986  1.00 34.29           C  
ATOM    654  CD  LYS A  94       6.145  54.554 -28.465  1.00 34.29           C  
ATOM    655  CE  LYS A  94       5.994  55.554 -29.603  1.00 34.29           C  
ATOM    656  NZ  LYS A  94       5.864  56.953 -29.097  1.00 34.29           N  
ATOM    657  N   ASP A  95       8.633  49.419 -28.232  1.00 34.04           N  
ATOM    658  CA  ASP A  95       9.953  49.700 -28.789  1.00 34.04           C  
ATOM    659  C   ASP A  95      11.037  49.575 -27.721  1.00 34.04           C  
ATOM    660  CB  ASP A  95       9.987  51.096 -29.412  1.00 34.04           C  
ATOM    661  O   ASP A  95      10.881  50.082 -26.608  1.00 34.04           O  
ATOM    662  CG  ASP A  95       9.442  51.127 -30.829  1.00 34.04           C  
ATOM    663  OD1 ASP A  95       9.437  50.075 -31.504  1.00 34.04           O  
ATOM    664  OD2 ASP A  95       9.016  52.214 -31.277  1.00 34.04           O  
ATOM    665  N   HIS A  96      12.212  48.747 -28.097  1.00 38.84           N  
ATOM    666  CA  HIS A  96      13.575  49.120 -28.459  1.00 38.84           C  
ATOM    667  C   HIS A  96      14.533  47.948 -28.278  1.00 38.84           C  
ATOM    668  CB  HIS A  96      14.042  50.314 -27.624  1.00 38.84           C  
ATOM    669  O   HIS A  96      14.563  47.323 -27.215  1.00 38.84           O  
ATOM    670  CG  HIS A  96      13.741  51.638 -28.251  1.00 38.84           C  
ATOM    671  CD2 HIS A  96      13.239  52.779 -27.722  1.00 38.84           C  
ATOM    672  ND1 HIS A  96      13.955  51.894 -29.588  1.00 38.84           N  
ATOM    673  CE1 HIS A  96      13.597  53.139 -29.854  1.00 38.84           C  
ATOM    674  NE2 HIS A  96      13.160  53.698 -28.739  1.00 38.84           N  
ATOM    675  N   SER A  97      15.236  47.406 -29.438  1.00 34.95           N  
ATOM    676  CA  SER A  97      16.417  47.642 -30.262  1.00 34.95           C  
ATOM    677  C   SER A  97      17.504  46.612 -29.978  1.00 34.95           C  
ATOM    678  CB  SER A  97      16.963  49.051 -30.026  1.00 34.95           C  
ATOM    679  O   SER A  97      17.811  46.330 -28.818  1.00 34.95           O  
ATOM    680  OG  SER A  97      17.277  49.245 -28.657  1.00 34.95           O  
ATOM    681  N   LEU A  98      17.939  45.802 -31.086  1.00 39.60           N  
ATOM    682  CA  LEU A  98      18.999  45.851 -32.087  1.00 39.60           C  
ATOM    683  C   LEU A  98      19.570  44.460 -32.343  1.00 39.60           C  
ATOM    684  CB  LEU A  98      20.115  46.799 -31.641  1.00 39.60           C  
ATOM    685  O   LEU A  98      19.945  43.756 -31.403  1.00 39.60           O  
ATOM    686  CG  LEU A  98      19.804  48.295 -31.714  1.00 39.60           C  
ATOM    687  CD1 LEU A  98      20.741  49.077 -30.800  1.00 39.60           C  
ATOM    688  CD2 LEU A  98      19.910  48.794 -33.151  1.00 39.60           C  
ATOM    689  N   PRO A  99      20.005  44.018 -33.735  1.00 32.28           N  
ATOM    690  CA  PRO A  99      20.573  42.994 -34.615  1.00 32.28           C  
ATOM    691  C   PRO A  99      21.856  43.454 -35.304  1.00 32.28           C  
ATOM    692  CB  PRO A  99      19.460  42.752 -35.639  1.00 32.28           C  
ATOM    693  O   PRO A  99      22.243  44.619 -35.182  1.00 32.28           O  
ATOM    694  CG  PRO A  99      18.821  44.089 -35.832  1.00 32.28           C  
ATOM    695  CD  PRO A  99      19.422  45.052 -34.848  1.00 32.28           C  
ATOM    696  N   THR A 100      22.878  42.436 -35.664  1.00 35.34           N  
ATOM    697  CA  THR A 100      23.723  42.322 -36.848  1.00 35.34           C  
ATOM    698  C   THR A 100      24.738  41.195 -36.681  1.00 35.34           C  
ATOM    699  CB  THR A 100      24.460  43.643 -37.137  1.00 35.34           C  
ATOM    700  O   THR A 100      25.391  41.090 -35.641  1.00 35.34           O  
ATOM    701  CG2 THR A 100      23.629  44.550 -38.039  1.00 35.34           C  
ATOM    702  OG1 THR A 100      24.716  44.321 -35.901  1.00 35.34           O  
ATOM    703  N   SER A 101      24.843  40.135 -37.642  1.00 34.48           N  
ATOM    704  CA  SER A 101      25.571  39.845 -38.872  1.00 34.48           C  
ATOM    705  C   SER A 101      26.030  38.391 -38.913  1.00 34.48           C  
ATOM    706  CB  SER A 101      26.779  40.773 -39.012  1.00 34.48           C  
ATOM    707  O   SER A 101      26.475  37.846 -37.901  1.00 34.48           O  
ATOM    708  OG  SER A 101      26.660  41.887 -38.145  1.00 34.48           O  
ATOM    709  N   PRO A 102      26.314  37.748 -40.238  1.00 34.77           N  
ATOM    710  CA  PRO A 102      26.693  36.497 -40.898  1.00 34.77           C  
ATOM    711  C   PRO A 102      28.140  36.503 -41.387  1.00 34.77           C  
ATOM    712  CB  PRO A 102      25.719  36.409 -42.076  1.00 34.77           C  
ATOM    713  O   PRO A 102      28.805  37.541 -41.345  1.00 34.77           O  
ATOM    714  CG  PRO A 102      25.514  37.825 -42.508  1.00 34.77           C  
ATOM    715  CD  PRO A 102      26.210  38.728 -41.530  1.00 34.77           C  
ATOM    716  N   ILE A 103      28.875  35.217 -41.436  1.00 37.66           N  
ATOM    717  CA  ILE A 103      29.882  34.725 -42.369  1.00 37.66           C  
ATOM    718  C   ILE A 103      30.427  33.384 -41.882  1.00 37.66           C  
ATOM    719  CB  ILE A 103      31.034  35.740 -42.544  1.00 37.66           C  
ATOM    720  O   ILE A 103      30.844  33.259 -40.728  1.00 37.66           O  
ATOM    721  CG1 ILE A 103      30.625  36.850 -43.519  1.00 37.66           C  
ATOM    722  CG2 ILE A 103      32.308  35.035 -43.021  1.00 37.66           C  
ATOM    723  CD1 ILE A 103      31.609  38.009 -43.586  1.00 37.66           C  
ATOM    724  N   SER A 104      30.320  32.222 -42.619  1.00 29.11           N  
ATOM    725  CA  SER A 104      30.860  31.117 -43.405  1.00 29.11           C  
ATOM    726  C   SER A 104      32.320  30.851 -43.055  1.00 29.11           C  
ATOM    727  CB  SER A 104      30.731  31.410 -44.901  1.00 29.11           C  
ATOM    728  O   SER A 104      33.122  31.783 -42.964  1.00 29.11           O  
ATOM    729  OG  SER A 104      30.655  30.206 -45.645  1.00 29.11           O  
ATOM    730  N   THR A 105      32.737  29.515 -42.711  1.00 33.30           N  
ATOM    731  CA  THR A 105      33.637  28.557 -43.343  1.00 33.30           C  
ATOM    732  C   THR A 105      34.026  27.453 -42.364  1.00 33.30           C  
ATOM    733  CB  THR A 105      34.908  29.249 -43.871  1.00 33.30           C  
ATOM    734  O   THR A 105      34.346  27.728 -41.206  1.00 33.30           O  
ATOM    735  CG2 THR A 105      34.641  29.948 -45.200  1.00 33.30           C  
ATOM    736  OG1 THR A 105      35.350  30.219 -42.914  1.00 33.30           O  
ATOM    737  N   ASN A 106      33.675  26.164 -42.653  1.00 34.34           N  
ATOM    738  CA  ASN A 106      34.422  24.984 -43.074  1.00 34.34           C  
ATOM    739  C   ASN A 106      34.105  23.777 -42.196  1.00 34.34           C  
ATOM    740  CB  ASN A 106      35.926  25.269 -43.062  1.00 34.34           C  
ATOM    741  O   ASN A 106      34.186  23.857 -40.969  1.00 34.34           O  
ATOM    742  CG  ASN A 106      36.385  26.033 -44.288  1.00 34.34           C  
ATOM    743  ND2 ASN A 106      37.537  26.685 -44.183  1.00 34.34           N  
ATOM    744  OD1 ASN A 106      35.710  26.037 -45.321  1.00 34.34           O  
ATOM    745  N   GLY A 107      33.400  22.725 -42.709  1.00 33.62           N  
ATOM    746  CA  GLY A 107      33.950  21.414 -43.015  1.00 33.62           C  
ATOM    747  C   GLY A 107      33.382  20.311 -42.142  1.00 33.62           C  
ATOM    748  O   GLY A 107      33.364  20.430 -40.915  1.00 33.62           O  
ATOM    749  N   THR A 108      32.390  19.601 -42.634  1.00 33.25           N  
ATOM    750  CA  THR A 108      32.320  18.197 -43.022  1.00 33.25           C  
ATOM    751  C   THR A 108      30.884  17.687 -42.950  1.00 33.25           C  
ATOM    752  CB  THR A 108      33.222  17.325 -42.129  1.00 33.25           C  
ATOM    753  O   THR A 108      30.211  17.854 -41.930  1.00 33.25           O  
ATOM    754  CG2 THR A 108      33.879  16.208 -42.934  1.00 33.25           C  
ATOM    755  OG1 THR A 108      34.244  18.144 -41.548  1.00 33.25           O  
ATOM    756  N   GLN A 109      30.173  17.529 -44.112  1.00 28.76           N  
ATOM    757  CA  GLN A 109      29.664  16.569 -45.086  1.00 28.76           C  
ATOM    758  C   GLN A 109      29.617  15.161 -44.499  1.00 28.76           C  
ATOM    759  CB  GLN A 109      30.522  16.581 -46.352  1.00 28.76           C  
ATOM    760  O   GLN A 109      30.624  14.659 -43.996  1.00 28.76           O  
ATOM    761  CG  GLN A 109      29.756  16.224 -47.618  1.00 28.76           C  
ATOM    762  CD  GLN A 109      30.568  16.451 -48.880  1.00 28.76           C  
ATOM    763  NE2 GLN A 109      29.897  16.437 -50.027  1.00 28.76           N  
ATOM    764  OE1 GLN A 109      31.787  16.637 -48.824  1.00 28.76           O  
ATOM    765  N   PHE A 110      28.435  14.607 -44.213  1.00 29.58           N  
ATOM    766  CA  PHE A 110      27.950  13.349 -44.769  1.00 29.58           C  
ATOM    767  C   PHE A 110      26.440  13.230 -44.602  1.00 29.58           C  
ATOM    768  CB  PHE A 110      28.648  12.160 -44.100  1.00 29.58           C  
ATOM    769  O   PHE A 110      25.916  13.410 -43.502  1.00 29.58           O  
ATOM    770  CG  PHE A 110      29.709  11.520 -44.954  1.00 29.58           C  
ATOM    771  CD1 PHE A 110      29.375  10.547 -45.888  1.00 29.58           C  
ATOM    772  CD2 PHE A 110      31.040  11.891 -44.822  1.00 29.58           C  
ATOM    773  CE1 PHE A 110      30.355   9.952 -46.680  1.00 29.58           C  
ATOM    774  CE2 PHE A 110      32.025  11.302 -45.610  1.00 29.58           C  
ATOM    775  CZ  PHE A 110      31.680  10.332 -46.537  1.00 29.58           C  
ATOM    776  N   GLN A 111      25.578  13.493 -45.614  1.00 27.76           N  
ATOM    777  CA  GLN A 111      24.513  12.737 -46.265  1.00 27.76           C  
ATOM    778  C   GLN A 111      24.871  11.257 -46.364  1.00 27.76           C  
ATOM    779  CB  GLN A 111      24.227  13.302 -47.657  1.00 27.76           C  
ATOM    780  O   GLN A 111      26.036  10.906 -46.565  1.00 27.76           O  
ATOM    781  CG  GLN A 111      23.476  14.627 -47.641  1.00 27.76           C  
ATOM    782  CD  GLN A 111      22.660  14.854 -48.899  1.00 27.76           C  
ATOM    783  NE2 GLN A 111      22.663  16.087 -49.394  1.00 27.76           N  
ATOM    784  OE1 GLN A 111      22.032  13.928 -49.423  1.00 27.76           O  
ATOM    785  N   PRO A 112      23.872  10.269 -46.589  1.00 36.16           N  
ATOM    786  CA  PRO A 112      22.548   9.830 -47.034  1.00 36.16           C  
ATOM    787  C   PRO A 112      22.497   8.338 -47.355  1.00 36.16           C  
ATOM    788  CB  PRO A 112      22.304  10.667 -48.293  1.00 36.16           C  
ATOM    789  O   PRO A 112      23.499   7.635 -47.199  1.00 36.16           O  
ATOM    790  CG  PRO A 112      23.648  10.797 -48.932  1.00 36.16           C  
ATOM    791  CD  PRO A 112      24.675  10.212 -48.005  1.00 36.16           C  
ATOM    792  N   LYS A 113      21.259   7.498 -47.359  1.00 30.33           N  
ATOM    793  CA  LYS A 113      20.838   6.676 -48.491  1.00 30.33           C  
ATOM    794  C   LYS A 113      20.775   5.201 -48.106  1.00 30.33           C  
ATOM    795  CB  LYS A 113      21.786   6.869 -49.676  1.00 30.33           C  
ATOM    796  O   LYS A 113      21.692   4.681 -47.466  1.00 30.33           O  
ATOM    797  CG  LYS A 113      21.465   8.085 -50.533  1.00 30.33           C  
ATOM    798  CD  LYS A 113      22.391   8.178 -51.740  1.00 30.33           C  
ATOM    799  CE  LYS A 113      22.086   9.406 -52.586  1.00 30.33           C  
ATOM    800  NZ  LYS A 113      23.009   9.517 -53.754  1.00 30.33           N  
ATOM    801  N   LYS A 114      19.579   4.520 -48.179  1.00 25.04           N  
ATOM    802  CA  LYS A 114      19.046   3.465 -49.037  1.00 25.04           C  
ATOM    803  C   LYS A 114      20.163   2.762 -49.802  1.00 25.04           C  
ATOM    804  CB  LYS A 114      18.019   4.037 -50.015  1.00 25.04           C  
ATOM    805  O   LYS A 114      21.036   3.416 -50.377  1.00 25.04           O  
ATOM    806  CG  LYS A 114      16.582   3.960 -49.520  1.00 25.04           C  
ATOM    807  CD  LYS A 114      15.591   4.304 -50.625  1.00 25.04           C  
ATOM    808  CE  LYS A 114      14.159   4.316 -50.108  1.00 25.04           C  
ATOM    809  NZ  LYS A 114      13.180   4.618 -51.195  1.00 25.04           N  
ATOM    810  N   LEU A 115      20.419   1.422 -49.444  1.00 30.52           N  
ATOM    811  CA  LEU A 115      20.622   0.281 -50.330  1.00 30.52           C  
ATOM    812  C   LEU A 115      21.601  -0.715 -49.717  1.00 30.52           C  
ATOM    813  CB  LEU A 115      21.137   0.746 -51.695  1.00 30.52           C  
ATOM    814  O   LEU A 115      22.730  -0.355 -49.380  1.00 30.52           O  
ATOM    815  CG  LEU A 115      20.415   0.182 -52.920  1.00 30.52           C  
ATOM    816  CD1 LEU A 115      19.627   1.282 -53.624  1.00 30.52           C  
ATOM    817  CD2 LEU A 115      21.410  -0.466 -53.876  1.00 30.52           C  
ATOM    818  N   SER A 116      21.047  -1.922 -49.339  1.00 27.94           N  
ATOM    819  CA  SER A 116      21.021  -3.340 -49.683  1.00 27.94           C  
ATOM    820  C   SER A 116      22.432  -3.894 -49.847  1.00 27.94           C  
ATOM    821  CB  SER A 116      20.223  -3.565 -50.968  1.00 27.94           C  
ATOM    822  O   SER A 116      23.306  -3.228 -50.406  1.00 27.94           O  
ATOM    823  OG  SER A 116      20.840  -2.913 -52.065  1.00 27.94           O  
ATOM    824  N   GLU A 117      22.745  -4.950 -49.058  1.00 32.86           N  
ATOM    825  CA  GLU A 117      23.155  -6.246 -49.591  1.00 32.86           C  
ATOM    826  C   GLU A 117      23.907  -7.061 -48.544  1.00 32.86           C  
ATOM    827  CB  GLU A 117      24.023  -6.064 -50.839  1.00 32.86           C  
ATOM    828  O   GLU A 117      24.900  -6.594 -47.981  1.00 32.86           O  
ATOM    829  CG  GLU A 117      23.415  -6.655 -52.103  1.00 32.86           C  
ATOM    830  CD  GLU A 117      24.090  -6.171 -53.376  1.00 32.86           C  
ATOM    831  OE1 GLU A 117      23.652  -6.563 -54.482  1.00 32.86           O  
ATOM    832  OE2 GLU A 117      25.065  -5.394 -53.268  1.00 32.86           O  
ATOM    833  N   LYS A 118      23.294  -8.241 -48.139  1.00 28.46           N  
ATOM    834  CA  LYS A 118      23.188  -9.646 -48.524  1.00 28.46           C  
ATOM    835  C   LYS A 118      24.252 -10.489 -47.827  1.00 28.46           C  
ATOM    836  CB  LYS A 118      23.310  -9.797 -50.041  1.00 28.46           C  
ATOM    837  O   LYS A 118      25.430 -10.126 -47.816  1.00 28.46           O  
ATOM    838  CG  LYS A 118      21.979  -9.994 -50.752  1.00 28.46           C  
ATOM    839  CD  LYS A 118      22.168 -10.172 -52.253  1.00 28.46           C  
ATOM    840  CE  LYS A 118      20.838 -10.376 -52.965  1.00 28.46           C  
ATOM    841  NZ  LYS A 118      21.026 -10.654 -54.421  1.00 28.46           N  
ATOM    842  N   ARG A 119      23.820 -11.450 -46.978  1.00 29.97           N  
ATOM    843  CA  ARG A 119      24.313 -12.801 -47.229  1.00 29.97           C  
ATOM    844  C   ARG A 119      23.503 -13.832 -46.451  1.00 29.97           C  
ATOM    845  CB  ARG A 119      25.794 -12.910 -46.859  1.00 29.97           C  
ATOM    846  O   ARG A 119      23.333 -13.708 -45.236  1.00 29.97           O  
ATOM    847  CG  ARG A 119      26.585 -13.848 -47.757  1.00 29.97           C  
ATOM    848  CD  ARG A 119      28.078 -13.778 -47.470  1.00 29.97           C  
ATOM    849  NE  ARG A 119      28.822 -14.770 -48.240  1.00 29.97           N  
ATOM    850  NH1 ARG A 119      30.880 -13.763 -47.939  1.00 29.97           N  
ATOM    851  NH2 ARG A 119      30.712 -15.694 -49.163  1.00 29.97           N  
ATOM    852  CZ  ARG A 119      30.136 -14.740 -48.446  1.00 29.97           C  
ATOM    853  N   ALA A 120      22.551 -14.572 -47.127  1.00 34.42           N  
ATOM    854  CA  ALA A 120      22.566 -15.937 -47.647  1.00 34.42           C  
ATOM    855  C   ALA A 120      21.484 -16.787 -46.987  1.00 34.42           C  
ATOM    856  CB  ALA A 120      23.938 -16.571 -47.437  1.00 34.42           C  
ATOM    857  O   ALA A 120      21.415 -16.871 -45.758  1.00 34.42           O  
ATOM    858  N   GLU A 121      20.342 -17.025 -47.741  1.00 28.30           N  
ATOM    859  CA  GLU A 121      19.968 -18.431 -47.866  1.00 28.30           C  
ATOM    860  C   GLU A 121      19.157 -18.675 -49.135  1.00 28.30           C  
ATOM    861  CB  GLU A 121      19.176 -18.888 -46.639  1.00 28.30           C  
ATOM    862  O   GLU A 121      18.215 -17.936 -49.428  1.00 28.30           O  
ATOM    863  CG  GLU A 121      20.048 -19.301 -45.462  1.00 28.30           C  
ATOM    864  CD  GLU A 121      19.250 -19.814 -44.274  1.00 28.30           C  
ATOM    865  OE1 GLU A 121      19.862 -20.294 -43.293  1.00 28.30           O  
ATOM    866  OE2 GLU A 121      18.002 -19.738 -44.326  1.00 28.30           O  
ATOM    867  N   LYS A 122      19.711 -19.289 -50.214  1.00 31.83           N  
ATOM    868  CA  LYS A 122      19.250 -20.153 -51.297  1.00 31.83           C  
ATOM    869  C   LYS A 122      19.156 -21.606 -50.839  1.00 31.83           C  
ATOM    870  CB  LYS A 122      20.183 -20.044 -52.504  1.00 31.83           C  
ATOM    871  O   LYS A 122      20.093 -22.135 -50.238  1.00 31.83           O  
ATOM    872  CG  LYS A 122      19.467 -19.745 -53.814  1.00 31.83           C  
ATOM    873  CD  LYS A 122      20.436 -19.732 -54.989  1.00 31.83           C  
ATOM    874  CE  LYS A 122      19.723 -19.423 -56.299  1.00 31.83           C  
ATOM    875  NZ  LYS A 122      20.644 -19.529 -57.470  1.00 31.83           N  
ATOM    876  N   HIS A 123      17.933 -22.212 -50.904  1.00 35.15           N  
ATOM    877  CA  HIS A 123      17.413 -23.277 -51.754  1.00 35.15           C  
ATOM    878  C   HIS A 123      16.524 -24.230 -50.961  1.00 35.15           C  
ATOM    879  CB  HIS A 123      18.559 -24.050 -52.407  1.00 35.15           C  
ATOM    880  O   HIS A 123      16.941 -24.758 -49.927  1.00 35.15           O  
ATOM    881  CG  HIS A 123      18.988 -23.488 -53.725  1.00 35.15           C  
ATOM    882  CD2 HIS A 123      19.493 -24.091 -54.827  1.00 35.15           C  
ATOM    883  ND1 HIS A 123      18.919 -22.143 -54.018  1.00 35.15           N  
ATOM    884  CE1 HIS A 123      19.364 -21.943 -55.247  1.00 35.15           C  
ATOM    885  NE2 HIS A 123      19.718 -23.109 -55.760  1.00 35.15           N  
ATOM    886  N   GLY A 124      15.168 -24.284 -51.264  1.00 31.90           N  
ATOM    887  CA  GLY A 124      14.377 -25.216 -52.051  1.00 31.90           C  
ATOM    888  C   GLY A 124      13.874 -26.400 -51.248  1.00 31.90           C  
ATOM    889  O   GLY A 124      14.626 -26.996 -50.473  1.00 31.90           O  
ATOM    890  N   GLY A 125      12.517 -26.464 -51.036  1.00 34.63           N  
ATOM    891  CA  GLY A 125      11.685 -27.567 -51.489  1.00 34.63           C  
ATOM    892  C   GLY A 125      10.567 -27.908 -50.522  1.00 34.63           C  
ATOM    893  O   GLY A 125      10.801 -28.049 -49.320  1.00 34.63           O  
ATOM    894  N   LYS A 126       9.251 -27.576 -50.894  1.00 30.92           N  
ATOM    895  CA  LYS A 126       8.010 -28.182 -51.369  1.00 30.92           C  
ATOM    896  C   LYS A 126       7.451 -29.166 -50.346  1.00 30.92           C  
ATOM    897  CB  LYS A 126       8.236 -28.889 -52.707  1.00 30.92           C  
ATOM    898  O   LYS A 126       8.155 -30.076 -49.903  1.00 30.92           O  
ATOM    899  CG  LYS A 126       7.199 -28.551 -53.768  1.00 30.92           C  
ATOM    900  CD  LYS A 126       7.557 -29.165 -55.115  1.00 30.92           C  
ATOM    901  CE  LYS A 126       6.559 -28.769 -56.195  1.00 30.92           C  
ATOM    902  NZ  LYS A 126       6.532 -29.757 -57.314  1.00 30.92           N  
ATOM    903  N   LEU A 127       6.183 -28.814 -49.802  1.00 36.69           N  
ATOM    904  CA  LEU A 127       4.897 -29.499 -49.868  1.00 36.69           C  
ATOM    905  C   LEU A 127       3.989 -29.064 -48.723  1.00 36.69           C  
ATOM    906  CB  LEU A 127       5.095 -31.017 -49.829  1.00 36.69           C  
ATOM    907  O   LEU A 127       4.383 -29.123 -47.556  1.00 36.69           O  
ATOM    908  CG  LEU A 127       4.977 -31.751 -51.166  1.00 36.69           C  
ATOM    909  CD1 LEU A 127       6.270 -32.497 -51.477  1.00 36.69           C  
ATOM    910  CD2 LEU A 127       3.791 -32.710 -51.146  1.00 36.69           C  
ATOM    911  N   PRO A 128       2.548 -28.847 -48.973  1.00 32.45           N  
ATOM    912  CA  PRO A 128       1.361 -27.991 -48.898  1.00 32.45           C  
ATOM    913  C   PRO A 128       0.345 -28.481 -47.868  1.00 32.45           C  
ATOM    914  CB  PRO A 128       0.783 -28.066 -50.313  1.00 32.45           C  
ATOM    915  O   PRO A 128       0.467 -29.597 -47.357  1.00 32.45           O  
ATOM    916  CG  PRO A 128       1.071 -29.459 -50.771  1.00 32.45           C  
ATOM    917  CD  PRO A 128       1.920 -30.136 -49.733  1.00 32.45           C  
ATOM    918  N   GLU A 129      -0.340 -27.558 -47.081  1.00 31.71           N  
ATOM    919  CA  GLU A 129      -1.763 -27.660 -46.775  1.00 31.71           C  
ATOM    920  C   GLU A 129      -2.057 -27.190 -45.353  1.00 31.71           C  
ATOM    921  CB  GLU A 129      -2.254 -29.097 -46.965  1.00 31.71           C  
ATOM    922  O   GLU A 129      -1.458 -27.683 -44.395  1.00 31.71           O  
ATOM    923  CG  GLU A 129      -3.766 -29.222 -47.076  1.00 31.71           C  
ATOM    924  CD  GLU A 129      -4.228 -30.622 -47.447  1.00 31.71           C  
ATOM    925  OE1 GLU A 129      -5.453 -30.879 -47.442  1.00 31.71           O  
ATOM    926  OE2 GLU A 129      -3.356 -31.470 -47.745  1.00 31.71           O  
ATOM    927  N   ALA A 130      -2.645 -26.000 -45.174  1.00 36.69           N  
ATOM    928  CA  ALA A 130      -4.012 -25.554 -44.916  1.00 36.69           C  
ATOM    929  C   ALA A 130      -4.040 -24.455 -43.859  1.00 36.69           C  
ATOM    930  CB  ALA A 130      -4.882 -26.731 -44.480  1.00 36.69           C  
ATOM    931  O   ALA A 130      -3.543 -24.642 -42.746  1.00 36.69           O  
ATOM    932  N   ALA A 131      -4.193 -23.182 -44.250  1.00 36.09           N  
ATOM    933  CA  ALA A 131      -5.105 -22.102 -43.883  1.00 36.09           C  
ATOM    934  C   ALA A 131      -6.418 -22.654 -43.336  1.00 36.09           C  
ATOM    935  CB  ALA A 131      -5.371 -21.198 -45.084  1.00 36.09           C  
ATOM    936  O   ALA A 131      -6.899 -23.694 -43.791  1.00 36.09           O  
ATOM    937  N   PRO A 132      -6.962 -22.090 -42.320  1.00 39.92           N  
ATOM    938  CA  PRO A 132      -8.039 -21.127 -42.560  1.00 39.92           C  
ATOM    939  C   PRO A 132      -7.985 -19.932 -41.612  1.00 39.92           C  
ATOM    940  CB  PRO A 132      -9.307 -21.952 -42.326  1.00 39.92           C  
ATOM    941  O   PRO A 132      -7.335 -19.999 -40.565  1.00 39.92           O  
ATOM    942  CG  PRO A 132      -8.949 -22.901 -41.228  1.00 39.92           C  
ATOM    943  CD  PRO A 132      -7.481 -22.765 -40.941  1.00 39.92           C  
ATOM    944  N   PRO A 133      -8.695 -18.842 -41.966  1.00 33.15           N  
ATOM    945  CA  PRO A 133      -8.946 -17.441 -42.313  1.00 33.15           C  
ATOM    946  C   PRO A 133      -9.555 -16.647 -41.159  1.00 33.15           C  
ATOM    947  CB  PRO A 133      -9.925 -17.538 -43.486  1.00 33.15           C  
ATOM    948  O   PRO A 133     -10.042 -17.235 -40.190  1.00 33.15           O  
ATOM    949  CG  PRO A 133     -10.773 -18.730 -43.178  1.00 33.15           C  
ATOM    950  CD  PRO A 133     -10.215 -19.411 -41.961  1.00 33.15           C  
ATOM    951  N   ARG A 134      -9.287 -15.324 -41.039  1.00 27.00           N  
ATOM    952  CA  ARG A 134      -9.989 -14.048 -41.135  1.00 27.00           C  
ATOM    953  C   ARG A 134     -11.408 -14.242 -41.658  1.00 27.00           C  
ATOM    954  CB  ARG A 134      -9.224 -13.080 -42.040  1.00 27.00           C  
ATOM    955  O   ARG A 134     -11.621 -14.956 -42.640  1.00 27.00           O  
ATOM    956  CG  ARG A 134      -8.157 -12.274 -41.317  1.00 27.00           C  
ATOM    957  CD  ARG A 134      -7.532 -11.224 -42.225  1.00 27.00           C  
ATOM    958  NE  ARG A 134      -6.566 -10.397 -41.508  1.00 27.00           N  
ATOM    959  NH1 ARG A 134      -6.317  -8.850 -43.206  1.00 27.00           N  
ATOM    960  NH2 ARG A 134      -5.142  -8.613 -41.252  1.00 27.00           N  
ATOM    961  CZ  ARG A 134      -6.010  -9.289 -41.990  1.00 27.00           C  
ATOM    962  N   THR A 135     -12.514 -13.895 -40.813  1.00 34.59           N  
ATOM    963  CA  THR A 135     -13.655 -13.118 -41.284  1.00 34.59           C  
ATOM    964  C   THR A 135     -14.333 -12.395 -40.124  1.00 34.59           C  
ATOM    965  CB  THR A 135     -14.680 -14.012 -42.005  1.00 34.59           C  
ATOM    966  O   THR A 135     -14.510 -12.968 -39.047  1.00 34.59           O  
ATOM    967  CG2 THR A 135     -14.156 -14.466 -43.363  1.00 34.59           C  
ATOM    968  OG1 THR A 135     -14.950 -15.166 -41.200  1.00 34.59           O  
ATOM    969  N   GLU A 136     -14.573 -11.059 -40.029  1.00 29.39           N  
ATOM    970  CA  GLU A 136     -15.607 -10.063 -40.292  1.00 29.39           C  
ATOM    971  C   GLU A 136     -16.997 -10.694 -40.282  1.00 29.39           C  
ATOM    972  CB  GLU A 136     -15.356  -9.367 -41.632  1.00 29.39           C  
ATOM    973  O   GLU A 136     -17.191 -11.789 -40.814  1.00 29.39           O  
ATOM    974  CG  GLU A 136     -14.555  -8.078 -41.515  1.00 29.39           C  
ATOM    975  CD  GLU A 136     -14.361  -7.370 -42.846  1.00 29.39           C  
ATOM    976  OE1 GLU A 136     -13.708  -6.302 -42.876  1.00 29.39           O  
ATOM    977  OE2 GLU A 136     -14.867  -7.886 -43.868  1.00 29.39           O  
ATOM    978  N   SER A 137     -18.028 -10.157 -39.433  1.00 27.22           N  
ATOM    979  CA  SER A 137     -19.315  -9.470 -39.398  1.00 27.22           C  
ATOM    980  C   SER A 137     -20.432 -10.363 -39.928  1.00 27.22           C  
ATOM    981  CB  SER A 137     -19.256  -8.177 -40.211  1.00 27.22           C  
ATOM    982  O   SER A 137     -20.262 -11.044 -40.942  1.00 27.22           O  
ATOM    983  OG  SER A 137     -18.192  -7.352 -39.767  1.00 27.22           O  
ATOM    984  N   THR A 138     -21.630 -10.717 -39.045  1.00 28.61           N  
ATOM    985  CA  THR A 138     -23.001 -10.480 -39.483  1.00 28.61           C  
ATOM    986  C   THR A 138     -23.980 -11.335 -38.683  1.00 28.61           C  
ATOM    987  CB  THR A 138     -23.167 -10.774 -40.985  1.00 28.61           C  
ATOM    988  O   THR A 138     -23.689 -12.490 -38.368  1.00 28.61           O  
ATOM    989  CG2 THR A 138     -22.662  -9.611 -41.833  1.00 28.61           C  
ATOM    990  OG1 THR A 138     -22.423 -11.952 -41.320  1.00 28.61           O  
ATOM    991  N   ALA A 139     -25.062 -10.771 -37.842  1.00 30.22           N  
ATOM    992  CA  ALA A 139     -26.498 -10.842 -38.103  1.00 30.22           C  
ATOM    993  C   ALA A 139     -27.014 -12.269 -37.944  1.00 30.22           C  
ATOM    994  CB  ALA A 139     -26.811 -10.318 -39.502  1.00 30.22           C  
ATOM    995  O   ALA A 139     -26.471 -13.202 -38.540  1.00 30.22           O  
ATOM    996  N   VAL A 140     -27.744 -12.609 -36.853  1.00 31.99           N  
ATOM    997  CA  VAL A 140     -28.803 -13.564 -36.548  1.00 31.99           C  
ATOM    998  C   VAL A 140     -30.125 -13.078 -37.139  1.00 31.99           C  
ATOM    999  CB  VAL A 140     -28.949 -13.784 -35.025  1.00 31.99           C  
ATOM   1000  O   VAL A 140     -30.518 -11.927 -36.932  1.00 31.99           O  
ATOM   1001  CG1 VAL A 140     -30.063 -14.785 -34.728  1.00 31.99           C  
ATOM   1002  CG2 VAL A 140     -27.626 -14.258 -34.426  1.00 31.99           C  
ATOM   1003  N   LYS A 141     -30.525 -13.537 -38.437  1.00 27.11           N  
ATOM   1004  CA  LYS A 141     -31.587 -14.373 -38.990  1.00 27.11           C  
ATOM   1005  C   LYS A 141     -32.083 -13.821 -40.324  1.00 27.11           C  
ATOM   1006  CB  LYS A 141     -32.751 -14.485 -38.004  1.00 27.11           C  
ATOM   1007  O   LYS A 141     -32.339 -12.622 -40.448  1.00 27.11           O  
ATOM   1008  CG  LYS A 141     -32.770 -15.786 -37.215  1.00 27.11           C  
ATOM   1009  CD  LYS A 141     -33.964 -15.850 -36.271  1.00 27.11           C  
ATOM   1010  CE  LYS A 141     -33.968 -17.139 -35.460  1.00 27.11           C  
ATOM   1011  NZ  LYS A 141     -35.145 -17.212 -34.543  1.00 27.11           N  
ATOM   1012  N   PRO A 142     -32.157 -14.561 -41.325  1.00 29.42           N  
ATOM   1013  CA  PRO A 142     -33.051 -15.656 -41.707  1.00 29.42           C  
ATOM   1014  C   PRO A 142     -32.490 -16.507 -42.843  1.00 29.42           C  
ATOM   1015  CB  PRO A 142     -34.327 -14.933 -42.145  1.00 29.42           C  
ATOM   1016  O   PRO A 142     -31.644 -16.040 -43.610  1.00 29.42           O  
ATOM   1017  CG  PRO A 142     -33.850 -13.659 -42.765  1.00 29.42           C  
ATOM   1018  CD  PRO A 142     -32.364 -13.561 -42.571  1.00 29.42           C  
ATOM   1019  N   SER A 143     -32.234 -17.801 -42.632  1.00 32.10           N  
ATOM   1020  CA  SER A 143     -32.157 -18.704 -43.777  1.00 32.10           C  
ATOM   1021  C   SER A 143     -33.268 -19.747 -43.734  1.00 32.10           C  
ATOM   1022  CB  SER A 143     -30.795 -19.398 -43.821  1.00 32.10           C  
ATOM   1023  O   SER A 143     -33.574 -20.293 -42.671  1.00 32.10           O  
ATOM   1024  OG  SER A 143     -30.631 -20.255 -42.704  1.00 32.10           O  
ATOM   1025  N   GLU A 144     -34.390 -19.594 -44.556  1.00 31.29           N  
ATOM   1026  CA  GLU A 144     -34.989 -20.271 -45.702  1.00 31.29           C  
ATOM   1027  C   GLU A 144     -34.085 -21.386 -46.219  1.00 31.29           C  
ATOM   1028  CB  GLU A 144     -35.286 -19.272 -46.823  1.00 31.29           C  
ATOM   1029  O   GLU A 144     -32.916 -21.150 -46.531  1.00 31.29           O  
ATOM   1030  CG  GLU A 144     -36.631 -18.574 -46.685  1.00 31.29           C  
ATOM   1031  CD  GLU A 144     -36.985 -17.710 -47.885  1.00 31.29           C  
ATOM   1032  OE1 GLU A 144     -38.118 -17.181 -47.939  1.00 31.29           O  
ATOM   1033  OE2 GLU A 144     -36.122 -17.563 -48.780  1.00 31.29           O  
ATOM   1034  N   SER A 145     -34.264 -22.610 -45.732  1.00 31.23           N  
ATOM   1035  CA  SER A 145     -33.987 -23.928 -46.294  1.00 31.23           C  
ATOM   1036  C   SER A 145     -35.151 -24.422 -47.146  1.00 31.23           C  
ATOM   1037  CB  SER A 145     -33.697 -24.936 -45.180  1.00 31.23           C  
ATOM   1038  O   SER A 145     -36.314 -24.262 -46.771  1.00 31.23           O  
ATOM   1039  OG  SER A 145     -34.826 -25.093 -44.338  1.00 31.23           O  
ATOM   1040  N   ASN A 146     -35.049 -24.444 -48.515  1.00 33.52           N  
ATOM   1041  CA  ASN A 146     -35.580 -25.365 -49.514  1.00 33.52           C  
ATOM   1042  C   ASN A 146     -34.511 -26.338 -50.004  1.00 33.52           C  
ATOM   1043  CB  ASN A 146     -36.176 -24.593 -50.693  1.00 33.52           C  
ATOM   1044  O   ASN A 146     -33.443 -25.919 -50.453  1.00 33.52           O  
ATOM   1045  CG  ASN A 146     -37.661 -24.336 -50.532  1.00 33.52           C  
ATOM   1046  ND2 ASN A 146     -38.228 -23.546 -51.437  1.00 33.52           N  
ATOM   1047  OD1 ASN A 146     -38.294 -24.842 -49.602  1.00 33.52           O  
ATOM   1048  N   GLY A 147     -34.622 -27.672 -49.691  1.00 31.40           N  
ATOM   1049  CA  GLY A 147     -35.138 -28.824 -50.413  1.00 31.40           C  
ATOM   1050  C   GLY A 147     -34.070 -29.853 -50.735  1.00 31.40           C  
ATOM   1051  O   GLY A 147     -32.987 -29.503 -51.208  1.00 31.40           O  
ATOM   1052  N   ARG A 148     -34.178 -31.007 -50.006  1.00 31.15           N  
ATOM   1053  CA  ARG A 148     -34.469 -32.242 -50.728  1.00 31.15           C  
ATOM   1054  C   ARG A 148     -34.122 -33.464 -49.885  1.00 31.15           C  
ATOM   1055  CB  ARG A 148     -33.704 -32.283 -52.052  1.00 31.15           C  
ATOM   1056  O   ARG A 148     -33.008 -33.572 -49.369  1.00 31.15           O  
ATOM   1057  CG  ARG A 148     -34.395 -33.094 -53.137  1.00 31.15           C  
ATOM   1058  CD  ARG A 148     -34.857 -32.214 -54.290  1.00 31.15           C  
ATOM   1059  NE  ARG A 148     -35.241 -33.008 -55.454  1.00 31.15           N  
ATOM   1060  NH1 ARG A 148     -35.357 -31.210 -56.901  1.00 31.15           N  
ATOM   1061  NH2 ARG A 148     -35.814 -33.326 -57.655  1.00 31.15           N  
ATOM   1062  CZ  ARG A 148     -35.470 -32.513 -56.667  1.00 31.15           C  
ATOM   1063  N   ALA A 149     -35.205 -34.193 -49.390  1.00 32.81           N  
ATOM   1064  CA  ALA A 149     -35.807 -35.457 -49.805  1.00 32.81           C  
ATOM   1065  C   ALA A 149     -35.611 -36.534 -48.742  1.00 32.81           C  
ATOM   1066  CB  ALA A 149     -35.218 -35.915 -51.137  1.00 32.81           C  
ATOM   1067  O   ALA A 149     -34.490 -36.765 -48.283  1.00 32.81           O  
ATOM   1068  N   ALA A 150     -36.766 -36.886 -48.045  1.00 36.28           N  
ATOM   1069  CA  ALA A 150     -37.591 -38.087 -48.145  1.00 36.28           C  
ATOM   1070  C   ALA A 150     -37.433 -38.967 -46.909  1.00 36.28           C  
ATOM   1071  CB  ALA A 150     -37.234 -38.874 -49.404  1.00 36.28           C  
ATOM   1072  O   ALA A 150     -36.320 -39.376 -46.568  1.00 36.28           O  
ATOM   1073  N   GLU A 151     -38.506 -38.908 -46.007  1.00 40.19           N  
ATOM   1074  CA  GLU A 151     -39.594 -39.817 -45.660  1.00 40.19           C  
ATOM   1075  C   GLU A 151     -39.279 -40.593 -44.384  1.00 40.19           C  
ATOM   1076  CB  GLU A 151     -39.873 -40.787 -46.810  1.00 40.19           C  
ATOM   1077  O   GLU A 151     -38.237 -41.244 -44.288  1.00 40.19           O  
ATOM   1078  CG  GLU A 151     -41.151 -40.480 -47.577  1.00 40.19           C  
ATOM   1079  CD  GLU A 151     -41.633 -41.643 -48.430  1.00 40.19           C  
ATOM   1080  OE1 GLU A 151     -42.785 -41.601 -48.918  1.00 40.19           O  
ATOM   1081  OE2 GLU A 151     -40.852 -42.604 -48.611  1.00 40.19           O  
ATOM   1082  N   PRO A 152     -40.355 -40.918 -43.516  1.00 42.04           N  
ATOM   1083  CA  PRO A 152     -41.306 -40.678 -42.428  1.00 42.04           C  
ATOM   1084  C   PRO A 152     -41.367 -41.835 -41.432  1.00 42.04           C  
ATOM   1085  CB  PRO A 152     -42.642 -40.513 -43.156  1.00 42.04           C  
ATOM   1086  O   PRO A 152     -40.819 -42.909 -41.693  1.00 42.04           O  
ATOM   1087  CG  PRO A 152     -42.565 -41.455 -44.313  1.00 42.04           C  
ATOM   1088  CD  PRO A 152     -41.180 -42.032 -44.368  1.00 42.04           C  
ATOM   1089  N   PRO A 153     -42.472 -41.769 -40.326  1.00 46.73           N  
ATOM   1090  CA  PRO A 153     -43.145 -41.101 -39.209  1.00 46.73           C  
ATOM   1091  C   PRO A 153     -43.669 -42.083 -38.164  1.00 46.73           C  
ATOM   1092  CB  PRO A 153     -44.299 -40.357 -39.886  1.00 46.73           C  
ATOM   1093  O   PRO A 153     -43.536 -43.298 -38.331  1.00 46.73           O  
ATOM   1094  CG  PRO A 153     -44.730 -41.255 -41.000  1.00 46.73           C  
ATOM   1095  CD  PRO A 153     -43.765 -42.402 -41.091  1.00 46.73           C  
ATOM   1096  N   ALA A 154     -43.939 -41.498 -36.792  1.00 42.52           N  
ATOM   1097  CA  ALA A 154     -45.155 -41.724 -36.014  1.00 42.52           C  
ATOM   1098  C   ALA A 154     -44.985 -41.240 -34.577  1.00 42.52           C  
ATOM   1099  CB  ALA A 154     -45.531 -43.204 -36.034  1.00 42.52           C  
ATOM   1100  O   ALA A 154     -43.989 -41.557 -33.922  1.00 42.52           O  
ATOM   1101  N   SER A 155     -45.863 -40.221 -34.096  1.00 45.60           N  
ATOM   1102  CA  SER A 155     -47.127 -40.152 -33.371  1.00 45.60           C  
ATOM   1103  C   SER A 155     -47.109 -39.035 -32.333  1.00 45.60           C  
ATOM   1104  CB  SER A 155     -47.428 -41.487 -32.689  1.00 45.60           C  
ATOM   1105  O   SER A 155     -46.150 -38.905 -31.569  1.00 45.60           O  
ATOM   1106  OG  SER A 155     -46.440 -41.791 -31.719  1.00 45.60           O  
ATOM   1107  N   LYS A 156     -48.038 -37.951 -32.561  1.00 43.00           N  
ATOM   1108  CA  LYS A 156     -49.418 -37.614 -32.223  1.00 43.00           C  
ATOM   1109  C   LYS A 156     -49.472 -36.518 -31.163  1.00 43.00           C  
ATOM   1110  CB  LYS A 156     -50.170 -38.853 -31.735  1.00 43.00           C  
ATOM   1111  O   LYS A 156     -48.842 -36.634 -30.109  1.00 43.00           O  
ATOM   1112  CG  LYS A 156     -50.914 -39.598 -32.833  1.00 43.00           C  
ATOM   1113  CD  LYS A 156     -51.750 -40.739 -32.268  1.00 43.00           C  
ATOM   1114  CE  LYS A 156     -52.428 -41.537 -33.372  1.00 43.00           C  
ATOM   1115  NZ  LYS A 156     -53.247 -42.659 -32.823  1.00 43.00           N  
ATOM   1116  N   ALA A 157     -50.080 -35.327 -31.606  1.00 42.25           N  
ATOM   1117  CA  ALA A 157     -51.412 -34.735 -31.690  1.00 42.25           C  
ATOM   1118  C   ALA A 157     -51.617 -33.687 -30.600  1.00 42.25           C  
ATOM   1119  CB  ALA A 157     -52.483 -35.818 -31.590  1.00 42.25           C  
ATOM   1120  O   ALA A 157     -51.377 -33.954 -29.420  1.00 42.25           O  
ATOM   1121  N   SER A 158     -51.930 -32.391 -31.165  1.00 38.99           N  
ATOM   1122  CA  SER A 158     -53.102 -31.750 -31.752  1.00 38.99           C  
ATOM   1123  C   SER A 158     -53.713 -30.733 -30.794  1.00 38.99           C  
ATOM   1124  CB  SER A 158     -54.150 -32.797 -32.134  1.00 38.99           C  
ATOM   1125  O   SER A 158     -53.931 -31.032 -29.618  1.00 38.99           O  
ATOM   1126  OG  SER A 158     -55.018 -33.060 -31.045  1.00 38.99           O  
ATOM   1127  N   GLU A 159     -53.818 -29.424 -31.395  1.00 38.37           N  
ATOM   1128  CA  GLU A 159     -54.806 -28.836 -32.295  1.00 38.37           C  
ATOM   1129  C   GLU A 159     -55.318 -27.503 -31.758  1.00 38.37           C  
ATOM   1130  CB  GLU A 159     -55.975 -29.800 -32.513  1.00 38.37           C  
ATOM   1131  O   GLU A 159     -55.818 -27.432 -30.634  1.00 38.37           O  
ATOM   1132  CG  GLU A 159     -56.045 -30.375 -33.920  1.00 38.37           C  
ATOM   1133  CD  GLU A 159     -57.194 -31.351 -34.113  1.00 38.37           C  
ATOM   1134  OE1 GLU A 159     -57.402 -31.827 -35.252  1.00 38.37           O  
ATOM   1135  OE2 GLU A 159     -57.894 -31.642 -33.117  1.00 38.37           O  
ATOM   1136  N   ALA A 160     -55.177 -26.313 -32.519  1.00 43.23           N  
ATOM   1137  CA  ALA A 160     -55.749 -25.421 -33.525  1.00 43.23           C  
ATOM   1138  C   ALA A 160     -56.898 -24.602 -32.942  1.00 43.23           C  
ATOM   1139  CB  ALA A 160     -56.229 -26.220 -34.734  1.00 43.23           C  
ATOM   1140  O   ALA A 160     -57.631 -25.080 -32.073  1.00 43.23           O  
ATOM   1141  N   PRO A 161     -57.397 -23.477 -33.799  1.00 40.26           N  
ATOM   1142  CA  PRO A 161     -57.187 -22.771 -35.065  1.00 40.26           C  
ATOM   1143  C   PRO A 161     -57.896 -21.420 -35.112  1.00 40.26           C  
ATOM   1144  CB  PRO A 161     -57.770 -23.730 -36.106  1.00 40.26           C  
ATOM   1145  O   PRO A 161     -58.718 -21.119 -34.242  1.00 40.26           O  
ATOM   1146  CG  PRO A 161     -58.929 -24.378 -35.420  1.00 40.26           C  
ATOM   1147  CD  PRO A 161     -58.942 -23.937 -33.985  1.00 40.26           C  
ATOM   1148  N   THR A 162     -57.512 -20.410 -36.012  1.00 32.49           N  
ATOM   1149  CA  THR A 162     -57.595 -19.499 -37.148  1.00 32.49           C  
ATOM   1150  C   THR A 162     -59.025 -19.005 -37.344  1.00 32.49           C  
ATOM   1151  CB  THR A 162     -57.100 -20.173 -38.442  1.00 32.49           C  
ATOM   1152  O   THR A 162     -59.974 -19.788 -37.260  1.00 32.49           O  
ATOM   1153  CG2 THR A 162     -56.483 -19.153 -39.393  1.00 32.49           C  
ATOM   1154  OG1 THR A 162     -56.115 -21.160 -38.113  1.00 32.49           O  
ATOM   1155  N   ALA A 163     -59.272 -17.588 -37.701  1.00 36.21           N  
ATOM   1156  CA  ALA A 163     -59.953 -16.968 -38.835  1.00 36.21           C  
ATOM   1157  C   ALA A 163     -60.382 -15.542 -38.504  1.00 36.21           C  
ATOM   1158  CB  ALA A 163     -61.162 -17.802 -39.250  1.00 36.21           C  
ATOM   1159  O   ALA A 163     -60.899 -15.279 -37.416  1.00 36.21           O  
ATOM   1160  N   ARG A 164     -60.082 -14.404 -39.270  1.00 35.82           N  
ATOM   1161  CA  ARG A 164     -60.871 -13.692 -40.271  1.00 35.82           C  
ATOM   1162  C   ARG A 164     -60.901 -12.195 -39.981  1.00 35.82           C  
ATOM   1163  CB  ARG A 164     -62.297 -14.244 -40.324  1.00 35.82           C  
ATOM   1164  O   ARG A 164     -61.162 -11.782 -38.850  1.00 35.82           O  
ATOM   1165  CG  ARG A 164     -62.971 -14.080 -41.677  1.00 35.82           C  
ATOM   1166  CD  ARG A 164     -64.307 -14.808 -41.734  1.00 35.82           C  
ATOM   1167  NE  ARG A 164     -64.966 -14.624 -43.024  1.00 35.82           N  
ATOM   1168  NH1 ARG A 164     -66.893 -15.753 -42.432  1.00 35.82           N  
ATOM   1169  NH2 ARG A 164     -66.684 -14.854 -44.530  1.00 35.82           N  
ATOM   1170  CZ  ARG A 164     -66.180 -15.078 -43.326  1.00 35.82           C  
ATOM   1171  N   ALA A 165     -60.513 -11.217 -40.850  1.00 30.59           N  
ATOM   1172  CA  ALA A 165     -60.946 -10.238 -41.843  1.00 30.59           C  
ATOM   1173  C   ALA A 165     -61.940  -9.249 -41.242  1.00 30.59           C  
ATOM   1174  CB  ALA A 165     -61.563 -10.941 -43.050  1.00 30.59           C  
ATOM   1175  O   ALA A 165     -62.859  -9.644 -40.520  1.00 30.59           O  
ATOM   1176  N   THR A 166     -61.718  -7.836 -41.251  1.00 37.82           N  
ATOM   1177  CA  THR A 166     -62.541  -6.770 -41.811  1.00 37.82           C  
ATOM   1178  C   THR A 166     -62.173  -5.422 -41.196  1.00 37.82           C  
ATOM   1179  CB  THR A 166     -64.040  -7.046 -41.590  1.00 37.82           C  
ATOM   1180  O   THR A 166     -62.090  -5.295 -39.972  1.00 37.82           O  
ATOM   1181  CG2 THR A 166     -64.877  -6.484 -42.734  1.00 37.82           C  
ATOM   1182  OG1 THR A 166     -64.251  -8.461 -41.507  1.00 37.82           O  
ATOM   1183  N   SER A 167     -61.584  -4.391 -41.940  1.00 35.21           N  
ATOM   1184  CA  SER A 167     -62.008  -3.192 -42.655  1.00 35.21           C  
ATOM   1185  C   SER A 167     -62.611  -2.165 -41.703  1.00 35.21           C  
ATOM   1186  CB  SER A 167     -63.022  -3.547 -43.744  1.00 35.21           C  
ATOM   1187  O   SER A 167     -63.420  -2.511 -40.839  1.00 35.21           O  
ATOM   1188  OG  SER A 167     -64.327  -3.654 -43.200  1.00 35.21           O  
ATOM   1189  N   GLN A 168     -62.020  -0.897 -41.559  1.00 37.89           N  
ATOM   1190  CA  GLN A 168     -62.658   0.359 -41.942  1.00 37.89           C  
ATOM   1191  C   GLN A 168     -62.374   1.455 -40.919  1.00 37.89           C  
ATOM   1192  CB  GLN A 168     -64.167   0.167 -42.102  1.00 37.89           C  
ATOM   1193  O   GLN A 168     -62.544   1.247 -39.716  1.00 37.89           O  
ATOM   1194  CG  GLN A 168     -64.595  -0.189 -43.519  1.00 37.89           C  
ATOM   1195  CD  GLN A 168     -66.100  -0.310 -43.665  1.00 37.89           C  
ATOM   1196  NE2 GLN A 168     -66.542  -0.942 -44.747  1.00 37.89           N  
ATOM   1197  OE1 GLN A 168     -66.859   0.160 -42.812  1.00 37.89           O  
ATOM   1198  N   ALA A 169     -61.530   2.521 -41.253  1.00 35.65           N  
ATOM   1199  CA  ALA A 169     -61.955   3.853 -41.676  1.00 35.65           C  
ATOM   1200  C   ALA A 169     -61.286   4.936 -40.834  1.00 35.65           C  
ATOM   1201  CB  ALA A 169     -63.474   3.979 -41.591  1.00 35.65           C  
ATOM   1202  O   ALA A 169     -61.366   4.911 -39.603  1.00 35.65           O  
ATOM   1203  N   ALA A 170     -60.321   5.761 -41.428  1.00 35.85           N  
ATOM   1204  CA  ALA A 170     -60.154   7.010 -42.167  1.00 35.85           C  
ATOM   1205  C   ALA A 170     -60.670   8.198 -41.361  1.00 35.85           C  
ATOM   1206  CB  ALA A 170     -60.871   6.932 -43.513  1.00 35.85           C  
ATOM   1207  O   ALA A 170     -61.770   8.148 -40.805  1.00 35.85           O  
ATOM   1208  N   LYS A 171     -59.741   9.230 -41.040  1.00 36.87           N  
ATOM   1209  CA  LYS A 171     -59.720  10.578 -41.602  1.00 36.87           C  
ATOM   1210  C   LYS A 171     -58.957  11.539 -40.695  1.00 36.87           C  
ATOM   1211  CB  LYS A 171     -61.144  11.089 -41.827  1.00 36.87           C  
ATOM   1212  O   LYS A 171     -59.236  11.625 -39.498  1.00 36.87           O  
ATOM   1213  CG  LYS A 171     -61.615  10.993 -43.270  1.00 36.87           C  
ATOM   1214  CD  LYS A 171     -63.045  11.494 -43.426  1.00 36.87           C  
ATOM   1215  CE  LYS A 171     -63.519  11.395 -44.870  1.00 36.87           C  
ATOM   1216  NZ  LYS A 171     -64.886  11.970 -45.045  1.00 36.87           N  
ATOM   1217  N   ARG A 172     -57.775  12.069 -41.178  1.00 35.52           N  
ATOM   1218  CA  ARG A 172     -57.494  13.316 -41.881  1.00 35.52           C  
ATOM   1219  C   ARG A 172     -56.541  14.195 -41.078  1.00 35.52           C  
ATOM   1220  CB  ARG A 172     -58.791  14.076 -42.167  1.00 35.52           C  
ATOM   1221  O   ARG A 172     -56.780  14.462 -39.898  1.00 35.52           O  
ATOM   1222  CG  ARG A 172     -58.734  14.945 -43.413  1.00 35.52           C  
ATOM   1223  CD  ARG A 172     -60.102  15.510 -43.771  1.00 35.52           C  
ATOM   1224  NE  ARG A 172     -60.035  16.389 -44.934  1.00 35.52           N  
ATOM   1225  NH1 ARG A 172     -62.035  17.460 -44.499  1.00 35.52           N  
ATOM   1226  NH2 ARG A 172     -60.794  18.043 -46.336  1.00 35.52           N  
ATOM   1227  CZ  ARG A 172     -60.955  17.295 -45.254  1.00 35.52           C  
ATOM   1228  N   ALA A 173     -55.319  14.434 -41.689  1.00 41.67           N  
ATOM   1229  CA  ALA A 173     -54.767  15.508 -42.512  1.00 41.67           C  
ATOM   1230  C   ALA A 173     -53.439  16.004 -41.948  1.00 41.67           C  
ATOM   1231  CB  ALA A 173     -55.761  16.662 -42.618  1.00 41.67           C  
ATOM   1232  O   ALA A 173     -53.352  16.361 -40.771  1.00 41.67           O  
ATOM   1233  N   GLU A 174     -52.314  15.795 -42.741  1.00 33.96           N  
ATOM   1234  CA  GLU A 174     -51.551  16.409 -43.823  1.00 33.96           C  
ATOM   1235  C   GLU A 174     -50.586  17.464 -43.289  1.00 33.96           C  
ATOM   1236  CB  GLU A 174     -52.491  17.032 -44.858  1.00 33.96           C  
ATOM   1237  O   GLU A 174     -50.986  18.356 -42.539  1.00 33.96           O  
ATOM   1238  CG  GLU A 174     -52.026  16.856 -46.296  1.00 33.96           C  
ATOM   1239  CD  GLU A 174     -52.983  17.455 -47.314  1.00 33.96           C  
ATOM   1240  OE1 GLU A 174     -52.589  17.627 -48.490  1.00 33.96           O  
ATOM   1241  OE2 GLU A 174     -54.136  17.756 -46.933  1.00 33.96           O  
ATOM   1242  N   MET A 175     -49.255  17.332 -43.573  1.00 37.33           N  
ATOM   1243  CA  MET A 175     -48.393  17.845 -44.634  1.00 37.33           C  
ATOM   1244  C   MET A 175     -47.130  18.472 -44.054  1.00 37.33           C  
ATOM   1245  CB  MET A 175     -49.142  18.871 -45.486  1.00 37.33           C  
ATOM   1246  O   MET A 175     -47.203  19.293 -43.138  1.00 37.33           O  
ATOM   1247  CG  MET A 175     -49.749  18.290 -46.753  1.00 37.33           C  
ATOM   1248  SD  MET A 175     -50.645  19.548 -47.745  1.00 37.33           S  
ATOM   1249  CE  MET A 175     -50.779  18.672 -49.328  1.00 37.33           C  
ATOM   1250  N   LYS A 176     -45.868  17.945 -44.429  1.00 34.34           N  
ATOM   1251  CA  LYS A 176     -44.802  18.198 -45.393  1.00 34.34           C  
ATOM   1252  C   LYS A 176     -43.645  18.955 -44.747  1.00 34.34           C  
ATOM   1253  CB  LYS A 176     -45.337  18.983 -46.592  1.00 34.34           C  
ATOM   1254  O   LYS A 176     -43.857  19.965 -44.072  1.00 34.34           O  
ATOM   1255  CG  LYS A 176     -45.710  18.114 -47.784  1.00 34.34           C  
ATOM   1256  CD  LYS A 176     -46.317  18.941 -48.910  1.00 34.34           C  
ATOM   1257  CE  LYS A 176     -46.710  18.070 -50.096  1.00 34.34           C  
ATOM   1258  NZ  LYS A 176     -47.245  18.883 -51.228  1.00 34.34           N  
ATOM   1259  N   SER A 177     -42.364  18.429 -44.785  1.00 37.11           N  
ATOM   1260  CA  SER A 177     -41.128  18.532 -45.554  1.00 37.11           C  
ATOM   1261  C   SER A 177     -40.000  19.115 -44.710  1.00 37.11           C  
ATOM   1262  CB  SER A 177     -41.342  19.392 -46.800  1.00 37.11           C  
ATOM   1263  O   SER A 177     -40.210  20.065 -43.954  1.00 37.11           O  
ATOM   1264  OG  SER A 177     -41.643  20.730 -46.442  1.00 37.11           O  
ATOM   1265  N   LYS A 178     -38.788  18.411 -44.570  1.00 35.36           N  
ATOM   1266  CA  LYS A 178     -37.442  18.436 -45.137  1.00 35.36           C  
ATOM   1267  C   LYS A 178     -36.486  19.225 -44.247  1.00 35.36           C  
ATOM   1268  CB  LYS A 178     -37.463  19.034 -46.544  1.00 35.36           C  
ATOM   1269  O   LYS A 178     -36.743  20.388 -43.929  1.00 35.36           O  
ATOM   1270  CG  LYS A 178     -36.790  18.165 -47.596  1.00 35.36           C  
ATOM   1271  CD  LYS A 178     -37.019  18.710 -49.000  1.00 35.36           C  
ATOM   1272  CE  LYS A 178     -36.387  17.815 -50.058  1.00 35.36           C  
ATOM   1273  NZ  LYS A 178     -36.482  18.416 -51.421  1.00 35.36           N  
ATOM   1274  N   ALA A 179     -35.436  18.628 -43.671  1.00 34.46           N  
ATOM   1275  CA  ALA A 179     -34.023  18.423 -43.361  1.00 34.46           C  
ATOM   1276  C   ALA A 179     -33.366  19.725 -42.910  1.00 34.46           C  
ATOM   1277  CB  ALA A 179     -33.289  17.853 -44.572  1.00 34.46           C  
ATOM   1278  O   ALA A 179     -33.662  20.795 -43.446  1.00 34.46           O  
ATOM   1279  N   PRO A 180     -31.953  19.819 -42.295  1.00 39.30           N  
ATOM   1280  CA  PRO A 180     -30.932  19.366 -41.348  1.00 39.30           C  
ATOM   1281  C   PRO A 180     -30.128  20.518 -40.751  1.00 39.30           C  
ATOM   1282  CB  PRO A 180     -30.039  18.460 -42.199  1.00 39.30           C  
ATOM   1283  O   PRO A 180     -30.315  21.674 -41.141  1.00 39.30           O  
ATOM   1284  CG  PRO A 180     -30.027  19.096 -43.551  1.00 39.30           C  
ATOM   1285  CD  PRO A 180     -31.000  20.240 -43.548  1.00 39.30           C  
ATOM   1286  N   ARG A 181     -29.408  20.329 -39.527  1.00 29.70           N  
ATOM   1287  CA  ARG A 181     -28.108  20.342 -38.864  1.00 29.70           C  
ATOM   1288  C   ARG A 181     -28.004  21.507 -37.886  1.00 29.70           C  
ATOM   1289  CB  ARG A 181     -26.979  20.420 -39.894  1.00 29.70           C  
ATOM   1290  O   ARG A 181     -28.436  22.621 -38.191  1.00 29.70           O  
ATOM   1291  CG  ARG A 181     -26.472  19.063 -40.356  1.00 29.70           C  
ATOM   1292  CD  ARG A 181     -25.258  19.194 -41.264  1.00 29.70           C  
ATOM   1293  NE  ARG A 181     -24.698  17.890 -41.607  1.00 29.70           N  
ATOM   1294  NH1 ARG A 181     -22.554  18.397 -40.913  1.00 29.70           N  
ATOM   1295  NH2 ARG A 181     -23.023  16.327 -41.779  1.00 29.70           N  
ATOM   1296  CZ  ARG A 181     -23.426  17.541 -41.432  1.00 29.70           C  
ATOM   1297  N   LEU A 182     -27.446  21.363 -36.592  1.00 32.04           N  
ATOM   1298  CA  LEU A 182     -26.403  21.607 -35.602  1.00 32.04           C  
ATOM   1299  C   LEU A 182     -26.769  22.784 -34.705  1.00 32.04           C  
ATOM   1300  CB  LEU A 182     -25.062  21.873 -36.291  1.00 32.04           C  
ATOM   1301  O   LEU A 182     -27.155  23.847 -35.195  1.00 32.04           O  
ATOM   1302  CG  LEU A 182     -24.076  20.704 -36.333  1.00 32.04           C  
ATOM   1303  CD1 LEU A 182     -23.711  20.371 -37.776  1.00 32.04           C  
ATOM   1304  CD2 LEU A 182     -22.827  21.028 -35.521  1.00 32.04           C  
ATOM   1305  N   ALA A 183     -26.800  22.690 -33.366  1.00 30.84           N  
ATOM   1306  CA  ALA A 183     -26.270  23.054 -32.054  1.00 30.84           C  
ATOM   1307  C   ALA A 183     -26.850  24.383 -31.577  1.00 30.84           C  
ATOM   1308  CB  ALA A 183     -24.746  23.128 -32.097  1.00 30.84           C  
ATOM   1309  O   ALA A 183     -26.949  25.338 -32.352  1.00 30.84           O  
ATOM   1310  N   THR A 184     -27.382  24.464 -30.317  1.00 30.87           N  
ATOM   1311  CA  THR A 184     -27.227  25.130 -29.028  1.00 30.87           C  
ATOM   1312  C   THR A 184     -28.436  26.011 -28.726  1.00 30.87           C  
ATOM   1313  CB  THR A 184     -25.945  25.982 -28.990  1.00 30.87           C  
ATOM   1314  O   THR A 184     -28.887  26.771 -29.585  1.00 30.87           O  
ATOM   1315  CG2 THR A 184     -25.419  26.121 -27.565  1.00 30.87           C  
ATOM   1316  OG1 THR A 184     -24.940  25.359 -29.800  1.00 30.87           O  
ATOM   1317  N   THR A 185     -29.071  25.796 -27.616  1.00 31.37           N  
ATOM   1318  CA  THR A 185     -29.419  26.255 -26.275  1.00 31.37           C  
ATOM   1319  C   THR A 185     -30.574  27.251 -26.327  1.00 31.37           C  
ATOM   1320  CB  THR A 185     -28.210  26.904 -25.577  1.00 31.37           C  
ATOM   1321  O   THR A 185     -30.539  28.211 -27.099  1.00 31.37           O  
ATOM   1322  CG2 THR A 185     -27.325  25.851 -24.918  1.00 31.37           C  
ATOM   1323  OG1 THR A 185     -27.436  27.625 -26.544  1.00 31.37           O  
ATOM   1324  N   ALA A 186     -31.600  26.941 -25.625  1.00 36.35           N  
ATOM   1325  CA  ALA A 186     -32.580  27.103 -24.553  1.00 36.35           C  
ATOM   1326  C   ALA A 186     -33.504  28.285 -24.829  1.00 36.35           C  
ATOM   1327  CB  ALA A 186     -31.875  27.284 -23.211  1.00 36.35           C  
ATOM   1328  O   ALA A 186     -33.092  29.275 -25.439  1.00 36.35           O  
ATOM   1329  N   PRO A 187     -34.631  28.521 -23.955  1.00 34.94           N  
ATOM   1330  CA  PRO A 187     -35.064  28.446 -22.557  1.00 34.94           C  
ATOM   1331  C   PRO A 187     -36.564  28.679 -22.390  1.00 34.94           C  
ATOM   1332  CB  PRO A 187     -34.260  29.559 -21.879  1.00 34.94           C  
ATOM   1333  O   PRO A 187     -37.246  29.045 -23.351  1.00 34.94           O  
ATOM   1334  CG  PRO A 187     -34.143  30.631 -22.915  1.00 34.94           C  
ATOM   1335  CD  PRO A 187     -34.719  30.115 -24.202  1.00 34.94           C  
ATOM   1336  N   SER A 188     -37.227  28.164 -21.263  1.00 33.41           N  
ATOM   1337  CA  SER A 188     -37.803  28.743 -20.054  1.00 33.41           C  
ATOM   1338  C   SER A 188     -39.294  28.443 -19.953  1.00 33.41           C  
ATOM   1339  CB  SER A 188     -37.574  30.254 -20.021  1.00 33.41           C  
ATOM   1340  O   SER A 188     -40.036  28.627 -20.920  1.00 33.41           O  
ATOM   1341  OG  SER A 188     -37.484  30.721 -18.686  1.00 33.41           O  
ATOM   1342  N   GLU A 189     -39.851  27.892 -18.679  1.00 30.40           N  
ATOM   1343  CA  GLU A 189     -40.348  28.432 -17.417  1.00 30.40           C  
ATOM   1344  C   GLU A 189     -41.695  27.819 -17.047  1.00 30.40           C  
ATOM   1345  CB  GLU A 189     -40.467  29.956 -17.494  1.00 30.40           C  
ATOM   1346  O   GLU A 189     -42.598  27.741 -17.882  1.00 30.40           O  
ATOM   1347  CG  GLU A 189     -39.208  30.694 -17.061  1.00 30.40           C  
ATOM   1348  CD  GLU A 189     -39.372  32.206 -17.053  1.00 30.40           C  
ATOM   1349  OE1 GLU A 189     -38.411  32.919 -16.685  1.00 30.40           O  
ATOM   1350  OE2 GLU A 189     -40.470  32.681 -17.418  1.00 30.40           O  
ATOM   1351  N   PHE A 190     -41.822  27.314 -15.669  1.00 33.52           N  
ATOM   1352  CA  PHE A 190     -42.610  27.859 -14.570  1.00 33.52           C  
ATOM   1353  C   PHE A 190     -42.297  27.133 -13.268  1.00 33.52           C  
ATOM   1354  CB  PHE A 190     -44.107  27.761 -14.880  1.00 33.52           C  
ATOM   1355  O   PHE A 190     -42.399  25.906 -13.195  1.00 33.52           O  
ATOM   1356  CG  PHE A 190     -44.755  29.089 -15.167  1.00 33.52           C  
ATOM   1357  CD1 PHE A 190     -45.231  29.884 -14.132  1.00 33.52           C  
ATOM   1358  CD2 PHE A 190     -44.889  29.541 -16.474  1.00 33.52           C  
ATOM   1359  CE1 PHE A 190     -45.831  31.113 -14.395  1.00 33.52           C  
ATOM   1360  CE2 PHE A 190     -45.488  30.768 -16.744  1.00 33.52           C  
ATOM   1361  CZ  PHE A 190     -45.960  31.552 -15.704  1.00 33.52           C  
ATOM   1362  N   GLN A 191     -41.769  27.827 -12.130  1.00 29.88           N  
ATOM   1363  CA  GLN A 191     -41.562  28.515 -10.860  1.00 29.88           C  
ATOM   1364  C   GLN A 191     -42.514  27.991  -9.788  1.00 29.88           C  
ATOM   1365  CB  GLN A 191     -41.744  30.024 -11.031  1.00 29.88           C  
ATOM   1366  O   GLN A 191     -43.705  27.805 -10.046  1.00 29.88           O  
ATOM   1367  CG  GLN A 191     -40.527  30.728 -11.616  1.00 29.88           C  
ATOM   1368  CD  GLN A 191     -40.687  32.236 -11.662  1.00 29.88           C  
ATOM   1369  NE2 GLN A 191     -40.079  32.866 -12.662  1.00 29.88           N  
ATOM   1370  OE1 GLN A 191     -41.351  32.829 -10.807  1.00 29.88           O  
ATOM   1371  N   THR A 192     -41.931  27.793  -8.522  1.00 34.26           N  
ATOM   1372  CA  THR A 192     -42.052  28.466  -7.233  1.00 34.26           C  
ATOM   1373  C   THR A 192     -40.761  28.333  -6.430  1.00 34.26           C  
ATOM   1374  CB  THR A 192     -43.229  27.901  -6.416  1.00 34.26           C  
ATOM   1375  O   THR A 192     -40.250  27.227  -6.245  1.00 34.26           O  
ATOM   1376  CG2 THR A 192     -44.035  29.021  -5.767  1.00 34.26           C  
ATOM   1377  OG1 THR A 192     -44.087  27.149  -7.283  1.00 34.26           O  
ATOM   1378  N   ALA A 193     -39.971  29.438  -6.076  1.00 31.79           N  
ATOM   1379  CA  ALA A 193     -39.301  30.557  -5.419  1.00 31.79           C  
ATOM   1380  C   ALA A 193     -39.028  30.247  -3.950  1.00 31.79           C  
ATOM   1381  CB  ALA A 193     -40.140  31.827  -5.544  1.00 31.79           C  
ATOM   1382  O   ALA A 193     -39.900  29.732  -3.245  1.00 31.79           O  
ATOM   1383  N   VAL A 194     -37.684  30.439  -3.521  1.00 33.92           N  
ATOM   1384  CA  VAL A 194     -37.078  31.530  -2.766  1.00 33.92           C  
ATOM   1385  C   VAL A 194     -35.608  31.218  -2.495  1.00 33.92           C  
ATOM   1386  CB  VAL A 194     -37.824  31.782  -1.436  1.00 33.92           C  
ATOM   1387  O   VAL A 194     -35.281  30.155  -1.963  1.00 33.92           O  
ATOM   1388  CG1 VAL A 194     -36.960  32.604  -0.480  1.00 33.92           C  
ATOM   1389  CG2 VAL A 194     -39.155  32.484  -1.695  1.00 33.92           C  
ATOM   1390  N   SER A 195     -34.599  31.895  -3.136  1.00 27.56           N  
ATOM   1391  CA  SER A 195     -33.326  32.605  -3.199  1.00 27.56           C  
ATOM   1392  C   SER A 195     -33.168  33.561  -2.022  1.00 27.56           C  
ATOM   1393  CB  SER A 195     -33.207  33.378  -4.514  1.00 27.56           C  
ATOM   1394  O   SER A 195     -34.107  34.275  -1.665  1.00 27.56           O  
ATOM   1395  OG  SER A 195     -31.857  33.721  -4.775  1.00 27.56           O  
ATOM   1396  N   GLY A 196     -31.918  33.643  -1.369  1.00 31.23           N  
ATOM   1397  CA  GLY A 196     -30.981  34.734  -1.583  1.00 31.23           C  
ATOM   1398  C   GLY A 196     -29.865  34.772  -0.556  1.00 31.23           C  
ATOM   1399  O   GLY A 196     -30.107  34.582   0.638  1.00 31.23           O  
ATOM   1400  N   GLN A 197     -28.516  34.717  -0.884  1.00 28.75           N  
ATOM   1401  CA  GLN A 197     -27.269  35.470  -0.955  1.00 28.75           C  
ATOM   1402  C   GLN A 197     -27.158  36.460   0.200  1.00 28.75           C  
ATOM   1403  CB  GLN A 197     -27.162  36.208  -2.291  1.00 28.75           C  
ATOM   1404  O   GLN A 197     -28.121  37.161   0.519  1.00 28.75           O  
ATOM   1405  CG  GLN A 197     -26.104  35.638  -3.225  1.00 28.75           C  
ATOM   1406  CD  GLN A 197     -25.870  36.507  -4.447  1.00 28.75           C  
ATOM   1407  NE2 GLN A 197     -24.617  36.599  -4.879  1.00 28.75           N  
ATOM   1408  OE1 GLN A 197     -26.809  37.089  -5.000  1.00 28.75           O  
ATOM   1409  N   PRO A 198     -25.818  36.914   0.604  1.00 37.70           N  
ATOM   1410  CA  PRO A 198     -25.068  37.606   1.654  1.00 37.70           C  
ATOM   1411  C   PRO A 198     -24.803  39.073   1.322  1.00 37.70           C  
ATOM   1412  CB  PRO A 198     -23.757  36.818   1.728  1.00 37.70           C  
ATOM   1413  O   PRO A 198     -25.121  39.526   0.219  1.00 37.70           O  
ATOM   1414  CG  PRO A 198     -23.486  36.394   0.321  1.00 37.70           C  
ATOM   1415  CD  PRO A 198     -24.664  36.778  -0.528  1.00 37.70           C  
ATOM   1416  N   GLU A 199     -24.730  40.018   2.387  1.00 31.21           N  
ATOM   1417  CA  GLU A 199     -23.877  41.171   2.657  1.00 31.21           C  
ATOM   1418  C   GLU A 199     -24.172  41.768   4.030  1.00 31.21           C  
ATOM   1419  CB  GLU A 199     -24.053  42.237   1.572  1.00 31.21           C  
ATOM   1420  O   GLU A 199     -25.334  41.877   4.428  1.00 31.21           O  
ATOM   1421  CG  GLU A 199     -23.014  42.163   0.463  1.00 31.21           C  
ATOM   1422  CD  GLU A 199     -22.442  43.520   0.085  1.00 31.21           C  
ATOM   1423  OE1 GLU A 199     -21.323  43.573  -0.473  1.00 31.21           O  
ATOM   1424  OE2 GLU A 199     -23.119  44.539   0.350  1.00 31.21           O  
ATOM   1425  N   PRO A 200     -23.115  42.680   4.644  1.00 32.79           N  
ATOM   1426  CA  PRO A 200     -22.155  43.018   5.698  1.00 32.79           C  
ATOM   1427  C   PRO A 200     -22.650  44.138   6.610  1.00 32.79           C  
ATOM   1428  CB  PRO A 200     -20.914  43.458   4.917  1.00 32.79           C  
ATOM   1429  O   PRO A 200     -23.696  44.736   6.347  1.00 32.79           O  
ATOM   1430  CG  PRO A 200     -21.451  44.149   3.705  1.00 32.79           C  
ATOM   1431  CD  PRO A 200     -22.943  43.983   3.683  1.00 32.79           C  
ATOM   1432  N   ALA A 201     -22.151  44.192   7.906  1.00 30.80           N  
ATOM   1433  CA  ALA A 201     -21.540  44.928   9.010  1.00 30.80           C  
ATOM   1434  C   ALA A 201     -22.390  46.133   9.402  1.00 30.80           C  
ATOM   1435  CB  ALA A 201     -20.129  45.375   8.635  1.00 30.80           C  
ATOM   1436  O   ALA A 201     -22.867  46.872   8.537  1.00 30.80           O  
ATOM   1437  N   SER A 202     -22.702  46.326  10.754  1.00 32.92           N  
ATOM   1438  CA  SER A 202     -22.511  47.468  11.642  1.00 32.92           C  
ATOM   1439  C   SER A 202     -23.068  47.186  13.033  1.00 32.92           C  
ATOM   1440  CB  SER A 202     -23.175  48.716  11.060  1.00 32.92           C  
ATOM   1441  O   SER A 202     -24.203  46.726  13.171  1.00 32.92           O  
ATOM   1442  OG  SER A 202     -22.207  49.583  10.493  1.00 32.92           O  
ATOM   1443  N   GLN A 203     -22.220  47.158  14.100  1.00 31.39           N  
ATOM   1444  CA  GLN A 203     -21.806  47.778  15.354  1.00 31.39           C  
ATOM   1445  C   GLN A 203     -22.891  48.703  15.895  1.00 31.39           C  
ATOM   1446  CB  GLN A 203     -20.501  48.553  15.165  1.00 31.39           C  
ATOM   1447  O   GLN A 203     -23.409  49.554  15.168  1.00 31.39           O  
ATOM   1448  CG  GLN A 203     -19.288  47.879  15.793  1.00 31.39           C  
ATOM   1449  CD  GLN A 203     -17.987  48.585  15.460  1.00 31.39           C  
ATOM   1450  NE2 GLN A 203     -16.873  48.020  15.914  1.00 31.39           N  
ATOM   1451  OE1 GLN A 203     -17.982  49.628  14.800  1.00 31.39           O  
ATOM   1452  N   ARG A 204     -23.383  48.466  17.106  1.00 30.38           N  
ATOM   1453  CA  ARG A 204     -23.484  49.406  18.218  1.00 30.38           C  
ATOM   1454  C   ARG A 204     -24.130  48.749  19.433  1.00 30.38           C  
ATOM   1455  CB  ARG A 204     -24.284  50.643  17.805  1.00 30.38           C  
ATOM   1456  O   ARG A 204     -25.197  48.142  19.324  1.00 30.38           O  
ATOM   1457  CG  ARG A 204     -23.429  51.772  17.250  1.00 30.38           C  
ATOM   1458  CD  ARG A 204     -24.256  53.018  16.966  1.00 30.38           C  
ATOM   1459  NE  ARG A 204     -23.420  54.130  16.523  1.00 30.38           N  
ATOM   1460  NH1 ARG A 204     -24.550  55.736  17.741  1.00 30.38           N  
ATOM   1461  NH2 ARG A 204     -22.761  56.329  16.437  1.00 30.38           N  
ATOM   1462  CZ  ARG A 204     -23.579  55.396  16.901  1.00 30.38           C  
ATOM   1463  N   GLN A 205     -23.314  48.564  20.572  1.00 32.98           N  
ATOM   1464  CA  GLN A 205     -23.046  49.126  21.892  1.00 32.98           C  
ATOM   1465  C   GLN A 205     -24.345  49.453  22.624  1.00 32.98           C  
ATOM   1466  CB  GLN A 205     -22.179  50.380  21.776  1.00 32.98           C  
ATOM   1467  O   GLN A 205     -25.231  50.103  22.066  1.00 32.98           O  
ATOM   1468  CG  GLN A 205     -20.683  50.095  21.766  1.00 32.98           C  
ATOM   1469  CD  GLN A 205     -19.844  51.359  21.777  1.00 32.98           C  
ATOM   1470  NE2 GLN A 205     -18.556  51.214  22.070  1.00 32.98           N  
ATOM   1471  OE1 GLN A 205     -20.350  52.458  21.524  1.00 32.98           O  
ATOM   1472  N   SER A 206     -24.529  48.849  23.796  1.00 28.97           N  
ATOM   1473  CA  SER A 206     -24.494  48.988  25.248  1.00 28.97           C  
ATOM   1474  C   SER A 206     -25.736  49.707  25.764  1.00 28.97           C  
ATOM   1475  CB  SER A 206     -23.239  49.743  25.685  1.00 28.97           C  
ATOM   1476  O   SER A 206     -26.211  50.660  25.143  1.00 28.97           O  
ATOM   1477  OG  SER A 206     -23.242  51.064  25.172  1.00 28.97           O  
ATOM   1478  N   SER A 207     -26.406  49.061  26.747  1.00 30.44           N  
ATOM   1479  CA  SER A 207     -26.613  49.479  28.130  1.00 30.44           C  
ATOM   1480  C   SER A 207     -27.915  48.915  28.689  1.00 30.44           C  
ATOM   1481  CB  SER A 207     -26.623  51.005  28.233  1.00 30.44           C  
ATOM   1482  O   SER A 207     -28.944  48.924  28.009  1.00 30.44           O  
ATOM   1483  OG  SER A 207     -27.614  51.560  27.386  1.00 30.44           O  
ATOM   1484  N   SER A 208     -27.803  48.063  29.761  1.00 31.74           N  
ATOM   1485  CA  SER A 208     -27.953  48.297  31.193  1.00 31.74           C  
ATOM   1486  C   SER A 208     -29.292  47.775  31.702  1.00 31.74           C  
ATOM   1487  CB  SER A 208     -27.825  49.788  31.510  1.00 31.74           C  
ATOM   1488  O   SER A 208     -30.327  47.976  31.061  1.00 31.74           O  
ATOM   1489  OG  SER A 208     -28.899  50.517  30.942  1.00 31.74           O  
ATOM   1490  N   GLN A 209     -29.301  46.689  32.573  1.00 33.33           N  
ATOM   1491  CA  GLN A 209     -29.737  46.721  33.965  1.00 33.33           C  
ATOM   1492  C   GLN A 209     -30.614  45.516  34.294  1.00 33.33           C  
ATOM   1493  CB  GLN A 209     -30.492  48.017  34.263  1.00 33.33           C  
ATOM   1494  O   GLN A 209     -31.623  45.276  33.628  1.00 33.33           O  
ATOM   1495  CG  GLN A 209     -29.699  49.013  35.098  1.00 33.33           C  
ATOM   1496  CD  GLN A 209     -30.487  50.270  35.418  1.00 33.33           C  
ATOM   1497  NE2 GLN A 209     -29.961  51.084  36.326  1.00 33.33           N  
ATOM   1498  OE1 GLN A 209     -31.559  50.507  34.853  1.00 33.33           O  
ATOM   1499  N   GLY A 210     -30.086  44.472  35.016  1.00 30.56           N  
ATOM   1500  CA  GLY A 210     -30.569  44.129  36.345  1.00 30.56           C  
ATOM   1501  C   GLY A 210     -30.167  42.733  36.783  1.00 30.56           C  
ATOM   1502  O   GLY A 210     -30.294  41.775  36.018  1.00 30.56           O  
ATOM   1503  N   GLN A 211     -29.128  42.640  37.707  1.00 35.78           N  
ATOM   1504  CA  GLN A 211     -29.018  42.309  39.123  1.00 35.78           C  
ATOM   1505  C   GLN A 211     -29.232  40.816  39.358  1.00 35.78           C  
ATOM   1506  CB  GLN A 211     -30.024  43.119  39.943  1.00 35.78           C  
ATOM   1507  O   GLN A 211     -30.210  40.241  38.877  1.00 35.78           O  
ATOM   1508  CG  GLN A 211     -29.449  44.401  40.529  1.00 35.78           C  
ATOM   1509  CD  GLN A 211     -30.374  45.051  41.541  1.00 35.78           C  
ATOM   1510  NE2 GLN A 211     -29.810  45.507  42.654  1.00 35.78           N  
ATOM   1511  OE1 GLN A 211     -31.587  45.143  41.324  1.00 35.78           O  
ATOM   1512  N   PRO A 212     -28.353  40.117  40.282  1.00 29.92           N  
ATOM   1513  CA  PRO A 212     -28.259  38.844  41.001  1.00 29.92           C  
ATOM   1514  C   PRO A 212     -28.825  38.923  42.417  1.00 29.92           C  
ATOM   1515  CB  PRO A 212     -26.754  38.566  41.029  1.00 29.92           C  
ATOM   1516  O   PRO A 212     -29.071  40.018  42.928  1.00 29.92           O  
ATOM   1517  CG  PRO A 212     -26.119  39.913  41.150  1.00 29.92           C  
ATOM   1518  CD  PRO A 212     -27.192  40.958  41.044  1.00 29.92           C  
ATOM   1519  N   SER A 213     -29.754  37.917  42.834  1.00 34.87           N  
ATOM   1520  CA  SER A 213     -29.967  37.435  44.195  1.00 34.87           C  
ATOM   1521  C   SER A 213     -30.892  36.224  44.214  1.00 34.87           C  
ATOM   1522  CB  SER A 213     -30.548  38.546  45.071  1.00 34.87           C  
ATOM   1523  O   SER A 213     -31.910  36.202  43.519  1.00 34.87           O  
ATOM   1524  OG  SER A 213     -29.972  39.799  44.743  1.00 34.87           O  
ATOM   1525  N   ALA A 214     -30.458  35.050  44.734  1.00 30.86           N  
ATOM   1526  CA  ALA A 214     -30.565  34.201  45.918  1.00 30.86           C  
ATOM   1527  C   ALA A 214     -32.020  33.841  46.205  1.00 30.86           C  
ATOM   1528  CB  ALA A 214     -29.943  34.894  47.127  1.00 30.86           C  
ATOM   1529  O   ALA A 214     -32.894  34.711  46.196  1.00 30.86           O  
ATOM   1530  N   ASP A 215     -32.386  32.523  46.136  1.00 32.67           N  
ATOM   1531  CA  ASP A 215     -32.962  31.662  47.164  1.00 32.67           C  
ATOM   1532  C   ASP A 215     -33.966  30.682  46.560  1.00 32.67           C  
ATOM   1533  CB  ASP A 215     -33.635  32.501  48.252  1.00 32.67           C  
ATOM   1534  O   ASP A 215     -34.875  31.087  45.832  1.00 32.67           O  
ATOM   1535  CG  ASP A 215     -32.681  32.913  49.359  1.00 32.67           C  
ATOM   1536  OD1 ASP A 215     -31.608  32.287  49.504  1.00 32.67           O  
ATOM   1537  OD2 ASP A 215     -33.005  33.870  50.095  1.00 32.67           O  
ATOM   1538  N   SER A 216     -33.696  29.332  46.574  1.00 35.27           N  
ATOM   1539  CA  SER A 216     -34.163  28.259  47.446  1.00 35.27           C  
ATOM   1540  C   SER A 216     -34.924  27.198  46.659  1.00 35.27           C  
ATOM   1541  CB  SER A 216     -35.055  28.820  48.555  1.00 35.27           C  
ATOM   1542  O   SER A 216     -35.878  27.511  45.946  1.00 35.27           O  
ATOM   1543  OG  SER A 216     -35.827  29.908  48.077  1.00 35.27           O  
ATOM   1544  N   HIS A 217     -34.323  26.031  46.472  1.00 36.69           N  
ATOM   1545  CA  HIS A 217     -34.306  24.616  46.825  1.00 36.69           C  
ATOM   1546  C   HIS A 217     -34.878  23.760  45.700  1.00 36.69           C  
ATOM   1547  CB  HIS A 217     -35.089  24.376  48.117  1.00 36.69           C  
ATOM   1548  O   HIS A 217     -35.935  24.078  45.149  1.00 36.69           O  
ATOM   1549  CG  HIS A 217     -34.444  24.971  49.329  1.00 36.69           C  
ATOM   1550  CD2 HIS A 217     -34.761  26.067  50.057  1.00 36.69           C  
ATOM   1551  ND1 HIS A 217     -33.326  24.424  49.920  1.00 36.69           N  
ATOM   1552  CE1 HIS A 217     -32.982  25.161  50.963  1.00 36.69           C  
ATOM   1553  NE2 HIS A 217     -33.837  26.164  51.068  1.00 36.69           N  
ATOM   1554  N   PRO A 218     -34.190  22.468  45.373  1.00 37.69           N  
ATOM   1555  CA  PRO A 218     -34.617  21.333  44.552  1.00 37.69           C  
ATOM   1556  C   PRO A 218     -35.162  20.175  45.385  1.00 37.69           C  
ATOM   1557  CB  PRO A 218     -33.336  20.925  43.820  1.00 37.69           C  
ATOM   1558  O   PRO A 218     -35.171  20.246  46.616  1.00 37.69           O  
ATOM   1559  CG  PRO A 218     -32.237  21.190  44.798  1.00 37.69           C  
ATOM   1560  CD  PRO A 218     -32.820  21.887  45.994  1.00 37.69           C  
ATOM   1561  N   PRO A 219     -36.056  19.176  44.677  1.00 39.60           N  
ATOM   1562  CA  PRO A 219     -35.613  17.830  45.047  1.00 39.60           C  
ATOM   1563  C   PRO A 219     -35.843  16.806  43.938  1.00 39.60           C  
ATOM   1564  CB  PRO A 219     -36.465  17.504  46.276  1.00 39.60           C  
ATOM   1565  O   PRO A 219     -36.610  17.063  43.006  1.00 39.60           O  
ATOM   1566  CG  PRO A 219     -37.784  18.155  46.010  1.00 39.60           C  
ATOM   1567  CD  PRO A 219     -37.667  18.975  44.758  1.00 39.60           C  
ATOM   1568  N   THR A 220     -34.912  15.800  43.786  1.00 38.58           N  
ATOM   1569  CA  THR A 220     -34.891  14.473  44.390  1.00 38.58           C  
ATOM   1570  C   THR A 220     -34.815  13.391  43.316  1.00 38.58           C  
ATOM   1571  CB  THR A 220     -36.132  14.240  45.271  1.00 38.58           C  
ATOM   1572  O   THR A 220     -35.649  13.350  42.409  1.00 38.58           O  
ATOM   1573  CG2 THR A 220     -35.758  13.545  46.576  1.00 38.58           C  
ATOM   1574  OG1 THR A 220     -36.741  15.501  45.571  1.00 38.58           O  
ATOM   1575  N   SER A 221     -33.597  12.771  43.058  1.00 32.87           N  
ATOM   1576  CA  SER A 221     -33.160  11.383  42.953  1.00 32.87           C  
ATOM   1577  C   SER A 221     -33.042  10.736  44.329  1.00 32.87           C  
ATOM   1578  CB  SER A 221     -31.820  11.296  42.223  1.00 32.87           C  
ATOM   1579  O   SER A 221     -32.642  11.389  45.296  1.00 32.87           O  
ATOM   1580  OG  SER A 221     -31.973  11.619  40.851  1.00 32.87           O  
ATOM   1581  N   PRO A 222     -33.520   9.490  44.696  1.00 48.46           N  
ATOM   1582  CA  PRO A 222     -33.293   8.819  45.978  1.00 48.46           C  
ATOM   1583  C   PRO A 222     -31.936   8.123  46.047  1.00 48.46           C  
ATOM   1584  CB  PRO A 222     -34.434   7.801  46.051  1.00 48.46           C  
ATOM   1585  O   PRO A 222     -31.506   7.502  45.071  1.00 48.46           O  
ATOM   1586  CG  PRO A 222     -34.698   7.421  44.629  1.00 48.46           C  
ATOM   1587  CD  PRO A 222     -33.848   8.283  43.740  1.00 48.46           C  
ATOM   1588  N   GLU A 223     -30.975   8.614  47.005  1.00 34.91           N  
ATOM   1589  CA  GLU A 223     -29.868   8.254  47.885  1.00 34.91           C  
ATOM   1590  C   GLU A 223     -30.370   7.869  49.274  1.00 34.91           C  
ATOM   1591  CB  GLU A 223     -28.866   9.407  47.989  1.00 34.91           C  
ATOM   1592  O   GLU A 223     -31.223   8.554  49.843  1.00 34.91           O  
ATOM   1593  CG  GLU A 223     -27.523   9.003  48.579  1.00 34.91           C  
ATOM   1594  CD  GLU A 223     -26.370   9.866  48.092  1.00 34.91           C  
ATOM   1595  OE1 GLU A 223     -25.460  10.174  48.896  1.00 34.91           O  
ATOM   1596  OE2 GLU A 223     -26.376  10.238  46.897  1.00 34.91           O  
ATOM   1597  N   LEU A 224     -30.215   6.673  49.863  1.00 47.54           N  
ATOM   1598  CA  LEU A 224     -29.809   6.127  51.154  1.00 47.54           C  
ATOM   1599  C   LEU A 224     -28.563   6.833  51.676  1.00 47.54           C  
ATOM   1600  CB  LEU A 224     -29.548   4.623  51.041  1.00 47.54           C  
ATOM   1601  O   LEU A 224     -27.539   6.883  50.990  1.00 47.54           O  
ATOM   1602  CG  LEU A 224     -30.782   3.728  50.909  1.00 47.54           C  
ATOM   1603  CD1 LEU A 224     -30.368   2.303  50.556  1.00 47.54           C  
ATOM   1604  CD2 LEU A 224     -31.599   3.750  52.196  1.00 47.54           C  
ATOM   1605  N   GLU A 225     -28.668   7.834  52.650  1.00 32.36           N  
ATOM   1606  CA  GLU A 225     -28.416   8.513  53.917  1.00 32.36           C  
ATOM   1607  C   GLU A 225     -27.685   7.600  54.897  1.00 32.36           C  
ATOM   1608  CB  GLU A 225     -29.728   9.004  54.534  1.00 32.36           C  
ATOM   1609  O   GLU A 225     -28.084   6.451  55.098  1.00 32.36           O  
ATOM   1610  CG  GLU A 225     -29.995  10.486  54.313  1.00 32.36           C  
ATOM   1611  CD  GLU A 225     -31.053  11.051  55.248  1.00 32.36           C  
ATOM   1612  OE1 GLU A 225     -31.200  12.292  55.317  1.00 32.36           O  
ATOM   1613  OE2 GLU A 225     -31.739  10.246  55.916  1.00 32.36           O  
ATOM   1614  N   HIS A 226     -26.550   8.208  55.403  1.00 37.65           N  
ATOM   1615  CA  HIS A 226     -26.343   8.898  56.671  1.00 37.65           C  
ATOM   1616  C   HIS A 226     -24.867   9.214  56.892  1.00 37.65           C  
ATOM   1617  CB  HIS A 226     -26.880   8.059  57.832  1.00 37.65           C  
ATOM   1618  O   HIS A 226     -24.025   8.314  56.864  1.00 37.65           O  
ATOM   1619  CG  HIS A 226     -27.776   8.819  58.757  1.00 37.65           C  
ATOM   1620  CD2 HIS A 226     -27.729   8.991  60.099  1.00 37.65           C  
ATOM   1621  ND1 HIS A 226     -28.883   9.512  58.318  1.00 37.65           N  
ATOM   1622  CE1 HIS A 226     -29.480  10.080  59.353  1.00 37.65           C  
ATOM   1623  NE2 HIS A 226     -28.799   9.779  60.446  1.00 37.65           N  
ATOM   1624  N   THR A 227     -24.418  10.526  56.877  1.00 30.58           N  
ATOM   1625  CA  THR A 227     -23.827  11.763  57.375  1.00 30.58           C  
ATOM   1626  C   THR A 227     -23.574  11.674  58.877  1.00 30.58           C  
ATOM   1627  CB  THR A 227     -24.729  12.974  57.074  1.00 30.58           C  
ATOM   1628  O   THR A 227     -24.445  11.240  59.634  1.00 30.58           O  
ATOM   1629  CG2 THR A 227     -23.903  14.177  56.627  1.00 30.58           C  
ATOM   1630  OG1 THR A 227     -25.651  12.629  56.033  1.00 30.58           O  
ATOM   1631  N   GLN A 228     -22.444  12.253  59.417  1.00 30.69           N  
ATOM   1632  CA  GLN A 228     -21.590  13.224  60.092  1.00 30.69           C  
ATOM   1633  C   GLN A 228     -22.095  13.515  61.502  1.00 30.69           C  
ATOM   1634  CB  GLN A 228     -21.510  14.522  59.285  1.00 30.69           C  
ATOM   1635  O   GLN A 228     -23.301  13.639  61.722  1.00 30.69           O  
ATOM   1636  CG  GLN A 228     -20.482  14.485  58.162  1.00 30.69           C  
ATOM   1637  CD  GLN A 228     -20.291  15.835  57.497  1.00 30.69           C  
ATOM   1638  NE2 GLN A 228     -19.874  15.821  56.236  1.00 30.69           N  
ATOM   1639  OE1 GLN A 228     -20.517  16.882  58.112  1.00 30.69           O  
ATOM   1640  N   THR A 229     -21.179  13.747  62.558  1.00 32.58           N  
ATOM   1641  CA  THR A 229     -20.657  14.860  63.344  1.00 32.58           C  
ATOM   1642  C   THR A 229     -20.384  14.425  64.782  1.00 32.58           C  
ATOM   1643  CB  THR A 229     -21.632  16.052  63.342  1.00 32.58           C  
ATOM   1644  O   THR A 229     -21.191  13.715  65.385  1.00 32.58           O  
ATOM   1645  CG2 THR A 229     -21.588  16.796  62.012  1.00 32.58           C  
ATOM   1646  OG1 THR A 229     -22.964  15.572  63.565  1.00 32.58           O  
ATOM   1647  N   ARG A 230     -19.164  14.759  65.397  1.00 29.65           N  
ATOM   1648  CA  ARG A 230     -18.505  15.608  66.384  1.00 29.65           C  
ATOM   1649  C   ARG A 230     -18.933  15.235  67.800  1.00 29.65           C  
ATOM   1650  CB  ARG A 230     -18.811  17.083  66.116  1.00 29.65           C  
ATOM   1651  O   ARG A 230     -20.124  15.067  68.070  1.00 29.65           O  
ATOM   1652  CG  ARG A 230     -17.705  17.816  65.375  1.00 29.65           C  
ATOM   1653  CD  ARG A 230     -18.029  19.293  65.196  1.00 29.65           C  
ATOM   1654  NE  ARG A 230     -16.831  20.077  64.908  1.00 29.65           N  
ATOM   1655  NH1 ARG A 230     -17.852  22.128  65.202  1.00 29.65           N  
ATOM   1656  NH2 ARG A 230     -15.632  22.017  64.640  1.00 29.65           N  
ATOM   1657  CZ  ARG A 230     -16.774  21.406  64.917  1.00 29.65           C  
ATOM   1658  N   SER A 231     -17.949  14.925  68.749  1.00 35.00           N  
ATOM   1659  CA  SER A 231     -17.495  15.426  70.042  1.00 35.00           C  
ATOM   1660  C   SER A 231     -17.315  14.289  71.043  1.00 35.00           C  
ATOM   1661  CB  SER A 231     -18.483  16.453  70.596  1.00 35.00           C  
ATOM   1662  O   SER A 231     -18.176  13.414  71.157  1.00 35.00           O  
ATOM   1663  OG  SER A 231     -19.092  17.184  69.545  1.00 35.00           O  
ATOM   1664  N   SER A 232     -16.040  14.077  71.610  1.00 35.90           N  
ATOM   1665  CA  SER A 232     -15.530  14.264  72.965  1.00 35.90           C  
ATOM   1666  C   SER A 232     -15.110  12.935  73.585  1.00 35.90           C  
ATOM   1667  CB  SER A 232     -16.583  14.937  73.846  1.00 35.90           C  
ATOM   1668  O   SER A 232     -15.827  11.938  73.475  1.00 35.90           O  
ATOM   1669  OG  SER A 232     -17.728  14.112  73.981  1.00 35.90           O  
ATOM   1670  N   SER A 233     -13.733  12.748  73.817  1.00 32.23           N  
ATOM   1671  CA  SER A 233     -12.880  12.728  75.001  1.00 32.23           C  
ATOM   1672  C   SER A 233     -13.229  11.557  75.914  1.00 32.23           C  
ATOM   1673  CB  SER A 233     -13.003  14.042  75.773  1.00 32.23           C  
ATOM   1674  O   SER A 233     -14.406  11.259  76.127  1.00 32.23           O  
ATOM   1675  OG  SER A 233     -14.328  14.229  76.240  1.00 32.23           O  
ATOM   1676  N   THR A 234     -12.263  10.636  76.024  1.00 33.46           N  
ATOM   1677  CA  THR A 234     -11.640  10.267  77.290  1.00 33.46           C  
ATOM   1678  C   THR A 234     -11.441   8.756  77.375  1.00 33.46           C  
ATOM   1679  CB  THR A 234     -12.482  10.745  78.487  1.00 33.46           C  
ATOM   1680  O   THR A 234     -12.386   7.989  77.178  1.00 33.46           O  
ATOM   1681  CG2 THR A 234     -11.729  10.556  79.800  1.00 33.46           C  
ATOM   1682  OG1 THR A 234     -12.792  12.134  78.323  1.00 33.46           O  
ATOM   1683  N   ALA A 235     -10.101   8.351  77.273  1.00 34.69           N  
ATOM   1684  CA  ALA A 235      -9.153   7.939  78.305  1.00 34.69           C  
ATOM   1685  C   ALA A 235      -9.413   6.502  78.747  1.00 34.69           C  
ATOM   1686  CB  ALA A 235      -9.227   8.882  79.503  1.00 34.69           C  
ATOM   1687  O   ALA A 235     -10.553   6.131  79.036  1.00 34.69           O  
ATOM   1688  N   LYS A 236      -8.443   5.620  78.383  1.00 34.25           N  
ATOM   1689  CA  LYS A 236      -7.583   5.029  79.404  1.00 34.25           C  
ATOM   1690  C   LYS A 236      -7.560   3.507  79.291  1.00 34.25           C  
ATOM   1691  CB  LYS A 236      -8.046   5.444  80.801  1.00 34.25           C  
ATOM   1692  O   LYS A 236      -8.609   2.861  79.330  1.00 34.25           O  
ATOM   1693  CG  LYS A 236      -7.040   6.297  81.559  1.00 34.25           C  
ATOM   1694  CD  LYS A 236      -7.581   6.727  82.917  1.00 34.25           C  
ATOM   1695  CE  LYS A 236      -6.600   7.632  83.650  1.00 34.25           C  
ATOM   1696  NZ  LYS A 236      -7.155   8.112  84.950  1.00 34.25           N  
ATOM   1697  N   GLY A 237      -6.389   2.968  78.841  1.00 35.99           N  
ATOM   1698  CA  GLY A 237      -5.482   2.274  79.741  1.00 35.99           C  
ATOM   1699  C   GLY A 237      -4.852   1.042  79.119  1.00 35.99           C  
ATOM   1700  O   GLY A 237      -5.556   0.171  78.603  1.00 35.99           O  
ATOM   1701  N   LYS A 238      -3.496   1.119  78.761  1.00 36.23           N  
ATOM   1702  CA  LYS A 238      -2.213   0.871  79.414  1.00 36.23           C  
ATOM   1703  C   LYS A 238      -1.940  -0.625  79.537  1.00 36.23           C  
ATOM   1704  CB  LYS A 238      -2.178   1.526  80.796  1.00 36.23           C  
ATOM   1705  O   LYS A 238      -2.777  -1.375  80.043  1.00 36.23           O  
ATOM   1706  CG  LYS A 238      -1.556   2.914  80.807  1.00 36.23           C  
ATOM   1707  CD  LYS A 238      -1.626   3.547  82.191  1.00 36.23           C  
ATOM   1708  CE  LYS A 238      -0.953   4.912  82.218  1.00 36.23           C  
ATOM   1709  NZ  LYS A 238      -1.054   5.554  83.563  1.00 36.23           N  
ATOM   1710  N   SER A 239      -0.776  -1.087  78.881  1.00 38.51           N  
ATOM   1711  CA  SER A 239       0.497  -1.438  79.503  1.00 38.51           C  
ATOM   1712  C   SER A 239       1.359  -2.276  78.565  1.00 38.51           C  
ATOM   1713  CB  SER A 239       0.264  -2.197  80.810  1.00 38.51           C  
ATOM   1714  O   SER A 239       0.907  -3.300  78.048  1.00 38.51           O  
ATOM   1715  OG  SER A 239      -0.563  -3.328  80.594  1.00 38.51           O  
ATOM   1716  N   ALA A 240       2.453  -1.737  77.924  1.00 40.44           N  
ATOM   1717  CA  ALA A 240       3.907  -1.700  77.788  1.00 40.44           C  
ATOM   1718  C   ALA A 240       4.549  -2.931  78.422  1.00 40.44           C  
ATOM   1719  CB  ALA A 240       4.468  -0.427  78.418  1.00 40.44           C  
ATOM   1720  O   ALA A 240       4.107  -3.396  79.476  1.00 40.44           O  
ATOM   1721  N   PRO A 241       6.051  -3.272  78.076  1.00 43.39           N  
ATOM   1722  CA  PRO A 241       7.187  -3.930  77.427  1.00 43.39           C  
ATOM   1723  C   PRO A 241       8.269  -4.353  78.418  1.00 43.39           C  
ATOM   1724  CB  PRO A 241       7.714  -2.859  76.468  1.00 43.39           C  
ATOM   1725  O   PRO A 241       8.133  -4.120  79.622  1.00 43.39           O  
ATOM   1726  CG  PRO A 241       7.494  -1.565  77.183  1.00 43.39           C  
ATOM   1727  CD  PRO A 241       6.723  -1.840  78.442  1.00 43.39           C  
ATOM   1728  N   ARG A 242       9.093  -5.512  78.108  1.00 39.77           N  
ATOM   1729  CA  ARG A 242      10.444  -5.715  78.621  1.00 39.77           C  
ATOM   1730  C   ARG A 242      11.100  -6.929  77.971  1.00 39.77           C  
ATOM   1731  CB  ARG A 242      10.423  -5.882  80.141  1.00 39.77           C  
ATOM   1732  O   ARG A 242      10.504  -8.007  77.914  1.00 39.77           O  
ATOM   1733  CG  ARG A 242      10.687  -4.595  80.906  1.00 39.77           C  
ATOM   1734  CD  ARG A 242      10.742  -4.833  82.409  1.00 39.77           C  
ATOM   1735  NE  ARG A 242      11.076  -3.612  83.136  1.00 39.77           N  
ATOM   1736  NH1 ARG A 242      10.990  -4.588  85.228  1.00 39.77           N  
ATOM   1737  NH2 ARG A 242      11.495  -2.362  85.017  1.00 39.77           N  
ATOM   1738  CZ  ARG A 242      11.186  -3.523  84.459  1.00 39.77           C  
ATOM   1739  N   ASP A 243      12.359  -6.836  77.230  1.00 41.37           N  
ATOM   1740  CA  ASP A 243      13.780  -7.078  77.460  1.00 41.37           C  
ATOM   1741  C   ASP A 243      14.306  -8.181  76.544  1.00 41.37           C  
ATOM   1742  CB  ASP A 243      14.032  -7.445  78.924  1.00 41.37           C  
ATOM   1743  O   ASP A 243      13.821  -9.313  76.586  1.00 41.37           O  
ATOM   1744  CG  ASP A 243      14.265  -6.233  79.808  1.00 41.37           C  
ATOM   1745  OD1 ASP A 243      14.879  -5.248  79.344  1.00 41.37           O  
ATOM   1746  OD2 ASP A 243      13.833  -6.264  80.981  1.00 41.37           O  
ATOM   1747  N   ALA A 244      15.164  -7.988  75.508  1.00 37.65           N  
ATOM   1748  CA  ALA A 244      16.407  -8.169  74.763  1.00 37.65           C  
ATOM   1749  C   ALA A 244      16.931  -9.595  74.910  1.00 37.65           C  
ATOM   1750  CB  ALA A 244      17.459  -7.167  75.230  1.00 37.65           C  
ATOM   1751  O   ALA A 244      16.878 -10.173  75.998  1.00 37.65           O  
ATOM   1752  N   PRO A 245      18.093 -10.103  73.972  1.00 41.10           N  
ATOM   1753  CA  PRO A 245      18.584 -10.329  72.610  1.00 41.10           C  
ATOM   1754  C   PRO A 245      19.328 -11.654  72.464  1.00 41.10           C  
ATOM   1755  CB  PRO A 245      19.525  -9.145  72.374  1.00 41.10           C  
ATOM   1756  O   PRO A 245      19.517 -12.373  73.449  1.00 41.10           O  
ATOM   1757  CG  PRO A 245      20.148  -8.880  73.707  1.00 41.10           C  
ATOM   1758  CD  PRO A 245      19.489  -9.765  74.726  1.00 41.10           C  
ATOM   1759  N   LEU A 246      19.355 -12.330  71.179  1.00 40.30           N  
ATOM   1760  CA  LEU A 246      20.425 -12.863  70.342  1.00 40.30           C  
ATOM   1761  C   LEU A 246      19.914 -13.999  69.463  1.00 40.30           C  
ATOM   1762  CB  LEU A 246      21.588 -13.356  71.208  1.00 40.30           C  
ATOM   1763  O   LEU A 246      19.263 -14.924  69.953  1.00 40.30           O  
ATOM   1764  CG  LEU A 246      22.455 -12.276  71.858  1.00 40.30           C  
ATOM   1765  CD1 LEU A 246      23.161 -12.833  73.089  1.00 40.30           C  
ATOM   1766  CD2 LEU A 246      23.466 -11.728  70.857  1.00 40.30           C  
ATOM   1767  N   LYS A 247      19.994 -13.919  68.055  1.00 41.69           N  
ATOM   1768  CA  LYS A 247      20.842 -14.505  67.022  1.00 41.69           C  
ATOM   1769  C   LYS A 247      20.017 -15.319  66.029  1.00 41.69           C  
ATOM   1770  CB  LYS A 247      21.923 -15.385  67.651  1.00 41.69           C  
ATOM   1771  O   LYS A 247      19.290 -16.234  66.421  1.00 41.69           O  
ATOM   1772  CG  LYS A 247      23.322 -15.133  67.107  1.00 41.69           C  
ATOM   1773  CD  LYS A 247      24.365 -15.968  67.837  1.00 41.69           C  
ATOM   1774  CE  LYS A 247      25.768 -15.700  67.308  1.00 41.69           C  
ATOM   1775  NZ  LYS A 247      26.787 -16.561  67.979  1.00 41.69           N  
ATOM   1776  N   ASP A 248      19.859 -14.889  64.748  1.00 37.51           N  
ATOM   1777  CA  ASP A 248      20.319 -15.244  63.409  1.00 37.51           C  
ATOM   1778  C   ASP A 248      19.228 -15.974  62.629  1.00 37.51           C  
ATOM   1779  CB  ASP A 248      21.579 -16.109  63.486  1.00 37.51           C  
ATOM   1780  O   ASP A 248      18.660 -16.954  63.115  1.00 37.51           O  
ATOM   1781  CG  ASP A 248      22.859 -15.293  63.493  1.00 37.51           C  
ATOM   1782  OD1 ASP A 248      22.831 -14.111  63.087  1.00 37.51           O  
ATOM   1783  OD2 ASP A 248      23.906 -15.837  63.905  1.00 37.51           O  
ATOM   1784  N   SER A 249      18.603 -15.238  61.573  1.00 40.66           N  
ATOM   1785  CA  SER A 249      18.612 -15.668  60.179  1.00 40.66           C  
ATOM   1786  C   SER A 249      17.358 -15.201  59.448  1.00 40.66           C  
ATOM   1787  CB  SER A 249      18.728 -17.191  60.089  1.00 40.66           C  
ATOM   1788  O   SER A 249      16.249 -15.310  59.975  1.00 40.66           O  
ATOM   1789  OG  SER A 249      18.534 -17.786  61.360  1.00 40.66           O  
ATOM   1790  N   LYS A 250      17.428 -14.028  58.718  1.00 36.92           N  
ATOM   1791  CA  LYS A 250      17.248 -13.932  57.272  1.00 36.92           C  
ATOM   1792  C   LYS A 250      15.958 -13.194  56.927  1.00 36.92           C  
ATOM   1793  CB  LYS A 250      17.242 -15.324  56.638  1.00 36.92           C  
ATOM   1794  O   LYS A 250      14.885 -13.543  57.424  1.00 36.92           O  
ATOM   1795  CG  LYS A 250      18.605 -15.786  56.144  1.00 36.92           C  
ATOM   1796  CD  LYS A 250      18.519 -17.141  55.453  1.00 36.92           C  
ATOM   1797  CE  LYS A 250      19.894 -17.640  55.029  1.00 36.92           C  
ATOM   1798  NZ  LYS A 250      19.833 -19.028  54.480  1.00 36.92           N  
ATOM   1799  N   SER A 251      16.017 -11.825  56.833  1.00 32.60           N  
ATOM   1800  CA  SER A 251      15.654 -10.934  55.735  1.00 32.60           C  
ATOM   1801  C   SER A 251      14.236 -10.400  55.903  1.00 32.60           C  
ATOM   1802  CB  SER A 251      15.779 -11.658  54.394  1.00 32.60           C  
ATOM   1803  O   SER A 251      13.268 -11.162  55.846  1.00 32.60           O  
ATOM   1804  OG  SER A 251      14.837 -12.712  54.301  1.00 32.60           O  
ATOM   1805  N   SER A 252      13.989  -9.483  56.804  1.00 35.62           N  
ATOM   1806  CA  SER A 252      12.841  -8.592  56.669  1.00 35.62           C  
ATOM   1807  C   SER A 252      13.184  -7.175  57.117  1.00 35.62           C  
ATOM   1808  CB  SER A 252      11.655  -9.118  57.479  1.00 35.62           C  
ATOM   1809  O   SER A 252      13.552  -6.956  58.272  1.00 35.62           O  
ATOM   1810  OG  SER A 252      10.442  -8.943  56.768  1.00 35.62           O  
ATOM   1811  N   GLN A 253      14.128  -6.535  56.367  1.00 38.62           N  
ATOM   1812  CA  GLN A 253      14.273  -5.085  56.285  1.00 38.62           C  
ATOM   1813  C   GLN A 253      12.926  -4.410  56.044  1.00 38.62           C  
ATOM   1814  CB  GLN A 253      15.257  -4.704  55.178  1.00 38.62           C  
ATOM   1815  O   GLN A 253      12.262  -4.680  55.040  1.00 38.62           O  
ATOM   1816  CG  GLN A 253      16.599  -4.203  55.693  1.00 38.62           C  
ATOM   1817  CD  GLN A 253      17.532  -3.771  54.577  1.00 38.62           C  
ATOM   1818  NE2 GLN A 253      18.478  -2.896  54.901  1.00 38.62           N  
ATOM   1819  OE1 GLN A 253      17.405  -4.222  53.434  1.00 38.62           O  
ATOM   1820  N   ARG A 254      12.023  -4.192  56.912  1.00 37.64           N  
ATOM   1821  CA  ARG A 254      11.277  -3.088  57.508  1.00 37.64           C  
ATOM   1822  C   ARG A 254      11.875  -1.744  57.108  1.00 37.64           C  
ATOM   1823  CB  ARG A 254      11.251  -3.217  59.032  1.00 37.64           C  
ATOM   1824  O   ARG A 254      13.077  -1.522  57.265  1.00 37.64           O  
ATOM   1825  CG  ARG A 254       9.851  -3.240  59.625  1.00 37.64           C  
ATOM   1826  CD  ARG A 254       9.880  -3.450  61.132  1.00 37.64           C  
ATOM   1827  NE  ARG A 254       8.737  -2.819  61.786  1.00 37.64           N  
ATOM   1828  NH1 ARG A 254       9.434  -3.306  63.934  1.00 37.64           N  
ATOM   1829  NH2 ARG A 254       7.475  -2.166  63.591  1.00 37.64           N  
ATOM   1830  CZ  ARG A 254       8.551  -2.765  63.102  1.00 37.64           C  
ATOM   1831  N   VAL A 255      11.441  -1.234  55.894  1.00 38.74           N  
ATOM   1832  CA  VAL A 255      10.879  -0.109  55.154  1.00 38.74           C  
ATOM   1833  C   VAL A 255      11.306   1.204  55.806  1.00 38.74           C  
ATOM   1834  CB  VAL A 255       9.337  -0.191  55.082  1.00 38.74           C  
ATOM   1835  O   VAL A 255      10.887   1.515  56.923  1.00 38.74           O  
ATOM   1836  CG1 VAL A 255       8.781   0.893  54.161  1.00 38.74           C  
ATOM   1837  CG2 VAL A 255       8.899  -1.576  54.609  1.00 38.74           C  
ATOM   1838  N   SER A 256      12.619   1.559  55.786  1.00 37.17           N  
ATOM   1839  CA  SER A 256      13.058   2.950  55.739  1.00 37.17           C  
ATOM   1840  C   SER A 256      13.775   3.259  54.429  1.00 37.17           C  
ATOM   1841  CB  SER A 256      13.978   3.262  56.919  1.00 37.17           C  
ATOM   1842  O   SER A 256      14.674   2.523  54.018  1.00 37.17           O  
ATOM   1843  OG  SER A 256      13.362   4.175  57.810  1.00 37.17           O  
ATOM   1844  N   SER A 257      12.997   3.757  53.322  1.00 31.46           N  
ATOM   1845  CA  SER A 257      13.532   4.788  52.440  1.00 31.46           C  
ATOM   1846  C   SER A 257      13.015   4.620  51.015  1.00 31.46           C  
ATOM   1847  CB  SER A 257      15.061   4.757  52.443  1.00 31.46           C  
ATOM   1848  O   SER A 257      13.267   3.597  50.374  1.00 31.46           O  
ATOM   1849  OG  SER A 257      15.539   3.507  51.977  1.00 31.46           O  
ATOM   1850  N   ASN A 258      11.776   5.202  50.580  1.00 34.10           N  
ATOM   1851  CA  ASN A 258      11.822   5.966  49.338  1.00 34.10           C  
ATOM   1852  C   ASN A 258      10.653   6.942  49.236  1.00 34.10           C  
ATOM   1853  CB  ASN A 258      11.835   5.027  48.130  1.00 34.10           C  
ATOM   1854  O   ASN A 258       9.511   6.530  49.029  1.00 34.10           O  
ATOM   1855  CG  ASN A 258      13.190   4.967  47.452  1.00 34.10           C  
ATOM   1856  ND2 ASN A 258      13.227   4.404  46.250  1.00 34.10           N  
ATOM   1857  OD1 ASN A 258      14.195   5.421  48.004  1.00 34.10           O  
ATOM   1858  N   THR A 259      10.426   7.913  50.035  1.00 35.01           N  
ATOM   1859  CA  THR A 259      10.234   9.258  49.505  1.00 35.01           C  
ATOM   1860  C   THR A 259      11.186   9.522  48.341  1.00 35.01           C  
ATOM   1861  CB  THR A 259      10.446  10.324  50.596  1.00 35.01           C  
ATOM   1862  O   THR A 259      12.404   9.554  48.523  1.00 35.01           O  
ATOM   1863  CG2 THR A 259       9.338  10.268  51.642  1.00 35.01           C  
ATOM   1864  OG1 THR A 259      11.707  10.098  51.238  1.00 35.01           O  
ATOM   1865  N   ALA A 260      11.018   8.854  47.161  1.00 43.89           N  
ATOM   1866  CA  ALA A 260      11.372   9.326  45.825  1.00 43.89           C  
ATOM   1867  C   ALA A 260      10.187   9.211  44.870  1.00 43.89           C  
ATOM   1868  CB  ALA A 260      12.566   8.544  45.283  1.00 43.89           C  
ATOM   1869  O   ALA A 260       9.676   8.113  44.635  1.00 43.89           O  
ATOM   1870  N   SER A 261       9.133   9.989  45.043  1.00 44.02           N  
ATOM   1871  CA  SER A 261       8.639  11.020  44.135  1.00 44.02           C  
ATOM   1872  C   SER A 261       7.950  10.404  42.922  1.00 44.02           C  
ATOM   1873  CB  SER A 261       9.784  11.925  43.677  1.00 44.02           C  
ATOM   1874  O   SER A 261       8.603  10.089  41.924  1.00 44.02           O  
ATOM   1875  OG  SER A 261       9.408  12.672  42.533  1.00 44.02           O  
ATOM   1876  N   GLY A 262       7.057   9.480  42.967  1.00 47.98           N  
ATOM   1877  CA  GLY A 262       6.137   9.025  41.937  1.00 47.98           C  
ATOM   1878  C   GLY A 262       4.706   9.467  42.177  1.00 47.98           C  
ATOM   1879  O   GLY A 262       4.103   9.112  43.192  1.00 47.98           O  
ATOM   1880  N   GLY A 263       4.521  10.777  42.409  1.00 51.84           N  
ATOM   1881  CA  GLY A 263       3.282  11.537  42.402  1.00 51.84           C  
ATOM   1882  C   GLY A 263       2.049  10.667  42.242  1.00 51.84           C  
ATOM   1883  O   GLY A 263       1.864  10.030  41.203  1.00 51.84           O  
ATOM   1884  N   ILE A 264       1.520   9.950  43.190  1.00 55.46           N  
ATOM   1885  CA  ILE A 264       0.214   9.329  43.381  1.00 55.46           C  
ATOM   1886  C   ILE A 264      -0.888  10.361  43.148  1.00 55.46           C  
ATOM   1887  CB  ILE A 264       0.082   8.713  44.792  1.00 55.46           C  
ATOM   1888  O   ILE A 264      -0.979  11.355  43.873  1.00 55.46           O  
ATOM   1889  CG1 ILE A 264       1.169   7.656  45.017  1.00 55.46           C  
ATOM   1890  CG2 ILE A 264      -1.314   8.115  44.992  1.00 55.46           C  
ATOM   1891  CD1 ILE A 264       1.769   7.673  46.416  1.00 55.46           C  
ATOM   1892  N   GLY A 265      -1.067  10.966  41.788  1.00 68.19           N  
ATOM   1893  CA  GLY A 265      -2.134  11.885  41.425  1.00 68.19           C  
ATOM   1894  C   GLY A 265      -2.428  11.900  39.937  1.00 68.19           C  
ATOM   1895  O   GLY A 265      -1.800  11.170  39.167  1.00 68.19           O  
ATOM   1896  N   ILE A 266      -3.758  12.102  39.395  1.00 79.32           N  
ATOM   1897  CA  ILE A 266      -4.221  12.279  38.023  1.00 79.32           C  
ATOM   1898  C   ILE A 266      -3.058  12.725  37.139  1.00 79.32           C  
ATOM   1899  CB  ILE A 266      -5.377  13.302  37.943  1.00 79.32           C  
ATOM   1900  O   ILE A 266      -3.144  12.663  35.911  1.00 79.32           O  
ATOM   1901  CG1 ILE A 266      -6.542  12.861  38.837  1.00 79.32           C  
ATOM   1902  CG2 ILE A 266      -5.837  13.485  36.494  1.00 79.32           C  
ATOM   1903  CD1 ILE A 266      -7.688  13.861  38.898  1.00 79.32           C  
ATOM   1904  N   ALA A 267      -1.896  13.228  37.768  1.00 79.43           N  
ATOM   1905  CA  ALA A 267      -0.738  13.748  37.046  1.00 79.43           C  
ATOM   1906  C   ALA A 267       0.063  12.617  36.406  1.00 79.43           C  
ATOM   1907  CB  ALA A 267       0.152  14.562  37.982  1.00 79.43           C  
ATOM   1908  O   ALA A 267       0.760  12.827  35.411  1.00 79.43           O  
ATOM   1909  N   ASN A 268      -0.119  11.348  36.940  1.00 80.40           N  
ATOM   1910  CA  ASN A 268       0.542  10.168  36.393  1.00 80.40           C  
ATOM   1911  C   ASN A 268      -0.310   9.493  35.323  1.00 80.40           C  
ATOM   1912  CB  ASN A 268       0.878   9.176  37.509  1.00 80.40           C  
ATOM   1913  O   ASN A 268       0.057   8.437  34.805  1.00 80.40           O  
ATOM   1914  CG  ASN A 268       1.970   8.201  37.114  1.00 80.40           C  
ATOM   1915  ND2 ASN A 268       1.975   7.031  37.741  1.00 80.40           N  
ATOM   1916  OD1 ASN A 268       2.802   8.498  36.252  1.00 80.40           O  
ATOM   1917  N   LEU A 269      -1.582   9.965  34.979  1.00 82.20           N  
ATOM   1918  CA  LEU A 269      -2.523   9.395  34.020  1.00 82.20           C  
ATOM   1919  C   LEU A 269      -1.911   9.343  32.624  1.00 82.20           C  
ATOM   1920  CB  LEU A 269      -3.819  10.209  33.993  1.00 82.20           C  
ATOM   1921  O   LEU A 269      -2.040   8.337  31.923  1.00 82.20           O  
ATOM   1922  CG  LEU A 269      -4.911   9.778  34.973  1.00 82.20           C  
ATOM   1923  CD1 LEU A 269      -5.718  10.988  35.432  1.00 82.20           C  
ATOM   1924  CD2 LEU A 269      -5.821   8.734  34.334  1.00 82.20           C  
ATOM   1925  N   PRO A 270      -1.231  10.390  32.287  1.00 85.56           N  
ATOM   1926  CA  PRO A 270      -0.572  10.330  30.980  1.00 85.56           C  
ATOM   1927  C   PRO A 270       0.495   9.240  30.907  1.00 85.56           C  
ATOM   1928  CB  PRO A 270       0.056  11.719  30.837  1.00 85.56           C  
ATOM   1929  O   PRO A 270       0.642   8.583  29.873  1.00 85.56           O  
ATOM   1930  CG  PRO A 270      -0.777  12.605  31.706  1.00 85.56           C  
ATOM   1931  CD  PRO A 270      -1.289  11.795  32.862  1.00 85.56           C  
ATOM   1932  N   ASN A 271       1.242   9.072  31.983  1.00 84.61           N  
ATOM   1933  CA  ASN A 271       2.254   8.024  32.063  1.00 84.61           C  
ATOM   1934  C   ASN A 271       1.621   6.638  32.137  1.00 84.61           C  
ATOM   1935  CB  ASN A 271       3.171   8.254  33.267  1.00 84.61           C  
ATOM   1936  O   ASN A 271       2.136   5.683  31.552  1.00 84.61           O  
ATOM   1937  CG  ASN A 271       4.056   9.474  33.102  1.00 84.61           C  
ATOM   1938  ND2 ASN A 271       4.482  10.052  34.219  1.00 84.61           N  
ATOM   1939  OD1 ASN A 271       4.353   9.894  31.981  1.00 84.61           O  
ATOM   1940  N   GLN A 272       0.519   6.530  32.784  1.00 82.86           N  
ATOM   1941  CA  GLN A 272      -0.275   5.308  32.857  1.00 82.86           C  
ATOM   1942  C   GLN A 272      -0.866   4.954  31.495  1.00 82.86           C  
ATOM   1943  CB  GLN A 272      -1.392   5.455  33.892  1.00 82.86           C  
ATOM   1944  O   GLN A 272      -0.867   3.788  31.097  1.00 82.86           O  
ATOM   1945  CG  GLN A 272      -2.105   4.149  34.216  1.00 82.86           C  
ATOM   1946  CD  GLN A 272      -3.122   4.297  35.332  1.00 82.86           C  
ATOM   1947  NE2 GLN A 272      -3.497   3.179  35.944  1.00 82.86           N  
ATOM   1948  OE1 GLN A 272      -3.566   5.407  35.642  1.00 82.86           O  
ATOM   1949  N   ARG A 273      -1.392   5.996  30.812  1.00 83.61           N  
ATOM   1950  CA  ARG A 273      -1.940   5.796  29.475  1.00 83.61           C  
ATOM   1951  C   ARG A 273      -0.845   5.414  28.485  1.00 83.61           C  
ATOM   1952  CB  ARG A 273      -2.663   7.057  28.996  1.00 83.61           C  
ATOM   1953  O   ARG A 273      -1.058   4.575  27.608  1.00 83.61           O  
ATOM   1954  CG  ARG A 273      -3.493   6.851  27.739  1.00 83.61           C  
ATOM   1955  CD  ARG A 273      -4.356   8.066  27.428  1.00 83.61           C  
ATOM   1956  NE  ARG A 273      -5.237   7.823  26.288  1.00 83.61           N  
ATOM   1957  NH1 ARG A 273      -6.250   9.898  26.367  1.00 83.61           N  
ATOM   1958  NH2 ARG A 273      -6.868   8.375  24.769  1.00 83.61           N  
ATOM   1959  CZ  ARG A 273      -6.116   8.699  25.811  1.00 83.61           C  
ATOM   1960  N   HIS A 274       0.261   6.045  28.662  1.00 83.50           N  
ATOM   1961  CA  HIS A 274       1.428   5.727  27.846  1.00 83.50           C  
ATOM   1962  C   HIS A 274       1.840   4.269  28.019  1.00 83.50           C  
ATOM   1963  CB  HIS A 274       2.596   6.649  28.199  1.00 83.50           C  
ATOM   1964  O   HIS A 274       2.152   3.587  27.040  1.00 83.50           O  
ATOM   1965  CG  HIS A 274       3.835   6.378  27.406  1.00 83.50           C  
ATOM   1966  CD2 HIS A 274       4.243   6.851  26.205  1.00 83.50           C  
ATOM   1967  ND1 HIS A 274       4.823   5.520  27.840  1.00 83.50           N  
ATOM   1968  CE1 HIS A 274       5.788   5.478  26.936  1.00 83.50           C  
ATOM   1969  NE2 HIS A 274       5.461   6.276  25.935  1.00 83.50           N  
ATOM   1970  N   ARG A 275       1.868   3.776  29.246  1.00 83.61           N  
ATOM   1971  CA  ARG A 275       2.242   2.405  29.579  1.00 83.61           C  
ATOM   1972  C   ARG A 275       1.236   1.410  29.010  1.00 83.61           C  
ATOM   1973  CB  ARG A 275       2.352   2.230  31.095  1.00 83.61           C  
ATOM   1974  O   ARG A 275       1.620   0.360  28.490  1.00 83.61           O  
ATOM   1975  CG  ARG A 275       2.954   0.900  31.519  1.00 83.61           C  
ATOM   1976  CD  ARG A 275       3.090   0.800  33.032  1.00 83.61           C  
ATOM   1977  NE  ARG A 275       1.789   0.672  33.683  1.00 83.61           N  
ATOM   1978  NH1 ARG A 275       2.643   0.528  35.825  1.00 83.61           N  
ATOM   1979  NH2 ARG A 275       0.379   0.436  35.480  1.00 83.61           N  
ATOM   1980  CZ  ARG A 275       1.607   0.546  34.995  1.00 83.61           C  
ATOM   1981  N   ILE A 276       0.034   1.746  29.087  1.00 84.16           N  
ATOM   1982  CA  ILE A 276      -1.045   0.902  28.582  1.00 84.16           C  
ATOM   1983  C   ILE A 276      -0.974   0.832  27.058  1.00 84.16           C  
ATOM   1984  CB  ILE A 276      -2.428   1.424  29.031  1.00 84.16           C  
ATOM   1985  O   ILE A 276      -1.115  -0.244  26.473  1.00 84.16           O  
ATOM   1986  CG1 ILE A 276      -2.561   1.339  30.556  1.00 84.16           C  
ATOM   1987  CG2 ILE A 276      -3.550   0.645  28.339  1.00 84.16           C  
ATOM   1988  CD1 ILE A 276      -3.800   2.031  31.109  1.00 84.16           C  
ATOM   1989  N   VAL A 277      -0.777   1.962  26.442  1.00 82.87           N  
ATOM   1990  CA  VAL A 277      -0.732   2.071  24.987  1.00 82.87           C  
ATOM   1991  C   VAL A 277       0.508   1.358  24.453  1.00 82.87           C  
ATOM   1992  CB  VAL A 277      -0.738   3.547  24.528  1.00 82.87           C  
ATOM   1993  O   VAL A 277       0.449   0.686  23.421  1.00 82.87           O  
ATOM   1994  CG1 VAL A 277      -0.489   3.645  23.024  1.00 82.87           C  
ATOM   1995  CG2 VAL A 277      -2.060   4.215  24.899  1.00 82.87           C  
ATOM   1996  N   VAL A 278       1.582   1.465  25.154  1.00 83.65           N  
ATOM   1997  CA  VAL A 278       2.840   0.827  24.781  1.00 83.65           C  
ATOM   1998  C   VAL A 278       2.697  -0.691  24.876  1.00 83.65           C  
ATOM   1999  CB  VAL A 278       4.006   1.309  25.673  1.00 83.65           C  
ATOM   2000  O   VAL A 278       3.178  -1.421  24.006  1.00 83.65           O  
ATOM   2001  CG1 VAL A 278       5.258   0.468  25.425  1.00 83.65           C  
ATOM   2002  CG2 VAL A 278       4.294   2.788  25.421  1.00 83.65           C  
ATOM   2003  N   LYS A 279       1.996  -1.152  25.948  1.00 82.52           N  
ATOM   2004  CA  LYS A 279       1.775  -2.578  26.172  1.00 82.52           C  
ATOM   2005  C   LYS A 279       0.810  -3.154  25.140  1.00 82.52           C  
ATOM   2006  CB  LYS A 279       1.240  -2.823  27.584  1.00 82.52           C  
ATOM   2007  O   LYS A 279       1.008  -4.269  24.652  1.00 82.52           O  
ATOM   2008  CG  LYS A 279       2.307  -2.773  28.668  1.00 82.52           C  
ATOM   2009  CD  LYS A 279       1.734  -3.129  30.033  1.00 82.52           C  
ATOM   2010  CE  LYS A 279       2.787  -3.024  31.127  1.00 82.52           C  
ATOM   2011  NZ  LYS A 279       2.210  -3.288  32.479  1.00 82.52           N  
ATOM   2012  N   LYS A 280      -0.195  -2.414  24.830  1.00 82.21           N  
ATOM   2013  CA  LYS A 280      -1.246  -2.832  23.907  1.00 82.21           C  
ATOM   2014  C   LYS A 280      -0.781  -2.719  22.457  1.00 82.21           C  
ATOM   2015  CB  LYS A 280      -2.510  -1.998  24.118  1.00 82.21           C  
ATOM   2016  O   LYS A 280      -1.094  -3.578  21.631  1.00 82.21           O  
ATOM   2017  CG  LYS A 280      -3.732  -2.527  23.381  1.00 82.21           C  
ATOM   2018  CD  LYS A 280      -4.978  -1.715  23.709  1.00 82.21           C  
ATOM   2019  CE  LYS A 280      -6.178  -2.178  22.894  1.00 82.21           C  
ATOM   2020  NZ  LYS A 280      -7.406  -1.394  23.222  1.00 82.21           N  
ATOM   2021  N   GLY A 281       0.100  -1.786  22.144  1.00 85.19           N  
ATOM   2022  CA  GLY A 281       0.585  -1.536  20.795  1.00 85.19           C  
ATOM   2023  C   GLY A 281      -0.447  -0.873  19.903  1.00 85.19           C  
ATOM   2024  O   GLY A 281      -1.495  -0.431  20.379  1.00 85.19           O  
ATOM   2025  N   ILE A 282      -0.083  -0.708  18.571  1.00 88.20           N  
ATOM   2026  CA  ILE A 282      -0.969  -0.061  17.610  1.00 88.20           C  
ATOM   2027  C   ILE A 282      -1.187  -0.978  16.409  1.00 88.20           C  
ATOM   2028  CB  ILE A 282      -0.403   1.301  17.149  1.00 88.20           C  
ATOM   2029  O   ILE A 282      -0.278  -1.707  16.004  1.00 88.20           O  
ATOM   2030  CG1 ILE A 282      -0.345   2.282  18.325  1.00 88.20           C  
ATOM   2031  CG2 ILE A 282      -1.239   1.872  16.000  1.00 88.20           C  
ATOM   2032  CD1 ILE A 282       0.441   3.553  18.034  1.00 88.20           C  
ATOM   2033  N   ASN A 283      -2.433  -1.048  15.977  1.00 90.56           N  
ATOM   2034  CA  ASN A 283      -2.755  -1.749  14.739  1.00 90.56           C  
ATOM   2035  C   ASN A 283      -2.749  -0.804  13.541  1.00 90.56           C  
ATOM   2036  CB  ASN A 283      -4.110  -2.450  14.856  1.00 90.56           C  
ATOM   2037  O   ASN A 283      -3.413   0.233  13.560  1.00 90.56           O  
ATOM   2038  CG  ASN A 283      -4.141  -3.482  15.967  1.00 90.56           C  
ATOM   2039  ND2 ASN A 283      -5.308  -3.669  16.570  1.00 90.56           N  
ATOM   2040  OD1 ASN A 283      -3.122  -4.104  16.280  1.00 90.56           O  
ATOM   2041  N   PHE A 284      -2.008  -1.173  12.670  1.00 92.45           N  
ATOM   2042  CA  PHE A 284      -1.931  -0.362  11.460  1.00 92.45           C  
ATOM   2043  C   PHE A 284      -2.120  -1.223  10.218  1.00 92.45           C  
ATOM   2044  CB  PHE A 284      -0.590   0.375  11.390  1.00 92.45           C  
ATOM   2045  O   PHE A 284      -1.374  -2.180  10.000  1.00 92.45           O  
ATOM   2046  CG  PHE A 284      -0.499   1.363  10.258  1.00 92.45           C  
ATOM   2047  CD1 PHE A 284       0.415   1.180   9.228  1.00 92.45           C  
ATOM   2048  CD2 PHE A 284      -1.329   2.477  10.225  1.00 92.45           C  
ATOM   2049  CE1 PHE A 284       0.502   2.093   8.180  1.00 92.45           C  
ATOM   2050  CE2 PHE A 284      -1.248   3.393   9.181  1.00 92.45           C  
ATOM   2051  CZ  PHE A 284      -0.332   3.200   8.160  1.00 92.45           C  
ATOM   2052  N   THR A 285      -3.138  -0.899   9.429  1.00 93.32           N  
ATOM   2053  CA  THR A 285      -3.477  -1.674   8.241  1.00 93.32           C  
ATOM   2054  C   THR A 285      -3.265  -0.847   6.976  1.00 93.32           C  
ATOM   2055  CB  THR A 285      -4.934  -2.171   8.294  1.00 93.32           C  
ATOM   2056  O   THR A 285      -3.844   0.232   6.830  1.00 93.32           O  
ATOM   2057  CG2 THR A 285      -5.257  -3.057   7.096  1.00 93.32           C  
ATOM   2058  OG1 THR A 285      -5.132  -2.923   9.498  1.00 93.32           O  
ATOM   2059  N   ILE A 286      -2.427  -1.358   6.069  1.00 93.54           N  
ATOM   2060  CA  ILE A 286      -2.128  -0.685   4.810  1.00 93.54           C  
ATOM   2061  C   ILE A 286      -2.593  -1.549   3.640  1.00 93.54           C  
ATOM   2062  CB  ILE A 286      -0.620  -0.372   4.680  1.00 93.54           C  
ATOM   2063  O   ILE A 286      -2.315  -2.750   3.598  1.00 93.54           O  
ATOM   2064  CG1 ILE A 286      -0.152   0.495   5.854  1.00 93.54           C  
ATOM   2065  CG2 ILE A 286      -0.324   0.311   3.342  1.00 93.54           C  
ATOM   2066  CD1 ILE A 286       1.360   0.649   5.945  1.00 93.54           C  
ATOM   2067  N   MET A 287      -3.333  -0.940   2.760  1.00 93.91           N  
ATOM   2068  CA  MET A 287      -3.795  -1.612   1.550  1.00 93.91           C  
ATOM   2069  C   MET A 287      -3.085  -1.063   0.317  1.00 93.91           C  
ATOM   2070  CB  MET A 287      -5.309  -1.459   1.393  1.00 93.91           C  
ATOM   2071  O   MET A 287      -3.015   0.152   0.126  1.00 93.91           O  
ATOM   2072  CG  MET A 287      -5.880  -2.202   0.197  1.00 93.91           C  
ATOM   2073  SD  MET A 287      -7.710  -2.097   0.112  1.00 93.91           S  
ATOM   2074  CE  MET A 287      -8.019  -3.094  -1.372  1.00 93.91           C  
ATOM   2075  N   VAL A 288      -2.535  -1.964  -0.524  1.00 93.48           N  
ATOM   2076  CA  VAL A 288      -1.832  -1.564  -1.738  1.00 93.48           C  
ATOM   2077  C   VAL A 288      -2.650  -1.961  -2.964  1.00 93.48           C  
ATOM   2078  CB  VAL A 288      -0.422  -2.193  -1.811  1.00 93.48           C  
ATOM   2079  O   VAL A 288      -3.018  -3.128  -3.121  1.00 93.48           O  
ATOM   2080  CG1 VAL A 288       0.326  -1.698  -3.047  1.00 93.48           C  
ATOM   2081  CG2 VAL A 288       0.368  -1.879  -0.542  1.00 93.48           C  
ATOM   2082  N   VAL A 289      -2.995  -0.932  -3.795  1.00 92.70           N  
ATOM   2083  CA  VAL A 289      -3.857  -1.149  -4.952  1.00 92.70           C  
ATOM   2084  C   VAL A 289      -3.174  -0.620  -6.211  1.00 92.70           C  
ATOM   2085  CB  VAL A 289      -5.234  -0.473  -4.768  1.00 92.70           C  
ATOM   2086  O   VAL A 289      -2.617   0.480  -6.208  1.00 92.70           O  
ATOM   2087  CG1 VAL A 289      -6.133  -0.742  -5.973  1.00 92.70           C  
ATOM   2088  CG2 VAL A 289      -5.899  -0.959  -3.482  1.00 92.70           C  
ATOM   2089  N   GLY A 290      -3.250  -1.369  -7.348  1.00 91.23           N  
ATOM   2090  CA  GLY A 290      -2.708  -0.941  -8.628  1.00 91.23           C  
ATOM   2091  C   GLY A 290      -2.686  -2.047  -9.667  1.00 91.23           C  
ATOM   2092  O   GLY A 290      -3.009  -3.197  -9.363  1.00 91.23           O  
ATOM   2093  N   GLU A 291      -2.418  -1.668 -10.923  1.00 89.43           N  
ATOM   2094  CA  GLU A 291      -2.271  -2.630 -12.012  1.00 89.43           C  
ATOM   2095  C   GLU A 291      -1.158  -3.631 -11.717  1.00 89.43           C  
ATOM   2096  CB  GLU A 291      -1.993  -1.908 -13.333  1.00 89.43           C  
ATOM   2097  O   GLU A 291      -0.266  -3.357 -10.912  1.00 89.43           O  
ATOM   2098  CG  GLU A 291      -3.170  -1.091 -13.847  1.00 89.43           C  
ATOM   2099  CD  GLU A 291      -2.890  -0.407 -15.176  1.00 89.43           C  
ATOM   2100  OE1 GLU A 291      -3.779   0.312 -15.687  1.00 89.43           O  
ATOM   2101  OE2 GLU A 291      -1.774  -0.591 -15.710  1.00 89.43           O  
ATOM   2102  N   SER A 292      -1.243  -4.781 -12.366  1.00 87.94           N  
ATOM   2103  CA  SER A 292      -0.203  -5.787 -12.176  1.00 87.94           C  
ATOM   2104  C   SER A 292       1.127  -5.326 -12.762  1.00 87.94           C  
ATOM   2105  CB  SER A 292      -0.618  -7.114 -12.815  1.00 87.94           C  
ATOM   2106  O   SER A 292       1.155  -4.634 -13.783  1.00 87.94           O  
ATOM   2107  OG  SER A 292       0.386  -8.097 -12.629  1.00 87.94           O  
ATOM   2108  N   GLY A 293       2.266  -5.625 -11.970  1.00 85.55           N  
ATOM   2109  CA  GLY A 293       3.586  -5.342 -12.511  1.00 85.55           C  
ATOM   2110  C   GLY A 293       4.078  -3.945 -12.182  1.00 85.55           C  
ATOM   2111  O   GLY A 293       5.017  -3.449 -12.807  1.00 85.55           O  
ATOM   2112  N   LEU A 294       3.423  -3.208 -11.284  1.00 89.57           N  
ATOM   2113  CA  LEU A 294       3.791  -1.849 -10.900  1.00 89.57           C  
ATOM   2114  C   LEU A 294       4.729  -1.859  -9.698  1.00 89.57           C  
ATOM   2115  CB  LEU A 294       2.540  -1.026 -10.580  1.00 89.57           C  
ATOM   2116  O   LEU A 294       5.255  -0.815  -9.308  1.00 89.57           O  
ATOM   2117  CG  LEU A 294       1.599  -0.739 -11.751  1.00 89.57           C  
ATOM   2118  CD1 LEU A 294       0.367   0.019 -11.267  1.00 89.57           C  
ATOM   2119  CD2 LEU A 294       2.322   0.045 -12.840  1.00 89.57           C  
ATOM   2120  N   GLY A 295       4.991  -3.087  -9.206  1.00 87.37           N  
ATOM   2121  CA  GLY A 295       5.964  -3.215  -8.134  1.00 87.37           C  
ATOM   2122  C   GLY A 295       5.348  -3.099  -6.752  1.00 87.37           C  
ATOM   2123  O   GLY A 295       5.973  -2.568  -5.831  1.00 87.37           O  
ATOM   2124  N   LYS A 296       4.078  -3.454  -6.497  1.00 89.33           N  
ATOM   2125  CA  LYS A 296       3.345  -3.368  -5.237  1.00 89.33           C  
ATOM   2126  C   LYS A 296       3.992  -4.238  -4.164  1.00 89.33           C  
ATOM   2127  CB  LYS A 296       1.886  -3.779  -5.436  1.00 89.33           C  
ATOM   2128  O   LYS A 296       4.265  -3.768  -3.057  1.00 89.33           O  
ATOM   2129  CG  LYS A 296       1.138  -2.936  -6.458  1.00 89.33           C  
ATOM   2130  CD  LYS A 296      -0.323  -3.351  -6.565  1.00 89.33           C  
ATOM   2131  CE  LYS A 296      -0.466  -4.759  -7.127  1.00 89.33           C  
ATOM   2132  NZ  LYS A 296      -0.074  -4.823  -8.566  1.00 89.33           N  
ATOM   2133  N   THR A 297       4.226  -5.426  -4.548  1.00 86.19           N  
ATOM   2134  CA  THR A 297       4.835  -6.379  -3.627  1.00 86.19           C  
ATOM   2135  C   THR A 297       6.283  -5.998  -3.335  1.00 86.19           C  
ATOM   2136  CB  THR A 297       4.781  -7.811  -4.188  1.00 86.19           C  
ATOM   2137  O   THR A 297       6.735  -6.086  -2.191  1.00 86.19           O  
ATOM   2138  CG2 THR A 297       5.368  -8.812  -3.198  1.00 86.19           C  
ATOM   2139  OG1 THR A 297       3.417  -8.163  -4.454  1.00 86.19           O  
ATOM   2140  N   THR A 298       6.948  -5.547  -4.364  1.00 87.63           N  
ATOM   2141  CA  THR A 298       8.324  -5.086  -4.216  1.00 87.63           C  
ATOM   2142  C   THR A 298       8.389  -3.861  -3.308  1.00 87.63           C  
ATOM   2143  CB  THR A 298       8.951  -4.749  -5.582  1.00 87.63           C  
ATOM   2144  O   THR A 298       9.304  -3.735  -2.491  1.00 87.63           O  
ATOM   2145  CG2 THR A 298      10.414  -4.348  -5.432  1.00 87.63           C  
ATOM   2146  OG1 THR A 298       8.867  -5.897  -6.435  1.00 87.63           O  
ATOM   2147  N   PHE A 299       7.469  -2.994  -3.401  1.00 89.30           N  
ATOM   2148  CA  PHE A 299       7.407  -1.804  -2.560  1.00 89.30           C  
ATOM   2149  C   PHE A 299       7.267  -2.185  -1.091  1.00 89.30           C  
ATOM   2150  CB  PHE A 299       6.240  -0.906  -2.983  1.00 89.30           C  
ATOM   2151  O   PHE A 299       7.966  -1.641  -0.234  1.00 89.30           O  
ATOM   2152  CG  PHE A 299       5.984   0.241  -2.043  1.00 89.30           C  
ATOM   2153  CD1 PHE A 299       4.938   0.190  -1.130  1.00 89.30           C  
ATOM   2154  CD2 PHE A 299       6.791   1.371  -2.072  1.00 89.30           C  
ATOM   2155  CE1 PHE A 299       4.699   1.250  -0.258  1.00 89.30           C  
ATOM   2156  CE2 PHE A 299       6.559   2.434  -1.204  1.00 89.30           C  
ATOM   2157  CZ  PHE A 299       5.512   2.372  -0.299  1.00 89.30           C  
ATOM   2158  N   ILE A 300       6.350  -3.071  -0.811  1.00 87.97           N  
ATOM   2159  CA  ILE A 300       6.090  -3.492   0.561  1.00 87.97           C  
ATOM   2160  C   ILE A 300       7.341  -4.146   1.145  1.00 87.97           C  
ATOM   2161  CB  ILE A 300       4.892  -4.465   0.636  1.00 87.97           C  
ATOM   2162  O   ILE A 300       7.685  -3.913   2.306  1.00 87.97           O  
ATOM   2163  CG1 ILE A 300       3.596  -3.748   0.242  1.00 87.97           C  
ATOM   2164  CG2 ILE A 300       4.777  -5.073   2.037  1.00 87.97           C  
ATOM   2165  CD1 ILE A 300       3.212  -2.606   1.173  1.00 87.97           C  
ATOM   2166  N   ASN A 301       7.965  -4.890   0.364  1.00 84.47           N  
ATOM   2167  CA  ASN A 301       9.198  -5.545   0.788  1.00 84.47           C  
ATOM   2168  C   ASN A 301      10.303  -4.531   1.070  1.00 84.47           C  
ATOM   2169  CB  ASN A 301       9.660  -6.554  -0.266  1.00 84.47           C  
ATOM   2170  O   ASN A 301      11.069  -4.690   2.022  1.00 84.47           O  
ATOM   2171  CG  ASN A 301       8.787  -7.793  -0.310  1.00 84.47           C  
ATOM   2172  ND2 ASN A 301       8.830  -8.508  -1.428  1.00 84.47           N  
ATOM   2173  OD1 ASN A 301       8.080  -8.104   0.652  1.00 84.47           O  
ATOM   2174  N   THR A 302      10.297  -3.457   0.305  1.00 83.83           N  
ATOM   2175  CA  THR A 302      11.273  -2.384   0.464  1.00 83.83           C  
ATOM   2176  C   THR A 302      10.930  -1.516   1.671  1.00 83.83           C  
ATOM   2177  CB  THR A 302      11.350  -1.506  -0.799  1.00 83.83           C  
ATOM   2178  O   THR A 302      11.822  -1.064   2.391  1.00 83.83           O  
ATOM   2179  CG2 THR A 302      12.417  -0.426  -0.653  1.00 83.83           C  
ATOM   2180  OG1 THR A 302      11.670  -2.330  -1.927  1.00 83.83           O  
ATOM   2181  N   LEU A 303       9.725  -1.216   1.987  1.00 82.03           N  
ATOM   2182  CA  LEU A 303       9.234  -0.375   3.073  1.00 82.03           C  
ATOM   2183  C   LEU A 303       9.558  -0.994   4.429  1.00 82.03           C  
ATOM   2184  CB  LEU A 303       7.724  -0.161   2.945  1.00 82.03           C  
ATOM   2185  O   LEU A 303      10.010  -0.299   5.341  1.00 82.03           O  
ATOM   2186  CG  LEU A 303       7.089   0.806   3.945  1.00 82.03           C  
ATOM   2187  CD1 LEU A 303       7.620   2.219   3.726  1.00 82.03           C  
ATOM   2188  CD2 LEU A 303       5.569   0.776   3.827  1.00 82.03           C  
ATOM   2189  N   PHE A 304       9.613  -2.313   4.535  1.00 76.39           N  
ATOM   2190  CA  PHE A 304       9.753  -2.941   5.844  1.00 76.39           C  
ATOM   2191  C   PHE A 304      10.999  -3.816   5.895  1.00 76.39           C  
ATOM   2192  CB  PHE A 304       8.512  -3.775   6.177  1.00 76.39           C  
ATOM   2193  O   PHE A 304      11.297  -4.422   6.926  1.00 76.39           O  
ATOM   2194  CG  PHE A 304       7.261  -2.958   6.356  1.00 76.39           C  
ATOM   2195  CD1 PHE A 304       7.119  -2.107   7.445  1.00 76.39           C  
ATOM   2196  CD2 PHE A 304       6.225  -3.041   5.434  1.00 76.39           C  
ATOM   2197  CE1 PHE A 304       5.963  -1.349   7.613  1.00 76.39           C  
ATOM   2198  CE2 PHE A 304       5.066  -2.287   5.595  1.00 76.39           C  
ATOM   2199  CZ  PHE A 304       4.937  -1.442   6.686  1.00 76.39           C  
ATOM   2200  N   THR A 305      11.885  -3.529   4.810  1.00 67.10           N  
ATOM   2201  CA  THR A 305      13.215  -4.128   4.765  1.00 67.10           C  
ATOM   2202  C   THR A 305      13.159  -5.599   5.169  1.00 67.10           C  
ATOM   2203  CB  THR A 305      14.197  -3.378   5.684  1.00 67.10           C  
ATOM   2204  O   THR A 305      14.157  -6.160   5.627  1.00 67.10           O  
ATOM   2205  CG2 THR A 305      15.643  -3.653   5.285  1.00 67.10           C  
ATOM   2206  OG1 THR A 305      13.947  -1.970   5.591  1.00 67.10           O  
ATOM   2207  N   THR A 306      11.890  -6.185   5.185  1.00 59.81           N  
ATOM   2208  CA  THR A 306      11.659  -7.603   5.439  1.00 59.81           C  
ATOM   2209  C   THR A 306      10.853  -8.232   4.306  1.00 59.81           C  
ATOM   2210  CB  THR A 306      10.924  -7.818   6.776  1.00 59.81           C  
ATOM   2211  O   THR A 306      10.059  -7.554   3.651  1.00 59.81           O  
ATOM   2212  CG2 THR A 306      11.777  -7.355   7.953  1.00 59.81           C  
ATOM   2213  OG1 THR A 306       9.699  -7.075   6.766  1.00 59.81           O  
ATOM   2214  N   THR A 307      11.387  -9.370   3.650  1.00 56.64           N  
ATOM   2215  CA  THR A 307      10.683 -10.110   2.609  1.00 56.64           C  
ATOM   2216  C   THR A 307       9.319 -10.580   3.107  1.00 56.64           C  
ATOM   2217  CB  THR A 307      11.504 -11.322   2.132  1.00 56.64           C  
ATOM   2218  O   THR A 307       9.191 -11.693   3.622  1.00 56.64           O  
ATOM   2219  CG2 THR A 307      12.764 -10.877   1.396  1.00 56.64           C  
ATOM   2220  OG1 THR A 307      11.881 -12.112   3.267  1.00 56.64           O  
ATOM   2221  N   ILE A 308       8.521  -9.751   3.608  1.00 56.16           N  
ATOM   2222  CA  ILE A 308       7.228 -10.066   4.206  1.00 56.16           C  
ATOM   2223  C   ILE A 308       6.306 -10.672   3.151  1.00 56.16           C  
ATOM   2224  CB  ILE A 308       6.576  -8.813   4.833  1.00 56.16           C  
ATOM   2225  O   ILE A 308       5.577 -11.627   3.429  1.00 56.16           O  
ATOM   2226  CG1 ILE A 308       7.489  -8.218   5.911  1.00 56.16           C  
ATOM   2227  CG2 ILE A 308       5.198  -9.153   5.409  1.00 56.16           C  
ATOM   2228  CD1 ILE A 308       7.055  -6.844   6.401  1.00 56.16           C  
ATOM   2229  N   LEU A 309       6.555 -10.408   1.762  1.00 56.16           N  
ATOM   2230  CA  LEU A 309       5.634 -10.938   0.761  1.00 56.16           C  
ATOM   2231  C   LEU A 309       6.374 -11.798  -0.257  1.00 56.16           C  
ATOM   2232  CB  LEU A 309       4.903  -9.797   0.048  1.00 56.16           C  
ATOM   2233  O   LEU A 309       7.275 -11.315  -0.947  1.00 56.16           O  
ATOM   2234  CG  LEU A 309       3.972  -8.944   0.911  1.00 56.16           C  
ATOM   2235  CD1 LEU A 309       3.569  -7.678   0.163  1.00 56.16           C  
ATOM   2236  CD2 LEU A 309       2.741  -9.744   1.322  1.00 56.16           C  
ATOM   2237  N   ASP A 310       7.076 -12.948   0.131  1.00 52.63           N  
ATOM   2238  CA  ASP A 310       7.697 -13.884  -0.801  1.00 52.63           C  
ATOM   2239  C   ASP A 310       6.654 -14.519  -1.718  1.00 52.63           C  
ATOM   2240  CB  ASP A 310       8.462 -14.970  -0.042  1.00 52.63           C  
ATOM   2241  O   ASP A 310       5.567 -14.887  -1.268  1.00 52.63           O  
ATOM   2242  CG  ASP A 310       9.711 -14.446   0.645  1.00 52.63           C  
ATOM   2243  OD1 ASP A 310      10.193 -13.352   0.282  1.00 52.63           O  
ATOM   2244  OD2 ASP A 310      10.220 -15.136   1.555  1.00 52.63           O  
ATOM   2245  N   ASN A 311       6.378 -13.951  -2.966  1.00 49.54           N  
ATOM   2246  CA  ASN A 311       5.819 -14.549  -4.174  1.00 49.54           C  
ATOM   2247  C   ASN A 311       5.877 -16.073  -4.125  1.00 49.54           C  
ATOM   2248  CB  ASN A 311       6.546 -14.029  -5.416  1.00 49.54           C  
ATOM   2249  O   ASN A 311       5.478 -16.745  -5.077  1.00 49.54           O  
ATOM   2250  CG  ASN A 311       6.327 -12.547  -5.644  1.00 49.54           C  
ATOM   2251  ND2 ASN A 311       7.091 -11.968  -6.563  1.00 49.54           N  
ATOM   2252  OD1 ASN A 311       5.478 -11.926  -4.999  1.00 49.54           O  
ATOM   2253  N   ASN A 312       5.856 -16.681  -2.928  1.00 39.56           N  
ATOM   2254  CA  ASN A 312       5.697 -18.131  -2.880  1.00 39.56           C  
ATOM   2255  C   ASN A 312       4.549 -18.539  -1.962  1.00 39.56           C  
ATOM   2256  CB  ASN A 312       6.999 -18.798  -2.432  1.00 39.56           C  
ATOM   2257  O   ASN A 312       4.473 -18.088  -0.818  1.00 39.56           O  
ATOM   2258  CG  ASN A 312       7.611 -19.669  -3.512  1.00 39.56           C  
ATOM   2259  ND2 ASN A 312       8.890 -19.990  -3.361  1.00 39.56           N  
ATOM   2260  OD1 ASN A 312       6.939 -20.049  -4.475  1.00 39.56           O  
ATOM   2261  N   THR A 313       3.300 -18.205  -2.185  1.00 34.15           N  
ATOM   2262  CA  THR A 313       2.236 -19.182  -1.980  1.00 34.15           C  
ATOM   2263  C   THR A 313       2.133 -19.568  -0.508  1.00 34.15           C  
ATOM   2264  CB  THR A 313       2.468 -20.445  -2.830  1.00 34.15           C  
ATOM   2265  O   THR A 313       3.149 -19.703   0.177  1.00 34.15           O  
ATOM   2266  CG2 THR A 313       2.515 -20.108  -4.316  1.00 34.15           C  
ATOM   2267  OG1 THR A 313       3.709 -21.050  -2.448  1.00 34.15           O  
ATOM   2268  N   HIS A 314       1.269 -19.055   0.466  1.00 36.60           N  
ATOM   2269  CA  HIS A 314       0.449 -19.781   1.428  1.00 36.60           C  
ATOM   2270  C   HIS A 314       1.301 -20.710   2.288  1.00 36.60           C  
ATOM   2271  CB  HIS A 314      -0.638 -20.582   0.710  1.00 36.60           C  
ATOM   2272  O   HIS A 314       2.077 -21.511   1.762  1.00 36.60           O  
ATOM   2273  CG  HIS A 314      -1.941 -19.856   0.594  1.00 36.60           C  
ATOM   2274  CD2 HIS A 314      -2.637 -19.447  -0.493  1.00 36.60           C  
ATOM   2275  ND1 HIS A 314      -2.675 -19.465   1.692  1.00 36.60           N  
ATOM   2276  CE1 HIS A 314      -3.771 -18.846   1.285  1.00 36.60           C  
ATOM   2277  NE2 HIS A 314      -3.771 -18.822  -0.037  1.00 36.60           N  
ATOM   2278  N   THR A 315       1.955 -20.288   3.353  1.00 32.73           N  
ATOM   2279  CA  THR A 315       1.987 -21.254   4.445  1.00 32.73           C  
ATOM   2280  C   THR A 315       2.649 -20.653   5.681  1.00 32.73           C  
ATOM   2281  CB  THR A 315       2.732 -22.538   4.033  1.00 32.73           C  
ATOM   2282  O   THR A 315       3.667 -19.966   5.574  1.00 32.73           O  
ATOM   2283  CG2 THR A 315       2.032 -23.231   2.869  1.00 32.73           C  
ATOM   2284  OG1 THR A 315       4.069 -22.202   3.640  1.00 32.73           O  
ATOM   2285  N   THR A 316       1.920 -20.037   6.637  1.00 30.93           N  
ATOM   2286  CA  THR A 316       1.845 -20.476   8.026  1.00 30.93           C  
ATOM   2287  C   THR A 316       3.242 -20.647   8.616  1.00 30.93           C  
ATOM   2288  CB  THR A 316       1.067 -21.799   8.153  1.00 30.93           C  
ATOM   2289  O   THR A 316       4.123 -21.229   7.980  1.00 30.93           O  
ATOM   2290  CG2 THR A 316      -0.411 -21.600   7.832  1.00 30.93           C  
ATOM   2291  OG1 THR A 316       1.617 -22.759   7.243  1.00 30.93           O  
ATOM   2292  N   LYS A 317       3.816 -19.628   9.233  1.00 30.97           N  
ATOM   2293  CA  LYS A 317       4.427 -19.871  10.537  1.00 30.97           C  
ATOM   2294  C   LYS A 317       5.256 -21.152  10.526  1.00 30.97           C  
ATOM   2295  CB  LYS A 317       3.355 -19.951  11.625  1.00 30.97           C  
ATOM   2296  O   LYS A 317       4.736 -22.232  10.238  1.00 30.97           O  
ATOM   2297  CG  LYS A 317       2.899 -18.595  12.145  1.00 30.97           C  
ATOM   2298  CD  LYS A 317       2.021 -18.737  13.382  1.00 30.97           C  
ATOM   2299  CE  LYS A 317       1.532 -17.384  13.880  1.00 30.97           C  
ATOM   2300  NZ  LYS A 317       0.655 -17.520  15.081  1.00 30.97           N  
ATOM   2301  N   GLY A 318       6.463 -21.219  10.077  1.00 27.27           N  
ATOM   2302  CA  GLY A 318       7.261 -22.202  10.793  1.00 27.27           C  
ATOM   2303  C   GLY A 318       8.698 -21.765  11.005  1.00 27.27           C  
ATOM   2304  O   GLY A 318       9.339 -21.253  10.085  1.00 27.27           O  
ATOM   2305  N   HIS A 319       9.013 -20.886  11.979  1.00 31.06           N  
ATOM   2306  CA  HIS A 319      10.056 -20.913  12.997  1.00 31.06           C  
ATOM   2307  C   HIS A 319      11.441 -20.791  12.371  1.00 31.06           C  
ATOM   2308  CB  HIS A 319       9.966 -22.198  13.823  1.00 31.06           C  
ATOM   2309  O   HIS A 319      11.771 -21.523  11.436  1.00 31.06           O  
ATOM   2310  CG  HIS A 319       9.759 -21.958  15.285  1.00 31.06           C  
ATOM   2311  CD2 HIS A 319       8.648 -22.055  16.053  1.00 31.06           C  
ATOM   2312  ND1 HIS A 319      10.777 -21.563  16.125  1.00 31.06           N  
ATOM   2313  CE1 HIS A 319      10.300 -21.428  17.352  1.00 31.06           C  
ATOM   2314  NE2 HIS A 319       9.011 -21.721  17.335  1.00 31.06           N  
ATOM   2315  N   PRO A 320      12.147 -19.582  12.659  1.00 29.82           N  
ATOM   2316  CA  PRO A 320      13.591 -19.464  12.441  1.00 29.82           C  
ATOM   2317  C   PRO A 320      14.410 -20.168  13.520  1.00 29.82           C  
ATOM   2318  CB  PRO A 320      13.829 -17.952  12.475  1.00 29.82           C  
ATOM   2319  O   PRO A 320      14.060 -20.112  14.702  1.00 29.82           O  
ATOM   2320  CG  PRO A 320      12.802 -17.424  13.423  1.00 29.82           C  
ATOM   2321  CD  PRO A 320      11.930 -18.564  13.865  1.00 29.82           C  
ATOM   2322  N   SER A 321      14.433 -21.487  13.598  1.00 29.37           N  
ATOM   2323  CA  SER A 321      15.537 -22.016  14.393  1.00 29.37           C  
ATOM   2324  C   SER A 321      15.866 -23.451  13.996  1.00 29.37           C  
ATOM   2325  CB  SER A 321      15.201 -21.955  15.884  1.00 29.37           C  
ATOM   2326  O   SER A 321      14.969 -24.288  13.873  1.00 29.37           O  
ATOM   2327  OG  SER A 321      13.994 -22.646  16.156  1.00 29.37           O  
ATOM   2328  N   ASP A 322      16.695 -23.644  12.935  1.00 31.32           N  
ATOM   2329  CA  ASP A 322      17.696 -24.706  12.983  1.00 31.32           C  
ATOM   2330  C   ASP A 322      18.305 -24.949  11.605  1.00 31.32           C  
ATOM   2331  CB  ASP A 322      17.080 -25.999  13.522  1.00 31.32           C  
ATOM   2332  O   ASP A 322      17.584 -25.194  10.636  1.00 31.32           O  
ATOM   2333  CG  ASP A 322      16.673 -25.898  14.982  1.00 31.32           C  
ATOM   2334  OD1 ASP A 322      17.298 -25.123  15.738  1.00 31.32           O  
ATOM   2335  OD2 ASP A 322      15.720 -26.603  15.381  1.00 31.32           O  
ATOM   2336  N   GLN A 323      19.348 -24.154  11.165  1.00 35.14           N  
ATOM   2337  CA  GLN A 323      20.485 -24.959  10.733  1.00 35.14           C  
ATOM   2338  C   GLN A 323      21.363 -24.189   9.751  1.00 35.14           C  
ATOM   2339  CB  GLN A 323      20.008 -26.266  10.097  1.00 35.14           C  
ATOM   2340  O   GLN A 323      20.892 -23.754   8.698  1.00 35.14           O  
ATOM   2341  CG  GLN A 323      20.852 -27.476  10.473  1.00 35.14           C  
ATOM   2342  CD  GLN A 323      20.273 -28.779   9.954  1.00 35.14           C  
ATOM   2343  NE2 GLN A 323      20.766 -29.897  10.476  1.00 35.14           N  
ATOM   2344  OE1 GLN A 323      19.390 -28.781   9.090  1.00 35.14           O  
ATOM   2345  N   GLU A 324      22.318 -23.349  10.207  1.00 31.09           N  
ATOM   2346  CA  GLU A 324      23.765 -23.535  10.173  1.00 31.09           C  
ATOM   2347  C   GLU A 324      24.134 -24.883   9.560  1.00 31.09           C  
ATOM   2348  CB  GLU A 324      24.355 -23.419  11.581  1.00 31.09           C  
ATOM   2349  O   GLU A 324      23.659 -25.927  10.011  1.00 31.09           O  
ATOM   2350  CG  GLU A 324      24.953 -22.053  11.887  1.00 31.09           C  
ATOM   2351  CD  GLU A 324      25.506 -21.942  13.299  1.00 31.09           C  
ATOM   2352  OE1 GLU A 324      26.056 -20.875  13.653  1.00 31.09           O  
ATOM   2353  OE2 GLU A 324      25.389 -22.931  14.056  1.00 31.09           O  
ATOM   2354  N   SER A 325      24.189 -25.028   8.204  1.00 32.63           N  
ATOM   2355  CA  SER A 325      25.215 -25.823   7.537  1.00 32.63           C  
ATOM   2356  C   SER A 325      25.093 -25.724   6.021  1.00 32.63           C  
ATOM   2357  CB  SER A 325      25.123 -27.287   7.970  1.00 32.63           C  
ATOM   2358  O   SER A 325      24.034 -26.009   5.458  1.00 32.63           O  
ATOM   2359  OG  SER A 325      23.789 -27.756   7.879  1.00 32.63           O  
ATOM   2360  N   ALA A 326      25.681 -24.693   5.357  1.00 35.12           N  
ATOM   2361  CA  ALA A 326      26.583 -25.261   4.358  1.00 35.12           C  
ATOM   2362  C   ALA A 326      27.197 -24.167   3.489  1.00 35.12           C  
ATOM   2363  CB  ALA A 326      25.843 -26.274   3.488  1.00 35.12           C  
ATOM   2364  O   ALA A 326      26.484 -23.462   2.770  1.00 35.12           O  
ATOM   2365  N   GLU A 327      28.131 -23.378   3.988  1.00 32.88           N  
ATOM   2366  CA  GLU A 327      29.436 -23.026   3.436  1.00 32.88           C  
ATOM   2367  C   GLU A 327      30.088 -24.225   2.754  1.00 32.88           C  
ATOM   2368  CB  GLU A 327      30.355 -22.481   4.533  1.00 32.88           C  
ATOM   2369  O   GLU A 327      30.122 -25.322   3.314  1.00 32.88           O  
ATOM   2370  CG  GLU A 327      30.256 -20.974   4.725  1.00 32.88           C  
ATOM   2371  CD  GLU A 327      31.005 -20.476   5.951  1.00 32.88           C  
ATOM   2372  OE1 GLU A 327      30.944 -19.261   6.247  1.00 32.88           O  
ATOM   2373  OE2 GLU A 327      31.657 -21.307   6.621  1.00 32.88           O  
ATOM   2374  N   ALA A 328      30.153 -24.324   1.367  1.00 31.51           N  
ATOM   2375  CA  ALA A 328      31.322 -24.415   0.496  1.00 31.51           C  
ATOM   2376  C   ALA A 328      31.273 -25.680  -0.357  1.00 31.51           C  
ATOM   2377  CB  ALA A 328      32.605 -24.384   1.322  1.00 31.51           C  
ATOM   2378  O   ALA A 328      31.110 -26.784   0.168  1.00 31.51           O  
ATOM   2379  N   THR A 329      30.764 -25.618  -1.668  1.00 31.50           N  
ATOM   2380  CA  THR A 329      31.503 -26.222  -2.771  1.00 31.50           C  
ATOM   2381  C   THR A 329      30.644 -26.280  -4.031  1.00 31.50           C  
ATOM   2382  CB  THR A 329      31.987 -27.638  -2.410  1.00 31.50           C  
ATOM   2383  O   THR A 329      29.495 -26.724  -3.985  1.00 31.50           O  
ATOM   2384  CG2 THR A 329      33.300 -27.591  -1.635  1.00 31.50           C  
ATOM   2385  OG1 THR A 329      30.993 -28.286  -1.607  1.00 31.50           O  
ATOM   2386  N   GLY A 330      30.748 -25.291  -4.941  1.00 31.28           N  
ATOM   2387  CA  GLY A 330      31.145 -25.637  -6.297  1.00 31.28           C  
ATOM   2388  C   GLY A 330      30.165 -25.150  -7.348  1.00 31.28           C  
ATOM   2389  O   GLY A 330      28.956 -25.355  -7.218  1.00 31.28           O  
ATOM   2390  N   LYS A 331      30.356 -23.953  -7.834  1.00 32.40           N  
ATOM   2391  CA  LYS A 331      30.390 -23.446  -9.203  1.00 32.40           C  
ATOM   2392  C   LYS A 331      29.492 -24.274 -10.118  1.00 32.40           C  
ATOM   2393  CB  LYS A 331      31.822 -23.441  -9.739  1.00 32.40           C  
ATOM   2394  O   LYS A 331      29.762 -25.452 -10.361  1.00 32.40           O  
ATOM   2395  CG  LYS A 331      32.533 -22.104  -9.592  1.00 32.40           C  
ATOM   2396  CD  LYS A 331      33.973 -22.180 -10.084  1.00 32.40           C  
ATOM   2397  CE  LYS A 331      34.733 -20.892  -9.794  1.00 32.40           C  
ATOM   2398  NZ  LYS A 331      36.131 -20.944 -10.315  1.00 32.40           N  
ATOM   2399  N   GLU A 332      28.108 -24.010 -10.125  1.00 37.05           N  
ATOM   2400  CA  GLU A 332      27.326 -24.426 -11.286  1.00 37.05           C  
ATOM   2401  C   GLU A 332      26.402 -23.307 -11.758  1.00 37.05           C  
ATOM   2402  CB  GLU A 332      26.510 -25.680 -10.964  1.00 37.05           C  
ATOM   2403  O   GLU A 332      25.713 -22.680 -10.950  1.00 37.05           O  
ATOM   2404  CG  GLU A 332      26.748 -26.833 -11.929  1.00 37.05           C  
ATOM   2405  CD  GLU A 332      26.005 -28.102 -11.542  1.00 37.05           C  
ATOM   2406  OE1 GLU A 332      26.165 -29.134 -12.233  1.00 37.05           O  
ATOM   2407  OE2 GLU A 332      25.255 -28.064 -10.541  1.00 37.05           O  
ATOM   2408  N   TYR A 333      26.784 -22.529 -12.769  1.00 43.09           N  
ATOM   2409  CA  TYR A 333      26.120 -21.744 -13.804  1.00 43.09           C  
ATOM   2410  C   TYR A 333      24.620 -21.661 -13.548  1.00 43.09           C  
ATOM   2411  CB  TYR A 333      26.380 -22.348 -15.187  1.00 43.09           C  
ATOM   2412  O   TYR A 333      23.970 -22.679 -13.295  1.00 43.09           O  
ATOM   2413  CG  TYR A 333      27.816 -22.234 -15.639  1.00 43.09           C  
ATOM   2414  CD1 TYR A 333      28.298 -21.055 -16.204  1.00 43.09           C  
ATOM   2415  CD2 TYR A 333      28.694 -23.304 -15.502  1.00 43.09           C  
ATOM   2416  CE1 TYR A 333      29.619 -20.946 -16.624  1.00 43.09           C  
ATOM   2417  CE2 TYR A 333      30.018 -23.206 -15.918  1.00 43.09           C  
ATOM   2418  OH  TYR A 333      31.780 -21.923 -16.889  1.00 43.09           O  
ATOM   2419  CZ  TYR A 333      30.471 -22.025 -16.476  1.00 43.09           C  
ATOM   2420  N   PRO A 334      23.949 -20.470 -13.204  1.00 40.79           N  
ATOM   2421  CA  PRO A 334      22.485 -20.473 -13.187  1.00 40.79           C  
ATOM   2422  C   PRO A 334      21.880 -20.788 -14.553  1.00 40.79           C  
ATOM   2423  CB  PRO A 334      22.134 -19.048 -12.750  1.00 40.79           C  
ATOM   2424  O   PRO A 334      22.309 -20.230 -15.566  1.00 40.79           O  
ATOM   2425  CG  PRO A 334      23.300 -18.219 -13.181  1.00 40.79           C  
ATOM   2426  CD  PRO A 334      24.453 -19.134 -13.479  1.00 40.79           C  
ATOM   2427  N   VAL A 335      21.720 -22.014 -15.076  1.00 36.77           N  
ATOM   2428  CA  VAL A 335      20.734 -22.350 -16.098  1.00 36.77           C  
ATOM   2429  C   VAL A 335      19.454 -21.551 -15.864  1.00 36.77           C  
ATOM   2430  CB  VAL A 335      20.423 -23.863 -16.112  1.00 36.77           C  
ATOM   2431  O   VAL A 335      18.926 -21.525 -14.749  1.00 36.77           O  
ATOM   2432  CG1 VAL A 335      19.519 -24.218 -17.291  1.00 36.77           C  
ATOM   2433  CG2 VAL A 335      21.718 -24.672 -16.165  1.00 36.77           C  
ATOM   2434  N   SER A 336      19.436 -20.261 -16.334  1.00 35.55           N  
ATOM   2435  CA  SER A 336      18.326 -19.422 -16.775  1.00 35.55           C  
ATOM   2436  C   SER A 336      16.997 -20.161 -16.666  1.00 35.55           C  
ATOM   2437  CB  SER A 336      18.544 -18.958 -18.215  1.00 35.55           C  
ATOM   2438  O   SER A 336      16.822 -21.226 -17.263  1.00 35.55           O  
ATOM   2439  OG  SER A 336      18.861 -17.577 -18.256  1.00 35.55           O  
ATOM   2440  N   PRO A 337      16.265 -20.153 -15.534  1.00 38.50           N  
ATOM   2441  CA  PRO A 337      14.916 -20.691 -15.731  1.00 38.50           C  
ATOM   2442  C   PRO A 337      14.191 -20.045 -16.910  1.00 38.50           C  
ATOM   2443  CB  PRO A 337      14.211 -20.367 -14.412  1.00 38.50           C  
ATOM   2444  O   PRO A 337      14.400 -18.864 -17.196  1.00 38.50           O  
ATOM   2445  CG  PRO A 337      14.967 -19.207 -13.849  1.00 38.50           C  
ATOM   2446  CD  PRO A 337      16.180 -18.969 -14.702  1.00 38.50           C  
ATOM   2447  N   SER A 338      14.452 -20.487 -18.201  1.00 34.46           N  
ATOM   2448  CA  SER A 338      13.457 -20.356 -19.260  1.00 34.46           C  
ATOM   2449  C   SER A 338      12.433 -19.276 -18.926  1.00 34.46           C  
ATOM   2450  CB  SER A 338      12.746 -21.689 -19.497  1.00 34.46           C  
ATOM   2451  O   SER A 338      11.805 -19.316 -17.866  1.00 34.46           O  
ATOM   2452  OG  SER A 338      11.965 -21.639 -20.679  1.00 34.46           O  
ATOM   2453  N   ARG A 339      12.797 -18.041 -18.929  1.00 39.52           N  
ATOM   2454  CA  ARG A 339      12.178 -16.736 -19.137  1.00 39.52           C  
ATOM   2455  C   ARG A 339      10.714 -16.883 -19.537  1.00 39.52           C  
ATOM   2456  CB  ARG A 339      12.936 -15.945 -20.205  1.00 39.52           C  
ATOM   2457  O   ARG A 339       9.924 -15.950 -19.375  1.00 39.52           O  
ATOM   2458  CG  ARG A 339      14.161 -15.215 -19.678  1.00 39.52           C  
ATOM   2459  CD  ARG A 339      14.847 -14.403 -20.768  1.00 39.52           C  
ATOM   2460  NE  ARG A 339      15.953 -13.613 -20.236  1.00 39.52           N  
ATOM   2461  NH1 ARG A 339      16.549 -12.696 -22.271  1.00 39.52           N  
ATOM   2462  NH2 ARG A 339      17.714 -12.145 -20.375  1.00 39.52           N  
ATOM   2463  CZ  ARG A 339      16.736 -12.820 -20.962  1.00 39.52           C  
ATOM   2464  N   SER A 340      10.100 -18.212 -19.530  1.00 42.23           N  
ATOM   2465  CA  SER A 340       8.697 -18.283 -19.927  1.00 42.23           C  
ATOM   2466  C   SER A 340       7.860 -18.999 -18.873  1.00 42.23           C  
ATOM   2467  CB  SER A 340       8.557 -18.997 -21.272  1.00 42.23           C  
ATOM   2468  O   SER A 340       6.652 -18.771 -18.772  1.00 42.23           O  
ATOM   2469  OG  SER A 340       8.930 -20.359 -21.160  1.00 42.23           O  
ATOM   2470  N   HIS A 341       8.440 -19.397 -17.625  1.00 37.96           N  
ATOM   2471  CA  HIS A 341       7.679 -20.083 -16.586  1.00 37.96           C  
ATOM   2472  C   HIS A 341       7.909 -19.444 -15.221  1.00 37.96           C  
ATOM   2473  CB  HIS A 341       8.053 -21.566 -16.541  1.00 37.96           C  
ATOM   2474  O   HIS A 341       7.323 -19.871 -14.224  1.00 37.96           O  
ATOM   2475  CG  HIS A 341       6.892 -22.469 -16.269  1.00 37.96           C  
ATOM   2476  CD2 HIS A 341       6.297 -23.409 -17.041  1.00 37.96           C  
ATOM   2477  ND1 HIS A 341       6.204 -22.458 -15.075  1.00 37.96           N  
ATOM   2478  CE1 HIS A 341       5.234 -23.356 -15.125  1.00 37.96           C  
ATOM   2479  NE2 HIS A 341       5.269 -23.947 -16.307  1.00 37.96           N  
ATOM   2480  N   ALA A 342       8.612 -18.249 -15.058  1.00 39.09           N  
ATOM   2481  CA  ALA A 342       8.727 -17.339 -13.921  1.00 39.09           C  
ATOM   2482  C   ALA A 342       7.649 -16.261 -13.970  1.00 39.09           C  
ATOM   2483  CB  ALA A 342      10.113 -16.700 -13.890  1.00 39.09           C  
ATOM   2484  O   ALA A 342       7.956 -15.066 -13.960  1.00 39.09           O  
ATOM   2485  N   GLN A 343       6.661 -16.486 -14.807  1.00 35.35           N  
ATOM   2486  CA  GLN A 343       5.508 -15.594 -14.729  1.00 35.35           C  
ATOM   2487  C   GLN A 343       5.107 -15.339 -13.279  1.00 35.35           C  
ATOM   2488  CB  GLN A 343       4.326 -16.175 -15.506  1.00 35.35           C  
ATOM   2489  O   GLN A 343       4.883 -16.281 -12.517  1.00 35.35           O  
ATOM   2490  CG  GLN A 343       3.316 -15.130 -15.961  1.00 35.35           C  
ATOM   2491  CD  GLN A 343       2.410 -15.632 -17.070  1.00 35.35           C  
ATOM   2492  NE2 GLN A 343       1.642 -14.726 -17.664  1.00 35.35           N  
ATOM   2493  OE1 GLN A 343       2.402 -16.825 -17.390  1.00 35.35           O  
ATOM   2494  N   LEU A 344       5.878 -14.655 -12.349  1.00 45.67           N  
ATOM   2495  CA  LEU A 344       5.451 -13.915 -11.167  1.00 45.67           C  
ATOM   2496  C   LEU A 344       4.029 -14.296 -10.771  1.00 45.67           C  
ATOM   2497  CB  LEU A 344       5.536 -12.407 -11.419  1.00 45.67           C  
ATOM   2498  O   LEU A 344       3.093 -14.117 -11.553  1.00 45.67           O  
ATOM   2499  CG  LEU A 344       6.929 -11.846 -11.710  1.00 45.67           C  
ATOM   2500  CD1 LEU A 344       6.834 -10.384 -12.133  1.00 45.67           C  
ATOM   2501  CD2 LEU A 344       7.832 -11.997 -10.490  1.00 45.67           C  
ATOM   2502  N   ASP A 345       3.709 -15.520 -10.368  1.00 47.24           N  
ATOM   2503  CA  ASP A 345       2.376 -15.921  -9.930  1.00 47.24           C  
ATOM   2504  C   ASP A 345       1.542 -14.708  -9.526  1.00 47.24           C  
ATOM   2505  CB  ASP A 345       2.468 -16.908  -8.764  1.00 47.24           C  
ATOM   2506  O   ASP A 345       1.944 -13.934  -8.655  1.00 47.24           O  
ATOM   2507  CG  ASP A 345       2.948 -18.285  -9.189  1.00 47.24           C  
ATOM   2508  OD1 ASP A 345       2.767 -18.657 -10.368  1.00 47.24           O  
ATOM   2509  OD2 ASP A 345       3.510 -19.005  -8.336  1.00 47.24           O  
ATOM   2510  N   LYS A 346       1.123 -13.952 -10.474  1.00 55.05           N  
ATOM   2511  CA  LYS A 346       0.139 -12.880 -10.357  1.00 55.05           C  
ATOM   2512  C   LYS A 346      -0.753 -13.082  -9.136  1.00 55.05           C  
ATOM   2513  CB  LYS A 346      -0.716 -12.795 -11.622  1.00 55.05           C  
ATOM   2514  O   LYS A 346      -1.158 -14.207  -8.836  1.00 55.05           O  
ATOM   2515  CG  LYS A 346       0.037 -12.297 -12.847  1.00 55.05           C  
ATOM   2516  CD  LYS A 346      -0.861 -12.252 -14.076  1.00 55.05           C  
ATOM   2517  CE  LYS A 346      -0.071 -11.921 -15.335  1.00 55.05           C  
ATOM   2518  NZ  LYS A 346      -0.962 -11.772 -16.525  1.00 55.05           N  
ATOM   2519  N   THR A 347      -0.652 -12.144  -8.117  1.00 60.65           N  
ATOM   2520  CA  THR A 347      -1.584 -12.165  -6.995  1.00 60.65           C  
ATOM   2521  C   THR A 347      -3.024 -12.270  -7.489  1.00 60.65           C  
ATOM   2522  CB  THR A 347      -1.430 -10.908  -6.118  1.00 60.65           C  
ATOM   2523  O   THR A 347      -3.489 -11.418  -8.248  1.00 60.65           O  
ATOM   2524  CG2 THR A 347      -2.286 -11.007  -4.860  1.00 60.65           C  
ATOM   2525  OG1 THR A 347      -0.056 -10.763  -5.738  1.00 60.65           O  
ATOM   2526  N   VAL A 348      -3.698 -13.385  -7.302  1.00 61.73           N  
ATOM   2527  CA  VAL A 348      -5.004 -13.713  -7.865  1.00 61.73           C  
ATOM   2528  C   VAL A 348      -6.102 -13.361  -6.865  1.00 61.73           C  
ATOM   2529  CB  VAL A 348      -5.095 -15.206  -8.253  1.00 61.73           C  
ATOM   2530  O   VAL A 348      -7.210 -12.988  -7.255  1.00 61.73           O  
ATOM   2531  CG1 VAL A 348      -6.465 -15.526  -8.849  1.00 61.73           C  
ATOM   2532  CG2 VAL A 348      -3.984 -15.571  -9.236  1.00 61.73           C  
ATOM   2533  N   GLU A 349      -5.703 -13.222  -5.505  1.00 77.15           N  
ATOM   2534  CA  GLU A 349      -6.664 -12.903  -4.452  1.00 77.15           C  
ATOM   2535  C   GLU A 349      -6.103 -11.861  -3.489  1.00 77.15           C  
ATOM   2536  CB  GLU A 349      -7.061 -14.168  -3.686  1.00 77.15           C  
ATOM   2537  O   GLU A 349      -4.885 -11.698  -3.384  1.00 77.15           O  
ATOM   2538  CG  GLU A 349      -7.851 -15.168  -4.518  1.00 77.15           C  
ATOM   2539  CD  GLU A 349      -8.298 -16.386  -3.725  1.00 77.15           C  
ATOM   2540  OE1 GLU A 349      -9.035 -17.234  -4.279  1.00 77.15           O  
ATOM   2541  OE2 GLU A 349      -7.910 -16.493  -2.541  1.00 77.15           O  
ATOM   2542  N   ILE A 350      -7.113 -11.050  -2.899  1.00 82.70           N  
ATOM   2543  CA  ILE A 350      -6.721 -10.090  -1.873  1.00 82.70           C  
ATOM   2544  C   ILE A 350      -6.100 -10.825  -0.688  1.00 82.70           C  
ATOM   2545  CB  ILE A 350      -7.924  -9.240  -1.406  1.00 82.70           C  
ATOM   2546  O   ILE A 350      -6.726 -11.710  -0.100  1.00 82.70           O  
ATOM   2547  CG1 ILE A 350      -8.523  -8.467  -2.587  1.00 82.70           C  
ATOM   2548  CG2 ILE A 350      -7.508  -8.287  -0.282  1.00 82.70           C  
ATOM   2549  CD1 ILE A 350      -9.836  -7.766  -2.265  1.00 82.70           C  
ATOM   2550  N   THR A 351      -4.809 -10.696  -0.436  1.00 83.68           N  
ATOM   2551  CA  THR A 351      -4.076 -11.357   0.638  1.00 83.68           C  
ATOM   2552  C   THR A 351      -3.666 -10.352   1.711  1.00 83.68           C  
ATOM   2553  CB  THR A 351      -2.825 -12.076   0.100  1.00 83.68           C  
ATOM   2554  O   THR A 351      -3.182  -9.263   1.397  1.00 83.68           O  
ATOM   2555  CG2 THR A 351      -3.204 -13.169  -0.894  1.00 83.68           C  
ATOM   2556  OG1 THR A 351      -1.978 -11.123  -0.556  1.00 83.68           O  
ATOM   2557  N   ALA A 352      -4.086 -10.698   2.965  1.00 86.51           N  
ATOM   2558  CA  ALA A 352      -3.697  -9.888   4.117  1.00 86.51           C  
ATOM   2559  C   ALA A 352      -2.532 -10.527   4.868  1.00 86.51           C  
ATOM   2560  CB  ALA A 352      -4.885  -9.690   5.054  1.00 86.51           C  
ATOM   2561  O   ALA A 352      -2.593 -11.701   5.237  1.00 86.51           O  
ATOM   2562  N   THR A 353      -1.434  -9.882   4.981  1.00 85.65           N  
ATOM   2563  CA  THR A 353      -0.256 -10.333   5.714  1.00 85.65           C  
ATOM   2564  C   THR A 353      -0.078  -9.528   6.998  1.00 85.65           C  
ATOM   2565  CB  THR A 353       1.015 -10.221   4.853  1.00 85.65           C  
ATOM   2566  O   THR A 353      -0.022  -8.297   6.962  1.00 85.65           O  
ATOM   2567  CG2 THR A 353       2.218 -10.830   5.567  1.00 85.65           C  
ATOM   2568  OG1 THR A 353       0.809 -10.911   3.614  1.00 85.65           O  
ATOM   2569  N   LYS A 354      -0.100 -10.202   8.101  1.00 86.70           N  
ATOM   2570  CA  LYS A 354       0.047  -9.560   9.405  1.00 86.70           C  
ATOM   2571  C   LYS A 354       1.479  -9.680   9.918  1.00 86.70           C  
ATOM   2572  CB  LYS A 354      -0.925 -10.168  10.416  1.00 86.70           C  
ATOM   2573  O   LYS A 354       2.056 -10.769   9.913  1.00 86.70           O  
ATOM   2574  CG  LYS A 354      -2.392  -9.956  10.070  1.00 86.70           C  
ATOM   2575  CD  LYS A 354      -3.309 -10.563  11.124  1.00 86.70           C  
ATOM   2576  CE  LYS A 354      -4.776 -10.395  10.754  1.00 86.70           C  
ATOM   2577  NZ  LYS A 354      -5.680 -10.954  11.804  1.00 86.70           N  
ATOM   2578  N   VAL A 355       2.059  -8.576  10.226  1.00 85.10           N  
ATOM   2579  CA  VAL A 355       3.428  -8.527  10.727  1.00 85.10           C  
ATOM   2580  C   VAL A 355       3.465  -7.777  12.056  1.00 85.10           C  
ATOM   2581  CB  VAL A 355       4.381  -7.859   9.711  1.00 85.10           C  
ATOM   2582  O   VAL A 355       2.818  -6.738  12.208  1.00 85.10           O  
ATOM   2583  CG1 VAL A 355       5.811  -7.832  10.249  1.00 85.10           C  
ATOM   2584  CG2 VAL A 355       4.326  -8.588   8.370  1.00 85.10           C  
ATOM   2585  N   GLU A 356       4.097  -8.407  13.005  1.00 85.20           N  
ATOM   2586  CA  GLU A 356       4.278  -7.732  14.286  1.00 85.20           C  
ATOM   2587  C   GLU A 356       5.695  -7.184  14.426  1.00 85.20           C  
ATOM   2588  CB  GLU A 356       3.966  -8.684  15.444  1.00 85.20           C  
ATOM   2589  O   GLU A 356       6.670  -7.927  14.293  1.00 85.20           O  
ATOM   2590  CG  GLU A 356       3.842  -7.991  16.793  1.00 85.20           C  
ATOM   2591  CD  GLU A 356       3.436  -8.932  17.916  1.00 85.20           C  
ATOM   2592  OE1 GLU A 356       3.259  -8.466  19.065  1.00 85.20           O  
ATOM   2593  OE2 GLU A 356       3.293 -10.145  17.645  1.00 85.20           O  
ATOM   2594  N   ILE A 357       5.687  -5.783  14.498  1.00 84.02           N  
ATOM   2595  CA  ILE A 357       6.980  -5.115  14.602  1.00 84.02           C  
ATOM   2596  C   ILE A 357       7.143  -4.520  15.999  1.00 84.02           C  
ATOM   2597  CB  ILE A 357       7.134  -4.014  13.529  1.00 84.02           C  
ATOM   2598  O   ILE A 357       6.230  -3.869  16.513  1.00 84.02           O  
ATOM   2599  CG1 ILE A 357       6.927  -4.601  12.128  1.00 84.02           C  
ATOM   2600  CG2 ILE A 357       8.503  -3.338  13.642  1.00 84.02           C  
ATOM   2601  CD1 ILE A 357       6.763  -3.553  11.036  1.00 84.02           C  
ATOM   2602  N   GLU A 358       8.296  -4.858  16.628  1.00 83.31           N  
ATOM   2603  CA  GLU A 358       8.569  -4.301  17.949  1.00 83.31           C  
ATOM   2604  C   GLU A 358       9.813  -3.416  17.928  1.00 83.31           C  
ATOM   2605  CB  GLU A 358       8.738  -5.419  18.980  1.00 83.31           C  
ATOM   2606  O   GLU A 358      10.864  -3.826  17.433  1.00 83.31           O  
ATOM   2607  CG  GLU A 358       8.822  -4.924  20.417  1.00 83.31           C  
ATOM   2608  CD  GLU A 358       8.980  -6.046  21.430  1.00 83.31           C  
ATOM   2609  OE1 GLU A 358       9.197  -5.755  22.629  1.00 83.31           O  
ATOM   2610  OE2 GLU A 358       8.887  -7.225  21.023  1.00 83.31           O  
ATOM   2611  N   GLU A 359       9.582  -2.118  18.300  1.00 82.63           N  
ATOM   2612  CA  GLU A 359      10.689  -1.173  18.412  1.00 82.63           C  
ATOM   2613  C   GLU A 359      10.697  -0.490  19.776  1.00 82.63           C  
ATOM   2614  CB  GLU A 359      10.616  -0.124  17.299  1.00 82.63           C  
ATOM   2615  O   GLU A 359       9.694   0.096  20.189  1.00 82.63           O  
ATOM   2616  CG  GLU A 359      11.887   0.699  17.144  1.00 82.63           C  
ATOM   2617  CD  GLU A 359      11.820   1.696  15.999  1.00 82.63           C  
ATOM   2618  OE1 GLU A 359      12.809   2.431  15.775  1.00 82.63           O  
ATOM   2619  OE2 GLU A 359      10.769   1.745  15.321  1.00 82.63           O  
ATOM   2620  N   ASN A 360      11.791  -0.527  20.498  1.00 82.07           N  
ATOM   2621  CA  ASN A 360      11.963   0.136  21.786  1.00 82.07           C  
ATOM   2622  C   ASN A 360      10.806  -0.168  22.733  1.00 82.07           C  
ATOM   2623  CB  ASN A 360      12.110   1.648  21.596  1.00 82.07           C  
ATOM   2624  O   ASN A 360      10.307   0.726  23.418  1.00 82.07           O  
ATOM   2625  CG  ASN A 360      13.355   2.020  20.816  1.00 82.07           C  
ATOM   2626  ND2 ASN A 360      13.391   3.245  20.305  1.00 82.07           N  
ATOM   2627  OD1 ASN A 360      14.277   1.213  20.673  1.00 82.07           O  
ATOM   2628  N   GLY A 361      10.288  -1.412  22.737  1.00 75.46           N  
ATOM   2629  CA  GLY A 361       9.257  -1.797  23.687  1.00 75.46           C  
ATOM   2630  C   GLY A 361       7.858  -1.427  23.232  1.00 75.46           C  
ATOM   2631  O   GLY A 361       6.899  -1.544  23.998  1.00 75.46           O  
ATOM   2632  N   PHE A 362       7.774  -0.879  22.030  1.00 83.35           N  
ATOM   2633  CA  PHE A 362       6.506  -0.551  21.389  1.00 83.35           C  
ATOM   2634  C   PHE A 362       6.167  -1.569  20.307  1.00 83.35           C  
ATOM   2635  CB  PHE A 362       6.554   0.857  20.788  1.00 83.35           C  
ATOM   2636  O   PHE A 362       6.961  -1.797  19.391  1.00 83.35           O  
ATOM   2637  CG  PHE A 362       5.241   1.319  20.217  1.00 83.35           C  
ATOM   2638  CD1 PHE A 362       4.992   1.234  18.852  1.00 83.35           C  
ATOM   2639  CD2 PHE A 362       4.255   1.839  21.045  1.00 83.35           C  
ATOM   2640  CE1 PHE A 362       3.778   1.661  18.321  1.00 83.35           C  
ATOM   2641  CE2 PHE A 362       3.038   2.267  20.521  1.00 83.35           C  
ATOM   2642  CZ  PHE A 362       2.802   2.178  19.158  1.00 83.35           C  
ATOM   2643  N   LYS A 363       4.973  -2.257  20.453  1.00 86.61           N  
ATOM   2644  CA  LYS A 363       4.539  -3.298  19.526  1.00 86.61           C  
ATOM   2645  C   LYS A 363       3.624  -2.727  18.447  1.00 86.61           C  
ATOM   2646  CB  LYS A 363       3.825  -4.422  20.278  1.00 86.61           C  
ATOM   2647  O   LYS A 363       2.632  -2.063  18.754  1.00 86.61           O  
ATOM   2648  CG  LYS A 363       4.727  -5.207  21.220  1.00 86.61           C  
ATOM   2649  CD  LYS A 363       3.963  -6.318  21.929  1.00 86.61           C  
ATOM   2650  CE  LYS A 363       4.848  -7.063  22.919  1.00 86.61           C  
ATOM   2651  NZ  LYS A 363       4.101  -8.149  23.621  1.00 86.61           N  
ATOM   2652  N   LEU A 364       4.031  -2.809  17.182  1.00 87.87           N  
ATOM   2653  CA  LEU A 364       3.206  -2.425  16.042  1.00 87.87           C  
ATOM   2654  C   LEU A 364       2.705  -3.657  15.295  1.00 87.87           C  
ATOM   2655  CB  LEU A 364       3.994  -1.521  15.090  1.00 87.87           C  
ATOM   2656  O   LEU A 364       3.504  -4.470  14.824  1.00 87.87           O  
ATOM   2657  CG  LEU A 364       3.290  -1.129  13.790  1.00 87.87           C  
ATOM   2658  CD1 LEU A 364       2.114  -0.203  14.083  1.00 87.87           C  
ATOM   2659  CD2 LEU A 364       4.272  -0.467  12.829  1.00 87.87           C  
ATOM   2660  N   LYS A 365       1.350  -3.867  15.297  1.00 90.27           N  
ATOM   2661  CA  LYS A 365       0.720  -4.907  14.489  1.00 90.27           C  
ATOM   2662  C   LYS A 365       0.346  -4.380  13.107  1.00 90.27           C  
ATOM   2663  CB  LYS A 365      -0.522  -5.456  15.194  1.00 90.27           C  
ATOM   2664  O   LYS A 365      -0.656  -3.678  12.954  1.00 90.27           O  
ATOM   2665  CG  LYS A 365      -0.232  -6.120  16.532  1.00 90.27           C  
ATOM   2666  CD  LYS A 365      -1.511  -6.594  17.209  1.00 90.27           C  
ATOM   2667  CE  LYS A 365      -1.232  -7.170  18.591  1.00 90.27           C  
ATOM   2668  NZ  LYS A 365      -2.490  -7.582  19.284  1.00 90.27           N  
ATOM   2669  N   LEU A 366       1.155  -4.689  12.206  1.00 89.09           N  
ATOM   2670  CA  LEU A 366       0.983  -4.173  10.852  1.00 89.09           C  
ATOM   2671  C   LEU A 366       0.299  -5.205   9.961  1.00 89.09           C  
ATOM   2672  CB  LEU A 366       2.335  -3.779  10.252  1.00 89.09           C  
ATOM   2673  O   LEU A 366       0.744  -6.352   9.878  1.00 89.09           O  
ATOM   2674  CG  LEU A 366       2.314  -3.269   8.810  1.00 89.09           C  
ATOM   2675  CD1 LEU A 366       1.588  -1.931   8.732  1.00 89.09           C  
ATOM   2676  CD2 LEU A 366       3.733  -3.146   8.266  1.00 89.09           C  
ATOM   2677  N   THR A 367      -0.802  -4.882   9.352  1.00 91.48           N  
ATOM   2678  CA  THR A 367      -1.511  -5.704   8.378  1.00 91.48           C  
ATOM   2679  C   THR A 367      -1.374  -5.121   6.975  1.00 91.48           C  
ATOM   2680  CB  THR A 367      -3.003  -5.835   8.739  1.00 91.48           C  
ATOM   2681  O   THR A 367      -1.764  -3.977   6.731  1.00 91.48           O  
ATOM   2682  CG2 THR A 367      -3.723  -6.765   7.768  1.00 91.48           C  
ATOM   2683  OG1 THR A 367      -3.123  -6.363  10.066  1.00 91.48           O  
ATOM   2684  N   VAL A 368      -0.725  -5.865   6.120  1.00 91.08           N  
ATOM   2685  CA  VAL A 368      -0.552  -5.425   4.739  1.00 91.08           C  
ATOM   2686  C   VAL A 368      -1.496  -6.205   3.827  1.00 91.08           C  
ATOM   2687  CB  VAL A 368       0.909  -5.597   4.268  1.00 91.08           C  
ATOM   2688  O   VAL A 368      -1.447  -7.437   3.780  1.00 91.08           O  
ATOM   2689  CG1 VAL A 368       1.070  -5.123   2.824  1.00 91.08           C  
ATOM   2690  CG2 VAL A 368       1.860  -4.838   5.191  1.00 91.08           C  
ATOM   2691  N   ILE A 369      -2.384  -5.454   3.197  1.00 91.37           N  
ATOM   2692  CA  ILE A 369      -3.352  -6.055   2.287  1.00 91.37           C  
ATOM   2693  C   ILE A 369      -2.892  -5.865   0.844  1.00 91.37           C  
ATOM   2694  CB  ILE A 369      -4.762  -5.454   2.484  1.00 91.37           C  
ATOM   2695  O   ILE A 369      -2.776  -4.733   0.367  1.00 91.37           O  
ATOM   2696  CG1 ILE A 369      -5.233  -5.659   3.928  1.00 91.37           C  
ATOM   2697  CG2 ILE A 369      -5.754  -6.067   1.492  1.00 91.37           C  
ATOM   2698  CD1 ILE A 369      -6.455  -4.832   4.304  1.00 91.37           C  
ATOM   2699  N   ASP A 370      -2.512  -6.953   0.218  1.00 88.53           N  
ATOM   2700  CA  ASP A 370      -2.083  -6.943  -1.177  1.00 88.53           C  
ATOM   2701  C   ASP A 370      -3.226  -7.348  -2.106  1.00 88.53           C  
ATOM   2702  CB  ASP A 370      -0.887  -7.877  -1.378  1.00 88.53           C  
ATOM   2703  O   ASP A 370      -3.824  -8.412  -1.935  1.00 88.53           O  
ATOM   2704  CG  ASP A 370      -0.201  -7.682  -2.718  1.00 88.53           C  
ATOM   2705  OD1 ASP A 370      -0.398  -6.625  -3.356  1.00 88.53           O  
ATOM   2706  OD2 ASP A 370       0.541  -8.595  -3.141  1.00 88.53           O  
ATOM   2707  N   THR A 371      -3.571  -6.450  -3.075  1.00 85.86           N  
ATOM   2708  CA  THR A 371      -4.671  -6.689  -4.003  1.00 85.86           C  
ATOM   2709  C   THR A 371      -4.143  -7.137  -5.363  1.00 85.86           C  
ATOM   2710  CB  THR A 371      -5.539  -5.429  -4.177  1.00 85.86           C  
ATOM   2711  O   THR A 371      -3.015  -6.807  -5.736  1.00 85.86           O  
ATOM   2712  CG2 THR A 371      -6.155  -4.999  -2.849  1.00 85.86           C  
ATOM   2713  OG1 THR A 371      -4.727  -4.362  -4.682  1.00 85.86           O  
ATOM   2714  N   PRO A 372      -4.866  -8.102  -5.933  1.00 81.58           N  
ATOM   2715  CA  PRO A 372      -4.472  -8.417  -7.308  1.00 81.58           C  
ATOM   2716  C   PRO A 372      -4.513  -7.199  -8.227  1.00 81.58           C  
ATOM   2717  CB  PRO A 372      -5.505  -9.462  -7.740  1.00 81.58           C  
ATOM   2718  O   PRO A 372      -5.154  -6.196  -7.901  1.00 81.58           O  
ATOM   2719  CG  PRO A 372      -6.722  -9.153  -6.930  1.00 81.58           C  
ATOM   2720  CD  PRO A 372      -6.286  -8.584  -5.610  1.00 81.58           C  
ATOM   2721  N   GLY A 373      -3.436  -7.259  -9.177  1.00 75.17           N  
ATOM   2722  CA  GLY A 373      -3.449  -6.176 -10.147  1.00 75.17           C  
ATOM   2723  C   GLY A 373      -4.785  -6.017 -10.847  1.00 75.17           C  
ATOM   2724  O   GLY A 373      -5.378  -7.001 -11.296  1.00 75.17           O  
ATOM   2725  N   PHE A 374      -5.425  -4.761 -10.660  1.00 76.99           N  
ATOM   2726  CA  PHE A 374      -6.702  -4.485 -11.308  1.00 76.99           C  
ATOM   2727  C   PHE A 374      -6.492  -3.740 -12.621  1.00 76.99           C  
ATOM   2728  CB  PHE A 374      -7.610  -3.670 -10.382  1.00 76.99           C  
ATOM   2729  O   PHE A 374      -5.460  -3.095 -12.818  1.00 76.99           O  
ATOM   2730  CG  PHE A 374      -7.134  -2.262 -10.148  1.00 76.99           C  
ATOM   2731  CD1 PHE A 374      -6.224  -1.981  -9.136  1.00 76.99           C  
ATOM   2732  CD2 PHE A 374      -7.596  -1.220 -10.940  1.00 76.99           C  
ATOM   2733  CE1 PHE A 374      -5.780  -0.678  -8.918  1.00 76.99           C  
ATOM   2734  CE2 PHE A 374      -7.158   0.084 -10.728  1.00 76.99           C  
ATOM   2735  CZ  PHE A 374      -6.251   0.353  -9.715  1.00 76.99           C  
ATOM   2736  N   GLY A 375      -7.076  -4.119 -13.680  1.00 72.00           N  
ATOM   2737  CA  GLY A 375      -6.901  -3.475 -14.972  1.00 72.00           C  
ATOM   2738  C   GLY A 375      -6.164  -4.341 -15.976  1.00 72.00           C  
ATOM   2739  O   GLY A 375      -5.738  -3.858 -17.027  1.00 72.00           O  
ATOM   2740  N   ASP A 376      -5.978  -5.730 -15.667  1.00 73.43           N  
ATOM   2741  CA  ASP A 376      -5.313  -6.731 -16.495  1.00 73.43           C  
ATOM   2742  C   ASP A 376      -6.325  -7.519 -17.323  1.00 73.43           C  
ATOM   2743  CB  ASP A 376      -4.488  -7.684 -15.628  1.00 73.43           C  
ATOM   2744  O   ASP A 376      -5.964  -8.150 -18.319  1.00 73.43           O  
ATOM   2745  CG  ASP A 376      -3.348  -6.990 -14.904  1.00 73.43           C  
ATOM   2746  OD1 ASP A 376      -2.923  -5.898 -15.340  1.00 73.43           O  
ATOM   2747  OD2 ASP A 376      -2.868  -7.540 -13.889  1.00 73.43           O  
ATOM   2748  N   ASN A 377      -7.621  -7.339 -16.954  1.00 77.93           N  
ATOM   2749  CA  ASN A 377      -8.674  -8.107 -17.610  1.00 77.93           C  
ATOM   2750  C   ASN A 377      -9.222  -7.376 -18.832  1.00 77.93           C  
ATOM   2751  CB  ASN A 377      -9.804  -8.418 -16.626  1.00 77.93           C  
ATOM   2752  O   ASN A 377      -9.009  -6.172 -18.988  1.00 77.93           O  
ATOM   2753  CG  ASN A 377      -9.363  -9.334 -15.501  1.00 77.93           C  
ATOM   2754  ND2 ASN A 377     -10.077 -10.439 -15.322  1.00 77.93           N  
ATOM   2755  OD1 ASN A 377      -8.389  -9.051 -14.798  1.00 77.93           O  
ATOM   2756  N   VAL A 378      -9.699  -8.130 -19.898  1.00 73.61           N  
ATOM   2757  CA  VAL A 378     -10.291  -7.609 -21.126  1.00 73.61           C  
ATOM   2758  C   VAL A 378     -11.512  -6.757 -20.791  1.00 73.61           C  
ATOM   2759  CB  VAL A 378     -10.685  -8.748 -22.093  1.00 73.61           C  
ATOM   2760  O   VAL A 378     -11.692  -5.672 -21.349  1.00 73.61           O  
ATOM   2761  CG1 VAL A 378     -11.380  -8.187 -23.333  1.00 73.61           C  
ATOM   2762  CG2 VAL A 378      -9.454  -9.561 -22.489  1.00 73.61           C  
ATOM   2763  N   ASN A 379     -12.229  -7.236 -19.689  1.00 78.26           N  
ATOM   2764  CA  ASN A 379     -13.329  -6.468 -19.115  1.00 78.26           C  
ATOM   2765  C   ASN A 379     -12.998  -5.981 -17.707  1.00 78.26           C  
ATOM   2766  CB  ASN A 379     -14.614  -7.297 -19.101  1.00 78.26           C  
ATOM   2767  O   ASN A 379     -12.898  -6.782 -16.776  1.00 78.26           O  
ATOM   2768  CG  ASN A 379     -15.842  -6.467 -18.786  1.00 78.26           C  
ATOM   2769  ND2 ASN A 379     -17.004  -7.110 -18.764  1.00 78.26           N  
ATOM   2770  OD1 ASN A 379     -15.748  -5.257 -18.564  1.00 78.26           O  
ATOM   2771  N   ASN A 380     -12.771  -4.773 -17.567  1.00 80.18           N  
ATOM   2772  CA  ASN A 380     -12.392  -4.200 -16.279  1.00 80.18           C  
ATOM   2773  C   ASN A 380     -13.571  -3.501 -15.608  1.00 80.18           C  
ATOM   2774  CB  ASN A 380     -11.223  -3.228 -16.446  1.00 80.18           C  
ATOM   2775  O   ASN A 380     -13.383  -2.709 -14.682  1.00 80.18           O  
ATOM   2776  CG  ASN A 380      -9.959  -3.912 -16.931  1.00 80.18           C  
ATOM   2777  ND2 ASN A 380      -9.315  -3.326 -17.934  1.00 80.18           N  
ATOM   2778  OD1 ASN A 380      -9.566  -4.958 -16.409  1.00 80.18           O  
ATOM   2779  N   GLU A 381     -14.765  -3.834 -16.249  1.00 74.11           N  
ATOM   2780  CA  GLU A 381     -15.988  -3.252 -15.704  1.00 74.11           C  
ATOM   2781  C   GLU A 381     -16.303  -3.822 -14.324  1.00 74.11           C  
ATOM   2782  CB  GLU A 381     -17.166  -3.488 -16.652  1.00 74.11           C  
ATOM   2783  O   GLU A 381     -16.199  -5.031 -14.107  1.00 74.11           O  
ATOM   2784  CG  GLU A 381     -17.186  -2.554 -17.853  1.00 74.11           C  
ATOM   2785  CD  GLU A 381     -18.372  -2.787 -18.775  1.00 74.11           C  
ATOM   2786  OE1 GLU A 381     -18.472  -2.105 -19.820  1.00 74.11           O  
ATOM   2787  OE2 GLU A 381     -19.209  -3.659 -18.449  1.00 74.11           O  
ATOM   2788  N   ASP A 382     -15.925  -3.158 -13.230  1.00 78.65           N  
ATOM   2789  CA  ASP A 382     -16.206  -3.463 -11.830  1.00 78.65           C  
ATOM   2790  C   ASP A 382     -14.992  -4.093 -11.152  1.00 78.65           C  
ATOM   2791  CB  ASP A 382     -17.415  -4.394 -11.716  1.00 78.65           C  
ATOM   2792  O   ASP A 382     -15.137  -4.878 -10.212  1.00 78.65           O  
ATOM   2793  CG  ASP A 382     -18.710  -3.741 -12.164  1.00 78.65           C  
ATOM   2794  OD1 ASP A 382     -18.874  -2.517 -11.973  1.00 78.65           O  
ATOM   2795  OD2 ASP A 382     -19.577  -4.458 -12.710  1.00 78.65           O  
ATOM   2796  N   SER A 383     -13.875  -4.038 -11.817  1.00 80.75           N  
ATOM   2797  CA  SER A 383     -12.642  -4.577 -11.254  1.00 80.75           C  
ATOM   2798  C   SER A 383     -12.348  -3.972  -9.886  1.00 80.75           C  
ATOM   2799  CB  SER A 383     -11.465  -4.322 -12.197  1.00 80.75           C  
ATOM   2800  O   SER A 383     -11.643  -4.574  -9.073  1.00 80.75           O  
ATOM   2801  OG  SER A 383     -11.672  -4.965 -13.444  1.00 80.75           O  
ATOM   2802  N   TRP A 384     -12.952  -2.861  -9.506  1.00 85.91           N  
ATOM   2803  CA  TRP A 384     -12.761  -2.134  -8.255  1.00 85.91           C  
ATOM   2804  C   TRP A 384     -13.707  -2.650  -7.176  1.00 85.91           C  
ATOM   2805  CB  TRP A 384     -12.979  -0.633  -8.467  1.00 85.91           C  
ATOM   2806  O   TRP A 384     -13.526  -2.357  -5.992  1.00 85.91           O  
ATOM   2807  CG  TRP A 384     -14.317  -0.288  -9.049  1.00 85.91           C  
ATOM   2808  CD1 TRP A 384     -15.478  -0.057  -8.365  1.00 85.91           C  
ATOM   2809  CD2 TRP A 384     -14.632  -0.139 -10.437  1.00 85.91           C  
ATOM   2810  CE2 TRP A 384     -16.004   0.183 -10.522  1.00 85.91           C  
ATOM   2811  CE3 TRP A 384     -13.886  -0.247 -11.618  1.00 85.91           C  
ATOM   2812  NE1 TRP A 384     -16.497   0.227  -9.245  1.00 85.91           N  
ATOM   2813  CH2 TRP A 384     -15.893   0.288 -12.884  1.00 85.91           C  
ATOM   2814  CZ2 TRP A 384     -16.646   0.399 -11.743  1.00 85.91           C  
ATOM   2815  CZ3 TRP A 384     -14.526  -0.032 -12.833  1.00 85.91           C  
ATOM   2816  N   GLN A 385     -14.805  -3.419  -7.546  1.00 89.01           N  
ATOM   2817  CA  GLN A 385     -15.854  -3.894  -6.649  1.00 89.01           C  
ATOM   2818  C   GLN A 385     -15.280  -4.794  -5.559  1.00 89.01           C  
ATOM   2819  CB  GLN A 385     -16.934  -4.641  -7.433  1.00 89.01           C  
ATOM   2820  O   GLN A 385     -15.653  -4.677  -4.390  1.00 89.01           O  
ATOM   2821  CG  GLN A 385     -18.257  -4.767  -6.691  1.00 89.01           C  
ATOM   2822  CD  GLN A 385     -18.895  -3.423  -6.396  1.00 89.01           C  
ATOM   2823  NE2 GLN A 385     -19.734  -3.377  -5.367  1.00 89.01           N  
ATOM   2824  OE1 GLN A 385     -18.636  -2.433  -7.088  1.00 89.01           O  
ATOM   2825  N   PRO A 386     -14.445  -5.747  -5.900  1.00 88.16           N  
ATOM   2826  CA  PRO A 386     -13.883  -6.611  -4.859  1.00 88.16           C  
ATOM   2827  C   PRO A 386     -13.062  -5.838  -3.830  1.00 88.16           C  
ATOM   2828  CB  PRO A 386     -12.998  -7.581  -5.646  1.00 88.16           C  
ATOM   2829  O   PRO A 386     -13.060  -6.188  -2.647  1.00 88.16           O  
ATOM   2830  CG  PRO A 386     -13.581  -7.600  -7.022  1.00 88.16           C  
ATOM   2831  CD  PRO A 386     -14.171  -6.249  -7.308  1.00 88.16           C  
ATOM   2832  N   ILE A 387     -12.402  -4.784  -4.293  1.00 90.35           N  
ATOM   2833  CA  ILE A 387     -11.599  -3.951  -3.405  1.00 90.35           C  
ATOM   2834  C   ILE A 387     -12.514  -3.143  -2.487  1.00 90.35           C  
ATOM   2835  CB  ILE A 387     -10.671  -3.007  -4.203  1.00 90.35           C  
ATOM   2836  O   ILE A 387     -12.288  -3.078  -1.277  1.00 90.35           O  
ATOM   2837  CG1 ILE A 387      -9.691  -3.818  -5.058  1.00 90.35           C  
ATOM   2838  CG2 ILE A 387      -9.922  -2.062  -3.259  1.00 90.35           C  
ATOM   2839  CD1 ILE A 387      -8.931  -2.988  -6.083  1.00 90.35           C  
ATOM   2840  N   VAL A 388     -13.485  -2.561  -3.025  1.00 92.15           N  
ATOM   2841  CA  VAL A 388     -14.456  -1.775  -2.271  1.00 92.15           C  
ATOM   2842  C   VAL A 388     -15.218  -2.680  -1.307  1.00 92.15           C  
ATOM   2843  CB  VAL A 388     -15.443  -1.042  -3.208  1.00 92.15           C  
ATOM   2844  O   VAL A 388     -15.435  -2.321  -0.147  1.00 92.15           O  
ATOM   2845  CG1 VAL A 388     -16.557  -0.375  -2.403  1.00 92.15           C  
ATOM   2846  CG2 VAL A 388     -14.704  -0.011  -4.060  1.00 92.15           C  
ATOM   2847  N   ASP A 389     -15.642  -3.823  -1.781  1.00 92.12           N  
ATOM   2848  CA  ASP A 389     -16.360  -4.795  -0.961  1.00 92.12           C  
ATOM   2849  C   ASP A 389     -15.516  -5.235   0.234  1.00 92.12           C  
ATOM   2850  CB  ASP A 389     -16.762  -6.011  -1.798  1.00 92.12           C  
ATOM   2851  O   ASP A 389     -16.039  -5.422   1.334  1.00 92.12           O  
ATOM   2852  CG  ASP A 389     -17.888  -5.714  -2.772  1.00 92.12           C  
ATOM   2853  OD1 ASP A 389     -18.536  -4.652  -2.650  1.00 92.12           O  
ATOM   2854  OD2 ASP A 389     -18.132  -6.551  -3.668  1.00 92.12           O  
ATOM   2855  N   TYR A 390     -14.291  -5.445  -0.054  1.00 92.89           N  
ATOM   2856  CA  TYR A 390     -13.383  -5.840   1.017  1.00 92.89           C  
ATOM   2857  C   TYR A 390     -13.347  -4.787   2.118  1.00 92.89           C  
ATOM   2858  CB  TYR A 390     -11.971  -6.070   0.468  1.00 92.89           C  
ATOM   2859  O   TYR A 390     -13.419  -5.117   3.304  1.00 92.89           O  
ATOM   2860  CG  TYR A 390     -10.972  -6.487   1.520  1.00 92.89           C  
ATOM   2861  CD1 TYR A 390     -10.153  -5.547   2.142  1.00 92.89           C  
ATOM   2862  CD2 TYR A 390     -10.843  -7.820   1.893  1.00 92.89           C  
ATOM   2863  CE1 TYR A 390      -9.230  -5.927   3.110  1.00 92.89           C  
ATOM   2864  CE2 TYR A 390      -9.923  -8.212   2.859  1.00 92.89           C  
ATOM   2865  OH  TYR A 390      -8.209  -7.640   4.420  1.00 92.89           O  
ATOM   2866  CZ  TYR A 390      -9.122  -7.259   3.462  1.00 92.89           C  
ATOM   2867  N   ILE A 391     -13.180  -3.488   1.758  1.00 93.47           N  
ATOM   2868  CA  ILE A 391     -13.129  -2.392   2.719  1.00 93.47           C  
ATOM   2869  C   ILE A 391     -14.447  -2.318   3.488  1.00 93.47           C  
ATOM   2870  CB  ILE A 391     -12.839  -1.043   2.023  1.00 93.47           C  
ATOM   2871  O   ILE A 391     -14.451  -2.168   4.712  1.00 93.47           O  
ATOM   2872  CG1 ILE A 391     -11.446  -1.061   1.384  1.00 93.47           C  
ATOM   2873  CG2 ILE A 391     -12.972   0.116   3.015  1.00 93.47           C  
ATOM   2874  CD1 ILE A 391     -11.133   0.172   0.547  1.00 93.47           C  
ATOM   2875  N   ASP A 392     -15.547  -2.385   2.780  1.00 93.56           N  
ATOM   2876  CA  ASP A 392     -16.868  -2.359   3.399  1.00 93.56           C  
ATOM   2877  C   ASP A 392     -17.051  -3.537   4.353  1.00 93.56           C  
ATOM   2878  CB  ASP A 392     -17.963  -2.373   2.330  1.00 93.56           C  
ATOM   2879  O   ASP A 392     -17.649  -3.391   5.421  1.00 93.56           O  
ATOM   2880  CG  ASP A 392     -18.106  -1.043   1.611  1.00 93.56           C  
ATOM   2881  OD1 ASP A 392     -17.548  -0.030   2.084  1.00 93.56           O  
ATOM   2882  OD2 ASP A 392     -18.785  -1.008   0.562  1.00 93.56           O  
ATOM   2883  N   ASP A 393     -16.614  -4.686   3.939  1.00 93.63           N  
ATOM   2884  CA  ASP A 393     -16.706  -5.877   4.778  1.00 93.63           C  
ATOM   2885  C   ASP A 393     -15.942  -5.687   6.087  1.00 93.63           C  
ATOM   2886  CB  ASP A 393     -16.174  -7.102   4.032  1.00 93.63           C  
ATOM   2887  O   ASP A 393     -16.393  -6.130   7.145  1.00 93.63           O  
ATOM   2888  CG  ASP A 393     -17.116  -7.589   2.945  1.00 93.63           C  
ATOM   2889  OD1 ASP A 393     -18.290  -7.160   2.917  1.00 93.63           O  
ATOM   2890  OD2 ASP A 393     -16.682  -8.411   2.110  1.00 93.63           O  
ATOM   2891  N   GLN A 394     -14.770  -5.102   5.979  1.00 93.64           N  
ATOM   2892  CA  GLN A 394     -13.988  -4.829   7.180  1.00 93.64           C  
ATOM   2893  C   GLN A 394     -14.721  -3.863   8.106  1.00 93.64           C  
ATOM   2894  CB  GLN A 394     -12.616  -4.263   6.811  1.00 93.64           C  
ATOM   2895  O   GLN A 394     -14.689  -4.021   9.328  1.00 93.64           O  
ATOM   2896  CG  GLN A 394     -11.741  -5.233   6.028  1.00 93.64           C  
ATOM   2897  CD  GLN A 394     -11.638  -6.595   6.689  1.00 93.64           C  
ATOM   2898  NE2 GLN A 394     -11.925  -7.646   5.928  1.00 93.64           N  
ATOM   2899  OE1 GLN A 394     -11.303  -6.702   7.873  1.00 93.64           O  
ATOM   2900  N   TYR A 395     -15.294  -2.857   7.518  1.00 94.53           N  
ATOM   2901  CA  TYR A 395     -16.083  -1.917   8.305  1.00 94.53           C  
ATOM   2902  C   TYR A 395     -17.270  -2.614   8.959  1.00 94.53           C  
ATOM   2903  CB  TYR A 395     -16.575  -0.761   7.428  1.00 94.53           C  
ATOM   2904  O   TYR A 395     -17.587  -2.355  10.122  1.00 94.53           O  
ATOM   2905  CG  TYR A 395     -15.500   0.243   7.089  1.00 94.53           C  
ATOM   2906  CD1 TYR A 395     -14.379   0.394   7.902  1.00 94.53           C  
ATOM   2907  CD2 TYR A 395     -15.604   1.043   5.956  1.00 94.53           C  
ATOM   2908  CE1 TYR A 395     -13.387   1.320   7.594  1.00 94.53           C  
ATOM   2909  CE2 TYR A 395     -14.618   1.972   5.639  1.00 94.53           C  
ATOM   2910  OH  TYR A 395     -12.537   3.020   6.153  1.00 94.53           O  
ATOM   2911  CZ  TYR A 395     -13.515   2.102   6.462  1.00 94.53           C  
ATOM   2912  N   GLU A 396     -17.914  -3.398   8.183  1.00 92.50           N  
ATOM   2913  CA  GLU A 396     -19.065  -4.150   8.676  1.00 92.50           C  
ATOM   2914  C   GLU A 396     -18.668  -5.077   9.822  1.00 92.50           C  
ATOM   2915  CB  GLU A 396     -19.706  -4.956   7.544  1.00 92.50           C  
ATOM   2916  O   GLU A 396     -19.399  -5.202  10.807  1.00 92.50           O  
ATOM   2917  CG  GLU A 396     -20.962  -5.708   7.960  1.00 92.50           C  
ATOM   2918  CD  GLU A 396     -22.115  -4.790   8.333  1.00 92.50           C  
ATOM   2919  OE1 GLU A 396     -23.029  -5.232   9.066  1.00 92.50           O  
ATOM   2920  OE2 GLU A 396     -22.104  -3.621   7.889  1.00 92.50           O  
ATOM   2921  N   SER A 397     -17.631  -5.796   9.635  1.00 92.33           N  
ATOM   2922  CA  SER A 397     -17.120  -6.683  10.674  1.00 92.33           C  
ATOM   2923  C   SER A 397     -16.848  -5.922  11.968  1.00 92.33           C  
ATOM   2924  CB  SER A 397     -15.841  -7.379  10.205  1.00 92.33           C  
ATOM   2925  O   SER A 397     -17.167  -6.404  13.057  1.00 92.33           O  
ATOM   2926  OG  SER A 397     -15.321  -8.217  11.222  1.00 92.33           O  
ATOM   2927  N   TYR A 398     -16.279  -4.767  11.829  1.00 92.93           N  
ATOM   2928  CA  TYR A 398     -16.003  -3.920  12.985  1.00 92.93           C  
ATOM   2929  C   TYR A 398     -17.297  -3.430  13.624  1.00 92.93           C  
ATOM   2930  CB  TYR A 398     -15.135  -2.725  12.580  1.00 92.93           C  
ATOM   2931  O   TYR A 398     -17.417  -3.398  14.850  1.00 92.93           O  
ATOM   2932  CG  TYR A 398     -14.677  -1.885  13.748  1.00 92.93           C  
ATOM   2933  CD1 TYR A 398     -15.347  -0.713  14.093  1.00 92.93           C  
ATOM   2934  CD2 TYR A 398     -13.574  -2.260  14.507  1.00 92.93           C  
ATOM   2935  CE1 TYR A 398     -14.928   0.065  15.167  1.00 92.93           C  
ATOM   2936  CE2 TYR A 398     -13.146  -1.490  15.583  1.00 92.93           C  
ATOM   2937  OH  TYR A 398     -13.408   0.436  16.969  1.00 92.93           O  
ATOM   2938  CZ  TYR A 398     -13.828  -0.331  15.905  1.00 92.93           C  
ATOM   2939  N   LEU A 399     -18.200  -2.973  12.861  1.00 91.88           N  
ATOM   2940  CA  LEU A 399     -19.501  -2.508  13.331  1.00 91.88           C  
ATOM   2941  C   LEU A 399     -20.223  -3.605  14.105  1.00 91.88           C  
ATOM   2942  CB  LEU A 399     -20.363  -2.047  12.153  1.00 91.88           C  
ATOM   2943  O   LEU A 399     -20.831  -3.340  15.145  1.00 91.88           O  
ATOM   2944  CG  LEU A 399     -21.743  -1.488  12.501  1.00 91.88           C  
ATOM   2945  CD1 LEU A 399     -21.608  -0.268  13.406  1.00 91.88           C  
ATOM   2946  CD2 LEU A 399     -22.513  -1.137  11.232  1.00 91.88           C  
ATOM   2947  N   GLN A 400     -20.207  -4.803  13.640  1.00 89.67           N  
ATOM   2948  CA  GLN A 400     -20.838  -5.944  14.293  1.00 89.67           C  
ATOM   2949  C   GLN A 400     -20.216  -6.209  15.661  1.00 89.67           C  
ATOM   2950  CB  GLN A 400     -20.728  -7.193  13.416  1.00 89.67           C  
ATOM   2951  O   GLN A 400     -20.924  -6.520  16.621  1.00 89.67           O  
ATOM   2952  CG  GLN A 400     -21.624  -7.161  12.185  1.00 89.67           C  
ATOM   2953  CD  GLN A 400     -21.466  -8.392  11.312  1.00 89.67           C  
ATOM   2954  NE2 GLN A 400     -22.197  -8.430  10.203  1.00 89.67           N  
ATOM   2955  OE1 GLN A 400     -20.692  -9.300  11.631  1.00 89.67           O  
ATOM   2956  N   GLN A 401     -18.904  -6.122  15.714  1.00 90.34           N  
ATOM   2957  CA  GLN A 401     -18.179  -6.315  16.965  1.00 90.34           C  
ATOM   2958  C   GLN A 401     -18.510  -5.214  17.969  1.00 90.34           C  
ATOM   2959  CB  GLN A 401     -16.671  -6.359  16.712  1.00 90.34           C  
ATOM   2960  O   GLN A 401     -18.597  -5.469  19.171  1.00 90.34           O  
ATOM   2961  CG  GLN A 401     -16.213  -7.590  15.942  1.00 90.34           C  
ATOM   2962  CD  GLN A 401     -14.723  -7.582  15.655  1.00 90.34           C  
ATOM   2963  NE2 GLN A 401     -14.352  -7.947  14.433  1.00 90.34           N  
ATOM   2964  OE1 GLN A 401     -13.912  -7.250  16.525  1.00 90.34           O  
ATOM   2965  N   GLU A 402     -18.636  -3.986  17.403  1.00 88.64           N  
ATOM   2966  CA  GLU A 402     -18.977  -2.833  18.230  1.00 88.64           C  
ATOM   2967  C   GLU A 402     -20.385  -2.962  18.804  1.00 88.64           C  
ATOM   2968  CB  GLU A 402     -18.854  -1.537  17.424  1.00 88.64           C  
ATOM   2969  O   GLU A 402     -20.657  -2.485  19.908  1.00 88.64           O  
ATOM   2970  CG  GLU A 402     -18.921  -0.276  18.273  1.00 88.64           C  
ATOM   2971  CD  GLU A 402     -18.839   1.003  17.455  1.00 88.64           C  
ATOM   2972  OE1 GLU A 402     -18.582   2.081  18.037  1.00 88.64           O  
ATOM   2973  OE2 GLU A 402     -19.035   0.927  16.221  1.00 88.64           O  
ATOM   2974  N   GLN A 403     -21.321  -3.605  18.190  1.00 86.85           N  
ATOM   2975  CA  GLN A 403     -22.721  -3.763  18.571  1.00 86.85           C  
ATOM   2976  C   GLN A 403     -22.902  -4.941  19.524  1.00 86.85           C  
ATOM   2977  CB  GLN A 403     -23.597  -3.951  17.332  1.00 86.85           C  
ATOM   2978  O   GLN A 403     -23.947  -5.074  20.164  1.00 86.85           O  
ATOM   2979  CG  GLN A 403     -23.714  -2.704  16.466  1.00 86.85           C  
ATOM   2980  CD  GLN A 403     -24.599  -2.913  15.252  1.00 86.85           C  
ATOM   2981  NE2 GLN A 403     -24.666  -1.907  14.387  1.00 86.85           N  
ATOM   2982  OE1 GLN A 403     -25.217  -3.971  15.092  1.00 86.85           O  
ATOM   2983  N   GLN A 404     -21.877  -5.792  19.677  1.00 85.89           N  
ATOM   2984  CA  GLN A 404     -21.933  -6.942  20.574  1.00 85.89           C  
ATOM   2985  C   GLN A 404     -21.838  -6.507  22.033  1.00 85.89           C  
ATOM   2986  CB  GLN A 404     -20.815  -7.933  20.248  1.00 85.89           C  
ATOM   2987  O   GLN A 404     -21.237  -5.476  22.341  1.00 85.89           O  
ATOM   2988  CG  GLN A 404     -20.992  -8.641  18.911  1.00 85.89           C  
ATOM   2989  CD  GLN A 404     -19.889  -9.645  18.628  1.00 85.89           C  
ATOM   2990  NE2 GLN A 404     -19.598  -9.862  17.350  1.00 85.89           N  
ATOM   2991  OE1 GLN A 404     -19.303 -10.219  19.551  1.00 85.89           O  
ATOM   2992  N   PRO A 405     -22.584  -7.126  22.975  1.00 83.31           N  
ATOM   2993  CA  PRO A 405     -22.599  -6.802  24.404  1.00 83.31           C  
ATOM   2994  C   PRO A 405     -21.207  -6.833  25.031  1.00 83.31           C  
ATOM   2995  CB  PRO A 405     -23.492  -7.891  25.003  1.00 83.31           C  
ATOM   2996  O   PRO A 405     -20.904  -6.022  25.910  1.00 83.31           O  
ATOM   2997  CG  PRO A 405     -24.303  -8.396  23.853  1.00 83.31           C  
ATOM   2998  CD  PRO A 405     -23.517  -8.193  22.590  1.00 83.31           C  
ATOM   2999  N   ASP A 406     -20.324  -7.690  24.568  1.00 83.35           N  
ATOM   3000  CA  ASP A 406     -18.938  -7.731  25.023  1.00 83.35           C  
ATOM   3001  C   ASP A 406     -18.026  -6.954  24.075  1.00 83.35           C  
ATOM   3002  CB  ASP A 406     -18.456  -9.178  25.147  1.00 83.35           C  
ATOM   3003  O   ASP A 406     -17.709  -7.428  22.983  1.00 83.35           O  
ATOM   3004  CG  ASP A 406     -19.119  -9.927  26.290  1.00 83.35           C  
ATOM   3005  OD1 ASP A 406     -19.612  -9.280  27.239  1.00 83.35           O  
ATOM   3006  OD2 ASP A 406     -19.146 -11.176  26.242  1.00 83.35           O  
ATOM   3007  N   ARG A 407     -17.483  -5.745  24.583  1.00 85.38           N  
ATOM   3008  CA  ARG A 407     -16.713  -4.839  23.738  1.00 85.38           C  
ATOM   3009  C   ARG A 407     -15.244  -4.822  24.149  1.00 85.38           C  
ATOM   3010  CB  ARG A 407     -17.290  -3.423  23.799  1.00 85.38           C  
ATOM   3011  O   ARG A 407     -14.470  -3.990  23.671  1.00 85.38           O  
ATOM   3012  CG  ARG A 407     -18.745  -3.332  23.365  1.00 85.38           C  
ATOM   3013  CD  ARG A 407     -19.308  -1.933  23.571  1.00 85.38           C  
ATOM   3014  NE  ARG A 407     -20.750  -1.894  23.342  1.00 85.38           N  
ATOM   3015  NH1 ARG A 407     -20.860   0.403  23.118  1.00 85.38           N  
ATOM   3016  NH2 ARG A 407     -22.762  -0.863  22.936  1.00 85.38           N  
ATOM   3017  CZ  ARG A 407     -21.454  -0.785  23.133  1.00 85.38           C  
ATOM   3018  N   LYS A 408     -14.837  -5.691  24.971  1.00 79.07           N  
ATOM   3019  CA  LYS A 408     -13.514  -5.660  25.587  1.00 79.07           C  
ATOM   3020  C   LYS A 408     -12.456  -6.230  24.646  1.00 79.07           C  
ATOM   3021  CB  LYS A 408     -13.516  -6.436  26.905  1.00 79.07           C  
ATOM   3022  O   LYS A 408     -11.309  -5.777  24.645  1.00 79.07           O  
ATOM   3023  CG  LYS A 408     -14.327  -5.776  28.010  1.00 79.07           C  
ATOM   3024  CD  LYS A 408     -14.230  -6.555  29.316  1.00 79.07           C  
ATOM   3025  CE  LYS A 408     -15.102  -5.938  30.401  1.00 79.07           C  
ATOM   3026  NZ  LYS A 408     -15.032  -6.715  31.675  1.00 79.07           N  
ATOM   3027  N   LYS A 409     -12.817  -7.083  23.541  1.00 79.13           N  
ATOM   3028  CA  LYS A 409     -11.820  -7.688  22.662  1.00 79.13           C  
ATOM   3029  C   LYS A 409     -12.144  -7.418  21.196  1.00 79.13           C  
ATOM   3030  CB  LYS A 409     -11.728  -9.194  22.911  1.00 79.13           C  
ATOM   3031  O   LYS A 409     -12.560  -8.324  20.470  1.00 79.13           O  
ATOM   3032  CG  LYS A 409     -11.104  -9.564  24.248  1.00 79.13           C  
ATOM   3033  CD  LYS A 409     -11.022 -11.075  24.428  1.00 79.13           C  
ATOM   3034  CE  LYS A 409     -10.501 -11.447  25.809  1.00 79.13           C  
ATOM   3035  NZ  LYS A 409     -10.349 -12.924  25.965  1.00 79.13           N  
ATOM   3036  N   ILE A 410     -12.135  -6.141  20.735  1.00 84.73           N  
ATOM   3037  CA  ILE A 410     -12.436  -5.802  19.348  1.00 84.73           C  
ATOM   3038  C   ILE A 410     -11.152  -5.822  18.522  1.00 84.73           C  
ATOM   3039  CB  ILE A 410     -13.122  -4.422  19.239  1.00 84.73           C  
ATOM   3040  O   ILE A 410     -10.143  -5.234  18.917  1.00 84.73           O  
ATOM   3041  CG1 ILE A 410     -14.411  -4.399  20.068  1.00 84.73           C  
ATOM   3042  CG2 ILE A 410     -13.406  -4.073  17.775  1.00 84.73           C  
ATOM   3043  CD1 ILE A 410     -15.009  -3.010  20.245  1.00 84.73           C  
ATOM   3044  N   THR A 411     -11.172  -6.649  17.534  1.00 85.19           N  
ATOM   3045  CA  THR A 411     -10.058  -6.663  16.592  1.00 85.19           C  
ATOM   3046  C   THR A 411     -10.292  -5.662  15.463  1.00 85.19           C  
ATOM   3047  CB  THR A 411      -9.845  -8.068  15.999  1.00 85.19           C  
ATOM   3048  O   THR A 411     -11.299  -5.739  14.757  1.00 85.19           O  
ATOM   3049  CG2 THR A 411      -8.532  -8.145  15.226  1.00 85.19           C  
ATOM   3050  OG1 THR A 411      -9.818  -9.029  17.061  1.00 85.19           O  
ATOM   3051  N   ASP A 412      -9.412  -4.746  15.394  1.00 87.83           N  
ATOM   3052  CA  ASP A 412      -9.534  -3.684  14.400  1.00 87.83           C  
ATOM   3053  C   ASP A 412      -8.820  -4.060  13.104  1.00 87.83           C  
ATOM   3054  CB  ASP A 412      -8.974  -2.369  14.947  1.00 87.83           C  
ATOM   3055  O   ASP A 412      -7.589  -4.107  13.059  1.00 87.83           O  
ATOM   3056  CG  ASP A 412      -9.295  -1.175  14.066  1.00 87.83           C  
ATOM   3057  OD1 ASP A 412      -9.796  -1.367  12.937  1.00 87.83           O  
ATOM   3058  OD2 ASP A 412      -9.042  -0.032  14.503  1.00 87.83           O  
ATOM   3059  N   ASN A 413      -9.565  -4.414  12.051  1.00 88.90           N  
ATOM   3060  CA  ASN A 413      -9.013  -4.747  10.742  1.00 88.90           C  
ATOM   3061  C   ASN A 413      -9.358  -3.684   9.702  1.00 88.90           C  
ATOM   3062  CB  ASN A 413      -9.510  -6.119  10.283  1.00 88.90           C  
ATOM   3063  O   ASN A 413      -9.331  -3.955   8.500  1.00 88.90           O  
ATOM   3064  CG  ASN A 413      -9.025  -7.244  11.176  1.00 88.90           C  
ATOM   3065  ND2 ASN A 413      -9.868  -8.251  11.374  1.00 88.90           N  
ATOM   3066  OD1 ASN A 413      -7.902  -7.208  11.686  1.00 88.90           O  
ATOM   3067  N   ARG A 414      -9.826  -2.574  10.175  1.00 93.24           N  
ATOM   3068  CA  ARG A 414     -10.150  -1.484   9.260  1.00 93.24           C  
ATOM   3069  C   ARG A 414      -8.904  -0.994   8.530  1.00 93.24           C  
ATOM   3070  CB  ARG A 414     -10.806  -0.325  10.014  1.00 93.24           C  
ATOM   3071  O   ARG A 414      -7.809  -0.985   9.096  1.00 93.24           O  
ATOM   3072  CG  ARG A 414     -12.147  -0.677  10.638  1.00 93.24           C  
ATOM   3073  CD  ARG A 414     -12.693   0.466  11.482  1.00 93.24           C  
ATOM   3074  NE  ARG A 414     -11.864   0.712  12.658  1.00 93.24           N  
ATOM   3075  NH1 ARG A 414     -13.144   2.464  13.451  1.00 93.24           N  
ATOM   3076  NH2 ARG A 414     -11.277   1.792  14.599  1.00 93.24           N  
ATOM   3077  CZ  ARG A 414     -12.097   1.655  13.567  1.00 93.24           C  
ATOM   3078  N   VAL A 415      -9.139  -0.660   7.306  1.00 94.23           N  
ATOM   3079  CA  VAL A 415      -8.041  -0.193   6.467  1.00 94.23           C  
ATOM   3080  C   VAL A 415      -7.758   1.279   6.758  1.00 94.23           C  
ATOM   3081  CB  VAL A 415      -8.350  -0.390   4.966  1.00 94.23           C  
ATOM   3082  O   VAL A 415      -8.628   2.134   6.574  1.00 94.23           O  
ATOM   3083  CG1 VAL A 415      -7.187   0.103   4.106  1.00 94.23           C  
ATOM   3084  CG2 VAL A 415      -8.651  -1.858   4.672  1.00 94.23           C  
ATOM   3085  N   HIS A 416      -6.514   1.569   7.260  1.00 93.87           N  
ATOM   3086  CA  HIS A 416      -6.132   2.911   7.684  1.00 93.87           C  
ATOM   3087  C   HIS A 416      -5.632   3.740   6.505  1.00 93.87           C  
ATOM   3088  CB  HIS A 416      -5.058   2.844   8.772  1.00 93.87           C  
ATOM   3089  O   HIS A 416      -5.852   4.952   6.456  1.00 93.87           O  
ATOM   3090  CG  HIS A 416      -5.488   2.097   9.994  1.00 93.87           C  
ATOM   3091  CD2 HIS A 416      -6.381   2.413  10.961  1.00 93.87           C  
ATOM   3092  ND1 HIS A 416      -4.976   0.862  10.330  1.00 93.87           N  
ATOM   3093  CE1 HIS A 416      -5.538   0.450  11.454  1.00 93.87           C  
ATOM   3094  NE2 HIS A 416      -6.394   1.373  11.858  1.00 93.87           N  
ATOM   3095  N   CYS A 417      -4.938   3.133   5.581  1.00 94.14           N  
ATOM   3096  CA  CYS A 417      -4.409   3.840   4.419  1.00 94.14           C  
ATOM   3097  C   CYS A 417      -4.403   2.940   3.189  1.00 94.14           C  
ATOM   3098  CB  CYS A 417      -2.995   4.346   4.699  1.00 94.14           C  
ATOM   3099  O   CYS A 417      -4.135   1.742   3.293  1.00 94.14           O  
ATOM   3100  SG  CYS A 417      -2.179   5.061   3.255  1.00 94.14           S  
ATOM   3101  N   CYS A 418      -4.798   3.510   2.038  1.00 94.86           N  
ATOM   3102  CA  CYS A 418      -4.747   2.824   0.752  1.00 94.86           C  
ATOM   3103  C   CYS A 418      -3.750   3.494  -0.185  1.00 94.86           C  
ATOM   3104  CB  CYS A 418      -6.131   2.797   0.104  1.00 94.86           C  
ATOM   3105  O   CYS A 418      -3.905   4.667  -0.528  1.00 94.86           O  
ATOM   3106  SG  CYS A 418      -6.168   1.968  -1.501  1.00 94.86           S  
ATOM   3107  N   LEU A 419      -2.679   2.746  -0.488  1.00 95.13           N  
ATOM   3108  CA  LEU A 419      -1.708   3.236  -1.461  1.00 95.13           C  
ATOM   3109  C   LEU A 419      -2.123   2.859  -2.879  1.00 95.13           C  
ATOM   3110  CB  LEU A 419      -0.316   2.674  -1.158  1.00 95.13           C  
ATOM   3111  O   LEU A 419      -2.232   1.675  -3.205  1.00 95.13           O  
ATOM   3112  CG  LEU A 419       0.267   3.013   0.215  1.00 95.13           C  
ATOM   3113  CD1 LEU A 419       1.568   2.250   0.441  1.00 95.13           C  
ATOM   3114  CD2 LEU A 419       0.493   4.516   0.344  1.00 95.13           C  
ATOM   3115  N   TYR A 420      -2.429   3.893  -3.642  1.00 95.02           N  
ATOM   3116  CA  TYR A 420      -2.849   3.637  -5.016  1.00 95.02           C  
ATOM   3117  C   TYR A 420      -1.695   3.852  -5.987  1.00 95.02           C  
ATOM   3118  CB  TYR A 420      -4.026   4.541  -5.396  1.00 95.02           C  
ATOM   3119  O   TYR A 420      -1.209   4.974  -6.146  1.00 95.02           O  
ATOM   3120  CG  TYR A 420      -4.640   4.208  -6.734  1.00 95.02           C  
ATOM   3121  CD1 TYR A 420      -4.275   4.906  -7.883  1.00 95.02           C  
ATOM   3122  CD2 TYR A 420      -5.586   3.196  -6.852  1.00 95.02           C  
ATOM   3123  CE1 TYR A 420      -4.840   4.604  -9.117  1.00 95.02           C  
ATOM   3124  CE2 TYR A 420      -6.157   2.885  -8.082  1.00 95.02           C  
ATOM   3125  OH  TYR A 420      -6.340   3.290 -10.427  1.00 95.02           O  
ATOM   3126  CZ  TYR A 420      -5.778   3.593  -9.207  1.00 95.02           C  
ATOM   3127  N   PHE A 421      -1.260   2.720  -6.653  1.00 95.02           N  
ATOM   3128  CA  PHE A 421      -0.148   2.776  -7.594  1.00 95.02           C  
ATOM   3129  C   PHE A 421      -0.636   3.159  -8.986  1.00 95.02           C  
ATOM   3130  CB  PHE A 421       0.582   1.431  -7.646  1.00 95.02           C  
ATOM   3131  O   PHE A 421      -1.506   2.492  -9.550  1.00 95.02           O  
ATOM   3132  CG  PHE A 421       1.530   1.210  -6.498  1.00 95.02           C  
ATOM   3133  CD1 PHE A 421       2.901   1.355  -6.673  1.00 95.02           C  
ATOM   3134  CD2 PHE A 421       1.050   0.858  -5.243  1.00 95.02           C  
ATOM   3135  CE1 PHE A 421       3.781   1.152  -5.612  1.00 95.02           C  
ATOM   3136  CE2 PHE A 421       1.922   0.653  -4.178  1.00 95.02           C  
ATOM   3137  CZ  PHE A 421       3.288   0.800  -4.365  1.00 95.02           C  
ATOM   3138  N   ILE A 422      -0.092   4.253  -9.472  1.00 94.13           N  
ATOM   3139  CA  ILE A 422      -0.447   4.771 -10.789  1.00 94.13           C  
ATOM   3140  C   ILE A 422       0.626   4.380 -11.803  1.00 94.13           C  
ATOM   3141  CB  ILE A 422      -0.625   6.306 -10.764  1.00 94.13           C  
ATOM   3142  O   ILE A 422       1.821   4.535 -11.543  1.00 94.13           O  
ATOM   3143  CG1 ILE A 422      -1.717   6.700  -9.763  1.00 94.13           C  
ATOM   3144  CG2 ILE A 422      -0.949   6.835 -12.164  1.00 94.13           C  
ATOM   3145  CD1 ILE A 422      -1.719   8.178  -9.398  1.00 94.13           C  
ATOM   3146  N   SER A 423       0.188   3.859 -12.898  1.00 92.44           N  
ATOM   3147  CA  SER A 423       1.113   3.486 -13.963  1.00 92.44           C  
ATOM   3148  C   SER A 423       1.803   4.712 -14.551  1.00 92.44           C  
ATOM   3149  CB  SER A 423       0.380   2.724 -15.068  1.00 92.44           C  
ATOM   3150  O   SER A 423       1.185   5.769 -14.695  1.00 92.44           O  
ATOM   3151  OG  SER A 423      -0.639   3.525 -15.641  1.00 92.44           O  
ATOM   3152  N   PRO A 424       3.112   4.586 -14.860  1.00 90.18           N  
ATOM   3153  CA  PRO A 424       3.874   5.711 -15.408  1.00 90.18           C  
ATOM   3154  C   PRO A 424       3.580   5.960 -16.885  1.00 90.18           C  
ATOM   3155  CB  PRO A 424       5.330   5.283 -15.205  1.00 90.18           C  
ATOM   3156  O   PRO A 424       4.378   5.586 -17.749  1.00 90.18           O  
ATOM   3157  CG  PRO A 424       5.306   3.791 -15.302  1.00 90.18           C  
ATOM   3158  CD  PRO A 424       3.985   3.301 -14.781  1.00 90.18           C  
ATOM   3159  N   THR A 425       2.382   6.323 -17.345  1.00 87.40           N  
ATOM   3160  CA  THR A 425       1.929   6.487 -18.722  1.00 87.40           C  
ATOM   3161  C   THR A 425       2.441   7.800 -19.307  1.00 87.40           C  
ATOM   3162  CB  THR A 425       0.392   6.446 -18.813  1.00 87.40           C  
ATOM   3163  O   THR A 425       2.753   7.875 -20.498  1.00 87.40           O  
ATOM   3164  CG2 THR A 425      -0.071   6.347 -20.263  1.00 87.40           C  
ATOM   3165  OG1 THR A 425      -0.093   5.308 -18.089  1.00 87.40           O  
ATOM   3166  N   GLY A 426       2.689   8.857 -18.488  1.00 84.31           N  
ATOM   3167  CA  GLY A 426       3.188  10.142 -18.951  1.00 84.31           C  
ATOM   3168  C   GLY A 426       2.089  11.070 -19.433  1.00 84.31           C  
ATOM   3169  O   GLY A 426       2.312  12.271 -19.601  1.00 84.31           O  
ATOM   3170  N   HIS A 427       0.803  10.721 -19.710  1.00 85.54           N  
ATOM   3171  CA  HIS A 427      -0.275  11.512 -20.293  1.00 85.54           C  
ATOM   3172  C   HIS A 427      -1.323  11.872 -19.245  1.00 85.54           C  
ATOM   3173  CB  HIS A 427      -0.929  10.756 -21.451  1.00 85.54           C  
ATOM   3174  O   HIS A 427      -1.972  12.916 -19.343  1.00 85.54           O  
ATOM   3175  CG  HIS A 427       0.006  10.467 -22.583  1.00 85.54           C  
ATOM   3176  CD2 HIS A 427       0.433   9.293 -23.105  1.00 85.54           C  
ATOM   3177  ND1 HIS A 427       0.620  11.461 -23.313  1.00 85.54           N  
ATOM   3178  CE1 HIS A 427       1.386  10.909 -24.239  1.00 85.54           C  
ATOM   3179  NE2 HIS A 427       1.290   9.595 -24.135  1.00 85.54           N  
ATOM   3180  N   GLY A 428      -1.397  11.222 -18.027  1.00 89.47           N  
ATOM   3181  CA  GLY A 428      -2.337  11.474 -16.946  1.00 89.47           C  
ATOM   3182  C   GLY A 428      -2.974  10.209 -16.402  1.00 89.47           C  
ATOM   3183  O   GLY A 428      -2.493   9.104 -16.662  1.00 89.47           O  
ATOM   3184  N   LEU A 429      -4.094  10.409 -15.631  1.00 92.18           N  
ATOM   3185  CA  LEU A 429      -4.777   9.295 -14.981  1.00 92.18           C  
ATOM   3186  C   LEU A 429      -5.676   8.559 -15.968  1.00 92.18           C  
ATOM   3187  CB  LEU A 429      -5.603   9.793 -13.792  1.00 92.18           C  
ATOM   3188  O   LEU A 429      -6.396   9.188 -16.747  1.00 92.18           O  
ATOM   3189  CG  LEU A 429      -4.816  10.233 -12.557  1.00 92.18           C  
ATOM   3190  CD1 LEU A 429      -5.757  10.827 -11.514  1.00 92.18           C  
ATOM   3191  CD2 LEU A 429      -4.036   9.060 -11.974  1.00 92.18           C  
ATOM   3192  N   LYS A 430      -5.630   7.299 -16.052  1.00 90.66           N  
ATOM   3193  CA  LYS A 430      -6.545   6.479 -16.841  1.00 90.66           C  
ATOM   3194  C   LYS A 430      -7.976   6.598 -16.325  1.00 90.66           C  
ATOM   3195  CB  LYS A 430      -6.102   5.015 -16.826  1.00 90.66           C  
ATOM   3196  O   LYS A 430      -8.194   6.846 -15.137  1.00 90.66           O  
ATOM   3197  CG  LYS A 430      -4.755   4.768 -17.489  1.00 90.66           C  
ATOM   3198  CD  LYS A 430      -4.370   3.295 -17.441  1.00 90.66           C  
ATOM   3199  CE  LYS A 430      -2.997   3.055 -18.054  1.00 90.66           C  
ATOM   3200  NZ  LYS A 430      -2.610   1.613 -18.000  1.00 90.66           N  
ATOM   3201  N   PRO A 431      -8.882   6.562 -17.264  1.00 89.97           N  
ATOM   3202  CA  PRO A 431     -10.288   6.646 -16.859  1.00 89.97           C  
ATOM   3203  C   PRO A 431     -10.659   5.612 -15.798  1.00 89.97           C  
ATOM   3204  CB  PRO A 431     -11.046   6.386 -18.163  1.00 89.97           C  
ATOM   3205  O   PRO A 431     -11.461   5.899 -14.906  1.00 89.97           O  
ATOM   3206  CG  PRO A 431     -10.096   6.789 -19.245  1.00 89.97           C  
ATOM   3207  CD  PRO A 431      -8.697   6.488 -18.787  1.00 89.97           C  
ATOM   3208  N   LEU A 432     -10.128   4.471 -15.919  1.00 89.50           N  
ATOM   3209  CA  LEU A 432     -10.339   3.429 -14.920  1.00 89.50           C  
ATOM   3210  C   LEU A 432      -9.823   3.872 -13.555  1.00 89.50           C  
ATOM   3211  CB  LEU A 432      -9.646   2.132 -15.345  1.00 89.50           C  
ATOM   3212  O   LEU A 432     -10.488   3.663 -12.538  1.00 89.50           O  
ATOM   3213  CG  LEU A 432      -9.798   0.941 -14.397  1.00 89.50           C  
ATOM   3214  CD1 LEU A 432     -11.243   0.452 -14.387  1.00 89.50           C  
ATOM   3215  CD2 LEU A 432      -8.850  -0.185 -14.797  1.00 89.50           C  
ATOM   3216  N   ASP A 433      -8.682   4.453 -13.483  1.00 91.90           N  
ATOM   3217  CA  ASP A 433      -8.063   4.961 -12.263  1.00 91.90           C  
ATOM   3218  C   ASP A 433      -8.917   6.057 -11.629  1.00 91.90           C  
ATOM   3219  CB  ASP A 433      -6.658   5.492 -12.554  1.00 91.90           C  
ATOM   3220  O   ASP A 433      -9.050   6.117 -10.405  1.00 91.90           O  
ATOM   3221  CG  ASP A 433      -5.658   4.390 -12.855  1.00 91.90           C  
ATOM   3222  OD1 ASP A 433      -5.853   3.246 -12.389  1.00 91.90           O  
ATOM   3223  OD2 ASP A 433      -4.664   4.668 -13.561  1.00 91.90           O  
ATOM   3224  N   ILE A 434      -9.518   6.866 -12.440  1.00 92.88           N  
ATOM   3225  CA  ILE A 434     -10.380   7.941 -11.963  1.00 92.88           C  
ATOM   3226  C   ILE A 434     -11.593   7.351 -11.247  1.00 92.88           C  
ATOM   3227  CB  ILE A 434     -10.835   8.858 -13.121  1.00 92.88           C  
ATOM   3228  O   ILE A 434     -11.960   7.801 -10.159  1.00 92.88           O  
ATOM   3229  CG1 ILE A 434      -9.629   9.578 -13.736  1.00 92.88           C  
ATOM   3230  CG2 ILE A 434     -11.883   9.863 -12.635  1.00 92.88           C  
ATOM   3231  CD1 ILE A 434      -9.956  10.363 -14.999  1.00 92.88           C  
ATOM   3232  N   GLU A 435     -12.193   6.390 -11.826  1.00 90.81           N  
ATOM   3233  CA  GLU A 435     -13.362   5.737 -11.245  1.00 90.81           C  
ATOM   3234  C   GLU A 435     -13.014   5.048  -9.929  1.00 90.81           C  
ATOM   3235  CB  GLU A 435     -13.957   4.725 -12.227  1.00 90.81           C  
ATOM   3236  O   GLU A 435     -13.751   5.163  -8.948  1.00 90.81           O  
ATOM   3237  CG  GLU A 435     -15.290   4.144 -11.780  1.00 90.81           C  
ATOM   3238  CD  GLU A 435     -16.389   5.188 -11.660  1.00 90.81           C  
ATOM   3239  OE1 GLU A 435     -17.347   4.974 -10.882  1.00 90.81           O  
ATOM   3240  OE2 GLU A 435     -16.292   6.227 -12.350  1.00 90.81           O  
ATOM   3241  N   VAL A 436     -11.933   4.343  -9.889  1.00 91.75           N  
ATOM   3242  CA  VAL A 436     -11.508   3.598  -8.709  1.00 91.75           C  
ATOM   3243  C   VAL A 436     -11.136   4.570  -7.591  1.00 91.75           C  
ATOM   3244  CB  VAL A 436     -10.315   2.668  -9.025  1.00 91.75           C  
ATOM   3245  O   VAL A 436     -11.524   4.375  -6.437  1.00 91.75           O  
ATOM   3246  CG1 VAL A 436      -9.778   2.026  -7.746  1.00 91.75           C  
ATOM   3247  CG2 VAL A 436     -10.728   1.596 -10.032  1.00 91.75           C  
ATOM   3248  N   MET A 437     -10.416   5.546  -7.924  1.00 94.05           N  
ATOM   3249  CA  MET A 437      -9.957   6.534  -6.951  1.00 94.05           C  
ATOM   3250  C   MET A 437     -11.135   7.300  -6.358  1.00 94.05           C  
ATOM   3251  CB  MET A 437      -8.971   7.508  -7.597  1.00 94.05           C  
ATOM   3252  O   MET A 437     -11.121   7.649  -5.176  1.00 94.05           O  
ATOM   3253  CG  MET A 437      -7.603   6.905  -7.871  1.00 94.05           C  
ATOM   3254  SD  MET A 437      -6.453   8.098  -8.659  1.00 94.05           S  
ATOM   3255  CE  MET A 437      -6.093   9.177  -7.244  1.00 94.05           C  
ATOM   3256  N   LYS A 438     -12.147   7.569  -7.137  1.00 93.47           N  
ATOM   3257  CA  LYS A 438     -13.358   8.234  -6.664  1.00 93.47           C  
ATOM   3258  C   LYS A 438     -14.082   7.383  -5.625  1.00 93.47           C  
ATOM   3259  CB  LYS A 438     -14.293   8.541  -7.835  1.00 93.47           C  
ATOM   3260  O   LYS A 438     -14.558   7.902  -4.613  1.00 93.47           O  
ATOM   3261  CG  LYS A 438     -13.896   9.771  -8.638  1.00 93.47           C  
ATOM   3262  CD  LYS A 438     -14.910  10.074  -9.734  1.00 93.47           C  
ATOM   3263  CE  LYS A 438     -14.511  11.301 -10.542  1.00 93.47           C  
ATOM   3264  NZ  LYS A 438     -15.479  11.577 -11.646  1.00 93.47           N  
ATOM   3265  N   ARG A 439     -14.157   6.187  -5.868  1.00 91.37           N  
ATOM   3266  CA  ARG A 439     -14.858   5.259  -4.987  1.00 91.37           C  
ATOM   3267  C   ARG A 439     -14.052   4.991  -3.721  1.00 91.37           C  
ATOM   3268  CB  ARG A 439     -15.148   3.944  -5.712  1.00 91.37           C  
ATOM   3269  O   ARG A 439     -14.616   4.889  -2.629  1.00 91.37           O  
ATOM   3270  CG  ARG A 439     -16.131   4.079  -6.865  1.00 91.37           C  
ATOM   3271  CD  ARG A 439     -17.558   4.265  -6.369  1.00 91.37           C  
ATOM   3272  NE  ARG A 439     -18.506   4.345  -7.477  1.00 91.37           N  
ATOM   3273  NH1 ARG A 439     -19.760   2.524  -6.806  1.00 91.37           N  
ATOM   3274  NH2 ARG A 439     -20.332   3.680  -8.701  1.00 91.37           N  
ATOM   3275  CZ  ARG A 439     -19.531   3.516  -7.659  1.00 91.37           C  
ATOM   3276  N   LEU A 440     -12.748   4.894  -3.866  1.00 92.69           N  
ATOM   3277  CA  LEU A 440     -11.870   4.587  -2.742  1.00 92.69           C  
ATOM   3278  C   LEU A 440     -11.664   5.815  -1.862  1.00 92.69           C  
ATOM   3279  CB  LEU A 440     -10.518   4.072  -3.244  1.00 92.69           C  
ATOM   3280  O   LEU A 440     -11.494   5.692  -0.647  1.00 92.69           O  
ATOM   3281  CG  LEU A 440     -10.509   2.663  -3.840  1.00 92.69           C  
ATOM   3282  CD1 LEU A 440      -9.117   2.316  -4.356  1.00 92.69           C  
ATOM   3283  CD2 LEU A 440     -10.973   1.642  -2.808  1.00 92.69           C  
ATOM   3284  N   GLY A 441     -11.591   6.969  -2.467  1.00 91.31           N  
ATOM   3285  CA  GLY A 441     -11.350   8.214  -1.755  1.00 91.31           C  
ATOM   3286  C   GLY A 441     -12.411   8.521  -0.715  1.00 91.31           C  
ATOM   3287  O   GLY A 441     -12.116   9.116   0.323  1.00 91.31           O  
ATOM   3288  N   SER A 442     -13.685   8.068  -0.896  1.00 90.52           N  
ATOM   3289  CA  SER A 442     -14.785   8.303   0.034  1.00 90.52           C  
ATOM   3290  C   SER A 442     -14.736   7.329   1.206  1.00 90.52           C  
ATOM   3291  CB  SER A 442     -16.130   8.183  -0.684  1.00 90.52           C  
ATOM   3292  O   SER A 442     -15.239   7.630   2.291  1.00 90.52           O  
ATOM   3293  OG  SER A 442     -16.328   6.864  -1.163  1.00 90.52           O  
ATOM   3294  N   ARG A 443     -14.067   6.253   1.099  1.00 90.69           N  
ATOM   3295  CA  ARG A 443     -14.143   5.156   2.058  1.00 90.69           C  
ATOM   3296  C   ARG A 443     -12.833   5.006   2.824  1.00 90.69           C  
ATOM   3297  CB  ARG A 443     -14.488   3.845   1.348  1.00 90.69           C  
ATOM   3298  O   ARG A 443     -12.819   4.496   3.946  1.00 90.69           O  
ATOM   3299  CG  ARG A 443     -15.925   3.770   0.856  1.00 90.69           C  
ATOM   3300  CD  ARG A 443     -16.157   2.549  -0.023  1.00 90.69           C  
ATOM   3301  NE  ARG A 443     -17.580   2.312  -0.251  1.00 90.69           N  
ATOM   3302  NH1 ARG A 443     -17.806   3.957  -1.857  1.00 90.69           N  
ATOM   3303  NH2 ARG A 443     -19.615   2.689  -1.246  1.00 90.69           N  
ATOM   3304  CZ  ARG A 443     -18.331   2.987  -1.118  1.00 90.69           C  
ATOM   3305  N   CYS A 444     -11.678   5.394   2.236  1.00 93.50           N  
ATOM   3306  CA  CYS A 444     -10.384   5.205   2.881  1.00 93.50           C  
ATOM   3307  C   CYS A 444      -9.450   6.371   2.582  1.00 93.50           C  
ATOM   3308  CB  CYS A 444      -9.743   3.895   2.422  1.00 93.50           C  
ATOM   3309  O   CYS A 444      -9.712   7.166   1.678  1.00 93.50           O  
ATOM   3310  SG  CYS A 444      -9.288   3.881   0.674  1.00 93.50           S  
ATOM   3311  N   ASN A 445      -8.438   6.510   3.414  1.00 94.57           N  
ATOM   3312  CA  ASN A 445      -7.384   7.484   3.149  1.00 94.57           C  
ATOM   3313  C   ASN A 445      -6.542   7.084   1.941  1.00 94.57           C  
ATOM   3314  CB  ASN A 445      -6.495   7.659   4.382  1.00 94.57           C  
ATOM   3315  O   ASN A 445      -5.738   6.154   2.020  1.00 94.57           O  
ATOM   3316  CG  ASN A 445      -7.266   8.139   5.596  1.00 94.57           C  
ATOM   3317  ND2 ASN A 445      -6.993   7.538   6.748  1.00 94.57           N  
ATOM   3318  OD1 ASN A 445      -8.102   9.042   5.498  1.00 94.57           O  
ATOM   3319  N   LEU A 446      -6.775   7.819   0.835  1.00 95.00           N  
ATOM   3320  CA  LEU A 446      -6.157   7.473  -0.441  1.00 95.00           C  
ATOM   3321  C   LEU A 446      -4.878   8.275  -0.661  1.00 95.00           C  
ATOM   3322  CB  LEU A 446      -7.133   7.721  -1.594  1.00 95.00           C  
ATOM   3323  O   LEU A 446      -4.896   9.507  -0.608  1.00 95.00           O  
ATOM   3324  CG  LEU A 446      -6.641   7.342  -2.991  1.00 95.00           C  
ATOM   3325  CD1 LEU A 446      -6.519   5.827  -3.118  1.00 95.00           C  
ATOM   3326  CD2 LEU A 446      -7.579   7.898  -4.058  1.00 95.00           C  
ATOM   3327  N   ILE A 447      -3.736   7.532  -0.916  1.00 94.85           N  
ATOM   3328  CA  ILE A 447      -2.443   8.141  -1.205  1.00 94.85           C  
ATOM   3329  C   ILE A 447      -1.984   7.740  -2.605  1.00 94.85           C  
ATOM   3330  CB  ILE A 447      -1.381   7.738  -0.157  1.00 94.85           C  
ATOM   3331  O   ILE A 447      -1.661   6.575  -2.849  1.00 94.85           O  
ATOM   3332  CG1 ILE A 447      -1.831   8.157   1.247  1.00 94.85           C  
ATOM   3333  CG2 ILE A 447      -0.021   8.352  -0.502  1.00 94.85           C  
ATOM   3334  CD1 ILE A 447      -0.968   7.594   2.368  1.00 94.85           C  
ATOM   3335  N   PRO A 448      -2.010   8.686  -3.514  1.00 94.53           N  
ATOM   3336  CA  PRO A 448      -1.576   8.386  -4.880  1.00 94.53           C  
ATOM   3337  C   PRO A 448      -0.061   8.230  -4.997  1.00 94.53           C  
ATOM   3338  CB  PRO A 448      -2.063   9.597  -5.680  1.00 94.53           C  
ATOM   3339  O   PRO A 448       0.689   9.099  -4.546  1.00 94.53           O  
ATOM   3340  CG  PRO A 448      -2.169  10.699  -4.676  1.00 94.53           C  
ATOM   3341  CD  PRO A 448      -2.442  10.094  -3.329  1.00 94.53           C  
ATOM   3342  N   VAL A 449       0.357   7.087  -5.638  1.00 94.82           N  
ATOM   3343  CA  VAL A 449       1.778   6.795  -5.799  1.00 94.82           C  
ATOM   3344  C   VAL A 449       2.078   6.474  -7.261  1.00 94.82           C  
ATOM   3345  CB  VAL A 449       2.222   5.623  -4.894  1.00 94.82           C  
ATOM   3346  O   VAL A 449       1.453   5.588  -7.850  1.00 94.82           O  
ATOM   3347  CG1 VAL A 449       3.700   5.305  -5.110  1.00 94.82           C  
ATOM   3348  CG2 VAL A 449       1.951   5.951  -3.427  1.00 94.82           C  
ATOM   3349  N   ILE A 450       2.999   7.218  -7.816  1.00 95.14           N  
ATOM   3350  CA  ILE A 450       3.446   6.932  -9.175  1.00 95.14           C  
ATOM   3351  C   ILE A 450       4.502   5.830  -9.149  1.00 95.14           C  
ATOM   3352  CB  ILE A 450       4.007   8.197  -9.863  1.00 95.14           C  
ATOM   3353  O   ILE A 450       5.544   5.975  -8.506  1.00 95.14           O  
ATOM   3354  CG1 ILE A 450       2.946   9.303  -9.893  1.00 95.14           C  
ATOM   3355  CG2 ILE A 450       4.498   7.870 -11.276  1.00 95.14           C  
ATOM   3356  CD1 ILE A 450       3.474  10.654 -10.358  1.00 95.14           C  
ATOM   3357  N   ALA A 451       4.212   4.734  -9.833  1.00 93.27           N  
ATOM   3358  CA  ALA A 451       5.109   3.582  -9.840  1.00 93.27           C  
ATOM   3359  C   ALA A 451       6.182   3.728 -10.916  1.00 93.27           C  
ATOM   3360  CB  ALA A 451       4.319   2.293 -10.053  1.00 93.27           C  
ATOM   3361  O   ALA A 451       6.062   4.570 -11.810  1.00 93.27           O  
ATOM   3362  N   LYS A 452       7.348   2.958 -10.687  1.00 90.62           N  
ATOM   3363  CA  LYS A 452       8.440   2.904 -11.654  1.00 90.62           C  
ATOM   3364  C   LYS A 452       8.846   4.304 -12.104  1.00 90.62           C  
ATOM   3365  CB  LYS A 452       8.044   2.059 -12.866  1.00 90.62           C  
ATOM   3366  O   LYS A 452       8.856   4.599 -13.301  1.00 90.62           O  
ATOM   3367  CG  LYS A 452       7.731   0.607 -12.532  1.00 90.62           C  
ATOM   3368  CD  LYS A 452       7.501  -0.218 -13.792  1.00 90.62           C  
ATOM   3369  CE  LYS A 452       7.186  -1.670 -13.459  1.00 90.62           C  
ATOM   3370  NZ  LYS A 452       7.035  -2.501 -14.692  1.00 90.62           N  
ATOM   3371  N   ALA A 453       9.137   5.246 -11.269  1.00 91.90           N  
ATOM   3372  CA  ALA A 453       9.475   6.641 -11.539  1.00 91.90           C  
ATOM   3373  C   ALA A 453      10.751   6.745 -12.370  1.00 91.90           C  
ATOM   3374  CB  ALA A 453       9.630   7.414 -10.232  1.00 91.90           C  
ATOM   3375  O   ALA A 453      11.004   7.772 -13.004  1.00 91.90           O  
ATOM   3376  N   ASP A 454      11.546   5.676 -12.402  1.00 90.43           N  
ATOM   3377  CA  ASP A 454      12.788   5.686 -13.168  1.00 90.43           C  
ATOM   3378  C   ASP A 454      12.512   5.568 -14.665  1.00 90.43           C  
ATOM   3379  CB  ASP A 454      13.709   4.552 -12.713  1.00 90.43           C  
ATOM   3380  O   ASP A 454      13.404   5.792 -15.486  1.00 90.43           O  
ATOM   3381  CG  ASP A 454      13.024   3.196 -12.715  1.00 90.43           C  
ATOM   3382  OD1 ASP A 454      11.808   3.126 -12.437  1.00 90.43           O  
ATOM   3383  OD2 ASP A 454      13.709   2.188 -12.994  1.00 90.43           O  
ATOM   3384  N   THR A 455      11.264   5.391 -15.129  1.00 90.27           N  
ATOM   3385  CA  THR A 455      10.885   5.279 -16.534  1.00 90.27           C  
ATOM   3386  C   THR A 455      10.632   6.658 -17.137  1.00 90.27           C  
ATOM   3387  CB  THR A 455       9.632   4.402 -16.706  1.00 90.27           C  
ATOM   3388  O   THR A 455      10.618   6.813 -18.360  1.00 90.27           O  
ATOM   3389  CG2 THR A 455       9.857   3.004 -16.142  1.00 90.27           C  
ATOM   3390  OG1 THR A 455       8.531   5.011 -16.019  1.00 90.27           O  
ATOM   3391  N   LEU A 456      10.480   7.639 -16.371  1.00 90.88           N  
ATOM   3392  CA  LEU A 456      10.215   9.008 -16.802  1.00 90.88           C  
ATOM   3393  C   LEU A 456      11.389   9.921 -16.464  1.00 90.88           C  
ATOM   3394  CB  LEU A 456       8.936   9.537 -16.148  1.00 90.88           C  
ATOM   3395  O   LEU A 456      12.058   9.728 -15.446  1.00 90.88           O  
ATOM   3396  CG  LEU A 456       7.654   8.754 -16.433  1.00 90.88           C  
ATOM   3397  CD1 LEU A 456       6.540   9.198 -15.491  1.00 90.88           C  
ATOM   3398  CD2 LEU A 456       7.232   8.930 -17.888  1.00 90.88           C  
ATOM   3399  N   THR A 457      11.690  10.888 -17.341  1.00 90.81           N  
ATOM   3400  CA  THR A 457      12.673  11.922 -17.037  1.00 90.81           C  
ATOM   3401  C   THR A 457      12.163  12.847 -15.937  1.00 90.81           C  
ATOM   3402  CB  THR A 457      13.018  12.750 -18.289  1.00 90.81           C  
ATOM   3403  O   THR A 457      10.955  12.945 -15.712  1.00 90.81           O  
ATOM   3404  CG2 THR A 457      13.500  11.855 -19.426  1.00 90.81           C  
ATOM   3405  OG1 THR A 457      11.851  13.463 -18.719  1.00 90.81           O  
ATOM   3406  N   PRO A 458      13.029  13.425 -15.176  1.00 90.18           N  
ATOM   3407  CA  PRO A 458      12.597  14.317 -14.098  1.00 90.18           C  
ATOM   3408  C   PRO A 458      11.628  15.395 -14.577  1.00 90.18           C  
ATOM   3409  CB  PRO A 458      13.908  14.940 -13.609  1.00 90.18           C  
ATOM   3410  O   PRO A 458      10.706  15.770 -13.848  1.00 90.18           O  
ATOM   3411  CG  PRO A 458      14.968  13.970 -14.020  1.00 90.18           C  
ATOM   3412  CD  PRO A 458      14.511  13.262 -15.263  1.00 90.18           C  
ATOM   3413  N   GLU A 459      11.886  15.901 -15.809  1.00 92.30           N  
ATOM   3414  CA  GLU A 459      10.997  16.907 -16.382  1.00 92.30           C  
ATOM   3415  C   GLU A 459       9.621  16.320 -16.684  1.00 92.30           C  
ATOM   3416  CB  GLU A 459      11.607  17.500 -17.655  1.00 92.30           C  
ATOM   3417  O   GLU A 459       8.598  16.943 -16.394  1.00 92.30           O  
ATOM   3418  CG  GLU A 459      12.843  18.351 -17.407  1.00 92.30           C  
ATOM   3419  CD  GLU A 459      13.439  18.931 -18.680  1.00 92.30           C  
ATOM   3420  OE1 GLU A 459      14.489  19.609 -18.605  1.00 92.30           O  
ATOM   3421  OE2 GLU A 459      12.850  18.707 -19.761  1.00 92.30           O  
ATOM   3422  N   GLU A 460       9.594  15.103 -17.233  1.00 93.16           N  
ATOM   3423  CA  GLU A 460       8.357  14.396 -17.549  1.00 93.16           C  
ATOM   3424  C   GLU A 460       7.587  14.038 -16.281  1.00 93.16           C  
ATOM   3425  CB  GLU A 460       8.653  13.131 -18.359  1.00 93.16           C  
ATOM   3426  O   GLU A 460       6.356  14.102 -16.257  1.00 93.16           O  
ATOM   3427  CG  GLU A 460       9.074  13.405 -19.795  1.00 93.16           C  
ATOM   3428  CD  GLU A 460       9.505  12.154 -20.544  1.00 93.16           C  
ATOM   3429  OE1 GLU A 460       9.824  12.248 -21.751  1.00 93.16           O  
ATOM   3430  OE2 GLU A 460       9.521  11.070 -19.919  1.00 93.16           O  
ATOM   3431  N   LEU A 461       8.260  13.666 -15.300  1.00 92.47           N  
ATOM   3432  CA  LEU A 461       7.669  13.290 -14.020  1.00 92.47           C  
ATOM   3433  C   LEU A 461       6.933  14.470 -13.394  1.00 92.47           C  
ATOM   3434  CB  LEU A 461       8.748  12.780 -13.061  1.00 92.47           C  
ATOM   3435  O   LEU A 461       5.823  14.313 -12.881  1.00 92.47           O  
ATOM   3436  CG  LEU A 461       8.265  12.288 -11.696  1.00 92.47           C  
ATOM   3437  CD1 LEU A 461       7.386  11.053 -11.858  1.00 92.47           C  
ATOM   3438  CD2 LEU A 461       9.450  11.992 -10.783  1.00 92.47           C  
ATOM   3439  N   GLN A 462       7.575  15.607 -13.452  1.00 91.91           N  
ATOM   3440  CA  GLN A 462       6.964  16.817 -12.910  1.00 91.91           C  
ATOM   3441  C   GLN A 462       5.685  17.171 -13.663  1.00 91.91           C  
ATOM   3442  CB  GLN A 462       7.948  17.987 -12.966  1.00 91.91           C  
ATOM   3443  O   GLN A 462       4.690  17.567 -13.053  1.00 91.91           O  
ATOM   3444  CG  GLN A 462       9.062  17.904 -11.931  1.00 91.91           C  
ATOM   3445  CD  GLN A 462       9.973  19.117 -11.951  1.00 91.91           C  
ATOM   3446  NE2 GLN A 462      10.658  19.363 -10.839  1.00 91.91           N  
ATOM   3447  OE1 GLN A 462      10.061  19.827 -12.958  1.00 91.91           O  
ATOM   3448  N   GLU A 463       5.765  17.124 -14.962  1.00 93.75           N  
ATOM   3449  CA  GLU A 463       4.585  17.379 -15.783  1.00 93.75           C  
ATOM   3450  C   GLU A 463       3.475  16.377 -15.480  1.00 93.75           C  
ATOM   3451  CB  GLU A 463       4.945  17.331 -17.270  1.00 93.75           C  
ATOM   3452  O   GLU A 463       2.301  16.747 -15.407  1.00 93.75           O  
ATOM   3453  CG  GLU A 463       5.793  18.505 -17.736  1.00 93.75           C  
ATOM   3454  CD  GLU A 463       6.174  18.425 -19.206  1.00 93.75           C  
ATOM   3455  OE1 GLU A 463       6.926  19.303 -19.687  1.00 93.75           O  
ATOM   3456  OE2 GLU A 463       5.716  17.477 -19.882  1.00 93.75           O  
ATOM   3457  N   PHE A 464       3.878  15.181 -15.404  1.00 94.32           N  
ATOM   3458  CA  PHE A 464       2.937  14.108 -15.104  1.00 94.32           C  
ATOM   3459  C   PHE A 464       2.288  14.322 -13.742  1.00 94.32           C  
ATOM   3460  CB  PHE A 464       3.640  12.748 -15.144  1.00 94.32           C  
ATOM   3461  O   PHE A 464       1.077  14.151 -13.592  1.00 94.32           O  
ATOM   3462  CG  PHE A 464       2.705  11.577 -15.001  1.00 94.32           C  
ATOM   3463  CD1 PHE A 464       2.921  10.613 -14.024  1.00 94.32           C  
ATOM   3464  CD2 PHE A 464       1.610  11.441 -15.844  1.00 94.32           C  
ATOM   3465  CE1 PHE A 464       2.057   9.528 -13.890  1.00 94.32           C  
ATOM   3466  CE2 PHE A 464       0.743  10.360 -15.716  1.00 94.32           C  
ATOM   3467  CZ  PHE A 464       0.969   9.404 -14.739  1.00 94.32           C  
ATOM   3468  N   LYS A 465       3.013  14.672 -12.722  1.00 93.60           N  
ATOM   3469  CA  LYS A 465       2.508  14.985 -11.389  1.00 93.60           C  
ATOM   3470  C   LYS A 465       1.467  16.099 -11.442  1.00 93.60           C  
ATOM   3471  CB  LYS A 465       3.655  15.383 -10.460  1.00 93.60           C  
ATOM   3472  O   LYS A 465       0.434  16.023 -10.774  1.00 93.60           O  
ATOM   3473  CG  LYS A 465       4.503  14.212  -9.984  1.00 93.60           C  
ATOM   3474  CD  LYS A 465       5.519  14.647  -8.936  1.00 93.60           C  
ATOM   3475  CE  LYS A 465       6.268  13.455  -8.355  1.00 93.60           C  
ATOM   3476  NZ  LYS A 465       7.269  13.877  -7.329  1.00 93.60           N  
ATOM   3477  N   GLN A 466       1.814  17.090 -12.178  1.00 93.33           N  
ATOM   3478  CA  GLN A 466       0.909  18.225 -12.328  1.00 93.33           C  
ATOM   3479  C   GLN A 466      -0.394  17.804 -13.002  1.00 93.33           C  
ATOM   3480  CB  GLN A 466       1.578  19.342 -13.130  1.00 93.33           C  
ATOM   3481  O   GLN A 466      -1.477  18.216 -12.582  1.00 93.33           O  
ATOM   3482  CG  GLN A 466       0.712  20.583 -13.298  1.00 93.33           C  
ATOM   3483  CD  GLN A 466       0.368  21.242 -11.975  1.00 93.33           C  
ATOM   3484  NE2 GLN A 466      -0.919  21.478 -11.747  1.00 93.33           N  
ATOM   3485  OE1 GLN A 466       1.253  21.536 -11.165  1.00 93.33           O  
ATOM   3486  N   ARG A 467      -0.296  17.105 -13.947  1.00 93.83           N  
ATOM   3487  CA  ARG A 467      -1.471  16.628 -14.668  1.00 93.83           C  
ATOM   3488  C   ARG A 467      -2.362  15.782 -13.765  1.00 93.83           C  
ATOM   3489  CB  ARG A 467      -1.056  15.821 -15.900  1.00 93.83           C  
ATOM   3490  O   ARG A 467      -3.589  15.886 -13.821  1.00 93.83           O  
ATOM   3491  CG  ARG A 467      -0.511  16.670 -17.038  1.00 93.83           C  
ATOM   3492  CD  ARG A 467      -0.217  15.833 -18.275  1.00 93.83           C  
ATOM   3493  NE  ARG A 467       0.617  16.557 -19.230  1.00 93.83           N  
ATOM   3494  NH1 ARG A 467       1.621  14.667 -20.100  1.00 93.83           N  
ATOM   3495  NH2 ARG A 467       2.181  16.741 -20.901  1.00 93.83           N  
ATOM   3496  CZ  ARG A 467       1.471  15.987 -20.075  1.00 93.83           C  
ATOM   3497  N   ILE A 468      -1.752  14.844 -13.017  1.00 94.39           N  
ATOM   3498  CA  ILE A 468      -2.488  14.004 -12.078  1.00 94.39           C  
ATOM   3499  C   ILE A 468      -3.196  14.880 -11.047  1.00 94.39           C  
ATOM   3500  CB  ILE A 468      -1.555  12.994 -11.373  1.00 94.39           C  
ATOM   3501  O   ILE A 468      -4.358  14.640 -10.713  1.00 94.39           O  
ATOM   3502  CG1 ILE A 468      -1.039  11.954 -12.375  1.00 94.39           C  
ATOM   3503  CG2 ILE A 468      -2.277  12.317 -10.204  1.00 94.39           C  
ATOM   3504  CD1 ILE A 468       0.007  11.008 -11.801  1.00 94.39           C  
ATOM   3505  N   ARG A 469      -2.540  15.917 -10.569  1.00 93.27           N  
ATOM   3506  CA  ARG A 469      -3.125  16.840  -9.602  1.00 93.27           C  
ATOM   3507  C   ARG A 469      -4.328  17.565 -10.195  1.00 93.27           C  
ATOM   3508  CB  ARG A 469      -2.082  17.855  -9.129  1.00 93.27           C  
ATOM   3509  O   ARG A 469      -5.337  17.763  -9.515  1.00 93.27           O  
ATOM   3510  CG  ARG A 469      -1.069  17.286  -8.148  1.00 93.27           C  
ATOM   3511  CD  ARG A 469      -0.122  18.359  -7.630  1.00 93.27           C  
ATOM   3512  NE  ARG A 469       1.274  18.021  -7.896  1.00 93.27           N  
ATOM   3513  NH1 ARG A 469       1.697  19.891  -9.185  1.00 93.27           N  
ATOM   3514  NH2 ARG A 469       3.355  18.354  -8.807  1.00 93.27           N  
ATOM   3515  CZ  ARG A 469       2.105  18.756  -8.629  1.00 93.27           C  
ATOM   3516  N   GLU A 470      -4.181  17.977 -11.428  1.00 93.67           N  
ATOM   3517  CA  GLU A 470      -5.266  18.661 -12.127  1.00 93.67           C  
ATOM   3518  C   GLU A 470      -6.472  17.743 -12.306  1.00 93.67           C  
ATOM   3519  CB  GLU A 470      -4.789  19.175 -13.487  1.00 93.67           C  
ATOM   3520  O   GLU A 470      -7.615  18.172 -12.137  1.00 93.67           O  
ATOM   3521  CG  GLU A 470      -3.810  20.337 -13.398  1.00 93.67           C  
ATOM   3522  CD  GLU A 470      -3.229  20.737 -14.744  1.00 93.67           C  
ATOM   3523  OE1 GLU A 470      -2.357  21.635 -14.786  1.00 93.67           O  
ATOM   3524  OE2 GLU A 470      -3.650  20.150 -15.766  1.00 93.67           O  
ATOM   3525  N   THR A 471      -6.181  16.512 -12.664  1.00 94.03           N  
ATOM   3526  CA  THR A 471      -7.241  15.532 -12.874  1.00 94.03           C  
ATOM   3527  C   THR A 471      -7.947  15.209 -11.560  1.00 94.03           C  
ATOM   3528  CB  THR A 471      -6.690  14.236 -13.495  1.00 94.03           C  
ATOM   3529  O   THR A 471      -9.172  15.078 -11.524  1.00 94.03           O  
ATOM   3530  CG2 THR A 471      -7.810  13.241 -13.778  1.00 94.03           C  
ATOM   3531  OG1 THR A 471      -6.023  14.549 -14.725  1.00 94.03           O  
ATOM   3532  N   ILE A 472      -7.209  15.052 -10.514  1.00 93.54           N  
ATOM   3533  CA  ILE A 472      -7.755  14.761  -9.193  1.00 93.54           C  
ATOM   3534  C   ILE A 472      -8.670  15.901  -8.750  1.00 93.54           C  
ATOM   3535  CB  ILE A 472      -6.634  14.539  -8.153  1.00 93.54           C  
ATOM   3536  O   ILE A 472      -9.752  15.663  -8.209  1.00 93.54           O  
ATOM   3537  CG1 ILE A 472      -5.904  13.219  -8.428  1.00 93.54           C  
ATOM   3538  CG2 ILE A 472      -7.203  14.565  -6.732  1.00 93.54           C  
ATOM   3539  CD1 ILE A 472      -4.691  12.986  -7.539  1.00 93.54           C  
ATOM   3540  N   GLN A 473      -8.242  17.138  -9.039  1.00 92.53           N  
ATOM   3541  CA  GLN A 473      -9.022  18.321  -8.689  1.00 92.53           C  
ATOM   3542  C   GLN A 473     -10.257  18.447  -9.578  1.00 92.53           C  
ATOM   3543  CB  GLN A 473      -8.165  19.582  -8.799  1.00 92.53           C  
ATOM   3544  O   GLN A 473     -11.340  18.788  -9.098  1.00 92.53           O  
ATOM   3545  CG  GLN A 473      -7.120  19.713  -7.700  1.00 92.53           C  
ATOM   3546  CD  GLN A 473      -6.243  20.940  -7.866  1.00 92.53           C  
ATOM   3547  NE2 GLN A 473      -5.220  21.057  -7.026  1.00 92.53           N  
ATOM   3548  OE1 GLN A 473      -6.483  21.777  -8.743  1.00 92.53           O  
ATOM   3549  N   ALA A 474     -10.114  18.197 -10.821  1.00 94.60           N  
ATOM   3550  CA  ALA A 474     -11.196  18.301 -11.797  1.00 94.60           C  
ATOM   3551  C   ALA A 474     -12.312  17.308 -11.487  1.00 94.60           C  
ATOM   3552  CB  ALA A 474     -10.662  18.073 -13.209  1.00 94.60           C  
ATOM   3553  O   ALA A 474     -13.493  17.618 -11.662  1.00 94.60           O  
ATOM   3554  N   HIS A 475     -12.017  16.172 -10.948  1.00 93.32           N  
ATOM   3555  CA  HIS A 475     -12.972  15.097 -10.705  1.00 93.32           C  
ATOM   3556  C   HIS A 475     -13.331  15.002  -9.226  1.00 93.32           C  
ATOM   3557  CB  HIS A 475     -12.410  13.761 -11.196  1.00 93.32           C  
ATOM   3558  O   HIS A 475     -14.056  14.093  -8.816  1.00 93.32           O  
ATOM   3559  CG  HIS A 475     -12.313  13.662 -12.685  1.00 93.32           C  
ATOM   3560  CD2 HIS A 475     -13.135  13.086 -13.593  1.00 93.32           C  
ATOM   3561  ND1 HIS A 475     -11.263  14.198 -13.399  1.00 93.32           N  
ATOM   3562  CE1 HIS A 475     -11.446  13.955 -14.686  1.00 93.32           C  
ATOM   3563  NE2 HIS A 475     -12.574  13.282 -14.831  1.00 93.32           N  
ATOM   3564  N   ASN A 476     -12.834  15.988  -8.420  1.00 92.42           N  
ATOM   3565  CA  ASN A 476     -13.125  16.104  -6.995  1.00 92.42           C  
ATOM   3566  C   ASN A 476     -12.867  14.792  -6.261  1.00 92.42           C  
ATOM   3567  CB  ASN A 476     -14.569  16.561  -6.776  1.00 92.42           C  
ATOM   3568  O   ASN A 476     -13.708  14.335  -5.483  1.00 92.42           O  
ATOM   3569  CG  ASN A 476     -14.815  17.974  -7.266  1.00 92.42           C  
ATOM   3570  ND2 ASN A 476     -15.993  18.209  -7.832  1.00 92.42           N  
ATOM   3571  OD1 ASN A 476     -13.953  18.848  -7.137  1.00 92.42           O  
ATOM   3572  N   ILE A 477     -11.776  14.139  -6.535  1.00 92.79           N  
ATOM   3573  CA  ILE A 477     -11.365  12.912  -5.861  1.00 92.79           C  
ATOM   3574  C   ILE A 477     -10.792  13.245  -4.486  1.00 92.79           C  
ATOM   3575  CB  ILE A 477     -10.330  12.127  -6.698  1.00 92.79           C  
ATOM   3576  O   ILE A 477      -9.923  14.111  -4.362  1.00 92.79           O  
ATOM   3577  CG1 ILE A 477     -10.911  11.772  -8.071  1.00 92.79           C  
ATOM   3578  CG2 ILE A 477      -9.877  10.867  -5.953  1.00 92.79           C  
ATOM   3579  CD1 ILE A 477      -9.886  11.225  -9.055  1.00 92.79           C  
ATOM   3580  N   GLN A 478     -11.333  12.604  -3.442  1.00 90.53           N  
ATOM   3581  CA  GLN A 478     -10.918  12.835  -2.063  1.00 90.53           C  
ATOM   3582  C   GLN A 478      -9.614  12.106  -1.751  1.00 90.53           C  
ATOM   3583  CB  GLN A 478     -12.013  12.392  -1.091  1.00 90.53           C  
ATOM   3584  O   GLN A 478      -9.604  10.884  -1.587  1.00 90.53           O  
ATOM   3585  CG  GLN A 478     -13.296  13.205  -1.198  1.00 90.53           C  
ATOM   3586  CD  GLN A 478     -14.395  12.690  -0.288  1.00 90.53           C  
ATOM   3587  NE2 GLN A 478     -15.642  12.830  -0.725  1.00 90.53           N  
ATOM   3588  OE1 GLN A 478     -14.126  12.169   0.799  1.00 90.53           O  
ATOM   3589  N   VAL A 479      -8.550  12.809  -1.785  1.00 91.17           N  
ATOM   3590  CA  VAL A 479      -7.241  12.263  -1.441  1.00 91.17           C  
ATOM   3591  C   VAL A 479      -6.842  12.721  -0.040  1.00 91.17           C  
ATOM   3592  CB  VAL A 479      -6.163  12.683  -2.465  1.00 91.17           C  
ATOM   3593  O   VAL A 479      -7.357  13.723   0.463  1.00 91.17           O  
ATOM   3594  CG1 VAL A 479      -4.810  12.073  -2.106  1.00 91.17           C  
ATOM   3595  CG2 VAL A 479      -6.581  12.272  -3.876  1.00 91.17           C  
ATOM   3596  N   TYR A 480      -6.055  11.928   0.619  1.00 88.78           N  
ATOM   3597  CA  TYR A 480      -5.620  12.242   1.976  1.00 88.78           C  
ATOM   3598  C   TYR A 480      -4.964  13.616   2.034  1.00 88.78           C  
ATOM   3599  CB  TYR A 480      -4.646  11.177   2.488  1.00 88.78           C  
ATOM   3600  O   TYR A 480      -4.041  13.904   1.268  1.00 88.78           O  
ATOM   3601  CG  TYR A 480      -4.140  11.439   3.886  1.00 88.78           C  
ATOM   3602  CD1 TYR A 480      -2.834  11.872   4.105  1.00 88.78           C  
ATOM   3603  CD2 TYR A 480      -4.965  11.255   4.990  1.00 88.78           C  
ATOM   3604  CE1 TYR A 480      -2.362  12.114   5.391  1.00 88.78           C  
ATOM   3605  CE2 TYR A 480      -4.504  11.493   6.280  1.00 88.78           C  
ATOM   3606  OH  TYR A 480      -2.742  12.160   7.746  1.00 88.78           O  
ATOM   3607  CZ  TYR A 480      -3.203  11.922   6.470  1.00 88.78           C  
ATOM   3608  N   SER A 481      -5.558  14.474   2.863  1.00 79.91           N  
ATOM   3609  CA  SER A 481      -5.021  15.817   3.058  1.00 79.91           C  
ATOM   3610  C   SER A 481      -4.458  15.988   4.465  1.00 79.91           C  
ATOM   3611  CB  SER A 481      -6.100  16.869   2.799  1.00 79.91           C  
ATOM   3612  O   SER A 481      -5.022  15.471   5.431  1.00 79.91           O  
ATOM   3613  OG  SER A 481      -7.190  16.700   3.689  1.00 79.91           O  
ATOM   3614  N   PHE A 482      -3.305  16.440   4.572  1.00 74.18           N  
ATOM   3615  CA  PHE A 482      -2.623  16.647   5.844  1.00 74.18           C  
ATOM   3616  C   PHE A 482      -3.349  17.690   6.685  1.00 74.18           C  
ATOM   3617  CB  PHE A 482      -1.171  17.077   5.614  1.00 74.18           C  
ATOM   3618  O   PHE A 482      -3.817  18.703   6.159  1.00 74.18           O  
ATOM   3619  CG  PHE A 482      -0.360  16.081   4.829  1.00 74.18           C  
ATOM   3620  CD1 PHE A 482       0.270  15.019   5.468  1.00 74.18           C  
ATOM   3621  CD2 PHE A 482      -0.228  16.206   3.452  1.00 74.18           C  
ATOM   3622  CE1 PHE A 482       1.021  14.096   4.744  1.00 74.18           C  
ATOM   3623  CE2 PHE A 482       0.520  15.287   2.722  1.00 74.18           C  
ATOM   3624  CZ  PHE A 482       1.145  14.233   3.370  1.00 74.18           C  
ATOM   3625  N   PRO A 483      -3.794  17.283   7.815  1.00 65.39           N  
ATOM   3626  CA  PRO A 483      -4.448  18.293   8.651  1.00 65.39           C  
ATOM   3627  C   PRO A 483      -3.629  19.576   8.776  1.00 65.39           C  
ATOM   3628  CB  PRO A 483      -4.579  17.595  10.008  1.00 65.39           C  
ATOM   3629  O   PRO A 483      -2.411  19.519   8.965  1.00 65.39           O  
ATOM   3630  CG  PRO A 483      -3.980  16.242   9.802  1.00 65.39           C  
ATOM   3631  CD  PRO A 483      -3.423  16.174   8.409  1.00 65.39           C  
ATOM   3632  N   GLU A 484      -3.871  20.548   7.988  1.00 58.91           N  
ATOM   3633  CA  GLU A 484      -3.293  21.871   8.202  1.00 58.91           C  
ATOM   3634  C   GLU A 484      -3.511  22.344   9.637  1.00 58.91           C  
ATOM   3635  CB  GLU A 484      -3.887  22.883   7.219  1.00 58.91           C  
ATOM   3636  O   GLU A 484      -4.620  22.247  10.166  1.00 58.91           O  
ATOM   3637  CG  GLU A 484      -3.375  22.731   5.795  1.00 58.91           C  
ATOM   3638  CD  GLU A 484      -3.990  23.729   4.826  1.00 58.91           C  
ATOM   3639  OE1 GLU A 484      -3.709  23.645   3.609  1.00 58.91           O  
ATOM   3640  OE2 GLU A 484      -4.758  24.601   5.288  1.00 58.91           O  
ATOM   3641  N   TYR A 485      -2.824  21.891  10.631  1.00 51.84           N  
ATOM   3642  CA  TYR A 485      -2.995  22.580  11.906  1.00 51.84           C  
ATOM   3643  C   TYR A 485      -3.419  24.028  11.691  1.00 51.84           C  
ATOM   3644  CB  TYR A 485      -1.700  22.530  12.722  1.00 51.84           C  
ATOM   3645  O   TYR A 485      -2.756  24.774  10.967  1.00 51.84           O  
ATOM   3646  CG  TYR A 485      -1.446  21.194  13.377  1.00 51.84           C  
ATOM   3647  CD1 TYR A 485      -2.041  20.869  14.594  1.00 51.84           C  
ATOM   3648  CD2 TYR A 485      -0.611  20.255  12.782  1.00 51.84           C  
ATOM   3649  CE1 TYR A 485      -1.808  19.640  15.203  1.00 51.84           C  
ATOM   3650  CE2 TYR A 485      -0.371  19.023  13.381  1.00 51.84           C  
ATOM   3651  OH  TYR A 485      -0.739  17.507  15.187  1.00 51.84           O  
ATOM   3652  CZ  TYR A 485      -0.973  18.725  14.589  1.00 51.84           C  
ATOM   3653  N   ASP A 486      -4.627  24.204  11.018  1.00 39.42           N  
ATOM   3654  CA  ASP A 486      -5.298  25.500  10.979  1.00 39.42           C  
ATOM   3655  C   ASP A 486      -4.563  26.525  11.839  1.00 39.42           C  
ATOM   3656  CB  ASP A 486      -6.750  25.367  11.444  1.00 39.42           C  
ATOM   3657  O   ASP A 486      -4.485  26.377  13.060  1.00 39.42           O  
ATOM   3658  CG  ASP A 486      -7.738  25.300  10.293  1.00 39.42           C  
ATOM   3659  OD1 ASP A 486      -7.344  25.558   9.135  1.00 39.42           O  
ATOM   3660  OD2 ASP A 486      -8.922  24.990  10.546  1.00 39.42           O  
ATOM   3661  N   SER A 487      -3.402  26.875  11.524  1.00 42.48           N  
ATOM   3662  CA  SER A 487      -2.957  28.249  11.729  1.00 42.48           C  
ATOM   3663  C   SER A 487      -4.132  29.221  11.702  1.00 42.48           C  
ATOM   3664  CB  SER A 487      -1.932  28.645  10.666  1.00 42.48           C  
ATOM   3665  O   SER A 487      -3.950  30.427  11.877  1.00 42.48           O  
ATOM   3666  OG  SER A 487      -2.505  28.592   9.371  1.00 42.48           O  
ATOM   3667  N   ASP A 488      -5.520  28.811  11.649  1.00 43.12           N  
ATOM   3668  CA  ASP A 488      -6.677  29.698  11.731  1.00 43.12           C  
ATOM   3669  C   ASP A 488      -7.169  29.827  13.170  1.00 43.12           C  
ATOM   3670  CB  ASP A 488      -7.806  29.190  10.832  1.00 43.12           C  
ATOM   3671  O   ASP A 488      -8.200  30.453  13.425  1.00 43.12           O  
ATOM   3672  CG  ASP A 488      -7.681  29.669   9.396  1.00 43.12           C  
ATOM   3673  OD1 ASP A 488      -6.867  30.577   9.124  1.00 43.12           O  
ATOM   3674  OD2 ASP A 488      -8.406  29.135   8.529  1.00 43.12           O  
ATOM   3675  N   ASP A 489      -6.393  29.431  14.222  1.00 43.80           N  
ATOM   3676  CA  ASP A 489      -6.397  30.060  15.539  1.00 43.80           C  
ATOM   3677  C   ASP A 489      -5.414  31.227  15.594  1.00 43.80           C  
ATOM   3678  CB  ASP A 489      -6.059  29.036  16.624  1.00 43.80           C  
ATOM   3679  O   ASP A 489      -4.468  31.212  16.385  1.00 43.80           O  
ATOM   3680  CG  ASP A 489      -7.198  28.071  16.904  1.00 43.80           C  
ATOM   3681  OD1 ASP A 489      -8.376  28.450  16.729  1.00 43.80           O  
ATOM   3682  OD2 ASP A 489      -6.914  26.922  17.306  1.00 43.80           O  
ATOM   3683  N   THR A 490      -5.141  31.894  14.498  1.00 46.25           N  
ATOM   3684  CA  THR A 490      -4.442  33.163  14.324  1.00 46.25           C  
ATOM   3685  C   THR A 490      -5.015  34.228  15.255  1.00 46.25           C  
ATOM   3686  CB  THR A 490      -4.527  33.652  12.866  1.00 46.25           C  
ATOM   3687  O   THR A 490      -4.440  35.309  15.397  1.00 46.25           O  
ATOM   3688  CG2 THR A 490      -3.400  33.065  12.023  1.00 46.25           C  
ATOM   3689  OG1 THR A 490      -5.785  33.253  12.307  1.00 46.25           O  
ATOM   3690  N   GLU A 491      -5.840  33.795  16.317  1.00 47.46           N  
ATOM   3691  CA  GLU A 491      -6.052  34.690  17.450  1.00 47.46           C  
ATOM   3692  C   GLU A 491      -5.434  34.123  18.725  1.00 47.46           C  
ATOM   3693  CB  GLU A 491      -7.546  34.948  17.660  1.00 47.46           C  
ATOM   3694  O   GLU A 491      -5.221  34.852  19.696  1.00 47.46           O  
ATOM   3695  CG  GLU A 491      -8.187  35.783  16.560  1.00 47.46           C  
ATOM   3696  CD  GLU A 491      -9.386  36.585  17.038  1.00 47.46           C  
ATOM   3697  OE1 GLU A 491      -9.887  37.442  16.274  1.00 47.46           O  
ATOM   3698  OE2 GLU A 491      -9.829  36.356  18.186  1.00 47.46           O  
ATOM   3699  N   ALA A 492      -4.759  32.868  18.665  1.00 45.78           N  
ATOM   3700  CA  ALA A 492      -4.070  32.276  19.809  1.00 45.78           C  
ATOM   3701  C   ALA A 492      -2.567  32.188  19.560  1.00 45.78           C  
ATOM   3702  CB  ALA A 492      -4.638  30.892  20.114  1.00 45.78           C  
ATOM   3703  O   ALA A 492      -1.814  31.732  20.424  1.00 45.78           O  
ATOM   3704  N   ALA A 493      -1.993  32.655  18.393  1.00 47.04           N  
ATOM   3705  CA  ALA A 493      -0.588  32.727  17.999  1.00 47.04           C  
ATOM   3706  C   ALA A 493       0.053  34.023  18.488  1.00 47.04           C  
ATOM   3707  CB  ALA A 493      -0.454  32.610  16.483  1.00 47.04           C  
ATOM   3708  O   ALA A 493       1.280  34.138  18.532  1.00 47.04           O  
ATOM   3709  N   GLU A 494      -0.707  34.898  19.377  1.00 46.48           N  
ATOM   3710  CA  GLU A 494      -0.167  36.075  20.052  1.00 46.48           C  
ATOM   3711  C   GLU A 494      -0.049  35.842  21.555  1.00 46.48           C  
ATOM   3712  CB  GLU A 494      -1.041  37.301  19.776  1.00 46.48           C  
ATOM   3713  O   GLU A 494       0.688  36.553  22.243  1.00 46.48           O  
ATOM   3714  CG  GLU A 494      -0.415  38.298  18.811  1.00 46.48           C  
ATOM   3715  CD  GLU A 494      -1.270  39.535  18.589  1.00 46.48           C  
ATOM   3716  OE1 GLU A 494      -0.860  40.423  17.807  1.00 46.48           O  
ATOM   3717  OE2 GLU A 494      -2.357  39.618  19.201  1.00 46.48           O  
ATOM   3718  N   SER A 495      -0.245  34.566  22.035  1.00 39.87           N  
ATOM   3719  CA  SER A 495      -0.024  34.332  23.458  1.00 39.87           C  
ATOM   3720  C   SER A 495       0.865  33.114  23.687  1.00 39.87           C  
ATOM   3721  CB  SER A 495      -1.357  34.144  24.184  1.00 39.87           C  
ATOM   3722  O   SER A 495       0.601  32.037  23.149  1.00 39.87           O  
ATOM   3723  OG  SER A 495      -1.148  33.863  25.557  1.00 39.87           O  
ATOM   3724  N   GLY A 496       2.118  33.116  23.191  1.00 41.69           N  
ATOM   3725  CA  GLY A 496       3.310  32.614  23.855  1.00 41.69           C  
ATOM   3726  C   GLY A 496       3.081  31.302  24.581  1.00 41.69           C  
ATOM   3727  O   GLY A 496       3.988  30.781  25.234  1.00 41.69           O  
ATOM   3728  N   SER A 497       2.226  30.305  24.043  1.00 35.48           N  
ATOM   3729  CA  SER A 497       2.164  29.009  24.710  1.00 35.48           C  
ATOM   3730  C   SER A 497       1.831  27.895  23.724  1.00 35.48           C  
ATOM   3731  CB  SER A 497       1.127  29.033  25.834  1.00 35.48           C  
ATOM   3732  O   SER A 497       0.965  28.060  22.862  1.00 35.48           O  
ATOM   3733  OG  SER A 497      -0.179  29.192  25.310  1.00 35.48           O  
ATOM   3734  N   ALA A 498       2.798  27.452  22.878  1.00 42.25           N  
ATOM   3735  CA  ALA A 498       3.228  26.170  22.325  1.00 42.25           C  
ATOM   3736  C   ALA A 498       2.690  25.974  20.911  1.00 42.25           C  
ATOM   3737  CB  ALA A 498       2.775  25.023  23.226  1.00 42.25           C  
ATOM   3738  O   ALA A 498       1.503  25.697  20.724  1.00 42.25           O  
ATOM   3739  N   ALA A 499       2.907  26.963  19.915  1.00 46.33           N  
ATOM   3740  CA  ALA A 499       2.792  26.911  18.460  1.00 46.33           C  
ATOM   3741  C   ALA A 499       3.230  25.551  17.924  1.00 46.33           C  
ATOM   3742  CB  ALA A 499       3.619  28.024  17.821  1.00 46.33           C  
ATOM   3743  O   ALA A 499       4.241  24.999  18.366  1.00 46.33           O  
ATOM   3744  N   PRO A 500       2.408  24.559  17.628  1.00 49.57           N  
ATOM   3745  CA  PRO A 500       2.886  23.358  16.938  1.00 49.57           C  
ATOM   3746  C   PRO A 500       4.153  23.609  16.123  1.00 49.57           C  
ATOM   3747  CB  PRO A 500       1.715  22.985  16.026  1.00 49.57           C  
ATOM   3748  O   PRO A 500       4.359  24.718  15.624  1.00 49.57           O  
ATOM   3749  CG  PRO A 500       0.876  24.221  15.958  1.00 49.57           C  
ATOM   3750  CD  PRO A 500       1.435  25.230  16.919  1.00 49.57           C  
ATOM   3751  N   ASP A 501       5.387  23.342  16.532  1.00 56.95           N  
ATOM   3752  CA  ASP A 501       6.767  23.189  16.081  1.00 56.95           C  
ATOM   3753  C   ASP A 501       6.921  23.626  14.627  1.00 56.95           C  
ATOM   3754  CB  ASP A 501       7.229  21.739  16.247  1.00 56.95           C  
ATOM   3755  O   ASP A 501       6.294  23.055  13.732  1.00 56.95           O  
ATOM   3756  CG  ASP A 501       7.474  21.357  17.696  1.00 56.95           C  
ATOM   3757  OD1 ASP A 501       7.676  22.257  18.539  1.00 56.95           O  
ATOM   3758  OD2 ASP A 501       7.469  20.143  17.997  1.00 56.95           O  
ATOM   3759  N   GLU A 502       6.912  24.889  14.158  1.00 59.22           N  
ATOM   3760  CA  GLU A 502       7.358  25.432  12.878  1.00 59.22           C  
ATOM   3761  C   GLU A 502       8.120  24.386  12.070  1.00 59.22           C  
ATOM   3762  CB  GLU A 502       8.233  26.670  13.095  1.00 59.22           C  
ATOM   3763  O   GLU A 502       8.002  24.335  10.844  1.00 59.22           O  
ATOM   3764  CG  GLU A 502       8.317  27.583  11.881  1.00 59.22           C  
ATOM   3765  CD  GLU A 502       9.013  28.904  12.170  1.00 59.22           C  
ATOM   3766  OE1 GLU A 502       9.135  29.741  11.248  1.00 59.22           O  
ATOM   3767  OE2 GLU A 502       9.440  29.102  13.330  1.00 59.22           O  
ATOM   3768  N   GLU A 503       8.768  23.391  12.682  1.00 61.00           N  
ATOM   3769  CA  GLU A 503       9.515  22.313  12.040  1.00 61.00           C  
ATOM   3770  C   GLU A 503       8.578  21.229  11.515  1.00 61.00           C  
ATOM   3771  CB  GLU A 503      10.527  21.705  13.015  1.00 61.00           C  
ATOM   3772  O   GLU A 503       8.789  20.694  10.424  1.00 61.00           O  
ATOM   3773  CG  GLU A 503      11.513  20.748  12.361  1.00 61.00           C  
ATOM   3774  CD  GLU A 503      12.521  20.165  13.338  1.00 61.00           C  
ATOM   3775  OE1 GLU A 503      13.353  19.327  12.924  1.00 61.00           O  
ATOM   3776  OE2 GLU A 503      12.479  20.550  14.528  1.00 61.00           O  
ATOM   3777  N   THR A 504       7.499  20.918  12.125  1.00 64.96           N  
ATOM   3778  CA  THR A 504       6.515  19.907  11.755  1.00 64.96           C  
ATOM   3779  C   THR A 504       5.582  20.433  10.668  1.00 64.96           C  
ATOM   3780  CB  THR A 504       5.688  19.460  12.974  1.00 64.96           C  
ATOM   3781  O   THR A 504       5.168  19.683   9.782  1.00 64.96           O  
ATOM   3782  CG2 THR A 504       5.065  18.087  12.742  1.00 64.96           C  
ATOM   3783  OG1 THR A 504       6.539  19.398  14.125  1.00 64.96           O  
ATOM   3784  N   THR A 505       5.371  21.727  10.596  1.00 69.42           N  
ATOM   3785  CA  THR A 505       4.547  22.373   9.580  1.00 69.42           C  
ATOM   3786  C   THR A 505       5.298  22.465   8.254  1.00 69.42           C  
ATOM   3787  CB  THR A 505       4.113  23.781  10.026  1.00 69.42           C  
ATOM   3788  O   THR A 505       4.713  22.259   7.188  1.00 69.42           O  
ATOM   3789  CG2 THR A 505       3.095  24.375   9.057  1.00 69.42           C  
ATOM   3790  OG1 THR A 505       3.525  23.702  11.330  1.00 69.42           O  
ATOM   3791  N   GLU A 506       6.605  22.735   8.275  1.00 73.73           N  
ATOM   3792  CA  GLU A 506       7.442  22.778   7.079  1.00 73.73           C  
ATOM   3793  C   GLU A 506       7.629  21.385   6.486  1.00 73.73           C  
ATOM   3794  CB  GLU A 506       8.803  23.402   7.398  1.00 73.73           C  
ATOM   3795  O   GLU A 506       7.629  21.220   5.264  1.00 73.73           O  
ATOM   3796  CG  GLU A 506       8.745  24.897   7.675  1.00 73.73           C  
ATOM   3797  CD  GLU A 506      10.083  25.481   8.099  1.00 73.73           C  
ATOM   3798  OE1 GLU A 506      10.141  26.686   8.433  1.00 73.73           O  
ATOM   3799  OE2 GLU A 506      11.083  24.728   8.094  1.00 73.73           O  
ATOM   3800  N   GLU A 507       7.851  20.397   7.280  1.00 73.55           N  
ATOM   3801  CA  GLU A 507       7.961  19.003   6.862  1.00 73.55           C  
ATOM   3802  C   GLU A 507       6.655  18.505   6.250  1.00 73.55           C  
ATOM   3803  CB  GLU A 507       8.359  18.116   8.044  1.00 73.55           C  
ATOM   3804  O   GLU A 507       6.666  17.779   5.254  1.00 73.55           O  
ATOM   3805  CG  GLU A 507       9.805  18.291   8.485  1.00 73.55           C  
ATOM   3806  CD  GLU A 507      10.167  17.455   9.702  1.00 73.55           C  
ATOM   3807  OE1 GLU A 507      11.322  17.541  10.177  1.00 73.55           O  
ATOM   3808  OE2 GLU A 507       9.288  16.706  10.185  1.00 73.55           O  
ATOM   3809  N   ASN A 508       5.562  19.007   6.788  1.00 75.72           N  
ATOM   3810  CA  ASN A 508       4.234  18.663   6.290  1.00 75.72           C  
ATOM   3811  C   ASN A 508       3.962  19.304   4.932  1.00 75.72           C  
ATOM   3812  CB  ASN A 508       3.159  19.075   7.297  1.00 75.72           C  
ATOM   3813  O   ASN A 508       3.360  18.681   4.056  1.00 75.72           O  
ATOM   3814  CG  ASN A 508       3.123  18.173   8.515  1.00 75.72           C  
ATOM   3815  ND2 ASN A 508       2.330  18.551   9.510  1.00 75.72           N  
ATOM   3816  OD1 ASN A 508       3.804  17.145   8.561  1.00 75.72           O  
ATOM   3817  N   GLN A 509       4.466  20.472   4.781  1.00 78.14           N  
ATOM   3818  CA  GLN A 509       4.321  21.193   3.521  1.00 78.14           C  
ATOM   3819  C   GLN A 509       5.181  20.568   2.426  1.00 78.14           C  
ATOM   3820  CB  GLN A 509       4.688  22.667   3.700  1.00 78.14           C  
ATOM   3821  O   GLN A 509       4.767  20.499   1.267  1.00 78.14           O  
ATOM   3822  CG  GLN A 509       3.637  23.476   4.447  1.00 78.14           C  
ATOM   3823  CD  GLN A 509       4.039  24.927   4.636  1.00 78.14           C  
ATOM   3824  NE2 GLN A 509       3.203  25.687   5.336  1.00 78.14           N  
ATOM   3825  OE1 GLN A 509       5.092  25.361   4.158  1.00 78.14           O  
ATOM   3826  N   GLU A 510       6.350  20.151   2.797  1.00 81.39           N  
ATOM   3827  CA  GLU A 510       7.253  19.471   1.873  1.00 81.39           C  
ATOM   3828  C   GLU A 510       6.680  18.130   1.427  1.00 81.39           C  
ATOM   3829  CB  GLU A 510       8.627  19.268   2.517  1.00 81.39           C  
ATOM   3830  O   GLU A 510       6.773  17.769   0.252  1.00 81.39           O  
ATOM   3831  CG  GLU A 510       9.692  18.772   1.549  1.00 81.39           C  
ATOM   3832  CD  GLU A 510      11.075  18.680   2.174  1.00 81.39           C  
ATOM   3833  OE1 GLU A 510      12.058  18.431   1.440  1.00 81.39           O  
ATOM   3834  OE2 GLU A 510      11.176  18.857   3.409  1.00 81.39           O  
ATOM   3835  N   ILE A 511       6.099  17.437   2.253  1.00 82.38           N  
ATOM   3836  CA  ILE A 511       5.501  16.133   1.988  1.00 82.38           C  
ATOM   3837  C   ILE A 511       4.241  16.304   1.144  1.00 82.38           C  
ATOM   3838  CB  ILE A 511       5.170  15.386   3.300  1.00 82.38           C  
ATOM   3839  O   ILE A 511       3.990  15.520   0.225  1.00 82.38           O  
ATOM   3840  CG1 ILE A 511       6.458  15.040   4.057  1.00 82.38           C  
ATOM   3841  CG2 ILE A 511       4.349  14.126   3.011  1.00 82.38           C  
ATOM   3842  CD1 ILE A 511       6.223  14.480   5.453  1.00 82.38           C  
ATOM   3843  N   MET A 512       3.594  17.406   1.413  1.00 80.99           N  
ATOM   3844  CA  MET A 512       2.382  17.712   0.659  1.00 80.99           C  
ATOM   3845  C   MET A 512       2.717  18.092  -0.779  1.00 80.99           C  
ATOM   3846  CB  MET A 512       1.600  18.842   1.330  1.00 80.99           C  
ATOM   3847  O   MET A 512       1.959  17.783  -1.700  1.00 80.99           O  
ATOM   3848  CG  MET A 512       0.827  18.405   2.564  1.00 80.99           C  
ATOM   3849  SD  MET A 512      -0.168  19.766   3.289  1.00 80.99           S  
ATOM   3850  CE  MET A 512      -1.523  19.848   2.085  1.00 80.99           C  
ATOM   3851  N   SER A 513       3.778  18.785  -0.887  1.00 83.73           N  
ATOM   3852  CA  SER A 513       4.193  19.242  -2.209  1.00 83.73           C  
ATOM   3853  C   SER A 513       4.697  18.082  -3.062  1.00 83.73           C  
ATOM   3854  CB  SER A 513       5.281  20.309  -2.091  1.00 83.73           C  
ATOM   3855  O   SER A 513       4.717  18.172  -4.291  1.00 83.73           O  
ATOM   3856  OG  SER A 513       6.462  19.763  -1.529  1.00 83.73           O  
ATOM   3857  N   ALA A 514       5.008  17.055  -2.398  1.00 84.84           N  
ATOM   3858  CA  ALA A 514       5.585  15.887  -3.059  1.00 84.84           C  
ATOM   3859  C   ALA A 514       4.494  14.934  -3.539  1.00 84.84           C  
ATOM   3860  CB  ALA A 514       6.544  15.163  -2.118  1.00 84.84           C  
ATOM   3861  O   ALA A 514       4.756  14.034  -4.340  1.00 84.84           O  
ATOM   3862  N   MET A 515       3.195  15.132  -3.322  1.00 87.31           N  
ATOM   3863  CA  MET A 515       2.052  14.331  -3.748  1.00 87.31           C  
ATOM   3864  C   MET A 515       1.556  14.777  -5.120  1.00 87.31           C  
ATOM   3865  CB  MET A 515       0.918  14.424  -2.726  1.00 87.31           C  
ATOM   3866  O   MET A 515       1.373  15.972  -5.360  1.00 87.31           O  
ATOM   3867  CG  MET A 515       1.084  13.488  -1.540  1.00 87.31           C  
ATOM   3868  SD  MET A 515      -0.453  13.329  -0.550  1.00 87.31           S  
ATOM   3869  CE  MET A 515      -1.615  14.227  -1.615  1.00 87.31           C  
ATOM   3870  N   PRO A 516       1.425  13.786  -5.943  1.00 91.51           N  
ATOM   3871  CA  PRO A 516       1.548  12.335  -5.784  1.00 91.51           C  
ATOM   3872  C   PRO A 516       3.000  11.873  -5.687  1.00 91.51           C  
ATOM   3873  CB  PRO A 516       0.884  11.785  -7.049  1.00 91.51           C  
ATOM   3874  O   PRO A 516       3.891  12.495  -6.272  1.00 91.51           O  
ATOM   3875  CG  PRO A 516       1.037  12.870  -8.065  1.00 91.51           C  
ATOM   3876  CD  PRO A 516       1.086  14.190  -7.349  1.00 91.51           C  
ATOM   3877  N   PHE A 517       3.356  10.775  -4.789  1.00 93.99           N  
ATOM   3878  CA  PHE A 517       4.711  10.286  -4.559  1.00 93.99           C  
ATOM   3879  C   PHE A 517       5.192   9.451  -5.740  1.00 93.99           C  
ATOM   3880  CB  PHE A 517       4.775   9.460  -3.271  1.00 93.99           C  
ATOM   3881  O   PHE A 517       4.464   8.588  -6.234  1.00 93.99           O  
ATOM   3882  CG  PHE A 517       4.475  10.253  -2.027  1.00 93.99           C  
ATOM   3883  CD1 PHE A 517       5.442  11.072  -1.458  1.00 93.99           C  
ATOM   3884  CD2 PHE A 517       3.225  10.177  -1.426  1.00 93.99           C  
ATOM   3885  CE1 PHE A 517       5.167  11.807  -0.307  1.00 93.99           C  
ATOM   3886  CE2 PHE A 517       2.943  10.908  -0.275  1.00 93.99           C  
ATOM   3887  CZ  PHE A 517       3.916  11.721   0.283  1.00 93.99           C  
ATOM   3888  N   ALA A 518       6.318   9.804  -6.144  1.00 94.18           N  
ATOM   3889  CA  ALA A 518       6.978   9.035  -7.195  1.00 94.18           C  
ATOM   3890  C   ALA A 518       8.021   8.088  -6.609  1.00 94.18           C  
ATOM   3891  CB  ALA A 518       7.626   9.971  -8.212  1.00 94.18           C  
ATOM   3892  O   ALA A 518       9.057   8.530  -6.105  1.00 94.18           O  
ATOM   3893  N   ILE A 519       7.765   6.737  -6.808  1.00 93.85           N  
ATOM   3894  CA  ILE A 519       8.594   5.795  -6.065  1.00 93.85           C  
ATOM   3895  C   ILE A 519       9.231   4.796  -7.029  1.00 93.85           C  
ATOM   3896  CB  ILE A 519       7.776   5.051  -4.986  1.00 93.85           C  
ATOM   3897  O   ILE A 519       8.659   4.483  -8.075  1.00 93.85           O  
ATOM   3898  CG1 ILE A 519       6.656   4.231  -5.636  1.00 93.85           C  
ATOM   3899  CG2 ILE A 519       7.208   6.038  -3.962  1.00 93.85           C  
ATOM   3900  CD1 ILE A 519       6.041   3.184  -4.716  1.00 93.85           C  
ATOM   3901  N   ILE A 520      10.340   4.377  -6.609  1.00 91.62           N  
ATOM   3902  CA  ILE A 520      11.063   3.286  -7.253  1.00 91.62           C  
ATOM   3903  C   ILE A 520      11.281   2.151  -6.255  1.00 91.62           C  
ATOM   3904  CB  ILE A 520      12.417   3.765  -7.824  1.00 91.62           C  
ATOM   3905  O   ILE A 520      11.744   2.381  -5.135  1.00 91.62           O  
ATOM   3906  CG1 ILE A 520      12.202   4.912  -8.818  1.00 91.62           C  
ATOM   3907  CG2 ILE A 520      13.167   2.603  -8.482  1.00 91.62           C  
ATOM   3908  CD1 ILE A 520      13.468   5.689  -9.150  1.00 91.62           C  
ATOM   3909  N   GLY A 521      10.853   0.922  -6.574  1.00 86.31           N  
ATOM   3910  CA  GLY A 521      11.061  -0.226  -5.706  1.00 86.31           C  
ATOM   3911  C   GLY A 521      12.179  -1.136  -6.177  1.00 86.31           C  
ATOM   3912  O   GLY A 521      12.378  -1.312  -7.381  1.00 86.31           O  
ATOM   3913  N   SER A 522      13.025  -1.640  -5.254  1.00 85.05           N  
ATOM   3914  CA  SER A 522      14.067  -2.596  -5.618  1.00 85.05           C  
ATOM   3915  C   SER A 522      14.300  -3.611  -4.504  1.00 85.05           C  
ATOM   3916  CB  SER A 522      15.373  -1.869  -5.939  1.00 85.05           C  
ATOM   3917  O   SER A 522      14.261  -3.262  -3.322  1.00 85.05           O  
ATOM   3918  OG  SER A 522      16.409  -2.795  -6.219  1.00 85.05           O  
ATOM   3919  N   ASP A 523      14.511  -4.900  -4.914  1.00 80.10           N  
ATOM   3920  CA  ASP A 523      14.847  -5.953  -3.960  1.00 80.10           C  
ATOM   3921  C   ASP A 523      16.347  -6.238  -3.964  1.00 80.10           C  
ATOM   3922  CB  ASP A 523      14.067  -7.231  -4.274  1.00 80.10           C  
ATOM   3923  O   ASP A 523      16.858  -6.911  -3.066  1.00 80.10           O  
ATOM   3924  CG  ASP A 523      12.569  -7.076  -4.076  1.00 80.10           C  
ATOM   3925  OD1 ASP A 523      12.145  -6.192  -3.301  1.00 80.10           O  
ATOM   3926  OD2 ASP A 523      11.807  -7.847  -4.698  1.00 80.10           O  
ATOM   3927  N   GLU A 524      17.089  -5.559  -4.831  1.00 82.64           N  
ATOM   3928  CA  GLU A 524      18.514  -5.829  -5.004  1.00 82.64           C  
ATOM   3929  C   GLU A 524      19.364  -4.717  -4.397  1.00 82.64           C  
ATOM   3930  CB  GLU A 524      18.852  -5.999  -6.488  1.00 82.64           C  
ATOM   3931  O   GLU A 524      18.986  -3.544  -4.441  1.00 82.64           O  
ATOM   3932  CG  GLU A 524      18.144  -7.173  -7.149  1.00 82.64           C  
ATOM   3933  CD  GLU A 524      18.507  -7.343  -8.616  1.00 82.64           C  
ATOM   3934  OE1 GLU A 524      18.060  -8.331  -9.241  1.00 82.64           O  
ATOM   3935  OE2 GLU A 524      19.245  -6.481  -9.144  1.00 82.64           O  
ATOM   3936  N   ASP A 525      20.492  -5.131  -3.718  1.00 85.13           N  
ATOM   3937  CA  ASP A 525      21.502  -4.190  -3.242  1.00 85.13           C  
ATOM   3938  C   ASP A 525      22.570  -3.946  -4.307  1.00 85.13           C  
ATOM   3939  CB  ASP A 525      22.150  -4.705  -1.955  1.00 85.13           C  
ATOM   3940  O   ASP A 525      23.056  -4.889  -4.934  1.00 85.13           O  
ATOM   3941  CG  ASP A 525      21.188  -4.745  -0.782  1.00 85.13           C  
ATOM   3942  OD1 ASP A 525      20.211  -3.965  -0.766  1.00 85.13           O  
ATOM   3943  OD2 ASP A 525      21.410  -5.562   0.138  1.00 85.13           O  
ATOM   3944  N   VAL A 526      22.717  -2.601  -4.678  1.00 86.44           N  
ATOM   3945  CA  VAL A 526      23.700  -2.258  -5.700  1.00 86.44           C  
ATOM   3946  C   VAL A 526      24.836  -1.452  -5.075  1.00 86.44           C  
ATOM   3947  CB  VAL A 526      23.059  -1.464  -6.860  1.00 86.44           C  
ATOM   3948  O   VAL A 526      24.626  -0.720  -4.105  1.00 86.44           O  
ATOM   3949  CG1 VAL A 526      24.091  -1.169  -7.947  1.00 86.44           C  
ATOM   3950  CG2 VAL A 526      21.872  -2.231  -7.440  1.00 86.44           C  
ATOM   3951  N   GLU A 527      26.061  -1.724  -5.584  1.00 84.74           N  
ATOM   3952  CA  GLU A 527      27.243  -0.993  -5.136  1.00 84.74           C  
ATOM   3953  C   GLU A 527      27.424   0.300  -5.925  1.00 84.74           C  
ATOM   3954  CB  GLU A 527      28.494  -1.866  -5.263  1.00 84.74           C  
ATOM   3955  O   GLU A 527      27.414   0.289  -7.158  1.00 84.74           O  
ATOM   3956  CG  GLU A 527      29.659  -1.398  -4.403  1.00 84.74           C  
ATOM   3957  CD  GLU A 527      30.814  -2.386  -4.368  1.00 84.74           C  
ATOM   3958  OE1 GLU A 527      31.841  -2.096  -3.714  1.00 84.74           O  
ATOM   3959  OE2 GLU A 527      30.691  -3.459  -5.000  1.00 84.74           O  
ATOM   3960  N   THR A 528      27.310   1.448  -5.164  1.00 81.08           N  
ATOM   3961  CA  THR A 528      27.496   2.763  -5.766  1.00 81.08           C  
ATOM   3962  C   THR A 528      28.965   3.001  -6.104  1.00 81.08           C  
ATOM   3963  CB  THR A 528      26.994   3.881  -4.833  1.00 81.08           C  
ATOM   3964  O   THR A 528      29.834   2.229  -5.694  1.00 81.08           O  
ATOM   3965  CG2 THR A 528      26.953   5.223  -5.555  1.00 81.08           C  
ATOM   3966  OG1 THR A 528      25.676   3.556  -4.375  1.00 81.08           O  
ATOM   3967  N   ASP A 529      29.256   3.930  -6.978  1.00 76.34           N  
ATOM   3968  CA  ASP A 529      30.584   4.323  -7.440  1.00 76.34           C  
ATOM   3969  C   ASP A 529      31.491   4.680  -6.264  1.00 76.34           C  
ATOM   3970  CB  ASP A 529      30.487   5.505  -8.407  1.00 76.34           C  
ATOM   3971  O   ASP A 529      32.703   4.463  -6.321  1.00 76.34           O  
ATOM   3972  CG  ASP A 529      29.786   5.151  -9.707  1.00 76.34           C  
ATOM   3973  OD1 ASP A 529      29.758   3.958 -10.080  1.00 76.34           O  
ATOM   3974  OD2 ASP A 529      29.258   6.074 -10.365  1.00 76.34           O  
ATOM   3975  N   GLY A 530      30.955   4.814  -5.022  1.00 77.23           N  
ATOM   3976  CA  GLY A 530      31.620   5.184  -3.783  1.00 77.23           C  
ATOM   3977  C   GLY A 530      31.756   4.028  -2.810  1.00 77.23           C  
ATOM   3978  O   GLY A 530      32.304   4.191  -1.717  1.00 77.23           O  
ATOM   3979  N   GLY A 531      31.464   2.683  -3.308  1.00 78.46           N  
ATOM   3980  CA  GLY A 531      31.679   1.465  -2.543  1.00 78.46           C  
ATOM   3981  C   GLY A 531      30.610   1.221  -1.495  1.00 78.46           C  
ATOM   3982  O   GLY A 531      30.727   0.301  -0.683  1.00 78.46           O  
ATOM   3983  N   ARG A 532      29.557   2.071  -1.418  1.00 83.67           N  
ATOM   3984  CA  ARG A 532      28.438   1.890  -0.499  1.00 83.67           C  
ATOM   3985  C   ARG A 532      27.372   0.986  -1.107  1.00 83.67           C  
ATOM   3986  CB  ARG A 532      27.827   3.241  -0.123  1.00 83.67           C  
ATOM   3987  O   ARG A 532      27.079   1.078  -2.301  1.00 83.67           O  
ATOM   3988  CG  ARG A 532      28.711   4.088   0.779  1.00 83.67           C  
ATOM   3989  CD  ARG A 532      28.004   5.359   1.230  1.00 83.67           C  
ATOM   3990  NE  ARG A 532      28.905   6.508   1.222  1.00 83.67           N  
ATOM   3991  NH1 ARG A 532      27.248   8.071   1.605  1.00 83.67           N  
ATOM   3992  NH2 ARG A 532      29.429   8.739   1.374  1.00 83.67           N  
ATOM   3993  CZ  ARG A 532      28.525   7.770   1.401  1.00 83.67           C  
ATOM   3994  N   LYS A 533      26.945  -0.041  -0.378  1.00 84.82           N  
ATOM   3995  CA  LYS A 533      25.857  -0.921  -0.794  1.00 84.82           C  
ATOM   3996  C   LYS A 533      24.498  -0.297  -0.491  1.00 84.82           C  
ATOM   3997  CB  LYS A 533      25.974  -2.282  -0.105  1.00 84.82           C  
ATOM   3998  O   LYS A 533      24.179  -0.023   0.668  1.00 84.82           O  
ATOM   3999  CG  LYS A 533      27.161  -3.112  -0.572  1.00 84.82           C  
ATOM   4000  CD  LYS A 533      27.171  -4.489   0.080  1.00 84.82           C  
ATOM   4001  CE  LYS A 533      28.370  -5.313  -0.370  1.00 84.82           C  
ATOM   4002  NZ  LYS A 533      28.387  -6.661   0.272  1.00 84.82           N  
ATOM   4003  N   VAL A 534      23.902   0.155  -1.538  1.00 85.04           N  
ATOM   4004  CA  VAL A 534      22.607   0.804  -1.365  1.00 85.04           C  
ATOM   4005  C   VAL A 534      21.543   0.057  -2.166  1.00 85.04           C  
ATOM   4006  CB  VAL A 534      22.654   2.287  -1.796  1.00 85.04           C  
ATOM   4007  O   VAL A 534      21.857  -0.621  -3.147  1.00 85.04           O  
ATOM   4008  CG1 VAL A 534      23.590   3.084  -0.888  1.00 85.04           C  
ATOM   4009  CG2 VAL A 534      23.091   2.406  -3.254  1.00 85.04           C  
ATOM   4010  N   ARG A 535      20.330   0.018  -1.670  1.00 85.84           N  
ATOM   4011  CA  ARG A 535      19.198  -0.557  -2.389  1.00 85.84           C  
ATOM   4012  C   ARG A 535      18.846   0.279  -3.615  1.00 85.84           C  
ATOM   4013  CB  ARG A 535      17.981  -0.675  -1.469  1.00 85.84           C  
ATOM   4014  O   ARG A 535      18.588   1.479  -3.501  1.00 85.84           O  
ATOM   4015  CG  ARG A 535      16.938  -1.671  -1.953  1.00 85.84           C  
ATOM   4016  CD  ARG A 535      16.145  -2.264  -0.797  1.00 85.84           C  
ATOM   4017  NE  ARG A 535      15.231  -3.309  -1.250  1.00 85.84           N  
ATOM   4018  NH1 ARG A 535      14.577  -3.945   0.873  1.00 85.84           N  
ATOM   4019  NH2 ARG A 535      13.707  -5.003  -0.965  1.00 85.84           N  
ATOM   4020  CZ  ARG A 535      14.507  -4.083  -0.446  1.00 85.84           C  
ATOM   4021  N   GLY A 536      18.976  -0.347  -4.705  1.00 87.61           N  
ATOM   4022  CA  GLY A 536      18.730   0.404  -5.926  1.00 87.61           C  
ATOM   4023  C   GLY A 536      18.776  -0.457  -7.175  1.00 87.61           C  
ATOM   4024  O   GLY A 536      19.021  -1.662  -7.095  1.00 87.61           O  
ATOM   4025  N   ARG A 537      18.402   0.119  -8.295  1.00 88.60           N  
ATOM   4026  CA  ARG A 537      18.419  -0.535  -9.599  1.00 88.60           C  
ATOM   4027  C   ARG A 537      19.627  -0.092 -10.418  1.00 88.60           C  
ATOM   4028  CB  ARG A 537      17.129  -0.238 -10.366  1.00 88.60           C  
ATOM   4029  O   ARG A 537      19.941   1.098 -10.476  1.00 88.60           O  
ATOM   4030  CG  ARG A 537      15.883  -0.837  -9.732  1.00 88.60           C  
ATOM   4031  CD  ARG A 537      14.644  -0.590 -10.581  1.00 88.60           C  
ATOM   4032  NE  ARG A 537      13.464  -1.234 -10.011  1.00 88.60           N  
ATOM   4033  NH1 ARG A 537      12.102  -0.813 -11.829  1.00 88.60           N  
ATOM   4034  NH2 ARG A 537      11.276  -1.932 -10.007  1.00 88.60           N  
ATOM   4035  CZ  ARG A 537      12.283  -1.325 -10.617  1.00 88.60           C  
ATOM   4036  N   GLN A 538      20.393  -1.175 -10.925  1.00 88.95           N  
ATOM   4037  CA  GLN A 538      21.570  -0.889 -11.738  1.00 88.95           C  
ATOM   4038  C   GLN A 538      21.244  -0.975 -13.227  1.00 88.95           C  
ATOM   4039  CB  GLN A 538      22.708  -1.851 -11.394  1.00 88.95           C  
ATOM   4040  O   GLN A 538      20.700  -1.979 -13.691  1.00 88.95           O  
ATOM   4041  CG  GLN A 538      24.010  -1.550 -12.123  1.00 88.95           C  
ATOM   4042  CD  GLN A 538      25.126  -1.132 -11.184  1.00 88.95           C  
ATOM   4043  NE2 GLN A 538      26.037  -0.301 -11.678  1.00 88.95           N  
ATOM   4044  OE1 GLN A 538      25.168  -1.551 -10.023  1.00 88.95           O  
ATOM   4045  N   TYR A 539      21.446   0.172 -13.956  1.00 88.69           N  
ATOM   4046  CA  TYR A 539      21.324   0.256 -15.408  1.00 88.69           C  
ATOM   4047  C   TYR A 539      22.692   0.403 -16.062  1.00 88.69           C  
ATOM   4048  CB  TYR A 539      20.425   1.431 -15.805  1.00 88.69           C  
ATOM   4049  O   TYR A 539      23.654   0.824 -15.416  1.00 88.69           O  
ATOM   4050  CG  TYR A 539      19.021   1.333 -15.260  1.00 88.69           C  
ATOM   4051  CD1 TYR A 539      18.073   0.514 -15.869  1.00 88.69           C  
ATOM   4052  CD2 TYR A 539      18.639   2.059 -14.138  1.00 88.69           C  
ATOM   4053  CE1 TYR A 539      16.777   0.422 -15.372  1.00 88.69           C  
ATOM   4054  CE2 TYR A 539      17.346   1.975 -13.632  1.00 88.69           C  
ATOM   4055  OH  TYR A 539      15.142   1.067 -13.758  1.00 88.69           O  
ATOM   4056  CZ  TYR A 539      16.424   1.154 -14.255  1.00 88.69           C  
ATOM   4057  N   PRO A 540      22.756   0.024 -17.384  1.00 86.31           N  
ATOM   4058  CA  PRO A 540      24.044   0.153 -18.068  1.00 86.31           C  
ATOM   4059  C   PRO A 540      24.586   1.581 -18.041  1.00 86.31           C  
ATOM   4060  CB  PRO A 540      23.728  -0.283 -19.501  1.00 86.31           C  
ATOM   4061  O   PRO A 540      25.802   1.784 -18.085  1.00 86.31           O  
ATOM   4062  CG  PRO A 540      22.530  -1.168 -19.375  1.00 86.31           C  
ATOM   4063  CD  PRO A 540      21.691  -0.676 -18.231  1.00 86.31           C  
ATOM   4064  N   TRP A 541      23.666   2.586 -17.886  1.00 86.36           N  
ATOM   4065  CA  TRP A 541      24.069   3.987 -17.932  1.00 86.36           C  
ATOM   4066  C   TRP A 541      24.150   4.577 -16.529  1.00 86.36           C  
ATOM   4067  CB  TRP A 541      23.092   4.800 -18.786  1.00 86.36           C  
ATOM   4068  O   TRP A 541      24.538   5.735 -16.357  1.00 86.36           O  
ATOM   4069  CG  TRP A 541      21.651   4.591 -18.429  1.00 86.36           C  
ATOM   4070  CD1 TRP A 541      20.943   5.234 -17.452  1.00 86.36           C  
ATOM   4071  CD2 TRP A 541      20.744   3.671 -19.043  1.00 86.36           C  
ATOM   4072  CE2 TRP A 541      19.500   3.810 -18.389  1.00 86.36           C  
ATOM   4073  CE3 TRP A 541      20.862   2.742 -20.086  1.00 86.36           C  
ATOM   4074  NE1 TRP A 541      19.648   4.768 -17.423  1.00 86.36           N  
ATOM   4075  CH2 TRP A 541      18.524   2.152 -19.766  1.00 86.36           C  
ATOM   4076  CZ2 TRP A 541      18.381   3.053 -18.743  1.00 86.36           C  
ATOM   4077  CZ3 TRP A 541      19.747   1.990 -20.438  1.00 86.36           C  
ATOM   4078  N   GLY A 542      23.757   3.846 -15.414  1.00 85.72           N  
ATOM   4079  CA  GLY A 542      23.869   4.379 -14.066  1.00 85.72           C  
ATOM   4080  C   GLY A 542      23.070   3.592 -13.044  1.00 85.72           C  
ATOM   4081  O   GLY A 542      22.413   2.607 -13.388  1.00 85.72           O  
ATOM   4082  N   VAL A 543      23.254   4.022 -11.721  1.00 87.83           N  
ATOM   4083  CA  VAL A 543      22.581   3.370 -10.603  1.00 87.83           C  
ATOM   4084  C   VAL A 543      21.534   4.310 -10.009  1.00 87.83           C  
ATOM   4085  CB  VAL A 543      23.586   2.934  -9.512  1.00 87.83           C  
ATOM   4086  O   VAL A 543      21.808   5.491  -9.783  1.00 87.83           O  
ATOM   4087  CG1 VAL A 543      22.858   2.284  -8.336  1.00 87.83           C  
ATOM   4088  CG2 VAL A 543      24.625   1.978 -10.096  1.00 87.83           C  
ATOM   4089  N   VAL A 544      20.320   3.747  -9.893  1.00 89.20           N  
ATOM   4090  CA  VAL A 544      19.240   4.502  -9.265  1.00 89.20           C  
ATOM   4091  C   VAL A 544      19.037   4.019  -7.831  1.00 89.20           C  
ATOM   4092  CB  VAL A 544      17.922   4.375 -10.062  1.00 89.20           C  
ATOM   4093  O   VAL A 544      18.771   2.837  -7.600  1.00 89.20           O  
ATOM   4094  CG1 VAL A 544      16.806   5.174  -9.391  1.00 89.20           C  
ATOM   4095  CG2 VAL A 544      18.124   4.840 -11.503  1.00 89.20           C  
ATOM   4096  N   GLU A 545      19.251   4.970  -6.946  1.00 89.73           N  
ATOM   4097  CA  GLU A 545      19.117   4.670  -5.524  1.00 89.73           C  
ATOM   4098  C   GLU A 545      17.690   4.917  -5.040  1.00 89.73           C  
ATOM   4099  CB  GLU A 545      20.103   5.504  -4.702  1.00 89.73           C  
ATOM   4100  O   GLU A 545      17.113   5.973  -5.307  1.00 89.73           O  
ATOM   4101  CG  GLU A 545      21.562   5.255  -5.054  1.00 89.73           C  
ATOM   4102  CD  GLU A 545      22.525   6.146  -4.287  1.00 89.73           C  
ATOM   4103  OE1 GLU A 545      23.691   6.294  -4.720  1.00 89.73           O  
ATOM   4104  OE2 GLU A 545      22.111   6.701  -3.245  1.00 89.73           O  
ATOM   4105  N   VAL A 546      17.118   3.992  -4.322  1.00 88.70           N  
ATOM   4106  CA  VAL A 546      15.741   4.031  -3.841  1.00 88.70           C  
ATOM   4107  C   VAL A 546      15.628   5.011  -2.675  1.00 88.70           C  
ATOM   4108  CB  VAL A 546      15.251   2.631  -3.409  1.00 88.70           C  
ATOM   4109  O   VAL A 546      14.628   5.721  -2.547  1.00 88.70           O  
ATOM   4110  CG1 VAL A 546      13.855   2.713  -2.794  1.00 88.70           C  
ATOM   4111  CG2 VAL A 546      15.258   1.673  -4.599  1.00 88.70           C  
ATOM   4112  N   GLU A 547      16.625   5.216  -1.883  1.00 86.20           N  
ATOM   4113  CA  GLU A 547      16.612   6.017  -0.663  1.00 86.20           C  
ATOM   4114  C   GLU A 547      17.155   7.420  -0.917  1.00 86.20           C  
ATOM   4115  CB  GLU A 547      17.423   5.331   0.440  1.00 86.20           C  
ATOM   4116  O   GLU A 547      17.182   8.255  -0.010  1.00 86.20           O  
ATOM   4117  CG  GLU A 547      16.767   4.074   0.994  1.00 86.20           C  
ATOM   4118  CD  GLU A 547      17.393   3.594   2.294  1.00 86.20           C  
ATOM   4119  OE1 GLU A 547      16.782   2.749   2.986  1.00 86.20           O  
ATOM   4120  OE2 GLU A 547      18.504   4.067   2.623  1.00 86.20           O  
ATOM   4121  N   ASN A 548      17.515   7.628  -2.158  1.00 87.71           N  
ATOM   4122  CA  ASN A 548      17.947   8.964  -2.553  1.00 87.71           C  
ATOM   4123  C   ASN A 548      16.761   9.850  -2.923  1.00 87.71           C  
ATOM   4124  CB  ASN A 548      18.936   8.886  -3.718  1.00 87.71           C  
ATOM   4125  O   ASN A 548      16.013   9.538  -3.851  1.00 87.71           O  
ATOM   4126  CG  ASN A 548      19.643  10.202  -3.974  1.00 87.71           C  
ATOM   4127  ND2 ASN A 548      20.773  10.143  -4.669  1.00 87.71           N  
ATOM   4128  OD1 ASN A 548      19.178  11.263  -3.550  1.00 87.71           O  
ATOM   4129  N   PRO A 549      16.487  11.063  -2.185  1.00 87.35           N  
ATOM   4130  CA  PRO A 549      15.358  11.971  -2.408  1.00 87.35           C  
ATOM   4131  C   PRO A 549      15.405  12.645  -3.777  1.00 87.35           C  
ATOM   4132  CB  PRO A 549      15.509  13.002  -1.287  1.00 87.35           C  
ATOM   4133  O   PRO A 549      14.382  13.132  -4.265  1.00 87.35           O  
ATOM   4134  CG  PRO A 549      16.940  12.905  -0.868  1.00 87.35           C  
ATOM   4135  CD  PRO A 549      17.418  11.505  -1.123  1.00 87.35           C  
ATOM   4136  N   GLU A 550      16.637  12.633  -4.397  1.00 85.91           N  
ATOM   4137  CA  GLU A 550      16.780  13.220  -5.726  1.00 85.91           C  
ATOM   4138  C   GLU A 550      16.264  12.273  -6.806  1.00 85.91           C  
ATOM   4139  CB  GLU A 550      18.241  13.583  -6.000  1.00 85.91           C  
ATOM   4140  O   GLU A 550      15.828  12.715  -7.871  1.00 85.91           O  
ATOM   4141  CG  GLU A 550      18.773  14.702  -5.115  1.00 85.91           C  
ATOM   4142  CD  GLU A 550      20.176  15.149  -5.491  1.00 85.91           C  
ATOM   4143  OE1 GLU A 550      20.641  16.191  -4.975  1.00 85.91           O  
ATOM   4144  OE2 GLU A 550      20.817  14.452  -6.310  1.00 85.91           O  
ATOM   4145  N   HIS A 551      16.208  10.937  -6.544  1.00 85.19           N  
ATOM   4146  CA  HIS A 551      15.849   9.896  -7.501  1.00 85.19           C  
ATOM   4147  C   HIS A 551      14.435   9.381  -7.250  1.00 85.19           C  
ATOM   4148  CB  HIS A 551      16.848   8.740  -7.435  1.00 85.19           C  
ATOM   4149  O   HIS A 551      13.727   9.016  -8.191  1.00 85.19           O  
ATOM   4150  CG  HIS A 551      18.202   9.086  -7.968  1.00 85.19           C  
ATOM   4151  CD2 HIS A 551      18.669  10.221  -8.539  1.00 85.19           C  
ATOM   4152  ND1 HIS A 551      19.258   8.200  -7.949  1.00 85.19           N  
ATOM   4153  CE1 HIS A 551      20.319   8.779  -8.486  1.00 85.19           C  
ATOM   4154  NE2 HIS A 551      19.989  10.005  -8.852  1.00 85.19           N  
ATOM   4155  N   CYS A 552      14.008   9.443  -5.909  1.00 90.03           N  
ATOM   4156  CA  CYS A 552      12.723   8.844  -5.564  1.00 90.03           C  
ATOM   4157  C   CYS A 552      12.177   9.432  -4.268  1.00 90.03           C  
ATOM   4158  CB  CYS A 552      12.857   7.328  -5.431  1.00 90.03           C  
ATOM   4159  O   CYS A 552      12.945   9.851  -3.400  1.00 90.03           O  
ATOM   4160  SG  CYS A 552      11.328   6.503  -4.936  1.00 90.03           S  
ATOM   4161  N   ASP A 553      10.845   9.513  -4.179  1.00 92.11           N  
ATOM   4162  CA  ASP A 553      10.172  10.046  -2.999  1.00 92.11           C  
ATOM   4163  C   ASP A 553       9.927   8.951  -1.964  1.00 92.11           C  
ATOM   4164  CB  ASP A 553       8.848  10.707  -3.388  1.00 92.11           C  
ATOM   4165  O   ASP A 553       9.109   9.118  -1.057  1.00 92.11           O  
ATOM   4166  CG  ASP A 553       9.034  11.959  -4.227  1.00 92.11           C  
ATOM   4167  OD1 ASP A 553      10.075  12.637  -4.088  1.00 92.11           O  
ATOM   4168  OD2 ASP A 553       8.130  12.273  -5.032  1.00 92.11           O  
ATOM   4169  N   PHE A 554      10.627   7.856  -2.093  1.00 91.83           N  
ATOM   4170  CA  PHE A 554      10.438   6.717  -1.203  1.00 91.83           C  
ATOM   4171  C   PHE A 554      10.657   7.122   0.249  1.00 91.83           C  
ATOM   4172  CB  PHE A 554      11.388   5.575  -1.579  1.00 91.83           C  
ATOM   4173  O   PHE A 554       9.870   6.760   1.126  1.00 91.83           O  
ATOM   4174  CG  PHE A 554      11.271   4.369  -0.688  1.00 91.83           C  
ATOM   4175  CD1 PHE A 554      12.192   4.145   0.328  1.00 91.83           C  
ATOM   4176  CD2 PHE A 554      10.237   3.458  -0.865  1.00 91.83           C  
ATOM   4177  CE1 PHE A 554      12.085   3.029   1.155  1.00 91.83           C  
ATOM   4178  CE2 PHE A 554      10.124   2.340  -0.043  1.00 91.83           C  
ATOM   4179  CZ  PHE A 554      11.050   2.127   0.965  1.00 91.83           C  
ATOM   4180  N   LYS A 555      11.705   7.800   0.552  1.00 89.04           N  
ATOM   4181  CA  LYS A 555      12.037   8.247   1.902  1.00 89.04           C  
ATOM   4182  C   LYS A 555      10.949   9.158   2.463  1.00 89.04           C  
ATOM   4183  CB  LYS A 555      13.383   8.972   1.912  1.00 89.04           C  
ATOM   4184  O   LYS A 555      10.577   9.044   3.633  1.00 89.04           O  
ATOM   4185  CG  LYS A 555      13.916   9.271   3.305  1.00 89.04           C  
ATOM   4186  CD  LYS A 555      15.302   9.900   3.251  1.00 89.04           C  
ATOM   4187  CE  LYS A 555      15.819  10.237   4.644  1.00 89.04           C  
ATOM   4188  NZ  LYS A 555      17.179  10.851   4.596  1.00 89.04           N  
ATOM   4189  N   LYS A 556      10.456  10.032   1.629  1.00 90.17           N  
ATOM   4190  CA  LYS A 556       9.376  10.938   2.009  1.00 90.17           C  
ATOM   4191  C   LYS A 556       8.096  10.167   2.320  1.00 90.17           C  
ATOM   4192  CB  LYS A 556       9.116  11.959   0.900  1.00 90.17           C  
ATOM   4193  O   LYS A 556       7.394  10.483   3.283  1.00 90.17           O  
ATOM   4194  CG  LYS A 556      10.249  12.954   0.698  1.00 90.17           C  
ATOM   4195  CD  LYS A 556       9.944  13.925  -0.435  1.00 90.17           C  
ATOM   4196  CE  LYS A 556      11.114  14.863  -0.700  1.00 90.17           C  
ATOM   4197  NZ  LYS A 556      10.849  15.766  -1.860  1.00 90.17           N  
ATOM   4198  N   LEU A 557       7.783   9.182   1.471  1.00 91.52           N  
ATOM   4199  CA  LEU A 557       6.603   8.347   1.665  1.00 91.52           C  
ATOM   4200  C   LEU A 557       6.735   7.506   2.931  1.00 91.52           C  
ATOM   4201  CB  LEU A 557       6.385   7.436   0.454  1.00 91.52           C  
ATOM   4202  O   LEU A 557       5.790   7.407   3.717  1.00 91.52           O  
ATOM   4203  CG  LEU A 557       5.172   6.506   0.514  1.00 91.52           C  
ATOM   4204  CD1 LEU A 557       3.887   7.317   0.641  1.00 91.52           C  
ATOM   4205  CD2 LEU A 557       5.125   5.609  -0.718  1.00 91.52           C  
ATOM   4206  N   ARG A 558       7.860   6.949   3.172  1.00 89.59           N  
ATOM   4207  CA  ARG A 558       8.124   6.154   4.367  1.00 89.59           C  
ATOM   4208  C   ARG A 558       8.000   7.003   5.628  1.00 89.59           C  
ATOM   4209  CB  ARG A 558       9.516   5.522   4.296  1.00 89.59           C  
ATOM   4210  O   ARG A 558       7.375   6.586   6.605  1.00 89.59           O  
ATOM   4211  CG  ARG A 558       9.856   4.646   5.492  1.00 89.59           C  
ATOM   4212  CD  ARG A 558      11.192   3.939   5.311  1.00 89.59           C  
ATOM   4213  NE  ARG A 558      12.302   4.887   5.266  1.00 89.59           N  
ATOM   4214  NH1 ARG A 558      13.813   3.392   4.362  1.00 89.59           N  
ATOM   4215  NH2 ARG A 558      14.457   5.544   4.821  1.00 89.59           N  
ATOM   4216  CZ  ARG A 558      13.521   4.606   4.816  1.00 89.59           C  
ATOM   4217  N   ASN A 559       8.582   8.137   5.586  1.00 88.17           N  
ATOM   4218  CA  ASN A 559       8.518   9.063   6.711  1.00 88.17           C  
ATOM   4219  C   ASN A 559       7.083   9.495   7.002  1.00 88.17           C  
ATOM   4220  CB  ASN A 559       9.398  10.287   6.449  1.00 88.17           C  
ATOM   4221  O   ASN A 559       6.689   9.612   8.163  1.00 88.17           O  
ATOM   4222  CG  ASN A 559      10.876   9.986   6.595  1.00 88.17           C  
ATOM   4223  ND2 ASN A 559      11.715  10.833   6.010  1.00 88.17           N  
ATOM   4224  OD1 ASN A 559      11.262   8.999   7.228  1.00 88.17           O  
ATOM   4225  N   MET A 560       6.333   9.662   6.021  1.00 88.47           N  
ATOM   4226  CA  MET A 560       4.930  10.045   6.149  1.00 88.47           C  
ATOM   4227  C   MET A 560       4.110   8.914   6.760  1.00 88.47           C  
ATOM   4228  CB  MET A 560       4.352  10.434   4.788  1.00 88.47           C  
ATOM   4229  O   MET A 560       3.295   9.144   7.654  1.00 88.47           O  
ATOM   4230  CG  MET A 560       2.937  10.985   4.857  1.00 88.47           C  
ATOM   4231  SD  MET A 560       1.665   9.663   4.830  1.00 88.47           S  
ATOM   4232  CE  MET A 560       1.565   9.352   3.045  1.00 88.47           C  
ATOM   4233  N   LEU A 561       4.280   7.633   6.306  1.00 88.56           N  
ATOM   4234  CA  LEU A 561       3.482   6.469   6.675  1.00 88.56           C  
ATOM   4235  C   LEU A 561       3.836   5.990   8.079  1.00 88.56           C  
ATOM   4236  CB  LEU A 561       3.692   5.334   5.669  1.00 88.56           C  
ATOM   4237  O   LEU A 561       2.948   5.687   8.879  1.00 88.56           O  
ATOM   4238  CG  LEU A 561       3.070   5.532   4.286  1.00 88.56           C  
ATOM   4239  CD1 LEU A 561       3.475   4.393   3.355  1.00 88.56           C  
ATOM   4240  CD2 LEU A 561       1.552   5.630   4.391  1.00 88.56           C  
ATOM   4241  N   ILE A 562       5.126   6.041   8.459  1.00 86.00           N  
ATOM   4242  CA  ILE A 562       5.565   5.363   9.674  1.00 86.00           C  
ATOM   4243  C   ILE A 562       5.956   6.396  10.728  1.00 86.00           C  
ATOM   4244  CB  ILE A 562       6.747   4.409   9.394  1.00 86.00           C  
ATOM   4245  O   ILE A 562       5.643   6.235  11.910  1.00 86.00           O  
ATOM   4246  CG1 ILE A 562       6.335   3.328   8.387  1.00 86.00           C  
ATOM   4247  CG2 ILE A 562       7.254   3.781  10.695  1.00 86.00           C  
ATOM   4248  CD1 ILE A 562       7.490   2.467   7.897  1.00 86.00           C  
ATOM   4249  N   ARG A 563       6.498   7.550  10.452  1.00 82.91           N  
ATOM   4250  CA  ARG A 563       7.136   8.459  11.400  1.00 82.91           C  
ATOM   4251  C   ARG A 563       6.195   9.595  11.787  1.00 82.91           C  
ATOM   4252  CB  ARG A 563       8.429   9.028  10.812  1.00 82.91           C  
ATOM   4253  O   ARG A 563       6.070   9.929  12.967  1.00 82.91           O  
ATOM   4254  CG  ARG A 563       9.254   9.833  11.803  1.00 82.91           C  
ATOM   4255  CD  ARG A 563      10.573  10.292  11.197  1.00 82.91           C  
ATOM   4256  NE  ARG A 563      11.269  11.233  12.071  1.00 82.91           N  
ATOM   4257  NH1 ARG A 563      12.888   9.729  12.746  1.00 82.91           N  
ATOM   4258  NH2 ARG A 563      12.906  11.876  13.548  1.00 82.91           N  
ATOM   4259  CZ  ARG A 563      12.353  10.944  12.786  1.00 82.91           C  
ATOM   4260  N   THR A 564       5.460  10.210  10.886  1.00 81.72           N  
ATOM   4261  CA  THR A 564       4.815  11.483  11.189  1.00 81.72           C  
ATOM   4262  C   THR A 564       3.296  11.337  11.178  1.00 81.72           C  
ATOM   4263  CB  THR A 564       5.235  12.575  10.188  1.00 81.72           C  
ATOM   4264  O   THR A 564       2.610  11.863  12.057  1.00 81.72           O  
ATOM   4265  CG2 THR A 564       6.706  12.941  10.358  1.00 81.72           C  
ATOM   4266  OG1 THR A 564       5.025  12.097   8.853  1.00 81.72           O  
ATOM   4267  N   HIS A 565       2.643  10.527  10.344  1.00 86.10           N  
ATOM   4268  CA  HIS A 565       1.219  10.681  10.068  1.00 86.10           C  
ATOM   4269  C   HIS A 565       0.463   9.384  10.334  1.00 86.10           C  
ATOM   4270  CB  HIS A 565       0.999  11.130   8.622  1.00 86.10           C  
ATOM   4271  O   HIS A 565      -0.676   9.223   9.890  1.00 86.10           O  
ATOM   4272  CG  HIS A 565       1.548  12.490   8.326  1.00 86.10           C  
ATOM   4273  CD2 HIS A 565       2.602  12.878   7.570  1.00 86.10           C  
ATOM   4274  ND1 HIS A 565       0.997  13.643   8.841  1.00 86.10           N  
ATOM   4275  CE1 HIS A 565       1.690  14.685   8.412  1.00 86.10           C  
ATOM   4276  NE2 HIS A 565       2.669  14.248   7.639  1.00 86.10           N  
ATOM   4277  N   MET A 566       1.181   8.398  10.915  1.00 89.53           N  
ATOM   4278  CA  MET A 566       0.521   7.128  11.202  1.00 89.53           C  
ATOM   4279  C   MET A 566      -0.697   7.337  12.096  1.00 89.53           C  
ATOM   4280  CB  MET A 566       1.495   6.152  11.864  1.00 89.53           C  
ATOM   4281  O   MET A 566      -1.765   6.779  11.839  1.00 89.53           O  
ATOM   4282  CG  MET A 566       0.898   4.780  12.136  1.00 89.53           C  
ATOM   4283  SD  MET A 566       1.999   3.725  13.157  1.00 89.53           S  
ATOM   4284  CE  MET A 566       1.660   4.409  14.803  1.00 89.53           C  
ATOM   4285  N   LEU A 567      -0.569   8.023  13.123  1.00 88.80           N  
ATOM   4286  CA  LEU A 567      -1.650   8.280  14.068  1.00 88.80           C  
ATOM   4287  C   LEU A 567      -2.775   9.069  13.406  1.00 88.80           C  
ATOM   4288  CB  LEU A 567      -1.126   9.042  15.288  1.00 88.80           C  
ATOM   4289  O   LEU A 567      -3.954   8.806  13.654  1.00 88.80           O  
ATOM   4290  CG  LEU A 567      -0.271   8.241  16.271  1.00 88.80           C  
ATOM   4291  CD1 LEU A 567       0.279   9.154  17.362  1.00 88.80           C  
ATOM   4292  CD2 LEU A 567      -1.081   7.101  16.880  1.00 88.80           C  
ATOM   4293  N   ASP A 568      -2.388   9.976  12.673  1.00 90.13           N  
ATOM   4294  CA  ASP A 568      -3.370  10.773  11.944  1.00 90.13           C  
ATOM   4295  C   ASP A 568      -4.186   9.902  10.991  1.00 90.13           C  
ATOM   4296  CB  ASP A 568      -2.681  11.897  11.168  1.00 90.13           C  
ATOM   4297  O   ASP A 568      -5.402  10.069  10.876  1.00 90.13           O  
ATOM   4298  CG  ASP A 568      -3.661  12.850  10.508  1.00 90.13           C  
ATOM   4299  OD1 ASP A 568      -4.630  13.283  11.168  1.00 90.13           O  
ATOM   4300  OD2 ASP A 568      -3.464  13.170   9.315  1.00 90.13           O  
ATOM   4301  N   LEU A 569      -3.542   9.079  10.267  1.00 92.29           N  
ATOM   4302  CA  LEU A 569      -4.203   8.162   9.346  1.00 92.29           C  
ATOM   4303  C   LEU A 569      -5.202   7.276  10.083  1.00 92.29           C  
ATOM   4304  CB  LEU A 569      -3.171   7.293   8.621  1.00 92.29           C  
ATOM   4305  O   LEU A 569      -6.300   7.023   9.584  1.00 92.29           O  
ATOM   4306  CG  LEU A 569      -2.286   8.005   7.597  1.00 92.29           C  
ATOM   4307  CD1 LEU A 569      -1.112   7.115   7.201  1.00 92.29           C  
ATOM   4308  CD2 LEU A 569      -3.100   8.402   6.370  1.00 92.29           C  
ATOM   4309  N   ILE A 570      -4.871   6.889  11.234  1.00 92.11           N  
ATOM   4310  CA  ILE A 570      -5.739   6.056  12.060  1.00 92.11           C  
ATOM   4311  C   ILE A 570      -6.938   6.873  12.536  1.00 92.11           C  
ATOM   4312  CB  ILE A 570      -4.976   5.469  13.268  1.00 92.11           C  
ATOM   4313  O   ILE A 570      -8.081   6.416  12.455  1.00 92.11           O  
ATOM   4314  CG1 ILE A 570      -3.894   4.493  12.793  1.00 92.11           C  
ATOM   4315  CG2 ILE A 570      -5.945   4.783  14.237  1.00 92.11           C  
ATOM   4316  CD1 ILE A 570      -2.981   3.992  13.904  1.00 92.11           C  
ATOM   4317  N   GLU A 571      -6.723   8.012  12.994  1.00 91.76           N  
ATOM   4318  CA  GLU A 571      -7.771   8.882  13.519  1.00 91.76           C  
ATOM   4319  C   GLU A 571      -8.743   9.301  12.419  1.00 91.76           C  
ATOM   4320  CB  GLU A 571      -7.161  10.120  14.182  1.00 91.76           C  
ATOM   4321  O   GLU A 571      -9.955   9.345  12.639  1.00 91.76           O  
ATOM   4322  CG  GLU A 571      -6.514   9.840  15.530  1.00 91.76           C  
ATOM   4323  CD  GLU A 571      -5.886  11.072  16.162  1.00 91.76           C  
ATOM   4324  OE1 GLU A 571      -5.384  10.979  17.305  1.00 91.76           O  
ATOM   4325  OE2 GLU A 571      -5.897  12.139  15.508  1.00 91.76           O  
ATOM   4326  N   THR A 572      -8.158   9.693  11.290  1.00 91.63           N  
ATOM   4327  CA  THR A 572      -8.985  10.094  10.157  1.00 91.63           C  
ATOM   4328  C   THR A 572      -9.896   8.951   9.721  1.00 91.63           C  
ATOM   4329  CB  THR A 572      -8.120  10.547   8.967  1.00 91.63           C  
ATOM   4330  O   THR A 572     -11.055   9.175   9.364  1.00 91.63           O  
ATOM   4331  CG2 THR A 572      -8.987  11.029   7.808  1.00 91.63           C  
ATOM   4332  OG1 THR A 572      -7.264  11.617   9.385  1.00 91.63           O  
ATOM   4333  N   THR A 573      -9.390   7.799   9.724  1.00 92.38           N  
ATOM   4334  CA  THR A 573     -10.185   6.629   9.368  1.00 92.38           C  
ATOM   4335  C   THR A 573     -11.328   6.430  10.359  1.00 92.38           C  
ATOM   4336  CB  THR A 573      -9.317   5.357   9.319  1.00 92.38           C  
ATOM   4337  O   THR A 573     -12.459   6.143   9.960  1.00 92.38           O  
ATOM   4338  CG2 THR A 573     -10.149   4.139   8.932  1.00 92.38           C  
ATOM   4339  OG1 THR A 573      -8.273   5.535   8.353  1.00 92.38           O  
ATOM   4340  N   GLU A 574     -11.094   6.624  11.590  1.00 91.59           N  
ATOM   4341  CA  GLU A 574     -12.076   6.432  12.653  1.00 91.59           C  
ATOM   4342  C   GLU A 574     -13.130   7.535  12.637  1.00 91.59           C  
ATOM   4343  CB  GLU A 574     -11.387   6.383  14.019  1.00 91.59           C  
ATOM   4344  O   GLU A 574     -14.328   7.259  12.731  1.00 91.59           O  
ATOM   4345  CG  GLU A 574     -12.341   6.140  15.180  1.00 91.59           C  
ATOM   4346  CD  GLU A 574     -11.643   6.094  16.530  1.00 91.59           C  
ATOM   4347  OE1 GLU A 574     -12.333   5.967  17.567  1.00 91.59           O  
ATOM   4348  OE2 GLU A 574     -10.395   6.186  16.551  1.00 91.59           O  
ATOM   4349  N   GLU A 575     -12.708   8.741  12.510  1.00 91.57           N  
ATOM   4350  CA  GLU A 575     -13.571   9.905  12.691  1.00 91.57           C  
ATOM   4351  C   GLU A 575     -14.307  10.252  11.400  1.00 91.57           C  
ATOM   4352  CB  GLU A 575     -12.757  11.108  13.173  1.00 91.57           C  
ATOM   4353  O   GLU A 575     -15.425  10.770  11.437  1.00 91.57           O  
ATOM   4354  CG  GLU A 575     -12.193  10.947  14.577  1.00 91.57           C  
ATOM   4355  CD  GLU A 575     -11.323  12.115  15.012  1.00 91.57           C  
ATOM   4356  OE1 GLU A 575     -10.838  12.114  16.166  1.00 91.57           O  
ATOM   4357  OE2 GLU A 575     -11.125  13.040  14.192  1.00 91.57           O  
ATOM   4358  N   VAL A 576     -13.672   9.993  10.317  1.00 91.65           N  
ATOM   4359  CA  VAL A 576     -14.248  10.467   9.063  1.00 91.65           C  
ATOM   4360  C   VAL A 576     -14.839   9.291   8.289  1.00 91.65           C  
ATOM   4361  CB  VAL A 576     -13.199  11.202   8.199  1.00 91.65           C  
ATOM   4362  O   VAL A 576     -16.054   9.216   8.094  1.00 91.65           O  
ATOM   4363  CG1 VAL A 576     -13.806  11.633   6.864  1.00 91.65           C  
ATOM   4364  CG2 VAL A 576     -12.641  12.409   8.950  1.00 91.65           C  
ATOM   4365  N   HIS A 577     -14.011   8.330   7.919  1.00 92.60           N  
ATOM   4366  CA  HIS A 577     -14.413   7.283   6.987  1.00 92.60           C  
ATOM   4367  C   HIS A 577     -15.320   6.261   7.666  1.00 92.60           C  
ATOM   4368  CB  HIS A 577     -13.184   6.586   6.401  1.00 92.60           C  
ATOM   4369  O   HIS A 577     -16.363   5.892   7.121  1.00 92.60           O  
ATOM   4370  CG  HIS A 577     -12.306   7.493   5.599  1.00 92.60           C  
ATOM   4371  CD2 HIS A 577     -11.003   7.830   5.748  1.00 92.60           C  
ATOM   4372  ND1 HIS A 577     -12.757   8.178   4.491  1.00 92.60           N  
ATOM   4373  CE1 HIS A 577     -11.766   8.897   3.992  1.00 92.60           C  
ATOM   4374  NE2 HIS A 577     -10.691   8.704   4.736  1.00 92.60           N  
ATOM   4375  N   TYR A 578     -14.937   5.736   8.805  1.00 94.13           N  
ATOM   4376  CA  TYR A 578     -15.746   4.750   9.512  1.00 94.13           C  
ATOM   4377  C   TYR A 578     -17.047   5.368  10.009  1.00 94.13           C  
ATOM   4378  CB  TYR A 578     -14.966   4.157  10.689  1.00 94.13           C  
ATOM   4379  O   TYR A 578     -18.110   4.750   9.919  1.00 94.13           O  
ATOM   4380  CG  TYR A 578     -15.779   3.214  11.542  1.00 94.13           C  
ATOM   4381  CD1 TYR A 578     -16.111   3.542  12.855  1.00 94.13           C  
ATOM   4382  CD2 TYR A 578     -16.214   1.993  11.039  1.00 94.13           C  
ATOM   4383  CE1 TYR A 578     -16.858   2.676  13.646  1.00 94.13           C  
ATOM   4384  CE2 TYR A 578     -16.961   1.118  11.821  1.00 94.13           C  
ATOM   4385  OH  TYR A 578     -18.018   0.606  13.899  1.00 94.13           O  
ATOM   4386  CZ  TYR A 578     -17.278   1.468  13.121  1.00 94.13           C  
ATOM   4387  N   GLU A 579     -16.964   6.564  10.560  1.00 91.85           N  
ATOM   4388  CA  GLU A 579     -18.155   7.253  11.048  1.00 91.85           C  
ATOM   4389  C   GLU A 579     -19.149   7.505   9.918  1.00 91.85           C  
ATOM   4390  CB  GLU A 579     -17.774   8.576  11.718  1.00 91.85           C  
ATOM   4391  O   GLU A 579     -20.362   7.409  10.118  1.00 91.85           O  
ATOM   4392  CG  GLU A 579     -17.165   8.410  13.103  1.00 91.85           C  
ATOM   4393  CD  GLU A 579     -18.115   7.773  14.104  1.00 91.85           C  
ATOM   4394  OE1 GLU A 579     -17.643   7.245  15.137  1.00 91.85           O  
ATOM   4395  OE2 GLU A 579     -19.340   7.800  13.853  1.00 91.85           O  
ATOM   4396  N   ASN A 580     -18.657   7.972   8.805  1.00 92.43           N  
ATOM   4397  CA  ASN A 580     -19.516   8.140   7.637  1.00 92.43           C  
ATOM   4398  C   ASN A 580     -20.198   6.832   7.249  1.00 92.43           C  
ATOM   4399  CB  ASN A 580     -18.715   8.692   6.456  1.00 92.43           C  
ATOM   4400  O   ASN A 580     -21.380   6.822   6.902  1.00 92.43           O  
ATOM   4401  CG  ASN A 580     -18.304  10.138   6.654  1.00 92.43           C  
ATOM   4402  ND2 ASN A 580     -17.332  10.591   5.870  1.00 92.43           N  
ATOM   4403  OD1 ASN A 580     -18.854  10.842   7.505  1.00 92.43           O  
ATOM   4404  N   TYR A 581     -19.409   5.773   7.198  1.00 93.03           N  
ATOM   4405  CA  TYR A 581     -19.948   4.453   6.889  1.00 93.03           C  
ATOM   4406  C   TYR A 581     -20.974   4.026   7.931  1.00 93.03           C  
ATOM   4407  CB  TYR A 581     -18.822   3.417   6.810  1.00 93.03           C  
ATOM   4408  O   TYR A 581     -22.048   3.528   7.586  1.00 93.03           O  
ATOM   4409  CG  TYR A 581     -19.306   2.015   6.534  1.00 93.03           C  
ATOM   4410  CD1 TYR A 581     -19.519   1.113   7.575  1.00 93.03           C  
ATOM   4411  CD2 TYR A 581     -19.551   1.587   5.234  1.00 93.03           C  
ATOM   4412  CE1 TYR A 581     -19.964  -0.181   7.326  1.00 93.03           C  
ATOM   4413  CE2 TYR A 581     -19.995   0.295   4.973  1.00 93.03           C  
ATOM   4414  OH  TYR A 581     -20.639  -1.860   5.771  1.00 93.03           O  
ATOM   4415  CZ  TYR A 581     -20.199  -0.580   6.024  1.00 93.03           C  
ATOM   4416  N   ARG A 582     -20.654   4.136   9.188  1.00 91.81           N  
ATOM   4417  CA  ARG A 582     -21.521   3.777  10.305  1.00 91.81           C  
ATOM   4418  C   ARG A 582     -22.844   4.534  10.237  1.00 91.81           C  
ATOM   4419  CB  ARG A 582     -20.826   4.058  11.639  1.00 91.81           C  
ATOM   4420  O   ARG A 582     -23.910   3.952  10.447  1.00 91.81           O  
ATOM   4421  CG  ARG A 582     -21.610   3.588  12.854  1.00 91.81           C  
ATOM   4422  CD  ARG A 582     -20.888   3.917  14.153  1.00 91.81           C  
ATOM   4423  NE  ARG A 582     -21.616   3.418  15.316  1.00 91.81           N  
ATOM   4424  NH1 ARG A 582     -20.254   4.449  16.871  1.00 91.81           N  
ATOM   4425  NH2 ARG A 582     -22.031   3.176  17.562  1.00 91.81           N  
ATOM   4426  CZ  ARG A 582     -21.299   3.682  16.580  1.00 91.81           C  
ATOM   4427  N   SER A 583     -22.759   5.855  10.105  1.00 90.38           N  
ATOM   4428  CA  SER A 583     -23.951   6.687   9.984  1.00 90.38           C  
ATOM   4429  C   SER A 583     -24.832   6.227   8.828  1.00 90.38           C  
ATOM   4430  CB  SER A 583     -23.564   8.154   9.789  1.00 90.38           C  
ATOM   4431  O   SER A 583     -26.058   6.192   8.951  1.00 90.38           O  
ATOM   4432  OG  SER A 583     -22.820   8.630  10.897  1.00 90.38           O  
ATOM   4433  N   GLU A 584     -24.254   5.937   7.701  1.00 90.34           N  
ATOM   4434  CA  GLU A 584     -24.979   5.474   6.521  1.00 90.34           C  
ATOM   4435  C   GLU A 584     -25.660   4.133   6.783  1.00 90.34           C  
ATOM   4436  CB  GLU A 584     -24.036   5.360   5.321  1.00 90.34           C  
ATOM   4437  O   GLU A 584     -26.796   3.915   6.357  1.00 90.34           O  
ATOM   4438  CG  GLU A 584     -24.748   5.091   4.003  1.00 90.34           C  
ATOM   4439  CD  GLU A 584     -23.805   5.032   2.812  1.00 90.34           C  
ATOM   4440  OE1 GLU A 584     -24.276   4.806   1.675  1.00 90.34           O  
ATOM   4441  OE2 GLU A 584     -22.584   5.214   3.018  1.00 90.34           O  
ATOM   4442  N   GLN A 585     -25.011   3.233   7.436  1.00 88.63           N  
ATOM   4443  CA  GLN A 585     -25.540   1.905   7.726  1.00 88.63           C  
ATOM   4444  C   GLN A 585     -26.662   1.973   8.758  1.00 88.63           C  
ATOM   4445  CB  GLN A 585     -24.428   0.979   8.221  1.00 88.63           C  
ATOM   4446  O   GLN A 585     -27.654   1.248   8.654  1.00 88.63           O  
ATOM   4447  CG  GLN A 585     -23.408   0.617   7.150  1.00 88.63           C  
ATOM   4448  CD  GLN A 585     -24.031  -0.094   5.963  1.00 88.63           C  
ATOM   4449  NE2 GLN A 585     -24.018  -1.422   5.993  1.00 88.63           N  
ATOM   4450  OE1 GLN A 585     -24.520   0.545   5.026  1.00 88.63           O  
ATOM   4451  N   LEU A 586     -26.535   2.814   9.769  1.00 83.99           N  
ATOM   4452  CA  LEU A 586     -27.563   2.988  10.789  1.00 83.99           C  
ATOM   4453  C   LEU A 586     -28.818   3.618  10.193  1.00 83.99           C  
ATOM   4454  CB  LEU A 586     -27.039   3.855  11.936  1.00 83.99           C  
ATOM   4455  O   LEU A 586     -29.935   3.285  10.595  1.00 83.99           O  
ATOM   4456  CG  LEU A 586     -26.010   3.204  12.862  1.00 83.99           C  
ATOM   4457  CD1 LEU A 586     -25.478   4.224  13.863  1.00 83.99           C  
ATOM   4458  CD2 LEU A 586     -26.621   2.008  13.584  1.00 83.99           C  
ATOM   4459  N   GLU A 587     -28.562   4.522   9.325  1.00 86.15           N  
ATOM   4460  CA  GLU A 587     -29.683   5.142   8.625  1.00 86.15           C  
ATOM   4461  C   GLU A 587     -30.416   4.129   7.751  1.00 86.15           C  
ATOM   4462  CB  GLU A 587     -29.202   6.320   7.775  1.00 86.15           C  
ATOM   4463  O   GLU A 587     -31.646   4.140   7.676  1.00 86.15           O  
ATOM   4464  CG  GLU A 587     -28.875   7.568   8.582  1.00 86.15           C  
ATOM   4465  CD  GLU A 587     -28.388   8.726   7.725  1.00 86.15           C  
ATOM   4466  OE1 GLU A 587     -28.032   9.788   8.285  1.00 86.15           O  
ATOM   4467  OE2 GLU A 587     -28.362   8.570   6.484  1.00 86.15           O  
ATOM   4468  N   SER A 588     -29.710   3.403   7.041  1.00 84.16           N  
ATOM   4469  CA  SER A 588     -30.278   2.398   6.149  1.00 84.16           C  
ATOM   4470  C   SER A 588     -31.024   1.322   6.932  1.00 84.16           C  
ATOM   4471  CB  SER A 588     -29.182   1.754   5.299  1.00 84.16           C  
ATOM   4472  O   SER A 588     -32.048   0.812   6.475  1.00 84.16           O  
ATOM   4473  OG  SER A 588     -28.194   1.157   6.121  1.00 84.16           O  
ATOM   4474  N   ARG A 589     -30.537   0.900   8.048  1.00 79.51           N  
ATOM   4475  CA  ARG A 589     -31.165  -0.100   8.905  1.00 79.51           C  
ATOM   4476  C   ARG A 589     -32.412   0.462   9.579  1.00 79.51           C  
ATOM   4477  CB  ARG A 589     -30.177  -0.599   9.963  1.00 79.51           C  
ATOM   4478  O   ARG A 589     -33.361  -0.275   9.853  1.00 79.51           O  
ATOM   4479  CG  ARG A 589     -29.159  -1.595   9.433  1.00 79.51           C  
ATOM   4480  CD  ARG A 589     -28.244  -2.107  10.537  1.00 79.51           C  
ATOM   4481  NE  ARG A 589     -27.165  -2.933  10.002  1.00 79.51           N  
ATOM   4482  NH1 ARG A 589     -26.293  -3.493  12.067  1.00 79.51           N  
ATOM   4483  NH2 ARG A 589     -25.323  -4.297  10.152  1.00 79.51           N  
ATOM   4484  CZ  ARG A 589     -26.263  -3.573  10.742  1.00 79.51           C  
ATOM   4485  N   ARG A 590     -32.401   1.747   9.947  1.00 75.56           N  
ATOM   4486  CA  ARG A 590     -33.561   2.458  10.474  1.00 75.56           C  
ATOM   4487  C   ARG A 590     -34.683   2.515   9.444  1.00 75.56           C  
ATOM   4488  CB  ARG A 590     -33.173   3.874  10.906  1.00 75.56           C  
ATOM   4489  O   ARG A 590     -35.859   2.379   9.790  1.00 75.56           O  
ATOM   4490  CG  ARG A 590     -32.470   3.937  12.252  1.00 75.56           C  
ATOM   4491  CD  ARG A 590     -32.261   5.373  12.712  1.00 75.56           C  
ATOM   4492  NE  ARG A 590     -31.556   5.433  13.990  1.00 75.56           N  
ATOM   4493  NH1 ARG A 590     -30.939   7.649  13.782  1.00 75.56           N  
ATOM   4494  NH2 ARG A 590     -30.334   6.456  15.643  1.00 75.56           N  
ATOM   4495  CZ  ARG A 590     -30.945   6.512  14.469  1.00 75.56           C  
ATOM   4496  N   LEU A 591     -34.362   2.735   8.237  1.00 72.16           N  
ATOM   4497  CA  LEU A 591     -35.325   2.805   7.144  1.00 72.16           C  
ATOM   4498  C   LEU A 591     -35.875   1.421   6.815  1.00 72.16           C  
ATOM   4499  CB  LEU A 591     -34.679   3.419   5.899  1.00 72.16           C  
ATOM   4500  O   LEU A 591     -37.039   1.286   6.429  1.00 72.16           O  
ATOM   4501  CG  LEU A 591     -34.680   4.946   5.818  1.00 72.16           C  
ATOM   4502  CD1 LEU A 591     -33.256   5.470   5.668  1.00 72.16           C  
ATOM   4503  CD2 LEU A 591     -35.554   5.420   4.662  1.00 72.16           C  
ATOM   4504  N   THR A 592     -35.069   0.388   6.846  1.00 72.30           N  
ATOM   4505  CA  THR A 592     -35.463  -0.999   6.623  1.00 72.30           C  
ATOM   4506  C   THR A 592     -36.291  -1.520   7.794  1.00 72.30           C  
ATOM   4507  CB  THR A 592     -34.234  -1.903   6.416  1.00 72.30           C  
ATOM   4508  O   THR A 592     -37.200  -2.331   7.606  1.00 72.30           O  
ATOM   4509  CG2 THR A 592     -33.451  -1.491   5.174  1.00 72.30           C  
ATOM   4510  OG1 THR A 592     -33.378  -1.805   7.561  1.00 72.30           O  
ATOM   4511  N   ASN A 593     -35.999  -1.080   9.011  1.00 61.75           N  
ATOM   4512  CA  ASN A 593     -36.758  -1.403  10.214  1.00 61.75           C  
ATOM   4513  C   ASN A 593     -38.079  -0.642  10.265  1.00 61.75           C  
ATOM   4514  CB  ASN A 593     -35.928  -1.111  11.466  1.00 61.75           C  
ATOM   4515  O   ASN A 593     -39.061  -1.131  10.826  1.00 61.75           O  
ATOM   4516  CG  ASN A 593     -34.987  -2.245  11.821  1.00 61.75           C  
ATOM   4517  ND2 ASN A 593     -34.152  -2.029  12.831  1.00 61.75           N  
ATOM   4518  OD1 ASN A 593     -35.009  -3.307  11.193  1.00 61.75           O  
ATOM   4519  N   THR A 594     -38.218   0.484   9.653  1.00 61.21           N  
ATOM   4520  CA  THR A 594     -39.421   1.292   9.487  1.00 61.21           C  
ATOM   4521  C   THR A 594     -40.291   0.742   8.360  1.00 61.21           C  
ATOM   4522  CB  THR A 594     -39.070   2.763   9.197  1.00 61.21           C  
ATOM   4523  O   THR A 594     -41.520   0.760   8.452  1.00 61.21           O  
ATOM   4524  CG2 THR A 594     -40.316   3.643   9.235  1.00 61.21           C  
ATOM   4525  OG1 THR A 594     -38.139   3.229  10.182  1.00 61.21           O  
ATOM   4526  N   VAL A 595     -39.765   0.091   7.364  1.00 60.19           N  
ATOM   4527  CA  VAL A 595     -40.458  -0.522   6.236  1.00 60.19           C  
ATOM   4528  C   VAL A 595     -40.843  -1.958   6.584  1.00 60.19           C  
ATOM   4529  CB  VAL A 595     -39.591  -0.498   4.957  1.00 60.19           C  
ATOM   4530  O   VAL A 595     -41.911  -2.433   6.191  1.00 60.19           O  
ATOM   4531  CG1 VAL A 595     -40.309  -1.201   3.806  1.00 60.19           C  
ATOM   4532  CG2 VAL A 595     -39.244   0.940   4.576  1.00 60.19           C  
ATOM   4533  N   LYS A 596     -40.186  -2.634   7.557  1.00 56.04           N  
ATOM   4534  CA  LYS A 596     -40.424  -3.992   8.037  1.00 56.04           C  
ATOM   4535  C   LYS A 596     -41.276  -3.987   9.302  1.00 56.04           C  
ATOM   4536  CB  LYS A 596     -39.099  -4.709   8.300  1.00 56.04           C  
ATOM   4537  O   LYS A 596     -42.058  -4.912   9.535  1.00 56.04           O  
ATOM   4538  CG  LYS A 596     -38.420  -5.236   7.045  1.00 56.04           C  
ATOM   4539  CD  LYS A 596     -37.182  -6.058   7.382  1.00 56.04           C  
ATOM   4540  CE  LYS A 596     -36.488  -6.566   6.125  1.00 56.04           C  
ATOM   4541  NZ  LYS A 596     -35.218  -7.283   6.446  1.00 56.04           N  
ATOM   4542  N   SER A 597     -41.384  -2.806  10.037  1.00 49.20           N  
ATOM   4543  CA  SER A 597     -42.256  -2.616  11.191  1.00 49.20           C  
ATOM   4544  C   SER A 597     -43.495  -1.807  10.820  1.00 49.20           C  
ATOM   4545  CB  SER A 597     -41.503  -1.920  12.324  1.00 49.20           C  
ATOM   4546  O   SER A 597     -43.388  -0.639  10.440  1.00 49.20           O  
ATOM   4547  OG  SER A 597     -40.386  -1.206  11.822  1.00 49.20           O  
ATOM   4548  N   GLY A 598     -44.243  -1.885   9.615  1.00 42.82           N  
ATOM   4549  CA  GLY A 598     -45.645  -1.515   9.507  1.00 42.82           C  
ATOM   4550  C   GLY A 598     -46.222  -0.976  10.803  1.00 42.82           C  
ATOM   4551  O   GLY A 598     -46.277  -1.689  11.807  1.00 42.82           O  
ATOM   4552  N   GLU A 599     -46.199   0.384  11.168  1.00 42.69           N  
ATOM   4553  CA  GLU A 599     -47.201   0.897  12.098  1.00 42.69           C  
ATOM   4554  C   GLU A 599     -47.344   2.411  11.976  1.00 42.69           C  
ATOM   4555  CB  GLU A 599     -46.845   0.516  13.537  1.00 42.69           C  
ATOM   4556  O   GLU A 599     -46.353   3.141  12.050  1.00 42.69           O  
ATOM   4557  CG  GLU A 599     -48.043   0.098  14.377  1.00 42.69           C  
ATOM   4558  CD  GLU A 599     -47.685  -0.869  15.494  1.00 42.69           C  
ATOM   4559  OE1 GLU A 599     -48.553  -1.158  16.349  1.00 42.69           O  
ATOM   4560  OE2 GLU A 599     -46.526  -1.340  15.516  1.00 42.69           O  
ATOM   4561  N   SER A 600     -48.308   3.003  11.082  1.00 35.12           N  
ATOM   4562  CA  SER A 600     -49.482   3.855  11.233  1.00 35.12           C  
ATOM   4563  C   SER A 600     -49.503   4.529  12.602  1.00 35.12           C  
ATOM   4564  CB  SER A 600     -50.763   3.044  11.036  1.00 35.12           C  
ATOM   4565  O   SER A 600     -49.455   3.854  13.632  1.00 35.12           O  
ATOM   4566  OG  SER A 600     -50.683   1.803  11.716  1.00 35.12           O  
ATOM   4567  N   THR A 601     -49.011   5.702  12.692  1.00 31.14           N  
ATOM   4568  CA  THR A 601     -49.670   6.586  13.647  1.00 31.14           C  
ATOM   4569  C   THR A 601     -49.669   8.026  13.141  1.00 31.14           C  
ATOM   4570  CB  THR A 601     -48.988   6.524  15.027  1.00 31.14           C  
ATOM   4571  O   THR A 601     -48.607   8.622  12.952  1.00 31.14           O  
ATOM   4572  CG2 THR A 601     -49.122   5.136  15.644  1.00 31.14           C  
ATOM   4573  OG1 THR A 601     -47.598   6.838  14.882  1.00 31.14           O  
ATOM   4574  N   ASP A 602     -50.589   8.375  12.225  1.00 36.98           N  
ATOM   4575  CA  ASP A 602     -51.015   9.770  12.295  1.00 36.98           C  
ATOM   4576  C   ASP A 602     -52.521   9.895  12.079  1.00 36.98           C  
ATOM   4577  CB  ASP A 602     -50.263  10.614  11.264  1.00 36.98           C  
ATOM   4578  O   ASP A 602     -53.058   9.374  11.099  1.00 36.98           O  
ATOM   4579  CG  ASP A 602     -48.884  11.037  11.738  1.00 36.98           C  
ATOM   4580  OD1 ASP A 602     -48.634  11.043  12.962  1.00 36.98           O  
ATOM   4581  OD2 ASP A 602     -48.040  11.371  10.878  1.00 36.98           O  
ATOM   4582  N   THR A 603     -53.429   9.974  13.194  1.00 38.09           N  
ATOM   4583  CA  THR A 603     -54.156  11.130  13.706  1.00 38.09           C  
ATOM   4584  C   THR A 603     -55.644  10.820  13.833  1.00 38.09           C  
ATOM   4585  CB  THR A 603     -53.960  12.359  12.800  1.00 38.09           C  
ATOM   4586  O   THR A 603     -56.259  10.306  12.896  1.00 38.09           O  
ATOM   4587  CG2 THR A 603     -52.630  13.049  13.087  1.00 38.09           C  
ATOM   4588  OG1 THR A 603     -53.984  11.943  11.429  1.00 38.09           O  
ATOM   4589  N   LYS A 604     -56.193  10.533  15.035  1.00 35.42           N  
ATOM   4590  CA  LYS A 604     -57.216  11.062  15.932  1.00 35.42           C  
ATOM   4591  C   LYS A 604     -57.999  12.191  15.269  1.00 35.42           C  
ATOM   4592  CB  LYS A 604     -56.584  11.557  17.234  1.00 35.42           C  
ATOM   4593  O   LYS A 604     -57.414  13.179  14.821  1.00 35.42           O  
ATOM   4594  CG  LYS A 604     -56.328  10.458  18.255  1.00 35.42           C  
ATOM   4595  CD  LYS A 604     -55.801  11.025  19.567  1.00 35.42           C  
ATOM   4596  CE  LYS A 604     -55.585   9.930  20.603  1.00 35.42           C  
ATOM   4597  NZ  LYS A 604     -54.867  10.443  21.809  1.00 35.42           N  
ATOM   4598  N   SER A 605     -59.331  11.879  14.710  1.00 33.77           N  
ATOM   4599  CA  SER A 605     -60.509  12.699  14.972  1.00 33.77           C  
ATOM   4600  C   SER A 605     -61.698  12.242  14.133  1.00 33.77           C  
ATOM   4601  CB  SER A 605     -60.211  14.172  14.690  1.00 33.77           C  
ATOM   4602  O   SER A 605     -61.584  12.095  12.914  1.00 33.77           O  
ATOM   4603  OG  SER A 605     -59.805  14.354  13.345  1.00 33.77           O  
ATOM   4604  N   ALA A 606     -62.681  11.443  14.725  1.00 36.82           N  
ATOM   4605  CA  ALA A 606     -64.066  11.880  14.881  1.00 36.82           C  
ATOM   4606  C   ALA A 606     -65.038  10.780  14.465  1.00 36.82           C  
ATOM   4607  CB  ALA A 606     -64.319  13.146  14.066  1.00 36.82           C  
ATOM   4608  O   ALA A 606     -65.005  10.312  13.324  1.00 36.82           O  
ATOM   4609  N   GLN A 607     -65.441   9.955  15.381  1.00 33.11           N  
ATOM   4610  CA  GLN A 607     -66.636   9.364  15.973  1.00 33.11           C  
ATOM   4611  C   GLN A 607     -67.877  10.190  15.648  1.00 33.11           C  
ATOM   4612  CB  GLN A 607     -66.476   9.231  17.488  1.00 33.11           C  
ATOM   4613  O   GLN A 607     -67.901  11.401  15.878  1.00 33.11           O  
ATOM   4614  CG  GLN A 607     -66.252   7.800  17.959  1.00 33.11           C  
ATOM   4615  CD  GLN A 607     -65.978   7.709  19.449  1.00 33.11           C  
ATOM   4616  NE2 GLN A 607     -66.300   6.565  20.042  1.00 33.11           N  
ATOM   4617  OE1 GLN A 607     -65.480   8.659  20.061  1.00 33.11           O  
ATOM   4618  N   GLU A 608     -68.587   9.804  14.543  1.00 34.55           N  
ATOM   4619  CA  GLU A 608     -70.019   9.591  14.736  1.00 34.55           C  
ATOM   4620  C   GLU A 608     -70.761   9.591  13.403  1.00 34.55           C  
ATOM   4621  CB  GLU A 608     -70.602  10.660  15.663  1.00 34.55           C  
ATOM   4622  O   GLU A 608     -70.761  10.594  12.686  1.00 34.55           O  
ATOM   4623  CG  GLU A 608     -71.773  10.173  16.504  1.00 34.55           C  
ATOM   4624  CD  GLU A 608     -72.281  11.217  17.486  1.00 34.55           C  
ATOM   4625  OE1 GLU A 608     -73.310  10.970  18.156  1.00 34.55           O  
ATOM   4626  OE2 GLU A 608     -71.646  12.290  17.586  1.00 34.55           O  
ATOM   4627  N   ASN A 609     -70.741   8.420  12.735  1.00 39.86           N  
ATOM   4628  CA  ASN A 609     -71.858   8.052  11.872  1.00 39.86           C  
ATOM   4629  C   ASN A 609     -71.768   6.595  11.428  1.00 39.86           C  
ATOM   4630  CB  ASN A 609     -71.922   8.975  10.653  1.00 39.86           C  
ATOM   4631  O   ASN A 609     -70.787   6.192  10.800  1.00 39.86           O  
ATOM   4632  CG  ASN A 609     -72.947  10.081  10.812  1.00 39.86           C  
ATOM   4633  ND2 ASN A 609     -73.012  10.975   9.832  1.00 39.86           N  
ATOM   4634  OD1 ASN A 609     -73.674  10.132  11.807  1.00 39.86           O  
ATOM   4635  N   THR A 610     -72.205   5.428  12.266  1.00 42.20           N  
ATOM   4636  CA  THR A 610     -73.125   4.754  11.357  1.00 42.20           C  
ATOM   4637  C   THR A 610     -73.030   3.239  11.514  1.00 42.20           C  
ATOM   4638  CB  THR A 610     -72.846   5.140   9.892  1.00 42.20           C  
ATOM   4639  O   THR A 610     -72.026   2.633  11.134  1.00 42.20           O  
ATOM   4640  CG2 THR A 610     -73.231   6.590   9.622  1.00 42.20           C  
ATOM   4641  OG1 THR A 610     -71.450   4.969   9.618  1.00 42.20           O  
ATOM   4642  N   LEU A 611     -72.877   2.778  12.759  1.00 44.27           N  
ATOM   4643  CA  LEU A 611     -72.979   1.391  13.199  1.00 44.27           C  
ATOM   4644  C   LEU A 611     -73.645   0.529  12.132  1.00 44.27           C  
ATOM   4645  CB  LEU A 611     -73.766   1.301  14.509  1.00 44.27           C  
ATOM   4646  O   LEU A 611     -73.210  -0.597  11.877  1.00 44.27           O  
ATOM   4647  CG  LEU A 611     -73.704  -0.038  15.247  1.00 44.27           C  
ATOM   4648  CD1 LEU A 611     -72.564  -0.032  16.261  1.00 44.27           C  
ATOM   4649  CD2 LEU A 611     -75.034  -0.334  15.931  1.00 44.27           C  
ATOM   4650  N   ALA A 612     -74.140   1.136  11.069  1.00 54.04           N  
ATOM   4651  CA  ALA A 612     -74.708   0.407   9.938  1.00 54.04           C  
ATOM   4652  C   ALA A 612     -73.878   0.620   8.675  1.00 54.04           C  
ATOM   4653  CB  ALA A 612     -76.153   0.838   9.699  1.00 54.04           C  
ATOM   4654  O   ALA A 612     -73.755  -0.284   7.846  1.00 54.04           O  
ATOM   4655  N   LYS A 613     -72.889   1.573   8.669  1.00 55.33           N  
ATOM   4656  CA  LYS A 613     -71.801   1.774   7.715  1.00 55.33           C  
ATOM   4657  C   LYS A 613     -70.509   1.131   8.212  1.00 55.33           C  
ATOM   4658  CB  LYS A 613     -71.580   3.266   7.460  1.00 55.33           C  
ATOM   4659  O   LYS A 613     -69.653   0.748   7.412  1.00 55.33           O  
ATOM   4660  CG  LYS A 613     -70.991   3.578   6.092  1.00 55.33           C  
ATOM   4661  CD  LYS A 613     -70.879   5.080   5.862  1.00 55.33           C  
ATOM   4662  CE  LYS A 613     -70.242   5.394   4.515  1.00 55.33           C  
ATOM   4663  NZ  LYS A 613     -70.212   6.863   4.245  1.00 55.33           N  
ATOM   4664  N   MET A 614     -70.464   0.631   9.495  1.00 51.99           N  
ATOM   4665  CA  MET A 614     -69.366  -0.047  10.178  1.00 51.99           C  
ATOM   4666  C   MET A 614     -69.476  -1.559  10.017  1.00 51.99           C  
ATOM   4667  CB  MET A 614     -69.346   0.321  11.662  1.00 51.99           C  
ATOM   4668  O   MET A 614     -68.463  -2.252   9.905  1.00 51.99           O  
ATOM   4669  CG  MET A 614     -67.947   0.455  12.242  1.00 51.99           C  
ATOM   4670  SD  MET A 614     -67.957   0.621  14.070  1.00 51.99           S  
ATOM   4671  CE  MET A 614     -68.491   2.347  14.231  1.00 51.99           C  
ATOM   4672  N   GLU A 615     -70.788  -1.995   9.671  1.00 58.41           N  
ATOM   4673  CA  GLU A 615     -70.948  -3.424   9.420  1.00 58.41           C  
ATOM   4674  C   GLU A 615     -70.784  -3.746   7.938  1.00 58.41           C  
ATOM   4675  CB  GLU A 615     -72.313  -3.907   9.916  1.00 58.41           C  
ATOM   4676  O   GLU A 615     -70.247  -4.797   7.581  1.00 58.41           O  
ATOM   4677  CG  GLU A 615     -72.232  -4.964  11.009  1.00 58.41           C  
ATOM   4678  CD  GLU A 615     -73.583  -5.301  11.619  1.00 58.41           C  
ATOM   4679  OE1 GLU A 615     -73.633  -6.103  12.579  1.00 58.41           O  
ATOM   4680  OE2 GLU A 615     -74.601  -4.759  11.133  1.00 58.41           O  
ATOM   4681  N   GLU A 616     -71.001  -2.735   7.057  1.00 60.95           N  
ATOM   4682  CA  GLU A 616     -70.769  -2.809   5.617  1.00 60.95           C  
ATOM   4683  C   GLU A 616     -69.348  -2.378   5.265  1.00 60.95           C  
ATOM   4684  CB  GLU A 616     -71.783  -1.944   4.864  1.00 60.95           C  
ATOM   4685  O   GLU A 616     -68.715  -2.967   4.386  1.00 60.95           O  
ATOM   4686  CG  GLU A 616     -71.864  -2.248   3.375  1.00 60.95           C  
ATOM   4687  CD  GLU A 616     -72.937  -1.445   2.656  1.00 60.95           C  
ATOM   4688  OE1 GLU A 616     -73.070  -1.580   1.419  1.00 60.95           O  
ATOM   4689  OE2 GLU A 616     -73.649  -0.672   3.336  1.00 60.95           O  
ATOM   4690  N   GLU A 617     -68.706  -1.537   6.084  1.00 57.89           N  
ATOM   4691  CA  GLU A 617     -67.290  -1.185   6.024  1.00 57.89           C  
ATOM   4692  C   GLU A 617     -66.428  -2.244   6.704  1.00 57.89           C  
ATOM   4693  CB  GLU A 617     -67.048   0.183   6.666  1.00 57.89           C  
ATOM   4694  O   GLU A 617     -65.313  -2.524   6.260  1.00 57.89           O  
ATOM   4695  CG  GLU A 617     -66.453   1.213   5.716  1.00 57.89           C  
ATOM   4696  CD  GLU A 617     -66.152   2.544   6.386  1.00 57.89           C  
ATOM   4697  OE1 GLU A 617     -65.552   3.429   5.735  1.00 57.89           O  
ATOM   4698  OE2 GLU A 617     -66.520   2.703   7.572  1.00 57.89           O  
ATOM   4699  N   ARG A 618     -67.068  -2.932   7.786  1.00 63.99           N  
ATOM   4700  CA  ARG A 618     -66.420  -4.074   8.424  1.00 63.99           C  
ATOM   4701  C   ARG A 618     -66.447  -5.297   7.514  1.00 63.99           C  
ATOM   4702  CB  ARG A 618     -67.095  -4.398   9.759  1.00 63.99           C  
ATOM   4703  O   ARG A 618     -65.474  -6.051   7.451  1.00 63.99           O  
ATOM   4704  CG  ARG A 618     -66.160  -5.014  10.788  1.00 63.99           C  
ATOM   4705  CD  ARG A 618     -66.877  -5.302  12.100  1.00 63.99           C  
ATOM   4706  NE  ARG A 618     -65.946  -5.725  13.141  1.00 63.99           N  
ATOM   4707  NH1 ARG A 618     -67.586  -6.375  14.633  1.00 63.99           N  
ATOM   4708  NH2 ARG A 618     -65.373  -6.579  15.195  1.00 63.99           N  
ATOM   4709  CZ  ARG A 618     -66.303  -6.225  14.321  1.00 63.99           C  
ATOM   4710  N   ALA A 619     -67.565  -5.417   6.699  1.00 69.25           N  
ATOM   4711  CA  ALA A 619     -67.680  -6.502   5.728  1.00 69.25           C  
ATOM   4712  C   ALA A 619     -66.841  -6.216   4.486  1.00 69.25           C  
ATOM   4713  CB  ALA A 619     -69.142  -6.716   5.341  1.00 69.25           C  
ATOM   4714  O   ALA A 619     -66.223  -7.124   3.925  1.00 69.25           O  
ATOM   4715  N   THR A 620     -66.740  -4.896   4.096  1.00 68.50           N  
ATOM   4716  CA  THR A 620     -65.869  -4.474   3.005  1.00 68.50           C  
ATOM   4717  C   THR A 620     -64.416  -4.407   3.468  1.00 68.50           C  
ATOM   4718  CB  THR A 620     -66.296  -3.104   2.446  1.00 68.50           C  
ATOM   4719  O   THR A 620     -63.503  -4.752   2.716  1.00 68.50           O  
ATOM   4720  CG2 THR A 620     -67.678  -3.179   1.806  1.00 68.50           C  
ATOM   4721  OG1 THR A 620     -66.327  -2.148   3.513  1.00 68.50           O  
ATOM   4722  N   HIS A 621     -64.112  -4.122   4.771  1.00 64.80           N  
ATOM   4723  CA  HIS A 621     -62.798  -4.138   5.405  1.00 64.80           C  
ATOM   4724  C   HIS A 621     -62.357  -5.563   5.722  1.00 64.80           C  
ATOM   4725  CB  HIS A 621     -62.809  -3.295   6.682  1.00 64.80           C  
ATOM   4726  O   HIS A 621     -61.178  -5.897   5.583  1.00 64.80           O  
ATOM   4727  CG  HIS A 621     -61.455  -2.813   7.094  1.00 64.80           C  
ATOM   4728  CD2 HIS A 621     -60.757  -1.709   6.735  1.00 64.80           C  
ATOM   4729  ND1 HIS A 621     -60.658  -3.502   7.982  1.00 64.80           N  
ATOM   4730  CE1 HIS A 621     -59.525  -2.840   8.153  1.00 64.80           C  
ATOM   4731  NE2 HIS A 621     -59.560  -1.749   7.407  1.00 64.80           N  
ATOM   4732  N   GLU A 622     -63.344  -6.421   6.062  1.00 72.04           N  
ATOM   4733  CA  GLU A 622     -63.059  -7.837   6.276  1.00 72.04           C  
ATOM   4734  C   GLU A 622     -62.807  -8.556   4.954  1.00 72.04           C  
ATOM   4735  CB  GLU A 622     -64.210  -8.509   7.030  1.00 72.04           C  
ATOM   4736  O   GLU A 622     -61.929  -9.417   4.867  1.00 72.04           O  
ATOM   4737  CG  GLU A 622     -63.851  -9.867   7.616  1.00 72.04           C  
ATOM   4738  CD  GLU A 622     -64.786 -10.304   8.733  1.00 72.04           C  
ATOM   4739  OE1 GLU A 622     -64.507 -11.333   9.389  1.00 72.04           O  
ATOM   4740  OE2 GLU A 622     -65.805  -9.613   8.952  1.00 72.04           O  
ATOM   4741  N   ALA A 623     -63.529  -8.126   3.896  1.00 77.48           N  
ATOM   4742  CA  ALA A 623     -63.286  -8.608   2.539  1.00 77.48           C  
ATOM   4743  C   ALA A 623     -61.973  -8.058   1.988  1.00 77.48           C  
ATOM   4744  CB  ALA A 623     -64.445  -8.227   1.622  1.00 77.48           C  
ATOM   4745  O   ALA A 623     -61.228  -8.772   1.313  1.00 77.48           O  
ATOM   4746  N   LYS A 624     -61.630  -6.815   2.356  1.00 74.27           N  
ATOM   4747  CA  LYS A 624     -60.352  -6.210   1.994  1.00 74.27           C  
ATOM   4748  C   LYS A 624     -59.210  -6.801   2.816  1.00 74.27           C  
ATOM   4749  CB  LYS A 624     -60.403  -4.693   2.184  1.00 74.27           C  
ATOM   4750  O   LYS A 624     -58.113  -7.018   2.298  1.00 74.27           O  
ATOM   4751  CG  LYS A 624     -61.134  -3.954   1.073  1.00 74.27           C  
ATOM   4752  CD  LYS A 624     -61.075  -2.445   1.272  1.00 74.27           C  
ATOM   4753  CE  LYS A 624     -61.893  -1.709   0.219  1.00 74.27           C  
ATOM   4754  NZ  LYS A 624     -61.888  -0.233   0.446  1.00 74.27           N  
ATOM   4755  N   ARG A 625     -59.488  -7.194   4.100  1.00 73.33           N  
ATOM   4756  CA  ARG A 625     -58.500  -7.845   4.954  1.00 73.33           C  
ATOM   4757  C   ARG A 625     -58.239  -9.277   4.496  1.00 73.33           C  
ATOM   4758  CB  ARG A 625     -58.962  -7.838   6.413  1.00 73.33           C  
ATOM   4759  O   ARG A 625     -57.097  -9.741   4.513  1.00 73.33           O  
ATOM   4760  CG  ARG A 625     -57.826  -7.928   7.419  1.00 73.33           C  
ATOM   4761  CD  ARG A 625     -58.343  -8.092   8.841  1.00 73.33           C  
ATOM   4762  NE  ARG A 625     -57.354  -8.731   9.704  1.00 73.33           N  
ATOM   4763  NH1 ARG A 625     -58.497  -8.316  11.669  1.00 73.33           N  
ATOM   4764  NH2 ARG A 625     -56.492  -9.425  11.716  1.00 73.33           N  
ATOM   4765  CZ  ARG A 625     -57.450  -8.823  11.028  1.00 73.33           C  
ATOM   4766  N   LYS A 626     -59.358  -9.909   4.072  1.00 76.77           N  
ATOM   4767  CA  LYS A 626     -59.233 -11.265   3.546  1.00 76.77           C  
ATOM   4768  C   LYS A 626     -58.526 -11.267   2.194  1.00 76.77           C  
ATOM   4769  CB  LYS A 626     -60.610 -11.920   3.418  1.00 76.77           C  
ATOM   4770  O   LYS A 626     -57.709 -12.148   1.916  1.00 76.77           O  
ATOM   4771  CG  LYS A 626     -61.023 -12.734   4.635  1.00 76.77           C  
ATOM   4772  CD  LYS A 626     -62.327 -13.482   4.391  1.00 76.77           C  
ATOM   4773  CE  LYS A 626     -62.766 -14.260   5.624  1.00 76.77           C  
ATOM   4774  NZ  LYS A 626     -64.016 -15.039   5.372  1.00 76.77           N  
ATOM   4775  N   LYS A 627     -58.801 -10.220   1.320  1.00 79.19           N  
ATOM   4776  CA  LYS A 627     -58.101 -10.021   0.055  1.00 79.19           C  
ATOM   4777  C   LYS A 627     -56.644  -9.631   0.288  1.00 79.19           C  
ATOM   4778  CB  LYS A 627     -58.801  -8.951  -0.784  1.00 79.19           C  
ATOM   4779  O   LYS A 627     -55.745 -10.138  -0.386  1.00 79.19           O  
ATOM   4780  CG  LYS A 627     -58.269  -8.831  -2.204  1.00 79.19           C  
ATOM   4781  CD  LYS A 627     -59.043  -7.792  -3.005  1.00 79.19           C  
ATOM   4782  CE  LYS A 627     -58.458  -7.610  -4.399  1.00 79.19           C  
ATOM   4783  NZ  LYS A 627     -59.204  -6.580  -5.183  1.00 79.19           N  
ATOM   4784  N   LYS A 628     -56.407  -8.757   1.309  1.00 74.20           N  
ATOM   4785  CA  LYS A 628     -55.050  -8.362   1.675  1.00 74.20           C  
ATOM   4786  C   LYS A 628     -54.305  -9.512   2.347  1.00 74.20           C  
ATOM   4787  CB  LYS A 628     -55.076  -7.144   2.600  1.00 74.20           C  
ATOM   4788  O   LYS A 628     -53.106  -9.695   2.125  1.00 74.20           O  
ATOM   4789  CG  LYS A 628     -55.225  -5.817   1.871  1.00 74.20           C  
ATOM   4790  CD  LYS A 628     -55.025  -4.636   2.813  1.00 74.20           C  
ATOM   4791  CE  LYS A 628     -55.234  -3.308   2.098  1.00 74.20           C  
ATOM   4792  NZ  LYS A 628     -55.292  -2.165   3.058  1.00 74.20           N  
ATOM   4793  N   GLU A 629     -55.058 -10.353   3.117  1.00 73.92           N  
ATOM   4794  CA  GLU A 629     -54.478 -11.547   3.725  1.00 73.92           C  
ATOM   4795  C   GLU A 629     -54.120 -12.587   2.667  1.00 73.92           C  
ATOM   4796  CB  GLU A 629     -55.442 -12.151   4.750  1.00 73.92           C  
ATOM   4797  O   GLU A 629     -53.070 -13.228   2.750  1.00 73.92           O  
ATOM   4798  CG  GLU A 629     -54.784 -13.129   5.712  1.00 73.92           C  
ATOM   4799  CD  GLU A 629     -55.728 -13.639   6.789  1.00 73.92           C  
ATOM   4800  OE1 GLU A 629     -55.337 -14.546   7.559  1.00 73.92           O  
ATOM   4801  OE2 GLU A 629     -56.868 -13.129   6.862  1.00 73.92           O  
ATOM   4802  N   GLU A 630     -55.066 -12.715   1.622  1.00 80.70           N  
ATOM   4803  CA  GLU A 630     -54.793 -13.610   0.501  1.00 80.70           C  
ATOM   4804  C   GLU A 630     -53.656 -13.078  -0.366  1.00 80.70           C  
ATOM   4805  CB  GLU A 630     -56.052 -13.810  -0.347  1.00 80.70           C  
ATOM   4806  O   GLU A 630     -52.817 -13.847  -0.841  1.00 80.70           O  
ATOM   4807  CG  GLU A 630     -57.035 -14.814   0.238  1.00 80.70           C  
ATOM   4808  CD  GLU A 630     -58.353 -14.873  -0.517  1.00 80.70           C  
ATOM   4809  OE1 GLU A 630     -59.276 -15.591  -0.071  1.00 80.70           O  
ATOM   4810  OE2 GLU A 630     -58.462 -14.197  -1.565  1.00 80.70           O  
ATOM   4811  N   GLU A 631     -53.573 -11.711  -0.466  1.00 78.86           N  
ATOM   4812  CA  GLU A 631     -52.477 -11.069  -1.186  1.00 78.86           C  
ATOM   4813  C   GLU A 631     -51.173 -11.157  -0.399  1.00 78.86           C  
ATOM   4814  CB  GLU A 631     -52.813  -9.606  -1.485  1.00 78.86           C  
ATOM   4815  O   GLU A 631     -50.107 -11.381  -0.976  1.00 78.86           O  
ATOM   4816  CG  GLU A 631     -53.772  -9.421  -2.652  1.00 78.86           C  
ATOM   4817  CD  GLU A 631     -54.099  -7.963  -2.934  1.00 78.86           C  
ATOM   4818  OE1 GLU A 631     -54.866  -7.686  -3.884  1.00 78.86           O  
ATOM   4819  OE2 GLU A 631     -53.584  -7.091  -2.200  1.00 78.86           O  
ATOM   4820  N   MET A 632     -51.273 -11.031   0.951  1.00 71.86           N  
ATOM   4821  CA  MET A 632     -50.125 -11.173   1.842  1.00 71.86           C  
ATOM   4822  C   MET A 632     -49.647 -12.621   1.887  1.00 71.86           C  
ATOM   4823  CB  MET A 632     -50.475 -10.693   3.251  1.00 71.86           C  
ATOM   4824  O   MET A 632     -48.444 -12.881   1.931  1.00 71.86           O  
ATOM   4825  CG  MET A 632     -49.267 -10.271   4.072  1.00 71.86           C  
ATOM   4826  SD  MET A 632     -49.447 -10.684   5.851  1.00 71.86           S  
ATOM   4827  CE  MET A 632     -50.376  -9.235   6.424  1.00 71.86           C  
ATOM   4828  N   LYS A 633     -50.616 -13.544   1.863  1.00 77.23           N  
ATOM   4829  CA  LYS A 633     -50.271 -14.962   1.808  1.00 77.23           C  
ATOM   4830  C   LYS A 633     -49.620 -15.317   0.474  1.00 77.23           C  
ATOM   4831  CB  LYS A 633     -51.512 -15.826   2.032  1.00 77.23           C  
ATOM   4832  O   LYS A 633     -48.668 -16.099   0.430  1.00 77.23           O  
ATOM   4833  CG  LYS A 633     -51.262 -17.058   2.889  1.00 77.23           C  
ATOM   4834  CD  LYS A 633     -52.540 -17.858   3.105  1.00 77.23           C  
ATOM   4835  CE  LYS A 633     -52.283 -19.111   3.931  1.00 77.23           C  
ATOM   4836  NZ  LYS A 633     -53.553 -19.825   4.264  1.00 77.23           N  
ATOM   4837  N   GLN A 634     -50.106 -14.636  -0.605  1.00 79.06           N  
ATOM   4838  CA  GLN A 634     -49.513 -14.825  -1.925  1.00 79.06           C  
ATOM   4839  C   GLN A 634     -48.118 -14.211  -1.995  1.00 79.06           C  
ATOM   4840  CB  GLN A 634     -50.408 -14.218  -3.007  1.00 79.06           C  
ATOM   4841  O   GLN A 634     -47.209 -14.789  -2.595  1.00 79.06           O  
ATOM   4842  CG  GLN A 634     -51.557 -15.122  -3.432  1.00 79.06           C  
ATOM   4843  CD  GLN A 634     -52.327 -14.574  -4.620  1.00 79.06           C  
ATOM   4844  NE2 GLN A 634     -53.392 -15.267  -5.007  1.00 79.06           N  
ATOM   4845  OE1 GLN A 634     -51.967 -13.536  -5.184  1.00 79.06           O  
ATOM   4846  N   VAL A 635     -47.977 -13.094  -1.284  1.00 77.55           N  
ATOM   4847  CA  VAL A 635     -46.681 -12.426  -1.230  1.00 77.55           C  
ATOM   4848  C   VAL A 635     -45.716 -13.239  -0.370  1.00 77.55           C  
ATOM   4849  CB  VAL A 635     -46.806 -10.988  -0.679  1.00 77.55           C  
ATOM   4850  O   VAL A 635     -44.536 -13.371  -0.704  1.00 77.55           O  
ATOM   4851  CG1 VAL A 635     -45.426 -10.388  -0.419  1.00 77.55           C  
ATOM   4852  CG2 VAL A 635     -47.600 -10.113  -1.647  1.00 77.55           C  
ATOM   4853  N   GLU A 636     -46.272 -13.837   0.672  1.00 73.60           N  
ATOM   4854  CA  GLU A 636     -45.469 -14.701   1.532  1.00 73.60           C  
ATOM   4855  C   GLU A 636     -45.049 -15.972   0.800  1.00 73.60           C  
ATOM   4856  CB  GLU A 636     -46.241 -15.059   2.805  1.00 73.60           C  
ATOM   4857  O   GLU A 636     -43.912 -16.428   0.939  1.00 73.60           O  
ATOM   4858  CG  GLU A 636     -45.360 -15.580   3.932  1.00 73.60           C  
ATOM   4859  CD  GLU A 636     -46.128 -15.860   5.213  1.00 73.60           C  
ATOM   4860  OE1 GLU A 636     -45.524 -16.370   6.184  1.00 73.60           O  
ATOM   4861  OE2 GLU A 636     -47.345 -15.568   5.247  1.00 73.60           O  
ATOM   4862  N   LEU A 637     -46.009 -16.530   0.009  1.00 78.15           N  
ATOM   4863  CA  LEU A 637     -45.680 -17.703  -0.793  1.00 78.15           C  
ATOM   4864  C   LEU A 637     -44.687 -17.348  -1.895  1.00 78.15           C  
ATOM   4865  CB  LEU A 637     -46.947 -18.305  -1.407  1.00 78.15           C  
ATOM   4866  O   LEU A 637     -43.768 -18.119  -2.180  1.00 78.15           O  
ATOM   4867  CG  LEU A 637     -46.849 -19.757  -1.878  1.00 78.15           C  
ATOM   4868  CD1 LEU A 637     -47.527 -20.685  -0.876  1.00 78.15           C  
ATOM   4869  CD2 LEU A 637     -47.467 -19.913  -3.263  1.00 78.15           C  
ATOM   4870  N   GLN A 638     -44.791 -16.104  -2.452  1.00 78.48           N  
ATOM   4871  CA  GLN A 638     -43.840 -15.616  -3.444  1.00 78.48           C  
ATOM   4872  C   GLN A 638     -42.476 -15.347  -2.814  1.00 78.48           C  
ATOM   4873  CB  GLN A 638     -44.367 -14.347  -4.116  1.00 78.48           C  
ATOM   4874  O   GLN A 638     -41.440 -15.631  -3.419  1.00 78.48           O  
ATOM   4875  CG  GLN A 638     -45.319 -14.614  -5.274  1.00 78.48           C  
ATOM   4876  CD  GLN A 638     -45.821 -13.340  -5.927  1.00 78.48           C  
ATOM   4877  NE2 GLN A 638     -46.532 -13.485  -7.040  1.00 78.48           N  
ATOM   4878  OE1 GLN A 638     -45.572 -12.235  -5.435  1.00 78.48           O  
ATOM   4879  N   LYS A 639     -42.485 -14.858  -1.565  1.00 76.08           N  
ATOM   4880  CA  LYS A 639     -41.244 -14.601  -0.841  1.00 76.08           C  
ATOM   4881  C   LYS A 639     -40.565 -15.906  -0.434  1.00 76.08           C  
ATOM   4882  CB  LYS A 639     -41.512 -13.743   0.396  1.00 76.08           C  
ATOM   4883  O   LYS A 639     -39.338 -16.015  -0.485  1.00 76.08           O  
ATOM   4884  CG  LYS A 639     -41.615 -12.253   0.105  1.00 76.08           C  
ATOM   4885  CD  LYS A 639     -41.659 -11.434   1.388  1.00 76.08           C  
ATOM   4886  CE  LYS A 639     -41.770  -9.943   1.098  1.00 76.08           C  
ATOM   4887  NZ  LYS A 639     -41.843  -9.138   2.354  1.00 76.08           N  
ATOM   4888  N   VAL A 640     -41.417 -16.957  -0.027  1.00 79.16           N  
ATOM   4889  CA  VAL A 640     -40.885 -18.273   0.312  1.00 79.16           C  
ATOM   4890  C   VAL A 640     -40.333 -18.947  -0.942  1.00 79.16           C  
ATOM   4891  CB  VAL A 640     -41.960 -19.168   0.969  1.00 79.16           C  
ATOM   4892  O   VAL A 640     -39.274 -19.576  -0.901  1.00 79.16           O  
ATOM   4893  CG1 VAL A 640     -41.452 -20.600   1.121  1.00 79.16           C  
ATOM   4894  CG2 VAL A 640     -42.374 -18.597   2.324  1.00 79.16           C  
ATOM   4895  N   LYS A 641     -41.092 -18.777  -2.063  1.00 78.39           N  
ATOM   4896  CA  LYS A 641     -40.627 -19.309  -3.341  1.00 78.39           C  
ATOM   4897  C   LYS A 641     -39.348 -18.612  -3.795  1.00 78.39           C  
ATOM   4898  CB  LYS A 641     -41.711 -19.163  -4.410  1.00 78.39           C  
ATOM   4899  O   LYS A 641     -38.427 -19.260  -4.296  1.00 78.39           O  
ATOM   4900  CG  LYS A 641     -42.772 -20.253  -4.369  1.00 78.39           C  
ATOM   4901  CD  LYS A 641     -43.743 -20.132  -5.537  1.00 78.39           C  
ATOM   4902  CE  LYS A 641     -44.873 -21.147  -5.433  1.00 78.39           C  
ATOM   4903  NZ  LYS A 641     -45.821 -21.040  -6.582  1.00 78.39           N  
ATOM   4904  N   GLU A 642     -39.246 -17.270  -3.603  1.00 78.20           N  
ATOM   4905  CA  GLU A 642     -38.047 -16.505  -3.932  1.00 78.20           C  
ATOM   4906  C   GLU A 642     -36.886 -16.877  -3.015  1.00 78.20           C  
ATOM   4907  CB  GLU A 642     -38.327 -15.003  -3.843  1.00 78.20           C  
ATOM   4908  O   GLU A 642     -35.746 -17.000  -3.467  1.00 78.20           O  
ATOM   4909  CG  GLU A 642     -37.297 -14.142  -4.561  1.00 78.20           C  
ATOM   4910  CD  GLU A 642     -37.624 -12.658  -4.523  1.00 78.20           C  
ATOM   4911  OE1 GLU A 642     -36.762 -11.836  -4.911  1.00 78.20           O  
ATOM   4912  OE2 GLU A 642     -38.750 -12.313  -4.100  1.00 78.20           O  
ATOM   4913  N   LYS A 643     -37.188 -17.020  -1.665  1.00 75.00           N  
ATOM   4914  CA  LYS A 643     -36.173 -17.432  -0.701  1.00 75.00           C  
ATOM   4915  C   LYS A 643     -35.720 -18.866  -0.959  1.00 75.00           C  
ATOM   4916  CB  LYS A 643     -36.703 -17.299   0.727  1.00 75.00           C  
ATOM   4917  O   LYS A 643     -34.537 -19.184  -0.820  1.00 75.00           O  
ATOM   4918  CG  LYS A 643     -36.631 -15.885   1.285  1.00 75.00           C  
ATOM   4919  CD  LYS A 643     -36.985 -15.849   2.766  1.00 75.00           C  
ATOM   4920  CE  LYS A 643     -36.932 -14.432   3.320  1.00 75.00           C  
ATOM   4921  NZ  LYS A 643     -37.308 -14.388   4.765  1.00 75.00           N  
ATOM   4922  N   ALA A 644     -36.693 -19.761  -1.334  1.00 76.75           N  
ATOM   4923  CA  ALA A 644     -36.340 -21.127  -1.713  1.00 76.75           C  
ATOM   4924  C   ALA A 644     -35.493 -21.142  -2.982  1.00 76.75           C  
ATOM   4925  CB  ALA A 644     -37.600 -21.967  -1.909  1.00 76.75           C  
ATOM   4926  O   ALA A 644     -34.543 -21.921  -3.093  1.00 76.75           O  
ATOM   4927  N   ALA A 645     -35.798 -20.224  -3.974  1.00 80.04           N  
ATOM   4928  CA  ALA A 645     -35.015 -20.100  -5.201  1.00 80.04           C  
ATOM   4929  C   ALA A 645     -33.632 -19.521  -4.913  1.00 80.04           C  
ATOM   4930  CB  ALA A 645     -35.751 -19.230  -6.217  1.00 80.04           C  
ATOM   4931  O   ALA A 645     -32.636 -19.960  -5.492  1.00 80.04           O  
ATOM   4932  N   LYS A 646     -33.560 -18.586  -3.982  1.00 75.18           N  
ATOM   4933  CA  LYS A 646     -32.286 -18.002  -3.572  1.00 75.18           C  
ATOM   4934  C   LYS A 646     -31.445 -19.010  -2.794  1.00 75.18           C  
ATOM   4935  CB  LYS A 646     -32.518 -16.749  -2.726  1.00 75.18           C  
ATOM   4936  O   LYS A 646     -30.220 -19.042  -2.932  1.00 75.18           O  
ATOM   4937  CG  LYS A 646     -32.844 -15.505  -3.539  1.00 75.18           C
[truncated: 70,795 more chars]
