# Supplementary material for: The evolutionary origins and ancestral features of septins
Source: Front Cell Dev Biol. 2024 Jun 26;12:1406966. doi: 10.3389/fcell.2024.1406966 (PMC11238149; doi:10.3389/fcell.2024.1406966)
Supplement: Supplementary file 1 [file DataSheet3.zip › Delic_Shuman_Supp_File6/AncGroup4_1_750_91333.result/AncGroup4_1_750_91333.a3m]

#750	1
>101
MSATSASSEAVSAPHSGQQEQTTSSSRQAAQTSNSNASNSASPSESRTSSSGNQTNNDRQPTPAAMAASRALRPSSRSASLGNSNNLTASASQKDHSLPTSPISTNGTQFQPKKLSEKRAEKHGGKLPEAAPPRTESTAVKPSESNGRAAEPPASKASEAPTARATSQAAKRAEMKSKAPRLATTAPSEFQTAVSGQPEPASQRQSSSQGQPSADSHPPTSPELEHTQTRSSSTAKGKSAPRDAPLKDSKSSQRVSSNTASGGIGIANLPNQRHRIVVKKGINFTIMVVGESGLGKTTFINTLFTTTILDNNTHTTKGHPSDQESAEATGKEYPVSPSRSHAQLDKTVEITATKVEIEENGFKLKLTVIDTPGFGDNVNNEDSWQPIVDYIDDQYESYLQQEQQPDRKKITDNRVHCCLYFISPTGHGLKPLDIEVMKRLGSRCNLIPVIAKADTLTPEELQEFKQRIRETIQAHNIQVYSFPEYDSDDTEAAESGSAAPDEETTEENQEIMSAMPFAIIGSDEDVETDGGRKVRGRQYPWGVVEVENPEHCDFKKLRNMLIRTHMLDLIETTEEVHYENYRSEQLESRRLTNTVKSGESTDTKSAQENTLAKMEEERATHEAKRKKKEEEMKQVELQKVKEKAAKLKETENESALHQKHKEMEEALRKRRTELEEKQTKLEEERMSKSAEWEQKLLAERERLNKELEQLHSQLKQQQSKRLEAEVESLQASSSQSNSKTSRKYARKHSS
>A0A8C8Z138	495	0.381	5.314E-147	8	587	750	15	548	568
--------EEVETPNSTPPRRVQTPLLRTTVASSTQKFQDLGVKNPEPAARHVDSLSQRSPKAAlrrvELPGPKAAEPVSRRTEL----SIDISSKQ---------VEGAGASG-PSRFGLKRAEVLGHKTPEPAPRRTEITIVKPQESAHRRMEPPASKIPELPAAPAADAVPKRVEIQVPKTAEAPAAPSPPQTLENSEPTPLSQLQSRLEPraQPPMAEAPPRS--QEATEAALSCVGDMADTPRDAGHKQAPAPRNEKAPVDFGYVGIDSILEQMRRKAMKQGFEFNIMVVGQSGLGKSTLINTLFKSKI-------------SRKSVQPTVEE----------RIPKTIEIKSITHDIEEKGVRMKLTVIDTPGFGDHINNENCWQPIMKFINDQYEKYLQEEVNINRKKrIPDTRVHCCLYFIPATGHSLRPLDIEFMKRLSKVVNIVPVIAKADTLTLEERVYFKQRITADLLSNGIDVYPQKEFDE-------------DSEDRMVNEKFREMIPFAVVGSDHEYQVN-GKRILGRKTKWGTIEVENTTHCEFAYLRDLLIRTHMQNIKDITSSIHFEAYRVKRLNE------------------------------------------------------------------------------------------------------------------------------------------------------------------
>A0A1U8BNC4	495	0.374	7.250E-147	8	587	750	15	546	566
--------EEIEPPNSTPPRRVQTPLLRSTVASSSQKFQDLGVKNSEPASRLVDSLSQRSPKPslrrVELAGPKASEPMSRRTEL----SIDISSKQ---------VESTGSAAGPSRFGLKRAEVLGHKTPEPAPRRTEITLVKPQESVHRRVETPVAKIPEVPAAPVADAAPKRVEIQMPKPAEAANCPLPPQALENSE-APMSQLQSRLEPRPPVAEVPYRN--QEGSEVAPSGVGDMADSPRDAMLKQAPVSRNEKAPVDFGYVGIDSILEQMRRKAMKQGFEFNIMVVGQSGLGKSTLINTLFKSKI-------------SRKSVQPTSEE----------RIPKTIEIKSITHDIEEKGVRMKLTVIDTPGFGDHINNENCWQPIMKFINDQYEKYLQEEVNINRKKrIPDTRVHCCLYFIPATGHSLRPLDIEFMKRLSKVVNIVPVIAKADTLTLEERVYFKQRITADLLSNGIDVYPQKEFDE-------------DSEDRMVNEKFREMIPFAVVGSDHEYQVN-GKRILGRKTKWGTIEVENTTHCEFAYLRDLLIRTHMQNIKDITSSIHFEAYRVKRLNE------------------------------------------------------------------------------------------------------------------------------------------------------------------
>A0A6P5QRE7	489	0.349	7.646E-145	8	587	750	15	547	566
--------EEIEPPNSTPPRRVQTPLLRATVASSSQKFQDLGVKNSEPAARLVDSLSQRSPKPslrrVELAGAKAPEPMSRRT----EISIDISSKQ---------VESTASAAGPSRFGLKRAEVLGHKTPEPVPRRtEITIVKPQESVLRRVETPASKIPEGSAMPATTDAAPKRVEIQVPKPAEAPNCPLTSQTLENSE-APMSQLQSRLEPRPSVAEVPYRN--QEDSEVTPSCVGDMADNPRDAMLKQAPASRNEKAPMEFGYVGIDSILEQMRRKAMKQGFEFNIMVVGQSGLGKSTLINTLFKSKI----SRKSVQPP-------------------SEERIPKTIEIKSITHDIEEKGVRMKLTVIDTPGFGDHINNENCWQPIMKFINDQYEKYLQEEVNINRKKrIPDTRVHCCLYFIPATGHSLRPLDIEFMKRLSKVVNIVPVIAKADTLTLEERVYFKQRITADLLSNGIDVYPQKEFDE-------------DAEDRLVNEKFREMIPFAVVGSDHEYQVN-GKRILGRKTKWGTIEVENTTHCEFAYLRDLLIRTHMQNIKDITSNIHFEAYRVKRLNE------------------------------------------------------------------------------------------------------------------------------------------------------------------
>A0A8B7FSS8	488	0.357	1.423E-144	8	587	750	15	547	567
--------EEVETPNSTPPRRVQTPLLRTTVASSTQKFQDLGVKNPEPPARHVDSLSQRSPKAAlrrvELPGPKAAEPVSRRTEL----SIDISSKQ---------VEGAGATG-PSRFGLKRAEVLGHKTPEPAPRRSEITIVKPQEPPAHRRMEPPASKIPAEVPAADAVPKRVE-MQVPKPAEAPAAPSPPQPLENSEPTPLSQLQSRLEPraHPPMAEAPPRS--QEATEAAPGCAGDMADTPRDAGHKQAPAPRNEKAPVDFGYVGIDSILEQMRRKAMKQGFEFNIMVVGQSGLGKSTLINTLFKSKI-------------SRKSVQPTSEE----------RIPKTIEIKSITHDIEEKGVRMKLTVIDTPGFGDHINNENCWQPIMKFINDQYEKYLQEEVNINRKKrIPDTRVHCCLYFIPATGHSLRPLDIEFMKRLSKVVNIVPVIAKADTLTLEERVYFKQRITADLLSNGIDVYPQKEFDE-------------DSEDRMVNEKFREMIPFAVVGSDHEYQVN-GKRILGRKTKWGTIEVENTTHCEFAYLRDLLIRTHMQNIKDITSSIHFEAYRVKRLNE------------------------------------------------------------------------------------------------------------------------------------------------------------------
>A0A7J8D2A4	487	0.365	2.647E-144	8	602	750	15	561	564
--------EEVETPNSTPPRRVQTPLLRATVASSTQKFQDLGVKNSEPAARHVDSLSQRSPKAAlrrvELSGPK-TEPMSRRT----EISIDISSKQVE----------NAT--GPSRFGLKRAEALGHKTPEPIPRRTEITIVKPQEPAHRRMETPSSKIPEVPTAPTVDPTPKRVEIQVPKPAEVPASPIPAQTLENSEPTPMSQLQSRlePKPQPPLAEAPPRS--QEATEAAPGCAGDMADTPRDAGLKPAPATRNEKAPVDFGYVGIDSILEQMRRKAMKQGFEFNIMVVGQSGLGKSTLINTLFKSKI----SRKSVQQPP------------------SEERIPKTIEIKSITHDIEEKGVRMKLTVIDTPGFGDHINNENCWQPVMKFIDDQYEKYLQEEVNINRKRrIPDTRVHCCLYFIPATGHSLRPLDIEFMKRLSKVVNIVPVIAKADTLTLEERLYFKQRITADLLSNGIDVYPQKEFDE-------------DAEDRLVNEKFREMIPFAVVGSDHEYQVN-GKRILGRKTKWGTIEVENTAHCEFAYLRDLLIRTHMQNIKDITSSIHFEAYRVKRLHESSMSNGVEDKEPGAP---------------------------------------------------------------------------------------------------------------------------------------------------
>A0A7J8GFX8	484	0.365	4.326E-143	8	607	750	15	566	568
--------EEVETPNPTPPRRVQTPLLRASLASSTQKFQDLGVRNSEPARH-VDSLSLRSPKAAlrrvELPGPKA-EPVSRRT----EISIDISSK---------PAEGAGAAAGPSRFGLKRAETLGHKTPEPGPRRTEVTIVKPQEPAHRRMETPASKSPEVPAAPTADAAPKRVEIQVPKPAEAPACPIPAQILENSEPTPTSQLQSRlePKPQPPPAEAPPRS--QEATEAAPGCVGNMADTPRDAGLKQAPGPRTEKAPVDFGYVGIDSILEQMRRKAMKQGFEFNIMVVGQSGLGKSTLINTLFKSKI----SRKSVQQPP------------------SEERIPKTIDIKSITHDIEEKGVRMKLTVIDTPGFGDHINNENCWQPIMKFINDQYEKYLQEEVNINRKKrIPDTRVHCCLYFIPATGHSLRPLDIEFMKRLSKVVNIVPVIAKADTLTLEERVHFKQRITADLLSNGIDVYPQKEFDE-------------DAEDRLVNEKFREMIPFAVVGSDHEYQVN-GKRILGRKTKWGTIEVENTTHCEFAYLRDLLIRTHMQNIKDITSNIHFEAYRVKRLHESS--SAVPNGVEDQEPGAQE----------------------------------------------------------------------------------------------------------------------------------------------
>H0WNC9	481	0.357	2.785E-142	8	587	750	8	544	564
--------EEVETPNSSPLRRVQTPLLRSSVASSTQKFQDLGVKNPEAVPRHVDSLSQRSPKAslrrVELPGPKVAEPVSRRTEL----SIDISSKQVES--PG------GATAGPSRFGLKRAEVLGHKTPEPAPRRtEITFVKPQESAHRRAEPPTSKIPPEVPTAPTTDAAPKRVEIQVPKPAEVPAAPIPTQTLENSEPTSLSQLQNRLEPkaQPLVAEAPPRS--LEATEAASSCIGDMADTSRDAGLKQMPAPRNEKAPVDFGYVGIDSILEQMRRKAMKQGFEFNIMVVGQSGLGKSTLINTLFKSKI----SRKSVQPP-------------------SEERIPKTIEIKSITHDIEEKGVRMKLTVIDTPGFGDHINNENCWQPIMKFINEQYEKYLQEEVNINRKKrIPDTRVHCCLYFIPATGHSLRPLDIEFMKRLSKVVNIVPVIAKADTLTLEERVYFKQRITADLLSNGIDVYPQKEFDE-------------DSEDRLVNEKFREMIPFAVVGSDHEYQVN-GKRILGRKTKWGTIEVENTMHCEFAYLRDLLIRTHMQNIKDITSSIHFEAYRVKRLNE------------------------------------------------------------------------------------------------------------------------------------------------------------------
>UPI001B34B82B	481	0.365	3.799E-142	8	587	750	15	545	565
--------EEVEAPNSTPPRRVQTPLLRATVASSTHKFQDLGVKNSETGARHGDTLSQRSPKPslrrVELSGPKAAEPVSRRTEL----SIDISSKQVENS--SVAVAT-----GPARFGLKRAEVLGHKTPEPAPRRTEITLVKPQEPAHRRMESPAPKIPDTDVAPKRVE------IQVPKPAEAPTSPVPPQILENSEPAPGSPLQSRLEPKPQPPVAEAPPRNLEAPEAAPSCAIDMADTPRDAGFKQAPTPRNEKAPVDFGYVGIDSILEQMRRKAMRQGFEFNIMVVGQSGLGKSTLINTLFKSKI-------------SRKSVQPAAEE----------RIPKTVEIKSITHDIEEKGVRMKLTVIDTPGFGDHINNENCWQPIMKFINDQYEKYLQEEVNINRKKrIPDTRVHCCLYFIPATGHSLRPLDIEFMKRLSKVVNIVPVIAKADTLTLEERVYFKQRITADLLSNGIDVYPQKEFDE-------------DAEDRLVNDKFREMIPFAVVGSDHEYQVN-GKRILGRKTKWGTIEVENTTHCEFAYLRDLLIRTHMQNIKDITSSIHFEAYRVRRLSE------------------------------------------------------------------------------------------------------------------------------------------------------------------
>A0A7E6EGC9	479	0.359	2.445E-141	8	612	750	15	569	572
--------EEVETPNSTPPRRVqTPLLRATVASSTQKFQDLGVKNSEPAAARYVDSLSQRSPKaPlrrVELSGPK-TEPVSRRTEL----SIDISSKQ---------VETAGATAaaapGPSRFGLKRAEGLGHKTPEPAPRRTEITLVKPPEPAHRRMETPASKLPEVPAAPAADAAPKRVEIQVPKPAEAAASPAPAQILENSEPTPVSQLQSRLEPKPQPPSAEAPPRRQEATEAAPGCAGDMADTPRDAGLKQAPTPRNEKAPADFGYVGIDSILEQMRRKAMKQGFEFNIMVVGQSGLGKSTLINTLFKSKI----SRKSVQQPAAEE------------------RIPKTIEIKSITHDIEEKGVRMKLTVIDTPGFGDHINNENCWQPIMKFINDQYEKYLQEEVNINRKKrIPDTRVHCCLYFIPATGHSLRPLDIEFMKRLSKVVNIVPVIAKADTLTLEERVYFKQRITADLLSNGIDVYPQKEFDE-------------DAEDRLVNEKFREMIPFAVVGSDHEYQVN-GKRILGRKTKWGTIEVENTTHCEFAYLRDLLIRTHMQNIKDITSSIHFEAYRVKRL----HESNMSNGVDD------KEPEAQ-----------------------------------------------------------------------------------------------------------------------------------------
>A0A6I9K7T0	477	0.375	1.153E-140	8	607	750	30	577	579
--------EEVETPNSTPPRRVQPPLLRATVAGSTQKFQDLGVKGLEQTRH-VDSYSQRSPKAAlrrvELPGSKTAEPVSRRTEL----SIDISSKQVE----TTP--------GPARFGLKRAEALGHKTPEPAPRRTEITLVKSQEAAHRRMEPPASKALEVPTVPAADAAPKRVEIQVPKPAEVPAAPTPFQPLENSEPNLGSQLQSRLesRPLPTAVETPPRS--LESSEVAPGSTGDMADTPRDTGLK-APAPRNEKAPVDFGYVGIDSILEQMRRKAMKQGFEFNIMVVGQSGLGKSTLINTLFKSKI-----SRKSVQPS------------------SEERIPKTIEIKSITHDIEEKGVQMKLTVIDTPGFGDHINNENCWQPIMKFINDQYEKYLQEELNINRKKrIPDTRVHCCLYFIPATGHSLRPLDIEFMKRLSKVVNIVPVIAKADTLTLEERVYFKQRITADLLSNGIEVYPQKEFDE-------------DSEDRLVNEKFREMIPFAVVGSDHEYQVN-GKRILGRKTKWGTIEVENTTHCEFAYLRDLLIRTHMQNIKDITSSIHFEAYRVKRLNEGN--SVMSNGVEGDGPEGQE----------------------------------------------------------------------------------------------------------------------------------------------
>A0A1S3WN37	476	0.356	2.145E-140	8	597	750	15	557	564
--------EEVETPNSTPPRRVQTPLLRTTVTSSTQKFQDLGVKNAEPVARHVDSLSQRSPKsslrRVELPGSK-TEPLSRRT----EISIDISSKTVE----------NAGTSGPSRFGLKRAEVLGHKTPEPTPRRTEITLVKAQESAHRRMEPPVAKIPEVPAAPAADTAPRRVEIQVPKSTEGPASPAPSQTLENSEPTPLSQLHSRLEPKPQPPVTEAPPKNQEATEAASGCTGDMADTPRDGGLKQAPAPRNEKAPVDFGYVGIDSILEQMRRKAMKQGFEFNIMVVGQSGLGKSTLINTLFKSKI----SRKSVQPP-------------------SEERIPKTIEIKSITHDIEEKGVRMKLTVIDTPGFGDHINNENCWQPIMKFINDQYEKYLQEEVNINRKQrIPDTRVHCCLYFIPATGHSLRPLDIEFMKRLSKVVNIVPVIAKADTLTLEERVYFKQRITADLLSNDIDVYPQKEFDE-------------DPEDRVVNEKFREMIPFAVVGSDHEYQVN-GKRILGRKTKWGTIEVENTTHCEFAYLRDLLIRTHMQNIKDITSSIHFEAYRVKRLHESNMANGVEEG--------------------------------------------------------------------------------------------------------------------------------------------------------
>UPI001C53F25F	475	0.347	2.925E-140	8	612	750	15	552	555
--------EEVEPPNSTPPRRVQTPLLRSTVASSTHKFQDLGVKNSDPAGRHVDSLSQRSPKAslrrVDLPGSKAPEPVSRRTEL----SIDISSKQVE----------NAGAAGPSRFGLKRAEGLGHKTPEPTPRRTEITLVKAQESAHRRMEAPAAVDAAPKRME----------IQMPKPAEAPASPLPPQTLESSE-LPTSQLQSQLEPKLPAAEGPPRHPEPSEA--APSCVGDMADTPRDAMLKQAPAPRNEKAPVDFGYVGIDSILEQMRRKAMKQGFEFNIMVVGQSGLGKSTLINTLFKSKI-----SRKSVQPS------------------SEERIPKTIEIKSITHDIEEKGVRMKLTVIDTPGFGDHINNENCWQPIMKFINDQYERYLQEEVNINRKRrIPDTRVHCCLYFIPATGHSLRPLDIEFMKRLSKVVNIVPVIAKADTLTLEERAYFKQRITADLLSNGIDVYPQKEFDE-------------DSEDRLVNEKFREMIPFAVVGSDHEYQVN-GKRILGRKTKWGTIEVENTMHCEFAYLRDLLIRTHMQNIKDITSSIHFEAYRVKRLNE----GHSTMANGVDE----KEPEAQ-----------------------------------------------------------------------------------------------------------------------------------------
>UPI000490060B	475	0.363	2.925E-140	8	587	750	26	556	576
--------EEVETPNSTPPRRVQTPLLRATVASSTQKFQDLGVRNSEPGARHGDSLSQRSPKAslrrVELSGPKAAEPVSRRTEL----SIDISSKQ---------VENSSAAAGPARFGLKRAEALGHKTPEPAPRRTEITIGKPQEAAHRRMEPPASKVPEVPTTDAAPRRVE---IQVPKPAEAPASPVPPQMLENSEPAPGAPLQSRLEPKPQlAAEAPPRN--QEATEAAPGCTGDMADTPRDAGFKQAPAPRSEKAPVDFGYVGIDSILEQMRRKAMRQGFEFNIMVVGQSGLGKSTLINTLFKSKI-------------SRKSVQPAVEE----------RIPKTVEIKSITHDIEEKGVRMKLTVIDTPGFGDHINNENCWQPIMKFINDQYEKYLQEEVNINRKKrIPDTRVHCCLYFIPATGHSLRPLDIEFMKRLSKVVNIVPVIAKADTLTLEERVYFKQRITADLLSNGIDVYPQKEFDE-------------DAEDRLVNEKFREMIPFAVVGSDHEYQVN-GKRILGRKTKWGTIEVENTTHCEFAYLRDLLIRTHMQNIKDITSSIHFEAYRVRRLSE------------------------------------------------------------------------------------------------------------------------------------------------------------------
>UPI00189F8B37	475	0.369	2.925E-140	8	609	750	15	574	595
--------EEVETPNSTPPRRVQTPLLRATVASSSQKFQDLGAKNSEPRHA--DALSQRSPKAAlrriELAGPKAAEPVSRRTEL----SIDISSKQVE------GAGTPG----PSRFGLKRAEALGHKAPEPSPRRTEISIAKPQEPGHRRMETPAAKAPEVPAAPATEAAPKRVEIQVPKPAEAPASPTPTQPPENSEPTPGSQPQSRLeaKPQPSAPEVLLRS--QEATAAAPGSTGDMADTPRDSGLKPAPALRGDKAPVDFGYVGIDSILEQMRRKAMKQGFEFNIMVVGQSGLGKSTLINTLFKSKI-------------SRKSVQPTAEE----------RIPKTIEIKSITHDIEEKGVRMKLTVIDTPGFGDHINNENCWQPIMKFINDQYEKYLQEEININRKKrIPDTRVHCCLYFIPATGHSLRPLDIEFMKRLSKVVNIVPVIAKADTLTLEERVYFKQRITADLLSNGIDVYPQKEFDE-------------DSEDRLVNEKFREMIPFAVVGSDHEYQVN-GRRILGRKTRWGTIEVENTTHCEFAYLRDLLIRTHMQNIKDITSSIHFEAYRVRRLnqgdsaMSNGVEEKEPEAQEMGKSQLHKSP--------------------------------------------------------------------------------------------------------------------------------------------
>W5P889	475	0.376	3.989E-140	8	584	750	15	544	564
--------EEVETPNSTPPRRVQTPLLRSSVASSTQKFQDLGVKNSEPAARHVDSLSQRSPKAAlrrvELSGPKA-EPVSRRT----EISIDISSKQVE----------NAGTAGPSRFGLKRAEALGHKTPEPAPRRTENTIVKPQESGHRRMETPASKMPEVPTAPAADTAPKRVEIQVPKPAEGPASPIPPQTLENSELAPMSQLQSRldPKPQPPVAEIPPKS--QEATEAAPSSAGDMADTPRDAALKQPPAPRNEKASVDFGYVGIDSILEQMRRKAMKQGFEFNIMVVGQSGLGKSTLINTLFKSKI-------------SRKSVQPTSEE----------RIPKTIEIKSITHDIEEKGVRMKLTVIDTPGFGDHINNENCWQPIMKFINDQYEKYLQEEVNINRKKrIPDTRVPCCLYFMDRLGPGLRPLDIEFMKRLSKVVNIVPVIAKADTLTLEERVYFKQRITADLLSNGIDVYPQKEFDE-------------DSEDRLVNEKFREMIPFAVVGSDHEYQVN-GKRILGRKTKWGTIEVENTTHCEFAYLRDLLIRTHMQNIKDITSTIHFEAYRVKR---------------------------------------------------------------------------------------------------------------------------------------------------------------------
>A0A5E4C7R3	475	0.390	3.989E-140	55	587	750	250	734	753
-------------------------------------------------------LGQRSPKPAlrrvELAGPKVPEPVSRRTEL----SIDISSKQVE----------NAATPGPARFGLKRAEALGHKTPDPTPRRTEITIVKPPEPAHRRMEAPASKTPEVPASPAIDAAPKRVEIQVPKPAEAPACPLPPQTLENSEPALTSQLQSRLEPKPPVAEALPRSPEVPEAAPGSA--GNMADSSRDAALKQAAATRNEKAPVEFGYVGIDSILEQMRRKAMKQGFEFNIMVVGQSGLGKSTLINTLFKSKI----SRKSVQPP-------------------SEERIPKTIEIKSITHDIEEKGVRMKLTVIDTPGFGDHINNENCWQPIMKFINEQYEKYLQEEVNINRKKrIPDTRVHCCLYFIPATGHSLRPLDIEFMKRLSKVVNIVPVIAKADTLTLEERVYFKQRITADLLSNGIDVYPQKEFDE-------------DSEDRLVNEKFREMIPFAVVGSDQEYQVN-GKRILGRKTKWGTIEVENTTHCEFAYLRDLLIRTHMQNIKDITSSIHFEAYRVKRLSE------------------------------------------------------------------------------------------------------------------------------------------------------------------
>UPI00034FBBF5	471	0.370	6.504E-139	8	587	750	15	546	566
--------EEVEPPNSTPTRRVQTPLLRTTVASSTQKFQELGVKNSEPSARHVDSLSQRSPKPslrrVELSGPKVAEPVSRRTEL----SIDISSKQ---------VEASGATG-AARFGLKRAEGLGHKTPEPTPRRTEITIVKPQESAHRRMETPASKVPEAPIAPTADTAPKRVEIQVPKPADSPACPLPSQPLENSEPAPMSQLHSRLDAKPTLAEALPRN--QEATEAAPGCVGNMADTPRDAMLKPAPVSRNEKAPADFGYVGIDSILEQMRRKAMKQGFEFNIMVVGQSGLGKSTLINTLFKSKI-------------SRKSVQPTSEE----------RIPKTIEIKSITHDIEEKGVRMKLTVIDTPGFGDHINNENCWQPIMKFINDQYEKYLQEEVNINRKKrIPDTRVHCCLYFIPATGHSLRPLDIEFMKRLSKVVNIVPVIAKADTLTLEERVYFKQRITADLLSNGIDVYPQKEFDE-------------DAEDRLVNEKFREMIPFAVVGSDHEYQVN-GKRILGRKTKWGTIEVENTTHCEFAYLRDLLIRTHMQNIKDITSSIHFEAYRVKRLNE------------------------------------------------------------------------------------------------------------------------------------------------------------------
>UPI000540520C	461	0.350	2.059E-135	8	587	750	15	544	564
--------EEVETPNSTPPRRVQPPLLRTTVASSTQKFQDLGVKGVEPARH-VDSFSQRSPKAtlrrVELPGPKAAEPMSRRTEL----SIDISSKQVEA------TSTXR----PARFVLNAGXVLCHKTPEPTPRRTEITLVKPXEAAHWRMEPPACKAPEVPXADAAPKRVEIQVPKPAEG---PTVPTLPQTLENSESSTGPQLQGRlePRPQPTMAEGLPRS--QDASEAAPGSTGDMADTPRDVGLKQAPAPRNEKAPVDFGYVGIDSILEQMRRKAMKQGFEFNIMVVGQSGLGKSTLINTLFKSKI-------------SRKSVQPTSEE----------RIPKTIEIKSITHDIEEKGVRMKLTVIDTPGFGDHINNENCWQPIMKFINDQYEKYLQEEININRKKrIPDTRVHCCLYFIPATGHALRPLDIEFMKRLSKVVNIVPVIAKADTLTLEERVYFKQRITADLLSNGIDVYPQKEFDE-------------DSEDRLVNEKFREMIPFAVVGSDHEYQVN-GKRILGRKTKWGTIEVENTTHCEFAYLRDLLIRTHMQNIKDITSSIHFEAYRVKRLNE------------------------------------------------------------------------------------------------------------------------------------------------------------------
>UPI001F4F942A	458	0.427	1.801E-134	205	701	750	73	515	539
-------------------------------------------------------------------------------------------------------------------------------------------------------------------------------------------------------------STPSPRPPP---PPQPDNKEsYAAARAERDKDS-CAASKT-ERERVPERRTKE--LDGYVGFANLPNQVYRKAVKRGFDFTLMVVGESGLGKSTLINSMFLADIYSN--------------------EYP-GP--SH-RIKKTVQVETSKVLLKENGVNLTLTVVDTPGFGDAVDNSNCWQPVIDYIESKYEEYLNAESRVNRKTLVDNRVHCCLYFIAPSGHGLKPLDVEFMQRLHDKVNIIPVIAKSDTMTPDECTHFKKQILNEISQHKIKIYEFP--DPE------------DEEESKANKTLKDRVPFAVVGSNTVIEVD-GKKLRGRKYPWGIAEVENLEHCDFIALRDMLIRTHLQDLKDVTNNVHYENFRCRKLAGLG-SDGKPTRISN------KNPLAQMEEEKREHEAKMKKMEIEMEQVFEMKVKEKKQKLKDSEAE--LQRRHEQMRKTYEQQVKELEEKRREFEKEKQMWEQTNNVSLEDLRRR------------------------------------------------
>G3T0E7	457	0.344	4.563E-134	8	587	750	33	559	579
--------EEVETPNSTPPRRVQPPLLRTTVASSTQKFQDLGVKGVEPARH-VDSFSQRSPKAtlrrVELPGPKAAEPMSRRTEL----SIDISSKQVEA------TSTPGL---PASCSM-RAE-LCHKTPEPTPRRTEITLVKPEAAHWRMEPPACKAPEVPADAAPKRVEIQVPKPAEG-----PTVPTLPQTLENSESSTGPQLQGRlePRPQPTMAEGLPRS--QDASEAAPGSTGDMADTPRDVGLKQAPAPRNEKAPVDFGYVGIDSILEQMRRKAMKQGFEFNIMVVGQSGLGKSTLINTLFKSKI-------------SRKSVQPTSEE----------RIPKTIEIKSITHDIEEKGVRMKLTVIDTPGFGDHINNENCWQPIMKFINDQYEKYLQEEININRKKrIPDTRVHCCLYFIPATGHALRPLDIEFMKRLSKVVNIVPVIAKADTLTLEERVYFKQRITADLLSNGIDVYPQKEFDE-------------DSEDRLVNEKFREMIPFAVVGSDHEYQVN-GKRILGRKTKWGTIEVENTTHCEFAYLRDLLIRTHMQNIKDITSSIHFEAYRVKRLNE------------------------------------------------------------------------------------------------------------------------------------------------------------------
>A0A7J7SF41	456	0.351	8.479E-134	8	597	750	15	543	551
--------EEADTPNSTPPRRVQTPLLRATVASSTQKFQEPPARHA-------DALSQRSPKPplrrVELAGPK-SEPVSRRTEL----SIDISSKQ---------VEGAGA-AGPSRFGLKRAEALGHKTPEPAPRRTEITIVKPPEPAHRRAEAPAAPTAEPAPRRVE--------IQVPKAAEAPAAPAPS--LENAEPTPlaLAQLQSRLEPRPLLPSAEAPPRSLDAPEAAPGGAGDMADTPRDAGLKPAPGPRSEKAPADFGYVGIDSILEQMRRKAMKQGFEFNIMVVGQSGLGKSTLINTLFKSKI----SRKSVQPPCTEE------------------RIPKTIEIKSITHDIEEKGVRMKLTVIDTPGFGDHINNENCWQPIMKFINDQYEKYLQEEVNINRKKrIPDTRVHCCLYFIPATGHSLRPLDIEFMKRLSKVVNIVPVIAKADTLTLEERVYFKQRITADLLSNGIDVYPQKEFDE-------------DAEDRLVNEKFREMIPFAVVGSDHEYQVN-GKRILGRKTKWGTIEVENIMHCEFAYLRDLLIRTHMQNIKDITSSIHFEAYRVKRLHESHVANGVEDG--------------------------------------------------------------------------------------------------------------------------------------------------------
>A0A433Q7E0	456	0.489	1.575E-133	210	658	750	5	420	463
------------------------------------------------------------------------------------------------------------------------------------------------------------------------------------------------------------------QPCPfnsqentPSSPDTSCHALYPTPLSSPTPLDYSFWLSEKFnstTYQWPANSVIRKKLQGYVGFANLPNQVHRKSVKKGFHFTTMVVGESGLGKSTLVNTLFNTTLYPAKNDTVELSP-----------EVP-----------KTVEIQAITADIEENGVKLRLTVVDTPGFGDFVNNEESWKPILDNIEARFDAYLEQENRVNRHKMVDNRIHACIYFIQPTGHALKPLDIEFMRRLHTRVNLIPVIAKSDTLTEEEIRVFKERILADITHHNIHIYQAPQYEYD------------DSETISENREIMAKIPFAIVGSDKEVEAEGGRRVRGRKYPWGVIEVDNEEHCDFVKLRQMLIRTHMEELKEYTNDVLYENYRTEKL--------MAMGIQQDPSVFKEvNPLQKMEEERQLHETKLAKMESEMKMVFQAKVQEKEAKLKQSEEE--LYAR-------------------------------------------------------------------------------------------
>A0A0F4YWH5	455	0.397	2.147E-133	58	658	750	96	657	698
----------------------------------------------------------RRPVSSQQNAP--VLDNSYTHSL----ALLSRARLSFSSVPLPPLSFylfVRLDSQQHRW--RIISQHTNS--VFSPSRLVANGEAAIQGISLCTPHFRLPDARFPADLGYFPYSHGLNRSSSCGSA-PLLPSPtlLDTDESDMDQYADVETATTANgsstaqadKASSTSSKPTSPYVERSNPM-----GGAGNAQTVSSKDPKavaqaatDMRNVVRRKLTGYVGFANLPNQWHRKSVRKGFNFNVMVVGESGLGKSTLINTLFNTSLYP---------PKERK-----------GP--SHDIIPKTVSIQSISADIEENGVRLRLTVVDTPGFGDFVNNDDSWRPIVENIEQRFDAYLEAENRVNRMNIVDNRVHACVYFIQPTGHSLKPLDIEVMRRLHTKVNLIPVIAKADTLTDEEVALFKQRILADIQHHNIQIFEGPRYELD------------DEETIAENQEIMSKVPFAVVGANTEVTTPDGRKVRGRSYPWGVIEVDNEEHCDFVKLRQMLIRTHMEELKEHTNNVLYENYRSDKL--------TQMGVAQDPSVFKEvNPAVKQEEERALHEQKLAKMEAEMKAVFEQKVREKESKLKQSEDE--LYAR-------------------------------------------------------------------------------------------
>A0A397SPG2	455	0.525	2.927E-133	243	658	750	25	396	439
---------------------------------------------------------------------------------------------------------------------------------------------------------------------------------------------------------------------------------------------------IPLSNRKIYINVIRKKLQGYVGFANLPNQVHRKSVKKGFHFTVMIVGESGLGKSTLVNTLFGTTLYPNKGEAE---PSD--------------------ETPKTVEIQSLSADIEENGVKLRLTVVDTPGFGDFVNNEESWKPILENIETRFDAYLEQENRVNRRKMVDNRVHACIYFIAPTGHSLKPLDVEFMRRLHTKVNLIPVIAKSDTLTEDEIKQFKQRILDDIAYHKIQIYQAPQYEYD------------DEETVAENREIISKIPFAIVGSDKEVELPDGRRVRGRKYPWGVIEVDNEEHNDFVKLRQMLIRTHMEELKEYTNDVLYENYRSEKL--------VTMGVQQDQTVFKEvNPLAKMEEERQLHEAKLQKMESEMKQVFQQKVQEKEAKLKQSEEE--LYAR-------------------------------------------------------------------------------------------
>A0A8C1PAJ3	454	0.466	3.990E-133	262	723	750	57	478	736
----------------------------------------------------------------------------------------------------------------------------------------------------------------------------------------------------------------------------------------------------------------------YVGFANLPNQVYRKSVKRGFEFTLMVVGESGLGKSTLINSLFLTDLYS---------P-----------EYP-GPSN---RIKKTVQVEQSKVLIKEGGVQLLLTIVDTPGFGDAVDNSNCWQPVIDHIDSKFEDYLNAESRVNRRLMPDSRVHCCLYFIAPSGHGLKPLDIEFMKRLHEKVNIIPLIAKADTLTPEECQQFKKQIMREIQEHKIKMYEFPETD--------------DEEESKLVKKIKDRLPLAVVGSNTIIEVN-GKRVRGRQYPWGVAEVENGEHCDFTILRNMLIRTHMQDLKDVTNNVHYENYRSRKLAAvtyNGADNNKNKGQltKSDTDDG-MSPLAQMEEERREHVTKMKKMEMEMEQVFEMKVKEKIQKLKDSEAE--LQRRHEQMRKNLEAQHKELEEKRRQLEEEKVS---WEAQQRILEQQKLDASSIKLLAVQDLADREALDK--------------------------
>A0A4U0Y0K8	454	0.422	3.990E-133	132	658	750	680	1173	1217
------------------------------------------------------------------------------------------------------------------------------------RRWRTLRPAMSTTTSNASLTSTVDTGVTVTANIGRPVRPGSSDLKVNHVRITSCTNARPaTTANGA-LPASAPpnRASPVPnpasQANIPNGKPTSPLVSTSNPMPNG---GSPAPQTVTSKDPKAAAQAASDMrnivrrkLTGYVGFANLPNQWHRKSVRKGFNFNVMVVGESGLGKSTLVNTLFNTSLYPPKEHKQ--------------------PSLDFA--PKTVSIQSISADIEENGVRLRLTVVDTPGFGDFVNNDDSWRPIVENIEQRFDAYLDAENKVNRMNIVDNRVHACVYFVQPTGHSLKPLDVEVMRRLHTKVNLIPVIAKADTLTDDEVANFKQRILSDIQHHNIQIFEGPRYELD------------DEETIAENNEIMSKVPFAVVGANTEVQTPEGRKVRGRRYPWGVIEVDNEEHCDFVKLRQMLIRTHMEELKEHTNNFLYENYRSDKLHS--------MGVAQDPSVFKEvNPAVKQEEERTLHEQKLAKMELEMKMVFQQKVQEKESKLRQSEEE--LYAR-------------------------------------------------------------------------------------------
>A0A6A4S9R7	454	0.436	5.438E-133	238	703	750	33	468	531
----------------------------------------------------------------------------------------------------------------------------------------------------------------------------------------------------------------------------------------------CAPHSAQLKQNQREgecrlvndrylRRQGASTlwqqknLEGYVGFASLPNQVYRKSVKRGFEFTLMVVGESGLGKSTLINSLFLTDLY--------------------SAEYP-GP--SH-RIKKTVQVEQSKVLIKEGGVQLLLTIVDTPGFGDAVDNSNCWQPIIDHIDSKFEDYLNSESRVNRRQMPDSRIHCCLYFIAPSGHGLKPLDIEFMKRLHEKVNVIPLIAKADTLTPEECQQFKKQIMREIQEHKIKIYEFPETD--------------DEEENRLVKKIKDKLPLAVVGSNTITEAN-GKRVRGRQYPWGVAEVENSDHCDFTILRDMLIRTHMQDLKDVTNNVHYENYR-----SRKLAAVTYNGVDNNRAKGQlstKSPLAQMEEERREHVSKMKKMEMEMEQVFEMKVKEKVQKLKDSEAE--LQRRHEQMKKNLEAQHRE----LEEKRRVFEDERANWEAMQRQEQQKME----------------------------------------------
>A0A6P4ZAE5	454	0.471	7.412E-133	261	701	750	26	427	448
---------------------------------------------------------------------------------------------------------------------------------------------------------------------------------------------------------------------------------------------------------------------GYVGFANLPNQVYRKAVKRGFEFTLMVVGESGLGKSTLVNSLFMTDLYS---------PS----------EYP-GPSQ---RITKTVKVETSRVLVKEGGVQLQLTIVDTPGFGDAVDNSNCWKPITDHIEQRFEDYLNSESRVNRRTMPDNRVHACLYFIGPTGHGLKPLDIEFMKRLHDKVNIIPLIAKADTMTPEECTQFKKKILQEIKENKIQIYEFPE--------------GEDEEDNKLNKKLRERIPFAVVGSNTLLEIN-GRKVRGRQYPWGVAEVENMDHCDFITLRNMLIRTHMQDLKDVTNNVHYENYRCQKLAGITATNGTEKGKPaggnPSRPSASRNPLAQMEEEKREHVAKMKKMEMEMEQVFEMKVKEKRQKLKDS--EADLQRRHEQMKKKLEQEYKELDEKRSLFEKEKLSFEESQRQ---LEEQR------------------------------------------------
>A0A087XP37	453	0.469	1.377E-132	261	703	750	26	421	435
---------------------------------------------------------------------------------------------------------------------------------------------------------------------------------------------------------------------------------------------------------------------GYVGFANLPNQVYRKSVKRGFEFTLMVVGESGLGKSTLINSLFLTDLYS---------P-----------EYP-GP--SH-RIKKTVQVEQSQVLIKEGGVHLLLTIVDTPGFGDAVDNSNCWQPVTDYIDNKFEDFLNSESRVNRRLMPDSRVHCCLYFIAPSGHGLKPLDIEFMKRLHEKVNVIPLIAKADTMTPEECQQFKKQIMKEIHEHKIKIYDFPETD--------------NEEEMKMIRKIKDRLPLAVVGSNTIIEVN-GKRVRGRQYPWGVAEVENGDHCDFTILRNMLIRTHMQDLKDVTNNVHYENYR-----SRKLAAVTYNGVDNNKNKGQltKSPLAQMEEERREHVAKMKKMEQEMEQVFDMKVKEKIQKLQDSEVE--LQKRHEQMKKNLQAQYKELEEKRRQFEEEVNT---WETHQRILEQQKLE----------------------------------------------
>UPI00112D7ECE	453	0.480	1.377E-132	259	703	750	43	440	456
-------------------------------------------------------------------------------------------------------------------------------------------------------------------------------------------------------------------------------------------------------------------LDGYVGFANLPNQVYRKSVKRGFEFTLMVVGESGLGKSTLINSLFLTELY--------------------SKEYP-GPSL---RIKKTVQVEQSKVLVKEGGVQLTLTIVDTPGFGDAVDNSNCWQPVINHIDSKFEDFLNAESRVNRRQIPDTRVHCCLYFIAPSGHGLKPLDIEFMKRLHDKVNIIPLIAKADTLTPEECQAFKKQIMKEIQEHKIKIYEFPEMD--------------DDEDNKLTRRIKERMPLAVVGSNAVIEVN-GKKVRGRQYPWGVAEVENGDHCDFTILRNMLIRTHMQDLKDVTNNVHYENYRSKKL--AAVTCN---GVDATKTKGQltKSPLAQMEEERREHVAKMKKMETEMEQVFEMKVKEKKQKLRDSEAE--LERRHEQMKKNLEAQYKELEEKRRQYEEEKMS---WEAQQRLLEQQKLD----------------------------------------------
>A0A8J2IV63	451	0.378	4.752E-132	109	658	750	11	540	581
-------------------------------------------------------------------------------------------------------------YDPARV-LDRAPRRArHSrtnsllfldpPPIPTlPNRSSENHVRACSLPLNQVSTNGQQLPASQTTTVRRMRSMLDVDTPIADQQCsnpqPNATVPDQPGESSEsglngrmpSESHSQRTSlrsyrlmesllTCLPTDSPgAESPALPPSASPANVVPSQ-------PPPA-----ADNRNIVRRKLTGYVGFANLPNQWHRKSVRKGFNFNVMVVGESGLGKSTLVNTLFNTSLYP---------PKERK-----------GPSLD--IIPKTVTIQSISADIEEAGVRLRLTVVDTPGFGDFVNNDESWRPIVDNIEQRFDSYLDAENKVNRMNIVDNRIHACVFFIQPTGHSLKPLDIEVMRRLHTKVNLIPVIAKADTLTDEEIAAFKSRILADIKHHGIQIFEGPRYELD------------DEETIAENNEIMSKVPFAVVGANNEITSADGRKIRGRAYPWGIIEVDNEEHCDFVKLRQMLIRTHMEELKEHTNNQLYENYRTDKL--------LAMGVSQDPSVFKEvNPAVKQEEERALHEQKLAKMEAEMKMVFQQKVAEKESKLKQSEEE--LYAR-------------------------------------------------------------------------------------------
>A0A7M4FVC3	451	0.367	4.752E-132	8	587	750	15	551	596
--------EEVDQPsnSSTPQRRTPNPLLRSAVSSSTQKFQDLGARNSEPAARHGESPGQRSPKsslrRVELAGPKLPEPVSRRT----EISIDISSKQVEN-------STSGLS----RFGLKRAEVLGHKPPEPTPRRTEITLGKSQEPSLRRMEAPTSKIPEMPQRRADTTPVPDVATKRVEIQVAKAAEVPTPPvrqMENLEPSLTSQPLQpEAKPQPVMAEHPPKS--EEGTEVIPSYTPSMTDAPRDSGLKQAAPTRTEKPAVDFGYVGIDAILEQMRRKAMKQGFEFNIMVVGQSGLGKSTLINTLFKSKI-------------SRKSVQPTSEE----------RIPKTIEIKSVTHEIEEKGVRMKLTVIDTPGFGDHINNENCWQPIMKFINDQYEKYLQEEININRKKrIPDTRVHCCIYFIPATGHSLRPLDIEFMKRLSKVVNIVPVIAKADTLTLEEREYFKQRITADLLANGIDVYPQKEFDE-------------DPEDRLVNEKFREMIPFAVVGSDQEYQVN-GRRILGRKTKWGTIEVENTTHCEFAYLRDLLIRTHMQNIKDITSNIHFEAYRVKRLNE------------------------------------------------------------------------------------------------------------------------------------------------------------------
>A0A6A5YDA8	451	0.464	6.477E-132	192	658	750	1	431	472
------------------------------------------------------------------------------------------------------------------------------------------------------------------------------------------------ATNGAASPPPAR-ASPVPVPntsLPNGTKPGSPNVERSNLMGSGTQG--STPQTVSSKDPKAAAAAASDMrnivrrkLTGYVGFANLPNQWHRKSVRKGFNFNVMVVGESGLGKSTLVNTLFNTSLYP---------PKERK-----------PPSLD--IIPKTVAIQSISADIEENGVRLRLTVVDTPGFGDFVNNDESWRPIVDNIDFRFDGYLDAENKVNRMNIVDNRIHACVYFIQPTGHSLKPLDIEVMRRLHTKVNLIPVIAKSDTMTDEEILAFKQRILADVHHHNIQIFEGPRYEMD------------DEETIAENNEIMSKVPFAVVGANTDVQTADGRKVRGRRYPWGVIEVDNEEHCDFVKLRQMLIRTHMEELKEHTNNCLYENYRSDKL--------ISMGVSQDPSVFKEvNPAVKQEEERSLHEQKLQKMEAEMKMVFQQKVAEKESKLRQSEDE--LYAR-------------------------------------------------------------------------------------------
>A0A4X2KQS0	451	0.336	6.477E-132	8	587	750	15	552	572
--------EEVETPNSTPPRRIQTPLLRTTVASSTQKFQDLGVKNSESSARHVDSPVQKSPKPSlrriELSGPK-SEPVSRRT----EISIDISSKQVENS--------SGT--GPSRFSLKRAEVLGHKTPEPSPRRteITVVKPQEPSLRRMDAPVSKIPELPQRRPDAFAVPLAEAVPKRVEIQVTKTAdasPPPIRPVENSEHAPPSPQQKRLelKSQPVVADIPPKS--LEASEAIPSHTSIMADNSRDAGLKQAIPQRNEKATLDFGYVGIDAILEQMRRKAMKQGFEFNIMVVGQSGLGKSTLINTLFKS-----KVSRKSVQPV------------------SEERIPKTIEIKSITHEIEEKGVRMKLTVIDTPGFGDHINNENCWQPIMKFINDQYEKYLQEEININRKKrIPDTRVHCCIYFIPATGHSLRPLDIEFMRRLSKVVNIVPVIAKADTLTLEERDYFKQRITADLLSNGIDVYPQKEFDE-------------DSEDRLVNEKFREMIPFAVVGSDHEYQVN-GKRILGRKTKWGTIEVENTTHCEFAYLRDLLIRTHMQNIKDITSSIHFEAYRVKRLNE------------------------------------------------------------------------------------------------------------------------------------------------------------------
>A0A8C4AC28	451	0.476	8.827E-132	261	701	750	107	500	525
---------------------------------------------------------------------------------------------------------------------------------------------------------------------------------------------------------------------------------------------------------------------GYVGFVSLPNQVYRKSVKRGFEFTLMVVGESGLGKSTLINSLFLTDLY--------------------SGEYP-GP--AH-RVKKTVQVEQSKVLLKEGGVQLLLTIVDTPGFGDAVDNSNCWQPVIDYIDSKFEDYLNAESRVNRRQMPDSRVHSCLYFIAPSGHGLKPLDIEFMKRLHEKVNIIPLIAKADTLTPEECQQFKKQIMHEIQEHKIKIYEFPE--------------TYDEEENKLVKKIKERLPLAVVGSNTIIEVN-GKKVRGRQYPWGVAEVENGEHCDFTILRNMLIRTHMQDLKDVTNDVHYENYR-----SRKLAAVTYNGVDNNKSKGQltKSPLAQMEEERRDHVAKMKKMEMEMEQVFEMKVKEKVQKLKDSEAE--LQRRHEQMKKNLEAQHKELEEKRRQFEEDRAN---WESQQRLLEQQN------------------------------------------------
>UPI001ED879DF	451	0.353	8.827E-132	80	701	750	36	628	652
--------------------------------------------------------------------------------LGRRASPRTAPP------PTPPKyagIGSGY-----RLsGLDRLaqrqrlfEAEAPRPPtVPTPPtVPPPPQQQQTTTSVSVTASSTATPQSVTAALQSKRELFFKNEIQSPSTQGSIAPPPIPATNGTASAP-----SKPTPSPAvgstgPPPAPPASASsiREAsrTAQQSSTDVktiAGERAQQRAAASTgNGPV--VAHKELDGYVGFANLPNQVYRKAVKKGFDFTLMVVGESGLGKSTLINSMFLADIYS---------P-----------EYP-GP--SH-RIKKTVQVETTRVLLKENGVNLTLTVVDTPGFGDAVDNSNCWQPVIDYVESKYEEYLNAESRVGRRPgwggsgggGVDGRVHCCLYFVAPSGHGLKPLDAEFMRRLHDRVNVVPVIAKADTMTPEECAHFKKQIISEIAQHKIKIYEFP-----------SGSDTGDEDDANE-KKLRERVPFAVVGSNAVVELEGGKKVRGRRYPWGIAEVENLNHCDFVALRDMLIRTHLQDLKDVTNNVHYENYRCRKLAGLG-------NDGKPTRVSNRNPLAQMEEEKREHEVKMKKMESEMEQVFEMKVREKKQKLRDS--EADLQRRHEAMKKALEAQQQDLEERRKQFEKEKTAWEQSNGVTLDELRRR------------------------------------------------
>G0S572	450	0.412	1.203E-131	130	658	750	39	539	580
----------------------------------------------------------------------------------------------------------------------------------TPPGHRVSSLPAVISKLENPGTIVQPYGPPPSSKAPMLPMTKPLNYEELYPKSPTPPPPePKPKHKPEPEPEPMvaeeasakkvddssngIDNIPNPQPAAPGAQldnPSSAGSEVSRQTPSDTKAA--APQQASSTDNKNIIRRK---LTGYVGFANLPNQWHRKSVRKGFNFNVMVVGESGLGKSTLVNTLFNTSLYP---------PKERK-----------GPSLD--IVPKTVQIQSISADIEEAGVRLRLTVVDTPGFGDFVNNDESWRPIVDNIEQRFDAYLDAENKINRHNIVDNRIHACVYFIQPTGHSLKPLDIEVMKRLHTKVNLIPVIAKADTLTDEEVTAFKQRILADIKYHNIQIFEGPRYELD------------DEETIAENNEIMSKVPFAVVGANTEVVNADGRRVRGRKYPWGIIEVDNEEHCDFVKLRQMLIRTHMEELKEHTNNVLYENYRTDKL--------LAMGVSQDPSVFKEvNPAVKQEEERLLHEQKLAKMEAEMKMVFQQKVAEKEAKLRQSEEE--LYAR-------------------------------------------------------------------------------------------
>UPI000FFC3FCB	450	0.343	1.640E-131	15	587	750	24	553	573
---------------STPQRRTPNPLLRSTVSSSTQKFQELGARNSEPSARHVDPTGQRSPKPslrrVELAGPKLPEPVSRRT----EISIDISSKQVEN-------STSGLS----RFGLKRADVLGHKPPEPTPRRteITLGKPQEPGLRRVEAPASKIPEMPQRRAETANAPVPDTATKRVEIQVAKAAEVPAPPArqvESSEPPLVTQpPVAEPKPQPVLMESP---PKREEGPEAVPSHAPGmTDAPRDAGPKQTVPTRPEKPAADFGYVGIDAILEQMRRKAMKQGFEFNIMVVGQSGLGKSTLINTLFKSKI-------------SRKSVQPTSEE----------RIPKTIEIKSITHEIEEKGVRMKLTVIDTPGFGDHINNENCWQPIMKFINDQYEKYLQEEININRKKrIPDTRVHCCIYFIPATGHSLRPLDIEFMKRLSKVVNIVPVIAKADTLTLEERDYFKQRIMADLLANGIDVYPQKEFDE-------------DSEDRLVNEKFREMIPFAVVGSDQEYQVN-GRRILGRKTKWGTIEVENTTHCEFAYLRDLLIRTHMQNIKDITSNIHFEAYRVKRLNE------------------------------------------------------------------------------------------------------------------------------------------------------------------
>A0A8C3AAH4	449	0.463	2.235E-131	261	703	750	18	420	435
---------------------------------------------------------------------------------------------------------------------------------------------------------------------------------------------------------------------------------------------------------------------GYVGFANLPNQIYRKSVKRGFEFTLMVVGESGLGKSTLINSLFLTDLYS---------P-----------EYP-GP--SH-RVEKTVTVEQSKVLVKEGGVQLLLTIVDTPGFGDTIDNSNCWQPIIDYIDNKFEGYLNAESRVNRRLMPDSRVQCCLYFITPSGHGLKPLDVEFMKRLHEKVNIIPLIAKADTMTPEECQLFKKQIMRGIQEHKIRIYQFPETD--------------DEEEMKMVKRIKDRLPLAVIGSNTIIEVN-GKRVRGRQYPWGVADVENGEHCDFTILRNMLIRTHMQDLKDVTNNVHYENYRSRKLAAvtyNGVDNNKSKGqLTKPETSDGMSPLAQMEEERRDHVSKMKKMEQEMEQVFEMKVKEKLQKLRDSEAE--LQRRQEQMKKNLEAQHRELEDRRRQHEEEKER---WEAQQRILDQQKLD----------------------------------------------
>UPI000DBD7587	449	0.426	2.235E-131	131	658	750	2	484	525
-----------------------------------------------------------------------------------------------------------------------------------PVRNRSADGRSQGDSETLAPSPQKNSPKPKRHSFSPVLGRLSSESDSQESEATTANSVPHNVA----TPPPAPAANGTPvSASPPSSKPSSPFVERSNPM------GSGAAQTVSSKDPKAAAQAATDMknvvrrkLTGYVGFANLPNQWHRKSVRKGFNFNVMVVGESGLGKSTLVNTLFNTSLYPPKERTGP----------------------SHDIIPKTVSIQSISADIEENGVRLRLTVVDTPGFGDFVNNDDSWRPIVENIEQRYDAYLEAENKVNRTNIIDNRIHACVYFIQPTGHSLKPLDIEVMRRLHTKVNLIPVIAKADTLTDEEIVAFKQRILADIQHHSIQIFEGPRYELD------------DEETIAENQEIMSKVPFAVVGANAEVTAADGRKVRGRSYPWGVIEVDNEEHCDFVKLRQMLIRTHMEELKEHTNNSLYENYRSDKL--------TQMGVAQDPSVFKEvNPAVKQEEERALHEQKLAKMEAEMKMVFQQKVAEKESKLKQSEDE--LYAR-------------------------------------------------------------------------------------------
>A0A6L2PDF6	449	0.368	2.235E-131	98	701	750	66	628	636
--------------------------------------------------------------------------------------------------PTLPKYTGGSSY---RLaSLDR---LAH--------RQRQFDQQQGSVTAPQQVNGDAPAITSPSQQQQQQSALQSKRELFFKNE---LPPPSSATTGGGTTLPSQQ-----PQPPtsgtPPVFIPTSTSgikealaKRAAERVTENHTGGGDVPdNKERSNKAErdkvPERRTKE--LDGYVGFANLPNQVYRKAVKKGFDFTLMVVGESGLGKSTLMNSMFLADIY--------------------AVEYP-GP--SH-RIKKTVQVETTKVLLKENGVNLTLTVVDTPGFGDAVDNSNCWQPVIDYIESKYEEYLNAESRVNRRTLADSRVHCCLYFIAPSGHGLTPLDVEFMQRLHDKVNIIPVIAKSDTMTPDECSHFKKQILNEISQHKIKIYEFP-----DTE---------DEEETKLHKVLKDRVPFAVVGSNTVIEVD-GKKIRGRKYPWGIAEVENLEHCDFIALRNMLIRTHLQDLKDVTNNVHYENYRCRKLAGLG-TDGKPTRISnnvCPQGVMNSfmtvwNPLAQMEEEKRDHEAKMKKMESEMEQVFEMKVREKKQKLKDS--EADLQRRHEQMKKALEQQVSELEEKRRAYEKEKQAWEQSNNVTLEELRRR------------------------------------------------
>A0A8H4IJD1	449	0.416	2.235E-131	125	658	750	739	1231	1272
-----------------------------------------------------------------------------------------------------------------------------GKPFLTPTPYLIPLRQSTRRDAVAAMPTLQRRDEATMDGFPDDVALLNWNTQANIHLFS--------ATNGAPIPAAPTRASPVPTPASPTSNGKPSSPAGGDVKSSNMMaDGkqGSVPQTVSSRDPKAAAQAASDMrnivrrkLTGYVGFANLPNQWHRKSVRKGFNFNVMVVGESGLGKSTLVNTLFNTSLYP---------PKERK-----------PPSLD--IIPKTVAIQSISADIEENGVRLRLTVVDTPGFGDFVNNDDSWRPIVENIEQRFDAYLDAENKVNRMNIVDNRIHACVYFIQPTGHSLKPLDVEVMRRLHTKVNLIPVIAKSDTLTDDEITAFKQRILADITHHGIQIFEGPRYEMD------------DEETIAENQEIMSKVPFAVVGANTDVATSDGRKVRGRRYPWGVIEVDNEEHCDFVKLRQMLIRTHMEELKEHTNNTLYENYRSDKL--------ISMGVSQDPSVFKEvNPAVKQEEERTLHEQKLQKMEQEMKMVFQQKVAEKESKLRQSEEE--LYAR-------------------------------------------------------------------------------------------
>A0A2B7WG14	448	0.457	5.656E-131	184	658	750	53	478	519
----------------------------------------------------------------------------------------------------------------------------------------------------------------------------------------DCVIPPASAANGIPAPTR-------PSPAAGNASGKSPYVERSNPM------GQGAAQTVTSKDPKAAAQAASDLrnvvrrkLTGYVGFANLPNQWHRKSVRKGFNFNVMVVGESGLGKSTLVNTLFNTSLYP---------PKERK-----------GPSLD--IIPKTVAIESISADIEENGVRLRLTVVDTPGFGDFVNNDDSWRPIVENIEQRFDAYLEAENKVNRMNIVDNRVHACVYFIQPTGHSLKPLDIEVMRRLHTKVNLIPVIAKADTLTDEEIALFKQRILADIQYHSIQIFEGPRYELD------------DEETIAENQEIMSKIPFAVVGANSEVTSSEGRKVRGRRYPWGVIEVDNEEHCDFVKLRQMLIRTHMEELKEHTNNALYENYRSDKL--------TQMGVAQDPSVFKEvNPAVKQEEERTLHEQKLAKMESEMKMVFQQKVQEKESKLKQSEDE--LYAR-------------------------------------------------------------------------------------------
>A0A161TC78	448	0.406	5.656E-131	111	658	750	25	527	568
---------------------------------------------------------------------------------------------------------------PSKLHHKRES---PKMPPSYKTRPVPNTPSGKRLRILVPSTPPARLDLPSVSSLPPIRVVPQDSLANIECASP--------ATNGFVPPGSAARASPAPQPQAqPSPQPnGKPASTHSERAPSVSTAQSSIPQTVSNKDPKLAAQAASDMrnivrrkLTGYVGFANLPNQWHRKSVRKGFNFNVMVVGESGLGKSTLVNTLFNTSLYP---------PKERK-----------APSLD--IIPKTVAIQSISADIEENGVRLRLTVVDTPGFGDFVNNDESWRPIVENIEQRFDAYLDAENKLNRVNVIDNRIHACVYFIQPTGHSLKPLDIEVMKRLHTKVNLIPVIAKSDTLTDEEIVLFKQRILADIQHHSIQIFEGPRYELD------------DEETIAENNEILSKVPFAVVGANSEVTNADGRRVRGRRYPWGVIEVDNEDHCDFVKLRQMLIRTHMEELKEHTNNSLYENYRSDKL--------TAMGVAQDPSVFKEvNPAVKHEEERSLHEQKLAKMEAEMKMVFQQKVAEKESKLKQSEEE--LYAR-------------------------------------------------------------------------------------------
>K1Y3A5	448	0.459	7.709E-131	190	658	750	84	497	538
----------------------------------------------------------------------------------------------------------------------------------------------------------------------------------------------YTAANGA-APVAPTRASPAPNLH---SKPSSP-LEIPQTVSSSD-------PKIAAQQASDMRNIVRRKLTGYVGFANLPNQWHRKSVRKGFNFNVMVVGESGLGKSTLVNTLFNTSLYP---------PRERK-----------GPSLD--IIPKTVSIQSISADIEENGVRLRLTVVDTPGFGDFVNNDESWRPIVDNIEQRFDAYLDAENKVNRMNIVDNRVHACVYFIQPTGHALKPLDIEVMRRLHTKVNLIPVIAKADTMTDEEIMAFKSRILADIKHHDIQIFEGPRYELD------------DEETIAENNEIMSKVPFAVVGANSEITSDDGRKVRGRKYPWGIIEVDNEEHCDFVKLRQMLIRTHMEELKEHTNNALYENYRSEKL--------TSMGVAQDPSVFKEvNPAVKQEEERTLHEQKLAKMEAEMKMVFQQKVAEKESKLTQSEEE--LYAR-------------------------------------------------------------------------------------------
>A0A8C3C2V7	447	0.339	1.051E-130	15	612	750	221	773	886
---------------STPQRRTPNPLLRSTVSSSTQKFQELGARNSEPPARHADPTGQRSPKsslrRVELSGPKLPEPVSRRT----EISIDISSKQVEN-------STSALS----RFGLKRADVLGHKPPEPTPRRteitlgkPQEPGLRRAEAPASKIPEMPQRRAELANAALPDVATKRVEIQVAKAAELP-APPARQ-AEGLEPAPAPQpPQAEPKPQPALVESP---PKREEGPEAVPSHAPGmTDAPRDAGPKQAAPARPEKPAADFGYVGIDAILEQMRRKAMKQGFEFNIMVVGQSGLGKSTLINTLFKSKI-------------SRKSVQPTAEE----------RIPKTIEIKSITHEIEEKGVRMKLTVIDTPGFGDHINNENCWQPIMKFINDQYEKYLQEEININRKKrIPDTRVHCCIYFIPATGHSLRPLDIEFMKRLSKVVNIVPVIAKADTLTLEERDYFKQRITADLLANGIDVYPQKEFDE-------------DSEDRLVNEKFREMIPFAVVGSDQEYQVN-GRRILGRKTKWGTIEVENTTHCEFAYLRDLLIRTHMQNIKDITSNIHFEAYRVKRLNE-GQSS-LSNGVTDKELVANEIPRAR-----------------------------------------------------------------------------------------------------------------------------------------
>A0A8C5B342	447	0.479	1.432E-130	259	700	750	10	404	418
-------------------------------------------------------------------------------------------------------------------------------------------------------------------------------------------------------------------------------------------------------------------SPGYVGFANLPNQVYRKSVKRGFEFTLMVVGESGLGKSTLINSLFLTDLY--------------------SKDYP-GPSQ---RIKKTVQVEQSKVLIKEGGVQLTLTIVDTPGFGDAVDNSNCWQPVINYIDSKCEDFLNAESRVNRRLMPDNRVHCCLYFIAPSGHGLKPLDIEFMKRLHDKVNVIPLIAKADTLTPEECQLFKKQIMKEIQEHKIKIYEFP-----DTE---------DDEDSKLIRRIKEKMPLAVVGSNVVIEVN-GRKVRGRQYPWGVAEVENGEHCDFTVLRNMLIRTHMQDLKDVTNNVHYENYRSRKL--AAVTCNGVDA-SKARGTLTKSPLAQMEEERREHVMKMKKMETEMEQVFDMKVKEKKQKLKDSEAE--LERRHEQMKKNLDAQYKELDEKRRVFEDEKVN---WEAQQRILEQQ-------------------------------------------------
>A0A2D3UX03	447	0.443	1.432E-130	200	699	750	0	468	470
--------------------------------------------------------------------------------------------------------------------------------------------------------------------------------------------------------MASPNGSAAPpnraSPLPNQATPngnsASPLVATSNAMPNG---GQSTPQTVSSKDPKAAAQAASDMrnivrrkLTGYVGFANLPNQWHRKSVRKGFNFNVMVVGESGLGKSTLVNTLFNTSLYP---------PKERK-----------QPSLDFA--PKTVSIQSISADIEENGVRLRLTVVDTPGFGDFVNNDESWRPIVENIEQRFDAYLDAENKINRMNIVDNRVHACVYFIQPTGHSLKPLDVEVMRRLHTKVNLIPVIAKADTLTDEEIASFKHRILADIHYHNIHIFEGPRYELD------------DEETIAENNEIMSKVPFAVVGANAEVQTPEGRKVRGRRYPWGVIEVDNEEHCDFVKLRQMLIRTHMEELKEHTNNSLYENYRSDKL--------TSMGVAQDPSVFKEvNPAVKQEEERSLHEQKLAKMELEMKMVFQQKVQEKESKLKQSEEE--LYARHREMKEQLDRQRQELEEKKARIESGRPVEEKGRKKGGFSLR--------------------------------------------------
>A0A672G0B1	447	0.421	1.432E-130	214	703	750	6	442	476
----------------------------------------------------------------------------------------------------------------------------------------------------------------------------------------------------------------------VLTPSSPPLLDWCP-LSWT-----CGPPRPPPGLPVPAVSTLRQTicLQSYVGFATLPNQVYRKSVRRGFEFTLMVVGESGLGKSTLMNSLFLTDLY--------------------SEEYP-GPSQ---RMKKTVQVEQSQVLVKEGGVHLLLTIVDTPGFGDAVNNSNCWQPVTDHIDSKFEDYLNAESRVNRRQMPDNRVHCCLYFIAPSGHGLKSLDIEFMKRLHEKVNIIPLIAKADTLTPEECLRFKRQIMQEIQEHKIKIYDFPE--------------TEDEEEMKMIRKVKDRLPLAVVGSNTIMEVN-GKRVRGRQYPWGVAEVENSEHCDFMILRNMLIRTHMQDLKDVTNNVHYENYRSRKL------AAVTGGDDSrARGPLSKSPLAQMEEERREHVVKMRRMEQEMEQVFEMKVKEKLQKLRDSEVE--LQKRHEQMKKNLEAQHRELEEQRRQHEEERAA---WEAQQRILDQQRLE----------------------------------------------
>A0A0P7BSB3	447	0.376	1.432E-130	70	658	750	7	531	572
----------------------------------------------------------------------HVRARTRSVAL-NKDALataitTPSGE------PSVPVdqETRRHSSMP--LGrHNRGESPSPEPPATIRHYRSMLDVEEPPKLSAWKPISFDELYSGPIQGVTKPKTTDHAQPEAQME--PARKrQEMDnlhiTDLSSQDHPRASTLMRILFKTIFDE-----PKANHPPP---------------PVTDN---RNIVRRKLTGYVGFANLPNQWHRKSVRKGFNFNVMVVGESGLGKSTLVNTLFNTSLYP---------PKERK-----------GPSLD--IIPKTVTIQSISADIEEAGVRLRLTVVDTPGFGDFVNNDESWRPIVDNIEQRFDAYLDAENKVNRMNIVDNRIHACVFFIQPTGHSLKPLDIEVMRRLHTKVNLIPVIAKSDTLTDEEIANFKARILADIKYHGIQIFEGPRYELD------------DEETIAENNEIMSKVPFAVVGATNEITSADGRKVRGRAYPWGIIEVDNEEHCDFVKLRQMLIRTHMEELKEHTNNLLYENYRTDKL--------IAMGVSQDPSVFKEvNPAVKQEEERALHEQKLAKMEAEMKMVFQQKVAEKESKLKQSEEE--LYAR-------------------------------------------------------------------------------------------
>A0A8C6NT24	447	0.473	1.951E-130	261	699	750	24	415	423
---------------------------------------------------------------------------------------------------------------------------------------------------------------------------------------------------------------------------------------------------------------------GYVGFANLPNQVYRKSVKRGFEFTLMVVGESGLGKSTLINSLFLTDLYS---------P-----------EYP-SPSN---RIKKTVQVEQSKVLVKEGGVQLLLTIVDTPGFGDAVDNSSCWQPVIDYIDSKFEDYLNAESRVNRRQMPDNRVQCCLYFIAPSGHGLKPLDIEFMKRLHEKVNVIPLIAKADTMTPGECQQFKRQIMNEIHEHKIKIYDFPETD--------------DEEEMKMIRRIKDRLPLAVIGSNTIIEVN-GKRARGRQYPWGVAEVENGEHCDFTILRNMLIRTHMQDLRDVTNNVHYENYR-----SRKLAAVTYNGVDNtkTKVQLTKSPLAQMEEERRDHMAKMKKMEQEMEQVFEMKVKEKLQKLRDSEAE--LQRRNEQMKTNLENQHKELEEKRRQFEEEKVT---WEAQQKILEQ--------------------------------------------------
>A0A6A6WCW0	447	0.452	1.951E-130	189	658	750	2	433	474
---------------------------------------------------------------------------------------------------------------------------------------------------------------------------------------------FHNIASNGPVAAAPTRASPAPptQATP-TGKPTSPFVERSNPMPNGQGA---APQTITSKDPKAAAAAASDMrnivrrkLTGYVGFANLPNQWHRKSVRKGFNFNVMVVGESGLGKSTLVNTLFNTSLYP---------PKERK-----------PPSLD--IIPKTVSIQSISADIEENGVRLRLTVVDTPGFGDFVNNDNSWETIVQNIEGRFDAYLDAENKVNRMNIVDNRIHACVYFIQPTGHSLKPLDVEVMRRLHTKVNLIPVIAKADTLTDDEITAFKQRILADIAHHNIQIFEGPRYELD------------DEETISENNEIMSKVPFAVVGANSDVTSVDGRKVRGRKYPWGIIEVDNEEHCDFVKLRQMLIRTHMEELKENTNNSLYENYRSDKL--------TSMGVTQDPSVFKEvNPAVKQEEERSLHEQKLQKMEMEMKMVFQQKVSEKESKLKQSEEE--LYAR-------------------------------------------------------------------------------------------
>A0A7S8E1Q5	447	0.374	1.951E-130	60	658	750	26	533	574
------------------------------------------------------------PSPIAEPTPRTSRDSRRSTSLpLNQ-SP---AIQDDQGL----LRQDSTQ----RSTVRR-----H-------RSMLDVDGHDRLTLHSILPMSFDEQLIDSQCDARAPDSGGQASETSDNGQQPPRSNRRFT--SSEYSWTS----------------PGSESPALAPSASPTNVPSQPPPV-------ADNRNIVRRKLTGYVGFANLPNQWHRKSVRKGFNFNVMVVGESGLGKSTLVNTLFNTSLYP---------PKERK-----------GPSLD--IIPKTVTIQSISADIEEAGVRLRLTVVDTPGFGDFVNNDESWRPIVDNIEQRFDSYLDAENKVNRMNIVDNRIHACVFFIQPTGHSLKPLDIEVMRRLHTKVNLIPVIAKADTLTDEEIAAFKSRILADIKHHGIQIFEGPRYELD------------DEETIAENNEIMSKVPFAVVGANNEITSADGRKIRGRAYPWGIIEVDNEEHCDFVKLRQMLIRTHMEELKEHTNNQLYENYRTDKL--------LAMGVSQDPSVFKEvNPAVKQEEERALHEQKLAKMEAEMKMVFQQKVAEKESKLKQSEEE--LYAR-------------------------------------------------------------------------------------------
>A0A8H5R7S0	447	0.387	1.951E-130	61	658	750	27	536	577
-------------------------------------------------------------TPLAGSSPKASRDSKRTISF----PL----SQDDKSLssPSSPRPSTLRHY---RSML----------------DVDIQDPPTLSPMKPVSFDELYVYSATIGPAGDEQIANVKPNRHYLTVEASTRGNPRNT--SSDYS-PSQ-------------APPSSPGSESPALAPSAS-PANVPSQAPPPTDN---RNIVRRKLTGYVGFANLPNQWHRKSVRKGFNFNVMVVGESGLGKSTLVNTLFNTSLYP---------PKERK-----------GPSLD--IIPKTVTIQSISADIEEAGVRLRLTVVDTPGFGDFVNNDESWRPIVDNIEQRFDSYLDAENKVNRMNIVDNRIHACVFFIQPTGHSLKPLDIEVMRRLHTKVNLIPVIAKADTLTDEEIAAFKSRILADIKHHGIQIFEGPRYELD------------DEETIAENNEIMSKVPFAVVGANNEITSADGRKIRGRAYPWGIIEVDNEEHCDFVKLRQMLIRTHMEELKEHTNNQLYENYRTDKL--------LAMGVSQDPSVFKEvNPAVKQEEERALHEQKLAKMEAEMKMVFQQKVAEKESKLKQSEEE--LYAR-------------------------------------------------------------------------------------------
>A0A395SF58	446	0.374	2.659E-130	69	658	750	6	533	574
---------------------------------------------------------------------KHAKSRNRSVSLGNSLLFL---------NP-SPIaePTPKTSLDSMRstslqlnhFplnqddqGLLR-----PSYPQASPvRRHRSMLDVDADNRLTLNVIAPMSFDEKLIDIQRDDTAAAQVGEPSEPGD------NRQPLPRSGRRFNSSE--YSW-------TSPGSESPALAPSASPTNVPSQPPP-------AADNRNIVRRKLTGYVGFANLPNQWHRKSVRKGFNFNVMVVGESGLGKSTLVNTLFNTSLYP---------PKERK-----------GPSLD--IIPKTVTIQSISADIEEAGVRLRLTVVDTPGFGDFVNNDESWRPIVDNIEQRFDSYLDAENKVNRMNIVDNRIHACVFFIQPTGHSLKPLDIEVMRRLHTKVNLIPVIAKADTLTDEEIAAFKSRILADIKHHGIQIFEGPRYELD------------DEETIAENNEIMSKVPFAVVGANNEITSADGRKIRGRAYPWGIIEVDNEEHCDFVKLRQMLIRTHMEELKEHTNNQLYENYRTDKL--------LAMGVSQDPSVFKEvNPAVKQEEERALHEQKLAKMEAEMKMVFQQKVAEKESKLKQSEEE--LYAR-------------------------------------------------------------------------------------------
>A0A2L2TD11	446	0.366	2.659E-130	69	658	750	6	533	574
---------------------------------------------------------------------KHAKARNRSVSLGTsllflnpppiaEPTPRTSGdSRRSISLPmnQFPLgQGDQGSSKPSA---ARHSPVRHQ------RSMLDVDADNRLTLNVIAPMSFYEQLVDIHGDDKTADQDGEPSQSGDNRQPPPRINHRFT--SSEYSWTS----------------PGSESPALAPSASPTNVPSQPPP-------AADNRNIVRRKLTGYVGFANLPNQWHRKSVRKGFNFNVMVVGESGLGKSTLVNTLFNTSLYP---------PKERK-----------GPSLD--IIPKTVTIQSISADIEEAGVRLRLTVVDTPGFGDFVNNDESWRPIVDNIEQRFDSYLDAENKVNRMNIVDNRIHACVFFIQPTGHSLKPLDIEVMRRLHTKVNLIPVIAKADTLTDEEIAAFKSRILADIKHHGIQIFEGPRYELD------------DEETIAENNEIMSKVPFAVVGANNEITSADGRKIRGRAYPWGIIEVDNEEHCDFVKLRQMLIRTHMEELKEHTNNQLYENYRTDKL--------LAMGVSQDPSVFKEvNPAVKQEEERALHEQKLAKMEAEMKMVFQQKVAEKESKLKQSEEE--LYAR-------------------------------------------------------------------------------------------
>J3KF51	446	0.465	3.623E-130	204	658	750	5	422	463
------------------------------------------------------------------------------------------------------------------------------------------------------------------------------------------------------------NGIPAPtRPSP--TVSTPPSKPASPLVERSNPMGGGLAQTVTSKDPKavaqaatDMRNVVRRKLTGYVGFANLPNQWHRKSVRKGFNFNVMVVGESGLGKSTLVNTLFNTSLYP---------PKERK-----------GPSLD--IIPKTVSIQSISADIEENGVRLRLTVVDTPGFGDFVNNDDSWRPIVENIEQRFDAYLDAENKVNRMNIVDNRVHACVYFIQPTGHSLKPLDIEVMRRLHTKVNLIPVIAKADTLTDEEVALFKQRILADIHHHSIQIFEGPRYELD------------DEETLAENQEIMSKVPFAVVGANTEVTTASGHKVRGRRYPWGIIEVDNEEHCDFVKLRQMLIRTHMEELKEHTNNVLYENYRSDKL--------TAMGVTQDPSVFKEvNPAVKQEEERALHEQKLAKMEAEMKMVFQQKVQEKESKLKQSEDE--LYAR-------------------------------------------------------------------------------------------
>A0A6A6A6G7	446	0.453	3.623E-130	205	658	750	5	422	463
-------------------------------------------------------------------------------------------------------------------------------------------------------------------------------------------------------------ASPAPpsraSPSPPATLNGSLGMDHTLSMSDRQSPA--IPQTVTAKDPKAAAAMANDMnivrrkLTGYVGFANLPNQWHRKSVRKGFNFNVMVVGESGLGKSTLVNTLFNTSLYP---------PKERQ-----------PPSLD---ISKTVSIQSISADIEENGVRLRLTVVDTPGFGDFINNDESWDPIVKNIEQRFDAYLDAENKVNRVNIVDNRIHAVVYFIQPTGHSLKPLDIEVMKKLHTKVNLIPVIAKADLVTDEEIDNYKKRILADINHHNIRIFEGPRYELD------------DEETIAENQEIMAKVPFAVVGSNSEVTTPDGRKVRGRQYPWGVVEVDNEEHCDFVKLRQMLIRTHMEELKENTNNVLYENYRSDKL--------TAMGVQQDSSVFKEiNPAVKQEEERSLHEQKLQKMEMEMKMVFQQKVQEKESKLRQSEEE--LYAR-------------------------------------------------------------------------------------------
>H6CBF6	446	0.471	3.623E-130	209	658	750	11	424	465
-----------------------------------------------------------------------------------------------------------------------------------------------------------------------------------------------------------------PSPSVPNGKPASPYLkEATPVGSS--PSSSPNPaQTVSSKDPKaaaaaanDMRNVVRRKLTGYVGFANLPNQWHRKSVRKGFNFNVMIVGESGLGKSTLVNTLFNTSLYP---------PRERK-----------GPSLD--IIPKTVSIQSISADIEENGVRLRLTVVDTPGFGDFVNNDDSWRPIVENIEQRYDAYLEAENKVNRMNIVDNRIHACVYFIQPTGHSLKPLDIEVMRRLHTKVNLIPVIAKADTLTDEEVAAFKDRILADIQHHSIQIFEGPHYELD------------DEETIAENQEIMSKVPFAVVGANYEVTNAEGRKVRGRRYPWGIIEVDNEDHCDFVKLRQMLIRTHMEELKEHTNNTLYENYRSDKL--------IQMGVSQDPSVFKEvNPAVKQEEERTLHEQKLAKMEAEMKMVFQQKVQEKESKLQQSEEE--LFAR-------------------------------------------------------------------------------------------
>A0A6A6GZY4	446	0.466	3.623E-130	210	658	750	12	429	470
------------------------------------------------------------------------------------------------------------------------------------------------------------------------------------------------------------------QPPA-RASPSPAGLPngkpaTPVSTSNAMPNGpNAAPQTISSKDPKAAAAAASDMrnivrrkLTGYVGFANLPNQWHRKSVRKGFNFNVMVVGESGLGKSTLVNTLFNTSLYP---------PKERK-----------GPSLD--IIPKTVSIQSISADIEENGVRLRLTVVDTPGFGDFVNNDDSWRPIVENIEQRFDAYLDAENKVNRMNIVDNRVHACVYFIQPTGHALKPLDVEVMRRLHTKVNLIPVIAKADTLTDEEIAAFKHRILADIQHHNIQIFEGPRYELD------------DEETIAENNEIMSKVPFAVVGASTEVTTAEGRRVRGRRYPWGIIEVDNEEHCDFVKLRQMLIRTHMEELKEHTNNALYENYRSDKL--------TAMGVAQDPSVFKEvNPAVKQEEERSLHEQKLAKMEQEMKMVFQQKVQEKESKLKQSEEE--LYAR-------------------------------------------------------------------------------------------
>A0A7R9F3V6	446	0.396	3.623E-130	211	735	750	32	539	551
-------------------------------------------------------------------------------------------------------------------------------------------------------------------------------------------------------------------PSPAITPSSTPTPLAlkealakrAAERSETNHAVVNNSEDNKERYSSKAERDKVPErrtkeLDGYVGFANLPNQVYRKAVKRGFDFTLMVVGESGLGKSTLINSMFLADIYSN--------------------EYP-GP--SH-RIKKTVQVETSKVLLRENGVNLTLTIVDTPGFGDAVDNSNCWQPVIDYIESKYEEYLNAESRVNRKTLVDSRVHCCLYFIAPSGHGLKPLDVEFMQRLHDKVNIIPAIAKADTMTPDECSHFKKQaslinccsiycfklsfyliILNEISQHKIKIYEFP--DTED-----------DEESK-LNKILKDRVPFAVVGSNTVIEVD-GKKVRGRKYPWGVAEVENLEHCDFIALRNMLIRTHLQDLKDVTNNVHYENFRCRKLAGLG-TDGKPARISN------KNPLAQMEEEKRDHDAKMKKMETEMEQVFEMKVREKKQKLKDS--EADLQRRHDQMRKSLSQQIAELEERQETFEKEKKQWEQLNNITL-EEMRRRSLEANSKDFFDSPSSDETLLSESSSLFDSDKLM--------------
>A0A8H4YZV5	446	0.403	3.623E-130	128	658	750	31	521	562
--------------------------------------------------------------------------------------------------------------------------------EPTPRtsRDSRRSTSLPLNHSPAIQDDQGSLRRVSTQRSAVRRHRSMLDVDAHDRLTVQAILPMsfdeQLIDNQCDDKAadSGGQAsetSDNGQ-QPPRTSPGSESPALAPSASPTNVPSQPPP-------AADNRNIVRRKLTGYVGFANLPNQWHRKSVRKGFNFNVMVVGESGLGKSTLVNTLFNTSLYP---------PKERK-----------GPSLD--IIPKTVTIQSISADIEEAGVRLRLTVVDTPGFGDFVNNDESWRPIVDNIEQRFDSYLDAENKVNRMNIVDNRIHACVFFIQPTGHSLKPLDIEVMRRLHTKVNLIPVIAKADTLTDEEIAAFKSRILADIKHHGIQIFEGPRYELD------------DEETIAENNEIMSKVPFAVVGANNEITSADGRKIRGRAYPWGIIEVDNEEHCDFVKLRQMLIRTHMEELKEHTNNQLYENYRTDKL--------LAMGVSQDPSVFKEvNPAVKQEEERALHEQKLAKMEAEMKMVFQQKVAEKESKLKQSEEE--LYAR-------------------------------------------------------------------------------------------
>A0A8H4X8U3	446	0.381	3.623E-130	68	658	750	34	535	576
--------------------------------------------------------------------PKASRDYKRaaSLSLGQENDF------------TSPLSSPRPST-------VR-----HY-------RSMLDVDIQDPPILSPMNPMSFDELYVDLINEMTDLGQSIQGRTETR----TMPS----KVSSGND---QQRSGPgnsTSQDSPPS--PGSESPALASPSSPANVPSQPPP-------AADNRNIVRRKLTGYVGFANLPNQWHRKSVRKGFNFNVMVVGESGLGKSTLVNTLFNTSLYP---------PKERK-----------GPSLD--IIPKTVTIQSISADIEEAGVRLRLTVVDTPGFGDFVNNDESWRPIVDNIEQRFDSYLDAENKVNRMNIVDNRIHACVFFIQPTGHSLKPLDIEVMRRLHTKVNLIPVIAKADTLTDEEIAAFKARILADIKHHGIQIFEGPRYELD------------DEETIAENNEIMSKVPFAVVGANNEITSADGRKIRGRAYPWGIIEVDNEEHCDFVKLRQMLIRTHMEELKEHTNNQLYENYRTDKL--------IGMGVSQDPSVFKEvNPAVKQEEERALHEQKLAKMEAEMKMVFQQKVAEKESKLKQSEEE--LYAR-------------------------------------------------------------------------------------------
>UPI0006766E8B	446	0.410	3.623E-130	192	701	750	191	673	698
------------------------------------------------------------------------------------------------------------------------------------------------------------------------------------------------LENNHHEPNGIkINSTLdTGKAAPPQMPAPPP-PTTAPPSSLRNIDniKKPEhPPVAPKPELPKIEKPKTKELDGYVGFANLPNQVYRKAVKKGFEFTLMVVGETGLGKSTLINSLFLTEVYDR-----DKHP---------------GPSL---RVKKTVGVETSVVLLKENGVNLTLTIVDTPGFGDAVDNSNCWQPIIDFVESKYEEFLNAESRVTRKAaPPDTRVHCCLYFIAPSGHGLKPLDVEFMQRLGDKVNIIPVIAKADTMTPEECKDFKEQIMKEIAQHKIKIYEFPECGGGAGGASVAGGAGEEGEGAEATRSLKARVPFAVVGANTVIEAE-GRRIRGRKYPWGIAEVENLEHCDFLALRNMVIRTHLQDLKDVTSSVHYENYRCRKLAGLSH-DGKPHRIN-----SNKNPLAQMEEEKREHDLKMKTMESEMEQVFEMKVREKRAKLKESEAE--LARRHEATRRALEAQAHELEERQRALHAERAAWERDTGLSLDDLRRR------------------------------------------------
>A0A175W7B2	445	0.402	4.938E-130	123	658	750	11	523	564
---------------------------------------------------------------------------------------------------------------------------GHSFPssESSEIRVSHPKSVQLESQGGGTRPGSPGIRTSSLPSGRDDEKTGTLSRHYRSPLNTGAPPKLPTAAplshdelypkNAEPVPLrkhpsetpldtanGIPTTSPLPplAPLAPLGKPSTPVSEDSRGVPSDFVAA--AP---PAT--SDNRNIVRRKLTGYVGFANLPNQWHRKSVRKGFNFNVMVVGESGLGKSTLVNTLFNTSLYP---------PKERK-----------GPSLD--IIPKTVTIQSISADIEEAGVRLRLTVVDTPGFGDFVNNDESWRPIVDNIEQRFDAYLDAENKVNRMNIVDNRIHACVFFIQPTGHSLKPLDIEVMKRLHTKVNLIPVIAKADTLTDEEIAAFKARILADIKFHKVQIFEGPRYELD------------DEETIAENNEIMSKVPFAVVGANNEVTNADGRKVRGRRYPWGVIEVDNEEHCDFVKLRQMLIRTHMEELKEHTNNILYENYRTDKL--------IGMGVSQDPSVFKEvNPAVKQEEERALHEQKLAKMEAEMKMVFQQKVAEKESKLKQSEEE--LYAR-------------------------------------------------------------------------------------------
>A0A179I3T3	445	0.379	4.938E-130	63	658	750	20	558	599
---------------------------------------------------------------ASLAAAKIDLGSPRTQQLQTkRMSSLPAASQRsSSGPPAAPLPNAALAY---RSML---DVDGPS--KLEPCRTMPSEEAFFGSSGSTKFGSDGGNSDVTEIACPTFTPKHQASTLISYFAAASCTLGL--------TSFAATNGSASP-PSMAPAFPANGKLDiptdFGKVASPSNPVSVDVPTTAPVQDN---RNIVRRKLTGYVGFANLPNQWHRKSVRKGFNFNVMVVGESGLGKSTLVNTLFNSNLYP---------PKERK-----------GP--SLEIIPKTVTIQSISADIEEAGVRLRLTVVDTPGFGDFVNNDESWRPITDNIEQRYDAYLDAENKVNRMNIVDNRIHACVFFIQPTGHSLKPLDIEVMRRLHTKVNLIPVIAKSDTLTDEEIASFKARILSDIKHHGIQIFEGPRYELD------------DEETIAENNEIMSKVPFAVVGATNEIKTPDGRAVRGRQYPWGIIEVDNEEHCDFVKLRQMLIRTHMEELKEHTNNTLYENYRTDKL--------IAMGVSQDPSVFKEvNPAVKQEEERALHEQKLAKMEAEMKMVFQQKVQEKESKLKQSEEE--LYAR-------------------------------------------------------------------------------------------
>A0A8H7S529	445	0.407	4.938E-130	121	658	750	275	765	809
-------------------------------------------------------------------------------------------------------------------------APQHPPPPPPPSFTSSSLPHYYDHKQRNYTFDNNNDGNKIGYMIRWISSRVQNAFIFRNIKKDNRCSPiylhsNHIYNNS--NFSSHINVSC---PTIVIPDNKNNSNDhHDDDDENNFILRRPSPIFLDSTITITVVRKK---LAGYVGFANLPNQVHRKSVKKGFQFTCMVVGESGLGKSTLVNTLFNTGLYP---------P--KENVEPTHET------------PETVEIQSITADIEENGVKLRLTVVDSPGFGDFVNNEQSWKPILDSIESRFDAYLEQENRVNRRRMVDNRIHACLYFIAPTGHALKPLDIEFMRRLHTRVNLIPVIAKADTLTEEEVYAFKQRILADINYHKIQIYQAPAYEYD------------DQETIEENREIMSKIPFAVVGSDKEVEVD-GKKVRGRKYPWGVIEVDNEEHCDFVKLRQMLIRTHMEELKEYTNDVLYENYRTEKL--------TAMGIQQDPTVFKEvNPVQKMEEERLAHEQKLSKMEAEMRAVFQAKVQEKESKLKHSEEE--LYAR-------------------------------------------------------------------------------------------
>UPI0018F62CA4	445	0.465	6.729E-130	261	703	750	15	410	426
---------------------------------------------------------------------------------------------------------------------------------------------------------------------------------------------------------------------------------------------------------------------GYVGFANLPNQVYRKSVKRGFEFTLMVVGESGLGKSTLINSLFLSDLY--------------------SKEYP-GPSL---RINKTVQVEQVKVLVKEGGVQLTLTIVDTPGFGDAVDNSNCWQPVINYIDSKFEDFLNSESRVNRRQMADTRVHCCLYFIAPSGHGMKPLDIEFMKRLHDKVNIIPLIAKADTLTPEECQHFKKQIMKEIKEQKIKIYEFP--------------GTEDEEDNKLVKKFKDRVPLAVVGSTLVFEVS-GRKVRGRQYPWGLAEVENGEHCDFSLLRNMLIRTHMQDLKDITNNVHYENYRSRKL-------AAVTGNGVDanktKGPLTRSPLAEMEEERREHVTKMKKMETEMEQVFEMKVKEKKQKLKDSENE--LQRRHEQMKKNLEAQYKELEEKRKQFEEEKAS---WEMEQRLLEQQRLD----------------------------------------------
>A0A6G1I0Z5	445	0.454	6.729E-130	205	658	750	9	426	468
-------------------------------------------------------------------------------------------------------------------------------------------------------------------------------------------------------------SRPSPAPTSPTLSNGKSSLSHREP----NGIITDevgaLPQTVASKDPKAAalaandlRNIVRRKLTGYVGFANLPNQWHRKSVRKGFNFNVMVVGESGLGKSTLINTLFNTSLYP---------PKERK-----------PPSLD--IIPKTVSVESISADIEENGVRLRLTVVDTPGFGDFVNNDASWGPIVENIESRFDAYLDAENKVNRMNIVDNRIHACVYFIQPTGHSLKPLDVEVMRRLHTKVNLIPVIAKADTLTDEEVIAFKQRILADIQYHNIHIFEGPRYELD------------DEETIAENSEIMSKVPFAVVGANTEVTTADGRKVRGRSYPWGVIEVDNEEHCDFVKLRQMLIRTHMEELKENTNNVLYENYRSDKL--------TAMGVAQDPSVFKEvNPAVKQEEERSLHEQKLAKMEAEMKMVFQQKVAEKEAKLRQSEEE--LYAR-------------------------------------------------------------------------------------------
>A0A8H5EUI3	445	0.451	6.729E-130	194	658	750	4	441	487
--------------------------------------------------------------------------------------------------------------------------------------------------------------------------------------------------SSFHWglllpKPKLEKKAKQRQHRPTSFLPDSPVQVNLKMadsyTSSRNGDVSPnggptnasSPSLVPTTQTGALSSVIRKKLMGYVGFANLPNQVHRKSVRKGFQFTAMVVGESGLGKSTLINTLFNTSLYP---------PKE-----------PISP---AAERSKTVAIESIGADIEENGVRLHLTVVDTPGFGDFVNNDDSWKPIVENIESRFDSYLEQENRVNRMKIVDNRVHACLYFIQPTGHSLKQLDIEFMRRLHTKVNLIPIIAKSDTMTDEEVMEFKQRILADIEHHNIHIFQAPTYDNE------------DEETIAEAEEIASKIPFAVVGSDTVVVTPDGRQVRGRAYPWGVVEVDNEEHCDFVKLRQMLVRTYMEELREYTNDYLYENWRTEKL--------LSMGVAQDSSVFKEiNPAARLQEERVLHEAKLAKMEAEMKMVFQQKVQEKEAKLKQSEEE--LYAR-------------------------------------------------------------------------------------------
>G3J895	445	0.382	6.729E-130	71	658	750	8	539	580
-----------------------------------------------------------------------VRHRTRSVQL-DQKSL--SAAKIDLGSPaiQQPEAKRFSSLsVPSK-----CPSSNPATPSP---NAAQPYRSMLDVDEPPKLPWNSMALDDLYTGSMDSTKFDSDGASSDRTEVATPPLIPH---------KASDQISTNGSASPPTMAPASPangKLDIPADFAKGDNPSNPASVDVSISaPAQDTRNIVRRKLTGYVGFANLPNQWHRKSVRKGFNFNVMVVGESGLGKSTLVNTLFNTSLYP---------PKERK-----------GPSLD--IIPKTVTIQSISADIEEAGVRLRLTVVDTPGFGDFVNNDESWRPITDNIDQRYDAYLDAENKVNRMNIVDNRIHACVFFIQPTGHSLKPLDIEVMRRLHTKVNLIPVIAKSDTLTDEEIASFKARILSDIKHHGIQIFEGPRYELD------------DEETIAENNEIMSKVPFAVVGATNEIKTPDGRAVRGRHYPWGTIEVDNEEHCDFVKLRQMLIRTHMEELKEHTNNTLYENYRTDKL--------IAMGVSQDPSVFKEvNPAVKQEEERALHEQKLAKMEAEMKMVFQQKVQEKESKLKQSEEE--LYAR-------------------------------------------------------------------------------------------
>UPI001D49E550	445	0.386	6.729E-130	100	658	750	28	540	581
----------------------------------------------------------------------------------------------------SPVESSAKTSNDS----KRASSLpvGqeNQTLSPDPSRATVQQYRSMLEVEAEEPPTLSPMNPMSFDELYVDPTQSPDWNQPRPSRIGTKKIARLTLGGGQPSaaDSSKYLYINSPC-HLltlLIASPGSESPALAPSASPPNVPSQPPP-------AADNRNIVRRKLTGYVGFANLPNQWHRKSVRKGFNFNVMVVGESGLGKSTLVNTLFNTSLYP---------PKERK-----------GPSLD--IIPKTVTIQSISADIEEAGVRLRLTVVDTPGFGDFVNNDESWRPIVDNIEQRFDSYLDAENKVNRMNIVDNRIHACVFFIQPTGHSLKPLDIEVMRRLHTKVNLIPVIAKADTLTDEEIANFKARILADIKYHGIQIFEGPRYELD------------DEETIAENNEIMSKVPFAVVGANNEITSADGRKIRGRAYPWGIIEVDNEEHCDFVKLRQMLIRTHMEELKEHTNNQLYENYRTDKL--------LAMGVSQDPSVFKEvNPAVKQEEERALHEQKLAKMEAEMKMVFQQKVAEKESKLKQSEEE--LYAR-------------------------------------------------------------------------------------------
>UPI0018747589	445	0.398	6.729E-130	71	658	750	8	545	586
-----------------------------------------------------------------------VKARARSIQL--DKAITPEASKRSSSLP--------TKAQDDQ--AKRKENIRHA-PES--SSSSAGTVRHYKSMLDVDDAPKIGPSHPISYDDLYHSHLKDPPKNKQPISIPARPLEPANgkLNLPEHDSSSRPQsseGSPATSPPPSAAPASPPagklvsanEIEEAISNASI-AGGVPM-VAAP---SSDLRNIVRRKLTGYVGFANLPNQWHRKSVRKGFNFNVMVVGESGLGKSTLVNTLFNTSLYP---------PKERK-----------GPSLD--IIPKTVTIQSISADIEEAGVRLRLTVVDTPGFGDFVNNDESWRPIVDNIEQRYDAYLDAENKVNRMNIVDNRIHACVFFIQPTGHSLKPLDIEVMRRLHTKVNLIPVIAKADTLTDEEIANFKSRILSDIKYHGIQIFEGPRYELD------------DEETIAENNEIMSKVPFAVVGATNEITNADGRKVRGRSYPWGVIEVDNEEHCDFVKLRQMLIRTHMEELKEHTNNSLYENYRTDKL--------IGMGVSQDPSVFKEvNPAVKQEEERALHEQKLAKMEAEMKMVFQQKVAEKESKLKQSEEE--LYSR-------------------------------------------------------------------------------------------
>F9GBU3	445	0.377	6.729E-130	61	658	750	27	548	589
-------------------------------------------------------------TPLAGSSPKASRDSKRTISF----PL----SQ-DDKTPSSP-SSPRPSTVRHYRsMLdvDIQDPPTLSPMKPMSFDELYLYSATSGPAGDERIANVKPNRDHLTIEASTRGNRRNTSSDYSPSQAPPCVSASDSII-------------------FNITSPGSESPALAPSASPANVPSQPPP-------PADNRNIVRRKLTGYVGFANLPNQWHRKSVRKGFNFNVMVVGESGLGKSTLVNTLFNTSLYP---------PKERK-----------GPSLD--IIPKTVTIQSISADIEEAGVRLRLTVVDTPGFGDFVNNDESWRPIVDNIEQRFDSYLDAENKVNRMNIVDNRIHACVFFIQPTGHSLKPLDIEVMRRLHTKVNLIPVIAKADTLTDEEIAAFKSRILADIKHHGIQIFEGPRYELD------------DEETIAENNEIMSKVPFAVVGANNEITSADGRKIRGRAYPWGIIEVDNEEHCDFVKLRQMLIRTHMEELKEHTNNQLYENYRTDKL--------LAMGVSQDPSVFKEvNPAVKQEEERALHEQKLAKMEAEMKMVFQQKVAEKESKLKQSEEE--LYAR-------------------------------------------------------------------------------------------
>A0A7K8CWV1	445	0.343	9.169E-130	15	587	750	22	547	567
---------------STPQRRAPNTLLRSTVSSSTQKFQELGARNSEPSTRHAEPTVQRSPKPplrrVELSGPKLPEPVSRRT----EISIDISSKQVEN-------STSGLS----RFGLKRAD-VGHKPPEPTPRRteITLGKPQEPGLRRAEAPASKIPEMSQRRADAAAPDAGPRRVEIQVAKAAEGPAPAARPAESSEPALPAQPhQAEPKPQPAPVESP---PKREEGPEAVPSHAPGmTDAPRDAGPKQAAPARPDKPAADFGYVGIDAILEQLRRKAMKQGFEFNIMVVGQSGLGKSTLINTLFKSKI-------------SRKSVQPTSEE----------RIPKTIEIKSITHEIEEKGVRMKLTVIDTPGFGDHINNENCWQPIMKFINDQYEKYLQEEININRKKrIPDTRVHCCIYFIPATGHSLRPLDIEFMKRLSKVVNIVPVIAKADTLTLEERDYFKQRIMADLLANGIDVYPQKEFDE-------------DSEDRLVNEKFREMIPFAVVGSDQEYQVN-GRRILGRKTKWGTIEVENTTHCEFAYLRDLLIRTHMQNIKDITSNIHFEAYRVKRLNE------------------------------------------------------------------------------------------------------------------------------------------------------------------
>F6T758	445	0.329	9.169E-130	8	587	750	15	552	572
--------EEVETPTSTPPRRIQTPLLRTTVASSTQKFQDLGVKNSESSARHVDSLVQKSPKPSlrriELSGPK-SEPVSRRT----EISIDISSKQVENS--SSP--------GPSRFSLKRAEVLGHKTPEPSPRRteitvVKPQEPSLRRMDAPVSKIPELPQRRPDMFAVPLAEAPAKRVEIQVTKAADASPPPIQPVENSEHAPASPQQKRLefKSQTVVADIPPKN--LEASEGVPSHTGIMADNSREAGLKQAIPQRNEKATLDFGYVGIDAILEQMRRKAMKQGFEFNIMVVGQSGLGKSTLINTLFKS-----KVSRKSVQPV------------------SEERIPKTIEIKSITHEIEEKGVRMKLTVIDTPGFGDHINNENCWQPIMQFINDQYEKYLQEEININRKKrIPDTRVHCCIYFIPATGHSLRPLDIEFMRRLSKVVNIVPVIAKADTLTLEERDYFKQRITADLLSNGIDVYPQKEFDE-------------DSEDRLVNEKFREMIPFAVVGSDHEYQVN-GKRILGRKTKWGTIEVENTTHCEFAYLRDLLIRTHMQNIKDITSSIHFEAYRVKRLNE------------------------------------------------------------------------------------------------------------------------------------------------------------------
>A0A2I4CPW0	445	0.442	9.169E-130	229	701	750	289	717	729
-------------------------------------------------------------------------------------------------------------------------------------------------------------------------------------------------------------------------------------MNSLFLTDLYSPEYPGRGRRMAQQKNLE----GYVGFANLPNQVYRKSVKRGFEFTLMVVGESGLGKSTLMNSLFLTDLYS---------P-----------EYP-GP--SH-RINKTVQVEQSKVLVKEGGVHLLLTIVDTPGFGDAVDNSSCWQPVIDYIDSKFEDFLNAESRVNRRQMPDNRVHCCLYFIAPSGHGLKPLDTEFMKRLHEKVNIIPLIAKADTLTPEECQQFKKQIMAEIHEHKIKIYDFPETD--------------DEEEMKVIRKIKDRLPLAVVGSNTIIEVN-GKRVRGRQYPWGVAEVDNGEHCDFMILRNMLIRNHMQDLKDVTNNVHYENYRSRKLAAvtcNGVDNNQNKGLLTKSEPADDmSPIGQMEEERREHLAKMKKMEQEMEQVFEMKVKEKLQKLRDSEAE--LQRRHEQMKNNLELQLRELEEKRRQFEDEKTN---WEAQQKILEASR------------------------------------------------
>A0A0K8TSH1	444	0.390	1.249E-129	108	701	750	163	689	714
------------------------------------------------------------------------------------------------------------SIQSKREMFFKAESHSPSGPPPNPPTVNNHVNSNSTSQNNNNSVTSTPTSNDKHHIVMNNSNSQQNHTSSTQLNSTPAPNINNLANNLNSLSLKEKQQ------QLLE-----------NSHSDSNKIANDR-YDK--EKSQSVVRPKPKELDGYVGFANLPNQVYRKAVKKGFEFTLMVVGESGLGKSTLINSMFLSDIYNQDQH----------------------PGPSH-RVKKTVAVETTKVLLKENGVNLTLTVVDTPGFGDAVDNSNCWVPIIDFVESKYEEYLTAESRVHRKAIPDNRVHCCLYFIAPSGHGLKPLDVEFMQRLCDKVNIIPVVAKADTMTPEEVQLFKKQILNEIAQHKIKIYDFP-------EPLE------DEEEAKVLRQLRSRVPFAIVGANSVIEID-GRKVRGRRYPWGIAEVENLEHCDFIALRNMVIRTHLQDLKDVTNNVHYENYRCRKL--AGL------GTDGKTRLSNKNPLAQMEEEKREHDLKMKKMEAEMEQVFEMKVKEKKQKLKDSELE--LTRRHEERKKALEIQIRELEDRRRAFEQEKKEWEDSNGITLDELRRR------------------------------------------------
>A0A163JY59	444	0.518	1.703E-129	259	658	750	21	376	419
-------------------------------------------------------------------------------------------------------------------------------------------------------------------------------------------------------------------------------------------------------------------LQGYVGFANLPNQVHRKSVKKGFQFTAMVVGESGLGKSTLVNTLFNTQLYP---------P--KEKVELTHET------------SQTVEIKSITSDIEENGVKLRLTVVDTPGFGDFVNNEESWKPILDNIESRYDTYLEQENRVNRRRTVDNRIHACIYFITPTGHALKQMDIEFMRRLHTRVNLIPVIAKADTLTEEEVFAFKQRILADIHYHKIQIYQAPAYEYD------------DQETIDENREIMSKIPFAVVGSDKEFDIDGGRRVRGRQYPWGVIEVDNEEHCDFVKLRQMLIRTHMEELKEYTNDVLYENYRTEKLSA--------MGIQQDPSVFKEvNPVQKMEEERTAHEQKLAKMEAEMRAVFQAKVQEKETKLKQSEEE--LYAR-------------------------------------------------------------------------------------------
>A0A8B7XJ82	444	0.437	1.703E-129	237	695	750	0	429	448
---------------------------------------------------------------------------------------------------------------------------------------------------------------------------------------------------------------------------------------------MCMPQSTPvdvqligLIQIAtACRPNKPKDMEGYVGFANLPNQVYRRSVKRGFDFTLMVVGEAGLGKSTLINSLFLTDIY--------------------SSEYP-GPSQ---RMKKTVQVETSQVTAKENGVQLRLTIVDTPGFGDQVDNSNCWQPILDHIDSKFEEYLNAEARVNRRSIVDKRVHCCLYFIAPSGHGLKPLDVEFMKRLHDKVNIIPLIAKADTMTPEECREFKKRIMKEIDENKIKIYEFP--DVEE------------EEESKENKklPMRERVPFAVVGSNMILEVN-GKRVRGRQYPWGVAEVENLEHCDFIPLRNMLIRTHMQDLKDVTNNVHYENFRCRKLTAVTAGDSKKAAneVAGDPRVASKNPLAQFEDEKHEHEMKMKKMENEMEQVFEMKVKEKKKKLEDSEKE--LHHRLEQMKKSLDQQRRDLEEKRRQFEKDKQIFEDNQRLRL------------------------------------------------------
>UPI001D092F8A	444	0.450	1.703E-129	240	695	750	191	605	636
------------------------------------------------------------------------------------------------------------------------------------------------------------------------------------------------------------------------------------------------PQEqIKLAQEGTKERPKQKEIDGYVGFANLPNQVYRKAVKRGFEFTLMVVGESGLGKSTLINSMFLTDIY-------QSEP---------GAEFP-GPSQ---RIKKTVNVETSRVLLKENGVNLTLTVVDTPGFGDAVDNSNCWVPIIEFIENKYEEYLNCESRVTRKQIKDTRVHCCLYFIQPSGHGLKPLDIEFMQRLCDKVNIVPVIAKADTMTTDECQLFKKQILNEISQHKIKIYDFPEVLDD------------QEEEGKMNRLLRSKVPFAVVGSNAVIEVD-GKKLRGRKYPWGIAEVENLEHCDFIALRNMVIRTHLQDLKDVTNNVHYENYRCRKL----------AGLGADGKPihlSNKNPLAQMEEEKKEHDLKMKKMELEMEQVFEMKVKEKKQKLKDSENE--LTRRNEQTKKQLEQQAKDLEEKRRQFELEKSSWERENNVSL------------------------------------------------------
>A0A834Y6I1	444	0.347	1.703E-129	11	701	750	8	624	648
-----------SAPHANGNLKTsTIGSNSSITSINSTTSSRTLPNNSSFLYSSNSTLNRdkpRQVPPPTLPKYTSSFNAGNTTNGSNGITNDKINRDREIGGSYRLASLDRLAL-RQRIldGEK-ASSNGDA------TNSMQTKRELFFKTENGGLTTTSPSVPPPQPPTTGVTIQNSSAPTTAPPAAPAKPRLPPTSVTLNSTDSSED----------------SNKRETAKNENNKDLNMQIYPRPTPPTKPK--------ELDGYVGFANLPNQVYRKAVKKGFDFTLMVVGESGLGKSTLINSMFLADIY--------------------SAEYP-GPSL---RVKKTVAVETTKVLLKENGVNLTLTIVDTPGFGDAVDNSNCWVPIIEYIESKYEEFLNAESRVIRRQIPDSRVHCCLYFVSPTGHGLKPLDVEFMQRLHDKVNIIPVIAKADTMTPDECAHFKKQILNEIAQHKIKIYEFPE--------------AEEEEESKIHKVLRDRVPFAVVGANTVVELD-GKKVRGRKYPWGVAEVENLEHCDFIALRNMVIRTHLQDLKEVTNNVHYENFRCRTLAGLGV-------DGKPTRVSNKNPLAQLEEEKREHDNKMKKMETEMEQVFEMKVREKKQKLKDS--EADLQRRHEQMRRSLEQQLRELEEKRRAFESEKSVWETQTGHSIDELRRR------------------------------------------------
>A0A395MMX8	443	0.375	2.320E-129	92	658	750	4	541	582
--------------------------------------------------------------------------------------------RQDSKTPYDPARVlDRT---PRRARHSRTNSLLflDPPPIPTlPHRSSENHMRACSLPLNQVSPNGQPLPASQTTTVRRMRSMLDVDTPIADEQrsNSQRDemVPDQPEESSGSHPNSImpsesqspgtslrlLWSQDLPQtPTCASYSPGAESPALPPSASPANvVPSQPPP-------AADNRNIVRRKLTGYVGFANLPNQWHRKSVRKGFNFNVMVVGESGLGKSTLVNTLFNTSLYP---------PKERK-----------GPSLD--IIPKTVTIQSISADIEEAGVRLRLTVVDTPGFGDFVNNDESWRPIVDNIEQRFDSYLDAENKVNRMNIVDNRIHACVFFIQPTGHSLKPLDIEVMRRLHTKVNLIPVIAKADTLTDEEIAAFKSRILADIKHHGIQIFEGPRYELD------------DEETIAENNEIMSKVPFAVVGANNEITSADGRKIRGRAYPWGIIEVDNEEHCDFVKLRQMLIRTHMEELKEHTNNQLYENYRTDKL--------LAMGVSQDPSVFKEvNPAVKQEEERALHEQKLAKMEAEMKMVFQQKVAEKESKLKQSEEE--LYAR-------------------------------------------------------------------------------------------
>S3C8I9	443	0.405	2.320E-129	133	658	750	84	567	608
-------------------------------------------------------------------------------------------------------------------------------------RETIRGSFRGSLRGGRAAMLEVEDMVPRLSPVRLMTYEELYVKPEPEPEPEPVPVPevFDEPEAEESEEESEDEENEEGDDTVVQEEAPKPQV-----TFSSNGSAASPPpaAVAPATPSAvsESRNIVRRKLTGYVGFANLPNQWHRKSVRKGFNFNVMVVGESGLGKSTLVNTLFNTSLYP---------PKE-----------PKGPSLD--IIPKTVTIQSISADIEEAGVRLRLTVVDTPGFGDFVNNDESWRPIVDNIEQRFDAYLDAENKVNRMNIVDNRIHACVFFIQPTGHSLKPLDIEVMKRLHTKVNLIPVIAKSDTLTDEEITAFKRRILADIQHHKVQIFEGPRYELD------------DEETIAENNEILSKVPFAVVGATNEITNADGRKVRGRRYPWGVIEVDNEEHCDFVKLRQMLIRTHMEELKEHTNNILYENYRTDKL--------LQMGVSQDPSVFKEvNPAVKQEEERSLHDQKLAKMEAEMKLVFQQKVSEKESKLKQSEEE--LYAR-------------------------------------------------------------------------------------------
>A0A0P5N2A7	443	0.477	2.320E-129	262	701	750	348	745	771
----------------------------------------------------------------------------------------------------------------------------------------------------------------------------------------------------------------------------------------------------------------------YVGFANLPNQVYRRAVKKGFEFTLMVVGESGLGKSTLINSMFLADIYS---------P-----------EYP-GP--SH-RIKKTVQVEQCQTLLKENGVNLTLTVVDTPGFGDAVDNSNCWQPIVDYIESKYEEYLNAESRVQRQPMRDHRVHVCLYFIQPSGHGLKPLDIEFMKRLHDKVNIIPVLAKADTMTPDECTYFKKQVLNEIAQHKIKIYEFPDVD--------------DEELRKSQRALRERVPFAVVGSNTVVEVD-GRKIRGRRYPWGVVEVENMEHCDFIALRNMLIRTHMTDLKEVTNNVHYENFRCRKLAGVGVAANDGTLGKSNRIS-NKNPLAQMEEERRDHEAKMKKMEQEMEQVFEMKVKEKTQKLKDSETD--LQRRHEQTLRSLEAQKLELEEKRKAFENEKMAWENASGLTLEELRRR------------------------------------------------
>A0A2H3T968	443	0.371	3.161E-129	61	658	750	27	531	572
-------------------------------------------------------------TPLAGSSPKASRDSKRTIS--------------------FPLSQDDKT--PSS----------PSSPRPSTVRHYRSMLDVDIQDPPTLSPMKPMSFDELYLYSATSGPAGDERIANVK-------PNRYhlTIEAS--TRGNRRNTSSDYSPTS----PGSESPALAPSASPANVPSQPPP-------PADNRNIVRRKLTGYVGFANLPNQWHRKSVRKGFNFNVMVVGESGLGKSTLVNTLFNTSLYP---------PKERK-----------GPSLD--IIPKTVTIQSISADIEEAGVRLRLTVVDTPGFGDFVNNDESWRPIVDNIEQRFDSYLDAENKVNRMNIVDNRIHACVFFIQPTGHSLKPLDIEVMRRLHTKVNLIPVIAKADTLTDEEIAAFKSRILADIKHHGIQIFEGPRYELD------------DEETIAENNEIMSKVPFAVVGANNEITSADGRKIRGRAYPWGIIEVDNEEHCDFVKLRQMLIRTHMEELKEHTNNQLYENYRTDKL--------LAMGVSQDPSVFKEvNPAVKQEEERALHEQKLAKMEAEMKMVFQQKVAEKESKLKQSEEE--LYAR-------------------------------------------------------------------------------------------
>A0A8H4K5H9	443	0.391	3.161E-129	62	658	750	28	536	577
--------------------------------------------------------------PLAGSSPKVSRDSKRTISF----PL----SQDDKS-PSSP------------------SSPG---PSTVCHYRSMLDVDIQDPPILSPMKPVSFDELYVYSATIGPAGDEQMANVKHNRD--HLTVEASTRGNS--RNTSSDYSSSQ-------APPSSPGSEspaLAPSASPANVPSQPPP-------PADNRNIVRRKLTGYVGFANLPNQWHRKSVRKGFNFNVMVVGESGLGKSTLVNTLFNTSLYP---------PKERK-----------GPSLD--IIPKTVTIQSISADIEEAGVRLRLTVVDTPGFGDFVNNDESWRPIVDNIEQRFDSYLDAENKVNRMNIVDNRIHACVFFIQPTGHSLKPLDIEVMRRLHTKVNLIPVIAKADTLTDEEIAAFKSRILADIKHHGIQIFEGPRYELD------------DEETIAENNEIMSKVPFAVVGANNEITSADGRKIRGRAYPWGIIEVDNEEHCDFVKLRQMLIRTHMEELKEHTNNQLYENYRTDKL--------LAMGVSQDPSVFKEvNPAVKQEEERALHEQKLAKMEAEMKMVFQQKVAEKESKLKQSEEE--LYAR-------------------------------------------------------------------------------------------
>A0A167UYZ7	443	0.406	3.161E-129	101	699	750	533	1096	1097
-----------------------------------------------------------------------------------------------------PDSKADTS--PQHI---HAQRPPSSPPPPgiSPNRstHLSSTSSTTSLNHNRTSPSHIPTRLTQWLTDNFTSSHNPASTAASPVLSPGglTPSRSstPTAVNGAGNasVTSASKASNAGAASPSGASGASPVVE----RSNPMGPEKAHAQTVSSRDPKAVAAAATDMknivrrkITGYVGFANLPNQWHRKSVRKGFSFNVMVVGESGLGKSTLVNTLFNSSLYP---------P----------KEY---SGPSNDILPKTVGIQSTSSDIEENGVRLRLTVVDTPGFGDFVNNDESWRPIVENIESRFDAYLEAENKVNRMNIVDNRIHACIYFIQPTGHSLKPLDIQVMKLLHTKVNLIPVIAKSDTLTDEEVGNFKQRILADINYHRINIFESPRYELD------------DEETIAENQEIMSKVPFAVVGANTEVTTADGRKVRGRRYPWGVIEVDNEEHCDFVKLRQMLIRTHMEELKEQTNNVLYEDYRTEKL--------TQMGVTQDSSVFKEvNPAVKQEEERALHEAKLAKMESEMKAVFQQKVHEKESKLKQSEDE--LYARHREMKEQLEKQRAELEEKKARIESGRPVVEEKYKRGKFSLR--------------------------------------------------
>A0A6G1HH74	443	0.471	4.308E-129	209	658	750	4	407	448
-----------------------------------------------------------------------------------------------------------------------------------------------------------------------------------------------------------------GAPAAP-APARSP------PTPQSNGSV---PQTVSSKDPKAAAQAASDMrnivrrkLTGYVGFANLPNQWHRKSVRKGFNFNVMVVGESGLGKSTLVNTLFNTSLYP---------P--RERKE---------PSLD--IIPKTVAIQSISADIEENGVRLRLTVVDTPGFGDFVNNDSSWGPIVNNIEQRFDAYLDAENKVNRMNIVDNRIHACVYFIQPTGHSLKPLDVEVMRRLHTKVNLIPVIAKADTVTDEELTAFKQRILADIAHHNIQIFEGPRYELD------------DEETIAENNEIMSKVPFAIVGANTEVTNPDGRKVRGRRYPWGVIEVDNEEHCDFVKLRQMLIRTHMEELKEHTNNALYENYRSDKL--------TAMGVAQDPSVFKEvNPAVKQEEERSLHEQKLQKMELEMKMVFQQKVAEKESKLRQSEEE--LYAR-------------------------------------------------------------------------------------------
>UPI001C91010A	443	0.393	4.308E-129	182	721	750	15	493	495
--------------------------------------------------------------------------------------------------------------------------------------------------------------------------------------PSVAPPPVPK----------EMNNTPaAPAPAPAkEVAPKPDHPE------PSKGPAPEPPRRADEQNRERQRGPQRRTkqLDGYVGFANLPNQVYRRAVKKGFHFTLMVVGESGLGKSTLVNSMFMSDIYNN--------------------EYP-GP--SH-RIKKTVAVDKTVVHMKENGVNLSLTVVDTPGFGDAVDNSNCWQPVIEFIESRYEEYLNAESRVHRSEVVDSRVHCCIYCIAPSGHGLKPLDVEFMKRLHDKVNIVPVIAKADTMTPEEITRFKRQILNEIAQHKIRIYEFPDCD--------------DEEEAKAHKALRERVPFAVVGANTVVEVD-GKKVRGRRYPWGVVQIESMEHSDFIPLRNMLIRTHMMDLRDVTSSVHYENYRCRKLAGVG-------TDGKPAKIVNKNPLAQMEEEKRDHELKMKKMEAEMEQVFEMKVKEKRNKLKESEED--LQRREEQMLAPLEEQRRELEERRAAFRRERDDWERLNGVTV-AELRRRELESHSKETVDGKKKKKGL----------------------------
>E3QMK0	443	0.384	4.308E-129	70	658	750	7	535	576
----------------------------------------------------------------------HVKARTRSVQLDKSAAPD--TSRRYSSLPaTVDIFKGKTKA-NAKLasevssdstaTVRRYKSLLdvEDAPKIGPNKPISYEDLYQNTHHKTPPAKRPCPEPNQEPRDPQDPQDPSQTAKVDKAL----------STNSE--------GSPATSPPPSRAPTSPPEE----PVSDSYLAG-----VAPSAPSSDLRNIVRRKLTGYVGFANLPNQWHRKSVRKGFNFNVMVVGESGLGKSTLVNTLFNTSLYP---------PKERK-----------GPSLD--ILPKTVQIQSISADIEEAGVRLRLTVVDTPGFGDFVNNDESWRPIVDNIEQRYDAYLDAENKVNRMNIVDNRIHACVFFIQPTGHSLKPLDIEVMRRLHTKVNLIPVIAKADTLTDEEIANFKSRILADIKYHDIQIFEGPRYELD------------DEETIAENNEIMSKVPFAVVGATNEITNADGRKVRGRSYPWGVIEVDNEEHCDFVKLRQMLIRTHMEELKEHTNNSLYENYRTDKL--------IGMGVSQDPSVFKEvNPAVKQEEERALHEQKLAKMEAEMKMVFQQKVAEKESKLKQSEEE--LYSR-------------------------------------------------------------------------------------------
>A0A336MIN1	443	0.417	4.308E-129	231	749	750	311	769	792
---------------------------------------------------------------------------------------------------------------------------------------------------------------------------------------------------------------------------------------NGHMeNGHDSNkiASERHEKEKPVIKAKPKELDGYVGFANLPNQVYRKAVKKGFEFTLMVVGESGLGKSTLINSMFLTDIYNPDVH-----P---------GPSF---------RVKKTVEVETTKVVLKENGVNLTLTVVDTPGFGDAVDNSNCWTPVIDFVESKYEEYLTAESRVHRKAMSDSRVHCCLYFIAPSGHGLKPLDVEFMQRVCDKVNIIPVIAKADTMTPEEVTQFKKQILNEIAQHKIKIYDFPE-PLD------------DEEEAKVMRQLRQRVPFAVVGANTVIEVEGGKKVRGRRYPWGVAEVENLEHCDFIALRNMVIRTHLQDLKEVTNNVHYENYRCRKL--AGL------GADGKGKSSNKNPLAQMEEEKREHEAKMKKMEAEMEQVFEMKVKEKKQKLKDSEVE--LTRRHEERKKALELQIRELEERKKA-----------------FEQERIEWEQANGVTLEELRRKS-LEANSkETMDngGESKHRRGFGS--LLRRHTS
>A0A162ZJ97	442	0.516	5.870E-129	261	658	750	6	359	402
---------------------------------------------------------------------------------------------------------------------------------------------------------------------------------------------------------------------------------------------------------------------GYVGFANFPNQVHRKSVKTGFQFTCMVVGESGLGKSTLVNTLFNTQIYPNK-QPAE--PT-------------------HDC-PQTVEIQSITTDIEENGVRLRMTVVDTPGFGDFVNNEESWKPILDNIESRFDAYLEQENRVNRRKMVDNRIHACLYFITPTGHALKPLDVEFMRRLHTRVNLIPVIAKADTLTEEEVVAFKQRILADIKHHNIQIYQAPAYEYD------------DEETIAENREVMSKIPFAIVGSDKEFEVEGGRRVRGRRYPWGVIQVDNEEHCDFVKLRQMLIRTHMEELKEFTNDVLYENYRTEKLSA--------MGIQQDPSVFKEvNPVQKMEEERLAHEQKLAKMETEMRSVFHAKVQEKEHKLKQSEEE--LYAR-------------------------------------------------------------------------------------------
>A0A1X2GHB2	442	0.521	5.870E-129	261	658	750	25	377	420
---------------------------------------------------------------------------------------------------------------------------------------------------------------------------------------------------------------------------------------------------------------------GYVGFANLPNQVHRKSVKKGFEFTAMVVGESGLGKSTLVNTLFNTALYPPKENTE---PSN--------------------ETVQTVEIQSITSDIEENGVKLRLTVVDTPGFGDFVNNEESWKPILDDIESRFDAYLEQENRVNRRKMVDNRIHACIYFIMATGHALKPLDIEFMRRLHTRVNLIPVIAKADTLTEEEVVAFKQRILADIQHHKIQIYQAPTYEYD------------DEETMAENKEIMSKIPFAVVGSDKEVEIN-GRRVRGRSYPWGLIEVDNEDHCDFVKLRQMLIRTHMEELKEFTNNILYENYRTEKLQA--------MGIQQDPSVFKEvNPVQKMEEERMAHEQKLSKMEAEMKTVFQAKVQEKEAKLKQSEEE--LYAR-------------------------------------------------------------------------------------------
>A0A6G1G1X6	442	0.464	5.870E-129	209	658	750	2	415	456
-----------------------------------------------------------------------------------------------------------------------------------------------------------------------------------------------------------------PQANIESSPPaanAQPYVERSNPMPNGSG---SAPQTVTSKDPKAAalaasdlRNIVRRKLTGYVGFANLPNQWHRKSVRKGFNFNVMVVGESGLGKSTLVNTLFNTSLYP---------PRDRK-----------PPSLD--IIPKTVSIQSISADIEENGVRLRLTVVDTPGFGDFVNNEDSWRPIVENIEQRYDAYLDAENKVNRMNIVDNRVHACVYFIEPTGHSLKPLDVEVMRRLHTKVNLIPVVAKADTLTDDEISAFKARILADIEYHHIQIFEGPRYELD------------DDETIAENNEIMAKVPFAVVGANQEVSTPDGRKVRGRRYPWGVIEVDNEEHCDFVKLRQMLIRTHMEELKEHTNNFMYENYRSDKL--------TAMGVAQDPSVFKEiNPAVKQEEERSLHEQKLQKMELEMKMVFQQKVSEKESKLKQSEEE--LYAR-------------------------------------------------------------------------------------------
>A0A1F5LVH4	442	0.463	5.870E-129	205	699	750	48	495	496
-------------------------------------------------------------------------------------------------------------------------------------------------------------------------------------------------------------DSPTPSNSMD-----SPFVERSNPMGSGNAQTVTS-RDPKAVaQAAtDMKNVVRRKLTGYVGFANLPNQWHRKSVRKGFNFNVMVVGESGLGKSTLVNTLFNTSLYP---------PKER-----------TGPNAD--IIPKTVSIQSTSADIEENGVRLRLSVIDTPGFGDFVNNDDSWRPIVENIEQRYDTYLEAENKVNRSNIVDNRIHACVYFIQPTGHSLKPLDIEVMRRLHTKVNLIPVIAKADTLTDEEVAAFKQRILADIEQHSIQIFEGPRYELD------------DEETIAENQEIMSKVPFAVVGANSEVTTADGRRVRGRSYPWGIIEVDNEEHCDFVKLRQMLIRTHMEELKEHTNNFLYENYRSDKL--------TQMGVAQDPSVFKEvNPAVKQEEERALHEQKLAKMEAEMKMVFQQKVAEKESKLKQSEDE--LYARHREMKDQLDRQRGELEEKKNRLESGRPIEEKGGKRKGFSLR--------------------------------------------------
>UPI00146D86E5	442	0.331	5.870E-129	15	587	750	24	553	573
---------------STPPRRAPNPLLRSTVSSSTQKFQELGARNSEPPARHADPTAQRSPKPslrrVELSGPKLPEPVSRRT----EISIDISSKQVEN-------STAGLS----RFGLKRADVLGHKPPETTPRRteitlGKPQEPGLRRVEAPPSKIPEMPQRRAEVANVPVPDTATKRVEIQVAKATEVPAPPARPVESSEPPLTTQpPQAEPKPQPVLMESP---PKREEGPEAVPSHAPGmTDVPRDAGPKQAAPTRPEKPAADFGYVGIDAILEQMRRKAMKQGFEFNIMVVGQSGLGKSTLINTLFKSKI-------------SRKSVQPTSEE----------RIPKTIEIKSITHEIEEKGVRMKLTVIDTPGFGDHINNENCWQPIMKFINDQYEKYLQEEININRKKrIPDTRVHCCIYFIPATGHSLRPLDIEFMKRLSKVVNIVPVIAKADTLTLEERDYFKQRIMADLLANGIDVYPQKEFDE-------------DSEDRLVNEKFREMIPFAVVGSDQEYQVN-GRRILGRKTKWGTIEVENTTHCEFAYLRDLLIRTHMQNIKDITSNIHFEAYRVKRLNE------------------------------------------------------------------------------------------------------------------------------------------------------------------
>A0A6J1SMT0	442	0.365	5.870E-129	115	701	750	72	655	679
-------------------------------------------------------------------------------------------------------------------GLLKASSAKPVPPPTLPKYTSSTSATTTASLTASLSAASRADSLASTYRLASLDRLAQRQRLFETTTtassaaagpPPNAPPPVPTTVPGSGAPPAAmapsngdlLQSKReqffknEPttptmpgptpgsgsAPsvPPPTAPAPSAIKEALAKRAaerGRLQNGDSAnSEDNKErynKENKAPeRRTKE--LDGYVGFANLPNQVYRKAVKRGFDFTLMVVGESGLGKSTLINSMFLSDVYSNE------HP---------------GPSL---RVKKTVAVETSKCLLKENNVNLSLTVVDTPGFGDAVDNSNCWAPVVEYIESKYEEFLNAESRVNRKILSDSRVHCCLYFIAPSGHGLKPLDVEFMQRLHDKVNIIPVIAKADTMTPDECNQFKKQILNEIAQHKIKIYEFP-----DTE---------EEEEVKQHKALKDRVPFAVVGSNTVIEVD-GKKLRGRKYPWGIAEVENLEHCDFIALRNMLIRTHLQDLKEVTNSVHYENYRCRKLAGLG-TDGKPGRISN------KNPLAQMEEEKRDHDAKMKKMETEMEQVFEMKVKEKKQKLRDS--ESDLQRRHEQMKKSLEQQLRDLEEKRVAFDKERLAWEQQNGVTLQELRRR------------------------------------------------
>A0A1X2GM83	442	0.490	7.999E-129	238	658	750	6	377	420
----------------------------------------------------------------------------------------------------------------------------------------------------------------------------------------------------------------------------------------------DTPA-APVSTINVVRKK----LQGYVGFANLPNQVHRKSVKKGFQFTCMVVGESGLGKSTLVNTLFNTQLYP---------P--RENVALTHES------------PQTVEVKSITSDIEENGVKLRLTVVDTPGFGDFVNNEESWKPILDDIESRFDAFLEQENRVNRRKLADNRIHACIYFISPTGHALKPLDIEFMRRLHTRVNLIPVIAKADTLTEEEVAAFKQRILADINYHKIQIYQAPTYEYD------------DQETVAENHEIVSKIPFAVVGSDKEFDVGGGRCVRGRKYPWGIIEVDNEEHCDFVKLRQMLIRTHMEELKEHTNNVLYENYRTEKL--------AAMGIQQDPTVFKEvNPVQKMEEERLAHEQKLAKMEAEMRAVFQAKVQEKETKLKQSEEE--LYAR-------------------------------------------------------------------------------------------
>UPI000C6E19C2	442	0.487	7.999E-129	255	658	750	70	424	492
---------------------------------------------------------------------------------------------------------------------------------------------------------------------------------------------------------------------------------------------------------------HSKESDGYVGFANLPNQVYRKAVKRGFEFTLMVVGESGLGKSTLINSVFLTDIYSN--------------------EYP-GP--SH-RIKKTVQIETTKVLLKENGVNLLLTVVDTPGFGDAVDNSKCWQPIVDFIESKCEEYLNAESRVNRTTIPDTRVHCCLYFIAPSGHGLKPLDIEFMKQLHDKVNIIPLIAKADTLTPEECSFFKRTILNEIAQNKIKVYEFPECD--------------DEEENKVQKLLKERMPFAVVGSNTLVDVN-GKQVRGRKYPWGVAEVENPDHCDFIALRNMLIRTHMQDLKDVTSNVHYENYRCRKL--------AGIGADGNPKMTNKNPFTQMEEEKLEHEAEMKSTEKETEKVFEMKVQEKLQKLKDSEND--LNHR-------------------------------------------------------------------------------------------
>A0A2C5WZF3	442	0.462	7.999E-129	190	658	750	75	503	544
----------------------------------------------------------------------------------------------------------------------------------------------------------------------------------------------HPAREIDDESRSQ-KAHSSRVPSEGSAQAeldgakWSPVPKHQRDSSASTAPSAS-PSPAPV-AAVDPQNVVRRKLTGYVGFANLPNQWHRKSVRKGFNFNVMVVGESGLGKSTLVNTLFNTSLYP---------PKEAK-----------SPSMD--IIPKTVTIQSISADIEEAGVRLRLTVVDTPGFGDFVNNDESWRPIVENIEQRFDAYLDAENKVNRMNIVDNRIHACVFFIHPTGHSLKPLDIEVMRRLHTKVNLIPVIAKADTLTDEEILAFKSRILADIKYHGIQIFEGPRYELD------------DEETIAENNEIMSKVPFAVVGATNEITVADGRKVRGRRYPWGIIEVDNEEHCDFVKLRQMLIRTHMEELKEHTNNLLYENYRTDKL--------LAMGVSQDPSVFKEvNPAVKQEEERALHEQKLAKMEAEMKMVFQQKVSEKESKLKQSEEE--LYAR-------------------------------------------------------------------------------------------
>A0A851EPI4	442	0.338	7.999E-129	8	587	750	13	551	571
--------EEVDQPsnSSTPQRRAPNTLLRSTVSSSTQKFQELGARNSEPSTRHAEPTVQRSPKPplrrVELSGPKLPEPVSRRT----EISIDISSKQVEN-------STPGLS----RFGLKRADVLGHKPPEPTPRRteitlgkPQEPSLRRVDAPASKIPEMSQRRAETANAPVPDTATKRVEIQVAKAAEVP-APPPRQ-MESSEpPLPTQPPQAEPKPQPVLMEAP---PKREEGPEAVPSHtPGMTDTPRDAGPKPAAPTRPEKPSADFGYVGIDAILEQLRRKAMKQGFEFNIMVVGQSGLGKSTLINTLFKSKI-------------SRKSVQPTSEE----------RIPKTIEIKSITHEIEEKGVRMKLTVIDTPGFGDHINNENCWQPIMKFINDQYEKYLQEETNINRKKrIPDTRVHCCIYFIPATGHSLRQLDIEFMKRLSKVVNIVPVIAKADTLTLEERDYFKQRIMADLLANGIDVYPQKEFDE-------------DSEDRLVNEKFREMIPFAVVGSDQEYQVN-GRRILGRKTKWGTIEVENTTHCEFAYLRDLLIRTHMQNIKDITSNIHFEAYRVKRLNE------------------------------------------------------------------------------------------------------------------------------------------------------------------
>A0A4U6XK39	442	0.393	7.999E-129	70	658	750	16	544	585
----------------------------------------------------------------------HVRARTRSVQLDKSTACD--SSRRYSSLPgTVDIvvhkakgnsrSTSEA-FSDSTVTVRRyksmldvddAPKIGPNKP-------------ISYEDLYQNTQHSTPPPIKHRRSESSQKPQVANQPAMVDMALPTAPP-----ASSE--------GSPATSPPP-SRAPTSPPAEEPASDPYQAGGASSAP-------SSDLRNIVRRKLTGYVGFANLPNQWHRKSVRKGFNFNVMVVGESGLGKSTLVNTLFNTSLYP---------PKERK-----------GPSLD--ILPKTVQIQSISADIEEAGVRLRLTVVDTPGFGDFVNNDESWRPIVDNIEQRYDAYLDAENKVNRMNIVDNRIHACVFFIQPTGHSLKPLEIEVMRRLHTKVNLIPVIAKADTLTDEEIANFKSRILSDIKYHDIQIFEGPRYELD------------DEETIAENNEIMSKVPFAVVGATNEITNADGRKVRGRSYPWGVIEVDNEEHCDFVKLRQMLIRTHMEELKEHTNNSLYENYRTDKL--------IGMGVSQDPSVFKEvNPAVKQEEERALHEQKLAKMEAEMKMVFQQKVAEKESKLKQSEEE--LYSR-------------------------------------------------------------------------------------------
>UPI00193DCEDA	442	0.351	7.999E-129	98	721	750	24	621	623
--------------------------------------------------------------------------------------------------PASYHYTSSASL------LAAAAAPKPNPPPPTlPKYtTGSLSSASSATYRLASLDRLANRQRLFEQNSTAAATPPSSTIATDSVLQSKRELFFKNELPSAGG-GGGGGAVPpVPaaNPPPPAVPSPSAIKEALAKRAAATatiapGAGGDRkNADTAERNNvtKGERDKivperKTKELDGYVGFANLPNQVYRKAVKKGFDFTLMVVGESGLGKSTLINSMFLADVYSAE------HP---------------GP--SH-RVKKTVQVETSKALLNENGVNLTLTVVDTPGFGDAVDNSNCWQPVIDYIESRYEEYLNAESRVNRKvQQPDSRVHCCLYFVAPSGHGLKPLDVEFMHRLHDKVNIIPIIAKADTMTPDEIGHFKKQILNEIAQHKIKIYEFPE--------------TVDEEEAKLHKTLRERVPFAVVGSNTTVEVD-GKQVRGRKYPWGVAEVENLEHNDFIALRDMLISTHLQDLKDVTNNVHYENYRCRTLAGLG-ADGKPVRISNNQmlnqwISHHRNPLAQMEEEKRDHDAKMKKMETEMEQVFEMKVREKKQKLKDSEAE--LQKRHEQMRKSLEVQQKELEEKRKALEAEIAAWEQTSGVSM-EELRRRSLERESVDGKEKNKKKKGL----------------------------
>A0A066X8Y9	441	0.393	1.090E-128	70	658	750	7	534	575
----------------------------------------------------------------------HVKARTRSVQLDKSTAHD--ASRRYSSLPaTVDIFMGKTKAnvkSPSEVssdstvTVRRYKSLLdvDGAPKIGPNKPISYEDLYQNTHHNTPPAKRPRPEPDQEPQDPSQ------TAKVDKALSTNLP------LSSEGSPASS---------PPPSRAPASPLPEEPVSDPYQ--AG-----VAPSAPSSDLRNIVRRKLTGYVGFANLPNQWHRKSVRKGFNFNVMVVGESGLGKSTLVNTLFNTSLYP---------PKERK-----------GPSLD--ILPKTVQIQSISADIEEAGVRLRLTVVDTPGFGDFVNNDESWRPIVDNIEQRYDAYLDAENKVNRMNIVDNRIHACVFFIQPTGHSLKPLDIEVMRRLHTKVNLIPVIAKADTLTDEEIANFKARILADIKYHDIQIFEGPRYELD------------DEETIAENNEIMSKVPFAVVGATNEITNADGRKVRGRSYPWGVIEVDNEEHCDFVKLRQMLIRTHMEELKEHTNNSLYENYRTDKL--------IGMGVSQDPSVFKEvNPAVKQEEERALHEQKLAKMEAEMKMVFQQKVAEKESKLKQSEEE--LYSR-------------------------------------------------------------------------------------------
>A0A369K1R4	441	0.387	1.090E-128	59	658	750	83	629	674
-----------------------------------------------------------RPqTPPRMEGYNA---------LGSTPCLSPSGSS-DSGSDESCHPTwdDRTWEKPQRpqtppLM-ARCN-----IPRSTlCLSPSGFRQRRDDGRWERDEDFWEVSMLHTHEADEMFSMFINSDAYDETSL--LLPKPkLDMVPATE---AKQAQRRPTSFLPVAPSSKMSDSYASTRNgdlSPNGYANGSSpsLVQTGPTSgISSVIRKKLM----GYVGFANLPNQVHRKSVRKGFQFTCMVVGESGLGKSTLINTLFNTTLYP---------PKE-----------PLAP---AAERPKTVAIESIGADIEENGVRLHLTVVDTPGFGDFVNNDDSWKPIVENIESRFDSYLEQENRVNRMKVVDNRVHACLYFIQPTGHSLKQIDIEFMRRLHTKVNLIPVIAKADTLTDEEVAEFKERILSDIAYHNIHIFQAPTYDNE------------DEETIAEAEEIASKIPFAVVGSDKIVNTPDGRQVRGRAYPWGVVEVDNEEHCDFVKLRQMLVRTYMEELREYTNDVLYENWRTEKL--------LSMGVAQDSTVFKEiNPAARMQEERVLHEAKLAKMEAEMKMVFQQKVQEKEAKLKQSEEE--LYAR-------------------------------------------------------------------------------------------
>G4TFG9	441	0.487	1.485E-128	229	697	750	0	417	421
-------------------------------------------------------------------------------------------------------------------------------------------------------------------------------------------------------------------------------------MADNYADGQSN---ASAGLSKAVRRKLL----AFVGFANLPNQVHRKSVRKGFQFTIMVVGESGLGKSTLINTLFNTTLY---APKEVLAPS--------------------AERPKTVAIQSISADIEENGVRLRLTVVDTPGFGDFVNNHESWKPILDNIESRFDSYLEQENRVNRQKIVDNRVHACLYFIQPTGHSLKPIDVEFMRQLHTKVNLIPVIAKADTLTDEEILKFKQRILSDIAHHQIHIFQAPIYDND------------DEETIAENEEIASKIPFAVVGSDREVRTADGRSVRGRSYPWGVIEVDNEEHCDFVKLRQMLIRTNMEELREHTNDVLYENWRSEKL--------INMGVVQDPSVFKEiNPAAKLAEERAIHEAKLAKMEAEMKMVFQQKVAEKEAKLKQSEEE--LYARHREMKDALEKQRAELEDKKRRIESGRPLTPDKKKPSRFL----------------------------------------------------
>UPI001D056C70	441	0.425	1.485E-128	133	658	750	14	491	532
-------------------------------------------------------------------------------------------------------------------------------------RVFTPSYRRESCLKEAKATIKMVEDAQIKQDIEYDDSDEESADENDTSLATNGPIPSTGARAS---PAPQPGKIPNGQPtsPFPERQ-QSPVGPNAQ-IAAQTVSSRD-PR-AAAQQASDMKNVVRRKLTGYVGFANLPNQWHRKSVRKGFNFNVMVVGESGLGKSTLVNTLFNTSLYP---------PKESK-----------GPSLD--IMPKTVSISAISADIEENGVRLRLTVVDTPGFGDFVNNDDSWRPIVENIEARFDTYLDAENRVNRMNIVDNRVHACVYFIQPTGHSLKPLDIEVMRRLHTKVNLIPVIAKSDTLTDDEIVSFKARILTDIHHHKIQIFEGPRYELD------------DDETIAENQEIMSKVPFAIVGANSDVTTPEGRKVRGRRYPWGVIEVDNEDHCDFVKLRQMLIRTHMEELKEHTNNALYENYRSDKL--------TQMGVQQDASVFKEvNPAVKQEEERTLHEQKLAKMETEMKMVFQQKVAEKESKLKQSEEE--LYAR-------------------------------------------------------------------------------------------
>UPI00062614F8	441	0.398	1.485E-128	186	701	750	143	614	638
------------------------------------------------------------------------------------------------------------------------------------------------------------------------------------------PPQPPTVPST----GTSLTSASNLHPGVaPPAAPAKPRLPQTAVALNQNNDCEDsnkrefaTCNKSDSKESRPPPPTKPKELDGYVGFANLPNQVYRKAVKKGFDFTLMVVGESGLGKSTLINSMFLADIY--------------------SSEYP-GPSL---RVKKTVAVETSKVLLKENGVNLTLTVVDTPGFGDAVDNSNCWVPVIEYIESKYEEFLNAESRVTRRQIADSRVHCCLYFVAPSGHGLKPLDVEFMQRLHDKVNIIPVIAKADTMTPDECAHFKKQILNEIAQHKIKIYEFPE---DE-----------EEEESKLHKVLRDRVPFAVVGANTVVEQD-GKKVRGRKYPWGVAEVENLEHCDFIALRNMVIRTHLQDLKDVTNNVHYENFRCRTLAGLGV-DGKPTRISN------KNPLAQMEEEKRDHDNKMKKMETEMEQVFEMKVREKKQKLKDSETD--LQRRHEQMRRSLEQQVRELEEKRRAFESEKITWEQQTGHSIEELRRR------------------------------------------------
>A0A8H6SWS4	441	0.474	1.485E-128	217	658	750	318	709	787
-------------------------------------------------------------------------------------------------------------------------------------------------------------------------------------------------------------------------PPTEPSSSMSDSYSNGVANASTpsLPNTLPSIIRK--------KLMGYVGFANLPNQVHRKSVRKGFQFTAMVVGESGLGKSTLINTLFNTTLYP---------PKE-----------PLPPS---AERPTTVSIESIGADIEENGVRLHLTVVDTPGFGDFVNNDESWKPILENIESRFDSFLEQENRVNRTKVVDNRVHACLYFIQATGHSLKEIDIEFMRRLHNKVNLIPVIAKADTMTDEEVAEFKERVLSDIAHHNIHIFQAPTYDNE------------DEETIAEAEEIASKIPFAVVGSDKIVTTPDGRQVRGRAYPWGVVEVDNEEHCDFVKLRQMLIRTYMEELREYTNDVLYENWRTEKL--------LGMGVAQDSSVFKEiNPAARMQEERVLHEAKLAKMEAEMKMVFQQKVQEKESKLKQSEEE--LYAR-------------------------------------------------------------------------------------------
>A0A164XM14	441	0.458	2.023E-128	216	696	750	3	434	441
------------------------------------------------------------------------------------------------------------------------------------------------------------------------------------------------------------------------SYASTPNGEY-PDTPNGHANGNGSP--------LASQNSGSTVVRkklmGYVGFANLPNQVHRKSVRKGFHFTTMVVGESGLGKSTLINTLFNTQLYPAK--------------------EPLPPS---AERPKTVSIESISADIEENGVRLRLTVVDTPGFGDFVNNDESWKPIVDNIESRFDAYLEQENRVNRQKIVDNRVHACLYFIQPTGHSLKPIDIEFMRRLHAKVNLIPIIAKADTLTDDEVFNFKQRVLADIAFHNIHIFQAPIYENE------------DEETVAENEEIASKIPFAVVGSNQEVQTADGRTVRGRSYPWGVIEVDNEDHCDFVKLRQMLIRTYMEELREHTNNVLYENWRSEKL--------LGMGVVQDISVFKEiNPAAKTAEERALHETKLAKMEAEMKMVFQQKVQEKEAKLKQSEEE--LYSRHRDMKDSLERQRLELEDKKRRLESGRPLTPERTNPTKK-----------------------------------------------------
>UPI0004416FE3	441	0.496	2.023E-128	236	658	750	21	400	445
--------------------------------------------------------------------------------------------------------------------------------------------------------------------------------------------------------------------------------------------GASTPsLATPGGHSAGLSPIIRKKLMGYVGFSNLPNQVHRKSVRKGFQFTAMVVGESGLGKSTLINTLFNTPLYP---------PKE-----------PLPPS---AERPKTVAIESISADIEENGVRLRLTVVDTPGFGDFVNNDESWKPIVDNIESRFDSYLDQENRVNRQKIVDNRVHACLYFIQPTGHSLKQLDIEFMRRLHNKVNLIPVIAKADTMTDEEVADFKARILADIAYHNIHIFQAPAYENE------------DEESIAEMEEIISKIPFAVVGSDKLVKTPDGREVRGRAYPWGVVEVDNEDHCDFVKLRQMLIRTYMEELREHTNNVLYENWRSEKL--------LSMGIAQDSSVFKEvNPAARMQEERIMHEAKLAKMEAEMKMVFQQKVQEKEAKLKQSEEE--LYAR-------------------------------------------------------------------------------------------
>A0A5C3NJD4	441	0.486	2.023E-128	220	658	750	14	400	445
----------------------------------------------------------------------------------------------------------------------------------------------------------------------------------------------------------------------------SPSP---NGMANGSNPSLATP-SGPAGISPVLRKKLM----GFVGFANLPNQVHRKSVRKGFQFTTMVVGESGLGKSTLVNTLFDTQLY---------APKE-----------PLPPS---AERPKTVAIESISADIEENGVRLRLTVVDTPGFGDFVNNDDSWKPIVENIESRFDSYLEQENRVNRSKIVDNRVHACLYFIQPTGHSLKPIDIEFMRRLHNKVNLIPIIAKADTLTEEEVAEFKARVLADIAYHNIHIFEAPTYENE------------DEEAISEAEEIASKIPFAVVGSDRVVQTPDGRKVRGRAYPWGVVEVDNEDHCDFVKLRQMLIRTYMEELREYTNDVLYENWRTEKLQS--------MGIAQDPSVFQEvNPAAKMQEERIMHEAKLAKMEAEMKMVFQQKVQEKEAKLKQSEEE--LYAR-------------------------------------------------------------------------------------------
>UPI000BA80A32	441	0.458	2.023E-128	219	658	750	36	432	498
---------------------------------------------------------------------------------------------------------------------------------------------------------------------------------------------------------------------------TSSSLSTTNTTSTSGMtNKETIlnrERDgIKEKDKEKESSPSSKDMQGYVGFANLPNQVYRKAVKRGFDFTLMVVGESGLGKSTLINSMFLTDIYSN--------------------EYP-GPAL---RVKKTVQVETTKVLLKENGVNLTLTVVDTPGFGDAVDNSDCWQPVTNYIENKYEEYLNAESRVHRGTIVDSRVHCCLYFIAPSGHGLKTLDIEFMKRLHDKVNIIPLIAKADTMTSEECALFKRTILNEITQNKIKIYEFPDCD--------------DEEENKLQKPMKARVPFAVVGSNTLVEVN-GKKVRGRKYPWGIAEVENLEHCDFIALRNMLIRTHMQDLKDVTNNVHYENYRCRKLAGVG-------ADGKPGAIPNKNPLSQMEEEKKEHDFKMKKMEKEMEQVFEMKVKEKMNKLKDS--ESDLQRR-------------------------------------------------------------------------------------------
>A0A1B6MJM9	441	0.404	2.023E-128	211	721	750	26	502	504
-------------------------------------------------------------------------------------------------------------------------------------------------------------------------------------------------------------------PAFPATAPavPPPAAPTPNNIKEALTKRATERVTTPSdgtgdvdKLTKAERDKVVPErrtkeLDGYVGFANLPNQVYRKAVKKGFDFTLMVVGESGLGKSTLINSMFLADIYSN------DHP---------------GPSQ---RIKKTVQVETSKVLLKENGVNLMLTVVDTPGFGDAVDNSNCWQPIINYIESRYEEYLNAESRVNRKASqPDTRVHCCLYFVAPSGHGLKPLDVEFMQRLHEKVNIIPVVAKADTMTPDECTHFKKQILNEIAQNKIKIYEFPETD--------------DDEESKLHKALRDRVPFAVVGSNTVIEVD-GKKIRGRKYPWGIAEVENLEHCDFIALRNMLIRTHLQDLKDVTNNVHYENFRC-----ISLAGHGPDGK--PSRISNKNPLAQMEEEKREHDTKLKKMETEMEQVFEMKVKEKKQKLKDS--EIDLQRRHDQMRKALEAQVSELEEKRKALEAEISAWESSNGVSL-DELRRRSLERESMDGKEKKPKKKGL----------------------------
>UPI0018D11834	441	0.416	2.023E-128	204	701	750	201	655	687
------------------------------------------------------------------------------------------------------------------------------------------------------------------------------------------------------------DGKPNSAPPPTPAPPVPTVAVAPTQIRTTDNKKTDHPPVAPKPDLPKIEKPKTKELDGYVGFANLPNQVYRKAVKKGFEFTLMVVGETGLGKSTLINSLFLTDVYDKDKH----------------------PGPSH-RVKKTVGVETSVVLLKENGVNLTLTIVDTPGFGDAVDNSNCWQPIIDFVESKYEEFLNAESRVTRKAaPPDTRVHCCLYFIAPSGHGLKPLDVEFMQRLGDKVNIIPVIAKADTMTPEECKDFKEQIMKELTTHKIKIYDFPESIGEEGDAAE------------TTKTLRCRVPFAVVGANTVIEQD-GKRIRGRKYPWGVAEVENLEHCDFLALRNMVIRTHLQDLKDVTSSVHYENYRCRKLAGLSH-DGKPHRIN-----SNKNPLAQMEEEKREHDLKMKKMESEMEQVFEMKVREKRAKLKESEAE--LARRHEATRRALETQARELDERQRALAAERAAWERETGLSLDDLRRR------------------------------------------------
>A0A8H7YB63	441	0.470	2.023E-128	199	658	750	302	723	768
-------------------------------------------------------------------------------------------------------------------------------------------------------------------------------------------------------PRSSQLKSNFPLPLFLFAPYLSSQMadsytssRNGDIISNGGLNG-SSPSLVPTAHTPAPSNVIRKKLMGYVGFANLPNQVHRKSVRKGFQFTAMVVGESGLGKSTLINTLFNTTLYP---------PKE-----------PISP---AADRPKTVAIESIGADIEENGVRLHLTVVDTPGFGDFVNNDDSWKPIVENIESRFDSYLEQENRVNRTKIVDNRVHACLYFIQPTGHSLKQLDIEFMRRLHTKVNLIPIIAKADTLTDEEVTEFKERILADIAHHNIHIFQAPTYENE------------DEETIAEAEEIAGKIPFAVVGSDRLVNTPDGRQVRGRAYPWGVVEVDNEEHCDFVKLRQMLVRTYMEELREYTNDVLYENWRTEKL--------LSMGVAQDSSVFKEiNPAARLQEERVLHEAKLAKMEAEMKMVFLQKVQEKEAKLKQSEEE--LYAR-------------------------------------------------------------------------------------------
>A0A4P9YSK5	440	0.507	2.757E-128	253	696	750	14	412	421
-------------------------------------------------------------------------------------------------------------------------------------------------------------------------------------------------------------------------------------------------------------PAKKKQLQGYVGFANLPNQVHRKSVKKGFHFTVMVVGESGLGKSTLINTLFNTALYPPKNNM---APS------------PETP--------KTVDIQAISADIKENGVNLKLTVVDTPGFGDFVNNEESWKPILENIEARFDAYLEQENRVNRQRIVDNRVHSCIYFIAPTGHALKPLDIEFMRRLHTRVNLIPVIAKSDTLTEEEISEFKKRILADIQYHKIQIFQAPQYEYD------------DPETIAENREIMSKIPFAIVGSDTIVEVN-GRKVRGRQYPLGVIEVDNEEHNDFVKLRQMLIRTHMEELKQHTADVLYENYRTGKLQS--------MGITQDPSVFQEvNPIARMEEEKRQHEAKMQKMEGEMRLVFQQKVQEKESKLKQSEEE--LYARHKEMKDALEKQRAELEEKKKRLEMGGRPVTPGSDKHKK-----------------------------------------------------
>J6EP24	440	0.467	2.757E-128	211	696	750	14	452	457
-------------------------------------------------------------------------------------------------------------------------------------------------------------------------------------------------------------------PEPVDVPSAEPSPDH-HEVAYLNGNG-SAGADI--STNGIPTPVVvRKTLSSWVGFSNLPNQVHRRSVRRGFQFVAMVVGESGLGKSTLINTLFETKLYQPKVIPEPG--TDR---------------------GKTVNIESISAEIEENGVRLKLTVVDTPGFGDFVNNDECWKPIVDNIEARYDAYLEQENRVNRLKMTDNRIHACIYFIQPTGHALKPIDIEFMKRLHTKVNLIPVIAKADTLTEEEVELFKRRVLSDIHHHGIRIFEPPQYERD------------DEETQQENQEIISKIPFAVVGSDQVVQAPDGRSVRGRSYPWGVIEVDNETHCDFVKLRQMLVRTHMEELREHTNDVLYENYRTEKLRA--------MGVTQDESVFKEtNPAAKQAEERAMHEAKLAKMEAEMKMVFQQKVQEKEQKLKQSEEE--LYARHREMKEALEKQRLELEDKKRRLESGRPLTPEKGTKKRF-----------------------------------------------------
>A0A3M7N1F9	440	0.467	2.757E-128	211	658	750	31	440	481
-------------------------------------------------------------------------------------------------------------------------------------------------------------------------------------------------------------------PPVAI-PNGKPLVPQVKQ-SNPMGVGEGAAQTVTSKDPKAAAAAASDLrnvvrrkLTGYVGFANLPNQWHRKSVRKGFNFNVMVVGESGLGKSTLVNTLFNTSLYP---------PRER-----TGPTLDIIP--------KTVSIQSISADIEENGVRLRLTVVDTPGFGDFVNNDDSWRPIIENIEQRFDAYLEAENKVNRMNIVDNRVHACVYFIQPTGHSLKPLDIEVMRRLHTKVNLIPVIAKADTLTDDEITSFKQRILADIDHHSIQIFEGPRYELD------------DEETIAENQEIMSKVPFAVVGANYEVTNPEGRKVRGRRYPWGIIEVDNEEHCDFVKLRQMLIRTHMEELKEHTNNFLYENYRSDKL--------IQMGVSQDPSVFKEvNPAVKQEEERTLHEQKLAKMEAEMKMVFQQKVQEKESKLQQSEEE--LFAR-------------------------------------------------------------------------------------------
>UPI001E1DF665	440	0.435	2.757E-128	204	658	750	11	422	482
------------------------------------------------------------------------------------------------------------------------------------------------------------------------------------------------------------KGTELPAPTP-KFDPnarfTSDRPE----RSERSrEPVAREPVRnmEPDKEKERDKKYGDSTkeLDGYVGFANLPNQVYRKSVKRGFDFTLMVVGESGLGKSTLINSLFLTDLY--------------------SGEYP-GPSN---RIQKTVKVDKTNVTLKENGVQLRLTVVDTPGFGDAVDNSNCWQPVIDFIDCKYEEYLGNESKVVRTTTADTRVHCCLYFIAPTGHGLKPLDVEFMRRLHDKVNIIPLIAKADTQTPDECREFKKTILNEIAQHKIKIYEFPECD--------------DEEENKIQKKLRDRVPFAVVGSNTVTEV-GGKRVRGRQYPWGIVEVENLEHNDFLALRNMLIRTHMQDLKDVTNNVHYENYRYNKL-APANTDG-----KIKPGSLTKDPLTQMAEEKREHDTKMKKMEAEMEQVFEMKVKEKKQKLKDS--EADLQKR-------------------------------------------------------------------------------------------
>A0A023G5Z0	440	0.432	2.757E-128	186	658	750	14	442	510
------------------------------------------------------------------------------------------------------------------------------------------------------------------------------------------PPPLQpsiaplTLASSLSS-KRELFFRDGPVPPAAPS-AGSGLLGLGKDSAGSLVSGGGG-GTAPPSSYASAAPGNREAAEGYVGFASLPNQVYRKAVKKGFEFTLMVVGEAGLGKSTLINSMFLTDIYSN--------------------EYP-GP--SH-RVKKTVEVETTRVLLKEGSVNLTLTIVDTPGFGDAVDNTQCWQPIIDYIEAKYAEYLDAESRVHRTTLPDNRVHCCLYFIAPSGHGLKPLDIEFMKRLHDKVNIIPVIAKADTMTPEECSLFKRTILNEITQNKIRLYEFP--DPE------------DEEENKLQKPLKERVPFAVVGSNTVVEVN-GRRVRGRKYPWGVAEVENMDHCDYIALRNMLIRTHMQDLKDITNNVHYENYRC-----RKLAGVGGAGDPG-HGRSNKNPLAQMEEEKKEHEAKMQRMEKEMEQVFEMKVREKMQKLKES--EADLQRR-------------------------------------------------------------------------------------------
>A0A8H5TY06	440	0.369	2.757E-128	68	658	750	34	538	579
--------------------------------------------------------------------PKISRDSKRTISL--------------------PLgPNDEMSSQPAS-------------PRPSTVRQYRSMLEVDIQDPPTLSPMNPMSYDELYVDSIYNELPMDLSTHPRKTDLKD-VVGKPPFGGGRRHTSSQ---YSTSQAPPPS--PGSESPALAPSASPANVPSQPPP-------AADNRNIVRRKLTGYVGFANLPNQWHRKSVRKGFNFNVMVVGESGLGKSTLVNTLFSTSLYP---------PKERK-----------GPSLD--IIPKTVTIQSISADIEEAGVRLRLTVVDTPGFGDFVNNDESWRPIVDNIEQRFDSYLDAENKVNRMNIVDNRIHACVFFIQPTGHSLKPLDIEVMRRLHTKVNLIPVIAKADTLTDEEIAAFKSRtkILADIKHHGIQIFEGPRYELD------------DEETIAENNEIMSKVPFAVVGANNEITSADGRKIRGRAYPWGIIEVDNEEHCDFVKLRQMLIRTHMEELKEHTNNQLYENYRTDKL--------LAMGVSQDPSVFKEvNPAVKQEEERALHEQKLAKMEAEMKMVFQQKVAEKESKLKQSEEE--LYAR-------------------------------------------------------------------------------------------
>UPI0006B071E3	440	0.466	2.757E-128	246	658	750	159	523	591
------------------------------------------------------------------------------------------------------------------------------------------------------------------------------------------------------------------------------------------------------TLKEREREKVSPKdMESYVGFVNLPNQVYRKAVKRGFDFTLMVVGESGLGKSTLINSMFLTDIYSN--------------------EYP-GPSQ---RMKKTVQVETNKVFLHENGVNLTLTIVDTPGFGDAVDNSECWYPIIDYIESKYEDFLNAESRVHRTAIVDSRVHCCLYFISP-GHGLKPLDIEFMKRLHEKVNIIPLIAKADTMTPEECNQFKKQVLNEIAQNEIRIYEFPDCE--------------DEEENKLQKPLKDRIPFAVVGSNVIVESN-GKRVRGRRYPWGVAEVENMEHCDFLALRNMLIRTHMQDLKDVTNNVHYENYRC-----LKLAGVGSEGKS--GIVTNKNPLAQMEEEKKDHETKMKRMEREMEQVFDMKVKEKINKLKDSEAE--LHRR-------------------------------------------------------------------------------------------
>A0A8J4ZEY5	440	0.450	2.757E-128	227	658	750	121	524	605
-----------------------------------------------------------------------------------------------------------------------------------------------------------------------------------------------------------------------------------NILSSSNKDKENSSHRERDTTSASREKESSHYSSsaksvdGYVGFANLPNQVYRKAVKKGFDFTLMVVGESGLGKSTLINSMFLTDIY---------AP-----------DYP-GPSM---RIKKTVQVETTKLLLKENGVNLTLTVVDTPGFGDAVDNSNCWQPIIDFIENKYEDYLNCESRVNRKIITDNRVHSCLYFIAPSGHGLKPLDIEFMKRLHDKVNIIPLIAKADTMTPEECALFKKTILNEIAQHKIKIYEFPDCD--------------DEEDNKVQKPLKERVPFAVVGSNTIIDNN-GKKIRGRKYPWGVVEVENLEHCDFIALRNMLIRTHMQDLKDVTNSVHYENYRCRKLAGVSQ-DGKQSRLSNNLCPQRIlntfmvcwNPLAQMEDEKKEHDDKIKRMEQDMENVFEMKVKEKKQKLKDSETD--LQKR-------------------------------------------------------------------------------------------
>UPI000771C48F	440	0.363	2.757E-128	115	701	750	48	614	638
-------------------------------------------------------------------------------------------------------------------MLSREKA--RQPPPPTlPKYTSSFNAGSNGSAERLGRDREAGGSYRLASLDRLALRQRILDGEKPNGDATS----IQTKRELFfKGDTGGINSTSSSSPSVPLVPPPQP----PTSASVTTAGGPPAPPTAPTKprlpptsvtlnqtdasedsnKRESARSESAKESSlahprptpptkpkeldGYVGFANLPNQVYRKAVKKGFDFTLMVVGESGLGKSTLINSMFLSDIY--------------------SAEYP-GPSL---RVKKTVAVETSKVLLKENGVNLTLTVVDTPGFGDAVDNSNCWVPVIEYIESKYEEFLNAESRVVRRQIPDSRVHCCLYFVAPSGHGLKPLDVEFMQRLHDKVNIIPVIAKADTMTLDECAHFKKQILNEIAQHKIKIYEFPEVE--------------EEEESKLHKVLRDRVPFAVVGANTVVEQD-GKKVRGRKYPWGVAEVENLEHCDFIALRNMVIRTHLQDLKDVTNNVHYENFRCRTLAGLGV-DGKPTRISN------KNPLAQLEEEKREHDTKMKKMETEMEQVFEMKVREKKQKLKDS--EADLQRRHEQMRRSLEQQVRELEDKRRAFEAEKSTWEQQTGHSLEELRRR------------------------------------------------
>UPI0005BDA21A	440	0.403	2.757E-128	191	701	750	203	668	692
-----------------------------------------------------------------------------------------------------------------------------------------------------------------------------------------------TSPNTAPIYTSGatLTGSNT-KPRLPSAIPnDASEDSNRRESARIISSKEDSNKEASLLQhARPMPPTKSKVLDGYVGFANLPNQVYRKAVKKGFEFTLMVVGESGLGKSTLINSMFLADIY--------------------SAEYP-GPSL---RIKKTVAVETNKVMLTENGVNLTLTVVDTPGFGDAVDNSNCWVPVIDYIESKYEEFLNAESRVTRRQIPDSRVHCCLYFVSPSGHGLKPLDVEFMQRLHDKVNIIPVIAKADTMTPDECAHFKKQILNEIAQHKIKIYEFPEVE--------------EEEDNKFHKLLRDRVPFAVVGANTVVEHD-GKKVRGRKYPWGVAEVENLEHCDFIALRNMVVRTHVQDLKDVTNNVHYENFRCRTLAGLGV-------DGKPTKASNKNPLAQLEEEKREHDNKMKKMELEMEQVFEMKVREKKQKLKDS--EADLQRRHEQMRRSLEQQVRELEEKRRAFEAEKTAWEQQTGHSIEELRRR------------------------------------------------
>A0A4S4KPZ1	440	0.489	2.757E-128	230	658	750	6	399	1602
--------------------------------------------------------------------------------------------------------------------------------------------------------------------------------------------------------------------------------------SSANGDSLTANGTSKMNGSTPSLPQPSDTASspilrkklmGYVGFANLPNQVHRKSVRKGFQFTAMVVGESGLGKSTLINTLFNTPLYP---------PKE-----------PLPPS---AERPQTVAIESISAEIEENGVRLRLTVVDTPGFGDFVNNEDSWKPIVENIESRFDSYLEQENRVNRQKIADNRVHACLYFIQPTGHSLKPIDVEFMRQLHTRVNLIPVIAKADTLTDEEVAEFKARILADIAYHNIHIFQAPTYENE------------DEEALAEAEEIAGKIPFAVVGSDQTVKTPDGREVRGRAYPWGVVEVDNEDHCDFVKLRQMLVRTYMEELREYTNDVLYENWRTEKL--------VSLGIVQDQSVFKEiNPASRMQEERVMHEAKLAKMEAEMKMVFQQKVQEKEAKLKQSEEE--LYAR-------------------------------------------------------------------------------------------
>A0A1C7NAD7	440	0.501	3.757E-128	259	658	750	21	376	420
-------------------------------------------------------------------------------------------------------------------------------------------------------------------------------------------------------------------------------------------------------------------LQGYVGFANLPNQVHRKSVKTGFQFTCMVVGESGLGKSTLVNTLFNSQLYP--LKETPG-PTT--------------------EVSQTVEIKSTTAHIEENGVKLKLTVVDTPGFGDFVDNMESWNPILDDIESRFDAYLEQENRVNRHRMADNRIHACLYFIAPTGHALRPLDIEFMRRLHTRVNLIPVIAKADTLTEEEVMAFKERILADIAYHKIHIYQAPMYEYD------------DQETIAENREIMSKIPFAVVGSGKEYELEGGRRVRGRLYPWGVIEVDNEDHCDFVKLRQMLIRTHMEELKEYTNDVLYENYRTEKL--------TSMGIQQDPSVFKEvNPTQKMEEERMAHEQKLSKMESEMRAVFQAKVAEKESKLKQSEVE--LYAR-------------------------------------------------------------------------------------------
>A0A0D2APW7	440	0.459	3.757E-128	216	699	750	5	449	450
------------------------------------------------------------------------------------------------------------------------------------------------------------------------------------------------------------------------APPTRPSP--APAASPDMANG-TIPQTIASKDPKaaaavaaDSRNIVRRKLTGYVGFANLPNQWHRKSVRKGFNFNVMVVGESGLGKSTLVNTLFNTSLYP---------PKERK-----------APSLD--IIPKTVSIQSLSADIEENGVRLRLTVVDTPGFGDFVNNDASWGPIVESIEQRFDAYLDAENRVNRMNIVDNRIHACVYFIQPTGHSLKPLDVEVMRRLHTKVNLIPVIAKADTLTDDEITAFKKRILDDIAYHHIQIFEGPRYELD------------DEETIAENNEIMSKVPFAVVGANSEVTTADGRKVRGRRYPWGVIEVDNEEHCDFVKLRQMLIRTHMEELKEHTNNKLYEDYRSEKL--------TAMGVQQDASVFKEvNPAVKQEEERALHEQKLAKMEAEMKMVFQQKVQEKESKLRQSEEE--LYARHREMKEQLERQRADLEEKKARIESGRPIDGKEKTRGKFSLR--------------------------------------------------
>A0A3N4HIR7	440	0.475	3.757E-128	215	658	750	22	418	459
-----------------------------------------------------------------------------------------------------------------------------------------------------------------------------------------------------------------------EAFAPSPSQ-----SPPPVPASASTPKTAtPALSAADNKNIVRRKLTGYVGFANLPNQWHRKSVRKGFNFNVMVVGESGLGKSTLVNTLFNTALYP---------PKD-----------PKQP--SLEIIPKTVAIESTSADIEENGVRLRLTVVDTPGFGDFVNNDESWRPIVDSIESRFDSFLEAENKVNRTNIADTRIHACVYFIQPTGHSLKPLDIEVMKRLHTKVNLIPVIAKADTLTDEEVTAFKKRILADINYHNIQIFEGPRYELD------------DDETIAENQEIMSKVPFAVVGANTEVQIGNGRKVRGRRYPWGIIEVDNEDHCDFVKLRQMLIRTHMEELKEHTSNVLYENYRSDKLTSL--------GVTQDPSVFKEvNPAVKQEEERALHEQKLAKMEAEMKMVFQQKVAEKESKLRQSEEE--LYAR-------------------------------------------------------------------------------------------
>UPI001C7C102F	440	0.461	3.757E-128	209	699	750	33	478	480
-----------------------------------------------------------------------------------------------------------------------------------------------------------------------------------------------------------------WSPSLlPPIVPVSPMAD---SYSSGVYsNGAPNGSSPSLGPSLAHNSVIRKKLMGYVGFANLPNQVHRKSIRKGFQFTTMVVGESGLGKSTLINTLFNTALYP-------------------AKEIP-PPS---AERPKTVAIESIGADIEENGVRLHLTVVDTPGFGDYINNDDSWKPILDDIESRFDSYLEQENRVNRYKIVDNRVHACIYFIQATGHSLKQIDIEFMKRLHTKVNLIPVIAKADTMTDDEIADFKERILADIAYHNIHIFQAPTYENE------------DEESIAEQEEIASKIPFAVVGSDSLVNTPDGRQVRGRAYPWGVVEVDNEEHCDFVKLRQMLVRTFMEELREYTNNVLYENWRTEKL--------ISMGVTQDSSVFKEvNPAARLQEERTMHEAKLAKMEAEMKMVFQQKVQEKEAKLKQSEEE--LYARHKDMKEALEKQRMDLEEKKRKIESGRPITPEKNSTRKRFLR--------------------------------------------------
>A0A0F9X9B0	440	0.448	3.757E-128	188	658	750	95	523	564
--------------------------------------------------------------------------------------------------------------------------------------------------------------------------------------------PIQPALGSDGEPSS--DQSTRSC-SWNTNPPTSDGSQESD-FSTS--NGADSPQGVasppPATSPAAVSDNKnivRRKLTGYVGFANLPNQWHRKSVRKGFNFNVMVVGESGLGKSTLVNTLFNTSLYP---------PKERK-----------APSLD--IIPKTVTIQSISADIEEAGVRLRLTVVDTPGFGDFVNNDESWRPIVDNIEQRFDAYLDAENKVNRMNIVDNRIHACVFFIQPTGHSLKPLDIEVMRRLHTKVNLIPVIAKSDTLTDEEIVSFKARILADIKHHGIQIFEGPRYELD------------DEETIAENNEIMSKVPFAVVGATNEIKTADGRKVRGREYPWGIIEVDNEEHCDFVKLRQMLIRTHMEELKEHTNNNLYENYRTDKL--------LAMGVSQDPSVFKEvNPAVKQEEERALHEQKLAKMEAEMKMVFQQKVAEKESKLKQSEEE--LYAR-------------------------------------------------------------------------------------------
>A0A8H4US92	440	0.387	3.757E-128	101	658	750	27	525	566
-----------------------------------------------------------------------------------------------------PAATAESSKKPSQDS-KRASSL-PVrpdnqnLPPPSTSRpatiRHYRSMLDVDVEEPPSLNPMKPMTFDELYVDPVHEPVNSNRPIGTKILASRAPIGP-----SYRWIT---NATTSPgSESPALAPTASP-----PNVPSQ-------PP--PAVDN---RNIVRRKLTGYVGFANLPNQWHRKSVRKGFNFNVMVVGESGLGKSTLVNTLFNTSLYP---------PKERK-----------GPSLD--IIPKTVTIQSISADIEEAGVRLRLTVVDTPGFGDFVNNDESWRPIVDNIEQRFDSYLDAENKVNRMNIVDNRIHACVFFIQPTGHSLKPLDIEVMRRLHTKVNLIPVIAKSDTLTDEEIANFKARILADIKYHGIQIFEGPRYELD------------DEETIAENNEIMSKVPFAVVGANNEITSADGRKIRGRAYPWGTIEVDNEEHCDFVKLRQMLIRTHMEELKEHTNNQLYENYRTDKL--------LGMGVSQDPSVFKEvNPAVKQEEERALHEQKLAKMEAEMKMVFQQKVAEKESKLKQSEEE--LYAR-------------------------------------------------------------------------------------------
>UPI00194DDE7B	440	0.341	3.757E-128	15	587	750	24	552	572
---------------STPQRRAPNTLLRSTVSSSTQKFQELGARNSEPSTRHAEPTVQRSPKPplrrVELSGPKLPEPVSRRT----EISIDISSKQVEN-------STSGLS----RFGLKRAD-VGHKPPEPTPRRteitlGKPQEPGLRRAEAPASKIPEMSQRRADTANAAVPDAGPRRVEIQVAKATEGPAPAARPAESSEPALPTQaHQAEPKPQPVPVESP---PKREEGPEAVPSHtPGMTDAPRDAGPKQAAPARPDKPAADFGYVGIDAILEQLRRKAMKQGFEFNIMVVGQSGLGKSTLINTLFKSKI-------------SRKSVQPTSEE----------RIPKTIEIKSITHEIEEKGVRMKLTVIDTPGFGDHINNENCWQPIMKFINDQYEKYLQEEININRKKrIPDTRVHCCIYFIPATGHSLRPLDIEFMKRLSKVVNIVPVIAKADTLTLEERDYFKQRIMADLLANGIDVYPQKEFDE-------------DSEDRLVNEKFREMIPFAVVGSDQEYQVN-GRRILGRKTKWGTIEVENTTHCEFAYLRDLLIRTHMQNIKDITSNIHFEAYRVKRLNE------------------------------------------------------------------------------------------------------------------------------------------------------------------
>UPI00051E3B96	440	0.341	3.757E-128	15	587	750	24	553	573
---------------STPQRRTPNPLLRSTVSSSTQKFQELGARNSEPSARHADPTGQRSPKsslrRVELSGPKLPEPVSRRT----EISIDISSKQVEN-------STSGLS----RFGLKRADVLGHKPPEPTPRRteITLGKPQEPGLRRVEAPVSKIPEMPQRRADAASAPVSDLATKRVEIQVAKAAEVPAPPvrqMENLEPSLTSQpPLPESKPQPVVIESP---PKREEGPEAVPSYaPSMTDAPRDAGLKQAAPTRPEKPAADFGYVGIDAILEQMRRKAMKQGFEFNIMVVGQSGLGKSTLINTLFKSKI-------------SRKSVQPTSEE----------RIPKTIEIKSITHEIEEKGVRMKLTVIDTPGFGDHINNENCWQPIMKFINDQYEKYLQEEININRKKrIPDTRVHCCIYFIPATGHSLRPLDIEFMKRLSKVVNIVPVIAKADTLTLEERDYFKQRITADLLANGIDVYPQKEFDE-------------DSEDRLVNEKFREMIPFAVVGSDQEYQVN-GRRILGRKTKWGTIEVENTTHCEFAYLRDLLIRTHMQNIKDITSNIHFEAYRVKRLNE------------------------------------------------------------------------------------------------------------------------------------------------------------------
>A0A8C8SS13	440	0.332	3.757E-128	8	587	750	15	553	573
--------EEVdqSANSNTPQRRTPNPLLRSTVSSSTQKFQDLGARNSEPPARHADSPSQRSPKsslrRVELSGPKLPEPVSRRT----EISIDISSKQVEN-------STSGLS----RFGLKRAEVLGHKPPEPSPRRteitiGKSQEPAVRKMEAPTSKIPELPQRRIDAASAPMPDVATKRVEIQVAKSPEVPVPPVRQVENLEPSLTSQQLQpESKVQPGMAEIPPKSPEGPEA--VPTYNPSMTDTPRDAGLKQAAPTRPEKPVLDFGYVGIDAILEQMRRKAMKQGFEFNIMVVGQSGLGKSTLINTLFKSKV-------------SRKSAQPTSEE----------RIPKTVEIKSITHDIEEKGVRMKLTVIDTPGFGDHINNENCWQPIMKFINDQYEKYLQEELNVNRKKrIPDTRVHCCIYFIPATGHALRPLDIEFMRRLSKVVNIVPVIAKADTLTLEERDYFKQKITADLLSNGIDVYPQKEFDE-------------DSEDRLVNEKFREMIPFAVVGSDQEYQVN-GRRILGRKTKWGTIEVENTTHCEFAYLRDLLIRTHMQNIKDITSSIHFEAYRVKRLNE------------------------------------------------------------------------------------------------------------------------------------------------------------------
>A0A4P9XQP9	439	0.498	5.118E-128	247	658	750	4	370	405
-------------------------------------------------------------------------------------------------------------------------------------------------------------------------------------------------------------------------------------------------------DARQGNPAKKKQLQGYVGFANLPNQVHRKSVKKGFHFTVMVVGESGLGKSTLVNTLFNTSLYP---SKEGAAPSS--------------------ETPKTVDIQAISADIKENGVNLKLTVVDTPGFGDFVNNEESWKPILDNIEARFDAYLEQENRVNRQRIVDNRVHACLYFIAPTGHALKPLDIEFMRRLHTRVNLIPVIAKSDTLTEEEIADFKKRILADIAFHKIQIFQAPQYEYD------------DPETVGENREIMSKIPFAIVGSESIIDV-GGRQVRGRQYPWGVIEVDNEEHNDFVKLRQMLIRTHMEELKQHTADTLYENYRTAKLQS--------MGITQDPSVFQEvNPIARMEEEKRQHEAKMQKMEAEMRMVFQQKVQEKESKLKQSEEE--LYAR-------------------------------------------------------------------------------------------
>A0A8C4GBL0	439	0.458	5.118E-128	245	703	750	2	415	431
-----------------------------------------------------------------------------------------------------------------------------------------------------------------------------------------------------------------------------------------------------WNRNPEDKEEVLRNLEGYVGFANLPNQVYRKSVKRGFEFTLMVVGESGLGKSTLINSLFLTDLY--------------------SKDYP-GPSQ---RIKKTVQVEQSKVLVKEGGVQLTLTIVDTPGFGDACRRRNDlpWQPVINYIDSKCEDFLNAESRVNRRLMPDSRVHCCLYFISPSGHGLKPLDIEFMKRLHDKVNVIPLIAKADTLTPEECQLFKKQIMKEIQEHSIKIYEFP-----DTE---------DDEDNKLIRKVKERMPLAVVGSNIIVEVN-GRKVRGRQYPWGVAEVENGEHCDFTVLRNMLIRTHMQDLKDVTNNVHYENYRSRKLAA----VTCNGGDTSKTkGQLTKSPLAQMEEERREHVMKMKKMEAEMEQVFEMKVKEKKQKLKDSEAE--LERRHEQMKKNLDAQYRELEEKRRQFDEEKVN---WEAQQRMLEQQKLD----------------------------------------------
>A0A8D8W796	439	0.400	5.118E-128	182	701	750	35	506	528
--------------------------------------------------------------------------------------------------------------------------------------------------------------------------------------PSTPPPPVPTLkdmlkrgESQHNEP--STNGIGLDKSHSNASIRSSSSLEKENN--SNHNNINSSIIRMPERKIIP-----SKELDGYIGFANLPNQVFRKAVKKGFEFTLMVVGESGLGKSTLINSMFLSDIYSAE------HP---------------GPSL---RIKKTVNVETSRCLLVENNVKLSLTVVDTPGFGDAVDNSDCWQPVIDYIESRYEEYLNAESRVVRSHGADSRVHACLYFIAPSGHGLKPLDVEFMQRLHDKVNIIPVIAKSDTMTPEECAAFKKQILSEIAQHKIEIYQFP-----------VTSGSSEEETGKFSKSLRDRVPFAVVGANTVIEVD-GKKVRGRKYPWGVAEVENLEHCDFIALRNMLVRTHLQDLKDVTSNVHYENFRCRKL----------AGLGTDGKPrlLNKNPLAQMEEEKREHELKMKKMEVDMEQVFEMKVKEKKQKLKDS--EADLQRRHEQMKKSLEAQIKDLEHQRKQLEQEISQWEQSNGVSMDELRRR------------------------------------------------
>A0A2S4L4C0	439	0.395	5.118E-128	91	658	750	17	513	554
-------------------------------------------------------------------------------------------SKRTSSLPT----GQENASQPS-----LASSTAPSAPSIIRHyRSMLEVDEPPKLGPWSPMSFNELYVGSGTDTAKSDSDNSTKDHANGAILIPS---------NGADSPPAAASASPsNGKPdSEASAQGISPSDPA-PLVPSQ---AASAP---------DNRNIVRRKLTGYVGFANLPNQWHRKSVRKGFNFNVMVVGESGLGKSTLVNTLFNTSLYP---------PKERK-----------GPSLD--IIPKTVTIQSISADIEEAGVRLRLTVVDTPGFGDFVNNDESWRPIVDNIEQRFDAYLDAENKVNRMNIVDNRIHACVFFIQPTGHSLKPLDIEVMRRLHTKVNLIPVIAKSDTLTDEEITNFKARILSDIKYHGIQIFEGPRYELD------------DEETIAENNEIMSKVPFAVVGATNEIKTADGRQVRGREYPWGIIEVDNEEHCDFVKLRQMLIRTHMEELKEHTNNLLYENYRTDKL--------IAMGVSQDPSVFKEvNPAVKQEEERALHEQKLAKMEAEMKMVFQQKVAEKESKLKQSEEE--LYAR-------------------------------------------------------------------------------------------
>A0A8C3IYL3	439	0.333	5.118E-128	8	587	750	15	553	571
--------EEVDqSPNsSTPQRRTPNPLLRSTVSSSTQKFQDLSARNSEAPARHADSPGQRSPKsslrRVELSGPKLPEPVSRRT----EISIDISSKQVEN-------STPGLS----RFGLKRAEGLGHKPPEPTPRRteitiGKPQEPAVRRMEAPTSKIPELPQRRADTASAPVPDVATKRVEIQVAKSPEVPVPPVRQVENLEPSLTSQhLQPESKPQPVMAEIPPKSPEGPEA--VPSYTPSMTDAPRDAGLKQAAPPRPEKPAPDFSYVGIDAILEQMRRKAMKQGFEFNIMVVGQSGLGKSTLINTLFKS-----KVSRKSVQP------------------ASEERIPKTIEIKSITHDIEEKGVRMKLTVIDTPGFGDHINNENCWQPIMKFINDQYEKYLQEELNVNRKRrIPDTRVHCCIYFIPATGHALRPLDIEFMRRLSKVVNIVPVIAKADTLTLEERDYFKKRITADLLSNDIDVYPQKEFDE-------------DSEDRLVNEKFREMIPFAVVGSDQEYQVN-GRRILGRKTKWGTIEVENTTHCEFAYLRDLLIRTHMQNIKDITSGFHFEAYRVKRLNE------------------------------------------------------------------------------------------------------------------------------------------------------------------
>T1IHJ1	439	0.438	5.118E-128	235	702	750	256	671	697
-------------------------------------------------------------------------------------------------------------------------------------------------------------------------------------------------------------------------------------------DGEPTPRYKEREKEHHTNNIKD--LDGYVGFANLPNQVYRKAVKKGFEFTLMVVGESGLGKSTLINSMFLSDIYSAE------HP---------------GP--SH-RIKKTVQVETTKALLKENGVNLTLTVVDTPGFGDAVDNSNCWQPVMDYIETKYEEYLNSESRVNRRTTPDNRVHCCLYFLSPSGHGLKPLDVEFMKRLHDKVNIIPLLAKADTMTPEECVSFKQKIINEISQHKIKIYEFP--DGD------------DEEETKVQKPLKDRVPFAVVGSNTIIDIN-GKKVRGRKYPWGVAEVENMEHCDFIALRNMLMRTHMQDLKDITNNVHYENFRCRKLAGIG-SDGKPLRVSS------KNPLAQMEEEKKEREQKIKKTEQEMEQVFEMKVREKKQKLKDS--EADLQRRHEQMKKSLEQQQSELDDKRKAFEKEKSTWEELNKASL--EDMRR-----------------------------------------------
>UPI000E6E16CD	439	0.326	5.118E-128	0	721	750	36	698	700
LGARSATGPAVTAdkPSVRPvPPPTLPKYTNSFNAGGVRDRDRDGGIGGSYRLASLDRLAMRQ---------RLIE---QTANNGTANGLQQNGTA-DNKENTTTMSSTAVGLQSKRELFFKSESPSsPGVPPPQPPSLATSPNGQPPSTIPTATQPSSQALTSTAPVAAIKETLVKKAVASA-------------LENQENQDSNRMNNSSSAHRLPLSQHHHGPSGDHLPNNSTTQNDTKLplhTKPDPPVRQDTLREKPKPKELDGYVGFANLPNQVYRKAVKKGFEFTLMVVGESGLGKSTLINSMFLSDVYS------PDHP---------------GPSQ---RLKKTVAVETSRVLLKENGVNLTLTVVDTPGFGDAVDNSKCWVPIIDFVESRYEEFLNAESRVTRRSLPDGRVHCCLYFVAPTGHGLKPLDVEFMQRLGDKVNIVPVIAKADTMTPEECAQFKKQILNEIARHKIKIYEFPDCDEKDGGGQE------DEAEIKLLKQMRSKVPFAVVGAN-AIMVD-GKEVRGRKYPWGVVEMENMEHCDFIALRNMVIRTHLQDLKDVTNSVHYENYRCRKLAGLG-SDGKPSRISN------KNPLAQMEEEKLEHDNKMKKMETEMEQVFEMKVREKRQKLRDSELE--LTKRHETTKKALEQQARDLDDRRKAFEQEKHQWEQQNGVSLDELRRRsLEANSKETVDGKKDKKKKGL----------------------------
>A0A8H8NKP2	439	0.462	6.974E-128	220	696	750	1	433	439
----------------------------------------------------------------------------------------------------------------------------------------------------------------------------------------------------------------------------SESPVSQQSMPYGNGAGPATPQYSNGQAAPPAESAVRKKLNGYVGFANLPNQVHRKSVRTGFQFTVMVVGESGLGKSTLINTLFNTTLYPPKEH---LHPS--------------------AERPKTVAIESISADIEENGVRLRLTVVDTPGFGDFVNNDESWKPIVENIEARFDAYLEQENRVNRQKMVDNRVHACLYFIQPSGHSLKQIDVEFMRRLHTKVNLIPVIAKSDTLTDEEIIQFKQRILNDISHNEIRIFQAPVYENE------------DEETVAENEEIAGKIPFAIVGSDAQVQAADGRKVRGRSYPWGVIEVDNEDHCDFVKLRQMLIRTYMEELREHTNLYLYENYRSEKL--------LGMGVTQDHSVFKEiNPAVKMQEERTLHEAKLAKMEAEMKMVFQQKVQEKEAKLKQSEEE--LYARHREMKEALDKQRMELEDKKRRLESGRPLTPEKNSTKKK-----------------------------------------------------
>A0A6A6GR51	439	0.460	6.974E-128	205	658	750	18	420	462
-------------------------------------------------------------------------------------------------------------------------------------------------------------------------------------------------------------QVPNGKPTVPAgSPPQPPQQGQSVI----TKDAK-AAQAAALDTKNIVRRK----LTGFVGFANLPNQWHRKSVRKGFNFNVMVVGESGLGKSTLVNTLFNTSLYP---------PKERK-----------QPSLDFA--PKTVAVQSISADIEENGVRLRLTVVDTPGFGDFVNNDDSWRPIVENIDQRFDAYLDAENKINRMNIVDNRIHACVYFIQPTGHSLKPLDVEVMRRLHTKVNLIPVIAKSDTLTDEEIVSFKQRILSDINHHNIQIFEGPRYELD------------DEETIAENNEILSKIPFAVVGANTEVTTPEGRRVRGRKYPWGTIEVDNEDHCDFVKLRQMLIRTHMEELKEHTNNYLYEGYRSDKLEGLGM--------QSDPNVFREvNPAAKQEEERSLHEQKLEKMEREMRMVFQQKVQEKEQKLKQSEEE--LYAR-------------------------------------------------------------------------------------------
>UPI001ED8DFB4	439	0.414	6.974E-128	191	701	750	159	615	639
-----------------------------------------------------------------------------------------------------------------------------------------------------------------------------------------------TLTSSVPpsvAPPSAPTKARLPQTSVTLNQNDSEDSNKRESANNRSADSKDS-RSAPTTKPK--------ELDGYVGFANLPNQVYRKAVKKGFDFTLMVVGESGLGKSTLINSMFLADIY--------------------SSEYP-GPSL---RVKKTVAVETSKVLLKENGVNLTLTVVDTPGFGDAVDNSNCWVPVIEYIESKYEEFLNAESRVTRKQIADSRVHCCLYFVAPSGHGLKPLDVEFMQRLHDKVNIIPVIAKADTMTPDECAHFKKQILNEIAQHKIKIYEFPE---DE-----------EEEESKLHKVLRDRVPFAVVGANTVVEQD-GKKVRGRKYPWGVAEVENLEHCDFIALRNMVIRTHLQDLKDVTNNVHYENFRCRTLAGLGV-DGKPTRISN------KNPLAQMEEEKREHDNKMKKMETEMEQVFEMKVREKKQKLKDSETD--LQRRHEQMRRSLEQQVRELEEKRRAFESEKLSWEQQTGHSIEELRRR------------------------------------------------
>UPI00143D72F2	439	0.348	6.974E-128	60	701	750	31	618	642
------------------------------------------------------------PAISATAG----RTSSnNSSFLYSSNSMLNRDKMRQGPPPTLPKYTS--SF--------NAGSNGTATDRLTRDRdvGGSYRLASLDRLALRQRVLQDGEKPNGDANSIQTKRELFFKGETTPPSVPSVPPPQPpsaptvtptaTLTSSAP-PPGAPAKSRLPptTPTLNQTDGSEDSNKRENSRSESNKESNLSLHTRPTP------PTKPKELDGYVGFANLPNQVYRKAVKKGFDFTLMVVGESGLGKSTLINSMFLSDIY--------------------SAEYP-GPSL---RVKKTVAVETSKVLLKENGVNLTLTVVDTPGFGDAVDNSNCWVPVIEYIESKYEEFLNAESRVVRRQIADSRVHCCLYFVAPSGHGLKPLDVEFMQRLHDKVNIIPVIAKADTMTPDECAMFKKQILNEIAQHKIKIYEFPE--------------TEDEEDSKLHKVLRDRVPFAVVGANTVVEQD-GKKIRGRKYPWGVAEVENLEHCDFIALRNMVIRTHLQDLKDVTNNVHYENFRCRTLAGLGV-------DGKPTKVSNKNPLAQLEEEKREHDNKMKKMEIEMEQVFEMKVREKRQKLKDS--EVDLQRRHEQMRRSFEQQVRELEEKRRAFESERQSWEQQTGHSIEELRRR------------------------------------------------
>UPI000CF83798	439	0.449	9.502E-128	262	703	750	26	426	441
----------------------------------------------------------------------------------------------------------------------------------------------------------------------------------------------------------------------------------------------------------------------YVGFANLPNQVYRKSVKRGFEFTLMVVGESGLGKSTLINSLFLTDLYS---------P-----------EYP-GP--SH-RIKQTVQVEQSKVLIKEGGVHLLLTIVDTPGFGDAVDNSDCWESVTKYIDGKFEDFLNAESRVNRRQMPDNRVHCCLYFIAPSGHGLKPLDTQFMKQLHEKVNIIPLIAKADTLTPEECLQFKRQIMKEIQENEIKIYDFPETD--------------DEEEMKFVKKIKDRLPLAVVGSNTVIEVD-GKRVRGRKYPWGVAEVENSEHCDFLILRNMLIRTHMQDLKDVTNNVHYENFRSQKLADVTCngGDNKNKGaLTKPDTTDAMSPLEQMEEERQEHMARIKKMEREMENVFEMKVKEKLQKLRDSETE--LQKRHDQMSRSIEAQYKQLEEKRRQIEEEKAS---WEAQQRLLEQQKME----------------------------------------------
>A0A5N6KP45	439	0.472	9.502E-128	212	658	750	17	427	468
--------------------------------------------------------------------------------------------------------------------------------------------------------------------------------------------------------------------SPTSAPPTRPSP------SSPLPNGKPAVaangntSTVSSKDPKAAAQAASDLrnvvrrkLTGYVGFANLPNQWHRKSVRKGFNFNVMVVGESGLGKSTLVNTLFNTSLYP---------PKERK-----------GPSLD--IIPKTVSIQSISADIEENGVRLRLTVVDTPGFGDFVNNDDSWRPIVENIEQRFDAYLDAENKVNRMNIVDNRVHACVYFIQPTGHALKPLDVEVMRRLHTKVNLIPVIAKSDTLTDEEIAAFKQRILADIHHHHIQIFEGPRYELD------------DEETIAENAEIMSKVPFAIVGANSEVSTPQGRKVRGRSYPWGVIEVDNEDHCDFVKLRQMLIRTHMEELKEHTNNALYENYRSEKL--------TAMGVAQDHSVFKEvNPAVKQEEERSLHEQKLQKMELEMKMVFQQKVAEKESKLRQSEEE--LYAR-------------------------------------------------------------------------------------------
>A0A162J5Q8	439	0.374	9.502E-128	71	658	750	8	541	582
-----------------------------------------------------------------------VRSRTRSLQL-DQASL--AAAKIDLGSPK-PHqpkpkriaSVSAASGRPSSTSLV------AVAPNAAqPYRSMLIVDEPPKLPLKSMSFSELYSGSMDSIRFDSDGGSSDFAEVATSAS---------TIQNQGSGTPISTNGTASP-PTMAPASPANGKLDIPADFGKGVIPSNPVSVDVSASAVQDTRNIVRRKLTGYVGFANLPNQWHRKSVRKGFNFNVMVVGESGLGKSTLVNTLFNTSLYP---------PKERK-----------GPSLD--IIPKTVTIQSISADIEEAGVRLRLTVVDTPGFGDFVNNDESWRPITDNIEQRYDAYLDAENKVNRMNIVDNRIHACVFFIQPTGHSLKPLDIEVMRRLHTKVNLIPVIAKSDTLTDEEIASFKARILSDIRHHGIQIFEGPRYELD------------DEETIAENNEIMSKVPFAVVGATNEIKTPDGRAVRGRQYPWGTIEVDNEEHCDFVKLRQMLIRTHMEELKEHTNNTLYENYRTDKL--------IAMGVSQDPSVFKEvNPAVKQEEERALHEQKLAKMEAEMKMVFQQKVQEKESKLKQSEEE--LYAR-------------------------------------------------------------------------------------------
>A0A4Q7K687	439	0.386	9.502E-128	96	658	750	79	568	609
------------------------------------------------------------------------------------------------LNPLNPMSFDEL-YTPQD-----QEQP--------PKYESEEPPSDSTSGTSGTSGSSRTSGSSGELPGNGADDQVKDLGSSNGSDSPTgAPXXXXXXXXXXXSPPAGkLE-------SAASAQDVPPSDPAPA------VPSQPAPSSI-----QDARNIVRRKLTGYVGFANLPNQWHRKSVRKGFNFNVMVVGESGLGKSTLVNTLFNTSLYP---------PRERK-----------GPSLD--IIPKTVQIQAISADIEEAGVRLRLTVVDTPGFGDFVNNDESWRPIVDDIERRYDAYLDAENKVNRMNIVDNRIHACVFFIQPTGHSLKPLDIEVMRRLHTKVNLIPVIAKSDTLTDEEIASFKARILADIKHHGIQIFEGPRYELD------------DEETIAENNEIMSKVPFAVVGATNEIKTADGRAVRGRHYPWGIIEVDNEEHCDFVKLRQMLIRTHMEELKEHTNNTLYENYRTDKL--------IAMGVSQDPSVFKEvNPAVKQEEERALHEQKLAKMEAEMKMVFQQKVAEKESKLKQSEEE--LYAR-------------------------------------------------------------------------------------------
>A0A7M7QX06	439	0.411	9.502E-128	201	701	750	190	651	675
---------------------------------------------------------------------------------------------------------------------------------------------------------------------------------------------------------SAPTSAPpsAPaKPRLPASLSQSDSAEldsnKRESARAAYESAKEAAQLAAAQaaNNRPAPPTKPKELDGYVGFANLPNQVYRKAVKKGFEFTLMVVGESGLGKSTMINSLFLTDIYSAE------HP---------------GPSL---RMKKTVAVETSKVLLKENGVNLTLTIVDTPGFGDAVDNSNCWQPVIEYIENKYEEFLNAESRVMRRQIPDSRVHCCLYFVAPSGHGLKPLDVEFMQRLHDKVNIIPVIAKADTMTPDECAYFKKQILNEIAQHKIKIYEFPE--------------AEDEEDSKLHKVLRDRVPFAIVGANTVIEHD-GKKVRGRKYPWGVVEVENLEHNDFIALRNMIIRTHLQDLKDVTNNVHYENFRCRTL-------AGLSVDGKPTRVSNKNPLAQMEEEKREHENKMKKMEIEMEQVFEMKVREKRQKLKDLETD--LQRRHEQMRRSLEQQAKELEEKRRAFEGERSGWEQQTGHSIEELRRR------------------------------------------------
>UPI0013F2625A	439	0.343	9.502E-128	93	701	750	111	675	699
---------------------------------------------------------------------------------------------REAGGSYRLASLDRLAL-RQRIldGEK---ANGESISIQAKRELFFKGDGSSIISSPSVPSVPPPQPPSQAPNSSTNSSSSTSFTTAGSLTSPNTAPAPPSSASSGYSssavTPSVGLGSNaKPrLPSAVTIPNDASEDSNRRE-SARTTSKEDSNkETSLLHHLRPTPPTKPKELDGYVGFANLPNQVYRKAVKKGFEFTLMVVGESGLGKSTLINSMFLADIY--------------------SAEYP-GPSL---RVKKTVAVETSKVLLKENGVNLTLTVVDTPGFGDAVDNSNCWVPVIDYIESKYEEFLNAESRVTRRQIPDSRVHCCLYFVAPSGHGLKPLDVEFMQRLHDKVNIIPVIAKADTMTPDECAHFKKQILNEIAQHKIKIYEFPEVE--------------EEEENKLHKVLRDRVPFAVVGANTVVEHD-GKKVRGRKYPWGIAEVENLEHCDFIALRNMVVRTHVQDLKDVTNNVHYENFRCRTLAGLGV-------DGKPTKASNKNPLAQLEEEKREHDNKMKKMETEMEQVFEMKVREKKQKLKDS--EADLQRRHEQMRRSLEQQVRELEEKRRAFEAEKTAWEQQTGHSIEELRRR------------------------------------------------
>A0A0D0DXF1	438	0.495	1.295E-127	226	658	750	15	400	443
----------------------------------------------------------------------------------------------------------------------------------------------------------------------------------------------------------------------------------TNSYGNSNGNG-SSP--APHQNNSVTSPVIRKKLMGYVGFANLPNQVHRKSVRKGFQFTAMVVGESGLGKSTLINTLFNTPLYP---------PKQ-----------PLPPS---AERPKTVAIESIGADIEENGVRLHLTVVDTPGFGDFVNNDDSWRPILENIESRFDSYLEQENRVNRQKIMDNRVHACLYFIQPTGHSLKQIDIEFMRRLHTRVNLIPVIAKADTLTDEGIADFKARILADIAHHKIQIFQAPTYENE------------DEETIAEAEEIASKIPFAIVGSDHVVQTPEGRQVRGRAYPWGVIEVDNEEHCDFVKLRQMLVRTYMEELREYTNDVLYENWRTEKL--------VSMGVAQDSTVFREvNPSAKMQEERILHEAKLSKMEAEMKMVFQQKVQEKESKLKQSEEE--LYAR-------------------------------------------------------------------------------------------
>A0A067NS47	438	0.493	1.295E-127	226	658	750	8	397	444
----------------------------------------------------------------------------------------------------------------------------------------------------------------------------------------------------------------------------------RNGDASYNGvPNGSSPslaQTA---QSSPMTSVIRKKLMGFVGFSNLPNQVHRKSVRKGFQFTAMVVGESGLGKSTLINTLFNTTLYP---------PKE-----------PLPP---AADRPKTVAIESIGADIEENGVRLHLTVVDTPGFGDFVNNDDSWKPIVENIESRFDSYLEQENRVNRSKIVDNRVHACLYFIQPTGHSLKQIDIEFMRRLHTRVNLIPVIAKADTMTDEEIIEFKQRILADIQYHNIHIFQAPTYENE------------DEETLAEAAEIASKIPFAVVGSNQVVETPDGRQVRGRVYPWGVVEVDNEEHCDFVKLRQMLVRTYMEELREYTNDVLYENWRTEKL--------VSMGVIQDPAVFKEtNPAARMQEERVLHEAKLAKMEAEMKMVFQQKVQEKEAKLKQSEEE--LYAR-------------------------------------------------------------------------------------------
>A0A6A5SM58	438	0.457	1.295E-127	209	658	750	7	420	461
-----------------------------------------------------------------------------------------------------------------------------------------------------------------------------------------------------------------PAPPsrASPSPPTSSNGHAMDQTLSVSNGQLPAPHTITAKSPKAAAAMANDMnivrrkLTGYVGFANLPNQWHRKSVRKGFNFNVMVVGESGLGKSTLVNTLFNTSLYP---------PKER-----------NPPSLD---ISKTVSIQSISADIEENGVRLRLTVVDTPGFGDFINNDESWDPIVKNIEQRFDAYLDAENKVNRMNIVDNRIHAVVYFIQPTGHSLKPIDIEVMKKLHTKVNLIPVIAKADTVTDDEIDNYKKRILADIAFHKIQIFEGPRYELD------------DEETIAENQEIMAKVPFAVVGSNTEVTTIDGRKVRGRQLPWGVVEVDNEEHCDFVKLRQMLIRTHMEELKENTNNALYENYRSEKL--------AQMGIQQDSSVFKEiNPAVKQEEERSLHEAKLQKMEMEMKMVFQQKVQEKESKLRQSEEE--LYAR-------------------------------------------------------------------------------------------
>A0A087U8H6	438	0.456	1.295E-127	246	658	750	47	411	479
------------------------------------------------------------------------------------------------------------------------------------------------------------------------------------------------------------------------------------------------------KEGERMKDTSPKDLDGYVGFASLPDQVYRKAVKRGFEFTLMVVGESGLGKSTLINSMFLTDIYSN--------------------EYP-GPSL---RIKKTIQVETSKVLLKENGVNLILTVVDTPGFGDAVDNSQCWQPISDYIEDKYDEYLNAESRVHRTTIPDGRVHCCLYFIAPSGHGLKPLDIEFMKRLHDRVNIIPIIAKADTMTPEECHFFKRQIMTEIAQNQIKIYQFPDCD--------------DEDENRQQKIMKERVPFAVVGSNTTIDVN-GKLVRGRKYPWGVAEVENMEHCDFIALRNMLLRTHMQDLKDVTSHVHYENFRCRKL----------AGVGSDGKParlSNKNPLDQLEEEKREHENKMKRMEQEMEQVFEMKVKEKRQKLKDS--EIDLQRR-------------------------------------------------------------------------------------------
>UPI001CF76214	438	0.362	1.295E-127	93	701	750	22	577	599
---------------------------------------------------------------------------------------------RPNIMPSSYLYTSSSAL------LNRNSENKPTPPPTLPKYTSSFNAGSGLNRDRDKDSIGGSYRLSSLDRLAMRQKFMDQQSPTNANSNGTIAQTngsettsIQTKREMFFTSTTDTKDSNRIKPStmdkPPE-PPvKSP-PEATKEDTS--------KESTPEIVKERP---KLKELDGYVGFANLPNQVYRKAVKKGFEFTLMVVGESGLGKSTLINSMFLTEIYN-------------------STDYP-GPTQ---RLKKTVAVETTRVMLKENGVNLLLTMVDTPGFGDAVDNSNCWAPIIEYIESKYEDYLNSEARVTRKQIPDQRVHCCLYFIQPSGHGLKSLDIEFMKRLCDKVNIIPIIAKADTLTSDECALFKKQILNEIAQNKIKIYEFPDTSED------------DEEHK-LNKSLKERVPFAVVGSNTVIEVD-GKKVRGRRYPWGIAEVENLEHCDFIALRNMIIRTHLQDLKDVTNNVHYENYRCRKLAGLGV-DGKPSRISN------KNPLAQMDEEKREHDLKMKKMEAEMEQVFEMKVREKKQKLKDSEAE--LTRRHEATKKQLEQQAKELEEKRRQFELEKEQWEKENQITVEELRRR------------------------------------------------
>UPI00083C3892	438	0.343	1.295E-127	104	701	750	19	588	610
--------------------------------------------------------------------------------------------------------KSRPNIMPSSYMytsssglLNRNSENKPAPPPTLPKytssfnagsglnrdRDKESIGGSYRLSSLDRLALRQKIMDQNSSNTNGTQPIVTQTNGSSTPETTTSSVQSK-REmffNSTDAPTPK-QDSNRFKPAPtdkPAEPPKSSPPETTKD------EGKET--TAAAPEAPaTKERPKTRELDGYVGFANLPNQVYRKAVKKGFEFTLMVVGESGLGKSTLINSMFLTDIYN-------------------SNDYP-GPTQ---RLKKTVAVETTSILLNENGVNLQLTMVDTPGFGDAVDNSNCWVPIIEYIESKYEDFLNSEARVTRKQTPDQRVHCCLYFIQPSGHGLKSLDIEFMKRLCDKVNIIPIIAKADTLTSDECALFKKQILNEIAQHKIKIYEFPDPPEED-------------DDHKLNKSLSDRVPFAVVGSNVVIEVD-GKKVRGRKYPWGIAEVENLEHCDFIALRNMVIRTHLQDLKDVTNNVHYENYRCRKLAGLGV-DGKPTRISN------KNPLAQMDEEKREHDQKMKKMEAEMEQVFEMKVREKKQKLKDSEAE--LTRRHESTKKQLEQQAKELEDKRKTFEMEKEQWEKENQVTMEELRRR------------------------------------------------
>A0A8I6RT34	438	0.352	1.295E-127	92	721	750	109	639	641
--------------------------------------------------------------------------------------------QREHNKP--PVCIAMAK-DP---------------PPTLPKYYTPSYRLSNNRRYESPAHLDSLPSKRELFFKNE-------LPASGVPEATATPTPPPTL--SKENFTKRQNDRGDPPDPVD--------------RFSS---KVDRDRTLPEKKTK--------ELDGYVGFANLPNQVYRKAVKKGFDFTLMVVGESGLGKSTLINSMFLADIY--------------------SADYP-GPSQ---RIKKTVQVETSRTLLKENTVNLTLTIVDTPGFGDAVDNSNCWQPIIDYIQSRYEEFLNAESRVNRKtQALDTRVHCCLYFIAPSGHGLKPLDVEFMQRLQDKVNIIPVIAKADTMTPEECAHFKKQILNELAQHKIKIYEFPDTEED------------TEGGKLNGKKLKDRVPMAIVGSNTVVEVD-GKKIRGRKYPWGVAEVENLEHCDFIALRDMLIRTHLQDLKDVTNNVHYENYRCRKL----------AGLGQDPKQraSNKNPLAQMEEEKREHDIKMKKMETEMEQVFEMKVKEKKQKLLDS--EADLQRRHEQMRKTLEVQIKELEDKRKALEAEKLAWEQSNGVSL-EELRRRSLERDSVDGKEKKNKKKGL----------------------------
>UPI00158C38B4	438	0.410	1.295E-127	209	701	750	202	643	667
-----------------------------------------------------------------------------------------------------------------------------------------------------------------------------------------------------------------PQNSVNS--NQSDHLEDSNKRES---IRNDSNKESALQihLRPAVQPTKPKELDGYVGFANLPNQVYRKAVKKGFEFTLMVVGESGLGKSTLINSMFLADIY--------------------SAEYP-GPSL---RVKKTVAVETSKVLLKENGVNLTLTVVDTPGFGDAVDNSNCWVPVIEFIESKYEEFLNAESRIVRKQIPDSRVHCCLYFISPSGHGLKPLDVEFMQRLHDKVNIIPIIAKADTMTPEECTHFKKQVLNEIAQHKIKIYEFPELE--------------EEEENKLHKILRDRVPFAVVGANTVIEHD-GKKIRGRKYPWGVAEVENLEHCDFIALRNMVIRTHLQDLKDVTNNVHYENFRCRTLAGLGV-------DGKPTRVTNKNPLAQLEEEKREHDTKMKKMEMEMEQVFEMKVREKKQKLKDSETD--LQRRHEQMRRSLEQQLREVEEKRRAFEADKQAWEQQTGQSIEELRRR------------------------------------------------
>A0A316Z2W2	438	0.501	1.764E-127	259	658	750	14	369	420
-------------------------------------------------------------------------------------------------------------------------------------------------------------------------------------------------------------------------------------------------------------------LNGYVGFANLPNQVHRKSVRKGFTFTCMVVGESGLGKSTLINTLFNTRLY---ARKEVPPP--------------------HAERPKTVAIESISADIEENGVRLKLTVVDTPGFGDFINNDDSWKPIVDNIESRFDAYLEQENRVNRAKLLDNRVHACIYFIQPTGHSLRPIDIEFMRRLHQKVNLIPVIAKSDTLTDDEILSFKQRVLNDIAHHRIEIFHAPVYDNE------------DEETIAENEEIIRKIPFAVVGSDQEIDTADGRRVRGRAYPWGVIEVDNEAHCDFVKLRQMLIRSHMEELKEHTHDALYEKYRSEKL--------VAMGVTQDQSVFKEvNPAAKMAEDRALHEAKLAKMENEMKLVFQQKVAEKEAKLKQSEEE--LYAR-------------------------------------------------------------------------------------------
>A0A3P9MB19	438	0.446	1.764E-127	254	703	750	18	426	439
--------------------------------------------------------------------------------------------------------------------------------------------------------------------------------------------------------------------------------------------------------------EQPKTLEAYVGFANLPNQVYRKSVKRGFEFTLMVVGESGLGKSTLINSLFLTDLYS---------P-----------EYP-GP--SH-RIKQTVQVEQSKVLIKEGGVQLLLTIVDTPGFGDAVDNSGCWKSVMDYIDSKFEDFLNAESRVNRRQMPDSRVHCCLYFIAPSGHGLKPLDTEFMKYLHEKVNIIPLIAKADTLTPEECQQFKRQIMKEIQENEIKIYEFPE--------------TEDEEEMKMVKKIKDRLPLAVVGSNTIIEVD-GKRVRGRKYPWGVAEVENSEHCDFMILRNMLIRTHMQDLKDVTNNVHYENFRSGKLAAvtcNGV-ENKHNGQltKTDTSDG-MSPLAQMEEERQENMGRIKKMEQEMENVFEMKVKEKLQKLRDSEAE--LQKRHDQMNRSILAQHRDLEEKRRQLEEEIAT---WETQQRILEQQKLE----------------------------------------------
>A0A0C2XMY3	438	0.476	1.764E-127	230	658	750	14	398	444
--------------------------------------------------------------------------------------------------------------------------------------------------------------------------------------------------------------------------------------SNGIPNGSSvSPaPTSPAL--PAVTPIVRKKLMGYVGFANLPNQVHRKSVRKGFQFTAMVVGESGLGKSTLINTLFNTTLYP---------PKE-----------PFPPAS---ERPKTVSIESIDADIDESGVRLHLTVVDTPGFGDFVNNDESWKPIVENIESRFDSYLEQENRVNRSKIVDNRIHACLYFIQPTGHSLKQIDIEFMRRLHTKVNLIPIIAKADTLTDEEIFAFKERILSDIAYHNIHIFQAPTYENE------------DEETLAEAEEIASKIPFAVVGSDKYVKTPDGRSVRGREYPWGVVEVDNEEHCDFVKLRQMLIRTYMEELREYTNDVLYENWRTEKL--------LSMGVAQDSTVFKEvNPAARMQEERVLHEAKLAKMEAEMRMVFEQKVQEKEAKLKQSEEE--LYAR-------------------------------------------------------------------------------------------
>A0A4R0R9N1	438	0.420	1.764E-127	203	723	750	37	525	2126
-----------------------------------------------------------------------------------------------------------------------------------------------------------------------------------------------------------QQQPPPPGPHAHDSEPsllpplaLPPDVKMTDSyVSSTNGDAITAngsnnlNGSSPSLPQQAASGGLSPIIRkklmGYVGFANLPNQVHRKSVRKGFQFTAMVVGESGLGKSTLINTLFNTRLYP---------PKE-----------PLPPS---AERPQTVAIESISADIEENGVRLRLTVVDTPGFGDFVNNDESWKPIVENIESRFDSYLEQENRVNRQKIVDNRVHACLYFIQPTGHSLKPIDVEFMRQLHTKVNLIPIIAKSDTLTDEEVADFKARILADIAYHKIHIFQAPTYENE------------DEEAIAEAEEIASKVPFAVVGSDQVVKTPDGRQVRGRAYPWGVVEVDNEDHCDFVKLRQMLVRTYMEELREYTNDVLYENWRTEKL--------LSMGVVQDSSVFKEvNPAVRVQEERVMHEAKLAKMEAEMKMVFQQKVQEKEAKLKQSEEE--LYARHREMKEALEKQRLELEDKKRRIETGRPLTPEKPVIYD------LNQVDPANLLSLRDTLVTALER--------------------------
>UPI000440A1CA	437	0.486	2.403E-127	230	658	750	16	398	443
--------------------------------------------------------------------------------------------------------------------------------------------------------------------------------------------------------------------------------------PNGNLNGSSASLT-PAHQAGLS-PIIRKKLMGYVGFANLPNQVHRKSVRKGFQFTAMVVGESGLGKSTLINTLFDTPLYP---------P-----------KVPLPPN---AERPQTVAIESISADIEENGVRLRLTVVDTPGFGDFVNNDESWKPIVDNIESRFDSYLEQENRVNRQKIVDNRVHACLYFIQPTGHSLKPLDIEFMKQLHDKVNLIPVIAKADTLTDVEVAEFKARILADIAYHNIHIFQAPTYENE------------DEETIAEHEEITSKIPFAVVGSDKVVPTADGREVRGRVYPWGVIEVDNEDHCDFVKLRQMLVRTYMEELREYTNDVLYENWRSQKL--------ASMGVAQDSSVFKEvNPALRMQEERILHEAKLAKMEAEMKMVFQQKVQEKEAKLKQSEEE--LYAR-------------------------------------------------------------------------------------------
>A0A3N4KN07	437	0.452	2.403E-127	191	658	750	11	419	460
-----------------------------------------------------------------------------------------------------------------------------------------------------------------------------------------------TAVESEISLPESPIQSPSGSPPPIPVAAQSTNPKLAAQAAAQ-ADGKNIVRR---------------KLTGYVGFANLPNQWHRKSVRKGFNFNVMVVGESGLGKSTLVNTLFNTSLYP---------PKERK-----------GPSLD--IIPKTVSIQSISADIEENGVRLRLTVVDTPGFGDFVNNDESWRPIVDNIEQRFDAYLDAENKVNRSNIIDNRVHACVYFIQPTGHALKPLDIEVMRRLHTKVNLIPVIAKADTLTDEEIADFKKRILADINHHQIQIFEGPRYELD------------DDETIAENNEIMSKVPFAVVGANSEVTNPDGRKVRGRRYPWGIIEVDNEEHCDFVKLRQMLIRTHMEELKEHTNNFLYENYRSEKL--------TAMGVAQDPSVFKEvNPAVKQEEERTLHEQKLAKMEAEMKMVFQQKVAEKESKLRQSEQE--LYDR-------------------------------------------------------------------------------------------
>A0A0B7AFJ9	437	0.440	2.403E-127	246	700	750	70	478	489
------------------------------------------------------------------------------------------------------------------------------------------------------------------------------------------------------------------------------------------------------KERKYGAETRNKDLEGYVGFANLPNQVYRKSVKRGFEFTLMVVGESGLGKSTLINSLFLTDLY--------------------SAEYP-GP--SH-RIQKTVEVDTTQVTLKEGGVQLRLTIVDTPGFGDAVDNSNCWTPVTDFIDSKYEEYLNSESRVNRSVNPDTRVHCCLYFIAPTGHGLKPLDVEFMKRLHDKVNIIPLIAKADTLTPDECREFKKTILNEIAQHKIRIYEFPDCD--------------DEEEMKVQKKLRDRVPFAVVGSNRVIEV-GGKRIRGRQYPWGIVEVENLEHNDFIGLRNMVIRTHMQDLKDVTNNVHYENFRYNKL-----APTTAEGK-VKPGSLSKDPLSQMAEERQEHNVKMKKMEAEMEQVFEMKVKEKRQKLKDS--EADLQKRSEQMKKSLEQQQKELDEKWKDFEKDKAVWEEQWGERRRsLENQ-------------------------------------------------
>UPI000DF0E158	437	0.336	2.403E-127	15	587	750	24	553	573
---------------STPQRRAPNTLLRSTVSSSTQKFQELGARNSEPSARHAEPTVQRSPKPplrrVELSGPKLPEPVSRRT----EISIDISSKQVEN-------STSGLS----RFGLKRADVLGHKPPEPTPRRteitlgKPQEPGLRRVEAPASKIPEMPQRRAETASAPAPDTATKRVEIQVAKAAEVSAPPARQ-VESSEPPLPAQpPQAEPKLQPVPMESP---PKREEGPEAVPSHaPSMTDTPRDAGPKPAAPTRPEKPAADFGYVGIDAILEQLRRKAMKQGFEFNIMVVGQSGLGKSTLINTLFKSKI-------------SRKSVQPTSEE----------RIPKTIEIKSITHEIEEKGVRMKLTVIDTPGFGDHINNENCWQPIMKFINDQYEKYLQEETNINRKKrIPDTRVHCCIYFIPATGHSLRPLDIEFMKRLSKVVNIVPVIAKADTLTLEERDYFKQRIMADLLANGIDVYPQKEFDE-------------DSEDRLVNEKFREMIPFAVVGSDQEYQVN-GRRILGRKTKWGTIEVENTTHCEFAYLRDLLIRTHMQNIKDITSNIHFEAYRVKRLNE------------------------------------------------------------------------------------------------------------------------------------------------------------------
>UPI000E1B852C	437	0.332	2.403E-127	15	587	750	24	553	573
---------------STPQRRTPNPLLRSTVSSSTQKFQELGARNSEPSARHADPTGQRSPKPslrrVELSGPKLPEPVSRRT----EISIDISSKQVEN-------STSGLS----RFGLKRADVLGHKPPEPTPRRteitlGKPQEPGLRRVDAPVSKIPEMPQRRADAASAPGPDLATKRVEIQVAKAAEGPAPPVRQVENLEP--------SLSSQPPPPESKPppvvieSPPKREEGPEAVPSYAPSMTePPRDAGPKQAAPARPEKPAADFGYVGIDAILEQMRRKAMKQGFEFNIMVVGQSGLGKSTLINTLFKSKI-------------SRKSVQPTSEE----------RIPKTIEIKSITHEIEEKGVRMKLTVIDTPGFGDHINNENCWQPIMKFINDQYEKYLQEEININRKKrIPDTRVHCCIYFIPATGHSLRPLDIEFMKRLSKVVNIVPVIAKADTLTLEERDYFKQRITADLLANGIDVYPQKEFDE-------------DSEDRLVNEKFREMIPFAVVGSDQEYQVN-GRRILGRKTKWGTIEVENTTHCEFAYLRDLLIRTHMQNIKDITSNIHFEAYRVKRLNE------------------------------------------------------------------------------------------------------------------------------------------------------------------
>UPI000C202109	437	0.357	2.403E-127	104	701	750	23	572	594
--------------------------------------------------------------------------------------------------------KSRPNIMPSSYMytsssglLNRSSENKPTPPPTLPKYTSSFNAGSGGLRDREKDSIGGSYRLSSLDRLAMRQKFMDSN---------GTPPPStQT-NGSE---TSSVQtkremffTSTEPkQDS--NRLNKVPSQEkTSPEKPEEIKD--TSPPEVRSEIIK--ERPKLKELDGYVGFANLPNQVYRKAVKKGFEFTLMVVGESGLGKSTLINSMFMTEIYN-------------------STDYP-GPTQ---RLKKTVAVETTKVLLKENGVNLLLTMVDTPGFGDAVDNSNCWVPVIEYIESKYEDYLNAEARVTRKQIPDQRVHSCLYFIQPSGHGLKSLDIEFMKRLCDKVNIIPVIAKADTLTPDECSLFKKQILNEIAQNKIKIYEFP----DTLE---------DDEEHKLNKSLRERVPFAVVGSNVVIEQE-GKKIRGRKYPWGVAEVENLEHCDFIALRNMVVRTHLQDLKDVTNNVHYENYRCRKLAGLGV-DGKPTRISN------KNPLAQMDEEKREHDLKMKKMEAEMEQVFEMKVREKKQKLKDS--EMELTRRHEGTRKTLEQQAKELEEKRRQFELEKEEWEKENQVTLEELRRR------------------------------------------------
>UPI000C251D79	437	0.354	2.403E-127	104	701	750	19	587	609
--------------------------------------------------------------------------------------------------------KSRPNIMPSNYMytsssalLNRNAENKPTPPPTLPKYTSSFNAGSSLNRERDKDSIGGSYRLSSLDRLAMRQKFMDQQNSSANGSPqtngstditsTTASLQskremFFTSTESANSvskDSNRLNKTPsmeKPvDPPLKLASPDSTKDDA-------IKDSVC--ESIPDVVKERPKPK---ELDGYVGFANLPNQVYRKAVKKGFEFTLMVVGESGLGKSTLINSMFLTEIYN-------------------STDYP-GPTQ---RLKKTVAVETTRVMLKENGVNLHLTMVDTPGFGDAVDNSNCWTPIIEFIESKYEDYLNSEARVTRKVSPDQRVHCCLYFIQPSGHGLKSLDIEFMKRLCDKVNIIPVIAKADTLTDDECSLFKRQILNEITQHKIKIYEFPDTSED------------DEELK-LNKSLKDRVPFAVVGSNAVIEVD-GKKVRGRRYPWGIAEVENLEHCDFIALRNMVIRTHLQDLKDVTNNVHYENYRCRKLAGLG-TDGKPSRISN------KNPLAQMDEEKREHDLKMKKMEAEMEQVFEMKVREKKQKLKDSEAE--LTRRHEATKKTLEQQAKELEEKRRQFEMEKEAWERENQVTVEELRRR------------------------------------------------
>UPI001CA92227	437	0.347	2.403E-127	77	701	750	46	620	644
-----------------------------------------------------------------------------SSFLYSSNSMLTRDKMRQAPPPTLPKYTS--SF--------NAGSNGTAADRLTRERdVGGSYRLASLDRLALRQRVLDGEKPNGDVNPIQSKRELFFKGETTPPSVPSVPPPQPP---SAPTltPTSTLNSSTAP---PPGTQTKSRLPPTTVNLNQTDGSEDSNKRENSRTEsNKESNlnlhprptpPTKPKELDGYVGFANLPNQVYRKAVKKGFDFTLMVVGESGLGKSTLINSMFLSDIY--------------------SSEYP-GPSL---RVKKTVAVETSKVLLKENGVNLTLTVVDTPGFGDAVDNSNCWVPVIEYIESKYEEFLNAESRVVRRQIPDSRVHCCLYFVAPSGHGLKPLDVEFMQRLHDKVNIIPVIAKADTMTPDECIHFKKQILNEIAQHKIKIYEFPEVE--------------EEEDSKLHKVLRDRVPFAVVGANTVVEHENGKKVRGRKYPWGVAEVENLEHCDFIALRNMVIRTHLQDLKDVTNNVHYENFRCRTLAGLGV-------DGKPTKVSNKNPLAQLEEEKREHDNKMKKMEIEMEQVFEMKVREKRQKLKDS--EVDLQRRHEQMRRSLEQQVRELEEKRRTFESEKQSWEQQTGHSIEELRRR------------------------------------------------
>A0A7I1A605	437	0.421	2.403E-127	209	701	750	228	675	700
-----------------------------------------------------------------------------------------------------------------------------------------------------------------------------------------------------------------PAPPVPTTAPPP--VSAPLRSTENIMKKSDHPPVAPKPDLPKIEKPKTKELDGYVGFANLPNQVYRKAVKKGFEFTLMVVGETGLGKSTLINSLFLTEVYDK-----DKHP---------------GPSL---RVKKTVGVETSVVLLKENGVNLTLTIVDTPGFGDAVDNSNCWQPIIDFVESKYEEFLNAESRVTRKAAPaDTRVHCCLYFIAPSGHGLKPLDVEFMQRLGDKVNIIPVIAKADTMTPEECKDFKEQILKEIAQHKIKIYEFPESTGEEGEGA-------D-----TNRALRARVPFAVVGANTVIEQD-GRRIRGRKYPWGIAEVENLEHCDFLALRNMVIRTHLQDLKDVTSSVHYENYRCRKLAGLTH-DGQPHGLN-----SNKNPLAQMEEEKREHDLKMKKMECEMEQVFDQKAREKHAKLKESEAE--LARRHEATRRALEAQARDLEERQRALRAEQAAWERDTGLSLDDLRRR------------------------------------------------
>V4A7T9	437	0.473	3.274E-127	246	658	750	5	375	427
------------------------------------------------------------------------------------------------------------------------------------------------------------------------------------------------------------------------------------------------------KEKRDEREKKyggdtHKELEGYVGFANLPNQVYRKSVKRGFEFTLMVVGESGLGKSTLINSLFLTDLY--------------------STEFP-GP--SH-RIKKTVKVDTTQVMLKENGVQLKLTTTDTPGFGDAVDNSNCWQPIIDYIDSKYEDYLTAESRVNRTGIPDNRVHCCLYFIAPTGHGLKPLDVEFMKRLHDKVNIIPLIAKADTLTPEECKDFKRTILSEIAEHKIKIYEFPYCE--------------DEEDSKIQKKLRDRVPFAVVGSNRVMESS-GKRVRGRQYPWGVVEVENLEHNDFIALRNMLIRTHMQDLKDVTNNVHYENYRYGKL------APVQSDGKIKPGSLTKDPLTQMAEEKRDHDLKMKKMEAEMEQVFEMKVKEKKNKLKES--EADLQKR-------------------------------------------------------------------------------------------
>A0A8H7RH42	437	0.496	3.274E-127	259	658	750	38	393	436
-------------------------------------------------------------------------------------------------------------------------------------------------------------------------------------------------------------------------------------------------------------------LQGYVGFANLPNQVHRKSVKTGFQFTCMVVGESGLGKSTLVNTLFNTQLYP---------PKENRDIAK--------------HASQTVEIKSITADIEENGVKLKLTVVDTPGFGDFVNNEESWKPILDDIESRCDAYLEQENRVNRRRMNDNRIHACLYFIAPTGHALKPVDIEFMRRLHTRVNLIPIIAKADTMTHEEVVVFKERILADIHYHQIQIYQAPVYEYD------------DQETIAENTEIMSKIPFAVVGSDKEFEIEGGRRIRGRMYPWGLIEVDNEDHCDFVKLRQMLIRTHMEELKEYTNDVLYENYRTEKL--------TVMGIQQDSSVFKEvNPTQKMEDERIAHEQKLTKMESEMRAVFQAKVTEKEAKLKQSEAE--LYAR-------------------------------------------------------------------------------------------
>A0A812ECH9	437	0.429	3.274E-127	248	701	750	20	422	440
--------------------------------------------------------------------------------------------------------------------------------------------------------------------------------------------------------------------------------------------------------NEKHHREGHKELENYVGFANLPNQVYRKSVKRGFEFNLMVVGESGLGKSTLINSLFLTDLY--------------------SSEYP-GPSL---RIQKTVKVDTTQVVLKENGVSLRLTVVDTPGFGDAVDNSNCWQPVIDFIDSKYEEYLNSESRVNRTTMPDNRVHCCLYFIAPTGHGLKPLDVEFMKRLHDKVNIIPLIAKADTLTPDECRDFKKTILNEIAQHRIKIYEFPECDDE-------------EENKIQKKLLKDRVPFAIVGSNTVVDNN-GKRIRGRQYPWGIVEVENLEHNDFIALRNMLIRTHMQDLKDVTNNVHYENYRYSKL-----APVTADGK-IKASSLTKDPMSQMQEEKREHDSKMKKMEAEMEQVFEMKVKEKKTKLKDS--EADLQRRAEQMKKSLEQHQK-----ELDEKWSAFDKEKAAWEEQFGERRR------------------------------------------------
>A0A5M8PE79	437	0.447	3.274E-127	192	699	750	1	470	471
------------------------------------------------------------------------------------------------------------------------------------------------------------------------------------------------ATNG-PLPAAPMRVSPiSPQaPAVPNGKPTAPYVERSNPMGPQ---GQSVAQTVSSRDPKAAAQAASDMrnvvrrkLTGYVGFANLPNQWHRKSVRKGFNFNVMVVGESGLGKSTLVNTLFSTSLYP---------PKERK-----------GPSLD--IIPKTVAIQSISADIEENGVRLRLTVVDTPGFGDFVNNDDSWRPIVENVEARFDAYLDAENKVNRMNIVDNRVHACVYFIQPTGHALKPLDIEVMRRLHTKVNLIPVIAKADTLTDEEIMNFKQRILADINFHSIQIFEGPRYELD------------DEETMAENQEIMSKVPFAVVGANSEVTSPEGRRVRGRRYPWGVIEVDNEDHCDFVKLRQMLIRTHMEELKEHTNNALYERYRSDKL--------TQMGVAQDPSVFKEvNPAVKQEEERTLHEQKLQKMESEMKIVFQQKVAEKESKLKQSEEE--LYARHREMKDQLERQRAELEEKKSRVETGRPLEEKTTKKKGFSLR--------------------------------------------------
>UPI001EB0ADEF	437	0.460	3.274E-127	241	658	750	47	420	475
-------------------------------------------------------------------------------------------------------------------------------------------------------------------------------------------------------------------------------------------------RDTELDKEKEREKKYGDThkeLEGYVGFANLPNQVYRKSVKRGFEFTLMVVGESGLGKSTLINSLFLTDLYS-----------------------GDYPGPSH-RIKKTVSVDTTTVLLKENGVQLKLTTVDTPGFGDAVDNSNCWQPVIDYIDTKYEEYLNAESRVNRTLSSDTRVHCCLYYIAPTGHGLKPLDVEFMKRLHDKVNIIPLIAKADTLTPDECREFKKTILNEIAQHKIKIYEFPECD--------------DDEENKLQKKLRDRVPFAVVGSNRVIEA-GGKRVRGRQYPWGLVEVENLEHNDFIALRNMLIRTHMQDLKDVTNNVHYENYRYSKL--------APVGGDgkVKPGSLTKDPLTQMAEEKREHDLKMKKMEAEMEQVFEMKVKEKKQKLKDS--EADLQKR-------------------------------------------------------------------------------------------
>A0A060SH21	437	0.465	3.274E-127	205	658	750	69	486	532
-------------------------------------------------------------------------------------------------------------------------------------------------------------------------------------------------------------SSSHPQPPLSSFDPASFQMSdygstNGDTSLSPTGNG-RLNGSSPSLQPSAPDSVMSPIIRkklmGFVGFANLPNQVHRKSVRKGFQFTAMVVGESGLGKSTLINTLFNTTLYP---------PKA-----------PLPPS---AERPSTVAIESISADIEENGVRLRLTVVDTPGFGDFVNNDECWKPIVENIEARFDSYLEQENRVNRQKIVDNRVHACLYFIQPTGHSLKPIDIEFMRQLHTRVNLIPIIAKADTLTDEEVAEFKARVLADIQYHKIHIFEAPTYENE------------DEEALAEAKEIMSKIPFAVVGSDKLVKTPDGREVRGRAYPWGVVEVDNEDHCDFVKLRQMLVRTYMEELREYTNDVLYENWRTDKL--------LSMGVVQDSTVFKEiNPAIRIQEERIMHEAKLAKMEAEMKMVFQQKVQEKEAKLKQSEEE--LYAR-------------------------------------------------------------------------------------------
>UPI0005AC4427	437	0.358	3.274E-127	126	701	750	75	632	656
------------------------------------------------------------------------------------------------------------------------------VPPPTlPKYTSSFNTGTNGNAERLTRDREIGGSYRLASLDRLALRHRILDGGEKQN--GDTGNSMQTKRELF---FKSETGVLTTSPSVPSVPP--PQPPATGIATSTTVSPATVPPTAPIKsrlppanvtlnqtdasedsnkresrydsnkegsvqlHQRPAIPTKPKELDGYVGFANLPNQVYRKAVKKGFDFTLMVVGESGLGKSTLINSMFLADIY--------------------SAEYP-GPSL---RVKKTVAVETTKVILKENGVNLTLTIVDTPGFGDAVDNSNCWVPVIEYIESKYEEFLNAESRVVRRQIPDSRVHCCLYFVSPTGHGLKPLDVEFMQRLHDKVNIIPVIAKADTMTPDECGHFKKQILNEIAQHKIKIYEFPEIE--------------EEEENKLHKVLRDRVPFAVVGANTVVEHD-GKKVRGRKYPWGVAEVENLEHCDFIALRNMVIRTHLQDLKEVTNNVHYENFRCRTLAGLGV-DGKPTRISN------KNPLAQLEEEKREHDNKMKKMETEMEQVFEMKVREKKQKLKDS--EADLQRRHAQMRASLEQQLRELEEKRRAFEAEKQVWEQQTGHSIDELRRR------------------------------------------------
>UPI000E6D5E9B	437	0.376	3.274E-127	125	701	750	160	673	708
-----------------------------------------------------------------------------------------------------------------------------GPPSAAPPAPPLAPSALKDALAKRSATLPEPHESNHHEPNGTAATAKLTNSASIDVAKTNNAVPPAT-----------------PAPPVPnSAPPAAP----PLLRSTDNIKKPDHPPVAPKPELPKLEKPKTKELDGYVGFANLPNQVYRKAVKKGFEFTLMVVGETGLGKSTLINSLFLTDVYDK-----DKHP---------------GPSL---RVKKTVGVETSVVLLKENGVNLTLTIVDTPGFGDAVDNSNCWQPIIDFVESKYEEYLNAESRVTRKAaLQDTRVHCCLYFIAPSGHGLKPLDVEFMQRLGDKVNIIPVIAKADTMTPEECKDFKEQIMKEITQHKIKIYDFPESTGEEGDGAE------------ATRVLRRRVPFAVVGANTIIEQD-GRRIRGRKYPWGIAEVENLEHCDFIALRNMVIRTHLQDLKDVTSSVHYENYRCRKLSGLTH-DGKPHRIN-----SNKNPLAQMEEEKREHDLKMKNMESEMEKVFEMKVREKRAKLKESETE--LARRHEATRRALEAQARELEERQRALDAERTAWERDTGLSLDDLRRR------------------------------------------------
>A0A067MY23	437	0.468	4.461E-127	218	696	750	9	438	445
--------------------------------------------------------------------------------------------------------------------------------------------------------------------------------------------------------------------------PTSPVMNgngnaHGMQIASSYQNG------SPAALSNVVRKKLM----GYVGFANFPNQVHRKSVRKGFHFTAMVVGESGLGKSTLINTLFNTKLYP--------------------KKEPLPPS---ADRPQTVAIESISADIEENGVRLRLTVVDTPGFGDFVNNDESWKPIVENIEARFDAYLEQENRVNRQKMVDNRVHACLYFIQPTGHALKQIDIEFMRRLHSKVNLIPIIAKADTMTDEEILLFKQRVLSDIEHHNIRIFKAPTYENE------------DEETLNENEEIASKIPFAVVGSDTEVDTPDGRKVRGRSYPWGVVEVDNEEHCDFVKLRQMLVRTYMEELREHTNDVLYENYRSEKL--------LGMGVTQDHSVFKEvNPAAKVAEERTLHDAKLAKMEAEMKMVFQQKVQEKESKLKQSEEE--LYARHREMKEALEKQRAELEDKKRRIETGRPLTPENKSNTKK-----------------------------------------------------
>A0A293LZM6	437	0.468	4.461E-127	258	658	750	93	445	513
------------------------------------------------------------------------------------------------------------------------------------------------------------------------------------------------------------------------------------------------------------------MEGSYVGFASLPDQVYRKAVKKGFEFTLMVVGESGLGKSTLINSMFLTDIYSN--------------------EYP-GP--SH-RVKKTVEVETTRVVLREGGVNLTLTIVDTPGFGDAVDNTQCWQPIIDYVEAKYAEYLDAESRVHRSAVPDNRIHCCLYFIMPSGHGLKPLNIEFMKRLHDKVNIIPVIAKADTMTPEECSLFKRTILNEIAQNKIRLYEFPECD--------------DDEENKHLKGLRERVPFAVVGSNTIVEVN-GKRVRGRKYPWGVAEVENMEHCDFIALRNMLIRTHMQDLKDITNNVHYENFRCRKLAGVG-------GTDGGSARSNKNPLAQMEEEKKDHDAKMQRMEKEMEQVFEMKVREKMQKLKES--EADLQRR-------------------------------------------------------------------------------------------
>E9EA61	437	0.409	4.461E-127	131	658	750	76	545	586
-----------------------------------------------------------------------------------------------------------------------------------PPRLNPLNPMSFDELYTPQSQQPPESTSEEPLSESTVDSACGIQTDTADSQVKDLSS----SNSS-DSPTGSPASPPAGKPeSAASAQDVHPSDPAPA------VPSQSVPSSI-----QDARNIVRRKLTGYVGFANLPNQWHRKSVRKGFNFNVMVVGESGLGKSTLVNTLFNTSLYP---------PRERK-----------GPSLD--IIPKTVQIQAISADIEEAGVRLRLTVVDTPGFGDFVNNDESWRPIVDDIERRYDAYLDAENKVNRMNIVDNRIHACVFFIQPTGHSLKPLDIEVMRRLHTKVNLIPVIAKSDTLTDEEIVSFKARILADIKHHGIQIFEGPRYELD------------DEETIAENNEIMSKVPFAVVGATNEIKTTDGRAVRGRQYPWGIIEVDNEEHCDFVKLRQMLIRTHMEELKENTNNALYENYRTDKL--------IAMGVSQDPSVFKEvNPAVKQEEERALHEQKLAKMEAEMKMVFQQKVAEKESKLKQSEEE--LYAR-------------------------------------------------------------------------------------------
>A0A1W4XU87	437	0.364	4.461E-127	104	701	750	31	605	627
--------------------------------------------------------------------------------------------------------KSRPNIMPSSYMytsssglLNRSNENKPTPPPTLPKYTSSFNAGSGFRDRDKDSIGGSYRLSSLDRLGLRQKYLDQGPTNNSTPNGTITPtngSESQTTTTTQ-SKREMFFNSTNTIESPAIPPATKDSNRF-------NKSGLDKPPEPPAKpvilDNKedsnkekevkekdsaevIKERPKPRELDGYVGFANLPNQVYRKAVKKGFEFTLMVVGESGLGKSTLINSMFLTDIY---------HPT----------EYP-GPTQ---RLKKTVAVETTKVLLKENGVNLMLTVVDTPGFGDAVDNSNCWVPIIEYIESKYEDYLNSEARVTRKQIPDQRVHCCLYFIQPSGHGLKSLDIEFMKRLCDKVNIIPIISKADTLTSDECNLFKKQIMNEIAQNKIKVYEFPETSEE------------DEEHK-INKSLRDRVPFAVVGSNAVIEID-GKKLRGRRYPWGIAEVENLEHCDFIALRNMVIRTHLQDLKDVTNNVHYENYRCRKLAGLGV-DGKMSKISN------KNPLAQMDEEKHNHDLKMKQMEAEMEQVFEMKVREKVQKLKDSEAE--LTRRHAATKKSLEQQAKELEDKRKQFEMEKQQWEQENQITIEELRRR------------------------------------------------
>UPI0006C9AC44	437	0.398	4.461E-127	186	701	750	171	657	679
------------------------------------------------------------------------------------------------------------------------------------------------------------------------------------------PPQPPTA-----TPASTTNNSAATAPPPPSGPAKT-RLTSVQALNNSQVDGYEdsnkreAAREAAAREAAataaanntatvvaaSPRpaiPAKPKELDGYVGFANLPNQVYRKAVKRGFDFTLMVVGESGLGKSTLINSLFLTDIYSAE------HP---------------GPSL---RIKKTVAVETSKVLLKENGVNLTLTIVDTPGFGDAVDNSNCWHPVIDYIENKYEEFLNAESRVVRRQIPDSRVHCCLYFVAPSGHGLKPLDVEFMQRLHDKVNIIPVIAKADTMTPDECAYFKKQILNEIAQHKIKIYEFPETEVEE------------EDSNKVNKHLRDRVPFAIVGANTVIEHD-GKKVRGRKYPWGVVEVENLEHNDFIALRDMIVRTHLQDLKDVTNNVHYENYRCRTLAGLSV-DGKPSRGSN------KNPLAQLEEEKREHENKMKKMEIDMEQVFEMKVREKKQKLKDL--ESDLQRRHEQMRRSLDQQAKELEEKRRAFESERHAWEQQTGHSIEELRRR------------------------------------------------
>A0A8J2PSE0	437	0.416	4.461E-127	217	702	750	301	734	757
-------------------------------------------------------------------------------------------------------------------------------------------------------------------------------------------------------------------------PPVSVKIEAlRTNLSNNIEDNREKESKEKLKE-KDKRRK---ELDGYVGFANLPNQVYRKAVKKGFDFTLMVVGESGLGKSTLINSMFLADIY--------------------SAEYP-GP--SH-RIKKTVQVETCKVLLKENGVNLTLTIVDTPGFGDAVDNSNCWQPVIDYIESRYEDYLNSESRVNRKMVMDSRVHCCLYFIAPSGHGLKPLDIELMKKLHDKVNIIPVLAKADTMTPEECAHFKKQVLNEIAQHKIKIYEFPDCD--------------DEEENKVNKMMRERVPFAVVGSNAVVDVE-GKKFRGRKYPWGTVIVENMEHCDFVPLRNMVVRTHLQDLKDVTNNVHYENFRCRKLAGLG-----PDGK-PLKVFGDKNPLAQMEDERKNHEHKMKKMEQEMEQVFEMKVRERNQRIVDSEND--LQRREELMKKSLEKLQKDVE--EKKKSYEAEKFSWEQMNGITFEELRR-----------------------------------------------
>A0A0D7B3R5	436	0.476	6.077E-127	230	658	750	13	393	438
--------------------------------------------------------------------------------------------------------------------------------------------------------------------------------------------------------------------------------------PNGVDNGDAAPPPSGPGLSNVIRKKLM----GYVGFANLPNQVHRKSVRKGFQFTTMVVGESGLGKSTLVNTLFNTTLYPAK--------------------EPLPPS---AERPKTVAIESIGADIEENGVRLHLTVVDTPGFGDFVNNDDSWKPILDNIESRFDSYLEQENRVNRQKIVDNRVHACLYFIQPTGHSLKQIDVEFMRQLHTKVNLIPIIAKADTMTDEEIAAFKARVLSDIEYHNIHIFQAPTYDNE------------DEETIAEAEEIASKIPFAVVGSDKLVATPDGREVRGRAYPWGVVEVDNEDHCDFVKLRQMLVRTYMEELREYTNDVLYENWRTEKL--------LGMGVAQDQTVFKEvNPAARMQEERVMHEAKLAKMEAEMKMVFQQKVQEKEAKLKQSEEE--LYAR-------------------------------------------------------------------------------------------
>A0A166GKH4	436	0.475	6.077E-127	231	696	750	13	431	438
---------------------------------------------------------------------------------------------------------------------------------------------------------------------------------------------------------------------------------------NGTANGGSA---SPLPQTPAMSNIIRKKLMGYVGFANLPNQVHRKSVRKGFQFTAMVVGESGLGKSTLVNTLFDTPLYP---------PKE-----------PLPP---HAERPTTVAIESISADIEENGVRLRLTVVDTPGFGDFVNNEDSWKPIVENIEARFDSYLEQENRVNRAKITDNRVHACLYFIQPTGHALKPLDIEFMRRLHTKVNLIPVIAKADTMTDEEVADFKARILADIAYHNIQIFQAPTYENE------------DEEALAEAEEIAGKIPFAVVGSTNIVVAADGREVRGRSYPWGVIEVDNEEHCDFVKLRQMLIRTYMEELREYTNDTLYENWRSDKL--------TSMGVAQDSSVFKEvNPAQRMQEERVLHEAKLSKMEAEMKMVFQQKVQEKEAKLKQSEEE--LYARHREMKDALEKQRLDLDDKKRRLESGRPLTPDNKAASKK-----------------------------------------------------
>UPI000D72AF7A	436	0.456	6.077E-127	246	658	750	54	422	480
------------------------------------------------------------------------------------------------------------------------------------------------------------------------------------------------------------------------------------------------------KEKERDRKYGAETrkeLEGYVGFANLPNQVYRKSVKRGFEFTLMVVGESGLGKSTLINSLFLTDLY--------------------SAEYP-GP--SH-RIQKTVKVDTTQVTLKENGVQLKLTIVDTPGFGDAVDNSNCWQPVIDFIDSKYDEYLNAESRVNRTIMPDTRVHCCLYFIAPTGHGLKPLDVEFMKRLHDKVNIIPMVAKADTLTPDECREFKKTILNEIAQHKIRIYEFPDCE--------------DEEELKAQKRLRDRVPFAVVGSNRVIEV-GGKRIRGRQYPWGIVEVENLEHNDFIGLRNMLIRTHMQDLKDVTNNVHYENFRYNKL-----APVTAEGK-VKPGSLTKDPLTQMAEEQQEHNLKMKKMEAEMEQVFEMKVKEKKQKLKDS--EADLQKR-------------------------------------------------------------------------------------------
>A0A167WVJ2	436	0.395	6.077E-127	127	658	750	19	478	519
-------------------------------------------------------------------------------------------------------------------------------PVPTPRSSSLPFAESTNQSTGLRDRDRDRRSVSSAYNGLSKLSFAVPLTFEGRF----------WRRETEDDE------NRKPQTSAnGSSAPSPPQAKVSPI----------APQSA---INE-SRNIVRRKLTGYVGFANLPNQWHRKSVRKGFNFNVMVVGESGLGKSTLVNTLFNTSLYP---------PKERK-----------GPSLD--IIPKTVTIQSISADIEEAGVRLRLTVVDTPGFGDFVNNDESWRPIVDNIEQRFDAYLDAENKVNRMNIVDNRIHACVFFIQPTGHSLKPLDIEVMKRLHTKVNLIPVIAKSDTLTDDEITAFKRRILADIQYHKVQIFEGPRYELD------------DEETIAENNEILSKVPFAVVGATNEITNADGRKVRGRRYPWGVIEVDNEEHCDFVKLRQMLIRTHMEELKEHTNNILYENYRTDKL--------LQMGVSQDPSVFKEvNPAVKQEEERALHDQKLAKMEAEMKLVFQQKVSEKESKLKQSEEE--LYAR-------------------------------------------------------------------------------------------
>UPI00063FBD63	436	0.350	6.077E-127	93	701	750	104	658	682
---------------------------------------------------------------------------------------------REAGGSYRLASLDRLAL-RQRIldGEK---ANGE--PISIqTKRELFFKNDGTGIISSPSVPSVPPPQPPTQAPGSQVNNSSSVTNSTTAGSL-TSPNAAPVYTSGA---LAGLNAkSRLP-PSttiPNDASEDSNRRESARNAISS---KEDSNKEASLLhHARPTPPTKPKELDGYVGFANLPNQVYRKAVKKGFEFTLMVVGESGLGKSTLINSMFLADIY--------------------SAEYP-GPSL---RIKKTVAVETSKVLLKENGVNLTLTIVDTPGFGDAVDNSNCWVPVIDYIESKYEEFLNAESRVTRRQIPDSRVHCCLYFVAPSGHGLKPLDVEFMQRLHDKVNIIPVIAKADTMTPDECAHFKKQILNEIAQHKIKIYEFPEVE--------------EEEDNKFHKLLRDRVPFAVVGANTVVEHD-GKKVRGRKYPWGVAEVENLEHCDFIALRNMVVRTHVQDLKDVTNNVHYENFRCRTLAGIGV-------DGKPTKASNKNPLAQLEEEKREHDNKMKKMESEMEQVFEMKVREKRQKLKDS--EADLQRRHEQMRRSLEQQVRELEDKRRAFEAEKTAWEQQTGHSIEELRRR------------------------------------------------
>A0A2P1MAC4	436	0.451	8.279E-127	261	703	750	17	408	424
---------------------------------------------------------------------------------------------------------------------------------------------------------------------------------------------------------------------------------------------------------------------GYVGFANLPNQVYRRSVKRGFEFTLMVVGESGLGKSTLINSLFLTDIYSSV--------------------YP-GPSQ---RIKKTVKVETSNVHLKENGVNLRLTIVDTPGFGDQVDNSNCWQPILEHIDTKFEEYLNSESRVNRCSLPDKRVHCCLYFIAPSGHGLKPLDVELMKRLHDRVNIIPLIAKADTLTPDECKEFKKRILKEIRDNEINIYEFP-----DIE---------DEEENSASKKLAERVPFAVVGSNMILEAN-GKRVRGRQYPWGIAEVENLEHCDFIPLRNMLIRTHMQDLKDVTNNVHYENYRCKNLTA----VTAGDGKKPSPKMVGKNPLAQFEEEKKEHEVRMQKMKSEMEQVFEMKVQEKKQKLKDS--EMDLQKRLETMKKSLEQQQKEVEDKRSRFEAE------KKAFEQLMEDRRRN----------------------------------------------
>UPI001C71DAD1	436	0.401	8.279E-127	226	721	750	31	495	497
----------------------------------------------------------------------------------------------------------------------------------------------------------------------------------------------------------------------------------VPNVPASFVnNFTPAPPVCNGNNKEqltYAKEISRKEMDGYVGFANLPNQIYRKAVKKGFDFTLMIVGEAGLGKSTLLNSMFLTDIYSN--------------------EYP-GPSL---RPKKTVQVEVAKVLLKENGVNLHLTVVDTPGFGDNVDNSECWQPIIDFIENKFEDYLNGESRVHRSFAPDSRIHCCLYFIAPSGHGLKPLDVEFMKRLHDKVNIVPVIAKADTMTPEECATFKKSILGEIARNKINIYEFPDCD--------------DEEENKLLRRLRDRVPFAVVGSNTVIEVN-GKRLRGRRYPWGVAEVENMEHCDFLALRDMLIRTHMQDLKEITNNVHYENYRCKKLTA--FTDGKPVRISNNLCPQRIlntfmvfwNPLAQMEEEKKEHELKMKKMEQEREVLFEQKVQEKFQKLKDS--EADLEKRNEQMKRSLEAQHKELEEKRLAFEREKANFEAINKEEETIRRMSIDIKDPSDSKEKKKEKKKGL----------------------------
>UPI0018859C52	436	0.392	8.279E-127	182	723	750	39	549	556
--------------------------------------------------------------------------------------------------------------------------------------------------------------------------------------PSGAPPPVPKeAASKAPAPaapsAAGRQTRDrdnkenrpevSPKPEPAKEPPapepkPKPEVETARR-----ADEENRER----QQRGPQRR--ARQLDGYVGFANLPNQVYRRAVKKGFHFTLMVVGESGLGKSTLVNSMFMSDIYNN--------------------EYP-GP--SH-RIQKTVAVDKTVVHVKENGVNLSLTVVDTPGFGDAVDNSNCWQPVIEFIESRYEEYLNAESRVRRSEVVDSRVHCCIYCIGPSGHGLKPLDVEFMKRLHDKVNIVPVIAKADTMTPEEITRFKRQILNEIAQHKIRIYEFPECD--------------DEEEARAQKALRERVPFAVVGANTIVEVD-GKKVRGRRYPWGVVQIESMDHSDFIPLRNMLIRTHMMDLRDVTSSVHYENYRCRKLAGVG-TDGRPSKIVNKiMNTFMTiwNPLAQMEEEKRDHELKMKKMESEMEQVFEMKVKEKRSKLKESEDD--LQRRQQQMLAPLEEQRRQLEERRAAFLREREDWERLNGVTV-AELRRRELESHSKETLTKHSSLLTLTR--------------------------
>UPI001D081B28	436	0.425	8.279E-127	213	701	750	148	586	606
---------------------------------------------------------------------------------------------------------------------------------------------------------------------------------------------------------------------VPAVENKPPEPPVKPSTPESTKDENSK-ESTPEIVKERPKPK---ELDGYVGFANLPNQVYRKAVKKGFEFTLMVVGESGLGKSTLINSMFLTDIYN-------------------SNDYP-GPTQ---RLKKTVAVETTRVMLKENGVNLLLTVVDTPGFGDAVDNSNCWVPIIEYIESKYEDYLNCEARVTRKQSPDMRIHCCLYFIQPSGHGLKSLDIEFMKRLCDKVNIIPIIAKADTLTAEECQLFKKQILNEIALHKIKIYEFP----DSCE---------DEDEKKHNKSLKDRVPFAVVGSNAVVEID-GKKLRGRQYPWGVAQVENLEHCDFIALRNMVIRTHLQDLKDVTNNVHYENYRCRKLAGLGV-------DGKTTRILNKNPLAQMDEEKREHDLKMKKMEAEMEQVFEMKVREKKQKLKDS--EIELTRRHEATKKQLEQQAKELEEKRRQFEMEKEAWEKENQVTIDELRRR------------------------------------------------
>UPI0005F3B5B8	436	0.344	8.279E-127	93	701	750	102	658	682
---------------------------------------------------------------------------------------------REAGGSYRLASLDRLAL-RQRI-LDGDKANGE--PISIqTKRELFFKSDGTGIISSPSVPSVPPPQPPTQVPGSQVNNSSTANATTASSL--TSPNTAPVYSSGA---LSGLNAkSRLPSAAATTIPNDASEDSNRRESARTTIsSKEDSNkETSLLHHARPTPPTKPKELDGYVGFANLPNQVYRKAVKKGFEFTLMVVGESGLGKSTLINSMFLADIY--------------------SAEYP-GPSL---RIKKTVAVETSKVLLKENGVNLTLTVVDTPGFGDAVDNSNCWVPVIDYIESKYEEFLNAESRVTRRQIPDSRVHCCLYFVAPSGHGLKPLDVEFMQRLHDKVNIIPIIAKADTMTPDECAYFKKQILNEIAQHKIKIYEFPEVE--------------EEEDNKLHKSLRDRVPFAVVGANTVVEHENGKKVRGRKYPWGIAEVENLEHCDFIALRNMVVRTHVQDLKDVTNNVHYENFRCRTLAGLGV-------DGKPTKASNKNPLAQLEEEKREHDNKMKKMETEMEQVFEMKVREKRQKLKDS--EADLQRRHEQMRRSLEQQVRELEEKRRTFEAEKTAWEQQTGHSIEELRRR------------------------------------------------
>UPI000994F89F	436	0.398	8.279E-127	191	701	750	189	660	686
-----------------------------------------------------------------------------------------------------------------------------------------------------------------------------------------------TSPNAAPAYSSGGVStIPNAKPRLPPAVATPiPNDasedsnrrETARTAVSS--IKEDSNKEAALLhHARPTPPTKPKELDGYVGFANLPNQVYRKAVKKGFEFTLMVVGESGLGKSTLINSMFLADIY--------------------SAEYP-GP--SH-RIKKTVAVETSKVLLKENGVNLTLTVVDTPGFGDAVDNSNCWVPVIDYIESKYEEFLNAESRVTRRQIADSRVHCCLYFIAPSGHGLKPLDVEFMQRLHDKVNIVPVIAKADTMTPDECAYFKKQILNEIAQHKIKIYEFPEVE--------------DEEDNKLHKLLRDRVPFAVVGANTIVEYE-GKKVRGRKYPWGIAEVEKLEHCDFIALRNMVVRTHVQDLKDVTNNVHYENFRCRTLAGLGV-------DGKPTKASNKNPLAQLEEEKREHDNKMKKMETEMEQVFEMKVREKRQKLKDS--EADLQRRHEQMRRSLEQQVRELEEKRRAFEAEKTAWEQQTGHSIEELRRR------------------------------------------------
>A0A4Z0ADE6	436	0.461	8.279E-127	230	658	750	6	417	1348
--------------------------------------------------------------------------------------------------------------------------------------------------------------------------------------------------------------------------------------SSRNGDVSPTPnggangSTASLpNNNAAISSIVRKKLMGYVGFANLPNQVHRKSVRKGFQFTAMVVGESGLGKSTLVNTLFNTPLYPPKepLPPNAERPQTVAIESISAGTHPNvyfPPSSA----DQSNELS----DIEENGVRLRLTVVDTPGFGDFVNNDDSWKPIVENIESRFDSYLEQENRVNRQKVVDNRVHACLYFIQPTGHALKPLDIEFMRRLHTKVNLIPIIAKSDTLTDEEVAEFKARILADIAYHNIHIFQAPTYENE------------DEETLAEAEEIASKIPFAVVGSDQVVDTPDGRQVRGRSYPWGVIEVDNEDHCDFVKLRQMLVRTYMEELREYTNDVLYENWRTEKL--------LSMGVAQDSSVFKEvNPALRMQEERVLHEAKLAKMEAEMKMVFQQKVQEKESKLKQSEEE--LYAR-------------------------------------------------------------------------------------------
>UPI00193A144F	436	0.454	1.128E-126	245	695	750	3	404	424
-----------------------------------------------------------------------------------------------------------------------------------------------------------------------------------------------------------------------------------------------------LNQADMAQQPK--TLDSYVGFANLPNQLYRKSVKQGFEFTLMVVGESGQGKSTLINSLFLTDLY--------------------SSEYP-GPSM---RIKKTVKVETTRVLIKENGVTLNLTVVDTPGFGDAVDNSDCWQPLIGHIETKFEDYLNAESRVDRTRVADNRVHCCLYFIAPSGHGLKPLDIEFMKRLHDKVNILPLIAKADTMTPEECKRFKKQILKEIQEHKIKLYEFPECE--------------DEEENRLNRKLKERVPFAVVGSNTVLEIN-GRRVRGRQYPWGVAEVENIDHCDFTVLRDMLIRTHMQDLKDVTNNVHYENYRSKKL--SMVTSTSTGGPKPPT----KSPLQQMEEEKTEHVLKMKKMEKEMEDVFKMKVQEKKQKLKDS--EADLGRRHETMKKKLESEYHDLDERQREYEKEKADFEAHQAALL------------------------------------------------------
>U4KZH7	436	0.463	1.128E-126	214	658	750	4	401	442
----------------------------------------------------------------------------------------------------------------------------------------------------------------------------------------------------------------------PEMSPESPK-----SAPPPVPIVSTNPKAAA--QAAAAADAKnivRRKLTGYVGFANLPNQWHRKSVRKGFNFNVMVVGESGLGKSTLVNTLFNTSLYP---------PKEQK-----------GPSLD--IIPKTVAIQSISTELEENGVRLRLTVVDTPGFGDFVNNDESWRPIVDNIEQRFDAYLEAENKVNRMNIIDNRIHACVYFIQPTGHSLKPLDIEVMRRLHTKVNLIPVIAKSDTLTDEEIASFKLRILADINHHKIHIFEGPSYDLD------------DDETIAENNEIMSKVPFAVVGANTEVQSAEGRKVRGRRYPWGVIEVDNEEHCDFVKLRQMLIRTHMEELKEHTSNVLYENYRSEKL--------AAMGVEQDPSVFKEvNPAVKQEEERTLHEQKLAKMEAEMKMVFQQKVAEKESKLKLSEQE--LYDR-------------------------------------------------------------------------------------------
>A0A0C3SFQ8	436	0.481	1.128E-126	231	658	750	12	400	445
---------------------------------------------------------------------------------------------------------------------------------------------------------------------------------------------------------------------------------------SLTANGASrlngSSPSLPQQPSEtGSAPIIRKKLNGYVGFANLPNQVHRKSVRKGFQFTTMVVGESGLGKSTLINTLFNTGLYP---------PKE-----------PLPPS---AERPQTVAIESISADIEENGVRLRLTVVDTPGFGDFVNNEESWKPIVENIESRFDSYLEQENRVNRQKIADNRVHACLYFIQPTGHSLKPIDVEFMRQLHTKVNLIPVIAKADTLTDEEVADFKARILADIAHHNIHIFQAPTYENE------------DEEALAEAEEIAGQIPFAVVGSDHLVKTLDGREVRGRAYPWGVVEVDNEDHCDFVKLRQMLVRTYMEELREYTNDVLYENWRTQKL--------VSMGVVQDQSVFKEiNPASRMQEERVMHEAKLAKMEAEMKMVFQQKVQEKEAKLKQSEEE--LYAR-------------------------------------------------------------------------------------------
>A0A2C9JM65	436	0.448	1.128E-126	246	700	750	54	467	483
------------------------------------------------------------------------------------------------------------------------------------------------------------------------------------------------------------------------------------------------------KEKERERKYGAETrkeLEGYVGFANLPNQVYRKSVKRGFEFTLMVVGESGLGKSTLINSLFLTDLY-------------------SAAEYP-GP--SH-RIQKTVKVNTTQVTLKENGVQLRLLVVDTPGFGDAVDNSNCWLPITDFIDSKYEEYLNAESRVNRTACADTRVHCCLYFIAPTGHGLKPLDVEFMKRLHDKVNIIPLIAKADTLTPEVCREFKKTILNEIAQHKIRIYEFPDCD--------------DEEEMKIQKKLRDRVPFAVVGSDKVIDI-GGKKVRGRQYPWGVVEVENLDHNDFIALRNMVIRTHMQDLKDVTNNVHYENFRYNKL-----APSTSEGNKVKPGSLTKDPLSQMAEERAEHNAKMKKMEAEMEQVFEMKVKEKRQKLKDS--EADLQKRSEQMKKSLEQQQKELDEKWKEFEKEKAAWEEQWGERRRsLENQ-------------------------------------------------
>UPI0018F3C991	436	0.335	1.128E-126	8	587	750	15	558	581
--------EEVEAPNssSLPRRPQPPLLRTAVASSTHKFQDPGAKPPAEPLGRHVDVPHQRSPKAAlrrvEPPGPKAAEPVSRRT----EISIDISSKQVE------GAGGAGLS----RFGLKRAEAPGHRTPEPPPRRteiTLVKAAEPPGPRRVDAPASKIPEPLALSRKPEAADGAARRAEAPAPALKPSPPPPegpappGRTAENSDPGPtvPSQ----PEPKPQAPVEPEALPRRhEAAEAAPSYVSSMADTPRDAGPKQAPPVRTEKTTLDFGYVGIDAILEQMRRKAMKQGFEFNIMVVGQSGLGKSTLINTLFKS-----KVSRKSVQPSPEE------------------RIPKTIEIKSITHDIEEKGVRMKLTVIDTPGFGDHINNENCWQPIMRFINDQYEKYLQEEININRKKrIPDTRVHCCLYFIPATGHSLRPLDIEFMRRLSKVVNIVPVIAKADTLTLEERDYFKQRITADLLSNGIDVYPQKEFDE-------------DSEDRIVNEKFREMIPFAVVGSDHEYQVN-GKRVLGRKTKWGTIEVENTTHCEFAYLRDLLIRTHMQNIKDITSSIHFEAYRVKRLNE------------------------------------------------------------------------------------------------------------------------------------------------------------------
>UPI0006255E03	436	0.332	1.128E-126	80	701	750	18	623	647
--------------------------------------------------------------------------------LGRPGN--GGFPRADRDKPRQPPPPTLPKY-ASSFnaG-SNAASNGSAADRPSREREAGGSYRLVGLDRLALRQRIVDGDRPNGEATSIQMKRELFFKGESVGLASTPsvpsvpsVPPPQPPATTAPGSVATVTTTMttstaaAPpstAPPAAPAKPRPavatPVVgpnDACEDsnkretaRAESGGNGKEAAVHAAHaAHAAHGRpapPTKPKELDGYVGFANLPNQVYRKAVKKGFDFTLMVVGETGLGKSTLINSMFLADIY--------------------SSEYP-GPSL---RVKKTVAVETSKVLLKENGVNLTLTVVDTPGFGDAVDNSNCWVPVIEYIESKYEEFLNAESRVMRRQIPDSRVHCCLYFVAPSGHGLKPLDVEFMQRLHDKVNIIPVIAKADTMTPDECTHFKKQILNEIAQHKIKIYEFPEVE--------------DEDEYKFQKVLRDRVPFAVVGANTVVELD-GKKVRGRKYPWGVAEVENLEHCDFIALRNMVVRTHLQDLKDVTNNVHYENFRCRTLAGLGV-DGKPMRISN------KNPLAQLEEEKREHDNKMKKMENEMEQVFEMKVREKKQKIKDS--EADLQRRHEHMRRSLEQQVRELEEKRRAFESEKTAWEQQTGHSIEELRRR------------------------------------------------
>UPI0004CDC5F9	436	0.413	1.128E-126	211	701	750	195	639	663
-------------------------------------------------------------------------------------------------------------------------------------------------------------------------------------------------------------------PPVASVKPRLPSNISVDQEDSNKRDNRDSNKESALQihLRPAALPSKPREPDGYVGFANLPNQVYRKAVKKGFEFTLMVVGESGLGKSTLINSLFLTDVY--------------------SAEYP-GPSL---RVKKTVAVETSKVLLNENGVNLTLTVVDTPGFGDAVDNSNCWVPVIEYIESKYEEFLNAESRVVRKQIPDSRVHCCLYFVAPSGHGLKPLDVEFMQRLHDKVNIIPIIAKADTMTPEECGQFKKQILNEIAQHKIKIYEFPELE--------------EEEENKFHKLLRDRVPFAVVGANTVIEVD-GKKVRGRKYPWGVAEVENLEHCDFIALRNMVIRTHLQDLKDVTNNVHYENFRCRTLAGVGV-DGKPTRISN------KNPLAQLEEEKREHDAKMKKMESEMEQVFEMKVKEKKQKLRDS--EADLQRRHEQMRRSLEQQLRELEDKRRAFEAERQVWEQQTGQSIEELRRR------------------------------------------------
>A0A6B2EJF7	436	0.443	1.128E-126	224	701	750	222	650	675
--------------------------------------------------------------------------------------------------------------------------------------------------------------------------------------------------------------------------------ENNHQDSN---KMVTERQD-REKQQAIVRP-KPKELEGYVGFANLPNQVYRKAVKRGFEFTLMVVGESGLGKSTLINSMFLSDIYN-----QDQHP---------------GPSL---RVKKTVQVETTKVLLKENGVNLTLTVVDTPGFGDAVDNSNCWVPVIDFVESKYEEYLTAESRVHRKAMSDSRVHCCLYFIAPSGHGLKPLDVEFMQRLCDKVNIIPVIAKADTMTPEEVQLFKKQILNEIAQHKIKIYDFP-------EPLE------DEEEAKVLKQLRSRVPFAVVGANVVIEVD-GRKVRGRRYPWGVAEVENLEHCDFIALRNMVIRTHLHDLKDVTNNVHYENYRCRKL--AGLGNDGKSGRLSNKI---RNPLAQMEEEKREHELKMKKMEAEMEQVFEMKVKEKKQKLKDS--EIELTRRHEERKKTLEIQIRELEDRRRAFEQEKKEWEDSNNVTLDELRRR------------------------------------------------
>UPI000DC69B83	436	0.395	1.128E-126	191	701	750	190	656	680
-----------------------------------------------------------------------------------------------------------------------------------------------------------------------------------------------TSPNTAPVYSSGvITAKPrLPS-TVSTAIPNDPSEDSNRRECARTAvssAKDDSNKETGLHHARPTPPTKPKELDGYVGFANLPNQVYRKAVKKGFEFTLMVVGESGLGKSTLINSMFLADIY--------------------SAEYP-GPSL---RIKKTVAVETSKVLLKENGVNLTLTVVDTPGFGDAVDNSNCWVPVIDYIESKYEEFLNAESRVTRRQIPDSRVHCCLYFVAPSGHGLKPLDVEFMQRLHDKVNIIPVIAKADTMTPDECAHFKKQILNEIAQHKIKIYEFPEVE--------------EEEDNKFHKLLRDRVPFAVVGANAVVEHD-GKKVRGRKYPWGIAEVENLEHCDFIALRNMVVRTHVQDLKDVTNNVHYENFRCRTLAGLG-------ADGKPTKASNKNPLAQLEEEKREHDNKMKKMETEMEQVFEMKVREKKQKLKDSEAE--LQKRHEQMRRSLEQQVRELDEKRRAFEAEKTAWEQQTGQTIEELRRR------------------------------------------------
>A0A8B8I6J4	436	0.423	1.128E-126	209	701	750	221	683	718
-----------------------------------------------------------------------------------------------------------------------------------------------------------------------------------------------------------------PQMQAPPVPTTAPPPVNAPLRSTENiMKKSDHPPVAPKPDLPKIEKPKTKELDGYVGFANLPNQVYRKAVKKGFEFTLMVVGETGLGKSTLINSLFLTDVYDK-----DKHP---------------GPSL---RVKKTVGVETSVVILKENGVNLTLTIVDTPGFGDAVDNSNCWQPIIDFVESKYEEFLNAESRVTRKAaPPDTRVHCCLYFIAPSGHGLKPLDVEFMQRLGDKVNIIPVIAKADTMTPEECKDFKEQILKEIAQHKIKIYEFPEGAADEGDAAP--------------RALRARVPFAVVGANAVIELD-GRRVRGRKYPWGVAEVENLEHCDFLALRNMVIRTHLQDLKDVTSSVHYENYRCRKLAGLSHDGKphrINSNNFCPQGLMNSfmtvwNPLAQMEEEKREHDLKMKKMESDMEQVFELKVREKRAKLKESETE--LARRHEATRRALEAQARELDERQRALLAEQAAWERDTGLSLDDLRRR------------------------------------------------
>A0A177UNN5	435	0.489	1.537E-126	257	696	750	9	404	412
-----------------------------------------------------------------------------------------------------------------------------------------------------------------------------------------------------------------------------------------------------------------NKLTGYVGFANLPNQVHRKSVRKGFNFTVMVVGESGLGKSTLVNTLFNTTLYP---RKEVPPP--------------------HQERPKTVAIESISADIEENGVRLRLTVVDTPGFGDFVNNDGSWKPIVDNIESRFDAFLEQENRVNRAKMVDNRVHACLYFIQPTGHALRPIDIEFMRRLHQKVNLIPIIAKSDTLTDEEIVQFKQRVLADIAHHNIEIYHAPVYDNE------------DEETIAENEAIVRKIPFAIVGAHQEIDTPDGRRVRGRAYPWGVIEVDNEDHCDFVKLRQMLIRTHMEELKEHTHQTLYEKYRSEKL--------FVMGVTQDHSVFKEvNPQAKLMEERALHEAKLAKMENEMKLVFQQKVAEKEAKLKQSEEE--LYARHREMREALEKQRMELEDKKRRLESGRPLTPEKVSNQKK-----------------------------------------------------
>A0A6F9DSJ5	435	0.452	1.537E-126	249	721	750	6	422	424
---------------------------------------------------------------------------------------------------------------------------------------------------------------------------------------------------------------------------------------------------------EMAQQPKS--LDSYVGFANLPNQLYRKSVKQGFEFTLMVVGESGLGKSTLINSLFLSDLY--------------------SKEYP-GP---AFRIKKTVQVETTKVLVKENGVSLRLTICDTPGFGDAVDNSDCWQPVIGHIESKFEDYLNAESMVSRTKIADNRVHCCLYFIAPTGHGLKPLDIEFMKHLHDKVNIIPLIAKADTMTPEECLKFKQQIMREIREHQIQLYEFPECD--------------DEEENRLNKKLKSRVPFAVVGSNTVMEV-GGRRVRGRQYPWGIAEVENIDHCDFTVLRDMLIRTHMQDLKDVTNNVHYENYRSKKLSS--VSTTTNDGR---TKTQTKSPLAQMEEEKMEHMQKMKKMETEMEEVFRMKVQEKKQKLQDS--EADLSRRHEAMKKNLEQGYAQLDEKQRQFEKERQEFE--------LQQQRFAEEKKGDKTLDKKRKTKTL----------------------------
>A0A0F7SUG2	435	0.458	1.537E-126	191	695	750	12	471	484
-----------------------------------------------------------------------------------------------------------------------------------------------------------------------------------------------TPVSYESSQHSQL------SPSYPRAQTTSLSLSSTPVNDQAH-NGYSSPATsvSPQPEEpfKAPSPAVTRKkLSGYVGFANLPNQVHRKSVRKGFQFTAMVVGESGLGKSTLINTLFSTTI---KPQRLYSQP---------GSELP-----------STVSVESTSADIEENGVRLRLTVVDTPGFGDYVNNDESWKPIVDNIEARFDAYLEQENRVNRQKMVDNRVHACLYFLQPTGHSLKPIDIEFMRRLHQKVNLIPIIAKSDTMTDEEILVFKQRVLRDINYHQIQIFSAPIYDNE------------DEETLGENEAIASKIPFAVVGSTSLVQSAiTGQEIRGRSYPWGVVEVDNEDHCDFVKLRQMLIRTHMEDLRERTNLVLYERYRTEKL--------LGMGVAQDPTVFKEiNPAAKMAEERTLHEAKLSKMEAEMKMVFQQKVQEKEAKLKQSEEE--LYARHKEMKDALEKQRLELEEKKRRVESGRPLTPDRPSVGQ------------------------------------------------------
>A0A8H7FJE7	435	0.465	1.537E-126	220	695	750	42	461	1386
----------------------------------------------------------------------------------------------------------------------------------------------------------------------------------------------------------------------------SPSNGYAHSSTPSLGPSAPASNVI--------RKKLM----GYVGFANLPNQVHRKSVRKGFQFTAMVVGESGLGKSTLINTLFNTTLYP---------PKE-----------PLPP---TADRPKTVAIESIGADIEENGVRLHLNVVDTPGFGDFVNNDDSWRPIVENIESRFDSYLEQENRVNRQKVIDNRVHACLYFIQPTGHSLKQIDIEFMRRLHTKVNLIPIIAKADTLTDEEIADFKARILADIAHHNIHIFQAPTYENE------------DEETIAEAEEIASKIPFAVVGSDKVVRTADGREVRGRVYPWGVIEVDNEEHCDFVKLRQMLVRTYMEELREYTNDVLYENWRTEKL--------LSMGVAQDSSVFKEiNPAARMQEERVLHEAKLAKMEAEMKMVFQQKVQEKESKLKQSEEE--LYARHKEMKDALDKQRADLEEKKRKIESGRPLTPEKNAALL------------------------------------------------------
>UPI001BB17371	435	0.462	2.093E-126	261	654	750	15	381	442
---------------------------------------------------------------------------------------------------------------------------------------------------------------------------------------------------------------------------------------------------------------------GYVGFANLPNQVYRRSVKRGFEFTLMVVGESGLGKSTLINSLFLTDIY--------------------SGDYP-GPSQ---RIKKTVKVETSQANLKENGVQLRLTIVDTPGFGDQVDNSNCWAPILDHIDSKFEEYLNSESRVNRYSIPDKRVQCCLYFIAPSGHGLKPLDIEFMKRLHDKVNIIPLIAKADTLTPEECREFKKRIMAEINEHKIKIYEFPDIEEEEenkeNKRLTQRRNGPKEKDTSPN-SLKERVPFAVVGSNHIMEVN-GKRVRGRQYPWGIAEVENLEHCDFIPLRNMLIRTHMQDLKDVTNNVHYENFRCRKLTAVTSGDAKRGGK-----ASSKNPIAQFEEEKLEHDKKMRKMESEMEQVFEMKVKEKQKGLEDSEADMQ-----------------------------------------------------------------------------------------------
>A0A0C3QWT8	435	0.458	2.093E-126	209	696	750	7	446	453
-----------------------------------------------------------------------------------------------------------------------------------------------------------------------------------------------------------------PSPSP---QPYAPNGGANGYGASS-PNGSASPAPAPNGSSHHLSSIVRKKLMGYVGFANLPNQVHRKSIRKGFQFTCMVVGESGLGKSTLINTLFNTTLYP-------ARPS---------------PDPAVER-PKTVAIESISADIEESTVRLRLTVVDTPGFGDFVNNDESWKPIVENIEARFDAYLEQENRVNRQKMVDNRVHACLYFIQPTGHALKQIDIEFMRRLHTKVNLIPIIAKADTLTDEEVQNFKRRVLADIEHHNIRIFQAPVYENE------------DEETLAEHEAITTKIPFAVVGSNSELELEDGRVIRGRSYPWGVVEVDNEEHCDFVKLRQMLIRTHMEELREHTNNVLYENYRSDKL--------LGMGVTQDHSVFREvNPAAKTAEERTLHEAKLSKMEAEMKMVFQQKVQEKEAKLKQSEEE--LYARHREMKEALEKQRAELEDKKRRLESGRPLTPEKASQTKK-----------------------------------------------------
>A0A4Y2HHR6	435	0.440	2.093E-126	218	658	750	131	534	600
--------------------------------------------------------------------------------------------------------------------------------------------------------------------------------------------------------------------------PPPPTANVLPNVPASFAPSVNNFTPASQLYNSSNKENTSTTyakeisvkdMDGYVGFANLPNQIYRKAVKKGFEFTLMIVGEAGLGKSTLINSMFLTDIYSN--------------------EYP-GPSL---RPKKTTQVETTKVLLKENGVNLHLTVVDTPGFGDAVDNSECWQPITDFIENKYEEFLNGESRVHRSFEPDSRVHCCLYFIAPSGHGLKPLDVEFMKRLHDKVNIIPVLAKADTMTPEECAVFKRTIMGEIAKHKIKIYDFPDCEGDD-----------DEENK-MLKRLKDRVPFAVVGSNTVIEVN-GKRLRGRKYPWGVAEVENMEHCDFIALRNMLIRTHMQDLKDVTNNVHYENYRCRKL--AAFTND---GKPV--RISNKNPLAQMEEEKKEHEQKMEKMEQEREQLFEQKVKEKFQKLADS--EADLERR-------------------------------------------------------------------------------------------
>A0A066VYV0	434	0.498	2.852E-126	259	696	750	19	412	420
-------------------------------------------------------------------------------------------------------------------------------------------------------------------------------------------------------------------------------------------------------------------LTGYVGFANLPNQVHRKSVRKGFNFTCMVVGESGLGKSTLINTLFNTTLYPRK-------------------EVP--PPQAERH--RTVAIESISADIEENGVRLRLNVVDTPGFGDFVNNDNSWKPIVENIESRFDAYLEQENRVNRSKLVDNRVHACIYFVQPTGHALRPIDIEFMRRLHQKVNLIPVIAKSDTLTDEEILSFKQRILNDIAHHQIDIYHAPVYDNE------------DEETIAENEEIARKIPFAIVGANSEIDTPDGRRVRGRGYPWGVIEVDNEEHCDFVKLRQMLIRTHMEELKEHTHTVLYEKYRSEKL--------VAMGVTQDHSVFKEvNPAAKMAEERALHEAKLAKMENEMKLVFQQKVAEKEAKLKQSEEE--LYSRHREMREALEKQRLDLEDKKRRLESGRPLTPEKASQTKK-----------------------------------------------------
>G7E5J8	434	0.445	2.852E-126	220	700	750	12	447	448
----------------------------------------------------------------------------------------------------------------------------------------------------------------------------------------------------------------------------SLSAEHaalsPIPNSQSHASMpNGKPPGSPG--PAVVRKKLM----GYVGFANLPNQVHRQSVRKGFQFTCMVVGESGLGKSTLVNTLFNTSLY--------------------AKKQPLPP---HAERPKTIAIESISADIEENGVKLRLTVVDTPGFGDFVNNSECWKPVLDNIEARFDAYLEQENRVNRAKMVDNRVHACIYFIEPTGHALKPIDVEFLRRLHNRVNIIPVIAKADTMTDDEIASFKQRILADLAHHGIQTFVAPQYDQE------------DEETIAENTEIMSKIPFAVVGSDQEVMGPDGKPVRGRQYPWGLIDVDNEDHCDFVKLRQMLIRTHMEELKEHTNMALYEQYRSEKL--------LGMGVTQDRSVFKEiNPAAKIAEERSLHDSKLSKMEAEMKMVFQQKVHEKEAKLKQSEEE--LYARHREMKDALEKQRLDLLEKKSRLESGRPLTPEKTKKKGFLRQQ-------------------------------------------------
>A0A6G1KLB0	434	0.449	2.852E-126	211	658	750	17	424	465
-------------------------------------------------------------------------------------------------------------------------------------------------------------------------------------------------------------------PSPPAVSNGSPYDETNYGAANGEAPV---PQTVSSSNPKAAAQAASDMrnivrrkLTGYVGFANLPNQWHRKSVRKGFNFNVMVVGESGLGKSTLVNTLFNTSLYP---------PKERK-----------PPSLD---LQKTVSIQSISADIEENGVRLRLTVVDTPGFGDFINNDESWDPIVKNIEQRFDAYLDAENKVNRMNIVDNRIHAVVFFIQPTGHSLKPLDVEVMRKLHTKVNLIPVIAKSDTLTDEEITAFKHRILADIAHHQIQIFEGPRYELD------------DDETIAENNEIMSKVPFAVVGANSEVATADGRKVRGRRYPWGVIEVDNEEHCDFVKLRQMLIRTHMEELKENTNNFLYENYRSDKL--------AAMGVQQDSSVFKEvNPAVKQEEERSLHEAKLQKMEMEMKMVFQQKVAEKESKLRQSEEE--LYAR-------------------------------------------------------------------------------------------
>A0A8J1UTB2	434	0.442	2.852E-126	253	702	750	66	464	486
-------------------------------------------------------------------------------------------------------------------------------------------------------------------------------------------------------------------------------------------------------------NKESPTVDGYVGFANLPNQVYRKSVKKGFEFTLMVVGESGLGKSTLINSLFLTELYN-------------------SGDYP-GP--SH-RIKKTVQVEKTQVLLKEGGVQLRLTVVDTPGFGDAVDNSNCWQPVIDFIDANYDEYLNSESRVNRKTNPDSRVHCCLYFIAPNGHGLKPLDVEFMKRLHDKVNIIPMIAKADTMTPDECRDFKKTILNEIAQHKIKIYEFPDCD--------------DEEENKVQKRLKDRVPFAVVGSNTVVENS-GKKFRGRVYPWGVVEVENLEHNDFIALRNMLIRTHMQDLKDVTNNVHYENFRYNKLAS---------VSGKQKNSSGKNPLTQMDDEKKEHVQKLKKKEAEMEQVFEMKVKEKQQKLKNSEND--LQRRAEQMKKSLEQQQKELD--LKQEQFEKEKAQWEEQARQIEDQLRR-----------------------------------------------
>A0A6M2DU07	434	0.335	2.852E-126	0	695	750	41	670	699
LGARSATGPAVTAdkPSVRPvPPPTLPKYTSSFNAGGVRDRDRDGGIGGSYRLPSLDRLAMRQ---------RLIE---QTANNGTTNGLQQNGTS-DNKETTTTMSSTTAGLQSKRELFFKSESPSsPGVPPPQPPSLATSPNGQPPSSTPTATQPPQPPSSAPPVAPVAAVKEALAKRAAAAAALENQENQdsNRMINSSsaQRLPNSQLHQQG-----PNENDAKPP--IHTK-------------PDPPIRQDTQRERPKTKELDGYVGFANLPNQVYRKAVKKGFEFTLMVVGESGLGKSTLINSMFLSDVYS---------P-----------EHP-GPSQ---RLKKTVAVETSRVLLKENGVNLTLTVVDTPGFGDAVDNSKCWVPIIDFVESRYEEFLNAESRVTRRSLPDGRVHCCLYFVAPTGHGLKPLDVEFMQRLGDKVNIVPVIAKADTMTPEECAQFKKQILNEIARHKIKIYEFPDCDEREGGGQE------DEAEIKLLKQMRSKVPFAVVGANAII-VD-GKEVRGRKYPWGIVEMENMEHCDFIALRNMVIRTHLQDLKDVTNSVHYENYRCRKLAGLG-TDGKPSRISN------KNPLAQMEEEKLEHDNKMKKMESEMEQVFEMKVREKRQKLRDSELE--LTKRHEATKKALEQQARDLEDKRKAFEQEKHQWETQNGVSL------------------------------------------------------
>A0A074WP06	434	0.485	3.885E-126	241	658	750	8	389	431
-------------------------------------------------------------------------------------------------------------------------------------------------------------------------------------------------------------------------------------------------QTVSHRDPKAAAAAASDMknivrrkLTGFVGFANLPNQWHRKSVRKGFSFNVMVVGESGLGKSTLVNTLFNTSLYP---------PKEQK-----------QPSLDFA--PTTVAIQSISADIEENGVRLRLNVIDTPGFGDFVNNNESWRPIVENIEQRFDAYLDAENKVNRMNIVDNRIHACVYFIQPTGHSLKPLDIEVMRRLHTKVNLIPVIAKADTLTDEEVVSFKARILSDIKHQGIQIFEGPRYELD------------DEETIAENQEIMSKVPFAVVGANAEVSTPEGRKVRGRKYPWGIIEVDNEDHCDFAKLRQMLIRTHMEELKEHTNNTLYENYRSDKLES--------MGMQQDPSVFKEiNPAAKQEEERSLHEQKLEKMEREMKQVFQQKVQEKEHKLKQSEEE--LYAR-------------------------------------------------------------------------------------------
>A0A4Y7QMB8	434	0.473	3.885E-126	216	696	750	3	435	441
------------------------------------------------------------------------------------------------------------------------------------------------------------------------------------------------------------------------SYPGTPNGDYAP-APNGKANG-SLPSQAPSTtgVSNVVRKKLM----GYVGFANLPNQVHRKSVRKGFQFTAMVVGESGLGKSTLINTLFNTKLYP-------------------GKEVP-APS---AERPKTVAIESISADIEENGVRLRLTVVDTPGFGDFVNNDDSWKPIVENIEARFDAYLEQENRVNRLKIVDNRVHACLYFIQPTGHSLKPIDIEFMRRLHTKVNLIPVIAKADTMTEEEIRDFKARILSDIAYHNIHIYEAPTYENE------------DEEALAEAEEIASKIPFAIVGSDNVVDTPDGRQVRGRAYPWGVIEVDNEDHCDFVKLRQMLIRTYMEELREHTNSVLYENWRSGKL--------LGMGIAQDPSVFQEiNPAVRSQEERTLHEAKLAKMEAEMKLVFQQKVQEKESKLKQSEEE--LYARHREMKDALEKQRAELEDKKRRIESGRPLTPDQKNTKKK-----------------------------------------------------
>A0A1B6DNI7	434	0.412	3.885E-126	209	701	750	28	478	503
-----------------------------------------------------------------------------------------------------------------------------------------------------------------------------------------------------------------PAVPPPAAPTPTALKEALAKRTASTEKVIDTSVAetnDRLSKAERDKvpERKTKELDGYVGFANLPNQVYRKAVKKGFDFTLMVVGESGLGKSTLINSMFLSDVY--------------------CSEYP-GPSL---RVKKTVQVETSKILLKENGVNLTLTIVDTPGFGDAVDNSNCWQPVIDYIESKYEEYLNAESRVNRKACqPDSRVHCCLYFVAPSGHGLKPLDVEFMQRLHDKVNIIPVISKSDTMTPEECAQFKKQILNEIAQHKIKIYQFPE--------------TEDEEDSKLHRTLRDRVPFAVVGSNTVLEVD-GKKVRGRKYPWGVAEVENLDHCDFIALRNMLIRTHLQDLKDVTNTVHYENFRCRSL----------AGQGPDGKVmrnSSKNPLVQMEEEKKEHDLKMKKMEKEMEHVFEMKVREKKEKLKESELEM--QKRHEQMKKSLDQQIQELEEKKKALEAEKSSWESSNGISLEELRRR------------------------------------------------
>UPI001A94F800	434	0.351	3.885E-126	15	587	750	24	551	571
---------------STPQRRAPNTLLRSTVSSSTQKFQELGARNSEPSARHAEPTVQRSPKPplrrVELPGPKLPEPVSRRT----EISIDISSKQVEN-------STSGLT----RFGLKRAD-VGHKPPEAVARRTEITLGKPQELRRAEAPASKIPELPQRRAEPANAANAAAPDAAPRRLDIQVAkaaeAPATRPAESSEPALPAQPhQAEPKPQPVPVESP---PKREEGPEAVPSHAPGmTDAPRDAGPKQAAPVRPDKPAADFGYVGIDAILEQLRRKAMKQGFEFNIMVVGQSGLGKSTLINTLFKSKI-------------SRKSVQPAAEE----------RIPKTIEIKSITHEIEEKGVRMKLTVIDTPGFGDHINNENCWQPIMKFINDQYEKYLQEEININRKKqIPDTRVHCCIYFIPATGHSLRPLDIEFMKRLSKVVNIVPVIAKADTLTLEERDYFKQRIMADLLANGIDVYPQKEFDE-------------DSEDRLVNEKFREMIPFAVVGSDQEYQVN-GRRILGRKTKWGTIEVENTTHCEFAYLRDLLIRTHMQNIKDITSNIHFEAYRVKRLNE------------------------------------------------------------------------------------------------------------------------------------------------------------------
>UPI00130464B5	434	0.381	3.885E-126	124	701	750	135	636	660
----------------------------------------------------------------------------------------------------------------------------PSVPPPQPPSQAPSSVSTSSTTTTTTTTLASPNTAPPVASSVYTSVTSSAAPITKPRLPPSTVILNQNdATEIDSNKRdSNRTSNDTNK----EA----SVLHH--------------PRPTPPTKPK--------ELDGYVGFANLPNQVYRKAVKKGFDFTLMVVGESGLGKSTLINSMFLADIY--------------------SAEYP-GPSL---RIKKTVAVETSKVLLKENGVNLTLTVVDTPGFGDAVDNSNCWVPVIEYIESKYEEFLNAESRVVRRQIPDSRVHCCLYFVAPSGHGLKPLDVEFMQRLHDKVNIIPVIAKADTMTPDECAHFKKQILNEIAQHKIKIYEFPEVE--------------EEEESKLHKVLRDRVPFAVVGANTVVEQD-GRKVRGRKYPWGVAEVENLEHCDFIALRNMVIRTHLQDLKDVTNNVHYENFRCRTLAGVGV-------DGKPTKVSNRNPLAQLEEEKRDYENKMKKMEIDMEQVFEMKVKEKKQKLKDS--EADLQRRHEQMRRSLEQQVRELEEKRRAFEAEKLAWEQETGRSIEELRRR------------------------------------------------
>UPI000DBEE1D7	434	0.386	3.885E-126	201	740	750	117	628	671
---------------------------------------------------------------------------------------------------------------------------------------------------------------------------------------------------------SVGLGSNaKPrLPSAATIPNDASEDSNRRE-SARTASKEDSNkETSLLHHSRPTPPTKPKELDGYVGFANLPNQVYRKAVKKGFEFTLMVVGESGLGKSTLINSMFLAEIY--------------------SAEY-LGPSL---RVKKTVAVETSKVLLKENGVNLTLTVVDTPGFGDAVDNSNCWVPVIDYIESKYEEFLNAESRVTRRQIPDSRVHCCLYFVAPSGHGLKPLDVEFMQRLHDKVNIIPVIAKADTMTPDECAHFKKQILNEIAQHKIKIYEFPEVE--------------EEEENKLHKLLRDRVPFAVVGANTVVDHD-GKKVRGRKYPWGVAEVENLDHCDFIALRNMVVRTHVQDLKDVTNNVHYENFRCRTLAGLGVDGkpTKASNNLCPPGVMNSfmtvwNPLAQLEEEKREHDNKMKKMETEMEQVFEMKVREKKQKLKDS--EADLQRRHEQMRRSLEQQVRELEEKRRAFEAEKTAWEQQTGHSIEELRRRsLEANSKENYQSPSATQHNTTQHVLISLQeaATDSLTdNASTY---------
>UPI0019546667	434	0.450	3.885E-126	249	695	750	270	685	715
---------------------------------------------------------------------------------------------------------------------------------------------------------------------------------------------------------------------------------------------------------KPVVKSKPKELDGYVGFANLPNQVYRKAVKKGFEFTLMVVGESGLGKSTLINSMFLSEVY----HAEQ-HP---------------GPSK---RVKKTVAVESTKVLLKENGVNLMLTVVDTPGFGDAVDNSNCWIPVVDFVESKYEEYLTAESRVHRTAIPDTRVHVCLYFIAPSGHGLKPLDIEFMQRLCDKVNIIPVIAKADTLTPEEITAFKKQILNEIAQHKIKIYDFP-------EPLE------EEEDAKTLRQLRSRVPFAVVGANAIIEID-GRKVRGRRYPWGVAEVENLDHCDFIALRNMVIRTHLQDLKDVTNNVHYENYRCRKLAGLgndgktKMSNNLCNIGTINANSFGTgwNPLAQMEEEKREHESKMKKMEAEMEQVFEMKVKEKKQKLKDSEAE--LTRRHEERKKALELQIRELEDRRKAFEMEKGEWEQSNGVTL------------------------------------------------------
>A0A7L2TJM2	434	0.359	5.293E-126	15	587	750	22	549	569
---------------STPQRRAPNTLLRSTVSSSTQKFQELGARNSEPSARHAEPTVQRSPKPplrrVELSGPKLPEPVSRRT----EISIDISSKQVEN-------STSGLS----RFGLKRADA-GHKPPEPSARRTEITLGKPQEQGLRRAEAPPSKIPEMPQRRAEVTATVPDAAPRRLDIQVAkaaegPAPVARP-AESAEPALPAQPhQAEPKPQPVPVESPPKREEGPEAIPSPA--PGMTDAPRDAGPKQAAPARPDKPAADFGYVGIDAILEQLRRKAMKQGFEFNIMVVGQSGLGKSTLINTLFKSKI-------------SRKSVQPTPEE----------RIPKTIEIKSITHEIEEKGVRMKLTVIDTPGFGDHINNENCWQPIMKFINDQYEKYLQEEININRKKrIPDTRVHCCIYFIPATGHSLRPLDIEFMKRLSKVVNIVPVIAKADTLTLEERDYFKQRIMADLLANGIDVYPQKEFDE-------------DSEDRLVNEKFREMIPFAVVGSDQEYQVN-GRRILGRKTKWGTIEVENTTHCEFAYLRDLLIRTHMQNIKDITSNIHFEAYRVKRLNE------------------------------------------------------------------------------------------------------------------------------------------------------------------
>A0A8B8EG63	434	0.430	5.293E-126	221	658	750	135	531	587
-----------------------------------------------------------------------------------------------------------------------------------------------------------------------------------------------------------------------------PSQRFasDRERIPREPHSVHTPKDAEERE-KDFREKKygesTKELDGYVGFANLPNQVYRKSVKRGFEFTLMVVGESGLGKSTLINSLFLTDLYS-----------------------PEXSGPSH-RIQKTVKVETTQCLLKENGVQLNLTTVDTPGFGDAVDNSNCWQPVIDFIDSKYDEYLNAESRVVRSPTPDTRVHACLYFIAPTGHGLKPLDVEFMKRLHDKVNIIPLISKADSLTPDECREFKKTILNEIAQHKIKIYEFPECD--------------DEEENKLQKKLRDRVPFAVVGSNRVIEG-GGKKIRGRQYPWGIVEVENLEHNDFIALRNMLIRTHMQDLKDVTNNVHXENFRYNKL-APSSTD----GNKIKPGSLSKDPLTQMAEEKKEHDNKMKKMEAEMEQVFEMKVQEKQAKLKES--EADLQRR-------------------------------------------------------------------------------------------
>A0A6P7GIZ5	434	0.438	5.293E-126	219	701	750	155	593	615
---------------------------------------------------------------------------------------------------------------------------------------------------------------------------------------------------------------------------KTPSLEKPIDTSLKTLSP-DSNRDDTSKESTpeiIKERPKPKELDGYVGFANLPNQVYRKAVKKGFEFTLMVVGESGLGKSTLINSMFLTDIYN---------SSD----------YP-GPTQ---RLKKTVAVETTKVLLKENGVNLLLTVVDTPGFGDAVDNSNCWTPIIEFIESKYEDYLNSEARVTRKSMPDQRVHCCLYFIQPSGHGLKSLDIEFMKRLCDKVNIIPVIAKADTLTADECALFKKQILNEIAQNKIKIYEFP----DTCEE--------DEEHK-LNKSLKDRVPFAVVGANAVLEVD-GKKLRGRKYPWGIAEVENLEHCDFIALRNMVIRTHLQDLKDVTNNVHYENYRCCKLAGLGV-DGKPSRISN------KNPLAQMDEEKREHDLKMKKMEAEMEQVFEMKVREKKQKLKDSETE--LTRRHEATKKTLEMQAKELEEKRRQFEAEKEAWEKENQVTIEDLRRR------------------------------------------------
>UPI0018C23329	434	0.413	5.293E-126	207	701	750	219	669	694
---------------------------------------------------------------------------------------------------------------------------------------------------------------------------------------------------------------PTPAPPVPISAPPAPVPTPLRSTENIMKKAEH-PPVAPKPDLPKIEKPKTKELDGYVGFANLPNQVYRKAVKKGFEFTLMVVGESGLGKSTLINSLFLTEVYDK-----DKHP---------------GPSL---RVKKTVGVETSVVLLKENGVNLTLTIVDTPGFGDAVDNSNCWQPIIDFVESKYEEFLNAESRVARKAaPPDTRVHCCLYFIAPSGHGLKPLDVEFMQRLGDKVNIIPVIAKADTMTPEECKDFKEQIMKEIGQHKIKIYDFPESTGEEGDGA-------D-----VTKSLRARVPFAVVGANTVIEQD-GRRIRGRKYPWGIAEVENLEHCDFLALRNMVIRTHLQDLKDVTSSVHYENYRCRKLAGLSH-DGKPH-----RTNSNKNPLAQMEEEKREHDLKMEKMESEMEQIFQTKVRDKRAKLKESEAE--LARRHEATRRALEAQARELDERQRALNAERAAWERDTGLSLDDLRRR------------------------------------------------
>A0A165PFH6	433	0.494	7.210E-126	261	696	750	32	423	429
---------------------------------------------------------------------------------------------------------------------------------------------------------------------------------------------------------------------------------------------------------------------GYVGFANLPNQVHRKSVKKGFQFTAMVVGESGLGKSTLINTLFNTQLYPRK--------------------VPLPPS---AERPKTVAIESITADIEENGVRLRLTVVDTPGFGDFVDNDESWKPILENIEARFDEYLEQENRVNRQKIVDNRVHACLYFIQPTGHSLKQLDIEFMRRLHTKVNLIPVIAKADTLTDEEIVSFKQRVLSDIAEHNIRIFQAPIYENE------------DEETVAETEEIASKIPFAVVGSDQEVDTPDGRTVRGRSYPWGVVEVDNEDHCDFVKLRQMLVRTYMEELREHTNLHLYENWRSEKLHA--------MGVAQDSSVFKEvNPAAKLAEERTLHEAKLAKMEAEMRMVFQQKVSEKEARLKQSEEE--LYARHKEMKEALEKQRGELEDKKRRIESGRPLTPEKGGSRKK-----------------------------------------------------
>A0A6P8IZJ3	433	0.453	7.210E-126	261	699	750	8	404	441
---------------------------------------------------------------------------------------------------------------------------------------------------------------------------------------------------------------------------------------------------------------------GYVGFANLPNQVFRKSVKKGFEFTVMVVGESGLGKSTLLNSLFLTDLY---------TPS----------SYP----SIKEKMTKTVEVKPCTVELKEGSVRLRLTVVDTPGFGDAVNNSDCWKPIIEYIDNKFEEFLTEESKVNRHPFPDSRVHCCLYFIAPTGHCLKPLDIEFMKKLHKKVNIVPVIAKSDTMTTEECTRFKKQILQEIKENDIGIYEFPDLAGED-----------DSE--QDSTNMRDRIPFAVVGSNTVLEVN-GKRVRARVYPWGVAEVENVDHCDFVALRNMLIRTHMQDLKDVTDDTHYENYRCEKLASMSLGS--PSANPS-NASFSRSPLEQLEMEREEHEKKLKKMEQEMEQVFEIKVKEKKKKLKDSEEE--LGRKHEQMRKQLDAQLKDLDEKRKKFEKEKQEFEEKSENKKVLER--------------------------------------------------
>UPI0006B0EF18	433	0.460	7.210E-126	246	658	750	56	420	486
------------------------------------------------------------------------------------------------------------------------------------------------------------------------------------------------------------------------------------------------------KDKEKESSTSSNDVQGYVGFANLPNQVYRKAVKRGFDFTLMVVGESGLGKSTLINSMFLTDIYSN--------------------EYP-GP--SH-RVKKTIEVETTKVLLKENGVNLSLTIVDTPGFGDAVDNSNCWQPVINYIESKYQEYLNAESMVHRGTIEDSRIQCCLYFIAPSGHGLKTLDIEFMKRIHDKVNIIPLIAKADTMTSEECALFKRTILNEIAQNKIKIYEFPDCD--------------DEEEKKSHKLMKARVPFAVVGSNTLIEVN-GKKVRGRKYPWGIVEVENLEHCDFIALRNMLIRTHMQDLKDVTNNVHYENYRCLKLAGVG-ADGISSAIPN------KNPLSQLEEEKKDHELKMEKMEKEMEQVFEVKVREKMQKLKDSEKD--LQCR-------------------------------------------------------------------------------------------
>A0A1J1IT34	433	0.447	7.210E-126	246	701	750	232	639	1884
------------------------------------------------------------------------------------------------------------------------------------------------------------------------------------------------------------------------------------------------------KQQAIVRP-KVKELDGYVGFANLPNQVYRKAVKKGFEFTLMVVGESGLGKSTLINSMFLSDIYN-----QEQHP---------GPSF---------RAKKTVNVETTKVMLRENGVNLTLTVVDTPGFGDAVDNSNCWVPVIDFVESKYEEYLTAESRVHRKAMSDSRVHVCLYFIAPSGHGLKPLDIEFMQRLHDKVNIIPVIAKADTLTPEEIQHFKKQILNEIAQHKIKIYDFP-------EPLE------DEEEAKALRQLRTRVPFAVVGANAIIEID-GRKIRGRKYPWGIAEVENLEHCDFIALRNMVVRTHLQDLKDVTNNVHYENYRCRKL--AGL------GNDGKARLSNKNPLAQMEEEKREHDSKMKKMEAEMEQVFEMKVKEKKQKLKDSELE--LTRRHEERKKALELQIRELEERRKAFEQEKGEWEQHSGVTLDELRRR------------------------------------------------
>A0A6J8B135	433	0.480	9.822E-126	253	658	750	60	419	474
-------------------------------------------------------------------------------------------------------------------------------------------------------------------------------------------------------------------------------------------------------------DTGSKELEGYVGFANLPNQVYRKSVKKGFEFTLMVVGESGLGKSTLINSLFLSDLYS----------SD----------YP-GP--SH-RIQKTVKVDTTQVVLKENGVQLKLTTVDTPGFGDAVDNSNCWQPVIDYIDSKYDEYLNAESRVNRITNADTRVHVCCYFIAPTGHGLKPLDVEFMKRLHDKVNIIPIIAKADTLTPDECREFKKTILNEIAQHKIKIYEFPECD--------------DEEENKLQKKMRDRVPFAVIGSNRVIES-GGKKVRGRQYPWGIVEVENLEHNDFIALRNMLIRKHMQDLKDVTNNVHYENFRYNKL-----APTSVDGNKIKPGSLSKDPLTQMAEEKRDHDIKMKKMEAEMEHVFETKVKEKEQKLKES--EADLQRR-------------------------------------------------------------------------------------------
>A0A7K6FK30	433	0.359	9.822E-126	15	587	750	19	532	552
---------------STPQRRAPNTLLRSTVSSSTQKFQELGARNSEPSARHAEPTVQRSPKPplrrVELSGPKLPEPVSRRT----EISIDISSKQVEN-------STSGLS----RFGLKRADA-GHKPPEPTARRTEITLGKPQEPGLRRAEAPASKIPEMSQRRADAADAGPRRVEIQVAKA----------AESSEPSLPAQPQQA-EPKPLAVPV-ESPPKREEGPEAVPSHaPAMTDAPRDAGPKQAAPARPDKPPADFGYVGIDAILEQLRRKAMKQGFEFNIMVVGQSGLGKSTLINTLFKSKI-------------SRKSVQPTSEE----------RIPKTIEIKSITHEIEEKGVRMKLTVIDTPGFGDHINNENCWQPIMKFINDQYEKYLQEEININRKKrIPDTRVHCCIYFIPATGHSLRPLDIEFMKRLSKVVNIVPVIAKADTLTLEERDYFKQRIMADLLANGIDVYPQKEFDE-------------DSEDRLVNEKFREMIPFAVVGSDQEYQVN-GRRILGRKTKWGTIEVENTTHCEFAYLRDLLIRTHMQNIKDITSNIHFEAYRVKRLNE------------------------------------------------------------------------------------------------------------------------------------------------------------------
>UPI0006C9C13D	433	0.427	9.822E-126	217	695	750	246	675	705
-------------------------------------------------------------------------------------------------------------------------------------------------------------------------------------------------------------------------QPPSDSSEDSNRRESA----RSAAEAMSAKEAAAPRanvPTKPKELDGYVGFANLPNQVYRKAVKKGFDFTLMVVGESGLGKSTMINSLFLTDIYSAE------QP---------------GPSL---RMKKTVAVETSKVVLKENGVNLTLTIVDTPGFGDAVNNSNCWQPVIEYIESKYEEFLNAESRVVRRAISDNRVHCCLYFVAPSGHGLKPLDVEFMQRLHDKVNIIPVIAKADTMTPDECVYFKKQILNEIAQHKIKIYEFP--DAE------------DEEENKLHKPLRDRVPFAIVGANTVIEYD-GKKVRGRKYPWGVVEVENLEHNDFIALRNMIIRTHLQDLKDVTNNVHYENFRCRTL-------AGLSVDGKPTRVSNKNPLAQLEEEKREHENKMKKMEAEMEQVFEMKVREKKQKLKELETD--LQKRHDQMRRSLEQQSKEVDEKRRAFESERSAWEQQAGVSI------------------------------------------------------
>UPI0010FAD96F	433	0.390	9.822E-126	191	701	750	186	665	726
-----------------------------------------------------------------------------------------------------------------------------------------------------------------------------------------------TSPNT-PVYTSGIVAATKPRLPVSTAIPNDPSedsnrRECARIAVSG-VNRRTATRRMLLHHARPTPPTKPKELDGYVGFANLPNQVYRKAVKKGFEFTLMVVGKSGLGKSTLINSMFLADIY--------------------SAEYP-GPSL---RIKKTVAVETSKVLLKENGVNLTLTVVDTPGFGDAVDNSNCWVPVIDYIESKYEEFLNAESRVTRRQIPDSRVHCCLYFVAPSGHGLKPLDVEFMQRLHDKVNIIPVIAKADTMTPDECAHFKKQILNEIAQHKIKIYEFPEVE--------------EEEDNKFHKLLRDRVPFAVVGANAVVEHD-GKKVRGRKYPWGIAEVENLEHCDFIALRNMVVRTHVQDLKDVTNNVHYENFRCRTLAGLGVDGkpTKASNNLCPPGVTNTfmtvwNPLAQLEEEKREHDNKMKKMETEMEQVFEMKVREKRQKLKDS--EADLQRRHEQMRRSLEQQVRELEEKRRAFEAEKTTWEQQTGHSIEELRRR------------------------------------------------
>A0A5C3QXH4	432	0.479	1.338E-125	231	658	750	13	395	441
---------------------------------------------------------------------------------------------------------------------------------------------------------------------------------------------------------------------------------------SLHQNGgatASNPSLAPAALSSVIRKKLM----GYVGFANLPNQVHRKSVRKGFQFTAMVVGESGLGKSTLVNTLFNTTLY---------TPKE-----------PLPPS---AERSRTVAIESIDADIEENGVRLHLTVVDTPGFGDFINNDDSWNPILENIESRFDAYLEQENRVNRQKITDNRVHACLYFLQPTGHALKQIDIEFMRKLHNKVNLIPVIAKSDTMTDEEILDFKERILSDIAHHNIRIFQAPTYENE------------DEETITEAEEIASKIPFAVVGSVQQVNTPDGRQVRGRAYPWGVVEVDNEEHCDFVKLRQMLIRTYMEELREHTNNVLYENWRSDKL--------VSMGVTQDPSVFKEaNPAARSQEERILHEAKLAKMEAEMKMVFQQKVQEKEAKLKQSEEE--LYAR-------------------------------------------------------------------------------------------
>A0A6A6SM40	432	0.439	1.338E-125	216	658	750	13	422	463
------------------------------------------------------------------------------------------------------------------------------------------------------------------------------------------------------------------------ASPSPPTLDGSPLMdrnfsPVANGSASPAPQTVSSTDPKlavqlaNEKNIVRRKLTGYVGFANLPNQWHRKSVRKGFNFNVMVVGESGLGKSTLVNTLFNTSLYP---------PKERK-----------PPSLD---ISKTVSIQSISADIEENGVRLRLTVVDTPGFGDFINNDESWDPIVKNIEQRFDAYLDAENKINRMNIVDNRIHAVVFFIQPTGHSLKPLDVEVMRKLHTKVNLIPVIAKSDTLTDDEIIAFKQRILADINHHKIKIFEGPRYELD------------DDETIAENQEIMNKVPFAVVGSNSLVKAPNGGMVRGRSYPWGVIDVDNEEHCDFVKLRQMLIRTHMEELKENTNNALYENYRSEKLHS--------MGVLQDSSVFKEvNPAVKQEEERSLHEAKLAKMEMEMKMVFQQKVAEKESKLRQSEEE--LYAR-------------------------------------------------------------------------------------------
>A0A6A7BQL3	432	0.442	1.338E-125	204	658	750	15	436	479
------------------------------------------------------------------------------------------------------------------------------------------------------------------------------------------------------------QQEPpSPASTAPTAQPmTQPM--TQPSTSGSVPatNGSQAvPQTASSRDPKatttaasDSRNIIRRKLTGYVGFANLPNQWHRKSVRKGFNFNVMVVGESGLGKSTLVNTLFNTSLYP---------PRERQ-----------QPSHDLAH--KTVSIQSISADIEESGVRLRLTVVDTPGFGDFVNNDNSWRPIIDNIDQRFDAYLDAENKLNRMNIVDNRIHACVYFIQPTGHSLKALDIEVMRRLHSKVNLIPVIAKSDTMSEEEITGFKRRVLNDIEYQGIHIFEGPRYELD------------DEETVAENNDIASKVPFAVVGANAVVMTPQGHRVRGRSYPWGVIDVDNEEHCDFVKLRQMLIRTHMEELKEHTNNVLYENYRSDKL--------THMGVTQDASVFKEiNPAAKLEEDRQLHEQKLAKMESEMKMVFQQKVQEKESKLKQSEDE--LYAR-------------------------------------------------------------------------------------------
>UPI00076737BB	432	0.372	1.338E-125	124	701	750	27	527	551
----------------------------------------------------------------------------------------------------------------------------PSVPPPQPPSQAPSLVSNTSSTTSTTTTTLASPNTAPPASTVYTSVTSAAAVASKPRLPPSTVILNQN-DASED----------------------SNKRESNNRTNDSNKEAAVLhhPRPTPPTKPK--------ELDGYVGFANLPNQVYRKAVKKGFDFTLMVVGESGLGKSTLINSMFLADIY--------------------SAEY-LGPSL---RVKKTVAVETSKVLLKENGVNLTLTVVDTPGFGDAVDNSNCWVPVIEYIESKYEEFLNAESRVVRRQIPDSRVHCCLYFVAPSGHGLKPLDVEFMQRLHDKVNIIPVIAKADTMTPDECAHFKKQILNEIAQHKIKIYEFPEVE--------------EEEESKLHKVLRDRVPFAVVGANTVVEHD-GRKVRGRKYPWGVAEVENLEHCDFIALRNMVIRTHLQDLKDVTNNVHYENFRCRTLAGVGV-------DGKPTKVSNKNPLAQLEEEKRDHEHKMKKMEVDMEQVFEMKVREKRQKLRDLETD--LQRRHEQTRRSLEQQIRELEEKRRAFESEKLSWEQQTGQSVEELRRR------------------------------------------------
>A0A0D7AJQ5	432	0.472	1.823E-125	230	696	750	6	425	432
--------------------------------------------------------------------------------------------------------------------------------------------------------------------------------------------------------------------------------------SSRNGDAA-YAADAspPPTINSIIRKKLL----GYVGFANLPNQVHRKSVRTGFSFVTMVVGESGLGKSTLINTLFNTTLYP---------PKQ-----------PLPPS---AERPKTVSIESIGADIEENGVRLHLTVVDTPGFGDFVDNDDSWKPIVENIESRFESYLEQETRVNRQKIVDNRVHACLYFIQPTGHSLKQIDIEFMRRLHTKVNLIPVIAKADTLTEEEVMDFKARVLADIAFHKIHIFQAPTYENE------------DEETILEAEEIASKIPFAVVGSDQAVVTPDGREVRGRAYPWGVVEVDNEDHCDFVKLRQMLVRTYMEELREYTNEVLYENWRTEKL--------INMGVPQDPSVFREiNPAARLQEERTLHEAKLAKMEAEMKMVFQQKVQEKESKLKQSEEE--LYARHKEMKDALEKQRVDLEEKKRRIESGRPLTPEKGSSKVR-----------------------------------------------------
>Q55QB8	432	0.431	1.823E-125	188	696	750	75	535	543
--------------------------------------------------------------------------------------------------------------------------------------------------------------------------------------------PPPTMADSYYEN----QShSPSPQG----EQYSNDKIHHSERIASPNGGGVSTEgylankNTEPTPVAAAPARKK---LSSWVGFSNLPNQVHRRSVRRGFQFVTMVVGESGLGKSTLINTLFETKLYQPK-----QIPT---------------PS---ADRGKTVQIESISADIEENGVRLKLTVVDTPGFGDFVNNEESWKPIVDNIEARFDAFLEQENRVNRSKLLDNRVHACLYFIQPTGHSLKAIDIEFMRRLHNKVNLIPIIAKADTMTDDEIIAFKQRILADIAHYGIQIFQPFQYENE------------DEETIQENEEIISKVPFAVVGSDSLVQSPDGRQVRGRSYPWGVIEVDNEDHCDFVKLRQMLVRTHMEELREHTNDVLYENYRTEKLRA--------MGVQQDESVFREtNPAAKQAEERALHEAKLAKMEAEMKIVFQQKVQEKEQKLKQSEEE--LYARHREMKDALEKQKQELEDKRRKIESGRPLTPEKGSIQQK-----------------------------------------------------
>A0A4C1U6P9	432	0.401	1.823E-125	200	701	750	71	566	591
--------------------------------------------------------------------------------------------------------------------------------------------------------------------------------------------------------VSVDNARPvAPlsAPPPTPAPPPPAVPTsILHNMPSALratdnaLKKLDHPPVAPKPENLPKiEKPKTKELDGYVGFANLPNQVYRKAVKKGFEFTLMVVGESGLGKSTLINSLFLTEVYDK-----DKHP---------------GPSL---RVKKTVGVETSVVLLKENGVNLTLTIVDTPGFGDAVDNSNCWQPIIDFVESKYEEFLNAESRVTRKAaPPDTRVHCCLYFIAPSGHGLKPLDVEFMQRLGDKVNIIPVIAKADTMTPEECIEFKQQVMKEIAQHEIKIYEFPESTGEEGEAAE------------ATRALRARVPFAVVGANTVIEQD-GRRVRGRKYPWGVAEVENLEHCDFLALRNMVIRTHLQDLKDVTSSVHYENYRCRKLAGLSH-DGKPHRINSNKNKSKKskfnmlllfshinnkasfvdrNPLAQMEEEKREHNLKMKKMESEMEQVFETKVREKHAKLKESEAE--LARRHEATRRALEAQARELEERQRQLAAEKAAWERETGLSLDDLRRR------------------------------------------------
>A0A834I534	432	0.369	1.823E-125	104	701	750	19	585	607
--------------------------------------------------------------------------------------------------------KSRPNIMPSSYMytsssalLNRNSENKPTPPPTLPKYTSSFNAGSGLTRERDKDSIGGSYRLSSLDRLAMRQKLMDQQSPTNGTL--------QTQTNGDGNITS-LQSKREmfFSNSV-STTDQSTKDSNRLNKTPSVeKPAVPERRetaiDLAPKETKeESSKESSPEiikerpkvkeLDGYVGFANLPNQVYRKAVKKGFEFTLMVVGESGLGKSTLINSMFLTEIYN---------SSD----------YP-GPTQ---RLKKTVAVETTRVLLKENGVNLLLTMVDTPGFGDAVDNSNCWVPIIEYIESKYEDYLNSEARVTRKTTPDQRVHCCLYFIQPSGHGLKSLDIEFMKRLCDKVNIIPIIAKADTLTSEECNLFKKQILNEIAQHKIKIYEFPETSEE------------DEEHK-LNKSLKERVPFAVVGSNVVIEAE-GKKIRGRKYPWGIAEVENLEHCDFIALRNMVIRTHLQDLKDVTNNVHYENYRCRKLAGLS-TDGKLSRISN------KNPLAQMDEEKREHDAKMKKMEMDMEEVFETKVKEKKQKLKDSEAE--LTRRHEVMKKQLEQQAKELEEKRRQFELEKEAWEKENQVTMEDLRRR------------------------------------------------
>UPI001C9C430B	432	0.340	1.823E-125	93	701	750	106	646	670
---------------------------------------------------------------------------------------------RETGNSYRLASLDRLAL-KHRI-LESEKANG---GDPAnsiqTKRELFFKGESGGLTNNTSPSVPSVPPPQPPTSGMTTTSAPPSTAPPGI--PPVKPRLPPTTVNLNQTDASEDSNRRE-----------SARNENVNSAtinnkeSSLHVH----PRPAPATKPK--------ELDGYVGFANLPNQVYRKAVKKGFDFTLMVVGESGLGKSTLINSMFLADIYSAE------HP---------------GPSL---RVKKTVAVETSKVLLKENGVNLTLTVVDTPGFGDAVDNSNCWVPVIEYIESKYEEFLNAESRVMRRQIPDSRVHCCLYFVAPSGHGLKPLDVEFMQRLHDKVNIIPVIAKADTMTPDECSHFKKQILNEIAQHKIKIYEFPEVE--------------EEEESKLHKVLRDRVPFAVVGANTVVEHE-GKKLRGRKYPWGIAEVENLEHCDFIALRNMVIRTHLQDLKDVTNNVHYENFRCRTLAGLGV-DGKPTRISN------KNPLAQLEEEKREHDNKMKKMETEMEQVFEMKVREKKQKLKDS--EADLQRRHEQMRRSLEQHIRELEEKRRVFEAEKTAWEQQTGHSIEDLRRR------------------------------------------------
>M7X0D3	432	0.489	2.483E-125	259	696	750	23	416	422
-------------------------------------------------------------------------------------------------------------------------------------------------------------------------------------------------------------------------------------------------------------------LGGFVGFANLPNQYHRRSVRKGFHFTAMVVGESGLGKSTLINTLFNTSLYAKKNV----------------------PAPHHER-PQTVAIESITADIEENGVRLRLTVVDTPGYGDFINNEDGWKPILDNIEARFDAYLEQENRVNRQKMVDNRVHACLYFIEPTGHSLKPVDIEFMRRLHTRVNLIPVIAKADTLTDDEIVQFKARIMSDLAHHRIEIYQAPQYELE------------DEETLAENEEIVRKIPFAVVGSDTVVSTPDGRQARGRAYPWGTIEVDNEDHCDFVKLRQMLIRTHMEELKEHTNGALYENYRTEKL--------LAMGVAQDHSVFKEvNPAAKMAEERALHEAKLAKMEAEMKMVFQQKVNEKEAKLKQSEEE--LYARHREMKEALEKQRIDLEEKKRRLEQGRPLTPEKQQTKKK-----------------------------------------------------
>K5Y5V8	432	0.471	2.483E-125	220	658	750	1	395	441
----------------------------------------------------------------------------------------------------------------------------------------------------------------------------------------------------------------------------SDSYLSAQDLSHSH-NGYPNASDpsfAPSNVPSVPtiRKKLM----GYVGFANLPNQVHRKSVRKGFQFTAMVVGESGLGKSTLVNTLFNTTLYP---------P-----------KVPLAPSE---ERPKTVAIESIGADIDENGVRLHLTVVDTPGFGDFVNNDDSWRPIVENIESRFDSYLEQENRVNRSKIVDNRIHACLYFIQPTGHSLKQLDIEVMRRLHTKVNLIPIIAKADTLTDEEVLQFKQRVLSDIAYHNIQIFQAPTYENE------------DEETIAEAEEIASKIPFAVVGSDQPIQTPDGRIVRGRVYPWGVVEVDNEDHCDFVKLRQMLVRTYMEELREYTNDVLYENWRTEKL--------LSMGVLQDSSVFKEiNPAARLQEERVMHEAKLAKMEAEMKMVFSQKVQEKESKLKQSEEE--LYAR-------------------------------------------------------------------------------------------
>A0A165DY66	432	0.466	2.483E-125	231	696	750	19	439	448
---------------------------------------------------------------------------------------------------------------------------------------------------------------------------------------------------------------------------------------SSKMNG-SSPSLPPASTEAGTSPIIRKKLMGFVGFANLPNQVHRKSVRKGFQFTVMVVGESGLGKSTLINTLFNTTLYPPK----ENLP----------------PS---AERPSTVAIESISADIEESGVRLRLTVVDTPGFGDFVNNDDSWKPIIENIESRFDSYLEQENRVNRQKIVDNRIHACLYFIQPTGHSLKPIDVECMRQLHTKVNLIPIIAKADTLTDEEVAEFKARILADIAYHNIHIFQAPPYENE------------DEEALAEAEEIASKIPFAVVGSDKVVTTPDGRQVRGRAYPWGVVEVDNEDHCDFVKLRQMLVRTYMEELREHTNNVLYENWRTEKL--------ISMGVVQDSSVFKEvNPAIRIQEERIMHEAKLAKMEAEMKMVFQQKVQEKEAKLKQSEEE--LYARHREMKEALEKQRLDLEDKKRRIENGRPLTPEKTTQTKR-----------------------------------------------------
>A0A165CUY3	432	0.466	2.483E-125	221	696	750	28	463	469
-----------------------------------------------------------------------------------------------------------------------------------------------------------------------------------------------------------------------------PNGSMRDVASSINGSANRAaslvsQQTYPTSNIAPPQ-VSRKQLMGYVGFANLPNQVHRRSVRKGFQFTVMVVGESGLGKSTLVNTLFATPLY----------PS---------KELP-PPS---AEPAKTVSIESISADIEESDVRLRLTVVDTPGFGDYVNNDSSWKPILDNIEARFDAYLDQENRVNRSKMVDNRVHACLYFIQPTGHALKPIDIEFMRRLHTRVNLIPIIAKADTMTDEEVTQFKARVLADIRYHNIQIFQAPTYEKE------------DEETLAENEEIASRIPFAVVGSTTIIKTPDGRTVRGRAYPWGVIEVDNEEHCDFVKLRQMLIRTNMEELREHTNLFLYENWRTEKL--------IAMGVEQDQSVFKEvNPAAKQAEERAMHEAKLSKMEAEMKMVFAQKVMEKEAKLKQSEEE--LYARHREMKDALDKQRMELEDKKRRLESGRPLTPEKSNTRKK-----------------------------------------------------
>A0A6P7VIA8	432	0.428	2.483E-125	218	658	750	17	413	481
--------------------------------------------------------------------------------------------------------------------------------------------------------------------------------------------------------------------------PLSSKREmffrEGPPVPGTVPAAAPPPGSAPREgGTSPYASNGRHEAEGYVGFASLPNQVYRKAVKKGFEFTLMVVGESGLGKSTLLNSMFLTDVYSN--------------------EYP-GPSQ---RVKKTVQVETTRVVLREGSVHLCLTVVDTPGFGDAVDNSQCWQPVADYVEAQFARYLDAESRVHRSALSDGRVHCCLYFIAPSGHGLKPLDVEFMKCLHDKVNIIPVVAKADTMTPEECSLFKRTILNEMTQHKIRLYEFPDCD--------------DEEENKRQKPLRERVPFAVVGSNTVVEVN-GKRVRGRKYPWGVAEVENMEHCDYLALRNMLLRTHMQDLKDITNSVHYENYRCRKL--------AGVGGAADPGRSNKNPLAQMEEEKKEHEAKMQRMEKEMEQVFEMKVREKMHKLKES--EADLQRR-------------------------------------------------------------------------------------------
>A0A0A9W7A4	432	0.393	2.483E-125	214	721	750	25	492	494
----------------------------------------------------------------------------------------------------------------------------------------------------------------------------------------------------------------------DAATPPPASMKE--NFAAAKRPDKPAPepptNDNGDRFSKLDRdrsvpEKKTKELDGYVGFANLPNQVYRKAVKRGFDFTLMVVGESGLGKSTLINSMFLADIY--------------------SADYP-GPSQ---RVKKTVQVETSRTLLKENGVNLSLTIVDTPGFGDAVDNSNCWQPVIDYIESRYEEYLNAESRVNRTaQSADTRVHCCLYFIAPSGHGLKPLDVEFMQRLHDKVNIIPVIAKADTMTPEECSHFKKQILNEVAQHKIKIYEFPE--------------TEDNDEKPIGKKLKDRIPiMAVVGSNTIVEMD-GKKVRGRKYPWGVAEVENLEHSDFIALRDLLIRTHLQDLKDVTNNVHYENYRCRKLAGLGQDS------KQPRAYF-KNPLAQLEEEKREHDLKMKKMETEMEQVFEMKVKEKKQKLKDS--EADLQRRHEQMRKSLEAQIKELDDKRKALEAERLAWEQSNGVTI-DELRRRSLERDQGDGKDKKNKKKGL----------------------------
>UPI0012D3E798	432	0.464	2.483E-125	247	658	750	99	478	509
-------------------------------------------------------------------------------------------------------------------------------------------------------------------------------------------------------------------------------------------------------QQQAISRPKPKELDGYVGFANLPNQVYRKAVKRGFEFTLMVVGESGLGKSTLINSMFLADIYNQDQH----------------------PGPSH-RIKKTVAVETTKVLLKENGVNLTLTVVDTPGFGDAVDNSNCWVPIIDFVEAKYEEFLTAESRVHRKALSDNRVHSCLYFIAPSGHGLKPLDVEFMQRLCDKVNIIPVIAKADTMTPEEVQLFKKQILNEIAQHKIKIYDFP-------EPLE------DEEEAKVLKQLRSRVPFAIVGANTVVEID-GRKVRGRRYPWGTAEVENLDHCDFIALRNMIIRTHLQDLKDVTNNVHYENYRCRKLAGLG-TDGKNSRLSnnlCNQGVMNSfmtvwNPLAQMEEEKREHDMKMKKMEAEMEQVFEMKVKEKKQKLKDSEAE--LTRR-------------------------------------------------------------------------------------------
>UPI0003318587	432	0.343	2.483E-125	8	587	750	32	542	562
--------EEVEPPSATPPRRVQTPLLRTTVASSTQKFQDLGVKGGELAGRHADPLGQRSPKAAlrrvELPGPRA-EPAPRRSEL----SIDISSKQ-----------VDGA--GAARFGLKRAEVLGHRTPEPGPRRTELTVVKPPETPHRRMETPADTAPKRVE------------IQVAKPAEAPPSPIPAHGLEDPEP-P-----TLPKVQPPP-EAPARS--AEATEAAPNSTGDMADTPRDSGPKQAPAPRGDKVSSDFGYVGIDSILEQMRRKAMKQGFEFNIMVVGQSGLGKSTLINTLFKSKI-----SRKSVQP----------------PAPSEERIPKTIEIKSITHDIEEKGVRMKLTVIDTPGFGDHINNENCWQPIMKFINEQYEKYLQEEVNINRKKrIPDTRVHCCLYFIPATGHSLRPLDIEFMKRLSKVVNIVPVIAKADTLTLEERVYFKQRITADLLSNGIDVYPQKEFDE-------------DSEDRLVNDKFREMIPFAVVGSDHEYQVN-GKRILGRKTKWGTIEVENTMHCEFAYLRDLLIRTHMQSIKDITSTIHFEAYRVKRLHE------------------------------------------------------------------------------------------------------------------------------------------------------------------
>UPI0014021FE4	431	0.440	3.382E-125	262	701	750	9	403	409
----------------------------------------------------------------------------------------------------------------------------------------------------------------------------------------------------------------------------------------------------------------------YVGFANLPNQVYRKSVKRGFEFTLMVVGESGLGKSTLINSLFLTEFYS------SEHP---------------GPSQ---RIKKTVQVEQSKALVKEGGVHLTLTVVDTPGFGDAVDNSNCWQPVIDFIDSKFEDFLNGESRVNRRQLPDTRVHCCLYFIAPSGHGLKPLDIEFMKRLHEKVNIIPLISKADTLTPDECKSFKKQIMKEIAENKIKIYDFP-----DTE---------DEEENKMAKKIKERIPLAVVGSNTLIDVN-GKKVRGRQYPWGVAEVENGEHCDFNVLRNMLIRTHMQDLKDVTNNVHYENFRSRQLAS--VACNASDNNKGRGQLSNRSPMEQMEEERRAHEHKMKKMELEMEHVFALKVEEKLQKLRDSEGD--LQRRHEQMRKNMEAQGRELE--DRRRHFEEEKAAWESQMHLLEQQQR------------------------------------------------
>W4KNI3	431	0.468	3.382E-125	230	696	750	6	436	442
--------------------------------------------------------------------------------------------------------------------------------------------------------------------------------------------------------------------------------------SSRNGDLSPSPNGAanGSTPSLSPnsngglNPIIRKKLMGYVGFANLPNQVHRKSVRKGFQFTAMVVGESGLGKSTLVNTLFETTLY---------AP-----------KVPLPPN---AERPQTVAIESISADIEENGVRLRLTVVDTPGFGDFVNNDDSWKPIVENIEARFDSYLEQENRVNRLKIVDNRVHACLYFIQPTGHSLKPLDIEFMRRLHTKVNLIPVIAKADTLTDDEIAEFKARILADIAYHNIHIFQAPTYENE------------DEETVAEAEEIAGKIPFAVVGSDQSVKTPDGRDVRGRSYPWGVIEVDNEEHCDFVKLRQMLVRTYMEELREYTNGVLYENWRTEKL--------LSMGVAQDSSVFKEvNPALRMQEERVLHEAKLAKMEAEMKMVFSQKVQEKEAKLKQSEEE--LYARHREMKEALEKQKKDLETKKMKVESGRPLTPDKPKNTKR-----------------------------------------------------
>UPI0004623E6F	431	0.468	3.382E-125	220	658	750	13	403	449
----------------------------------------------------------------------------------------------------------------------------------------------------------------------------------------------------------------------------SPNGTSRMNGSS---PSLQQPATSPGPDAALSSIIRKKLM-GFVGFANLPNQVHRKSVRKGFQFTTMVVGESGLGKSTLVNTLFNTTLYPAK--------------------VPLPP---HAERPSTVAIESISADIEENGVRLRLTVVDTPGFGDFVNNDECWKPIVENIEARFDSYLEQENRVNRQKIVDNRVHACLYFIQPTGHSLKPIDIEFMRQLHTKVNLIPIIAKSDTLTDEEVAEFKARVLADIQYHNIHIFEAPTYENE------------DEEAVAEAKEIASKIPFAVVGSDKLVKTPDGREVRGRAYPWGVVEVDNEDHCDFVKLRQMLVRTYMEELREYTNDVLYENWRTEKL--------LSMGVVQDSTVFKEiNPAIRIQEERIMHEAKLAKMEAEMKMVFQQKVQEKEAKLKQSEEE--LYAR-------------------------------------------------------------------------------------------
>UPI000B45D37B	431	0.438	3.382E-125	218	658	750	15	413	468
--------------------------------------------------------------------------------------------------------------------------------------------------------------------------------------------------------------------------PSAPLPKFDP--SSRFGVDRERIQEPPRKEvdhgKDKDKKYGDGTkeLDGYVGFASLPNQVYRKSVKKGFEFTLMVVGESGLGKSTLINSLFLSDLY--------------------CAEYP-GP--SH-RIQKTVKVETTKTVLKENGVQLQLTVVDTPGFGDAVDNSNCWQPVIDFIDSKYDDYLNSESRVSRITMPDYRVHTCLYFIAPTGHGLKPLDVEFMKRLHDKVNIIPLIAKADTLTPDECREFKKTILNEIARHKIRIYEFPECD--------------DDEDSKIQKKLRDRVPFAVVGSNRVIEA-GGKRVRGRQYPWGLVEVENLEHNDFIALRNMLIRTHMQDLKDVTNNVHYENYRYSKL-APSTGDSK----QIKPGSMSKDPLSQMAEEKREHDNKMKKMEAEMEQVFEMKVKEKKQKLKDS--EADLQRR-------------------------------------------------------------------------------------------
>A0A0B2WYJ5	431	0.405	3.382E-125	122	658	750	7	488	529
--------------------------------------------------------------------------------------------------------------------------PVPSTTSAAPSVTDTIRHYRSMLDVEDPPKLNPLNPMSFDEMYTTPSQHPPRPAPEEPLSESTTDSTPRTSENSTDNQVKDLSSSNSSdSPTGSPAPPG-PIVPSQPAASSI--------QDV--------RNIVRRKLTGYVGFANLPNQWHRKSVRKGFNFNVMVVayisGESGLGKSTLVNTLFNTSLYP---------PRERK-----------GPSLD--IIPKTVQIQAISADIEEAGVRLRLTVVDTPGFGDFVNNDESWRPIVDDIERRYDAYLDAENKVNRMNIVDNRIHACVFFIQPTGHSLKPLDIEVMRRLHTKVNLIPVIAKSDTLTDEEIVSFKARILSDIKHHGIQIFEGPRYELD------------DEETIAENNEIMSKVPFAVVGATNEIKTTDGRAVRGRQYPWGTIEVDNEEHCDFVKLRQMLIRTHMEELKENTNNTLYENYRTDKL--------IAMGVSQDPSVFKEvNPAVKQEEERALHEQKLAKMEAEMKMVFQQKVAEKESKLKQSEEE--LYAR-------------------------------------------------------------------------------------------
>A0A0C2ZXW0	431	0.478	4.607E-125	227	658	750	2	386	429
-----------------------------------------------------------------------------------------------------------------------------------------------------------------------------------------------------------------------------------NSYSNGYANG-TSPSGA-QSNNVSM-PVIRKKLAGYVGFANLPNQVHRKSVRKGFQFTAMVVGESGLGKSTLINTLFNTPLYPAK--------------------EPLPPS---AERPKTVAIESIGADIEENGVRLHLTVVDTPGFGDFTNNDESWRPIVENIESRFDSYLEQENRVNRQKIVDNRVHACLYFIQPTGHTLKQIDIEFMRRLHTRVNLIPIIAKADTLTDDEVRDFKARILADIAHHKIHIFQSPTYENE------------DEETLAEAALIASKIPFAVVGSDRLVETEDGREVRGRAYPWGVIEVDNEDHCDFVKLRQMLVRTYMEDLREYTNDVLYENWRTEKL--------LSMGVAQDSSVFREiNPSAKVQEERLMHEAKLAKMEGEMKMVFQQKVQEKESKLKQSEEE--LYAR-------------------------------------------------------------------------------------------
>A0A2N5T195	431	0.508	4.607E-125	261	658	750	36	389	432
---------------------------------------------------------------------------------------------------------------------------------------------------------------------------------------------------------------------------------------------------------------------GYVGFANLPNQVHRKSVRKGFHFTVMVVGESGLGKSTLINTLFNTTLYP-------------------AKEYP-GP---HAERPRTIAIQSISADIEEAGVRLRLKVVDTPGYGDFVNNSESWKPILENIEARFDAYLEQENRVNRAKIIDNRIHACIYFIEPTGHSLKLVDVEFMKCLHTKVNLIPVIAKADTMTDDEIAAFKQRILADIAFHNIRIYEARRYEKE------------DEETIAENEEIMRKIPFAIVGSDSEVQTADGRQCRGRQFPWGTVEVDNEEHCDFVKLRQMLIRTHMEELKDHTANVLYENYRTEKL--------LSIGVTQDHSVFQEvNPAAKMAEERALHEAKLAKMEAEMKMVFQQKVAEKEAKLKQSEEE--LYHR-------------------------------------------------------------------------------------------
>A0A851BKW2	431	0.351	4.607E-125	15	587	750	19	543	563
---------------STPQRRAPNTLLRSTVSSSTQKFQELGARNSEPSTRHAEPTVQRSPKPplrrVELSGPKLPEPVSRRT----EISIDISSKQVEN-------STSGLS----RFGLKRAD-VGHKPPEATARRTEITLGKPQEPGLRRAEPSKIPELPQRRAEAASAPDAVPRRLDTQLTRAAEGPaPAPRPPESAEPALPAQPhLAEPKPQPVPVESPPKREEGPEAVPSPA--PAMTDAPREAGPKQAVPARPDKPPADFGYVGIDAILEQLRRKAMKQGFEFNIMVVGQSGLGKSTLINTLFKSKI-------------SRKSVQPTAEE----------RIPKTIEIKSITHEIEEKGVRMKLTVIDTPGFGDHINNENCWQPIMKFINDQYEKYLQEEININRKKrIPDTRVHCCIYFIPATGHSLRPLDIEFMKRLSKVVNIVPVIAKADTLTLEERDYFKQRIMADLLANGIDVYPQKEFDE-------------DSEDRLVNEKFREMIPFAVVGSDQEYQVN-GRRILGRKTKWGTIEVENTTHCEFAYLRDLLIRTHMQNIKDITSNIHFEAYRVKRLNE------------------------------------------------------------------------------------------------------------------------------------------------------------------
>A0A8C3Y1C4	431	0.353	4.607E-125	15	587	750	24	545	565
---------------STPQRRAPNTLLRSTVSSSTQKFQELGARNSEPSGRHAEPTVQRSPKPplrrVELSGPKLPEPVSRRT----EISIDISSKQVEN-------SSSGLS----RFGLKRAD-VGHKPPEATARRTEITLGKPQEPRRAEVPPSKIPELPQRRAEPAEPSAAPPRRLDIQVAKAAEAP-ATRPAESSEPALPAQpQQAEPKAQPAPVE---STPKREEGAEAVSSHAPGmTDAPRDAGPKQAAPARPDKA-ADFGYVGIDAILEQLRRKAMKQGFEFNIMVVGQSGLGKSTLINTLFKSKI-------------SRKSVQPAAEE----------RIPKTIEIKSITHEIEEKGVRMKLTVIDTPGFGDHINNENCWQPIMKFINDQYEKYLQEEININRKKrIPDTRVHCCIYFIPATGHSLRPLDIEFMKRLSKVVNIVPVIAKADTLTLEERDYFKQRIMADLLANGIDVYPQKEFDE-------------DPEDRLVNEKFREMIPFAVVGSDQEYQVN-GRRILGRKTKWGTIEVENTTHCEFAYLRDLLIRTHMQNIKDITSNIHFEAYRVKRLNE------------------------------------------------------------------------------------------------------------------------------------------------------------------
>UPI0005CED7E2	431	0.355	4.607E-125	112	701	750	24	561	585
----------------------------------------------------------------------------------------------------------------HRF--HRYE---HRQPR--PHRRHTGIPTLRMPRSNTTVLTLTAIQSKRELFFKGGSGSLTSPPAVPTV--PSVPPPQPPANS----NTTTLSASTATAPPGAPAKPRQlSSITQTDACEDSNKRESARAEQLSAKEaanaispsAKSAPPTKAKELDGYVGFANLPNQVYRKAVKKGFDFTLMVVGESGLGKSTMINSLFLTDIYSAE------HP---------------GPSL---RMQKTVAVETSKVLLKENGVNLTLTIVDTPGFGDAVDNSNCWQPVIHYIESKYEEFLNAESRVVRRQIPDSRVHCCLYFVAPSGHGLKPLDVEFMQRLHDKVNIIPVIAKADTMTPDECVYFKKQILNEIAQHKIKIYEFPE--------------AEDDEENKMHKILRDRVPFAIVGANTVIEYD-GKKVRGRKYPWGVVEVENLEHNDFIALRNMIIRTHLQDLKDVTNNVHYENFRCRTL-------AGLSVDGKPTRVSNKNPLAQLEEEKREHDNKMKKMEIEMEQVFEMKVREKKQKLKDLETD--LQRRNDQMRRSLEQQAKELEEKRRAFESDRSAWEQQTGHSIEELRRR------------------------------------------------
>A0A0H2RYD6	430	0.474	6.276E-125	216	658	750	3	392	436
------------------------------------------------------------------------------------------------------------------------------------------------------------------------------------------------------------------------SYPGTPNGDA---ASSLNGmaNG-SAPHVAsPPLVRK--------KLMGYVGFANLPNQVHRKSVRKGFQFTAMVVGESGLGKSTLINTLFNTELY----QPKEVLP----------------PS---AERPKTVAIESISADIEENGVRLRLTVVDTPGFGDFVNNEESWKPIVEDIESRFDSYLEQENRVNRQKIVDNRVHACLYFIQPTGHSLRPIDIEFMRRLHTKVNLIPIIAKADTMTDEEIINFKDRILNDIRHHNIHIFQLPTYENE------------DEEALTEQEEIARKIPFAIVGSNQLVHTPDGRQVRGRAYPWGVIEVDNEDHCDFVKLRQMLIRTSMEELREHTTAVLYENYRSEKL--------LGMGVAQDSSVFKEiNPALKMQEERTLHEAKLAKMEAEMNLVFQQKVAEKEGKLKQSEEE--LYAR-------------------------------------------------------------------------------------------
>UPI0018CF932F	430	0.402	6.276E-125	192	695	750	11	484	514
------------------------------------------------------------------------------------------------------------------------------------------------------------------------------------------------AISSLPSTLAQLALRDKQQPPSLPQQPPNLSKSHidgSLNSIASNGSAGDSNkLTTELQEKEnqnqqqkqkppLPARNKPMEIAGYVGFANLPNQVYRKAVKRGFEFSLMVVGASGLGKSTLINSMFLSDIYNN-------------------EQYP-GPSL---RKKKTVAVEATKVLLKENGVNLTLTVVDTPGFGDAVDNTDCWVPILEYVDNKYEEYLTAESRVHRTQIPDNRVHCCLYFIAPSGHGLRPLDIACMQSLSDKVNLVPVIGKADTLTPDEVHLFKKQILNEIAQHKIKIYDFPSTIEDAA------------EEIKTTQTLRNRVPFAVVGANTIIEVD-GKKVRGRRYPWGLVEVENLTHCDFIALRNMVIRTHLQDLKDVTNNVHYENYRCRKLSELGL-------VDGKARLSNKNPLTQMEEEKREHELKMKKMEAEMEQVFDMKVKEKMQKLKDSELE--LTRRHEERKKALELQIRELDEKRREFEREKKEWEEVNHITL------------------------------------------------------
>UPI001B8021FC	430	0.352	6.276E-125	15	587	750	24	548	568
---------------STPQRRAPNTLLRSTVSSSTQKFQELGARNSEPSTRHAEPTVQRSPKPplrrVELSGPKLPEPVSRRT----EISIDISSKQVEN-------STSGLS----RFGLKRADA-GHKPPEATARRTEITLGKPQEPQGLRRAEVPASKIPELPQRRAEPAAPDAAPRRLDAQGAKAAESPaTRPAEGSEPALPAQtHLAEPKLQAAPVESP---PKREEGPEAVPSHAPtMTDAPRDAGPKQAAPARPEKPTADFGYVGIDAILEQLRRKAMKQGFEFNIMVVGQSGLGKSTLINTLFKSKI-------------SRKSVQPTAEE----------RIPKTIEIKSITHEIEEKGVRMKLTVIDTPGFGDHINNENCWQPIMKFINDQYEKYLQEEININRKKqIPDTRVHCCIYFIPATGHSLRPLDIEFMKRLSKVVNIVPVIAKADTLTLEERDYFKQRIMADLLANGIDVYPQKEFDE-------------DSEDRLVNEKFREMIPFAVVGSDQEYQVN-GRRILGRKTKWGTIEVENTTHCEFAYLRDLLIRTHMQNIKDITSNIHFEAYRVKRLNE------------------------------------------------------------------------------------------------------------------------------------------------------------------
>UPI0010A8FAC5	430	0.338	6.276E-125	8	587	750	15	558	581
--------EEVEAPNSSSlPRRTQpPLLRTAVASSTHKFQDPGAKPPAEPLGRHVDVPHQRSPKAAlrrvEPPGPKSAEPVSRRT----EISIDISSKQ---------VEGAGSAS-LSRFGLKRAEAPGHRTPEPPPRRTEITLVKASELPGPRRMDAPASKIPEPLPPSRKPEAADGAARRAEAQAPAPKPsplppegpaPPGRTAENSDPGP----TAPSQPelKPQAPVEPEALPKRHEAAEAASSYMsSMADTPRDAGPKQVPPVRAEKTTLDFGYVGIDAILEQMRRKAMKQGFEFNIMVVGQSGLGKSTLINTLFKS-----KVSRKSVQPSPEE------------------RIPKTIEIKSITHDIEEKGVRMKLTVIDTPGFGDHINNENCWQPIMRFINDQYEKYLQEEININRKKrIPDTRVHCCLYFIPATGHSLRPLDIEFMRRLSKVVNIVPVIAKADTLTLEERDYFKQRITADLLSNGIDVYPQKEFDE-------------DSEDRIVNEKFREMIPFAVVGSDHEYQVN-GKRVLGRKTKWGTIEVENTTHCEFAYLRDLLIRTHMQNIKDITSSIHFEAYRVKRLNE------------------------------------------------------------------------------------------------------------------------------------------------------------------
>UPI0008F9ACE6	430	0.351	6.276E-125	100	701	750	8	584	607
----------------------------------------------------------------------------------------------------VPSGGSGSASL--KVGSKVGMGLGKPVPPPTipqtygstsPYRISSLDKLAQRYNNLSGTTLNGSSLGSTAKDKEPSAALNGTSSSDSLLLSkrelffknETASPGA-TATSNGPSnpPPAVPNSAP---PTGPPAPPtaTSLKeslskriAERVNAEAAASENGTENKEKYnKLEKDKTVPERKLKELDGYVGFANLPNQVYRKAVKKGFEFTIMLVGESGLGKSTLLNSMFLADIY--------------------GPEYP-GP--SH-RIKKTIMVETQRCLLKENGVNLVLTVVDTPGFGDAVDNSNCWQPVIEFVESRYDEFLNSESRVNRKPQPDTRVHCCLYFIAPSGHGLKPLDVEFMQRLHEKVNIIPIIAKADTLTPDECTQFKKQILNEIAQHKIKIYEFPETD--------------DDEDAKQNKILRDRVPFAIVGSNTVIEVN-GKKVRGRKYPWGIAEVENLEHNDFIALRNMLLRTHLQDLKDVTNNVHYENFRCRKL--------AVLGPDGKQGQgFNMNPLAQLEEEKREHDIRIKKLEVEMEQVFEMKVREKKQKVKDS--ELDLQKRHEQMRKNLEQQIRELEDKKNALKAEILDWENMNGVKLDDLRRR------------------------------------------------
>A0A8J2WJ84	430	0.457	6.276E-125	262	702	750	350	749	807
----------------------------------------------------------------------------------------------------------------------------------------------------------------------------------------------------------------------------------------------------------------------YVGFAKFRDkNVYRRAVKKGFEFTLMVVGESGLGKSTLINSMFLADIYS---------P-----------EYP-GP--SH-RIKKTVQVEQCQALLKENGVNLTLTVVDTPGFGDAVDNSNWcvWQPIVDYIESKYEEYLNAESRVQRQPMRDHRVHVCLYFIQPSGHGLKPLDIEFMKRLHDKVNIIPVLAKADTMTPDECTYFKKQVLNEIAQHKIKIYEFPDVD--------------DEELRKSQRALRERVPFAVVGSNTVVEVD-GRKIRGRRYPWGVVEVENMEHCDFIALRNMLIRTHMTDLKEVTNNVHYENFRCRKLAGVGVTANDGTLGKSNRIS-NKNPLAQMEEERRDHEAKMKKMEQEMEQVFEMKVKEKTQKLKDSETD--LQRRHEQTLRSLEAQKLELE--EKRKAFENEKLAWENASGLTLEEMRR-----------------------------------------------
>A0A5C3EW67	430	0.472	8.548E-125	239	658	750	9	380	427
-----------------------------------------------------------------------------------------------------------------------------------------------------------------------------------------------------------------------------------------------APAADASTVAGLARKKLM----GYVGFANLPNQVHRKSVRKGFSFTAMVVGESGLGKSTLINTLFNTTLYP---RKQVAPP--------------------HQERPKTVAIESISADIDENGVRLRLNVVDTPGFGDFVNNDESWKPVVDNIESRFDAYLEQENRVNRTKMQDNRVHACIYFVQPTGHSLRPIDIEFMRRLHQKVNLIPVIAKSDTLTDEEIVAFKQRILNDIAYHNIEIFHAPIYENE------------DEETMLEIQEISAKVPFAVVGSNTEIDTPDGRRVRGRAYPWGVIEVDNEEHCDFVKLRQMLIHTHMEELKEHTNNVLYEKYRSEKL--------TAMGVTQDHSVFKEvNPAAKMAEERSLHEARLRKMENEMKLVFQQKVAEKEAKLKQSEEE--LYAR-------------------------------------------------------------------------------------------
>V5GPU0	430	0.481	8.548E-125	234	658	750	0	384	431
------------------------------------------------------------------------------------------------------------------------------------------------------------------------------------------------------------------------------------------MNGGSIEVDaaAPASNggAAAAVAAGRKKLMGYVGFANLPNQVHRKSVRKGFNFTAMVVGESGLGKSTLINTLFNTTLYPRK----EVPPPQQER-------------------PKTVAIESISSDIEENGVRLRLNVVDTPGFGDYINNDESWKPIVENIESRFDNYLEQENRVNRNKLQDNRVHACIYFVQPTGHSLRPIDIEFMRRLHQKVNLIPVIAKSDTLTDEEIVSFKQRILNDIAHHQIQIFHAPIYEME------------DEETLQEIQEISSKVPFAVVGSNTEIDTPDGRRVRGRAYPWGVIEVDNEEHCDFVKLRQMLIHTHMEELKENTNNVLYEKYRSEKL--------VAMGVTQDASVFKEvNPAAKMAEERAIHEARLRKMENEMKLVFQQKVAEKEAKLKQSEEE--LYAR-------------------------------------------------------------------------------------------
>A0A1E3HXH0	430	0.451	8.548E-125	215	697	750	6	454	459
-----------------------------------------------------------------------------------------------------------------------------------------------------------------------------------------------------------------------EEQPISPSQNADQLSANGYGDERVAsPaASGPISpngypEEPSPVAVAAPArkkLSSWVGFSNLPNQVHRRSVKRGFQFVAMVVGESGLGKSTLINTLFETKLYQPKQVPAPG--TDR---------------------GKTVNIESISAEIEENGVRLKLTVVDTPGFGDFVNNDESWKPIVENIEGRFDAYLEQENRVNRSKLTDNRVHACLYFIQPTGHSLKPIDIEFMRRLHTKVNLIPIIAKADTMTDDEIAAFKQRILADIVHHNIDIFQPFQYENE------------DEETIQENEEIVSKVPFAVVGSDSLVQAPDGRQVRGRAYPWGIIEVDNEEHCDFVKLRQMLVRTHMEELREHTNDVLYENYRTDKLRA--------MGVQQDESVFREtNPAAKQAEERALHEAKLAKMEAEMKIVFQQKVQEKESKLKQSEEE--LYARHREMKDALEKQRQELEDKKRRIESGRPLTPEKGSQKKRF----------------------------------------------------
>A0A1Y2BEE3	430	0.453	8.548E-125	220	696	750	34	462	467
----------------------------------------------------------------------------------------------------------------------------------------------------------------------------------------------------------------------------SPNSRAtSPNASYA--NGGTTMSALPATPTPAVQRK---VLQSWVGFSNLPNQVHRRSVRRGFQFTAMVVGESGLGKSTLINTLFETKLY---------AP----------KEYP-PPGV---ERGKTVQIESISADIEENGVRLKLTIVDTPGFGDYVNNDESWKPIVDNIEARFDAYLEQENRVNRKQLIDNRIHACIYFIQPTGHSLKPIDIEFLRRLHTKVNLIPVIAKADTLTDEEITSFKQRVLADIAHHGIRIFQPPQYENE------------DEETIQENEEILSKVPFAVVGSDTLVRAADGRQVRGRAYPWGVIEVDNESHCDFVKLRQMLVRTHMEELREHTNDVLYEDYRTDKLRA--------MGVSQDESVFKEtNPAIKQAEERTLHEAKLAKMETEMKMVFQQKVQEKEHKLKQSEEE--LYARHREMKEALEKQKLELDDKKRRVESGRPLTPEKGSKKRF-----------------------------------------------------
>UPI000BA80078	430	0.443	8.548E-125	231	658	750	40	433	485
---------------------------------------------------------------------------------------------------------------------------------------------------------------------------------------------------------------------------------------SSSGLMNSTKENIIHKEKERDTETIYPKdMEGYVGFANLPNQVYRKAVKRGFNFTLMVVGESGLGKSTLINSLFLTDIYSN--------------------EYP-GPSQ---RIKKTVQVETNKVFLRENGVNLTLTIVDTPGFGDAVDNSECWQPIVDFIDTKYEDFLNAESRVHRTSITDSRIHCCLYFISP-GHGLKPLDIEFMKRLHEKVNVVPLIAKADTMTPEECYQFKKIVLNEIAQNKIRIYEFPDCE--------------DEEENKLQKPMKEQVPFAVVGSNMVIECN-GKRVRGRRYPWGVAEVENMEHCDFLALRNMLLRTHMQDLRDVTNNVHYENYRCMKLAGVG-ADGKPVAVANNYCQQRIsntcmvfwNPLSQMEEEKKDHETKMKRMEREMEQVFDMKVKEKMNKLKDS--EADLNRR-------------------------------------------------------------------------------------------
>A0A7L1MTU8	430	0.344	8.548E-125	15	587	750	22	531	551
---------------STPQRRAPNTLLRSTVSSSTQKFQELGARNSEPSTRHAEPTVQRSPKPplrrVELSGPKLPEPVSRRT----EISIDISSKQVEN-------STSGLS----RFGLKRADA-GHKPPEPTARRTEITLGKPQEPGLPAGTAEPASAAAPRRLDIQVAKAAET--------------PAPRPAESSEPALPAQPQQAEKAQPLPVESPAKREEGAEAVVASPA-PAMTDAPRDAGPKQAAPARPDKPAADFGYVGIDAILEQLRRKAMKQGFEFNIMVVGQSGLGKSTLINTLFKSKI-------------SRKSVQPAAEE----------RIPKTIEIKSITHEIEEKGVRMKLTVIDTPGFGDHINNENCWQPIMKFINDQYEKYLQEEININRKKrIPDTRVHCCIYFIPATGHSLRPLDIEFMKRLSKVVNIVPVIAKADTLTLEERDYFKQRIMADLLANGIDVYPQKEFDE-------------DSEDRLVNEKFREMIPFAVVGSDQEYQVN-GRRILGRKTKWGTIEVENTTHCEFAYLRDLLIRTHMQNIKDITSNIHFEAYRVKRLNE------------------------------------------------------------------------------------------------------------------------------------------------------------------
>A0A1Y1KMF5	430	0.360	8.548E-125	93	701	750	23	586	608
---------------------------------------------------------------------------------------------RPNIMPSSYLytSSAGL--------LNRNSTDTKPAPPPTLPKYTSSFNAGSGFRDRDKDNIGGSYRLSSLDRLGLRQKYLDQNNTTPTPNGTTMNQTngnetPPTATQSKREMF--FNSTDSPpvkdSNRITKAPSldKPPEPPTksPPELPS---AKEEIVRETKEIE-VVKERPKLKELDGYVGFANLPNQVYRKAVKKGFEFTLMVVGESGLGKSTLINSLFLTDVYN-------------------SADYP-GPTQ---RLKKTVAVETTKVLVKENGVNLLLTVVDTPGFGDAVDNSNCWAPIIEYIESKYEDYLNSEARVTRKPEADQRVHCCLYFIQPSGHGLKSLDIEFMKRLCDKVNIIPVISKADTLTSDECNLFKKQILNEIAQHKIKIYEFP----DTVEE--------DEEHK-LNKTLKDRVPFAVVGSNAVIELE-GKKLRGRKYPWGLVEVENLEHCDFIALRNMVIRTHLQDLKDVTNNVHYENYRCRKLAGLGV-DGKPSRISN------KNPLAQMDEEKRDHDLKMKKMEAEMEQVFEMKVREKKQKLKDSELE--LTRRHEATRKSLEQQAKELEDKRQQFEMEKQNWEKENQVTIEELRRR------------------------------------------------
>N6TXN9	430	0.414	8.548E-125	196	701	750	137	591	613
----------------------------------------------------------------------------------------------------------------------------------------------------------------------------------------------------EPHnkDTNRLNKTPSTeKPAVPERKETVSEGSHAKD-----PKEESSKESSPEIVKERPR---VKELDGYVGFANLPNQVYRKAVKKGFEFTLMVVGESGLGKSTLINSMFLTEIYN-------------------AADYP-GPTQ---RLKKTVAVETTRVMLKENGVNLLLTMVDTPGFGDAVDNSNCWAPIIEFIESKYEDYLNSEARVTRKVSPDYRVHCCLYFIQPSGHGLKSLDIEFMKRLCDKVNIIPVIAKADTLTSEECALFKKQIMTEIALHKIKIYEFPETCEE------------DEEHK-LNKSLKERVPFAVVGSNAVIEAD-GKKTRGRRYPWGIAEVENLEHCDFLALRNMVIRTHLQDLKDVTNNVHYENYRCRKLAGLG-ADGKPSRISN------KNPLAQMDEEKREHDAKMKKMEMEMEQVFEMKVREKKQKLKDSESE--LTRRHEATKKQLEQQAKELEEKRRQFEMEKESWEKENQVTIEDLRRR------------------------------------------------
>UPI000521768E	430	0.452	1.164E-124	245	701	750	3	407	424
-----------------------------------------------------------------------------------------------------------------------------------------------------------------------------------------------------------------------------------------------------LNQDMAQQPK---ALDSYVGFANLPNQLYRKSVKQGFEFTLMVVGESGLGKSTLINSLFLSDLYSN--------------------EYP-GPSL---RIKKTVKVETTKVLIKENGVTLRLTIDDTPGFGDAVDNSNCWQAVINHIEKKFEDYLNAESMVTRSKLADNRVHCCLYFIAPTGHGLKPLDVEFMKNLHDKVNIIPLIAKADTMTPEECLRFKKQIMKEIHEHKIQLYEFPECE--------------DEEENRLNRKLKSRVPFAVVGSNTVLEI-GGRRVRGRQYPWGVAEVENIDHCDFTVLRNMLVRTHMQDLKDVTNNVHYENYRSKKLSS--VTTTTMDGRSK---AQTKSPLAQMEEEKSEHMQKMKKMEMEMEEVFRMKVHEKKQKLQES--EADLSRRHEAMKKKLEAEYAALDEKQRQYEKDKQD---FEALQLKLMEDR------------------------------------------------
>A0A7K7QQJ8	430	0.344	1.164E-124	15	587	750	22	543	563
---------------STPQRRAPNTLLRSTVSSSTQKFQELGARNSEPSARHAEPTVQRSPKPplrrVELSGPKLPEPVSRRT----EISIDISSKQVEN-------SSSGLS----RFGLKRAD-VGHKPPEPAARRtEITLGKPQEPGLRRAEAPASKIPELPQRRAEPANAAAPDAAPRRLDIQVAKAAEATRPAESSEPA---QpQQAEPKAQPLPVESP---PKREEGPEAVPSHAPGmTDAPRDAGPKQAAPARPDKPAADFGYVGIDAILEQLRRKAMKQGFEFNIMVVGQSGLGKSTLINTLFKSKI-------------SRKSVQPTAEE----------RIPKTIEIKSITHEIEEKGVRMKLTVIDTPGFGDHINNENCWQPIMKFINDQYEKYLQEEININRKKrIPDTRVHCCIYFIPATGHSLRPLDIEFMKRLSKVVNIVPVIAKADTLTLEERDYFKQRIMADLLANGIDVYPQKEFDE-------------DSEDRLVNEKFREMIPFAVVGSDQEYQVN-GRRILGRKTKWGTIEVENTTHCEFAYLRDLLIRTHMQNIKDITSNIHFEAYRVKRLNE------------------------------------------------------------------------------------------------------------------------------------------------------------------
>U5EZI2	430	0.449	1.164E-124	246	695	750	297	712	775
------------------------------------------------------------------------------------------------------------------------------------------------------------------------------------------------------------------------------------------------------KQQAIVRP-KPKELDGYVGFANLPNQVYRKAVKKGFEFTLMVVGESGLGKSTLINSMFLSDVY---------HP----------EQYP-GPS---FRIKKTVAVENTKVLLKENLVNLTLTVVDTPGFGDAVDNSNCWVPIIDFVESKYEEYLTAESRVHRKAMSDSRVHCCLYFIAPSGHGLKPLDIEFMQRLCDKVNIIPVIAKADTLTPEEITQFKKQILNEIAQHKIKIYDFPE-PLD------------DEDDAKTLKQLRSRVPFAVVGANAIIEVD-GRKVRGRRYPWGIAEVENLEHCDFIALRNMVIRTHLQDLKDVTNNVHYENYRCRKLAGLGNdGKTKLSNNLCAQGVMNSfmtvwNPLAQMEEEKREHDSKMKKMEAEMEQVFEMKVKEKKQKLKDSELE--LTRRHEERKKALELQIRELEDRRRAFEQEKHEWESSNGVTL------------------------------------------------------
>A0A0C9W142	429	0.495	1.586E-124	250	658	750	1	365	412
----------------------------------------------------------------------------------------------------------------------------------------------------------------------------------------------------------------------------------------------------------ASDPVVRKKLTGYVGFANLPNQVHRKSVRKGFQFTAMVVGESGLGKSTLVNTLFNTTLYP---------PRD-----------PIPPS---AERPQTVAIQSISADIEENGVRLRLTVVDTPGFGDFVNNDDSWKPILEDIESRFDAYLEQENRINRQKTVDNRVHACLYFIQPTGHSLKQIDIEFMRRLHQKVNLIPIIAKADTLTDEEVHSFKQRVLSDIHFHNIQIFQAPVYENE------------DEETLGEHEEIASKIPFAVVGSNQEVVTPDGRAVRGRAYPWGVIEVDNEEHCDFVKLRQMLVRTYMEELRERTDQVLYENWRTEKL--------VSLGVPQDSSVFKEtNPAQRVAEERALHEQKLGKMEIEMKMVFQQKVQEKEAKLKQSEEE--LYAR-------------------------------------------------------------------------------------------
>A0A507ESZ8	429	0.495	1.586E-124	241	695	750	5	414	419
-------------------------------------------------------------------------------------------------------------------------------------------------------------------------------------------------------------------------------------------------RVVPDVVSKALQiPIVKKKLAGYVGFHNLPNQVHRKSVKKGFQFTLMVVGESGLGKSTLVNTLFNTSLYPNKENKEPTHES-----------------------PKTVEIQTISADIEENGVKLKLTVIDTPGFGDFVDNEESWRPILENIEARYDAYLEQENRVNRKRIVDTRVHACLYFIAPTGHSLKPIDIEFMKQLAGRVNLIPVIAKSDTLTEDEIKAFKARILEDIAYNKIQIYQPPMYDND------------DPETVQENKDIISRIPFAIVGSDKEVDV-GGKKVRGRKYPWGVIEVDNEDHCDFVKLRQMLVRTHMEELKEYTNEVLYESYRISKL-ARG-------GYEVSSDGSALNPLSKFEEEKLAHEQKMAKMEAEMKAVFQQKVAEKEAKLKQSEEE--LYARHREMKEQLEKQRLELEEKKRRLESGRPGTPEKGKKKQ------------------------------------------------------
>A0A316UGJ5	429	0.504	1.586E-124	261	695	750	18	408	420
---------------------------------------------------------------------------------------------------------------------------------------------------------------------------------------------------------------------------------------------------------------------GFVGFANLPNQWHRRSVRKGFNFTAMVVGESGLGKSTLVNTLFNHKLYPKK-------------------EVPAP----HMERPKTVAIESISADIEENGVRLKLTVVDTPGFADFVNNDESWKPIVDNIESRFDAYLEQENRVNRAKLTDNRVHACLYFIQPSGHALRPIDIEFMRRLHQKVNLIPVIAKSDTMTDEEIHLFKQRILADIAHHNIQIFYAPSYDVE------------DDETLAENEEIVRKIPFAVVGSDQQVDTIDGRRVRGRAYPWGVIEVDNEEHCDFVKLRQMLIRSHMEELKEHTHNVLYEKYRSEKL--------VAMGVTQDHSVFKEvNPAAKMAEERALHDAKLAKMENEMKLVFQQKVAEKEAKLKQSEEE--LYARHREMREALDKQRLELEDKKRRLESGRPLTPEKGGYAQ------------------------------------------------------
>A0A1Y2G233	429	0.480	1.586E-124	259	696	750	22	415	421
-------------------------------------------------------------------------------------------------------------------------------------------------------------------------------------------------------------------------------------------------------------------LQGYVGFANLPNQVHRKSVRKGFHFTTMVVGESGLGKSTLINTLFNTSLYAKKSVPAP-----------------------HQERPSTVAIESITADIEENGVRLRLTVVDTPGYGDFINNDDGWKPILDNIEARFDAYLEQENRVNRTKMVDNRIHACLYFIEPTGHSLKPVDVEFMRRLHTKVNLIPVIAKADTMTDDEVLQFKARILSDIAHHRIEIYQAPRYDQE------------DEETIAENEEIIRKIPFAIVGSDSVVATPDGRQVRGRAYPWGTIEVDNEDHCDFVKLRQMLIRTHMEELKEHTNGSLYEKYRSEKL--------LGMGVTQDHTVFKEvNPAAKMAEERALHESKLQKMEAEMKMVFQQKVNEKEAKLKQSEEE--LYARHREMKEALEKQKLDLEEKKRRLESGRPLTPEGKQQTKK-----------------------------------------------------
>F4RDI2	429	0.513	1.586E-124	261	658	750	36	389	432
---------------------------------------------------------------------------------------------------------------------------------------------------------------------------------------------------------------------------------------------------------------------GYVGFANLPNQVHRKSVRKGFSFTVMVVGESGLGKSTLINTLFNTTLYP---------PKD----------YP-GP---HADRPRTIAIQSISAEIEETGVRLLLTVVDTPGYGDFVNNSESWKPILDNIEARFDAFLEQENRVNRAKMVDNRVHACIYFIEPTGHSLKLVDVEFLKRLHTKVNLIPVIAKSDTMTDDEILAFKQRILSDIAFHNIQIYEAPRYEKE------------DEETLAENEEIMRKIPFAIVGSDTEVQTADGRQVRGRQYPSGTVEVDNEDHCDFLKLRQMLIRTHMEELKEHTLNVLYENYRSQKL--------LSMGVTQDHSVFKEvNPAAKMAEERSLHEAKLSKMESEMKMVFQQKVAEKEAKLKQSEEE--LYAR-------------------------------------------------------------------------------------------
>A0A8D0TYX9	429	0.465	1.586E-124	261	701	750	27	420	436
---------------------------------------------------------------------------------------------------------------------------------------------------------------------------------------------------------------------------------------------------------------------GYVGFANLPNQVYRKSVKRGFEFTLMVVGESGLGKSTLINSLFLTDLYS---------P-----------EYP-GP--SH-RIKKTVQLTKSKILIGDGGMSFLLNIMKYKTLSDAVNYSNVWQPVIDYIDSKFEDYLNAESRVNRRQMPDNRVQCCLYFIAPSGHGLKPLDIEFMKRLHEKVNIIPLIAKADTLTPEECQQFKKQIMKEIQEHKIKIYEFPETD--------------DEEENKLVKKIKDRLPLAVVGSNTIIEVN-GKRVRGRQYPWGVAEVENGEHCDFTILRNMLIRTHMQDLKDVTNNVHYENYR-----SRKLAAVTYNGVDNNKNKGQltKSPLAQMEEERREHVAKMKKMEMEMEQVFEMKVKEKVQKLKDSEAE--LQRRHEQMKKNLEAQHKELEEKRRQFEDEKAN---WEAQQRILEQQN------------------------------------------------
>A0A1A5ZUJ8	429	0.454	1.586E-124	222	697	750	40	470	475
------------------------------------------------------------------------------------------------------------------------------------------------------------------------------------------------------------------------------SPSAYPVKTEPGLNGNANPNAGVQAQAQAQQPARKKLASW-VGFSNLPNQVHRRSVRRGFQFVAMVVGESGLGKSTLINTLFETKLYQPKNVPAPG--EDR---------------------GQTVQIESISAEIEENGVRLKLTVVDTPGFGDFVNNDESWKPIVDNIEARFDAYLEQENRVNRLKLVDNRVHACIYFIQPTGHSLKPIDIEFMRRLHTKVNLIPVIAKADTMTDDEIVLFKQRILSDIAHHGIRIFQPPQYENE------------DEETIQENEEIISKVPFAVVGSDTLVNSPDGRQVRGRAYPWGVIEVDNEDHCDFVKLRQMLVRTHMEELREHTNDVLYENYRTDKL--------KAMGVAQDETVFKEtNPAAKQAEERALHEAKLAKMEAEMKMVFQQKVQEKEAKLKQSEEE--LYLRHREMKDALEKQRQELEDKKRRIESGRPLTPEKGSQKKRF----------------------------------------------------
>UPI0018794009	429	0.356	1.586E-124	8	548	750	33	526	565
--------EEVETPNSTPPRRVQTPLLRATVASSTQKFQDLGVKNSEPAARHVDSLSQRSPKAAlrrvELPGPKA-EPVSRRT----EISIDISSKQ---------VESAGATG-PSRFGLKRAEALGHKtPPEPTPRRTEITIVKPQESAHRRMENATSRIPEGPAAPTMDAASKRVEIQVPRPAEVPAAPIPPQALENSEPSPMSPLQSRLEPKPQAPAAEAPPRSQEATEAAPGCAGDMADTPRDVGLKQAPMPRNEKAPVDFGYVGIDSILEQMRRKAMKQGFEFNIMVVGQSGLGKSTLINTLFKSKI-------------SRKSVQPTSEE----------RIPKTIEIKSITHDIEEKGVRMKLTVIDTPGFGDHINNENCWQPIMKFINDQYEKYLQEEVNINRKKrIPDTRVHCCLYFIPATGHSLRPLDIEFMKRLSKVVNIVPVIAKADTLTLEERVYFKQRITADLLSNGIDVYPQKEFDE-------------DLEDRLVNEKFREMIPFAVVGSDHEYQVN-GKRILGRKTKWGTIE-EGP---------------------------------------------------------------------------------------------------------------------------------------------------------------------------------------------------------
>A0A8H7Q5S5	429	0.493	2.160E-124	242	658	750	5	393	436
--------------------------------------------------------------------------------------------------------------------------------------------------------------------------------------------------------------------------------------------------DQPTIEvqsPPSAQSISSivrKKLQGYVGFANLPNQVHRKSVKKGFQFTCMVVGikspivqllgESGLGKSTLINTLFNTQLYP-------GKYND---------EAPV-------ESPKTVEIKSITADLDENGVKLRLNVVDTPGFGDFVNNEASWKPILDNIEARCDMYLEQENRVNRLKIVDNRIHACIYFIAPTGHALKQVDIEFMRRLHTRVNLIPVIAKSDTMTEEEVLAFKERILSDINFHNIQIYQAPQYEYD------------DAETIAENREIVSKIPFAIVGSDKEVETEGGRKVRGRAYPWGVVEVDNEDQCDFVKLRQMLIRTHMEELKEHTNNVLYENYRTEKL--------TAMGIQQDPTVFKEvNPMQKMEEERLQHEHKLQKMEGEMRMVFQAKVQEKETKLKQSEEE--LYAR-------------------------------------------------------------------------------------------
>A0A851UH93	429	0.363	2.160E-124	15	587	750	22	542	562
---------------STPQRRAPNTLLRSTVSSSTQKFQELGARNSEPSTRHAEPTVQRSPKPplrrVELSGPKPPEPVSRRT----EISIDISSKQVEN-------STSGLS----RFGLKRAD-VGHKPPEPTARRTEITLGKPQEPGLRRAEAPASKIPELPQRRAEPDTAPRRLEIQVAKAA--EAP-ATRPSESSEPALPAQpLQAEPKMQPVPVESLAK---REEGPEAVPSHaATMTDAPRDAGPKQAAPARPDKPAADFGYVGIDAILEQLRRKAMKQGFEFNIMVVGQSGLGKSTLINTLFKSKI-------------SRKSVQPAAEE----------RIPKTIEIKSITHEIEEKGVRMKLTVIDTPGFGDHINNENCWQPIMKFINDQYEKYLQEEININRKKrIPDTRVHCCIYFIPATGHSLRPLDIEFMKRLSKVVNIVPVIAKADTLTLEERDYFKQRITADLLANGIDVYPQKEFDE-------------DSEDRLVNEKFREMIPFAVVGSDQEYQVN-GRRILGRKTKWGTIEVENTTHCEFAYLRDLLIRTHMQNIKDITSNIHFEAYRVKRLNE------------------------------------------------------------------------------------------------------------------------------------------------------------------
>A0A7K7YKJ6	429	0.356	2.160E-124	15	587	750	19	544	564
---------------STPQRRAPNTLLRSTVSSSTQKFQELGARNSEPSARHAEPTVQRSPKPplrrVELSGPKIPEPVSRRT----EISIDISSKQVEN-------STAGLS----RFGLKRAD-VGHKPPEPTARRTEITLGKPQEPGLRRAEAPASKIPELPQRRAEPAGTAAPDAAPRRPEShgARAAETPLRPAESSEPALPTQpLQAEPKPQAVPVESPAKRDEGPEAVPSPA--PAMTDAPRDAGPRQAAPARPDKPAADFGYVGIDAILEQLRRKAMKQGFEFNIMVVGQSGLGKSTLINTLFKSKI-------------SRKSVQPAAEE----------RIPKTIEIKSITHEIEEKGVRMKLTVIDTPGFGDHINNENCWQPIMKFINDQYEKYLQEEININRKKqIPDTRVHCCIYFIPATGHSLRPLDIEFMKRLSKVVNIVPVIAKADTLTLEERDHFKQRIMADLLANGIDVYPQKEFDE-------------DSEDRLVNEKFREMIPFAVVGSDQEYQVN-GRRILGRKTKWGTIEVENTTHCEFAYLRDLLIRTHMQNIKDITSNIHFEAYRVKRLNE------------------------------------------------------------------------------------------------------------------------------------------------------------------
>UPI00187DA91F	429	0.427	2.160E-124	219	701	750	80	527	588
---------------------------------------------------------------------------------------------------------------------------------------------------------------------------------------------------------------------------KKDKDSHENNHHDSNKIAHER-QD-KEKQQAIVRP-KVKEIDGYVGFASLPDQVYRKAVKKGFEFTLMVVGESGLGKSTLINSMFLSDIYNQ-------------------EQYP-GP--SH-RIKKTVAVETTKVLLKENGVNLTLTVVDTPGFGDAVDNSNCWVPVIEFVESKYEEYLTAESRVHRKAITDNRVHTCLYFIAPSGHGLKTLDVEFMQRLCDKVNIIPVIAKADTMTPEEVQLFKKQILNEIAQHKINIYDFP-------EPLE------DEEEAKVLRQLRSRVPFAIVGANSVIEVD-GRRVRGRKYPWGVAEVENLEHCDFIALRNIVIRTHLQDLKDVTNNVHYENYRCRKLAGLGV-DGKQSRLSnnlCNQGVMNSfmtvwNPLAQMEEEKREHELKMKKMEAEMEQVFEMKVKEKKQKLKDSELE--LTRRHEERKKALESSIRELEDRKRCFEQERQEWENANGITLDELRRR------------------------------------------------
>A0A0D2WK97	428	0.473	2.943E-124	247	654	750	9	369	418
-------------------------------------------------------------------------------------------------------------------------------------------------------------------------------------------------------------------------------------------------------EPTTSRSDSSKQLGGYVGFANLPNQVHRKSVKKGFEFTLMVVGESGLGKSTLVNSLFLTDLYN-------------------EREYP----SAAERIEKTVKVSSTSVEIEEKGVRLRLTIVDTPGFGDAVNNQDSWASIVTFIDERFEEFLNDELRVNRTKTNDNRVHCCLYFIAPNGHGLKPLDIEFMKRLHKKVNIIPVIGKADTLTADEIKSFRRQILSQIAENDISIYQFA-TDSDD-----------EEDAIREAQSLQASVPFAVVGSNTVLEI-GGKKVRGRMYPWGIVEVENEDHCDFTKLRNLLIRTHMQDLKDNTNDVLYESYRAFKLTGMG--GSLPGGDK---------TLAKFEEEKREHEQKMAKMEDDMRQVFQMKVAEKEQKLKLSEREMQ-----------------------------------------------------------------------------------------------
>UPI00071A28AB	428	0.336	2.943E-124	15	587	750	24	550	570
---------------STPQRRAPNTLLRSTVSSSTQKFQELGARNSEPSTRHAEPTVQRSPKPplrrVELSGPKLPEPVSRRT----EISIDISSKQVEN-------STSALS----RFGLKRAD-VGHKPPEPTARRteitlGKPQEPRRAEVPASKIPELPQRRAEPAGTAEPAGTGAAAGPRRLDIQVAKAAEtPATRPAESSEPALPAQPQQA-EPKPQAVESPAK---REEGAEAVSSHAPGmTDAPRDAGPKQAAPARPDKA-ADFGYVGIDAILEQLRRKAMKQGFEFNIMVVGQSGLGKSTLINTLFKSKI-------------SRKSVQPAAEE----------RIPKTIEIKSITHEIEEKGVRMKLTVIDTPGFGDHINNENCWQPIMKFINDQYEKYLQEEININRKKrIPDTRVHCCIYFIPATGHSLRPLDIEFMKRLSKVVNIVPVIAKADTLTLEERDYFKQRIMADLLANGIDVYPQKEFDE-------------DSEDRLVNEKFREMIPFAVVGSDQEYQVN-GRRILGRKTKWGTIEVENTTHCEFAYLRDLLIRTHMQNIKDITSNIHFEAYRVKRLNE------------------------------------------------------------------------------------------------------------------------------------------------------------------
>A0A6I8TIS9	428	0.446	2.943E-124	249	695	750	213	628	767
---------------------------------------------------------------------------------------------------------------------------------------------------------------------------------------------------------------------------------------------------------KPVVKSKPKELDGYVGFANLPNQVYRKAVKKGFEFTLMVVGEAGLGKSTLINSLFLSDVY---------HP----------EQHP-GPSK---RIKKTVTVESTKVLLKENGVNLTLTVVDTPGFGTAVDNSNCWVPIVEFVENKYEEYLTAESRVHRMAIPDSRVHVCLYFIAPSGHGLKPLDIEFMQRLCDKVNIIPVISKADTLTPEEITHFKKQILNEIAQHKIKIYDFPD-PSDE------------EEDAKTLRQLRSRVPFAVVGANAIIEID-GRKIRGRRYPWGVVEVESLDHCDFIALRNMVIRTHLQDLKDVTNNVHYENYRCRKLAGLgndgktKLSNNLCNIGTINANSFGTgwNPLAQMEEEKREHESKMKKMEAEMEQVFEMKVKEKKQKLKDSEAE--LTRRHEERKKALELQIRELEDRRKAFEIEKAEWEQQNGVTL------------------------------------------------------
>A0A8H7HX77	428	0.439	2.943E-124	220	733	750	3	470	1924
----------------------------------------------------------------------------------------------------------------------------------------------------------------------------------------------------------------------------SP-VSHS-SVPYGNGNGTATPSGqYSNGQGAASDPAVRKKLNGYVGFANLPNQVHRKSVRTGFQFTVMVVGESGLGKSTLVNTLFNTTLYP---PKEYLHPS--------------------AERPKTVAIESISADIEENGVRLRLTVVDTPGFGDFVNNDDSWKPIVENIEARFDAYLEQENRVNRQKMVDNRVHACIYFIQPSGHSLKQIDIEFMRRLHTKVNLIPVIAKSDTLTDEEIIQFKQRILNDIAHHQIRIFQAPVYENE------------DEETIAENEEIAGKIPFAIVGSYKQVETPDGRAVRGRVYPWGVIEVDNEDHCDFVKLRQMLIRTYMEELREHTNLVLYENYRSDKL--------LAMGVTQDHSVFKEiNPAAKVAEERTLHEAKLAKMEAEMKMVFQQKVQEKEAKLKQSEEE--LYARHREMKEALEKQRIELEDKKRRLESGRPLTPEKNNIRM-AQSASVQAVIEAVSVLGLHTDKNSIDAAGKWLQDFQH----------------
>A0A1Y2GTW6	428	0.492	4.008E-124	240	658	750	7	381	425
------------------------------------------------------------------------------------------------------------------------------------------------------------------------------------------------------------------------------------------------PISPPSSNKAAINGALRKKLQGYVGFANLPNQVHRKSVKKGFNFTIMVVGESGLGKSTLVNTLFNAPLYPPK----EYAPLTEES-------------------PKTVGIQLFSTDIEENGVRLKLNVVDTPGFGDFINNEDSWKPILKTIEGRFDAYLEQENRVNRSKITDTRVNACLYFIAPTGHSLKALDIEFMKRLHNKVNLIPVIAKSDTMTHEEIAAFKERILLDIAHHDIKIYHAQHYDSD------------DIETINETKDVMSKIPFAIVGSDKAIETPDGRHVRGRKYPWGVIEVDNEDHCDFVKLRQMLIRTHMEELKEFTNDIHYENYRTEKL--------LAMGYQQDNSVFKEiDPVAKLEEERAMHEAKLIKMEQDMKHVFQQKVQEKEAKLTQSEAE--LYAK-------------------------------------------------------------------------------------------
>A0A8H7PDT1	428	0.472	4.008E-124	247	658	750	4	392	435
-------------------------------------------------------------------------------------------------------------------------------------------------------------------------------------------------------------------------------------------------------QQQPPSNIVRKKLQGYVGFANLPNQVHRKSVKKGFQFTTMVVGESGLGKSTLVNTLFSTELYPNKVVAEP----------------------SHET-PKTVDIQSITADIEENGVRLRLNVVDTPGFGDFVNNEErlmmiittvSWKPILDNIEARFDAFLEQENRVNRTKLADNRIHACIYFIAPTGHALKPLDIEFMRRLHSRVNLIPVIAKSDTMTEEEVLAFKDRILADINFHNIQIFQAPQYEYD------------DAETIAENREIMSKIPFAIVGSDKEVDVGGGRAVRGRKYPWGVIEVDNEDHCDFVKLRQMLIRlgqllintvyasTHMEELREYTNNVLYENYRTEKL--------TAMGIQQDPTVFKEiNPVQKMEEERLAHESKLAKMEAEMKMVFQAKVQEKEAKLKQSEEE--LYAR-------------------------------------------------------------------------------------------
>A0A0C9URM1	428	0.462	4.008E-124	221	658	750	10	401	447
-----------------------------------------------------------------------------------------------------------------------------------------------------------------------------------------------------------------------------PANDERARSPNGYSDEKPVAPTPPthHSFSSVVRKKLM----GYVGFANLPNQVHRKSVRKGFQFTAMVVGESGLGKSTLINTLFNTTLYPRK--------------------EPLPP---HAERPQTVSIQSISADIEESGVRLRLTVVDTPGFGDFVNNDESWKPIVEDIESRFDAYLEQETRVNRQKIVDNRVHACLYFIQPTGHSLKQIDIEFMRRLHQRVNLIPVIAKADTMTDEEIIEFKQRILADIAQHNIQIFQAPIHENE------------DEETLTEIEEITTKIPFAVVGSDQVVLTPDGREVRGRAYPWGVIEVDNEDHCDFVKLRQMLIRTYMEELREHTNTYLYENWRSEKL--------TNMGIQQDPTVFKEvNPAQRVAEERGLHEQKLSKMEAEMKMVFQQKVQEKEAKLKQSEEE--LYAR-------------------------------------------------------------------------------------------
>UPI00138FA69A	428	0.460	4.008E-124	261	699	750	17	413	447
---------------------------------------------------------------------------------------------------------------------------------------------------------------------------------------------------------------------------------------------------------------------GYVGFANLPNQVFRKSVKKGFEFTVMVVGESGLGKSTLLNSLFLTDLY---------TPS----------SYP----SIKEKLNKTVEVKPCTVELKEGGVRLRLTVVDTPGFGDAVDNTDCWKPVIKYIDSKFEEHLNAESRVQRSPFPDNRVHCCLYFISPTGHSLKPLDIEFMKKLHNKVNIVPVISKADTLTTEECTRFKKQILQEIKENNISIYEFPDLGGEE-----------DAELDAVN--MRDKVPFAVVGSNTVLEVN-GKRVRARVYPWGVVEVENVEHCDFVALRNMLIRTHMQDLKDVTNDAHYENYRCDKLASMTVGSP---SSSPSHVSLSKSPLEQLEAEKDDHEKKLKKMEQEMEQVFDIKVKEKKKKLKDSEAE--LGKKHEQMTNQLEQQLKELEEKRKKFEKEKKEYEDQRLADKKLER--------------------------------------------------
>UPI0015A834E8	428	0.440	4.008E-124	251	703	750	56	474	522
-----------------------------------------------------------------------------------------------------------------------------------------------------------------------------------------------------------------------------------------------------------AKETSVREMDGYVGFANLPNQVYRKAVKKGFEFTLMVVGGAGLGKSTLINSMFLTDIYSN--------------------EYP-GPSL---RAKKTVQVETTKVLLKENSVNLHLTIVDTPGFGDAVDNSECWQPIIDYIENKYEEYLNAESRVHRSFSPDTRVHCCLYFIAPSGHGLKPLDVEFMKRLHDKVNIIPVVAKADSMTPEECASFKRIILGEISRNKINIYDFPECD--------------NEEESKIQKCLKERVPFAVVGSNTVIEVN-GKRLRGRRYPWGIAEVENMEHCDFLALRNMLIRTHMQDLKDVTNNVHYENYRCRKLasvandgKSARMSNNFcPQRILNTFMVFW-NPLAQMEEERKEHELKMKKMEQDLEQLFELKVREKFKKLKDS--EADLERRHEQMKKSLEAQRKELEEKWKAFEAEKASFEAENKDEESLRRMSVD----------------------------------------------
>M7P3F2	428	0.476	5.459E-124	236	658	750	28	407	449
--------------------------------------------------------------------------------------------------------------------------------------------------------------------------------------------------------------------------------------------GFDGHQD-PYKTNASSSGNHiiRRKLTGYVGFANLPNQWYRKSIKKGFILNLMVVGESGLGKSTLVNTLFNCSLYP---------PR------------NIKP--LTKDLEKTIEIKSITSEIEENGVKLKLTVVDTPGFGDFVNNNDSWQPILENIEQRFDAYLEAENRVSRANIIDNRIHACIFFIDPTGHSLKPLEIEFMRRLHQRVNLIPVIAKSDTLTEQEVLSFKKRILSDIAFHEIEIFRPPNYEYD------------DEETLNENNEIASKIPFAIVGSNYEVTTSSGHTVRGRKYPWGVIEVENENHCDFIKLRQMLIRTHMEDLKEYTNDVLYENYRTDKL--------LQMGVAQDSSVFKEvNPSIRQEEERQLHEAKLLKMEAEMKLVFQQKVQEKENKLKQSEEE--LYAR-------------------------------------------------------------------------------------------
>A0A1B0GBG9	427	0.456	7.435E-124	251	695	750	105	505	535
-----------------------------------------------------------------------------------------------------------------------------------------------------------------------------------------------------------------------------------------------------------PARQKPMEIAGYVGFANLPNQVYRKAVKRGFEFTLMVVGCSGLGKSTLINSMFLTDVYN-------------------SEQYP-GPSL---RKKETVGVEATKVLMKENGVNLTLTVVDTPGFGDSVDNTNCWVPILEYVDSKYEEYLTAESQVYRKQIPDNRVHCCLYFIGPTGHGLRPLDIACMQSLSDKVNLVPVIAKADTMTPDEVHLFKKQILNEIAQHKIKIYDFPSTIEDNAE---------DSKT---NQNLRNRVPFAVVGANTIVETADGKKVRGRRYPWGLVEVENLTHCDFIALRNMIIRTHLQDLKDVTNTTHYENYRCRKLSALGVADGK-------ARLSNKNPLTQMEEEKREHELKMKKMEAEMEQVFEMKVKEKMQKLKDSELE--LARRHEERKKTLELQIRELEEKRREFERERKEWEEANHITL------------------------------------------------------
>A0A0J0XW07	427	0.452	1.013E-123	204	696	750	8	457	462
------------------------------------------------------------------------------------------------------------------------------------------------------------------------------------------------------------DNSPAPDHHVDqVAYPdpgLSPAPLngHVSPAPAST-NG-DA---APSNGAAAGLNVIRKTLASWVGFSNLPNQVHRRSVRRGFQFVAMVVGESGLGKSTLINTLFEDTLYQPKVIPEPG--ADR---------------------GRTVQIESINAEIEENGVRLKLTVVDTPGFGDFVNNEECWKPILENIEARYDAYLEQENRVNRLKMTDNRVHACIYFIQPTGHALKPIDIEFMKQLHNKVNLIPVIAKADTLTEEEVDLFKRRILADIEYHGINIFQPPSYERD------------DDETIQENHEIISKIPFAVVGSDHIVPSPDGRQVRGREYPWGVIEVDNEQHCDFVKLRQMLVRTHMEELREHTNDILYERYRTEKLQA--------MGVAQDESVFKEtNPAAKQAEERAMHEAKLKKMEMEMKMVFQQKVQEKEQKLKQSEEE--LYARHREMKEALEKQRLELEDKKRRIESGRPLTPEKGSKKRF-----------------------------------------------------
>UPI00080D673F	427	0.454	1.013E-123	219	697	750	34	475	480
---------------------------------------------------------------------------------------------------------------------------------------------------------------------------------------------------------------------------TSPHGGNdtlisSRAISPSAYPVKTEP-GAGINgsaNAPAQQQLARKKLASWVGFSNLPNQVHRRSVRRGFQFVAMVVGESGLGKSTLINTLFETKLYQPK-----NIP---------------APGED---RGKTVQIESISAEIEENGVRLKLTVVDTPGFGDFVNNDESWKPIVDNIEARFDAYLEQENRVNRLKLVDNRVHACIYFIQPTGHSLKPIDIEFMRRLHTKVNLIPVIAKADTMTDDEIILFKQRILADIAHHGIRIFQPPQYENE------------DEETIQENEEIISKVPFAVVGSDSLVSSPDGRQVRGRAYPWGVIEVDNEDHCDFVKLRQMLVRTHMEELREHTNDVLYENYRTDKL--------KAMGVAQDESVFKEtNPAAKQAEERAMHEAKLAKMEAEMKMVFQQKVQEKEAKLKQSEEE--LYLRHREMKDALEKQRQELEDKKRRIESGRPLTPEKGSQKKRF----------------------------------------------------
>UPI001C8FEE9E	427	0.400	1.013E-123	204	701	750	18	483	504
------------------------------------------------------------------------------------------------------------------------------------------------------------------------------------------------------------DSAPAPSPkEPPPAPPKTvlsrSSAPPPPRRSDSEVtPARPgRPEEPPLvrpnkadDQNRerQARERSRRQLDGYVGFADLPNQVHRRAVKKGFHFTLMVVGESGLGKSTLVNSMFMSDIYN--------------------KEYP-GP--SH-RIKKTVAVEKTIVKLTENSVNLNLTVVDTPGFGDAVDNSNCWQPVIEYIESRYEEYLNAESRVYRTEVVDTRVHCCLHFLAPSGHGLKPLDVEFMKRLHDKVNIVPVIAKADTMTPEEVTRFKKQILNEIAQHKIRIYEFPDCPTD--------------EDSGLQRAMRQRVPFAVVGANTVLEVD-GQKVRGRRYPWGVVQIENMEHSDFIPLRNMLIRTHMMDLRDVTNAVHYENFRCKRLAGLG-------TDGKPAKIVNKNPIAQMEEEKREHELKVKKMEAEMEQVFEMKVKEKKNKLKES--EADLARREEQMLAPLEEQRRELEQEKAAFQREKEEWERLNGITLDQLRRR------------------------------------------------
>A0A6J2XD89	427	0.361	1.013E-123	104	701	750	19	586	608
--------------------------------------------------------------------------------------------------------KSRPNIMPSSYMytsssalLNRNTENKPTPPPTLPKYTSSFNAGSGLTRERDKDSIGGSYRLSSLDRLAMRQKFMEQQSPTNG----TAP---QTQTNGDGG-VTTLQSKREmfFSNTV-TTTDQSNKDSNRLNkTPSIEKPAVPERRetaiDSAVKENKdESSKESSPEiikerprvkeLDGYVGFANLPNQVYRKAVKKGFEFTLMVVGESGLGKSTLINSMFLTEIYNA---------SD----------YP-GPTQ---RLKKTVAVETTRVMLKENGVNLLLTMVDTPGFGDAVDNSNCWVPVIEYIESKYEDYLNSEARVTRKITPDKRVHCCLYFIQPSGHGLKSLDIEFMKRLCDKVNIIPIIAKADTLTSEECALFKKQIMTEIAQHKIKIYEFPDTSEE------------DEEHK-LNKSLKERVPFAVVGSNVVIEAE-GKKIRGRRYPWGIAEVENLEHCDFIALRNMVIRTHLQDLKDVTNNVHYENFRCRKLAGLS-TDGKMSRISN------KNPLAQMDEEKREHDAKMKKMEMDMEEVFETKVKEKKQKLKDSETE--LTRRHEVMKKQLEQQAKELEEKRRQFEMDKECWEKENQVTIEDLRRR------------------------------------------------
>A0A4T0P0U1	427	0.470	1.013E-123	215	658	750	693	1101	1150
-----------------------------------------------------------------------------------------------------------------------------------------------------------------------------------------------------------------------EEPTTNETIETedipQPNRASirrSNIAAQAIPPTAPLNVNKEAQQVSnvvRKKLSGFVGFANLPNQVHRKSVRKGFSFTCMVVGESGLGKSTLVNTLFETSLY---------QPKT----------LPELGSES----ASTVGIENISADIEENGVRLKLTVVDTPGFGDFVNNDSSWDPIVTSIESRFDQFLEQENRVNRAKLNDNRVNACIYFIQPTGHSLRQVDIEFMRRLHTKVNLIPVIAKSDTLSEEEVESFKRRILSDIEHHNIQIFKSPVYEQE------------DEETIQENQEIESKIPFAIVGSTQTIQTPDGRNVRGRSYPWGVVEVDNEEHCDFVKLRQMIIRTHMEELKEST-NVLYENYRSEKL--------LAMGVQQDASVFKEvNPTAKAVEEKALHDAKLSKMEAEMKLVFQQKVQEKEAKLRQSEEE--LYAR-------------------------------------------------------------------------------------------
>A0A4Q0A3T6	426	0.492	1.379E-123	244	658	750	2	372	415
----------------------------------------------------------------------------------------------------------------------------------------------------------------------------------------------------------------------------------------------------PSDHTSKAIPVVKRELNGYVGFANLPNQVHRRSVKRGFQFVTMVVGESGLGKSTLVNTLFNSTLIPDK------------------EEVP--PS---AETPQTVAIQNISADIQENGVKLRLTVVDTPGFGDFINNEESWKPILMDIESRFDSYLAQETRANRTKFVDNRVHACIYFIAPTGHSLRAIDIEFMKRLHTKVNLIPVIAKSDTLTEEEIEAFKGRILADIAHHNIQIFR-PLSDSFD-----------DPETVAENREILSKMPFAIIGSSNDVETLDGRKVRGRKYPWGIIEVDNEDHNDFVKLRQMLIRTHMEELKEYTNNALYENYRTAKLLSL--------GKVQDSSVFREyNPVLQMEEERRLHEAKMLKMEGEMNAVFQQKVQEKEQKLKQSEEE--LYAR-------------------------------------------------------------------------------------------
>A0A1Y1XE38	426	0.501	1.379E-123	250	696	750	33	434	441
----------------------------------------------------------------------------------------------------------------------------------------------------------------------------------------------------------------------------------------------------------SVRNPLKKQLNDYVGFANLPNQVHRKSVKKGFQFTFMVVGESGLGKSTLVNTLWNSTLLPQK----KSVP-----LALDG--------------PRTVSIQAYNAELVEDGVKLGLNIIDTPGFGDFVNNEESWKPILEDIETRFDLYLERESSANRSKMEDNRVHACLYFISPTGHALKPLDIEFMRRLHTRVNLIPVIAKSDTLTEVEIKEFKERILEDIQHHKIQIFKPTPYIYD------------DPETIAENKEIMDKVPFAIVGSEKEIEVN-GKMVRGRKYPWGVIEVENEDHCDFVKLRQMLIRTHMEELREYTNTVLYENYRTAKLESL--------GVVQDSSVFKEiNPLAKMEEERKVHEAKMKKMESEMMNVFQQKVQEKEAKLKQTEEE--LHSRHKEMKETLEKQRLELEEKKKRLETAGRPITPDKSVRKK-----------------------------------------------------
>UPI001C70B205	426	0.448	1.379E-123	234	701	750	113	526	551
------------------------------------------------------------------------------------------------------------------------------------------------------------------------------------------------------------------------------------------GGSSCPPQNKLVKELVKERR--PREVDGYVGFANLPNQVYRKAVKKGFEFSLMVVGESGLGKSTLINSMFLSDIYSN------DHP---------------GP--SH-RVKKTVQVETTKVLLKENGVNLMLTVVDTPGFGDAVDNSDCWQPVIQYVESKYEEYLNCESRVNRKQISDSRVHCCLYYIAPSGHGLKPLDVEFMKRLHDKVNIIPVIAKADTLTPDECQHLKKQILNEIAQHKIKIYEFPEEESDPTSI-----------------KMKQRVPFAVVGSNTTVEVD-GKKLRGRRYPWGVVEVENMEHCDFIPLRNMLIRTHMQDLKDVTNNVHYENYRCRKLAGIGGTD----GKIK---ITNKNPLAQMEEEKNEHTNRMKKMEAEMEQVFEMKVKEKMGKLNELEQD--LQKRNETMRKKLESDTLELEEERERFEREKKAWEAANNITV-EELHR------------------------------------------------
>A0A086TII5	426	0.484	1.879E-123	243	697	750	4	420	423
---------------------------------------------------------------------------------------------------------------------------------------------------------------------------------------------------------------------------------------------------IPLPLTPPVSKPLTNGalrkkLQGYVGFANLPNQVHRKSVKKGFNFTIMVVGESGLGKSTLVNTLFNAPLYPSKDH----VP------------------LSDES-PKTVGIQVLNTDIEENGVRLKLNVVDTPGFGDFINNEDSWKPILETIESRFDAYLEQENRVNRSKITDTRVNACLYFIAPTGHSLKALDIEFMKRLHKKVNLIPVIAKSDTMTNEEIVAFKERILLDIAHHDIKIYHAQHYDCD------------DAETIAETKDVMSKIPFAIVGSDKIIETADGRQVRGRRYPWGTIEVDNEEHCDFIKLRQMLIRTHMEELREFTNDLHYENYRTEKL--------LAMGYQQDQTVFREvDPLAKLEEERALHEAKLVKMEQDMKHVFQQKVQEKESKLTQSEAE--LYAKHKEMKDALEKQRLDLEEKKRRIEQGRPITPEKPKKKgLFA----------------------------------------------------
>UPI001402B579	426	0.445	1.879E-123	261	703	750	8	409	424
---------------------------------------------------------------------------------------------------------------------------------------------------------------------------------------------------------------------------------------------------------------------GYVGFANLPNQVYRKSVKRGFEFTLMVVGESGLGKSTLINSLFLTDLY--------------------ASEYP-GPSQ---RVRKTLQVEQSKVVLKEGGVQLTLTIVDTPGFGDAVDNSSCWQSIIDYIDSKCEDYLNAEARVNRRLMPDSRVHCCLYFIFPSGHGLKPLDIEFMKRLHDKVNIIPLIAKADSLTTEECQQFKKTIMKEILEHKIKIYEFPDVEDD------------DE---KLSKKVKDNIPLAVVGSNTVLEVN-GKRVRGRQYPWGVVEVESADHCDFTLLRNMLIRTHMQDLKDVTNNVHYENFRSRKLAALacnGVDNNRSKGqLSKGEGNAGMSPMAQMEEEKHEHKLRMHKMEKEMEQVFLMKVKEKQQKLMDSEQE--LQRRHEQMKRNLEAQHREMEERRRQFEDEKST---WEAQILALEQQRVD----------------------------------------------
>A0A4Y2LKQ3	426	0.447	1.879E-123	246	658	750	85	449	517
------------------------------------------------------------------------------------------------------------------------------------------------------------------------------------------------------------------------------------------------------KEGDRMKDMSPKDLDGYVGFANLPNQVYRKAVKRGFEFTLMVVGEAGLGKSTLINSMFLTDIYS------SEHP---------------GP--SH-RIKKTIQVETTKVLLKESGVNLLLTVVDTPGFGDAVDNSHCWQPISDYIENKYEEYLNAESRVHRTTIPDGRVHSCLYFIAPSGHGLKPIDVEFMKRLHDRVNIIPIIAKADTMTPEECHHFKKTILSEIAQNQIKIYEFPDCD--------------DEDENRLQKIMKERVPFAVVGSNTLIDV-GGKQVRGRRYPWGVAEVENMEHCDFLALRNMLLRTHMQDLKDITNSVHYENFRCRKLAGVG-SDGKPARLCN------KNPLDQLEEEKREHENKMKRMEQEMEQVFELKVKEKRQKLKDSEQD--LQRR-------------------------------------------------------------------------------------------
>A0A0P4WKB4	426	0.409	1.879E-123	182	695	750	39	502	530
--------------------------------------------------------------------------------------------------------------------------------------------------------------------------------------APSAAPPAPPvsAPSSAPPPPP---SSTAPAPAAPTSAPPASVASIKEQLMTTKERKEHKEEENKENklVKELVRERRPREVDGYVGFANLPNQVYRKAVKRGFEFSLMLVGESGLGKSTLINSMFLADIYSN------DHP---------------GP--SH-RVKKTVQVETTKVLLKENGVNLMLTVVDTPGFGDAVDNSDCWQPVTNYVESKYEEYLNCESRVNRTQISDTRVHCCLYFIAPSGHGLKPLDVEYMRRLHDKVNIIPVIAKADTLTPDECQHLKKQVLNEIAQHKIKIYEFP-----------------DEEGDATSAKMKQRVPFAVVGSNTTVEVD-GKKVRGRKYPWGVVEVENIEHCDFIPLRNMMIRTHMQDLKDVTNNVHYENYRCRKLAGVGGTD----GKIK---MTNKNPLAQMEEEKREHTNRMKKMESEMEQVFEMKVKEKMTKLSDL--ESDLQKRNESMRKKLEADFAELEEERERFEKERKAWEAANGTTV------------------------------------------------------
>UPI001E673AC6	426	0.352	1.879E-123	78	748	750	33	609	625
------------------------------------------------------------------------------ASVTNTAIPSPSCST----TPTTPVSTTS--------GVSTATNNNHTLPDTTTP-PSSASPKSALQSKREMFFKTEAGSGGSGGGGTPLAAPTTAPPAPPVTAPSTAPPPPPsntTPPASAPAsvasIKEQLLTTKERKEHKDE-----ENKENKLVK--------------ELVKERRPREV-----DGYVGFANLPNQVYRKAVKRGFEFSLMVVGESGLGKSTLINSMFLSDIYSN------DHP---------------GP--SH-RVKKTVQVETTKVLLKENGVNLMLTVVDTPGFGDAVDNSDCWQPVTDYVETKYEEYLNCESRVNRTQISDSRVHCCLYFIAPSGHGLKPLDVEFMRRLHDKVNIIPVISKADTLTPDECQHLKKQVLNEIAQHKIKIYEFPE----------------DEGDA-TGSKLKQRVPFAVVGSNTTVEVE-GKKVRGRKYPWGIVEVENIEHCDFIPLRNMMIRTHMQDLKDVTNNVHYENYRCRKL-------AGGGGADGKIKLSNKNPLAQMEEEKKEHTNRMKKMETEMEQVFEMKVKEKMSKLTEL--EADLQKRNESMRKKLEADLSELE--EERERFEHERKAWEAANGITVEELRRKSLESISRETSSLASSSTT--------SGGSQ---KSSPKFSRTYS-
>UPI001605548D	426	0.408	1.879E-123	249	701	750	103	525	643
---------------------------------------------------------------------------------------------------------------------------------------------------------------------------------------------------------------------------------------------------------KLDRPEKdkrKKELDGYVGFANLPNQVYRKAVKRGFDFTLMVVGESGLGKSTLTNSMFLADIYS---------P-----------EYP-GPSL---RLKKTVQVDTSKVTMKENGVNLSLTIVDTPGYGDSIDNSQCWQPILDYIENRYEDFLNAESRVNRKTLLDSRVHCCLYFIAPSGHGLKALDIEFMKKLHDKVNIIPILSKADTMTPEECSHFKKQVMNQIKQHQIKIYEFPDCD--------------DEEENKINKQMRDRVPFAVVGSNTVVEVD-GKKARGRKYPWGTVLVENLEHCDFVALRNMVVRTHLQDLKDVTNNVHYENFRCRKLAGLgpdgkpvkGFDNNAQSpGIPNCFITIW-NPLAQMEEEKKNHDAKMKKMEIEMEQVFEMKVKERSQRITDSEKD--LKRREEQMKVQLEKLKRDIADKKKQFENDKLVWEQANGISVEELRRR------------------------------------------------
>A0A4V1IUV6	426	0.505	2.559E-123	259	658	750	12	372	413
-------------------------------------------------------------------------------------------------------------------------------------------------------------------------------------------------------------------------------------------------------------------LNGYVGFHNLPNQVHRKSVKKGFQFTIMVAGESGLGKSTLINTLFNTALYP-----------SKENVELTNET------------PKTIDIQTISTDIEENGVQLKLTVIDTPGFGDFVNNEDCWRPILSNIEARFDAYLEQENRVNRKRIVDSRVHACLYFIAPTGHSLKPLDLEFMRRLTHRVNLIPVIAKSDILTEDEIRGFKQRILEDLHLNKIQIFQPPSYGND------------DPETVQENKEIMARIPFAVVGSDREVESN-GKKVRGRKYPWGVIEVDNEEHCDFVKLRQMLIRTHMEELKDYTNEVLYENYRSQKL-AAAAGGAGGAGGELPGDSLLANPLSKFEEEKLAHDAKMAKMEAEMKAVFQQKVAEKENKLKVSEEE--LYAR-------------------------------------------------------------------------------------------
>UPI0014254D5E	426	0.466	2.559E-123	261	658	750	9	378	438
---------------------------------------------------------------------------------------------------------------------------------------------------------------------------------------------------------------------------------------------------------------------GYVGFANLPNQVYRRSVKRGFEYTLMVVGESGLGKSTLINSLFLTDVYSN--------------------QYP-GPSQ---RMKKTTQVETSNVILKENGVQLRLTIVDTPGFGDQVDNSNCWQPIIDHIDNKFEDFLNAESQVSRKSIPDKRVHSCLYFIAPSGHGLKALDVEFMKRLHDKVNIIPLIAKADTLTAEECRDFKKQIMKEIEKNKIKIYEFPEIPDDEDDSKENKVLKRRNMLQKEQEktvNIKDRVPFAVVGSNSVLEVN-GKRVRGRQYPWGVAEVENLEHCDFITLRNMLIRTHMQDLKDVTNNVHYENYRCRKLTA----ITTGEGRKPSSKVAGKNPLAQFQDEKKEHDLKMKKMEAEMEQVFEMKVMEKKKKLKDS--EADLRRR-------------------------------------------------------------------------------------------
>A0A2L2XZB3	426	0.451	2.559E-123	247	658	750	44	407	474
-------------------------------------------------------------------------------------------------------------------------------------------------------------------------------------------------------------------------------------------------------DSDRMKDTLPKDMDGYVGFANLPNQVYRKAVKRGFEFTLMVVGEAGLGKSTLINSMFLTEIYSN--------------------EYP-GPSL---RVKKTLQVETSKVLLKESGVNLLLTVVDTPGFGDAVDNSQCWSPISDYIDNKYEEYLNAESRVHRTTIPDGRVHCCLYFIAPSGHGLKPLDIEFMKRLHDRVNIIPLVAKADTMTPEECHFFKRQIMTEIAQNQIKIYEFPECD--------------DEDENRQLKIMKERVPFAVVGSNTLIDVN-GKQVRGRKYPWGVAEVENMEHCDFLALRNMLLKTHMQDLKDVTNSVHYENFRCRKLAGVG-TDGKPSRLCN------KNPLDQLEEEKREQENKMKRMEQEMEQVFELKVREKRQKLKDS--ELDLQKR-------------------------------------------------------------------------------------------
>UPI0009E263DC	425	0.457	3.485E-123	249	652	750	5	369	451
---------------------------------------------------------------------------------------------------------------------------------------------------------------------------------------------------------------------------------------------------------KTSTKASAKGMEGYVGFANLPNQVFRKSVKKGFEFTIMVAGESGLGKSTLLNSLFLTDIY---------TPAA----------YP----SVEERLKKTVAIKPSTIEMKEGGVRLRLTIVDTPGFGDAVDNTDCWKPIIEYIDSKFEEYLNAESRVFRTPFPDDRVHCCLYFIAPTGHCLKPLDIEFMKRLHNKVNIVPVIAKADTLTHDECTKFKKQILKEIEENDIGIYKFPDLGGDD-----------DEDVAAV--SMKDRIPFAVVGSNTVLEVN-GKRVRARVYPWGVAEVENVDHCDFVALRNMLIRTHMQDLKDMTNDNHYENYRCEKLAAMTVGS--PTNQPSSNISLSRSPLEQLEAEKEEREQKLKKMEQEMEQVFEMKVKEKKKKLKDSEAE-------------------------------------------------------------------------------------------------
>UPI000EFEDEE0	425	0.392	3.485E-123	186	721	750	39	532	534
------------------------------------------------------------------------------------------------------------------------------------------------------------------------------------------PVPHQNSVTSIKTN----QSTNLPS-TAPMNLPRVPVVVKPESSTEPTENKeKLLKTDQSGTGKANDRKVKK--LDGYVGFANLPNQVYRKAVKKGFEFTLMVVGRSGLGKSTLINTMFLADIY--------------------GKEHP-GPSL---RVGKTVRVETNRCMLKEKGVNLSLTVVDTPGFGDAVDNSDCWQPVLEYIESRYEEYLNAESRVNRKVQHDSRVHCCLYFLESNSHGMTPLDVEFMQRLHDKVNIIPIISKADTMTPDEVTEYKKQILKEIAQHKIKIYDFPDSDKDE-----------DRENL---KKLKARVPFAVVGSTEVHEVD-GKKVRGRKYPWGLVEVENLDHCDFVALRNMLLRTHLQDLKEVTSNVHYENFRFRKL--ACFSADGPKGmtNSCAPGAINNsfvavwNPLAQMEDEKRDHDAKLKKMETEMEQVFEMKVKEKKQKLKDS--EIALQQKNEQMLKRLESEASELDERRRQLEIEIRDWESSSGVSL-DELRRRSLERETTDGKEKKIKKKGL----------------------------
>A0A139AMF6	425	0.495	4.746E-123	253	658	750	4	361	403
-------------------------------------------------------------------------------------------------------------------------------------------------------------------------------------------------------------------------------------------------------------PVVKKQLNGYVGFSNLPNQVHRKSIKKGFFFNLMVVGESGLGKSTLVNTLFNTSIYPAKVEVE---PTV--------------------DTPKTVDIQAISADIEESGVKLKLTVIDTPGFGDFVNNEDSWRPILAAIESRFDSYLEQENRVNRKRIVDNRVHACLYFIAPTGHSLKPLDIEFMRRLHQRVNLIPVIAKSDTLTDEEIKLFKQRILDDIAANKIEIYKPQIYEGD------------DAETIDETKKILERIPFAIVGSTQEYEVN-GKKVRGRKYPWGVIEVDNEDHCDFVKLRQMLIRTHMEELKEHTNQVLYEQYRTQKILSGG-------GPVIDGNP---DPFAKLDEEKRAHEAKMAKMEQEMKLVFQQKVAEKEAKLKQSEEE--LYAK-------------------------------------------------------------------------------------------
>A0A4T0FQP6	425	0.442	4.746E-123	212	696	750	936	1372	1797
--------------------------------------------------------------------------------------------------------------------------------------------------------------------------------------------------------------------HVAPASTTPANGQPAQQSP-------PIAQTAPLNVNKEASPSVSNIvrkkLGGFVGFANLPNQVHRKSVRKGFSFTCMVVGESGLGKSTLVNTLFETSLY---------QPKTL-------------PELGSEQ-SSTVGIENISADIEENGVRLKLTVVDTPGFGDFVNNDSSWDPIVTSIESRFDQFLEQENRVNRAKLNDNRVNACIYFIQPTGHSLRQVDIEFMRRLHTKVNLIPVIAKSDTLSEEEVESFKRRILADIDHHKIQIFKAPAYEQE------------DEETIQENSEIESKIPFAIVGSTQTIQTADGRNVRGRSYPWGVVEVDNEEHCDFTKLRQMIIRTHMEELKEST-NILYENYRSEKL--------LAMGVQQDASVFKEvNPTAKAIEEKTLHDAKLAKMEAEMKLVFQQKVQEKEAKLRQSEEE--LYARHREMKESLEKQRGELEDKRRRLESASMKWLRSKTELLI-----------------------------------------------------
>UPI000A2A6D36	424	0.450	6.464E-123	261	697	750	8	402	433
---------------------------------------------------------------------------------------------------------------------------------------------------------------------------------------------------------------------------------------------------------------------GYVGFANLPNQVFRKSVKKGFEFTVMVVGESGLGKSTLLNSLFLTDLY-----TPSSYPSTKE------------------KLNKTVEVKPCTVELKEGSVRLRLTVVDTPGFGDAVDNSDCWKPIIQHIDNKFEEYLSEESKVHRQPFPDNRVHCCLYFIAPTGHCLKPLDIEFMKKLHNKVNIVPVIAKSDTMTQEECTRFKKQILEEIKENEIGIYDFPDLAVDD-------------ENDQDGFTMRDRIPFAVVGSNTVLEVN-GKRVRARVYPWGVAEVENVDHCDFVALRNMLIRTHMQDLKDVTNDIHYENFRCEKLAGMQLGS--PTNSST-SASLSRSPLEQLELEKEEHEKKLKKMEQEMEQVFEIKVKEKKKKLKDSEEE--LGRKHEQMRKQLDLQLKELEEKRKLFEKEKKEFENKQAENKKA----------------------------------------------------
>A0A1E3HPK5	424	0.483	6.464E-123	244	695	750	47	453	455
----------------------------------------------------------------------------------------------------------------------------------------------------------------------------------------------------------------------------------------------------PVSESAAQAPARKKLSSW-VGFSNLPNQVHRRSVKRGFQFVAMVVGESGLGKSTLINTLFETKFYQPKQIPEPG--TDR---------------------GKTVNIESISAEIEENGVRLKLTVVDTPGFGDFVNNDESWKPIVDNIEARFDAYLEQENRVNRSKLIDNRVHACLYFIQPTGHSLKPIDIEFMRRLHTKVNLIPVVAKADTMTEEEVVLFKQRILADIAHHGIQIFQPFQYENE------------DEETIQENEEIISKVPFAVVGSDTLVNTPSGQQVRGRAYPWGVIEVDNEEHCDFVKLRQMLVRTHMEELREHTNDVLYENYRTEKL--------MAMGVKQDETVFREtNPSAKQAEERALHEAKLAKMEAEMKIVFQQKVQEKEAKLKQSEEE--LYARHREMKEALEKQRQELEDKKRRIESGRPLTPEKGSVSV------------------------------------------------------
>A0A4Q1BKE7	424	0.494	6.464E-123	259	696	750	70	463	468
-------------------------------------------------------------------------------------------------------------------------------------------------------------------------------------------------------------------------------------------------------------------LSSWVGFSNLPNQVHRRSLRRGFQFVAMVVGESGLGKSTLINTLFETKLY---------QP-------------KVIPLPGQER-PKTVDITSISAEIEEGGVRLKLTVVDTPGFGDFVNNEDSWRPIVDNIESRFDHYLEQENRVNRSKLSDNRVHACIYFIQPTGHALKPIDIEFMRRLHTKVNLIPVIAKADTLTEEEVLLFKQRILSDIQHHGIQIFHPPAYDNE------------DEETVMENEEIISKVPFAVVGSDALVTGADGRKVRGRAYPWGIIEVDNETHCDFVKLRQMLVRTHMEELREHTNDVLYENYRTDKL--------KSMGVSQDESVFKEtNPAVKQAEERAMYDAKLAKIEAEMKMVFQQKVQEKEQKLRQSEEE--LYARHREMKEALEKQRLELEDKKRRVESGRPLTPEKGSKKRF-----------------------------------------------------
>A0A8H3TWQ2	424	0.432	6.464E-123	193	658	750	43	463	508
-------------------------------------------------------------------------------------------------------------------------------------------------------------------------------------------------ENGYH----GEDAYPAGesQ-APAAAVPGSHSAVAGLSIKSG-ING-SSSHGAGLGGAAEMVRKKM---GSFVGFANLPNQVHRKSVKRGFQFVAMVVGDSGLGKSTLINTLFEHKLYDLN------APRSLANGASMNGN----------ATGRTVAIESKSADIEENGVRLRLTVVDTPGFGDFVNNDEAWKPIVDNIESRFDAYLEQENRVNRAKLMDNRVHACIYFIQPTGHSLRPIDIEFMRKLHHKVNLIPVIAKADTLTDDEILAFKQRILNDIAHNNIKIFQPPVYDLD------------DEETIAENEEILSKVPFAVVGSDNFVTTADGRQVRGRSYPWGTIEVDNEAHCDFIKLRQMLIHTHMEELREHTNDILYEQYRTQRL--------LSMGVAQDPSVFREiNPAAKQAEERQLHEAKLTKMEAEMKMVFQQKVQEKESKLKQSEEE--LYAR-------------------------------------------------------------------------------------------
>UPI001AE4CA1F	424	0.407	6.464E-123	210	695	750	76	509	551
------------------------------------------------------------------------------------------------------------------------------------------------------------------------------------------------------------------KPPVATRYSSSPSSSATHGSNVSHNLGSSVGQS-----NNTPSPKKTQQLDGYVGFANLPNQVYRKAVKKGFEFTLMVVGESGLGKSTLINSMFLTDVY--------------------SEEHP-GPSK---RIKKTVQVETNKVVLSECGVNLTLTIVDTPGFGDAVNNSDCWDSVITYVESQYEAFLNAETRVNRVALPDTRVHSCLYFIAPTGHGLKPLDVEFMKRLHDKVNIIPVIAKADTMVPEEIEHFKKQIMHQIQQSKIKIYEFPDCDGE-------------EKEKKENVILKERVPFAVVGSNTVIETPEGKKIRGRKYPWGIVNIENMDHCDFMPLRNMLIRSHLHDLKEVTNIVHYENYRCKKL-------AGVSGGSVETIP-NKNPLARIEEERREHQNKLAKMECEMEEVFERKVREKKQKLSDS--EADLEVRHRESKEKLELQKNELEKQRAAFESEKSTWETLNGVTI------------------------------------------------------
>A0A427YVP8	424	0.468	8.803E-123	240	696	750	26	441	446
------------------------------------------------------------------------------------------------------------------------------------------------------------------------------------------------------------------------------------------------PHPTPIqsqSQSQAQAPVIRKKLASWVGFSNLPNQVHRRAMRRGFHFVTMVVGESGLGKSTLINTLFETKLYGPKSVPQPGQ--DR---------------------GKTVQIESTSAEIEENGVRLKLTVVDTPGFGDFVNNDESWKPIVDNIEARFDAYLEQENRVNRSKLVDNRVHACIYFIQPTGHALKPIDVEFMRRLHTKVNLIPVIAKSDTLTEEEVVLFKQRILADIAHHGIQIFQPPQYENE------------DEETIQENEEIISKVPFAVVGSDSLVNSQDGRQVRGRAYPWGTIEVDNEAHCDFVKLRQMLVRTHMEELREHTNEILYENYRTEKLRA--------MGVMQDETVFKEtNPAVKQAEERAMHEAKLAKMEAEMKMVFQQKVQEKEQKLKQSEEE--LYSRHREMKEALEKQRLELEDKKRRIESGRPLTPEKGTKKRF-----------------------------------------------------
>A0A8D0GIZ1	424	0.309	8.803E-123	8	600	750	15	562	572
--------EEVDqSPNsSTPPRRTPNPLLRSTAAKQKFQDLSPRNSEVPARHA--DSPGQRSPKstlrKVELSGPKLPEPVSKRT----EISIDISSKQVEN-------SASGLS----RFGLKRGEGLGHRPPEPTPRRteisIGKPQDPALRRMEALASKIPEMQQRRTESASTPMPDIATKRMETQTAKSPEPPVPpvRQT-ENMEPSPITQPLQpEPKPQPAMAEILPKPhDGPEAVPGYP---GTMTDTSRDPSLKQAMPTRTDKPAADFGYVGIDAILEQMRRKAMKQGFEFNIMVVGQSGLGKSTLINTLFKSKV-------------SRKSIQPTSEE----------RIPKTIEIKSVTHDIEEKGVHMKLTVVDTPGFGDHINNENCWQPIMKFINDQYEKYLQEELNINRKKrIPDSRVHCCIYFIPATGHSLRPLDIEFMRRLSKVVNIVPVIAKADTLTLEEREFFKQRITADLLANGIDIYPQKQFDE-------------DSEDRLVNEKFREMIPFAVVGSDQEYQIN-GRRILGRKTKWGTIEVENTSHCEFAYLRDLLIRTHMQNIKDITSSIHFEAYRVKRLNEGR--NMLSNGVAN-----------------------------------------------------------------------------------------------------------------------------------------------------
>A0A8B7N823	424	0.373	8.803E-123	95	701	750	140	718	742
-----------------------------------------------------------------------------------------------SSLPS--ISTtDGK---PNGVlsnGLNGNhTANGFGKPEEIPNhvstatiTALPQPLQTKREMFFKSDSTASAGGGGGGGGGNPLGPPSTAPPAPPVSAPTSAPPPPPTTTTANPTPTPVtnhvnsnatnnatNNATTNNAPdaktSVASIKEqlltTKDKKDHkDEENKESKQAAKP-----PIKDKTNAKEVFRRQreVEGYVGFANLPNQVYRKAVKKGFEFSLMVVGESGLGKSTMINSMFLSDIYSN--------------------EYP-GP--SH-RVKKTVQVETTKVLLKENAVNLMLTVVDTPGFGDAVDNSDCWQPVIDYVESKYEEYLNAESKVNRKSISDNRVHCCLYFIAPSGHGLKSLDIEFMRRLHDKVNIIPVIAKADTLTPEECQHFKKQIINEIHQHKIKIYEFPEEDGD-------------------NNKLKQRVPFAVVGSNVTTEVD-GKKVRGRKYPWGIVEVENLSHCDFIPLRNLLIRTHMQDLKEVTSSVHYENYRCRKL-AGGTTDNK-------SKSSNKNPLALMEEEKKEHSSRMQKMESEMEQVFEMKVKEKMTKL--SELEADLQKRNETMRRKLETDMAELEEERERFEKERRAWETANNVTVEELRRR------------------------------------------------
>A0A261Y2U5	424	0.503	8.803E-123	259	658	750	418	773	815
-------------------------------------------------------------------------------------------------------------------------------------------------------------------------------------------------------------------------------------------------------------------LTGYVGFANLPNQVHRKSVKKGFSFNIMVVGCTGLGKSTLINTLFNTGLYPAKTYPG---PST--------------------AIEKTVGIKSTSADIEENGVRLKLTVIDTPGFGDFVNNEESWQPILQDIESRFDSYLEQENRVNRQKIADPRVHACLYFIEPTGHSLKQLDITLMRKLHTRVNLIPVIAKADTLTEEEVSLFKQRILADIAHQGIEIYQPPLYEFD------------DDESKREVQEVVEKVPFAVIGSVDGIEVAPNEWVRGRRYPWGVVEVDNEEHCDFIKLRQMLIRTHMEDLKEHTADVLYEHYRSEKLSG--------MGIQQDDTVFREiDPAVRLEEERKLHEAKLLRMENEMKAVFTQKVKEKEGKLKQSEEE--LYAR-------------------------------------------------------------------------------------------
>A0A8C5D229	424	0.462	1.199E-122	261	703	750	8	402	406
---------------------------------------------------------------------------------------------------------------------------------------------------------------------------------------------------------------------------------------------------------------------GYVGFANLPNQVYRKSVKRGFEFTLMVVGESGLGKSTLINSLFLTDLYS---------P-----------EYP-GP--SH-RIKKTVKVEQSKVLVKEGGVQLLLTIVDTPGFGDAVDNSDCWQPVIDHIDNKFEDYLNSESRVNRRLMPDNRVHCCLYFIAPSGHGLKPLDIEFMKRLHEKVNIIPLIAKADTMTPEEGQQFKKQVCCyVFQQrcFWILFFLF-------NTPPHPPPLAPQE-----------RLPLAVVGSNTIIEVN-GKRVRGRQYPWGVAEVENGEHCDFTILRNMLIRTHMQDLKDVTNNVHYENYR-----SRKLAAVTYNGVDNNRNKGQltKSPLAQMEEERREHVSKMKKMEMEMEQVFEMKVKEKIQKLKDSEAE--LQRRHEQMKRNLEAQHRELEEKRRQHEDEKAQWEAQQRQ---LEQQKLE----------------------------------------------
>A0A197JHH4	424	0.500	1.199E-122	240	658	750	7	379	422
------------------------------------------------------------------------------------------------------------------------------------------------------------------------------------------------------------------------------------------------PNTPP--TSKPMSGALRKKLQGYVGFANLPNQVHRKSVKKGFNFTIMVVGESGLGKSTLVNTLFNAPLYP---------P-----KEAVG--------LSQES-PKTVGIQVLNTEIEENGVRLQLNVVDTPGFGDFINNEESWKPILETIESRFDAYLEQENRVNRSKITDTRVNACLYFIAPTGHSLKALDIEFMKRLHNKVNLIPVIAKSDTMTNEEVAAFKERILMDIAHHNIKIYHAQHYDCD------------DQETINETKDVMSKVPFAIVGSDKAVETSDGRVVRGRSYPWGTIEVDNEDHCDFVKLRQMLVRTHMEELREFTNDIHYENYRTEKL--------VGLGYQQDQTVFREiDPLAKLAEERALHEAKLVKMEQDMKSVFQQKVQEKEAKLTQSEAE--LYAK-------------------------------------------------------------------------------------------
>UPI001B88931F	424	0.440	1.199E-122	258	701	750	193	585	600
------------------------------------------------------------------------------------------------------------------------------------------------------------------------------------------------------------------------------------------------------------------TLDGYVGFANLPNQVYRKSVKRGFDFTLMVVGESGLGKSTLINSLFVTDLY--------------------CQEY-VGP--SH-RIKKTVSVETTNVVIKENGVTLRLTIVDTPGFGDAVDNSNCWQPVTDFIDSKYEEFLNAESRVSREPiIPDHRVHTCLYFISPTSHGLKPLDVEFMKRLHDKVNIVPLIAKADTLTPDECRDFKKTILNEIAQHRIKIYEFP--DTDD-----------DDENKQSI-KMKDRVPFAVVGSNRVLDV-GGKRVRGRQYPWGIVEVENLEHNDFVALRNMVIRTHMQDLKDVTNNVHYENYRYGKL--------APVGGDgkVKPGSLNRDPLSQMAEEKKEHELKMKKMESEMEQVFESKVKEKKQKLKDS--EADLQKRAEQMKKNLEQQQK-----ELDDKWKTFEKERQAWEEQFGERRR------------------------------------------------
>A0A1Y1UNW9	423	0.468	1.633E-122	250	696	750	31	433	438
----------------------------------------------------------------------------------------------------------------------------------------------------------------------------------------------------------------------------------------------------------PVNPINRKKLASWVGFSNLPNQVHRRSMRRGFNFTAMVVGESGLGKSTLINTLFETKLYEPKQIPAPG--VDR---------------------GRTVQIESISADIEENGVRLKLTVVDTPGFGDFVNNDESWRPIVDNIEARFDAYLEQENRVNRLKLVDNRVHACIYFIQPTGHSLKPIDIEFMRRLHTKVNLIPVIAKADTLTEEEVVLSKRRVLADIAHHGIRIFQPPQYENE------------DEETIQENEEIISKVPFAVVGSDNIVRSPNGREVRGRAYPWGVIEVDNEEHCDFVKLRQMLVRTHMEELREHTNDILYENYRTDKL--------KAMGVSQDESVFKEtNPAAKQAEERALHEAKLAKMEAEMKMVFQQKVQEKEQKLKQSEEE--LYARHREMKEALEKQRLDLEDKKRRVESGRPLTPEKGTKKRF-----------------------------------------------------
>A0A8H6MEW6	423	0.406	1.633E-122	131	658	750	329	825	870
-----------------------------------------------------------------------------------------------------------------------------------PKRRQAPMMGPFMLVGRTIYGTFSNEVARRPPAVKKGKGKEKALRFHPYTR-PAAPVAVercRTPEREAKVDAS--DSSPsmssifsSPGMSPGGRPSPPPLLTLRQMAESYTsrttdvsGNGY-ANSSQPSLVPQqPASNIIRKKLMGYVGFANLPNQVHRKSVRKGFQFTAMVASlAS--GKSTLVNTLFNTTLYP---------PKE-----------PLPPS---AERPKTVAIESIGADIEENGVRLHLTVVDTPGFGDFVNNDDSWKPIVENIESRFDSYLEQENRVNRTKVLDNRVHACLYFIQPTGHSLKQIDIEFMRRLHTKVNLIPIIAKADTLTDEEVADFKQRILADIAHHNIHIFQAPTYDNE------------DEETLAEAEEIASKIPFAVVGSDRIVDTPDGRQVRGRAYPWGVVEVDNEDHCDFVKLRQMLVRTYMEELREYTNDVLYENWRTEKL--------LSMGVAQDSSVFKEiNPAARLQEERILHEAKLAKMEAEMKMVFQQKVQEKESKLKQSEEE--LYAR-------------------------------------------------------------------------------------------
>A0A8D2IS25	423	0.330	2.223E-122	8	587	750	15	553	574
--------EEVDQPsnSSTPQRRTPNPLGRSAVSSSTQKFQELGTRNSESPSRHVESSAQRSPKsslrRVELSGPKHPETVSRRT----EISIDISSKQVEN-------SSSGAS----RFGLKRADVLGHKPPETAPRRTEINIGKPQDQALRRMEVPSKIPEPTQRRVEATSPPMPDVATKRVEIQVTkSSEVPVPPVRQTENVELFSANQHPptetKLQLAVTEIPPKS--QEAGPEAAPSFPsNMMDAARDAGLKQAAPARTEKPAADFAYVGIDAILEQMRRKAMKQGFEFNIMVVGQSGLGKSTLINTLFKSKI-----SRKSVQPS------------------SEERIPKTIEIKSITHEIEEKGVRMKLTVIDTPGFGDHINNENCWQPIMKFINDQYEKYLQEELNINRKKrIPDSRVHCCIYFIPATGHSLRPLDIEFMRRLSKVVNIVPVIAKADTLTLEERDYFKQRITADLLANGIDVYPQKQFDE-------------DSEDRLINEKFREMIPFAVVGSDQEYQIN-GRRILGRKTKWGTIEVENTTHCEFAYLRDLLIRTHMQNIKDITSSIHFEAYRVKRLNE------------------------------------------------------------------------------------------------------------------------------------------------------------------
>A0A8C9X2H2	422	0.434	3.028E-122	250	721	750	7	420	460
----------------------------------------------------------------------------------------------------------------------------------------------------------------------------------------------------------------------------------------------------------SSQQFLQKNLEGYVGFANLPNQVYRKSVKRGFEFTLMVVGESGLGKSTLINSLFLTDLYS---------P-----------EYP-GP--SH-RIKKTVQVEQSKVLVKEGGVHLLLTIVDTPGFGDAVDNSNCWQPVIDYIDSKFEDYLNAESRVNRRLMPDSRVQCCLYFIAPSGHGLKPLDIEFMKRLHEKVNIIPLIAKADTMTPEECQQFKKQVLPCIFSHCATVVSPP-------------------------SSLQDRLPLAVVGSNTIIEVN-GKRVRGRQYPWGVAEVENGEHCDFTILRNMLIRTHMQDLKDVTNNVHYENYR-----SRKLAAVNYNGVDNNKNKGQltKSPLAQMDEERRDHVSKMKKMEQEMEQVFEMKVKEKLQKLRDSEVE--LQRRHEQMKKNLEAQHRELEEKRRHHEEEKAS---WEAQQRILEQQKLDASSRVWDYTAYCRLKINI----------------------------
>A0A485NPE3	422	0.343	3.028E-122	8	587	750	15	549	567
--------EEAETPNSTPSRRLPTPLLRATVASSTQKFQDLGAKNAEPAARHVDSLSQRSPKAAlrrvELSGPKA-EPVSRRT----EISIDISSKQVE----------NASATGPSRFGLKRAEALGHKTLEPAPRRTEITIVKPQESAHRRMETPASKAPEVPAAPTSDAAPKRVEIQVPKPAEVPASPVPPQTLENSEHAPVSQLQSRlePKPQPPAAEAPPKS--QEAPEAAPGCIGDMADTPRDAGLKQVPAPRNEKAPADFGYVGIDSILEQMRRKAMKQGFEFNIMVVGQSGLGKSTLINTLFKSKI-------------SRKSVQPTAEE----------RIPKTIEIKSITHDIEEKGVRMKLTVIDTPGFGDHINNENCWQPIMKFINDQYERYLQEEVSIDRKKrIPDTRVHCCLYFIPATGHSYVPRGAWGVGAVLSRPgsgPRAPSVAAA--VAPgEERARLCSGITADLLSNGIDVYPQKEFDE-------------DSEDRLVNEKFREMIPFAVVGSDHEYQVN-GRRILGRKTKWGTIEVENTTHCEFAYLRDLLIRTHMQNIKDITSSIHFEAYRVKRLHE------------------------------------------------------------------------------------------------------------------------------------------------------------------
>A0A6A7FQP8	422	0.410	3.028E-122	182	701	750	302	798	822
--------------------------------------------------------------------------------------------------------------------------------------------------------------------------------------PSSAPPAPPvTAPSNAPPPPPASNTTTTTAPTTPAAPTgtATTNYHHNNINATSNAtsnatsNATDAKQSIASikeqllttKDRKDCKDEENKEktnakeafrrqreVDGYVGFANLPNQVYRKAVKRGFEFSLMVVGESGLGKSTLINSMFLSDIYSN--------------------EYP-GP--SH-RVKKTVQVETTKVLLKENGVNLMLTVVDTPGFGDAVDNSDCWQPVIDYVETKYEDYLNAESKVNRKFVSDNRVHCCLYFISPSGHGLKPLDIEFMRRLHDKVNIIPVISKADTLTPEECQHFKKQIINEIQQHQIKIYEFP-----------------DDETDSSN-KLRQRVPFAVVGSNVTTEVD-GKKVRGRKYPWGIVEVENLTHCDFIPLRNLLLRTHMQDLKEVTGSVHYENYRCRKL--------VGGNSDSKHKSSNKNPLTLMEEEKKDHSNRMQKMEHEMEQVFEMKVKEKMSKLAEL--EADLQKRNETMRRKLECDMSELEEERERFEKERRSWEVSNNITLEDLRRR------------------------------------------------
>A0A8C6WVF0	422	0.451	4.124E-122	261	703	750	28	420	435
---------------------------------------------------------------------------------------------------------------------------------------------------------------------------------------------------------------------------------------------------------------------GYVGFANLPNQVYRKSVKRGFEFTLMVVGESGLGKSTLINSLFLTDLYS---------P-----------EYP-GP--SH-RIKKTVQVEQSKVLVKEGGVQLLLTIVDTPGFGDAVDNSNCWQPVIDYIDNKFEDYLNAESRVNRRQMPDNRVQCCLYFIAPSGHGLKPLDIEFMKRLHEKVNIIPLIAKADTMTPEECQQFKRQIMREIQEHKIKIYEFPETD--------------DEEEMKFIRKIKDRLPLAVVGSNTIIEVN-GKRVRGRQYPWGVAEGEEWGRVD-TRVNTAL--THMQDLKDVTNNVHYENYR-----SRKLAAVTYNGVDNNKNKGQltKSPLAQMEEERRDHVTKMKKMEQEMEQVFEMKVKEKLLKLRDSEAE--LQRRHEQMKKNLEAQHRELEEKRRQHEDERAN---WEAQQRIVEQQKLD----------------------------------------------
>A0A0W4ZKZ6	422	0.496	4.124E-122	259	658	750	48	403	445
-------------------------------------------------------------------------------------------------------------------------------------------------------------------------------------------------------------------------------------------------------------------LTGYVGFANLPNQCYRKSIKKGFIFNIMVVGESGLGKSTLINTLFNCTLCP---------P-------KNVKSLTKDP-------EKTIEIKSLTSEIEENGVKLKLTVVDTPGFGDFVNNDDSWQPILENIEKRFDAYLEAENRVSRANIVDNRIHACIFFIDPTGHSLKPLEIEFMKRLHLRVNLIPVIAKSDTLTEQEVLLFKKRILDDIAYHEINIFKPPIYEYD------------DEETMNENNEIISKIPFAVVGSNYEVTTASGHTARGRKYPWGVIEVENESHSDFMKLRQMLIRSHMEDLKEHTNNVLYENYRTDKL--------IQMGITQDSSVFKEvNPAIKQEEERQLHEAKLLKMEAEMKLVFQQKVQEKENKLKQSEEE--LYAR-------------------------------------------------------------------------------------------
>UPI000719CB19	422	0.450	4.124E-122	248	658	750	73	433	495
--------------------------------------------------------------------------------------------------------------------------------------------------------------------------------------------------------------------------------------------------------AAMQRSNKS--VDGYVGFANLPNQVYRKSVKRGFEFTLMVVGESGLGKSTLINSLFMTELYNAE------HPGASL------------------RIKKTVQVESTNVILKESGVQLQLQVVDTPGFGDAVDNSNCWQTIIDYIEQRYEEYLNGESRVNRKTMPDARVHCCLYFISPNGHGLKPLDIEFMKKLHDKVNIIPVIAKADTMTPEECTSFKKTILNEIAQHKIKIYDFP-----DIE---------DEEENKTNKSLKERVPFAVVGSNTVIEVS-GKKVRGRRYPWGIVEVENMEHCDFIPLRNMLVRTHMMDLKDVTNNVHYENFRCRKL--VGITSDGKSGK-----IPNKSPMMQIAEEKKDRLDKMKKTEQQMEQVFEMKVKEKMLQLRDS--EADLQKR-------------------------------------------------------------------------------------------
>A0A553PJA3	422	0.417	5.616E-122	252	720	750	25	446	454
------------------------------------------------------------------------------------------------------------------------------------------------------------------------------------------------------------------------------------------------------------QSKKLRQLDGYVGFANLPNQVYRKAVKKGFEFTLMVAGESGLGKSTLINSMFLTDIY--------------------SVEHP-GPS---ARIKKTVNVDTNNVLLQENGVNLSLTIVDTPGFGDAVDNSDCWDPVIQYVESQYENFLDAETRVNRIVLPDTRVHACVYFIAPSGHGLKPLDVEFMQRLHDKVNIIPVIAKSDTMTPEEVARFKKQILNQIVQSRIKIYEFPESETDE-----------DNE-KHENRKMKDRVPFAIVGSNTIIENGDGKKVRGRKYPWGIVDIENLDQCDFIPLRNMLIRTNLQDLKQVTNDVHYENYRCRKL-------AGVAGGSVDKIP-NRNPMAQIEEERREHCNKLLKMEKEMEEVFERKVREKKQKLSDSEND--LEKRHKESKEKLEQQKRELENKMLAFEQEKAAWEQAHHVTI-DELKRLSMESLDGGKKKKGGALSG-----------------------------
>A0A427XFX4	422	0.486	5.616E-122	258	696	750	64	458	463
------------------------------------------------------------------------------------------------------------------------------------------------------------------------------------------------------------------------------------------------------------------TLASWVGFSNLPNQVHRRSVRRGFQFVAMVVGESGLGKSTLINTIFETTLSPPKVVPEPG--TDR---------------------GKTVEIQSTAAEIEENGVRLKLTVVDTPGFGDFVNNDDCWKPILDNIEARYDAYLEQENRVNRLKMVDNRVHACIYFIQPTGHALKPIDIEFMKRLHTKVNLIPVIAKADTLTEEEVELFKRRVLADIEHHEINIFSPPMYDRD------------DDETAQENEEIIRKIPFAVVGSDQVVKAPDGRNVRGRSYPWGVIEVDNEQHCDFVKLRQMLVRTHMEELREKTNDVLYEDYRSEKLRA--------MGVTQDESVFKEtNPAAKQAEERKRHDEKLAKMEAEMKMVFQQKVQEKEQKLKQSEEE--LYARHREMKEALEKQRLELDDKKRRIESGRPLTPEKGSKKRF-----------------------------------------------------
>UPI0014042603	421	0.428	7.647E-122	261	703	750	6	399	415
---------------------------------------------------------------------------------------------------------------------------------------------------------------------------------------------------------------------------------------------------------------------GYVGFANLPNQIYRKAAKRGFEFTLMVVGESGVGKSTLINSMFKTDLY--------------------SEEFP-GPTK---RIQKTVKVEQSKVVIREEGVHLTLTIVDTPGYGDFINNSECVQPVIDHIDSQFEDYLNAESRVNRRPMPDSRVHACLYFIAPSGHGLKALDIEFMKRLHNKVNIIPLVAKADAFLPTECCAFKKQIMKDIHDNNIKIYQF--------------TDTHDEEDNKLLNKIKERLPLAVIGSNVVVDV-GGRRVWGRHYPWGVAEVDNVEHCDFTTLRRMLIRTHMQDLKDVTNNVHYENFRSCKL--AALTGNVAENS---KRQLTKSPLAQMEEEKKDHKSKMKKMETEMEQVFDMKVKEKKQKLKDSEAE--LQRRSEQMKRSLESQLRELEERRKQFEEERLAWESQQRE---LDQQRLD----------------------------------------------
>A0A1Y1Y3J0	421	0.472	7.647E-122	240	697	750	9	429	434
------------------------------------------------------------------------------------------------------------------------------------------------------------------------------------------------------------------------------------------------PNDSPTIANglKSLVKKKP---QGYVGFSNLPNQVHRRSVKQGFYFTCMVVGESGLGKSTLVNTLFNTALYP---------PKQQ------------APLLEES--PKTVEVQAISADIIENDVKLRLTVIDTPGFGDYINNEDSWKPILDNIESRFDAYLEQENRVNRSRMVDNRVHACMYFIAPTGHSLKPLDVEFMKRLHTKVNLIPVIAKSDTLTEEEIQGFKQRILADIHHHGIQIFTPSDYANDE------------PETIAQNKEIVNKIPFAIVGSDKEVEVN-GKMVRGRKYPWGVIEVDNEEHCDFSQLRQMLIRTHMEELKEHTSTIIYENYRSAKLQEL--------GIDQDPSVFKDvlthhcfssiSPLAKMEEERKLHESRMEKMEAEMKMVFQQKVQEKEDKLKQTEEE--LYTRHKEMKEALEKQRYELEQKKKKLEASERNGTLEKSRKKTF----------------------------------------------------
>UPI0006B0934F	421	0.475	7.647E-122	249	658	750	73	430	500
---------------------------------------------------------------------------------------------------------------------------------------------------------------------------------------------------------------------------------------------------------KELESVSSKDMEDYIGFANLPNQVYRKAVKRGFDFTILVVGESGLGKSTLINSLFFTDIYSN--------------------EYP-GPSQ---RIKKTVQVETSKVILRENGVNLTLTIVDTPGFGDAVDNSVCWQPVLNYVESKYEDYLHAESRVHRTTIVDTRVHCCLYFISP-GHGLKPLDLEFMKKLHDKVNLIPLVAKADTMTPEECNQFKKTVLNEITQSKIRIYEFPDCD--------------DEEENKHQKRIKERIPFAVVGSNVIVEAN-GKRVRGRKYPWGVVEVENMEHCDFVALRNIMIRTHLQDLKDVTNNIHYENYRCLKLGAVGKSGT----------TANKNPLAHMEEERKDHENKMKRMEREMEQVFDMKVKEKLNKLRESESE--LNRR-------------------------------------------------------------------------------------------
>A0A7R9GGB4	421	0.467	7.647E-122	247	652	750	131	490	557
-------------------------------------------------------------------------------------------------------------------------------------------------------------------------------------------------------------------------------------------------------EQQPPQQ-KPRKVDGFVGFANLPDQVYRKAVKRGFEFTLMVVGASGLGKSTLINSMFLADVYS------KDHP---------------GPSQ---RIKKTVQVETTKVLLKEKGVNLTLTVVDTPGFGDAVDNSDCWQPIIDYIDARYEEFLVNESRVDRKCVPDSRVHCCLYFVAP-GHGLKPLDIEFMKRLHEKVNVIPVVGKADTMTPEECDEFKAQVLTEIRQHKIKIYDFP--DSD------------DEEESKIQRPLKDRVPFAIVGSNTVLEVD-GKKVRGRRYPWGTVDVENLEHCDFVALRKMVVRSHMMDLREVTNNVHYENYRC-----RKLAGVDSKSDDPIMLKSNKNPLAQMEEERKEHEVKMKQMEQDMEQVFEMKVREKKQKMKNSELE-------------------------------------------------------------------------------------------------
>UPI00074FF828	421	0.337	1.041E-121	8	587	750	15	553	574
--------EEVDqPPNsSTPQRRTPNPLVRSAVSSSTQKFQDLGTRNSETPSRHVESPAPRSPKsslrRVDLSGPKHPEPVSRRA----EISIDISSKQVENS-----------TSVPSRFGLKRADVLGHKAAEIATRRTEINIGKPQDQALRRMEVPSKIPEPTQRRVETNSPPVLDVATKRVESQVPkssEAPVPpvRQieNVEifqNSQHLPP-----EPKFQSAVAEIPPKS--QEAGLEAIPSYPDsMTDTPRDAALKQATPTRTEKPIADFGYVGIDAILEQMRRKAMKQGFEFNIMVVGQSGLGKSTLINTLFKSKI-------------SRKSVQPTSEE----------RIPKTIEIKSITHDIEEKGVHMKLTVIDTPGFGDHINNENCWQPITKFINDQYEKYLQEELNINRKKqIPDTRVHCCIYFIPATGHSLRPLDIEFMRRLSKVVNIVPVIAKADTLTLEERDYFKQRITADLLANGIDVYPQKQFDE-------------DSEDRLTNEKFREMIPFAVVGSDQEYQIN-GRRILGRKTKWGTIEVENTTHCEFAYLRDLLIRTHMQNIKDITSSIHFEAYRVKRLNE------------------------------------------------------------------------------------------------------------------------------------------------------------------
>F4NVA9	420	0.501	1.931E-121	259	658	750	13	365	407
-------------------------------------------------------------------------------------------------------------------------------------------------------------------------------------------------------------------------------------------------------------------LSAFVGFHNLPQQFHRKALKKGFQFTLMVVGESGLGKSTLVNTLFGTILYP---LKEAREPS------------PDTP--------KTVEVQSISADLEENGVKLKLTCIDTPGFGDFVNNEESWRPILENIEARFDAFLEQENRVNRKRIIDTRVHACLYFIAPTGHSLKPLDIEFMKRLAGRVNLIPVIAKSDTLTEEEIKAFKARILEDIAFHNISIYQPPTHEID------------DPETIQENLEIISKIPFAVVGSDKEVEVA-GKKIRGRKYPWGIIEVDNETHCDFVKLRQMLIRTHMEELKENTNEVLYEHYRMQKLAEVGPLDNVESGV---------SPLSKFEQERLAHEQKMAKMEAEMKAVFQQKVAEKEAKLKQSEDE--LYAR-------------------------------------------------------------------------------------------
>A0A0L6WTN6	420	0.472	1.931E-121	226	658	750	8	397	442
----------------------------------------------------------------------------------------------------------------------------------------------------------------------------------------------------------------------------------RNGDPSQHafANG-SSPSLATTNHTTAVSPVIRKKLMGYVGFANLPNQVHRKKKEREEGLPVYCYGESGLGKSTLINTLFSTTLYP---------PKE-----------PLSP---AAERPKTVAIESIGADIEENGVRLHLTVVDTPGFGDFVNNDDSWKPIVENIESRFDSYLEQENRVNRTKVVDNRVHACLYFIQPTGHSLKQIDIEFMRRLHTKVNLIPVIAKADTLTDEEVAEFKERILSDIAHHNIHIFQAPTYDNE------------DEETIAEYEEIASKIPFAVVGSDNIVNTLDGRQVRGRVYPWGVVEVDNEEHCDFVKLRQMLVRTYMEELREYTNDVLYENWRTEKL--------LSMGVAQDSSVFKEiNPAARLQEERVQHDAKLAKMEAEMKMVFQQKVQEKEAKLKQSEEE--LYAR-------------------------------------------------------------------------------------------
>A0A674H2P7	420	0.335	1.931E-121	15	587	750	24	551	571
---------------STPQRRAPNTLLRSTVSSSTQKFQELGARNSEPSARHAEPTVQRSPKPplrrVELSGPKLPEPVSRRT----EISIDISSKQVEN-------STSGLS----RFGLKRAD-VGHKPPEPTARRteITLGKPQEPGLRRAEAPASKIPELPPRRAEPAASTAPDAAPRRPDIPVAKAAESPaTRPAEIPEPALPAQPhLAEPKLQ---VLVPTESPaKREEGAEAVPSHaPAMTDAPRDAGPKQAAPARPDKPAADFGYVGIDAILEQLRRKAMKQGFEFNIMVVGQSGLGKSTLINTLFKSKI-------------SRKSVQPAAEE----------RIPKTIEIKSITHEIEEKGVRMKLTVIDTPGFGDHINNENCWQPIMKFINDQYEKYLQEEININRKKqIPDTRVHCCIYFIPATGHSLRPLDIEFMKRLSKVVNIVPVIAKADTLTLEERDYFKQRIMADLLANGIDVYPQKEFDE-------------DSEDRLVNEKFREMIPFAVVGSDQEYQVN-GRRILGRKTKWGTIEVENTTHCEFAYLRDLLIRTHMQNIKDITSNIHFEAYRVKRLNE------------------------------------------------------------------------------------------------------------------------------------------------------------------
>A0A316U219	419	0.483	3.581E-121	259	658	750	20	375	425
-------------------------------------------------------------------------------------------------------------------------------------------------------------------------------------------------------------------------------------------------------------------LGGFVGFSNVPNQYHRRSVKKGFQFTAMVVGESGLGKSTLINTLFNHRMYPKK-------------------EVP-APEE---ERPQTVAIESMSADIEENGVRLRLTVVDTPGYGDFINNFQSWQPIVENIEARFDAYLEQENRVNRARLTDNRVHACIYFIQPTGHALRQIDIEFMRRLHQKVNLIPVIAKSDTMTDEEIALFKQRILSDIAHHQIEIFRAPVYDNE------------DEETLAENEEIAQKIPFAIIGADTEIDTPDGRRVRGRAYPWGLVEVDNEDHCDFVKLRQMLIRSHMEELREHTHNVLYEKYRSDKL--------TAMGVTQDYSVFKEvNPAAKMAEERALHDAKLAKMENEMKLVFQQKVAEKETKLKQSEEE--LYAR-------------------------------------------------------------------------------------------
>UPI000BA82718	419	0.446	4.876E-121	235	658	750	41	417	483
-------------------------------------------------------------------------------------------------------------------------------------------------------------------------------------------------------------------------------------------NFMDRDRDM-MKEKDEGKESSSSLNDMqdYVGFANLPNQVYRKAVKRGFNFTLMVVGESGLGKSTLINSMFLSDIYSN--------------------EYP-GP--AH-RVKETVQVETTTVLLTENGVNLTLTVVDTPGFGDAVDNNECWQPVITYIENKYEEYLNAESRVHRDAIVDSRVHCCLYFIAPSGHGLKTLDVEFMKRLHDKVNIVPLIAKADTMTSEECVLFKTTILNEIEHNQIKIYKFPDFDTD--------------EENKVHRAMKAWVPFAVVGSNTLVEVN-GKKVRGRKYPWGIAEVENLEHCDFIALRNMMIRTHMQDLIDVTNNVHYENYRHQKLAGVG-------ADGKPGAIPNKNPLSRMEEEKKEHDLKMKKMEKEMEQVFEMKVKEKLLKLKDS--ESDLQCR-------------------------------------------------------------------------------------------
>A0A6J0T6D5	419	0.333	4.876E-121	8	587	750	15	554	575
--------EEVDqPPNsSTPQRRTPNTLVRSTVSSSAQKFQDLGTRTSESPSRHVDPPVQRSPKsslrRVELSGPKHPEGVSRRT----EISIDISSKQVEN-------STSGAS----RFGLKRADALGHKPPETTPRRTEMNIGKPQDQALRRMDVPSKIPEPTQRRVEATSPPMPDVATRRVEIQVTkssevPAPPARQTehvevFPATHHLPP-----EPKLQPIAVtEIPSKNQEAgsEAIPSYPSS---MMDATRDAGLKQTVPARTEKPAADFSYVGIDAILEQMRRKAMKQGFEFNIMVVGQSGLGKSTLINTLFKSKI-----SRKSVQPS------------------SEERIPKTIEIKSITHDIEEKGVRMKLTVIDTPGFGDHINNENCWQPIMKFINDQYEKYLQEELNINRKKrIPDTRVHCCIYFIPATGHSLRPLDIEFMRRLSKVVNIVPVIAKADTLTLEERDYFKQRITADLLANGIDVYPQKQFDE-------------DSEDRLINEKFREMIPFAVVGSDQEYQIN-GRRILGRKTKWGTIEVENTTHCEFAYLRDLLIRTHMQNIKDITSSIHFEAYRVKRLNE------------------------------------------------------------------------------------------------------------------------------------------------------------------
>A0A137NZJ4	419	0.481	6.639E-121	253	658	750	21	381	423
-------------------------------------------------------------------------------------------------------------------------------------------------------------------------------------------------------------------------------------------------------------PIKPKSLNGYVGFSNLPNQVHRKAVKKGFYFTLMVVGESGMGKSTLVNTLFNTSLYQDKG--------DVALSNET---------------PKTVDIQSISAEIEESSVKLKLTVVDTPGFGDFVNNEDSWGPILDTIEQRYDAYLEQESRVNRTKIVDKRVHACIYFIAPTGHALKPLDIEFMKRLHNKVNLIPVIAKSDTLTEEEVAGFKERILEDISYHGIKIFKPTIYEHD------------DPDTVAEISEINSKIPFAVVGSTTELNVD-GRKVRGRQYPWGVIEVDNENHNDFVKLRQMLIRTNMEELKELTDVQLYEEYRTQKLES--------MGVHQDPNAFKEvNPVAKLEEERQQHDQKMVQMEAQMKAVFEQKVQEKRQKLQNSENE--LYAR-------------------------------------------------------------------------------------------
>A0A1Y1ZC48	419	0.476	6.639E-121	251	697	750	16	420	425
-----------------------------------------------------------------------------------------------------------------------------------------------------------------------------------------------------------------------------------------------------------PNGVKSPVkkaLQGYVGFSKLPKQVHRRSVKNGFYFTCMIVGESGLGKSTLVNTLFNTSLYP---------PKQQ--------------SPLQEESPKTVEIQAISADIIEEEVKLRLTVIDTPGFGDYVNNEDSWRPIMDNIESRFDAYLEQENRVNRSRMVDNRVHACIYFIAPTGHALKPLDVEFMKRLHTKVNLIPVIAKSDTMTEEEIQGFKQRILADIHHHGIEIFKPSPYTND------------NPETLAQNREVVEKIPFAIVGSDYEVEVE-GKMVRGRKYPWGVIEVDNEEHCDFIKLRQMLIRTHMEELKEHTSTLIYENYRASKLQAL--------GIEQDPSVFKDiNPLAKMEEERKIHENKMAKMEAEMKMVFQQKVQEKEDKLKQTEDE--LYHRHKEMKEALEKQQYELEQKKKRLEADERPSTAEKSKKKTF----------------------------------------------------
>R4X7F9	419	0.440	6.639E-121	195	696	750	17	457	463
---------------------------------------------------------------------------------------------------------------------------------------------------------------------------------------------------GFNAPANERVSSPSP------AANGQPELE------SSEEEFTPAsPPPIP------ASNVVRRKLTGFVGFANLPNQWHRRSVRKGFQFAMMLVGESGLGKSTMVNTLLNNETYG---------P----------KEY----NLGAEKTEKTVATKSMTAVVHEDGVKLELTVVDTPGFGEFVNNEECWKPILDRIEKGYDSYLEAENNANRRDIRDDRIHACIFFIDPTGHALKPIEIEFMRRLHHRVNLIPVIAKADTMTEQEIINFKARVLADIAFHKIRIFQAPRYALD------------DEETVQENQEIMNKIPFAIVGSNNFVQNSAGKSVRGRQYPWGVIEVDNEDHCDFSKLRQMLIRTHMEELKDHTRSVLYENYRSEKL--------TQMGVSQDQSVFKEvSPQAKMEEERILHEAKLAKMENEMKMVFQQKVQEKEAKLKQSEEE--LYARHKEMKDNLEKQRLELEDKKSKWERGIPMQEEKGRRGKF-----------------------------------------------------
>A0A4T0IM98	419	0.364	6.639E-121	88	658	750	153	702	1152
----------------------------------------------------------------------------------------ESNKEKENQVDDTPqpnraaIRRTNTTGMRQDR-EKRNGDIVPLLPSPTPRnehnvhnaqidllkYMDDIEAEGGNQMNWHAHHRTLEVLVQVKQNMSPAEWMDVQAEYVGDVRGGEVDPIRPTSRNADMSNNS--NShSTSPierEGSVeNETMTASAHGAHGAHSSAQ--PSPPIPQTAPLNVSKEQSPAVSNIvrkkLGGFVGFANLPNQVHRKSVRKGFSFTCMVVGESGLGKSTLVNTLFETSLY---------QPKTL-------------PELGS-ELSSTVGIENISADIEENGVRLKLTVVDTPGFGDFINNDSSWDPIVTSIESRFDQYLEQENRVNRAKLNDNRVNACIYFIQPTGHSLRQVDIEFMRRLHTKVNLIPVIAKSDTLSEEEVDSFKRRILADIEYHKIEIFKAPAYEME------------DDETIQENSEIESKIPFAIVGSTQTIQTGDGRSVRGRSYPWGVVEVDNEEHCDFTKLRQMMIRTHMEELKENT-GILYENYRSEKM--------LAMGVQQDATVFKEvNPTAKAVEEKTLHDAKLSKMEAEMKLVFQQKVQEKEAKLRQSEEE--LYAR-------------------------------------------------------------------------------------------
>R7UNB1	418	0.430	9.040E-121	261	701	750	28	420	434
---------------------------------------------------------------------------------------------------------------------------------------------------------------------------------------------------------------------------------------------------------------------GYVGFANLPNQVYRKAVKKGFDFTLMAVGESGLGKSTMINSMFLTDLYNAE------HP---------------GPSR---RLKKTIAVESNQVLLKENGVQLRLTMVDTPGFGDAVDNSNCWDPVIDYVESQYDSFLNSESRVNRKSLPDSRVHCCLYFISPNGHGLKPLDIEFMKNLHDKVNIIPIIAKADTLTYDECREFKKTILNEIAQNKIRIYEFPDCD--------------DEEEQKVTKKLRERVPFAVVGSNAVVDC-GGKKSRGRVYPWGTVEVENLMHNDFLALRDMVIRTHMQDLKDVTNNVHYENFRYHKLAAFSSTDSKNKLIDVF-----RSPIVQMEEEKKEHIQKMKKMEAEMEQVFEMKVKEKKQKLKDSETD--LSRRAEQMHRNLEQQEKEMEERRATFEKERQMWDDQQSTY--YEGQR------------------------------------------------
>A0A8J1VPA0	418	0.468	9.040E-121	251	697	750	57	457	462
-----------------------------------------------------------------------------------------------------------------------------------------------------------------------------------------------------------------------------------------------------------PNPVIRKKLASWVGFSNLPNQVHRRSVRRGFQFVAMVVGESGLGKSTLINTLFETKLYQPKQVPGPGM--DR---------------------GRTVQIESIT--IEENGVRLKLTVVDTPGFGDFVNNEECWRPIVDNIEARFDAYLEQENRVNRMQLVDNRVHACIYFIQPTGHSLKPIDIEFMKRLHTKVNLIPVIAKADTLSEEEVVLFKQRILADIAYQGIQIFQPPQYENE------------DEETIQENEEIISKVPFAVVGSESFVRCPDGRQVRGRAYPWGVIEVDNESHCDFVKLRQMLVRTHMEELREHTNDTLYENYRTEKLRA--------MGVSQDESVFKEtNPSVKQAEERTLHEAKLTKMEAEMKMVFQQKVQEKEQKLKQSEEE--LYARHREMKEALEKQRLELDDKKRRVESGRPLTPEKGSQKKRF----------------------------------------------------
>A0A1D2NJW9	418	0.404	9.040E-121	246	724	750	83	511	577
------------------------------------------------------------------------------------------------------------------------------------------------------------------------------------------------------------------------------------------------------KQEKDKRRK---ELDGYVGFANLPNQVYRKAVKKGFDFTLMVVGESGLGKSTMINSMFLADIY--------------------SQEYP-GPSN---RIKKTVQVETCKVLLKENGVNLTLTIVDTPGFGDSIDNS-HWQPVMDYIENRYEDYLNAESRVNRRAVLDGRVHSCLYFIAPSGHGMKALDIELMKKLHDKVNIIPVIAKADTLTPEECAQFKKQILNEIAQNKIKIYEFPDCD--------------DEEENKVNKMMRERVPFAVVGSNTVVEVD-GKKLRGRKYPWGTVIVESLEHCDFVALRNMVVRTHLQDLKDVTNNVHYENFRCRKLAGLG-----PDGKPVKG--FDKNPLAQMEDEKKNHESKMKKMEVEMEQVFELKVKERTQRITDSEKD--LKRREEQMRSTLEKLRLDIQDKKKQFESEKLGWEQANGIT-FDELRRRNleaLKNLPRPGSSGTQEDCGWEKD-------------------------
>UPI0003F0DF69	418	0.427	1.231E-120	251	701	750	0	403	423
-----------------------------------------------------------------------------------------------------------------------------------------------------------------------------------------------------------------------------------------------------------MANTKAKELEGYVGFANLPNQVYRRSVKRGFEFTLMVVGESGLGKSTLINSLFLTDIYNDK-------------------EYP-GPSL---RIKKTVSVDTSKVLIKEGGVQLQLTIVDTPGFGDAVDNSNCWVPVTDYIDNTFEDYLNAESRVNRRTMPDNRVHCCLYFIAPTGHGLKPLDIEFMKKLHEKVNIIPLISKADTLTPEECKQFKKQIMKDIEENKIKIYEFPDTP-------------DDEDDNKENNAKNTPVPQAPI-----LEVN-GKKVRGRQYPWGIVEVENLEHSDFVTLRNLLLRTHMQDLKDVTNNVHYENFRCRKLTQVTSGDQKPSRAAK---ASSKNPMSQFEEEKREHQTKMKKMEAEMEQVFEMKVKEKRKKLKDS--EVDLQTRYEQMKISLNRQQKELEEKTRQFEKEKEAFRQKEDELKRRQLDN------------------------------------------------
>UPI001905C702	418	0.496	1.231E-120	259	658	750	45	396	439
-------------------------------------------------------------------------------------------------------------------------------------------------------------------------------------------------------------------------------------------------------------------LTGYVGFANLPNQVHRKSVRKGFQFT----WESGLGKSTLINTLFNTTLYP--------------------EKEPLPPS---AERPNTVAIESISADIEENGVRLRLTVVDTPGFGDFVNNDNSWKPIVENIEARFDAYLEQENRVNRRSIVDNRVHACLYFIQPTGHALKQIDIEFMRRLHTKVNLIPVIAKADTLTDDEVLAFKQRVLADIAYHKIQIFQAPIYDNE------------DEETVAENEEIASKIPFAVVGSNQEVRSADGRIVRGRAYPWGVIEVDNEDHCDFVKLRQMLVRTYMEELREQTNSVLYENYRSEKL--------LAMGVTQDTSVFKEiNPAAKSAEERALHEGKLSKMETEMKVVFQQKVQEKEAKLKQSEEE--LYAR-------------------------------------------------------------------------------------------
>A0A507EMD8	418	0.497	1.231E-120	261	658	750	218	568	599
---------------------------------------------------------------------------------------------------------------------------------------------------------------------------------------------------------------------------------------------------------------------GPVGFSNLPNQVHRKSIKKGFQFTVMVVGESGLGKSTLVNTLFNTSLY----------PAKDSKVELTN------------EIPSTVEIQAIAADIEENGVKLKLTVVDTPGFGDFINNEESWAPILENIEARFDAFLDQENRVNRKRIVDTRVHACLYFIAPTGHALKPLDIEFMKRLAGRVNLIPVVAKSDTLTEEELKLFKSRILDDISANKINIYQPPTYEND------------DPETIQENKEIVSRIPFAVVGADRDIDMGNGRKIRGRKYPWGIIEVDNEEHCDFVKLRQMLIRTHMEELKEFTNEVLYESYRTAKL-----------AETGGDIAVHSNPMKKLEADKAAHDAKLAKMESEMKAVFDQKVAEKEAKLKQAEEE--LYAR-------------------------------------------------------------------------------------------
>A0A8C4BZQ9	417	0.452	1.676E-120	261	703	750	7	396	411
---------------------------------------------------------------------------------------------------------------------------------------------------------------------------------------------------------------------------------------------------------------------GYVGFANLPNQVYRKSVKRGFEFTLMVVGESGLGKSTLINSLFLTDLY--------------------SAEYP-GP--SH-RIKKTVQVS-----LPPP--VFTAVLQETNGFLQNFKTDSvSWQPVINHIDSKFEDYLNSESRVNRRQMPDNRVHCCLYFIAPSGHGLKPLDIEFMKRLHEKVNIIPLIAKADTLTPEECQQFKKQIMREIQEHKIKIYEFPETD--------------DEEENKLVKKIKDRLPLAVVGSNTIIEVN-GKRARGRQYPWGVAEVENSEHCDFTILRNMLIRTHMQDLKDVTNNVHYENYR-----SRKLAAVTYNGMDNNKSKGQltKSPLAQMEEERREHVAKMKKMENEMEQVFEMKVKEKIQKLKDSEAE--LQRRHEQMKKNLEAQHKELEEKRRQFEEEKAN---WEAQQRILEQQKLD----------------------------------------------
>UPI001E8EC575	417	0.493	1.676E-120	259	658	750	18	378	419
-------------------------------------------------------------------------------------------------------------------------------------------------------------------------------------------------------------------------------------------------------------------LGNFVGFANLPDQVHRRSVRRGFQFTAMVVGESGLGKSTLINTLFENKLFDLEQRSRNAAPPP-------GTE-----------RGRTVGIESLSSDIEENGVKLRLTVVDTPGYGDFINNDDSWKPIVDNIEARFDAYLEQENRVNRAKLIDNRIHACIYFIQPTGHSLKPLDIEFMRRLHTKVNLIPVIAKADTLTDDEVTAFKRRILDDIHHHQIQIFQPPVYENE------------DEETIAENEEILSKVPFAIVGSDTVVSTADGRHVRGRAYPWGTIEVDNEGHCDFVKLRQMLIHTHMEELREHTNDVLYEGYRSEKL--------IAMGVNQDSSVFKEiNPAAKQAEERKLHEAKLSKMEAEMKMVFQQKVQEKESKLKISEEE--LYAR-------------------------------------------------------------------------------------------
>UPI00112C0313	417	0.327	3.107E-120	8	607	750	15	570	572
--------EEVDqSPNsSAPPRRTPNPLLRTTVSSSSQKFHDLGARNSEALSKHADTPGQKSPKSSvrrfELAGPKVPEPVSRRT----EISIDISSKQVEN-------SSSGLT----RFGLKRAELTGHKPPEQIPRRteitiGKSQDPPLRRGETATSKIPELPQRRADPASAPLPEVLPKRADGQVAKAAEAPVSPARQLENSIPSPTNQHLSpEPKPQHIFAETPVKS--QDGIETVYGSTGSMTDTARDSSLKQTLPTRSEKPASDFGYVGIDAILEQMRRKAMKQGFELNIMVVGQSGLGKSTLINTLFKSKV-------------SRKSVQPTSEE----------RIPKTIEIKSVTHDIEEKGVRMKLTVIDTPGFGDHINNENCWQPIMKFINDQYEKYLQEEININRKKrIPDSRVHCCIYFIPATGHSLRPLDIEFMRRLSKVVNIVPVIAKADTLTLDERDYFKQRIRADLLSNGIDVYPQKEFDED----------ADD---RLVNEKIREMIPFAVVGSDQEYQVN-GKRILGRKTKWGTIEVENTGHCEFAYLRDLLIRTHMQNIKDITSNIHFEAYRVKRLNE---GNMLSNGVTEKEIVANE----------------------------------------------------------------------------------------------------------------------------------------------
>A0A6P7YLK8	417	0.329	3.107E-120	15	587	750	24	555	574
---------------SAPPRRTPNQLLRTTVSSSSQKFHDSGARNSEALSRHADTPGQRSPKSSvrriELAGHKVPEPMSRRT----EISIDISSKQVEN-------SSSGLT----RFGLKRAEVTGHKPPEPIPRRteiTIGKPQDSPLRRGETPGSKIPELPQRRAEPYSAPFPEAVPKRAGADVQVPKAPevpvSPVRQEENSIPSPTHQHLSpEPKPQHIFAEIPVKS--QDGIDTVYSSTGSMADIARDSSLKQALPVRSEKPVSDFGYVGIDAILEQMRRKAMKQGFELNIMMVGQSGLGKSTLINTLFKSKV-------------SRKSVQPTSEE----------RIPKTIEIKSVTHDIEEKGVRMKLTVIDTPGFGDHINNENCWQPIMKFINDQYEKYLQEEININRKKrIPDSRVHCCIYFIPATGHALRPLDIEFMRRLSKVVNIVPVIAKADTLTLDERDYFKQRIRADLLSNGIDVYPQKEFDE-------------DSDDRLVNEKIREMIPFAVVGSDQEYQVN-GRRILGRKTKWGTIEVENTGHCEFAFLRDLLIRTHMQNIKDITSSIHFEAYRVKRLNE------------------------------------------------------------------------------------------------------------------------------------------------------------------
>UPI001C4C493B	417	0.331	3.107E-120	8	589	750	15	555	574
--------EEVDqPPNsSTPQRRTPNTLVRSTVSSSTQKFQDLGARNSESPSRHVEPPAQRSPKsslrRVELSGPKHPETVSRRT----EISIDISSKQVEN-------STAGAS----RFGLKRGDVLGHKPPETAPRRTEISIGKPQDQALRRMDVPTKIPEPTQRRVEASSPPMPDVATKRVEIQVTkSTEVPVHPakhIENAE--PFSANQHlPPEPKVQAVgvtEAIPKSQEGsEAIPSYPSS---MMDATRDASLKQAAPTRTDKPAADFSYVGIDAILEQMRRKAMKQGFEFNIMVVGQSGLGKSTLINTLFKSKI-----SRKSVQPSTEE------------------RIPKTIEIKSITHDIEEKGVRMKLTVIDTPGFGDHINNENCWQPIMKFINDQYEKYLQEELNINRKKrIPDSRVHCCIYFIPATGHSLRPLDIEFMRRLSKVVNIVPVIAKADTLTLEERDYFKQRITADLLANGIDVYPQKQFDE-------------DSEDRLINEKFREMIPFAVVGSDQEYQIN-GRRILGRKTKWGTIEVENTTHCEFAYLRDLLIRTHMQNIKDITSSIHFEAYRVKRLNESK----------------------------------------------------------------------------------------------------------------------------------------------------------------
>A0A1Y3N3G6	415	0.466	1.068E-119	252	697	750	10	407	409
------------------------------------------------------------------------------------------------------------------------------------------------------------------------------------------------------------------------------------------------------------QGILPRQLKGFVGFSNLPRQVHNKSIKKGFQFTVMVVGESGLGKSTLINTLFNTAIYPNK-----------------------EPKELSTETPKTVDIQTITADIEENGVKLKLTIIDTPGFGDYVNNENSWQPILENIEARFDAYLEQENRVNRKRLIDTRVHACIYFIPPTGHSLRPIDIEFMSRLHHRVNLIPVIAKSDILSDEEIKQFKARILEDIAYHNIQIYQPPIYDND------------DAETIQENKDIILSMPFCVVGSDKPFKV-GNKNVRGRKYPWGIIEVDNPDHCDFVKLRQMLIRTHMEELKEYTNEVLYEKYRSQKLIS----------NEVADSSDALNPLSQLDEERRKHELKMKKMEAEMKAVFDQKVHEKETKLKQSEDD--LLAKYKEMKEKLEMDRINLQERRRQAERGGRPGTPEKKGKRFF----------------------------------------------------
>A0A8C9TTB2	415	0.442	1.068E-119	261	703	750	20	411	427
---------------------------------------------------------------------------------------------------------------------------------------------------------------------------------------------------------------------------------------------------------------------GYVGFANLPNQVYRKSVKRGFEFTLMVVGESGLGKSTLINSLFLTDLY--------------------SSEYP-GP--SH-RIKKTVQVEQSKVLIKEGGVQLLLTIVDTPGFGDAVDNSDCWQPVIDHIDSKFEDYLNAESRVNRRQMPDNRVHCCLYFIAPSGHGLKPLDIEFMKRLHEKVNIIPLIAKADTLTPEECQQFKKQIMREIQEHKIKIYEFPETD--------------DEEERKLVKKIKDRLPLAVVGSNTSIEVN-GKRVRGRQYPWGVAE--GKEQC------TTLVANHncfLFDMIssDVTNNVHYENYR-----SRKLAAVTYNGVDNNKSKGQltKSPLAQMEEERREHVAKMKKMEMEMEQVFEMKVKEKVQKLKDSEAE--LQRRHEQMKKNLEAQHKE----LEEKRRQFEEDKANWEAQRLLEQQKLD----------------------------------------------
>A0A443RHP7	415	0.422	1.068E-119	215	702	750	5	459	493
-----------------------------------------------------------------------------------------------------------------------------------------------------------------------------------------------------------------------ESPPNSNNSLHSTLNSNSTLttptsianPGtkyhyYSRNRETALRDdmnSVRDKPTLAKDSDVNVGFYDLPNQIHRKTMKKGFEFTLMVVGESGLGKSTLVNSMFVANIYSD--------------------EYP-GPSK---RATKTVEVETTKVLLKEKDVNLLLTIVDTPGFGCAVDNSNCWQPIVDYIESRYEEYLNAETRLHRSHIPDNRVHCCLYFIYPSGHSLKPIDIEFMQHLHDKVNIIPVIAKADTLTPEECLQFKKNVMNEISQHQIKIYEFPE--SED-----------DEELK-LQKQLKSRIPFAVVGSNYVIESN-GERKRGRKYPWGVVEVENLEHCDFIALRTMLLKYYMFDLLDTTNNIQYENYRC-----RKLSGIGNERVGKPNRDSNKNPLAQMEEEKKEHEAKMKKMEQEMEQVFEMKVKEKMQKLKDSEND--LQRRHEQMNKSLEQQRQELEEKRQAFEKEKAAFDTVSKD---LEEMRR-----------------------------------------------
>A0A7M5WTA1	415	0.425	1.068E-119	201	652	750	196	601	663
---------------------------------------------------------------------------------------------------------------------------------------------------------------------------------------------------------KSDNSIGSPSPTTPRAPreilPQSPSDDG---NSSIYDDGseGSSVVDGG---PATPTPKKG--LENYVGFANLPNQVFRKSVKKGFQFTLMVVGESGLGKSTLINSLFLTDIY-------------------TSTVY----EDAAAKFGKTMTVNASTFELKEGGVRLQLTVVDTPGFGDNIDNTDCWNSVIQNIEAKFEDYLNAESRVNRTTVQDTRVHCCLYFIAPTGHGLKPLDVEFMKKLHNKVNIVPVIAKADTLTGDECNRFKQQILKEIEDHQINIYRFPPLSDDESE--------------NDLAALR-RIPFAVVGSNTVLEV-GGKKIRGRKYPWGIVEVENIEHCDFIALRNLLIRTHMQDLIDVTNDVHYENFRSERL--SVLTGG---GNSITSAALNINPMEQIEREREDQEKKLKKMEQEMEQVFEMKVKEKKKKLKDSEAE-------------------------------------------------------------------------------------------------
>A0A1Y1VZ87	414	0.479	1.980E-119	251	658	750	4	367	416
-----------------------------------------------------------------------------------------------------------------------------------------------------------------------------------------------------------------------------------------------------------SSSVSKKKMQGYVGFSNFPNQVHRRSVKRGFNFTLMVVGEAGIGKSTLINTLFDTKIFP-----------DRE-------EVP--PN---AEPIKGVDVTSMSADIQENGVKLKLTVVDTPGFGDSINNEDAWQPILENIESRFDAYLAQENRVNRSKISDNRIDAVIYFIKPTGHSLRAIDIEFMKRLHTKVNLIPIIAKADTLTARELDLFKARILADINYHGIQIFK-P--VSDEF---------DDPETVADNREILSKIPFAVIGSEKFVERPDGTSVRGRRYPWGIIEVENEDHNDFIKLRQMLLRSHMEELKDTTDMVLYENYRTQKL--------LTMGHVQDNNVFREfNPVMQQEEERRAHEAKMQKMEAEMTAVFQQKVQEKEAKLKQSEEE--LYAR-------------------------------------------------------------------------------------------
>A0A851VPG7	414	0.337	1.980E-119	15	587	750	22	547	567
---------------STPQRRAPNTLLRSTVSSSTQKFQELGARNAEPSTRHAEPTVQRSPKPplrrVELSGPKLPEPVSRRT----EISIDISSKQVEN-------STSALS----RFGLKRAD-VGHKPPEPAARRteitLGKPQEPRRAEAPPSKIPEPPQRRAEPAEPTGPTAATAPRRPDTAGARAAEAP-ATRPAESPEPALPAQpLQAEPKAQPvHVES---TARREEGAEAVPSPAPAMTDAARDAGPKQAAPARPDKA-ADFGYVGIDAILEQLRRKAMKQGFEFNIMVVGQSGLGKSTLINTLFKSKI-------------SRKSVQPAAEE----------RIPKTIEIKSITHEIEEKGVRMKLTVIDTPGFGDHINNENCWQPIMKFINDQYEKYLQEEININRKKrIPDTRVHCCIYFIPATGHSLRPLDIEFMKRLSKVVNIVPVIAKADTLTLEERDYFKQRIMADLLANGIDVYPQKEFDE-------------DSEDRLVNEKFREMIPFAVVGSDQEYQVN-GRRILGRKTKWGTIEVENTTHCEFAYLRDLLIRTHMQNIKDITSNIHFEAYRVKRLNE------------------------------------------------------------------------------------------------------------------------------------------------------------------
>A0A7L0VEE1	414	0.326	1.980E-119	8	587	750	13	552	572
--------EEVDQPsnSSTPQRRAPNTLLRSTVSSSTQKFQELGARNSEPPPRHAEPTVQRSPKPplrrVELSGPKLPEPVSRRT----EISIDISSKQVEN-------STSGLS----RFGLKRAD-VGHKPPEPTARRteITLGKPQEPGLRRAEAPASKIPELPQRRAEXHGAAGPSQDLGWVRHSQFSLC------KAALTKLCVSAVQpQSPVPDPRP-RSSGriISPWLLqgfggaHgCAEAVPSHAPGmMDAPRDAGPKQAAPARPDKPAADFGYVGIDAILEQLRRKAMKQGFEFNIMVVGQSGLGKSTLINTLFKSKI-------------SRKSVQPAAEE----------RIPKTIEIKSITHEIEEKGVRMKLTVIDTPGFGDHINNENCWQPIMKFINDQYEKYLQEEININRKKqIPDTRVHCCIYFIPATGHSLRPLDIEFMKRLSKVVNIVPVIAKADTLTLEERDYFKQRIMADLLANGIDVYPQKEFDE-------------DSEDRLVNEKFREMIPFAVVGSDQEYQVN-GRRILGRKTKWGTIEVENTTHCEFAYLRDLLIRTHMQNIKDITSNIHFEAYRVKRLNE------------------------------------------------------------------------------------------------------------------------------------------------------------------
>UPI00106B692F	414	0.479	2.695E-119	259	652	750	6	357	427
-------------------------------------------------------------------------------------------------------------------------------------------------------------------------------------------------------------------------------------------------------------------LDGYVGFANLPNQIFRKSVKKGFEFTLMVVGESGLGKSTLLNSLFLTDLY-------------------TSATFPTT----EEKLSKTIEVQASTVTLKEGGVTLRLTCVDTPGFGDAVDNTDCWSPINSYIESKFEEYLNEESRVNRSAIVDNRVHCCLYFIAPNGHCLKPLDIEFMRRLHDKVNIVPVIAKADSLTAEECQNFKKQILNEIGANKIGIYQFPDLGVD------------DEDFKDV--SMTDRIPFAVVGSNTVVEV-GGKKLRARVYPWGVAEVENSEHCDFVALRNMLIRTHMQDLKDVTNDVHYENFRCKRL----ATVTVGSPTVTSNKSLGLSPLEQLEEEKHERESKISKTESEMEQVFETKVKEKRKKLKEMEAE-------------------------------------------------------------------------------------------------
>UPI001432C263	413	0.423	3.669E-119	206	654	750	44	453	522
--------------------------------------------------------------------------------------------------------------------------------------------------------------------------------------------------------------RPQTQPPsVPLSVVAS-SAASSQVISSSNGDSNKLIYDLqeKEQQQKSQKRQKPMEIAGYVGFANLPNQVYRKAVKRGFEFTLMVVGASGLGKSTLINSMFLSDIYN----AEAVSRSNRC------------AKRRH------FEVEATKVMLKENGVNLTLTVVDTPGFGDAVDNSNCWLPILEYVDSKYEEYLTAESQrYTQDQLSDNRVHCCLYFIAPSGHGLRPLDIACMQSLSEKVNLVPVIAKADTMTLDELHLFKKQIRNEIAQHKIKTYDFPATLED------------DAEESKDTQNLRNRVPFAVVGANTIIELD-GKKVRGRRYPWGLVEIENLTHCDFIALRNMVIRTHLQNLKDVTNNVHYENYRCRKLSELGL-------VDSKARLSNKNPLTQMEESKREHEQKMKKMEAEMEQIFDMKVKEKIQKLKDSELEMA-----------------------------------------------------------------------------------------------
>A0A2S5B9Q3	413	0.437	4.995E-119	241	695	750	29	475	487
-------------------------------------------------------------------------------------------------------------------------------------------------------------------------------------------------------------------------------------------------QTCPFrSQCGATRRLTRNLVDPPV--ANLPNQYHRRSIRKGFHFTAMVVGESGLGKSTLVNTLFDTPLYPKK----------------------DVPQPHHDR-AQTVAIESITADIEENGVKLRLTVVDTPGFGDFINNEDGWKPVLDNIEARFDAYLEQENRVNRQKLVDNRVHACLYFIEPTGHSLKPLDLEFMRRLHKRVNLIPIIAKADTLTDEEVAAFKARILSDLAHHRIEIYQAPQYENEDEETLAeneeivvsrvehstlallcravlraPASVNEHRFDSSQHVHFQRKIPFAVVGSDKLVSTADGRHVRGRSYPWGTIEVDNEDHCDFVKLRQMLVRTHMEELKEHTNEVLYERYRSEKL--------LAMGVAQDHTVFKEvNPAAKMAEERALHEAKLAKMENEMKMVFQQKVNEKEAKLKQSEEE--LYARHREMKEALEKQRLELEDKKRRIEQGRPLTPEKPYQQQ------------------------------------------------------
>A0A8J4U539	413	0.479	6.801E-119	261	652	750	18	364	384
---------------------------------------------------------------------------------------------------------------------------------------------------------------------------------------------------------------------------------------------------------------------GYVGFANLPNQVYRKSVKRGFEFTLMVVGESGLGKSTLINSLFLTDLY--------------------SKDYP-GPSQ---RIKKTVQVEQSKVLIKEGGVQLTLTIVDTPGFGDAVDNSNCWQPVINYIDSKCEDFLNAESRVNRRQMPDNRVHCCLYFIAPSGHGLKPLDIEFMKRLHDKVNVIPLIAKADTLTPEECQQFKKQIMKEIQEHKIKIYEFPDTEED--------------EDSKLIRKIKERMPLAVVGSNVVVEVN-GRKVRGRQYPWGVAEVENGEHCDFTVLRNMLIRTHMQDLKDVTNNVHYENYR-----SRKLAAVTCNGVDASKSKGQltKSPLAQMEEERREH---LERRHEQMKRNLEVQYKELEEKRRQYEEE-------------------------------------------------------------------------------------------------
>A0A0E9NAP8	413	0.453	6.801E-119	216	658	750	84	486	530
------------------------------------------------------------------------------------------------------------------------------------------------------------------------------------------------------------------------SAPTSPVESSTPIPSSTVVDL--TPAEAP---KPPVKEIIRKTITGYVGFANLPNQWHRKATAKGFAFNLMVCGESGLGKTTLVNTLFAKSLED-----QGVLPS--------KVDKGIGP-----EVPKTVEITNITANIEESGVRCRLTVVDTPGFGDYINNDLAWRPILDNVEKRFNDYLDAENAPTRTQLrnleTDKRIHALLYFIQPTGHSLKPIDIEVMKRLCDRVNLIPVIAKADTLTDDEVNTFKARVRADIEHHGIKTYKPEENDYD------------DEDTIMENREFMAKMPFAVVGSLTQIELPGGRRVRGRKYPWGVIEVDNEDHCDFVKLREMLVRTHMEELKDRTAQTLYESYRTEKL--------MAMGISQDASVFKEiSPQAKLEEERQLHEAKLAKMENEMKLVFAQKVAEKEQKLRQSEEE--LYAR-------------------------------------------------------------------------------------------
>H3ALG6	413	0.322	6.801E-119	17	607	750	26	570	572
-----------------PPRRNPNPLIRSTVSTSTQKFQELGARNSDLPLKHVDTPVQRSPKSSlrrtELTGPKLPEPVSRRT----EISIDISSKQVDN-------SSSGLS----RFGLKRTEVPGHKPPEVLPRRTEITLSKPQESSPGRRLEPPTSKIPEVPQRRVEASASPSADILSKRVEiqvtkSPEGPAPVRQLENS--VPPPVITeSQQEPKSLEPVSETTLKSPEGTEIIYNYTSSMADSSRDLGSKQTPPVRNEKPGLEFGYVGIDAILEQMRRKAMKQGFEFNIMVVGPSGLGKSTLMNTLFKS-----KVSRKSAHPAEEE------------------RIPKTIEIKSVTHDIEEKGVRMKLTVIDTPGFGDHINNEDCWQPIRKFINDQYEKYLQEEININRKRrIPDTRVHCCIYFIPPTGHSLRPLDIEFMRRLSKVVNVVPVIAKADTLTLEERDYFKQRVREDLISNGITVYPQKEFDE-------------DAEDRIVNEKIREMIPFAVVGSDQEYQVN-GRRILGRKTKWGTIEVENIAHCEFAYLRDLLIRTHMQNIKDITSSIHYEAYRVKRLNE---ENSISNGVAEKVIVSNE----------------------------------------------------------------------------------------------------------------------------------------------
>UPI00096B56CE	412	0.408	9.258E-119	251	701	750	1	410	429
-----------------------------------------------------------------------------------------------------------------------------------------------------------------------------------------------------------------------------------------------------------SQGEKEKAEVSYVGYANLPNQVFRKAVKRGFQFSLMVVGQSGLGKSTLINSLFMTDLYEDCVY----SPSPQ-------------------RMPRTTEIKESTVSVEEGGVRLELTLIDTPGFGDIVDNSQCWRPIVDYIDSKYEKYLNDESRVNRGYTEDYRIHCCLYFIPPNGHGLRQIDIEFMKQLHNKTNIVPVIAKADTFTPEEVVRFKKVVLQDIADNGIKIYQFPDAQL-------------DEEDDAANQKLREAIPFAVVGSNTILEVN-QKKVRGRQYPWGVAEVENADHCDFTTLRNMIIRTHMQDLKDITNNVHYENYRCTKLAN--VSSVT--GSATDKIAPSRDPLAQFEVEKKEHEKKMRRMEEEMEDVFEVKVREKLQKLEDIKHD--LNRRKEAMTRTIEQLERDLNESKRQFDEDKRQYDIEQQKYmeQVESQMR------------------------------------------------
>W5N775	412	0.330	9.258E-119	8	607	750	26	583	585
--------EEVdsSTHSSVPPRRTPNPHLRSSVSSSTQRFQDLGSRNSDFSTKGSELSNQRSPKIglrrVELSGPRIPEPVSRRT----EISIDISSKQVDSS-PSPGIS---------RFGLKRPEVTGHKPPELTQRRaevslGKIQEPPPPRRAEPPPSSSRIPEPVQKKAEPPTQPSQVEAPPKRPEVQISKSPEGPPTANN-FSAPASVPPSHTEPkaQPVITEVFVRSPDI-GSEVVPSYTGTMADPSRDAGARPTPPVRSEKPGADFSYVGIDAILEQMRRKAMKQGFELNIMVVGQSGLGKSTLMNTLFKSKV-------------SRRSVLATAEE----------RIPQTIEIKSISHDIEEKGVRMKLTVIDTPGFGDQINNENCWQPIMKFINDQYEKYLQEEININRKKrIPDSRVHCCIYFIPPTGHSLRPLDVEFMRRLSKVVNIVPVIAKADTLTLEERDFFKQKIREELRANGIDVYPQKEFDE-------------DAEDRMVNEKIREMIPFAVVGSDQEYQVN-GRRLLGRKTKWGTIEVENIAHCEFAYLRDLLIRTHMQNIKDITSSIHYEVYRVRRLNE---SNMQANGVSEHDVSSNE----------------------------------------------------------------------------------------------------------------------------------------------
>A0A0J9XH88	412	0.486	1.260E-118	259	658	750	46	401	442
-------------------------------------------------------------------------------------------------------------------------------------------------------------------------------------------------------------------------------------------------------------------LTGYVGFANLPNQWHRKSIKKGFNLNIMVVGESGLGKSTLISTLFNMPLYP---------PRT-----------PKDP---ATEIPKTVSIDQVTADIEENGVRLHLTVIDTPGFGDFVNNTDSWKPIVDDIDQRFDSYLEVENKVNRTTIVDNRVHAVLYFIQPTGHSLKALDVTVMKKLHKKVNLIPVIAKSDTLTEEEVLAFKKSIMTDIANQQIEIFEPPKYDND------------DEETIAENTELMMNVPFAIVGSSDAVTTNDGRIVRGREYPWGVIEVENEEHCDFVKLRQLLIRSHLEELREKTANVLYENYRTDKLSQQGF--------QQDHSVFREvNPAMRQEEERAMHKARLDKMEADMKNVFQQKVQEKEQKLKKSEAE--LFAR-------------------------------------------------------------------------------------------
>A0A1Y1X452	411	0.503	2.336E-118	262	658	750	19	365	408
----------------------------------------------------------------------------------------------------------------------------------------------------------------------------------------------------------------------------------------------------------------------FVGFANLPNQVHRKSIKKGFQFTLMVVGESGLGKSTLINTLFNTSVYPNKEHLEAEEP------------------------PKTIKIETITTNLEENGIKLKLNVIDTPGFGDFVNNETSWKPILEEIETRFDLYLEQENKVNRKKIVDERVHACLYFIAPTGHSLKPLDIEFMKRLHHRVNLIPVIAKSDLLTEEEVAGFKARIMEDISYNKIQIYRPPIYEND------------DPETLQENKEIVLRMPFAVVGCDKEIEMK-KKKVRGRQYPWGIIDVDNEDHCDFIKLRQMLIRTHMEELREYTNEVLYENYRSNKL--------IASGNEFGDGG---NPLARFEEEKRAHEAKMTKMEAEMKMVFQQKVQEKKNKLMQS--DADLHAR-------------------------------------------------------------------------------------------
>E4Z2P7	411	0.419	2.336E-118	251	695	750	8	402	420
-----------------------------------------------------------------------------------------------------------------------------------------------------------------------------------------------------------------------------------------------------------SAKIKTEASNNYVGFANLPNQLYRKAVKDGFEFTLMVVGESGLGKSTLTNSLFLTDIY--------------------GAEYP-GPSQ---RIKKTSKVEQTRIAVKESGVQLNLSIVDTPGFGDEVNNDKCWDPIIEFIESQFELFLNGESRVERPcKIQDTRVHCCLYFIAPTGHGLKPLDIEFMRRLHDKVNIIPLIAKADTLTPDECHEFKREILREIELHKINIYKFP----DGV----------DDEEARANKKIRERIPFAVIGSNHVLQLN-DRRVRARQYPWGICEIENEEHCDFKVLRDMLIRTNMQDLVDLTAMVHYENFRADKL------SKLMSGNAKSTT----SPLHQLDVERREHKNKMKRMEAEMEQVFELKVKEKISRLNDS--EIELQRRHEQQKKKLEAEFAEIDLKRREFEKEKADFEYSIREFQ------------------------------------------------------
>UPI00062AC6C2	411	0.318	2.336E-118	8	612	750	34	615	618
--------EEVETPNSTPPRRVQTPLLRASVASSTQKFQDLGVKTSEAARHA-DALSQRSPKgslrRVELAGPKAPEPVSRRTEL----SIDISSKQVEgAGAP-----------GPARFGLKRAEALGHKAPEPGPRRAEISIAKPQEPAHRRMETPAARAPEAPAAPAADAAPKRVEIQVPKPAEAPASPSPAQTLENADPTVASQLQSRlePKPQPSAAEALLRS--QEATAAAPGCT-DMADTPRDSGLKQAPAPRGDKAPADFGYVGIDSILEQMRRKAMKQGFEFNIMVVGQSGLGKSTLINTLFKSKI-----SRKSVQPMAEE------------------RIPKTIEIKSITHDIEEKGVRMKLTVIDTPGFGDHINNENCWQPIMKFINDQYEKYLQEEININRKKrIPDTRVHCCLYFIPATGHSYVPASGlaggggclgAAGRARQAS----PVTAapgsRADLRTrlfgwclggrsagvggalavpePEPWGAlgFKQRITADLLSNGIDVYPQKEFDE-------------DSEDRLVNEKFREMIPFAVVGSDHEYQVN-GKRILGRKTRWGTIEVENTTHCEFAYLRDLLIRTHMQNIKDITSTIHFEAYRVRRLNE----DNSAMSNG----VQEKEPEAQ-----------------------------------------------------------------------------------------------------------------------------------------
>A0A1Y2FKK0	411	0.426	3.180E-118	214	696	750	6	452	457
----------------------------------------------------------------------------------------------------------------------------------------------------------------------------------------------------------------------ADYQPAPPLDRDYDRQSDQNTNGHTSPLPAAQSQefTPAVAPQVPATniikrkLTGFVGFANLPNQWHRKSVRKGFQFTMMLVGESGLGKSTMVNTLLNSATYG---------PKD----YLIGQEKP----------EKTVATKSKTAVVQEDGVSLELTVVDTPGFGDFINNEDSWKPILDRIEKGYDAFLEAENGANRREIKDERVHACIFFVDPTGHSLKPLEIEFMRRLHHRVNLIPVIAKADTLTEEEIATTKARILADIAHHKIRIFQAPRYELD------------DDETTAENNEIMGKIPFAIVGSNSFVQNAHGQQVRGRQYPWGVIEVDNEEHCDFSKLRQMLIKTHMEELKDTSSESLYENYRTEKL--------LQMGVAQDQSVFKEvSPAAKAEEERMLHEAKLAKMENEMRLVFQQKVQEKEAKLKQSEEE--LYARHKQMKEDLEKQKLEIEERKLRLERGVPVEDKSGKRGKF-----------------------------------------------------
>F6RMR0	411	0.332	3.180E-118	20	587	750	18	531	550
--------------------PVQPRRTPNPLLRGAAATAQRFQEPGSRNAEGHI-GNQRSPKSSlrriELSGSRHPETMSRRT----EISIDISSKQVENSAPGMP-----------RFGLKRAELPGHKPPEPIPRRTEVTLGKPYDHRGDSPNSKIPEPIQRRAEDTNSKRVEIQVPKSPEV-------QPVKQVENSIPATPGLPHhQEPKVQPVQIEIQQRTPEIsEELQGYP---GTMTDAIRDIGVKQPLPARgvGEKPATEFGYVGIDAILEQMRKKAMKQGFELNIMVVGQSGLGKSTLINTLFKSKV-------------SRKSVQPTAEE----------RIPKTIEIKSVTHEIEEKGVRMKLTVIDTPGFGDHINNENCWLPIMKFINDQYEKYLQEEVNINRKKrIPDSRVHCCIYFIPATGHSLRPLDIEFMRRLSKVVNIVPVIAKADTLTLEERDYFKQRIRADLQNNGIDIYPQKEFDE-------------DAEDRLVNEKIREMIPFAVVGSDQEYQIN-GRRILGRKTKWGTIEVENTGHCEFACLRDLLIRTHMQNIKDITSSIHFEAYRVKRLQE------------------------------------------------------------------------------------------------------------------------------------------------------------------
>UPI00192F518B	410	0.335	4.329E-118	8	587	750	15	552	573
--------EEVDQPsnSSTPQRRTPNPLVRSTVSSSTQKFQDLGARNSETPSRHGESPAQRSPKsslrRVEISGPKHPEPVSRRT----EISIDISSKQVEN-------STSGAS----RFGLKRTDVLGHKPLETPPRRTEISISKPQDQALRRMEVPSKIPEPTQRRVEATSPPLPDVATKRVEIQVTkssEVPVPpiRQT-ENVEHFSTNQHL------PPEPKIQPVVTELPHkGQEGSETIANYpssvMDATRDAGLKQVAPARTEKPAADFAYVGIDAILEQMRRKAMKQGFEFNIMVVGQSGLGKSTLINTLFKSKI-----SRKSVQPS------------------SEERIPKTIEIKSITHDIEEKGVRMKLTVIDTPGFGDHINNENCWQPIMKFINDQYEKYLQEELNINRKKqIPDSRVHCCIYFIPATGHSLRPLDIEFMRRLSKVVNIVPVIAKADTLTLEERDAFKQRITADLLANGIDVYPQKQFDE-------------DSEDRLINEKFREMIPFAVVGSDQEYQIN-GRRILGRKTKWGTIEVENTTHCEFAYLRDLLIRTHMQNIKDITSSIHFEAYRVKRLNE------------------------------------------------------------------------------------------------------------------------------------------------------------------
>A0A6J2AWZ3	410	0.328	4.329E-118	1	588	750	354	941	1005
-SASRVTSPAVS---ENPPKPVFVAPEHSYKQHTQRPSESLCMSPRPSRKPSVQGELELSPRPL---PPRSLPRYGPDSSWWTLLNPEGETPQSRPTTPDFeskspPPPDPLLSFfemdsTPfcEEMMFQREkASPSPPLPAATPPplalpKESPNRAPLSKVPQALKCSSKQASQRFSAFFLDVSEEMYNRVIWWLKDE-EIKHFLEDTDDAGLNKFVKDfPGSENCHQPEAKTWGSRPQVLEPRPQAPDLYQDDLDfrppsWPQasdsqqycsaSAPLSPSARPRspwgkldpYDSSEDDKEYVGFATLPNQVHRKSVKKGFDFTLMVAGESGLGKSTLVNSLFLTDLYR-----------DRKLLSA------------EERIMQTVEITKHAVDIEEKGVRLRLTIVDTPGFGDAVNNTECWKPVAEYIDQQFEQYFRDESGLNRKNIQDNRVHCCLYFISPFGHGLRPLDVEFMKALHQRVNIVPILAKADTLTPPEVERKKRKIREEIERFGIKIYQFPDCDSDE-----------DEDFKLQDQALKESIPFAVIGSNTVVEAR-GRRVRGRLYPWGIVEVENPGHCDFVKLRTMLVRTHMQDLKDVTRETHYENYRAQCIQSM-----------------------------------------------------------------------------------------------------------------------------------------------------------------
>UPI00122DB444	410	0.374	4.329E-118	77	588	750	462	941	1005
-----------------------------------------------------------------------------SPSL----ELLLSGLKID----SSPFCED-LKFQREKASL---SPPSPPKefPSWAllsevPPKHTCKQPIQRFSAFFLDVSEEMYNRVIWWLKDEEIKRFLEDTTDDGELSKfvkdfsgnESChPPEAKT------W-ASRPQ-VPEPRPQAPDLYD--DDLEFRPPSwpqSSDNQQYFCAP--APLSPSARPRspwgkldpYDSSEDDKEYVGFATLPNQVHRKSVKKGFDFTLMVAGESGLGKSTLVNSLFLTDLYR-----------DRK---LLGAE---------ERIMQTVEITKHAVDIEEKGVRLRLTIVDTPGFGDAVNNTECWKPVAEYIDQQFEQYFRDESGLNRKNIQDNRVHCCLYFISPFGHGLRPLDVEFMKALHQRVNIVPILAKADTLTPPEVDRKKRKIREEIEHFGIKIYQFPDCDSDE-----------DEDFKLQDQALKESIPFAVIGSNTVVEAR-GRRVRGRLYPWGIVEVENPGHCDFVKLRTMLVRTHMQDLKDVTRETHYENYRAQCIQSM-----------------------------------------------------------------------------------------------------------------------------------------------------------------
>A0A7L1UXG1	410	0.332	5.893E-118	15	587	750	22	501	521
---------------STPQRRAPNTLLRSTVSSSTQKFQELGARNSEPSTRHAEPTVQRSPKPplrrVELSGPKLPEPVSRRT----EISIDISSKQVEN-------STSGLS----RFGLKRAD-VGHKPPEPVARRTELTLGKPQ-------------------------------EPGLRRAEAPA-------------SKIGQpLQAEPKPQPVPVESP---PKREEGPEaVPSAAPAMTDAPRDAGPRQAAPARPDKPAADFGYVGIDAILEQLRRKAMKQGFEFNIMVVGQSGLGKSTLINTLFKSKI-------------SRKSVQPAAEE----------RIPKTIEIKSITHEIEEKGVRMKLTVIDTPGFGDHINNENCWQPIMKFINDQYEKYLQEEININRKKqIPDTRVHCCIYFIPATGHSLRPLDIEFMKRLSKVVNIVPVIAKADTLTLEERDHFKQRIMADLLANGIDVYPQKEFDE-------------DSEDRLVNDKFREMIPFAVVGSDQEYQVN-GRRILGRKTKWGTIEVENTTHCEFAYLRDLLIRTHMQNIKDITSNIHFEAYRVKRLNE------------------------------------------------------------------------------------------------------------------------------------------------------------------
>A0A8C2SW58	409	0.370	8.021E-118	51	588	750	5	481	545
---------------------------------------------------GGQRLPQHRP-PSVTALTPLGHPRSRGPdrSL--QVPPLE---------PRVPHrwhRSSGPLRSPHHNVVPLWCHHGmALLPQPTPLSLSLPPQIKRFLKEDSEEAELTQFLRDCPPADSPRKVEPPEGRWDSGHPLCGrAPGEEPTDE---HDLRS--FSRPRPldtQQHIMAPPPPSPS---RPRSPWGQLD----PYD------------SSEDDKEYVGFATLPNQVHRKSVKKGFDFTLMVAGESGLGKSTLVNSLFLTDMYR-----------DRKLLNA------------EERITQTVEITKHAVDIEEKGVKLKLTIVDTPGFGDAVNNTECWKPVADYIDQQFEQYFRDESGLNRKNIQDNRVHCCIYFISPFGHGLRPLDVEFMRALHQRVNIVPVLAKADTLTPTEVERMKNKIREEIDHYGIRIYQFPECDSDE-----------DEEFKQQDQALKESIPFAVIGSNTVVEAK-GRRIRGRLYPWGIVEVENPSHCDFVKLRTMLVRTHMQDLKDVTRETHYENYRTQCIQSM-----------------------------------------------------------------------------------------------------------------------------------------------------------------
>A0A8C5JAE2	409	0.339	8.021E-118	15	587	750	24	553	573
---------------STPQRRAPNTLLRSTVSSSTQKFQELGARNSEPSTRHAEPTVQRSPKPplrrVELSGPKLPEPVSRRT----EISIDISSKQVEN-------STSGLS----RFGLKRAD-VGHKPPEgPA-RRTEITLGKPQELRRAEAPASKIPEPPSKIPEAPQRRAEPGPVPDTAPRRPdsqggKGTESPaVRAAEGSEPAVPALPQlAETKAHGLPTESLPKREEGAEAVPSPA--PAMTDAARDAGPKQAAPARPDKPAADFGYVGIDAILEQLRRKAMKQGFEFNIMVVGQSGLGKSTLINTLFKSKI-------------SRKSVQPTAEE----------RIPKTIEIKSITHEIEEKGVRMKLTVIDTPGFGDHINNENCWQPIMKFINDQYEKYLQEEININRKKqIPDTRVHCCIYFIPATGHSLRPLDIEFMKRLSKVVNIVPVIAKADTLTLEERDYFKQRIMADLLANGIDVYPQKEFDE-------------DSEDRLVNEKFREMIPFAVVGSDQEYQVN-GRRILGRKTKWGTIEVENTTHCEFAYLRDLLIRTHMQNIKDITSNIHFEAYRVKRLNE------------------------------------------------------------------------------------------------------------------------------------------------------------------
>O43236-7	409	0.378	1.092E-117	77	588	750	451	932	996
-----------------------------------------------------------------------------SPSL----DLLLSGFKID----SSPFCED-LKFQREKASL---SPPSPPKefPSWAPlsevpqtpkhtckqpiQRFTAFFLDVSEEMYNRVIWWLKDEEIKRFLEDTTDDGELSKFVKDFSGNASCHPPEAKT------W-ASRPQ-VPEPRPQAPDLYD--DDLEFRPPSrpqSSDNQQYFCAP--APLSPSARPRspwgkldpYDSSEDDKEYVGFATLPNQVHRKSVKKGFDFTLMVAGESGLGKSTLVNSLFLTDLYR-----------DRK---LLGAE---------ERIMQTVEITKHAVDIEEKGVRLRLTIVDTPGFGDAVNNTECWKPVAEYIDQQFEQYFRDESGLNRKNIQDNRVHCCLYFISPFGHGLRPLDVEFMKALHQRVNIVPILAKADTLTPPEVDHKKRKIREEIEHFGIKIYQFPDCDSDE-----------DEDFKLQDQALKESIPFAVIGSNTVVEAR-GRRVRGRLYPWGIVEVENPGHCDFVKLRTMLVRTHMQDLKDVTRETHYENYRAQCIQSM-----------------------------------------------------------------------------------------------------------------------------------------------------------------
>A0A1S1W748	409	0.376	1.486E-117	70	658	750	7	515	556
----------------------------------------------------------------------HVKARTRSVQLDKSTAHD--ASRRYSSLP----ATVDIVIGKAKENVRSASE--ASSDSTATARHSKSLLDVDDAPKIGPNKPISYEDLYQNTQHNTPPAKRFRPELAQEPQYPNPTAKMDKALST--SPPASSEGSPATSPPP-SRAPTSPPPEEPVSDSYQVGGA----PSAPSND---LRNIVRRKLTGYVGFANLPNQWHRKSVRKGFNFNVMVVGESGLGKSTLVNTLFNTSLYP---------PKERK-----------GPSLD--ILPKTVQIQSISADIEEAGVRLRLTVVDTPGFGDFVNNDESWRPIVDNIEQRYDAYLDAENKVNRMNIVDNRIHACVFFIQPTGHSLKPLDIEVMRRLHTKVNLIP-------------------ILSDIKYHDIQIFEGPRYELD------------DEETIAENNEIMSKVPFAVVGATNEITNADGRKVRGRSYPWGVIEVDNEEHCDFVKLRQMLIRTHMEELKEHTNNSLYENYRTDKL--------IGMGVSQDPSVFKEvNPAVKQEEERALHEQKLAKMEAEMKMVFQQKVAEKESKLKQSEEE--LYSR-------------------------------------------------------------------------------------------
>A0A0L0RZK0	408	0.498	2.023E-117	262	658	750	15	365	413
----------------------------------------------------------------------------------------------------------------------------------------------------------------------------------------------------------------------------------------------------------------------FVGFSNLPNQHHRRSVKKGFHFTIMVVGESGLGKSTLINTLFNTTLYP-----EKKVPITT-------------------DLNKSLDIQEISAEIEESGVKLRLNVIDTPGFGDFINNEDSWKPILRSVEARYDAYLEQEQSQHRAKITDNRIHACLYFIAPTGHSLRQLDIEFMRRLAPRVNLIPVIAKSDTLTDEEVAAFKQRILDDIIFNKIEIYRPPVYEDD------------DEDTVAETNEITSKIPFAVVGSNKDVTTSDGRTVRGRAYPWGIIEVDNEDHNDFVKLRQMLIRTHMEELKRFTSEVLYETYRTQRLEA--------SGRTQEAIPKEINPAASLEEQRIVHEQKLAKMENDMKLVFQQKVQEKEAKLKQSEEE--LYAR-------------------------------------------------------------------------------------------
>I1CCW7	408	0.471	2.754E-117	253	658	750	30	391	428
-------------------------------------------------------------------------------------------------------------------------------------------------------------------------------------------------------------------------------------------------------------EILHPKLHGYVGFSNLPNQVHRKSVKSGFQFTCMVAGESGLGKSTLINTLFNTRL----------HP---------GKNYT----LELEKEPKTVQIRSISANIEENGVKLKLTVVDTPGFGDFINNNQSWKPILDEIEGRFDMHLEQEARVHRSRIMDNRIHACIYFIAPTGHSLKPLDIEFMRRLHTRVNLIPVIAKSDTMTDEEIMDFKHRILNDIEYHQIQIYQAPIYEYD------------DVETVAENREIMSKIPFAVVGSIKEFSLKGGHRVRGRMYPWGVIEVDNEDHCDFVKLRQMLIRTHMEELKEQTNDVIYENYRTEKLSA--------MGIQQDASVFKEvDPVERMEQKRISHEQKLSKLESEMNAILHAKAQDKEKKLKQSEQE--LYNR-------------------------------------------------------------------------------------------
>A0A7R9L8K6	408	0.339	2.754E-117	102	703	750	10	623	648
------------------------------------------------------------------------------------------------------VPKDLGAFQT----LVAGwEQVGARKLTPTPTRDAYPLSSPSYPPVNETINIGQPILPMPSPTPVLKSAELKEQFLRDLSPTPTPTTPqssnARTPTtptyggSGYrfagVERLAQRQKIYEPQitpqiPQLIPSPEsrkenLSPVVFQLNAKRDLFFRDNPTPpnsivNSSPVTkdiyLSRDRDRIENMTHSGrgddnkpvlakdsdvFVGFSDLPNQIHRKTVKKGFEFTLMVVGESGLGKSTLVNSMFLTDIYSD--------------------EYP-GPSR---RATKTVEVETTKVLLKEKTVNLHLTIVDTPGFGCAVDNTNCWQPITNFIENRYEEYLNAETRVHRTHIQDNRVHCCLYFIYPSGHSLKPLDIEFMLHLHDKVNIIPVIAKADTLTPEECLQFKKNVMNEITQNKIKVYEFPE--------------GEEEEDGKTQKQLKSRIPFAVVGSNYVIESSGERR-RGRKYPWGCVDIENMDHCDFVALRNLLIRTYMLDLLDTTNNVHYENFRCRKLTGIG-PENKKAIKDANNYCSQRnskntsqmvfwNPLAQMEEEKKEHQTKMKKMEAEMEQVFEMKVNEKVNKLKDSEQD--LTRRNDDMIKKLDQQRQELEDRRKAYEKDLEAFELISKDME--EIRRVN----------------------------------------------
>UPI00101A1435	408	0.342	2.754E-117	60	588	750	131	687	751
------------------------------------------------------------PSPShsAHAkvelTPRPLPP--RSLpkygpdsSWWPLLNPDIEMPQsRpttpDFE-PKSPLPVDYsLSFfemDSSPFcddLLQRekaspspppAPAPAPPPPPPPPPppppqspaeppswaRLRDVPQAPKHTSKQPIQRFSAFFLDVSEEMYNRVIWWLKDEEIKRFLE-ETDDINLNKFVKDFPGNESCHQpeaktwvsrpQVPEPRPQApdlyqddlDFSTPLWPHPSDSQQYFSASAPLSPSASARPRSPWGKLDPYDSSEdDKEYVGFATLPNQVHRKSVKKGFDFTLMVAGESGLGKSTLVNSLFLTDLYR-----------DRKLLSA------------EERIMQTVEITKHAVDIEEKGVKLRLTIVDTPGFGDAVNNTECWKPVAEYIDQQFEQYFRDESGLNRKNIQDNRVHCCLYFISPFGHGLRPLDVEFMRALHQRVNIVPILAKADTLTPPEVERKKRKIREEIEHFGIKIYQFPDCDSDE-----------DEDFKLQDQALKESIPFAVIGSNTVVEAR-GRRVRGRLYPWGIVEVENPGHCDFVKLRTMLVRTHMQDLKDVTRETHYENYRAQCIQSM-----------------------------------------------------------------------------------------------------------------------------------------------------------------
>UPI0010F6C044	408	0.358	2.754E-117	58	588	750	369	905	969
----------------------------------------------------------RHPKPSVHAelelTPRPLPPRSlpRygpDSSWWALLNPEVEMPQsRpitlDSE-PKSPSPVDssmsffEMESSPfcEDLMFQR-GKPSPSPPPspkesPSPeplrevpqvrkhtSKQPIQRFSAFFLDVSEEMYNRVIWWLKDEEIKRFLEDVDDAELNKFVKDFPGSEtyhqPEAKTWVSrpqiLEPRP----QASDLCQDDLEFRPPSWPQPSDSQQYISASAPLSPSARpRSPWGKLDP--YDSSEDDKEYVGFATLPNQVHRKSVKKGFDFTLMVAGESGLGKSTLVNSLFLTDLYR-----------DRKLLSA------------EERIMQTVEITKHAVDIEEKGVKLRLTIVDTPGFGDAVNNTECWKPVAEYIDQQFEQYFRDESGLNRKNIQDNRVHCCLYFISPFGHGLRPLDVEFMKALHQRVNIVPILAKADTLTPPEVERKKRKIREEIEHFGIKVYQFPDCDSDE-----------DEDFKLQDQALKESIPFAVIGSNTVVEAR-GRRVRGRLYPWGIVEVENPGHCDFVKLRTMLVRTHMQDLKDVTRETHYENYRAQCIQSM-----------------------------------------------------------------------------------------------------------------------------------------------------------------
>UPI00048F9AD1	408	0.329	2.754E-117	15	588	750	366	951	1015
---------------SEGPHKSSMFVTPEHVYKEQSQRPAETNYMSPGPTLRYQESSQKPPIHAELElTPRPLPPRSlpkygpESSWWGllNpEAEISQSWPT----TPDFepkpspPLdpFMSLLEMNSSPFcedlTFQRekASPPPPPPPPPPPPpppkespswapmREVPKAPKHTCKQPIQRFSAFFLDVSEEMCNRVIWWLKDEEIKRFLEDTTDDAELskfvkDFPGNESCHPSeaktWVSRPQ-IPEPRPQTPEIYDddlelRPPSW---PQASDS-QQYFCAP--APLSPSTRPRspwgkldpYDSSEDDKEYVGFATLPNQVHRKSVKKGFDFTLMVAGESGLGKSTLVNSLFLTDLYQ-----------DRKLLSA------------EERIMQTVEITKHAVDIEEKGVRLRLTIVDTPGFGDAVNNTECWKPVAEYIDQQFEQYFRDESGLNRKNIQDNRVHCCLYFISPFGHGLRPLDVEFMKALHQRVNIVPILAKADTLTPPEVDRKKRKIREEIERFGIKIYQFPDCDSDE-----------DEDFKLQDQALKESIPFAVIGSNTVVEAR-GRRVRGRLYPWGIVEVENPGHCDFVKLRTMLVRTHMQDLKDVTRETHYENYRAQCIQSM-----------------------------------------------------------------------------------------------------------------------------------------------------------------
>A0A665V9T9	407	0.470	3.749E-117	289	703	750	12	379	383
-------------------------------------------------------------------------------------------------------------------------------------------------------------------------------------------------------------------------------------------------------------------------------------------------GESGLGKSTMINSLFLTDLY--------------------STDYP-GP--SH-RIKKTVQVEQSKVLVKEGGVHLLLTIVDTPGFGDAVDNSNCWQPVTDHIDSKFEDYLNAESRVNRRQMPDNRVHCCLYFIAPSGHGLKPLDIEFMKRLHEKVNIIPLIAKADTMTPEECQQFKKQIMKEIQEHKIKIYEFPEID--------------DEEEMKIIRKIKDRLPLAVVGSNTIIEVS-GKRVRGRQYPWGVAEVENGEHCDFTILRNMLIRTHMQDLKDVTNNVHYENYRSKKL-----AAVTYNGVDNNKNKGQltKSPLAQMEEERREHVAKMKKMEQEMEQVFEMKVKEKLQKLKDSEAE--LKRRHEQMKKNLEAQHKELEEKRHQHEEEKAS---WEAQQRILEQQKLD----------------------------------------------
>UPI001F04C273	407	0.413	3.749E-117	259	701	750	7	403	428
-------------------------------------------------------------------------------------------------------------------------------------------------------------------------------------------------------------------------------------------------------------------LDSYVGFANLPNQIFRKSVKKGFEFSLMVVGESGLGKSTLLNSLFNGSLYA------ATFPSTEE------------------KLAQTLEVQASTVILKEGGVNLRLTCIDTPGFGDAIDNTDCWKPIISFIESKFEEYLNEESRVNRTALVDSRVHCCLYFIAPNGHSLKPLDIEFMKRLHDKVNIVPIIAKADSLTAEECQNFKKKILNEIGSNKIGIYQFPELGVD------------DEDLKDV--SMTDRIPFAVVGSNTVVEV-GGKKLRARVYPWGVAEVENSDHCDFIALRNMLIRTHMQDLKDVTNDVHYENFRCKRL------ATVTVGSPTVTSrrSLGLSPLEQLEAERKERESKISKTESEMEQVFETKVKEKRKKLKEMEAE---FTKKHEQSRLSNEVLQKEINEKRLRFEKDKENFQHNQNAVFLDGHN------------------------------------------------
>UPI0006708F23	407	0.365	3.749E-117	53	588	750	2	472	536
-----------------------------------------------------DKGTQTKPVPV---PPH---PTERSLK-------DSHAPGRDYQGPAVPLP-------P---GLSR-DVPAARaLPKPDPNsawwPLVHPEQQVAPRPVSPPMRPNATQIGSSELCAITEVMAGRGGSNKDVAELAPCGRAPATAVPQEV--MS--TSFPSGCDS-DDGDVAGRELEASGLR-TFFMDLADeRHADLLWSL-KDAEDDKE-----YVGFATLPNQVHRKSVKKGFDFTLMVAGESGLGKSTLVNSLFLTDMYR-----------DRKLLNA------------EERITQTVEITKHVVDIEEKGVKLRLTIVDTPGFGDAVNNTECWKPVADYIDQQFEQYFRDESGLNRKNIQDNRVHCCIYFISPFGHGLRPLDVEFMRALHQRVNIVPVLAKADTLTPSEVERMKNKIREEIDHYGIRIYQFPECDSDE-----------DEEFKLQDQALKESIPFAVIGSNTVVEAK-GRRVRGRLYPWGIVEVENPSHCDFVKLRTMLVRTHMQDLKDVTRETHYENYRTQCIQSM-----------------------------------------------------------------------------------------------------------------------------------------------------------------
>A0A8D2CWQ2	407	0.386	3.749E-117	113	588	750	462	924	988
-----------------------------------------------------------------------------------------------------------------DLMFQRekASSPSPPPPPkesPgrVPLREVPQAPKHTIKQPIQRFNAFFLDVSEEMQNRIIWWLKDEEIKHFLEDTTDDAELskfvkDFPGSESCHSPEAKTRVSRPqipEPRPQAPDFYD--DDLEFRPPSwpqSSDSQQYFCAP--APLSPCTRPRspwgrldpYDSSEDDKEYVGFATLPNQVHRKSVKKGFDFTLMVAGESGLGKSTLVNSLFLTDLYR-----------DRKLLSA------------EERIMQTVEITKHAVDIEEKGVRLRLTIVDTPGFGDAVNNTECWKPVAEYIDQQFEQYFRDESGLNRKNIQDNRVHCCLYFISPYGHGLRPLDVEFMKALHQRVNIVPILAKADTLTPPEVDRKKRKIREEIEHFGIKIYQFPDCDSDE-----------DEDFKLQDQALKESIPFAVIGSNTVVEAR-GRRVRGRLYPWGIVEVENPGHCDFVKLRTMLVRTHMQDLKDVTRETHYENYRAQCIQSM-----------------------------------------------------------------------------------------------------------------------------------------------------------------
>UPI0007A6D490	407	0.337	3.749E-117	10	588	750	420	927	991
----------VEMP---QSRPTTPDFEPKYPSPVDYSLSIFEMDSSPFCEDLVFQREKASPSPPpARAtPPPHLQLPKEPPSW---------APLRE--VPQTP---KHTSKQPtQRF-----SAFFLDVSEEMYNRVIWWLKDEEIKRFLEDTDDAELNKFVKDFPGNQCSHQPEAKTWVSRPQVPEPRPQAPDLYQDDPEF----RTSLWPQPsdsqqCFSASAPLSPS--ARPRSPWGRLD----PYD------------SSEDDKEYVGFATLPNQVHRKSVKKGFDFTLMVAGESGLGKSTLVNSLFLTDLYK-----------DRKLLSA------------EERIMQTVEITKHAVDIEEKGVKLRLTIVDTPGFGDAVNNTECWKPVAEYIDQQFEQYFRDESGLNRKNIQDNRVHCCLYFISPFGHGLRPLDVEFMRALHQRVNIVPILAKADTLTPPEVERKKRKIREEIEHFGIKVYQFPDCDSDE-----------DEDFKLQDQALKESIPFAVIGSNTVVEAR-GRRVRGRLYPWGIVEVENPGHCDFVKLRTMLVRTHMQDLKDVTRETHYENYRAQCIQSM-----------------------------------------------------------------------------------------------------------------------------------------------------------------
>UPI001E268905	407	0.360	3.749E-117	58	588	750	398	930	994
----------------------------------------------------------RKPSIhAELElTPRPLPPRSlpRyepDSSWWDLLNPEVETPQSQPTTPDFepksPSSIDAllshfkTDSSPfyEDVMFQREkESP-PPPkdsPSWAPLRevpqaAKYTCKQPIQRFSAFFLDVSEEMYNRVIWWLKDEEIKRFLEDTTDDGELSKFVKDFPGSESCHtpeaKAWVSKPQ-IPAPRPHTPDVCD--DDLEFRPPSwpqSSDSQQYFCAP--APLSPSARPRspwgrldpYDSSEDDKEYVGFATLPNQVHRKSVKKGFDFTLMVAGESGLGKSTLVNSLFLTDLYR-----------DRKLLSA------------EERIMQTVEITKHAVDIEEKGVRLRLTIVDTPGFGDAVNNTECWKPVAEYIDQQFEQYFRDESGLNRKNIQDNRVHCCLYFISPFGHGLRPLDVEFMKALHQRVNIVPILAKADTLTPPEVDHKKRKIREEIEHFGIKIYQFPDCDSDE-----------DEDFKLQDQALKESIPFAVIGSNTVVEAR-GRRVRGRLYPWGIVEVENPGHCDFVKLRTMLVRTHMQDLKDVTRETHYENYRAQCIQSM-----------------------------------------------------------------------------------------------------------------------------------------------------------------
>A0A672T1S1	407	0.470	5.103E-117	261	645	750	37	375	381
---------------------------------------------------------------------------------------------------------------------------------------------------------------------------------------------------------------------------------------------------------------------GYVGFASLPNQVYRKSVKRGFEFTLMVVGESGLGKSTLINSLFLTNLY--------------------SGEYP-GP--SH-RIKKTVQVEQSKVLMKEGGVQLLLTIVDTPGFGDAVDNSNCWQPVIDHIDSKFEDYLNSESRVNRRLMPDSRVHCCLYFIAPSGHGLKPLDIEFMKRLHEKVNIIPLIAKADTLTPEECQQFKKQIMREILEHKIKIYEFPETD--------------DEEENKIVKTIKDRLPLAVVGSNTIIEVN-DKKVRGRQYPWGVAEVENGDHCDFTLLRNMLIRTHMQDLKDVTNNVHYENYR-----SRKLAAVTCNGIDNNKTKGQltKSPLAQMEEERREHQ--FFKSYYCF--FFLYRTLEKNKK--------------------------------------------------------------------------------------------------------
>A0A8B7GED9	407	0.335	5.103E-117	15	588	750	356	954	1018
---------------STSRRTTRSGSRSPHRSSMLGTPEPAYKQQTQRPRESMYMSSGpsRKPSIhAELElTPRPLPPRSlpRyepDSSWWDLLNLEVETPQsRpttpDFE-PKSPssvdpllsHFKAYSSSFCEDVMSQREkaspPPPSPSPPPPPPPKDYPSRGPLREVLQAAKHTCKQPIQRFSAFFLDVSEEMYNRVIWWLKGM-PGLYFSVMTDEEIKHFledttddgelskfvkdfPGSEschtREAKPwvsKPQiPAPrPQTPDLCdDELEFRPPSwpPSSDsQQYFCAP--APLSPSARPRspwgkldpYDSSEDDKEYVGFATLPNQVHRKSVKKGFDFTLMVAGESGLGKSTLVNSLFLTDLYR-----------DRKLLSA------------EERIMQTVEITKHAVDIEEKGVRLRLTIVDTPGFGDAVNNTDCWKPVAEYIDQQFEQYFRDESGLNRKNIQDNRVHCCLYFISPFGHGLRPLDVEFMKALHQRVNIVPILAKADTLTPLEVDHKKRKIREEIEHFGIKIYQFPDCDSDE-----------DEDFKLQDQALKESIPFAVIGSNTVVEAR-GRRVRGRLYPWGIVEVENPGHCDFVKLRTMLVRTHMQDLKDVTRETHYENYRAQCIQSM-----------------------------------------------------------------------------------------------------------------------------------------------------------------
>A0A8J5C140	407	0.470	6.945E-117	259	658	750	56	411	453
-------------------------------------------------------------------------------------------------------------------------------------------------------------------------------------------------------------------------------------------------------------------LSGYVGFANLPNQWHRKSIKKGFNLNVLIVGESGLGKSTLVSTLFNNDLYPPKPRKDpAGEP------------------------PKTVEIQSVTKDIEENDVRLHLTVIDTPGFGDFVNNSDSWKTIVDYIDKRFDNYLDAENRVNRTSINDTRIHACVYFIQPTGHSLKPLDITVMKKLHKKVNLIPVIAKSDTLTDEEIDNFKRRILADIRHQEIDIFAPPQYEND------------DAESVSETHEIMSKVPFAIVGSTQQVQTADGRTVRGRSYPWGVIEVDNEEHCDFVKLRQLLVRNYLEELREKTAHTLYENYRTEKLSSL--------GIQQDHSVFREvNPALRQEEERTQHDAKLAKMEAEMKSVFQQKVAEKEQKLKRSEAE--LFAR-------------------------------------------------------------------------------------------
>A0A2P8Y3V2	407	0.412	6.945E-117	211	701	750	34	470	518
-------------------------------------------------------------------------------------------------------------------------------------------------------------------------------------------------------------------PTIPSQPPQPP--------SSGTPSATTT-TTSGIKEALAKRAAERATEN-HTGSTEVPDnkERYNKAERDkvPERRTKELDGESGLGKSTLMNSMFLADIY--------------------STEYP-GP--SH-RIKKTVQVETTKVLLKENGVNLTLTVVDTPGFGDAVDNSNCWQPVIDYIENKYEEYLNAESRVNRRTLADSRVHCCLYFIAPSGHGLKPLDVEFMQRLHDKVNIIPAIAKADTMTPDECSHFKKQILNEISQHKIKIYEFP-----DTE---------DEEETKLHKVLRDRVPFAVVGSNTVIEVD-GKKIRGRKYPWGIAEVENLEHCDFIALRNMLIRTHLQDLKDVTNNVHYENYRCRKLAGLG-TDGKPSRISN------KNPLAQMEEEKRDHEAKMKKMESEMEQVFEMKVREKKQKLKDS--EADLQRRHEQMKKALEQQIKELEDKRRAYEKEKITWEQANNVTLEELRRR------------------------------------------------
>A0A7L0Q5S8	407	0.341	6.945E-117	15	587	750	22	562	582
---------------STPQRRAPNTLLRSTVSSSTQKFQELGARNSEPSSRHAEPTVQRSPKPplrrVELSGPKLPEPVSRRT----EISIDISSKQVENS--TSGLSRFXXXXXXRGLGSERAD-VGHKPPEgPARRteitlgkpqelRRAEAPASKIPEPDSSRRDPLPSAPGDPAATEKHQQCLGRAGITSSPGFAETLPSPRKGELCPCHLLHRLD---PFPQPVVtGSVPCVPPGAEAVP--SPA-PAMTDAPRDAGLKQAAPARPDKPAADFGYVGIDAILEQLRRKAMKQGFEFNIMVVGQSGLGKSTLINTLFKSKI-------------SRKSVQPTAEE----------RIPKTIEIKSITHEIEEKGVRMKLTVIDTPGFGDHINNENCWQPIMKFINDQYEKYLQEEININRKKqIPDTRVHCCIYFIPATGHSLRPLDIEFMKRLSKVVNIVPVIAKADTLTLEERDYFKQRIMADLLANGIDVYPQKEFDE-------------DSEDRLVNEKFREMIPFAVVGSDQEYQVN-GRRILGRKTKWGTIEVENTTHCEFAYLRDLLIRTHMQNIKDITSNIHFEAYRVKRLNE------------------------------------------------------------------------------------------------------------------------------------------------------------------
>UPI001CF05976	407	0.324	6.945E-117	17	588	750	356	930	994
-----------------PPKPTFVTPERSYKQHTQRPSESVYMSPGPSQKPSVHAELELTPRPL---PPRSLPRYGPDSSWWTLLNPEVETPQSRPTTPDFesespPPPDPLLSFfeMDSspfceEMMFQREkaspsPPPAPETPPPLslPKESLNQALLSEVPQAFKHTCKQPIERFSAFFVDVSEEMYTRVICWLKDEEIKrfledtdDTELNKFVKDFPGSESCHQPEAKTWGsKPQVleprPQAPDlYQDDLEFrTPSWSQASDSQQCFSASAPLSPSARPRspwgkldpYDSSEDDKEYVGFATLPNQVHRKSVKKGFDFTLMVAGESGLGKSTLVNSLFLTDLYR-----------DRKLLSA------------EERIMQTVEITKHAVDIEEKGVRLRLTIVDTPGFGDAVNNTECWKPVAEYIDQQFEQYFRDESGLNRKNIQDNRVHCCLYFISPFGHGLRPLDVEFMKALHQRVNIVPILAKADTLTPPEVERKKRKIREEIERFGIKVYQFPDCDSDE-----------DEDFKLQDQALKESIPFAVIGSNTVVEAR-GRRVRGRLYPWGIVEVENPGHCDFVKLRTMLVRTHMQDLKDVTRETHYENYRAQCIQSM-----------------------------------------------------------------------------------------------------------------------------------------------------------------
>UPI001C6F9335	407	0.348	6.945E-117	59	588	750	401	944	1008
-----------------------------------------------------------SPKPSVHAelelSPRPLPPRSlpRygpDCSWWALLNPEAETSQSRPTTPDFesksPLpPDPLLSFfeMDSspfceEMMFQREkASPSPPpsatPPPLSPPKESPNQAPLREMPQALKQTSKQPTQRFSAFFLDVSEEMYNRVIWWLKDEeikrfledTDDAELNkfvkdFPGSESCHqpeaKTWVSRPQ-VLEPKPQAPdlyqddlEFKGPSwPQPSDSQQYFSASAPLSPSARpRSPWGKLDP--YDSSEDDKEYVGFATLPNQVHRKSVKKGFDFTLMVAGESGLGKSTLINSLFLTDLYR-----------DRKLLSA------------EERIMQTVEITKHAVDIEEKGVRLRLTIVDTPGFGDAVNNTECWKPVAEYIDQQFEQYFRDESGLNRKNIQDNRVHCCLYFISPFGHGLRPLDVEFMKALHQRVNIVPILAKADTLTPPEVERKKRKIREEIERFGIKVYQFPDCDSDE-----------DEDFKLQDQALKESIPFAVIGSNTVVEAR-GRRVRGRLYPWGIVEVENPGHCDFVKLRTMLVRTHMQDLKDVTRETHYENYRAQCIQSM-----------------------------------------------------------------------------------------------------------------------------------------------------------------
>UPI0010A86A93	407	0.458	6.945E-117	196	588	750	707	1064	1128
----------------------------------------------------------------------------------------------------------------------------------------------------------------------------------------------------EPEEPSSRDPEALPaAPEPDPRPPARPWPPDGHQHISA-----PAPLS-PLTRPRSPWGKLDPYDSSeddkeYVGFATLPNQVHRKSVKKGFDFTLMVAGESGLGKSTLINSLFLTDLYR-----------DRRLLNA------------EERITQTVEITKHSVEIEEKGIKLRLTIVDTPGFGDAVNNTECWKPLADYIDQQFEQYFRDESGLNRKNIQDNRVHCCLYFISPFGHGLRPLDVEFLKALHQRVNIVPILAKADTLTPPEVEHKKRKIREEIERFGIRIYQFPDCDSDE-----------DEDFKLQDQALKDSIPFAVIGSNTVVEAR-GRRVRGRLYPWGIVEVENPAHCDFVKLRTMLVRTHMQDLKDVTRETHYENYRAQCIQSM-----------------------------------------------------------------------------------------------------------------------------------------------------------------
>A0A1R1PY44	406	0.444	9.453E-117	259	696	750	16	408	415
-------------------------------------------------------------------------------------------------------------------------------------------------------------------------------------------------------------------------------------------------------------------LQGYVGFANYPNQVHRRSVKKGFNFTLMVVGEAGIGKSTLINTLFNTRVFPDKDESTIG------------------------ETRRGVEISSMSAEIQENGVRLRLTVVDTPGFGDSINNDDCWQPILENIESRFDAYLTQENRVNRSKISDNRIHALIYLIKPTGHALRAIDIEFMKRMHTKVNLIPVITKSDTLTQDELVGFKSRIIADINYHGIQIFK-PQWESFE-----------DPEVINENKDMLSKIPFAVIGSDKIIEKPDGNRVRGRLYPWGIIEVENEKHNDFIKLRKMLVCTHMEELKDVTDSILYENHRSQKL--------VTMGHEQDNTVFREyNPTAQMEEERSVHEARMSKMESEMTAVFQQKVQEKESKLKQSEEE--LYARHKEMKQVLEKQRQELEEKKKRLDSQTRPITPLDKKQKK-----------------------------------------------------
>A0A1Y1WBW9	406	0.449	9.453E-117	261	695	750	17	409	424
---------------------------------------------------------------------------------------------------------------------------------------------------------------------------------------------------------------------------------------------------------------------GYVGFSNYPNQVHRRSIKRGFNFTLMVVGESGLGKSTLINTLFESKVY----------PGRDDSAAVGAVEHPN-----------GVEISSVTADIQENGIKLKLSVVDTPGFGDSINNEESWKPIVENVESRFDAYLAQENRVNRSKIVDNRVNALLYFIKPTGHRLRAIDIEFMKNLHTRVNLIPVIAKSDTLTPREVEQFKANVLADINYHGIQIFK-P--VSDEY---------DDPETIADNKDIAGKIPFAVIGSESFVERADGTKVRGRQYPWGIIEVENEQHNDFVRLRQMLLRTHMEELRDTTDVALYESYRTQKL--------LAMGHVQDAAVFREfNPRVQQEEEARAHYAKMQKLEAEMSAVFQQKVQEKEAKLKQSEEE--LHSRHKEMKAAMEAQRTALEEQKRRAQAAMPVPGTAEPMYQ------------------------------------------------------
>A0A5E8BR00	406	0.476	9.453E-117	230	658	750	9	397	438
--------------------------------------------------------------------------------------------------------------------------------------------------------------------------------------------------------------------------------------SSTMAPIrVDSPLDTSLPINPTPyQEPKiiKRELRSLVGFANLPNQWHRKSIKKGFNLNVMVVGESGLGKSTLISTLFNRTLYP--SKTAR-DPA--------------------AELPKTVAIEAVTADILENNVRLHLTVIDTPGFGDFVNNTDSWKPIVDDIDERFDSYLEVENKVNRTSIVDNRIHACLYFIQPTGHSLKALDVTVMKKLHKKVNLIPVIAKADTLTEEEVIAFKQSIMTDIHNQKIDIFEPPKYEND------------DEETRVENEELMSNVPFAIVGSIEDVTTEDGRVTRGRSYPWGVIEVENEAHCDFVKLRQLLIRTHLEELREKTGNVLYENYRTEKL--------AEMGIKQDTSVFREvNPAVRQEEERALHEARLAKMESDMKAVFQKKVAEKEQKLKKSEAE--LFAR-------------------------------------------------------------------------------------------
>A0A7M7JSH6	406	0.403	9.453E-117	182	652	750	36	486	594
--------------------------------------------------------------------------------------------------------------------------------------------------------------------------------------PPVRPKPRTESQNSQSSSVSEapRGSESSGNLASKEYQKgfESPRVSEKTSlyASSSFRsetNGGSGDYTSKYKDVGACANTLS-KLDGPVGFSTLPEQVYNKTVKRGFEFTLMVCGESGLGKSTLVNSLFCADIY--------------------SADYP-GP--SQRTVQKTVQVETTKVVLQEGQVTLTLTIVDTPGFGGNLDNTNCWMPLIDFIEDKYAEYLQEETKIQRSaHIVDNRVHCCLYFIAPSGHGLKSLDVEVMKKLHDKVNIVPVIAKADTFTPEECQLFKRRIQNELTQHGIKVYDFPSLNeiSENGSMEVGGSDGTDLKNGTVSKSIKDRLPFAIVGSNALIEI-GGKKVRARKYPWGTVEVDSIEHCDFIPLRNVLIRSHMQDLKEVTHNCHYEHFRVRKL-------TGGACAPPEGGASNKNPLAQMEEEKKEHDAKVAKMRQEMETVFAMKVKEKLQKLEENETE-------------------------------------------------------------------------------------------------
>UPI0018E37ECE	406	0.391	9.453E-117	92	588	750	431	886	950
--------------------------------------------------------------------------------------------QREKGsLPPSP-----------KESLHRAPLL--EVPK-TPKYTSIQPIQGFNAFFLDVSEEMYSRIIWWLKDEEIKRFLEDSSDGAELSEFT---KDFPGSEPCHPSEAKTRVSR--PQISEPR--PRSPELcdddlEFRATLwpqPSESQQYICAP--APLSPSSRPRspwgkldpYDSSEDDKEYVGFATLPNQVHRKSVKKGFDFTLMVAGESGLGKSTLVNSLFLTDLYR-----------DRK---LLGAE---------ERIMQTVEITKHAVDIEEKGVRLRLTIVDTPGFGDAVNNTECWKPVAEYIDQQFEQYFRDESGLNRKNIQDNRVHCCLYFISPFGHGLRPLDVEFMKALHQRVNIVPILAKADTLTPPEVDRKKCKIREEIEHFGIKIYQFPDCDSDE-----------DEDFKLQDQALKESIPFAVIGSNTVVEAR-GRRVRGRLYPWGIVEVENPGHCDFVKLRTMLVRTHMQDLKDVTRETHYENYRAQCIQSM-----------------------------------------------------------------------------------------------------------------------------------------------------------------
>A0A6J3B6Z8	406	0.353	9.453E-117	73	588	750	412	924	988
-------------------------------------------------------------------------PQSQPTTL--DFEPESPSPL-DPSLPffemdSSPFCED--------LMFQRGkaspsPPPAPATPPPPPPapatpppalpkespswtplrevpqapkhtsKQPIQRFSAFFLDVSEEMYNRVIWWLKDEEIKRFLEDTDDAELNKFVKDFPgneTCHQPeAKTWVSGpqilEPRP----QASDLCQDDLEFRPPSWPQPSDSQQFFSASAPL--SPSTRPRSPWGKLDPYDSSEdDKEYVGFATLPNQVHRKSVKKGFDFTLMVAGESGLGKSTLVNSLFLTDLYR-----------DRKLLSA------------EERIMQTVEITKHAVDIEEKGVKLRLTIVDTPGFGDAVNNTECWKPVAEYIDQQFEQYFRDESGLNRKNIQDNRVHCCLYFISPFGHGLRPLDVEFMKALHQRVNIVPILAKADTLTPPEVERKKRKIREEIEHFGIKVYQFPDCDSDE-----------DEDFKLQDQALKESIPFAVIGSNTVVEAR-GRRVRGRLYPWGIVEVENPGHCDFVKLRTMLVRTHMQDLKDVTRETHYENYRAQCIQSM-----------------------------------------------------------------------------------------------------------------------------------------------------------------
>UPI00027F8C60	406	0.374	9.453E-117	77	588	750	461	942	1006
-----------------------------------------------------------------------------SPSL----DPLLSCFKID----SSPLCED-LKFQR----EKASPSPPPSPkesPSWAPlsevpqtpkhackqpiQRFSAFFLDVSEEMYNRVIWWLKDEEIKRFLEDTTDDGELSKFVKDFSGSESCHPPEAKT------W-ASRPQ-VLEPRPQAPDLYD--DDLEFRPPSwpqSSDSQQYFCAP--APLSPSARPRspwgkldpYDSSEDDKEYVGFATLPNQVHRKSVKKGFDFTLMVAGESGLGKSTLVNSLFLTDLYR-----------DRK---LLGAE---------ERIMQTVEITKHAVDIEEKGVRLRLTIVDTPGFGDAVNNTECWKPVAEYIDQQFEQYFRDESGLNRKNIQDNRVHCCLYFISPFGHGLRPLDVEFMKALHQRVNIVPILAKADTLTPPEVDCKKRKIREEIERFGIKIYQFPDCDSDE-----------DEDFKLQDQALKESIPFAVIGSNTVVEAR-GRRVRGRLYPWGIVEVENPGHCDFVKLRTMLVRTHMQDLKDVTRETHYENYRAQCIQSM-----------------------------------------------------------------------------------------------------------------------------------------------------------------
>UPI00094009A8	406	0.405	1.287E-116	125	588	750	11	440	468
-----------------------------------------------------------------------------------------------------------------------------SLPEPV-RSLCHSQHLPATSDSGWAMATCPELQPLQEIKRFLKEDSEEAELTQFLRDCPPADSPRKV----EP-PEGRRDS---GHPLCGRAPGEEPADEHdvrsfSRPRPLDTQQLIMAPpppspsrPRSPWGQLDP--YDSSEDDKEYVGFATLPNQVHRKSVKKGFDFTLMVAGESGLGKSTLVNSLFLTDMYR-----------DRKLLNA------------EERITQTVEITKHVVDIEEKGVKLRLTIVDTPGFGDAVNNTECWKPVADYIDQQFEQYFRDESGLNRKNIQDNRVHCCIYFISPFGHGLRPLDVEFMRALHQRVNIVPVLAKADTLTPAEVERMKNKIREEIDHYGIRIYQFPECDSDE-----------DEEFKLQDQALKESIPFAVIGSNTVVEAK-GRRVRGRLYPWGIVEVENPSHCDFVKLRTMLVRTHMQDLKDVTRETHYENYRTQCIQSM-----------------------------------------------------------------------------------------------------------------------------------------------------------------
>A0A131ZWW1	406	0.413	1.287E-116	228	703	750	83	529	539
------------------------------------------------------------------------------------------------------------------------------------------------------------------------------------------------------------------------------------SSPTSTLsNGsKDYTRDRLESMGFSNRDDIKSTSlvkDGehFVGFSYLPNQIHRKTIKKGFEFTLMVVGESGLGKSTFVNSMFVTDIYSN--------------------EYP-GPSK---RAAKTVEVEQTRILLKEKSVNLYLSIVDTPGYGTAVDNSNCWQPIVNFIENRYEEYLNAETRVHRTHIQDNRVHCCLYFIAPSGHSLKPLDIEFMLHLHDKVNIIPVIAKADAFTPEEIAVFKKNIMNEINQNKIKIYDFP--DSE------------DEEESKLLRSLKSRVPFAVVGSNYVLEVN-GEHKRGRKYPWGTVEIENLEHCDFHALRNLLIRHYMLDLIETTNNVHYENYRCRKLTGIspemaqkgKNNNVCDHGKSKTSMVFW-NPLAQMEEEKKEHNLKMKKMEIEMEQVFEQKVKEKLNKLKESEDE---YLRRHEEMAKKLEQQRQELEERRIAFEKEKAAFELVSKDM-EEIRRVN----------------------------------------------
>A0A3M7QBV1	406	0.415	1.287E-116	206	650	750	89	485	548
--------------------------------------------------------------------------------------------------------------------------------------------------------------------------------------------------------------RPLVKPSE-IAHDKKPQAPVIPSTPIPTQP----PQVPKPSTSHTHSSSISKTknLDGYVGFANLPNQVYRKSVKKGFEFNLMVIGESGLGKSTFINSLFLAELYN-------------------TEDFPNT----FERRRKTLFIDSTSVLLNEKGVNLRLSIIDTPGFGESIDNSNCWQPIIDFVDSKYEEFLNAESKINRKlPILDNRVHCCLHFIAP-GHTLKTLDIEVMKKLHDRVNLIPVIAKADTMTPEEIKTFKTNVLNVINDHNIQIYEFPDIEDDEL------------ENNRSNSALKSKIPFAIVGSNTVIENE-GKPFRGRQYPWGCVNVDDLSHCDFMALRTMLIRTHMQDLKDVTNNVHYENYRFKKL-------AYVTGD--KAKPTNKNPFQQLEEERKEAEARLEKMKNEMEGVFDLKVKEKIARLKESE---------------------------------------------------------------------------------------------------
>UPI001ABEBB4E	406	0.330	1.287E-116	8	587	750	15	538	557
--------EEVDqSPNpSVQPRRTPNPLLRGAAAQKFQDQSARNEPHLRHAEIG----GQRSPKSSlrrfELSGSRHPEPMSRRT----EISIDISSKQVENSAPA-----------MSRFGLKRAELSGHKPPEPIPRRAEISLGKPHDLRGESPNSKIPELNQRKVEESNAKRIEIQVPKS------PEVPPVKQ-IENSIPTSTVLHHQEPKPQPVQVEVQQRTPEViEDTQPYA---VTMTDLIRDAGVKQPLPTRGVgdKPASDFGYVGIDAILEQMRKKAMKQGFELNIMVVGQSGLGKSTLINTLFKSKV-------------SRKSVQPAAEE----------RIPKTIEIKTITHDVEEKGVRMKLTVIDTPGFGDHINNENCWLPIMKFINDQYEKYLQEELNINRKKrIPDSRVHCCIYFIPATGHSLRPLDIEFMRRLSKVVNIVPVIAKADTLTLEERDYFKQRIRADLQNNGIDIYPQKEFDE-------------DAEDRLVNEKIREMIPFAVVGSDQEYQIN-GRRILGRKTKWGTIEVENIAHCEFACLRDLLIRTHMQNIKDITSNIHFEAYRVKRLQE------------------------------------------------------------------------------------------------------------------------------------------------------------------
>A0A2D4PML6	406	0.325	1.287E-116	8	587	750	37	568	589
--------EEVDQPsnSSTPQRRAPNPIARSTVSSSTQKFQDLGARNSETPSRHGESpkSSLRR---VEISGPKHPEPVSRRT----EISIDISSKQVEN-------STSGAS----RFGLKRTDVLGHKPLETPPRRTEISISKPQDQALRRMEVPSKIPEPTQRRVEATSPSLPDVAPKRVEIQVTKSEVPVPPIRQTENVEHFSTNQHL---PPEPKIQPALTELPHkGHEGSETIPNYpssvMDATRDAGLKQAAPARTEKPAADFAYVGIDAILEQMRRKAMKQGFEFNIMVVGQSGLGKSTLINTLFKSKI-----SRKSVQPS------------------SEERIPKTIEIKSITHDIEEKGVRMKLTVIDTPGFGDHINNENCWQPIMKFINDQYEKYLQEELNINRKKqIPDSRVHCCIYFIPATGHSLRPLDIEFMRRLSKVVNIVPVIAKADTLTLEERDAFKQRITADLLANGIDVYPQKQFDE-------------DSEDRLINEKFREMIPFAVVGSDQEYQIN-GRRILGRKTKWGTIEVENTTHCEFAYLRDLLIRTHMQNIKDITSSIHFEAYRVKRLNE------------------------------------------------------------------------------------------------------------------------------------------------------------------
>A0A8C3JGW3	406	0.375	1.287E-116	98	588	750	416	881	945
--------------------------------------------------------------------------------------------------PTSPLsgqqpemvakgtCGSGkDTAEPPLLG--RAS---PTVP---PHKAQTKSSSCNDEDEPSSTRFITFFVALEEKIKRFLKEDSEEAELTQFLR--DCPP----SDS--PRKVEPPESRREPgHPLcgVGRVPPDEPADErdariFSRSRPSDFQQHIAAPpppspnrPRSPWGQLDP--YDSSEDDKEYVGFATLPNQVHRKSVKKGFDFTLMVAGESGLGKSTLVNSLFLTDMYR-----------DRKLLNA------------EERITQTVEITKHVVDIEEKGVKLRLTIVDTPGFGDAVNNTECWKPVADYIDQQFEQYFRDESGLNRKNIQDNRVHCCIYFISPFGHGLRPLDVEFMRALHQRVNIVPVLAKADTLTPTEVERMKNKIREEIDHYGIRIYQFPECDSDE-----------DEEFKLQDQALKESIPFAVIGSNTVVEAK-GRRVRGRLYPWGIVEVENPSHCDFVKLRTMLVRTHMQDLKDVTRETHYENYRTQCIQSM-----------------------------------------------------------------------------------------------------------------------------------------------------------------
>UPI00156C0382	406	0.324	1.287E-116	17	588	750	356	925	989
-----------------PPKPVFVTPEHSYKQHTQRPSESLCMSPGPSRKHSVHAELELTPRPL---PPRSLPRYGPDSSWWTLLNPEVETPQSRPTTPDSvskspPPPDPSLSFfemdsSPSceEMMFQREkASPSPPPPPPPalPKKSPNQASLSEVPQALKCSSKQPIQRFNAFFLDVSEEMYNRVIWWLKDEEIKrfledtdDAELNkfmkdFPGSENCHqpeaKTWGSGPQVlEPRPQ-APDLYQDdlefRPPS---RPQASDS--QQYCS--SAPLSPSARPRspwgkldpYDSSEDDKEYVGFATLPNQVHRKSVKKGFDFTLMVAGESGLGKSTLVNSLFLTDLYR-----------DRKLLSA------------EERIMQTVEITKHAVDIEEKGVRLRLTIVDTPGFGDAVNNTECWKPVAEYIDQQFEQYFRDESGLNRKNIQDNRVHCCLYFISPFGHGLRPLDVEFMKALHQRVNIVPILAKADTLTPPEVERKKRKIREEIERFGIKVYQFPDCDSDE-----------DEDFKLQDQALKESIPFAVIGSNTVVEAR-GRRVRGRLYPWGIVEVENPGHCDFVKLRTMLVRTHMQDLKDVTRETHYENYRAQCIQSM-----------------------------------------------------------------------------------------------------------------------------------------------------------------
>UPI0018B0EFC4	406	0.374	1.287E-116	92	588	750	486	943	1007
--------------------------------------------------------------------------------------------QREkASLspPSSP--KEFPSWAP----LSKV----PQTPKHTCKQPIQRFSAFFLDVSEEMYNRVIWWLKDEEIKRFLEDTTDDGELSKFVKDFsgnESChPPEAKT------W-ASRPQ-VPEPRPQAPDLYD--DDLEFRPPSwpqSADNQQYFCAP--APLSPSARPRspwgkldpYDSSEDDKEYVGFATLPNQVHRKSVKKGFDFTLMVAGESGLGKSTLVNSLFLTDLYR-----------DRK---LLGAE---------ERIMQTVEITKHAVDIEEKGVRLRLTIVDTPGFGDAVNNTECWKPVAEYIDQQFEQYFRDESGLNRKNIQDNRVHCCLYFISPFGHGLRPLDVEFMRALHQRVNIVPILAKADTLTPPEVDRKKRKIREEIEHFGIKIYQFPDCDSDE-----------DEDFKLQDQALKESIPFAVIGSNTVVEAR-GRRVRGRLYPWGIVEVENPGHCDFVKLRTMLVRTHMQDLKDVTRETHYENYRAQCIQSM-----------------------------------------------------------------------------------------------------------------------------------------------------------------
>A0A8C9SJD2	406	0.444	1.751E-116	241	700	750	12	428	442
-------------------------------------------------------------------------------------------------------------------------------------------------------------------------------------------------------------------------------------------------RKVRLSNALAVQRNLE----GYVGFANLPNQVYRKSVKRGFEFTLMVVGESGLGKSTLINSLFLTDLY--------------------SKDYP-GPSQ---RIKKTVQVEQSKVLVKEDrGMCaafLNvYTL--CSEYGltpppHTPSLVLSWQPVINYIDSKCEDFLNAESRVNRRLMPDNRVHCCLYFIAPSGHGLKPLDIEFMKRLHDKVNVIPLIAKADTLTPEECQLFKKQIMKEIQEHKIKIYEFP-----DTE---------DDEDNKLIRKIKEKMPLAVVGSNVVIEVN-GRKVRGRQYPWGVAEVENGEHCDFTVLRNMLIRTHMQDLKDVTNNVHYENYRSKKL--AAVTCN---GVDATKTKGQltKSPLAQMEEERREHVMKMKKMETEMEQVFEMKVKEKKQKLKDSEAE--LERRHEQMKKNLEAQYKELEEKRRQFEEEKAN---WEAQQRILEQQ-------------------------------------------------
>A0A642V1Y8	406	0.449	1.751E-116	213	658	750	7	408	449
---------------------------------------------------------------------------------------------------------------------------------------------------------------------------------------------------------------------APSIDPIAIEPTIENSLRSPIINSNPAPP--PPPPAGSDSNVIRRKLNGFVGFSNLPQQWHVKSMKRGFNMNVMVVGESGLGKSTLVSTLFNLDMYPDK------VPRQP------GAEPP-----------KTVDIQTVEADLEEDRVRLHLSVIDTPGFGDFVNNNDSWKPIIDDIDQRFDAYLESENKVQRNagDVEDNRVHACVYFIQPTGHSLKPLDIVVMKKLHKKVNLIPVIAKADTLTEEEVEAFKRRIHDDIKYQQIEIFEPPRYDND------------DEETVAENEEIMSKVPFAVVGSTETVKTADGRQVRGRSYPWGVIEVDNEDHCDFVKLRQLLIRTHLEELRERTANVLYENYRTEKL--SGL------GIQQDHSVFREvNPGMRQEEERALHEARLVKMEQDMKAVFQQKVSEKEQKLKRSEAE--LFAR-------------------------------------------------------------------------------------------
>A0A443SBD6	406	0.410	1.751E-116	226	703	750	69	489	498
----------------------------------------------------------------------------------------------------------------------------------------------------------------------------------------------------------------------------------RDSSSSRFREDMTSIRDKPLL------AKDSDV---NVGFYDLPNQIHRKTERKGFEFTLMVVGRSGTGKSTLVNSMFSTNIYSD--------------------EFP-GPSK---RVSKTVTVDTTKVRLKEKNVNLLLTIVDTPGYQCALDNSNCWQPISDYIENRYEEYLNAETRLHRSSIQDNRVHCCLYFINPSGHSLEAIDIEFMQHLHDKVNIIPVIAKADSLTPEECLQFKKNVMNEISQNQIKIYEFPESDV--------------EEENKLLKQLKSRIPFAVVGSNYIIENAGDRK-RGRKYPWGVVEVENLEHNDFVALRSMLLKYYMFDLLDTTNNIHYENYRC-----RKLSGIGNERVGKPNRDSNKNPLAQMEEEKKEHEAKMKKMEHEMEQVFEMKVKEKMQKLKDS--EADLQRRHEQMNATLQQKRQELDEKRQALEKERAAFELVSRDME--EIRRVN----------------------------------------------
>T1FU84	406	0.410	1.751E-116	245	697	750	49	487	502
-----------------------------------------------------------------------------------------------------------------------------------------------------------------------------------------------------------------------------------------------------LSNSHSSNTIKSTTSSGgfslrdgtgdsggchEVGYVRLPNQIYRKSVKRGFDFTLMVVGESGLGKSTLINSLFLTDIYSAENR----MPV--------------------FKTKKTLQVETTQVSLSEKGVKLKLTIVDTPGFGDFIDNTNCWEPIINYIDSRYEEYLNAESRVNRVQILDSRVHCCLYFISPNGHGLKALDIEFMKRLHDKVNIIPLIAKADSMTKEEVTEFKKIILQEIAENKINIYDFP------VNSNINSISSDDDE--RMLKLYKDRVPFAVVGSNTLIETSQGRKVRGRMYPWGAVEVEKLEHNDFTALKNMLIGMHMQDLKDVTNNVHYENFRFNRLacldgPSNRNNNNKAVVHSDKYVVVVWSPMLQIEEEKREHVQKMKKMELEMEQVFQMKVKEKVQKLHDS--EIDLHRRAEQMKKNLEQQEKELEERIQAFEAERDAWEEQNRSLVIL----------------------------------------------------
>A0A6P6XMN7	406	0.388	1.751E-116	228	728	750	45	520	543
------------------------------------------------------------------------------------------------------------------------------------------------------------------------------------------------------------------------------------SSPTSTIsNGtKDYTRDRLESMGFSSRNTDdlkssSLTKDGehFVGFSHLPNQIHRKTIKKGFEFTLMVVGESGLGKSTLVNSMFLTDIYS---------P-----------EYP-GPSK---RAAKTVEVEQTRVSLKEKSVNLYLSIVDTPGYGTAVDNTNCWQPIVNFIESRYEEYLNAETRVHRTHIQDNRVHCCLYFIAPSGHSLKPIDIQFMLHLHDKVNIIPVIAKADAFTPEELSAFKKNIMNEINVNKIKIYDFPEPE--------------DEEESKLLKSFKSRVPFAVVGSNYVLEVA-GERKRGRKYPWGLVEIESLEHCDFHALRNLLIRHYMLDLIETTNNVHYENYRCRKLTgispEMALKGKD--NNVCDHGSNKNskstmvfwNPLAQMEEEKKEHDVKMKRMEIEMEQVFEQKVKEKLHKLKETEEE---YMRRHEEMAKKLEQQRQEVDERRAAFEKEKAAFELVSKDM-EEIRRVNTLDLNMKENSKSCIDIRTDR-LAYI---------------------
>A0A8C6YJA4	406	0.327	1.751E-116	8	587	750	26	554	575
--------EEVDQPsnSSTPQRRAPNPIARSTVSSSTQKFQDLGARNSETPSRHGESpkSSLRR---VEISGPKHPEPVSRRT----EISIDISSKQVEN-------STSGTS----RFGLKRTDVLGHKPLETPPRRTEISISKPQDQALRRMEVPSKIPEPTQRRVEATSPSLPDVAPKRVEIQVTkssEVPVPpiRQT-ENVEHFSTNQHL-PPEPkiQPAVTE---LPYKGHEGKQM---TVSVMDATRDAGLKQAAPARTEKPAADFAYVGIDAILEQMRRKAMKQGFEFNIMVVGQSGLGKSTLINTLFKSKI-----SRKSVQPS------------------SEERIPKTIEIKSITHDIEEKGVRMKLTVIDTPGFGDHINNENCWQPIMKFINDQYEKYLQEELNINRKKqIPDSRVHCCIYFIPATGHSLRPLDIEFMRRLSKVVNIVPVIAKADTLTLEERDAFKQRITADLLANGIDVYPQKQFDE-------------DSEDRLINEKFREMIPFAVVGSDQEYQIN-GRRILGRKTKWGTIEVENTTHCEFAYLRDLLIRTHMQNIKDITSSIHFEAYRVKRLNE------------------------------------------------------------------------------------------------------------------------------------------------------------------
>A0A367JK30	406	0.457	1.751E-116	251	658	750	291	653	689
-----------------------------------------------------------------------------------------------------------------------------------------------------------------------------------------------------------------------------------------------------------SRKIVRKRLQGYVGFANLPNQVHRKSVKTGFEFTCMVVGESGLGKSTLINTLFNTQIIP---PREIHIP---------------------QELPKTIAIQSLTSHIEENGVRLKLTVVDTPGFGDFINNEQSWIPILGDIEARYNTYLEQETRVHRQRLEDNRIHACIYFIAPTGHSLRPIDIELMRRLHKRVNLIPVIAKADTMSDEEIISFKQRIMADIEHHGIQIYQASTYEHD------------DIETISENREIMSKIPFAIVGSNHEYTTQSGHRFRGRLYPWGIIEVDNEDHCDFVKLRQMLIRSHMEELKEHTNNVLYENYRTERLSA--------MGFQQDASVFQEvSPQQRMEERRIANEQRLAKLQSEMNAILHAKAQDKERKLKQSEQE--LYIR-------------------------------------------------------------------------------------------
>UPI0014941336	406	0.360	1.751E-116	98	588	750	455	941	1005
--------------------------------------------------------------------------------------------------PDPLLSSFEMDSSPfcEEMMFQREkaspsPPPAPATPPPLslPRESPNQAPLREVPQALKCTSKQPIQRFSAFFLDVSEEMYNRVIWWLKDEEIKrfledtdDAELNkfvkdFPGSESCHQLEGKIWGSRPqvlEPRPQAPDlcqddlefRPPSWPQASDSQQYFSASAPLSPSARpRSPWGKLDP--YDSSEDDKEYVGFATLPNQVHRKSVKKGFDFTLMVAGESGLGKSTLVNSLFLTDLYR-----------DRKLLSA------------EERIMQTVEITKHAVDIEEKGVRLRLTIVDTPGFGDAVNNTECWKPVAEYIDQQFEQYFRDESGLNRKNIQDNRVHCCLYFISPFGHGLRPLDVEFMKALHQRVNIVPILAKADTLTPPEVERKKRKIREEIERFGIKVYQFPDCDSDE-----------DEDFKLQDQALKESIPFAVIGSNTVVEAR-GRRVRGRLYPWGIVEVENPGHCDFVKLRTMLVRTHMQDLKDVTRETHYENYRAQCIQSM-----------------------------------------------------------------------------------------------------------------------------------------------------------------
>T1FMF2	405	0.431	2.384E-116	221	652	750	127	519	577
-----------------------------------------------------------------------------------------------------------------------------------------------------------------------------------------------------------------------------PNGAQKTTASSSITSNGTAPSTTSFIPPSANQISSSSKLRlqkepdTYVGFANLPNQVYRKSVKKGFEFTLMLVGESGLGKSTLINSMFLTDIYNNE------HP---------------GPSK---RPNKTLKVEKMNVLLKEGGVQLKLTIVDTPGFGDAVNNSNCWQPVVEYIDSQYNAFLNAESRVIRQVSEDTRVHCCLYFISPNGHGLRQLDIEFMKQLHEKVNIIPLIAKADSMTAEECKTFKKTIMNEIMQNKIKIYEFPDCD--------------DEEERRIMKKMKERIPFAVVGSNMVVECN-GRKIRARTYPWGVVEVENLEHNDFTALRNMLIRTHLHDLKDVTNNVHYENFRYEHL----LASVSSDGKS--KPMLNKSPMLQIEEEKMEHAEKLKKMEMEMEMVFEAKVKEKQNKIKESDAD-------------------------------------------------------------------------------------------------
>A0A6L5CME9	405	0.375	2.384E-116	209	721	750	144	630	632
-----------------------------------------------------------------------------------------------------------------------------------------------------------------------------------------------------------------GQPPqPPDSKPPPPSNKdvvtallakreaaaaAAAAASQNHIDDNKEQQSSRFRErdkedPKPSRKPQPTTkqLDGYVGFASLPNQVYRKAVKKGFDFTLMVVGECGQGKSTLVNSMFLSDIYSN--------------------QYP-GPSE---RVAKTVRVDTTRVLLKENGVNLTLTIVDTP--------------VLDYVEARYEEYLNQESRVTRlpvttpaghAPPVDGRIHCCLYFIAPSGHGLKPLDVEFMQRLHDRVNIVPVLAKADTMTPEECQAFKKQIMQEILQHKIKIYEFP----DSPEE--------DEEAK-LNAKLKARVPFAVVGSNTVLELEGGKRVRGRRYPWGVAEVENLEHCDFLALRNMLLRTHLQDLKEITNNVHYENFRCRKLANLGVTE----GNR--TALANVNPLAQMEEEKRDHENKMKKMEAEMEQVFKMKVSEKKQKLKDSEND--LQRRHEQMRKALESQQKELEERRSGFEREKAAWEQSNNVTIEELRRRsLEANSKETVDGKEKKKKKGL----------------------------
>UPI001D05A6F3	405	0.342	2.384E-116	1	588	750	344	866	930
-SAHRLTSQSVsESPHKAttfvPPEPIYKQHTQRPSGSVSMSPGPALSPFCEDPTFQGEKAS-PSPPPAPAPATQPSLPSpKESPSR---------APLRE--VPQAP---KYTTKQPnQRF-----SAFF--LDVSEEMYNRVIWWLKDEEIKRFLEDKDDAELNKFVKDFPGSESCHQPEAKTWASRPQILEPRPQaPDLCQDDLEF---RTPSWPQPSdsqqyFSASAPLSPS--ARPRSPWGKLD----PYD------------SSEDDKEYVGFATLPNQVHRKSVKKGFDFTLMVAGESGLGKSTLVNSLFLTDLYR-----------DRKLLSA------------EERIMQTVEITKHAVDIEEKGVRLRLTIVDTPGFGDAVNNTECWKPVAEYIDQQFEQYFRDESGLNRKNIQDNRVHCCLYFISPFGHGLRPLDVEFMKALHQRVNIVPILAKADTLTPPEVERKKRKIREEIERFGIKVYQFPDCDSDE-----------DEDFKLQDQALKESIPFAVIGSNTVVEAR-GRRVRGRLYPWGIVEVENPGHCDFVKLRTMLVRTHMQDLKDVTRETHYENYRAQCIQSM-----------------------------------------------------------------------------------------------------------------------------------------------------------------
>A0A060TF99	405	0.429	3.244E-116	209	658	750	25	424	465
-----------------------------------------------------------------------------------------------------------------------------------------------------------------------------------------------------------------PSMHsPVINAGSPPVGGEGNGTSSSSAGANGA-------VSGAETNVIRRKINGYVGFANLPQQWHRKSIKRGFNLNVMVVGESGLGKSTLVNTLFGMGLYGPKPRKEPGAES-----------------------AKTVQIQTVEADLEENGVRLHLSVIDTPGFGDFVNNNDSWKAIVDDVDQRFDAYLEMENKVSRTSFDDNRVHACVYFIQPTGHSLKPLDIVVMKKLHRKVNLVPVIAKADTLTQEEVAAFKRRVMDDIKHQQIEIFQPPRYEND------------DEETIAENDDIMEKVPFAVVGSTDVVQTSDGRSVRGRSYPWGVIEVDNEDHCDFVKLRQLLIRTYLEELRERTANALYENYRTEKLSSL--------GIQQDHSVFREvNPGMRQEEERALHEARLAKMEADMKSVFQQKVSEKEQKLKRSEAE--LFAR-------------------------------------------------------------------------------------------
>UPI001885D78E	405	0.355	3.244E-116	71	588	750	20	482	549
-----------------------------------------------------------------------IKPfHEHTPFWLKIAEFTL-APLamedSDHEMPSSSDERDSY----------------PVPPHPSgeldvDQRSSHSDDSEVENILQEPCCHVEHEHLEHERDHSPQQLHHGQEAHDADGEAegqerPHTPSGLRPLVAG----RAQLESGCEPSlpPSVDFDLPfpISPSR-----------PKSPWARFDPYSNNEDQDKE-------YVGFATLPNQVHRKSVKKGFDFTLMVAGESGLGKSTLVNSLFLTDLYK-----------DRRLLNA------------EERIMQTVEITKHTVDIEEKGVKLKLTIVDTPGFGDAVNNTECWKPVADYIDQQFEQYFRDESGLNRKNIQDNRVHCCLYFISPFGHGLRPLDVEFMKALHEKVNIVPVLAKADTLTPSEVKKKKIKIREEIELYGIKIYQFPDCDSDE-----------DDDFKQQDQELKDSIPFAVIGSNTVVEAK-GKRVRGRLYPWGIVEVENSAHCDFVKLRNMLVRSHMQDLKDVTRETHYENYRAHCIQNM-----------------------------------------------------------------------------------------------------------------------------------------------------------------
>A0A2T4GLC9	405	0.354	3.244E-116	60	658	750	26	526	567
------------------------------------------------------------PSPIAEPTPRTSRDSRRSTSLPLNHSP---AIQDDQG------------------SLRRVS-----TQRSSVRRHRSMLDVDAHDQLTLHAILPMSFDEQLIDNQCDDKAADSGRQASETSDNGQQPPRsNRRFTSSEYSWTS----------------PGSESPALAPSASPTNVPSQPPP-------AADNRNIVRRKLTGYVGFANLPNQWHRKSVRKGFNFNVMVVVYTG----------------QHSLQHFSLPPKERK-----------GPSLD--IIPKTVTIQSISADIEEAGVRLRLTVVDTPGFGDFVNNDESWRPIVDNIEQRFDSYLDAENKVNRMNIVDNRIHACVFFIQPTGHSLKPLDIEVMRRLHTKVNLIPVIAKADTLTDEEIAAFKSRILADIKHHGIQIFEGPRYELD------------DEETIAENNEIMSKVPFAVVGANNEITSADGRKIRGRAYPWGIIEVDNEEHCDFVKLRQMLIRTHMEELKEHTNNQLYENYRTDKL--------LAMGVSQDPSVFKEvNPAVKQEEERALHEQKLAKMEAEMKMVFQQKVAEKESKLKQSEEE--LYAR-------------------------------------------------------------------------------------------
>UPI001788CB66	405	0.357	3.244E-116	56	588	750	382	917	980
--------------------------------------------------------SQKSPHSAELElTPRPLPPRSlpRYGpesSWWALLNPEVEMSQSRPITPDFepktspPLdpFMSLLEMDssPlcEDLMFQREKAspslPLPKePPDQTPMKEVPKTPKHTWKQPIQRFSAFFLDVSEEMCNRVIWWLKDEEIKRFLEDTTDDAELNkfvkdFPGSESCHP-----PEAKTWGsRPQIPEPRPQTPELyeddlEFRppswPQASDS-QQYFCAP--APLSPSTRPRspwgkldpYDSSEDDKEYVGFATLPNQVHRKSVKKGFDFTLMVAGESGLGKSTLVNSLFLTDLYR-----------DRKLLSA------------EERIMQTVEITKHAVDIEEKGVRLRLTIVDTPGFGDAVNNTECWKPVAEYIDQQFEQYFRDESGLNRKNIQDNRVHCCLYFISPFGHGLRPLDVEFMKALHQRVNIVPILAKADTLTPPEVDRKKRKIREEIEHFGIKIYQFPDCDSDE-----------DEDFKLQDQALKESIPFAVIGSNTVVEAR-GRRVRGRLYLWGIVEVENPGHCDFVKLRTMLVRTHMQDLKDVTRETHYENYRAQCIQSM-----------------------------------------------------------------------------------------------------------------------------------------------------------------
>W5PMD2	405	0.382	3.244E-116	92	588	750	476	932	996
--------------------------------------------------------------------------------------------QREKASP-SPLSSPKES--PSRSPLREVpQAPKHTSRHPT-QRFSVFFMDVSEEMYNRVFWWLKDEEIKRFLEDADDAELNKFVTDFPGSE-TYHPPEAKTLV-----PRPQIQ---EPRPQAsdlcqddLEFKSPSwPQPSDSQQYFSASAPLSPSARpRSPWGKLDP--YDSSEDDKEYVGFATLPNQVHRKSVKKGFDFTLMVAGESGLGKSTLVNSLFLTDLYR-----------DRKLLSA------------EERIMQTVEITKHAVDIEEKGVKLRLTIVDTPGFGDAVNNTECWKPVAEYIDQQFEQYFRDESGLNRKNIQDNRVHCCLYFISPFGHGLRPLDVEFMKALHQRVNIVPILAKADTLTPPEVERKKRKIREEIEHFGIKVYQFPDCDSDE-----------DEDFKSQDLALKESIPFAVIGSNTVVEAR-GRRVRGRLYPWGIVEVENPGHCDFVKLRTMLVRTHMQDLKDVTRETHYENYRAQCIQSM-----------------------------------------------------------------------------------------------------------------------------------------------------------------
>UPI00188FA0E7	405	0.383	3.244E-116	121	588	750	478	933	997
-------------------------------------------------------------------------------------------------------------------------PPAPATPPPSPPPKESRSRVPMREVPQAAKRTSKQPIQRFSAFFLDVSEEMYNRVIWWLKDEEIKHFLEDTDDaelNKFvkdfpgSESCHQPEAKTWGsRPQILE--PRPQAPDLCQDdlefRPPSWPQSSDNQQSsAPAPLSPSARPRSpwgkldpydsSEDDKEYVGFATLPNQVHRKSVKKGFDFTLMVAGESGLGKSTLVNSLFLTDLYR-----------DRKLLSA------------EERITQTVEITKHAVDIEEKGVRLRLTIVDTPGFGDAVNNTECWKPVAEYIDQQFEQYFRDESGLNRKNIQDNRVHCCLYFISPFGHGLRPLDVEFMKALHQRVNIVPILAKADTLTPPEVERKKRKIREEIELFGIKVYQFPDCDSDE-----------DEDFKLQDQALKESIPFAVIGSNTVVEAR-GRRVRGRLYPWGIVEVENPGHCDFVKLRTMLVRTHMQDLKDVTRETHYENYRAQCIQSM-----------------------------------------------------------------------------------------------------------------------------------------------------------------
>M4AR47	404	0.453	4.415E-116	283	700	750	1	374	387
-------------------------------------------------------------------------------------------------------------------------------------------------------------------------------------------------------------------------------------------------------------------------------------------INIcrLCqFGESGLGKSTLINSLFLTDLYS---------P-----------EYP-GP--SH-RIKKTVQVEQSQVLIKEGGVHLLLTIVDTPGFGDAVDNSNCWQPVTDYIDNKFEDFLNSESRVNRRLMPDSRVHCCLYFIAPSGHGLKPLDIEFMKRLHEKVNVIPLIAKADTMTPEECQQFKKQIMKEIHEHKIKIYDFPETD--------------NEEEMKMIRKIKDRLPLAVVGSNTIIEVN-GKRVRGRQYPWGVAEVENGDHCDFTILRNMLIRTHMQDLKDVTNNVHYENYR-----SRKLAAVTYNGVDNNKNKGQltKSPLAQMEEERREHVAKMKKMELEMEQVFDMKVKEKVQKLQDSEVE--LQKRHEQMKKNLQAQYKELEEKRRQFEEEVNT---WETHQRILEQQ-------------------------------------------------
>A0A8H3EXA3	404	0.429	6.009E-116	190	658	750	4	408	450
----------------------------------------------------------------------------------------------------------------------------------------------------------------------------------------------QPLPNSA-RPSPAPQGvVPNGKPFPGK-QAQSP-VETSPTVPQSItvKDAKTAAQVA-----SDPKNIVRRKLTGYVGFANLPNQWHR---------------ESGLGKSTLVNTLFNTSLYP---------PRERK-----------GPSQD---PTKTVSIQSISADIEENGVRLRLTVVDTPGFGDFVNNDDSWRPIVDNIELRFDAYLEAEQKVNRMNIVDNRIHAAVYFIQPTGHSLKPLDIEIMRRLHTKVNLIPVIAKADTLTDGEIAEFKARISEDIRYHRIKIFEGPRYELD------------DEETIAENNEIMAKVPFAVVGANTEVTTADGRRVRGRRYPWGVIEVDNEDHCDFVKLRQMLIRTHMEELKEHTNNELYENYRTEKLTKLGF--------AQDPTVFKEvNPAAKQEEERALHDQKLQKMEAEMQTVFHQKVAEKENKLKQSEEE--LYAR-------------------------------------------------------------------------------------------
>A0A814T604	404	0.343	6.009E-116	99	649	750	62	558	656
---------------------------------------------------------------------------------------------------TSPTST------PSSLNGSLAPSTAPPPPPPPPLPpllHVTNGSSRPSQDSTSQSAALHSSLSHTITSNGDYRSTLYPSINNQNGLLSSTPiPPPPPAYSSNSTLSRLVQHRDEPR--------RKESE-----SSSSTTNTKTAVHD--QQQLQPQQRIRE--ISSNVGFVSLPDQVHRRAVKRGFEFNLMVVGQSGLGKSTFINTLFQTELY--------------------GQDF---PSTVH-RKKKTVSIDSSSIILKEKGVQLRLTIVDTPGFGDAVDNSNCWQPILDYIDSKYEEFLNAESRVIRRQASDNRVHCCLYFISPTGHSLQPLDIEFMKRLHDRVNIIPVIAKADTLTSDELRIFKKSILQDIHNEKVKLYEFPDCD--------------DDEENKLTKTYKEKVPFAVVGSN-IVLERANKRARVRQYAWGIVDVEDEAHSDFIALRSMLIRTNLIDLRDVTHNIHYENYRYKKLshsTSSGTTGTDSTKAGSNKSLqSNKNFFSQLEDERAETELRLEKMSRDMEAVYQSKVTEKLQKLEES----------------------------------------------------------------------------------------------------
>UPI00159E8341	404	0.376	6.009E-116	74	588	750	456	933	997
--------------------------------------------------------------------------RKCSPSL----DPLLSCFKID----SSPLFEN-LKFQ-------R-EKASPS-PPPSPKESPSWAPVSEVPQTPKRACKQLIQWFSSFFLDVSQEMNNRVIWWLKDEE--IKRFLEDTTDDGELSKFVKDFSGSESC-HPPEAKtwasrPQAPDLydddlEFRPPSwpqSSDSQQYFCAP--APLSPSARPRspwgkldpYDSSEDDKEYVGFATLPNQVHRKSVKKGFDFTLMVAGESGLGKSTLVNSLFLTDLYR-----------DRK---LLGAE---------ERIMQTVEITKHAVDIEEKGVRLRLTIVDTPGFGDAVNNTECWKPVAEYIDQQFEQYFRDESGLNRKNIQDNRVHCCLYFISPFGHGLRPLDVEFMKALHQRVNIVPILAKADTLTPPEVDCKKRKIREEIERFGIKIYQFPDCDSDE-----------DEDFKLQDQALKESIPFAVIGSNTVVEAR-GRRVRGRLYPWGIVEVENPGHCDFVKLRTMLVRTHMQDLKDVTRETHYENYRAQCIQSM-----------------------------------------------------------------------------------------------------------------------------------------------------------------
>UPI001E1C0C32	404	0.335	6.009E-116	11	588	750	351	934	998
-----------ESPHKasmfTFPEPVYKQYTQRASESVSMSPLPRLKHPEPSPDTSFHAKVELTPRPL---PPRSLpkyGPESSWWALLNtEVEM----PQSQPTTPDFemksslPIDYSLSSFemdsNPfcEDLMFQRekASAsppPAPATPPPPllkePPSQAPFRGVPQAPKCTTKQPIQRFSAFFLDVSEEMYNRVIWWLKDEEIKRFlEDTD---DTELNKFgkdfpgNESCHQPEAKTWvsrPQvPEPtPQAPDlYQDDLEFRPPLwpqPSDSQQYFCA--SAPLSPSARPRspwgkldpYDSSEDDKEYVGFATLPNQVHRKSVKKGFDFTLMVAGESGLGKSTLVNSLFLTDLYR-----------DRKLLSA------------EERIMQTVEITKHAVDIEEKGVKLRLTIVDTPGFGDAVNNTECWKPVAEYIDQQFEQYFRDESGLNRKNIQDNRVHCCLYFISPFGHGLRPLDVEFMKALHQRVNIVPILAKADTLTPPEVERKKRKIREEIEHFGIKVYQFPDCDSDE-----------DEDFKLQDQALKESIPFAVIGSNTVVEAR-GRRVRGRLYPWGIVEVENPGHCDFVKLRTMLVRTHMQDLKDVTRETHYENYRAQCIQSM-----------------------------------------------------------------------------------------------------------------------------------------------------------------
>UPI001BC99F13	404	0.346	6.009E-116	58	588	750	389	938	1002
----------------------------------------------------------RYPEPsqkpsvhAELElTPRPLPPRSlpRygpDSSWWTLLNPEVETPQSRPTTPDFeskspPPSDPLLSFfemdlSPfcEEMMFQREkaspsPPLAPATPPPrsspkeSPNRAPLREAPQALKCTSKQPIQRFSAFFLDVSEEMYNRVIWWLKDEEIKRFLEDTDDAelnkfvkdFPGSESCHqpeaKTWVSRPQ-VLEPKPQAsdlcqddLEFrPPSWPQPSDSQQYFSASAPLSPSARpRSPWGKLDP--YDSSEDDKEYVGFATLPNQVHRKSVKKGFDFTLMVAGESGLGKSTLVNSLFLTDLYR-----------DRKLLSA------------EERIMQTVEITKHAVDIEEKGVRLRLTIVDTPGFGDAVNNTECWKPVAEYIDQQFEQYFRDESGLNRKNIQDNRVHCCLYFISPFGHGLRPLDVEFMKALHQRVNIVPILAKADTLTPPEVERKKRKIREEIERFGIKVYQFPDCDSDE-----------DEDFKLQDQALKESIPFAVIGSNTVVEAR-GRRVRGRLYPWGIVEVENPGHCDFVKLRTMLVRTHMQDLKDVTRETHYENYRAQCIQSM-----------------------------------------------------------------------------------------------------------------------------------------------------------------
>UPI001D03866C	404	0.332	6.009E-116	1	588	750	344	941	1005
-SAHRLTSQSVsESPHKAttfvPPEPIYKQHTQRPSGSVSMSPGPALRYPEPSRKPSVHAELELIPRPLpPRSLPRYGPDSSWWALLNPEGEIpqsRPTTPDFE---PKFPPPLDpLLSFfemdsspfceDP-TFqGEKAspspppAPAPAtqPSLPSPkeSPSRAPLREVPQAPKYTTKQPNQRFSAFFLDVSEEMYNRVIWWLKDEEIKRFLEDKDDAelnkfvkdFPGSESCHqpeaKTWASRPQ-ILEPRPQAPDlcqddlefRTPSWPQPSDSQQYFSASAPLSPSARpRSPWGKLDP--YDSSEDDKEYVGFATLPNQVHRKSVKKGFDFTLMVAGESGLGKSTLVNSLFLTDLYR-----------DRKLLSA------------EERIMQTVEITKHAVDIEEKGVRLRLTIVDTPGFGDAVNNTECWKPVAEYIDQQFEQYFRDESGLNRKNIQDNRVHCCLYFISPFGHGLRPLDVEFMKALHQRVNIVPILAKADTLTPPEVERKKRKIREEIERFGIKVYQFPDCDSDE-----------DEDFKLQDQALKESIPFAVIGSNTVVEAR-GRRVRGRLYPWGIVEVENPGHCDFVKLRTMLVRTHMQDLKDVTRETHYENYRAQCIQSM-----------------------------------------------------------------------------------------------------------------------------------------------------------------
>UPI0013F3950F	404	0.430	8.179E-116	183	588	750	45	420	484
---------------------------------------------------------------------------------------------------------------------------------------------------------------------------------------PQAPDLYQ--DDLEFRPPSWSQASDSQQ-CFSASAPLSPS--ARPRSPWGKLDPYDSsevePPALGLRWAGAGRPREGAERSrvyddkEYVGFATLPNQVHRKSVKKGFDFTLMVAGESGLGKSTLVNSLFLTDLYR-----------DRKLLSA------------EERIMQTVEITKHAVDIEEKGVRLRLTIVDTPGFGDAVNNTECWKPVAEYIDQQFEQYFRDESGLNRKNIQDNRVHCCLYFISPFGHGLRPLDVEFMKALHQRVNIVPILAKADTLTPPEVERKKRKIREEIERFGIKVYQFPDCDSDE-----------DEDFKLQDQALKESIPFAVIGSNTVVEAR-GRRVRGRLYPWGIVEVENPGHCDFVKLRTMLVRTHMQDLKDVTRETHYENYRAQCIQSM-----------------------------------------------------------------------------------------------------------------------------------------------------------------
>A0A8J7NLG0	404	0.467	8.179E-116	255	609	750	441	794	1083
---------------------------------------------------------------------------------------------------------------------------------------------------------------------------------------------------------------------------------------------------------------KEAEEKQYVGFATLPNQVHRKSVKKGFDFTLMVAGESGLGKSTLVNSLFLTDLYKDrkllnaEGESGLGKSTLVNSLFLTDLYKDRKLLNAEERISQTVEITKHTVDIEEKGVKLKLTIVDTPGFGDAVNNTECWKPITDYIDQQFEQYFRDESGLNRKNIQDNRVHCCLYFIPPFGHGLRPVDVEFMRALHEKVNVVPLIAKADCLTPSEVKKLKDRIREEIDKFGIKVYQFPDCDSDE-----------DEEFKQQDKELKESTPFAVIGSNTIVETK-GQRVRGRLYPWGIVEVENQSHCDFVKLRNMLIRTHMHDLKDVTCDVHYENYRAQCIQQMTrsvHSADSQVGtqSCTDQEPPSLSP--------------------------------------------------------------------------------------------------------------------------------------------
>UPI000E42106B	403	0.450	1.113E-115	203	588	750	107	469	536
-----------------------------------------------------------------------------------------------------------------------------------------------------------------------------------------------------------RQAEGNDRPHTPSYL-RPPVAGRAQSDSGSD-SGLPQSRsvefDLPSPVSPsrpkspwvrfDPYDSSEDQDKEYVGFATLPNQVHRKSVKKGFDFTLMVAGESGLGKSTLVNSLFLTDLYK-----------DRKLLNA------------EERITQTVEITKHTVDIEEKGVKLKLTIVDTPGFGDAVNNTECWKSVADYIDQQFEQYFRDESGLNRKNIQDNRVHCCLYFISPFGHGLRPLDVEFMKALHEKVNIVPVLAKADTLTPGEVKKKKIKIREEIEQYGIKIYQFPDCDSDE-----------DEDFKQQDHELKESIPFAVIGSNTVVEAK-GKRVRGRLYPWGIVEVENPAHCDFVKLRNMLVRTHMQDLKDVTRETHYENYRAQCIQSM-----------------------------------------------------------------------------------------------------------------------------------------------------------------
>UPI001C544B8E	403	0.373	1.113E-115	113	588	750	443	902	919
-----------------------------------------------------------------------------------------------------------------DLMFQREKPCTPPPPKQCPSRlswkevphvlkhaskqLIQGFNAFFLDVSEEMQNRILWWLKDEEIKRFLEDTTDDAELSKFVKDFPgseQChPPEVKTRVC-------RPQiSEPRPQ-APDLYD---DDQEFRapswPQSSDS-QQYICAP--APLSPCSRPRspwgkldpYDSSEDDKEYVGFATLPNQVHRKSVKKGFDFTLMVAGESGLGKSTLVNSLFLTDLYR-----------DRK---LLGAE---------ERIMQTVEITKHAVDIEEKGVRLRLTIVDTPGFGDAVNNTECWKPVAEYIDQQFEQYFRDESGLNRKNIQDNRVHCCLYFISPFGHGLRPLDVEFMKALHQRVNIVPILAKADTLTPPEVDRKKRKIREEIEYFGIKIYQFPDCDSDE-----------DEDFKLQDQALKESIPFAVIGSNTVVEAR-GRRVRGRLYPWGIVEVENPGHCDFVKLRTMLVRTHMQDLKDVTRETHYENYRAQCIQSM-----------------------------------------------------------------------------------------------------------------------------------------------------------------
>UPI00071966A4	403	0.382	1.113E-115	92	588	750	485	950	1014
--------------------------------------------------------------------------------------------QREkasPSLPPAPAtqpPLPSPKESPSRAPLREV----PQAPKHTskqPNqRFSAFFLDVSEEMYNRVIWWLKDEEIKRFLEDKDDAELNKFVKDFPGSESCHQP-EAKTWASrpqiLEPRP----QAPDLSQDDLEFRPPSWPQPSDSQQYFSASVPLSPSARpRSPWGKLDP--YDSSEDDKEYVGFATLPNQVHRKSVKKGFDFTLMVAGESGLGKSTLVNSLFLTDLYR-----------DRKLLSA------------EERIMQTVEITKHAVDIEEKGVRLRLTIVDTPGFGDAVNNTECWKPVAEYIDQQFEQYFRDESGLNRKNIQDNRVHCCLYFISPFGHGLRPLDVEFMKALHQRVNIVPILAKADTLTPPEVERKKRKIREEIERFGIKVYQFPDCDSDE-----------DEDFKLQDQALKESIPFAIIGSNTVVEAR-GRRVRGRLYPWGIVEVENPGHCDFVKLRTMLVRTHMQDLKDVTRETHYENYRAQCIQSM-----------------------------------------------------------------------------------------------------------------------------------------------------------------
>UPI0014864AA3	403	0.384	1.515E-115	92	588	750	471	926	943
--------------------------------------------------------------------------------------------QRDkASLPPSP--KDSLYRVP--LTEVQ------KTPKSTSKPPIQGFNAFFLDVSEETYNRILWWLKDEEIKHFLEDSTDDAELSKFVKNFPG--SEPYHAAES-KTRVARPQIlEPRPQ-SPDLCD---DDMEFRATMwpqPSDNQQHFCAP--APQSPSSRPRspwgkldpYDSSEDDKEYVGFATLPNQVHRKSVKKGFDFTLMVAGESGLGKSTLVNSLFLTDLYR-----------DRK---LLGAE---------ERIMQTVEITKHAVDIEEKGVRLRLTIVDTPGFGDAVNNTECWKPVAEYIDQQFEQYFRDESGLNRKNIQDNRVHCCLYFISPFGHGLRPLDVEFMKALHQRVNIVPILAKADTLTPPEVDRKKCKIREEIEHFGIKIYQFPDCDSDE-----------DEDFKLQDQALKESIPFAVIGSNTVVEAR-GRRVRGRLYPWGIVEVENPGHCDFVKLRTMLVRTHMQDLKDVTRETHYENYRAQCIQSM-----------------------------------------------------------------------------------------------------------------------------------------------------------------
>A0A8C4BVE4	402	0.449	2.062E-115	262	644	750	54	404	405
----------------------------------------------------------------------------------------------------------------------------------------------------------------------------------------------------------------------------------------------------------------------YVGFATLPNQVHRKSVKKGFDFTLMVAGESGLGKSTLVNSLFLTDLYK-----------DRKLLNA------------EERISQTVEITKHTVDIEEKGVKLKLTIVDTPGFGDAVNNNECWKPITDYIDQQFEQYFRDESGLNRKNILDNRVHCCLYFIPPFGHGLRPVDVEFMKALHEKVNIIPLIAKADCLTPNEIKKFKDRVRDEIEKFGIKVYQFPECDSDE-----------DEEFKQLDKQLKECTPFAVIGSNTVVEAR-GQRVRGRLYPWGIVEVENETHCDFVKLRNMLIRSHMHDLKDVTCDVHYENYRAQCIQEMTRESDEYFILICASCPIPILPLPTPDVE-TERLIKMKdEELKRMQEMLekmQQQIHEKDQ---------------------------------------------------------------------------------------------------------
>A0A8H7CAG9	402	0.442	2.062E-115	240	658	750	20	397	435
------------------------------------------------------------------------------------------------------------------------------------------------------------------------------------------------------------------------------------------------PRALKMTVqgsSSAPTPVARKKITGHVGFSNLPNQIRRKSVKDGFQLTVMVVGESGLGKSTLINTLFNSTIC---VPREPLHPA--------------------ADRPKTLAIENIQADIEENGVRLRLTVVDTPGFGDFVNNSTSWNPILENIEQRFEAYLSQEHRVRRAKLVDSRVHACVYFIQPTGHSLKQIDLEFMRRLHHRVNLIPVIAKADTMTDEEIDDFKARILSDLEFNGIRIFQAPIYEDE------------DEESIAEAEDIARAIPFAIVGSNNAVRTSDGRVVRGRAYPWGVVEVENPAHCDFVKLRQMLIRTNMEELREHTNDVLFEAWRTERLLAMGFT--------QDPTVFEEiRPAERLREERVIHEAKLAKMEVAMKEVFREKVELQEQKLKQSEVE--LYAR-------------------------------------------------------------------------------------------
>A0A1I8GK40	402	0.382	2.062E-115	251	695	750	52	481	536
-----------------------------------------------------------------------------------------------------------------------------------------------------------------------------------------------------------------------------------------------------------HREPSSDTPAPHqhqVGYANLPNQIYRRAVRRGFEFNLMVVGETGLGKSTLLNSLFSSELYN------SDHP---------------GPSK---RIKKTVCVESHTVLLKENSVHLRLNLIDTPGFGDAVDNTNCWSPVIDYIEARFQEHLTAEQKVNRGQILDSRVHCVLYFIAPTGHGLKPLDIEFMKRLSDRANVVPILAKADCMTPDELRDFKKTILNELAQHKIRVYDFPDCPAAMRQLPPHpplprpplfpppRPSTKDDDFNGQIKGYRERMPFAVIGANCTVEGRGGsssQRARARVYPWGTVEVENLEHNDFRALRNLLLRTHMQDLREVTSNLHYENYRFGKLAGIAQESKFRTTDGKD-------PMTQMEAEKRDHDLKLKSMKSEMEAVFEMKVKEKNQKLKDSEQD--LQRRADQMRRQLEQQEAELAERRRQFEAEKQAWEASFGNHQ------------------------------------------------------
>UPI001CF9F934	402	0.327	2.062E-115	18	607	750	17	567	569
------------------GEQSPNSSIPPRRNPNIRSAVSTSAQKFQDLSAKNLEQSARhaEPTsPIspktslrrtEVTGPKVNEPMSRRT----EISIDISSKQVENSSP--GIS---------RFGLRKAEVSGHKPPEPAPRRtevnvTKPQETSLRKQDAQASKIPELTQKRAESSSSPVNEGVPKRVEIQVVKAPEVLVTARQ-AENS-ISPPNNPQfhQEQKTQTPVPETIARS--QESLDTVHNSTNNMAEFSRDAAPKQAPPVRNEKPASDFGYVGIDAILEQMRRKAMKQGFEFNIMVVGQSGLGKSTLMNTLFKSKV---------------SRKSVQGF--------SEERIPKTIEIKTITHDIEEKGVCMKLTVIDTPGFGDHINNEECWQPIMEFINHQYETYLQEEININRKKrIPDTRVHCCIYFIPPTGHSLRPLDVEFMRRLSKVVNIVPVIAKADTLTLDEREYFKQRIREDLRSNGIDVYPQKEFDE-------------DEEDRLVNDKIREMIPFAVVGSDQEYQVN-GRRILGRKTKWGTIEVENIAHCEFAYLRDLLIRTHMQNIKDITSSIHYEAYRVNCLKKGGL---ISNGIDELDAVSNE----------------------------------------------------------------------------------------------------------------------------------------------
>UPI000E6AEB14	402	0.319	2.062E-115	11	633	750	38	586	592
-----------SAP-SRAGEECRARRVCGRRDAAGRFSGKSARRLRALNGAGsraVARGSRERP----LAPSGGRKP--RSTSWGRNARPLPTPG------PPQPACRTRSS--PSAVlepGLRprgRGGAPGPREPRPV-------SASAQPCPPQPLSGGSARGPISRRPFPGDGGRGRLCRPPPRAPRAPATPRL--WLGCGSGA-------------CPGCDAATSRGQSAQSGGWLGRPRGSTIPRDI---------------DKQYVGFATLPNQVHRKSVKKGFDFTLMVAGESGLGKSTLVHSLFLTDLYK-----------DRKLLSA------------EERISQTVEILKHTVDIEEKGVKLKLTIVDTPGFGDAVNNTECWKPITDYVDQQFEQYFRDESGLNRKNIQDNRVHCCLYFISPFGHGLRPVDVGFMKALHEKVNIVPLIAKADCLVPSEIRKLKERIREEIDKFGIHVYQFPECDSDE-----------DEDFKQQDRELKESAPFAVIGSNTVVEAK-GQRVRGRLYPWGIVEVENQAHCDFVKLRNMLIRTHMHDLKDVTCDVHYENYRAHCIQQMtsKLTQDSRMespipILPLPTPDAETEKLIRMKDEE---LRRMQEMLQRMKQ--------------------------------------------------------------------------------------------------------------------
>UPI000D301099	402	0.336	3.818E-115	76	633	750	99	586	592
----------------------------------------------------------------------------RSTSWGRNARPLPTPG------PPQPACRTRSS--PSAVlepGLRpqgRGGPPGPRKPRPV-------SASAQPCPPQPLSGGSARGPISRRPFPGDGGRGRLCRPPPRAPRAPATPRL--WL----------------GCGSGAC--PGCDAATARGQSAQSGGwlgrpRGSTIPRDI---------------DKQYVGFATLPNQVHRKSVKKGFDFTLMVAGESGLGKSTLVHSLFLTDLYK-----------DRKLLSA------------EERISQTVEILKHTVDIEEKGVKLKLTIVDTPGFGDAVNNTECWKPITDYVDQQFEQYFRDESGLNRKNIQDNRVHCCLYFISPFGHGLRPVDVGFMKALHEKVNIVPLIAKADCLVPSEIRKLKERIREEIDKFGIHVYQFPECDSDE-----------DEDFKQQDRELKESAPFAVIGSNTVVEAK-GQRVRGRLYPWGIVEVENQAHCDFVKLRNMLIRTHMHDLKDVTCDVHYENYRAHCIQQMtsKLTQDSRMespipILPLPTPDAETEKLIRMKDEE---LRRMQEMLQRMKQ--------------------------------------------------------------------------------------------------------------------
>UPI000E1EEFF9	402	0.397	3.818E-115	127	588	750	126	542	606
-------------------------------------------------------------------------------------------------------------------------------PRPCPPeREEPADIPVQQAIKRFLKEDSDEAELAQFLKDYPGGENLRKVEPEESRRDSGPGNPFSgigraPADDPTDEKDARPFSRPRPldfQQH--ITAPAPPSPS-RPRSPWGQLD----PYD------------SSEDDKEYVGFATLPNQVHRKSVKKGFDFTLMVAGESGLGKSTLVNSLFLTDMYK-----------DRKLLNA------------EERITQTVEITKHVVDIEEKGVKLRLTIVDTPGFGDAVNNTECWKPVADYIDQQFEQYFRDESGLNRKNIQDNRVHCCIYFISPFGHGLRPLDVEFMRALHQRVNIVPVLAKADTLTPSEVERKKNKIREEIEQYGIRIYQFPECDSDE-----------DEEFKLQDQALKESIPFAVIGSNTVVEAK-GRRVRGRLYPWGIVEVENPSHCDFVKLRTMLVRTHMQDLKDVTRETHYENYRTQCIQSM-----------------------------------------------------------------------------------------------------------------------------------------------------------------
>UPI001AEFDCD6	402	0.371	3.818E-115	92	588	750	431	886	903
--------------------------------------------------------------------------------------------QREKVsLPSSP-----------KESLHRV--PLPEVPRITkCTSkqPIQGFNAFFLDVSEEMYNRILWWLKDEEIKHFLEDSSDDAELGKFVKDFPGSE-PCHPAEAKTRVLRPQIV-EPRPQTPELCD----DDLEFRATLwpqPSESQQYFCAP--APLSPSSRPRspwgkldpYDSSEDDKEYVGFATLPNQVHRKSVKKGFDFTLMVAGESGLGKSTLVNSLFLTDLYR-----------DRK---LLGAE---------ERIMQTVEITKHAVDIEEKGVRLRLTIVDTPGFGDAVNNTECWKPVAEYIDQQFEQYFRDESGLNRKNIQDNRVHCCLYFISPFGHGLRPLDVEFMKALHQRVNIVPILAKADTLTPPEVDRKKCKIREEIEHFGIKIYQFPDCDSDE-----------DEDFKLQDQALKESIPFAVIGSNTVVEAR-GRRVRGRLYPWGIVEVENPGHCDFVKLRTMLVRTHMQDLKDVTRETHYENYRAQCIQSM-----------------------------------------------------------------------------------------------------------------------------------------------------------------
>A0A170QZ06	401	0.433	5.196E-115	221	696	750	21	448	455
-----------------------------------------------------------------------------------------------------------------------------------------------------------------------------------------------------------------------------PSVSHVPI-----EPADSNLRNSVVNSNPVPEKNIiHRKLNSYVGFANLPQQWQRKSIKKGFNLNLMVVGESGLGKSTLVSTLFNMPMY---GPKEKKDP---------GAEVP-----------KTVNVKTVSAEIDEGGVRLRLTVIDTPGFGDFVNNSDSWKPIVEDIDRRFDAYLEDENKVHRSMSNDNRIHACIYFIQPTGHSLKPLDILVMKKLHQKVNLVPVIAKSDTMTEEEIITFKHRILEDIKHQEIEIFEPPRYEND------------DEETLVENAEIMASVPFAIVGSTQLVATPDGRSVRGRSYPWGVIEVDNEEHCDFVKLRQLIIRNHLEELRERTANVLYENYRTDKLTSL--------GIQQDSSVFREvNPSQKQEEERKYHEARLAKMEADMKNVFQQKVAEKEQKLKKSEGE--LFARHKEMKDNLEKQRAELEKKKSRLEQTRAVGEEKKSRNKF-----------------------------------------------------
>UPI0018F644CC	401	0.455	5.196E-115	234	588	750	154	473	541
------------------------------------------------------------------------------------------------------------------------------------------------------------------------------------------------------------------------------------------MPLNCAPRTrSPWGK-LDPYDSSEDQDKEYVGFATLPSQVHRKSVKKGFDFTLLVAGESGLGKSTLVNSLFLTDLYKDKRFLNT-----------------------EERITQTVDITKHSVEIEEKGVRLRLTIVDTPGFGDAINNEECWKQVADYLDQQFEQYFRDESGLNRKNIADNRIHCCLYFISPFGHGLRPLDVEFMKAVHEKVNIVPLLAKADTLTPAEASKMKPKIRAEIKSYGIKIYQFPECDSDE-----------DEEFKRQDQELKDSIPFTVIGSNTVVEAK-GKRVRGRLYPWGIVEVENPAHCDFVRLRNMLIRTHMQDLKDVTRDVHYENYRAQCIQSM-----------------------------------------------------------------------------------------------------------------------------------------------------------------
>A0A813NGP2	401	0.403	5.196E-115	196	655	750	83	490	550
----------------------------------------------------------------------------------------------------------------------------------------------------------------------------------------------------HNRDKSPVTGPPSNKP-IDI--PceKKPQAPTIPSTPIPTQIKTSSSQ-VPISTNSSS---KSRSLEGYVGFANLPNQVYRKSVKRGFEFNLMLIGESSLGKSTFINSLFLAELYN---------PED----------FPGT----FDRRKKTTYIDSTSVMLSEKGVNLRLSIVDTPGFGESIDNSNCWQPIIDFIDNKYEEYLNAESKINRKlPIVDNRIHCCLHFIAP-GHTLKQLDIEVMKKLHDRVNLIPVIAKADTMTQDEIKTFKTNVLNVIDEQKIQIYEFPDIDDD------------DLENNRTNSLLKSKLPFAIVGSNTTLEND-GKTFRGRQYPWGCVNIDDLSHCDFMALRTMLIRTHMQDLKDVTNNVHYENYRFKKL-------AYVTGD--KAKPTNKNPFQQLEEERKEAEARLEKMKNEMEGVFDLKVKEKIARLKES--EMNL----------------------------------------------------------------------------------------------
>UPI0010BD2660	401	0.424	5.196E-115	220	652	750	416	812	883
----------------------------------------------------------------------------------------------------------------------------------------------------------------------------------------------------------------------------SPRAEkNSVYASSSFRsdtNGGSGEYSSKY---KDVAGNTLSKLDGPVGFSTLPEQVYNKTVKRGFEFTLMVCGESGLGKSTLVNSLFCADIY--------------------SADYP-GPSKR--TVEKTVQVETTKVVLQEGQVTLTLTIVDTPGFGGNLDNTNCWVPITDFIEDKYAEYLQEETKIQRNaHIVDNRVHCCLYFIAPSGHGLKPLDVEVMKKLHDKVNIVPVIAKADTFTPEECQLFKRRIQNELTQHGIKVYDFPALN----EISENGSV--DNGDGEKSKSIKDRLPFAVVGSNALIEVA-GKKVRARKYPWGVVEVDSIEHCDFIPLRNLLIRSHMQDLKEVTHNCHYEHFRVRKL--------TGGTSVPPEGSSNKNPLAQMEEEKKEHDLKIEKMRQGFEDVFSMKVKEKLQKLENDEVE-------------------------------------------------------------------------------------------------
>UPI00038E94B8	401	0.360	7.071E-115	98	588	750	441	925	989
--------------------------------------------------------------------------------------------------PKFPLpldiSEPLYEMdsVP--FCEDLIfqsEK--PSPPQLSSPKESSSQLPLREVLPDLKHTGKQLSQRFNAFFLDVSEEMQNRIIWWLKDE-EIKPFLEDTTDDAElSKFMKDfPGSeSCRPpeaktrmsRPQIPESRPQAPDLYEddLELRPPSWPQASDIQQYfcAPTPLSPSTRPRSpwgkldpydsSEDDKEYVGFATLPNQVHRKSVKKGFDFTLMVAGESGLGKSTLVNSLFLTDLYR-----------DRKLLNA------------EERIMQTVEITKHAVDIEEKGVRLRLTIVDTPGFGDALNNTECWKPVAEYIDQQFEQYFRDESGLNRKNIQDNRVHCCLYFISPFGHGLRPLDVEFMKALHQRVNIVPILAKADTLTRPEVDLKKRKIREDIEHFGIKIYQFPDCDSDE-----------DEDFKLQDQALKESIPFAVIGSNTVVEAR-GRRVRGRLYPWGIVEVENPGHCDFVKLRTMLVRTHMQDLKDVTRETHYENYRAQCIQSM-----------------------------------------------------------------------------------------------------------------------------------------------------------------
>A7RLX3	400	0.456	9.623E-115	262	638	750	16	361	367
----------------------------------------------------------------------------------------------------------------------------------------------------------------------------------------------------------------------------------------------------------------------YVGFANLPNQVHRKSVKKGFEFTLMVVGESGLGKSTLIDSLFLTDLYDDK-----SIP----------------PAKG--RIGQTVHIESNTVEIEEKGVRLRLTVVDTPGFADAVDNTYSWEPIVDYIDHQFESYLRDESGLNRRNIMDTRVHCCLYFINPHGHGLRPVDVEFMKALHTKVNIVPVIAKSDSLTKTEISRLKRKVLDEIADHEIKIYSFPECDSED-----------DEEFLAINKDLKASLPFAVIGSNTVIEVK-GRKVRARWYPWGYAEVENPDHCDFIKLRNMLVRTHMQDLKDVTQDVHYENYRAQRLLDQtgkANTKNSKKTTGSYDQVVDISEKDKMLQEKEAELRRMQEMLAKMQQeIHQQK---------------------------------------------------------------------------------------------------------------
>A0A4W3IID1	400	0.449	9.623E-115	231	588	750	87	408	476
---------------------------------------------------------------------------------------------------------------------------------------------------------------------------------------------------------------------------------------SSVPPLSPARSKSPWGKLDPYDSF-EDQEKEYVGFATLPSQVHRKSVKKGFDFTLLVAGESGLGKSTLVNSLFLTDLYNDKKF-----------------------LNSEERITQTVEITKHTVEIEEKGVRLRLTIVDTPGFGDAVNNKECWRPVADYVDQQFEQYFRDESGLNRRNILDNRVHCCLYFISPFGHGLRPMDVEFMRAVHDKVNIVPILAKADTLTPAEVRKMKPKIRQEIESFGIKIYQFPDCDSDE-----------DEEFKQQDKELKESIPFAVIGSNTVVEAK-GRRIRGRLYPWGIVEVENPAHCDFVKLRNMLIRTHMQDLKDVTRDTHYENYRAQCIQSM-----------------------------------------------------------------------------------------------------------------------------------------------------------------
>UPI0010A09D1A	400	0.329	9.623E-115	13	588	750	543	1122	1186
[truncated: 6,037,952 more chars]
