# Supplementary material for: The evolutionary origins and ancestral features of septins
Source: Front Cell Dev Biol. 2024 Jun 26;12:1406966. doi: 10.3389/fcell.2024.1406966 (PMC11238149; doi:10.3389/fcell.2024.1406966)
Supplement: Supplementary file 1 [file DataSheet3.zip › Delic_Shuman_Supp_File6/AncGroup4_1_750_91333.result/AncGroup4_1_750_91333_unrelaxed_rank_2_model_3.pdb]

MODEL     1                                                                     
ATOM      1  N   MET A   1      33.453 -60.288  11.898  1.00 35.62           N  
ATOM      2  CA  MET A   1      34.182 -59.716  13.027  1.00 35.62           C  
ATOM      3  C   MET A   1      33.268 -58.842  13.878  1.00 35.62           C  
ATOM      4  CB  MET A   1      35.379 -58.899  12.537  1.00 35.62           C  
ATOM      5  O   MET A   1      32.708 -57.860  13.388  1.00 35.62           O  
ATOM      6  CG  MET A   1      36.546 -59.748  12.059  1.00 35.62           C  
ATOM      7  SD  MET A   1      38.113 -58.798  11.961  1.00 35.62           S  
ATOM      8  CE  MET A   1      39.295 -60.077  12.469  1.00 35.62           C  
ATOM      9  N   SER A   2      32.499 -59.488  14.770  1.00 32.23           N  
ATOM     10  CA  SER A   2      32.096 -59.686  16.158  1.00 32.23           C  
ATOM     11  C   SER A   2      30.679 -59.175  16.400  1.00 32.23           C  
ATOM     12  CB  SER A   2      33.069 -58.982  17.105  1.00 32.23           C  
ATOM     13  O   SER A   2      30.366 -58.025  16.085  1.00 32.23           O  
ATOM     14  OG  SER A   2      34.316 -59.654  17.134  1.00 32.23           O  
ATOM     15  N   ALA A   3      29.680 -60.037  16.513  1.00 28.48           N  
ATOM     16  CA  ALA A   3      28.867 -60.842  17.420  1.00 28.48           C  
ATOM     17  C   ALA A   3      28.418 -60.023  18.627  1.00 28.48           C  
ATOM     18  CB  ALA A   3      29.643 -62.075  17.877  1.00 28.48           C  
ATOM     19  O   ALA A   3      29.224 -59.323  19.245  1.00 28.48           O  
ATOM     20  N   THR A   4      27.135 -59.902  18.863  1.00 31.80           N  
ATOM     21  CA  THR A   4      26.325 -60.613  19.846  1.00 31.80           C  
ATOM     22  C   THR A   4      25.539 -59.632  20.711  1.00 31.80           C  
ATOM     23  CB  THR A   4      27.197 -61.509  20.745  1.00 31.80           C  
ATOM     24  O   THR A   4      26.087 -58.632  21.180  1.00 31.80           O  
ATOM     25  CG2 THR A   4      27.323 -62.914  20.165  1.00 31.80           C  
ATOM     26  OG1 THR A   4      28.503 -60.933  20.862  1.00 31.80           O  
ATOM     27  N   SER A   5      24.156 -59.694  20.696  1.00 30.81           N  
ATOM     28  CA  SER A   5      23.254 -60.383  21.613  1.00 30.81           C  
ATOM     29  C   SER A   5      22.464 -59.390  22.460  1.00 30.81           C  
ATOM     30  CB  SER A   5      24.035 -61.333  22.522  1.00 30.81           C  
ATOM     31  O   SER A   5      23.034 -58.450  23.017  1.00 30.81           O  
ATOM     32  OG  SER A   5      24.648 -62.362  21.764  1.00 30.81           O  
ATOM     33  N   ALA A   6      21.173 -59.299  22.290  1.00 27.47           N  
ATOM     34  CA  ALA A   6      19.955 -59.790  22.931  1.00 27.47           C  
ATOM     35  C   ALA A   6      20.119 -59.849  24.447  1.00 27.47           C  
ATOM     36  CB  ALA A   6      19.584 -61.166  22.385  1.00 27.47           C  
ATOM     37  O   ALA A   6      21.127 -60.351  24.950  1.00 27.47           O  
ATOM     38  N   SER A   7      19.270 -59.090  25.221  1.00 34.17           N  
ATOM     39  CA  SER A   7      18.577 -59.567  26.412  1.00 34.17           C  
ATOM     40  C   SER A   7      17.692 -58.479  27.010  1.00 34.17           C  
ATOM     41  CB  SER A   7      19.581 -60.051  27.459  1.00 34.17           C  
ATOM     42  O   SER A   7      18.123 -57.334  27.163  1.00 34.17           O  
ATOM     43  OG  SER A   7      19.993 -61.379  27.186  1.00 34.17           O  
ATOM     44  N   SER A   8      16.366 -58.598  27.022  1.00 27.67           N  
ATOM     45  CA  SER A   8      15.181 -58.982  27.783  1.00 27.67           C  
ATOM     46  C   SER A   8      15.527 -59.253  29.243  1.00 27.67           C  
ATOM     47  CB  SER A   8      14.525 -60.218  27.167  1.00 27.67           C  
ATOM     48  O   SER A   8      16.580 -59.819  29.543  1.00 27.67           O  
ATOM     49  OG  SER A   8      15.468 -61.266  27.017  1.00 27.67           O  
ATOM     50  N   GLU A   9      14.880 -58.537  30.261  1.00 29.22           N  
ATOM     51  CA  GLU A   9      14.107 -59.061  31.383  1.00 29.22           C  
ATOM     52  C   GLU A   9      14.578 -58.464  32.706  1.00 29.22           C  
ATOM     53  CB  GLU A   9      14.200 -60.589  31.433  1.00 29.22           C  
ATOM     54  O   GLU A   9      15.779 -58.421  32.981  1.00 29.22           O  
ATOM     55  CG  GLU A   9      12.883 -61.295  31.143  1.00 29.22           C  
ATOM     56  CD  GLU A   9      13.025 -62.804  31.025  1.00 29.22           C  
ATOM     57  OE1 GLU A   9      11.996 -63.516  31.068  1.00 29.22           O  
ATOM     58  OE2 GLU A   9      14.175 -63.279  30.889  1.00 29.22           O  
ATOM     59  N   ALA A  10      13.735 -57.758  33.518  1.00 27.39           N  
ATOM     60  CA  ALA A  10      13.035 -58.102  34.753  1.00 27.39           C  
ATOM     61  C   ALA A  10      13.920 -57.856  35.972  1.00 27.39           C  
ATOM     62  CB  ALA A  10      12.576 -59.557  34.717  1.00 27.39           C  
ATOM     63  O   ALA A  10      15.092 -58.240  35.983  1.00 27.39           O  
ATOM     64  N   VAL A  11      13.562 -56.988  37.007  1.00 27.76           N  
ATOM     65  CA  VAL A  11      13.174 -57.053  38.412  1.00 27.76           C  
ATOM     66  C   VAL A  11      14.413 -56.936  39.297  1.00 27.76           C  
ATOM     67  CB  VAL A  11      12.413 -58.360  38.730  1.00 27.76           C  
ATOM     68  O   VAL A  11      15.388 -57.668  39.111  1.00 27.76           O  
ATOM     69  CG1 VAL A  11      12.078 -58.441  40.219  1.00 27.76           C  
ATOM     70  CG2 VAL A  11      11.143 -58.457  37.887  1.00 27.76           C  
ATOM     71  N   SER A  12      14.573 -55.845  40.105  1.00 33.17           N  
ATOM     72  CA  SER A  12      15.198 -55.842  41.424  1.00 33.17           C  
ATOM     73  C   SER A  12      14.745 -54.641  42.247  1.00 33.17           C  
ATOM     74  CB  SER A  12      16.722 -55.838  41.296  1.00 33.17           C  
ATOM     75  O   SER A  12      14.677 -53.522  41.736  1.00 33.17           O  
ATOM     76  OG  SER A  12      17.226 -57.161  41.242  1.00 33.17           O  
ATOM     77  N   ALA A  13      13.830 -54.713  43.254  1.00 30.69           N  
ATOM     78  CA  ALA A  13      13.704 -54.434  44.682  1.00 30.69           C  
ATOM     79  C   ALA A  13      14.982 -53.808  45.234  1.00 30.69           C  
ATOM     80  CB  ALA A  13      13.368 -55.712  45.447  1.00 30.69           C  
ATOM     81  O   ALA A  13      16.087 -54.231  44.888  1.00 30.69           O  
ATOM     82  N   PRO A  14      15.078 -53.190  46.617  1.00 52.91           N  
ATOM     83  CA  PRO A  14      15.453 -51.956  47.312  1.00 52.91           C  
ATOM     84  C   PRO A  14      16.611 -52.157  48.288  1.00 52.91           C  
ATOM     85  CB  PRO A  14      14.173 -51.569  48.057  1.00 52.91           C  
ATOM     86  O   PRO A  14      16.964 -53.295  48.606  1.00 52.91           O  
ATOM     87  CG  PRO A  14      13.550 -52.870  48.449  1.00 52.91           C  
ATOM     88  CD  PRO A  14      14.352 -53.985  47.841  1.00 52.91           C  
ATOM     89  N   HIS A  15      17.452 -51.069  48.544  1.00 34.19           N  
ATOM     90  CA  HIS A  15      18.549 -50.821  49.473  1.00 34.19           C  
ATOM     91  C   HIS A  15      18.471 -49.412  50.052  1.00 34.19           C  
ATOM     92  CB  HIS A  15      19.896 -51.030  48.781  1.00 34.19           C  
ATOM     93  O   HIS A  15      18.282 -48.442  49.314  1.00 34.19           O  
ATOM     94  CG  HIS A  15      20.695 -52.159  49.351  1.00 34.19           C  
ATOM     95  CD2 HIS A  15      21.938 -52.607  49.055  1.00 34.19           C  
ATOM     96  ND1 HIS A  15      20.219 -52.975  50.354  1.00 34.19           N  
ATOM     97  CE1 HIS A  15      21.137 -53.879  50.652  1.00 34.19           C  
ATOM     98  NE2 HIS A  15      22.190 -53.677  49.878  1.00 34.19           N  
ATOM     99  N   SER A  16      18.041 -49.193  51.328  1.00 31.92           N  
ATOM    100  CA  SER A  16      18.524 -48.779  52.641  1.00 31.92           C  
ATOM    101  C   SER A  16      19.823 -47.988  52.529  1.00 31.92           C  
ATOM    102  CB  SER A  16      18.735 -49.996  53.543  1.00 31.92           C  
ATOM    103  O   SER A  16      20.798 -48.466  51.945  1.00 31.92           O  
ATOM    104  OG  SER A  16      19.420 -51.024  52.849  1.00 31.92           O  
ATOM    105  N   GLY A  17      19.792 -46.633  52.683  1.00 31.94           N  
ATOM    106  CA  GLY A  17      20.815 -45.672  53.061  1.00 31.94           C  
ATOM    107  C   GLY A  17      20.331 -44.654  54.077  1.00 31.94           C  
ATOM    108  O   GLY A  17      19.184 -44.206  54.016  1.00 31.94           O  
ATOM    109  N   GLN A  18      20.644 -44.765  55.413  1.00 33.45           N  
ATOM    110  CA  GLN A  18      21.580 -44.023  56.250  1.00 33.45           C  
ATOM    111  C   GLN A  18      20.921 -42.782  56.846  1.00 33.45           C  
ATOM    112  CB  GLN A  18      22.820 -43.624  55.448  1.00 33.45           C  
ATOM    113  O   GLN A  18      20.259 -42.023  56.135  1.00 33.45           O  
ATOM    114  CG  GLN A  18      23.872 -44.721  55.356  1.00 33.45           C  
ATOM    115  CD  GLN A  18      25.190 -44.224  54.792  1.00 33.45           C  
ATOM    116  NE2 GLN A  18      26.203 -45.084  54.808  1.00 33.45           N  
ATOM    117  OE1 GLN A  18      25.297 -43.078  54.346  1.00 33.45           O  
ATOM    118  N   GLN A  19      20.751 -42.663  58.203  1.00 26.86           N  
ATOM    119  CA  GLN A  19      21.214 -42.086  59.461  1.00 26.86           C  
ATOM    120  C   GLN A  19      21.811 -40.699  59.244  1.00 26.86           C  
ATOM    121  CB  GLN A  19      22.243 -43.002  60.126  1.00 26.86           C  
ATOM    122  O   GLN A  19      22.657 -40.512  58.367  1.00 26.86           O  
ATOM    123  CG  GLN A  19      21.647 -43.945  61.163  1.00 26.86           C  
ATOM    124  CD  GLN A  19      22.693 -44.815  61.834  1.00 26.86           C  
ATOM    125  NE2 GLN A  19      22.250 -45.694  62.727  1.00 26.86           N  
ATOM    126  OE1 GLN A  19      23.890 -44.699  61.552  1.00 26.86           O  
ATOM    127  N   GLU A  20      21.232 -39.559  59.892  1.00 29.16           N  
ATOM    128  CA  GLU A  20      21.782 -38.615  60.861  1.00 29.16           C  
ATOM    129  C   GLU A  20      21.203 -37.218  60.660  1.00 29.16           C  
ATOM    130  CB  GLU A  20      23.309 -38.572  60.763  1.00 29.16           C  
ATOM    131  O   GLU A  20      21.219 -36.688  59.547  1.00 29.16           O  
ATOM    132  CG  GLU A  20      24.010 -39.621  61.614  1.00 29.16           C  
ATOM    133  CD  GLU A  20      25.521 -39.452  61.650  1.00 29.16           C  
ATOM    134  OE1 GLU A  20      26.173 -40.020  62.555  1.00 29.16           O  
ATOM    135  OE2 GLU A  20      26.056 -38.746  60.767  1.00 29.16           O  
ATOM    136  N   GLN A  21      20.437 -36.544  61.646  1.00 29.10           N  
ATOM    137  CA  GLN A  21      20.736 -35.455  62.571  1.00 29.10           C  
ATOM    138  C   GLN A  21      19.803 -34.269  62.344  1.00 29.10           C  
ATOM    139  CB  GLN A  21      22.193 -35.013  62.428  1.00 29.10           C  
ATOM    140  O   GLN A  21      19.642 -33.808  61.212  1.00 29.10           O  
ATOM    141  CG  GLN A  21      23.143 -35.700  63.399  1.00 29.10           C  
ATOM    142  CD  GLN A  21      24.569 -35.197  63.280  1.00 29.10           C  
ATOM    143  NE2 GLN A  21      25.504 -35.916  63.892  1.00 29.10           N  
ATOM    144  OE1 GLN A  21      24.829 -34.171  62.643  1.00 29.10           O  
ATOM    145  N   THR A  22      18.889 -33.864  63.338  1.00 34.42           N  
ATOM    146  CA  THR A  22      18.684 -32.766  64.277  1.00 34.42           C  
ATOM    147  C   THR A  22      17.196 -32.489  64.468  1.00 34.42           C  
ATOM    148  CB  THR A  22      19.391 -31.484  63.801  1.00 34.42           C  
ATOM    149  O   THR A  22      16.427 -32.509  63.505  1.00 34.42           O  
ATOM    150  CG2 THR A  22      20.890 -31.711  63.637  1.00 34.42           C  
ATOM    151  OG1 THR A  22      18.840 -31.081  62.542  1.00 34.42           O  
ATOM    152  N   THR A  23      16.621 -32.702  65.732  1.00 28.59           N  
ATOM    153  CA  THR A  23      16.112 -31.983  66.895  1.00 28.59           C  
ATOM    154  C   THR A  23      14.975 -31.046  66.497  1.00 28.59           C  
ATOM    155  CB  THR A  23      17.227 -31.177  67.586  1.00 28.59           C  
ATOM    156  O   THR A  23      15.067 -30.343  65.489  1.00 28.59           O  
ATOM    157  CG2 THR A  23      18.353 -32.090  68.061  1.00 28.59           C  
ATOM    158  OG1 THR A  23      17.760 -30.221  66.661  1.00 28.59           O  
ATOM    159  N   SER A  24      13.765 -31.277  67.019  1.00 26.64           N  
ATOM    160  CA  SER A  24      12.998 -30.621  68.073  1.00 26.64           C  
ATOM    161  C   SER A  24      12.182 -29.457  67.520  1.00 26.64           C  
ATOM    162  CB  SER A  24      13.927 -30.123  69.181  1.00 26.64           C  
ATOM    163  O   SER A  24      12.687 -28.659  66.727  1.00 26.64           O  
ATOM    164  OG  SER A  24      15.066 -29.482  68.632  1.00 26.64           O  
ATOM    165  N   SER A  25      10.856 -29.563  67.529  1.00 26.74           N  
ATOM    166  CA  SER A  25       9.944 -28.756  68.332  1.00 26.74           C  
ATOM    167  C   SER A  25       8.862 -28.118  67.467  1.00 26.74           C  
ATOM    168  CB  SER A  25      10.712 -27.669  69.086  1.00 26.74           C  
ATOM    169  O   SER A  25       9.157 -27.548  66.415  1.00 26.74           O  
ATOM    170  OG  SER A  25      11.225 -28.172  70.308  1.00 26.74           O  
ATOM    171  N   SER A  26       7.613 -28.580  67.537  1.00 30.97           N  
ATOM    172  CA  SER A  26       6.486 -27.747  67.944  1.00 30.97           C  
ATOM    173  C   SER A  26       5.203 -28.168  67.235  1.00 30.97           C  
ATOM    174  CB  SER A  26       6.776 -26.273  67.659  1.00 30.97           C  
ATOM    175  O   SER A  26       5.204 -28.399  66.024  1.00 30.97           O  
ATOM    176  OG  SER A  26       8.072 -26.114  67.106  1.00 30.97           O  
ATOM    177  N   ARG A  27       4.319 -28.926  67.979  1.00 28.89           N  
ATOM    178  CA  ARG A  27       3.076 -28.489  68.607  1.00 28.89           C  
ATOM    179  C   ARG A  27       1.902 -28.613  67.642  1.00 28.89           C  
ATOM    180  CB  ARG A  27       3.200 -27.045  69.097  1.00 28.89           C  
ATOM    181  O   ARG A  27       1.966 -28.127  66.511  1.00 28.89           O  
ATOM    182  CG  ARG A  27       3.730 -26.920  70.517  1.00 28.89           C  
ATOM    183  CD  ARG A  27       3.692 -25.480  71.009  1.00 28.89           C  
ATOM    184  NE  ARG A  27       4.098 -25.377  72.407  1.00 28.89           N  
ATOM    185  NH1 ARG A  27       3.737 -23.100  72.560  1.00 28.89           N  
ATOM    186  NH2 ARG A  27       4.498 -24.269  74.379  1.00 28.89           N  
ATOM    187  CZ  ARG A  27       4.110 -24.249  73.112  1.00 28.89           C  
ATOM    188  N   GLN A  28       1.049 -29.623  67.896  1.00 28.61           N  
ATOM    189  CA  GLN A  28      -0.320 -29.441  68.369  1.00 28.61           C  
ATOM    190  C   GLN A  28      -1.319 -29.573  67.223  1.00 28.61           C  
ATOM    191  CB  GLN A  28      -0.478 -28.081  69.049  1.00 28.61           C  
ATOM    192  O   GLN A  28      -1.180 -28.913  66.191  1.00 28.61           O  
ATOM    193  CG  GLN A  28      -0.320 -28.128  70.563  1.00 28.61           C  
ATOM    194  CD  GLN A  28      -0.504 -26.771  71.215  1.00 28.61           C  
ATOM    195  NE2 GLN A  28      -0.247 -26.698  72.517  1.00 28.61           N  
ATOM    196  OE1 GLN A  28      -0.872 -25.794  70.554  1.00 28.61           O  
ATOM    197  N   ALA A  29      -1.962 -30.701  67.094  1.00 26.79           N  
ATOM    198  CA  ALA A  29      -3.333 -31.101  67.400  1.00 26.79           C  
ATOM    199  C   ALA A  29      -4.256 -29.888  67.469  1.00 26.79           C  
ATOM    200  CB  ALA A  29      -3.379 -31.877  68.714  1.00 26.79           C  
ATOM    201  O   ALA A  29      -3.992 -28.941  68.213  1.00 26.79           O  
ATOM    202  N   ALA A  30      -4.939 -29.587  66.425  1.00 33.52           N  
ATOM    203  CA  ALA A  30      -6.272 -28.992  66.453  1.00 33.52           C  
ATOM    204  C   ALA A  30      -7.198 -29.673  65.449  1.00 33.52           C  
ATOM    205  CB  ALA A  30      -6.193 -27.494  66.168  1.00 33.52           C  
ATOM    206  O   ALA A  30      -6.856 -29.804  64.271  1.00 33.52           O  
ATOM    207  N   GLN A  31      -7.922 -30.700  65.804  1.00 28.47           N  
ATOM    208  CA  GLN A  31      -9.304 -31.055  66.105  1.00 28.47           C  
ATOM    209  C   GLN A  31     -10.191 -29.814  66.162  1.00 28.47           C  
ATOM    210  CB  GLN A  31      -9.387 -31.820  67.427  1.00 28.47           C  
ATOM    211  O   GLN A  31      -9.846 -28.828  66.817  1.00 28.47           O  
ATOM    212  CG  GLN A  31      -9.235 -33.328  67.275  1.00 28.47           C  
ATOM    213  CD  GLN A  31      -9.324 -34.063  68.599  1.00 28.47           C  
ATOM    214  NE2 GLN A  31      -9.186 -35.384  68.554  1.00 28.47           N  
ATOM    215  OE1 GLN A  31      -9.514 -33.449  69.653  1.00 28.47           O  
ATOM    216  N   THR A  32     -11.054 -29.603  65.129  1.00 38.54           N  
ATOM    217  CA  THR A  32     -12.438 -29.156  65.246  1.00 38.54           C  
ATOM    218  C   THR A  32     -13.283 -29.711  64.103  1.00 38.54           C  
ATOM    219  CB  THR A  32     -12.530 -27.619  65.257  1.00 38.54           C  
ATOM    220  O   THR A  32     -12.885 -29.640  62.938  1.00 38.54           O  
ATOM    221  CG2 THR A  32     -12.076 -27.051  66.598  1.00 38.54           C  
ATOM    222  OG1 THR A  32     -11.696 -27.089  64.220  1.00 38.54           O  
ATOM    223  N   SER A  33     -14.067 -30.790  64.306  1.00 28.35           N  
ATOM    224  CA  SER A  33     -15.423 -31.126  64.728  1.00 28.35           C  
ATOM    225  C   SER A  33     -16.457 -30.288  63.985  1.00 28.35           C  
ATOM    226  CB  SER A  33     -15.580 -30.924  66.236  1.00 28.35           C  
ATOM    227  O   SER A  33     -16.285 -29.078  63.825  1.00 28.35           O  
ATOM    228  OG  SER A  33     -14.775 -29.848  66.686  1.00 28.35           O  
ATOM    229  N   ASN A  34     -17.313 -30.985  63.241  1.00 25.99           N  
ATOM    230  CA  ASN A  34     -18.698 -31.274  63.598  1.00 25.99           C  
ATOM    231  C   ASN A  34     -19.666 -30.315  62.912  1.00 25.99           C  
ATOM    232  CB  ASN A  34     -18.883 -31.219  65.116  1.00 25.99           C  
ATOM    233  O   ASN A  34     -19.489 -29.097  62.975  1.00 25.99           O  
ATOM    234  CG  ASN A  34     -18.946 -32.596  65.747  1.00 25.99           C  
ATOM    235  ND2 ASN A  34     -19.166 -32.640  67.056  1.00 25.99           N  
ATOM    236  OD1 ASN A  34     -18.799 -33.613  65.064  1.00 25.99           O  
ATOM    237  N   SER A  35     -20.515 -30.843  62.020  1.00 29.73           N  
ATOM    238  CA  SER A  35     -21.963 -30.942  62.170  1.00 29.73           C  
ATOM    239  C   SER A  35     -22.684 -30.418  60.933  1.00 29.73           C  
ATOM    240  CB  SER A  35     -22.427 -30.171  63.407  1.00 29.73           C  
ATOM    241  O   SER A  35     -22.344 -29.352  60.415  1.00 29.73           O  
ATOM    242  OG  SER A  35     -22.034 -28.812  63.329  1.00 29.73           O  
ATOM    243  N   ASN A  36     -23.353 -31.294  60.257  1.00 29.69           N  
ATOM    244  CA  ASN A  36     -24.809 -31.374  60.209  1.00 29.69           C  
ATOM    245  C   ASN A  36     -25.314 -31.552  58.780  1.00 29.69           C  
ATOM    246  CB  ASN A  36     -25.436 -30.130  60.843  1.00 29.69           C  
ATOM    247  O   ASN A  36     -24.942 -30.791  57.886  1.00 29.69           O  
ATOM    248  CG  ASN A  36     -25.884 -30.365  62.271  1.00 29.69           C  
ATOM    249  ND2 ASN A  36     -26.362 -29.312  62.924  1.00 29.69           N  
ATOM    250  OD1 ASN A  36     -25.801 -31.484  62.785  1.00 29.69           O  
ATOM    251  N   ALA A  37     -25.835 -32.784  58.456  1.00 31.67           N  
ATOM    252  CA  ALA A  37     -27.226 -33.226  58.411  1.00 31.67           C  
ATOM    253  C   ALA A  37     -27.725 -33.323  56.972  1.00 31.67           C  
ATOM    254  CB  ALA A  37     -28.112 -32.276  59.215  1.00 31.67           C  
ATOM    255  O   ALA A  37     -27.562 -32.386  56.187  1.00 31.67           O  
ATOM    256  N   SER A  38     -27.942 -34.512  56.501  1.00 28.15           N  
ATOM    257  CA  SER A  38     -29.095 -35.388  56.324  1.00 28.15           C  
ATOM    258  C   SER A  38     -30.066 -34.822  55.293  1.00 28.15           C  
ATOM    259  CB  SER A  38     -29.818 -35.600  57.655  1.00 28.15           C  
ATOM    260  O   SER A  38     -30.365 -33.626  55.306  1.00 28.15           O  
ATOM    261  OG  SER A  38     -30.225 -34.360  58.209  1.00 28.15           O  
ATOM    262  N   ASN A  39     -30.320 -35.602  54.176  1.00 32.25           N  
ATOM    263  CA  ASN A  39     -31.478 -36.408  53.802  1.00 32.25           C  
ATOM    264  C   ASN A  39     -31.867 -36.186  52.343  1.00 32.25           C  
ATOM    265  CB  ASN A  39     -32.663 -36.103  54.720  1.00 32.25           C  
ATOM    266  O   ASN A  39     -32.001 -35.045  51.898  1.00 32.25           O  
ATOM    267  CG  ASN A  39     -32.763 -37.069  55.885  1.00 32.25           C  
ATOM    268  ND2 ASN A  39     -33.702 -36.814  56.788  1.00 32.25           N  
ATOM    269  OD1 ASN A  39     -32.001 -38.035  55.972  1.00 32.25           O  
ATOM    270  N   SER A  40     -31.709 -37.159  51.415  1.00 27.45           N  
ATOM    271  CA  SER A  40     -32.548 -38.179  50.795  1.00 27.45           C  
ATOM    272  C   SER A  40     -33.900 -37.607  50.383  1.00 27.45           C  
ATOM    273  CB  SER A  40     -32.753 -39.357  51.748  1.00 27.45           C  
ATOM    274  O   SER A  40     -34.489 -36.805  51.110  1.00 27.45           O  
ATOM    275  OG  SER A  40     -33.506 -38.962  52.882  1.00 27.45           O  
ATOM    276  N   ALA A  41     -34.251 -37.690  49.065  1.00 31.09           N  
ATOM    277  CA  ALA A  41     -35.338 -38.439  48.440  1.00 31.09           C  
ATOM    278  C   ALA A  41     -36.191 -37.534  47.556  1.00 31.09           C  
ATOM    279  CB  ALA A  41     -36.205 -39.107  49.505  1.00 31.09           C  
ATOM    280  O   ALA A  41     -36.564 -36.431  47.962  1.00 31.09           O  
ATOM    281  N   SER A  42     -36.141 -37.639  46.249  1.00 26.69           N  
ATOM    282  CA  SER A  42     -37.083 -37.952  45.180  1.00 26.69           C  
ATOM    283  C   SER A  42     -38.525 -37.796  45.650  1.00 26.69           C  
ATOM    284  CB  SER A  42     -36.857 -39.374  44.665  1.00 26.69           C  
ATOM    285  O   SER A  42     -38.838 -38.069  46.811  1.00 26.69           O  
ATOM    286  OG  SER A  42     -35.483 -39.717  44.719  1.00 26.69           O  
ATOM    287  N   PRO A  43     -39.604 -37.811  44.683  1.00 44.08           N  
ATOM    288  CA  PRO A  43     -40.318 -37.471  43.450  1.00 44.08           C  
ATOM    289  C   PRO A  43     -41.721 -36.928  43.712  1.00 44.08           C  
ATOM    290  CB  PRO A  43     -40.380 -38.804  42.700  1.00 44.08           C  
ATOM    291  O   PRO A  43     -42.250 -37.080  44.816  1.00 44.08           O  
ATOM    292  CG  PRO A  43     -40.518 -39.839  43.770  1.00 44.08           C  
ATOM    293  CD  PRO A  43     -40.408 -39.161  45.105  1.00 44.08           C  
ATOM    294  N   SER A  44     -42.391 -36.165  42.752  1.00 27.02           N  
ATOM    295  CA  SER A  44     -43.637 -36.325  42.009  1.00 27.02           C  
ATOM    296  C   SER A  44     -44.786 -35.589  42.691  1.00 27.02           C  
ATOM    297  CB  SER A  44     -43.987 -37.807  41.862  1.00 27.02           C  
ATOM    298  O   SER A  44     -44.932 -35.652  43.913  1.00 27.02           O  
ATOM    299  OG  SER A  44     -44.236 -38.393  43.128  1.00 27.02           O  
ATOM    300  N   GLU A  45     -45.479 -34.618  42.000  1.00 30.14           N  
ATOM    301  CA  GLU A  45     -46.915 -34.502  41.761  1.00 30.14           C  
ATOM    302  C   GLU A  45     -47.417 -33.098  42.088  1.00 30.14           C  
ATOM    303  CB  GLU A  45     -47.683 -35.540  42.584  1.00 30.14           C  
ATOM    304  O   GLU A  45     -47.059 -32.530  43.122  1.00 30.14           O  
ATOM    305  CG  GLU A  45     -47.798 -36.898  41.907  1.00 30.14           C  
ATOM    306  CD  GLU A  45     -48.700 -37.866  42.655  1.00 30.14           C  
ATOM    307  OE1 GLU A  45     -48.992 -38.960  42.120  1.00 30.14           O  
ATOM    308  OE2 GLU A  45     -49.119 -37.528  43.784  1.00 30.14           O  
ATOM    309  N   SER A  46     -48.031 -32.334  41.104  1.00 30.29           N  
ATOM    310  CA  SER A  46     -49.423 -31.972  40.857  1.00 30.29           C  
ATOM    311  C   SER A  46     -49.748 -30.598  41.435  1.00 30.29           C  
ATOM    312  CB  SER A  46     -50.364 -33.020  41.452  1.00 30.29           C  
ATOM    313  O   SER A  46     -49.333 -30.274  42.549  1.00 30.29           O  
ATOM    314  OG  SER A  46     -50.151 -33.154  42.847  1.00 30.29           O  
ATOM    315  N   ARG A  47     -50.170 -29.599  40.612  1.00 26.06           N  
ATOM    316  CA  ARG A  47     -51.472 -28.978  40.396  1.00 26.06           C  
ATOM    317  C   ARG A  47     -51.780 -27.957  41.486  1.00 26.06           C  
ATOM    318  CB  ARG A  47     -52.573 -30.040  40.346  1.00 26.06           C  
ATOM    319  O   ARG A  47     -51.586 -28.230  42.672  1.00 26.06           O  
ATOM    320  CG  ARG A  47     -52.694 -30.739  39.001  1.00 26.06           C  
ATOM    321  CD  ARG A  47     -53.855 -31.724  38.980  1.00 26.06           C  
ATOM    322  NE  ARG A  47     -54.236 -32.078  37.616  1.00 26.06           N  
ATOM    323  NH1 ARG A  47     -56.287 -32.966  38.199  1.00 26.06           N  
ATOM    324  NH2 ARG A  47     -55.628 -32.938  36.004  1.00 26.06           N  
ATOM    325  CZ  ARG A  47     -55.383 -32.660  37.276  1.00 26.06           C  
ATOM    326  N   THR A  48     -52.123 -26.627  41.141  1.00 33.89           N  
ATOM    327  CA  THR A  48     -53.285 -25.761  41.309  1.00 33.89           C  
ATOM    328  C   THR A  48     -52.861 -24.371  41.776  1.00 33.89           C  
ATOM    329  CB  THR A  48     -54.287 -26.359  42.313  1.00 33.89           C  
ATOM    330  O   THR A  48     -51.977 -24.239  42.625  1.00 33.89           O  
ATOM    331  CG2 THR A  48     -54.784 -27.724  41.847  1.00 33.89           C  
ATOM    332  OG1 THR A  48     -53.648 -26.505  43.587  1.00 33.89           O  
ATOM    333  N   SER A  49     -53.105 -23.254  41.043  1.00 27.33           N  
ATOM    334  CA  SER A  49     -54.066 -22.157  41.001  1.00 27.33           C  
ATOM    335  C   SER A  49     -54.480 -21.730  42.405  1.00 27.33           C  
ATOM    336  CB  SER A  49     -55.303 -22.559  40.197  1.00 27.33           C  
ATOM    337  O   SER A  49     -54.700 -22.573  43.277  1.00 27.33           O  
ATOM    338  OG  SER A  49     -55.883 -23.740  40.723  1.00 27.33           O  
ATOM    339  N   SER A  50     -54.307 -20.411  42.717  1.00 28.84           N  
ATOM    340  CA  SER A  50     -55.249 -19.416  43.220  1.00 28.84           C  
ATOM    341  C   SER A  50     -54.896 -18.989  44.640  1.00 28.84           C  
ATOM    342  CB  SER A  50     -56.676 -19.963  43.182  1.00 28.84           C  
ATOM    343  O   SER A  50     -54.588 -19.830  45.488  1.00 28.84           O  
ATOM    344  OG  SER A  50     -56.840 -21.007  44.127  1.00 28.84           O  
ATOM    345  N   SER A  51     -54.577 -17.697  44.836  1.00 28.83           N  
ATOM    346  CA  SER A  51     -55.271 -16.788  45.742  1.00 28.83           C  
ATOM    347  C   SER A  51     -54.351 -16.317  46.864  1.00 28.83           C  
ATOM    348  CB  SER A  51     -56.508 -17.464  46.336  1.00 28.83           C  
ATOM    349  O   SER A  51     -53.669 -17.126  47.496  1.00 28.83           O  
ATOM    350  OG  SER A  51     -57.469 -16.499  46.726  1.00 28.83           O  
ATOM    351  N   GLY A  52     -54.080 -14.987  46.864  1.00 25.14           N  
ATOM    352  CA  GLY A  52     -54.457 -14.031  47.894  1.00 25.14           C  
ATOM    353  C   GLY A  52     -53.390 -13.847  48.956  1.00 25.14           C  
ATOM    354  O   GLY A  52     -52.830 -14.824  49.458  1.00 25.14           O  
ATOM    355  N   ASN A  53     -52.786 -12.656  48.975  1.00 28.59           N  
ATOM    356  CA  ASN A  53     -52.681 -11.929  50.235  1.00 28.59           C  
ATOM    357  C   ASN A  53     -51.413 -11.081  50.290  1.00 28.59           C  
ATOM    358  CB  ASN A  53     -52.723 -12.897  51.419  1.00 28.59           C  
ATOM    359  O   ASN A  53     -50.320 -11.571  49.999  1.00 28.59           O  
ATOM    360  CG  ASN A  53     -53.982 -12.749  52.250  1.00 28.59           C  
ATOM    361  ND2 ASN A  53     -54.017 -13.416  53.398  1.00 28.59           N  
ATOM    362  OD1 ASN A  53     -54.917 -12.042  51.863  1.00 28.59           O  
ATOM    363  N   GLN A  54     -51.575  -9.742  50.227  1.00 35.17           N  
ATOM    364  CA  GLN A  54     -51.188  -8.909  51.361  1.00 35.17           C  
ATOM    365  C   GLN A  54     -50.479  -7.641  50.894  1.00 35.17           C  
ATOM    366  CB  GLN A  54     -50.289  -9.691  52.320  1.00 35.17           C  
ATOM    367  O   GLN A  54     -49.583  -7.699  50.050  1.00 35.17           O  
ATOM    368  CG  GLN A  54     -50.990 -10.135  53.596  1.00 35.17           C  
ATOM    369  CD  GLN A  54     -50.183 -11.146  54.388  1.00 35.17           C  
ATOM    370  NE2 GLN A  54     -50.868 -11.956  55.188  1.00 35.17           N  
ATOM    371  OE1 GLN A  54     -48.954 -11.199  54.282  1.00 35.17           O  
ATOM    372  N   THR A  55     -51.135  -6.424  50.958  1.00 31.11           N  
ATOM    373  CA  THR A  55     -51.176  -5.192  51.738  1.00 31.11           C  
ATOM    374  C   THR A  55     -49.782  -4.823  52.239  1.00 31.11           C  
ATOM    375  CB  THR A  55     -52.137  -5.320  52.934  1.00 31.11           C  
ATOM    376  O   THR A  55     -49.073  -5.666  52.792  1.00 31.11           O  
ATOM    377  CG2 THR A  55     -53.574  -5.524  52.465  1.00 31.11           C  
ATOM    378  OG1 THR A  55     -51.745  -6.440  53.737  1.00 31.11           O  
ATOM    379  N   ASN A  56     -49.169  -3.699  51.708  1.00 38.93           N  
ATOM    380  CA  ASN A  56     -48.332  -2.788  52.480  1.00 38.93           C  
ATOM    381  C   ASN A  56     -48.146  -1.454  51.763  1.00 38.93           C  
ATOM    382  CB  ASN A  56     -46.973  -3.426  52.775  1.00 38.93           C  
ATOM    383  O   ASN A  56     -47.826  -1.423  50.573  1.00 38.93           O  
ATOM    384  CG  ASN A  56     -46.908  -4.051  54.154  1.00 38.93           C  
ATOM    385  ND2 ASN A  56     -45.814  -4.749  54.438  1.00 38.93           N  
ATOM    386  OD1 ASN A  56     -47.833  -3.908  54.958  1.00 38.93           O  
ATOM    387  N   ASN A  57     -48.895  -0.326  52.058  1.00 28.72           N  
ATOM    388  CA  ASN A  57     -48.692   0.945  52.745  1.00 28.72           C  
ATOM    389  C   ASN A  57     -47.342   1.563  52.392  1.00 28.72           C  
ATOM    390  CB  ASN A  57     -48.812   0.762  54.260  1.00 28.72           C  
ATOM    391  O   ASN A  57     -46.309   0.898  52.476  1.00 28.72           O  
ATOM    392  CG  ASN A  57     -50.205   1.063  54.776  1.00 28.72           C  
ATOM    393  ND2 ASN A  57     -50.446   0.759  56.045  1.00 28.72           N  
ATOM    394  OD1 ASN A  57     -51.058   1.565  54.039  1.00 28.72           O  
ATOM    395  N   ASP A  58     -47.303   2.761  51.682  1.00 38.78           N  
ATOM    396  CA  ASP A  58     -46.579   3.950  52.122  1.00 38.78           C  
ATOM    397  C   ASP A  58     -46.554   5.014  51.027  1.00 38.78           C  
ATOM    398  CB  ASP A  58     -45.151   3.586  52.535  1.00 38.78           C  
ATOM    399  O   ASP A  58     -46.249   4.716  49.871  1.00 38.78           O  
ATOM    400  CG  ASP A  58     -45.035   3.211  54.001  1.00 38.78           C  
ATOM    401  OD1 ASP A  58     -45.693   3.852  54.849  1.00 38.78           O  
ATOM    402  OD2 ASP A  58     -44.277   2.267  54.313  1.00 38.78           O  
ATOM    403  N   ARG A  59     -47.326   6.154  51.086  1.00 33.90           N  
ATOM    404  CA  ARG A  59     -47.179   7.551  51.479  1.00 33.90           C  
ATOM    405  C   ARG A  59     -46.542   8.371  50.361  1.00 33.90           C  
ATOM    406  CB  ARG A  59     -46.341   7.666  52.755  1.00 33.90           C  
ATOM    407  O   ARG A  59     -45.476   8.015  49.854  1.00 33.90           O  
ATOM    408  CG  ARG A  59     -47.135   8.104  53.975  1.00 33.90           C  
ATOM    409  CD  ARG A  59     -46.245   8.259  55.201  1.00 33.90           C  
ATOM    410  NE  ARG A  59     -47.016   8.640  56.381  1.00 33.90           N  
ATOM    411  NH1 ARG A  59     -45.205   9.477  57.547  1.00 33.90           N  
ATOM    412  NH2 ARG A  59     -47.296   9.516  58.486  1.00 33.90           N  
ATOM    413  CZ  ARG A  59     -46.504   9.210  57.469  1.00 33.90           C  
ATOM    414  N   GLN A  60     -47.257   9.295  49.735  1.00 27.83           N  
ATOM    415  CA  GLN A  60     -47.327  10.737  49.521  1.00 27.83           C  
ATOM    416  C   GLN A  60     -46.005  11.411  49.877  1.00 27.83           C  
ATOM    417  CB  GLN A  60     -48.465  11.347  50.341  1.00 27.83           C  
ATOM    418  O   GLN A  60     -45.410  11.113  50.915  1.00 27.83           O  
ATOM    419  CG  GLN A  60     -49.723  11.629  49.531  1.00 27.83           C  
ATOM    420  CD  GLN A  60     -50.776  12.380  50.325  1.00 27.83           C  
ATOM    421  NE2 GLN A  60     -51.751  12.950  49.626  1.00 27.83           N  
ATOM    422  OE1 GLN A  60     -50.713  12.446  51.557  1.00 27.83           O  
ATOM    423  N   PRO A  61     -45.674  12.507  49.013  1.00 36.18           N  
ATOM    424  CA  PRO A  61     -45.940  13.925  49.266  1.00 36.18           C  
ATOM    425  C   PRO A  61     -46.222  14.710  47.987  1.00 36.18           C  
ATOM    426  CB  PRO A  61     -44.651  14.412  49.932  1.00 36.18           C  
ATOM    427  O   PRO A  61     -45.910  14.241  46.889  1.00 36.18           O  
ATOM    428  CG  PRO A  61     -43.561  13.626  49.276  1.00 36.18           C  
ATOM    429  CD  PRO A  61     -44.188  12.618  48.356  1.00 36.18           C  
ATOM    430  N   THR A  62     -47.294  15.430  47.886  1.00 29.51           N  
ATOM    431  CA  THR A  62     -47.776  16.770  47.574  1.00 29.51           C  
ATOM    432  C   THR A  62     -46.651  17.793  47.698  1.00 29.51           C  
ATOM    433  CB  THR A  62     -48.943  17.173  48.495  1.00 29.51           C  
ATOM    434  O   THR A  62     -45.893  17.775  48.671  1.00 29.51           O  
ATOM    435  CG2 THR A  62     -50.170  16.303  48.241  1.00 29.51           C  
ATOM    436  OG1 THR A  62     -48.539  17.021  49.862  1.00 29.51           O  
ATOM    437  N   PRO A  63     -46.608  18.709  46.702  1.00 37.41           N  
ATOM    438  CA  PRO A  63     -46.640  20.161  46.893  1.00 37.41           C  
ATOM    439  C   PRO A  63     -47.637  20.856  45.969  1.00 37.41           C  
ATOM    440  CB  PRO A  63     -45.206  20.590  46.570  1.00 37.41           C  
ATOM    441  O   PRO A  63     -47.972  20.328  44.906  1.00 37.41           O  
ATOM    442  CG  PRO A  63     -44.758  19.649  45.498  1.00 37.41           C  
ATOM    443  CD  PRO A  63     -45.831  18.619  45.289  1.00 37.41           C  
ATOM    444  N   ALA A  64     -48.656  21.558  46.409  1.00 27.39           N  
ATOM    445  CA  ALA A  64     -49.217  22.888  46.637  1.00 27.39           C  
ATOM    446  C   ALA A  64     -48.483  23.941  45.812  1.00 27.39           C  
ATOM    447  CB  ALA A  64     -49.159  23.242  48.120  1.00 27.39           C  
ATOM    448  O   ALA A  64     -47.250  23.958  45.770  1.00 27.39           O  
ATOM    449  N   ALA A  65     -49.254  24.672  44.912  1.00 28.91           N  
ATOM    450  CA  ALA A  65     -49.596  26.092  44.869  1.00 28.91           C  
ATOM    451  C   ALA A  65     -49.161  26.721  43.549  1.00 28.91           C  
ATOM    452  CB  ALA A  65     -48.957  26.829  46.043  1.00 28.91           C  
ATOM    453  O   ALA A  65     -48.028  26.524  43.104  1.00 28.91           O  
ATOM    454  N   MET A  66     -50.107  27.225  42.708  1.00 26.10           N  
ATOM    455  CA  MET A  66     -50.493  28.605  42.427  1.00 26.10           C  
ATOM    456  C   MET A  66     -50.133  28.990  40.996  1.00 26.10           C  
ATOM    457  CB  MET A  66     -49.821  29.564  43.411  1.00 26.10           C  
ATOM    458  O   MET A  66     -49.004  28.769  40.555  1.00 26.10           O  
ATOM    459  CG  MET A  66     -50.707  29.964  44.580  1.00 26.10           C  
ATOM    460  SD  MET A  66     -50.308  31.634  45.225  1.00 26.10           S  
ATOM    461  CE  MET A  66     -51.625  31.824  46.458  1.00 26.10           C  
ATOM    462  N   ALA A  67     -51.178  29.256  40.143  1.00 32.80           N  
ATOM    463  CA  ALA A  67     -51.443  30.566  39.556  1.00 32.80           C  
ATOM    464  C   ALA A  67     -52.076  30.431  38.174  1.00 32.80           C  
ATOM    465  CB  ALA A  67     -50.156  31.382  39.471  1.00 32.80           C  
ATOM    466  O   ALA A  67     -51.614  29.640  37.348  1.00 32.80           O  
ATOM    467  N   ALA A  68     -53.418  30.757  37.990  1.00 28.77           N  
ATOM    468  CA  ALA A  68     -54.069  31.969  37.501  1.00 28.77           C  
ATOM    469  C   ALA A  68     -54.413  31.847  36.019  1.00 28.77           C  
ATOM    470  CB  ALA A  68     -53.178  33.185  37.740  1.00 28.77           C  
ATOM    471  O   ALA A  68     -53.578  31.425  35.215  1.00 28.77           O  
ATOM    472  N   SER A  69     -55.725  31.831  35.650  1.00 27.83           N  
ATOM    473  CA  SER A  69     -56.609  32.834  35.067  1.00 27.83           C  
ATOM    474  C   SER A  69     -56.900  32.529  33.601  1.00 27.83           C  
ATOM    475  CB  SER A  69     -55.995  34.229  35.194  1.00 27.83           C  
ATOM    476  O   SER A  69     -55.991  32.189  32.840  1.00 27.83           O  
ATOM    477  OG  SER A  69     -55.704  34.529  36.548  1.00 27.83           O  
ATOM    478  N   ARG A  70     -58.160  32.276  33.230  1.00 29.74           N  
ATOM    479  CA  ARG A  70     -59.057  33.129  32.458  1.00 29.74           C  
ATOM    480  C   ARG A  70     -59.747  32.338  31.351  1.00 29.74           C  
ATOM    481  CB  ARG A  70     -58.293  34.311  31.858  1.00 29.74           C  
ATOM    482  O   ARG A  70     -59.091  31.628  30.587  1.00 29.74           O  
ATOM    483  CG  ARG A  70     -59.181  35.472  31.441  1.00 29.74           C  
ATOM    484  CD  ARG A  70     -58.372  36.730  31.160  1.00 29.74           C  
ATOM    485  NE  ARG A  70     -59.229  37.850  30.784  1.00 29.74           N  
ATOM    486  NH1 ARG A  70     -57.751  38.732  29.243  1.00 29.74           N  
ATOM    487  NH2 ARG A  70     -59.770  39.752  29.616  1.00 29.74           N  
ATOM    488  CZ  ARG A  70     -58.915  38.776  29.882  1.00 29.74           C  
ATOM    489  N   ALA A  71     -61.040  32.021  31.465  1.00 26.96           N  
ATOM    490  CA  ALA A  71     -62.345  32.449  30.967  1.00 26.96           C  
ATOM    491  C   ALA A  71     -62.382  32.432  29.442  1.00 26.96           C  
ATOM    492  CB  ALA A  71     -62.682  33.844  31.489  1.00 26.96           C  
ATOM    493  O   ALA A  71     -61.446  32.896  28.787  1.00 26.96           O  
ATOM    494  N   LEU A  72     -63.354  31.636  28.814  1.00 31.40           N  
ATOM    495  CA  LEU A  72     -64.465  32.039  27.959  1.00 31.40           C  
ATOM    496  C   LEU A  72     -65.003  30.849  27.170  1.00 31.40           C  
ATOM    497  CB  LEU A  72     -64.027  33.147  26.998  1.00 31.40           C  
ATOM    498  O   LEU A  72     -64.234  30.114  26.546  1.00 31.40           O  
ATOM    499  CG  LEU A  72     -63.795  34.527  27.616  1.00 31.40           C  
ATOM    500  CD1 LEU A  72     -63.015  35.415  26.652  1.00 31.40           C  
ATOM    501  CD2 LEU A  72     -65.123  35.175  27.992  1.00 31.40           C  
ATOM    502  N   ARG A  73     -66.151  30.358  27.468  1.00 25.50           N  
ATOM    503  CA  ARG A  73     -67.481  30.207  26.887  1.00 25.50           C  
ATOM    504  C   ARG A  73     -67.573  30.912  25.538  1.00 25.50           C  
ATOM    505  CB  ARG A  73     -68.549  30.753  27.837  1.00 25.50           C  
ATOM    506  O   ARG A  73     -67.126  32.052  25.395  1.00 25.50           O  
ATOM    507  CG  ARG A  73     -68.897  29.811  28.979  1.00 25.50           C  
ATOM    508  CD  ARG A  73     -70.016  30.368  29.848  1.00 25.50           C  
ATOM    509  NE  ARG A  73     -70.710  29.311  30.577  1.00 25.50           N  
ATOM    510  NH1 ARG A  73     -72.634  30.537  30.937  1.00 25.50           N  
ATOM    511  NH2 ARG A  73     -72.474  28.390  31.724  1.00 25.50           N  
ATOM    512  CZ  ARG A  73     -71.938  29.415  31.078  1.00 25.50           C  
ATOM    513  N   PRO A  74     -68.241  30.187  24.565  1.00 32.34           N  
ATOM    514  CA  PRO A  74     -69.475  30.567  23.873  1.00 32.34           C  
ATOM    515  C   PRO A  74     -70.303  29.360  23.438  1.00 32.34           C  
ATOM    516  CB  PRO A  74     -68.971  31.350  22.658  1.00 32.34           C  
ATOM    517  O   PRO A  74     -69.767  28.258  23.295  1.00 32.34           O  
ATOM    518  CG  PRO A  74     -67.683  30.691  22.286  1.00 32.34           C  
ATOM    519  CD  PRO A  74     -67.367  29.644  23.316  1.00 32.34           C  
ATOM    520  N   SER A  75     -71.517  29.211  23.898  1.00 24.43           N  
ATOM    521  CA  SER A  75     -72.930  29.298  23.545  1.00 24.43           C  
ATOM    522  C   SER A  75     -73.114  29.807  22.119  1.00 24.43           C  
ATOM    523  CB  SER A  75     -73.672  30.212  24.521  1.00 24.43           C  
ATOM    524  O   SER A  75     -72.454  30.763  21.706  1.00 24.43           O  
ATOM    525  OG  SER A  75     -74.934  29.666  24.861  1.00 24.43           O  
ATOM    526  N   SER A  76     -73.706  28.983  21.241  1.00 31.68           N  
ATOM    527  CA  SER A  76     -74.798  29.292  20.324  1.00 31.68           C  
ATOM    528  C   SER A  76     -74.934  28.223  19.245  1.00 31.68           C  
ATOM    529  CB  SER A  76     -74.582  30.660  19.675  1.00 31.68           C  
ATOM    530  O   SER A  76     -73.934  27.770  18.684  1.00 31.68           O  
ATOM    531  OG  SER A  76     -73.313  30.724  19.047  1.00 31.68           O  
ATOM    532  N   ARG A  77     -76.051  27.462  19.274  1.00 24.27           N  
ATOM    533  CA  ARG A  77     -77.303  27.429  18.525  1.00 24.27           C  
ATOM    534  C   ARG A  77     -77.044  27.270  17.031  1.00 24.27           C  
ATOM    535  CB  ARG A  77     -78.119  28.698  18.784  1.00 24.27           C  
ATOM    536  O   ARG A  77     -76.196  27.964  16.466  1.00 24.27           O  
ATOM    537  CG  ARG A  77     -79.158  28.549  19.883  1.00 24.27           C  
ATOM    538  CD  ARG A  77     -79.958  29.829  20.081  1.00 24.27           C  
ATOM    539  NE  ARG A  77     -81.200  29.582  20.808  1.00 24.27           N  
ATOM    540  NH1 ARG A  77     -81.966  31.756  20.651  1.00 24.27           N  
ATOM    541  NH2 ARG A  77     -83.218  30.169  21.732  1.00 24.27           N  
ATOM    542  CZ  ARG A  77     -82.125  30.503  21.062  1.00 24.27           C  
ATOM    543  N   SER A  78     -77.555  26.153  16.426  1.00 30.65           N  
ATOM    544  CA  SER A  78     -78.429  26.114  15.258  1.00 30.65           C  
ATOM    545  C   SER A  78     -78.243  24.821  14.471  1.00 30.65           C  
ATOM    546  CB  SER A  78     -78.165  27.315  14.350  1.00 30.65           C  
ATOM    547  O   SER A  78     -77.112  24.400  14.216  1.00 30.65           O  
ATOM    548  OG  SER A  78     -77.139  27.024  13.417  1.00 30.65           O  
ATOM    549  N   ALA A  79     -79.309  23.940  14.509  1.00 27.27           N  
ATOM    550  CA  ALA A  79     -80.444  23.667  13.632  1.00 27.27           C  
ATOM    551  C   ALA A  79     -79.975  23.263  12.237  1.00 27.27           C  
ATOM    552  CB  ALA A  79     -81.358  24.887  13.550  1.00 27.27           C  
ATOM    553  O   ALA A  79     -79.094  23.905  11.662  1.00 27.27           O  
ATOM    554  N   SER A  80     -80.336  22.034  11.862  1.00 26.66           N  
ATOM    555  CA  SER A  80     -81.308  21.694  10.828  1.00 26.66           C  
ATOM    556  C   SER A  80     -80.620  21.170   9.573  1.00 26.66           C  
ATOM    557  CB  SER A  80     -82.167  22.910  10.479  1.00 26.66           C  
ATOM    558  O   SER A  80     -79.613  21.728   9.132  1.00 26.66           O  
ATOM    559  OG  SER A  80     -81.491  23.759   9.569  1.00 26.66           O  
ATOM    560  N   LEU A  81     -80.915  19.944   9.243  1.00 27.96           N  
ATOM    561  CA  LEU A  81     -81.693  19.518   8.085  1.00 27.96           C  
ATOM    562  C   LEU A  81     -80.820  18.759   7.092  1.00 27.96           C  
ATOM    563  CB  LEU A  81     -82.338  20.724   7.398  1.00 27.96           C  
ATOM    564  O   LEU A  81     -79.733  19.220   6.736  1.00 27.96           O  
ATOM    565  CG  LEU A  81     -83.652  21.226   7.999  1.00 27.96           C  
ATOM    566  CD1 LEU A  81     -83.610  22.740   8.177  1.00 27.96           C  
ATOM    567  CD2 LEU A  81     -84.831  20.817   7.124  1.00 27.96           C  
ATOM    568  N   GLY A  82     -81.125  17.501   6.984  1.00 25.89           N  
ATOM    569  CA  GLY A  82     -81.713  16.985   5.758  1.00 25.89           C  
ATOM    570  C   GLY A  82     -80.842  15.952   5.068  1.00 25.89           C  
ATOM    571  O   GLY A  82     -79.622  16.108   4.997  1.00 25.89           O  
ATOM    572  N   ASN A  83     -81.375  14.764   5.059  1.00 29.29           N  
ATOM    573  CA  ASN A  83     -81.921  14.110   3.875  1.00 29.29           C  
ATOM    574  C   ASN A  83     -81.192  12.805   3.568  1.00 29.29           C  
ATOM    575  CB  ASN A  83     -81.862  15.048   2.667  1.00 29.29           C  
ATOM    576  O   ASN A  83     -79.961  12.772   3.526  1.00 29.29           O  
ATOM    577  CG  ASN A  83     -83.222  15.280   2.040  1.00 29.29           C  
ATOM    578  ND2 ASN A  83     -83.239  15.530   0.736  1.00 29.29           N  
ATOM    579  OD1 ASN A  83     -84.249  15.237   2.722  1.00 29.29           O  
ATOM    580  N   SER A  84     -81.957  11.697   3.782  1.00 28.11           N  
ATOM    581  CA  SER A  84     -82.688  10.830   2.865  1.00 28.11           C  
ATOM    582  C   SER A  84     -81.794   9.719   2.323  1.00 28.11           C  
ATOM    583  CB  SER A  84     -83.266  11.642   1.705  1.00 28.11           C  
ATOM    584  O   SER A  84     -80.660   9.973   1.911  1.00 28.11           O  
ATOM    585  OG  SER A  84     -83.833  12.854   2.173  1.00 28.11           O  
ATOM    586  N   ASN A  85     -82.093   8.507   2.670  1.00 28.78           N  
ATOM    587  CA  ASN A  85     -82.685   7.438   1.873  1.00 28.78           C  
ATOM    588  C   ASN A  85     -81.629   6.447   1.391  1.00 28.78           C  
ATOM    589  CB  ASN A  85     -83.451   8.018   0.682  1.00 28.78           C  
ATOM    590  O   ASN A  85     -80.621   6.844   0.804  1.00 28.78           O  
ATOM    591  CG  ASN A  85     -84.831   8.518   1.063  1.00 28.78           C  
ATOM    592  ND2 ASN A  85     -85.489   9.206   0.138  1.00 28.78           N  
ATOM    593  OD1 ASN A  85     -85.302   8.287   2.180  1.00 28.78           O  
ATOM    594  N   ASN A  86     -81.552   5.252   1.890  1.00 38.28           N  
ATOM    595  CA  ASN A  86     -81.722   4.024   1.121  1.00 38.28           C  
ATOM    596  C   ASN A  86     -81.558   2.786   1.999  1.00 38.28           C  
ATOM    597  CB  ASN A  86     -80.734   3.981  -0.047  1.00 38.28           C  
ATOM    598  O   ASN A  86     -80.549   2.640   2.691  1.00 38.28           O  
ATOM    599  CG  ASN A  86     -81.356   4.431  -1.354  1.00 38.28           C  
ATOM    600  ND2 ASN A  86     -80.536   4.549  -2.392  1.00 38.28           N  
ATOM    601  OD1 ASN A  86     -82.564   4.673  -1.431  1.00 38.28           O  
ATOM    602  N   LEU A  87     -82.620   2.163   2.593  1.00 26.60           N  
ATOM    603  CA  LEU A  87     -83.493   1.023   2.336  1.00 26.60           C  
ATOM    604  C   LEU A  87     -82.814   0.015   1.415  1.00 26.60           C  
ATOM    605  CB  LEU A  87     -84.814   1.488   1.718  1.00 26.60           C  
ATOM    606  O   LEU A  87     -82.230   0.394   0.397  1.00 26.60           O  
ATOM    607  CG  LEU A  87     -85.930   1.852   2.698  1.00 26.60           C  
ATOM    608  CD1 LEU A  87     -86.496   3.230   2.368  1.00 26.60           C  
ATOM    609  CD2 LEU A  87     -87.030   0.796   2.672  1.00 26.60           C  
ATOM    610  N   THR A  88     -82.676  -1.204   1.903  1.00 28.55           N  
ATOM    611  CA  THR A  88     -83.230  -2.474   1.447  1.00 28.55           C  
ATOM    612  C   THR A  88     -82.175  -3.576   1.503  1.00 28.55           C  
ATOM    613  CB  THR A  88     -83.780  -2.360   0.013  1.00 28.55           C  
ATOM    614  O   THR A  88     -81.016  -3.352   1.148  1.00 28.55           O  
ATOM    615  CG2 THR A  88     -85.007  -1.455  -0.034  1.00 28.55           C  
ATOM    616  OG1 THR A  88     -82.766  -1.816  -0.840  1.00 28.55           O  
ATOM    617  N   ALA A  89     -82.456  -4.608   2.330  1.00 25.46           N  
ATOM    618  CA  ALA A  89     -83.058  -5.890   1.972  1.00 25.46           C  
ATOM    619  C   ALA A  89     -81.992  -6.968   1.802  1.00 25.46           C  
ATOM    620  CB  ALA A  89     -83.882  -5.754   0.694  1.00 25.46           C  
ATOM    621  O   ALA A  89     -80.960  -6.734   1.168  1.00 25.46           O  
ATOM    622  N   SER A  90     -82.053  -7.971   2.689  1.00 24.99           N  
ATOM    623  CA  SER A  90     -82.507  -9.335   2.435  1.00 24.99           C  
ATOM    624  C   SER A  90     -81.327 -10.282   2.240  1.00 24.99           C  
ATOM    625  CB  SER A  90     -83.414  -9.377   1.204  1.00 24.99           C  
ATOM    626  O   SER A  90     -80.365  -9.949   1.546  1.00 24.99           O  
ATOM    627  OG  SER A  90     -84.496  -8.473   1.345  1.00 24.99           O  
ATOM    628  N   ALA A  91     -81.215 -11.260   3.177  1.00 26.01           N  
ATOM    629  CA  ALA A  91     -81.605 -12.646   2.934  1.00 26.01           C  
ATOM    630  C   ALA A  91     -80.412 -13.479   2.474  1.00 26.01           C  
ATOM    631  CB  ALA A  91     -82.725 -12.711   1.899  1.00 26.01           C  
ATOM    632  O   ALA A  91     -79.658 -13.060   1.592  1.00 26.01           O  
ATOM    633  N   SER A  92     -80.005 -14.434   3.334  1.00 25.61           N  
ATOM    634  CA  SER A  92     -80.197 -15.872   3.173  1.00 25.61           C  
ATOM    635  C   SER A  92     -79.145 -16.469   2.244  1.00 25.61           C  
ATOM    636  CB  SER A  92     -81.595 -16.168   2.630  1.00 25.61           C  
ATOM    637  O   SER A  92     -78.863 -15.916   1.179  1.00 25.61           O  
ATOM    638  OG  SER A  92     -82.350 -16.919   3.566  1.00 25.61           O  
ATOM    639  N   GLN A  93     -78.333 -17.393   2.764  1.00 28.75           N  
ATOM    640  CA  GLN A  93     -78.226 -18.729   2.186  1.00 28.75           C  
ATOM    641  C   GLN A  93     -76.767 -19.112   1.954  1.00 28.75           C  
ATOM    642  CB  GLN A  93     -79.005 -18.810   0.873  1.00 28.75           C  
ATOM    643  O   GLN A  93     -75.997 -18.333   1.388  1.00 28.75           O  
ATOM    644  CG  GLN A  93     -80.334 -19.544   0.991  1.00 28.75           C  
ATOM    645  CD  GLN A  93     -81.021 -19.734  -0.349  1.00 28.75           C  
ATOM    646  NE2 GLN A  93     -81.801 -20.802  -0.469  1.00 28.75           N  
ATOM    647  OE1 GLN A  93     -80.852 -18.926  -1.268  1.00 28.75           O  
ATOM    648  N   LYS A  94     -76.258 -20.171   2.709  1.00 26.98           N  
ATOM    649  CA  LYS A  94     -76.066 -21.560   2.299  1.00 26.98           C  
ATOM    650  C   LYS A  94     -74.660 -21.781   1.748  1.00 26.98           C  
ATOM    651  CB  LYS A  94     -77.108 -21.959   1.252  1.00 26.98           C  
ATOM    652  O   LYS A  94     -74.196 -21.024   0.893  1.00 26.98           O  
ATOM    653  CG  LYS A  94     -78.318 -22.680   1.828  1.00 26.98           C  
ATOM    654  CD  LYS A  94     -79.269 -23.138   0.730  1.00 26.98           C  
ATOM    655  CE  LYS A  94     -80.544 -23.737   1.308  1.00 26.98           C  
ATOM    656  NZ  LYS A  94     -81.498 -24.151   0.235  1.00 26.98           N  
ATOM    657  N   ASP A  95     -73.876 -22.625   2.418  1.00 27.30           N  
ATOM    658  CA  ASP A  95     -73.418 -23.974   2.101  1.00 27.30           C  
ATOM    659  C   ASP A  95     -72.187 -23.939   1.199  1.00 27.30           C  
ATOM    660  CB  ASP A  95     -74.537 -24.778   1.434  1.00 27.30           C  
ATOM    661  O   ASP A  95     -72.201 -23.296   0.147  1.00 27.30           O  
ATOM    662  CG  ASP A  95     -75.467 -25.442   2.434  1.00 27.30           C  
ATOM    663  OD1 ASP A  95     -75.048 -25.693   3.585  1.00 27.30           O  
ATOM    664  OD2 ASP A  95     -76.629 -25.720   2.067  1.00 27.30           O  
ATOM    665  N   HIS A  96     -70.973 -24.262   1.682  1.00 40.24           N  
ATOM    666  CA  HIS A  96     -70.114 -25.226   1.003  1.00 40.24           C  
ATOM    667  C   HIS A  96     -69.120 -25.856   1.972  1.00 40.24           C  
ATOM    668  CB  HIS A  96     -69.369 -24.557  -0.153  1.00 40.24           C  
ATOM    669  O   HIS A  96     -68.433 -25.148   2.712  1.00 40.24           O  
ATOM    670  CG  HIS A  96     -70.082 -24.656  -1.464  1.00 40.24           C  
ATOM    671  CD2 HIS A  96     -70.383 -23.712  -2.386  1.00 40.24           C  
ATOM    672  ND1 HIS A  96     -70.580 -25.845  -1.952  1.00 40.24           N  
ATOM    673  CE1 HIS A  96     -71.157 -25.626  -3.122  1.00 40.24           C  
ATOM    674  NE2 HIS A  96     -71.051 -24.340  -3.408  1.00 40.24           N  
ATOM    675  N   SER A  97     -69.407 -27.042   2.714  1.00 25.06           N  
ATOM    676  CA  SER A  97     -69.040 -28.450   2.828  1.00 25.06           C  
ATOM    677  C   SER A  97     -68.351 -28.945   1.561  1.00 25.06           C  
ATOM    678  CB  SER A  97     -70.275 -29.305   3.114  1.00 25.06           C  
ATOM    679  O   SER A  97     -68.830 -28.702   0.452  1.00 25.06           O  
ATOM    680  OG  SER A  97     -71.253 -29.131   2.102  1.00 25.06           O  
ATOM    681  N   LEU A  98     -67.084 -29.453   1.745  1.00 31.27           N  
ATOM    682  CA  LEU A  98     -66.349 -30.709   1.647  1.00 31.27           C  
ATOM    683  C   LEU A  98     -65.066 -30.527   0.843  1.00 31.27           C  
ATOM    684  CB  LEU A  98     -67.219 -31.791   1.002  1.00 31.27           C  
ATOM    685  O   LEU A  98     -65.062 -29.842  -0.182  1.00 31.27           O  
ATOM    686  CG  LEU A  98     -68.309 -32.401   1.886  1.00 31.27           C  
ATOM    687  CD1 LEU A  98     -69.445 -32.946   1.027  1.00 31.27           C  
ATOM    688  CD2 LEU A  98     -67.728 -33.498   2.771  1.00 31.27           C  
ATOM    689  N   PRO A  99     -64.072 -31.598   0.910  1.00 41.28           N  
ATOM    690  CA  PRO A  99     -63.443 -32.662   1.695  1.00 41.28           C  
ATOM    691  C   PRO A  99     -61.922 -32.679   1.555  1.00 41.28           C  
ATOM    692  CB  PRO A  99     -64.058 -33.938   1.116  1.00 41.28           C  
ATOM    693  O   PRO A  99     -61.367 -31.954   0.725  1.00 41.28           O  
ATOM    694  CG  PRO A  99     -64.255 -33.643  -0.336  1.00 41.28           C  
ATOM    695  CD  PRO A  99     -63.910 -32.202  -0.580  1.00 41.28           C  
ATOM    696  N   THR A 100     -61.132 -33.236   2.527  1.00 25.26           N  
ATOM    697  CA  THR A 100     -60.520 -34.513   2.875  1.00 25.26           C  
ATOM    698  C   THR A 100     -59.342 -34.817   1.953  1.00 25.26           C  
ATOM    699  CB  THR A 100     -61.543 -35.662   2.801  1.00 25.26           C  
ATOM    700  O   THR A 100     -59.435 -34.632   0.738  1.00 25.26           O  
ATOM    701  CG2 THR A 100     -62.314 -35.796   4.110  1.00 25.26           C  
ATOM    702  OG1 THR A 100     -62.468 -35.402   1.738  1.00 25.26           O  
ATOM    703  N   SER A 101     -58.159 -34.978   2.550  1.00 31.80           N  
ATOM    704  CA  SER A 101     -57.312 -36.132   2.831  1.00 31.80           C  
ATOM    705  C   SER A 101     -55.887 -35.705   3.164  1.00 31.80           C  
ATOM    706  CB  SER A 101     -57.300 -37.091   1.639  1.00 31.80           C  
ATOM    707  O   SER A 101     -55.325 -34.829   2.503  1.00 31.80           O  
ATOM    708  OG  SER A 101     -57.154 -36.379   0.422  1.00 31.80           O  
ATOM    709  N   PRO A 102     -55.212 -36.372   4.094  1.00 32.50           N  
ATOM    710  CA  PRO A 102     -53.968 -36.606   4.830  1.00 32.50           C  
ATOM    711  C   PRO A 102     -53.112 -37.707   4.207  1.00 32.50           C  
ATOM    712  CB  PRO A 102     -54.454 -37.016   6.223  1.00 32.50           C  
ATOM    713  O   PRO A 102     -53.637 -38.587   3.520  1.00 32.50           O  
ATOM    714  CG  PRO A 102     -55.714 -37.783   5.978  1.00 32.50           C  
ATOM    715  CD  PRO A 102     -56.039 -37.710   4.513  1.00 32.50           C  
ATOM    716  N   ILE A 103     -51.902 -37.388   3.815  1.00 35.07           N  
ATOM    717  CA  ILE A 103     -50.809 -38.282   3.447  1.00 35.07           C  
ATOM    718  C   ILE A 103     -49.812 -38.381   4.599  1.00 35.07           C  
ATOM    719  CB  ILE A 103     -50.097 -37.805   2.161  1.00 35.07           C  
ATOM    720  O   ILE A 103     -49.373 -37.361   5.137  1.00 35.07           O  
ATOM    721  CG1 ILE A 103     -50.998 -38.023   0.940  1.00 35.07           C  
ATOM    722  CG2 ILE A 103     -48.756 -38.524   1.988  1.00 35.07           C  
ATOM    723  CD1 ILE A 103     -50.471 -37.387  -0.339  1.00 35.07           C  
ATOM    724  N   SER A 104     -49.901 -39.388   5.533  1.00 29.37           N  
ATOM    725  CA  SER A 104     -49.302 -40.640   5.982  1.00 29.37           C  
ATOM    726  C   SER A 104     -47.791 -40.636   5.773  1.00 29.37           C  
ATOM    727  CB  SER A 104     -49.924 -41.827   5.245  1.00 29.37           C  
ATOM    728  O   SER A 104     -47.308 -40.252   4.706  1.00 29.37           O  
ATOM    729  OG  SER A 104     -50.059 -42.942   6.110  1.00 29.37           O  
ATOM    730  N   THR A 105     -46.960 -40.672   6.779  1.00 27.90           N  
ATOM    731  CA  THR A 105     -45.945 -41.450   7.481  1.00 27.90           C  
ATOM    732  C   THR A 105     -45.655 -42.753   6.742  1.00 27.90           C  
ATOM    733  CB  THR A 105     -46.379 -41.761   8.925  1.00 27.90           C  
ATOM    734  O   THR A 105     -46.579 -43.469   6.349  1.00 27.90           O  
ATOM    735  CG2 THR A 105     -46.226 -40.537   9.821  1.00 27.90           C  
ATOM    736  OG1 THR A 105     -47.751 -42.173   8.927  1.00 27.90           O  
ATOM    737  N   ASN A 106     -44.527 -42.884   5.994  1.00 33.16           N  
ATOM    738  CA  ASN A 106     -43.736 -44.087   5.756  1.00 33.16           C  
ATOM    739  C   ASN A 106     -42.240 -43.800   5.845  1.00 33.16           C  
ATOM    740  CB  ASN A 106     -44.080 -44.695   4.395  1.00 33.16           C  
ATOM    741  O   ASN A 106     -41.753 -42.831   5.260  1.00 33.16           O  
ATOM    742  CG  ASN A 106     -45.341 -45.537   4.434  1.00 33.16           C  
ATOM    743  ND2 ASN A 106     -45.897 -45.825   3.263  1.00 33.16           N  
ATOM    744  OD1 ASN A 106     -45.810 -45.924   5.507  1.00 33.16           O  
ATOM    745  N   GLY A 107     -41.483 -44.152   6.928  1.00 26.92           N  
ATOM    746  CA  GLY A 107     -40.551 -45.203   7.306  1.00 26.92           C  
ATOM    747  C   GLY A 107     -39.987 -45.956   6.116  1.00 26.92           C  
ATOM    748  O   GLY A 107     -40.735 -46.389   5.237  1.00 26.92           O  
ATOM    749  N   THR A 108     -38.701 -45.701   5.739  1.00 33.91           N  
ATOM    750  CA  THR A 108     -37.743 -46.737   5.370  1.00 33.91           C  
ATOM    751  C   THR A 108     -36.345 -46.148   5.204  1.00 33.91           C  
ATOM    752  CB  THR A 108     -38.161 -47.448   4.070  1.00 33.91           C  
ATOM    753  O   THR A 108     -36.175 -45.118   4.548  1.00 33.91           O  
ATOM    754  CG2 THR A 108     -37.658 -48.888   4.043  1.00 33.91           C  
ATOM    755  OG1 THR A 108     -39.591 -47.452   3.973  1.00 33.91           O  
ATOM    756  N   GLN A 109     -35.428 -46.247   6.179  1.00 27.56           N  
ATOM    757  CA  GLN A 109     -34.184 -46.946   6.488  1.00 27.56           C  
ATOM    758  C   GLN A 109     -33.660 -47.700   5.269  1.00 27.56           C  
ATOM    759  CB  GLN A 109     -34.387 -47.913   7.655  1.00 27.56           C  
ATOM    760  O   GLN A 109     -34.355 -48.554   4.714  1.00 27.56           O  
ATOM    761  CG  GLN A 109     -33.548 -47.580   8.882  1.00 27.56           C  
ATOM    762  CD  GLN A 109     -33.791 -48.534  10.036  1.00 27.56           C  
ATOM    763  NE2 GLN A 109     -33.378 -48.134  11.234  1.00 27.56           N  
ATOM    764  OE1 GLN A 109     -34.346 -49.622   9.853  1.00 27.56           O  
ATOM    765  N   PHE A 110     -32.785 -47.134   4.450  1.00 30.91           N  
ATOM    766  CA  PHE A 110     -31.862 -47.861   3.587  1.00 30.91           C  
ATOM    767  C   PHE A 110     -30.419 -47.474   3.888  1.00 30.91           C  
ATOM    768  CB  PHE A 110     -32.180 -47.595   2.112  1.00 30.91           C  
ATOM    769  O   PHE A 110     -30.094 -46.288   3.970  1.00 30.91           O  
ATOM    770  CG  PHE A 110     -32.890 -48.733   1.429  1.00 30.91           C  
ATOM    771  CD1 PHE A 110     -32.173 -49.795   0.892  1.00 30.91           C  
ATOM    772  CD2 PHE A 110     -34.274 -48.740   1.324  1.00 30.91           C  
ATOM    773  CE1 PHE A 110     -32.827 -50.850   0.259  1.00 30.91           C  
ATOM    774  CE2 PHE A 110     -34.935 -49.791   0.693  1.00 30.91           C  
ATOM    775  CZ  PHE A 110     -34.209 -50.844   0.161  1.00 30.91           C  
ATOM    776  N   GLN A 111     -29.697 -48.106   4.801  1.00 31.21           N  
ATOM    777  CA  GLN A 111     -28.372 -48.681   5.012  1.00 31.21           C  
ATOM    778  C   GLN A 111     -27.764 -49.158   3.696  1.00 31.21           C  
ATOM    779  CB  GLN A 111     -28.442 -49.839   6.009  1.00 31.21           C  
ATOM    780  O   GLN A 111     -28.447 -49.777   2.878  1.00 31.21           O  
ATOM    781  CG  GLN A 111     -28.610 -49.395   7.456  1.00 31.21           C  
ATOM    782  CD  GLN A 111     -27.850 -50.275   8.431  1.00 31.21           C  
ATOM    783  NE2 GLN A 111     -28.533 -50.727   9.477  1.00 31.21           N  
ATOM    784  OE1 GLN A 111     -26.660 -50.546   8.246  1.00 31.21           O  
ATOM    785  N   PRO A 112     -26.420 -49.067   3.485  1.00 35.54           N  
ATOM    786  CA  PRO A 112     -25.362 -48.792   2.509  1.00 35.54           C  
ATOM    787  C   PRO A 112     -24.759 -50.065   1.920  1.00 35.54           C  
ATOM    788  CB  PRO A 112     -24.322 -48.021   3.324  1.00 35.54           C  
ATOM    789  O   PRO A 112     -24.807 -51.125   2.550  1.00 35.54           O  
ATOM    790  CG  PRO A 112     -24.382 -48.625   4.690  1.00 35.54           C  
ATOM    791  CD  PRO A 112     -25.514 -49.611   4.726  1.00 35.54           C  
ATOM    792  N   LYS A 113     -24.744 -50.191   0.582  1.00 33.53           N  
ATOM    793  CA  LYS A 113     -24.093 -51.099  -0.358  1.00 33.53           C  
ATOM    794  C   LYS A 113     -22.669 -50.645  -0.665  1.00 33.53           C  
ATOM    795  CB  LYS A 113     -24.901 -51.202  -1.652  1.00 33.53           C  
ATOM    796  O   LYS A 113     -22.436 -49.470  -0.954  1.00 33.53           O  
ATOM    797  CG  LYS A 113     -26.056 -52.190  -1.584  1.00 33.53           C  
ATOM    798  CD  LYS A 113     -26.755 -52.327  -2.931  1.00 33.53           C  
ATOM    799  CE  LYS A 113     -27.887 -53.344  -2.873  1.00 33.53           C  
ATOM    800  NZ  LYS A 113     -28.620 -53.431  -4.172  1.00 33.53           N  
ATOM    801  N   LYS A 114     -21.592 -51.174  -0.017  1.00 26.58           N  
ATOM    802  CA  LYS A 114     -20.315 -51.854  -0.211  1.00 26.58           C  
ATOM    803  C   LYS A 114     -20.158 -52.326  -1.654  1.00 26.58           C  
ATOM    804  CB  LYS A 114     -20.188 -53.041   0.745  1.00 26.58           C  
ATOM    805  O   LYS A 114     -21.005 -53.058  -2.169  1.00 26.58           O  
ATOM    806  CG  LYS A 114     -19.679 -52.669   2.130  1.00 26.58           C  
ATOM    807  CD  LYS A 114     -19.361 -53.906   2.959  1.00 26.58           C  
ATOM    808  CE  LYS A 114     -18.930 -53.537   4.372  1.00 26.58           C  
ATOM    809  NZ  LYS A 114     -18.633 -54.747   5.195  1.00 26.58           N  
ATOM    810  N   LEU A 115     -19.404 -51.603  -2.516  1.00 36.03           N  
ATOM    811  CA  LEU A 115     -18.731 -52.219  -3.655  1.00 36.03           C  
ATOM    812  C   LEU A 115     -17.301 -51.707  -3.784  1.00 36.03           C  
ATOM    813  CB  LEU A 115     -19.504 -51.943  -4.947  1.00 36.03           C  
ATOM    814  O   LEU A 115     -17.074 -50.497  -3.845  1.00 36.03           O  
ATOM    815  CG  LEU A 115     -19.335 -52.968  -6.070  1.00 36.03           C  
ATOM    816  CD1 LEU A 115     -20.300 -54.132  -5.874  1.00 36.03           C  
ATOM    817  CD2 LEU A 115     -19.551 -52.312  -7.430  1.00 36.03           C  
ATOM    818  N   SER A 116     -16.267 -52.322  -3.142  1.00 33.06           N  
ATOM    819  CA  SER A 116     -15.068 -53.102  -3.429  1.00 33.06           C  
ATOM    820  C   SER A 116     -14.636 -52.938  -4.882  1.00 33.06           C  
ATOM    821  CB  SER A 116     -15.304 -54.582  -3.122  1.00 33.06           C  
ATOM    822  O   SER A 116     -15.474 -52.928  -5.787  1.00 33.06           O  
ATOM    823  OG  SER A 116     -16.360 -55.097  -3.915  1.00 33.06           O  
ATOM    824  N   GLU A 117     -13.504 -52.268  -5.129  1.00 27.05           N  
ATOM    825  CA  GLU A 117     -12.162 -52.623  -5.579  1.00 27.05           C  
ATOM    826  C   GLU A 117     -12.209 -53.424  -6.878  1.00 27.05           C  
ATOM    827  CB  GLU A 117     -11.425 -53.417  -4.498  1.00 27.05           C  
ATOM    828  O   GLU A 117     -12.846 -54.477  -6.941  1.00 27.05           O  
ATOM    829  CG  GLU A 117     -10.351 -52.619  -3.773  1.00 27.05           C  
ATOM    830  CD  GLU A 117      -9.919 -53.250  -2.459  1.00 27.05           C  
ATOM    831  OE1 GLU A 117      -9.080 -52.654  -1.746  1.00 27.05           O  
ATOM    832  OE2 GLU A 117     -10.424 -54.349  -2.139  1.00 27.05           O  
ATOM    833  N   LYS A 118     -11.886 -52.791  -8.026  1.00 35.69           N  
ATOM    834  CA  LYS A 118     -11.208 -53.402  -9.166  1.00 35.69           C  
ATOM    835  C   LYS A 118     -10.479 -52.351  -9.999  1.00 35.69           C  
ATOM    836  CB  LYS A 118     -12.205 -54.164 -10.039  1.00 35.69           C  
ATOM    837  O   LYS A 118     -11.047 -51.308 -10.327  1.00 35.69           O  
ATOM    838  CG  LYS A 118     -12.124 -55.677  -9.895  1.00 35.69           C  
ATOM    839  CD  LYS A 118     -13.193 -56.376 -10.726  1.00 35.69           C  
ATOM    840  CE  LYS A 118     -13.097 -57.890 -10.602  1.00 35.69           C  
ATOM    841  NZ  LYS A 118     -14.075 -58.582 -11.494  1.00 35.69           N  
ATOM    842  N   ARG A 119      -9.140 -52.182  -9.869  1.00 25.31           N  
ATOM    843  CA  ARG A 119      -7.992 -52.507 -10.709  1.00 25.31           C  
ATOM    844  C   ARG A 119      -8.327 -52.333 -12.186  1.00 25.31           C  
ATOM    845  CB  ARG A 119      -7.518 -53.937 -10.443  1.00 25.31           C  
ATOM    846  O   ARG A 119      -9.335 -52.857 -12.665  1.00 25.31           O  
ATOM    847  CG  ARG A 119      -6.082 -54.200 -10.867  1.00 25.31           C  
ATOM    848  CD  ARG A 119      -5.566 -55.525 -10.323  1.00 25.31           C  
ATOM    849  NE  ARG A 119      -4.199 -55.792 -10.761  1.00 25.31           N  
ATOM    850  NH1 ARG A 119      -3.747 -57.330  -9.098  1.00 25.31           N  
ATOM    851  NH2 ARG A 119      -2.144 -56.810 -10.652  1.00 25.31           N  
ATOM    852  CZ  ARG A 119      -3.367 -56.644 -10.169  1.00 25.31           C  
ATOM    853  N   ALA A 120      -7.683 -51.303 -12.930  1.00 34.15           N  
ATOM    854  CA  ALA A 120      -6.967 -51.459 -14.194  1.00 34.15           C  
ATOM    855  C   ALA A 120      -6.780 -50.113 -14.888  1.00 34.15           C  
ATOM    856  CB  ALA A 120      -7.711 -52.428 -15.111  1.00 34.15           C  
ATOM    857  O   ALA A 120      -7.712 -49.309 -14.959  1.00 34.15           O  
ATOM    858  N   GLU A 121      -5.616 -49.486 -14.838  1.00 25.36           N  
ATOM    859  CA  GLU A 121      -4.518 -49.273 -15.775  1.00 25.36           C  
ATOM    860  C   GLU A 121      -4.959 -49.535 -17.212  1.00 25.36           C  
ATOM    861  CB  GLU A 121      -3.326 -50.166 -15.419  1.00 25.36           C  
ATOM    862  O   GLU A 121      -5.577 -50.563 -17.499  1.00 25.36           O  
ATOM    863  CG  GLU A 121      -2.500 -49.653 -14.249  1.00 25.36           C  
ATOM    864  CD  GLU A 121      -1.056 -50.129 -14.279  1.00 25.36           C  
ATOM    865  OE1 GLU A 121      -0.208 -49.540 -13.571  1.00 25.36           O  
ATOM    866  OE2 GLU A 121      -0.771 -51.097 -15.018  1.00 25.36           O  
ATOM    867  N   LYS A 122      -5.006 -48.477 -18.083  1.00 28.65           N  
ATOM    868  CA  LYS A 122      -4.432 -48.408 -19.424  1.00 28.65           C  
ATOM    869  C   LYS A 122      -5.366 -47.676 -20.384  1.00 28.65           C  
ATOM    870  CB  LYS A 122      -4.133 -49.812 -19.953  1.00 28.65           C  
ATOM    871  O   LYS A 122      -6.566 -47.954 -20.424  1.00 28.65           O  
ATOM    872  CG  LYS A 122      -2.648 -50.124 -20.073  1.00 28.65           C  
ATOM    873  CD  LYS A 122      -2.411 -51.430 -20.820  1.00 28.65           C  
ATOM    874  CE  LYS A 122      -0.931 -51.785 -20.871  1.00 28.65           C  
ATOM    875  NZ  LYS A 122      -0.689 -53.045 -21.635  1.00 28.65           N  
ATOM    876  N   HIS A 123      -4.931 -46.522 -20.958  1.00 30.68           N  
ATOM    877  CA  HIS A 123      -4.581 -46.078 -22.303  1.00 30.68           C  
ATOM    878  C   HIS A 123      -5.446 -44.899 -22.736  1.00 30.68           C  
ATOM    879  CB  HIS A 123      -4.724 -47.228 -23.301  1.00 30.68           C  
ATOM    880  O   HIS A 123      -6.669 -44.930 -22.578  1.00 30.68           O  
ATOM    881  CG  HIS A 123      -3.443 -47.953 -23.569  1.00 30.68           C  
ATOM    882  CD2 HIS A 123      -3.171 -49.276 -23.651  1.00 30.68           C  
ATOM    883  ND1 HIS A 123      -2.249 -47.299 -23.785  1.00 30.68           N  
ATOM    884  CE1 HIS A 123      -1.296 -48.192 -23.990  1.00 30.68           C  
ATOM    885  NE2 HIS A 123      -1.829 -49.400 -23.914  1.00 30.68           N  
ATOM    886  N   GLY A 124      -4.869 -43.671 -22.889  1.00 24.19           N  
ATOM    887  CA  GLY A 124      -4.493 -42.995 -24.120  1.00 24.19           C  
ATOM    888  C   GLY A 124      -5.501 -43.188 -25.238  1.00 24.19           C  
ATOM    889  O   GLY A 124      -5.911 -44.314 -25.524  1.00 24.19           O  
ATOM    890  N   GLY A 125      -6.222 -42.129 -25.603  1.00 27.18           N  
ATOM    891  CA  GLY A 125      -6.557 -41.828 -26.986  1.00 27.18           C  
ATOM    892  C   GLY A 125      -7.768 -40.924 -27.124  1.00 27.18           C  
ATOM    893  O   GLY A 125      -8.759 -41.093 -26.411  1.00 27.18           O  
ATOM    894  N   LYS A 126      -7.493 -39.650 -27.569  1.00 27.55           N  
ATOM    895  CA  LYS A 126      -7.723 -38.983 -28.847  1.00 27.55           C  
ATOM    896  C   LYS A 126      -9.043 -38.216 -28.837  1.00 27.55           C  
ATOM    897  CB  LYS A 126      -7.716 -39.997 -29.992  1.00 27.55           C  
ATOM    898  O   LYS A 126     -10.082 -38.763 -28.461  1.00 27.55           O  
ATOM    899  CG  LYS A 126      -7.031 -39.498 -31.256  1.00 27.55           C  
ATOM    900  CD  LYS A 126      -6.939 -40.594 -32.311  1.00 27.55           C  
ATOM    901  CE  LYS A 126      -6.176 -40.123 -33.542  1.00 27.55           C  
ATOM    902  NZ  LYS A 126      -6.310 -41.083 -34.677  1.00 27.55           N  
ATOM    903  N   LEU A 127      -8.888 -36.860 -28.850  1.00 27.94           N  
ATOM    904  CA  LEU A 127      -9.385 -35.741 -29.644  1.00 27.94           C  
ATOM    905  C   LEU A 127     -10.610 -36.151 -30.455  1.00 27.94           C  
ATOM    906  CB  LEU A 127      -8.291 -35.218 -30.578  1.00 27.94           C  
ATOM    907  O   LEU A 127     -10.573 -37.146 -31.182  1.00 27.94           O  
ATOM    908  CG  LEU A 127      -7.448 -34.056 -30.052  1.00 27.94           C  
ATOM    909  CD1 LEU A 127      -5.965 -34.406 -30.114  1.00 27.94           C  
ATOM    910  CD2 LEU A 127      -7.736 -32.784 -30.843  1.00 27.94           C  
ATOM    911  N   PRO A 128     -11.743 -35.452 -30.247  1.00 37.57           N  
ATOM    912  CA  PRO A 128     -12.848 -35.457 -31.208  1.00 37.57           C  
ATOM    913  C   PRO A 128     -12.825 -34.247 -32.139  1.00 37.57           C  
ATOM    914  CB  PRO A 128     -14.092 -35.438 -30.317  1.00 37.57           C  
ATOM    915  O   PRO A 128     -12.425 -33.155 -31.728  1.00 37.57           O  
ATOM    916  CG  PRO A 128     -13.651 -34.757 -29.061  1.00 37.57           C  
ATOM    917  CD  PRO A 128     -12.167 -34.539 -29.133  1.00 37.57           C  
ATOM    918  N   GLU A 129     -12.170 -34.314 -33.368  1.00 29.44           N  
ATOM    919  CA  GLU A 129     -12.519 -34.016 -34.754  1.00 29.44           C  
ATOM    920  C   GLU A 129     -13.977 -34.358 -35.043  1.00 29.44           C  
ATOM    921  CB  GLU A 129     -11.600 -34.774 -35.715  1.00 29.44           C  
ATOM    922  O   GLU A 129     -14.414 -35.486 -34.806  1.00 29.44           O  
ATOM    923  CG  GLU A 129     -11.729 -34.333 -37.166  1.00 29.44           C  
ATOM    924  CD  GLU A 129     -10.602 -34.843 -38.051  1.00 29.44           C  
ATOM    925  OE1 GLU A 129     -10.607 -34.552 -39.268  1.00 29.44           O  
ATOM    926  OE2 GLU A 129      -9.708 -35.540 -37.522  1.00 29.44           O  
ATOM    927  N   ALA A 130     -14.872 -33.278 -35.085  1.00 36.05           N  
ATOM    928  CA  ALA A 130     -16.088 -33.344 -35.891  1.00 36.05           C  
ATOM    929  C   ALA A 130     -16.516 -31.953 -36.351  1.00 36.05           C  
ATOM    930  CB  ALA A 130     -17.213 -34.011 -35.104  1.00 36.05           C  
ATOM    931  O   ALA A 130     -16.628 -31.031 -35.540  1.00 36.05           O  
ATOM    932  N   ALA A 131     -16.056 -31.423 -37.486  1.00 28.07           N  
ATOM    933  CA  ALA A 131     -16.752 -30.826 -38.623  1.00 28.07           C  
ATOM    934  C   ALA A 131     -17.905 -31.712 -39.086  1.00 28.07           C  
ATOM    935  CB  ALA A 131     -15.778 -30.581 -39.773  1.00 28.07           C  
ATOM    936  O   ALA A 131     -17.769 -32.935 -39.152  1.00 28.07           O  
ATOM    937  N   PRO A 132     -19.087 -30.984 -39.387  1.00 41.23           N  
ATOM    938  CA  PRO A 132     -19.683 -30.862 -40.719  1.00 41.23           C  
ATOM    939  C   PRO A 132     -20.418 -29.538 -40.917  1.00 41.23           C  
ATOM    940  CB  PRO A 132     -20.657 -32.041 -40.780  1.00 41.23           C  
ATOM    941  O   PRO A 132     -20.607 -28.783 -39.960  1.00 41.23           O  
ATOM    942  CG  PRO A 132     -21.175 -32.181 -39.385  1.00 41.23           C  
ATOM    943  CD  PRO A 132     -20.437 -31.214 -38.503  1.00 41.23           C  
ATOM    944  N   PRO A 133     -20.939 -29.246 -42.165  1.00 42.50           N  
ATOM    945  CA  PRO A 133     -20.704 -28.791 -43.537  1.00 42.50           C  
ATOM    946  C   PRO A 133     -21.501 -27.537 -43.887  1.00 42.50           C  
ATOM    947  CB  PRO A 133     -21.159 -29.982 -44.386  1.00 42.50           C  
ATOM    948  O   PRO A 133     -22.353 -27.104 -43.107  1.00 42.50           O  
ATOM    949  CG  PRO A 133     -22.317 -30.562 -43.640  1.00 42.50           C  
ATOM    950  CD  PRO A 133     -22.451 -29.840 -42.330  1.00 42.50           C  
ATOM    951  N   ARG A 134     -21.013 -26.684 -44.824  1.00 24.67           N  
ATOM    952  CA  ARG A 134     -21.272 -26.257 -46.195  1.00 24.67           C  
ATOM    953  C   ARG A 134     -22.769 -26.116 -46.451  1.00 24.67           C  
ATOM    954  CB  ARG A 134     -20.661 -27.246 -47.191  1.00 24.67           C  
ATOM    955  O   ARG A 134     -23.536 -27.050 -46.206  1.00 24.67           O  
ATOM    956  CG  ARG A 134     -19.377 -26.753 -47.839  1.00 24.67           C  
ATOM    957  CD  ARG A 134     -18.838 -27.751 -48.854  1.00 24.67           C  
ATOM    958  NE  ARG A 134     -17.713 -27.202 -49.605  1.00 24.67           N  
ATOM    959  NH1 ARG A 134     -17.612 -28.939 -51.124  1.00 24.67           N  
ATOM    960  NH2 ARG A 134     -16.137 -27.191 -51.275  1.00 24.67           N  
ATOM    961  CZ  ARG A 134     -17.157 -27.779 -50.667  1.00 24.67           C  
ATOM    962  N   THR A 135     -23.308 -24.804 -46.702  1.00 37.67           N  
ATOM    963  CA  THR A 135     -24.328 -24.453 -47.684  1.00 37.67           C  
ATOM    964  C   THR A 135     -24.298 -22.957 -47.984  1.00 37.67           C  
ATOM    965  CB  THR A 135     -25.733 -24.854 -47.197  1.00 37.67           C  
ATOM    966  O   THR A 135     -24.199 -22.137 -47.069  1.00 37.67           O  
ATOM    967  CG2 THR A 135     -25.884 -26.370 -47.143  1.00 37.67           C  
ATOM    968  OG1 THR A 135     -25.950 -24.316 -45.887  1.00 37.67           O  
ATOM    969  N   GLU A 136     -23.683 -22.422 -49.008  1.00 24.92           N  
ATOM    970  CA  GLU A 136     -23.965 -21.812 -50.304  1.00 24.92           C  
ATOM    971  C   GLU A 136     -25.462 -21.586 -50.495  1.00 24.92           C  
ATOM    972  CB  GLU A 136     -23.415 -22.680 -51.439  1.00 24.92           C  
ATOM    973  O   GLU A 136     -26.269 -22.473 -50.210  1.00 24.92           O  
ATOM    974  CG  GLU A 136     -22.019 -22.283 -51.897  1.00 24.92           C  
ATOM    975  CD  GLU A 136     -21.475 -23.173 -53.003  1.00 24.92           C  
ATOM    976  OE1 GLU A 136     -20.313 -22.975 -53.425  1.00 24.92           O  
ATOM    977  OE2 GLU A 136     -22.217 -24.075 -53.452  1.00 24.92           O  
ATOM    978  N   SER A 137     -25.901 -20.273 -50.768  1.00 32.70           N  
ATOM    979  CA  SER A 137     -26.760 -19.751 -51.826  1.00 32.70           C  
ATOM    980  C   SER A 137     -27.631 -18.607 -51.316  1.00 32.70           C  
ATOM    981  CB  SER A 137     -27.645 -20.861 -52.396  1.00 32.70           C  
ATOM    982  O   SER A 137     -28.173 -18.677 -50.211  1.00 32.70           O  
ATOM    983  OG  SER A 137     -26.885 -21.744 -53.203  1.00 32.70           O  
ATOM    984  N   THR A 138     -27.479 -17.346 -51.821  1.00 25.99           N  
ATOM    985  CA  THR A 138     -28.128 -16.493 -52.811  1.00 25.99           C  
ATOM    986  C   THR A 138     -29.639 -16.472 -52.600  1.00 25.99           C  
ATOM    987  CB  THR A 138     -27.814 -16.962 -54.244  1.00 25.99           C  
ATOM    988  O   THR A 138     -30.256 -17.518 -52.386  1.00 25.99           O  
ATOM    989  CG2 THR A 138     -26.733 -16.095 -54.881  1.00 25.99           C  
ATOM    990  OG1 THR A 138     -27.361 -18.321 -54.208  1.00 25.99           O  
ATOM    991  N   ALA A 139     -30.140 -15.260 -52.434  1.00 26.02           N  
ATOM    992  CA  ALA A 139     -31.161 -14.687 -53.307  1.00 26.02           C  
ATOM    993  C   ALA A 139     -32.495 -14.557 -52.578  1.00 26.02           C  
ATOM    994  CB  ALA A 139     -31.326 -15.539 -54.563  1.00 26.02           C  
ATOM    995  O   ALA A 139     -32.937 -15.492 -51.906  1.00 26.02           O  
ATOM    996  N   VAL A 140     -32.998 -13.285 -52.473  1.00 23.87           N  
ATOM    997  CA  VAL A 140     -34.136 -12.675 -53.153  1.00 23.87           C  
ATOM    998  C   VAL A 140     -35.306 -12.537 -52.181  1.00 23.87           C  
ATOM    999  CB  VAL A 140     -34.565 -13.496 -54.390  1.00 23.87           C  
ATOM   1000  O   VAL A 140     -35.674 -13.498 -51.502  1.00 23.87           O  
ATOM   1001  CG1 VAL A 140     -35.785 -12.866 -55.059  1.00 23.87           C  
ATOM   1002  CG2 VAL A 140     -33.408 -13.610 -55.381  1.00 23.87           C  
ATOM   1003  N   LYS A 141     -35.692 -11.266 -51.901  1.00 24.90           N  
ATOM   1004  CA  LYS A 141     -36.929 -10.494 -51.971  1.00 24.90           C  
ATOM   1005  C   LYS A 141     -38.005 -11.096 -51.072  1.00 24.90           C  
ATOM   1006  CB  LYS A 141     -37.434 -10.418 -53.413  1.00 24.90           C  
ATOM   1007  O   LYS A 141     -38.151 -12.318 -51.003  1.00 24.90           O  
ATOM   1008  CG  LYS A 141     -37.357  -9.026 -54.024  1.00 24.90           C  
ATOM   1009  CD  LYS A 141     -37.877  -9.014 -55.455  1.00 24.90           C  
ATOM   1010  CE  LYS A 141     -37.794  -7.624 -56.070  1.00 24.90           C  
ATOM   1011  NZ  LYS A 141     -38.316  -7.604 -57.469  1.00 24.90           N  
ATOM   1012  N   PRO A 142     -38.960 -10.304 -50.601  1.00 37.04           N  
ATOM   1013  CA  PRO A 142     -40.030  -9.420 -51.068  1.00 37.04           C  
ATOM   1014  C   PRO A 142     -40.631  -8.576 -49.946  1.00 37.04           C  
ATOM   1015  CB  PRO A 142     -41.068 -10.391 -51.636  1.00 37.04           C  
ATOM   1016  O   PRO A 142     -40.354  -8.822 -48.769  1.00 37.04           O  
ATOM   1017  CG  PRO A 142     -40.968 -11.606 -50.772  1.00 37.04           C  
ATOM   1018  CD  PRO A 142     -39.828 -11.416 -49.813  1.00 37.04           C  
ATOM   1019  N   SER A 143     -41.015  -7.318 -50.247  1.00 27.44           N  
ATOM   1020  CA  SER A 143     -42.330  -6.873 -50.696  1.00 27.44           C  
ATOM   1021  C   SER A 143     -43.178  -6.386 -49.526  1.00 27.44           C  
ATOM   1022  CB  SER A 143     -43.057  -8.002 -51.429  1.00 27.44           C  
ATOM   1023  O   SER A 143     -43.258  -7.051 -48.491  1.00 27.44           O  
ATOM   1024  OG  SER A 143     -43.225  -9.125 -50.581  1.00 27.44           O  
ATOM   1025  N   GLU A 144     -43.355  -5.042 -49.400  1.00 25.24           N  
ATOM   1026  CA  GLU A 144     -44.428  -4.115 -49.747  1.00 25.24           C  
ATOM   1027  C   GLU A 144     -45.796  -4.706 -49.416  1.00 25.24           C  
ATOM   1028  CB  GLU A 144     -44.360  -3.745 -51.231  1.00 25.24           C  
ATOM   1029  O   GLU A 144     -46.067  -5.868 -49.727  1.00 25.24           O  
ATOM   1030  CG  GLU A 144     -43.435  -2.575 -51.532  1.00 25.24           C  
ATOM   1031  CD  GLU A 144     -43.436  -2.170 -52.997  1.00 25.24           C  
ATOM   1032  OE1 GLU A 144     -42.805  -1.146 -53.345  1.00 25.24           O  
ATOM   1033  OE2 GLU A 144     -44.075  -2.882 -53.804  1.00 25.24           O  
ATOM   1034  N   SER A 145     -46.600  -3.930 -48.612  1.00 28.07           N  
ATOM   1035  CA  SER A 145     -47.896  -3.332 -48.913  1.00 28.07           C  
ATOM   1036  C   SER A 145     -48.958  -3.783 -47.916  1.00 28.07           C  
ATOM   1037  CB  SER A 145     -48.335  -3.688 -50.334  1.00 28.07           C  
ATOM   1038  O   SER A 145     -49.010  -4.957 -47.545  1.00 28.07           O  
ATOM   1039  OG  SER A 145     -48.559  -5.082 -50.456  1.00 28.07           O  
ATOM   1040  N   ASN A 146     -49.598  -2.846 -47.216  1.00 25.66           N  
ATOM   1041  CA  ASN A 146     -50.957  -2.335 -47.353  1.00 25.66           C  
ATOM   1042  C   ASN A 146     -51.928  -3.070 -46.434  1.00 25.66           C  
ATOM   1043  CB  ASN A 146     -51.424  -2.434 -48.807  1.00 25.66           C  
ATOM   1044  O   ASN A 146     -51.957  -4.302 -46.412  1.00 25.66           O  
ATOM   1045  CG  ASN A 146     -51.337  -1.110 -49.540  1.00 25.66           C  
ATOM   1046  ND2 ASN A 146     -51.759  -1.100 -50.799  1.00 25.66           N  
ATOM   1047  OD1 ASN A 146     -50.894  -0.104 -48.979  1.00 25.66           O  
ATOM   1048  N   GLY A 147     -52.571  -2.347 -45.496  1.00 25.78           N  
ATOM   1049  CA  GLY A 147     -54.015  -2.173 -45.492  1.00 25.78           C  
ATOM   1050  C   GLY A 147     -54.676  -2.699 -44.232  1.00 25.78           C  
ATOM   1051  O   GLY A 147     -54.330  -3.779 -43.748  1.00 25.78           O  
ATOM   1052  N   ARG A 148     -55.303  -1.770 -43.414  1.00 25.54           N  
ATOM   1053  CA  ARG A 148     -56.730  -1.527 -43.230  1.00 25.54           C  
ATOM   1054  C   ARG A 148     -57.355  -2.587 -42.329  1.00 25.54           C  
ATOM   1055  CB  ARG A 148     -57.449  -1.497 -44.581  1.00 25.54           C  
ATOM   1056  O   ARG A 148     -57.192  -3.786 -42.568  1.00 25.54           O  
ATOM   1057  CG  ARG A 148     -58.885  -1.004 -44.504  1.00 25.54           C  
ATOM   1058  CD  ARG A 148     -59.051   0.355 -45.170  1.00 25.54           C  
ATOM   1059  NE  ARG A 148     -60.453   0.651 -45.448  1.00 25.54           N  
ATOM   1060  NH1 ARG A 148     -60.034   1.821 -47.396  1.00 25.54           N  
ATOM   1061  NH2 ARG A 148     -62.187   1.552 -46.655  1.00 25.54           N  
ATOM   1062  CZ  ARG A 148     -60.888   1.341 -46.499  1.00 25.54           C  
ATOM   1063  N   ALA A 149     -57.908  -2.173 -41.162  1.00 29.47           N  
ATOM   1064  CA  ALA A 149     -59.296  -2.393 -40.765  1.00 29.47           C  
ATOM   1065  C   ALA A 149     -59.377  -3.017 -39.375  1.00 29.47           C  
ATOM   1066  CB  ALA A 149     -60.007  -3.279 -41.785  1.00 29.47           C  
ATOM   1067  O   ALA A 149     -58.672  -3.985 -39.080  1.00 29.47           O  
ATOM   1068  N   ALA A 150     -59.936  -2.235 -38.392  1.00 31.27           N  
ATOM   1069  CA  ALA A 150     -61.226  -2.429 -37.737  1.00 31.27           C  
ATOM   1070  C   ALA A 150     -61.048  -3.013 -36.338  1.00 31.27           C  
ATOM   1071  CB  ALA A 150     -62.120  -3.336 -38.579  1.00 31.27           C  
ATOM   1072  O   ALA A 150     -60.419  -4.060 -36.171  1.00 31.27           O  
ATOM   1073  N   GLU A 151     -61.200  -2.141 -35.313  1.00 31.62           N  
ATOM   1074  CA  GLU A 151     -62.081  -1.887 -34.177  1.00 31.62           C  
ATOM   1075  C   GLU A 151     -62.335  -3.164 -33.380  1.00 31.62           C  
ATOM   1076  CB  GLU A 151     -63.408  -1.289 -34.649  1.00 31.62           C  
ATOM   1077  O   GLU A 151     -62.558  -4.229 -33.959  1.00 31.62           O  
ATOM   1078  CG  GLU A 151     -63.575   0.185 -34.307  1.00 31.62           C  
ATOM   1079  CD  GLU A 151     -64.975   0.710 -34.579  1.00 31.62           C  
ATOM   1080  OE1 GLU A 151     -65.277   1.863 -34.195  1.00 31.62           O  
ATOM   1081  OE2 GLU A 151     -65.778  -0.039 -35.180  1.00 31.62           O  
ATOM   1082  N   PRO A 152     -62.942  -3.060 -32.067  1.00 53.31           N  
ATOM   1083  CA  PRO A 152     -62.649  -3.107 -30.633  1.00 53.31           C  
ATOM   1084  C   PRO A 152     -63.369  -4.249 -29.921  1.00 53.31           C  
ATOM   1085  CB  PRO A 152     -63.144  -1.749 -30.127  1.00 53.31           C  
ATOM   1086  O   PRO A 152     -64.036  -5.061 -30.567  1.00 53.31           O  
ATOM   1087  CG  PRO A 152     -64.336  -1.438 -30.973  1.00 53.31           C  
ATOM   1088  CD  PRO A 152     -64.455  -2.493 -32.035  1.00 53.31           C  
ATOM   1089  N   PRO A 153     -63.413  -4.228 -28.440  1.00 40.78           N  
ATOM   1090  CA  PRO A 153     -63.847  -3.356 -27.346  1.00 40.78           C  
ATOM   1091  C   PRO A 153     -63.167  -3.688 -26.020  1.00 40.78           C  
ATOM   1092  CB  PRO A 153     -65.354  -3.614 -27.267  1.00 40.78           C  
ATOM   1093  O   PRO A 153     -62.505  -4.723 -25.904  1.00 40.78           O  
ATOM   1094  CG  PRO A 153     -65.511  -5.063 -27.597  1.00 40.78           C  
ATOM   1095  CD  PRO A 153     -64.173  -5.607 -28.005  1.00 40.78           C  
ATOM   1096  N   ALA A 154     -62.902  -2.707 -25.127  1.00 27.97           N  
ATOM   1097  CA  ALA A 154     -63.557  -2.039 -24.006  1.00 27.97           C  
ATOM   1098  C   ALA A 154     -63.475  -2.886 -22.739  1.00 27.97           C  
ATOM   1099  CB  ALA A 154     -65.014  -1.736 -24.346  1.00 27.97           C  
ATOM   1100  O   ALA A 154     -63.743  -4.090 -22.771  1.00 27.97           O  
ATOM   1101  N   SER A 155     -62.822  -2.326 -21.698  1.00 36.08           N  
ATOM   1102  CA  SER A 155     -63.283  -2.072 -20.336  1.00 36.08           C  
ATOM   1103  C   SER A 155     -62.138  -1.603 -19.444  1.00 36.08           C  
ATOM   1104  CB  SER A 155     -63.921  -3.328 -19.743  1.00 36.08           C  
ATOM   1105  O   SER A 155     -61.043  -2.168 -19.482  1.00 36.08           O  
ATOM   1106  OG  SER A 155     -62.979  -4.385 -19.670  1.00 36.08           O  
ATOM   1107  N   LYS A 156     -62.139  -0.221 -19.131  1.00 32.50           N  
ATOM   1108  CA  LYS A 156     -62.644   0.621 -18.050  1.00 32.50           C  
ATOM   1109  C   LYS A 156     -61.502   1.167 -17.199  1.00 32.50           C  
ATOM   1110  CB  LYS A 156     -63.623  -0.162 -17.173  1.00 32.50           C  
ATOM   1111  O   LYS A 156     -60.695   0.401 -16.667  1.00 32.50           O  
ATOM   1112  CG  LYS A 156     -65.085   0.052 -17.535  1.00 32.50           C  
ATOM   1113  CD  LYS A 156     -66.014  -0.623 -16.533  1.00 32.50           C  
ATOM   1114  CE  LYS A 156     -67.476  -0.453 -16.922  1.00 32.50           C  
ATOM   1115  NZ  LYS A 156     -68.389  -1.133 -15.955  1.00 32.50           N  
ATOM   1116  N   ALA A 157     -61.191   2.493 -17.314  1.00 29.90           N  
ATOM   1117  CA  ALA A 157     -61.582   3.869 -17.021  1.00 29.90           C  
ATOM   1118  C   ALA A 157     -61.294   4.223 -15.564  1.00 29.90           C  
ATOM   1119  CB  ALA A 157     -63.061   4.081 -17.334  1.00 29.90           C  
ATOM   1120  O   ALA A 157     -61.568   3.429 -14.661  1.00 29.90           O  
ATOM   1121  N   SER A 158     -60.529   5.336 -15.454  1.00 31.35           N  
ATOM   1122  CA  SER A 158     -61.020   6.646 -15.037  1.00 31.35           C  
ATOM   1123  C   SER A 158     -59.999   7.366 -14.163  1.00 31.35           C  
ATOM   1124  CB  SER A 158     -62.343   6.507 -14.282  1.00 31.35           C  
ATOM   1125  O   SER A 158     -59.433   6.773 -13.243  1.00 31.35           O  
ATOM   1126  OG  SER A 158     -62.113   6.237 -12.910  1.00 31.35           O  
ATOM   1127  N   GLU A 159     -59.393   8.497 -14.805  1.00 33.19           N  
ATOM   1128  CA  GLU A 159     -59.745   9.911 -14.727  1.00 33.19           C  
ATOM   1129  C   GLU A 159     -58.505  10.779 -14.533  1.00 33.19           C  
ATOM   1130  CB  GLU A 159     -60.741  10.155 -13.590  1.00 33.19           C  
ATOM   1131  O   GLU A 159     -57.724  10.557 -13.606  1.00 33.19           O  
ATOM   1132  CG  GLU A 159     -62.077  10.718 -14.053  1.00 33.19           C  
ATOM   1133  CD  GLU A 159     -63.069  10.918 -12.918  1.00 33.19           C  
ATOM   1134  OE1 GLU A 159     -64.185  11.427 -13.171  1.00 33.19           O  
ATOM   1135  OE2 GLU A 159     -62.728  10.564 -11.768  1.00 33.19           O  
ATOM   1136  N   ALA A 160     -58.035  11.499 -15.572  1.00 27.04           N  
ATOM   1137  CA  ALA A 160     -57.906  12.849 -16.114  1.00 27.04           C  
ATOM   1138  C   ALA A 160     -58.153  13.900 -15.035  1.00 27.04           C  
ATOM   1139  CB  ALA A 160     -58.873  13.049 -17.278  1.00 27.04           C  
ATOM   1140  O   ALA A 160     -59.012  13.718 -14.168  1.00 27.04           O  
ATOM   1141  N   PRO A 161     -57.501  15.047 -15.385  1.00 36.76           N  
ATOM   1142  CA  PRO A 161     -57.877  16.201 -16.204  1.00 36.76           C  
ATOM   1143  C   PRO A 161     -56.669  16.913 -16.810  1.00 36.76           C  
ATOM   1144  CB  PRO A 161     -58.607  17.113 -15.215  1.00 36.76           C  
ATOM   1145  O   PRO A 161     -55.537  16.697 -16.371  1.00 36.76           O  
ATOM   1146  CG  PRO A 161     -57.916  16.891 -13.908  1.00 36.76           C  
ATOM   1147  CD  PRO A 161     -56.911  15.789 -14.082  1.00 36.76           C  
ATOM   1148  N   THR A 162     -56.674  17.233 -18.061  1.00 27.78           N  
ATOM   1149  CA  THR A 162     -57.013  18.223 -19.077  1.00 27.78           C  
ATOM   1150  C   THR A 162     -56.392  19.576 -18.741  1.00 27.78           C  
ATOM   1151  CB  THR A 162     -58.538  18.377 -19.221  1.00 27.78           C  
ATOM   1152  O   THR A 162     -56.518  20.060 -17.614  1.00 27.78           O  
ATOM   1153  CG2 THR A 162     -58.905  18.966 -20.579  1.00 27.78           C  
ATOM   1154  OG1 THR A 162     -59.156  17.091 -19.088  1.00 27.78           O  
ATOM   1155  N   ALA A 163     -55.570  20.038 -19.664  1.00 34.61           N  
ATOM   1156  CA  ALA A 163     -55.628  21.356 -20.293  1.00 34.61           C  
ATOM   1157  C   ALA A 163     -54.443  21.568 -21.230  1.00 34.61           C  
ATOM   1158  CB  ALA A 163     -55.666  22.451 -19.231  1.00 34.61           C  
ATOM   1159  O   ALA A 163     -53.306  21.231 -20.890  1.00 34.61           O  
ATOM   1160  N   ARG A 164     -54.618  21.615 -22.546  1.00 24.95           N  
ATOM   1161  CA  ARG A 164     -54.882  22.517 -23.662  1.00 24.95           C  
ATOM   1162  C   ARG A 164     -53.767  23.548 -23.808  1.00 24.95           C  
ATOM   1163  CB  ARG A 164     -56.227  23.223 -23.477  1.00 24.95           C  
ATOM   1164  O   ARG A 164     -53.344  24.156 -22.822  1.00 24.95           O  
ATOM   1165  CG  ARG A 164     -56.798  23.805 -24.760  1.00 24.95           C  
ATOM   1166  CD  ARG A 164     -58.212  24.332 -24.559  1.00 24.95           C  
ATOM   1167  NE  ARG A 164     -58.755  24.901 -25.790  1.00 24.95           N  
ATOM   1168  NH1 ARG A 164     -60.736  25.606 -24.834  1.00 24.95           N  
ATOM   1169  NH2 ARG A 164     -60.337  25.977 -27.060  1.00 24.95           N  
ATOM   1170  CZ  ARG A 164     -59.942  25.494 -25.892  1.00 24.95           C  
ATOM   1171  N   ALA A 165     -53.091  23.567 -24.985  1.00 30.33           N  
ATOM   1172  CA  ALA A 165     -53.103  24.562 -26.054  1.00 30.33           C  
ATOM   1173  C   ALA A 165     -51.695  25.073 -26.344  1.00 30.33           C  
ATOM   1174  CB  ALA A 165     -54.024  25.724 -25.689  1.00 30.33           C  
ATOM   1175  O   ALA A 165     -50.926  25.349 -25.420  1.00 30.33           O  
ATOM   1176  N   THR A 166     -51.167  24.882 -27.566  1.00 27.19           N  
ATOM   1177  CA  THR A 166     -50.980  25.577 -28.834  1.00 27.19           C  
ATOM   1178  C   THR A 166     -50.021  26.753 -28.671  1.00 27.19           C  
ATOM   1179  CB  THR A 166     -52.322  26.081 -29.398  1.00 27.19           C  
ATOM   1180  O   THR A 166     -50.118  27.509 -27.702  1.00 27.19           O  
ATOM   1181  CG2 THR A 166     -52.287  26.152 -30.921  1.00 27.19           C  
ATOM   1182  OG1 THR A 166     -53.368  25.187 -28.997  1.00 27.19           O  
ATOM   1183  N   SER A 167     -49.012  26.831 -29.486  1.00 28.49           N  
ATOM   1184  CA  SER A 167     -48.700  27.859 -30.474  1.00 28.49           C  
ATOM   1185  C   SER A 167     -47.397  28.574 -30.134  1.00 28.49           C  
ATOM   1186  CB  SER A 167     -49.839  28.875 -30.569  1.00 28.49           C  
ATOM   1187  O   SER A 167     -47.137  28.883 -28.969  1.00 28.49           O  
ATOM   1188  OG  SER A 167     -49.655  29.925 -29.635  1.00 28.49           O  
ATOM   1189  N   GLN A 168     -46.392  28.410 -30.949  1.00 30.33           N  
ATOM   1190  CA  GLN A 168     -45.816  29.503 -31.726  1.00 30.33           C  
ATOM   1191  C   GLN A 168     -44.392  29.810 -31.273  1.00 30.33           C  
ATOM   1192  CB  GLN A 168     -46.685  30.757 -31.615  1.00 30.33           C  
ATOM   1193  O   GLN A 168     -44.120  29.889 -30.073  1.00 30.33           O  
ATOM   1194  CG  GLN A 168     -47.864  30.776 -32.578  1.00 30.33           C  
ATOM   1195  CD  GLN A 168     -48.656  32.069 -32.511  1.00 30.33           C  
ATOM   1196  NE2 GLN A 168     -49.779  32.113 -33.219  1.00 30.33           N  
ATOM   1197  OE1 GLN A 168     -48.262  33.019 -31.827  1.00 30.33           O  
ATOM   1198  N   ALA A 169     -43.350  29.490 -32.096  1.00 29.29           N  
ATOM   1199  CA  ALA A 169     -42.589  30.438 -32.906  1.00 29.29           C  
ATOM   1200  C   ALA A 169     -41.471  31.083 -32.091  1.00 29.29           C  
ATOM   1201  CB  ALA A 169     -43.514  31.511 -33.477  1.00 29.29           C  
ATOM   1202  O   ALA A 169     -41.684  31.490 -30.946  1.00 29.29           O  
ATOM   1203  N   ALA A 170     -40.167  30.855 -32.443  1.00 26.86           N  
ATOM   1204  CA  ALA A 170     -39.227  31.712 -33.159  1.00 26.86           C  
ATOM   1205  C   ALA A 170     -38.697  32.821 -32.255  1.00 26.86           C  
ATOM   1206  CB  ALA A 170     -39.890  32.311 -34.398  1.00 26.86           C  
ATOM   1207  O   ALA A 170     -39.470  33.491 -31.565  1.00 26.86           O  
ATOM   1208  N   LYS A 171     -37.345  32.788 -31.972  1.00 26.21           N  
ATOM   1209  CA  LYS A 171     -36.323  33.806 -32.202  1.00 26.21           C  
ATOM   1210  C   LYS A 171     -35.712  34.277 -30.885  1.00 26.21           C  
ATOM   1211  CB  LYS A 171     -36.912  34.996 -32.961  1.00 26.21           C  
ATOM   1212  O   LYS A 171     -36.432  34.558 -29.925  1.00 26.21           O  
ATOM   1213  CG  LYS A 171     -36.882  34.840 -34.475  1.00 26.21           C  
ATOM   1214  CD  LYS A 171     -37.310  36.122 -35.177  1.00 26.21           C  
ATOM   1215  CE  LYS A 171     -37.270  35.971 -36.692  1.00 26.21           C  
ATOM   1216  NZ  LYS A 171     -37.707  37.220 -37.385  1.00 26.21           N  
ATOM   1217  N   ARG A 172     -34.412  33.931 -30.707  1.00 25.52           N  
ATOM   1218  CA  ARG A 172     -33.436  34.991 -30.480  1.00 25.52           C  
ATOM   1219  C   ARG A 172     -32.988  35.020 -29.022  1.00 25.52           C  
ATOM   1220  CB  ARG A 172     -34.016  36.351 -30.876  1.00 25.52           C  
ATOM   1221  O   ARG A 172     -33.819  34.997 -28.111  1.00 25.52           O  
ATOM   1222  CG  ARG A 172     -32.973  37.448 -31.015  1.00 25.52           C  
ATOM   1223  CD  ARG A 172     -33.382  38.486 -32.052  1.00 25.52           C  
ATOM   1224  NE  ARG A 172     -32.404  39.566 -32.148  1.00 25.52           N  
ATOM   1225  NH1 ARG A 172     -33.712  40.908 -33.499  1.00 25.52           N  
ATOM   1226  NH2 ARG A 172     -31.627  41.609 -32.853  1.00 25.52           N  
ATOM   1227  CZ  ARG A 172     -32.583  40.692 -32.833  1.00 25.52           C  
ATOM   1228  N   ALA A 173     -31.743  34.516 -28.805  1.00 25.74           N  
ATOM   1229  CA  ALA A 173     -30.739  35.449 -28.300  1.00 25.74           C  
ATOM   1230  C   ALA A 173     -30.556  35.295 -26.792  1.00 25.74           C  
ATOM   1231  CB  ALA A 173     -31.128  36.885 -28.641  1.00 25.74           C  
ATOM   1232  O   ALA A 173     -31.533  35.167 -26.052  1.00 25.74           O  
ATOM   1233  N   GLU A 174     -29.473  34.612 -26.435  1.00 25.42           N  
ATOM   1234  CA  GLU A 174     -28.456  35.208 -25.574  1.00 25.42           C  
ATOM   1235  C   GLU A 174     -29.089  35.914 -24.379  1.00 25.42           C  
ATOM   1236  CB  GLU A 174     -27.589  36.191 -26.366  1.00 25.42           C  
ATOM   1237  O   GLU A 174     -29.966  36.764 -24.546  1.00 25.42           O  
ATOM   1238  CG  GLU A 174     -26.134  35.764 -26.493  1.00 25.42           C  
ATOM   1239  CD  GLU A 174     -25.251  36.825 -27.130  1.00 25.42           C  
ATOM   1240  OE1 GLU A 174     -24.008  36.684 -27.090  1.00 25.42           O  
ATOM   1241  OE2 GLU A 174     -25.807  37.807 -27.672  1.00 25.42           O  
ATOM   1242  N   MET A 175     -29.229  35.279 -23.269  1.00 29.00           N  
ATOM   1243  CA  MET A 175     -29.152  35.929 -21.964  1.00 29.00           C  
ATOM   1244  C   MET A 175     -28.279  35.126 -21.006  1.00 29.00           C  
ATOM   1245  CB  MET A 175     -30.550  36.111 -21.370  1.00 29.00           C  
ATOM   1246  O   MET A 175     -28.486  33.924 -20.830  1.00 29.00           O  
ATOM   1247  CG  MET A 175     -31.192  37.446 -21.712  1.00 29.00           C  
ATOM   1248  SD  MET A 175     -32.898  37.594 -21.052  1.00 29.00           S  
ATOM   1249  CE  MET A 175     -32.842  39.285 -20.396  1.00 29.00           C  
ATOM   1250  N   LYS A 176     -26.970  35.306 -21.003  1.00 27.36           N  
ATOM   1251  CA  LYS A 176     -26.239  36.252 -20.165  1.00 27.36           C  
ATOM   1252  C   LYS A 176     -27.036  36.607 -18.913  1.00 27.36           C  
ATOM   1253  CB  LYS A 176     -25.906  37.520 -20.951  1.00 27.36           C  
ATOM   1254  O   LYS A 176     -28.230  36.903 -18.994  1.00 27.36           O  
ATOM   1255  CG  LYS A 176     -24.477  37.567 -21.474  1.00 27.36           C  
ATOM   1256  CD  LYS A 176     -24.217  38.835 -22.277  1.00 27.36           C  
ATOM   1257  CE  LYS A 176     -22.794  38.875 -22.816  1.00 27.36           C  
ATOM   1258  NZ  LYS A 176     -22.528  40.125 -23.588  1.00 27.36           N  
ATOM   1259  N   SER A 177     -26.711  36.111 -17.801  1.00 27.06           N  
ATOM   1260  CA  SER A 177     -26.646  37.044 -16.682  1.00 27.06           C  
ATOM   1261  C   SER A 177     -27.085  36.380 -15.381  1.00 27.06           C  
ATOM   1262  CB  SER A 177     -27.515  38.272 -16.956  1.00 27.06           C  
ATOM   1263  O   SER A 177     -28.121  35.714 -15.338  1.00 27.06           O  
ATOM   1264  OG  SER A 177     -28.881  37.909 -17.058  1.00 27.06           O  
ATOM   1265  N   LYS A 178     -26.216  35.788 -14.603  1.00 28.56           N  
ATOM   1266  CA  LYS A 178     -26.223  36.354 -13.258  1.00 28.56           C  
ATOM   1267  C   LYS A 178     -25.254  35.609 -12.344  1.00 28.56           C  
ATOM   1268  CB  LYS A 178     -27.633  36.318 -12.667  1.00 28.56           C  
ATOM   1269  O   LYS A 178     -25.413  34.410 -12.107  1.00 28.56           O  
ATOM   1270  CG  LYS A 178     -28.275  37.689 -12.515  1.00 28.56           C  
ATOM   1271  CD  LYS A 178     -29.690  37.585 -11.960  1.00 28.56           C  
ATOM   1272  CE  LYS A 178     -30.354  38.952 -11.860  1.00 28.56           C  
ATOM   1273  NZ  LYS A 178     -31.697  38.869 -11.211  1.00 28.56           N  
ATOM   1274  N   ALA A 179     -23.924  35.623 -12.549  1.00 27.86           N  
ATOM   1275  CA  ALA A 179     -23.050  35.978 -11.434  1.00 27.86           C  
ATOM   1276  C   ALA A 179     -23.745  36.942 -10.478  1.00 27.86           C  
ATOM   1277  CB  ALA A 179     -21.751  36.590 -11.951  1.00 27.86           C  
ATOM   1278  O   ALA A 179     -24.370  37.914 -10.911  1.00 27.86           O  
ATOM   1279  N   PRO A 180     -24.180  36.585  -9.280  1.00 34.51           N  
ATOM   1280  CA  PRO A 180     -24.170  37.630  -8.254  1.00 34.51           C  
ATOM   1281  C   PRO A 180     -22.768  37.927  -7.727  1.00 34.51           C  
ATOM   1282  CB  PRO A 180     -25.057  37.049  -7.149  1.00 34.51           C  
ATOM   1283  O   PRO A 180     -21.916  37.035  -7.695  1.00 34.51           O  
ATOM   1284  CG  PRO A 180     -24.806  35.577  -7.193  1.00 34.51           C  
ATOM   1285  CD  PRO A 180     -23.917  35.279  -8.366  1.00 34.51           C  
ATOM   1286  N   ARG A 181     -22.072  38.925  -8.398  1.00 24.79           N  
ATOM   1287  CA  ARG A 181     -21.597  40.249  -8.011  1.00 24.79           C  
ATOM   1288  C   ARG A 181     -21.771  40.477  -6.513  1.00 24.79           C  
ATOM   1289  CB  ARG A 181     -22.334  41.337  -8.795  1.00 24.79           C  
ATOM   1290  O   ARG A 181     -22.884  40.380  -5.990  1.00 24.79           O  
ATOM   1291  CG  ARG A 181     -21.607  41.790 -10.051  1.00 24.79           C  
ATOM   1292  CD  ARG A 181     -22.340  42.929 -10.747  1.00 24.79           C  
ATOM   1293  NE  ARG A 181     -21.597  43.421 -11.903  1.00 24.79           N  
ATOM   1294  NH1 ARG A 181     -22.000  45.654 -11.473  1.00 24.79           N  
ATOM   1295  NH2 ARG A 181     -20.755  45.041 -13.297  1.00 24.79           N  
ATOM   1296  CZ  ARG A 181     -21.452  44.704 -12.222  1.00 24.79           C  
ATOM   1297  N   LEU A 182     -20.879  40.070  -5.703  1.00 30.97           N  
ATOM   1298  CA  LEU A 182     -20.588  40.957  -4.582  1.00 30.97           C  
ATOM   1299  C   LEU A 182     -19.132  41.410  -4.611  1.00 30.97           C  
ATOM   1300  CB  LEU A 182     -20.892  40.260  -3.254  1.00 30.97           C  
ATOM   1301  O   LEU A 182     -18.222  40.582  -4.695  1.00 30.97           O  
ATOM   1302  CG  LEU A 182     -21.757  41.038  -2.261  1.00 30.97           C  
ATOM   1303  CD1 LEU A 182     -23.235  40.762  -2.516  1.00 30.97           C  
ATOM   1304  CD2 LEU A 182     -21.380  40.680  -0.828  1.00 30.97           C  
ATOM   1305  N   ALA A 183     -18.819  42.516  -5.359  1.00 29.09           N  
ATOM   1306  CA  ALA A 183     -18.545  43.922  -5.073  1.00 29.09           C  
ATOM   1307  C   ALA A 183     -17.355  44.069  -4.130  1.00 29.09           C  
ATOM   1308  CB  ALA A 183     -19.780  44.593  -4.474  1.00 29.09           C  
ATOM   1309  O   ALA A 183     -17.244  43.340  -3.141  1.00 29.09           O  
ATOM   1310  N   THR A 184     -16.166  44.220  -4.682  1.00 25.01           N  
ATOM   1311  CA  THR A 184     -15.324  45.410  -4.622  1.00 25.01           C  
ATOM   1312  C   THR A 184     -15.923  46.450  -3.680  1.00 25.01           C  
ATOM   1313  CB  THR A 184     -15.132  46.029  -6.019  1.00 25.01           C  
ATOM   1314  O   THR A 184     -17.141  46.636  -3.646  1.00 25.01           O  
ATOM   1315  CG2 THR A 184     -14.017  45.324  -6.785  1.00 25.01           C  
ATOM   1316  OG1 THR A 184     -16.353  45.912  -6.759  1.00 25.01           O  
ATOM   1317  N   THR A 185     -15.323  46.732  -2.608  1.00 27.45           N  
ATOM   1318  CA  THR A 185     -15.105  48.072  -2.074  1.00 27.45           C  
ATOM   1319  C   THR A 185     -15.022  48.040  -0.551  1.00 27.45           C  
ATOM   1320  CB  THR A 185     -16.224  49.035  -2.510  1.00 27.45           C  
ATOM   1321  O   THR A 185     -15.860  47.423   0.110  1.00 27.45           O  
ATOM   1322  CG2 THR A 185     -15.682  50.444  -2.730  1.00 27.45           C  
ATOM   1323  OG1 THR A 185     -16.805  48.563  -3.731  1.00 27.45           O  
ATOM   1324  N   ALA A 186     -13.833  48.025  -0.032  1.00 27.09           N  
ATOM   1325  CA  ALA A 186     -13.386  49.046   0.912  1.00 27.09           C  
ATOM   1326  C   ALA A 186     -14.460  49.333   1.958  1.00 27.09           C  
ATOM   1327  CB  ALA A 186     -13.011  50.328   0.173  1.00 27.09           C  
ATOM   1328  O   ALA A 186     -15.637  49.486   1.622  1.00 27.09           O  
ATOM   1329  N   PRO A 187     -14.057  49.331   3.219  1.00 31.37           N  
ATOM   1330  CA  PRO A 187     -13.809  50.572   3.957  1.00 31.37           C  
ATOM   1331  C   PRO A 187     -12.675  50.439   4.971  1.00 31.37           C  
ATOM   1332  CB  PRO A 187     -15.142  50.835   4.662  1.00 31.37           C  
ATOM   1333  O   PRO A 187     -12.322  49.325   5.367  1.00 31.37           O  
ATOM   1334  CG  PRO A 187     -15.677  49.477   4.986  1.00 31.37           C  
ATOM   1335  CD  PRO A 187     -14.766  48.448   4.382  1.00 31.37           C  
ATOM   1336  N   SER A 188     -11.511  51.068   4.756  1.00 27.36           N  
ATOM   1337  CA  SER A 188     -10.998  52.224   5.484  1.00 27.36           C  
ATOM   1338  C   SER A 188     -11.686  52.375   6.837  1.00 27.36           C  
ATOM   1339  CB  SER A 188     -11.185  53.501   4.663  1.00 27.36           C  
ATOM   1340  O   SER A 188     -12.911  52.276   6.931  1.00 27.36           O  
ATOM   1341  OG  SER A 188     -10.068  53.724   3.820  1.00 27.36           O  
ATOM   1342  N   GLU A 189     -10.950  52.088   7.929  1.00 25.23           N  
ATOM   1343  CA  GLU A 189     -10.542  53.064   8.934  1.00 25.23           C  
ATOM   1344  C   GLU A 189     -11.598  53.205  10.027  1.00 25.23           C  
ATOM   1345  CB  GLU A 189     -10.272  54.424   8.285  1.00 25.23           C  
ATOM   1346  O   GLU A 189     -12.775  53.427   9.736  1.00 25.23           O  
ATOM   1347  CG  GLU A 189      -8.839  54.603   7.806  1.00 25.23           C  
ATOM   1348  CD  GLU A 189      -8.579  55.967   7.187  1.00 25.23           C  
ATOM   1349  OE1 GLU A 189      -7.419  56.255   6.816  1.00 25.23           O  
ATOM   1350  OE2 GLU A 189      -9.545  56.755   7.072  1.00 25.23           O  
ATOM   1351  N   PHE A 190     -11.297  52.733  11.195  1.00 29.46           N  
ATOM   1352  CA  PHE A 190     -11.397  53.586  12.373  1.00 29.46           C  
ATOM   1353  C   PHE A 190     -10.818  52.888  13.598  1.00 29.46           C  
ATOM   1354  CB  PHE A 190     -12.855  53.978  12.633  1.00 29.46           C  
ATOM   1355  O   PHE A 190     -11.112  51.717  13.848  1.00 29.46           O  
ATOM   1356  CG  PHE A 190     -13.221  55.338  12.102  1.00 29.46           C  
ATOM   1357  CD1 PHE A 190     -12.964  56.483  12.847  1.00 29.46           C  
ATOM   1358  CD2 PHE A 190     -13.824  55.472  10.858  1.00 29.46           C  
ATOM   1359  CE1 PHE A 190     -13.302  57.743  12.358  1.00 29.46           C  
ATOM   1360  CE2 PHE A 190     -14.165  56.727  10.363  1.00 29.46           C  
ATOM   1361  CZ  PHE A 190     -13.904  57.861  11.115  1.00 29.46           C  
ATOM   1362  N   GLN A 191      -9.553  53.203  14.065  1.00 26.60           N  
ATOM   1363  CA  GLN A 191      -9.168  54.043  15.195  1.00 26.60           C  
ATOM   1364  C   GLN A 191      -9.894  53.619  16.468  1.00 26.60           C  
ATOM   1365  CB  GLN A 191      -9.453  55.515  14.892  1.00 26.60           C  
ATOM   1366  O   GLN A 191     -11.096  53.344  16.441  1.00 26.60           O  
ATOM   1367  CG  GLN A 191      -8.465  56.145  13.921  1.00 26.60           C  
ATOM   1368  CD  GLN A 191      -8.620  57.651  13.821  1.00 26.60           C  
ATOM   1369  NE2 GLN A 191      -8.561  58.174  12.601  1.00 26.60           N  
ATOM   1370  OE1 GLN A 191      -8.791  58.339  14.832  1.00 26.60           O  
ATOM   1371  N   THR A 192      -9.130  53.211  17.541  1.00 24.77           N  
ATOM   1372  CA  THR A 192      -8.834  53.823  18.832  1.00 24.77           C  
ATOM   1373  C   THR A 192     -10.026  53.698  19.776  1.00 24.77           C  
ATOM   1374  CB  THR A 192      -8.455  55.307  18.672  1.00 24.77           C  
ATOM   1375  O   THR A 192     -11.164  53.972  19.387  1.00 24.77           O  
ATOM   1376  CG2 THR A 192      -7.466  55.741  19.749  1.00 24.77           C  
ATOM   1377  OG1 THR A 192      -7.860  55.507  17.384  1.00 24.77           O  
ATOM   1378  N   ALA A 193      -9.735  53.022  20.932  1.00 25.22           N  
ATOM   1379  CA  ALA A 193      -9.753  53.469  22.322  1.00 25.22           C  
ATOM   1380  C   ALA A 193     -11.180  53.727  22.798  1.00 25.22           C  
ATOM   1381  CB  ALA A 193      -8.905  54.728  22.487  1.00 25.22           C  
ATOM   1382  O   ALA A 193     -11.978  54.338  22.083  1.00 25.22           O  
ATOM   1383  N   VAL A 194     -11.618  52.995  23.887  1.00 25.09           N  
ATOM   1384  CA  VAL A 194     -12.198  53.471  25.138  1.00 25.09           C  
ATOM   1385  C   VAL A 194     -13.471  52.688  25.450  1.00 25.09           C  
ATOM   1386  CB  VAL A 194     -12.504  54.985  25.082  1.00 25.09           C  
ATOM   1387  O   VAL A 194     -14.310  52.479  24.570  1.00 25.09           O  
ATOM   1388  CG1 VAL A 194     -13.432  55.391  26.225  1.00 25.09           C  
ATOM   1389  CG2 VAL A 194     -11.208  55.793  25.128  1.00 25.09           C  
ATOM   1390  N   SER A 195     -13.452  51.939  26.642  1.00 26.84           N  
ATOM   1391  CA  SER A 195     -14.167  52.079  27.907  1.00 26.84           C  
ATOM   1392  C   SER A 195     -15.666  51.876  27.719  1.00 26.84           C  
ATOM   1393  CB  SER A 195     -13.904  53.455  28.522  1.00 26.84           C  
ATOM   1394  O   SER A 195     -16.270  52.463  26.819  1.00 26.84           O  
ATOM   1395  OG  SER A 195     -14.360  53.501  29.863  1.00 26.84           O  
ATOM   1396  N   GLY A 196     -16.256  50.810  28.301  1.00 25.59           N  
ATOM   1397  CA  GLY A 196     -17.511  51.002  29.010  1.00 25.59           C  
ATOM   1398  C   GLY A 196     -18.249  49.703  29.278  1.00 25.59           C  
ATOM   1399  O   GLY A 196     -18.346  48.846  28.398  1.00 25.59           O  
ATOM   1400  N   GLN A 197     -18.084  49.221  30.499  1.00 27.59           N  
ATOM   1401  CA  GLN A 197     -19.096  49.118  31.545  1.00 27.59           C  
ATOM   1402  C   GLN A 197     -20.201  48.143  31.147  1.00 27.59           C  
ATOM   1403  CB  GLN A 197     -19.694  50.491  31.853  1.00 27.59           C  
ATOM   1404  O   GLN A 197     -20.855  48.325  30.118  1.00 27.59           O  
ATOM   1405  CG  GLN A 197     -19.674  50.853  33.332  1.00 27.59           C  
ATOM   1406  CD  GLN A 197     -20.247  52.230  33.608  1.00 27.59           C  
ATOM   1407  NE2 GLN A 197     -20.849  52.399  34.780  1.00 27.59           N  
ATOM   1408  OE1 GLN A 197     -20.148  53.136  32.774  1.00 27.59           O  
ATOM   1409  N   PRO A 198     -20.360  47.063  31.897  1.00 37.48           N  
ATOM   1410  CA  PRO A 198     -21.720  46.543  32.059  1.00 37.48           C  
ATOM   1411  C   PRO A 198     -22.368  46.983  33.369  1.00 37.48           C  
ATOM   1412  CB  PRO A 198     -21.522  45.025  32.031  1.00 37.48           C  
ATOM   1413  O   PRO A 198     -21.669  47.238  34.353  1.00 37.48           O  
ATOM   1414  CG  PRO A 198     -20.118  44.814  32.499  1.00 37.48           C  
ATOM   1415  CD  PRO A 198     -19.458  46.155  32.645  1.00 37.48           C  
ATOM   1416  N   GLU A 199     -23.185  48.138  33.447  1.00 32.59           N  
ATOM   1417  CA  GLU A 199     -24.417  48.619  34.067  1.00 32.59           C  
ATOM   1418  C   GLU A 199     -25.183  47.478  34.730  1.00 32.59           C  
ATOM   1419  CB  GLU A 199     -25.303  49.316  33.032  1.00 32.59           C  
ATOM   1420  O   GLU A 199     -25.291  46.386  34.166  1.00 32.59           O  
ATOM   1421  CG  GLU A 199     -25.269  50.835  33.116  1.00 32.59           C  
ATOM   1422  CD  GLU A 199     -26.513  51.496  32.546  1.00 32.59           C  
ATOM   1423  OE1 GLU A 199     -26.826  52.643  32.939  1.00 32.59           O  
ATOM   1424  OE2 GLU A 199     -27.182  50.862  31.700  1.00 32.59           O  
ATOM   1425  N   PRO A 200     -26.052  47.760  35.785  1.00 39.34           N  
ATOM   1426  CA  PRO A 200     -26.256  48.197  37.168  1.00 39.34           C  
ATOM   1427  C   PRO A 200     -27.011  47.169  38.007  1.00 39.34           C  
ATOM   1428  CB  PRO A 200     -27.072  49.483  37.015  1.00 39.34           C  
ATOM   1429  O   PRO A 200     -27.713  46.316  37.459  1.00 39.34           O  
ATOM   1430  CG  PRO A 200     -27.954  49.238  35.834  1.00 39.34           C  
ATOM   1431  CD  PRO A 200     -27.580  47.916  35.226  1.00 39.34           C  
ATOM   1432  N   ALA A 201     -26.436  46.863  39.166  1.00 28.86           N  
ATOM   1433  CA  ALA A 201     -26.887  46.454  40.494  1.00 28.86           C  
ATOM   1434  C   ALA A 201     -27.377  47.654  41.300  1.00 28.86           C  
ATOM   1435  CB  ALA A 201     -25.763  45.739  41.241  1.00 28.86           C  
ATOM   1436  O   ALA A 201     -26.706  48.687  41.358  1.00 28.86           O  
ATOM   1437  N   SER A 202     -28.676  48.031  41.204  1.00 28.70           N  
ATOM   1438  CA  SER A 202     -29.620  48.792  42.015  1.00 28.70           C  
ATOM   1439  C   SER A 202     -30.607  47.872  42.725  1.00 28.70           C  
ATOM   1440  CB  SER A 202     -30.381  49.798  41.150  1.00 28.70           C  
ATOM   1441  O   SER A 202     -31.177  46.969  42.108  1.00 28.70           O  
ATOM   1442  OG  SER A 202     -29.929  51.118  41.398  1.00 28.70           O  
ATOM   1443  N   GLN A 203     -30.510  47.788  44.132  1.00 33.81           N  
ATOM   1444  CA  GLN A 203     -31.574  48.069  45.090  1.00 33.81           C  
ATOM   1445  C   GLN A 203     -31.522  47.102  46.269  1.00 33.81           C  
ATOM   1446  CB  GLN A 203     -32.942  47.996  44.410  1.00 33.81           C  
ATOM   1447  O   GLN A 203     -31.418  45.888  46.080  1.00 33.81           O  
ATOM   1448  CG  GLN A 203     -33.525  49.356  44.052  1.00 33.81           C  
ATOM   1449  CD  GLN A 203     -34.840  49.252  43.304  1.00 33.81           C  
ATOM   1450  NE2 GLN A 203     -35.326  50.382  42.799  1.00 33.81           N  
ATOM   1451  OE1 GLN A 203     -35.415  48.166  43.180  1.00 33.81           O  
ATOM   1452  N   ARG A 204     -31.176  47.632  47.506  1.00 29.80           N  
ATOM   1453  CA  ARG A 204     -32.004  48.066  48.627  1.00 29.80           C  
ATOM   1454  C   ARG A 204     -32.137  46.961  49.670  1.00 29.80           C  
ATOM   1455  CB  ARG A 204     -33.389  48.495  48.139  1.00 29.80           C  
ATOM   1456  O   ARG A 204     -32.387  45.804  49.327  1.00 29.80           O  
ATOM   1457  CG  ARG A 204     -33.521  49.989  47.894  1.00 29.80           C  
ATOM   1458  CD  ARG A 204     -34.938  50.372  47.489  1.00 29.80           C  
ATOM   1459  NE  ARG A 204     -35.227  51.770  47.797  1.00 29.80           N  
ATOM   1460  NH1 ARG A 204     -37.378  51.375  48.543  1.00 29.80           N  
ATOM   1461  NH2 ARG A 204     -36.536  53.507  48.533  1.00 29.80           N  
ATOM   1462  CZ  ARG A 204     -36.380  52.214  48.290  1.00 29.80           C  
ATOM   1463  N   GLN A 205     -31.623  47.151  50.951  1.00 34.69           N  
ATOM   1464  CA  GLN A 205     -32.236  47.354  52.259  1.00 34.69           C  
ATOM   1465  C   GLN A 205     -32.181  46.078  53.096  1.00 34.69           C  
ATOM   1466  CB  GLN A 205     -33.685  47.820  52.108  1.00 34.69           C  
ATOM   1467  O   GLN A 205     -32.495  44.993  52.603  1.00 34.69           O  
ATOM   1468  CG  GLN A 205     -33.824  49.305  51.801  1.00 34.69           C  
ATOM   1469  CD  GLN A 205     -35.270  49.763  51.761  1.00 34.69           C  
ATOM   1470  NE2 GLN A 205     -35.480  51.072  51.847  1.00 34.69           N  
ATOM   1471  OE1 GLN A 205     -36.191  48.947  51.653  1.00 34.69           O  
ATOM   1472  N   SER A 206     -31.467  46.082  54.262  1.00 28.12           N  
ATOM   1473  CA  SER A 206     -31.621  46.214  55.707  1.00 28.12           C  
ATOM   1474  C   SER A 206     -32.607  45.188  56.254  1.00 28.12           C  
ATOM   1475  CB  SER A 206     -32.087  47.625  56.070  1.00 28.12           C  
ATOM   1476  O   SER A 206     -33.649  44.934  55.645  1.00 28.12           O  
ATOM   1477  OG  SER A 206     -33.351  47.902  55.491  1.00 28.12           O  
ATOM   1478  N   SER A 207     -32.161  44.338  57.266  1.00 29.43           N  
ATOM   1479  CA  SER A 207     -32.515  44.136  58.667  1.00 29.43           C  
ATOM   1480  C   SER A 207     -33.191  42.785  58.877  1.00 29.43           C  
ATOM   1481  CB  SER A 207     -33.434  45.257  59.155  1.00 29.43           C  
ATOM   1482  O   SER A 207     -34.016  42.365  58.064  1.00 29.43           O  
ATOM   1483  OG  SER A 207     -34.624  45.302  58.386  1.00 29.43           O  
ATOM   1484  N   SER A 208     -32.616  41.905  59.755  1.00 30.33           N  
ATOM   1485  CA  SER A 208     -33.073  41.373  61.035  1.00 30.33           C  
ATOM   1486  C   SER A 208     -33.456  39.901  60.917  1.00 30.33           C  
ATOM   1487  CB  SER A 208     -34.265  42.178  61.555  1.00 30.33           C  
ATOM   1488  O   SER A 208     -34.053  39.488  59.921  1.00 30.33           O  
ATOM   1489  OG  SER A 208     -35.371  42.065  60.675  1.00 30.33           O  
ATOM   1490  N   GLN A 209     -32.740  38.995  61.609  1.00 29.45           N  
ATOM   1491  CA  GLN A 209     -33.197  38.167  62.720  1.00 29.45           C  
ATOM   1492  C   GLN A 209     -33.620  36.783  62.237  1.00 29.45           C  
ATOM   1493  CB  GLN A 209     -34.356  38.844  63.454  1.00 29.45           C  
ATOM   1494  O   GLN A 209     -34.374  36.661  61.269  1.00 29.45           O  
ATOM   1495  CG  GLN A 209     -33.934  39.596  64.709  1.00 29.45           C  
ATOM   1496  CD  GLN A 209     -35.116  40.096  65.519  1.00 29.45           C  
ATOM   1497  NE2 GLN A 209     -34.839  40.628  66.705  1.00 29.45           N  
ATOM   1498  OE1 GLN A 209     -36.267  40.007  65.081  1.00 29.45           O  
ATOM   1499  N   GLY A 210     -32.838  35.697  62.557  1.00 30.11           N  
ATOM   1500  CA  GLY A 210     -33.342  34.551  63.298  1.00 30.11           C  
ATOM   1501  C   GLY A 210     -32.701  33.241  62.880  1.00 30.11           C  
ATOM   1502  O   GLY A 210     -32.565  32.964  61.687  1.00 30.11           O  
ATOM   1503  N   GLN A 211     -31.580  32.761  63.477  1.00 25.99           N  
ATOM   1504  CA  GLN A 211     -31.365  31.529  64.228  1.00 25.99           C  
ATOM   1505  C   GLN A 211     -32.686  30.817  64.506  1.00 25.99           C  
ATOM   1506  CB  GLN A 211     -30.640  31.821  65.543  1.00 25.99           C  
ATOM   1507  O   GLN A 211     -33.656  31.442  64.939  1.00 25.99           O  
ATOM   1508  CG  GLN A 211     -29.146  31.532  65.498  1.00 25.99           C  
ATOM   1509  CD  GLN A 211     -28.448  31.845  66.808  1.00 25.99           C  
ATOM   1510  NE2 GLN A 211     -27.738  30.862  67.351  1.00 25.99           N  
ATOM   1511  OE1 GLN A 211     -28.545  32.962  67.327  1.00 25.99           O  
ATOM   1512  N   PRO A 212     -32.606  29.441  64.393  1.00 36.12           N  
ATOM   1513  CA  PRO A 212     -32.198  28.323  65.247  1.00 36.12           C  
ATOM   1514  C   PRO A 212     -31.661  27.137  64.449  1.00 36.12           C  
ATOM   1515  CB  PRO A 212     -33.489  27.949  65.980  1.00 36.12           C  
ATOM   1516  O   PRO A 212     -31.879  27.054  63.238  1.00 36.12           O  
ATOM   1517  CG  PRO A 212     -34.578  28.203  64.989  1.00 36.12           C  
ATOM   1518  CD  PRO A 212     -33.973  28.828  63.764  1.00 36.12           C  
ATOM   1519  N   SER A 213     -30.517  26.514  64.849  1.00 28.45           N  
ATOM   1520  CA  SER A 213     -30.223  25.306  65.614  1.00 28.45           C  
ATOM   1521  C   SER A 213     -30.128  24.086  64.705  1.00 28.45           C  
ATOM   1522  CB  SER A 213     -31.293  25.075  66.682  1.00 28.45           C  
ATOM   1523  O   SER A 213     -30.969  23.895  63.824  1.00 28.45           O  
ATOM   1524  OG  SER A 213     -31.351  26.169  67.581  1.00 28.45           O  
ATOM   1525  N   ALA A 214     -28.878  23.435  64.664  1.00 34.68           N  
ATOM   1526  CA  ALA A 214     -28.496  22.104  65.128  1.00 34.68           C  
ATOM   1527  C   ALA A 214     -27.515  21.446  64.162  1.00 34.68           C  
ATOM   1528  CB  ALA A 214     -29.733  21.226  65.305  1.00 34.68           C  
ATOM   1529  O   ALA A 214     -27.716  21.479  62.946  1.00 34.68           O  
ATOM   1530  N   ASP A 215     -26.216  21.303  64.511  1.00 28.39           N  
ATOM   1531  CA  ASP A 215     -25.340  20.222  64.954  1.00 28.39           C  
ATOM   1532  C   ASP A 215     -25.129  19.195  63.844  1.00 28.39           C  
ATOM   1533  CB  ASP A 215     -25.916  19.541  66.198  1.00 28.39           C  
ATOM   1534  O   ASP A 215     -26.091  18.741  63.221  1.00 28.39           O  
ATOM   1535  CG  ASP A 215     -25.400  20.140  67.494  1.00 28.39           C  
ATOM   1536  OD1 ASP A 215     -24.367  20.844  67.472  1.00 28.39           O  
ATOM   1537  OD2 ASP A 215     -26.030  19.904  68.548  1.00 28.39           O  
ATOM   1538  N   SER A 216     -23.889  19.042  63.305  1.00 32.02           N  
ATOM   1539  CA  SER A 216     -23.020  17.869  63.327  1.00 32.02           C  
ATOM   1540  C   SER A 216     -22.112  17.831  62.103  1.00 32.02           C  
ATOM   1541  CB  SER A 216     -23.851  16.587  63.396  1.00 32.02           C  
ATOM   1542  O   SER A 216     -22.557  18.096  60.985  1.00 32.02           O  
ATOM   1543  OG  SER A 216     -25.140  16.793  62.844  1.00 32.02           O  
ATOM   1544  N   HIS A 217     -20.796  18.204  62.149  1.00 36.66           N  
ATOM   1545  CA  HIS A 217     -19.464  17.707  61.823  1.00 36.66           C  
ATOM   1546  C   HIS A 217     -19.541  16.470  60.934  1.00 36.66           C  
ATOM   1547  CB  HIS A 217     -18.684  17.389  63.099  1.00 36.66           C  
ATOM   1548  O   HIS A 217     -20.385  15.597  61.149  1.00 36.66           O  
ATOM   1549  CG  HIS A 217     -18.340  18.599  63.909  1.00 36.66           C  
ATOM   1550  CD2 HIS A 217     -18.891  19.097  65.041  1.00 36.66           C  
ATOM   1551  ND1 HIS A 217     -17.313  19.454  63.571  1.00 36.66           N  
ATOM   1552  CE1 HIS A 217     -17.247  20.427  64.463  1.00 36.66           C  
ATOM   1553  NE2 HIS A 217     -18.194  20.234  65.366  1.00 36.66           N  
ATOM   1554  N   PRO A 218     -18.538  16.219  60.035  1.00 40.34           N  
ATOM   1555  CA  PRO A 218     -18.363  15.509  58.766  1.00 40.34           C  
ATOM   1556  C   PRO A 218     -17.799  14.102  58.950  1.00 40.34           C  
ATOM   1557  CB  PRO A 218     -17.378  16.395  57.999  1.00 40.34           C  
ATOM   1558  O   PRO A 218     -17.262  13.782  60.013  1.00 40.34           O  
ATOM   1559  CG  PRO A 218     -16.475  16.960  59.048  1.00 40.34           C  
ATOM   1560  CD  PRO A 218     -16.990  16.541  60.395  1.00 40.34           C  
ATOM   1561  N   PRO A 219     -18.122  13.033  58.100  1.00 34.51           N  
ATOM   1562  CA  PRO A 219     -17.198  11.901  58.007  1.00 34.51           C  
ATOM   1563  C   PRO A 219     -16.512  11.810  56.646  1.00 34.51           C  
ATOM   1564  CB  PRO A 219     -18.101  10.688  58.245  1.00 34.51           C  
ATOM   1565  O   PRO A 219     -16.986  12.399  55.671  1.00 34.51           O  
ATOM   1566  CG  PRO A 219     -19.411  11.060  57.628  1.00 34.51           C  
ATOM   1567  CD  PRO A 219     -19.341  12.494  57.188  1.00 34.51           C  
ATOM   1568  N   THR A 220     -15.173  11.868  56.521  1.00 30.61           N  
ATOM   1569  CA  THR A 220     -14.026  11.032  56.186  1.00 30.61           C  
ATOM   1570  C   THR A 220     -14.429   9.924  55.217  1.00 30.61           C  
ATOM   1571  CB  THR A 220     -13.399  10.411  57.448  1.00 30.61           C  
ATOM   1572  O   THR A 220     -15.436   9.246  55.426  1.00 30.61           O  
ATOM   1573  CG2 THR A 220     -12.033   9.806  57.143  1.00 30.61           C  
ATOM   1574  OG1 THR A 220     -13.247  11.427  58.448  1.00 30.61           O  
ATOM   1575  N   SER A 221     -13.963  10.060  53.983  1.00 30.04           N  
ATOM   1576  CA  SER A 221     -13.307   9.365  52.880  1.00 30.04           C  
ATOM   1577  C   SER A 221     -13.208   7.867  53.151  1.00 30.04           C  
ATOM   1578  CB  SER A 221     -11.911   9.940  52.638  1.00 30.04           C  
ATOM   1579  O   SER A 221     -12.819   7.453  54.245  1.00 30.04           O  
ATOM   1580  OG  SER A 221     -11.993  11.247  52.096  1.00 30.04           O  
ATOM   1581  N   PRO A 222     -13.622   6.999  52.186  1.00 35.51           N  
ATOM   1582  CA  PRO A 222     -13.269   5.594  51.971  1.00 35.51           C  
ATOM   1583  C   PRO A 222     -12.133   5.418  50.966  1.00 35.51           C  
ATOM   1584  CB  PRO A 222     -14.567   4.981  51.440  1.00 35.51           C  
ATOM   1585  O   PRO A 222     -11.964   6.247  50.068  1.00 35.51           O  
ATOM   1586  CG  PRO A 222     -15.262   6.105  50.741  1.00 35.51           C  
ATOM   1587  CD  PRO A 222     -14.494   7.371  50.993  1.00 35.51           C  
ATOM   1588  N   GLU A 223     -10.927   4.903  51.376  1.00 28.95           N  
ATOM   1589  CA  GLU A 223      -9.997   3.780  51.299  1.00 28.95           C  
ATOM   1590  C   GLU A 223     -10.322   2.875  50.115  1.00 28.95           C  
ATOM   1591  CB  GLU A 223     -10.019   2.974  52.600  1.00 28.95           C  
ATOM   1592  O   GLU A 223     -11.416   2.313  50.038  1.00 28.95           O  
ATOM   1593  CG  GLU A 223      -8.910   1.937  52.699  1.00 28.95           C  
ATOM   1594  CD  GLU A 223      -8.384   1.754  54.114  1.00 28.95           C  
ATOM   1595  OE1 GLU A 223      -7.965   0.628  54.465  1.00 28.95           O  
ATOM   1596  OE2 GLU A 223      -8.391   2.745  54.878  1.00 28.95           O  
ATOM   1597  N   LEU A 224      -9.555   3.012  48.983  1.00 39.88           N  
ATOM   1598  CA  LEU A 224      -9.197   1.964  48.034  1.00 39.88           C  
ATOM   1599  C   LEU A 224      -7.690   1.935  47.799  1.00 39.88           C  
ATOM   1600  CB  LEU A 224      -9.928   2.170  46.705  1.00 39.88           C  
ATOM   1601  O   LEU A 224      -7.073   2.978  47.571  1.00 39.88           O  
ATOM   1602  CG  LEU A 224     -11.400   1.754  46.670  1.00 39.88           C  
ATOM   1603  CD1 LEU A 224     -12.116   2.436  45.509  1.00 39.88           C  
ATOM   1604  CD2 LEU A 224     -11.525   0.238  46.566  1.00 39.88           C  
ATOM   1605  N   GLU A 225      -6.802   1.049  48.415  1.00 26.80           N  
ATOM   1606  CA  GLU A 225      -5.852  -0.060  48.408  1.00 26.80           C  
ATOM   1607  C   GLU A 225      -5.206  -0.224  47.035  1.00 26.80           C  
ATOM   1608  CB  GLU A 225      -6.541  -1.362  48.824  1.00 26.80           C  
ATOM   1609  O   GLU A 225      -5.902  -0.288  46.019  1.00 26.80           O  
ATOM   1610  CG  GLU A 225      -6.561  -1.593  50.328  1.00 26.80           C  
ATOM   1611  CD  GLU A 225      -6.769  -3.051  50.708  1.00 26.80           C  
ATOM   1612  OE1 GLU A 225      -6.515  -3.415  51.879  1.00 26.80           O  
ATOM   1613  OE2 GLU A 225      -7.189  -3.835  49.828  1.00 26.80           O  
ATOM   1614  N   HIS A 226      -3.800  -0.093  46.844  1.00 32.69           N  
ATOM   1615  CA  HIS A 226      -2.644  -0.961  46.648  1.00 32.69           C  
ATOM   1616  C   HIS A 226      -1.743  -0.436  45.536  1.00 32.69           C  
ATOM   1617  CB  HIS A 226      -3.093  -2.388  46.330  1.00 32.69           C  
ATOM   1618  O   HIS A 226      -2.217  -0.134  44.438  1.00 32.69           O  
ATOM   1619  CG  HIS A 226      -3.213  -3.263  47.537  1.00 32.69           C  
ATOM   1620  CD2 HIS A 226      -2.820  -4.540  47.752  1.00 32.69           C  
ATOM   1621  ND1 HIS A 226      -3.805  -2.839  48.707  1.00 32.69           N  
ATOM   1622  CE1 HIS A 226      -3.768  -3.820  49.593  1.00 32.69           C  
ATOM   1623  NE2 HIS A 226      -3.176  -4.864  49.038  1.00 32.69           N  
ATOM   1624  N   THR A 227      -0.508  -0.002  45.796  1.00 32.91           N  
ATOM   1625  CA  THR A 227       0.785  -0.609  45.497  1.00 32.91           C  
ATOM   1626  C   THR A 227       1.910   0.409  45.660  1.00 32.91           C  
ATOM   1627  CB  THR A 227       0.815  -1.187  44.070  1.00 32.91           C  
ATOM   1628  O   THR A 227       1.837   1.515  45.119  1.00 32.91           O  
ATOM   1629  CG2 THR A 227       1.406  -2.593  44.059  1.00 32.91           C  
ATOM   1630  OG1 THR A 227      -0.521  -1.238  43.554  1.00 32.91           O  
ATOM   1631  N   GLN A 228       2.547   0.527  46.866  1.00 28.92           N  
ATOM   1632  CA  GLN A 228       3.853   0.444  47.512  1.00 28.92           C  
ATOM   1633  C   GLN A 228       4.971   0.331  46.480  1.00 28.92           C  
ATOM   1634  CB  GLN A 228       3.902  -0.744  48.473  1.00 28.92           C  
ATOM   1635  O   GLN A 228       4.945  -0.555  45.623  1.00 28.92           O  
ATOM   1636  CG  GLN A 228       3.108  -0.532  49.755  1.00 28.92           C  
ATOM   1637  CD  GLN A 228       3.356  -1.618  50.785  1.00 28.92           C  
ATOM   1638  NE2 GLN A 228       2.479  -1.703  51.780  1.00 28.92           N  
ATOM   1639  OE1 GLN A 228       4.326  -2.376  50.687  1.00 28.92           O  
ATOM   1640  N   THR A 229       5.671   1.447  46.103  1.00 35.16           N  
ATOM   1641  CA  THR A 229       7.115   1.373  45.905  1.00 35.16           C  
ATOM   1642  C   THR A 229       7.813   2.554  46.572  1.00 35.16           C  
ATOM   1643  CB  THR A 229       7.473   1.339  44.408  1.00 35.16           C  
ATOM   1644  O   THR A 229       7.441   3.708  46.350  1.00 35.16           O  
ATOM   1645  CG2 THR A 229       7.036   0.026  43.767  1.00 35.16           C  
ATOM   1646  OG1 THR A 229       6.817   2.425  43.741  1.00 35.16           O  
ATOM   1647  N   ARG A 230       7.936   2.630  47.841  1.00 30.90           N  
ATOM   1648  CA  ARG A 230       8.872   3.177  48.819  1.00 30.90           C  
ATOM   1649  C   ARG A 230      10.307   2.789  48.480  1.00 30.90           C  
ATOM   1650  CB  ARG A 230       8.519   2.698  50.228  1.00 30.90           C  
ATOM   1651  O   ARG A 230      10.626   1.603  48.372  1.00 30.90           O  
ATOM   1652  CG  ARG A 230       8.931   3.664  51.328  1.00 30.90           C  
ATOM   1653  CD  ARG A 230       8.481   3.181  52.700  1.00 30.90           C  
ATOM   1654  NE  ARG A 230       9.338   3.700  53.762  1.00 30.90           N  
ATOM   1655  NH1 ARG A 230       8.279   2.550  55.463  1.00 30.90           N  
ATOM   1656  NH2 ARG A 230      10.056   3.919  55.932  1.00 30.90           N  
ATOM   1657  CZ  ARG A 230       9.223   3.388  55.050  1.00 30.90           C  
ATOM   1658  N   SER A 231      11.022   3.562  47.678  1.00 36.50           N  
ATOM   1659  CA  SER A 231      12.476   3.670  47.754  1.00 36.50           C  
ATOM   1660  C   SER A 231      12.899   4.980  48.409  1.00 36.50           C  
ATOM   1661  CB  SER A 231      13.094   3.565  46.359  1.00 36.50           C  
ATOM   1662  O   SER A 231      12.465   6.057  47.995  1.00 36.50           O  
ATOM   1663  OG  SER A 231      12.127   3.153  45.409  1.00 36.50           O  
ATOM   1664  N   SER A 232      12.953   5.120  49.709  1.00 29.81           N  
ATOM   1665  CA  SER A 232      13.744   5.804  50.726  1.00 29.81           C  
ATOM   1666  C   SER A 232      15.231   5.511  50.560  1.00 29.81           C  
ATOM   1667  CB  SER A 232      13.289   5.392  52.127  1.00 29.81           C  
ATOM   1668  O   SER A 232      15.642   4.349  50.540  1.00 29.81           O  
ATOM   1669  OG  SER A 232      13.522   4.012  52.346  1.00 29.81           O  
ATOM   1670  N   SER A 233      15.941   6.321  49.813  1.00 35.01           N  
ATOM   1671  CA  SER A 233      17.352   6.517  50.129  1.00 35.01           C  
ATOM   1672  C   SER A 233      17.687   7.998  50.269  1.00 35.01           C  
ATOM   1673  CB  SER A 233      18.236   5.886  49.052  1.00 35.01           C  
ATOM   1674  O   SER A 233      17.272   8.815  49.444  1.00 35.01           O  
ATOM   1675  OG  SER A 233      18.000   6.489  47.791  1.00 35.01           O  
ATOM   1676  N   THR A 234      17.538   8.602  51.441  1.00 29.96           N  
ATOM   1677  CA  THR A 234      18.328   9.390  52.380  1.00 29.96           C  
ATOM   1678  C   THR A 234      19.819   9.236  52.096  1.00 29.96           C  
ATOM   1679  CB  THR A 234      18.035   8.981  53.836  1.00 29.96           C  
ATOM   1680  O   THR A 234      20.341   8.119  52.081  1.00 29.96           O  
ATOM   1681  CG2 THR A 234      18.665   9.962  54.820  1.00 29.96           C  
ATOM   1682  OG1 THR A 234      16.618   8.957  54.044  1.00 29.96           O  
ATOM   1683  N   ALA A 235      20.420  10.015  51.231  1.00 36.33           N  
ATOM   1684  CA  ALA A 235      21.853  10.293  51.295  1.00 36.33           C  
ATOM   1685  C   ALA A 235      22.123  11.794  51.241  1.00 36.33           C  
ATOM   1686  CB  ALA A 235      22.584   9.583  50.158  1.00 36.33           C  
ATOM   1687  O   ALA A 235      21.534  12.509  50.427  1.00 36.33           O  
ATOM   1688  N   LYS A 236      22.325  12.460  52.375  1.00 26.78           N  
ATOM   1689  CA  LYS A 236      23.510  12.962  53.064  1.00 26.78           C  
ATOM   1690  C   LYS A 236      24.365  13.819  52.135  1.00 26.78           C  
ATOM   1691  CB  LYS A 236      24.339  11.803  53.619  1.00 26.78           C  
ATOM   1692  O   LYS A 236      24.685  13.404  51.019  1.00 26.78           O  
ATOM   1693  CG  LYS A 236      24.244  11.641  55.129  1.00 26.78           C  
ATOM   1694  CD  LYS A 236      25.094  10.478  55.622  1.00 26.78           C  
ATOM   1695  CE  LYS A 236      24.984  10.302  57.130  1.00 26.78           C  
ATOM   1696  NZ  LYS A 236      25.800   9.149  57.615  1.00 26.78           N  
ATOM   1697  N   GLY A 237      24.312  15.181  52.271  1.00 26.05           N  
ATOM   1698  CA  GLY A 237      25.414  15.960  52.811  1.00 26.05           C  
ATOM   1699  C   GLY A 237      26.587  16.075  51.856  1.00 26.05           C  
ATOM   1700  O   GLY A 237      27.068  15.069  51.331  1.00 26.05           O  
ATOM   1701  N   LYS A 238      26.688  17.260  51.175  1.00 35.72           N  
ATOM   1702  CA  LYS A 238      27.999  17.881  51.013  1.00 35.72           C  
ATOM   1703  C   LYS A 238      27.869  19.365  50.686  1.00 35.72           C  
ATOM   1704  CB  LYS A 238      28.797  17.172  49.917  1.00 35.72           C  
ATOM   1705  O   LYS A 238      27.152  19.741  49.756  1.00 35.72           O  
ATOM   1706  CG  LYS A 238      29.682  16.044  50.427  1.00 35.72           C  
ATOM   1707  CD  LYS A 238      30.373  15.313  49.283  1.00 35.72           C  
ATOM   1708  CE  LYS A 238      31.298  14.218  49.794  1.00 35.72           C  
ATOM   1709  NZ  LYS A 238      31.946  13.472  48.675  1.00 35.72           N  
ATOM   1710  N   SER A 239      27.919  20.278  51.688  1.00 24.35           N  
ATOM   1711  CA  SER A 239      28.830  21.262  52.263  1.00 24.35           C  
ATOM   1712  C   SER A 239      30.000  21.545  51.328  1.00 24.35           C  
ATOM   1713  CB  SER A 239      29.353  20.781  53.617  1.00 24.35           C  
ATOM   1714  O   SER A 239      30.650  20.618  50.840  1.00 24.35           O  
ATOM   1715  OG  SER A 239      30.021  19.538  53.485  1.00 24.35           O  
ATOM   1716  N   ALA A 240      30.009  22.760  50.749  1.00 32.15           N  
ATOM   1717  CA  ALA A 240      30.850  23.945  50.900  1.00 32.15           C  
ATOM   1718  C   ALA A 240      31.548  24.293  49.589  1.00 32.15           C  
ATOM   1719  CB  ALA A 240      31.880  23.728  52.006  1.00 32.15           C  
ATOM   1720  O   ALA A 240      31.957  23.402  48.840  1.00 32.15           O  
ATOM   1721  N   PRO A 241      32.148  25.604  49.383  1.00 41.59           N  
ATOM   1722  CA  PRO A 241      32.324  27.041  49.603  1.00 41.59           C  
ATOM   1723  C   PRO A 241      32.513  27.818  48.302  1.00 41.59           C  
ATOM   1724  CB  PRO A 241      33.585  27.113  50.469  1.00 41.59           C  
ATOM   1725  O   PRO A 241      32.722  27.217  47.245  1.00 41.59           O  
ATOM   1726  CG  PRO A 241      34.438  25.981  49.996  1.00 41.59           C  
ATOM   1727  CD  PRO A 241      33.657  25.181  48.993  1.00 41.59           C  
ATOM   1728  N   ARG A 242      32.099  29.134  48.295  1.00 30.18           N  
ATOM   1729  CA  ARG A 242      32.787  30.406  48.494  1.00 30.18           C  
ATOM   1730  C   ARG A 242      33.670  30.744  47.298  1.00 30.18           C  
ATOM   1731  CB  ARG A 242      33.628  30.368  49.772  1.00 30.18           C  
ATOM   1732  O   ARG A 242      34.606  30.007  46.982  1.00 30.18           O  
ATOM   1733  CG  ARG A 242      33.057  31.198  50.910  1.00 30.18           C  
ATOM   1734  CD  ARG A 242      33.953  31.160  52.140  1.00 30.18           C  
ATOM   1735  NE  ARG A 242      33.487  32.079  53.175  1.00 30.18           N  
ATOM   1736  NH1 ARG A 242      35.025  31.401  54.760  1.00 30.18           N  
ATOM   1737  NH2 ARG A 242      33.505  33.043  55.259  1.00 30.18           N  
ATOM   1738  CZ  ARG A 242      34.007  32.172  54.396  1.00 30.18           C  
ATOM   1739  N   ASP A 243      33.157  31.622  46.407  1.00 39.10           N  
ATOM   1740  CA  ASP A 243      33.994  32.615  45.740  1.00 39.10           C  
ATOM   1741  C   ASP A 243      33.165  33.814  45.284  1.00 39.10           C  
ATOM   1742  CB  ASP A 243      34.718  31.992  44.545  1.00 39.10           C  
ATOM   1743  O   ASP A 243      32.130  33.649  44.634  1.00 39.10           O  
ATOM   1744  CG  ASP A 243      36.069  31.403  44.912  1.00 39.10           C  
ATOM   1745  OD1 ASP A 243      36.727  31.919  45.841  1.00 39.10           O  
ATOM   1746  OD2 ASP A 243      36.480  30.416  44.264  1.00 39.10           O  
ATOM   1747  N   ALA A 244      33.053  34.915  45.986  1.00 30.50           N  
ATOM   1748  CA  ALA A 244      33.181  36.363  45.844  1.00 30.50           C  
ATOM   1749  C   ALA A 244      33.785  36.732  44.492  1.00 30.50           C  
ATOM   1750  CB  ALA A 244      34.031  36.936  46.977  1.00 30.50           C  
ATOM   1751  O   ALA A 244      34.713  36.072  44.020  1.00 30.50           O  
ATOM   1752  N   PRO A 245      33.524  38.093  43.859  1.00 39.29           N  
ATOM   1753  CA  PRO A 245      33.276  39.523  44.056  1.00 39.29           C  
ATOM   1754  C   PRO A 245      32.408  40.129  42.955  1.00 39.29           C  
ATOM   1755  CB  PRO A 245      34.681  40.131  44.040  1.00 39.29           C  
ATOM   1756  O   PRO A 245      32.240  39.524  41.894  1.00 39.29           O  
ATOM   1757  CG  PRO A 245      35.448  39.294  43.067  1.00 39.29           C  
ATOM   1758  CD  PRO A 245      34.576  38.152  42.630  1.00 39.29           C  
ATOM   1759  N   LEU A 246      31.488  41.133  43.192  1.00 30.02           N  
ATOM   1760  CA  LEU A 246      31.300  42.580  43.207  1.00 30.02           C  
ATOM   1761  C   LEU A 246      31.226  43.133  41.788  1.00 30.02           C  
ATOM   1762  CB  LEU A 246      32.437  43.260  43.974  1.00 30.02           C  
ATOM   1763  O   LEU A 246      32.112  42.875  40.970  1.00 30.02           O  
ATOM   1764  CG  LEU A 246      32.409  43.115  45.496  1.00 30.02           C  
ATOM   1765  CD1 LEU A 246      33.830  43.071  46.050  1.00 30.02           C  
ATOM   1766  CD2 LEU A 246      31.619  44.256  46.128  1.00 30.02           C  
ATOM   1767  N   LYS A 247      29.994  43.651  41.334  1.00 39.73           N  
ATOM   1768  CA  LYS A 247      29.875  44.881  40.556  1.00 39.73           C  
ATOM   1769  C   LYS A 247      28.421  45.333  40.460  1.00 39.73           C  
ATOM   1770  CB  LYS A 247      30.458  44.689  39.156  1.00 39.73           C  
ATOM   1771  O   LYS A 247      27.544  44.546  40.098  1.00 39.73           O  
ATOM   1772  CG  LYS A 247      31.181  45.913  38.613  1.00 39.73           C  
ATOM   1773  CD  LYS A 247      31.790  45.641  37.243  1.00 39.73           C  
ATOM   1774  CE  LYS A 247      32.528  46.860  36.706  1.00 39.73           C  
ATOM   1775  NZ  LYS A 247      33.099  46.608  35.349  1.00 39.73           N  
ATOM   1776  N   ASP A 248      27.916  46.260  41.265  1.00 34.44           N  
ATOM   1777  CA  ASP A 248      27.360  47.610  41.281  1.00 34.44           C  
ATOM   1778  C   ASP A 248      26.554  47.888  40.014  1.00 34.44           C  
ATOM   1779  CB  ASP A 248      28.474  48.648  41.434  1.00 34.44           C  
ATOM   1780  O   ASP A 248      27.039  47.664  38.903  1.00 34.44           O  
ATOM   1781  CG  ASP A 248      28.935  48.816  42.871  1.00 34.44           C  
ATOM   1782  OD1 ASP A 248      28.145  48.544  43.801  1.00 34.44           O  
ATOM   1783  OD2 ASP A 248      30.097  49.228  43.076  1.00 34.44           O  
ATOM   1784  N   SER A 249      25.141  47.983  40.083  1.00 42.14           N  
ATOM   1785  CA  SER A 249      24.369  49.052  39.457  1.00 42.14           C  
ATOM   1786  C   SER A 249      22.874  48.754  39.504  1.00 42.14           C  
ATOM   1787  CB  SER A 249      24.811  49.255  38.008  1.00 42.14           C  
ATOM   1788  O   SER A 249      22.451  47.630  39.229  1.00 42.14           O  
ATOM   1789  OG  SER A 249      26.225  49.238  37.906  1.00 42.14           O  
ATOM   1790  N   LYS A 250      22.004  49.283  40.418  1.00 34.51           N  
ATOM   1791  CA  LYS A 250      20.911  50.246  40.319  1.00 34.51           C  
ATOM   1792  C   LYS A 250      19.623  49.571  39.856  1.00 34.51           C  
ATOM   1793  CB  LYS A 250      21.280  51.381  39.363  1.00 34.51           C  
ATOM   1794  O   LYS A 250      19.622  48.839  38.865  1.00 34.51           O  
ATOM   1795  CG  LYS A 250      22.109  52.485  40.004  1.00 34.51           C  
ATOM   1796  CD  LYS A 250      22.325  53.649  39.046  1.00 34.51           C  
ATOM   1797  CE  LYS A 250      23.160  54.752  39.684  1.00 34.51           C  
ATOM   1798  NZ  LYS A 250      23.421  55.871  38.730  1.00 34.51           N  
ATOM   1799  N   SER A 251      18.603  49.256  40.706  1.00 34.00           N  
ATOM   1800  CA  SER A 251      17.235  49.740  40.861  1.00 34.00           C  
ATOM   1801  C   SER A 251      16.253  48.888  40.065  1.00 34.00           C  
ATOM   1802  CB  SER A 251      17.130  51.201  40.419  1.00 34.00           C  
ATOM   1803  O   SER A 251      16.508  48.558  38.905  1.00 34.00           O  
ATOM   1804  OG  SER A 251      17.399  51.327  39.034  1.00 34.00           O  
ATOM   1805  N   SER A 252      15.545  47.906  40.661  1.00 40.63           N  
ATOM   1806  CA  SER A 252      14.110  47.671  40.534  1.00 40.63           C  
ATOM   1807  C   SER A 252      13.778  46.190  40.682  1.00 40.63           C  
ATOM   1808  CB  SER A 252      13.600  48.185  39.187  1.00 40.63           C  
ATOM   1809  O   SER A 252      14.387  45.343  40.026  1.00 40.63           O  
ATOM   1810  OG  SER A 252      12.614  49.186  39.371  1.00 40.63           O  
ATOM   1811  N   GLN A 253      13.825  45.652  41.858  1.00 37.73           N  
ATOM   1812  CA  GLN A 253      12.967  44.667  42.508  1.00 37.73           C  
ATOM   1813  C   GLN A 253      12.355  43.712  41.487  1.00 37.73           C  
ATOM   1814  CB  GLN A 253      11.863  45.359  43.308  1.00 37.73           C  
ATOM   1815  O   GLN A 253      11.568  44.128  40.634  1.00 37.73           O  
ATOM   1816  CG  GLN A 253      12.032  45.245  44.817  1.00 37.73           C  
ATOM   1817  CD  GLN A 253      10.910  45.918  45.586  1.00 37.73           C  
ATOM   1818  NE2 GLN A 253      10.500  45.307  46.692  1.00 37.73           N  
ATOM   1819  OE1 GLN A 253      10.417  46.979  45.190  1.00 37.73           O  
ATOM   1820  N   ARG A 254      13.124  43.016  40.624  1.00 41.75           N  
ATOM   1821  CA  ARG A 254      12.805  41.848  39.810  1.00 41.75           C  
ATOM   1822  C   ARG A 254      12.454  40.650  40.687  1.00 41.75           C  
ATOM   1823  CB  ARG A 254      13.975  41.498  38.889  1.00 41.75           C  
ATOM   1824  O   ARG A 254      13.178  40.332  41.632  1.00 41.75           O  
ATOM   1825  CG  ARG A 254      13.861  42.092  37.494  1.00 41.75           C  
ATOM   1826  CD  ARG A 254      15.041  41.702  36.616  1.00 41.75           C  
ATOM   1827  NE  ARG A 254      14.631  41.471  35.234  1.00 41.75           N  
ATOM   1828  NH1 ARG A 254      16.662  40.602  34.559  1.00 41.75           N  
ATOM   1829  NH2 ARG A 254      14.936  40.787  33.062  1.00 41.75           N  
ATOM   1830  CZ  ARG A 254      15.411  40.954  34.288  1.00 41.75           C  
ATOM   1831  N   VAL A 255      11.293  40.648  41.283  1.00 42.56           N  
ATOM   1832  CA  VAL A 255      10.570  39.425  41.617  1.00 42.56           C  
ATOM   1833  C   VAL A 255      11.306  38.217  41.041  1.00 42.56           C  
ATOM   1834  CB  VAL A 255       9.117  39.463  41.094  1.00 42.56           C  
ATOM   1835  O   VAL A 255      11.650  38.198  39.857  1.00 42.56           O  
ATOM   1836  CG1 VAL A 255       8.264  38.406  41.793  1.00 42.56           C  
ATOM   1837  CG2 VAL A 255       8.517  40.854  41.290  1.00 42.56           C  
ATOM   1838  N   SER A 256      12.445  37.898  41.544  1.00 41.09           N  
ATOM   1839  CA  SER A 256      13.088  36.597  41.697  1.00 41.09           C  
ATOM   1840  C   SER A 256      12.300  35.504  40.983  1.00 41.09           C  
ATOM   1841  CB  SER A 256      13.238  36.244  43.178  1.00 41.09           C  
ATOM   1842  O   SER A 256      11.149  35.232  41.332  1.00 41.09           O  
ATOM   1843  OG  SER A 256      14.077  37.178  43.835  1.00 41.09           O  
ATOM   1844  N   SER A 257      12.065  35.611  39.579  1.00 42.96           N  
ATOM   1845  CA  SER A 257      11.833  34.545  38.610  1.00 42.96           C  
ATOM   1846  C   SER A 257      12.590  33.277  38.990  1.00 42.96           C  
ATOM   1847  CB  SER A 257      12.246  34.995  37.208  1.00 42.96           C  
ATOM   1848  O   SER A 257      13.823  33.271  39.024  1.00 42.96           O  
ATOM   1849  OG  SER A 257      13.629  35.297  37.165  1.00 42.96           O  
ATOM   1850  N   ASN A 258      12.341  32.689  40.155  1.00 42.38           N  
ATOM   1851  CA  ASN A 258      12.447  31.235  40.225  1.00 42.38           C  
ATOM   1852  C   ASN A 258      12.127  30.584  38.883  1.00 42.38           C  
ATOM   1853  CB  ASN A 258      11.527  30.682  41.316  1.00 42.38           C  
ATOM   1854  O   ASN A 258      10.961  30.484  38.499  1.00 42.38           O  
ATOM   1855  CG  ASN A 258      12.184  30.667  42.682  1.00 42.38           C  
ATOM   1856  ND2 ASN A 258      11.503  30.084  43.661  1.00 42.38           N  
ATOM   1857  OD1 ASN A 258      13.294  31.177  42.856  1.00 42.38           O  
ATOM   1858  N   THR A 259      12.703  31.059  37.669  1.00 45.35           N  
ATOM   1859  CA  THR A 259      12.762  30.351  36.395  1.00 45.35           C  
ATOM   1860  C   THR A 259      13.654  29.117  36.503  1.00 45.35           C  
ATOM   1861  CB  THR A 259      13.281  31.265  35.271  1.00 45.35           C  
ATOM   1862  O   THR A 259      14.879  29.234  36.571  1.00 45.35           O  
ATOM   1863  CG2 THR A 259      12.335  32.438  35.035  1.00 45.35           C  
ATOM   1864  OG1 THR A 259      14.572  31.772  35.632  1.00 45.35           O  
ATOM   1865  N   ALA A 260      13.591  28.347  37.646  1.00 51.15           N  
ATOM   1866  CA  ALA A 260      14.024  26.952  37.627  1.00 51.15           C  
ATOM   1867  C   ALA A 260      13.471  26.223  36.406  1.00 51.15           C  
ATOM   1868  CB  ALA A 260      13.592  26.243  38.908  1.00 51.15           C  
ATOM   1869  O   ALA A 260      12.275  26.304  36.116  1.00 51.15           O  
ATOM   1870  N   SER A 261      13.923  26.636  35.200  1.00 53.90           N  
ATOM   1871  CA  SER A 261      14.467  25.983  34.014  1.00 53.90           C  
ATOM   1872  C   SER A 261      13.419  25.108  33.335  1.00 53.90           C  
ATOM   1873  CB  SER A 261      15.689  25.139  34.380  1.00 53.90           C  
ATOM   1874  O   SER A 261      13.703  24.461  32.325  1.00 53.90           O  
ATOM   1875  OG  SER A 261      16.056  24.293  33.303  1.00 53.90           O  
ATOM   1876  N   GLY A 262      12.147  25.552  33.209  1.00 56.65           N  
ATOM   1877  CA  GLY A 262      11.295  25.083  32.127  1.00 56.65           C  
ATOM   1878  C   GLY A 262       9.954  25.790  32.074  1.00 56.65           C  
ATOM   1879  O   GLY A 262       9.060  25.498  32.871  1.00 56.65           O  
ATOM   1880  N   GLY A 263       9.890  27.117  32.275  1.00 56.09           N  
ATOM   1881  CA  GLY A 263       8.822  28.090  32.101  1.00 56.09           C  
ATOM   1882  C   GLY A 263       7.465  27.451  31.874  1.00 56.09           C  
ATOM   1883  O   GLY A 263       7.338  26.516  31.080  1.00 56.09           O  
ATOM   1884  N   ILE A 264       6.669  26.991  32.840  1.00 62.55           N  
ATOM   1885  CA  ILE A 264       5.235  26.724  32.866  1.00 62.55           C  
ATOM   1886  C   ILE A 264       4.494  27.808  32.088  1.00 62.55           C  
ATOM   1887  CB  ILE A 264       4.701  26.643  34.314  1.00 62.55           C  
ATOM   1888  O   ILE A 264       4.489  28.975  32.487  1.00 62.55           O  
ATOM   1889  CG1 ILE A 264       5.499  25.613  35.121  1.00 62.55           C  
ATOM   1890  CG2 ILE A 264       3.207  26.306  34.320  1.00 62.55           C  
ATOM   1891  CD1 ILE A 264       5.846  26.066  36.532  1.00 62.55           C  
ATOM   1892  N   GLY A 265       4.749  28.162  30.784  1.00 66.73           N  
ATOM   1893  CA  GLY A 265       4.156  29.201  29.957  1.00 66.73           C  
ATOM   1894  C   GLY A 265       3.588  28.673  28.653  1.00 66.73           C  
ATOM   1895  O   GLY A 265       3.911  27.559  28.235  1.00 66.73           O  
ATOM   1896  N   ILE A 266       2.217  28.792  28.495  1.00 83.79           N  
ATOM   1897  CA  ILE A 266       1.570  28.630  27.198  1.00 83.79           C  
ATOM   1898  C   ILE A 266       2.630  28.528  26.103  1.00 83.79           C  
ATOM   1899  CB  ILE A 266       0.602  29.797  26.899  1.00 83.79           C  
ATOM   1900  O   ILE A 266       2.401  27.902  25.065  1.00 83.79           O  
ATOM   1901  CG1 ILE A 266      -0.420  29.946  28.033  1.00 83.79           C  
ATOM   1902  CG2 ILE A 266      -0.099  29.586  25.554  1.00 83.79           C  
ATOM   1903  CD1 ILE A 266      -1.319  31.167  27.898  1.00 83.79           C  
ATOM   1904  N   ALA A 267       3.914  29.098  26.440  1.00 85.21           N  
ATOM   1905  CA  ALA A 267       4.986  29.036  25.449  1.00 85.21           C  
ATOM   1906  C   ALA A 267       5.527  27.616  25.314  1.00 85.21           C  
ATOM   1907  CB  ALA A 267       6.111  29.998  25.822  1.00 85.21           C  
ATOM   1908  O   ALA A 267       6.031  27.235  24.255  1.00 85.21           O  
ATOM   1909  N   ASN A 268       5.370  26.781  26.439  1.00 85.90           N  
ATOM   1910  CA  ASN A 268       5.860  25.407  26.416  1.00 85.90           C  
ATOM   1911  C   ASN A 268       4.822  24.452  25.834  1.00 85.90           C  
ATOM   1912  CB  ASN A 268       6.265  24.958  27.821  1.00 85.90           C  
ATOM   1913  O   ASN A 268       5.068  23.249  25.731  1.00 85.90           O  
ATOM   1914  CG  ASN A 268       7.209  23.771  27.806  1.00 85.90           C  
ATOM   1915  ND2 ASN A 268       7.205  22.997  28.884  1.00 85.90           N  
ATOM   1916  OD1 ASN A 268       7.936  23.553  26.833  1.00 85.90           O  
ATOM   1917  N   LEU A 269       3.558  24.939  25.502  1.00 88.34           N  
ATOM   1918  CA  LEU A 269       2.479  24.091  25.007  1.00 88.34           C  
ATOM   1919  C   LEU A 269       2.897  23.368  23.731  1.00 88.34           C  
ATOM   1920  CB  LEU A 269       1.220  24.923  24.746  1.00 88.34           C  
ATOM   1921  O   LEU A 269       2.669  22.164  23.592  1.00 88.34           O  
ATOM   1922  CG  LEU A 269       0.397  25.310  25.976  1.00 88.34           C  
ATOM   1923  CD1 LEU A 269      -0.761  26.217  25.574  1.00 88.34           C  
ATOM   1924  CD2 LEU A 269      -0.116  24.064  26.691  1.00 88.34           C  
ATOM   1925  N   PRO A 270       3.523  24.069  22.855  1.00 89.62           N  
ATOM   1926  CA  PRO A 270       3.977  23.354  21.659  1.00 89.62           C  
ATOM   1927  C   PRO A 270       4.958  22.229  21.981  1.00 89.62           C  
ATOM   1928  CB  PRO A 270       4.654  24.449  20.831  1.00 89.62           C  
ATOM   1929  O   PRO A 270       4.897  21.159  21.371  1.00 89.62           O  
ATOM   1930  CG  PRO A 270       4.015  25.722  21.283  1.00 89.62           C  
ATOM   1931  CD  PRO A 270       3.656  25.585  22.735  1.00 89.62           C  
ATOM   1932  N   ASN A 271       5.873  22.524  22.901  1.00 88.78           N  
ATOM   1933  CA  ASN A 271       6.818  21.492  23.316  1.00 88.78           C  
ATOM   1934  C   ASN A 271       6.112  20.331  24.010  1.00 88.78           C  
ATOM   1935  CB  ASN A 271       7.892  22.084  24.231  1.00 88.78           C  
ATOM   1936  O   ASN A 271       6.486  19.172  23.825  1.00 88.78           O  
ATOM   1937  CG  ASN A 271       8.811  23.047  23.506  1.00 88.78           C  
ATOM   1938  ND2 ASN A 271       9.339  24.025  24.233  1.00 88.78           N  
ATOM   1939  OD1 ASN A 271       9.045  22.914  22.302  1.00 88.78           O  
ATOM   1940  N   GLN A 272       5.123  20.706  24.783  1.00 89.39           N  
ATOM   1941  CA  GLN A 272       4.317  19.677  25.433  1.00 89.39           C  
ATOM   1942  C   GLN A 272       3.563  18.839  24.405  1.00 89.39           C  
ATOM   1943  CB  GLN A 272       3.334  20.308  26.419  1.00 89.39           C  
ATOM   1944  O   GLN A 272       3.517  17.611  24.511  1.00 89.39           O  
ATOM   1945  CG  GLN A 272       2.638  19.300  27.324  1.00 89.39           C  
ATOM   1946  CD  GLN A 272       1.738  19.958  28.353  1.00 89.39           C  
ATOM   1947  NE2 GLN A 272       1.662  19.366  29.540  1.00 89.39           N  
ATOM   1948  OE1 GLN A 272       1.116  20.991  28.083  1.00 89.39           O  
ATOM   1949  N   ARG A 273       2.956  19.525  23.445  1.00 88.14           N  
ATOM   1950  CA  ARG A 273       2.223  18.816  22.401  1.00 88.14           C  
ATOM   1951  C   ARG A 273       3.158  17.939  21.575  1.00 88.14           C  
ATOM   1952  CB  ARG A 273       1.493  19.806  21.491  1.00 88.14           C  
ATOM   1953  O   ARG A 273       2.804  16.814  21.215  1.00 88.14           O  
ATOM   1954  CG  ARG A 273       0.436  19.164  20.606  1.00 88.14           C  
ATOM   1955  CD  ARG A 273      -0.371  20.207  19.845  1.00 88.14           C  
ATOM   1956  NE  ARG A 273      -0.909  19.667  18.599  1.00 88.14           N  
ATOM   1957  NH1 ARG A 273      -1.544  21.718  17.744  1.00 88.14           N  
ATOM   1958  NH2 ARG A 273      -1.913  19.804  16.538  1.00 88.14           N  
ATOM   1959  CZ  ARG A 273      -1.454  20.397  17.630  1.00 88.14           C  
ATOM   1960  N   HIS A 274       4.315  18.542  21.290  1.00 86.64           N  
ATOM   1961  CA  HIS A 274       5.341  17.811  20.555  1.00 86.64           C  
ATOM   1962  C   HIS A 274       5.732  16.528  21.282  1.00 86.64           C  
ATOM   1963  CB  HIS A 274       6.575  18.689  20.340  1.00 86.64           C  
ATOM   1964  O   HIS A 274       5.882  15.476  20.657  1.00 86.64           O  
ATOM   1965  CG  HIS A 274       7.641  18.036  19.520  1.00 86.64           C  
ATOM   1966  CD2 HIS A 274       7.811  17.961  18.179  1.00 86.64           C  
ATOM   1967  ND1 HIS A 274       8.697  17.351  20.082  1.00 86.64           N  
ATOM   1968  CE1 HIS A 274       9.473  16.883  19.118  1.00 86.64           C  
ATOM   1969  NE2 HIS A 274       8.958  17.239  17.954  1.00 86.64           N  
ATOM   1970  N   ARG A 275       5.931  16.576  22.581  1.00 86.83           N  
ATOM   1971  CA  ARG A 275       6.310  15.426  23.396  1.00 86.83           C  
ATOM   1972  C   ARG A 275       5.210  14.371  23.398  1.00 86.83           C  
ATOM   1973  CB  ARG A 275       6.622  15.862  24.829  1.00 86.83           C  
ATOM   1974  O   ARG A 275       5.491  13.173  23.324  1.00 86.83           O  
ATOM   1975  CG  ARG A 275       7.973  16.540  24.987  1.00 86.83           C  
ATOM   1976  CD  ARG A 275       8.258  16.899  26.439  1.00 86.83           C  
ATOM   1977  NE  ARG A 275       9.567  17.527  26.592  1.00 86.83           N  
ATOM   1978  NH1 ARG A 275       9.225  18.187  28.779  1.00 86.83           N  
ATOM   1979  NH2 ARG A 275      11.206  18.664  27.730  1.00 86.83           N  
ATOM   1980  CZ  ARG A 275       9.996  18.124  27.700  1.00 86.83           C  
ATOM   1981  N   ILE A 276       4.006  14.830  23.506  1.00 87.60           N  
ATOM   1982  CA  ILE A 276       2.864  13.922  23.526  1.00 87.60           C  
ATOM   1983  C   ILE A 276       2.749  13.209  22.181  1.00 87.60           C  
ATOM   1984  CB  ILE A 276       1.552  14.671  23.850  1.00 87.60           C  
ATOM   1985  O   ILE A 276       2.524  11.997  22.131  1.00 87.60           O  
ATOM   1986  CG1 ILE A 276       1.601  15.244  25.271  1.00 87.60           C  
ATOM   1987  CG2 ILE A 276       0.344  13.746  23.674  1.00 87.60           C  
ATOM   1988  CD1 ILE A 276       0.443  16.175  25.603  1.00 87.60           C  
ATOM   1989  N   VAL A 277       2.904  13.918  21.117  1.00 85.93           N  
ATOM   1990  CA  VAL A 277       2.773  13.366  19.773  1.00 85.93           C  
ATOM   1991  C   VAL A 277       3.918  12.394  19.499  1.00 85.93           C  
ATOM   1992  CB  VAL A 277       2.751  14.479  18.701  1.00 85.93           C  
ATOM   1993  O   VAL A 277       3.712  11.333  18.904  1.00 85.93           O  
ATOM   1994  CG1 VAL A 277       2.810  13.879  17.298  1.00 85.93           C  
ATOM   1995  CG2 VAL A 277       1.505  15.349  18.862  1.00 85.93           C  
ATOM   1996  N   VAL A 278       5.083  12.746  19.915  1.00 87.18           N  
ATOM   1997  CA  VAL A 278       6.267  11.914  19.726  1.00 87.18           C  
ATOM   1998  C   VAL A 278       6.110  10.608  20.501  1.00 87.18           C  
ATOM   1999  CB  VAL A 278       7.552  12.647  20.171  1.00 87.18           C  
ATOM   2000  O   VAL A 278       6.459   9.536  20.000  1.00 87.18           O  
ATOM   2001  CG1 VAL A 278       8.741  11.688  20.192  1.00 87.18           C  
ATOM   2002  CG2 VAL A 278       7.835  13.834  19.252  1.00 87.18           C  
ATOM   2003  N   LYS A 279       5.534  10.690  21.691  1.00 86.50           N  
ATOM   2004  CA  LYS A 279       5.313   9.510  22.521  1.00 86.50           C  
ATOM   2005  C   LYS A 279       4.233   8.612  21.925  1.00 86.50           C  
ATOM   2006  CB  LYS A 279       4.928   9.919  23.944  1.00 86.50           C  
ATOM   2007  O   LYS A 279       4.360   7.386  21.940  1.00 86.50           O  
ATOM   2008  CG  LYS A 279       4.963   8.776  24.948  1.00 86.50           C  
ATOM   2009  CD  LYS A 279       4.660   9.262  26.359  1.00 86.50           C  
ATOM   2010  CE  LYS A 279       4.599   8.106  27.348  1.00 86.50           C  
ATOM   2011  NZ  LYS A 279       4.363   8.583  28.744  1.00 86.50           N  
ATOM   2012  N   LYS A 280       3.149   9.231  21.419  1.00 86.43           N  
ATOM   2013  CA  LYS A 280       2.032   8.484  20.847  1.00 86.43           C  
ATOM   2014  C   LYS A 280       2.423   7.843  19.519  1.00 86.43           C  
ATOM   2015  CB  LYS A 280       0.820   9.397  20.652  1.00 86.43           C  
ATOM   2016  O   LYS A 280       2.041   6.705  19.237  1.00 86.43           O  
ATOM   2017  CG  LYS A 280      -0.449   8.662  20.246  1.00 86.43           C  
ATOM   2018  CD  LYS A 280      -1.646   9.602  20.191  1.00 86.43           C  
ATOM   2019  CE  LYS A 280      -2.897   8.888  19.695  1.00 86.43           C  
ATOM   2020  NZ  LYS A 280      -4.094   9.780  19.731  1.00 86.43           N  
ATOM   2021  N   GLY A 281       3.328   8.549  18.730  1.00 88.01           N  
ATOM   2022  CA  GLY A 281       3.709   8.092  17.404  1.00 88.01           C  
ATOM   2023  C   GLY A 281       2.646   8.354  16.354  1.00 88.01           C  
ATOM   2024  O   GLY A 281       1.676   9.069  16.610  1.00 88.01           O  
ATOM   2025  N   ILE A 282       2.896   7.876  15.087  1.00 89.67           N  
ATOM   2026  CA  ILE A 282       1.982   8.095  13.971  1.00 89.67           C  
ATOM   2027  C   ILE A 282       1.639   6.760  13.314  1.00 89.67           C  
ATOM   2028  CB  ILE A 282       2.584   9.065  12.930  1.00 89.67           C  
ATOM   2029  O   ILE A 282       2.493   5.877  13.205  1.00 89.67           O  
ATOM   2030  CG1 ILE A 282       2.791  10.453  13.549  1.00 89.67           C  
ATOM   2031  CG2 ILE A 282       1.692   9.147  11.688  1.00 89.67           C  
ATOM   2032  CD1 ILE A 282       3.565  11.417  12.662  1.00 89.67           C  
ATOM   2033  N   ASN A 283       0.345   6.569  13.079  1.00 92.22           N  
ATOM   2034  CA  ASN A 283      -0.098   5.419  12.298  1.00 92.22           C  
ATOM   2035  C   ASN A 283      -0.252   5.770  10.821  1.00 92.22           C  
ATOM   2036  CB  ASN A 283      -1.413   4.867  12.853  1.00 92.22           C  
ATOM   2037  O   ASN A 283      -0.960   6.717  10.475  1.00 92.22           O  
ATOM   2038  CG  ASN A 283      -1.301   4.441  14.304  1.00 92.22           C  
ATOM   2039  ND2 ASN A 283      -2.389   4.591  15.051  1.00 92.22           N  
ATOM   2040  OD1 ASN A 283      -0.246   3.983  14.750  1.00 92.22           O  
ATOM   2041  N   PHE A 284       0.413   5.048  10.059  1.00 93.68           N  
ATOM   2042  CA  PHE A 284       0.361   5.291   8.622  1.00 93.68           C  
ATOM   2043  C   PHE A 284       0.055   4.004   7.865  1.00 93.68           C  
ATOM   2044  CB  PHE A 284       1.682   5.890   8.128  1.00 93.68           C  
ATOM   2045  O   PHE A 284       0.769   3.009   8.009  1.00 93.68           O  
ATOM   2046  CG  PHE A 284       1.636   6.367   6.702  1.00 93.68           C  
ATOM   2047  CD1 PHE A 284       2.465   5.803   5.739  1.00 93.68           C  
ATOM   2048  CD2 PHE A 284       0.764   7.379   6.323  1.00 93.68           C  
ATOM   2049  CE1 PHE A 284       2.426   6.243   4.418  1.00 93.68           C  
ATOM   2050  CE2 PHE A 284       0.718   7.823   5.004  1.00 93.68           C  
ATOM   2051  CZ  PHE A 284       1.551   7.254   4.054  1.00 93.68           C  
ATOM   2052  N   THR A 285      -1.019   3.977   7.098  1.00 94.46           N  
ATOM   2053  CA  THR A 285      -1.461   2.799   6.361  1.00 94.46           C  
ATOM   2054  C   THR A 285      -1.387   3.044   4.856  1.00 94.46           C  
ATOM   2055  CB  THR A 285      -2.897   2.403   6.749  1.00 94.46           C  
ATOM   2056  O   THR A 285      -2.011   3.975   4.342  1.00 94.46           O  
ATOM   2057  CG2 THR A 285      -3.312   1.103   6.069  1.00 94.46           C  
ATOM   2058  OG1 THR A 285      -2.971   2.230   8.170  1.00 94.46           O  
ATOM   2059  N   ILE A 286      -0.590   2.202   4.167  1.00 94.55           N  
ATOM   2060  CA  ILE A 286      -0.437   2.278   2.719  1.00 94.55           C  
ATOM   2061  C   ILE A 286      -1.034   1.030   2.071  1.00 94.55           C  
ATOM   2062  CB  ILE A 286       1.046   2.434   2.314  1.00 94.55           C  
ATOM   2063  O   ILE A 286      -0.777  -0.091   2.516  1.00 94.55           O  
ATOM   2064  CG1 ILE A 286       1.649   3.682   2.969  1.00 94.55           C  
ATOM   2065  CG2 ILE A 286       1.187   2.493   0.790  1.00 94.55           C  
ATOM   2066  CD1 ILE A 286       3.163   3.779   2.841  1.00 94.55           C  
ATOM   2067  N   MET A 287      -1.897   1.279   1.066  1.00 95.15           N  
ATOM   2068  CA  MET A 287      -2.488   0.180   0.306  1.00 95.15           C  
ATOM   2069  C   MET A 287      -1.957   0.160  -1.123  1.00 95.15           C  
ATOM   2070  CB  MET A 287      -4.013   0.291   0.296  1.00 95.15           C  
ATOM   2071  O   MET A 287      -1.922   1.194  -1.792  1.00 95.15           O  
ATOM   2072  CG  MET A 287      -4.705  -0.832  -0.460  1.00 95.15           C  
ATOM   2073  SD  MET A 287      -6.534  -0.713  -0.376  1.00 95.15           S  
ATOM   2074  CE  MET A 287      -6.994  -2.172  -1.352  1.00 95.15           C  
ATOM   2075  N   VAL A 288      -1.521  -1.022  -1.585  1.00 94.39           N  
ATOM   2076  CA  VAL A 288      -1.002  -1.168  -2.941  1.00 94.39           C  
ATOM   2077  C   VAL A 288      -1.976  -1.990  -3.782  1.00 94.39           C  
ATOM   2078  CB  VAL A 288       0.395  -1.828  -2.945  1.00 94.39           C  
ATOM   2079  O   VAL A 288      -2.398  -3.074  -3.371  1.00 94.39           O  
ATOM   2080  CG1 VAL A 288       0.967  -1.873  -4.361  1.00 94.39           C  
ATOM   2081  CG2 VAL A 288       1.341  -1.080  -2.007  1.00 94.39           C  
ATOM   2082  N   VAL A 289      -2.386  -1.384  -4.929  1.00 93.74           N  
ATOM   2083  CA  VAL A 289      -3.355  -2.029  -5.809  1.00 93.74           C  
ATOM   2084  C   VAL A 289      -2.830  -2.031  -7.243  1.00 93.74           C  
ATOM   2085  CB  VAL A 289      -4.732  -1.330  -5.747  1.00 93.74           C  
ATOM   2086  O   VAL A 289      -2.234  -1.050  -7.694  1.00 93.74           O  
ATOM   2087  CG1 VAL A 289      -5.732  -2.025  -6.669  1.00 93.74           C  
ATOM   2088  CG2 VAL A 289      -5.252  -1.306  -4.311  1.00 93.74           C  
ATOM   2089  N   GLY A 290      -3.022  -3.185  -7.954  1.00 92.53           N  
ATOM   2090  CA  GLY A 290      -2.639  -3.306  -9.352  1.00 92.53           C  
ATOM   2091  C   GLY A 290      -2.790  -4.716  -9.891  1.00 92.53           C  
ATOM   2092  O   GLY A 290      -3.145  -5.635  -9.151  1.00 92.53           O  
ATOM   2093  N   GLU A 291      -2.612  -4.861 -11.148  1.00 90.90           N  
ATOM   2094  CA  GLU A 291      -2.639  -6.169 -11.796  1.00 90.90           C  
ATOM   2095  C   GLU A 291      -1.547  -7.081 -11.245  1.00 90.90           C  
ATOM   2096  CB  GLU A 291      -2.486  -6.021 -13.312  1.00 90.90           C  
ATOM   2097  O   GLU A 291      -0.565  -6.605 -10.670  1.00 90.90           O  
ATOM   2098  CG  GLU A 291      -3.678  -5.360 -13.989  1.00 90.90           C  
ATOM   2099  CD  GLU A 291      -3.556  -5.311 -15.503  1.00 90.90           C  
ATOM   2100  OE1 GLU A 291      -4.400  -4.659 -16.159  1.00 90.90           O  
ATOM   2101  OE2 GLU A 291      -2.610  -5.931 -16.039  1.00 90.90           O  
ATOM   2102  N   SER A 292      -1.751  -8.376 -11.431  1.00 88.99           N  
ATOM   2103  CA  SER A 292      -0.768  -9.342 -10.951  1.00 88.99           C  
ATOM   2104  C   SER A 292       0.518  -9.275 -11.768  1.00 88.99           C  
ATOM   2105  CB  SER A 292      -1.340 -10.760 -11.003  1.00 88.99           C  
ATOM   2106  O   SER A 292       0.483  -9.005 -12.970  1.00 88.99           O  
ATOM   2107  OG  SER A 292      -0.375 -11.707 -10.581  1.00 88.99           O  
ATOM   2108  N   GLY A 293       1.675  -9.324 -11.028  1.00 89.12           N  
ATOM   2109  CA  GLY A 293       2.967  -9.413 -11.690  1.00 89.12           C  
ATOM   2110  C   GLY A 293       3.580  -8.057 -11.987  1.00 89.12           C  
ATOM   2111  O   GLY A 293       4.521  -7.955 -12.777  1.00 89.12           O  
ATOM   2112  N   LEU A 294       3.032  -6.972 -11.469  1.00 91.42           N  
ATOM   2113  CA  LEU A 294       3.565  -5.636 -11.716  1.00 91.42           C  
ATOM   2114  C   LEU A 294       4.673  -5.301 -10.723  1.00 91.42           C  
ATOM   2115  CB  LEU A 294       2.451  -4.590 -11.628  1.00 91.42           C  
ATOM   2116  O   LEU A 294       5.347  -4.277 -10.861  1.00 91.42           O  
ATOM   2117  CG  LEU A 294       1.382  -4.644 -12.721  1.00 91.42           C  
ATOM   2118  CD1 LEU A 294       0.323  -3.574 -12.479  1.00 91.42           C  
ATOM   2119  CD2 LEU A 294       2.015  -4.475 -14.097  1.00 91.42           C  
ATOM   2120  N   GLY A 295       4.912  -6.186  -9.793  1.00 90.69           N  
ATOM   2121  CA  GLY A 295       5.974  -5.971  -8.824  1.00 90.69           C  
ATOM   2122  C   GLY A 295       5.507  -5.241  -7.578  1.00 90.69           C  
ATOM   2123  O   GLY A 295       6.237  -4.415  -7.026  1.00 90.69           O  
ATOM   2124  N   LYS A 296       4.276  -5.408  -7.076  1.00 90.84           N  
ATOM   2125  CA  LYS A 296       3.696  -4.755  -5.906  1.00 90.84           C  
ATOM   2126  C   LYS A 296       4.403  -5.191  -4.626  1.00 90.84           C  
ATOM   2127  CB  LYS A 296       2.200  -5.058  -5.808  1.00 90.84           C  
ATOM   2128  O   LYS A 296       4.852  -4.352  -3.843  1.00 90.84           O  
ATOM   2129  CG  LYS A 296       1.399  -4.625  -7.028  1.00 90.84           C  
ATOM   2130  CD  LYS A 296      -0.074  -4.987  -6.886  1.00 90.84           C  
ATOM   2131  CE  LYS A 296      -0.279  -6.495  -6.848  1.00 90.84           C  
ATOM   2132  NZ  LYS A 296      -0.102  -7.113  -8.196  1.00 90.84           N  
ATOM   2133  N   THR A 297       4.509  -6.479  -4.502  1.00 89.30           N  
ATOM   2134  CA  THR A 297       5.183  -6.999  -3.317  1.00 89.30           C  
ATOM   2135  C   THR A 297       6.671  -6.662  -3.351  1.00 89.30           C  
ATOM   2136  CB  THR A 297       5.001  -8.523  -3.194  1.00 89.30           C  
ATOM   2137  O   THR A 297       7.258  -6.318  -2.323  1.00 89.30           O  
ATOM   2138  CG2 THR A 297       5.628  -9.049  -1.907  1.00 89.30           C  
ATOM   2139  OG1 THR A 297       3.602  -8.832  -3.193  1.00 89.30           O  
ATOM   2140  N   THR A 298       7.213  -6.638  -4.560  1.00 90.77           N  
ATOM   2141  CA  THR A 298       8.618  -6.279  -4.723  1.00 90.77           C  
ATOM   2142  C   THR A 298       8.844  -4.810  -4.377  1.00 90.77           C  
ATOM   2143  CB  THR A 298       9.100  -6.550  -6.160  1.00 90.77           C  
ATOM   2144  O   THR A 298       9.848  -4.462  -3.752  1.00 90.77           O  
ATOM   2145  CG2 THR A 298      10.589  -6.256  -6.305  1.00 90.77           C  
ATOM   2146  OG1 THR A 298       8.862  -7.925  -6.487  1.00 90.77           O  
ATOM   2147  N   PHE A 299       7.889  -3.970  -4.757  1.00 91.34           N  
ATOM   2148  CA  PHE A 299       7.990  -2.547  -4.453  1.00 91.34           C  
ATOM   2149  C   PHE A 299       7.989  -2.314  -2.947  1.00 91.34           C  
ATOM   2150  CB  PHE A 299       6.840  -1.774  -5.106  1.00 91.34           C  
ATOM   2151  O   PHE A 299       8.791  -1.531  -2.434  1.00 91.34           O  
ATOM   2152  CG  PHE A 299       6.739  -0.342  -4.654  1.00 91.34           C  
ATOM   2153  CD1 PHE A 299       5.771   0.044  -3.735  1.00 91.34           C  
ATOM   2154  CD2 PHE A 299       7.612   0.618  -5.148  1.00 91.34           C  
ATOM   2155  CE1 PHE A 299       5.674   1.369  -3.314  1.00 91.34           C  
ATOM   2156  CE2 PHE A 299       7.521   1.944  -4.733  1.00 91.34           C  
ATOM   2157  CZ  PHE A 299       6.551   2.317  -3.817  1.00 91.34           C  
ATOM   2158  N   ILE A 300       7.115  -2.965  -2.274  1.00 89.40           N  
ATOM   2159  CA  ILE A 300       7.011  -2.814  -0.827  1.00 89.40           C  
ATOM   2160  C   ILE A 300       8.322  -3.239  -0.169  1.00 89.40           C  
ATOM   2161  CB  ILE A 300       5.834  -3.634  -0.255  1.00 89.40           C  
ATOM   2162  O   ILE A 300       8.819  -2.561   0.734  1.00 89.40           O  
ATOM   2163  CG1 ILE A 300       4.500  -3.089  -0.778  1.00 89.40           C  
ATOM   2164  CG2 ILE A 300       5.865  -3.630   1.276  1.00 89.40           C  
ATOM   2165  CD1 ILE A 300       3.300  -3.967  -0.448  1.00 89.40           C  
ATOM   2166  N   ASN A 301       8.856  -4.288  -0.625  1.00 87.20           N  
ATOM   2167  CA  ASN A 301      10.121  -4.775  -0.084  1.00 87.20           C  
ATOM   2168  C   ASN A 301      11.260  -3.797  -0.358  1.00 87.20           C  
ATOM   2169  CB  ASN A 301      10.454  -6.153  -0.658  1.00 87.20           C  
ATOM   2170  O   ASN A 301      12.139  -3.610   0.486  1.00 87.20           O  
ATOM   2171  CG  ASN A 301       9.550  -7.244  -0.120  1.00 87.20           C  
ATOM   2172  ND2 ASN A 301       9.450  -8.347  -0.853  1.00 87.20           N  
ATOM   2173  OD1 ASN A 301       8.945  -7.097   0.945  1.00 87.20           O  
ATOM   2174  N   THR A 302      11.160  -3.151  -1.491  1.00 87.47           N  
ATOM   2175  CA  THR A 302      12.172  -2.175  -1.882  1.00 87.47           C  
ATOM   2176  C   THR A 302      12.005  -0.878  -1.096  1.00 87.47           C  
ATOM   2177  CB  THR A 302      12.106  -1.876  -3.391  1.00 87.47           C  
ATOM   2178  O   THR A 302      12.992  -0.256  -0.698  1.00 87.47           O  
ATOM   2179  CG2 THR A 302      13.211  -0.913  -3.810  1.00 87.47           C  
ATOM   2180  OG1 THR A 302      12.252  -3.100  -4.122  1.00 87.47           O  
ATOM   2181  N   LEU A 303      10.778  -0.413  -0.836  1.00 85.93           N  
ATOM   2182  CA  LEU A 303      10.488   0.831  -0.132  1.00 85.93           C  
ATOM   2183  C   LEU A 303      11.004   0.778   1.302  1.00 85.93           C  
ATOM   2184  CB  LEU A 303       8.983   1.111  -0.135  1.00 85.93           C  
ATOM   2185  O   LEU A 303      11.636   1.725   1.775  1.00 85.93           O  
ATOM   2186  CG  LEU A 303       8.535   2.418   0.522  1.00 85.93           C  
ATOM   2187  CD1 LEU A 303       9.077   3.614  -0.253  1.00 85.93           C  
ATOM   2188  CD2 LEU A 303       7.014   2.477   0.612  1.00 85.93           C  
ATOM   2189  N   PHE A 304      10.881  -0.372   1.945  1.00 80.77           N  
ATOM   2190  CA  PHE A 304      11.226  -0.435   3.360  1.00 80.77           C  
ATOM   2191  C   PHE A 304      12.535  -1.189   3.565  1.00 80.77           C  
ATOM   2192  CB  PHE A 304      10.104  -1.106   4.159  1.00 80.77           C  
ATOM   2193  O   PHE A 304      13.000  -1.340   4.697  1.00 80.77           O  
ATOM   2194  CG  PHE A 304       8.816  -0.328   4.166  1.00 80.77           C  
ATOM   2195  CD1 PHE A 304       8.731   0.897   4.815  1.00 80.77           C  
ATOM   2196  CD2 PHE A 304       7.689  -0.823   3.522  1.00 80.77           C  
ATOM   2197  CE1 PHE A 304       7.539   1.619   4.823  1.00 80.77           C  
ATOM   2198  CE2 PHE A 304       6.495  -0.107   3.526  1.00 80.77           C  
ATOM   2199  CZ  PHE A 304       6.422   1.113   4.178  1.00 80.77           C  
ATOM   2200  N   THR A 305      13.246  -1.383   2.381  1.00 72.56           N  
ATOM   2201  CA  THR A 305      14.544  -2.048   2.403  1.00 72.56           C  
ATOM   2202  C   THR A 305      14.496  -3.302   3.270  1.00 72.56           C  
ATOM   2203  CB  THR A 305      15.646  -1.105   2.920  1.00 72.56           C  
ATOM   2204  O   THR A 305      15.480  -3.647   3.928  1.00 72.56           O  
ATOM   2205  CG2 THR A 305      17.031  -1.706   2.704  1.00 72.56           C  
ATOM   2206  OG1 THR A 305      15.565   0.144   2.222  1.00 72.56           O  
ATOM   2207  N   THR A 306      13.270  -3.739   3.609  1.00 61.45           N  
ATOM   2208  CA  THR A 306      13.094  -4.946   4.409  1.00 61.45           C  
ATOM   2209  C   THR A 306      12.231  -5.964   3.669  1.00 61.45           C  
ATOM   2210  CB  THR A 306      12.458  -4.625   5.774  1.00 61.45           C  
ATOM   2211  O   THR A 306      11.426  -5.597   2.811  1.00 61.45           O  
ATOM   2212  CG2 THR A 306      13.367  -3.728   6.607  1.00 61.45           C  
ATOM   2213  OG1 THR A 306      11.207  -3.957   5.566  1.00 61.45           O  
ATOM   2214  N   THR A 307      12.703  -7.233   3.662  1.00 58.63           N  
ATOM   2215  CA  THR A 307      11.958  -8.349   3.089  1.00 58.63           C  
ATOM   2216  C   THR A 307      10.679  -8.609   3.879  1.00 58.63           C  
ATOM   2217  CB  THR A 307      12.812  -9.630   3.052  1.00 58.63           C  
ATOM   2218  O   THR A 307      10.550  -9.643   4.538  1.00 58.63           O  
ATOM   2219  CG2 THR A 307      13.894  -9.540   1.981  1.00 58.63           C  
ATOM   2220  OG1 THR A 307      13.434  -9.819   4.329  1.00 58.63           O  
ATOM   2221  N   ILE A 308       9.955  -7.623   4.158  1.00 59.20           N  
ATOM   2222  CA  ILE A 308       8.779  -7.738   5.014  1.00 59.20           C  
ATOM   2223  C   ILE A 308       7.790  -8.727   4.401  1.00 59.20           C  
ATOM   2224  CB  ILE A 308       8.101  -6.366   5.230  1.00 59.20           C  
ATOM   2225  O   ILE A 308       7.203  -9.547   5.111  1.00 59.20           O  
ATOM   2226  CG1 ILE A 308       9.085  -5.379   5.868  1.00 59.20           C  
ATOM   2227  CG2 ILE A 308       6.841  -6.516   6.088  1.00 59.20           C  
ATOM   2228  CD1 ILE A 308       8.634  -3.926   5.803  1.00 59.20           C  
ATOM   2229  N   LEU A 309       7.775  -8.848   3.041  1.00 59.33           N  
ATOM   2230  CA  LEU A 309       6.725  -9.686   2.473  1.00 59.33           C  
ATOM   2231  C   LEU A 309       7.312 -10.956   1.866  1.00 59.33           C  
ATOM   2232  CB  LEU A 309       5.939  -8.914   1.410  1.00 59.33           C  
ATOM   2233  O   LEU A 309       8.062 -10.893   0.890  1.00 59.33           O  
ATOM   2234  CG  LEU A 309       5.170  -7.685   1.895  1.00 59.33           C  
ATOM   2235  CD1 LEU A 309       4.665  -6.872   0.707  1.00 59.33           C  
ATOM   2236  CD2 LEU A 309       4.012  -8.100   2.796  1.00 59.33           C  
ATOM   2237  N   ASP A 310       8.137 -11.791   2.566  1.00 53.03           N  
ATOM   2238  CA  ASP A 310       8.574 -13.061   1.995  1.00 53.03           C  
ATOM   2239  C   ASP A 310       7.399 -14.024   1.834  1.00 53.03           C  
ATOM   2240  CB  ASP A 310       9.659 -13.697   2.866  1.00 53.03           C  
ATOM   2241  O   ASP A 310       6.578 -14.166   2.743  1.00 53.03           O  
ATOM   2242  CG  ASP A 310      10.949 -12.895   2.886  1.00 53.03           C  
ATOM   2243  OD1 ASP A 310      11.176 -12.082   1.964  1.00 53.03           O  
ATOM   2244  OD2 ASP A 310      11.746 -13.079   3.831  1.00 53.03           O  
ATOM   2245  N   ASN A 311       6.679 -14.047   0.738  1.00 49.34           N  
ATOM   2246  CA  ASN A 311       5.791 -15.055   0.167  1.00 49.34           C  
ATOM   2247  C   ASN A 311       6.150 -16.457   0.651  1.00 49.34           C  
ATOM   2248  CB  ASN A 311       5.825 -14.996  -1.362  1.00 49.34           C  
ATOM   2249  O   ASN A 311       5.468 -17.427   0.316  1.00 49.34           O  
ATOM   2250  CG  ASN A 311       5.303 -13.681  -1.908  1.00 49.34           C  
ATOM   2251  ND2 ASN A 311       5.432 -13.489  -3.215  1.00 49.34           N  
ATOM   2252  OD1 ASN A 311       4.789 -12.845  -1.160  1.00 49.34           O  
ATOM   2253  N   ASN A 312       7.075 -16.637   1.684  1.00 40.99           N  
ATOM   2254  CA  ASN A 312       7.291 -17.970   2.237  1.00 40.99           C  
ATOM   2255  C   ASN A 312       6.545 -18.156   3.555  1.00 40.99           C  
ATOM   2256  CB  ASN A 312       8.785 -18.236   2.430  1.00 40.99           C  
ATOM   2257  O   ASN A 312       6.515 -19.258   4.106  1.00 40.99           O  
ATOM   2258  CG  ASN A 312       9.284 -19.398   1.595  1.00 40.99           C  
ATOM   2259  ND2 ASN A 312      10.592 -19.622   1.612  1.00 40.99           N  
ATOM   2260  OD1 ASN A 312       8.499 -20.089   0.939  1.00 40.99           O  
ATOM   2261  N   THR A 313       5.593 -17.312   3.950  1.00 37.50           N  
ATOM   2262  CA  THR A 313       4.982 -17.722   5.209  1.00 37.50           C  
ATOM   2263  C   THR A 313       3.522 -18.115   5.000  1.00 37.50           C  
ATOM   2264  CB  THR A 313       5.070 -16.603   6.263  1.00 37.50           C  
ATOM   2265  O   THR A 313       2.748 -18.179   5.957  1.00 37.50           O  
ATOM   2266  CG2 THR A 313       6.500 -16.427   6.761  1.00 37.50           C  
ATOM   2267  OG1 THR A 313       4.623 -15.372   5.682  1.00 37.50           O  
ATOM   2268  N   HIS A 314       3.231 -18.887   3.972  1.00 36.46           N  
ATOM   2269  CA  HIS A 314       2.158 -19.838   4.240  1.00 36.46           C  
ATOM   2270  C   HIS A 314       2.574 -21.258   3.869  1.00 36.46           C  
ATOM   2271  CB  HIS A 314       0.891 -19.446   3.477  1.00 36.46           C  
ATOM   2272  O   HIS A 314       1.820 -22.208   4.091  1.00 36.46           O  
ATOM   2273  CG  HIS A 314      -0.118 -18.730   4.318  1.00 36.46           C  
ATOM   2274  CD2 HIS A 314      -0.704 -17.519   4.165  1.00 36.46           C  
ATOM   2275  ND1 HIS A 314      -0.634 -19.266   5.478  1.00 36.46           N  
ATOM   2276  CE1 HIS A 314      -1.497 -18.412   6.004  1.00 36.46           C  
ATOM   2277  NE2 HIS A 314      -1.557 -17.344   5.227  1.00 36.46           N  
ATOM   2278  N   THR A 315       3.821 -21.705   4.023  1.00 30.42           N  
ATOM   2279  CA  THR A 315       4.058 -23.144   4.071  1.00 30.42           C  
ATOM   2280  C   THR A 315       4.988 -23.500   5.227  1.00 30.42           C  
ATOM   2281  CB  THR A 315       4.658 -23.656   2.749  1.00 30.42           C  
ATOM   2282  O   THR A 315       5.959 -22.789   5.491  1.00 30.42           O  
ATOM   2283  CG2 THR A 315       3.702 -23.422   1.584  1.00 30.42           C  
ATOM   2284  OG1 THR A 315       5.887 -22.965   2.490  1.00 30.42           O  
ATOM   2285  N   THR A 316       4.575 -23.530   6.521  1.00 29.86           N  
ATOM   2286  CA  THR A 316       4.878 -24.520   7.549  1.00 29.86           C  
ATOM   2287  C   THR A 316       6.348 -24.451   7.950  1.00 29.86           C  
ATOM   2288  CB  THR A 316       4.540 -25.944   7.069  1.00 29.86           C  
ATOM   2289  O   THR A 316       7.230 -24.394   7.090  1.00 29.86           O  
ATOM   2290  CG2 THR A 316       3.049 -26.089   6.784  1.00 29.86           C  
ATOM   2291  OG1 THR A 316       5.274 -26.225   5.871  1.00 29.86           O  
ATOM   2292  N   LYS A 317       6.804 -23.622   8.925  1.00 28.49           N  
ATOM   2293  CA  LYS A 317       7.627 -24.030  10.060  1.00 28.49           C  
ATOM   2294  C   LYS A 317       8.513 -25.218   9.699  1.00 28.49           C  
ATOM   2295  CB  LYS A 317       6.748 -24.378  11.263  1.00 28.49           C  
ATOM   2296  O   LYS A 317       8.015 -26.321   9.462  1.00 28.49           O  
ATOM   2297  CG  LYS A 317       6.149 -23.167  11.963  1.00 28.49           C  
ATOM   2298  CD  LYS A 317       5.456 -23.559  13.262  1.00 28.49           C  
ATOM   2299  CE  LYS A 317       4.858 -22.348  13.965  1.00 28.49           C  
ATOM   2300  NZ  LYS A 317       4.130 -22.733  15.210  1.00 28.49           N  
ATOM   2301  N   GLY A 318       9.647 -25.174   8.997  1.00 27.92           N  
ATOM   2302  CA  GLY A 318      10.683 -26.128   9.359  1.00 27.92           C  
ATOM   2303  C   GLY A 318      12.018 -25.474   9.659  1.00 27.92           C  
ATOM   2304  O   GLY A 318      12.421 -24.530   8.975  1.00 27.92           O  
ATOM   2305  N   HIS A 319      12.244 -24.899  10.842  1.00 25.76           N  
ATOM   2306  CA  HIS A 319      13.418 -24.916  11.706  1.00 25.76           C  
ATOM   2307  C   HIS A 319      14.640 -24.355  10.987  1.00 25.76           C  
ATOM   2308  CB  HIS A 319      13.703 -26.337  12.195  1.00 25.76           C  
ATOM   2309  O   HIS A 319      14.992 -24.817   9.899  1.00 25.76           O  
ATOM   2310  CG  HIS A 319      13.373 -26.553  13.638  1.00 25.76           C  
ATOM   2311  CD2 HIS A 319      12.329 -27.183  14.226  1.00 25.76           C  
ATOM   2312  ND1 HIS A 319      14.169 -26.087  14.661  1.00 25.76           N  
ATOM   2313  CE1 HIS A 319      13.628 -26.424  15.820  1.00 25.76           C  
ATOM   2314  NE2 HIS A 319      12.510 -27.089  15.584  1.00 25.76           N  
ATOM   2315  N   PRO A 320      14.975 -23.053  11.286  1.00 38.75           N  
ATOM   2316  CA  PRO A 320      16.268 -22.435  10.983  1.00 38.75           C  
ATOM   2317  C   PRO A 320      17.361 -22.839  11.970  1.00 38.75           C  
ATOM   2318  CB  PRO A 320      15.974 -20.936  11.077  1.00 38.75           C  
ATOM   2319  O   PRO A 320      17.185 -22.697  13.183  1.00 38.75           O  
ATOM   2320  CG  PRO A 320      14.706 -20.844  11.862  1.00 38.75           C  
ATOM   2321  CD  PRO A 320      14.275 -22.233  12.237  1.00 38.75           C  
ATOM   2322  N   SER A 321      17.821 -24.183  11.926  1.00 28.46           N  
ATOM   2323  CA  SER A 321      19.131 -24.380  12.538  1.00 28.46           C  
ATOM   2324  C   SER A 321      19.971 -25.371  11.739  1.00 28.46           C  
ATOM   2325  CB  SER A 321      18.982 -24.870  13.979  1.00 28.46           C  
ATOM   2326  O   SER A 321      19.557 -26.512  11.525  1.00 28.46           O  
ATOM   2327  OG  SER A 321      18.270 -26.095  14.022  1.00 28.46           O  
ATOM   2328  N   ASP A 322      20.408 -25.135  10.527  1.00 28.61           N  
ATOM   2329  CA  ASP A 322      21.732 -25.611  10.136  1.00 28.61           C  
ATOM   2330  C   ASP A 322      22.090 -25.141   8.728  1.00 28.61           C  
ATOM   2331  CB  ASP A 322      21.798 -27.138  10.213  1.00 28.61           C  
ATOM   2332  O   ASP A 322      21.468 -25.561   7.750  1.00 28.61           O  
ATOM   2333  CG  ASP A 322      21.637 -27.667  11.628  1.00 28.61           C  
ATOM   2334  OD1 ASP A 322      22.025 -26.968  12.588  1.00 28.61           O  
ATOM   2335  OD2 ASP A 322      21.120 -28.795  11.783  1.00 28.61           O  
ATOM   2336  N   GLN A 323      22.360 -23.924   8.473  1.00 30.65           N  
ATOM   2337  CA  GLN A 323      23.213 -23.925   7.289  1.00 30.65           C  
ATOM   2338  C   GLN A 323      24.255 -22.812   7.360  1.00 30.65           C  
ATOM   2339  CB  GLN A 323      22.371 -23.775   6.020  1.00 30.65           C  
ATOM   2340  O   GLN A 323      23.908 -21.629   7.366  1.00 30.65           O  
ATOM   2341  CG  GLN A 323      23.016 -24.377   4.779  1.00 30.65           C  
ATOM   2342  CD  GLN A 323      22.036 -24.549   3.634  1.00 30.65           C  
ATOM   2343  NE2 GLN A 323      22.343 -25.468   2.724  1.00 30.65           N  
ATOM   2344  OE1 GLN A 323      21.012 -23.863   3.567  1.00 30.65           O  
ATOM   2345  N   GLU A 324      25.114 -22.703   8.386  1.00 28.73           N  
ATOM   2346  CA  GLU A 324      26.526 -22.351   8.505  1.00 28.73           C  
ATOM   2347  C   GLU A 324      27.400 -23.287   7.675  1.00 28.73           C  
ATOM   2348  CB  GLU A 324      26.967 -22.381   9.970  1.00 28.73           C  
ATOM   2349  O   GLU A 324      27.256 -24.509   7.750  1.00 28.73           O  
ATOM   2350  CG  GLU A 324      27.979 -21.303  10.331  1.00 28.73           C  
ATOM   2351  CD  GLU A 324      28.223 -21.186  11.827  1.00 28.73           C  
ATOM   2352  OE1 GLU A 324      29.189 -20.499  12.232  1.00 28.73           O  
ATOM   2353  OE2 GLU A 324      27.444 -21.786  12.600  1.00 28.73           O  
ATOM   2354  N   SER A 325      27.706 -22.995   6.422  1.00 28.74           N  
ATOM   2355  CA  SER A 325      28.987 -23.022   5.725  1.00 28.74           C  
ATOM   2356  C   SER A 325      28.939 -23.950   4.515  1.00 28.74           C  
ATOM   2357  CB  SER A 325      30.104 -23.464   6.672  1.00 28.74           C  
ATOM   2358  O   SER A 325      28.862 -25.171   4.666  1.00 28.74           O  
ATOM   2359  OG  SER A 325      29.762 -24.677   7.321  1.00 28.74           O  
ATOM   2360  N   ALA A 326      28.384 -23.596   3.396  1.00 31.50           N  
ATOM   2361  CA  ALA A 326      28.916 -24.349   2.263  1.00 31.50           C  
ATOM   2362  C   ALA A 326      29.202 -23.431   1.078  1.00 31.50           C  
ATOM   2363  CB  ALA A 326      27.943 -25.453   1.854  1.00 31.50           C  
ATOM   2364  O   ALA A 326      28.279 -22.865   0.487  1.00 31.50           O  
ATOM   2365  N   GLU A 327      30.169 -22.516   1.204  1.00 27.60           N  
ATOM   2366  CA  GLU A 327      31.265 -22.078   0.345  1.00 27.60           C  
ATOM   2367  C   GLU A 327      32.205 -23.234   0.017  1.00 27.60           C  
ATOM   2368  CB  GLU A 327      32.043 -20.937   1.006  1.00 27.60           C  
ATOM   2369  O   GLU A 327      32.770 -23.856   0.919  1.00 27.60           O  
ATOM   2370  CG  GLU A 327      31.489 -19.554   0.696  1.00 27.60           C  
ATOM   2371  CD  GLU A 327      31.962 -18.487   1.670  1.00 27.60           C  
ATOM   2372  OE1 GLU A 327      31.484 -17.333   1.585  1.00 27.60           O  
ATOM   2373  OE2 GLU A 327      32.817 -18.807   2.526  1.00 27.60           O  
ATOM   2374  N   ALA A 328      31.991 -24.038  -1.023  1.00 30.61           N  
ATOM   2375  CA  ALA A 328      33.057 -24.579  -1.863  1.00 30.61           C  
ATOM   2376  C   ALA A 328      32.554 -25.752  -2.700  1.00 30.61           C  
ATOM   2377  CB  ALA A 328      34.243 -25.012  -1.005  1.00 30.61           C  
ATOM   2378  O   ALA A 328      31.943 -26.683  -2.170  1.00 30.61           O  
ATOM   2379  N   THR A 329      32.048 -25.546  -3.913  1.00 29.41           N  
ATOM   2380  CA  THR A 329      32.385 -26.137  -5.204  1.00 29.41           C  
ATOM   2381  C   THR A 329      31.394 -27.238  -5.570  1.00 29.41           C  
ATOM   2382  CB  THR A 329      33.815 -26.710  -5.200  1.00 29.41           C  
ATOM   2383  O   THR A 329      31.245 -28.216  -4.833  1.00 29.41           O  
ATOM   2384  CG2 THR A 329      34.851 -25.602  -5.359  1.00 29.41           C  
ATOM   2385  OG1 THR A 329      34.047 -27.392  -3.962  1.00 29.41           O  
ATOM   2386  N   GLY A 330      30.293 -26.955  -6.146  1.00 28.07           N  
ATOM   2387  CA  GLY A 330      29.720 -27.795  -7.186  1.00 28.07           C  
ATOM   2388  C   GLY A 330      28.285 -27.436  -7.520  1.00 28.07           C  
ATOM   2389  O   GLY A 330      27.414 -27.461  -6.648  1.00 28.07           O  
ATOM   2390  N   LYS A 331      28.066 -26.282  -8.134  1.00 31.57           N  
ATOM   2391  CA  LYS A 331      27.191 -25.663  -9.125  1.00 31.57           C  
ATOM   2392  C   LYS A 331      26.093 -26.626  -9.568  1.00 31.57           C  
ATOM   2393  CB  LYS A 331      27.999 -25.197 -10.338  1.00 31.57           C  
ATOM   2394  O   LYS A 331      26.368 -27.621 -10.242  1.00 31.57           O  
ATOM   2395  CG  LYS A 331      28.330 -23.712 -10.327  1.00 31.57           C  
ATOM   2396  CD  LYS A 331      29.218 -23.329 -11.504  1.00 31.57           C  
ATOM   2397  CE  LYS A 331      29.683 -21.882 -11.408  1.00 31.57           C  
ATOM   2398  NZ  LYS A 331      30.496 -21.481 -12.595  1.00 31.57           N  
ATOM   2399  N   GLU A 332      25.310 -27.315  -8.650  1.00 28.44           N  
ATOM   2400  CA  GLU A 332      24.132 -28.146  -8.880  1.00 28.44           C  
ATOM   2401  C   GLU A 332      22.887 -27.290  -9.099  1.00 28.44           C  
ATOM   2402  CB  GLU A 332      23.911 -29.104  -7.707  1.00 28.44           C  
ATOM   2403  O   GLU A 332      22.624 -26.361  -8.332  1.00 28.44           O  
ATOM   2404  CG  GLU A 332      24.695 -30.404  -7.820  1.00 28.44           C  
ATOM   2405  CD  GLU A 332      24.432 -31.364  -6.671  1.00 28.44           C  
ATOM   2406  OE1 GLU A 332      24.981 -32.490  -6.683  1.00 28.44           O  
ATOM   2407  OE2 GLU A 332      23.671 -30.989  -5.752  1.00 28.44           O  
ATOM   2408  N   TYR A 333      22.597 -26.875 -10.337  1.00 31.35           N  
ATOM   2409  CA  TYR A 333      21.335 -26.687 -11.043  1.00 31.35           C  
ATOM   2410  C   TYR A 333      20.160 -26.702 -10.073  1.00 31.35           C  
ATOM   2411  CB  TYR A 333      21.147 -27.772 -12.108  1.00 31.35           C  
ATOM   2412  O   TYR A 333      19.961 -27.677  -9.344  1.00 31.35           O  
ATOM   2413  CG  TYR A 333      22.075 -27.629 -13.290  1.00 31.35           C  
ATOM   2414  CD1 TYR A 333      21.824 -26.689 -14.287  1.00 31.35           C  
ATOM   2415  CD2 TYR A 333      23.201 -28.435 -13.414  1.00 31.35           C  
ATOM   2416  CE1 TYR A 333      22.675 -26.555 -15.379  1.00 31.35           C  
ATOM   2417  CE2 TYR A 333      24.059 -28.310 -14.502  1.00 31.35           C  
ATOM   2418  OH  TYR A 333      24.633 -27.240 -16.557  1.00 31.35           O  
ATOM   2419  CZ  TYR A 333      23.788 -27.368 -15.478  1.00 31.35           C  
ATOM   2420  N   PRO A 334      19.687 -25.558  -9.515  1.00 41.23           N  
ATOM   2421  CA  PRO A 334      18.445 -25.622  -8.741  1.00 41.23           C  
ATOM   2422  C   PRO A 334      17.288 -26.228  -9.531  1.00 41.23           C  
ATOM   2423  CB  PRO A 334      18.166 -24.156  -8.401  1.00 41.23           C  
ATOM   2424  O   PRO A 334      17.158 -25.979 -10.732  1.00 41.23           O  
ATOM   2425  CG  PRO A 334      19.007 -23.375  -9.358  1.00 41.23           C  
ATOM   2426  CD  PRO A 334      20.032 -24.297  -9.955  1.00 41.23           C  
ATOM   2427  N   VAL A 335      17.122 -27.545  -9.620  1.00 32.20           N  
ATOM   2428  CA  VAL A 335      15.878 -28.288  -9.787  1.00 32.20           C  
ATOM   2429  C   VAL A 335      14.710 -27.314  -9.931  1.00 32.20           C  
ATOM   2430  CB  VAL A 335      15.627 -29.249  -8.604  1.00 32.20           C  
ATOM   2431  O   VAL A 335      14.552 -26.400  -9.118  1.00 32.20           O  
ATOM   2432  CG1 VAL A 335      14.469 -30.197  -8.914  1.00 32.20           C  
ATOM   2433  CG2 VAL A 335      16.895 -30.037  -8.280  1.00 32.20           C  
ATOM   2434  N   SER A 336      14.518 -26.667 -11.151  1.00 36.51           N  
ATOM   2435  CA  SER A 336      13.315 -26.133 -11.781  1.00 36.51           C  
ATOM   2436  C   SER A 336      12.081 -26.393 -10.923  1.00 36.51           C  
ATOM   2437  CB  SER A 336      13.119 -26.744 -13.169  1.00 36.51           C  
ATOM   2438  O   SER A 336      11.768 -27.544 -10.610  1.00 36.51           O  
ATOM   2439  OG  SER A 336      13.880 -26.043 -14.138  1.00 36.51           O  
ATOM   2440  N   PRO A 337      11.734 -25.683  -9.813  1.00 43.93           N  
ATOM   2441  CA  PRO A 337      10.429 -26.022  -9.242  1.00 43.93           C  
ATOM   2442  C   PRO A 337       9.292 -25.901 -10.255  1.00 43.93           C  
ATOM   2443  CB  PRO A 337      10.263 -25.004  -8.111  1.00 43.93           C  
ATOM   2444  O   PRO A 337       9.367 -25.084 -11.177  1.00 43.93           O  
ATOM   2445  CG  PRO A 337      11.256 -23.930  -8.416  1.00 43.93           C  
ATOM   2446  CD  PRO A 337      12.031 -24.329  -9.639  1.00 43.93           C  
ATOM   2447  N   SER A 338       8.947 -26.974 -11.049  1.00 34.82           N  
ATOM   2448  CA  SER A 338       7.670 -27.414 -11.599  1.00 34.82           C  
ATOM   2449  C   SER A 338       6.696 -26.249 -11.736  1.00 34.82           C  
ATOM   2450  CB  SER A 338       7.054 -28.503 -10.719  1.00 34.82           C  
ATOM   2451  O   SER A 338       6.533 -25.456 -10.806  1.00 34.82           O  
ATOM   2452  OG  SER A 338       5.969 -29.130 -11.380  1.00 34.82           O  
ATOM   2453  N   ARG A 339       6.844 -25.283 -12.630  1.00 39.72           N  
ATOM   2454  CA  ARG A 339       5.981 -24.338 -13.332  1.00 39.72           C  
ATOM   2455  C   ARG A 339       4.606 -24.263 -12.677  1.00 39.72           C  
ATOM   2456  CB  ARG A 339       5.840 -24.730 -14.804  1.00 39.72           C  
ATOM   2457  O   ARG A 339       3.963 -23.210 -12.690  1.00 39.72           O  
ATOM   2458  CG  ARG A 339       7.019 -24.314 -15.669  1.00 39.72           C  
ATOM   2459  CD  ARG A 339       6.739 -24.532 -17.149  1.00 39.72           C  
ATOM   2460  NE  ARG A 339       7.869 -24.124 -17.978  1.00 39.72           N  
ATOM   2461  NH1 ARG A 339       7.509 -25.712 -19.615  1.00 39.72           N  
ATOM   2462  NH2 ARG A 339       9.257 -24.242 -19.804  1.00 39.72           N  
ATOM   2463  CZ  ARG A 339       8.209 -24.694 -19.130  1.00 39.72           C  
ATOM   2464  N   SER A 340       4.319 -25.265 -11.716  1.00 37.59           N  
ATOM   2465  CA  SER A 340       2.986 -25.165 -11.132  1.00 37.59           C  
ATOM   2466  C   SER A 340       3.029 -24.484  -9.769  1.00 37.59           C  
ATOM   2467  CB  SER A 340       2.353 -26.551 -10.998  1.00 37.59           C  
ATOM   2468  O   SER A 340       2.028 -23.926  -9.315  1.00 37.59           O  
ATOM   2469  OG  SER A 340       3.084 -27.352 -10.085  1.00 37.59           O  
ATOM   2470  N   HIS A 341       4.247 -24.276  -9.229  1.00 37.71           N  
ATOM   2471  CA  HIS A 341       4.319 -23.609  -7.933  1.00 37.71           C  
ATOM   2472  C   HIS A 341       4.497 -22.104  -8.097  1.00 37.71           C  
ATOM   2473  CB  HIS A 341       5.464 -24.185  -7.097  1.00 37.71           C  
ATOM   2474  O   HIS A 341       4.366 -21.350  -7.130  1.00 37.71           O  
ATOM   2475  CG  HIS A 341       5.033 -25.258  -6.149  1.00 37.71           C  
ATOM   2476  CD2 HIS A 341       5.169 -26.604  -6.208  1.00 37.71           C  
ATOM   2477  ND1 HIS A 341       4.370 -24.988  -4.971  1.00 37.71           N  
ATOM   2478  CE1 HIS A 341       4.118 -26.125  -4.344  1.00 37.71           C  
ATOM   2479  NE2 HIS A 341       4.592 -27.121  -5.074  1.00 37.71           N  
ATOM   2480  N   ALA A 342       4.749 -21.599  -9.385  1.00 43.36           N  
ATOM   2481  CA  ALA A 342       4.817 -20.164  -9.650  1.00 43.36           C  
ATOM   2482  C   ALA A 342       3.431 -19.529  -9.591  1.00 43.36           C  
ATOM   2483  CB  ALA A 342       5.461 -19.903 -11.009  1.00 43.36           C  
ATOM   2484  O   ALA A 342       3.289 -18.369  -9.195  1.00 43.36           O  
ATOM   2485  N   GLN A 343       2.360 -20.420  -9.715  1.00 37.95           N  
ATOM   2486  CA  GLN A 343       0.985 -19.933  -9.657  1.00 37.95           C  
ATOM   2487  C   GLN A 343       0.511 -19.798  -8.213  1.00 37.95           C  
ATOM   2488  CB  GLN A 343       0.052 -20.866 -10.431  1.00 37.95           C  
ATOM   2489  O   GLN A 343      -0.289 -18.914  -7.897  1.00 37.95           O  
ATOM   2490  CG  GLN A 343      -1.200 -20.181 -10.961  1.00 37.95           C  
ATOM   2491  CD  GLN A 343      -1.746 -20.842 -12.212  1.00 37.95           C  
ATOM   2492  NE2 GLN A 343      -2.574 -20.115 -12.954  1.00 37.95           N  
ATOM   2493  OE1 GLN A 343      -1.425 -21.997 -12.510  1.00 37.95           O  
ATOM   2494  N   LEU A 344       1.214 -20.387  -7.182  1.00 42.61           N  
ATOM   2495  CA  LEU A 344       0.806 -20.299  -5.784  1.00 42.61           C  
ATOM   2496  C   LEU A 344       1.445 -19.092  -5.107  1.00 42.61           C  
ATOM   2497  CB  LEU A 344       1.182 -21.579  -5.034  1.00 42.61           C  
ATOM   2498  O   LEU A 344       1.162 -18.806  -3.941  1.00 42.61           O  
ATOM   2499  CG  LEU A 344       0.518 -22.869  -5.518  1.00 42.61           C  
ATOM   2500  CD1 LEU A 344       1.216 -24.083  -4.914  1.00 42.61           C  
ATOM   2501  CD2 LEU A 344      -0.966 -22.870  -5.168  1.00 42.61           C  
ATOM   2502  N   ASP A 345       2.229 -18.294  -5.860  1.00 53.40           N  
ATOM   2503  CA  ASP A 345       2.921 -17.154  -5.265  1.00 53.40           C  
ATOM   2504  C   ASP A 345       2.087 -15.881  -5.387  1.00 53.40           C  
ATOM   2505  CB  ASP A 345       4.287 -16.953  -5.923  1.00 53.40           C  
ATOM   2506  O   ASP A 345       2.584 -14.781  -5.138  1.00 53.40           O  
ATOM   2507  CG  ASP A 345       5.295 -18.022  -5.537  1.00 53.40           C  
ATOM   2508  OD1 ASP A 345       5.115 -18.678  -4.488  1.00 53.40           O  
ATOM   2509  OD2 ASP A 345       6.278 -18.207  -6.285  1.00 53.40           O  
ATOM   2510  N   LYS A 346       0.755 -16.036  -5.725  1.00 58.68           N  
ATOM   2511  CA  LYS A 346      -0.127 -14.890  -5.926  1.00 58.68           C  
ATOM   2512  C   LYS A 346      -0.892 -14.554  -4.649  1.00 58.68           C  
ATOM   2513  CB  LYS A 346      -1.107 -15.160  -7.069  1.00 58.68           C  
ATOM   2514  O   LYS A 346      -1.264 -15.450  -3.888  1.00 58.68           O  
ATOM   2515  CG  LYS A 346      -0.446 -15.287  -8.434  1.00 58.68           C  
ATOM   2516  CD  LYS A 346      -1.474 -15.521  -9.533  1.00 58.68           C  
ATOM   2517  CE  LYS A 346      -0.810 -15.715 -10.889  1.00 58.68           C  
ATOM   2518  NZ  LYS A 346      -1.815 -15.915 -11.975  1.00 58.68           N  
ATOM   2519  N   THR A 347      -0.631 -13.309  -4.105  1.00 64.29           N  
ATOM   2520  CA  THR A 347      -1.402 -12.821  -2.967  1.00 64.29           C  
ATOM   2521  C   THR A 347      -2.893 -13.073  -3.176  1.00 64.29           C  
ATOM   2522  CB  THR A 347      -1.161 -11.318  -2.732  1.00 64.29           C  
ATOM   2523  O   THR A 347      -3.499 -12.519  -4.095  1.00 64.29           O  
ATOM   2524  CG2 THR A 347      -1.720 -10.876  -1.384  1.00 64.29           C  
ATOM   2525  OG1 THR A 347       0.248 -11.056  -2.762  1.00 64.29           O  
ATOM   2526  N   VAL A 348      -3.543 -14.216  -2.672  1.00 69.45           N  
ATOM   2527  CA  VAL A 348      -4.913 -14.664  -2.903  1.00 69.45           C  
ATOM   2528  C   VAL A 348      -5.880 -13.819  -2.076  1.00 69.45           C  
ATOM   2529  CB  VAL A 348      -5.085 -16.161  -2.559  1.00 69.45           C  
ATOM   2530  O   VAL A 348      -6.981 -13.501  -2.531  1.00 69.45           O  
ATOM   2531  CG1 VAL A 348      -6.536 -16.596  -2.756  1.00 69.45           C  
ATOM   2532  CG2 VAL A 348      -4.148 -17.014  -3.411  1.00 69.45           C  
ATOM   2533  N   GLU A 349      -5.235 -13.269  -0.905  1.00 78.26           N  
ATOM   2534  CA  GLU A 349      -6.073 -12.477  -0.009  1.00 78.26           C  
ATOM   2535  C   GLU A 349      -5.396 -11.161   0.361  1.00 78.26           C  
ATOM   2536  CB  GLU A 349      -6.408 -13.271   1.256  1.00 78.26           C  
ATOM   2537  O   GLU A 349      -4.178 -11.025   0.227  1.00 78.26           O  
ATOM   2538  CG  GLU A 349      -7.255 -14.509   0.999  1.00 78.26           C  
ATOM   2539  CD  GLU A 349      -7.587 -15.283   2.265  1.00 78.26           C  
ATOM   2540  OE1 GLU A 349      -8.354 -16.269   2.190  1.00 78.26           O  
ATOM   2541  OE2 GLU A 349      -7.076 -14.898   3.341  1.00 78.26           O  
ATOM   2542  N   ILE A 350      -6.278 -10.133   0.642  1.00 85.59           N  
ATOM   2543  CA  ILE A 350      -5.763  -8.843   1.089  1.00 85.59           C  
ATOM   2544  C   ILE A 350      -4.996  -9.020   2.397  1.00 85.59           C  
ATOM   2545  CB  ILE A 350      -6.900  -7.812   1.269  1.00 85.59           C  
ATOM   2546  O   ILE A 350      -5.549  -9.501   3.389  1.00 85.59           O  
ATOM   2547  CG1 ILE A 350      -7.660  -7.619  -0.048  1.00 85.59           C  
ATOM   2548  CG2 ILE A 350      -6.344  -6.480   1.781  1.00 85.59           C  
ATOM   2549  CD1 ILE A 350      -8.917  -6.770   0.081  1.00 85.59           C  
ATOM   2550  N   THR A 351      -3.673  -9.023   2.421  1.00 85.70           N  
ATOM   2551  CA  THR A 351      -2.789  -9.191   3.569  1.00 85.70           C  
ATOM   2552  C   THR A 351      -2.283  -7.839   4.065  1.00 85.70           C  
ATOM   2553  CB  THR A 351      -1.592 -10.095   3.224  1.00 85.70           C  
ATOM   2554  O   THR A 351      -1.884  -6.989   3.266  1.00 85.70           O  
ATOM   2555  CG2 THR A 351      -0.798 -10.458   4.475  1.00 85.70           C  
ATOM   2556  OG1 THR A 351      -2.070 -11.298   2.609  1.00 85.70           O  
ATOM   2557  N   ALA A 352      -2.531  -7.583   5.363  1.00 87.12           N  
ATOM   2558  CA  ALA A 352      -2.032  -6.383   6.030  1.00 87.12           C  
ATOM   2559  C   ALA A 352      -0.799  -6.696   6.873  1.00 87.12           C  
ATOM   2560  CB  ALA A 352      -3.124  -5.765   6.900  1.00 87.12           C  
ATOM   2561  O   ALA A 352      -0.815  -7.623   7.687  1.00 87.12           O  
ATOM   2562  N   THR A 353       0.286  -6.147   6.594  1.00 87.40           N  
ATOM   2563  CA  THR A 353       1.531  -6.284   7.342  1.00 87.40           C  
ATOM   2564  C   THR A 353       1.801  -5.035   8.176  1.00 87.40           C  
ATOM   2565  CB  THR A 353       2.722  -6.545   6.402  1.00 87.40           C  
ATOM   2566  O   THR A 353       1.839  -3.924   7.644  1.00 87.40           O  
ATOM   2567  CG2 THR A 353       3.999  -6.810   7.192  1.00 87.40           C  
ATOM   2568  OG1 THR A 353       2.435  -7.685   5.582  1.00 87.40           O  
ATOM   2569  N   LYS A 354       1.883  -5.197   9.383  1.00 87.97           N  
ATOM   2570  CA  LYS A 354       2.132  -4.100  10.314  1.00 87.97           C  
ATOM   2571  C   LYS A 354       3.599  -4.055  10.730  1.00 87.97           C  
ATOM   2572  CB  LYS A 354       1.240  -4.232  11.550  1.00 87.97           C  
ATOM   2573  O   LYS A 354       4.165  -5.070  11.143  1.00 87.97           O  
ATOM   2574  CG  LYS A 354      -0.249  -4.160  11.249  1.00 87.97           C  
ATOM   2575  CD  LYS A 354      -1.082  -4.267  12.520  1.00 87.97           C  
ATOM   2576  CE  LYS A 354      -2.574  -4.213  12.218  1.00 87.97           C  
ATOM   2577  NZ  LYS A 354      -3.395  -4.334  13.460  1.00 87.97           N  
ATOM   2578  N   VAL A 355       4.231  -2.971  10.474  1.00 88.18           N  
ATOM   2579  CA  VAL A 355       5.636  -2.769  10.813  1.00 88.18           C  
ATOM   2580  C   VAL A 355       5.777  -1.549  11.721  1.00 88.18           C  
ATOM   2581  CB  VAL A 355       6.506  -2.596   9.549  1.00 88.18           C  
ATOM   2582  O   VAL A 355       5.112  -0.532  11.512  1.00 88.18           O  
ATOM   2583  CG1 VAL A 355       7.970  -2.376   9.927  1.00 88.18           C  
ATOM   2584  CG2 VAL A 355       6.365  -3.811   8.634  1.00 88.18           C  
ATOM   2585  N   GLU A 356       6.498  -1.724  12.746  1.00 86.77           N  
ATOM   2586  CA  GLU A 356       6.797  -0.607  13.637  1.00 86.77           C  
ATOM   2587  C   GLU A 356       8.222  -0.102  13.430  1.00 86.77           C  
ATOM   2588  CB  GLU A 356       6.589  -1.013  15.098  1.00 86.77           C  
ATOM   2589  O   GLU A 356       9.182  -0.865  13.565  1.00 86.77           O  
ATOM   2590  CG  GLU A 356       6.593   0.159  16.069  1.00 86.77           C  
ATOM   2591  CD  GLU A 356       6.283  -0.248  17.501  1.00 86.77           C  
ATOM   2592  OE1 GLU A 356       6.255   0.634  18.389  1.00 86.77           O  
ATOM   2593  OE2 GLU A 356       6.068  -1.458  17.736  1.00 86.77           O  
ATOM   2594  N   ILE A 357       8.263   1.136  12.910  1.00 86.21           N  
ATOM   2595  CA  ILE A 357       9.559   1.745  12.636  1.00 86.21           C  
ATOM   2596  C   ILE A 357       9.831   2.857  13.646  1.00 86.21           C  
ATOM   2597  CB  ILE A 357       9.630   2.301  11.196  1.00 86.21           C  
ATOM   2598  O   ILE A 357       8.951   3.673  13.932  1.00 86.21           O  
ATOM   2599  CG1 ILE A 357       9.332   1.192  10.180  1.00 86.21           C  
ATOM   2600  CG2 ILE A 357      10.997   2.936  10.928  1.00 86.21           C  
ATOM   2601  CD1 ILE A 357       9.073   1.699   8.768  1.00 86.21           C  
ATOM   2602  N   GLU A 358      10.978   2.798  14.236  1.00 84.99           N  
ATOM   2603  CA  GLU A 358      11.386   3.844  15.170  1.00 84.99           C  
ATOM   2604  C   GLU A 358      12.626   4.578  14.667  1.00 84.99           C  
ATOM   2605  CB  GLU A 358      11.651   3.253  16.557  1.00 84.99           C  
ATOM   2606  O   GLU A 358      13.641   3.952  14.355  1.00 84.99           O  
ATOM   2607  CG  GLU A 358      11.942   4.297  17.625  1.00 84.99           C  
ATOM   2608  CD  GLU A 358      12.205   3.696  18.996  1.00 84.99           C  
ATOM   2609  OE1 GLU A 358      12.555   4.450  19.932  1.00 84.99           O  
ATOM   2610  OE2 GLU A 358      12.060   2.461  19.136  1.00 84.99           O  
ATOM   2611  N   GLU A 359      12.399   5.965  14.463  1.00 83.07           N  
ATOM   2612  CA  GLU A 359      13.516   6.826  14.087  1.00 83.07           C  
ATOM   2613  C   GLU A 359      13.670   7.989  15.063  1.00 83.07           C  
ATOM   2614  CB  GLU A 359      13.332   7.355  12.663  1.00 83.07           C  
ATOM   2615  O   GLU A 359      12.727   8.752  15.281  1.00 83.07           O  
ATOM   2616  CG  GLU A 359      14.583   7.993  12.077  1.00 83.07           C  
ATOM   2617  CD  GLU A 359      14.414   8.425  10.629  1.00 83.07           C  
ATOM   2618  OE1 GLU A 359      15.363   9.005  10.054  1.00 83.07           O  
ATOM   2619  OE2 GLU A 359      13.324   8.183  10.065  1.00 83.07           O  
ATOM   2620  N   ASN A 360      14.851   8.188  15.584  1.00 82.96           N  
ATOM   2621  CA  ASN A 360      15.167   9.288  16.489  1.00 82.96           C  
ATOM   2622  C   ASN A 360      14.138   9.406  17.610  1.00 82.96           C  
ATOM   2623  CB  ASN A 360      15.264  10.606  15.717  1.00 82.96           C  
ATOM   2624  O   ASN A 360      13.717  10.510  17.958  1.00 82.96           O  
ATOM   2625  CG  ASN A 360      16.392  10.607  14.703  1.00 82.96           C  
ATOM   2626  ND2 ASN A 360      16.180  11.285  13.582  1.00 82.96           N  
ATOM   2627  OD1 ASN A 360      17.444  10.003  14.926  1.00 82.96           O  
ATOM   2628  N   GLY A 361      13.594   8.409  18.140  1.00 81.21           N  
ATOM   2629  CA  GLY A 361      12.647   8.432  19.243  1.00 81.21           C  
ATOM   2630  C   GLY A 361      11.204   8.548  18.789  1.00 81.21           C  
ATOM   2631  O   GLY A 361      10.300   8.712  19.611  1.00 81.21           O  
ATOM   2632  N   PHE A 362      11.019   8.654  17.518  1.00 85.52           N  
ATOM   2633  CA  PHE A 362       9.687   8.734  16.933  1.00 85.52           C  
ATOM   2634  C   PHE A 362       9.229   7.366  16.440  1.00 85.52           C  
ATOM   2635  CB  PHE A 362       9.664   9.742  15.779  1.00 85.52           C  
ATOM   2636  O   PHE A 362       9.911   6.732  15.633  1.00 85.52           O  
ATOM   2637  CG  PHE A 362       8.286  10.024  15.246  1.00 85.52           C  
ATOM   2638  CD1 PHE A 362       7.828   9.394  14.095  1.00 85.52           C  
ATOM   2639  CD2 PHE A 362       7.446  10.919  15.896  1.00 85.52           C  
ATOM   2640  CE1 PHE A 362       6.552   9.652  13.599  1.00 85.52           C  
ATOM   2641  CE2 PHE A 362       6.170  11.183  15.406  1.00 85.52           C  
ATOM   2642  CZ  PHE A 362       5.726  10.549  14.257  1.00 85.52           C  
ATOM   2643  N   LYS A 363       8.086   6.912  16.992  1.00 89.93           N  
ATOM   2644  CA  LYS A 363       7.544   5.605  16.632  1.00 89.93           C  
ATOM   2645  C   LYS A 363       6.525   5.724  15.503  1.00 89.93           C  
ATOM   2646  CB  LYS A 363       6.903   4.936  17.849  1.00 89.93           C  
ATOM   2647  O   LYS A 363       5.549   6.468  15.617  1.00 89.93           O  
ATOM   2648  CG  LYS A 363       7.882   4.622  18.970  1.00 89.93           C  
ATOM   2649  CD  LYS A 363       7.184   3.964  20.154  1.00 89.93           C  
ATOM   2650  CE  LYS A 363       8.153   3.697  21.298  1.00 89.93           C  
ATOM   2651  NZ  LYS A 363       7.471   3.058  22.463  1.00 89.93           N  
ATOM   2652  N   LEU A 364       6.817   5.136  14.351  1.00 89.61           N  
ATOM   2653  CA  LEU A 364       5.887   5.075  13.229  1.00 89.61           C  
ATOM   2654  C   LEU A 364       5.323   3.667  13.066  1.00 89.61           C  
ATOM   2655  CB  LEU A 364       6.579   5.512  11.935  1.00 89.61           C  
ATOM   2656  O   LEU A 364       6.076   2.711  12.867  1.00 89.61           O  
ATOM   2657  CG  LEU A 364       5.760   5.381  10.650  1.00 89.61           C  
ATOM   2658  CD1 LEU A 364       4.606   6.378  10.653  1.00 89.61           C  
ATOM   2659  CD2 LEU A 364       6.647   5.587   9.427  1.00 89.61           C  
ATOM   2660  N   LYS A 365       3.992   3.556  13.311  1.00 91.87           N  
ATOM   2661  CA  LYS A 365       3.305   2.301  13.020  1.00 91.87           C  
ATOM   2662  C   LYS A 365       2.827   2.259  11.571  1.00 91.87           C  
ATOM   2663  CB  LYS A 365       2.122   2.104  13.968  1.00 91.87           C  
ATOM   2664  O   LYS A 365       1.824   2.886  11.225  1.00 91.87           O  
ATOM   2665  CG  LYS A 365       2.515   1.996  15.434  1.00 91.87           C  
ATOM   2666  CD  LYS A 365       1.293   1.843  16.331  1.00 91.87           C  
ATOM   2667  CE  LYS A 365       1.677   1.837  17.804  1.00 91.87           C  
ATOM   2668  NZ  LYS A 365       0.477   1.744  18.689  1.00 91.87           N  
ATOM   2669  N   LEU A 366       3.562   1.558  10.798  1.00 90.45           N  
ATOM   2670  CA  LEU A 366       3.272   1.483   9.370  1.00 90.45           C  
ATOM   2671  C   LEU A 366       2.516   0.201   9.036  1.00 90.45           C  
ATOM   2672  CB  LEU A 366       4.566   1.554   8.555  1.00 90.45           C  
ATOM   2673  O   LEU A 366       2.942  -0.892   9.416  1.00 90.45           O  
ATOM   2674  CG  LEU A 366       4.428   1.357   7.045  1.00 90.45           C  
ATOM   2675  CD1 LEU A 366       3.655   2.518   6.427  1.00 90.45           C  
ATOM   2676  CD2 LEU A 366       5.801   1.217   6.396  1.00 90.45           C  
ATOM   2677  N   THR A 367       1.370   0.329   8.440  1.00 92.24           N  
ATOM   2678  CA  THR A 367       0.582  -0.798   7.955  1.00 92.24           C  
ATOM   2679  C   THR A 367       0.565  -0.830   6.429  1.00 92.24           C  
ATOM   2680  CB  THR A 367      -0.862  -0.741   8.486  1.00 92.24           C  
ATOM   2681  O   THR A 367       0.141   0.134   5.788  1.00 92.24           O  
ATOM   2682  CG2 THR A 367      -1.649  -1.980   8.074  1.00 92.24           C  
ATOM   2683  OG1 THR A 367      -0.836  -0.659   9.916  1.00 92.24           O  
ATOM   2684  N   VAL A 368       1.131  -1.879   5.906  1.00 92.21           N  
ATOM   2685  CA  VAL A 368       1.145  -2.059   4.458  1.00 92.21           C  
ATOM   2686  C   VAL A 368       0.138  -3.137   4.061  1.00 92.21           C  
ATOM   2687  CB  VAL A 368       2.555  -2.433   3.946  1.00 92.21           C  
ATOM   2688  O   VAL A 368       0.226  -4.277   4.521  1.00 92.21           O  
ATOM   2689  CG1 VAL A 368       2.551  -2.601   2.428  1.00 92.21           C  
ATOM   2690  CG2 VAL A 368       3.572  -1.374   4.367  1.00 92.21           C  
ATOM   2691  N   ILE A 369      -0.813  -2.667   3.217  1.00 92.68           N  
ATOM   2692  CA  ILE A 369      -1.862  -3.576   2.769  1.00 92.68           C  
ATOM   2693  C   ILE A 369      -1.573  -4.034   1.341  1.00 92.68           C  
ATOM   2694  CB  ILE A 369      -3.256  -2.914   2.847  1.00 92.68           C  
ATOM   2695  O   ILE A 369      -1.475  -3.212   0.427  1.00 92.68           O  
ATOM   2696  CG1 ILE A 369      -3.552  -2.463   4.282  1.00 92.68           C  
ATOM   2697  CG2 ILE A 369      -4.338  -3.871   2.339  1.00 92.68           C  
ATOM   2698  CD1 ILE A 369      -4.754  -1.536   4.404  1.00 92.68           C  
ATOM   2699  N   ASP A 370      -1.328  -5.358   1.171  1.00 90.94           N  
ATOM   2700  CA  ASP A 370      -1.090  -5.957  -0.139  1.00 90.94           C  
ATOM   2701  C   ASP A 370      -2.358  -6.612  -0.682  1.00 90.94           C  
ATOM   2702  CB  ASP A 370       0.042  -6.984  -0.063  1.00 90.94           C  
ATOM   2703  O   ASP A 370      -2.945  -7.476  -0.028  1.00 90.94           O  
ATOM   2704  CG  ASP A 370       0.564  -7.394  -1.428  1.00 90.94           C  
ATOM   2705  OD1 ASP A 370       0.269  -6.702  -2.427  1.00 90.94           O  
ATOM   2706  OD2 ASP A 370       1.275  -8.419  -1.507  1.00 90.94           O  
ATOM   2707  N   THR A 371      -2.772  -6.090  -1.849  1.00 88.55           N  
ATOM   2708  CA  THR A 371      -3.981  -6.609  -2.479  1.00 88.55           C  
ATOM   2709  C   THR A 371      -3.632  -7.624  -3.564  1.00 88.55           C  
ATOM   2710  CB  THR A 371      -4.825  -5.473  -3.087  1.00 88.55           C  
ATOM   2711  O   THR A 371      -2.551  -7.563  -4.154  1.00 88.55           O  
ATOM   2712  CG2 THR A 371      -5.267  -4.482  -2.015  1.00 88.55           C  
ATOM   2713  OG1 THR A 371      -4.046  -4.781  -4.070  1.00 88.55           O  
ATOM   2714  N   PRO A 372      -4.527  -8.651  -3.618  1.00 84.70           N  
ATOM   2715  CA  PRO A 372      -4.309  -9.570  -4.738  1.00 84.70           C  
ATOM   2716  C   PRO A 372      -4.523  -8.905  -6.096  1.00 84.70           C  
ATOM   2717  CB  PRO A 372      -5.346 -10.670  -4.499  1.00 84.70           C  
ATOM   2718  O   PRO A 372      -5.193  -7.872  -6.183  1.00 84.70           O  
ATOM   2719  CG  PRO A 372      -6.452  -9.997  -3.752  1.00 84.70           C  
ATOM   2720  CD  PRO A 372      -5.860  -8.910  -2.901  1.00 84.70           C  
ATOM   2721  N   GLY A 373      -3.623  -9.306  -7.021  1.00 77.41           N  
ATOM   2722  CA  GLY A 373      -3.769  -8.771  -8.366  1.00 77.41           C  
ATOM   2723  C   GLY A 373      -5.151  -8.994  -8.950  1.00 77.41           C  
ATOM   2724  O   GLY A 373      -5.785 -10.018  -8.686  1.00 77.41           O  
ATOM   2725  N   PHE A 374      -5.691  -7.896  -9.474  1.00 79.56           N  
ATOM   2726  CA  PHE A 374      -6.973  -7.970 -10.165  1.00 79.56           C  
ATOM   2727  C   PHE A 374      -6.774  -7.978 -11.676  1.00 79.56           C  
ATOM   2728  CB  PHE A 374      -7.872  -6.798  -9.760  1.00 79.56           C  
ATOM   2729  O   PHE A 374      -5.694  -7.644 -12.166  1.00 79.56           O  
ATOM   2730  CG  PHE A 374      -7.309  -5.449 -10.119  1.00 79.56           C  
ATOM   2731  CD1 PHE A 374      -6.450  -4.786  -9.251  1.00 79.56           C  
ATOM   2732  CD2 PHE A 374      -7.639  -4.844 -11.325  1.00 79.56           C  
ATOM   2733  CE1 PHE A 374      -5.927  -3.538  -9.581  1.00 79.56           C  
ATOM   2734  CE2 PHE A 374      -7.121  -3.597 -11.661  1.00 79.56           C  
ATOM   2735  CZ  PHE A 374      -6.266  -2.945 -10.787  1.00 79.56           C  
ATOM   2736  N   GLY A 375      -7.412  -8.828 -12.375  1.00 75.58           N  
ATOM   2737  CA  GLY A 375      -7.343  -8.992 -13.818  1.00 75.58           C  
ATOM   2738  C   GLY A 375      -6.887 -10.375 -14.240  1.00 75.58           C  
ATOM   2739  O   GLY A 375      -6.544 -10.594 -15.404  1.00 75.58           O  
ATOM   2740  N   ASP A 376      -6.734 -11.299 -13.202  1.00 74.41           N  
ATOM   2741  CA  ASP A 376      -6.299 -12.654 -13.524  1.00 74.41           C  
ATOM   2742  C   ASP A 376      -7.493 -13.561 -13.812  1.00 74.41           C  
ATOM   2743  CB  ASP A 376      -5.462 -13.234 -12.382  1.00 74.41           C  
ATOM   2744  O   ASP A 376      -7.336 -14.639 -14.389  1.00 74.41           O  
ATOM   2745  CG  ASP A 376      -4.173 -12.467 -12.143  1.00 74.41           C  
ATOM   2746  OD1 ASP A 376      -3.715 -11.745 -13.054  1.00 74.41           O  
ATOM   2747  OD2 ASP A 376      -3.609 -12.589 -11.034  1.00 74.41           O  
ATOM   2748  N   ASN A 377      -8.643 -12.981 -13.365  1.00 79.12           N  
ATOM   2749  CA  ASN A 377      -9.844 -13.791 -13.541  1.00 79.12           C  
ATOM   2750  C   ASN A 377     -10.433 -13.624 -14.939  1.00 79.12           C  
ATOM   2751  CB  ASN A 377     -10.888 -13.439 -12.479  1.00 79.12           C  
ATOM   2752  O   ASN A 377     -10.082 -12.687 -15.657  1.00 79.12           O  
ATOM   2753  CG  ASN A 377     -10.424 -13.764 -11.073  1.00 79.12           C  
ATOM   2754  ND2 ASN A 377     -10.840 -12.952 -10.109  1.00 79.12           N  
ATOM   2755  OD1 ASN A 377      -9.698 -14.737 -10.856  1.00 79.12           O  
ATOM   2756  N   VAL A 378     -11.010 -14.678 -15.461  1.00 80.37           N  
ATOM   2757  CA  VAL A 378     -11.684 -14.631 -16.754  1.00 80.37           C  
ATOM   2758  C   VAL A 378     -12.752 -13.540 -16.741  1.00 80.37           C  
ATOM   2759  CB  VAL A 378     -12.319 -15.994 -17.112  1.00 80.37           C  
ATOM   2760  O   VAL A 378     -12.899 -12.794 -17.712  1.00 80.37           O  
ATOM   2761  CG1 VAL A 378     -13.108 -15.895 -18.416  1.00 80.37           C  
ATOM   2762  CG2 VAL A 378     -11.242 -17.072 -17.216  1.00 80.37           C  
ATOM   2763  N   ASN A 379     -13.401 -13.422 -15.577  1.00 81.16           N  
ATOM   2764  CA  ASN A 379     -14.375 -12.358 -15.360  1.00 81.16           C  
ATOM   2765  C   ASN A 379     -13.866 -11.328 -14.355  1.00 81.16           C  
ATOM   2766  CB  ASN A 379     -15.711 -12.940 -14.892  1.00 81.16           C  
ATOM   2767  O   ASN A 379     -13.735 -11.626 -13.167  1.00 81.16           O  
ATOM   2768  CG  ASN A 379     -16.812 -11.900 -14.830  1.00 81.16           C  
ATOM   2769  ND2 ASN A 379     -18.006 -12.323 -14.434  1.00 81.16           N  
ATOM   2770  OD1 ASN A 379     -16.591 -10.725 -15.136  1.00 81.16           O  
ATOM   2771  N   ASN A 380     -13.645 -10.095 -14.813  1.00 83.97           N  
ATOM   2772  CA  ASN A 380     -13.073  -9.045 -13.978  1.00 83.97           C  
ATOM   2773  C   ASN A 380     -14.100  -7.964 -13.654  1.00 83.97           C  
ATOM   2774  CB  ASN A 380     -11.848  -8.427 -14.656  1.00 83.97           C  
ATOM   2775  O   ASN A 380     -13.736  -6.846 -13.284  1.00 83.97           O  
ATOM   2776  CG  ASN A 380     -10.703  -9.410 -14.800  1.00 83.97           C  
ATOM   2777  ND2 ASN A 380     -10.052  -9.396 -15.956  1.00 83.97           N  
ATOM   2778  OD1 ASN A 380     -10.406 -10.175 -13.879  1.00 83.97           O  
ATOM   2779  N   GLU A 381     -15.371  -8.193 -13.897  1.00 83.07           N  
ATOM   2780  CA  GLU A 381     -16.409  -7.180 -13.730  1.00 83.07           C  
ATOM   2781  C   GLU A 381     -16.463  -6.676 -12.291  1.00 83.07           C  
ATOM   2782  CB  GLU A 381     -17.774  -7.735 -14.144  1.00 83.07           C  
ATOM   2783  O   GLU A 381     -16.625  -5.477 -12.053  1.00 83.07           O  
ATOM   2784  CG  GLU A 381     -17.987  -7.786 -15.650  1.00 83.07           C  
ATOM   2785  CD  GLU A 381     -19.356  -8.315 -16.045  1.00 83.07           C  
ATOM   2786  OE1 GLU A 381     -19.637  -8.426 -17.261  1.00 83.07           O  
ATOM   2787  OE2 GLU A 381     -20.156  -8.620 -15.132  1.00 83.07           O  
ATOM   2788  N   ASP A 382     -16.140  -7.523 -11.229  1.00 83.34           N  
ATOM   2789  CA  ASP A 382     -16.263  -7.099  -9.838  1.00 83.34           C  
ATOM   2790  C   ASP A 382     -14.964  -7.340  -9.073  1.00 83.34           C  
ATOM   2791  CB  ASP A 382     -17.421  -7.830  -9.155  1.00 83.34           C  
ATOM   2792  O   ASP A 382     -14.987  -7.608  -7.870  1.00 83.34           O  
ATOM   2793  CG  ASP A 382     -18.773  -7.497  -9.760  1.00 83.34           C  
ATOM   2794  OD1 ASP A 382     -19.033  -6.312 -10.058  1.00 83.34           O  
ATOM   2795  OD2 ASP A 382     -19.587  -8.429  -9.939  1.00 83.34           O  
ATOM   2796  N   SER A 383     -13.983  -7.383  -9.836  1.00 85.76           N  
ATOM   2797  CA  SER A 383     -12.707  -7.700  -9.204  1.00 85.76           C  
ATOM   2798  C   SER A 383     -12.274  -6.595  -8.247  1.00 85.76           C  
ATOM   2799  CB  SER A 383     -11.625  -7.921 -10.262  1.00 85.76           C  
ATOM   2800  O   SER A 383     -11.500  -6.838  -7.319  1.00 85.76           O  
ATOM   2801  OG  SER A 383     -11.466  -6.766 -11.068  1.00 85.76           O  
ATOM   2802  N   TRP A 384     -12.818  -5.362  -8.316  1.00 88.93           N  
ATOM   2803  CA  TRP A 384     -12.411  -4.223  -7.500  1.00 88.93           C  
ATOM   2804  C   TRP A 384     -13.213  -4.169  -6.204  1.00 88.93           C  
ATOM   2805  CB  TRP A 384     -12.584  -2.915  -8.277  1.00 88.93           C  
ATOM   2806  O   TRP A 384     -12.876  -3.413  -5.289  1.00 88.93           O  
ATOM   2807  CG  TRP A 384     -13.963  -2.712  -8.828  1.00 88.93           C  
ATOM   2808  CD1 TRP A 384     -15.026  -2.128  -8.195  1.00 88.93           C  
ATOM   2809  CD2 TRP A 384     -14.430  -3.097 -10.124  1.00 88.93           C  
ATOM   2810  CE2 TRP A 384     -15.787  -2.715 -10.210  1.00 88.93           C  
ATOM   2811  CE3 TRP A 384     -13.832  -3.728 -11.223  1.00 88.93           C  
ATOM   2812  NE1 TRP A 384     -16.126  -2.126  -9.021  1.00 88.93           N  
ATOM   2813  CH2 TRP A 384     -15.947  -3.562 -12.414  1.00 88.93           C  
ATOM   2814  CZ2 TRP A 384     -16.557  -2.943 -11.354  1.00 88.93           C  
ATOM   2815  CZ3 TRP A 384     -14.599  -3.955 -12.360  1.00 88.93           C  
ATOM   2816  N   GLN A 385     -14.407  -4.937  -6.136  1.00 91.20           N  
ATOM   2817  CA  GLN A 385     -15.350  -4.890  -5.024  1.00 91.20           C  
ATOM   2818  C   GLN A 385     -14.670  -5.263  -3.710  1.00 91.20           C  
ATOM   2819  CB  GLN A 385     -16.536  -5.821  -5.285  1.00 91.20           C  
ATOM   2820  O   GLN A 385     -14.886  -4.612  -2.686  1.00 91.20           O  
ATOM   2821  CG  GLN A 385     -17.723  -5.578  -4.363  1.00 91.20           C  
ATOM   2822  CD  GLN A 385     -18.303  -4.183  -4.507  1.00 91.20           C  
ATOM   2823  NE2 GLN A 385     -18.676  -3.577  -3.386  1.00 91.20           N  
ATOM   2824  OE1 GLN A 385     -18.413  -3.654  -5.618  1.00 91.20           O  
ATOM   2825  N   PRO A 386     -13.820  -6.300  -3.681  1.00 91.15           N  
ATOM   2826  CA  PRO A 386     -13.165  -6.646  -2.417  1.00 91.15           C  
ATOM   2827  C   PRO A 386     -12.266  -5.528  -1.893  1.00 91.15           C  
ATOM   2828  CB  PRO A 386     -12.343  -7.886  -2.774  1.00 91.15           C  
ATOM   2829  O   PRO A 386     -12.177  -5.320  -0.681  1.00 91.15           O  
ATOM   2830  CG  PRO A 386     -13.043  -8.483  -3.952  1.00 91.15           C  
ATOM   2831  CD  PRO A 386     -13.647  -7.371  -4.761  1.00 91.15           C  
ATOM   2832  N   ILE A 387     -11.685  -4.815  -2.848  1.00 92.87           N  
ATOM   2833  CA  ILE A 387     -10.796  -3.726  -2.461  1.00 92.87           C  
ATOM   2834  C   ILE A 387     -11.615  -2.568  -1.896  1.00 92.87           C  
ATOM   2835  CB  ILE A 387      -9.938  -3.245  -3.653  1.00 92.87           C  
ATOM   2836  O   ILE A 387     -11.272  -2.008  -0.852  1.00 92.87           O  
ATOM   2837  CG1 ILE A 387      -9.083  -4.396  -4.195  1.00 92.87           C  
ATOM   2838  CG2 ILE A 387      -9.061  -2.058  -3.243  1.00 92.87           C  
ATOM   2839  CD1 ILE A 387      -8.422  -4.099  -5.533  1.00 92.87           C  
ATOM   2840  N   VAL A 388     -12.666  -2.239  -2.553  1.00 93.85           N  
ATOM   2841  CA  VAL A 388     -13.549  -1.159  -2.127  1.00 93.85           C  
ATOM   2842  C   VAL A 388     -14.196  -1.516  -0.791  1.00 93.85           C  
ATOM   2843  CB  VAL A 388     -14.637  -0.864  -3.184  1.00 93.85           C  
ATOM   2844  O   VAL A 388     -14.270  -0.681   0.113  1.00 93.85           O  
ATOM   2845  CG1 VAL A 388     -15.643   0.155  -2.654  1.00 93.85           C  
ATOM   2846  CG2 VAL A 388     -14.001  -0.367  -4.480  1.00 93.85           C  
ATOM   2847  N   ASP A 389     -14.669  -2.730  -0.672  1.00 93.90           N  
ATOM   2848  CA  ASP A 389     -15.285  -3.205   0.563  1.00 93.90           C  
ATOM   2849  C   ASP A 389     -14.300  -3.145   1.727  1.00 93.90           C  
ATOM   2850  CB  ASP A 389     -15.806  -4.633   0.387  1.00 93.90           C  
ATOM   2851  O   ASP A 389     -14.679  -2.810   2.852  1.00 93.90           O  
ATOM   2852  CG  ASP A 389     -17.038  -4.711  -0.496  1.00 93.90           C  
ATOM   2853  OD1 ASP A 389     -17.648  -3.659  -0.787  1.00 93.90           O  
ATOM   2854  OD2 ASP A 389     -17.405  -5.834  -0.904  1.00 93.90           O  
ATOM   2855  N   TYR A 390     -13.093  -3.484   1.431  1.00 94.46           N  
ATOM   2856  CA  TYR A 390     -12.068  -3.441   2.468  1.00 94.46           C  
ATOM   2857  C   TYR A 390     -11.882  -2.023   2.994  1.00 94.46           C  
ATOM   2858  CB  TYR A 390     -10.738  -3.978   1.932  1.00 94.46           C  
ATOM   2859  O   TYR A 390     -11.810  -1.807   4.206  1.00 94.46           O  
ATOM   2860  CG  TYR A 390      -9.628  -3.979   2.955  1.00 94.46           C  
ATOM   2861  CD1 TYR A 390      -8.695  -2.946   3.001  1.00 94.46           C  
ATOM   2862  CD2 TYR A 390      -9.509  -5.014   3.877  1.00 94.46           C  
ATOM   2863  CE1 TYR A 390      -7.669  -2.944   3.940  1.00 94.46           C  
ATOM   2864  CE2 TYR A 390      -8.487  -5.022   4.821  1.00 94.46           C  
ATOM   2865  OH  TYR A 390      -6.560  -3.988   5.777  1.00 94.46           O  
ATOM   2866  CZ  TYR A 390      -7.574  -3.985   4.845  1.00 94.46           C  
ATOM   2867  N   ILE A 391     -11.807  -1.036   2.076  1.00 95.16           N  
ATOM   2868  CA  ILE A 391     -11.637   0.357   2.472  1.00 95.16           C  
ATOM   2869  C   ILE A 391     -12.853   0.819   3.271  1.00 95.16           C  
ATOM   2870  CB  ILE A 391     -11.424   1.272   1.245  1.00 95.16           C  
ATOM   2871  O   ILE A 391     -12.711   1.461   4.315  1.00 95.16           O  
ATOM   2872  CG1 ILE A 391     -10.118   0.908   0.528  1.00 95.16           C  
ATOM   2873  CG2 ILE A 391     -11.427   2.745   1.662  1.00 95.16           C  
ATOM   2874  CD1 ILE A 391      -9.910   1.642  -0.789  1.00 95.16           C  
ATOM   2875  N   ASP A 392     -14.019   0.491   2.803  1.00 94.66           N  
ATOM   2876  CA  ASP A 392     -15.251   0.847   3.499  1.00 94.66           C  
ATOM   2877  C   ASP A 392     -15.305   0.204   4.883  1.00 94.66           C  
ATOM   2878  CB  ASP A 392     -16.472   0.430   2.678  1.00 94.66           C  
ATOM   2879  O   ASP A 392     -15.759   0.827   5.846  1.00 94.66           O  
ATOM   2880  CG  ASP A 392     -16.703   1.316   1.466  1.00 94.66           C  
ATOM   2881  OD1 ASP A 392     -16.110   2.414   1.392  1.00 94.66           O  
ATOM   2882  OD2 ASP A 392     -17.487   0.914   0.579  1.00 94.66           O  
ATOM   2883  N   ASP A 393     -14.899  -1.032   4.932  1.00 94.90           N  
ATOM   2884  CA  ASP A 393     -14.884  -1.740   6.209  1.00 94.90           C  
ATOM   2885  C   ASP A 393     -13.972  -1.040   7.214  1.00 94.90           C  
ATOM   2886  CB  ASP A 393     -14.438  -3.190   6.014  1.00 94.90           C  
ATOM   2887  O   ASP A 393     -14.290  -0.967   8.403  1.00 94.90           O  
ATOM   2888  CG  ASP A 393     -15.502  -4.055   5.361  1.00 94.90           C  
ATOM   2889  OD1 ASP A 393     -16.660  -3.602   5.228  1.00 94.90           O  
ATOM   2890  OD2 ASP A 393     -15.181  -5.201   4.978  1.00 94.90           O  
ATOM   2891  N   GLN A 394     -12.826  -0.563   6.739  1.00 94.36           N  
ATOM   2892  CA  GLN A 394     -11.924   0.168   7.623  1.00 94.36           C  
ATOM   2893  C   GLN A 394     -12.569   1.458   8.123  1.00 94.36           C  
ATOM   2894  CB  GLN A 394     -10.608   0.482   6.909  1.00 94.36           C  
ATOM   2895  O   GLN A 394     -12.401   1.833   9.285  1.00 94.36           O  
ATOM   2896  CG  GLN A 394      -9.861  -0.754   6.426  1.00 94.36           C  
ATOM   2897  CD  GLN A 394      -9.768  -1.835   7.486  1.00 94.36           C  
ATOM   2898  NE2 GLN A 394     -10.159  -3.053   7.127  1.00 94.36           N  
ATOM   2899  OE1 GLN A 394      -9.347  -1.578   8.619  1.00 94.36           O  
ATOM   2900  N   TYR A 395     -13.275   2.145   7.202  1.00 95.18           N  
ATOM   2901  CA  TYR A 395     -13.999   3.346   7.604  1.00 95.18           C  
ATOM   2902  C   TYR A 395     -15.078   3.014   8.629  1.00 95.18           C  
ATOM   2903  CB  TYR A 395     -14.627   4.028   6.386  1.00 95.18           C  
ATOM   2904  O   TYR A 395     -15.249   3.736   9.614  1.00 95.18           O  
ATOM   2905  CG  TYR A 395     -13.627   4.730   5.500  1.00 95.18           C  
ATOM   2906  CD1 TYR A 395     -12.390   5.134   5.997  1.00 95.18           C  
ATOM   2907  CD2 TYR A 395     -13.916   4.990   4.165  1.00 95.18           C  
ATOM   2908  CE1 TYR A 395     -11.465   5.782   5.184  1.00 95.18           C  
ATOM   2909  CE2 TYR A 395     -13.000   5.638   3.343  1.00 95.18           C  
ATOM   2910  OH  TYR A 395     -10.867   6.670   3.052  1.00 95.18           O  
ATOM   2911  CZ  TYR A 395     -11.779   6.029   3.861  1.00 95.18           C  
ATOM   2912  N   GLU A 396     -15.816   1.979   8.345  1.00 93.69           N  
ATOM   2913  CA  GLU A 396     -16.885   1.540   9.237  1.00 93.69           C  
ATOM   2914  C   GLU A 396     -16.338   1.160  10.610  1.00 93.69           C  
ATOM   2915  CB  GLU A 396     -17.643   0.358   8.627  1.00 93.69           C  
ATOM   2916  O   GLU A 396     -16.937   1.488  11.636  1.00 93.69           O  
ATOM   2917  CG  GLU A 396     -18.852  -0.083   9.440  1.00 93.69           C  
ATOM   2918  CD  GLU A 396     -20.166   0.067   8.690  1.00 93.69           C  
ATOM   2919  OE1 GLU A 396     -21.241  -0.014   9.327  1.00 93.69           O  
ATOM   2920  OE2 GLU A 396     -20.120   0.267   7.456  1.00 93.69           O  
ATOM   2921  N   SER A 397     -15.269   0.428  10.592  1.00 93.34           N  
ATOM   2922  CA  SER A 397     -14.638   0.038  11.848  1.00 93.34           C  
ATOM   2923  C   SER A 397     -14.256   1.259  12.678  1.00 93.34           C  
ATOM   2924  CB  SER A 397     -13.398  -0.817  11.584  1.00 93.34           C  
ATOM   2925  O   SER A 397     -14.466   1.281  13.892  1.00 93.34           O  
ATOM   2926  OG  SER A 397     -12.767  -1.178  12.800  1.00 93.34           O  
ATOM   2927  N   TYR A 398     -13.709   2.266  12.052  1.00 93.51           N  
ATOM   2928  CA  TYR A 398     -13.341   3.505  12.728  1.00 93.51           C  
ATOM   2929  C   TYR A 398     -14.578   4.246  13.221  1.00 93.51           C  
ATOM   2930  CB  TYR A 398     -12.531   4.407  11.792  1.00 93.51           C  
ATOM   2931  O   TYR A 398     -14.586   4.782  14.332  1.00 93.51           O  
ATOM   2932  CG  TYR A 398     -12.004   5.655  12.457  1.00 93.51           C  
ATOM   2933  CD1 TYR A 398     -12.638   6.883  12.281  1.00 93.51           C  
ATOM   2934  CD2 TYR A 398     -10.871   5.610  13.263  1.00 93.51           C  
ATOM   2935  CE1 TYR A 398     -12.155   8.036  12.891  1.00 93.51           C  
ATOM   2936  CE2 TYR A 398     -10.379   6.757  13.878  1.00 93.51           C  
ATOM   2937  OH  TYR A 398     -10.545   9.101  14.292  1.00 93.51           O  
ATOM   2938  CZ  TYR A 398     -11.027   7.963  13.686  1.00 93.51           C  
ATOM   2939  N   LEU A 399     -15.598   4.353  12.414  1.00 92.75           N  
ATOM   2940  CA  LEU A 399     -16.846   5.018  12.773  1.00 92.75           C  
ATOM   2941  C   LEU A 399     -17.484   4.355  13.990  1.00 92.75           C  
ATOM   2942  CB  LEU A 399     -17.823   4.997  11.595  1.00 92.75           C  
ATOM   2943  O   LEU A 399     -17.971   5.041  14.892  1.00 92.75           O  
ATOM   2944  CG  LEU A 399     -19.173   5.678  11.822  1.00 92.75           C  
ATOM   2945  CD1 LEU A 399     -18.974   7.153  12.153  1.00 92.75           C  
ATOM   2946  CD2 LEU A 399     -20.067   5.515  10.597  1.00 92.75           C  
ATOM   2947  N   GLN A 400     -17.514   3.048  14.048  1.00 90.94           N  
ATOM   2948  CA  GLN A 400     -18.085   2.306  15.167  1.00 90.94           C  
ATOM   2949  C   GLN A 400     -17.342   2.609  16.465  1.00 90.94           C  
ATOM   2950  CB  GLN A 400     -18.057   0.803  14.885  1.00 90.94           C  
ATOM   2951  O   GLN A 400     -17.962   2.768  17.519  1.00 90.94           O  
ATOM   2952  CG  GLN A 400     -19.057   0.357  13.827  1.00 90.94           C  
ATOM   2953  CD  GLN A 400     -18.993  -1.133  13.550  1.00 90.94           C  
ATOM   2954  NE2 GLN A 400     -19.823  -1.600  12.622  1.00 90.94           N  
ATOM   2955  OE1 GLN A 400     -18.204  -1.859  14.163  1.00 90.94           O  
ATOM   2956  N   GLN A 401     -16.052   2.668  16.363  1.00 91.44           N  
ATOM   2957  CA  GLN A 401     -15.235   2.974  17.533  1.00 91.44           C  
ATOM   2958  C   GLN A 401     -15.461   4.409  18.001  1.00 91.44           C  
ATOM   2959  CB  GLN A 401     -13.753   2.750  17.227  1.00 91.44           C  
ATOM   2960  O   GLN A 401     -15.449   4.684  19.203  1.00 91.44           O  
ATOM   2961  CG  GLN A 401     -13.387   1.289  16.998  1.00 91.44           C  
ATOM   2962  CD  GLN A 401     -11.913   1.094  16.695  1.00 91.44           C  
ATOM   2963  NE2 GLN A 401     -11.620   0.346  15.638  1.00 91.44           N  
ATOM   2964  OE1 GLN A 401     -11.046   1.613  17.405  1.00 91.44           O  
ATOM   2965  N   GLU A 402     -15.618   5.264  17.021  1.00 89.96           N  
ATOM   2966  CA  GLU A 402     -15.856   6.672  17.324  1.00 89.96           C  
ATOM   2967  C   GLU A 402     -17.194   6.865  18.030  1.00 89.96           C  
ATOM   2968  CB  GLU A 402     -15.809   7.512  16.045  1.00 89.96           C  
ATOM   2969  O   GLU A 402     -17.332   7.748  18.880  1.00 89.96           O  
ATOM   2970  CG  GLU A 402     -15.875   9.012  16.293  1.00 89.96           C  
ATOM   2971  CD  GLU A 402     -15.803   9.835  15.016  1.00 89.96           C  
ATOM   2972  OE1 GLU A 402     -15.569  11.062  15.097  1.00 89.96           O  
ATOM   2973  OE2 GLU A 402     -15.982   9.247  13.926  1.00 89.96           O  
ATOM   2974  N   GLN A 403     -18.193   6.115  17.756  1.00 88.76           N  
ATOM   2975  CA  GLN A 403     -19.540   6.237  18.304  1.00 88.76           C  
ATOM   2976  C   GLN A 403     -19.640   5.568  19.671  1.00 88.76           C  
ATOM   2977  CB  GLN A 403     -20.566   5.630  17.346  1.00 88.76           C  
ATOM   2978  O   GLN A 403     -20.621   5.762  20.393  1.00 88.76           O  
ATOM   2979  CG  GLN A 403     -20.758   6.428  16.063  1.00 88.76           C  
ATOM   2980  CD  GLN A 403     -21.762   5.792  15.120  1.00 88.76           C  
ATOM   2981  NE2 GLN A 403     -22.128   6.516  14.068  1.00 88.76           N  
ATOM   2982  OE1 GLN A 403     -22.205   4.660  15.335  1.00 88.76           O  
ATOM   2983  N   GLN A 404     -18.622   4.836  19.999  1.00 87.50           N  
ATOM   2984  CA  GLN A 404     -18.621   4.179  21.302  1.00 87.50           C  
ATOM   2985  C   GLN A 404     -18.318   5.174  22.419  1.00 87.50           C  
ATOM   2986  CB  GLN A 404     -17.605   3.036  21.327  1.00 87.50           C  
ATOM   2987  O   GLN A 404     -17.630   6.173  22.198  1.00 87.50           O  
ATOM   2988  CG  GLN A 404     -17.995   1.848  20.459  1.00 87.50           C  
ATOM   2989  CD  GLN A 404     -17.083   0.652  20.657  1.00 87.50           C  
ATOM   2990  NE2 GLN A 404     -17.449  -0.478  20.061  1.00 87.50           N  
ATOM   2991  OE1 GLN A 404     -16.056   0.743  21.338  1.00 87.50           O  
ATOM   2992  N   PRO A 405     -19.013   5.105  23.575  1.00 89.06           N  
ATOM   2993  CA  PRO A 405     -18.802   6.028  24.693  1.00 89.06           C  
ATOM   2994  C   PRO A 405     -17.331   6.154  25.084  1.00 89.06           C  
ATOM   2995  CB  PRO A 405     -19.617   5.402  25.827  1.00 89.06           C  
ATOM   2996  O   PRO A 405     -16.874   7.243  25.439  1.00 89.06           O  
ATOM   2997  CG  PRO A 405     -20.597   4.504  25.142  1.00 89.06           C  
ATOM   2998  CD  PRO A 405     -20.005   4.060  23.836  1.00 89.06           C  
ATOM   2999  N   ASP A 406     -16.569   5.048  25.010  1.00 85.55           N  
ATOM   3000  CA  ASP A 406     -15.134   5.087  25.277  1.00 85.55           C  
ATOM   3001  C   ASP A 406     -14.343   5.317  23.991  1.00 85.55           C  
ATOM   3002  CB  ASP A 406     -14.678   3.792  25.951  1.00 85.55           C  
ATOM   3003  O   ASP A 406     -14.106   4.380  23.226  1.00 85.55           O  
ATOM   3004  CG  ASP A 406     -13.295   3.901  26.569  1.00 85.55           C  
ATOM   3005  OD1 ASP A 406     -12.709   5.004  26.562  1.00 85.55           O  
ATOM   3006  OD2 ASP A 406     -12.786   2.872  27.065  1.00 85.55           O  
ATOM   3007  N   ARG A 407     -13.794   6.635  23.813  1.00 84.20           N  
ATOM   3008  CA  ARG A 407     -13.145   7.050  22.574  1.00 84.20           C  
ATOM   3009  C   ARG A 407     -11.632   7.127  22.746  1.00 84.20           C  
ATOM   3010  CB  ARG A 407     -13.689   8.403  22.109  1.00 84.20           C  
ATOM   3011  O   ARG A 407     -10.925   7.616  21.863  1.00 84.20           O  
ATOM   3012  CG  ARG A 407     -15.192   8.419  21.884  1.00 84.20           C  
ATOM   3013  CD  ARG A 407     -15.702   9.819  21.575  1.00 84.20           C  
ATOM   3014  NE  ARG A 407     -17.158   9.894  21.661  1.00 84.20           N  
ATOM   3015  NH1 ARG A 407     -17.291  12.099  20.985  1.00 84.20           N  
ATOM   3016  NH2 ARG A 407     -19.199  10.933  21.491  1.00 84.20           N  
ATOM   3017  CZ  ARG A 407     -17.879  10.975  21.379  1.00 84.20           C  
ATOM   3018  N   LYS A 408     -11.074   6.758  23.904  1.00 81.51           N  
ATOM   3019  CA  LYS A 408      -9.674   7.032  24.213  1.00 81.51           C  
ATOM   3020  C   LYS A 408      -8.747   6.089  23.451  1.00 81.51           C  
ATOM   3021  CB  LYS A 408      -9.422   6.913  25.717  1.00 81.51           C  
ATOM   3022  O   LYS A 408      -7.663   6.488  23.022  1.00 81.51           O  
ATOM   3023  CG  LYS A 408     -10.122   7.978  26.548  1.00 81.51           C  
ATOM   3024  CD  LYS A 408      -9.774   7.851  28.026  1.00 81.51           C  
ATOM   3025  CE  LYS A 408     -10.516   8.882  28.866  1.00 81.51           C  
ATOM   3026  NZ  LYS A 408     -10.226   8.722  30.322  1.00 81.51           N  
ATOM   3027  N   LYS A 409      -9.186   4.894  23.100  1.00 79.01           N  
ATOM   3028  CA  LYS A 409      -8.272   3.941  22.476  1.00 79.01           C  
ATOM   3029  C   LYS A 409      -8.747   3.560  21.077  1.00 79.01           C  
ATOM   3030  CB  LYS A 409      -8.131   2.687  23.341  1.00 79.01           C  
ATOM   3031  O   LYS A 409      -9.116   2.410  20.832  1.00 79.01           O  
ATOM   3032  CG  LYS A 409      -7.406   2.921  24.658  1.00 79.01           C  
ATOM   3033  CD  LYS A 409      -7.295   1.638  25.471  1.00 79.01           C  
ATOM   3034  CE  LYS A 409      -6.710   1.899  26.852  1.00 79.01           C  
ATOM   3035  NZ  LYS A 409      -6.566   0.639  27.640  1.00 79.01           N  
ATOM   3036  N   ILE A 410      -8.907   4.535  20.229  1.00 86.12           N  
ATOM   3037  CA  ILE A 410      -9.360   4.235  18.875  1.00 86.12           C  
ATOM   3038  C   ILE A 410      -8.171   3.811  18.015  1.00 86.12           C  
ATOM   3039  CB  ILE A 410     -10.078   5.445  18.237  1.00 86.12           C  
ATOM   3040  O   ILE A 410      -7.127   4.467  18.022  1.00 86.12           O  
ATOM   3041  CG1 ILE A 410     -11.241   5.904  19.124  1.00 86.12           C  
ATOM   3042  CG2 ILE A 410     -10.567   5.102  16.827  1.00 86.12           C  
ATOM   3043  CD1 ILE A 410     -11.883   7.210  18.676  1.00 86.12           C  
ATOM   3044  N   THR A 411      -8.254   2.612  17.568  1.00 86.20           N  
ATOM   3045  CA  THR A 411      -7.257   2.141  16.613  1.00 86.20           C  
ATOM   3046  C   THR A 411      -7.626   2.563  15.194  1.00 86.20           C  
ATOM   3047  CB  THR A 411      -7.106   0.610  16.673  1.00 86.20           C  
ATOM   3048  O   THR A 411      -8.675   2.172  14.677  1.00 86.20           O  
ATOM   3049  CG2 THR A 411      -5.914   0.142  15.844  1.00 86.20           C  
ATOM   3050  OG1 THR A 411      -6.913   0.208  18.035  1.00 86.20           O  
ATOM   3051  N   ASP A 412      -6.763   3.387  14.666  1.00 90.04           N  
ATOM   3052  CA  ASP A 412      -7.000   3.919  13.327  1.00 90.04           C  
ATOM   3053  C   ASP A 412      -6.330   3.051  12.264  1.00 90.04           C  
ATOM   3054  CB  ASP A 412      -6.495   5.360  13.225  1.00 90.04           C  
ATOM   3055  O   ASP A 412      -5.103   3.038  12.150  1.00 90.04           O  
ATOM   3056  CG  ASP A 412      -6.894   6.037  11.926  1.00 90.04           C  
ATOM   3057  OD1 ASP A 412      -7.434   5.359  11.025  1.00 90.04           O  
ATOM   3058  OD2 ASP A 412      -6.664   7.260  11.801  1.00 90.04           O  
ATOM   3059  N   ASN A 413      -7.108   2.254  11.492  1.00 90.68           N  
ATOM   3060  CA  ASN A 413      -6.606   1.401  10.420  1.00 90.68           C  
ATOM   3061  C   ASN A 413      -7.057   1.899   9.050  1.00 90.68           C  
ATOM   3062  CB  ASN A 413      -7.053  -0.047  10.632  1.00 90.68           C  
ATOM   3063  O   ASN A 413      -7.111   1.127   8.091  1.00 90.68           O  
ATOM   3064  CG  ASN A 413      -6.514  -0.641  11.919  1.00 90.68           C  
ATOM   3065  ND2 ASN A 413      -7.254  -1.584  12.491  1.00 90.68           N  
ATOM   3066  OD1 ASN A 413      -5.444  -0.255  12.395  1.00 90.68           O  
ATOM   3067  N   ARG A 414      -7.515   3.106   9.037  1.00 94.35           N  
ATOM   3068  CA  ARG A 414      -7.953   3.673   7.766  1.00 94.35           C  
ATOM   3069  C   ARG A 414      -6.783   3.819   6.799  1.00 94.35           C  
ATOM   3070  CB  ARG A 414      -8.624   5.031   7.985  1.00 94.35           C  
ATOM   3071  O   ARG A 414      -5.652   4.074   7.219  1.00 94.35           O  
ATOM   3072  CG  ARG A 414      -9.918   4.957   8.781  1.00 94.35           C  
ATOM   3073  CD  ARG A 414     -10.466   6.342   9.096  1.00 94.35           C  
ATOM   3074  NE  ARG A 414      -9.586   7.077  10.000  1.00 94.35           N  
ATOM   3075  NH1 ARG A 414     -10.846   9.013   9.986  1.00 94.35           N  
ATOM   3076  NH2 ARG A 414      -8.922   8.902  11.226  1.00 94.35           N  
ATOM   3077  CZ  ARG A 414      -9.787   8.329  10.402  1.00 94.35           C  
ATOM   3078  N   VAL A 415      -7.087   3.623   5.518  1.00 95.71           N  
ATOM   3079  CA  VAL A 415      -6.064   3.697   4.480  1.00 95.71           C  
ATOM   3080  C   VAL A 415      -5.771   5.158   4.145  1.00 95.71           C  
ATOM   3081  CB  VAL A 415      -6.492   2.934   3.206  1.00 95.71           C  
ATOM   3082  O   VAL A 415      -6.672   5.904   3.753  1.00 95.71           O  
ATOM   3083  CG1 VAL A 415      -5.413   3.035   2.128  1.00 95.71           C  
ATOM   3084  CG2 VAL A 415      -6.788   1.472   3.535  1.00 95.71           C  
ATOM   3085  N   HIS A 416      -4.502   5.586   4.352  1.00 95.30           N  
ATOM   3086  CA  HIS A 416      -4.101   6.970   4.127  1.00 95.30           C  
ATOM   3087  C   HIS A 416      -3.737   7.207   2.666  1.00 95.30           C  
ATOM   3088  CB  HIS A 416      -2.922   7.340   5.029  1.00 95.30           C  
ATOM   3089  O   HIS A 416      -3.936   8.306   2.142  1.00 95.30           O  
ATOM   3090  CG  HIS A 416      -3.211   7.182   6.488  1.00 95.30           C  
ATOM   3091  CD2 HIS A 416      -3.931   7.949   7.340  1.00 95.30           C  
ATOM   3092  ND1 HIS A 416      -2.727   6.127   7.232  1.00 95.30           N  
ATOM   3093  CE1 HIS A 416      -3.140   6.253   8.482  1.00 95.30           C  
ATOM   3094  NE2 HIS A 416      -3.872   7.350   8.574  1.00 95.30           N  
ATOM   3095  N   CYS A 417      -3.170   6.177   2.056  1.00 95.01           N  
ATOM   3096  CA  CYS A 417      -2.779   6.306   0.657  1.00 95.01           C  
ATOM   3097  C   CYS A 417      -2.942   4.982  -0.079  1.00 95.01           C  
ATOM   3098  CB  CYS A 417      -1.332   6.786   0.546  1.00 95.01           C  
ATOM   3099  O   CYS A 417      -2.682   3.917   0.484  1.00 95.01           O  
ATOM   3100  SG  CYS A 417      -0.647   6.658  -1.120  1.00 95.01           S  
ATOM   3101  N   CYS A 418      -3.433   5.076  -1.322  1.00 95.76           N  
ATOM   3102  CA  CYS A 418      -3.578   3.916  -2.194  1.00 95.76           C  
ATOM   3103  C   CYS A 418      -2.734   4.072  -3.454  1.00 95.76           C  
ATOM   3104  CB  CYS A 418      -5.044   3.710  -2.574  1.00 95.76           C  
ATOM   3105  O   CYS A 418      -3.000   4.948  -4.279  1.00 95.76           O  
ATOM   3106  SG  CYS A 418      -5.326   2.279  -3.639  1.00 95.76           S  
ATOM   3107  N   LEU A 419      -1.685   3.235  -3.532  1.00 96.30           N  
ATOM   3108  CA  LEU A 419      -0.842   3.225  -4.722  1.00 96.30           C  
ATOM   3109  C   LEU A 419      -1.429   2.316  -5.797  1.00 96.30           C  
ATOM   3110  CB  LEU A 419       0.577   2.768  -4.371  1.00 96.30           C  
ATOM   3111  O   LEU A 419      -1.599   1.115  -5.576  1.00 96.30           O  
ATOM   3112  CG  LEU A 419       1.307   3.584  -3.303  1.00 96.30           C  
ATOM   3113  CD1 LEU A 419       2.649   2.940  -2.970  1.00 96.30           C  
ATOM   3114  CD2 LEU A 419       1.499   5.023  -3.768  1.00 96.30           C  
ATOM   3115  N   TYR A 420      -1.759   2.940  -6.883  1.00 95.84           N  
ATOM   3116  CA  TYR A 420      -2.317   2.164  -7.985  1.00 95.84           C  
ATOM   3117  C   TYR A 420      -1.262   1.895  -9.051  1.00 95.84           C  
ATOM   3118  CB  TYR A 420      -3.513   2.893  -8.605  1.00 95.84           C  
ATOM   3119  O   TYR A 420      -0.800   2.820  -9.723  1.00 95.84           O  
ATOM   3120  CG  TYR A 420      -4.269   2.067  -9.618  1.00 95.84           C  
ATOM   3121  CD1 TYR A 420      -4.013   2.196 -10.981  1.00 95.84           C  
ATOM   3122  CD2 TYR A 420      -5.239   1.157  -9.214  1.00 95.84           C  
ATOM   3123  CE1 TYR A 420      -4.709   1.439 -11.918  1.00 95.84           C  
ATOM   3124  CE2 TYR A 420      -5.941   0.394 -10.142  1.00 95.84           C  
ATOM   3125  OH  TYR A 420      -6.360  -0.211 -12.413  1.00 95.84           O  
ATOM   3126  CZ  TYR A 420      -5.668   0.541 -11.490  1.00 95.84           C  
ATOM   3127  N   PHE A 421      -0.901   0.581  -9.232  1.00 96.08           N  
ATOM   3128  CA  PHE A 421       0.099   0.172 -10.211  1.00 96.08           C  
ATOM   3129  C   PHE A 421      -0.537  -0.035 -11.580  1.00 96.08           C  
ATOM   3130  CB  PHE A 421       0.803  -1.111  -9.759  1.00 96.08           C  
ATOM   3131  O   PHE A 421      -1.449  -0.850 -11.730  1.00 96.08           O  
ATOM   3132  CG  PHE A 421       1.842  -0.890  -8.692  1.00 96.08           C  
ATOM   3133  CD1 PHE A 421       3.192  -1.063  -8.971  1.00 96.08           C  
ATOM   3134  CD2 PHE A 421       1.467  -0.511  -7.410  1.00 96.08           C  
ATOM   3135  CE1 PHE A 421       4.155  -0.859  -7.985  1.00 96.08           C  
ATOM   3136  CE2 PHE A 421       2.423  -0.306  -6.420  1.00 96.08           C  
ATOM   3137  CZ  PHE A 421       3.767  -0.481  -6.709  1.00 96.08           C  
ATOM   3138  N   ILE A 422      -0.011   0.718 -12.502  1.00 95.33           N  
ATOM   3139  CA  ILE A 422      -0.499   0.640 -13.874  1.00 95.33           C  
ATOM   3140  C   ILE A 422       0.467  -0.188 -14.719  1.00 95.33           C  
ATOM   3141  CB  ILE A 422      -0.681   2.045 -14.490  1.00 95.33           C  
ATOM   3142  O   ILE A 422       1.686  -0.043 -14.601  1.00 95.33           O  
ATOM   3143  CG1 ILE A 422      -1.667   2.871 -13.656  1.00 95.33           C  
ATOM   3144  CG2 ILE A 422      -1.147   1.941 -15.945  1.00 95.33           C  
ATOM   3145  CD1 ILE A 422      -1.621   4.365 -13.942  1.00 95.33           C  
ATOM   3146  N   SER A 423      -0.094  -1.045 -15.533  1.00 94.09           N  
ATOM   3147  CA  SER A 423       0.717  -1.863 -16.429  1.00 94.09           C  
ATOM   3148  C   SER A 423       1.429  -1.004 -17.469  1.00 94.09           C  
ATOM   3149  CB  SER A 423      -0.147  -2.913 -17.128  1.00 94.09           C  
ATOM   3150  O   SER A 423       0.860  -0.035 -17.976  1.00 94.09           O  
ATOM   3151  OG  SER A 423      -1.179  -2.296 -17.878  1.00 94.09           O  
ATOM   3152  N   PRO A 424       2.743  -1.299 -17.795  1.00 93.21           N  
ATOM   3153  CA  PRO A 424       3.523  -0.512 -18.753  1.00 93.21           C  
ATOM   3154  C   PRO A 424       3.140  -0.798 -20.203  1.00 93.21           C  
ATOM   3155  CB  PRO A 424       4.965  -0.945 -18.473  1.00 93.21           C  
ATOM   3156  O   PRO A 424       3.975  -1.254 -20.987  1.00 93.21           O  
ATOM   3157  CG  PRO A 424       4.861  -2.380 -18.069  1.00 93.21           C  
ATOM   3158  CD  PRO A 424       3.588  -2.566 -17.293  1.00 93.21           C  
ATOM   3159  N   THR A 425       1.806  -0.716 -20.641  1.00 91.08           N  
ATOM   3160  CA  THR A 425       1.310  -1.064 -21.968  1.00 91.08           C  
ATOM   3161  C   THR A 425       1.793  -0.057 -23.007  1.00 91.08           C  
ATOM   3162  CB  THR A 425      -0.228  -1.131 -21.989  1.00 91.08           C  
ATOM   3163  O   THR A 425       2.019  -0.412 -24.166  1.00 91.08           O  
ATOM   3164  CG2 THR A 425      -0.743  -2.241 -21.080  1.00 91.08           C  
ATOM   3165  OG1 THR A 425      -0.761   0.122 -21.544  1.00 91.08           O  
ATOM   3166  N   GLY A 426       2.119   1.173 -22.681  1.00 88.43           N  
ATOM   3167  CA  GLY A 426       2.556   2.209 -23.604  1.00 88.43           C  
ATOM   3168  C   GLY A 426       1.407   2.903 -24.310  1.00 88.43           C  
ATOM   3169  O   GLY A 426       1.589   3.967 -24.906  1.00 88.43           O  
ATOM   3170  N   HIS A 427       0.146   2.453 -24.398  1.00 87.98           N  
ATOM   3171  CA  HIS A 427      -0.958   2.998 -25.180  1.00 87.98           C  
ATOM   3172  C   HIS A 427      -1.878   3.853 -24.315  1.00 87.98           C  
ATOM   3173  CB  HIS A 427      -1.754   1.871 -25.840  1.00 87.98           C  
ATOM   3174  O   HIS A 427      -2.422   4.856 -24.782  1.00 87.98           O  
ATOM   3175  CG  HIS A 427      -0.954   1.056 -26.805  1.00 87.98           C  
ATOM   3176  CD2 HIS A 427      -0.635  -0.260 -26.806  1.00 87.98           C  
ATOM   3177  ND1 HIS A 427      -0.375   1.595 -27.934  1.00 87.98           N  
ATOM   3178  CE1 HIS A 427       0.266   0.643 -28.590  1.00 87.98           C  
ATOM   3179  NE2 HIS A 427       0.124  -0.492 -27.927  1.00 87.98           N  
ATOM   3180  N   GLY A 428      -1.992   3.678 -23.013  1.00 89.69           N  
ATOM   3181  CA  GLY A 428      -2.877   4.385 -22.101  1.00 89.69           C  
ATOM   3182  C   GLY A 428      -3.436   3.497 -21.004  1.00 89.69           C  
ATOM   3183  O   GLY A 428      -2.906   2.415 -20.744  1.00 89.69           O  
ATOM   3184  N   LEU A 429      -4.503   4.033 -20.359  1.00 93.74           N  
ATOM   3185  CA  LEU A 429      -5.138   3.333 -19.249  1.00 93.74           C  
ATOM   3186  C   LEU A 429      -6.161   2.323 -19.757  1.00 93.74           C  
ATOM   3187  CB  LEU A 429      -5.813   4.329 -18.302  1.00 93.74           C  
ATOM   3188  O   LEU A 429      -6.943   2.626 -20.661  1.00 93.74           O  
ATOM   3189  CG  LEU A 429      -4.886   5.121 -17.379  1.00 93.74           C  
ATOM   3190  CD1 LEU A 429      -5.672   6.199 -16.639  1.00 93.74           C  
ATOM   3191  CD2 LEU A 429      -4.188   4.190 -16.394  1.00 93.74           C  
ATOM   3192  N   LYS A 430      -6.101   1.124 -19.313  1.00 92.26           N  
ATOM   3193  CA  LYS A 430      -7.103   0.107 -19.620  1.00 92.26           C  
ATOM   3194  C   LYS A 430      -8.470   0.498 -19.066  1.00 92.26           C  
ATOM   3195  CB  LYS A 430      -6.679  -1.251 -19.059  1.00 92.26           C  
ATOM   3196  O   LYS A 430      -8.559   1.226 -18.075  1.00 92.26           O  
ATOM   3197  CG  LYS A 430      -5.397  -1.800 -19.669  1.00 92.26           C  
ATOM   3198  CD  LYS A 430      -5.027  -3.150 -19.070  1.00 92.26           C  
ATOM   3199  CE  LYS A 430      -3.709  -3.668 -19.629  1.00 92.26           C  
ATOM   3200  NZ  LYS A 430      -3.360  -5.010 -19.074  1.00 92.26           N  
ATOM   3201  N   PRO A 431      -9.468   0.158 -19.829  1.00 91.82           N  
ATOM   3202  CA  PRO A 431     -10.819   0.466 -19.355  1.00 91.82           C  
ATOM   3203  C   PRO A 431     -11.081  -0.051 -17.942  1.00 91.82           C  
ATOM   3204  CB  PRO A 431     -11.719  -0.242 -20.371  1.00 91.82           C  
ATOM   3205  O   PRO A 431     -11.768   0.608 -17.157  1.00 91.82           O  
ATOM   3206  CG  PRO A 431     -10.885  -0.357 -21.606  1.00 91.82           C  
ATOM   3207  CD  PRO A 431      -9.448  -0.511 -21.198  1.00 91.82           C  
ATOM   3208  N   LEU A 432     -10.570  -1.220 -17.645  1.00 91.10           N  
ATOM   3209  CA  LEU A 432     -10.694  -1.783 -16.305  1.00 91.10           C  
ATOM   3210  C   LEU A 432     -10.040  -0.874 -15.270  1.00 91.10           C  
ATOM   3211  CB  LEU A 432     -10.062  -3.177 -16.248  1.00 91.10           C  
ATOM   3212  O   LEU A 432     -10.608  -0.631 -14.203  1.00 91.10           O  
ATOM   3213  CG  LEU A 432     -10.112  -3.890 -14.896  1.00 91.10           C  
ATOM   3214  CD1 LEU A 432     -11.556  -4.182 -14.504  1.00 91.10           C  
ATOM   3215  CD2 LEU A 432      -9.293  -5.175 -14.938  1.00 91.10           C  
ATOM   3216  N   ASP A 433      -8.920  -0.340 -15.599  1.00 93.42           N  
ATOM   3217  CA  ASP A 433      -8.190   0.564 -14.715  1.00 93.42           C  
ATOM   3218  C   ASP A 433      -8.979   1.848 -14.469  1.00 93.42           C  
ATOM   3219  CB  ASP A 433      -6.816   0.896 -15.302  1.00 93.42           C  
ATOM   3220  O   ASP A 433      -9.008   2.361 -13.348  1.00 93.42           O  
ATOM   3221  CG  ASP A 433      -5.839  -0.263 -15.214  1.00 93.42           C  
ATOM   3222  OD1 ASP A 433      -5.972  -1.105 -14.300  1.00 93.42           O  
ATOM   3223  OD2 ASP A 433      -4.925  -0.333 -16.064  1.00 93.42           O  
ATOM   3224  N   ILE A 434      -9.643   2.303 -15.500  1.00 94.22           N  
ATOM   3225  CA  ILE A 434     -10.428   3.529 -15.410  1.00 94.22           C  
ATOM   3226  C   ILE A 434     -11.573   3.337 -14.418  1.00 94.22           C  
ATOM   3227  CB  ILE A 434     -10.979   3.950 -16.791  1.00 94.22           C  
ATOM   3228  O   ILE A 434     -11.814   4.195 -13.565  1.00 94.22           O  
ATOM   3229  CG1 ILE A 434      -9.828   4.289 -17.745  1.00 94.22           C  
ATOM   3230  CG2 ILE A 434     -11.941   5.133 -16.651  1.00 94.22           C  
ATOM   3231  CD1 ILE A 434     -10.266   4.524 -19.184  1.00 94.22           C  
ATOM   3232  N   GLU A 435     -12.237   2.213 -14.491  1.00 92.77           N  
ATOM   3233  CA  GLU A 435     -13.349   1.910 -13.596  1.00 92.77           C  
ATOM   3234  C   GLU A 435     -12.874   1.771 -12.152  1.00 92.77           C  
ATOM   3235  CB  GLU A 435     -14.064   0.631 -14.040  1.00 92.77           C  
ATOM   3236  O   GLU A 435     -13.502   2.300 -11.233  1.00 92.77           O  
ATOM   3237  CG  GLU A 435     -15.314   0.312 -13.233  1.00 92.77           C  
ATOM   3238  CD  GLU A 435     -16.394   1.375 -13.357  1.00 92.77           C  
ATOM   3239  OE1 GLU A 435     -17.260   1.468 -12.457  1.00 92.77           O  
ATOM   3240  OE2 GLU A 435     -16.376   2.119 -14.363  1.00 92.77           O  
ATOM   3241  N   VAL A 436     -11.788   1.081 -11.885  1.00 93.44           N  
ATOM   3242  CA  VAL A 436     -11.263   0.863 -10.541  1.00 93.44           C  
ATOM   3243  C   VAL A 436     -10.788   2.189  -9.951  1.00 93.44           C  
ATOM   3244  CB  VAL A 436     -10.109  -0.164 -10.541  1.00 93.44           C  
ATOM   3245  O   VAL A 436     -11.084   2.503  -8.795  1.00 93.44           O  
ATOM   3246  CG1 VAL A 436      -9.502  -0.295  -9.145  1.00 93.44           C  
ATOM   3247  CG2 VAL A 436     -10.603  -1.520 -11.042  1.00 93.44           C  
ATOM   3248  N   MET A 437     -10.155   2.996 -10.738  1.00 95.20           N  
ATOM   3249  CA  MET A 437      -9.616   4.275 -10.286  1.00 95.20           C  
ATOM   3250  C   MET A 437     -10.739   5.255  -9.962  1.00 95.20           C  
ATOM   3251  CB  MET A 437      -8.690   4.874 -11.347  1.00 95.20           C  
ATOM   3252  O   MET A 437     -10.626   6.048  -9.026  1.00 95.20           O  
ATOM   3253  CG  MET A 437      -7.342   4.178 -11.446  1.00 95.20           C  
ATOM   3254  SD  MET A 437      -6.291   4.870 -12.781  1.00 95.20           S  
ATOM   3255  CE  MET A 437      -5.870   6.479 -12.055  1.00 95.20           C  
ATOM   3256  N   LYS A 438     -11.796   5.172 -10.719  1.00 94.68           N  
ATOM   3257  CA  LYS A 438     -12.952   6.027 -10.464  1.00 94.68           C  
ATOM   3258  C   LYS A 438     -13.601   5.688  -9.125  1.00 94.68           C  
ATOM   3259  CB  LYS A 438     -13.977   5.894 -11.591  1.00 94.68           C  
ATOM   3260  O   LYS A 438     -13.977   6.584  -8.367  1.00 94.68           O  
ATOM   3261  CG  LYS A 438     -13.617   6.670 -12.850  1.00 94.68           C  
ATOM   3262  CD  LYS A 438     -14.726   6.592 -13.891  1.00 94.68           C  
ATOM   3263  CE  LYS A 438     -14.386   7.406 -15.133  1.00 94.68           C  
ATOM   3264  NZ  LYS A 438     -15.468   7.326 -16.160  1.00 94.68           N  
ATOM   3265  N   ARG A 439     -13.719   4.500  -8.837  1.00 92.70           N  
ATOM   3266  CA  ARG A 439     -14.355   4.037  -7.608  1.00 92.70           C  
ATOM   3267  C   ARG A 439     -13.455   4.280  -6.401  1.00 92.70           C  
ATOM   3268  CB  ARG A 439     -14.705   2.551  -7.710  1.00 92.70           C  
ATOM   3269  O   ARG A 439     -13.934   4.649  -5.327  1.00 92.70           O  
ATOM   3270  CG  ARG A 439     -15.671   2.222  -8.837  1.00 92.70           C  
ATOM   3271  CD  ARG A 439     -17.121   2.386  -8.402  1.00 92.70           C  
ATOM   3272  NE  ARG A 439     -18.044   1.815  -9.379  1.00 92.70           N  
ATOM   3273  NH1 ARG A 439     -19.781   1.535  -7.881  1.00 92.70           N  
ATOM   3274  NH2 ARG A 439     -20.041   0.917 -10.073  1.00 92.70           N  
ATOM   3275  CZ  ARG A 439     -19.286   1.424  -9.109  1.00 92.70           C  
ATOM   3276  N   LEU A 440     -12.117   4.108  -6.587  1.00 93.85           N  
ATOM   3277  CA  LEU A 440     -11.164   4.245  -5.491  1.00 93.85           C  
ATOM   3278  C   LEU A 440     -10.860   5.714  -5.216  1.00 93.85           C  
ATOM   3279  CB  LEU A 440      -9.868   3.495  -5.811  1.00 93.85           C  
ATOM   3280  O   LEU A 440     -10.606   6.096  -4.072  1.00 93.85           O  
ATOM   3281  CG  LEU A 440      -9.926   1.970  -5.713  1.00 93.85           C  
ATOM   3282  CD1 LEU A 440      -8.593   1.361  -6.133  1.00 93.85           C  
ATOM   3283  CD2 LEU A 440     -10.295   1.538  -4.298  1.00 93.85           C  
ATOM   3284  N   GLY A 441     -10.855   6.545  -6.259  1.00 92.17           N  
ATOM   3285  CA  GLY A 441     -10.510   7.953  -6.142  1.00 92.17           C  
ATOM   3286  C   GLY A 441     -11.437   8.719  -5.218  1.00 92.17           C  
ATOM   3287  O   GLY A 441     -11.019   9.680  -4.568  1.00 92.17           O  
ATOM   3288  N   SER A 442     -12.706   8.306  -5.055  1.00 91.73           N  
ATOM   3289  CA  SER A 442     -13.691   8.988  -4.222  1.00 91.73           C  
ATOM   3290  C   SER A 442     -13.512   8.631  -2.750  1.00 91.73           C  
ATOM   3291  CB  SER A 442     -15.110   8.636  -4.672  1.00 91.73           C  
ATOM   3292  O   SER A 442     -13.883   9.408  -1.868  1.00 91.73           O  
ATOM   3293  OG  SER A 442     -15.365   7.253  -4.495  1.00 91.73           O  
ATOM   3294  N   ARG A 443     -12.811   7.586  -2.419  1.00 92.59           N  
ATOM   3295  CA  ARG A 443     -12.776   7.052  -1.062  1.00 92.59           C  
ATOM   3296  C   ARG A 443     -11.377   7.166  -0.465  1.00 92.59           C  
ATOM   3297  CB  ARG A 443     -13.235   5.592  -1.047  1.00 92.59           C  
ATOM   3298  O   ARG A 443     -11.221   7.220   0.757  1.00 92.59           O  
ATOM   3299  CG  ARG A 443     -14.720   5.410  -1.316  1.00 92.59           C  
ATOM   3300  CD  ARG A 443     -15.088   3.942  -1.482  1.00 92.59           C  
ATOM   3301  NE  ARG A 443     -16.533   3.739  -1.428  1.00 92.59           N  
ATOM   3302  NH1 ARG A 443     -16.955   4.717  -3.478  1.00 92.59           N  
ATOM   3303  NH2 ARG A 443     -18.682   3.878  -2.226  1.00 92.59           N  
ATOM   3304  CZ  ARG A 443     -17.387   4.112  -2.377  1.00 92.59           C  
ATOM   3305  N   CYS A 444     -10.340   7.170  -1.334  1.00 94.42           N  
ATOM   3306  CA  CYS A 444      -8.976   7.191  -0.818  1.00 94.42           C  
ATOM   3307  C   CYS A 444      -8.090   8.106  -1.657  1.00 94.42           C  
ATOM   3308  CB  CYS A 444      -8.389   5.780  -0.794  1.00 94.42           C  
ATOM   3309  O   CYS A 444      -8.470   8.503  -2.760  1.00 94.42           O  
ATOM   3310  SG  CYS A 444      -8.138   5.068  -2.435  1.00 94.42           S  
ATOM   3311  N   ASN A 445      -6.998   8.519  -1.033  1.00 95.65           N  
ATOM   3312  CA  ASN A 445      -5.981   9.266  -1.765  1.00 95.65           C  
ATOM   3313  C   ASN A 445      -5.249   8.380  -2.769  1.00 95.65           C  
ATOM   3314  CB  ASN A 445      -4.984   9.908  -0.797  1.00 95.65           C  
ATOM   3315  O   ASN A 445      -4.356   7.618  -2.395  1.00 95.65           O  
ATOM   3316  CG  ASN A 445      -5.649  10.856   0.182  1.00 95.65           C  
ATOM   3317  ND2 ASN A 445      -5.293  10.738   1.456  1.00 95.65           N  
ATOM   3318  OD1 ASN A 445      -6.475  11.687  -0.204  1.00 95.65           O  
ATOM   3319  N   LEU A 446      -5.641   8.500  -4.058  1.00 96.31           N  
ATOM   3320  CA  LEU A 446      -5.138   7.623  -5.110  1.00 96.31           C  
ATOM   3321  C   LEU A 446      -3.890   8.212  -5.758  1.00 96.31           C  
ATOM   3322  CB  LEU A 446      -6.215   7.386  -6.172  1.00 96.31           C  
ATOM   3323  O   LEU A 446      -3.903   9.358  -6.213  1.00 96.31           O  
ATOM   3324  CG  LEU A 446      -5.880   6.367  -7.262  1.00 96.31           C  
ATOM   3325  CD1 LEU A 446      -5.789   4.966  -6.668  1.00 96.31           C  
ATOM   3326  CD2 LEU A 446      -6.920   6.414  -8.376  1.00 96.31           C  
ATOM   3327  N   ILE A 447      -2.757   7.378  -5.787  1.00 95.93           N  
ATOM   3328  CA  ILE A 447      -1.505   7.768  -6.426  1.00 95.93           C  
ATOM   3329  C   ILE A 447      -1.174   6.792  -7.553  1.00 95.93           C  
ATOM   3330  CB  ILE A 447      -0.344   7.824  -5.408  1.00 95.93           C  
ATOM   3331  O   ILE A 447      -0.834   5.634  -7.299  1.00 95.93           O  
ATOM   3332  CG1 ILE A 447      -0.661   8.826  -4.291  1.00 95.93           C  
ATOM   3333  CG2 ILE A 447       0.971   8.182  -6.107  1.00 95.93           C  
ATOM   3334  CD1 ILE A 447       0.330   8.798  -3.135  1.00 95.93           C  
ATOM   3335  N   PRO A 448      -1.291   7.260  -8.721  1.00 95.90           N  
ATOM   3336  CA  PRO A 448      -0.980   6.399  -9.864  1.00 95.90           C  
ATOM   3337  C   PRO A 448       0.519   6.162 -10.033  1.00 95.90           C  
ATOM   3338  CB  PRO A 448      -1.548   7.175 -11.055  1.00 95.90           C  
ATOM   3339  O   PRO A 448       1.307   7.110  -9.987  1.00 95.90           O  
ATOM   3340  CG  PRO A 448      -1.571   8.601 -10.606  1.00 95.90           C  
ATOM   3341  CD  PRO A 448      -1.735   8.628  -9.113  1.00 95.90           C  
ATOM   3342  N   VAL A 449       0.865   4.823 -10.222  1.00 96.14           N  
ATOM   3343  CA  VAL A 449       2.261   4.431 -10.385  1.00 96.14           C  
ATOM   3344  C   VAL A 449       2.411   3.555 -11.627  1.00 96.14           C  
ATOM   3345  CB  VAL A 449       2.791   3.686  -9.140  1.00 96.14           C  
ATOM   3346  O   VAL A 449       1.706   2.555 -11.777  1.00 96.14           O  
ATOM   3347  CG1 VAL A 449       4.230   3.224  -9.358  1.00 96.14           C  
ATOM   3348  CG2 VAL A 449       2.694   4.578  -7.903  1.00 96.14           C  
ATOM   3349  N   ILE A 450       3.288   3.953 -12.484  1.00 96.00           N  
ATOM   3350  CA  ILE A 450       3.608   3.128 -13.644  1.00 96.00           C  
ATOM   3351  C   ILE A 450       4.630   2.063 -13.254  1.00 96.00           C  
ATOM   3352  CB  ILE A 450       4.144   3.983 -14.814  1.00 96.00           C  
ATOM   3353  O   ILE A 450       5.743   2.387 -12.834  1.00 96.00           O  
ATOM   3354  CG1 ILE A 450       3.111   5.041 -15.219  1.00 96.00           C  
ATOM   3355  CG2 ILE A 450       4.514   3.095 -16.006  1.00 96.00           C  
ATOM   3356  CD1 ILE A 450       3.641   6.081 -16.197  1.00 96.00           C  
ATOM   3357  N   ALA A 451       4.206   0.832 -13.417  1.00 95.08           N  
ATOM   3358  CA  ALA A 451       5.043  -0.293 -13.008  1.00 95.08           C  
ATOM   3359  C   ALA A 451       6.021  -0.679 -14.114  1.00 95.08           C  
ATOM   3360  CB  ALA A 451       4.176  -1.491 -12.627  1.00 95.08           C  
ATOM   3361  O   ALA A 451       5.868  -0.255 -15.262  1.00 95.08           O  
ATOM   3362  N   LYS A 452       7.164  -1.307 -13.766  1.00 93.98           N  
ATOM   3363  CA  LYS A 452       8.161  -1.827 -14.698  1.00 93.98           C  
ATOM   3364  C   LYS A 452       8.556  -0.772 -15.726  1.00 93.98           C  
ATOM   3365  CB  LYS A 452       7.634  -3.077 -15.405  1.00 93.98           C  
ATOM   3366  O   LYS A 452       8.485  -1.016 -16.933  1.00 93.98           O  
ATOM   3367  CG  LYS A 452       7.307  -4.228 -14.466  1.00 93.98           C  
ATOM   3368  CD  LYS A 452       6.924  -5.486 -15.236  1.00 93.98           C  
ATOM   3369  CE  LYS A 452       6.641  -6.652 -14.298  1.00 93.98           C  
ATOM   3370  NZ  LYS A 452       6.393  -7.919 -15.049  1.00 93.98           N  
ATOM   3371  N   ALA A 453       8.983   0.387 -15.300  1.00 93.50           N  
ATOM   3372  CA  ALA A 453       9.318   1.522 -16.156  1.00 93.50           C  
ATOM   3373  C   ALA A 453      10.514   1.203 -17.048  1.00 93.50           C  
ATOM   3374  CB  ALA A 453       9.604   2.760 -15.310  1.00 93.50           C  
ATOM   3375  O   ALA A 453      10.721   1.851 -18.076  1.00 93.50           O  
ATOM   3376  N   ASP A 454      11.266   0.147 -16.706  1.00 92.84           N  
ATOM   3377  CA  ASP A 454      12.446  -0.208 -17.488  1.00 92.84           C  
ATOM   3378  C   ASP A 454      12.051  -0.826 -18.828  1.00 92.84           C  
ATOM   3379  CB  ASP A 454      13.338  -1.174 -16.706  1.00 92.84           C  
ATOM   3380  O   ASP A 454      12.888  -0.970 -19.721  1.00 92.84           O  
ATOM   3381  CG  ASP A 454      12.590  -2.395 -16.200  1.00 92.84           C  
ATOM   3382  OD1 ASP A 454      11.422  -2.261 -15.774  1.00 92.84           O  
ATOM   3383  OD2 ASP A 454      13.174  -3.500 -16.226  1.00 92.84           O  
ATOM   3384  N   THR A 455      10.741  -1.173 -19.006  1.00 92.80           N  
ATOM   3385  CA  THR A 455      10.268  -1.773 -20.249  1.00 92.80           C  
ATOM   3386  C   THR A 455       9.913  -0.695 -21.269  1.00 92.80           C  
ATOM   3387  CB  THR A 455       9.045  -2.675 -20.004  1.00 92.80           C  
ATOM   3388  O   THR A 455       9.648  -0.998 -22.434  1.00 92.80           O  
ATOM   3389  CG2 THR A 455       9.354  -3.752 -18.968  1.00 92.80           C  
ATOM   3390  OG1 THR A 455       7.954  -1.874 -19.533  1.00 92.80           O  
ATOM   3391  N   LEU A 456       9.896   0.509 -20.858  1.00 93.61           N  
ATOM   3392  CA  LEU A 456       9.587   1.641 -21.725  1.00 93.61           C  
ATOM   3393  C   LEU A 456      10.806   2.540 -21.901  1.00 93.61           C  
ATOM   3394  CB  LEU A 456       8.419   2.450 -21.154  1.00 93.61           C  
ATOM   3395  O   LEU A 456      11.587   2.723 -20.965  1.00 93.61           O  
ATOM   3396  CG  LEU A 456       7.100   1.698 -20.967  1.00 93.61           C  
ATOM   3397  CD1 LEU A 456       6.136   2.522 -20.120  1.00 93.61           C  
ATOM   3398  CD2 LEU A 456       6.479   1.362 -22.319  1.00 93.61           C  
ATOM   3399  N   THR A 457      10.941   3.049 -23.094  1.00 93.13           N  
ATOM   3400  CA  THR A 457      11.971   4.052 -23.341  1.00 93.13           C  
ATOM   3401  C   THR A 457      11.576   5.394 -22.731  1.00 93.13           C  
ATOM   3402  CB  THR A 457      12.229   4.227 -24.849  1.00 93.13           C  
ATOM   3403  O   THR A 457      10.394   5.652 -22.496  1.00 93.13           O  
ATOM   3404  CG2 THR A 457      12.625   2.904 -25.497  1.00 93.13           C  
ATOM   3405  OG1 THR A 457      11.039   4.717 -25.479  1.00 93.13           O  
ATOM   3406  N   PRO A 458      12.492   6.235 -22.350  1.00 92.00           N  
ATOM   3407  CA  PRO A 458      12.171   7.529 -21.743  1.00 92.00           C  
ATOM   3408  C   PRO A 458      11.201   8.353 -22.588  1.00 92.00           C  
ATOM   3409  CB  PRO A 458      13.533   8.220 -21.646  1.00 92.00           C  
ATOM   3410  O   PRO A 458      10.343   9.052 -22.043  1.00 92.00           O  
ATOM   3411  CG  PRO A 458      14.528   7.105 -21.648  1.00 92.00           C  
ATOM   3412  CD  PRO A 458      13.956   5.957 -22.429  1.00 92.00           C  
ATOM   3413  N   GLU A 459      11.357   8.234 -23.931  1.00 94.62           N  
ATOM   3414  CA  GLU A 459      10.445   8.946 -24.821  1.00 94.62           C  
ATOM   3415  C   GLU A 459       9.034   8.372 -24.739  1.00 94.62           C  
ATOM   3416  CB  GLU A 459      10.952   8.892 -26.265  1.00 94.62           C  
ATOM   3417  O   GLU A 459       8.056   9.120 -24.674  1.00 94.62           O  
ATOM   3418  CG  GLU A 459      12.250   9.654 -26.490  1.00 94.62           C  
ATOM   3419  CD  GLU A 459      12.773   9.541 -27.913  1.00 94.62           C  
ATOM   3420  OE1 GLU A 459      13.864  10.081 -28.203  1.00 94.62           O  
ATOM   3421  OE2 GLU A 459      12.085   8.907 -28.744  1.00 94.62           O  
ATOM   3422  N   GLU A 460       8.953   7.031 -24.696  1.00 95.04           N  
ATOM   3423  CA  GLU A 460       7.672   6.342 -24.574  1.00 95.04           C  
ATOM   3424  C   GLU A 460       7.026   6.614 -23.218  1.00 95.04           C  
ATOM   3425  CB  GLU A 460       7.849   4.836 -24.780  1.00 95.04           C  
ATOM   3426  O   GLU A 460       5.806   6.761 -23.124  1.00 95.04           O  
ATOM   3427  CG  GLU A 460       8.154   4.443 -26.218  1.00 95.04           C  
ATOM   3428  CD  GLU A 460       8.514   2.974 -26.376  1.00 95.04           C  
ATOM   3429  OE1 GLU A 460       8.558   2.480 -27.525  1.00 95.04           O  
ATOM   3430  OE2 GLU A 460       8.753   2.312 -25.341  1.00 95.04           O  
ATOM   3431  N   LEU A 461       7.850   6.703 -22.267  1.00 94.32           N  
ATOM   3432  CA  LEU A 461       7.385   6.941 -20.905  1.00 94.32           C  
ATOM   3433  C   LEU A 461       6.722   8.309 -20.789  1.00 94.32           C  
ATOM   3434  CB  LEU A 461       8.548   6.838 -19.916  1.00 94.32           C  
ATOM   3435  O   LEU A 461       5.660   8.439 -20.174  1.00 94.32           O  
ATOM   3436  CG  LEU A 461       8.196   6.999 -18.436  1.00 94.32           C  
ATOM   3437  CD1 LEU A 461       7.325   5.836 -17.970  1.00 94.32           C  
ATOM   3438  CD2 LEU A 461       9.462   7.097 -17.592  1.00 94.32           C  
ATOM   3439  N   GLN A 462       7.322   9.316 -21.380  1.00 93.73           N  
ATOM   3440  CA  GLN A 462       6.782  10.672 -21.348  1.00 93.73           C  
ATOM   3441  C   GLN A 462       5.429  10.742 -22.051  1.00 93.73           C  
ATOM   3442  CB  GLN A 462       7.760  11.655 -21.993  1.00 93.73           C  
ATOM   3443  O   GLN A 462       4.499  11.381 -21.556  1.00 93.73           O  
ATOM   3444  CG  GLN A 462       8.992  11.941 -21.145  1.00 93.73           C  
ATOM   3445  CD  GLN A 462       9.920  12.959 -21.782  1.00 93.73           C  
ATOM   3446  NE2 GLN A 462      10.849  13.490 -20.995  1.00 93.73           N  
ATOM   3447  OE1 GLN A 462       9.803  13.265 -22.973  1.00 93.73           O  
ATOM   3448  N   GLU A 463       5.348  10.105 -23.218  1.00 95.37           N  
ATOM   3449  CA  GLU A 463       4.088  10.054 -23.954  1.00 95.37           C  
ATOM   3450  C   GLU A 463       3.015   9.312 -23.161  1.00 95.37           C  
ATOM   3451  CB  GLU A 463       4.289   9.387 -25.318  1.00 95.37           C  
ATOM   3452  O   GLU A 463       1.857   9.732 -23.133  1.00 95.37           O  
ATOM   3453  CG  GLU A 463       5.105  10.221 -26.295  1.00 95.37           C  
ATOM   3454  CD  GLU A 463       5.320   9.535 -27.635  1.00 95.37           C  
ATOM   3455  OE1 GLU A 463       6.008  10.111 -28.508  1.00 95.37           O  
ATOM   3456  OE2 GLU A 463       4.795   8.413 -27.813  1.00 95.37           O  
ATOM   3457  N   PHE A 464       3.471   8.277 -22.578  1.00 95.46           N  
ATOM   3458  CA  PHE A 464       2.555   7.462 -21.790  1.00 95.46           C  
ATOM   3459  C   PHE A 464       2.029   8.243 -20.591  1.00 95.46           C  
ATOM   3460  CB  PHE A 464       3.245   6.179 -21.318  1.00 95.46           C  
ATOM   3461  O   PHE A 464       0.835   8.196 -20.288  1.00 95.46           O  
ATOM   3462  CG  PHE A 464       2.322   5.211 -20.627  1.00 95.46           C  
ATOM   3463  CD1 PHE A 464       2.688   4.617 -19.426  1.00 95.46           C  
ATOM   3464  CD2 PHE A 464       1.088   4.896 -21.180  1.00 95.46           C  
ATOM   3465  CE1 PHE A 464       1.835   3.722 -18.784  1.00 95.46           C  
ATOM   3466  CE2 PHE A 464       0.231   4.002 -20.545  1.00 95.46           C  
ATOM   3467  CZ  PHE A 464       0.607   3.415 -19.348  1.00 95.46           C  
ATOM   3468  N   LYS A 465       2.832   8.991 -19.915  1.00 94.87           N  
ATOM   3469  CA  LYS A 465       2.444   9.839 -18.792  1.00 94.87           C  
ATOM   3470  C   LYS A 465       1.394  10.863 -19.212  1.00 94.87           C  
ATOM   3471  CB  LYS A 465       3.666  10.550 -18.209  1.00 94.87           C  
ATOM   3472  O   LYS A 465       0.420  11.093 -18.492  1.00 94.87           O  
ATOM   3473  CG  LYS A 465       4.559   9.654 -17.363  1.00 94.87           C  
ATOM   3474  CD  LYS A 465       5.651  10.454 -16.663  1.00 94.87           C  
ATOM   3475  CE  LYS A 465       6.461   9.582 -15.713  1.00 94.87           C  
ATOM   3476  NZ  LYS A 465       7.504  10.371 -14.991  1.00 94.87           N  
ATOM   3477  N   GLN A 466       1.672  11.445 -20.319  1.00 94.47           N  
ATOM   3478  CA  GLN A 466       0.743  12.442 -20.841  1.00 94.47           C  
ATOM   3479  C   GLN A 466      -0.614  11.818 -21.155  1.00 94.47           C  
ATOM   3480  CB  GLN A 466       1.316  13.108 -22.092  1.00 94.47           C  
ATOM   3481  O   GLN A 466      -1.657  12.394 -20.837  1.00 94.47           O  
ATOM   3482  CG  GLN A 466       0.449  14.231 -22.644  1.00 94.47           C  
ATOM   3483  CD  GLN A 466       0.264  15.368 -21.657  1.00 94.47           C  
ATOM   3484  NE2 GLN A 466      -0.974  15.827 -21.506  1.00 94.47           N  
ATOM   3485  OE1 GLN A 466       1.225  15.830 -21.034  1.00 94.47           O  
ATOM   3486  N   ARG A 467      -0.617  10.731 -21.708  1.00 94.90           N  
ATOM   3487  CA  ARG A 467      -1.854  10.039 -22.053  1.00 94.90           C  
ATOM   3488  C   ARG A 467      -2.644   9.673 -20.801  1.00 94.90           C  
ATOM   3489  CB  ARG A 467      -1.558   8.781 -22.872  1.00 94.90           C  
ATOM   3490  O   ARG A 467      -3.871   9.789 -20.778  1.00 94.90           O  
ATOM   3491  CG  ARG A 467      -1.138   9.065 -24.306  1.00 94.90           C  
ATOM   3492  CD  ARG A 467      -0.988   7.783 -25.114  1.00 94.90           C  
ATOM   3493  NE  ARG A 467      -0.171   7.991 -26.306  1.00 94.90           N  
ATOM   3494  NH1 ARG A 467       1.089   6.074 -26.029  1.00 94.90           N  
ATOM   3495  NH2 ARG A 467       1.477   7.459 -27.815  1.00 94.90           N  
ATOM   3496  CZ  ARG A 467       0.796   7.174 -26.714  1.00 94.90           C  
ATOM   3497  N   ILE A 468      -1.918   9.181 -19.792  1.00 95.54           N  
ATOM   3498  CA  ILE A 468      -2.561   8.820 -18.532  1.00 95.54           C  
ATOM   3499  C   ILE A 468      -3.181  10.062 -17.896  1.00 95.54           C  
ATOM   3500  CB  ILE A 468      -1.561   8.160 -17.556  1.00 95.54           C  
ATOM   3501  O   ILE A 468      -4.319  10.021 -17.421  1.00 95.54           O  
ATOM   3502  CG1 ILE A 468      -1.112   6.796 -18.094  1.00 95.54           C  
ATOM   3503  CG2 ILE A 468      -2.179   8.022 -16.162  1.00 95.54           C  
ATOM   3504  CD1 ILE A 468       0.009   6.153 -17.289  1.00 95.54           C  
ATOM   3505  N   ARG A 469      -2.484  11.177 -17.932  1.00 94.25           N  
ATOM   3506  CA  ARG A 469      -2.990  12.431 -17.383  1.00 94.25           C  
ATOM   3507  C   ARG A 469      -4.246  12.884 -18.121  1.00 94.25           C  
ATOM   3508  CB  ARG A 469      -1.919  13.521 -17.454  1.00 94.25           C  
ATOM   3509  O   ARG A 469      -5.196  13.366 -17.501  1.00 94.25           O  
ATOM   3510  CG  ARG A 469      -0.805  13.358 -16.432  1.00 94.25           C  
ATOM   3511  CD  ARG A 469       0.132  14.558 -16.423  1.00 94.25           C  
ATOM   3512  NE  ARG A 469       1.510  14.163 -16.144  1.00 94.25           N  
ATOM   3513  NH1 ARG A 469       2.465  15.787 -17.481  1.00 94.25           N  
ATOM   3514  NH2 ARG A 469       3.794  14.315 -16.332  1.00 94.25           N  
ATOM   3515  CZ  ARG A 469       2.586  14.756 -16.653  1.00 94.25           C  
ATOM   3516  N   GLU A 470      -4.222  12.729 -19.447  1.00 95.12           N  
ATOM   3517  CA  GLU A 470      -5.373  13.105 -20.261  1.00 95.12           C  
ATOM   3518  C   GLU A 470      -6.584  12.235 -19.941  1.00 95.12           C  
ATOM   3519  CB  GLU A 470      -5.033  13.006 -21.751  1.00 95.12           C  
ATOM   3520  O   GLU A 470      -7.707  12.735 -19.848  1.00 95.12           O  
ATOM   3521  CG  GLU A 470      -4.049  14.063 -22.229  1.00 95.12           C  
ATOM   3522  CD  GLU A 470      -3.610  13.866 -23.671  1.00 95.12           C  
ATOM   3523  OE1 GLU A 470      -2.749  14.636 -24.155  1.00 95.12           O  
ATOM   3524  OE2 GLU A 470      -4.133  12.935 -24.324  1.00 95.12           O  
ATOM   3525  N   THR A 471      -6.319  10.972 -19.783  1.00 95.15           N  
ATOM   3526  CA  THR A 471      -7.397  10.032 -19.497  1.00 95.15           C  
ATOM   3527  C   THR A 471      -7.986  10.290 -18.114  1.00 95.15           C  
ATOM   3528  CB  THR A 471      -6.906   8.575 -19.586  1.00 95.15           C  
ATOM   3529  O   THR A 471      -9.205  10.241 -17.933  1.00 95.15           O  
ATOM   3530  CG2 THR A 471      -8.050   7.594 -19.352  1.00 95.15           C  
ATOM   3531  OG1 THR A 471      -6.350   8.343 -20.886  1.00 95.15           O  
ATOM   3532  N   ILE A 472      -7.154  10.582 -17.146  1.00 94.71           N  
ATOM   3533  CA  ILE A 472      -7.593  10.868 -15.784  1.00 94.71           C  
ATOM   3534  C   ILE A 472      -8.458  12.126 -15.774  1.00 94.71           C  
ATOM   3535  CB  ILE A 472      -6.392  11.035 -14.826  1.00 94.71           C  
ATOM   3536  O   ILE A 472      -9.496  12.168 -15.109  1.00 94.71           O  
ATOM   3537  CG1 ILE A 472      -5.711   9.684 -14.582  1.00 94.71           C  
ATOM   3538  CG2 ILE A 472      -6.839  11.670 -13.506  1.00 94.71           C  
ATOM   3539  CD1 ILE A 472      -4.419   9.777 -13.783  1.00 94.71           C  
ATOM   3540  N   GLN A 473      -8.045  13.088 -16.543  1.00 94.15           N  
ATOM   3541  CA  GLN A 473      -8.793  14.337 -16.633  1.00 94.15           C  
ATOM   3542  C   GLN A 473     -10.091  14.146 -17.411  1.00 94.15           C  
ATOM   3543  CB  GLN A 473      -7.943  15.426 -17.290  1.00 94.15           C  
ATOM   3544  O   GLN A 473     -11.136  14.674 -17.025  1.00 94.15           O  
ATOM   3545  CG  GLN A 473      -6.812  15.938 -16.409  1.00 94.15           C  
ATOM   3546  CD  GLN A 473      -5.936  16.958 -17.112  1.00 94.15           C  
ATOM   3547  NE2 GLN A 473      -4.871  17.387 -16.443  1.00 94.15           N  
ATOM   3548  OE1 GLN A 473      -6.214  17.357 -18.247  1.00 94.15           O  
ATOM   3549  N   ALA A 474     -10.053  13.400 -18.479  1.00 95.68           N  
ATOM   3550  CA  ALA A 474     -11.208  13.163 -19.341  1.00 95.68           C  
ATOM   3551  C   ALA A 474     -12.307  12.415 -18.592  1.00 95.68           C  
ATOM   3552  CB  ALA A 474     -10.792  12.384 -20.586  1.00 95.68           C  
ATOM   3553  O   ALA A 474     -13.494  12.699 -18.772  1.00 95.68           O  
ATOM   3554  N   HIS A 475     -11.949  11.566 -17.682  1.00 94.75           N  
ATOM   3555  CA  HIS A 475     -12.921  10.742 -16.973  1.00 94.75           C  
ATOM   3556  C   HIS A 475     -13.160  11.265 -15.560  1.00 94.75           C  
ATOM   3557  CB  HIS A 475     -12.454   9.286 -16.922  1.00 94.75           C  
ATOM   3558  O   HIS A 475     -13.858  10.628 -14.768  1.00 94.75           O  
ATOM   3559  CG  HIS A 475     -12.468   8.605 -18.253  1.00 94.75           C  
ATOM   3560  CD2 HIS A 475     -13.419   7.854 -18.858  1.00 94.75           C  
ATOM   3561  ND1 HIS A 475     -11.403   8.656 -19.126  1.00 94.75           N  
ATOM   3562  CE1 HIS A 475     -11.700   7.965 -20.214  1.00 94.75           C  
ATOM   3563  NE2 HIS A 475     -12.917   7.468 -20.076  1.00 94.75           N  
ATOM   3564  N   ASN A 476     -12.567  12.421 -15.207  1.00 94.00           N  
ATOM   3565  CA  ASN A 476     -12.745  13.096 -13.926  1.00 94.00           C  
ATOM   3566  C   ASN A 476     -12.451  12.163 -12.755  1.00 94.00           C  
ATOM   3567  CB  ASN A 476     -14.162  13.663 -13.810  1.00 94.00           C  
ATOM   3568  O   ASN A 476     -13.235  12.082 -11.808  1.00 94.00           O  
ATOM   3569  CG  ASN A 476     -14.408  14.818 -14.761  1.00 94.00           C  
ATOM   3570  ND2 ASN A 476     -15.583  14.837 -15.379  1.00 94.00           N  
ATOM   3571  OD1 ASN A 476     -13.549  15.685 -14.941  1.00 94.00           O  
ATOM   3572  N   ILE A 477     -11.355  11.461 -12.881  1.00 94.71           N  
ATOM   3573  CA  ILE A 477     -10.922  10.581 -11.801  1.00 94.71           C  
ATOM   3574  C   ILE A 477     -10.218  11.399 -10.720  1.00 94.71           C  
ATOM   3575  CB  ILE A 477      -9.988   9.465 -12.322  1.00 94.71           C  
ATOM   3576  O   ILE A 477      -9.320  12.190 -11.017  1.00 94.71           O  
ATOM   3577  CG1 ILE A 477     -10.689   8.648 -13.412  1.00 94.71           C  
ATOM   3578  CG2 ILE A 477      -9.530   8.564 -11.171  1.00 94.71           C  
ATOM   3579  CD1 ILE A 477      -9.762   7.712 -14.177  1.00 94.71           C  
ATOM   3580  N   GLN A 478     -10.661  11.204  -9.485  1.00 93.03           N  
ATOM   3581  CA  GLN A 478     -10.108  11.926  -8.345  1.00 93.03           C  
ATOM   3582  C   GLN A 478      -8.782  11.317  -7.898  1.00 93.03           C  
ATOM   3583  CB  GLN A 478     -11.100  11.935  -7.181  1.00 93.03           C  
ATOM   3584  O   GLN A 478      -8.751  10.201  -7.374  1.00 93.03           O  
ATOM   3585  CG  GLN A 478     -10.708  12.870  -6.045  1.00 93.03           C  
ATOM   3586  CD  GLN A 478     -11.742  12.912  -4.935  1.00 93.03           C  
ATOM   3587  NE2 GLN A 478     -11.400  13.566  -3.831  1.00 93.03           N  
ATOM   3588  OE1 GLN A 478     -12.839  12.361  -5.070  1.00 93.03           O  
ATOM   3589  N   VAL A 479      -7.749  11.982  -8.196  1.00 93.22           N  
ATOM   3590  CA  VAL A 479      -6.419  11.565  -7.765  1.00 93.22           C  
ATOM   3591  C   VAL A 479      -5.876  12.553  -6.736  1.00 93.22           C  
ATOM   3592  CB  VAL A 479      -5.446  11.449  -8.959  1.00 93.22           C  
ATOM   3593  O   VAL A 479      -6.431  13.640  -6.555  1.00 93.22           O  
ATOM   3594  CG1 VAL A 479      -5.897  10.350  -9.919  1.00 93.22           C  
ATOM   3595  CG2 VAL A 479      -5.334  12.787  -9.688  1.00 93.22           C  
ATOM   3596  N   TYR A 480      -4.902  12.099  -5.949  1.00 91.46           N  
ATOM   3597  CA  TYR A 480      -4.319  12.942  -4.910  1.00 91.46           C  
ATOM   3598  C   TYR A 480      -3.756  14.228  -5.503  1.00 91.46           C  
ATOM   3599  CB  TYR A 480      -3.217  12.187  -4.160  1.00 91.46           C  
ATOM   3600  O   TYR A 480      -2.953  14.188  -6.439  1.00 91.46           O  
ATOM   3601  CG  TYR A 480      -2.526  13.013  -3.103  1.00 91.46           C  
ATOM   3602  CD1 TYR A 480      -1.216  13.453  -3.282  1.00 91.46           C  
ATOM   3603  CD2 TYR A 480      -3.180  13.356  -1.925  1.00 91.46           C  
ATOM   3604  CE1 TYR A 480      -0.574  14.213  -2.310  1.00 91.46           C  
ATOM   3605  CE2 TYR A 480      -2.548  14.116  -0.946  1.00 91.46           C  
ATOM   3606  OH  TYR A 480      -0.617  15.292  -0.182  1.00 91.46           O  
ATOM   3607  CZ  TYR A 480      -1.247  14.540  -1.148  1.00 91.46           C  
ATOM   3608  N   SER A 481      -4.296  15.384  -4.982  1.00 83.34           N  
ATOM   3609  CA  SER A 481      -3.842  16.697  -5.428  1.00 83.34           C  
ATOM   3610  C   SER A 481      -3.051  17.409  -4.335  1.00 83.34           C  
ATOM   3611  CB  SER A 481      -5.030  17.560  -5.853  1.00 83.34           C  
ATOM   3612  O   SER A 481      -3.479  17.450  -3.179  1.00 83.34           O  
ATOM   3613  OG  SER A 481      -4.601  18.858  -6.228  1.00 83.34           O  
ATOM   3614  N   PHE A 482      -1.911  17.736  -4.639  1.00 79.73           N  
ATOM   3615  CA  PHE A 482      -1.052  18.443  -3.696  1.00 79.73           C  
ATOM   3616  C   PHE A 482      -1.650  19.795  -3.328  1.00 79.73           C  
ATOM   3617  CB  PHE A 482       0.351  18.631  -4.282  1.00 79.73           C  
ATOM   3618  O   PHE A 482      -2.225  20.478  -4.179  1.00 79.73           O  
ATOM   3619  CG  PHE A 482       1.038  17.341  -4.638  1.00 79.73           C  
ATOM   3620  CD1 PHE A 482       1.792  16.655  -3.694  1.00 79.73           C  
ATOM   3621  CD2 PHE A 482       0.930  16.813  -5.919  1.00 79.73           C  
ATOM   3622  CE1 PHE A 482       2.430  15.460  -4.021  1.00 79.73           C  
ATOM   3623  CE2 PHE A 482       1.564  15.620  -6.253  1.00 79.73           C  
ATOM   3624  CZ  PHE A 482       2.314  14.946  -5.303  1.00 79.73           C  
ATOM   3625  N   PRO A 483      -1.823  19.985  -2.047  1.00 69.73           N  
ATOM   3626  CA  PRO A 483      -2.320  21.304  -1.649  1.00 69.73           C  
ATOM   3627  C   PRO A 483      -1.556  22.448  -2.313  1.00 69.73           C  
ATOM   3628  CB  PRO A 483      -2.111  21.317  -0.132  1.00 69.73           C  
ATOM   3629  O   PRO A 483      -0.328  22.395  -2.420  1.00 69.73           O  
ATOM   3630  CG  PRO A 483      -1.805  19.898   0.223  1.00 69.73           C  
ATOM   3631  CD  PRO A 483      -1.409  19.168  -1.028  1.00 69.73           C  
ATOM   3632  N   GLU A 484      -2.022  22.870  -3.468  1.00 61.50           N  
ATOM   3633  CA  GLU A 484      -1.450  24.052  -4.106  1.00 61.50           C  
ATOM   3634  C   GLU A 484      -1.370  25.221  -3.129  1.00 61.50           C  
ATOM   3635  CB  GLU A 484      -2.270  24.449  -5.336  1.00 61.50           C  
ATOM   3636  O   GLU A 484      -2.344  25.528  -2.438  1.00 61.50           O  
ATOM   3637  CG  GLU A 484      -1.978  23.607  -6.569  1.00 61.50           C  
ATOM   3638  CD  GLU A 484      -2.899  23.915  -7.738  1.00 61.50           C  
ATOM   3639  OE1 GLU A 484      -2.829  23.207  -8.769  1.00 61.50           O  
ATOM   3640  OE2 GLU A 484      -3.697  24.872  -7.624  1.00 61.50           O  
ATOM   3641  N   TYR A 485      -0.488  25.206  -2.225  1.00 55.46           N  
ATOM   3642  CA  TYR A 485      -0.440  26.477  -1.510  1.00 55.46           C  
ATOM   3643  C   TYR A 485      -0.643  27.647  -2.465  1.00 55.46           C  
ATOM   3644  CB  TYR A 485       0.894  26.629  -0.773  1.00 55.46           C  
ATOM   3645  O   TYR A 485       0.098  27.797  -3.439  1.00 55.46           O  
ATOM   3646  CG  TYR A 485       1.085  25.638   0.349  1.00 55.46           C  
ATOM   3647  CD1 TYR A 485       0.474  25.830   1.586  1.00 55.46           C  
ATOM   3648  CD2 TYR A 485       1.876  24.507   0.174  1.00 55.46           C  
ATOM   3649  CE1 TYR A 485       0.648  24.920   2.623  1.00 55.46           C  
ATOM   3650  CE2 TYR A 485       2.057  23.591   1.205  1.00 55.46           C  
ATOM   3651  OH  TYR A 485       1.616  22.901   3.447  1.00 55.46           O  
ATOM   3652  CZ  TYR A 485       1.440  23.805   2.423  1.00 55.46           C  
ATOM   3653  N   ASP A 486      -1.686  27.601  -3.370  1.00 42.99           N  
ATOM   3654  CA  ASP A 486      -2.131  28.769  -4.123  1.00 42.99           C  
ATOM   3655  C   ASP A 486      -1.283  29.994  -3.789  1.00 42.99           C  
ATOM   3656  CB  ASP A 486      -3.607  29.059  -3.841  1.00 42.99           C  
ATOM   3657  O   ASP A 486      -1.179  30.385  -2.625  1.00 42.99           O  
ATOM   3658  CG  ASP A 486      -4.514  28.704  -5.006  1.00 42.99           C  
ATOM   3659  OD1 ASP A 486      -4.009  28.486  -6.128  1.00 42.99           O  
ATOM   3660  OD2 ASP A 486      -5.746  28.643  -4.800  1.00 42.99           O  
ATOM   3661  N   SER A 487      -0.078  30.053  -4.196  1.00 47.87           N  
ATOM   3662  CA  SER A 487       0.520  31.314  -4.623  1.00 47.87           C  
ATOM   3663  C   SER A 487      -0.518  32.228  -5.267  1.00 47.87           C  
ATOM   3664  CB  SER A 487       1.666  31.061  -5.603  1.00 47.87           C  
ATOM   3665  O   SER A 487      -0.253  33.408  -5.503  1.00 47.87           O  
ATOM   3666  OG  SER A 487       1.232  30.257  -6.687  1.00 47.87           O  
ATOM   3667  N   ASP A 488      -1.856  31.870  -5.530  1.00 42.90           N  
ATOM   3668  CA  ASP A 488      -2.792  32.802  -6.149  1.00 42.90           C  
ATOM   3669  C   ASP A 488      -3.465  33.684  -5.099  1.00 42.90           C  
ATOM   3670  CB  ASP A 488      -3.850  32.045  -6.955  1.00 42.90           C  
ATOM   3671  O   ASP A 488      -4.535  34.245  -5.345  1.00 42.90           O  
ATOM   3672  CG  ASP A 488      -3.334  31.554  -8.297  1.00 42.90           C  
ATOM   3673  OD1 ASP A 488      -2.311  32.081  -8.786  1.00 42.90           O  
ATOM   3674  OD2 ASP A 488      -3.957  30.635  -8.870  1.00 42.90           O  
ATOM   3675  N   ASP A 489      -2.902  33.951  -3.938  1.00 42.93           N  
ATOM   3676  CA  ASP A 489      -3.145  35.257  -3.334  1.00 42.93           C  
ATOM   3677  C   ASP A 489      -2.045  36.248  -3.708  1.00 42.93           C  
ATOM   3678  CB  ASP A 489      -3.246  35.134  -1.812  1.00 42.93           C  
ATOM   3679  O   ASP A 489      -0.942  36.196  -3.160  1.00 42.93           O  
ATOM   3680  CG  ASP A 489      -4.577  34.567  -1.351  1.00 42.93           C  
ATOM   3681  OD1 ASP A 489      -5.592  34.738  -2.060  1.00 42.93           O  
ATOM   3682  OD2 ASP A 489      -4.613  33.947  -0.266  1.00 42.93           O  
ATOM   3683  N   THR A 490      -1.502  36.277  -4.925  1.00 44.30           N  
ATOM   3684  CA  THR A 490      -0.939  37.484  -5.520  1.00 44.30           C  
ATOM   3685  C   THR A 490      -1.732  38.716  -5.095  1.00 44.30           C  
ATOM   3686  CB  THR A 490      -0.915  37.390  -7.057  1.00 44.30           C  
ATOM   3687  O   THR A 490      -1.228  39.839  -5.166  1.00 44.30           O  
ATOM   3688  CG2 THR A 490       0.136  38.324  -7.648  1.00 44.30           C  
ATOM   3689  OG1 THR A 490      -0.613  36.044  -7.443  1.00 44.30           O  
ATOM   3690  N   GLU A 491      -2.306  38.808  -3.772  1.00 45.70           N  
ATOM   3691  CA  GLU A 491      -2.392  40.124  -3.145  1.00 45.70           C  
ATOM   3692  C   GLU A 491      -2.123  40.039  -1.645  1.00 45.70           C  
ATOM   3693  CB  GLU A 491      -3.764  40.752  -3.399  1.00 45.70           C  
ATOM   3694  O   GLU A 491      -1.886  41.058  -0.993  1.00 45.70           O  
ATOM   3695  CG  GLU A 491      -4.002  41.143  -4.851  1.00 45.70           C  
ATOM   3696  CD  GLU A 491      -5.199  42.062  -5.036  1.00 45.70           C  
ATOM   3697  OE1 GLU A 491      -5.421  42.549  -6.168  1.00 45.70           O  
ATOM   3698  OE2 GLU A 491      -5.920  42.299  -4.041  1.00 45.70           O  
ATOM   3699  N   ALA A 492      -1.617  38.948  -1.074  1.00 42.00           N  
ATOM   3700  CA  ALA A 492      -1.210  39.050   0.325  1.00 42.00           C  
ATOM   3701  C   ALA A 492       0.285  38.787   0.481  1.00 42.00           C  
ATOM   3702  CB  ALA A 492      -2.011  38.075   1.185  1.00 42.00           C  
ATOM   3703  O   ALA A 492       0.758  38.489   1.581  1.00 42.00           O  
ATOM   3704  N   ALA A 493       1.052  38.710  -0.667  1.00 45.83           N  
ATOM   3705  CA  ALA A 493       2.512  38.717  -0.625  1.00 45.83           C  
ATOM   3706  C   ALA A 493       3.038  40.034  -0.061  1.00 45.83           C  
ATOM   3707  CB  ALA A 493       3.085  38.471  -2.018  1.00 45.83           C  
ATOM   3708  O   ALA A 493       4.172  40.102   0.420  1.00 45.83           O  
ATOM   3709  N   GLU A 494       2.080  40.933   0.541  1.00 45.77           N  
ATOM   3710  CA  GLU A 494       2.717  42.036   1.255  1.00 45.77           C  
ATOM   3711  C   GLU A 494       2.375  42.003   2.741  1.00 45.77           C  
ATOM   3712  CB  GLU A 494       2.303  43.379   0.649  1.00 45.77           C  
ATOM   3713  O   GLU A 494       3.049  42.639   3.554  1.00 45.77           O  
ATOM   3714  CG  GLU A 494       2.940  43.667  -0.703  1.00 45.77           C  
ATOM   3715  CD  GLU A 494       2.843  45.128  -1.113  1.00 45.77           C  
ATOM   3716  OE1 GLU A 494       3.389  45.497  -2.177  1.00 45.77           O  
ATOM   3717  OE2 GLU A 494       2.216  45.910  -0.364  1.00 45.77           O  
ATOM   3718  N   SER A 495       2.153  40.897   3.420  1.00 41.86           N  
ATOM   3719  CA  SER A 495       2.199  41.002   4.874  1.00 41.86           C  
ATOM   3720  C   SER A 495       2.939  39.819   5.491  1.00 41.86           C  
ATOM   3721  CB  SER A 495       0.785  41.086   5.451  1.00 41.86           C  
ATOM   3722  O   SER A 495       2.629  38.663   5.194  1.00 41.86           O  
ATOM   3723  OG  SER A 495       0.825  41.241   6.859  1.00 41.86           O  
ATOM   3724  N   GLY A 496       4.246  39.641   5.237  1.00 47.25           N  
ATOM   3725  CA  GLY A 496       5.297  39.323   6.191  1.00 47.25           C  
ATOM   3726  C   GLY A 496       4.846  38.368   7.280  1.00 47.25           C  
ATOM   3727  O   GLY A 496       5.639  37.981   8.141  1.00 47.25           O  
ATOM   3728  N   SER A 497       4.193  37.144   6.978  1.00 42.48           N  
ATOM   3729  CA  SER A 497       4.270  36.212   8.098  1.00 42.48           C  
ATOM   3730  C   SER A 497       3.933  34.791   7.659  1.00 42.48           C  
ATOM   3731  CB  SER A 497       3.328  36.644   9.222  1.00 42.48           C  
ATOM   3732  O   SER A 497       2.908  34.562   7.012  1.00 42.48           O  
ATOM   3733  OG  SER A 497       1.976  36.425   8.857  1.00 42.48           O  
ATOM   3734  N   ALA A 498       4.753  34.104   6.770  1.00 47.74           N  
ATOM   3735  CA  ALA A 498       5.168  32.703   6.760  1.00 47.74           C  
ATOM   3736  C   ALA A 498       4.968  32.082   5.381  1.00 47.74           C  
ATOM   3737  CB  ALA A 498       4.397  31.912   7.814  1.00 47.74           C  
ATOM   3738  O   ALA A 498       3.851  31.702   5.020  1.00 47.74           O  
ATOM   3739  N   ALA A 499       5.363  32.762   4.204  1.00 51.00           N  
ATOM   3740  CA  ALA A 499       5.538  32.234   2.854  1.00 51.00           C  
ATOM   3741  C   ALA A 499       6.013  30.784   2.890  1.00 51.00           C  
ATOM   3742  CB  ALA A 499       6.525  33.094   2.069  1.00 51.00           C  
ATOM   3743  O   ALA A 499       6.920  30.440   3.651  1.00 51.00           O  
ATOM   3744  N   PRO A 500       5.161  29.725   3.104  1.00 52.66           N  
ATOM   3745  CA  PRO A 500       5.725  28.378   2.992  1.00 52.66           C  
ATOM   3746  C   PRO A 500       6.992  28.338   2.140  1.00 52.66           C  
ATOM   3747  CB  PRO A 500       4.599  27.578   2.333  1.00 52.66           C  
ATOM   3748  O   PRO A 500       7.174  29.182   1.258  1.00 52.66           O  
ATOM   3749  CG  PRO A 500       3.592  28.603   1.922  1.00 52.66           C  
ATOM   3750  CD  PRO A 500       4.046  29.945   2.420  1.00 52.66           C  
ATOM   3751  N   ASP A 501       8.161  28.187   2.715  1.00 61.12           N  
ATOM   3752  CA  ASP A 501       9.539  27.869   2.355  1.00 61.12           C  
ATOM   3753  C   ASP A 501       9.672  27.625   0.853  1.00 61.12           C  
ATOM   3754  CB  ASP A 501      10.028  26.645   3.132  1.00 61.12           C  
ATOM   3755  O   ASP A 501       8.920  26.835   0.279  1.00 61.12           O  
ATOM   3756  CG  ASP A 501      10.088  26.880   4.631  1.00 61.12           C  
ATOM   3757  OD1 ASP A 501      10.152  28.051   5.063  1.00 61.12           O  
ATOM   3758  OD2 ASP A 501      10.075  25.884   5.387  1.00 61.12           O  
ATOM   3759  N   GLU A 502       9.605  28.569  -0.027  1.00 71.38           N  
ATOM   3760  CA  GLU A 502       9.996  28.449  -1.429  1.00 71.38           C  
ATOM   3761  C   GLU A 502      10.570  27.067  -1.725  1.00 71.38           C  
ATOM   3762  CB  GLU A 502      11.013  29.532  -1.798  1.00 71.38           C  
ATOM   3763  O   GLU A 502      10.307  26.493  -2.783  1.00 71.38           O  
ATOM   3764  CG  GLU A 502      11.208  29.706  -3.297  1.00 71.38           C  
ATOM   3765  CD  GLU A 502      12.094  30.889  -3.653  1.00 71.38           C  
ATOM   3766  OE1 GLU A 502      12.364  31.106  -4.857  1.00 71.38           O  
ATOM   3767  OE2 GLU A 502      12.524  31.605  -2.721  1.00 71.38           O  
ATOM   3768  N   GLU A 503      11.168  26.465  -0.739  1.00 76.25           N  
ATOM   3769  CA  GLU A 503      11.769  25.151  -0.944  1.00 76.25           C  
ATOM   3770  C   GLU A 503      10.703  24.062  -1.021  1.00 76.25           C  
ATOM   3771  CB  GLU A 503      12.764  24.834   0.176  1.00 76.25           C  
ATOM   3772  O   GLU A 503      10.769  23.182  -1.881  1.00 76.25           O  
ATOM   3773  CG  GLU A 503      13.583  23.575  -0.068  1.00 76.25           C  
ATOM   3774  CD  GLU A 503      14.516  23.234   1.083  1.00 76.25           C  
ATOM   3775  OE1 GLU A 503      15.118  22.136   1.073  1.00 76.25           O  
ATOM   3776  OE2 GLU A 503      14.646  24.072   2.004  1.00 76.25           O  
ATOM   3777  N   THR A 504       9.706  24.156  -0.208  1.00 73.92           N  
ATOM   3778  CA  THR A 504       8.629  23.173  -0.186  1.00 73.92           C  
ATOM   3779  C   THR A 504       7.759  23.296  -1.434  1.00 73.92           C  
ATOM   3780  CB  THR A 504       7.754  23.330   1.071  1.00 73.92           C  
ATOM   3781  O   THR A 504       7.335  22.288  -2.003  1.00 73.92           O  
ATOM   3782  CG2 THR A 504       6.763  22.177   1.199  1.00 73.92           C  
ATOM   3783  OG1 THR A 504       8.594  23.354   2.231  1.00 73.92           O  
ATOM   3784  N   THR A 505       7.577  24.517  -1.880  1.00 79.65           N  
ATOM   3785  CA  THR A 505       6.769  24.757  -3.071  1.00 79.65           C  
ATOM   3786  C   THR A 505       7.440  24.166  -4.307  1.00 79.65           C  
ATOM   3787  CB  THR A 505       6.525  26.263  -3.286  1.00 79.65           C  
ATOM   3788  O   THR A 505       6.774  23.562  -5.152  1.00 79.65           O  
ATOM   3789  CG2 THR A 505       5.593  26.505  -4.468  1.00 79.65           C  
ATOM   3790  OG1 THR A 505       5.935  26.819  -2.105  1.00 79.65           O  
ATOM   3791  N   GLU A 506       8.723  24.366  -4.445  1.00 82.92           N  
ATOM   3792  CA  GLU A 506       9.460  23.821  -5.581  1.00 82.92           C  
ATOM   3793  C   GLU A 506       9.440  22.295  -5.572  1.00 82.92           C  
ATOM   3794  CB  GLU A 506      10.905  24.328  -5.578  1.00 82.92           C  
ATOM   3795  O   GLU A 506       9.303  21.664  -6.622  1.00 82.92           O  
ATOM   3796  CG  GLU A 506      11.035  25.815  -5.872  1.00 82.92           C  
ATOM   3797  CD  GLU A 506      12.458  26.332  -5.732  1.00 82.92           C  
ATOM   3798  OE1 GLU A 506      12.678  27.555  -5.887  1.00 82.92           O  
ATOM   3799  OE2 GLU A 506      13.361  25.507  -5.466  1.00 82.92           O  
ATOM   3800  N   GLU A 507       9.574  21.775  -4.408  1.00 80.48           N  
ATOM   3801  CA  GLU A 507       9.531  20.324  -4.258  1.00 80.48           C  
ATOM   3802  C   GLU A 507       8.154  19.773  -4.619  1.00 80.48           C  
ATOM   3803  CB  GLU A 507       9.901  19.919  -2.829  1.00 80.48           C  
ATOM   3804  O   GLU A 507       8.047  18.730  -5.267  1.00 80.48           O  
ATOM   3805  CG  GLU A 507      11.368  20.136  -2.489  1.00 80.48           C  
ATOM   3806  CD  GLU A 507      11.705  19.806  -1.044  1.00 80.48           C  
ATOM   3807  OE1 GLU A 507      12.889  19.924  -0.653  1.00 80.48           O  
ATOM   3808  OE2 GLU A 507      10.777  19.424  -0.295  1.00 80.48           O  
ATOM   3809  N   ASN A 508       7.145  20.556  -4.237  1.00 83.71           N  
ATOM   3810  CA  ASN A 508       5.773  20.168  -4.546  1.00 83.71           C  
ATOM   3811  C   ASN A 508       5.506  20.201  -6.048  1.00 83.71           C  
ATOM   3812  CB  ASN A 508       4.781  21.073  -3.811  1.00 83.71           C  
ATOM   3813  O   ASN A 508       4.826  19.322  -6.581  1.00 83.71           O  
ATOM   3814  CG  ASN A 508       4.706  20.772  -2.327  1.00 83.71           C  
ATOM   3815  ND2 ASN A 508       3.999  21.617  -1.586  1.00 83.71           N  
ATOM   3816  OD1 ASN A 508       5.279  19.788  -1.851  1.00 83.71           O  
ATOM   3817  N   GLN A 509       6.081  21.180  -6.677  1.00 85.20           N  
ATOM   3818  CA  GLN A 509       5.925  21.319  -8.121  1.00 85.20           C  
ATOM   3819  C   GLN A 509       6.637  20.192  -8.863  1.00 85.20           C  
ATOM   3820  CB  GLN A 509       6.456  22.674  -8.591  1.00 85.20           C  
ATOM   3821  O   GLN A 509       6.120  19.668  -9.852  1.00 85.20           O  
ATOM   3822  CG  GLN A 509       5.545  23.845  -8.247  1.00 85.20           C  
ATOM   3823  CD  GLN A 509       6.132  25.184  -8.649  1.00 85.20           C  
ATOM   3824  NE2 GLN A 509       5.420  26.262  -8.337  1.00 85.20           N  
ATOM   3825  OE1 GLN A 509       7.218  25.250  -9.234  1.00 85.20           O  
ATOM   3826  N   GLU A 510       7.801  19.858  -8.349  1.00 86.41           N  
ATOM   3827  CA  GLU A 510       8.563  18.770  -8.954  1.00 86.41           C  
ATOM   3828  C   GLU A 510       7.838  17.436  -8.801  1.00 86.41           C  
ATOM   3829  CB  GLU A 510       9.961  18.683  -8.335  1.00 86.41           C  
ATOM   3830  O   GLU A 510       7.796  16.635  -9.737  1.00 86.41           O  
ATOM   3831  CG  GLU A 510      10.881  17.691  -9.031  1.00 86.41           C  
ATOM   3832  CD  GLU A 510      12.301  17.707  -8.488  1.00 86.41           C  
ATOM   3833  OE1 GLU A 510      13.178  17.021  -9.062  1.00 86.41           O  
ATOM   3834  OE2 GLU A 510      12.539  18.410  -7.481  1.00 86.41           O  
ATOM   3835  N   ILE A 511       7.241  17.268  -7.735  1.00 87.38           N  
ATOM   3836  CA  ILE A 511       6.527  16.030  -7.442  1.00 87.38           C  
ATOM   3837  C   ILE A 511       5.255  15.956  -8.283  1.00 87.38           C  
ATOM   3838  CB  ILE A 511       6.184  15.917  -5.940  1.00 87.38           C  
ATOM   3839  O   ILE A 511       4.914  14.896  -8.813  1.00 87.38           O  
ATOM   3840  CG1 ILE A 511       7.466  15.810  -5.106  1.00 87.38           C  
ATOM   3841  CG2 ILE A 511       5.263  14.721  -5.684  1.00 87.38           C  
ATOM   3842  CD1 ILE A 511       7.238  15.912  -3.604  1.00 87.38           C  
ATOM   3843  N   MET A 512       4.648  17.095  -8.428  1.00 86.83           N  
ATOM   3844  CA  MET A 512       3.416  17.168  -9.209  1.00 86.83           C  
ATOM   3845  C   MET A 512       3.686  16.869 -10.680  1.00 86.83           C  
ATOM   3846  CB  MET A 512       2.769  18.547  -9.066  1.00 86.83           C  
ATOM   3847  O   MET A 512       2.880  16.215 -11.343  1.00 86.83           O  
ATOM   3848  CG  MET A 512       2.097  18.771  -7.721  1.00 86.83           C  
ATOM   3849  SD  MET A 512       1.344  20.439  -7.581  1.00 86.83           S  
ATOM   3850  CE  MET A 512      -0.041  20.263  -8.740  1.00 86.83           C  
ATOM   3851  N   SER A 513       4.807  17.352 -11.174  1.00 87.22           N  
ATOM   3852  CA  SER A 513       5.147  17.147 -12.578  1.00 87.22           C  
ATOM   3853  C   SER A 513       5.549  15.700 -12.844  1.00 87.22           C  
ATOM   3854  CB  SER A 513       6.279  18.085 -12.999  1.00 87.22           C  
ATOM   3855  O   SER A 513       5.459  15.224 -13.977  1.00 87.22           O  
ATOM   3856  OG  SER A 513       7.474  17.775 -12.304  1.00 87.22           O  
ATOM   3857  N   ALA A 514       5.909  15.057 -11.758  1.00 88.20           N  
ATOM   3858  CA  ALA A 514       6.385  13.685 -11.909  1.00 88.20           C  
ATOM   3859  C   ALA A 514       5.223  12.695 -11.885  1.00 88.20           C  
ATOM   3860  CB  ALA A 514       7.391  13.346 -10.811  1.00 88.20           C  
ATOM   3861  O   ALA A 514       5.374  11.542 -12.295  1.00 88.20           O  
ATOM   3862  N   MET A 515       4.008  13.051 -11.547  1.00 91.08           N  
ATOM   3863  CA  MET A 515       2.820  12.205 -11.475  1.00 91.08           C  
ATOM   3864  C   MET A 515       2.180  12.048 -12.850  1.00 91.08           C  
ATOM   3865  CB  MET A 515       1.804  12.785 -10.489  1.00 91.08           C  
ATOM   3866  O   MET A 515       1.948  13.036 -13.548  1.00 91.08           O  
ATOM   3867  CG  MET A 515       0.689  11.821 -10.119  1.00 91.08           C  
ATOM   3868  SD  MET A 515      -0.482  12.534  -8.900  1.00 91.08           S  
ATOM   3869  CE  MET A 515       0.515  12.412  -7.389  1.00 91.08           C  
ATOM   3870  N   PRO A 516       1.980  10.703 -13.139  1.00 94.24           N  
ATOM   3871  CA  PRO A 516       2.147   9.437 -12.422  1.00 94.24           C  
ATOM   3872  C   PRO A 516       3.611   9.030 -12.275  1.00 94.24           C  
ATOM   3873  CB  PRO A 516       1.387   8.435 -13.295  1.00 94.24           C  
ATOM   3874  O   PRO A 516       4.439   9.375 -13.122  1.00 94.24           O  
ATOM   3875  CG  PRO A 516       1.424   9.021 -14.670  1.00 94.24           C  
ATOM   3876  CD  PRO A 516       1.490  10.516 -14.549  1.00 94.24           C  
ATOM   3877  N   PHE A 517       3.951   8.282 -11.116  1.00 95.60           N  
ATOM   3878  CA  PHE A 517       5.332   7.911 -10.829  1.00 95.60           C  
ATOM   3879  C   PHE A 517       5.725   6.653 -11.593  1.00 95.60           C  
ATOM   3880  CB  PHE A 517       5.531   7.696  -9.325  1.00 95.60           C  
ATOM   3881  O   PHE A 517       5.007   5.652 -11.563  1.00 95.60           O  
ATOM   3882  CG  PHE A 517       5.303   8.933  -8.499  1.00 95.60           C  
ATOM   3883  CD1 PHE A 517       6.308   9.881  -8.349  1.00 95.60           C  
ATOM   3884  CD2 PHE A 517       4.082   9.149  -7.873  1.00 95.60           C  
ATOM   3885  CE1 PHE A 517       6.100  11.027  -7.585  1.00 95.60           C  
ATOM   3886  CE2 PHE A 517       3.866  10.291  -7.108  1.00 95.60           C  
ATOM   3887  CZ  PHE A 517       4.877  11.229  -6.965  1.00 95.60           C  
ATOM   3888  N   ALA A 518       6.761   6.768 -12.285  1.00 95.57           N  
ATOM   3889  CA  ALA A 518       7.329   5.616 -12.982  1.00 95.57           C  
ATOM   3890  C   ALA A 518       8.426   4.958 -12.150  1.00 95.57           C  
ATOM   3891  CB  ALA A 518       7.878   6.035 -14.344  1.00 95.57           C  
ATOM   3892  O   ALA A 518       9.499   5.535 -11.958  1.00 95.57           O  
ATOM   3893  N   ILE A 519       8.162   3.675 -11.752  1.00 95.33           N  
ATOM   3894  CA  ILE A 519       9.068   3.091 -10.769  1.00 95.33           C  
ATOM   3895  C   ILE A 519       9.563   1.735 -11.267  1.00 95.33           C  
ATOM   3896  CB  ILE A 519       8.386   2.940  -9.391  1.00 95.33           C  
ATOM   3897  O   ILE A 519       8.944   1.123 -12.140  1.00 95.33           O  
ATOM   3898  CG1 ILE A 519       7.176   2.004  -9.494  1.00 95.33           C  
ATOM   3899  CG2 ILE A 519       7.975   4.308  -8.839  1.00 95.33           C  
ATOM   3900  CD1 ILE A 519       6.631   1.547  -8.148  1.00 95.33           C  
ATOM   3901  N   ILE A 520      10.657   1.428 -10.689  1.00 94.01           N  
ATOM   3902  CA  ILE A 520      11.281   0.125 -10.891  1.00 94.01           C  
ATOM   3903  C   ILE A 520      11.581  -0.518  -9.539  1.00 94.01           C  
ATOM   3904  CB  ILE A 520      12.574   0.241 -11.728  1.00 94.01           C  
ATOM   3905  O   ILE A 520      12.159   0.119  -8.656  1.00 94.01           O  
ATOM   3906  CG1 ILE A 520      12.278   0.904 -13.078  1.00 94.01           C  
ATOM   3907  CG2 ILE A 520      13.217  -1.136 -11.923  1.00 94.01           C  
ATOM   3908  CD1 ILE A 520      13.516   1.418 -13.800  1.00 94.01           C  
ATOM   3909  N   GLY A 521      11.085  -1.740  -9.294  1.00 89.51           N  
ATOM   3910  CA  GLY A 521      11.363  -2.455  -8.059  1.00 89.51           C  
ATOM   3911  C   GLY A 521      12.352  -3.592  -8.238  1.00 89.51           C  
ATOM   3912  O   GLY A 521      12.360  -4.257  -9.276  1.00 89.51           O  
ATOM   3913  N   SER A 522      13.346  -3.738  -7.260  1.00 89.03           N  
ATOM   3914  CA  SER A 522      14.289  -4.851  -7.279  1.00 89.03           C  
ATOM   3915  C   SER A 522      14.597  -5.339  -5.867  1.00 89.03           C  
ATOM   3916  CB  SER A 522      15.586  -4.445  -7.981  1.00 89.03           C  
ATOM   3917  O   SER A 522      14.699  -4.537  -4.936  1.00 89.03           O  
ATOM   3918  OG  SER A 522      16.535  -5.496  -7.933  1.00 89.03           O  
ATOM   3919  N   ASP A 523      14.650  -6.666  -5.699  1.00 84.87           N  
ATOM   3920  CA  ASP A 523      15.046  -7.260  -4.426  1.00 84.87           C  
ATOM   3921  C   ASP A 523      16.538  -7.582  -4.410  1.00 84.87           C  
ATOM   3922  CB  ASP A 523      14.232  -8.526  -4.148  1.00 84.87           C  
ATOM   3923  O   ASP A 523      17.109  -7.855  -3.352  1.00 84.87           O  
ATOM   3924  CG  ASP A 523      12.766  -8.240  -3.872  1.00 84.87           C  
ATOM   3925  OD1 ASP A 523      12.440  -7.127  -3.405  1.00 84.87           O  
ATOM   3926  OD2 ASP A 523      11.931  -9.136  -4.119  1.00 84.87           O  
ATOM   3927  N   GLU A 524      17.227  -7.391  -5.551  1.00 86.67           N  
ATOM   3928  CA  GLU A 524      18.628  -7.783  -5.679  1.00 86.67           C  
ATOM   3929  C   GLU A 524      19.547  -6.565  -5.643  1.00 86.67           C  
ATOM   3930  CB  GLU A 524      18.849  -8.571  -6.973  1.00 86.67           C  
ATOM   3931  O   GLU A 524      19.171  -5.483  -6.099  1.00 86.67           O  
ATOM   3932  CG  GLU A 524      18.040  -9.857  -7.055  1.00 86.67           C  
ATOM   3933  CD  GLU A 524      18.276 -10.633  -8.341  1.00 86.67           C  
ATOM   3934  OE1 GLU A 524      17.750 -11.761  -8.475  1.00 86.67           O  
ATOM   3935  OE2 GLU A 524      18.994 -10.109  -9.222  1.00 86.67           O  
ATOM   3936  N   ASP A 525      20.663  -6.746  -4.924  1.00 87.44           N  
ATOM   3937  CA  ASP A 525      21.722  -5.741  -4.927  1.00 87.44           C  
ATOM   3938  C   ASP A 525      22.708  -5.985  -6.067  1.00 87.44           C  
ATOM   3939  CB  ASP A 525      22.459  -5.734  -3.587  1.00 87.44           C  
ATOM   3940  O   ASP A 525      23.111  -7.124  -6.313  1.00 87.44           O  
ATOM   3941  CG  ASP A 525      21.600  -5.234  -2.439  1.00 87.44           C  
ATOM   3942  OD1 ASP A 525      20.734  -4.360  -2.662  1.00 87.44           O  
ATOM   3943  OD2 ASP A 525      21.792  -5.715  -1.302  1.00 87.44           O  
ATOM   3944  N   VAL A 526      22.908  -4.939  -6.956  1.00 88.39           N  
ATOM   3945  CA  VAL A 526      23.822  -5.060  -8.087  1.00 88.39           C  
ATOM   3946  C   VAL A 526      24.976  -4.073  -7.927  1.00 88.39           C  
ATOM   3947  CB  VAL A 526      23.098  -4.820  -9.430  1.00 88.39           C  
ATOM   3948  O   VAL A 526      24.852  -3.073  -7.215  1.00 88.39           O  
ATOM   3949  CG1 VAL A 526      22.048  -5.901  -9.678  1.00 88.39           C  
ATOM   3950  CG2 VAL A 526      22.458  -3.433  -9.450  1.00 88.39           C  
ATOM   3951  N   GLU A 527      26.091  -4.513  -8.403  1.00 87.01           N  
ATOM   3952  CA  GLU A 527      27.288  -3.677  -8.390  1.00 87.01           C  
ATOM   3953  C   GLU A 527      27.371  -2.812  -9.644  1.00 87.01           C  
ATOM   3954  CB  GLU A 527      28.546  -4.540  -8.262  1.00 87.01           C  
ATOM   3955  O   GLU A 527      27.290  -3.323 -10.763  1.00 87.01           O  
ATOM   3956  CG  GLU A 527      29.798  -3.753  -7.903  1.00 87.01           C  
ATOM   3957  CD  GLU A 527      30.994  -4.638  -7.590  1.00 87.01           C  
ATOM   3958  OE1 GLU A 527      32.072  -4.103  -7.248  1.00 87.01           O  
ATOM   3959  OE2 GLU A 527      30.852  -5.877  -7.690  1.00 87.01           O  
ATOM   3960  N   THR A 528      27.325  -1.466  -9.368  1.00 81.35           N  
ATOM   3961  CA  THR A 528      27.436  -0.500 -10.455  1.00 81.35           C  
ATOM   3962  C   THR A 528      28.875  -0.412 -10.956  1.00 81.35           C  
ATOM   3963  CB  THR A 528      26.958   0.896 -10.013  1.00 81.35           C  
ATOM   3964  O   THR A 528      29.787  -0.969 -10.342  1.00 81.35           O  
ATOM   3965  CG2 THR A 528      26.869   1.849 -11.200  1.00 81.35           C  
ATOM   3966  OG1 THR A 528      25.663   0.781  -9.409  1.00 81.35           O  
ATOM   3967  N   ASP A 529      29.048   0.057 -12.169  1.00 80.05           N  
ATOM   3968  CA  ASP A 529      30.359   0.231 -12.787  1.00 80.05           C  
ATOM   3969  C   ASP A 529      31.304   0.995 -11.863  1.00 80.05           C  
ATOM   3970  CB  ASP A 529      30.229   0.959 -14.126  1.00 80.05           C  
ATOM   3971  O   ASP A 529      32.513   0.753 -11.864  1.00 80.05           O  
ATOM   3972  CG  ASP A 529      29.551   0.120 -15.194  1.00 80.05           C  
ATOM   3973  OD1 ASP A 529      29.613  -1.126 -15.122  1.00 80.05           O  
ATOM   3974  OD2 ASP A 529      28.951   0.710 -16.119  1.00 80.05           O  
ATOM   3975  N   GLY A 530      30.832   1.674 -10.814  1.00 81.66           N  
ATOM   3976  CA  GLY A 530      31.597   2.486  -9.880  1.00 81.66           C  
ATOM   3977  C   GLY A 530      31.891   1.774  -8.573  1.00 81.66           C  
ATOM   3978  O   GLY A 530      32.555   2.328  -7.694  1.00 81.66           O  
ATOM   3979  N   GLY A 531      31.591   0.524  -8.458  1.00 82.22           N  
ATOM   3980  CA  GLY A 531      31.875  -0.280  -7.280  1.00 82.22           C  
ATOM   3981  C   GLY A 531      30.827  -0.138  -6.193  1.00 82.22           C  
ATOM   3982  O   GLY A 531      30.941  -0.750  -5.129  1.00 82.22           O  
ATOM   3983  N   ARG A 532      29.885   0.648  -6.389  1.00 86.13           N  
ATOM   3984  CA  ARG A 532      28.840   0.831  -5.386  1.00 86.13           C  
ATOM   3985  C   ARG A 532      27.772  -0.251  -5.505  1.00 86.13           C  
ATOM   3986  CB  ARG A 532      28.201   2.215  -5.522  1.00 86.13           C  
ATOM   3987  O   ARG A 532      27.403  -0.648  -6.612  1.00 86.13           O  
ATOM   3988  CG  ARG A 532      29.149   3.363  -5.216  1.00 86.13           C  
ATOM   3989  CD  ARG A 532      28.475   4.715  -5.401  1.00 86.13           C  
ATOM   3990  NE  ARG A 532      29.430   5.814  -5.284  1.00 86.13           N  
ATOM   3991  NH1 ARG A 532      27.854   7.484  -5.539  1.00 86.13           N  
ATOM   3992  NH2 ARG A 532      30.061   8.022  -5.233  1.00 86.13           N  
ATOM   3993  CZ  ARG A 532      29.113   7.104  -5.352  1.00 86.13           C  
ATOM   3994  N   LYS A 533      27.448  -0.893  -4.299  1.00 87.40           N  
ATOM   3995  CA  LYS A 533      26.366  -1.871  -4.240  1.00 87.40           C  
ATOM   3996  C   LYS A 533      25.013  -1.185  -4.077  1.00 87.40           C  
ATOM   3997  CB  LYS A 533      26.596  -2.857  -3.093  1.00 87.40           C  
ATOM   3998  O   LYS A 533      24.743  -0.570  -3.043  1.00 87.40           O  
ATOM   3999  CG  LYS A 533      27.757  -3.813  -3.322  1.00 87.40           C  
ATOM   4000  CD  LYS A 533      27.870  -4.835  -2.198  1.00 87.40           C  
ATOM   4001  CE  LYS A 533      29.047  -5.776  -2.413  1.00 87.40           C  
ATOM   4002  NZ  LYS A 533      29.163  -6.778  -1.311  1.00 87.40           N  
ATOM   4003  N   VAL A 534      24.328  -1.156  -5.184  1.00 88.81           N  
ATOM   4004  CA  VAL A 534      23.024  -0.503  -5.134  1.00 88.81           C  
ATOM   4005  C   VAL A 534      21.937  -1.487  -5.559  1.00 88.81           C  
ATOM   4006  CB  VAL A 534      22.985   0.755  -6.031  1.00 88.81           C  
ATOM   4007  O   VAL A 534      22.226  -2.511  -6.182  1.00 88.81           O  
ATOM   4008  CG1 VAL A 534      23.950   1.819  -5.511  1.00 88.81           C  
ATOM   4009  CG2 VAL A 534      23.317   0.390  -7.476  1.00 88.81           C  
ATOM   4010  N   ARG A 535      20.711  -1.245  -5.069  1.00 88.76           N  
ATOM   4011  CA  ARG A 535      19.560  -2.039  -5.486  1.00 88.76           C  
ATOM   4012  C   ARG A 535      19.167  -1.721  -6.925  1.00 88.76           C  
ATOM   4013  CB  ARG A 535      18.372  -1.796  -4.552  1.00 88.76           C  
ATOM   4014  O   ARG A 535      18.930  -0.561  -7.267  1.00 88.76           O  
ATOM   4015  CG  ARG A 535      18.557  -2.372  -3.157  1.00 88.76           C  
ATOM   4016  CD  ARG A 535      17.288  -2.252  -2.325  1.00 88.76           C  
ATOM   4017  NE  ARG A 535      17.457  -2.837  -0.998  1.00 88.76           N  
ATOM   4018  NH1 ARG A 535      15.399  -2.148  -0.206  1.00 88.76           N  
ATOM   4019  NH2 ARG A 535      16.813  -3.341   1.148  1.00 88.76           N  
ATOM   4020  CZ  ARG A 535      16.556  -2.774  -0.021  1.00 88.76           C  
ATOM   4021  N   GLY A 536      19.249  -2.732  -7.707  1.00 91.13           N  
ATOM   4022  CA  GLY A 536      18.919  -2.526  -9.108  1.00 91.13           C  
ATOM   4023  C   GLY A 536      18.819  -3.820  -9.894  1.00 91.13           C  
ATOM   4024  O   GLY A 536      18.939  -4.908  -9.326  1.00 91.13           O  
ATOM   4025  N   ARG A 537      18.437  -3.686 -11.127  1.00 91.53           N  
ATOM   4026  CA  ARG A 537      18.321  -4.812 -12.049  1.00 91.53           C  
ATOM   4027  C   ARG A 537      19.480  -4.829 -13.040  1.00 91.53           C  
ATOM   4028  CB  ARG A 537      16.989  -4.757 -12.800  1.00 91.53           C  
ATOM   4029  O   ARG A 537      19.856  -3.787 -13.581  1.00 91.53           O  
ATOM   4030  CG  ARG A 537      15.772  -4.961 -11.912  1.00 91.53           C  
ATOM   4031  CD  ARG A 537      14.481  -4.975 -12.719  1.00 91.53           C  
ATOM   4032  NE  ARG A 537      14.194  -6.302 -13.254  1.00 91.53           N  
ATOM   4033  NH1 ARG A 537      12.179  -5.706 -14.214  1.00 91.53           N  
ATOM   4034  NH2 ARG A 537      12.946  -7.859 -14.391  1.00 91.53           N  
ATOM   4035  CZ  ARG A 537      13.107  -6.620 -13.952  1.00 91.53           C  
ATOM   4036  N   GLN A 538      20.142  -6.031 -13.136  1.00 91.67           N  
ATOM   4037  CA  GLN A 538      21.257  -6.202 -14.061  1.00 91.67           C  
ATOM   4038  C   GLN A 538      20.799  -6.860 -15.359  1.00 91.67           C  
ATOM   4039  CB  GLN A 538      22.368  -7.032 -13.416  1.00 91.67           C  
ATOM   4040  O   GLN A 538      20.170  -7.920 -15.336  1.00 91.67           O  
ATOM   4041  CG  GLN A 538      23.587  -7.228 -14.307  1.00 91.67           C  
ATOM   4042  CD  GLN A 538      24.389  -5.954 -14.493  1.00 91.67           C  
ATOM   4043  NE2 GLN A 538      24.847  -5.714 -15.718  1.00 91.67           N  
ATOM   4044  OE1 GLN A 538      24.595  -5.190 -13.545  1.00 91.67           O  
ATOM   4045  N   TYR A 539      20.921  -6.106 -16.409  1.00 91.22           N  
ATOM   4046  CA  TYR A 539      20.696  -6.625 -17.753  1.00 91.22           C  
ATOM   4047  C   TYR A 539      22.018  -6.871 -18.471  1.00 91.22           C  
ATOM   4048  CB  TYR A 539      19.833  -5.657 -18.566  1.00 91.22           C  
ATOM   4049  O   TYR A 539      23.052  -6.319 -18.087  1.00 91.22           O  
ATOM   4050  CG  TYR A 539      18.474  -5.399 -17.961  1.00 91.22           C  
ATOM   4051  CD1 TYR A 539      17.432  -6.308 -18.128  1.00 91.22           C  
ATOM   4052  CD2 TYR A 539      18.230  -4.247 -17.221  1.00 91.22           C  
ATOM   4053  CE1 TYR A 539      16.178  -6.075 -17.573  1.00 91.22           C  
ATOM   4054  CE2 TYR A 539      16.980  -4.003 -16.662  1.00 91.22           C  
ATOM   4055  OH  TYR A 539      14.723  -4.685 -16.292  1.00 91.22           O  
ATOM   4056  CZ  TYR A 539      15.962  -4.921 -16.843  1.00 91.22           C  
ATOM   4057  N   PRO A 540      22.010  -7.745 -19.493  1.00 90.80           N  
ATOM   4058  CA  PRO A 540      23.253  -8.021 -20.216  1.00 90.80           C  
ATOM   4059  C   PRO A 540      23.911  -6.756 -20.764  1.00 90.80           C  
ATOM   4060  CB  PRO A 540      22.802  -8.939 -21.356  1.00 90.80           C  
ATOM   4061  O   PRO A 540      25.138  -6.692 -20.874  1.00 90.80           O  
ATOM   4062  CG  PRO A 540      21.569  -9.609 -20.841  1.00 90.80           C  
ATOM   4063  CD  PRO A 540      20.821  -8.633 -19.977  1.00 90.80           C  
ATOM   4064  N   TRP A 541      23.134  -5.683 -21.035  1.00 89.61           N  
ATOM   4065  CA  TRP A 541      23.654  -4.472 -21.660  1.00 89.61           C  
ATOM   4066  C   TRP A 541      23.877  -3.376 -20.623  1.00 89.61           C  
ATOM   4067  CB  TRP A 541      22.698  -3.975 -22.748  1.00 89.61           C  
ATOM   4068  O   TRP A 541      24.419  -2.314 -20.939  1.00 89.61           O  
ATOM   4069  CG  TRP A 541      21.270  -3.868 -22.302  1.00 89.61           C  
ATOM   4070  CD1 TRP A 541      20.689  -2.821 -21.642  1.00 89.61           C  
ATOM   4071  CD2 TRP A 541      20.245  -4.850 -22.479  1.00 89.61           C  
ATOM   4072  CE2 TRP A 541      19.065  -4.331 -21.903  1.00 89.61           C  
ATOM   4073  CE3 TRP A 541      20.209  -6.120 -23.072  1.00 89.61           C  
ATOM   4074  NE1 TRP A 541      19.362  -3.093 -21.399  1.00 89.61           N  
ATOM   4075  CH2 TRP A 541      17.853  -6.278 -22.487  1.00 89.61           C  
ATOM   4076  CZ2 TRP A 541      17.860  -5.038 -21.901  1.00 89.61           C  
ATOM   4077  CZ3 TRP A 541      19.009  -6.822 -23.069  1.00 89.61           C  
ATOM   4078  N   GLY A 542      23.420  -3.501 -19.442  1.00 89.56           N  
ATOM   4079  CA  GLY A 542      23.613  -2.456 -18.450  1.00 89.56           C  
ATOM   4080  C   GLY A 542      22.863  -2.714 -17.157  1.00 89.56           C  
ATOM   4081  O   GLY A 542      22.175  -3.728 -17.024  1.00 89.56           O  
ATOM   4082  N   VAL A 543      23.141  -1.845 -16.176  1.00 90.71           N  
ATOM   4083  CA  VAL A 543      22.534  -1.955 -14.854  1.00 90.71           C  
ATOM   4084  C   VAL A 543      21.574  -0.789 -14.626  1.00 90.71           C  
ATOM   4085  CB  VAL A 543      23.603  -1.991 -13.739  1.00 90.71           C  
ATOM   4086  O   VAL A 543      21.887   0.355 -14.963  1.00 90.71           O  
ATOM   4087  CG1 VAL A 543      22.947  -2.075 -12.363  1.00 90.71           C  
ATOM   4088  CG2 VAL A 543      24.557  -3.165 -13.953  1.00 90.71           C  
ATOM   4089  N   VAL A 544      20.377  -1.159 -14.200  1.00 91.67           N  
ATOM   4090  CA  VAL A 544      19.387  -0.141 -13.861  1.00 91.67           C  
ATOM   4091  C   VAL A 544      19.288  -0.001 -12.344  1.00 91.67           C  
ATOM   4092  CB  VAL A 544      18.002  -0.477 -14.457  1.00 91.67           C  
ATOM   4093  O   VAL A 544      18.937  -0.957 -11.647  1.00 91.67           O  
ATOM   4094  CG1 VAL A 544      16.979   0.594 -14.081  1.00 91.67           C  
ATOM   4095  CG2 VAL A 544      18.095  -0.621 -15.975  1.00 91.67           C  
ATOM   4096  N   GLU A 545      19.605   1.198 -11.908  1.00 92.10           N  
ATOM   4097  CA  GLU A 545      19.568   1.508 -10.482  1.00 92.10           C  
ATOM   4098  C   GLU A 545      18.190   2.012 -10.062  1.00 92.10           C  
ATOM   4099  CB  GLU A 545      20.638   2.544 -10.128  1.00 92.10           C  
ATOM   4100  O   GLU A 545      17.646   2.931 -10.677  1.00 92.10           O  
ATOM   4101  CG  GLU A 545      22.060   2.080 -10.407  1.00 92.10           C  
ATOM   4102  CD  GLU A 545      23.108   3.138 -10.099  1.00 92.10           C  
ATOM   4103  OE1 GLU A 545      24.276   2.975 -10.517  1.00 92.10           O  
ATOM   4104  OE2 GLU A 545      22.757   4.138  -9.433  1.00 92.10           O  
ATOM   4105  N   VAL A 546      17.634   1.458  -9.035  1.00 92.25           N  
ATOM   4106  CA  VAL A 546      16.289   1.777  -8.570  1.00 92.25           C  
ATOM   4107  C   VAL A 546      16.279   3.159  -7.921  1.00 92.25           C  
ATOM   4108  CB  VAL A 546      15.767   0.717  -7.574  1.00 92.25           C  
ATOM   4109  O   VAL A 546      15.338   3.933  -8.108  1.00 92.25           O  
ATOM   4110  CG1 VAL A 546      14.419   1.139  -6.992  1.00 92.25           C  
ATOM   4111  CG2 VAL A 546      15.655  -0.646  -8.256  1.00 92.25           C  
ATOM   4112  N   GLU A 547      17.329   3.617  -7.245  1.00 89.99           N  
ATOM   4113  CA  GLU A 547      17.378   4.862  -6.485  1.00 89.99           C  
ATOM   4114  C   GLU A 547      17.927   6.005  -7.333  1.00 89.99           C  
ATOM   4115  CB  GLU A 547      18.225   4.689  -5.222  1.00 89.99           C  
ATOM   4116  O   GLU A 547      17.961   7.155  -6.888  1.00 89.99           O  
ATOM   4117  CG  GLU A 547      17.604   3.763  -4.186  1.00 89.99           C  
ATOM   4118  CD  GLU A 547      18.313   3.805  -2.842  1.00 89.99           C  
ATOM   4119  OE1 GLU A 547      17.801   3.210  -1.867  1.00 89.99           O  
ATOM   4120  OE2 GLU A 547      19.390   4.438  -2.763  1.00 89.99           O  
ATOM   4121  N   ASN A 548      18.286   5.684  -8.504  1.00 90.31           N  
ATOM   4122  CA  ASN A 548      18.767   6.719  -9.413  1.00 90.31           C  
ATOM   4123  C   ASN A 548      17.613   7.494 -10.042  1.00 90.31           C  
ATOM   4124  CB  ASN A 548      19.652   6.108 -10.502  1.00 90.31           C  
ATOM   4125  O   ASN A 548      16.784   6.917 -10.747  1.00 90.31           O  
ATOM   4126  CG  ASN A 548      20.388   7.156 -11.313  1.00 90.31           C  
ATOM   4127  ND2 ASN A 548      21.483   6.754 -11.948  1.00 90.31           N  
ATOM   4128  OD1 ASN A 548      19.977   8.318 -11.369  1.00 90.31           O  
ATOM   4129  N   PRO A 549      17.436   8.873  -9.776  1.00 90.64           N  
ATOM   4130  CA  PRO A 549      16.345   9.707 -10.285  1.00 90.64           C  
ATOM   4131  C   PRO A 549      16.314   9.773 -11.810  1.00 90.64           C  
ATOM   4132  CB  PRO A 549      16.644  11.083  -9.685  1.00 90.64           C  
ATOM   4133  O   PRO A 549      15.287  10.125 -12.396  1.00 90.64           O  
ATOM   4134  CG  PRO A 549      18.101  11.046  -9.352  1.00 90.64           C  
ATOM   4135  CD  PRO A 549      18.479   9.631  -9.021  1.00 90.64           C  
ATOM   4136  N   GLU A 550      17.506   9.452 -12.454  1.00 89.77           N  
ATOM   4137  CA  GLU A 550      17.562   9.478 -13.912  1.00 89.77           C  
ATOM   4138  C   GLU A 550      16.921   8.229 -14.511  1.00 89.77           C  
ATOM   4139  CB  GLU A 550      19.009   9.608 -14.393  1.00 89.77           C  
ATOM   4140  O   GLU A 550      16.466   8.247 -15.657  1.00 89.77           O  
ATOM   4141  CG  GLU A 550      19.665  10.930 -14.019  1.00 89.77           C  
ATOM   4142  CD  GLU A 550      21.059  11.095 -14.604  1.00 89.77           C  
ATOM   4143  OE1 GLU A 550      21.635  12.201 -14.495  1.00 89.77           O  
ATOM   4144  OE2 GLU A 550      21.577  10.110 -15.176  1.00 89.77           O  
ATOM   4145  N   HIS A 551      16.807   7.153 -13.707  1.00 89.27           N  
ATOM   4146  CA  HIS A 551      16.287   5.876 -14.182  1.00 89.27           C  
ATOM   4147  C   HIS A 551      14.825   5.696 -13.787  1.00 89.27           C  
ATOM   4148  CB  HIS A 551      17.125   4.719 -13.636  1.00 89.27           C  
ATOM   4149  O   HIS A 551      14.027   5.172 -14.568  1.00 89.27           O  
ATOM   4150  CG  HIS A 551      18.491   4.631 -14.239  1.00 89.27           C  
ATOM   4151  CD2 HIS A 551      19.620   5.336 -13.992  1.00 89.27           C  
ATOM   4152  ND1 HIS A 551      18.810   3.727 -15.230  1.00 89.27           N  
ATOM   4153  CE1 HIS A 551      20.079   3.881 -15.566  1.00 89.27           C  
ATOM   4154  NE2 HIS A 551      20.594   4.852 -14.830  1.00 89.27           N  
ATOM   4155  N   CYS A 552      14.556   6.189 -12.556  1.00 92.11           N  
ATOM   4156  CA  CYS A 552      13.213   5.945 -12.044  1.00 92.11           C  
ATOM   4157  C   CYS A 552      12.812   7.013 -11.034  1.00 92.11           C  
ATOM   4158  CB  CYS A 552      13.128   4.562 -11.398  1.00 92.11           C  
ATOM   4159  O   CYS A 552      13.667   7.725 -10.504  1.00 92.11           O  
ATOM   4160  SG  CYS A 552      11.537   4.221 -10.615  1.00 92.11           S  
ATOM   4161  N   ASP A 553      11.486   7.139 -10.854  1.00 94.54           N  
ATOM   4162  CA  ASP A 553      10.920   8.124  -9.938  1.00 94.54           C  
ATOM   4163  C   ASP A 553      10.734   7.533  -8.542  1.00 94.54           C  
ATOM   4164  CB  ASP A 553       9.583   8.646 -10.470  1.00 94.54           C  
ATOM   4165  O   ASP A 553       9.959   8.056  -7.739  1.00 94.54           O  
ATOM   4166  CG  ASP A 553       9.725   9.430 -11.763  1.00 94.54           C  
ATOM   4167  OD1 ASP A 553      10.811   9.995 -12.018  1.00 94.54           O  
ATOM   4168  OD2 ASP A 553       8.742   9.485 -12.532  1.00 94.54           O  
ATOM   4169  N   PHE A 554      11.404   6.454  -8.264  1.00 93.80           N  
ATOM   4170  CA  PHE A 554      11.264   5.771  -6.984  1.00 93.80           C  
ATOM   4171  C   PHE A 554      11.644   6.695  -5.833  1.00 93.80           C  
ATOM   4172  CB  PHE A 554      12.129   4.507  -6.950  1.00 93.80           C  
ATOM   4173  O   PHE A 554      10.935   6.768  -4.828  1.00 93.80           O  
ATOM   4174  CG  PHE A 554      12.047   3.750  -5.652  1.00 93.80           C  
ATOM   4175  CD1 PHE A 554      13.054   3.860  -4.701  1.00 93.80           C  
ATOM   4176  CD2 PHE A 554      10.961   2.927  -5.382  1.00 93.80           C  
ATOM   4177  CE1 PHE A 554      12.980   3.160  -3.499  1.00 93.80           C  
ATOM   4178  CE2 PHE A 554      10.880   2.224  -4.184  1.00 93.80           C  
ATOM   4179  CZ  PHE A 554      11.891   2.341  -3.244  1.00 93.80           C  
ATOM   4180  N   LYS A 555      12.778   7.399  -5.951  1.00 91.65           N  
ATOM   4181  CA  LYS A 555      13.244   8.330  -4.928  1.00 91.65           C  
ATOM   4182  C   LYS A 555      12.221   9.436  -4.684  1.00 91.65           C  
ATOM   4183  CB  LYS A 555      14.588   8.939  -5.328  1.00 91.65           C  
ATOM   4184  O   LYS A 555      11.961   9.807  -3.537  1.00 91.65           O  
ATOM   4185  CG  LYS A 555      15.271   9.719  -4.213  1.00 91.65           C  
ATOM   4186  CD  LYS A 555      16.640  10.228  -4.645  1.00 91.65           C  
ATOM   4187  CE  LYS A 555      17.311  11.034  -3.541  1.00 91.65           C  
ATOM   4188  NZ  LYS A 555      18.681  11.481  -3.936  1.00 91.65           N  
ATOM   4189  N   LYS A 556      11.658   9.927  -5.787  1.00 92.35           N  
ATOM   4190  CA  LYS A 556      10.640  10.970  -5.688  1.00 92.35           C  
ATOM   4191  C   LYS A 556       9.392  10.454  -4.979  1.00 92.35           C  
ATOM   4192  CB  LYS A 556      10.275  11.497  -7.076  1.00 92.35           C  
ATOM   4193  O   LYS A 556       8.805  11.157  -4.154  1.00 92.35           O  
ATOM   4194  CG  LYS A 556      11.403  12.244  -7.772  1.00 92.35           C  
ATOM   4195  CD  LYS A 556      10.982  12.736  -9.150  1.00 92.35           C  
ATOM   4196  CE  LYS A 556      12.133  13.416  -9.879  1.00 92.35           C  
ATOM   4197  NZ  LYS A 556      11.734  13.870 -11.244  1.00 92.35           N  
ATOM   4198  N   LEU A 557       9.022   9.238  -5.321  1.00 93.61           N  
ATOM   4199  CA  LEU A 557       7.853   8.631  -4.694  1.00 93.61           C  
ATOM   4200  C   LEU A 557       8.095   8.396  -3.207  1.00 93.61           C  
ATOM   4201  CB  LEU A 557       7.501   7.310  -5.382  1.00 93.61           C  
ATOM   4202  O   LEU A 557       7.238   8.710  -2.377  1.00 93.61           O  
ATOM   4203  CG  LEU A 557       6.305   6.546  -4.811  1.00 93.61           C  
ATOM   4204  CD1 LEU A 557       5.047   7.406  -4.875  1.00 93.61           C  
ATOM   4205  CD2 LEU A 557       6.101   5.234  -5.561  1.00 93.61           C  
ATOM   4206  N   ARG A 558       9.245   7.920  -2.832  1.00 91.23           N  
ATOM   4207  CA  ARG A 558       9.610   7.681  -1.440  1.00 91.23           C  
ATOM   4208  C   ARG A 558       9.616   8.983  -0.645  1.00 91.23           C  
ATOM   4209  CB  ARG A 558      10.980   7.006  -1.351  1.00 91.23           C  
ATOM   4210  O   ARG A 558       9.060   9.048   0.454  1.00 91.23           O  
ATOM   4211  CG  ARG A 558      11.412   6.673   0.068  1.00 91.23           C  
ATOM   4212  CD  ARG A 558      12.759   5.964   0.096  1.00 91.23           C  
ATOM   4213  NE  ARG A 558      13.850   6.865  -0.265  1.00 91.23           N  
ATOM   4214  NH1 ARG A 558      15.513   5.278  -0.035  1.00 91.23           N  
ATOM   4215  NH2 ARG A 558      16.044   7.419  -0.660  1.00 91.23           N  
ATOM   4216  CZ  ARG A 558      15.133   6.519  -0.319  1.00 91.23           C  
ATOM   4217  N   ASN A 559      10.210   9.963  -1.238  1.00 90.24           N  
ATOM   4218  CA  ASN A 559      10.262  11.269  -0.588  1.00 90.24           C  
ATOM   4219  C   ASN A 559       8.866  11.854  -0.396  1.00 90.24           C  
ATOM   4220  CB  ASN A 559      11.137  12.234  -1.391  1.00 90.24           C  
ATOM   4221  O   ASN A 559       8.571  12.439   0.648  1.00 90.24           O  
ATOM   4222  CG  ASN A 559      12.614  11.909  -1.284  1.00 90.24           C  
ATOM   4223  ND2 ASN A 559      13.421  12.534  -2.133  1.00 90.24           N  
ATOM   4224  OD1 ASN A 559      13.026  11.103  -0.446  1.00 90.24           O  
ATOM   4225  N   MET A 560       8.034  11.687  -1.327  1.00 91.11           N  
ATOM   4226  CA  MET A 560       6.665  12.191  -1.256  1.00 91.11           C  
ATOM   4227  C   MET A 560       5.872  11.463  -0.177  1.00 91.11           C  
ATOM   4228  CB  MET A 560       5.966  12.042  -2.609  1.00 91.11           C  
ATOM   4229  O   MET A 560       5.169  12.093   0.615  1.00 91.11           O  
ATOM   4230  CG  MET A 560       4.578  12.659  -2.653  1.00 91.11           C  
ATOM   4231  SD  MET A 560       3.278  11.508  -2.059  1.00 91.11           S  
ATOM   4232  CE  MET A 560       2.677  10.860  -3.643  1.00 91.11           C  
ATOM   4233  N   LEU A 561       6.025  10.123  -0.031  1.00 91.17           N  
ATOM   4234  CA  LEU A 561       5.229   9.300   0.874  1.00 91.17           C  
ATOM   4235  C   LEU A 561       5.702   9.464   2.314  1.00 91.17           C  
ATOM   4236  CB  LEU A 561       5.303   7.827   0.464  1.00 91.17           C  
ATOM   4237  O   LEU A 561       4.886   9.614   3.227  1.00 91.17           O  
ATOM   4238  CG  LEU A 561       4.538   7.435  -0.800  1.00 91.17           C  
ATOM   4239  CD1 LEU A 561       4.811   5.977  -1.155  1.00 91.17           C  
ATOM   4240  CD2 LEU A 561       3.043   7.675  -0.617  1.00 91.17           C  
ATOM   4241  N   ILE A 562       7.022   9.544   2.513  1.00 88.36           N  
ATOM   4242  CA  ILE A 562       7.548   9.433   3.870  1.00 88.36           C  
ATOM   4243  C   ILE A 562       8.036  10.799   4.347  1.00 88.36           C  
ATOM   4244  CB  ILE A 562       8.691   8.397   3.951  1.00 88.36           C  
ATOM   4245  O   ILE A 562       7.801  11.183   5.495  1.00 88.36           O  
ATOM   4246  CG1 ILE A 562       8.180   7.006   3.555  1.00 88.36           C  
ATOM   4247  CG2 ILE A 562       9.303   8.376   5.354  1.00 88.36           C  
ATOM   4248  CD1 ILE A 562       9.278   5.963   3.403  1.00 88.36           C  
ATOM   4249  N   ARG A 563       8.571  11.639   3.513  1.00 86.46           N  
ATOM   4250  CA  ARG A 563       9.297  12.828   3.948  1.00 86.46           C  
ATOM   4251  C   ARG A 563       8.408  14.066   3.884  1.00 86.46           C  
ATOM   4252  CB  ARG A 563      10.548  13.037   3.092  1.00 86.46           C  
ATOM   4253  O   ARG A 563       8.301  14.811   4.860  1.00 86.46           O  
ATOM   4254  CG  ARG A 563      11.446  14.164   3.579  1.00 86.46           C  
ATOM   4255  CD  ARG A 563      12.715  14.274   2.746  1.00 86.46           C  
ATOM   4256  NE  ARG A 563      13.486  15.465   3.092  1.00 86.46           N  
ATOM   4257  NH1 ARG A 563      15.466  14.330   3.454  1.00 86.46           N  
ATOM   4258  NH2 ARG A 563      15.378  16.606   3.718  1.00 86.46           N  
ATOM   4259  CZ  ARG A 563      14.775  15.464   3.421  1.00 86.46           C  
ATOM   4260  N   THR A 564       7.652  14.301   2.782  1.00 85.16           N  
ATOM   4261  CA  THR A 564       7.062  15.618   2.568  1.00 85.16           C  
ATOM   4262  C   THR A 564       5.553  15.578   2.791  1.00 85.16           C  
ATOM   4263  CB  THR A 564       7.361  16.139   1.150  1.00 85.16           C  
ATOM   4264  O   THR A 564       4.993  16.463   3.440  1.00 85.16           O  
ATOM   4265  CG2 THR A 564       8.845  16.446   0.977  1.00 85.16           C  
ATOM   4266  OG1 THR A 564       6.975  15.146   0.191  1.00 85.16           O  
ATOM   4267  N   HIS A 565       4.786  14.506   2.422  1.00 90.19           N  
ATOM   4268  CA  HIS A 565       3.334  14.609   2.328  1.00 90.19           C  
ATOM   4269  C   HIS A 565       2.649  13.563   3.201  1.00 90.19           C  
ATOM   4270  CB  HIS A 565       2.879  14.459   0.875  1.00 90.19           C  
ATOM   4271  O   HIS A 565       1.456  13.299   3.040  1.00 90.19           O  
ATOM   4272  CG  HIS A 565       3.310  15.586  -0.009  1.00 90.19           C  
ATOM   4273  CD2 HIS A 565       4.264  15.650  -0.967  1.00 90.19           C  
ATOM   4274  ND1 HIS A 565       2.734  16.837   0.047  1.00 90.19           N  
ATOM   4275  CE1 HIS A 565       3.317  17.623  -0.843  1.00 90.19           C  
ATOM   4276  NE2 HIS A 565       4.249  16.927  -1.471  1.00 90.19           N  
ATOM   4277  N   MET A 566       3.418  12.897   4.115  1.00 91.06           N  
ATOM   4278  CA  MET A 566       2.809  11.884   4.973  1.00 91.06           C  
ATOM   4279  C   MET A 566       1.699  12.489   5.825  1.00 91.06           C  
ATOM   4280  CB  MET A 566       3.864  11.235   5.870  1.00 91.06           C  
ATOM   4281  O   MET A 566       0.596  11.944   5.892  1.00 91.06           O  
ATOM   4282  CG  MET A 566       3.315  10.130   6.760  1.00 91.06           C  
ATOM   4283  SD  MET A 566       4.612   9.363   7.807  1.00 91.06           S  
ATOM   4284  CE  MET A 566       4.989  10.748   8.916  1.00 91.06           C  
ATOM   4285  N   LEU A 567       1.956  13.556   6.409  1.00 90.81           N  
ATOM   4286  CA  LEU A 567       1.000  14.220   7.289  1.00 90.81           C  
ATOM   4287  C   LEU A 567      -0.188  14.754   6.496  1.00 90.81           C  
ATOM   4288  CB  LEU A 567       1.677  15.363   8.050  1.00 90.81           C  
ATOM   4289  O   LEU A 567      -1.329  14.686   6.959  1.00 90.81           O  
ATOM   4290  CG  LEU A 567       2.713  14.959   9.099  1.00 90.81           C  
ATOM   4291  CD1 LEU A 567       3.367  16.198   9.702  1.00 90.81           C  
ATOM   4292  CD2 LEU A 567       2.070  14.105  10.186  1.00 90.81           C  
ATOM   4293  N   ASP A 568       0.105  15.235   5.337  1.00 92.17           N  
ATOM   4294  CA  ASP A 568      -0.961  15.738   4.476  1.00 92.17           C  
ATOM   4295  C   ASP A 568      -1.903  14.612   4.053  1.00 92.17           C  
ATOM   4296  CB  ASP A 568      -0.374  16.424   3.241  1.00 92.17           C  
ATOM   4297  O   ASP A 568      -3.122  14.791   4.033  1.00 92.17           O  
ATOM   4298  CG  ASP A 568      -1.431  17.072   2.364  1.00 92.17           C  
ATOM   4299  OD1 ASP A 568      -2.292  17.810   2.890  1.00 92.17           O  
ATOM   4300  OD2 ASP A 568      -1.405  16.839   1.136  1.00 92.17           O  
ATOM   4301  N   LEU A 569      -1.334  13.495   3.743  1.00 94.05           N  
ATOM   4302  CA  LEU A 569      -2.140  12.342   3.358  1.00 94.05           C  
ATOM   4303  C   LEU A 569      -3.057  11.913   4.499  1.00 94.05           C  
ATOM   4304  CB  LEU A 569      -1.242  11.174   2.942  1.00 94.05           C  
ATOM   4305  O   LEU A 569      -4.218  11.567   4.271  1.00 94.05           O  
ATOM   4306  CG  LEU A 569      -0.477  11.341   1.628  1.00 94.05           C  
ATOM   4307  CD1 LEU A 569       0.574  10.245   1.484  1.00 94.05           C  
ATOM   4308  CD2 LEU A 569      -1.439  11.325   0.444  1.00 94.05           C  
ATOM   4309  N   ILE A 570      -2.542  11.994   5.684  1.00 93.63           N  
ATOM   4310  CA  ILE A 570      -3.324  11.641   6.864  1.00 93.63           C  
ATOM   4311  C   ILE A 570      -4.449  12.654   7.060  1.00 93.63           C  
ATOM   4312  CB  ILE A 570      -2.439  11.571   8.129  1.00 93.63           C  
ATOM   4313  O   ILE A 570      -5.594  12.277   7.319  1.00 93.63           O  
ATOM   4314  CG1 ILE A 570      -1.428  10.424   8.010  1.00 93.63           C  
ATOM   4315  CG2 ILE A 570      -3.302  11.412   9.384  1.00 93.63           C  
ATOM   4316  CD1 ILE A 570      -0.406  10.381   9.138  1.00 93.63           C  
ATOM   4317  N   GLU A 571      -4.196  13.872   6.883  1.00 93.09           N  
ATOM   4318  CA  GLU A 571      -5.171  14.944   7.057  1.00 93.09           C  
ATOM   4319  C   GLU A 571      -6.270  14.867   6.002  1.00 93.09           C  
ATOM   4320  CB  GLU A 571      -4.484  16.311   7.002  1.00 93.09           C  
ATOM   4321  O   GLU A 571      -7.452  15.027   6.316  1.00 93.09           O  
ATOM   4322  CG  GLU A 571      -5.397  17.474   7.361  1.00 93.09           C  
ATOM   4323  CD  GLU A 571      -4.679  18.813   7.393  1.00 93.09           C  
ATOM   4324  OE1 GLU A 571      -5.309  19.831   7.762  1.00 93.09           O  
ATOM   4325  OE2 GLU A 571      -3.478  18.846   7.045  1.00 93.09           O  
ATOM   4326  N   THR A 572      -5.847  14.712   4.785  1.00 93.38           N  
ATOM   4327  CA  THR A 572      -6.812  14.626   3.695  1.00 93.38           C  
ATOM   4328  C   THR A 572      -7.741  13.432   3.888  1.00 93.38           C  
ATOM   4329  CB  THR A 572      -6.105  14.515   2.331  1.00 93.38           C  
ATOM   4330  O   THR A 572      -8.937  13.515   3.597  1.00 93.38           O  
ATOM   4331  CG2 THR A 572      -7.115  14.492   1.188  1.00 93.38           C  
ATOM   4332  OG1 THR A 572      -5.232  15.638   2.159  1.00 93.38           O  
ATOM   4333  N   THR A 573      -7.228  12.346   4.361  1.00 94.06           N  
ATOM   4334  CA  THR A 573      -8.044  11.165   4.624  1.00 94.06           C  
ATOM   4335  C   THR A 573      -9.103  11.464   5.682  1.00 94.06           C  
ATOM   4336  CB  THR A 573      -7.178   9.978   5.083  1.00 94.06           C  
ATOM   4337  O   THR A 573     -10.260  11.065   5.540  1.00 94.06           O  
ATOM   4338  CG2 THR A 573      -8.032   8.742   5.344  1.00 94.06           C  
ATOM   4339  OG1 THR A 573      -6.216   9.674   4.065  1.00 94.06           O  
ATOM   4340  N   GLU A 574      -8.746  12.174   6.694  1.00 93.27           N  
ATOM   4341  CA  GLU A 574      -9.645  12.522   7.791  1.00 93.27           C  
ATOM   4342  C   GLU A 574     -10.679  13.555   7.351  1.00 93.27           C  
ATOM   4343  CB  GLU A 574      -8.852  13.049   8.990  1.00 93.27           C  
ATOM   4344  O   GLU A 574     -11.878  13.375   7.572  1.00 93.27           O  
ATOM   4345  CG  GLU A 574      -9.720  13.434  10.179  1.00 93.27           C  
ATOM   4346  CD  GLU A 574      -9.993  12.274  11.123  1.00 93.27           C  
ATOM   4347  OE1 GLU A 574     -10.788  12.441  12.075  1.00 93.27           O  
ATOM   4348  OE2 GLU A 574      -9.405  11.190  10.910  1.00 93.27           O  
ATOM   4349  N   GLU A 575     -10.271  14.650   6.662  1.00 93.29           N  
ATOM   4350  CA  GLU A 575     -11.103  15.817   6.386  1.00 93.29           C  
ATOM   4351  C   GLU A 575     -11.956  15.606   5.139  1.00 93.29           C  
ATOM   4352  CB  GLU A 575     -10.237  17.069   6.225  1.00 93.29           C  
ATOM   4353  O   GLU A 575     -13.068  16.129   5.044  1.00 93.29           O  
ATOM   4354  CG  GLU A 575      -9.551  17.512   7.510  1.00 93.29           C  
ATOM   4355  CD  GLU A 575      -8.664  18.733   7.326  1.00 93.29           C  
ATOM   4356  OE1 GLU A 575      -8.076  19.211   8.322  1.00 93.29           O  
ATOM   4357  OE2 GLU A 575      -8.557  19.216   6.177  1.00 93.29           O  
ATOM   4358  N   VAL A 576     -11.410  14.887   4.244  1.00 93.07           N  
ATOM   4359  CA  VAL A 576     -12.113  14.789   2.970  1.00 93.07           C  
ATOM   4360  C   VAL A 576     -12.767  13.415   2.844  1.00 93.07           C  
ATOM   4361  CB  VAL A 576     -11.163  15.038   1.777  1.00 93.07           C  
ATOM   4362  O   VAL A 576     -13.996  13.303   2.837  1.00 93.07           O  
ATOM   4363  CG1 VAL A 576     -11.909  14.886   0.452  1.00 93.07           C  
ATOM   4364  CG2 VAL A 576     -10.529  16.423   1.880  1.00 93.07           C  
ATOM   4365  N   HIS A 577     -12.015  12.370   2.846  1.00 93.79           N  
ATOM   4366  CA  HIS A 577     -12.515  11.043   2.506  1.00 93.79           C  
ATOM   4367  C   HIS A 577     -13.367  10.469   3.634  1.00 93.79           C  
ATOM   4368  CB  HIS A 577     -11.353  10.097   2.193  1.00 93.79           C  
ATOM   4369  O   HIS A 577     -14.473   9.980   3.394  1.00 93.79           O  
ATOM   4370  CG  HIS A 577     -10.512  10.543   1.040  1.00 93.79           C  
ATOM   4371  CD2 HIS A 577      -9.183  10.786   0.951  1.00 93.79           C  
ATOM   4372  ND1 HIS A 577     -11.035  10.792  -0.211  1.00 93.79           N  
ATOM   4373  CE1 HIS A 577     -10.061  11.170  -1.022  1.00 93.79           C  
ATOM   4374  NE2 HIS A 577      -8.927  11.174  -0.341  1.00 93.79           N  
ATOM   4375  N   TYR A 578     -12.871  10.528   4.882  1.00 94.89           N  
ATOM   4376  CA  TYR A 578     -13.603   9.975   6.016  1.00 94.89           C  
ATOM   4377  C   TYR A 578     -14.844  10.806   6.321  1.00 94.89           C  
ATOM   4378  CB  TYR A 578     -12.704   9.905   7.254  1.00 94.89           C  
ATOM   4379  O   TYR A 578     -15.917  10.257   6.583  1.00 94.89           O  
ATOM   4380  CG  TYR A 578     -13.426   9.462   8.504  1.00 94.89           C  
ATOM   4381  CD1 TYR A 578     -13.615  10.339   9.570  1.00 94.89           C  
ATOM   4382  CD2 TYR A 578     -13.920   8.168   8.622  1.00 94.89           C  
ATOM   4383  CE1 TYR A 578     -14.278   9.935  10.724  1.00 94.89           C  
ATOM   4384  CE2 TYR A 578     -14.584   7.753   9.771  1.00 94.89           C  
ATOM   4385  OH  TYR A 578     -15.415   8.237  11.956  1.00 94.89           O  
ATOM   4386  CZ  TYR A 578     -14.758   8.642  10.815  1.00 94.89           C  
ATOM   4387  N   GLU A 579     -14.713  12.151   6.254  1.00 93.16           N  
ATOM   4388  CA  GLU A 579     -15.849  13.034   6.497  1.00 93.16           C  
ATOM   4389  C   GLU A 579     -16.951  12.813   5.464  1.00 93.16           C  
ATOM   4390  CB  GLU A 579     -15.405  14.499   6.486  1.00 93.16           C  
ATOM   4391  O   GLU A 579     -18.137  12.836   5.799  1.00 93.16           O  
ATOM   4392  CG  GLU A 579     -16.502  15.478   6.878  1.00 93.16           C  
ATOM   4393  CD  GLU A 579     -17.045  15.240   8.278  1.00 93.16           C  
ATOM   4394  OE1 GLU A 579     -18.233  15.546   8.528  1.00 93.16           O  
ATOM   4395  OE2 GLU A 579     -16.276  14.745   9.132  1.00 93.16           O  
ATOM   4396  N   ASN A 580     -16.547  12.638   4.222  1.00 93.15           N  
ATOM   4397  CA  ASN A 580     -17.534  12.341   3.189  1.00 93.15           C  
ATOM   4398  C   ASN A 580     -18.260  11.028   3.468  1.00 93.15           C  
ATOM   4399  CB  ASN A 580     -16.872  12.298   1.810  1.00 93.15           C  
ATOM   4400  O   ASN A 580     -19.476  10.937   3.291  1.00 93.15           O  
ATOM   4401  CG  ASN A 580     -16.433  13.667   1.330  1.00 93.15           C  
ATOM   4402  ND2 ASN A 580     -15.549  13.694   0.340  1.00 93.15           N  
ATOM   4403  OD1 ASN A 580     -16.885  14.693   1.845  1.00 93.15           O  
ATOM   4404  N   TYR A 581     -17.483   9.997   3.835  1.00 93.33           N  
ATOM   4405  CA  TYR A 581     -18.074   8.707   4.173  1.00 93.33           C  
ATOM   4406  C   TYR A 581     -18.981   8.825   5.392  1.00 93.33           C  
ATOM   4407  CB  TYR A 581     -16.980   7.667   4.436  1.00 93.33           C  
ATOM   4408  O   TYR A 581     -20.097   8.300   5.396  1.00 93.33           O  
ATOM   4409  CG  TYR A 581     -17.514   6.307   4.814  1.00 93.33           C  
ATOM   4410  CD1 TYR A 581     -17.632   5.930   6.150  1.00 93.33           C  
ATOM   4411  CD2 TYR A 581     -17.901   5.396   3.837  1.00 93.33           C  
ATOM   4412  CE1 TYR A 581     -18.121   4.676   6.503  1.00 93.33           C  
ATOM   4413  CE2 TYR A 581     -18.392   4.140   4.179  1.00 93.33           C  
ATOM   4414  OH  TYR A 581     -18.984   2.548   5.856  1.00 93.33           O  
ATOM   4415  CZ  TYR A 581     -18.499   3.790   5.512  1.00 93.33           C  
ATOM   4416  N   ARG A 582     -18.528   9.464   6.457  1.00 93.42           N  
ATOM   4417  CA  ARG A 582     -19.275   9.654   7.696  1.00 93.42           C  
ATOM   4418  C   ARG A 582     -20.589  10.383   7.436  1.00 93.42           C  
ATOM   4419  CB  ARG A 582     -18.438  10.430   8.715  1.00 93.42           C  
ATOM   4420  O   ARG A 582     -21.633  10.002   7.970  1.00 93.42           O  
ATOM   4421  CG  ARG A 582     -19.110  10.591  10.069  1.00 93.42           C  
ATOM   4422  CD  ARG A 582     -18.244  11.385  11.038  1.00 93.42           C  
ATOM   4423  NE  ARG A 582     -18.891  11.537  12.338  1.00 93.42           N  
ATOM   4424  NH1 ARG A 582     -17.496  13.230  13.065  1.00 93.42           N  
ATOM   4425  NH2 ARG A 582     -19.180  12.465  14.419  1.00 93.42           N  
ATOM   4426  CZ  ARG A 582     -18.521  12.410  13.271  1.00 93.42           C  
ATOM   4427  N   SER A 583     -20.519  11.476   6.684  1.00 91.98           N  
ATOM   4428  CA  SER A 583     -21.715  12.239   6.343  1.00 91.98           C  
ATOM   4429  C   SER A 583     -22.715  11.383   5.572  1.00 91.98           C  
ATOM   4430  CB  SER A 583     -21.347  13.474   5.519  1.00 91.98           C  
ATOM   4431  O   SER A 583     -23.922  11.467   5.807  1.00 91.98           O  
ATOM   4432  OG  SER A 583     -20.478  14.323   6.247  1.00 91.98           O  
ATOM   4433  N   GLU A 584     -22.256  10.589   4.686  1.00 91.77           N  
ATOM   4434  CA  GLU A 584     -23.118   9.713   3.898  1.00 91.77           C  
ATOM   4435  C   GLU A 584     -23.772   8.649   4.774  1.00 91.77           C  
ATOM   4436  CB  GLU A 584     -22.323   9.050   2.770  1.00 91.77           C  
ATOM   4437  O   GLU A 584     -24.956   8.345   4.611  1.00 91.77           O  
ATOM   4438  CG  GLU A 584     -23.185   8.268   1.789  1.00 91.77           C  
ATOM   4439  CD  GLU A 584     -22.388   7.653   0.649  1.00 91.77           C  
ATOM   4440  OE1 GLU A 584     -22.990   6.982  -0.219  1.00 91.77           O  
ATOM   4441  OE2 GLU A 584     -21.152   7.844   0.625  1.00 91.77           O  
ATOM   4442  N   GLN A 585     -22.988   8.090   5.663  1.00 89.83           N  
ATOM   4443  CA  GLN A 585     -23.501   7.046   6.543  1.00 89.83           C  
ATOM   4444  C   GLN A 585     -24.531   7.606   7.520  1.00 89.83           C  
ATOM   4445  CB  GLN A 585     -22.358   6.379   7.309  1.00 89.83           C  
ATOM   4446  O   GLN A 585     -25.532   6.952   7.818  1.00 89.83           O  
ATOM   4447  CG  GLN A 585     -22.774   5.123   8.064  1.00 89.83           C  
ATOM   4448  CD  GLN A 585     -23.333   4.048   7.151  1.00 89.83           C  
ATOM   4449  NE2 GLN A 585     -24.362   3.349   7.619  1.00 89.83           N  
ATOM   4450  OE1 GLN A 585     -22.845   3.848   6.034  1.00 89.83           O  
ATOM   4451  N   LEU A 586     -24.339   8.810   8.079  1.00 87.29           N  
ATOM   4452  CA  LEU A 586     -25.273   9.448   9.001  1.00 87.29           C  
ATOM   4453  C   LEU A 586     -26.577   9.802   8.295  1.00 87.29           C  
ATOM   4454  CB  LEU A 586     -24.650  10.707   9.610  1.00 87.29           C  
ATOM   4455  O   LEU A 586     -27.655   9.701   8.885  1.00 87.29           O  
ATOM   4456  CG  LEU A 586     -23.509  10.486  10.605  1.00 87.29           C  
ATOM   4457  CD1 LEU A 586     -22.931  11.824  11.054  1.00 87.29           C  
ATOM   4458  CD2 LEU A 586     -23.995   9.678  11.805  1.00 87.29           C  
ATOM   4459  N   GLU A 587     -26.381  10.215   7.071  1.00 89.18           N  
ATOM   4460  CA  GLU A 587     -27.569  10.534   6.286  1.00 89.18           C  
ATOM   4461  C   GLU A 587     -28.386   9.280   5.985  1.00 89.18           C  
ATOM   4462  CB  GLU A 587     -27.180  11.233   4.981  1.00 89.18           C  
ATOM   4463  O   GLU A 587     -29.617   9.310   6.025  1.00 89.18           O  
ATOM   4464  CG  GLU A 587     -26.722  12.672   5.167  1.00 89.18           C  
ATOM   4465  CD  GLU A 587     -26.443  13.388   3.855  1.00 89.18           C  
ATOM   4466  OE1 GLU A 587     -26.157  14.607   3.877  1.00 89.18           O  
ATOM   4467  OE2 GLU A 587     -26.511  12.725   2.796  1.00 89.18           O  
ATOM   4468  N   SER A 588     -27.660   8.278   5.613  1.00 87.10           N  
ATOM   4469  CA  SER A 588     -28.338   7.022   5.309  1.00 87.10           C  
ATOM   4470  C   SER A 588     -29.058   6.471   6.535  1.00 87.10           C  
ATOM   4471  CB  SER A 588     -27.340   5.987   4.787  1.00 87.10           C  
ATOM   4472  O   SER A 588     -30.159   5.928   6.423  1.00 87.10           O  
ATOM   4473  OG  SER A 588     -26.419   5.620   5.799  1.00 87.10           O  
ATOM   4474  N   ARG A 589     -28.473   6.589   7.695  1.00 81.46           N  
ATOM   4475  CA  ARG A 589     -29.083   6.108   8.931  1.00 81.46           C  
ATOM   4476  C   ARG A 589     -30.254   6.993   9.343  1.00 81.46           C  
ATOM   4477  CB  ARG A 589     -28.047   6.051  10.055  1.00 81.46           C  
ATOM   4478  O   ARG A 589     -31.222   6.514   9.937  1.00 81.46           O  
ATOM   4479  CG  ARG A 589     -27.067   4.895   9.932  1.00 81.46           C  
ATOM   4480  CD  ARG A 589     -26.088   4.859  11.097  1.00 81.46           C  
ATOM   4481  NE  ARG A 589     -25.083   3.814  10.925  1.00 81.46           N  
ATOM   4482  NH1 ARG A 589     -24.165   4.062  13.030  1.00 81.46           N  
ATOM   4483  NH2 ARG A 589     -23.323   2.495  11.584  1.00 81.46           N  
ATOM   4484  CZ  ARG A 589     -24.192   3.459  11.847  1.00 81.46           C  
ATOM   4485  N   ARG A 590     -30.105   8.300   9.141  1.00 82.62           N  
ATOM   4486  CA  ARG A 590     -31.198   9.229   9.413  1.00 82.62           C  
ATOM   4487  C   ARG A 590     -32.425   8.892   8.573  1.00 82.62           C  
ATOM   4488  CB  ARG A 590     -30.758  10.670   9.145  1.00 82.62           C  
ATOM   4489  O   ARG A 590     -33.553   8.933   9.068  1.00 82.62           O  
ATOM   4490  CG  ARG A 590     -29.869  11.255  10.230  1.00 82.62           C  
ATOM   4491  CD  ARG A 590     -29.607  12.737  10.006  1.00 82.62           C  
ATOM   4492  NE  ARG A 590     -28.722  13.289  11.029  1.00 82.62           N  
ATOM   4493  NH1 ARG A 590     -28.993  15.487  10.371  1.00 82.62           N  
ATOM   4494  NH2 ARG A 590     -27.631  14.975  12.143  1.00 82.62           N  
ATOM   4495  CZ  ARG A 590     -28.450  14.582  11.179  1.00 82.62           C  
ATOM   4496  N   LEU A 591     -32.227   8.625   7.310  1.00 77.26           N  
ATOM   4497  CA  LEU A 591     -33.338   8.304   6.421  1.00 77.26           C  
ATOM   4498  C   LEU A 591     -33.983   6.979   6.814  1.00 77.26           C  
ATOM   4499  CB  LEU A 591     -32.862   8.242   4.968  1.00 77.26           C  
ATOM   4500  O   LEU A 591     -35.204   6.827   6.724  1.00 77.26           O  
ATOM   4501  CG  LEU A 591     -32.358   9.553   4.363  1.00 77.26           C  
ATOM   4502  CD1 LEU A 591     -31.664   9.290   3.030  1.00 77.26           C  
ATOM   4503  CD2 LEU A 591     -33.509  10.538   4.186  1.00 77.26           C  
ATOM   4504  N   THR A 592     -33.118   6.044   7.190  1.00 76.56           N  
ATOM   4505  CA  THR A 592     -33.652   4.753   7.609  1.00 76.56           C  
ATOM   4506  C   THR A 592     -34.425   4.886   8.918  1.00 76.56           C  
ATOM   4507  CB  THR A 592     -32.529   3.712   7.777  1.00 76.56           C  
ATOM   4508  O   THR A 592     -35.423   4.194   9.129  1.00 76.56           O  
ATOM   4509  CG2 THR A 592     -31.835   3.433   6.449  1.00 76.56           C  
ATOM   4510  OG1 THR A 592     -31.564   4.206   8.714  1.00 76.56           O  
ATOM   4511  N   ASN A 593     -33.913   5.762   9.794  1.00 71.18           N  
ATOM   4512  CA  ASN A 593     -34.627   5.983  11.046  1.00 71.18           C  
ATOM   4513  C   ASN A 593     -35.917   6.769  10.826  1.00 71.18           C  
ATOM   4514  CB  ASN A 593     -33.731   6.706  12.055  1.00 71.18           C  
ATOM   4515  O   ASN A 593     -36.908   6.553  11.526  1.00 71.18           O  
ATOM   4516  CG  ASN A 593     -32.633   5.816  12.602  1.00 71.18           C  
ATOM   4517  ND2 ASN A 593     -31.672   6.418  13.293  1.00 71.18           N  
ATOM   4518  OD1 ASN A 593     -32.647   4.598  12.404  1.00 71.18           O  
ATOM   4519  N   THR A 594     -35.881   7.737   9.916  1.00 67.19           N  
ATOM   4520  CA  THR A 594     -37.067   8.527   9.606  1.00 67.19           C  
ATOM   4521  C   THR A 594     -38.138   7.660   8.949  1.00 67.19           C  
ATOM   4522  CB  THR A 594     -36.724   9.711   8.684  1.00 67.19           C  
ATOM   4523  O   THR A 594     -39.330   7.831   9.211  1.00 67.19           O  
ATOM   4524  CG2 THR A 594     -37.933  10.620   8.483  1.00 67.19           C  
ATOM   4525  OG1 THR A 594     -35.661  10.472   9.270  1.00 67.19           O  
ATOM   4526  N   VAL A 595     -37.716   6.760   8.103  1.00 60.42           N  
ATOM   4527  CA  VAL A 595     -38.707   5.886   7.484  1.00 60.42           C  
ATOM   4528  C   VAL A 595     -39.284   4.936   8.531  1.00 60.42           C  
ATOM   4529  CB  VAL A 595     -38.102   5.082   6.311  1.00 60.42           C  
ATOM   4530  O   VAL A 595     -40.481   4.637   8.515  1.00 60.42           O  
ATOM   4531  CG1 VAL A 595     -39.133   4.118   5.729  1.00 60.42           C  
ATOM   4532  CG2 VAL A 595     -37.580   6.028   5.231  1.00 60.42           C  
ATOM   4533  N   LYS A 596     -38.389   4.688   9.536  1.00 57.48           N  
ATOM   4534  CA  LYS A 596     -38.890   3.804  10.585  1.00 57.48           C  
ATOM   4535  C   LYS A 596     -39.655   4.589  11.647  1.00 57.48           C  
ATOM   4536  CB  LYS A 596     -37.740   3.031  11.231  1.00 57.48           C  
ATOM   4537  O   LYS A 596     -40.626   4.088  12.218  1.00 57.48           O  
ATOM   4538  CG  LYS A 596     -37.106   1.989  10.322  1.00 57.48           C  
ATOM   4539  CD  LYS A 596     -36.046   1.177  11.055  1.00 57.48           C  
ATOM   4540  CE  LYS A 596     -35.354   0.190  10.125  1.00 57.48           C  
ATOM   4541  NZ  LYS A 596     -34.175  -0.453  10.779  1.00 57.48           N  
ATOM   4542  N   SER A 597     -39.354   6.020  11.697  1.00 51.44           N  
ATOM   4543  CA  SER A 597     -39.928   6.777  12.805  1.00 51.44           C  
ATOM   4544  C   SER A 597     -40.930   7.813  12.307  1.00 51.44           C  
ATOM   4545  CB  SER A 597     -38.826   7.468  13.611  1.00 51.44           C  
ATOM   4546  O   SER A 597     -41.805   8.249  13.058  1.00 51.44           O  
ATOM   4547  OG  SER A 597     -37.924   8.144  12.752  1.00 51.44           O  
ATOM   4548  N   GLY A 598     -41.316   8.114  11.051  1.00 44.99           N  
ATOM   4549  CA  GLY A 598     -42.188   9.237  10.745  1.00 44.99           C  
ATOM   4550  C   GLY A 598     -43.395   8.846   9.914  1.00 44.99           C  
ATOM   4551  O   GLY A 598     -43.650   9.437   8.863  1.00 44.99           O  
ATOM   4552  N   GLU A 599     -44.322   7.927  10.346  1.00 44.23           N  
ATOM   4553  CA  GLU A 599     -45.760   8.174  10.398  1.00 44.23           C  
ATOM   4554  C   GLU A 599     -46.127   9.043  11.598  1.00 44.23           C  
ATOM   4555  CB  GLU A 599     -46.531   6.853  10.450  1.00 44.23           C  
ATOM   4556  O   GLU A 599     -45.847   8.680  12.742  1.00 44.23           O  
ATOM   4557  CG  GLU A 599     -47.849   6.880   9.690  1.00 44.23           C  
ATOM   4558  CD  GLU A 599     -48.399   5.494   9.392  1.00 44.23           C  
ATOM   4559  OE1 GLU A 599     -49.639   5.330   9.348  1.00 44.23           O  
ATOM   4560  OE2 GLU A 599     -47.582   4.565   9.202  1.00 44.23           O  
ATOM   4561  N   SER A 600     -45.847  10.343  11.723  1.00 41.89           N  
ATOM   4562  CA  SER A 600     -46.736  11.280  12.404  1.00 41.89           C  
ATOM   4563  C   SER A 600     -46.082  12.649  12.560  1.00 41.89           C  
ATOM   4564  CB  SER A 600     -47.135  10.738  13.777  1.00 41.89           C  
ATOM   4565  O   SER A 600     -44.950  12.751  13.038  1.00 41.89           O  
ATOM   4566  OG  SER A 600     -46.075   9.992  14.351  1.00 41.89           O  
ATOM   4567  N   THR A 601     -46.150  13.604  11.582  1.00 34.84           N  
ATOM   4568  CA  THR A 601     -46.401  14.975  12.010  1.00 34.84           C  
ATOM   4569  C   THR A 601     -46.002  15.964  10.918  1.00 34.84           C  
ATOM   4570  CB  THR A 601     -45.639  15.304  13.307  1.00 34.84           C  
ATOM   4571  O   THR A 601     -44.828  16.055  10.554  1.00 34.84           O  
ATOM   4572  CG2 THR A 601     -46.435  14.879  14.536  1.00 34.84           C  
ATOM   4573  OG1 THR A 601     -44.382  14.616  13.303  1.00 34.84           O  
ATOM   4574  N   ASP A 602     -46.733  16.106   9.821  1.00 36.19           N  
ATOM   4575  CA  ASP A 602     -46.860  17.258   8.934  1.00 36.19           C  
ATOM   4576  C   ASP A 602     -47.893  18.249   9.465  1.00 36.19           C  
ATOM   4577  CB  ASP A 602     -47.240  16.808   7.522  1.00 36.19           C  
ATOM   4578  O   ASP A 602     -48.998  17.857   9.848  1.00 36.19           O  
ATOM   4579  CG  ASP A 602     -46.083  16.175   6.769  1.00 36.19           C  
ATOM   4580  OD1 ASP A 602     -44.912  16.481   7.081  1.00 36.19           O  
ATOM   4581  OD2 ASP A 602     -46.345  15.364   5.854  1.00 36.19           O  
ATOM   4582  N   THR A 603     -47.554  19.384  10.195  1.00 30.19           N  
ATOM   4583  CA  THR A 603     -47.444  20.832  10.061  1.00 30.19           C  
ATOM   4584  C   THR A 603     -48.603  21.388   9.237  1.00 30.19           C  
ATOM   4585  CB  THR A 603     -46.108  21.233   9.408  1.00 30.19           C  
ATOM   4586  O   THR A 603     -48.962  20.824   8.201  1.00 30.19           O  
ATOM   4587  CG2 THR A 603     -44.961  21.150  10.409  1.00 30.19           C  
ATOM   4588  OG1 THR A 603     -45.836  20.352   8.312  1.00 30.19           O  
ATOM   4589  N   LYS A 604     -49.550  22.175   9.867  1.00 29.89           N  
ATOM   4590  CA  LYS A 604     -49.875  23.575   9.611  1.00 29.89           C  
ATOM   4591  C   LYS A 604     -51.254  23.711   8.971  1.00 29.89           C  
ATOM   4592  CB  LYS A 604     -48.816  24.217   8.714  1.00 29.89           C  
ATOM   4593  O   LYS A 604     -51.531  23.088   7.944  1.00 29.89           O  
ATOM   4594  CG  LYS A 604     -47.562  24.659   9.455  1.00 29.89           C  
ATOM   4595  CD  LYS A 604     -46.610  25.417   8.540  1.00 29.89           C  
ATOM   4596  CE  LYS A 604     -45.380  25.906   9.293  1.00 29.89           C  
ATOM   4597  NZ  LYS A 604     -44.346  26.457   8.367  1.00 29.89           N  
ATOM   4598  N   SER A 605     -52.377  24.015   9.806  1.00 30.11           N  
ATOM   4599  CA  SER A 605     -53.428  24.937   9.389  1.00 30.11           C  
ATOM   4600  C   SER A 605     -54.695  24.743  10.216  1.00 30.11           C  
ATOM   4601  CB  SER A 605     -53.746  24.753   7.904  1.00 30.11           C  
ATOM   4602  O   SER A 605     -55.092  23.610  10.494  1.00 30.11           O  
ATOM   4603  OG  SER A 605     -54.137  23.418   7.636  1.00 30.11           O  
ATOM   4604  N   ALA A 606     -54.856  25.552  11.335  1.00 31.70           N  
ATOM   4605  CA  ALA A 606     -56.060  26.375  11.429  1.00 31.70           C  
ATOM   4606  C   ALA A 606     -57.037  25.802  12.451  1.00 31.70           C  
ATOM   4607  CB  ALA A 606     -56.731  26.493  10.063  1.00 31.70           C  
ATOM   4608  O   ALA A 606     -57.366  24.614  12.407  1.00 31.70           O  
ATOM   4609  N   GLN A 607     -56.813  26.148  13.743  1.00 31.29           N  
ATOM   4610  CA  GLN A 607     -57.734  26.856  14.626  1.00 31.29           C  
ATOM   4611  C   GLN A 607     -59.154  26.838  14.068  1.00 31.29           C  
ATOM   4612  CB  GLN A 607     -57.272  28.298  14.841  1.00 31.29           C  
ATOM   4613  O   GLN A 607     -59.371  27.163  12.899  1.00 31.29           O  
ATOM   4614  CG  GLN A 607     -56.333  28.473  16.026  1.00 31.29           C  
ATOM   4615  CD  GLN A 607     -55.882  29.909  16.211  1.00 31.29           C  
ATOM   4616  NE2 GLN A 607     -55.932  30.392  17.448  1.00 31.29           N  
ATOM   4617  OE1 GLN A 607     -55.491  30.580  15.250  1.00 31.29           O  
ATOM   4618  N   GLU A 608     -59.983  25.768  14.338  1.00 37.26           N  
ATOM   4619  CA  GLU A 608     -61.355  25.872  14.826  1.00 37.26           C  
ATOM   4620  C   GLU A 608     -62.236  24.776  14.234  1.00 37.26           C  
ATOM   4621  CB  GLU A 608     -61.939  27.249  14.499  1.00 37.26           C  
ATOM   4622  O   GLU A 608     -62.459  24.737  13.022  1.00 37.26           O  
ATOM   4623  CG  GLU A 608     -62.379  28.037  15.724  1.00 37.26           C  
ATOM   4624  CD  GLU A 608     -62.926  29.415  15.387  1.00 37.26           C  
ATOM   4625  OE1 GLU A 608     -63.384  30.128  16.308  1.00 37.26           O  
ATOM   4626  OE2 GLU A 608     -62.898  29.783  14.191  1.00 37.26           O  
ATOM   4627  N   ASN A 609     -62.272  23.555  14.782  1.00 41.13           N  
ATOM   4628  CA  ASN A 609     -63.550  22.856  14.857  1.00 41.13           C  
ATOM   4629  C   ASN A 609     -63.443  21.578  15.684  1.00 41.13           C  
ATOM   4630  CB  ASN A 609     -64.073  22.539  13.455  1.00 41.13           C  
ATOM   4631  O   ASN A 609     -62.918  20.569  15.208  1.00 41.13           O  
ATOM   4632  CG  ASN A 609     -65.335  23.307  13.115  1.00 41.13           C  
ATOM   4633  ND2 ASN A 609     -65.661  23.374  11.829  1.00 41.13           N  
ATOM   4634  OD1 ASN A 609     -66.012  23.836  14.000  1.00 41.13           O  
ATOM   4635  N   THR A 610     -63.005  21.603  17.074  1.00 43.90           N  
ATOM   4636  CA  THR A 610     -62.733  20.913  18.330  1.00 43.90           C  
ATOM   4637  C   THR A 610     -64.017  20.331  18.916  1.00 43.90           C  
ATOM   4638  CB  THR A 610     -62.079  21.856  19.356  1.00 43.90           C  
ATOM   4639  O   THR A 610     -63.969  19.506  19.831  1.00 43.90           O  
ATOM   4640  CG2 THR A 610     -60.690  22.290  18.897  1.00 43.90           C  
ATOM   4641  OG1 THR A 610     -62.900  23.019  19.519  1.00 43.90           O  
ATOM   4642  N   LEU A 611     -64.744  19.439  18.169  1.00 45.04           N  
ATOM   4643  CA  LEU A 611     -65.455  18.440  18.960  1.00 45.04           C  
ATOM   4644  C   LEU A 611     -65.895  17.269  18.087  1.00 45.04           C  
ATOM   4645  CB  LEU A 611     -66.672  19.066  19.646  1.00 45.04           C  
ATOM   4646  O   LEU A 611     -65.820  16.113  18.508  1.00 45.04           O  
ATOM   4647  CG  LEU A 611     -67.223  18.318  20.861  1.00 45.04           C  
ATOM   4648  CD1 LEU A 611     -67.477  19.288  22.010  1.00 45.04           C  
ATOM   4649  CD2 LEU A 611     -68.501  17.570  20.495  1.00 45.04           C  
ATOM   4650  N   ALA A 612     -65.897  17.399  16.758  1.00 51.43           N  
ATOM   4651  CA  ALA A 612     -66.165  16.322  15.808  1.00 51.43           C  
ATOM   4652  C   ALA A 612     -64.870  15.651  15.359  1.00 51.43           C  
ATOM   4653  CB  ALA A 612     -66.930  16.857  14.599  1.00 51.43           C  
ATOM   4654  O   ALA A 612     -64.838  14.440  15.129  1.00 51.43           O  
ATOM   4655  N   LYS A 613     -63.696  16.261  15.749  1.00 52.76           N  
ATOM   4656  CA  LYS A 613     -62.364  15.687  15.581  1.00 52.76           C  
ATOM   4657  C   LYS A 613     -62.009  14.771  16.748  1.00 52.76           C  
ATOM   4658  CB  LYS A 613     -61.317  16.793  15.445  1.00 52.76           C  
ATOM   4659  O   LYS A 613     -61.366  13.736  16.558  1.00 52.76           O  
ATOM   4660  CG  LYS A 613     -60.162  16.441  14.518  1.00 52.76           C  
ATOM   4661  CD  LYS A 613     -59.184  17.601  14.379  1.00 52.76           C  
ATOM   4662  CE  LYS A 613     -57.990  17.225  13.511  1.00 52.76           C  
ATOM   4663  NZ  LYS A 613     -57.079  18.387  13.290  1.00 52.76           N  
ATOM   4664  N   MET A 614     -62.830  14.924  17.899  1.00 54.55           N  
ATOM   4665  CA  MET A 614     -62.498  14.100  19.058  1.00 54.55           C  
ATOM   4666  C   MET A 614     -63.162  12.731  18.961  1.00 54.55           C  
ATOM   4667  CB  MET A 614     -62.921  14.796  20.352  1.00 54.55           C  
ATOM   4668  O   MET A 614     -62.548  11.714  19.289  1.00 54.55           O  
ATOM   4669  CG  MET A 614     -61.815  14.886  21.390  1.00 54.55           C  
ATOM   4670  SD  MET A 614     -62.439  15.386  23.042  1.00 54.55           S  
ATOM   4671  CE  MET A 614     -62.392  17.192  22.869  1.00 54.55           C  
ATOM   4672  N   GLU A 615     -64.342  12.680  18.202  1.00 54.79           N  
ATOM   4673  CA  GLU A 615     -64.969  11.371  18.051  1.00 54.79           C  
ATOM   4674  C   GLU A 615     -64.414  10.629  16.838  1.00 54.79           C  
ATOM   4675  CB  GLU A 615     -66.489  11.513  17.931  1.00 54.79           C  
ATOM   4676  O   GLU A 615     -64.212   9.414  16.886  1.00 54.79           O  
ATOM   4677  CG  GLU A 615     -67.265  10.368  18.566  1.00 54.79           C  
ATOM   4678  CD  GLU A 615     -68.716  10.717  18.857  1.00 54.79           C  
ATOM   4679  OE1 GLU A 615     -69.421   9.899  19.491  1.00 54.79           O  
ATOM   4680  OE2 GLU A 615     -69.152  11.816  18.447  1.00 54.79           O  
ATOM   4681  N   GLU A 616     -64.040  11.471  15.849  1.00 60.95           N  
ATOM   4682  CA  GLU A 616     -63.298  10.921  14.718  1.00 60.95           C  
ATOM   4683  C   GLU A 616     -61.857  10.603  15.106  1.00 60.95           C  
ATOM   4684  CB  GLU A 616     -63.323  11.892  13.535  1.00 60.95           C  
ATOM   4685  O   GLU A 616     -61.307   9.582  14.688  1.00 60.95           O  
ATOM   4686  CG  GLU A 616     -62.895  11.265  12.216  1.00 60.95           C  
ATOM   4687  CD  GLU A 616     -62.993  12.221  11.038  1.00 60.95           C  
ATOM   4688  OE1 GLU A 616     -62.588  11.843   9.915  1.00 60.95           O  
ATOM   4689  OE2 GLU A 616     -63.476  13.357  11.239  1.00 60.95           O  
ATOM   4690  N   GLU A 617     -61.366  11.405  16.184  1.00 60.48           N  
ATOM   4691  CA  GLU A 617     -60.047  11.118  16.740  1.00 60.48           C  
ATOM   4692  C   GLU A 617     -60.081   9.877  17.628  1.00 60.48           C  
ATOM   4693  CB  GLU A 617     -59.524  12.318  17.533  1.00 60.48           C  
ATOM   4694  O   GLU A 617     -59.150   9.069  17.610  1.00 60.48           O  
ATOM   4695  CG  GLU A 617     -58.560  13.199  16.752  1.00 60.48           C  
ATOM   4696  CD  GLU A 617     -57.974  14.330  17.582  1.00 60.48           C  
ATOM   4697  OE1 GLU A 617     -57.063  15.035  17.091  1.00 60.48           O  
ATOM   4698  OE2 GLU A 617     -58.429  14.513  18.733  1.00 60.48           O  
ATOM   4699  N   ARG A 618     -61.327   9.773  18.322  1.00 64.39           N  
ATOM   4700  CA  ARG A 618     -61.464   8.553  19.110  1.00 64.39           C  
ATOM   4701  C   ARG A 618     -61.626   7.334  18.209  1.00 64.39           C  
ATOM   4702  CB  ARG A 618     -62.653   8.660  20.067  1.00 64.39           C  
ATOM   4703  O   ARG A 618     -61.038   6.281  18.466  1.00 64.39           O  
ATOM   4704  CG  ARG A 618     -62.346   8.208  21.485  1.00 64.39           C  
ATOM   4705  CD  ARG A 618     -63.588   8.228  22.365  1.00 64.39           C  
ATOM   4706  NE  ARG A 618     -63.349   8.938  23.619  1.00 64.39           N  
ATOM   4707  NH1 ARG A 618     -65.148   8.007  24.729  1.00 64.39           N  
ATOM   4708  NH2 ARG A 618     -63.788   9.510  25.799  1.00 64.39           N  
ATOM   4709  CZ  ARG A 618     -64.096   8.817  24.713  1.00 64.39           C  
ATOM   4710  N   ALA A 619     -62.410   7.507  17.111  1.00 68.52           N  
ATOM   4711  CA  ALA A 619     -62.598   6.414  16.161  1.00 68.52           C  
ATOM   4712  C   ALA A 619     -61.327   6.165  15.353  1.00 68.52           C  
ATOM   4713  CB  ALA A 619     -63.768   6.714  15.228  1.00 68.52           C  
ATOM   4714  O   ALA A 619     -60.965   5.016  15.092  1.00 68.52           O  
ATOM   4715  N   THR A 620     -60.661   7.367  15.047  1.00 72.12           N  
ATOM   4716  CA  THR A 620     -59.384   7.221  14.358  1.00 72.12           C  
ATOM   4717  C   THR A 620     -58.314   6.691  15.309  1.00 72.12           C  
ATOM   4718  CB  THR A 620     -58.919   8.559  13.754  1.00 72.12           C  
ATOM   4719  O   THR A 620     -57.485   5.866  14.920  1.00 72.12           O  
ATOM   4720  CG2 THR A 620     -59.877   9.033  12.665  1.00 72.12           C  
ATOM   4721  OG1 THR A 620     -58.862   9.550  14.788  1.00 72.12           O  
ATOM   4722  N   HIS A 621     -58.433   7.062  16.592  1.00 72.45           N  
ATOM   4723  CA  HIS A 621     -57.508   6.518  17.579  1.00 72.45           C  
ATOM   4724  C   HIS A 621     -57.780   5.039  17.834  1.00 72.45           C  
ATOM   4725  CB  HIS A 621     -57.601   7.302  18.889  1.00 72.45           C  
ATOM   4726  O   HIS A 621     -56.846   4.244  17.955  1.00 72.45           O  
ATOM   4727  CG  HIS A 621     -56.347   7.261  19.703  1.00 72.45           C  
ATOM   4728  CD2 HIS A 621     -55.217   8.003  19.634  1.00 72.45           C  
ATOM   4729  ND1 HIS A 621     -56.158   6.366  20.735  1.00 72.45           N  
ATOM   4730  CE1 HIS A 621     -54.963   6.562  21.266  1.00 72.45           C  
ATOM   4731  NE2 HIS A 621     -54.372   7.550  20.617  1.00 72.45           N  
ATOM   4732  N   GLU A 622     -59.139   4.749  17.911  1.00 78.75           N  
ATOM   4733  CA  GLU A 622     -59.494   3.346  18.103  1.00 78.75           C  
ATOM   4734  C   GLU A 622     -59.082   2.504  16.899  1.00 78.75           C  
ATOM   4735  CB  GLU A 622     -60.996   3.201  18.358  1.00 78.75           C  
ATOM   4736  O   GLU A 622     -58.581   1.389  17.057  1.00 78.75           O  
ATOM   4737  CG  GLU A 622     -61.389   1.868  18.978  1.00 78.75           C  
ATOM   4738  CD  GLU A 622     -62.840   1.821  19.429  1.00 78.75           C  
ATOM   4739  OE1 GLU A 622     -63.260   0.798  20.017  1.00 78.75           O  
ATOM   4740  OE2 GLU A 622     -63.563   2.815  19.193  1.00 78.75           O  
ATOM   4741  N   ALA A 623     -59.263   3.083  15.709  1.00 81.51           N  
ATOM   4742  CA  ALA A 623     -58.807   2.413  14.495  1.00 81.51           C  
ATOM   4743  C   ALA A 623     -57.284   2.326  14.456  1.00 81.51           C  
ATOM   4744  CB  ALA A 623     -59.326   3.141  13.258  1.00 81.51           C  
ATOM   4745  O   ALA A 623     -56.724   1.299  14.064  1.00 81.51           O  
ATOM   4746  N   LYS A 624     -56.674   3.439  14.948  1.00 81.04           N  
ATOM   4747  CA  LYS A 624     -55.215   3.421  15.008  1.00 81.04           C  
ATOM   4748  C   LYS A 624     -54.721   2.453  16.080  1.00 81.04           C  
ATOM   4749  CB  LYS A 624     -54.672   4.825  15.280  1.00 81.04           C  
ATOM   4750  O   LYS A 624     -53.716   1.765  15.886  1.00 81.04           O  
ATOM   4751  CG  LYS A 624     -54.701   5.745  14.068  1.00 81.04           C  
ATOM   4752  CD  LYS A 624     -54.031   7.080  14.364  1.00 81.04           C  
ATOM   4753  CE  LYS A 624     -54.094   8.016  13.164  1.00 81.04           C  
ATOM   4754  NZ  LYS A 624     -53.556   9.371  13.490  1.00 81.04           N  
ATOM   4755  N   ARG A 625     -55.496   2.454  17.190  1.00 78.90           N  
ATOM   4756  CA  ARG A 625     -55.140   1.517  18.250  1.00 78.90           C  
ATOM   4757  C   ARG A 625     -55.262   0.075  17.769  1.00 78.90           C  
ATOM   4758  CB  ARG A 625     -56.023   1.735  19.480  1.00 78.90           C  
ATOM   4759  O   ARG A 625     -54.395  -0.755  18.051  1.00 78.90           O  
ATOM   4760  CG  ARG A 625     -55.502   1.064  20.740  1.00 78.90           C  
ATOM   4761  CD  ARG A 625     -56.483   1.194  21.897  1.00 78.90           C  
ATOM   4762  NE  ARG A 625     -57.331   0.012  22.020  1.00 78.90           N  
ATOM   4763  NH1 ARG A 625     -57.907   0.402  24.223  1.00 78.90           N  
ATOM   4764  NH2 ARG A 625     -58.731  -1.434  23.126  1.00 78.90           N  
ATOM   4765  CZ  ARG A 625     -57.988  -0.337  23.123  1.00 78.90           C  
ATOM   4766  N   LYS A 626     -56.328  -0.238  17.069  1.00 84.50           N  
ATOM   4767  CA  LYS A 626     -56.523  -1.579  16.526  1.00 84.50           C  
ATOM   4768  C   LYS A 626     -55.477  -1.899  15.462  1.00 84.50           C  
ATOM   4769  CB  LYS A 626     -57.929  -1.721  15.938  1.00 84.50           C  
ATOM   4770  O   LYS A 626     -54.956  -3.015  15.412  1.00 84.50           O  
ATOM   4771  CG  LYS A 626     -59.015  -1.948  16.980  1.00 84.50           C  
ATOM   4772  CD  LYS A 626     -60.365  -2.217  16.329  1.00 84.50           C  
ATOM   4773  CE  LYS A 626     -61.463  -2.391  17.369  1.00 84.50           C  
ATOM   4774  NZ  LYS A 626     -62.796  -2.620  16.735  1.00 84.50           N  
ATOM   4775  N   LYS A 627     -55.190  -0.855  14.639  1.00 86.76           N  
ATOM   4776  CA  LYS A 627     -54.146  -1.019  13.631  1.00 86.76           C  
ATOM   4777  C   LYS A 627     -52.776  -1.193  14.280  1.00 86.76           C  
ATOM   4778  CB  LYS A 627     -54.127   0.177  12.678  1.00 86.76           C  
ATOM   4779  O   LYS A 627     -51.994  -2.053  13.871  1.00 86.76           O  
ATOM   4780  CG  LYS A 627     -53.219  -0.007  11.471  1.00 86.76           C  
ATOM   4781  CD  LYS A 627     -53.279   1.195  10.538  1.00 86.76           C  
ATOM   4782  CE  LYS A 627     -52.293   1.059   9.385  1.00 86.76           C  
ATOM   4783  NZ  LYS A 627     -52.369   2.222   8.451  1.00 86.76           N  
ATOM   4784  N   LYS A 628     -52.517  -0.407  15.301  1.00 79.39           N  
ATOM   4785  CA  LYS A 628     -51.251  -0.539  16.017  1.00 79.39           C  
ATOM   4786  C   LYS A 628     -51.172  -1.875  16.751  1.00 79.39           C  
ATOM   4787  CB  LYS A 628     -51.070   0.614  17.005  1.00 79.39           C  
ATOM   4788  O   LYS A 628     -50.106  -2.490  16.818  1.00 79.39           O  
ATOM   4789  CG  LYS A 628     -50.676   1.931  16.353  1.00 79.39           C  
ATOM   4790  CD  LYS A 628     -50.326   2.987  17.394  1.00 79.39           C  
ATOM   4791  CE  LYS A 628     -49.912   4.300  16.743  1.00 79.39           C  
ATOM   4792  NZ  LYS A 628     -49.691   5.375  17.756  1.00 79.39           N  
ATOM   4793  N   GLU A 629     -52.331  -2.239  17.328  1.00 81.73           N  
ATOM   4794  CA  GLU A 629     -52.386  -3.551  17.965  1.00 81.73           C  
ATOM   4795  C   GLU A 629     -52.118  -4.666  16.958  1.00 81.73           C  
ATOM   4796  CB  GLU A 629     -53.744  -3.766  18.638  1.00 81.73           C  
ATOM   4797  O   GLU A 629     -51.386  -5.613  17.252  1.00 81.73           O  
ATOM   4798  CG  GLU A 629     -53.803  -5.000  19.526  1.00 81.73           C  
ATOM   4799  CD  GLU A 629     -55.157  -5.200  20.188  1.00 81.73           C  
ATOM   4800  OE1 GLU A 629     -55.367  -6.252  20.834  1.00 81.73           O  
ATOM   4801  OE2 GLU A 629     -56.015  -4.298  20.058  1.00 81.73           O  
ATOM   4802  N   GLU A 630     -52.715  -4.551  15.742  1.00 84.91           N  
ATOM   4803  CA  GLU A 630     -52.467  -5.519  14.677  1.00 84.91           C  
ATOM   4804  C   GLU A 630     -51.026  -5.439  14.183  1.00 84.91           C  
ATOM   4805  CB  GLU A 630     -53.436  -5.297  13.513  1.00 84.91           C  
ATOM   4806  O   GLU A 630     -50.393  -6.466  13.930  1.00 84.91           O  
ATOM   4807  CG  GLU A 630     -53.876  -6.581  12.826  1.00 84.91           C  
ATOM   4808  CD  GLU A 630     -55.270  -7.033  13.233  1.00 84.91           C  
ATOM   4809  OE1 GLU A 630     -55.615  -8.215  13.008  1.00 84.91           O  
ATOM   4810  OE2 GLU A 630     -56.022  -6.197  13.782  1.00 84.91           O  
ATOM   4811  N   GLU A 631     -50.541  -4.166  14.118  1.00 86.55           N  
ATOM   4812  CA  GLU A 631     -49.149  -3.979  13.720  1.00 86.55           C  
ATOM   4813  C   GLU A 631     -48.195  -4.519  14.782  1.00 86.55           C  
ATOM   4814  CB  GLU A 631     -48.859  -2.500  13.455  1.00 86.55           C  
ATOM   4815  O   GLU A 631     -47.185  -5.147  14.455  1.00 86.55           O  
ATOM   4816  CG  GLU A 631     -49.238  -2.040  12.055  1.00 86.55           C  
ATOM   4817  CD  GLU A 631     -48.892  -0.584  11.787  1.00 86.55           C  
ATOM   4818  OE1 GLU A 631     -49.129  -0.101  10.657  1.00 86.55           O  
ATOM   4819  OE2 GLU A 631     -48.378   0.080  12.716  1.00 86.55           O  
ATOM   4820  N   MET A 632     -48.559  -4.263  16.058  1.00 79.88           N  
ATOM   4821  CA  MET A 632     -47.743  -4.797  17.145  1.00 79.88           C  
ATOM   4822  C   MET A 632     -47.790  -6.321  17.162  1.00 79.88           C  
ATOM   4823  CB  MET A 632     -48.213  -4.244  18.492  1.00 79.88           C  
ATOM   4824  O   MET A 632     -46.769  -6.975  17.382  1.00 79.88           O  
ATOM   4825  CG  MET A 632     -47.247  -4.511  19.635  1.00 79.88           C  
ATOM   4826  SD  MET A 632     -47.904  -3.956  21.255  1.00 79.88           S  
ATOM   4827  CE  MET A 632     -47.883  -2.158  21.010  1.00 79.88           C  
ATOM   4828  N   LYS A 633     -48.966  -6.834  16.907  1.00 85.73           N  
ATOM   4829  CA  LYS A 633     -49.082  -8.288  16.830  1.00 85.73           C  
ATOM   4830  C   LYS A 633     -48.277  -8.842  15.659  1.00 85.73           C  
ATOM   4831  CB  LYS A 633     -50.549  -8.703  16.702  1.00 85.73           C  
ATOM   4832  O   LYS A 633     -47.619  -9.877  15.786  1.00 85.73           O  
ATOM   4833  CG  LYS A 633     -51.332  -8.620  18.004  1.00 85.73           C  
ATOM   4834  CD  LYS A 633     -52.749  -9.154  17.839  1.00 85.73           C  
ATOM   4835  CE  LYS A 633     -53.518  -9.116  19.152  1.00 85.73           C  
ATOM   4836  NZ  LYS A 633     -54.951  -9.496  18.966  1.00 85.73           N  
ATOM   4837  N   GLN A 634     -48.293  -8.056  14.514  1.00 84.10           N  
ATOM   4838  CA  GLN A 634     -47.522  -8.464  13.345  1.00 84.10           C  
ATOM   4839  C   GLN A 634     -46.023  -8.329  13.600  1.00 84.10           C  
ATOM   4840  CB  GLN A 634     -47.923  -7.638  12.121  1.00 84.10           C  
ATOM   4841  O   GLN A 634     -45.240  -9.194  13.203  1.00 84.10           O  
ATOM   4842  CG  GLN A 634     -49.158  -8.164  11.403  1.00 84.10           C  
ATOM   4843  CD  GLN A 634     -49.357  -7.533  10.038  1.00 84.10           C  
ATOM   4844  NE2 GLN A 634     -50.492  -7.821   9.410  1.00 84.10           N  
ATOM   4845  OE1 GLN A 634     -48.497  -6.791   9.551  1.00 84.10           O  
ATOM   4846  N   VAL A 635     -45.729  -7.216  14.320  1.00 84.37           N  
ATOM   4847  CA  VAL A 635     -44.324  -7.005  14.652  1.00 84.37           C  
ATOM   4848  C   VAL A 635     -43.861  -8.073  15.640  1.00 84.37           C  
ATOM   4849  CB  VAL A 635     -44.085  -5.596  15.238  1.00 84.37           C  
ATOM   4850  O   VAL A 635     -42.756  -8.607  15.514  1.00 84.37           O  
ATOM   4851  CG1 VAL A 635     -42.660  -5.469  15.774  1.00 84.37           C  
ATOM   4852  CG2 VAL A 635     -44.360  -4.526  14.183  1.00 84.37           C  
ATOM   4853  N   GLU A 636     -44.738  -8.350  16.580  1.00 85.16           N  
ATOM   4854  CA  GLU A 636     -44.428  -9.408  17.537  1.00 85.16           C  
ATOM   4855  C   GLU A 636     -44.288 -10.758  16.839  1.00 85.16           C  
ATOM   4856  CB  GLU A 636     -45.506  -9.486  18.621  1.00 85.16           C  
ATOM   4857  O   GLU A 636     -43.366 -11.522  17.134  1.00 85.16           O  
ATOM   4858  CG  GLU A 636     -45.083 -10.271  19.854  1.00 85.16           C  
ATOM   4859  CD  GLU A 636     -46.097 -10.204  20.985  1.00 85.16           C  
ATOM   4860  OE1 GLU A 636     -45.910 -10.899  22.010  1.00 85.16           O  
ATOM   4861  OE2 GLU A 636     -47.088  -9.453  20.844  1.00 85.16           O  
ATOM   4862  N   LEU A 637     -45.210 -11.075  15.937  1.00 87.80           N  
ATOM   4863  CA  LEU A 637     -45.131 -12.306  15.158  1.00 87.80           C  
ATOM   4864  C   LEU A 637     -43.885 -12.313  14.278  1.00 87.80           C  
ATOM   4865  CB  LEU A 637     -46.382 -12.474  14.292  1.00 87.80           C  
ATOM   4866  O   LEU A 637     -43.206 -13.336  14.166  1.00 87.80           O  
ATOM   4867  CG  LEU A 637     -46.583 -13.847  13.649  1.00 87.80           C  
ATOM   4868  CD1 LEU A 637     -47.355 -14.765  14.591  1.00 87.80           C  
ATOM   4869  CD2 LEU A 637     -47.305 -13.713  12.313  1.00 87.80           C  
ATOM   4870  N   GLN A 638     -43.567 -11.147  13.666  1.00 83.57           N  
ATOM   4871  CA  GLN A 638     -42.353 -11.020  12.866  1.00 83.57           C  
ATOM   4872  C   GLN A 638     -41.106 -11.190  13.728  1.00 83.57           C  
ATOM   4873  CB  GLN A 638     -42.319  -9.668  12.153  1.00 83.57           C  
ATOM   4874  O   GLN A 638     -40.150 -11.853  13.322  1.00 83.57           O  
ATOM   4875  CG  GLN A 638     -41.511  -9.673  10.862  1.00 83.57           C  
ATOM   4876  CD  GLN A 638     -41.618  -8.367  10.097  1.00 83.57           C  
ATOM   4877  NE2 GLN A 638     -40.849  -8.247   9.020  1.00 83.57           N  
ATOM   4878  OE1 GLN A 638     -42.386  -7.475  10.470  1.00 83.57           O  
ATOM   4879  N   LYS A 639     -41.176 -10.595  14.936  1.00 87.81           N  
ATOM   4880  CA  LYS A 639     -40.038 -10.724  15.841  1.00 87.81           C  
ATOM   4881  C   LYS A 639     -39.866 -12.167  16.307  1.00 87.81           C  
ATOM   4882  CB  LYS A 639     -40.205  -9.800  17.048  1.00 87.81           C  
ATOM   4883  O   LYS A 639     -38.743 -12.664  16.406  1.00 87.81           O  
ATOM   4884  CG  LYS A 639     -39.812  -8.354  16.780  1.00 87.81           C  
ATOM   4885  CD  LYS A 639     -39.845  -7.520  18.054  1.00 87.81           C  
ATOM   4886  CE  LYS A 639     -39.469  -6.070  17.784  1.00 87.81           C  
ATOM   4887  NZ  LYS A 639     -39.536  -5.240  19.024  1.00 87.81           N  
ATOM   4888  N   VAL A 640     -41.027 -12.799  16.636  1.00 90.41           N  
ATOM   4889  CA  VAL A 640     -40.980 -14.205  17.022  1.00 90.41           C  
ATOM   4890  C   VAL A 640     -40.489 -15.048  15.847  1.00 90.41           C  
ATOM   4891  CB  VAL A 640     -42.361 -14.709  17.499  1.00 90.41           C  
ATOM   4892  O   VAL A 640     -39.672 -15.955  16.024  1.00 90.41           O  
ATOM   4893  CG1 VAL A 640     -42.355 -16.228  17.660  1.00 90.41           C  
ATOM   4894  CG2 VAL A 640     -42.751 -14.031  18.811  1.00 90.41           C  
ATOM   4895  N   LYS A 641     -40.954 -14.733  14.621  1.00 87.56           N  
ATOM   4896  CA  LYS A 641     -40.496 -15.426  13.420  1.00 87.56           C  
ATOM   4897  C   LYS A 641     -39.009 -15.179  13.176  1.00 87.56           C  
ATOM   4898  CB  LYS A 641     -41.307 -14.982  12.202  1.00 87.56           C  
ATOM   4899  O   LYS A 641     -38.273 -16.099  12.817  1.00 87.56           O  
ATOM   4900  CG  LYS A 641     -42.698 -15.593  12.129  1.00 87.56           C  
ATOM   4901  CD  LYS A 641     -43.420 -15.189  10.850  1.00 87.56           C  
ATOM   4902  CE  LYS A 641     -44.839 -15.741  10.808  1.00 87.56           C  
ATOM   4903  NZ  LYS A 641     -45.562 -15.318   9.572  1.00 87.56           N  
ATOM   4904  N   GLU A 642     -38.570 -13.914  13.339  1.00 85.54           N  
ATOM   4905  CA  GLU A 642     -37.160 -13.575  13.179  1.00 85.54           C  
ATOM   4906  C   GLU A 642     -36.303 -14.261  14.240  1.00 85.54           C  
ATOM   4907  CB  GLU A 642     -36.961 -12.058  13.243  1.00 85.54           C  
ATOM   4908  O   GLU A 642     -35.232 -14.790  13.934  1.00 85.54           O  
ATOM   4909  CG  GLU A 642     -35.570 -11.602  12.825  1.00 85.54           C  
ATOM   4910  CD  GLU A 642     -35.384 -10.096  12.905  1.00 85.54           C  
ATOM   4911  OE1 GLU A 642     -34.230  -9.620  12.798  1.00 85.54           O  
ATOM   4912  OE2 GLU A 642     -36.399  -9.385  13.076  1.00 85.54           O  
ATOM   4913  N   LYS A 643     -36.860 -14.198  15.491  1.00 87.97           N  
ATOM   4914  CA  LYS A 643     -36.118 -14.845  16.569  1.00 87.97           C  
ATOM   4915  C   LYS A 643     -36.077 -16.359  16.376  1.00 87.97           C  
ATOM   4916  CB  LYS A 643     -36.737 -14.506  17.926  1.00 87.97           C  
ATOM   4917  O   LYS A 643     -35.052 -16.994  16.628  1.00 87.97           O  
ATOM   4918  CG  LYS A 643     -36.330 -13.144  18.469  1.00 87.97           C  
ATOM   4919  CD  LYS A 643     -36.792 -12.956  19.908  1.00 87.97           C  
ATOM   4920  CE  LYS A 643     -36.394 -11.589  20.449  1.00 87.97           C  
ATOM   4921  NZ  LYS A 643     -36.849 -11.398  21.859  1.00 87.97           N  
ATOM   4922  N   ALA A 644     -37.216 -16.950  16.019  1.00 85.37           N  
ATOM   4923  CA  ALA A 644     -37.248 -18.374  15.697  1.00 85.37           C  
ATOM   4924  C   ALA A 644     -36.313 -18.694  14.534  1.00 85.37           C  
ATOM   4925  CB  ALA A 644     -38.672 -18.814  15.368  1.00 85.37           C  
ATOM   4926  O   ALA A 644     -35.623 -19.716  14.547  1.00 85.37           O  
ATOM   4927  N   ALA A 645     -36.268 -17.809  13.500  1.00 84.73           N  
ATOM   4928  CA  ALA A 645     -35.363 -17.974  12.365  1.00 84.73           C  
ATOM   4929  C   ALA A 645     -33.908 -17.827  12.799  1.00 84.73           C  
ATOM   4930  CB  ALA A 645     -35.694 -16.963  11.270  1.00 84.73           C  
ATOM   4931  O   ALA A 645     -33.041 -18.582  12.352  1.00 84.73           O  
ATOM   4932  N   LYS A 646     -33.685 -16.871  13.683  1.00 85.28           N  
ATOM   4933  CA  LYS A 646     -32.334 -16.686  14.205  1.00 85.28           C  
ATOM   4934  C   LYS A 646     -31.902 -17.882  15.048  1.00 85.28           C  
ATOM   4935  CB  LYS A 646     -32.250 -15.403  15.033  1.00 85.28           C  
ATOM   4936  O   LYS A 646     -30.745 -18.304  14.989  1.00 85.28           O  
ATOM   4937  CG  LYS A 646     -31.908 -14.163  14.221  1.00 85.28           C
[truncated: 70,795 more chars]
