# Supplementary material for: The evolutionary origins and ancestral features of septins
Source: Front Cell Dev Biol. 2024 Jun 26;12:1406966. doi: 10.3389/fcell.2024.1406966 (PMC11238149; doi:10.3389/fcell.2024.1406966)
Supplement: Supplementary file 1 [file DataSheet3.zip › Delic_Shuman_Supp_File6/AncGroup4_1_750_91333.result/AncGroup4_1_750_91333_unrelaxed_rank_1_model_2.pdb]

MODEL     1                                                                     
ATOM      1  N   MET A   1     -24.682 -18.077  76.126  1.00 33.72           N  
ATOM      2  CA  MET A   1     -25.422 -18.922  77.059  1.00 33.72           C  
ATOM      3  C   MET A   1     -26.002 -20.140  76.348  1.00 33.72           C  
ATOM      4  CB  MET A   1     -26.543 -18.127  77.732  1.00 33.72           C  
ATOM      5  O   MET A   1     -26.755 -20.001  75.383  1.00 33.72           O  
ATOM      6  CG  MET A   1     -26.056 -17.171  78.809  1.00 33.72           C  
ATOM      7  SD  MET A   1     -27.433 -16.435  79.772  1.00 33.72           S  
ATOM      8  CE  MET A   1     -26.684 -16.396  81.424  1.00 33.72           C  
ATOM      9  N   SER A   2     -25.206 -21.206  76.218  1.00 32.58           N  
ATOM     10  CA  SER A   2     -25.200 -22.617  76.590  1.00 32.58           C  
ATOM     11  C   SER A   2     -26.072 -23.440  75.648  1.00 32.58           C  
ATOM     12  CB  SER A   2     -25.683 -22.794  78.030  1.00 32.58           C  
ATOM     13  O   SER A   2     -27.231 -23.096  75.406  1.00 32.58           O  
ATOM     14  OG  SER A   2     -24.915 -22.002  78.919  1.00 32.58           O  
ATOM     15  N   ALA A   3     -25.524 -24.352  74.843  1.00 39.01           N  
ATOM     16  CA  ALA A   3     -25.264 -25.771  74.618  1.00 39.01           C  
ATOM     17  C   ALA A   3     -26.549 -26.587  74.720  1.00 39.01           C  
ATOM     18  CB  ALA A   3     -24.229 -26.287  75.615  1.00 39.01           C  
ATOM     19  O   ALA A   3     -27.362 -26.368  75.621  1.00 39.01           O  
ATOM     20  N   THR A   4     -26.842 -27.497  73.701  1.00 38.53           N  
ATOM     21  CA  THR A   4     -26.798 -28.954  73.652  1.00 38.53           C  
ATOM     22  C   THR A   4     -27.893 -29.498  72.738  1.00 38.53           C  
ATOM     23  CB  THR A   4     -26.949 -29.565  75.057  1.00 38.53           C  
ATOM     24  O   THR A   4     -29.043 -29.061  72.809  1.00 38.53           O  
ATOM     25  CG2 THR A   4     -25.604 -29.637  75.773  1.00 38.53           C  
ATOM     26  OG1 THR A   4     -27.846 -28.757  75.830  1.00 38.53           O  
ATOM     27  N   SER A   5     -27.506 -30.355  71.711  1.00 38.06           N  
ATOM     28  CA  SER A   5     -27.299 -31.772  71.427  1.00 38.06           C  
ATOM     29  C   SER A   5     -28.477 -32.360  70.659  1.00 38.06           C  
ATOM     30  CB  SER A   5     -27.085 -32.553  72.725  1.00 38.06           C  
ATOM     31  O   SER A   5     -29.635 -32.105  70.997  1.00 38.06           O  
ATOM     32  OG  SER A   5     -28.040 -32.176  73.702  1.00 38.06           O  
ATOM     33  N   ALA A   6     -28.179 -33.062  69.462  1.00 38.82           N  
ATOM     34  CA  ALA A   6     -27.968 -34.469  69.134  1.00 38.82           C  
ATOM     35  C   ALA A   6     -29.013 -34.963  68.137  1.00 38.82           C  
ATOM     36  CB  ALA A   6     -28.000 -35.322  70.400  1.00 38.82           C  
ATOM     37  O   ALA A   6     -30.207 -34.700  68.299  1.00 38.82           O  
ATOM     38  N   SER A   7     -28.505 -35.599  67.009  1.00 32.21           N  
ATOM     39  CA  SER A   7     -28.336 -36.994  66.615  1.00 32.21           C  
ATOM     40  C   SER A   7     -28.744 -37.212  65.162  1.00 32.21           C  
ATOM     41  CB  SER A   7     -29.152 -37.912  67.526  1.00 32.21           C  
ATOM     42  O   SER A   7     -29.802 -36.745  64.732  1.00 32.21           O  
ATOM     43  OG  SER A   7     -28.497 -38.101  68.768  1.00 32.21           O  
ATOM     44  N   SER A   8     -27.763 -37.762  64.292  1.00 34.62           N  
ATOM     45  CA  SER A   8     -27.261 -39.072  63.891  1.00 34.62           C  
ATOM     46  C   SER A   8     -27.644 -39.394  62.450  1.00 34.62           C  
ATOM     47  CB  SER A   8     -27.795 -40.160  64.824  1.00 34.62           C  
ATOM     48  O   SER A   8     -28.785 -39.170  62.041  1.00 34.62           O  
ATOM     49  OG  SER A   8     -29.207 -40.088  64.924  1.00 34.62           O  
ATOM     50  N   GLU A   9     -26.580 -39.637  61.622  1.00 30.96           N  
ATOM     51  CA  GLU A   9     -26.096 -40.902  61.080  1.00 30.96           C  
ATOM     52  C   GLU A   9     -25.316 -40.686  59.787  1.00 30.96           C  
ATOM     53  CB  GLU A   9     -27.261 -41.865  60.837  1.00 30.96           C  
ATOM     54  O   GLU A   9     -25.831 -40.093  58.836  1.00 30.96           O  
ATOM     55  CG  GLU A   9     -27.277 -43.062  61.777  1.00 30.96           C  
ATOM     56  CD  GLU A   9     -28.487 -43.961  61.583  1.00 30.96           C  
ATOM     57  OE1 GLU A   9     -28.493 -45.094  62.116  1.00 30.96           O  
ATOM     58  OE2 GLU A   9     -29.436 -43.530  60.891  1.00 30.96           O  
ATOM     59  N   ALA A  10     -23.928 -40.857  59.830  1.00 34.86           N  
ATOM     60  CA  ALA A  10     -22.786 -41.762  59.726  1.00 34.86           C  
ATOM     61  C   ALA A  10     -22.725 -42.412  58.346  1.00 34.86           C  
ATOM     62  CB  ALA A  10     -22.855 -42.832  60.812  1.00 34.86           C  
ATOM     63  O   ALA A  10     -23.749 -42.843  57.811  1.00 34.86           O  
ATOM     64  N   VAL A  11     -21.567 -42.210  57.643  1.00 33.25           N  
ATOM     65  CA  VAL A  11     -20.400 -43.085  57.686  1.00 33.25           C  
ATOM     66  C   VAL A  11     -19.748 -43.144  56.306  1.00 33.25           C  
ATOM     67  CB  VAL A  11     -20.774 -44.508  58.159  1.00 33.25           C  
ATOM     68  O   VAL A  11     -20.418 -43.409  55.306  1.00 33.25           O  
ATOM     69  CG1 VAL A  11     -19.557 -45.429  58.116  1.00 33.25           C  
ATOM     70  CG2 VAL A  11     -21.364 -44.462  59.568  1.00 33.25           C  
ATOM     71  N   SER A  12     -18.464 -42.605  56.265  1.00 28.81           N  
ATOM     72  CA  SER A  12     -17.114 -42.959  56.693  1.00 28.81           C  
ATOM     73  C   SER A  12     -16.293 -43.514  55.534  1.00 28.81           C  
ATOM     74  CB  SER A  12     -17.162 -43.981  57.830  1.00 28.81           C  
ATOM     75  O   SER A  12     -16.724 -44.446  54.852  1.00 28.81           O  
ATOM     76  OG  SER A  12     -17.431 -43.344  59.067  1.00 28.81           O  
ATOM     77  N   ALA A  13     -15.269 -42.809  55.086  1.00 33.95           N  
ATOM     78  CA  ALA A  13     -13.825 -42.668  54.915  1.00 33.95           C  
ATOM     79  C   ALA A  13     -13.087 -43.893  55.447  1.00 33.95           C  
ATOM     80  CB  ALA A  13     -13.328 -41.405  55.614  1.00 33.95           C  
ATOM     81  O   ALA A  13     -13.562 -44.559  56.370  1.00 33.95           O  
ATOM     82  N   PRO A  14     -11.653 -44.124  55.321  1.00 63.92           N  
ATOM     83  CA  PRO A  14     -10.308 -43.814  54.833  1.00 63.92           C  
ATOM     84  C   PRO A  14      -9.230 -44.676  55.486  1.00 63.92           C  
ATOM     85  CB  PRO A  14     -10.128 -42.340  55.208  1.00 63.92           C  
ATOM     86  O   PRO A  14      -9.545 -45.666  56.151  1.00 63.92           O  
ATOM     87  CG  PRO A  14     -10.862 -42.183  56.501  1.00 63.92           C  
ATOM     88  CD  PRO A  14     -11.581 -43.467  56.801  1.00 63.92           C  
ATOM     89  N   HIS A  15      -8.045 -44.637  54.920  1.00 31.13           N  
ATOM     90  CA  HIS A  15      -6.821 -44.573  55.711  1.00 31.13           C  
ATOM     91  C   HIS A  15      -5.587 -44.577  54.815  1.00 31.13           C  
ATOM     92  CB  HIS A  15      -6.758 -45.739  56.698  1.00 31.13           C  
ATOM     93  O   HIS A  15      -5.470 -45.413  53.916  1.00 31.13           O  
ATOM     94  CG  HIS A  15      -6.915 -45.326  58.127  1.00 31.13           C  
ATOM     95  CD2 HIS A  15      -6.381 -45.832  59.263  1.00 31.13           C  
ATOM     96  ND1 HIS A  15      -7.708 -44.267  58.512  1.00 31.13           N  
ATOM     97  CE1 HIS A  15      -7.654 -44.139  59.827  1.00 31.13           C  
ATOM     98  NE2 HIS A  15      -6.855 -45.077  60.307  1.00 31.13           N  
ATOM     99  N   SER A  16      -4.579 -43.615  55.078  1.00 35.04           N  
ATOM    100  CA  SER A  16      -3.422 -43.270  55.898  1.00 35.04           C  
ATOM    101  C   SER A  16      -2.117 -43.585  55.174  1.00 35.04           C  
ATOM    102  CB  SER A  16      -3.468 -44.016  57.232  1.00 35.04           C  
ATOM    103  O   SER A  16      -1.996 -44.628  54.528  1.00 35.04           O  
ATOM    104  OG  SER A  16      -3.563 -45.415  57.022  1.00 35.04           O  
ATOM    105  N   GLY A  17      -1.090 -42.642  55.227  1.00 29.71           N  
ATOM    106  CA  GLY A  17       0.068 -42.290  56.033  1.00 29.71           C  
ATOM    107  C   GLY A  17       1.385 -42.653  55.375  1.00 29.71           C  
ATOM    108  O   GLY A  17       1.500 -43.705  54.742  1.00 29.71           O  
ATOM    109  N   GLN A  18       2.373 -41.696  55.270  1.00 29.31           N  
ATOM    110  CA  GLN A  18       3.607 -41.434  56.003  1.00 29.31           C  
ATOM    111  C   GLN A  18       4.779 -41.217  55.050  1.00 29.31           C  
ATOM    112  CB  GLN A  18       3.917 -42.584  56.963  1.00 29.31           C  
ATOM    113  O   GLN A  18       4.944 -41.962  54.081  1.00 29.31           O  
ATOM    114  CG  GLN A  18       3.297 -42.417  58.344  1.00 29.31           C  
ATOM    115  CD  GLN A  18       3.764 -43.473  59.328  1.00 29.31           C  
ATOM    116  NE2 GLN A  18       3.268 -43.397  60.558  1.00 29.31           N  
ATOM    117  OE1 GLN A  18       4.564 -44.350  58.985  1.00 29.31           O  
ATOM    118  N   GLN A  19       5.590 -40.172  55.217  1.00 32.92           N  
ATOM    119  CA  GLN A  19       6.884 -39.546  55.470  1.00 32.92           C  
ATOM    120  C   GLN A  19       7.995 -40.590  55.543  1.00 32.92           C  
ATOM    121  CB  GLN A  19       6.843 -38.732  56.765  1.00 32.92           C  
ATOM    122  O   GLN A  19       7.855 -41.607  56.226  1.00 32.92           O  
ATOM    123  CG  GLN A  19       6.734 -37.230  56.543  1.00 32.92           C  
ATOM    124  CD  GLN A  19       6.681 -36.447  57.841  1.00 32.92           C  
ATOM    125  NE2 GLN A  19       6.378 -35.157  57.744  1.00 32.92           N  
ATOM    126  OE1 GLN A  19       6.909 -36.997  58.923  1.00 32.92           O  
ATOM    127  N   GLU A  20       9.234 -40.473  54.821  1.00 29.00           N  
ATOM    128  CA  GLU A  20      10.623 -40.481  55.272  1.00 29.00           C  
ATOM    129  C   GLU A  20      11.587 -40.514  54.090  1.00 29.00           C  
ATOM    130  CB  GLU A  20      10.881 -41.675  56.195  1.00 29.00           C  
ATOM    131  O   GLU A  20      11.389 -41.276  53.142  1.00 29.00           O  
ATOM    132  CG  GLU A  20      10.831 -41.329  57.676  1.00 29.00           C  
ATOM    133  CD  GLU A  20      11.291 -42.468  58.574  1.00 29.00           C  
ATOM    134  OE1 GLU A  20      11.673 -42.207  59.737  1.00 29.00           O  
ATOM    135  OE2 GLU A  20      11.269 -43.629  58.109  1.00 29.00           O  
ATOM    136  N   GLN A  21      12.603 -39.610  53.974  1.00 30.89           N  
ATOM    137  CA  GLN A  21      14.018 -39.260  53.917  1.00 30.89           C  
ATOM    138  C   GLN A  21      14.892 -40.510  53.852  1.00 30.89           C  
ATOM    139  CB  GLN A  21      14.410 -38.408  55.124  1.00 30.89           C  
ATOM    140  O   GLN A  21      14.662 -41.473  54.586  1.00 30.89           O  
ATOM    141  CG  GLN A  21      14.341 -36.909  54.868  1.00 30.89           C  
ATOM    142  CD  GLN A  21      14.826 -36.088  56.048  1.00 30.89           C  
ATOM    143  NE2 GLN A  21      14.613 -34.778  55.987  1.00 30.89           N  
ATOM    144  OE1 GLN A  21      15.386 -36.627  57.007  1.00 30.89           O  
ATOM    145  N   THR A  22      15.961 -40.726  52.929  1.00 29.19           N  
ATOM    146  CA  THR A  22      17.414 -40.778  52.809  1.00 29.19           C  
ATOM    147  C   THR A  22      17.848 -42.024  52.042  1.00 29.19           C  
ATOM    148  CB  THR A  22      18.091 -40.762  54.192  1.00 29.19           C  
ATOM    149  O   THR A  22      17.241 -43.088  52.181  1.00 29.19           O  
ATOM    150  CG2 THR A  22      17.724 -39.501  54.968  1.00 29.19           C  
ATOM    151  OG1 THR A  22      17.667 -41.909  54.938  1.00 29.19           O  
ATOM    152  N   THR A  23      18.807 -41.984  50.966  1.00 30.74           N  
ATOM    153  CA  THR A  23      20.211 -42.345  50.806  1.00 30.74           C  
ATOM    154  C   THR A  23      20.501 -42.768  49.368  1.00 30.74           C  
ATOM    155  CB  THR A  23      20.609 -43.481  51.767  1.00 30.74           C  
ATOM    156  O   THR A  23      19.689 -43.451  48.741  1.00 30.74           O  
ATOM    157  CG2 THR A  23      20.481 -43.040  53.221  1.00 30.74           C  
ATOM    158  OG1 THR A  23      19.755 -44.609  51.544  1.00 30.74           O  
ATOM    159  N   SER A  24      21.438 -42.164  48.661  1.00 34.10           N  
ATOM    160  CA  SER A  24      22.688 -42.272  47.917  1.00 34.10           C  
ATOM    161  C   SER A  24      23.217 -43.702  47.928  1.00 34.10           C  
ATOM    162  CB  SER A  24      23.741 -41.326  48.496  1.00 34.10           C  
ATOM    163  O   SER A  24      23.161 -44.382  48.954  1.00 34.10           O  
ATOM    164  OG  SER A  24      23.776 -41.419  49.910  1.00 34.10           O  
ATOM    165  N   SER A  25      23.640 -44.296  46.695  1.00 30.94           N  
ATOM    166  CA  SER A  25      24.917 -44.858  46.265  1.00 30.94           C  
ATOM    167  C   SER A  25      24.760 -45.671  44.984  1.00 30.94           C  
ATOM    168  CB  SER A  25      25.515 -45.735  47.366  1.00 30.94           C  
ATOM    169  O   SER A  25      23.842 -46.486  44.869  1.00 30.94           O  
ATOM    170  OG  SER A  25      26.198 -44.944  48.323  1.00 30.94           O  
ATOM    171  N   SER A  26      25.586 -45.373  43.873  1.00 34.37           N  
ATOM    172  CA  SER A  26      26.811 -45.638  43.124  1.00 34.37           C  
ATOM    173  C   SER A  26      26.707 -46.939  42.336  1.00 34.37           C  
ATOM    174  CB  SER A  26      28.013 -45.698  44.067  1.00 34.37           C  
ATOM    175  O   SER A  26      26.175 -47.933  42.836  1.00 34.37           O  
ATOM    176  OG  SER A  26      27.614 -46.098  45.367  1.00 34.37           O  
ATOM    177  N   ARG A  27      27.119 -46.978  40.986  1.00 34.22           N  
ATOM    178  CA  ARG A  27      28.222 -47.338  40.102  1.00 34.22           C  
ATOM    179  C   ARG A  27      27.953 -48.667  39.403  1.00 34.22           C  
ATOM    180  CB  ARG A  27      29.535 -47.414  40.883  1.00 34.22           C  
ATOM    181  O   ARG A  27      27.538 -49.637  40.040  1.00 34.22           O  
ATOM    182  CG  ARG A  27      30.306 -46.104  40.922  1.00 34.22           C  
ATOM    183  CD  ARG A  27      31.672 -46.272  41.571  1.00 34.22           C  
ATOM    184  NE  ARG A  27      32.419 -45.017  41.588  1.00 34.22           N  
ATOM    185  NH1 ARG A  27      34.316 -45.919  42.550  1.00 34.22           N  
ATOM    186  NH2 ARG A  27      34.243 -43.690  42.019  1.00 34.22           N  
ATOM    187  CZ  ARG A  27      33.658 -44.878  42.052  1.00 34.22           C  
ATOM    188  N   GLN A  28      28.161 -48.718  38.005  1.00 30.68           N  
ATOM    189  CA  GLN A  28      29.174 -49.413  37.219  1.00 30.68           C  
ATOM    190  C   GLN A  28      28.665 -49.722  35.814  1.00 30.68           C  
ATOM    191  CB  GLN A  28      29.603 -50.705  37.918  1.00 30.68           C  
ATOM    192  O   GLN A  28      27.571 -50.265  35.650  1.00 30.68           O  
ATOM    193  CG  GLN A  28      30.921 -50.588  38.671  1.00 30.68           C  
ATOM    194  CD  GLN A  28      31.321 -51.881  39.358  1.00 30.68           C  
ATOM    195  NE2 GLN A  28      32.504 -51.889  39.963  1.00 30.68           N  
ATOM    196  OE1 GLN A  28      30.572 -52.863  39.346  1.00 30.68           O  
ATOM    197  N   ALA A  29      29.365 -49.255  34.743  1.00 34.49           N  
ATOM    198  CA  ALA A  29      30.221 -49.463  33.578  1.00 34.49           C  
ATOM    199  C   ALA A  29      30.471 -50.949  33.339  1.00 34.49           C  
ATOM    200  CB  ALA A  29      31.547 -48.725  33.754  1.00 34.49           C  
ATOM    201  O   ALA A  29      30.747 -51.698  34.280  1.00 34.49           O  
ATOM    202  N   ALA A  30      30.308 -51.429  32.067  1.00 30.16           N  
ATOM    203  CA  ALA A  30      31.151 -52.360  31.321  1.00 30.16           C  
ATOM    204  C   ALA A  30      30.785 -52.363  29.839  1.00 30.16           C  
ATOM    205  CB  ALA A  30      31.031 -53.768  31.898  1.00 30.16           C  
ATOM    206  O   ALA A  30      29.608 -52.461  29.484  1.00 30.16           O  
ATOM    207  N   GLN A  31      31.729 -52.053  28.900  1.00 31.64           N  
ATOM    208  CA  GLN A  31      32.653 -52.265  27.791  1.00 31.64           C  
ATOM    209  C   GLN A  31      32.677 -53.732  27.369  1.00 31.64           C  
ATOM    210  CB  GLN A  31      34.062 -51.805  28.170  1.00 31.64           C  
ATOM    211  O   GLN A  31      32.718 -54.627  28.215  1.00 31.64           O  
ATOM    212  CG  GLN A  31      34.351 -50.354  27.813  1.00 31.64           C  
ATOM    213  CD  GLN A  31      35.766 -49.933  28.166  1.00 31.64           C  
ATOM    214  NE2 GLN A  31      36.079 -48.661  27.947  1.00 31.64           N  
ATOM    215  OE1 GLN A  31      36.571 -50.745  28.633  1.00 31.64           O  
ATOM    216  N   THR A  32      32.723 -54.156  26.027  1.00 32.10           N  
ATOM    217  CA  THR A  32      33.563 -54.530  24.894  1.00 32.10           C  
ATOM    218  C   THR A  32      33.228 -55.939  24.415  1.00 32.10           C  
ATOM    219  CB  THR A  32      35.057 -54.449  25.255  1.00 32.10           C  
ATOM    220  O   THR A  32      32.964 -56.830  25.225  1.00 32.10           O  
ATOM    221  CG2 THR A  32      35.577 -53.020  25.131  1.00 32.10           C  
ATOM    222  OG1 THR A  32      35.242 -54.897  26.604  1.00 32.10           O  
ATOM    223  N   SER A  33      33.202 -56.165  22.997  1.00 31.18           N  
ATOM    224  CA  SER A  33      34.097 -56.834  22.058  1.00 31.18           C  
ATOM    225  C   SER A  33      33.343 -57.316  20.823  1.00 31.18           C  
ATOM    226  CB  SER A  33      34.798 -58.014  22.732  1.00 31.18           C  
ATOM    227  O   SER A  33      32.249 -57.874  20.936  1.00 31.18           O  
ATOM    228  OG  SER A  33      33.931 -58.654  23.653  1.00 31.18           O  
ATOM    229  N   ASN A  34      33.871 -57.041  19.600  1.00 31.35           N  
ATOM    230  CA  ASN A  34      34.523 -57.361  18.335  1.00 31.35           C  
ATOM    231  C   ASN A  34      34.548 -58.866  18.082  1.00 31.35           C  
ATOM    232  CB  ASN A  34      35.944 -56.794  18.306  1.00 31.35           C  
ATOM    233  O   ASN A  34      34.870 -59.645  18.980  1.00 31.35           O  
ATOM    234  CG  ASN A  34      36.075 -55.593  17.389  1.00 31.35           C  
ATOM    235  ND2 ASN A  34      37.307 -55.157  17.155  1.00 31.35           N  
ATOM    236  OD1 ASN A  34      35.076 -55.063  16.895  1.00 31.35           O  
ATOM    237  N   SER A  35      34.284 -59.334  16.752  1.00 32.63           N  
ATOM    238  CA  SER A  35      35.015 -60.014  15.688  1.00 32.63           C  
ATOM    239  C   SER A  35      34.071 -60.506  14.596  1.00 32.63           C  
ATOM    240  CB  SER A  35      35.813 -61.191  16.252  1.00 32.63           C  
ATOM    241  O   SER A  35      32.989 -61.020  14.888  1.00 32.63           O  
ATOM    242  OG  SER A  35      35.011 -61.970  17.123  1.00 32.63           O  
ATOM    243  N   ASN A  36      34.442 -60.257  13.225  1.00 31.58           N  
ATOM    244  CA  ASN A  36      35.073 -60.701  11.987  1.00 31.58           C  
ATOM    245  C   ASN A  36      34.264 -61.803  11.309  1.00 31.58           C  
ATOM    246  CB  ASN A  36      36.502 -61.178  12.254  1.00 31.58           C  
ATOM    247  O   ASN A  36      33.835 -62.755  11.963  1.00 31.58           O  
ATOM    248  CG  ASN A  36      37.530 -60.079  12.068  1.00 31.58           C  
ATOM    249  ND2 ASN A  36      38.782 -60.378  12.392  1.00 31.58           N  
ATOM    250  OD1 ASN A  36      37.200 -58.971  11.639  1.00 31.58           O  
ATOM    251  N   ALA A  37      34.046 -61.677   9.902  1.00 30.22           N  
ATOM    252  CA  ALA A  37      34.547 -62.310   8.684  1.00 30.22           C  
ATOM    253  C   ALA A  37      33.429 -62.494   7.662  1.00 30.22           C  
ATOM    254  CB  ALA A  37      35.192 -63.655   9.011  1.00 30.22           C  
ATOM    255  O   ALA A  37      32.333 -62.942   8.006  1.00 30.22           O  
ATOM    256  N   SER A  38      33.671 -62.058   6.337  1.00 30.23           N  
ATOM    257  CA  SER A  38      34.078 -62.404   4.978  1.00 30.23           C  
ATOM    258  C   SER A  38      32.944 -63.083   4.217  1.00 30.23           C  
ATOM    259  CB  SER A  38      35.305 -63.316   5.001  1.00 30.23           C  
ATOM    260  O   SER A  38      32.234 -63.924   4.772  1.00 30.23           O  
ATOM    261  OG  SER A  38      35.187 -64.292   6.022  1.00 30.23           O  
ATOM    262  N   ASN A  39      32.661 -62.609   2.955  1.00 29.45           N  
ATOM    263  CA  ASN A  39      32.742 -63.239   1.641  1.00 29.45           C  
ATOM    264  C   ASN A  39      31.976 -62.442   0.589  1.00 29.45           C  
ATOM    265  CB  ASN A  39      32.222 -64.677   1.702  1.00 29.45           C  
ATOM    266  O   ASN A  39      30.814 -62.088   0.797  1.00 29.45           O  
ATOM    267  CG  ASN A  39      33.338 -65.698   1.802  1.00 29.45           C  
ATOM    268  ND2 ASN A  39      32.971 -66.971   1.886  1.00 29.45           N  
ATOM    269  OD1 ASN A  39      34.521 -65.345   1.804  1.00 29.45           O  
ATOM    270  N   SER A  40      32.671 -61.906  -0.513  1.00 30.03           N  
ATOM    271  CA  SER A  40      33.115 -62.164  -1.879  1.00 30.03           C  
ATOM    272  C   SER A  40      31.938 -62.179  -2.850  1.00 30.03           C  
ATOM    273  CB  SER A  40      33.867 -63.493  -1.957  1.00 30.03           C  
ATOM    274  O   SER A  40      30.871 -62.707  -2.531  1.00 30.03           O  
ATOM    275  OG  SER A  40      33.009 -64.576  -1.644  1.00 30.03           O  
ATOM    276  N   ALA A  41      32.001 -61.326  -3.903  1.00 28.48           N  
ATOM    277  CA  ALA A  41      32.293 -61.663  -5.293  1.00 28.48           C  
ATOM    278  C   ALA A  41      31.375 -60.903  -6.247  1.00 28.48           C  
ATOM    279  CB  ALA A  41      32.157 -63.167  -5.516  1.00 28.48           C  
ATOM    280  O   ALA A  41      30.154 -60.905  -6.076  1.00 28.48           O  
ATOM    281  N   SER A  42      31.974 -59.967  -7.043  1.00 28.85           N  
ATOM    282  CA  SER A  42      32.062 -59.510  -8.426  1.00 28.85           C  
ATOM    283  C   SER A  42      31.564 -60.578  -9.394  1.00 28.85           C  
ATOM    284  CB  SER A  42      33.502 -59.127  -8.773  1.00 28.85           C  
ATOM    285  O   SER A  42      31.660 -61.774  -9.111  1.00 28.85           O  
ATOM    286  OG  SER A  42      34.022 -58.214  -7.823  1.00 28.85           O  
ATOM    287  N   PRO A  43      31.262 -60.131 -10.655  1.00 39.35           N  
ATOM    288  CA  PRO A  43      32.135 -60.493 -11.774  1.00 39.35           C  
ATOM    289  C   PRO A  43      32.325 -59.349 -12.768  1.00 39.35           C  
ATOM    290  CB  PRO A  43      31.404 -61.668 -12.427  1.00 39.35           C  
ATOM    291  O   PRO A  43      31.441 -58.502 -12.916  1.00 39.35           O  
ATOM    292  CG  PRO A  43      29.955 -61.404 -12.173  1.00 39.35           C  
ATOM    293  CD  PRO A  43      29.835 -60.161 -11.340  1.00 39.35           C  
ATOM    294  N   SER A  44      33.649 -59.096 -13.214  1.00 29.12           N  
ATOM    295  CA  SER A  44      34.535 -58.697 -14.303  1.00 29.12           C  
ATOM    296  C   SER A  44      34.330 -59.576 -15.532  1.00 29.12           C  
ATOM    297  CB  SER A  44      35.996 -58.764 -13.856  1.00 29.12           C  
ATOM    298  O   SER A  44      34.093 -60.779 -15.409  1.00 29.12           O  
ATOM    299  OG  SER A  44      36.356 -60.090 -13.509  1.00 29.12           O  
ATOM    300  N   GLU A  45      34.295 -59.016 -16.804  1.00 31.82           N  
ATOM    301  CA  GLU A  45      35.299 -58.837 -17.849  1.00 31.82           C  
ATOM    302  C   GLU A  45      34.661 -58.844 -19.235  1.00 31.82           C  
ATOM    303  CB  GLU A  45      36.370 -59.927 -17.757  1.00 31.82           C  
ATOM    304  O   GLU A  45      33.766 -59.646 -19.508  1.00 31.82           O  
ATOM    305  CG  GLU A  45      37.482 -59.616 -16.765  1.00 31.82           C  
ATOM    306  CD  GLU A  45      38.628 -60.613 -16.816  1.00 31.82           C  
ATOM    307  OE1 GLU A  45      39.671 -60.372 -16.167  1.00 31.82           O  
ATOM    308  OE2 GLU A  45      38.482 -61.644 -17.510  1.00 31.82           O  
ATOM    309  N   SER A  46      35.081 -57.865 -20.141  1.00 26.13           N  
ATOM    310  CA  SER A  46      36.015 -58.057 -21.246  1.00 26.13           C  
ATOM    311  C   SER A  46      36.045 -56.838 -22.162  1.00 26.13           C  
ATOM    312  CB  SER A  46      35.643 -59.302 -22.053  1.00 26.13           C  
ATOM    313  O   SER A  46      34.999 -56.270 -22.484  1.00 26.13           O  
ATOM    314  OG  SER A  46      34.325 -59.195 -22.563  1.00 26.13           O  
ATOM    315  N   ARG A  47      37.180 -56.210 -22.325  1.00 29.29           N  
ATOM    316  CA  ARG A  47      38.202 -55.656 -23.207  1.00 29.29           C  
ATOM    317  C   ARG A  47      38.128 -56.286 -24.594  1.00 29.29           C  
ATOM    318  CB  ARG A  47      39.596 -55.864 -22.612  1.00 29.29           C  
ATOM    319  O   ARG A  47      37.991 -57.505 -24.722  1.00 29.29           O  
ATOM    320  CG  ARG A  47      39.946 -54.881 -21.506  1.00 29.29           C  
ATOM    321  CD  ARG A  47      41.379 -55.060 -21.025  1.00 29.29           C  
ATOM    322  NE  ARG A  47      41.754 -54.035 -20.055  1.00 29.29           N  
ATOM    323  NH1 ARG A  47      44.019 -54.155 -20.493  1.00 29.29           N  
ATOM    324  NH2 ARG A  47      43.228 -52.689 -18.919  1.00 29.29           N  
ATOM    325  CZ  ARG A  47      43.000 -53.628 -19.824  1.00 29.29           C  
ATOM    326  N   THR A  48      38.024 -55.461 -25.684  1.00 28.77           N  
ATOM    327  CA  THR A  48      38.786 -55.562 -26.923  1.00 28.77           C  
ATOM    328  C   THR A  48      39.063 -54.178 -27.503  1.00 28.77           C  
ATOM    329  CB  THR A  48      38.045 -56.420 -27.966  1.00 28.77           C  
ATOM    330  O   THR A  48      38.193 -53.305 -27.481  1.00 28.77           O  
ATOM    331  CG2 THR A  48      37.890 -57.859 -27.485  1.00 28.77           C  
ATOM    332  OG1 THR A  48      36.745 -55.862 -28.197  1.00 28.77           O  
ATOM    333  N   SER A  49      40.326 -53.713 -27.626  1.00 29.18           N  
ATOM    334  CA  SER A  49      41.348 -53.104 -28.471  1.00 29.18           C  
ATOM    335  C   SER A  49      41.086 -53.388 -29.946  1.00 29.18           C  
ATOM    336  CB  SER A  49      42.737 -53.613 -28.084  1.00 29.18           C  
ATOM    337  O   SER A  49      40.741 -54.512 -30.316  1.00 29.18           O  
ATOM    338  OG  SER A  49      42.761 -55.029 -28.045  1.00 29.18           O  
ATOM    339  N   SER A  50      40.959 -52.331 -30.843  1.00 29.15           N  
ATOM    340  CA  SER A  50      41.545 -52.315 -32.179  1.00 29.15           C  
ATOM    341  C   SER A  50      41.662 -50.891 -32.714  1.00 29.15           C  
ATOM    342  CB  SER A  50      40.712 -53.162 -33.141  1.00 29.15           C  
ATOM    343  O   SER A  50      40.739 -50.088 -32.564  1.00 29.15           O  
ATOM    344  OG  SER A  50      39.433 -52.584 -33.342  1.00 29.15           O  
ATOM    345  N   SER A  51      42.869 -50.285 -32.861  1.00 28.84           N  
ATOM    346  CA  SER A  51      43.852 -49.776 -33.811  1.00 28.84           C  
ATOM    347  C   SER A  51      43.209 -49.467 -35.159  1.00 28.84           C  
ATOM    348  CB  SER A  51      44.988 -50.783 -33.997  1.00 28.84           C  
ATOM    349  O   SER A  51      42.455 -50.282 -35.695  1.00 28.84           O  
ATOM    350  OG  SER A  51      46.212 -50.117 -34.259  1.00 28.84           O  
ATOM    351  N   GLY A  52      43.242 -48.183 -35.702  1.00 28.38           N  
ATOM    352  CA  GLY A  52      43.772 -47.838 -37.012  1.00 28.38           C  
ATOM    353  C   GLY A  52      43.436 -46.421 -37.437  1.00 28.38           C  
ATOM    354  O   GLY A  52      42.307 -45.963 -37.251  1.00 28.38           O  
ATOM    355  N   ASN A  53      44.429 -45.474 -37.480  1.00 29.21           N  
ATOM    356  CA  ASN A  53      45.236 -44.680 -38.399  1.00 29.21           C  
ATOM    357  C   ASN A  53      44.409 -44.172 -39.577  1.00 29.21           C  
ATOM    358  CB  ASN A  53      46.433 -45.491 -38.901  1.00 29.21           C  
ATOM    359  O   ASN A  53      43.663 -44.936 -40.192  1.00 29.21           O  
ATOM    360  CG  ASN A  53      47.757 -44.949 -38.399  1.00 29.21           C  
ATOM    361  ND2 ASN A  53      48.854 -45.506 -38.900  1.00 29.21           N  
ATOM    362  OD1 ASN A  53      47.794 -44.039 -37.567  1.00 29.21           O  
ATOM    363  N   GLN A  54      44.360 -42.810 -39.850  1.00 31.37           N  
ATOM    364  CA  GLN A  54      44.957 -42.014 -40.918  1.00 31.37           C  
ATOM    365  C   GLN A  54      43.888 -41.272 -41.714  1.00 31.37           C  
ATOM    366  CB  GLN A  54      45.785 -42.900 -41.849  1.00 31.37           C  
ATOM    367  O   GLN A  54      42.861 -41.851 -42.076  1.00 31.37           O  
ATOM    368  CG  GLN A  54      47.286 -42.810 -41.611  1.00 31.37           C  
ATOM    369  CD  GLN A  54      48.078 -43.763 -42.486  1.00 31.37           C  
ATOM    370  NE2 GLN A  54      49.361 -43.924 -42.178  1.00 31.37           N  
ATOM    371  OE1 GLN A  54      47.541 -44.351 -43.430  1.00 31.37           O  
ATOM    372  N   THR A  55      43.967 -39.887 -41.799  1.00 31.96           N  
ATOM    373  CA  THR A  55      44.438 -38.943 -42.806  1.00 31.96           C  
ATOM    374  C   THR A  55      43.356 -37.917 -43.133  1.00 31.96           C  
ATOM    375  CB  THR A  55      44.867 -39.669 -44.095  1.00 31.96           C  
ATOM    376  O   THR A  55      42.181 -38.265 -43.260  1.00 31.96           O  
ATOM    377  CG2 THR A  55      46.117 -40.510 -43.862  1.00 31.96           C  
ATOM    378  OG1 THR A  55      43.803 -40.524 -44.531  1.00 31.96           O  
ATOM    379  N   ASN A  56      43.690 -36.600 -42.961  1.00 30.75           N  
ATOM    380  CA  ASN A  56      44.133 -35.415 -43.689  1.00 30.75           C  
ATOM    381  C   ASN A  56      42.988 -34.778 -44.472  1.00 30.75           C  
ATOM    382  CB  ASN A  56      45.289 -35.764 -44.628  1.00 30.75           C  
ATOM    383  O   ASN A  56      42.241 -35.472 -45.163  1.00 30.75           O  
ATOM    384  CG  ASN A  56      46.645 -35.617 -43.966  1.00 30.75           C  
ATOM    385  ND2 ASN A  56      47.670 -36.197 -44.578  1.00 30.75           N  
ATOM    386  OD1 ASN A  56      46.769 -34.989 -42.911  1.00 30.75           O  
ATOM    387  N   ASN A  57      42.741 -33.474 -44.218  1.00 31.39           N  
ATOM    388  CA  ASN A  57      43.075 -32.211 -44.869  1.00 31.39           C  
ATOM    389  C   ASN A  57      41.898 -31.668 -45.675  1.00 31.39           C  
ATOM    390  CB  ASN A  57      44.301 -32.379 -45.769  1.00 31.39           C  
ATOM    391  O   ASN A  57      41.270 -32.404 -46.438  1.00 31.39           O  
ATOM    392  CG  ASN A  57      45.556 -31.783 -45.162  1.00 31.39           C  
ATOM    393  ND2 ASN A  57      46.664 -31.866 -45.890  1.00 31.39           N  
ATOM    394  OD1 ASN A  57      45.530 -31.252 -44.049  1.00 31.39           O  
ATOM    395  N   ASP A  58      41.504 -30.442 -45.352  1.00 31.54           N  
ATOM    396  CA  ASP A  58      41.778 -29.149 -45.971  1.00 31.54           C  
ATOM    397  C   ASP A  58      40.517 -28.562 -46.600  1.00 31.54           C  
ATOM    398  CB  ASP A  58      42.879 -29.282 -47.026  1.00 31.54           C  
ATOM    399  O   ASP A  58      39.793 -29.257 -47.316  1.00 31.54           O  
ATOM    400  CG  ASP A  58      44.254 -28.913 -46.497  1.00 31.54           C  
ATOM    401  OD1 ASP A  58      44.353 -28.034 -45.615  1.00 31.54           O  
ATOM    402  OD2 ASP A  58      45.248 -29.506 -46.970  1.00 31.54           O  
ATOM    403  N   ARG A  59      40.170 -27.387 -46.138  1.00 31.34           N  
ATOM    404  CA  ARG A  59      40.382 -26.080 -46.752  1.00 31.34           C  
ATOM    405  C   ARG A  59      39.062 -25.468 -47.207  1.00 31.34           C  
ATOM    406  CB  ARG A  59      41.343 -26.193 -47.938  1.00 31.34           C  
ATOM    407  O   ARG A  59      38.309 -26.091 -47.958  1.00 31.34           O  
ATOM    408  CG  ARG A  59      42.705 -25.566 -47.688  1.00 31.34           C  
ATOM    409  CD  ARG A  59      43.605 -25.665 -48.913  1.00 31.34           C  
ATOM    410  NE  ARG A  59      44.938 -25.132 -48.647  1.00 31.34           N  
ATOM    411  NH1 ARG A  59      45.719 -25.449 -50.798  1.00 31.34           N  
ATOM    412  NH2 ARG A  59      47.087 -24.539 -49.199  1.00 31.34           N  
ATOM    413  CZ  ARG A  59      45.911 -25.041 -49.549  1.00 31.34           C  
ATOM    414  N   GLN A  60      38.631 -24.480 -46.517  1.00 34.88           N  
ATOM    415  CA  GLN A  60      38.052 -23.174 -46.814  1.00 34.88           C  
ATOM    416  C   GLN A  60      38.496 -22.674 -48.186  1.00 34.88           C  
ATOM    417  CB  GLN A  60      38.436 -22.158 -45.737  1.00 34.88           C  
ATOM    418  O   GLN A  60      39.607 -22.970 -48.630  1.00 34.88           O  
ATOM    419  CG  GLN A  60      37.481 -22.129 -44.551  1.00 34.88           C  
ATOM    420  CD  GLN A  60      37.623 -20.872 -43.714  1.00 34.88           C  
ATOM    421  NE2 GLN A  60      36.683 -20.660 -42.799  1.00 34.88           N  
ATOM    422  OE1 GLN A  60      38.570 -20.098 -43.887  1.00 34.88           O  
ATOM    423  N   PRO A  61      37.723 -21.718 -48.660  1.00 46.76           N  
ATOM    424  CA  PRO A  61      37.754 -20.262 -48.495  1.00 46.76           C  
ATOM    425  C   PRO A  61      36.525 -19.576 -49.087  1.00 46.76           C  
ATOM    426  CB  PRO A  61      39.024 -19.850 -49.245  1.00 46.76           C  
ATOM    427  O   PRO A  61      35.733 -20.214 -49.784  1.00 46.76           O  
ATOM    428  CG  PRO A  61      39.116 -20.803 -50.393  1.00 46.76           C  
ATOM    429  CD  PRO A  61      38.031 -21.831 -50.248  1.00 46.76           C  
ATOM    430  N   THR A  62      36.008 -18.592 -48.422  1.00 38.45           N  
ATOM    431  CA  THR A  62      35.294 -17.350 -48.698  1.00 38.45           C  
ATOM    432  C   THR A  62      35.682 -16.796 -50.066  1.00 38.45           C  
ATOM    433  CB  THR A  62      35.573 -16.292 -47.615  1.00 38.45           C  
ATOM    434  O   THR A  62      36.799 -17.018 -50.537  1.00 38.45           O  
ATOM    435  CG2 THR A  62      34.893 -16.658 -46.300  1.00 38.45           C  
ATOM    436  OG1 THR A  62      36.987 -16.199 -47.400  1.00 38.45           O  
ATOM    437  N   PRO A  63      34.817 -15.807 -50.597  1.00 49.11           N  
ATOM    438  CA  PRO A  63      34.752 -14.355 -50.411  1.00 49.11           C  
ATOM    439  C   PRO A  63      33.469 -13.746 -50.973  1.00 49.11           C  
ATOM    440  CB  PRO A  63      35.977 -13.847 -51.174  1.00 49.11           C  
ATOM    441  O   PRO A  63      32.713 -14.426 -51.672  1.00 49.11           O  
ATOM    442  CG  PRO A  63      36.114 -14.774 -52.339  1.00 49.11           C  
ATOM    443  CD  PRO A  63      35.102 -15.874 -52.194  1.00 49.11           C  
ATOM    444  N   ALA A  64      32.944 -12.544 -50.404  1.00 30.15           N  
ATOM    445  CA  ALA A  64      32.800 -11.101 -50.575  1.00 30.15           C  
ATOM    446  C   ALA A  64      31.756 -10.777 -51.640  1.00 30.15           C  
ATOM    447  CB  ALA A  64      34.142 -10.472 -50.942  1.00 30.15           C  
ATOM    448  O   ALA A  64      31.735 -11.395 -52.707  1.00 30.15           O  
ATOM    449  N   ALA A  65      30.760  -9.788 -51.449  1.00 30.72           N  
ATOM    450  CA  ALA A  65      30.435  -8.404 -51.783  1.00 30.72           C  
ATOM    451  C   ALA A  65      29.165  -8.327 -52.625  1.00 30.72           C  
ATOM    452  CB  ALA A  65      31.599  -7.746 -52.520  1.00 30.72           C  
ATOM    453  O   ALA A  65      28.982  -9.112 -53.558  1.00 30.72           O  
ATOM    454  N   MET A  66      28.127  -7.403 -52.342  1.00 30.27           N  
ATOM    455  CA  MET A  66      27.570  -6.150 -52.844  1.00 30.27           C  
ATOM    456  C   MET A  66      26.167  -6.363 -53.402  1.00 30.27           C  
ATOM    457  CB  MET A  66      28.476  -5.552 -53.921  1.00 30.27           C  
ATOM    458  O   MET A  66      25.932  -7.304 -54.162  1.00 30.27           O  
ATOM    459  CG  MET A  66      29.502  -4.567 -53.382  1.00 30.27           C  
ATOM    460  SD  MET A  66      29.892  -3.232 -54.579  1.00 30.27           S  
ATOM    461  CE  MET A  66      30.835  -2.110 -53.511  1.00 30.27           C  
ATOM    462  N   ALA A  67      25.118  -5.634 -52.952  1.00 28.31           N  
ATOM    463  CA  ALA A  67      24.167  -4.547 -53.171  1.00 28.31           C  
ATOM    464  C   ALA A  67      23.201  -4.883 -54.303  1.00 28.31           C  
ATOM    465  CB  ALA A  67      24.906  -3.246 -53.474  1.00 28.31           C  
ATOM    466  O   ALA A  67      23.614  -5.387 -55.350  1.00 28.31           O  
ATOM    467  N   ALA A  68      21.834  -4.758 -54.134  1.00 28.28           N  
ATOM    468  CA  ALA A  68      20.735  -3.960 -54.673  1.00 28.28           C  
ATOM    469  C   ALA A  68      19.618  -4.854 -55.204  1.00 28.28           C  
ATOM    470  CB  ALA A  68      21.241  -3.034 -55.776  1.00 28.28           C  
ATOM    471  O   ALA A  68      19.882  -5.863 -55.862  1.00 28.28           O  
ATOM    472  N   SER A  69      18.316  -4.654 -54.817  1.00 28.57           N  
ATOM    473  CA  SER A  69      17.024  -4.141 -55.259  1.00 28.57           C  
ATOM    474  C   SER A  69      16.027  -5.273 -55.485  1.00 28.57           C  
ATOM    475  CB  SER A  69      17.182  -3.326 -56.544  1.00 28.57           C  
ATOM    476  O   SER A  69      16.386  -6.326 -56.016  1.00 28.57           O  
ATOM    477  OG  SER A  69      18.160  -2.313 -56.380  1.00 28.57           O  
ATOM    478  N   ARG A  70      14.785  -5.230 -54.899  1.00 28.99           N  
ATOM    479  CA  ARG A  70      13.455  -5.061 -55.475  1.00 28.99           C  
ATOM    480  C   ARG A  70      12.685  -6.378 -55.470  1.00 28.99           C  
ATOM    481  CB  ARG A  70      13.552  -4.516 -56.901  1.00 28.99           C  
ATOM    482  O   ARG A  70      13.229  -7.422 -55.835  1.00 28.99           O  
ATOM    483  CG  ARG A  70      12.290  -3.815 -57.380  1.00 28.99           C  
ATOM    484  CD  ARG A  70      12.549  -2.976 -58.624  1.00 28.99           C  
ATOM    485  NE  ARG A  70      11.303  -2.586 -59.279  1.00 28.99           N  
ATOM    486  NH1 ARG A  70      12.293  -2.034 -61.292  1.00 28.99           N  
ATOM    487  NH2 ARG A  70      10.027  -1.819 -61.027  1.00 28.99           N  
ATOM    488  CZ  ARG A  70      11.211  -2.147 -60.531  1.00 28.99           C  
ATOM    489  N   ALA A  71      11.443  -6.440 -54.814  1.00 29.22           N  
ATOM    490  CA  ALA A  71      10.015  -6.587 -55.084  1.00 29.22           C  
ATOM    491  C   ALA A  71       9.666  -8.035 -55.419  1.00 29.22           C  
ATOM    492  CB  ALA A  71       9.591  -5.664 -56.224  1.00 29.22           C  
ATOM    493  O   ALA A  71      10.408  -8.708 -56.139  1.00 29.22           O  
ATOM    494  N   LEU A  72       8.653  -8.599 -54.724  1.00 29.89           N  
ATOM    495  CA  LEU A  72       7.344  -9.181 -54.997  1.00 29.89           C  
ATOM    496  C   LEU A  72       7.416 -10.705 -55.003  1.00 29.89           C  
ATOM    497  CB  LEU A  72       6.803  -8.679 -56.338  1.00 29.89           C  
ATOM    498  O   LEU A  72       8.335 -11.284 -55.587  1.00 29.89           O  
ATOM    499  CG  LEU A  72       6.305  -7.233 -56.369  1.00 29.89           C  
ATOM    500  CD1 LEU A  72       6.148  -6.758 -57.810  1.00 29.89           C  
ATOM    501  CD2 LEU A  72       4.988  -7.103 -55.612  1.00 29.89           C  
ATOM    502  N   ARG A  73       6.639 -11.335 -54.109  1.00 36.50           N  
ATOM    503  CA  ARG A  73       5.828 -12.541 -53.983  1.00 36.50           C  
ATOM    504  C   ARG A  73       6.240 -13.589 -55.013  1.00 36.50           C  
ATOM    505  CB  ARG A  73       4.343 -12.210 -54.139  1.00 36.50           C  
ATOM    506  O   ARG A  73       6.637 -13.247 -56.128  1.00 36.50           O  
ATOM    507  CG  ARG A  73       3.713 -11.605 -52.894  1.00 36.50           C  
ATOM    508  CD  ARG A  73       2.210 -11.423 -53.054  1.00 36.50           C  
ATOM    509  NE  ARG A  73       1.598 -10.899 -51.836  1.00 36.50           N  
ATOM    510  NH1 ARG A  73      -0.348 -12.129 -52.037  1.00 36.50           N  
ATOM    511  NH2 ARG A  73      -0.063 -10.707 -50.262  1.00 36.50           N  
ATOM    512  CZ  ARG A  73       0.397 -11.246 -51.381  1.00 36.50           C  
ATOM    513  N   PRO A  74       5.902 -14.877 -54.642  1.00 42.56           N  
ATOM    514  CA  PRO A  74       4.797 -15.692 -55.151  1.00 42.56           C  
ATOM    515  C   PRO A  74       4.510 -16.910 -54.275  1.00 42.56           C  
ATOM    516  CB  PRO A  74       5.285 -16.121 -56.538  1.00 42.56           C  
ATOM    517  O   PRO A  74       5.298 -17.233 -53.383  1.00 42.56           O  
ATOM    518  CG  PRO A  74       6.763 -16.286 -56.388  1.00 42.56           C  
ATOM    519  CD  PRO A  74       7.157 -15.833 -55.012  1.00 42.56           C  
ATOM    520  N   SER A  75       3.180 -17.218 -54.065  1.00 33.39           N  
ATOM    521  CA  SER A  75       2.234 -18.322 -54.185  1.00 33.39           C  
ATOM    522  C   SER A  75       2.821 -19.468 -55.002  1.00 33.39           C  
ATOM    523  CB  SER A  75       0.930 -17.844 -54.825  1.00 33.39           C  
ATOM    524  O   SER A  75       3.468 -19.239 -56.026  1.00 33.39           O  
ATOM    525  OG  SER A  75      -0.177 -18.563 -54.310  1.00 33.39           O  
ATOM    526  N   SER A  76       2.723 -20.702 -54.523  1.00 31.51           N  
ATOM    527  CA  SER A  76       2.374 -21.914 -55.257  1.00 31.51           C  
ATOM    528  C   SER A  76       1.773 -22.967 -54.332  1.00 31.51           C  
ATOM    529  CB  SER A  76       3.603 -22.485 -55.964  1.00 31.51           C  
ATOM    530  O   SER A  76       2.311 -23.234 -53.255  1.00 31.51           O  
ATOM    531  OG  SER A  76       4.661 -22.694 -55.045  1.00 31.51           O  
ATOM    532  N   ARG A  77       0.490 -23.329 -54.532  1.00 31.82           N  
ATOM    533  CA  ARG A  77      -0.450 -24.331 -55.022  1.00 31.82           C  
ATOM    534  C   ARG A  77       0.254 -25.655 -55.299  1.00 31.82           C  
ATOM    535  CB  ARG A  77      -1.152 -23.836 -56.289  1.00 31.82           C  
ATOM    536  O   ARG A  77       1.347 -25.675 -55.869  1.00 31.82           O  
ATOM    537  CG  ARG A  77      -2.516 -23.215 -56.035  1.00 31.82           C  
ATOM    538  CD  ARG A  77      -3.198 -22.802 -57.332  1.00 31.82           C  
ATOM    539  NE  ARG A  77      -4.601 -22.458 -57.117  1.00 31.82           N  
ATOM    540  NH1 ARG A  77      -5.106 -22.247 -59.362  1.00 31.82           N  
ATOM    541  NH2 ARG A  77      -6.728 -21.900 -57.779  1.00 31.82           N  
ATOM    542  CZ  ARG A  77      -5.475 -22.202 -58.087  1.00 31.82           C  
ATOM    543  N   SER A  78      -0.346 -26.755 -54.812  1.00 29.11           N  
ATOM    544  CA  SER A  78      -0.867 -27.861 -55.610  1.00 29.11           C  
ATOM    545  C   SER A  78      -1.485 -28.938 -54.725  1.00 29.11           C  
ATOM    546  CB  SER A  78       0.240 -28.470 -56.471  1.00 29.11           C  
ATOM    547  O   SER A  78      -0.907 -29.319 -53.706  1.00 29.11           O  
ATOM    548  OG  SER A  78       1.200 -29.129 -55.663  1.00 29.11           O  
ATOM    549  N   ALA A  79      -2.887 -29.240 -54.926  1.00 30.26           N  
ATOM    550  CA  ALA A  79      -3.879 -29.993 -55.689  1.00 30.26           C  
ATOM    551  C   ALA A  79      -4.039 -31.406 -55.136  1.00 30.26           C  
ATOM    552  CB  ALA A  79      -3.489 -30.043 -57.164  1.00 30.26           C  
ATOM    553  O   ALA A  79      -3.052 -32.118 -54.937  1.00 30.26           O  
ATOM    554  N   SER A  80      -5.243 -31.807 -54.777  1.00 28.87           N  
ATOM    555  CA  SER A  80      -6.552 -32.403 -55.025  1.00 28.87           C  
ATOM    556  C   SER A  80      -6.421 -33.833 -55.537  1.00 28.87           C  
ATOM    557  CB  SER A  80      -7.342 -31.563 -56.030  1.00 28.87           C  
ATOM    558  O   SER A  80      -5.564 -34.121 -56.375  1.00 28.87           O  
ATOM    559  OG  SER A  80      -7.822 -32.369 -57.092  1.00 28.87           O  
ATOM    560  N   LEU A  81      -7.274 -34.722 -54.989  1.00 30.75           N  
ATOM    561  CA  LEU A  81      -8.295 -35.537 -55.637  1.00 30.75           C  
ATOM    562  C   LEU A  81      -9.039 -36.390 -54.615  1.00 30.75           C  
ATOM    563  CB  LEU A  81      -7.666 -36.434 -56.706  1.00 30.75           C  
ATOM    564  O   LEU A  81      -8.416 -37.075 -53.800  1.00 30.75           O  
ATOM    565  CG  LEU A  81      -7.411 -35.788 -58.069  1.00 30.75           C  
ATOM    566  CD1 LEU A  81      -6.227 -36.457 -58.760  1.00 30.75           C  
ATOM    567  CD2 LEU A  81      -8.659 -35.866 -58.941  1.00 30.75           C  
ATOM    568  N   GLY A  82     -10.380 -36.306 -54.489  1.00 28.71           N  
ATOM    569  CA  GLY A  82     -11.736 -36.666 -54.873  1.00 28.71           C  
ATOM    570  C   GLY A  82     -12.169 -38.018 -54.336  1.00 28.71           C  
ATOM    571  O   GLY A  82     -11.393 -38.976 -54.354  1.00 28.71           O  
ATOM    572  N   ASN A  83     -13.370 -38.091 -53.703  1.00 28.29           N  
ATOM    573  CA  ASN A  83     -14.633 -38.690 -54.121  1.00 28.29           C  
ATOM    574  C   ASN A  83     -15.465 -39.140 -52.923  1.00 28.29           C  
ATOM    575  CB  ASN A  83     -14.383 -39.868 -55.065  1.00 28.29           C  
ATOM    576  O   ASN A  83     -14.947 -39.785 -52.010  1.00 28.29           O  
ATOM    577  CG  ASN A  83     -15.243 -39.811 -56.312  1.00 28.29           C  
ATOM    578  ND2 ASN A  83     -15.629 -40.976 -56.820  1.00 28.29           N  
ATOM    579  OD1 ASN A  83     -15.558 -38.730 -56.814  1.00 28.29           O  
ATOM    580  N   SER A  84     -16.765 -38.768 -52.786  1.00 32.01           N  
ATOM    581  CA  SER A  84     -18.212 -38.810 -52.600  1.00 32.01           C  
ATOM    582  C   SER A  84     -18.704 -40.242 -52.414  1.00 32.01           C  
ATOM    583  CB  SER A  84     -18.925 -38.168 -53.790  1.00 32.01           C  
ATOM    584  O   SER A  84     -18.252 -41.154 -53.109  1.00 32.01           O  
ATOM    585  OG  SER A  84     -18.259 -36.985 -54.197  1.00 32.01           O  
ATOM    586  N   ASN A  85     -19.668 -40.574 -51.481  1.00 33.89           N  
ATOM    587  CA  ASN A  85     -21.059 -40.957 -51.266  1.00 33.89           C  
ATOM    588  C   ASN A  85     -21.169 -42.357 -50.669  1.00 33.89           C  
ATOM    589  CB  ASN A  85     -21.848 -40.874 -52.574  1.00 33.89           C  
ATOM    590  O   ASN A  85     -20.453 -43.271 -51.082  1.00 33.89           O  
ATOM    591  CG  ASN A  85     -22.298 -39.463 -52.896  1.00 33.89           C  
ATOM    592  ND2 ASN A  85     -22.785 -39.259 -54.114  1.00 33.89           N  
ATOM    593  OD1 ASN A  85     -22.208 -38.563 -52.057  1.00 33.89           O  
ATOM    594  N   ASN A  86     -22.067 -42.653 -49.635  1.00 30.33           N  
ATOM    595  CA  ASN A  86     -23.331 -43.355 -49.435  1.00 30.33           C  
ATOM    596  C   ASN A  86     -23.222 -44.399 -48.328  1.00 30.33           C  
ATOM    597  CB  ASN A  86     -23.794 -44.009 -50.738  1.00 30.33           C  
ATOM    598  O   ASN A  86     -22.235 -45.135 -48.257  1.00 30.33           O  
ATOM    599  CG  ASN A  86     -25.170 -43.542 -51.169  1.00 30.33           C  
ATOM    600  ND2 ASN A  86     -25.663 -44.088 -52.275  1.00 30.33           N  
ATOM    601  OD1 ASN A  86     -25.786 -42.697 -50.514  1.00 30.33           O  
ATOM    602  N   LEU A  87     -24.255 -44.485 -47.337  1.00 30.76           N  
ATOM    603  CA  LEU A  87     -25.373 -45.217 -46.752  1.00 30.76           C  
ATOM    604  C   LEU A  87     -25.078 -46.712 -46.704  1.00 30.76           C  
ATOM    605  CB  LEU A  87     -26.655 -44.963 -47.548  1.00 30.76           C  
ATOM    606  O   LEU A  87     -24.527 -47.271 -47.655  1.00 30.76           O  
ATOM    607  CG  LEU A  87     -27.407 -43.670 -47.228  1.00 30.76           C  
ATOM    608  CD1 LEU A  87     -28.173 -43.185 -48.455  1.00 30.76           C  
ATOM    609  CD2 LEU A  87     -28.352 -43.878 -46.050  1.00 30.76           C  
ATOM    610  N   THR A  88     -25.361 -47.456 -45.545  1.00 28.39           N  
ATOM    611  CA  THR A  88     -26.194 -48.565 -45.094  1.00 28.39           C  
ATOM    612  C   THR A  88     -25.331 -49.723 -44.599  1.00 28.39           C  
ATOM    613  CB  THR A  88     -27.124 -49.058 -46.217  1.00 28.39           C  
ATOM    614  O   THR A  88     -24.309 -50.046 -45.207  1.00 28.39           O  
ATOM    615  CG2 THR A  88     -28.338 -48.147 -46.365  1.00 28.39           C  
ATOM    616  OG1 THR A  88     -26.401 -49.078 -47.454  1.00 28.39           O  
ATOM    617  N   ALA A  89     -25.556 -50.271 -43.335  1.00 28.00           N  
ATOM    618  CA  ALA A  89     -26.142 -51.454 -42.709  1.00 28.00           C  
ATOM    619  C   ALA A  89     -25.143 -52.607 -42.671  1.00 28.00           C  
ATOM    620  CB  ALA A  89     -27.409 -51.875 -43.449  1.00 28.00           C  
ATOM    621  O   ALA A  89     -24.450 -52.868 -43.656  1.00 28.00           O  
ATOM    622  N   SER A  90     -24.919 -53.218 -41.461  1.00 27.23           N  
ATOM    623  CA  SER A  90     -25.178 -54.522 -40.858  1.00 27.23           C  
ATOM    624  C   SER A  90     -23.937 -55.061 -40.155  1.00 27.23           C  
ATOM    625  CB  SER A  90     -25.647 -55.519 -41.918  1.00 27.23           C  
ATOM    626  O   SER A  90     -22.837 -55.023 -40.709  1.00 27.23           O  
ATOM    627  OG  SER A  90     -26.859 -55.088 -42.513  1.00 27.23           O  
ATOM    628  N   ALA A  91     -24.047 -55.371 -38.847  1.00 29.89           N  
ATOM    629  CA  ALA A  91     -24.378 -56.545 -38.044  1.00 29.89           C  
ATOM    630  C   ALA A  91     -23.165 -57.457 -37.881  1.00 29.89           C  
ATOM    631  CB  ALA A  91     -25.536 -57.313 -38.675  1.00 29.89           C  
ATOM    632  O   ALA A  91     -22.447 -57.724 -38.848  1.00 29.89           O  
ATOM    633  N   SER A  92     -22.819 -57.775 -36.604  1.00 28.66           N  
ATOM    634  CA  SER A  92     -22.903 -59.046 -35.891  1.00 28.66           C  
ATOM    635  C   SER A  92     -21.941 -59.081 -34.709  1.00 28.66           C  
ATOM    636  CB  SER A  92     -22.606 -60.211 -36.836  1.00 28.66           C  
ATOM    637  O   SER A  92     -20.751 -58.795 -34.861  1.00 28.66           O  
ATOM    638  OG  SER A  92     -23.806 -60.835 -37.259  1.00 28.66           O  
ATOM    639  N   GLN A  93     -22.507 -59.163 -33.468  1.00 31.53           N  
ATOM    640  CA  GLN A  93     -23.032 -60.048 -32.433  1.00 31.53           C  
ATOM    641  C   GLN A  93     -21.924 -60.911 -31.835  1.00 31.53           C  
ATOM    642  CB  GLN A  93     -24.142 -60.935 -32.997  1.00 31.53           C  
ATOM    643  O   GLN A  93     -21.140 -61.519 -32.567  1.00 31.53           O  
ATOM    644  CG  GLN A  93     -25.545 -60.477 -32.623  1.00 31.53           C  
ATOM    645  CD  GLN A  93     -26.626 -61.402 -33.151  1.00 31.53           C  
ATOM    646  NE2 GLN A  93     -27.874 -61.123 -32.789  1.00 31.53           N  
ATOM    647  OE1 GLN A  93     -26.341 -62.359 -33.878  1.00 31.53           O  
ATOM    648  N   LYS A  94     -21.756 -60.804 -30.523  1.00 29.93           N  
ATOM    649  CA  LYS A  94     -21.704 -61.909 -29.569  1.00 29.93           C  
ATOM    650  C   LYS A  94     -22.304 -61.505 -28.226  1.00 29.93           C  
ATOM    651  CB  LYS A  94     -20.263 -62.385 -29.378  1.00 29.93           C  
ATOM    652  O   LYS A  94     -21.902 -60.498 -27.638  1.00 29.93           O  
ATOM    653  CG  LYS A  94     -19.900 -63.609 -30.205  1.00 29.93           C  
ATOM    654  CD  LYS A  94     -18.481 -64.080 -29.913  1.00 29.93           C  
ATOM    655  CE  LYS A  94     -18.055 -65.194 -30.860  1.00 29.93           C  
ATOM    656  NZ  LYS A  94     -16.668 -65.667 -30.572  1.00 29.93           N  
ATOM    657  N   ASP A  95     -23.545 -61.977 -27.887  1.00 29.82           N  
ATOM    658  CA  ASP A  95     -24.504 -62.768 -27.122  1.00 29.82           C  
ATOM    659  C   ASP A  95     -23.854 -63.365 -25.876  1.00 29.82           C  
ATOM    660  CB  ASP A  95     -25.095 -63.881 -27.991  1.00 29.82           C  
ATOM    661  O   ASP A  95     -22.735 -63.880 -25.939  1.00 29.82           O  
ATOM    662  CG  ASP A  95     -26.272 -63.415 -28.831  1.00 29.82           C  
ATOM    663  OD1 ASP A  95     -26.879 -62.372 -28.505  1.00 29.82           O  
ATOM    664  OD2 ASP A  95     -26.596 -64.098 -29.826  1.00 29.82           O  
ATOM    665  N   HIS A  96     -24.488 -63.103 -24.702  1.00 30.90           N  
ATOM    666  CA  HIS A  96     -25.240 -64.020 -23.852  1.00 30.90           C  
ATOM    667  C   HIS A  96     -25.715 -63.328 -22.579  1.00 30.90           C  
ATOM    668  CB  HIS A  96     -24.390 -65.242 -23.500  1.00 30.90           C  
ATOM    669  O   HIS A  96     -24.922 -62.696 -21.878  1.00 30.90           O  
ATOM    670  CG  HIS A  96     -24.502 -66.357 -24.490  1.00 30.90           C  
ATOM    671  CD2 HIS A  96     -23.566 -66.960 -25.260  1.00 30.90           C  
ATOM    672  ND1 HIS A  96     -25.698 -66.978 -24.779  1.00 30.90           N  
ATOM    673  CE1 HIS A  96     -25.491 -67.918 -25.686  1.00 30.90           C  
ATOM    674  NE2 HIS A  96     -24.206 -67.928 -25.995  1.00 30.90           N  
ATOM    675  N   SER A  97     -27.095 -63.056 -22.399  1.00 29.20           N  
ATOM    676  CA  SER A  97     -28.362 -63.620 -21.944  1.00 29.20           C  
ATOM    677  C   SER A  97     -28.501 -63.515 -20.429  1.00 29.20           C  
ATOM    678  CB  SER A  97     -28.484 -65.082 -22.376  1.00 29.20           C  
ATOM    679  O   SER A  97     -27.638 -63.988 -19.687  1.00 29.20           O  
ATOM    680  OG  SER A  97     -27.365 -65.832 -21.936  1.00 29.20           O  
ATOM    681  N   LEU A  98     -29.475 -62.764 -19.873  1.00 33.40           N  
ATOM    682  CA  LEU A  98     -30.631 -62.542 -19.011  1.00 33.40           C  
ATOM    683  C   LEU A  98     -31.077 -63.844 -18.354  1.00 33.40           C  
ATOM    684  CB  LEU A  98     -31.788 -61.938 -19.811  1.00 33.40           C  
ATOM    685  O   LEU A  98     -30.823 -64.929 -18.882  1.00 33.40           O  
ATOM    686  CG  LEU A  98     -31.615 -60.487 -20.263  1.00 33.40           C  
ATOM    687  CD1 LEU A  98     -32.577 -60.169 -21.403  1.00 33.40           C  
ATOM    688  CD2 LEU A  98     -31.830 -59.533 -19.093  1.00 33.40           C  
ATOM    689  N   PRO A  99     -32.088 -63.685 -17.292  1.00 49.58           N  
ATOM    690  CA  PRO A  99     -33.510 -63.453 -17.555  1.00 49.58           C  
ATOM    691  C   PRO A  99     -34.261 -62.937 -16.330  1.00 49.58           C  
ATOM    692  CB  PRO A  99     -34.023 -64.835 -17.967  1.00 49.58           C  
ATOM    693  O   PRO A  99     -33.682 -62.833 -15.245  1.00 49.58           O  
ATOM    694  CG  PRO A  99     -33.228 -65.798 -17.145  1.00 49.58           C  
ATOM    695  CD  PRO A  99     -32.183 -65.029 -16.389  1.00 49.58           C  
ATOM    696  N   THR A 100     -35.292 -62.001 -16.390  1.00 29.78           N  
ATOM    697  CA  THR A 100     -36.749 -62.015 -16.460  1.00 29.78           C  
ATOM    698  C   THR A 100     -37.359 -61.879 -15.068  1.00 29.78           C  
ATOM    699  CB  THR A 100     -37.264 -63.305 -17.125  1.00 29.78           C  
ATOM    700  O   THR A 100     -36.971 -62.595 -14.142  1.00 29.78           O  
ATOM    701  CG2 THR A 100     -38.338 -62.998 -18.163  1.00 29.78           C  
ATOM    702  OG1 THR A 100     -36.172 -63.974 -17.767  1.00 29.78           O  
ATOM    703  N   SER A 101     -38.203 -60.871 -14.725  1.00 34.90           N  
ATOM    704  CA  SER A 101     -39.411 -60.272 -14.166  1.00 34.90           C  
ATOM    705  C   SER A 101     -40.422 -61.340 -13.762  1.00 34.90           C  
ATOM    706  CB  SER A 101     -40.048 -59.312 -15.172  1.00 34.90           C  
ATOM    707  O   SER A 101     -40.413 -62.448 -14.303  1.00 34.90           O  
ATOM    708  OG  SER A 101     -39.054 -58.563 -15.851  1.00 34.90           O  
ATOM    709  N   PRO A 102     -41.743 -61.022 -12.924  1.00 52.81           N  
ATOM    710  CA  PRO A 102     -42.745 -60.020 -12.552  1.00 52.81           C  
ATOM    711  C   PRO A 102     -43.658 -60.490 -11.421  1.00 52.81           C  
ATOM    712  CB  PRO A 102     -43.538 -59.818 -13.845  1.00 52.81           C  
ATOM    713  O   PRO A 102     -43.447 -61.569 -10.861  1.00 52.81           O  
ATOM    714  CG  PRO A 102     -43.567 -61.165 -14.491  1.00 52.81           C  
ATOM    715  CD  PRO A 102     -42.693 -62.093 -13.697  1.00 52.81           C  
ATOM    716  N   ILE A 103     -44.215 -59.524 -10.554  1.00 28.84           N  
ATOM    717  CA  ILE A 103     -45.582 -59.598 -10.051  1.00 28.84           C  
ATOM    718  C   ILE A 103     -45.893 -58.357  -9.218  1.00 28.84           C  
ATOM    719  CB  ILE A 103     -45.808 -60.876  -9.213  1.00 28.84           C  
ATOM    720  O   ILE A 103     -45.137 -58.006  -8.309  1.00 28.84           O  
ATOM    721  CG1 ILE A 103     -45.764 -62.118 -10.111  1.00 28.84           C  
ATOM    722  CG2 ILE A 103     -47.135 -60.796  -8.453  1.00 28.84           C  
ATOM    723  CD1 ILE A 103     -45.768 -63.435  -9.346  1.00 28.84           C  
ATOM    724  N   SER A 104     -46.887 -57.485  -9.506  1.00 29.39           N  
ATOM    725  CA  SER A 104     -48.127 -56.740  -9.313  1.00 29.39           C  
ATOM    726  C   SER A 104     -48.788 -57.101  -7.987  1.00 29.39           C  
ATOM    727  CB  SER A 104     -49.097 -57.005 -10.465  1.00 29.39           C  
ATOM    728  O   SER A 104     -48.875 -58.278  -7.631  1.00 29.39           O  
ATOM    729  OG  SER A 104     -49.897 -55.864 -10.722  1.00 29.39           O  
ATOM    730  N   THR A 105     -49.343 -56.102  -7.106  1.00 32.08           N  
ATOM    731  CA  THR A 105     -50.643 -55.524  -6.786  1.00 32.08           C  
ATOM    732  C   THR A 105     -50.598 -54.802  -5.442  1.00 32.08           C  
ATOM    733  CB  THR A 105     -51.742 -56.602  -6.755  1.00 32.08           C  
ATOM    734  O   THR A 105     -50.013 -55.306  -4.480  1.00 32.08           O  
ATOM    735  CG2 THR A 105     -52.153 -57.008  -8.167  1.00 32.08           C  
ATOM    736  OG1 THR A 105     -51.252 -57.756  -6.062  1.00 32.08           O  
ATOM    737  N   ASN A 106     -50.990 -53.540  -5.479  1.00 31.43           N  
ATOM    738  CA  ASN A 106     -52.222 -52.941  -4.975  1.00 31.43           C  
ATOM    739  C   ASN A 106     -52.224 -51.426  -5.158  1.00 31.43           C  
ATOM    740  CB  ASN A 106     -52.428 -53.298  -3.501  1.00 31.43           C  
ATOM    741  O   ASN A 106     -51.294 -50.743  -4.724  1.00 31.43           O  
ATOM    742  CG  ASN A 106     -53.067 -54.660  -3.314  1.00 31.43           C  
ATOM    743  ND2 ASN A 106     -52.899 -55.236  -2.130  1.00 31.43           N  
ATOM    744  OD1 ASN A 106     -53.706 -55.190  -4.227  1.00 31.43           O  
ATOM    745  N   GLY A 107     -53.095 -50.878  -6.117  1.00 31.60           N  
ATOM    746  CA  GLY A 107     -54.353 -50.231  -6.452  1.00 31.60           C  
ATOM    747  C   GLY A 107     -54.796 -49.214  -5.418  1.00 31.60           C  
ATOM    748  O   GLY A 107     -54.725 -49.473  -4.215  1.00 31.60           O  
ATOM    749  N   THR A 108     -54.941 -47.982  -5.885  1.00 32.19           N  
ATOM    750  CA  THR A 108     -56.071 -47.208  -6.386  1.00 32.19           C  
ATOM    751  C   THR A 108     -56.192 -45.883  -5.638  1.00 32.19           C  
ATOM    752  CB  THR A 108     -57.388 -47.995  -6.259  1.00 32.19           C  
ATOM    753  O   THR A 108     -56.163 -45.855  -4.406  1.00 32.19           O  
ATOM    754  CG2 THR A 108     -58.333 -47.676  -7.412  1.00 32.19           C  
ATOM    755  OG1 THR A 108     -57.101 -49.399  -6.266  1.00 32.19           O  
ATOM    756  N   GLN A 109     -56.105 -44.741  -6.460  1.00 31.33           N  
ATOM    757  CA  GLN A 109     -57.068 -43.930  -7.197  1.00 31.33           C  
ATOM    758  C   GLN A 109     -57.230 -42.553  -6.560  1.00 31.33           C  
ATOM    759  CB  GLN A 109     -58.422 -44.637  -7.270  1.00 31.33           C  
ATOM    760  O   GLN A 109     -57.531 -42.446  -5.369  1.00 31.33           O  
ATOM    761  CG  GLN A 109     -59.129 -44.474  -8.609  1.00 31.33           C  
ATOM    762  CD  GLN A 109     -60.344 -45.373  -8.745  1.00 31.33           C  
ATOM    763  NE2 GLN A 109     -60.866 -45.485  -9.961  1.00 31.33           N  
ATOM    764  OE1 GLN A 109     -60.808 -45.963  -7.764  1.00 31.33           O  
ATOM    765  N   PHE A 110     -56.946 -41.479  -7.358  1.00 27.91           N  
ATOM    766  CA  PHE A 110     -57.530 -40.648  -8.404  1.00 27.91           C  
ATOM    767  C   PHE A 110     -57.851 -39.256  -7.873  1.00 27.91           C  
ATOM    768  CB  PHE A 110     -58.798 -41.301  -8.965  1.00 27.91           C  
ATOM    769  O   PHE A 110     -58.535 -39.115  -6.857  1.00 27.91           O  
ATOM    770  CG  PHE A 110     -58.633 -41.846 -10.358  1.00 27.91           C  
ATOM    771  CD1 PHE A 110     -58.886 -41.047 -11.467  1.00 27.91           C  
ATOM    772  CD2 PHE A 110     -58.226 -43.158 -10.559  1.00 27.91           C  
ATOM    773  CE1 PHE A 110     -58.735 -41.549 -12.757  1.00 27.91           C  
ATOM    774  CE2 PHE A 110     -58.073 -43.667 -11.846  1.00 27.91           C  
ATOM    775  CZ  PHE A 110     -58.329 -42.861 -12.944  1.00 27.91           C  
ATOM    776  N   GLN A 111     -57.354 -38.189  -8.578  1.00 32.41           N  
ATOM    777  CA  GLN A 111     -57.437 -37.248  -9.690  1.00 32.41           C  
ATOM    778  C   GLN A 111     -57.335 -35.807  -9.199  1.00 32.41           C  
ATOM    779  CB  GLN A 111     -58.739 -37.447 -10.467  1.00 32.41           C  
ATOM    780  O   GLN A 111     -57.887 -35.461  -8.153  1.00 32.41           O  
ATOM    781  CG  GLN A 111     -58.729 -38.663 -11.383  1.00 32.41           C  
ATOM    782  CD  GLN A 111     -59.359 -38.386 -12.735  1.00 32.41           C  
ATOM    783  NE2 GLN A 111     -60.127 -39.346 -13.240  1.00 32.41           N  
ATOM    784  OE1 GLN A 111     -59.160 -37.316 -13.320  1.00 32.41           O  
ATOM    785  N   PRO A 112     -57.016 -34.910 -10.109  1.00 51.14           N  
ATOM    786  CA  PRO A 112     -56.620 -33.605 -10.641  1.00 51.14           C  
ATOM    787  C   PRO A 112     -57.767 -32.881 -11.342  1.00 51.14           C  
ATOM    788  CB  PRO A 112     -55.505 -33.951 -11.631  1.00 51.14           C  
ATOM    789  O   PRO A 112     -58.872 -33.419 -11.442  1.00 51.14           O  
ATOM    790  CG  PRO A 112     -55.913 -35.261 -12.223  1.00 51.14           C  
ATOM    791  CD  PRO A 112     -57.133 -35.753 -11.497  1.00 51.14           C  
ATOM    792  N   LYS A 113     -57.792 -31.501 -11.386  1.00 32.62           N  
ATOM    793  CA  LYS A 113     -57.936 -30.319 -12.231  1.00 32.62           C  
ATOM    794  C   LYS A 113     -59.406 -30.022 -12.514  1.00 32.62           C  
ATOM    795  CB  LYS A 113     -57.176 -30.502 -13.545  1.00 32.62           C  
ATOM    796  O   LYS A 113     -60.186 -30.934 -12.794  1.00 32.62           O  
ATOM    797  CG  LYS A 113     -55.689 -30.196 -13.448  1.00 32.62           C  
ATOM    798  CD  LYS A 113     -55.018 -30.244 -14.814  1.00 32.62           C  
ATOM    799  CE  LYS A 113     -53.531 -29.930 -14.719  1.00 32.62           C  
ATOM    800  NZ  LYS A 113     -52.851 -30.062 -16.043  1.00 32.62           N  
ATOM    801  N   LYS A 114     -59.908 -28.782 -12.511  1.00 30.52           N  
ATOM    802  CA  LYS A 114     -60.463 -27.841 -13.480  1.00 30.52           C  
ATOM    803  C   LYS A 114     -61.717 -27.165 -12.934  1.00 30.52           C  
ATOM    804  CB  LYS A 114     -60.782 -28.553 -14.796  1.00 30.52           C  
ATOM    805  O   LYS A 114     -62.561 -27.817 -12.316  1.00 30.52           O  
ATOM    806  CG  LYS A 114     -59.633 -28.553 -15.794  1.00 30.52           C  
ATOM    807  CD  LYS A 114     -60.068 -29.103 -17.146  1.00 30.52           C  
ATOM    808  CE  LYS A 114     -58.891 -29.229 -18.104  1.00 30.52           C  
ATOM    809  NZ  LYS A 114     -59.326 -29.672 -19.462  1.00 30.52           N  
ATOM    810  N   LEU A 115     -61.899 -25.840 -13.092  1.00 27.99           N  
ATOM    811  CA  LEU A 115     -62.783 -25.132 -14.012  1.00 27.99           C  
ATOM    812  C   LEU A 115     -63.290 -23.835 -13.390  1.00 27.99           C  
ATOM    813  CB  LEU A 115     -63.967 -26.019 -14.406  1.00 27.99           C  
ATOM    814  O   LEU A 115     -63.760 -23.831 -12.251  1.00 27.99           O  
ATOM    815  CG  LEU A 115     -63.973 -26.543 -15.843  1.00 27.99           C  
ATOM    816  CD1 LEU A 115     -64.004 -28.067 -15.852  1.00 27.99           C  
ATOM    817  CD2 LEU A 115     -65.160 -25.975 -16.615  1.00 27.99           C  
ATOM    818  N   SER A 116     -63.152 -22.676 -14.073  1.00 29.80           N  
ATOM    819  CA  SER A 116     -63.880 -21.785 -14.970  1.00 29.80           C  
ATOM    820  C   SER A 116     -64.765 -20.819 -14.191  1.00 29.80           C  
ATOM    821  CB  SER A 116     -64.731 -22.590 -15.952  1.00 29.80           C  
ATOM    822  O   SER A 116     -65.393 -21.203 -13.202  1.00 29.80           O  
ATOM    823  OG  SER A 116     -65.698 -23.363 -15.263  1.00 29.80           O  
ATOM    824  N   GLU A 117     -64.634 -19.504 -14.498  1.00 30.54           N  
ATOM    825  CA  GLU A 117     -65.467 -18.545 -15.217  1.00 30.54           C  
ATOM    826  C   GLU A 117     -66.320 -17.724 -14.254  1.00 30.54           C  
ATOM    827  CB  GLU A 117     -66.361 -19.262 -16.231  1.00 30.54           C  
ATOM    828  O   GLU A 117     -66.985 -18.281 -13.377  1.00 30.54           O  
ATOM    829  CG  GLU A 117     -66.264 -18.701 -17.642  1.00 30.54           C  
ATOM    830  CD  GLU A 117     -66.911 -19.594 -18.689  1.00 30.54           C  
ATOM    831  OE1 GLU A 117     -66.819 -19.278 -19.897  1.00 30.54           O  
ATOM    832  OE2 GLU A 117     -67.516 -20.617 -18.298  1.00 30.54           O  
ATOM    833  N   LYS A 118     -66.177 -16.372 -14.255  1.00 28.42           N  
ATOM    834  CA  LYS A 118     -66.989 -15.293 -14.811  1.00 28.42           C  
ATOM    835  C   LYS A 118     -67.915 -14.700 -13.753  1.00 28.42           C  
ATOM    836  CB  LYS A 118     -67.808 -15.796 -16.001  1.00 28.42           C  
ATOM    837  O   LYS A 118     -68.579 -15.435 -13.019  1.00 28.42           O  
ATOM    838  CG  LYS A 118     -67.166 -15.524 -17.354  1.00 28.42           C  
ATOM    839  CD  LYS A 118     -68.067 -15.966 -18.499  1.00 28.42           C  
ATOM    840  CE  LYS A 118     -67.400 -15.753 -19.851  1.00 28.42           C  
ATOM    841  NZ  LYS A 118     -68.328 -16.055 -20.981  1.00 28.42           N  
ATOM    842  N   ARG A 119     -67.748 -13.421 -13.501  1.00 26.76           N  
ATOM    843  CA  ARG A 119     -68.812 -12.447 -13.722  1.00 26.76           C  
ATOM    844  C   ARG A 119     -68.966 -11.522 -12.520  1.00 26.76           C  
ATOM    845  CB  ARG A 119     -70.138 -13.155 -14.012  1.00 26.76           C  
ATOM    846  O   ARG A 119     -69.080 -11.986 -11.383  1.00 26.76           O  
ATOM    847  CG  ARG A 119     -71.125 -12.314 -14.805  1.00 26.76           C  
ATOM    848  CD  ARG A 119     -72.324 -13.133 -15.263  1.00 26.76           C  
ATOM    849  NE  ARG A 119     -73.299 -12.310 -15.974  1.00 26.76           N  
ATOM    850  NH1 ARG A 119     -74.474 -14.096 -16.850  1.00 26.76           N  
ATOM    851  NH2 ARG A 119     -75.128 -11.948 -17.315  1.00 26.76           N  
ATOM    852  CZ  ARG A 119     -74.298 -12.787 -16.711  1.00 26.76           C  
ATOM    853  N   ALA A 120     -68.696 -10.176 -12.777  1.00 30.78           N  
ATOM    854  CA  ALA A 120     -69.477  -8.969 -13.038  1.00 30.78           C  
ATOM    855  C   ALA A 120     -69.823  -8.248 -11.739  1.00 30.78           C  
ATOM    856  CB  ALA A 120     -70.749  -9.314 -13.808  1.00 30.78           C  
ATOM    857  O   ALA A 120     -70.277  -8.873 -10.777  1.00 30.78           O  
ATOM    858  N   GLU A 121     -69.349  -6.993 -11.710  1.00 28.01           N  
ATOM    859  CA  GLU A 121     -69.804  -5.612 -11.835  1.00 28.01           C  
ATOM    860  C   GLU A 121     -70.538  -5.156 -10.577  1.00 28.01           C  
ATOM    861  CB  GLU A 121     -70.709  -5.452 -13.059  1.00 28.01           C  
ATOM    862  O   GLU A 121     -71.354  -5.898 -10.025  1.00 28.01           O  
ATOM    863  CG  GLU A 121     -69.955  -5.155 -14.347  1.00 28.01           C  
ATOM    864  CD  GLU A 121     -70.870  -4.830 -15.517  1.00 28.01           C  
ATOM    865  OE1 GLU A 121     -70.367  -4.397 -16.579  1.00 28.01           O  
ATOM    866  OE2 GLU A 121     -72.100  -5.009 -15.371  1.00 28.01           O  
ATOM    867  N   LYS A 122     -70.102  -4.028  -9.940  1.00 30.50           N  
ATOM    868  CA  LYS A 122     -70.760  -2.725  -9.979  1.00 30.50           C  
ATOM    869  C   LYS A 122     -71.010  -2.193  -8.571  1.00 30.50           C  
ATOM    870  CB  LYS A 122     -72.079  -2.813 -10.748  1.00 30.50           C  
ATOM    871  O   LYS A 122     -71.526  -2.912  -7.712  1.00 30.50           O  
ATOM    872  CG  LYS A 122     -72.262  -1.719 -11.790  1.00 30.50           C  
ATOM    873  CD  LYS A 122     -73.587  -1.865 -12.527  1.00 30.50           C  
ATOM    874  CE  LYS A 122     -73.761  -0.784 -13.585  1.00 30.50           C  
ATOM    875  NZ  LYS A 122     -75.102  -0.859 -14.238  1.00 30.50           N  
ATOM    876  N   HIS A 123     -70.510  -0.983  -8.304  1.00 31.40           N  
ATOM    877  CA  HIS A 123     -70.913   0.417  -8.233  1.00 31.40           C  
ATOM    878  C   HIS A 123     -71.048   0.880  -6.786  1.00 31.40           C  
ATOM    879  CB  HIS A 123     -72.232   0.632  -8.978  1.00 31.40           C  
ATOM    880  O   HIS A 123     -71.663   0.195  -5.966  1.00 31.40           O  
ATOM    881  CG  HIS A 123     -72.055   1.050 -10.403  1.00 31.40           C  
ATOM    882  CD2 HIS A 123     -72.924   1.060 -11.441  1.00 31.40           C  
ATOM    883  ND1 HIS A 123     -70.859   1.523 -10.897  1.00 31.40           N  
ATOM    884  CE1 HIS A 123     -71.001   1.809 -12.180  1.00 31.40           C  
ATOM    885  NE2 HIS A 123     -72.245   1.537 -12.535  1.00 31.40           N  
ATOM    886  N   GLY A 124     -70.325   1.939  -6.432  1.00 26.08           N  
ATOM    887  CA  GLY A 124     -70.757   3.317  -6.260  1.00 26.08           C  
ATOM    888  C   GLY A 124     -71.152   3.645  -4.832  1.00 26.08           C  
ATOM    889  O   GLY A 124     -71.809   2.843  -4.165  1.00 26.08           O  
ATOM    890  N   GLY A 125     -70.467   4.535  -4.207  1.00 28.41           N  
ATOM    891  CA  GLY A 125     -70.898   5.857  -3.781  1.00 28.41           C  
ATOM    892  C   GLY A 125     -70.939   6.013  -2.272  1.00 28.41           C  
ATOM    893  O   GLY A 125     -71.357   5.099  -1.559  1.00 28.41           O  
ATOM    894  N   LYS A 126     -70.156   6.912  -1.727  1.00 29.19           N  
ATOM    895  CA  LYS A 126     -70.449   8.213  -1.131  1.00 29.19           C  
ATOM    896  C   LYS A 126     -70.161   8.209   0.367  1.00 29.19           C  
ATOM    897  CB  LYS A 126     -71.907   8.602  -1.384  1.00 29.19           C  
ATOM    898  O   LYS A 126     -70.575   7.294   1.082  1.00 29.19           O  
ATOM    899  CG  LYS A 126     -72.075   9.909  -2.145  1.00 29.19           C  
ATOM    900  CD  LYS A 126     -73.542  10.207  -2.427  1.00 29.19           C  
ATOM    901  CE  LYS A 126     -73.707  11.467  -3.265  1.00 29.19           C  
ATOM    902  NZ  LYS A 126     -75.115  11.966  -3.245  1.00 29.19           N  
ATOM    903  N   LEU A 127     -69.212   9.025   0.782  1.00 33.12           N  
ATOM    904  CA  LEU A 127     -68.927   9.859   1.944  1.00 33.12           C  
ATOM    905  C   LEU A 127     -70.175  10.041   2.802  1.00 33.12           C  
ATOM    906  CB  LEU A 127     -68.392  11.225   1.504  1.00 33.12           C  
ATOM    907  O   LEU A 127     -71.277  10.203   2.274  1.00 33.12           O  
ATOM    908  CG  LEU A 127     -66.871  11.386   1.497  1.00 33.12           C  
ATOM    909  CD1 LEU A 127     -66.379  11.713   0.091  1.00 33.12           C  
ATOM    910  CD2 LEU A 127     -66.443  12.468   2.484  1.00 33.12           C  
ATOM    911  N   PRO A 128     -69.958  10.247   4.136  1.00 42.86           N  
ATOM    912  CA  PRO A 128     -70.100  11.511   4.862  1.00 42.86           C  
ATOM    913  C   PRO A 128     -69.148  11.619   6.051  1.00 42.86           C  
ATOM    914  CB  PRO A 128     -71.558  11.486   5.330  1.00 42.86           C  
ATOM    915  O   PRO A 128     -68.570  10.616   6.476  1.00 42.86           O  
ATOM    916  CG  PRO A 128     -71.845  10.046   5.608  1.00 42.86           C  
ATOM    917  CD  PRO A 128     -70.656   9.232   5.184  1.00 42.86           C  
ATOM    918  N   GLU A 129     -68.407  12.816   6.147  1.00 28.45           N  
ATOM    919  CA  GLU A 129     -68.275  13.980   7.018  1.00 28.45           C  
ATOM    920  C   GLU A 129     -68.841  13.697   8.407  1.00 28.45           C  
ATOM    921  CB  GLU A 129     -68.975  15.195   6.403  1.00 28.45           C  
ATOM    922  O   GLU A 129     -69.957  13.189   8.537  1.00 28.45           O  
ATOM    923  CG  GLU A 129     -68.597  16.517   7.054  1.00 28.45           C  
ATOM    924  CD  GLU A 129     -68.877  17.723   6.171  1.00 28.45           C  
ATOM    925  OE1 GLU A 129     -68.596  18.866   6.597  1.00 28.45           O  
ATOM    926  OE2 GLU A 129     -69.383  17.522   5.044  1.00 28.45           O  
ATOM    927  N   ALA A 130     -68.038  13.880   9.523  1.00 30.13           N  
ATOM    928  CA  ALA A 130     -67.787  14.859  10.578  1.00 30.13           C  
ATOM    929  C   ALA A 130     -68.077  14.267  11.955  1.00 30.13           C  
ATOM    930  CB  ALA A 130     -68.630  16.112  10.353  1.00 30.13           C  
ATOM    931  O   ALA A 130     -69.150  13.704  12.182  1.00 30.13           O  
ATOM    932  N   ALA A 131     -67.080  14.237  12.821  1.00 33.74           N  
ATOM    933  CA  ALA A 131     -66.375  14.704  14.012  1.00 33.74           C  
ATOM    934  C   ALA A 131     -67.190  14.433  15.274  1.00 33.74           C  
ATOM    935  CB  ALA A 131     -66.061  16.193  13.895  1.00 33.74           C  
ATOM    936  O   ALA A 131     -68.423  14.435  15.236  1.00 33.74           O  
ATOM    937  N   PRO A 132     -66.623  14.475  16.543  1.00 45.25           N  
ATOM    938  CA  PRO A 132     -65.761  15.494  17.147  1.00 45.25           C  
ATOM    939  C   PRO A 132     -64.768  14.909  18.149  1.00 45.25           C  
ATOM    940  CB  PRO A 132     -66.754  16.427  17.845  1.00 45.25           C  
ATOM    941  O   PRO A 132     -64.893  13.745  18.540  1.00 45.25           O  
ATOM    942  CG  PRO A 132     -67.850  15.531  18.323  1.00 45.25           C  
ATOM    943  CD  PRO A 132     -67.603  14.149  17.789  1.00 45.25           C  
ATOM    944  N   PRO A 133     -63.654  15.682  18.331  1.00 39.34           N  
ATOM    945  CA  PRO A 133     -62.877  15.654  19.572  1.00 39.34           C  
ATOM    946  C   PRO A 133     -62.978  16.958  20.361  1.00 39.34           C  
ATOM    947  CB  PRO A 133     -61.445  15.418  19.087  1.00 39.34           C  
ATOM    948  O   PRO A 133     -63.421  17.976  19.823  1.00 39.34           O  
ATOM    949  CG  PRO A 133     -61.357  16.150  17.787  1.00 39.34           C  
ATOM    950  CD  PRO A 133     -62.726  16.650  17.427  1.00 39.34           C  
ATOM    951  N   ARG A 134     -63.612  16.919  21.451  1.00 30.80           N  
ATOM    952  CA  ARG A 134     -63.708  17.872  22.551  1.00 30.80           C  
ATOM    953  C   ARG A 134     -62.813  17.456  23.715  1.00 30.80           C  
ATOM    954  CB  ARG A 134     -65.157  18.003  23.025  1.00 30.80           C  
ATOM    955  O   ARG A 134     -62.892  16.321  24.190  1.00 30.80           O  
ATOM    956  CG  ARG A 134     -65.863  19.246  22.509  1.00 30.80           C  
ATOM    957  CD  ARG A 134     -67.273  19.367  23.070  1.00 30.80           C  
ATOM    958  NE  ARG A 134     -67.937  20.582  22.603  1.00 30.80           N  
ATOM    959  NH1 ARG A 134     -69.639  20.499  24.162  1.00 30.80           N  
ATOM    960  NH2 ARG A 134     -69.564  22.202  22.630  1.00 30.80           N  
ATOM    961  CZ  ARG A 134     -69.045  21.091  23.133  1.00 30.80           C  
ATOM    962  N   THR A 135     -61.909  18.524  23.966  1.00 35.86           N  
ATOM    963  CA  THR A 135     -61.920  19.857  24.559  1.00 35.86           C  
ATOM    964  C   THR A 135     -61.043  19.900  25.807  1.00 35.86           C  
ATOM    965  CB  THR A 135     -63.352  20.296  24.919  1.00 35.86           C  
ATOM    966  O   THR A 135     -61.093  18.992  26.639  1.00 35.86           O  
ATOM    967  CG2 THR A 135     -64.176  20.564  23.664  1.00 35.86           C  
ATOM    968  OG1 THR A 135     -63.985  19.262  25.682  1.00 35.86           O  
ATOM    969  N   GLU A 136     -60.117  20.916  25.671  1.00 34.06           N  
ATOM    970  CA  GLU A 136     -60.120  22.355  25.915  1.00 34.06           C  
ATOM    971  C   GLU A 136     -59.262  22.711  27.126  1.00 34.06           C  
ATOM    972  CB  GLU A 136     -61.550  22.864  26.116  1.00 34.06           C  
ATOM    973  O   GLU A 136     -59.381  22.088  28.183  1.00 34.06           O  
ATOM    974  CG  GLU A 136     -62.238  23.290  24.827  1.00 34.06           C  
ATOM    975  CD  GLU A 136     -63.605  23.914  25.055  1.00 34.06           C  
ATOM    976  OE1 GLU A 136     -64.261  24.317  24.068  1.00 34.06           O  
ATOM    977  OE2 GLU A 136     -64.024  24.002  26.231  1.00 34.06           O  
ATOM    978  N   SER A 137     -58.357  23.750  26.909  1.00 33.28           N  
ATOM    979  CA  SER A 137     -58.292  25.188  26.672  1.00 33.28           C  
ATOM    980  C   SER A 137     -57.826  25.934  27.918  1.00 33.28           C  
ATOM    981  CB  SER A 137     -59.655  25.721  26.229  1.00 33.28           C  
ATOM    982  O   SER A 137     -58.253  25.621  29.031  1.00 33.28           O  
ATOM    983  OG  SER A 137     -59.547  26.425  25.004  1.00 33.28           O  
ATOM    984  N   THR A 138     -56.965  26.890  27.637  1.00 28.97           N  
ATOM    985  CA  THR A 138     -57.193  28.324  27.497  1.00 28.97           C  
ATOM    986  C   THR A 138     -55.871  29.070  27.342  1.00 28.97           C  
ATOM    987  CB  THR A 138     -57.965  28.887  28.704  1.00 28.97           C  
ATOM    988  O   THR A 138     -54.922  28.823  28.090  1.00 28.97           O  
ATOM    989  CG2 THR A 138     -59.460  28.612  28.578  1.00 28.97           C  
ATOM    990  OG1 THR A 138     -57.478  28.274  29.904  1.00 28.97           O  
ATOM    991  N   ALA A 139     -55.737  29.873  26.198  1.00 33.53           N  
ATOM    992  CA  ALA A 139     -56.007  31.086  25.430  1.00 33.53           C  
ATOM    993  C   ALA A 139     -55.060  32.212  25.831  1.00 33.53           C  
ATOM    994  CB  ALA A 139     -57.458  31.522  25.619  1.00 33.53           C  
ATOM    995  O   ALA A 139     -54.849  32.461  27.020  1.00 33.53           O  
ATOM    996  N   VAL A 140     -54.432  32.868  24.823  1.00 29.76           N  
ATOM    997  CA  VAL A 140     -54.633  33.956  23.872  1.00 29.76           C  
ATOM    998  C   VAL A 140     -53.428  34.893  23.897  1.00 29.76           C  
ATOM    999  CB  VAL A 140     -55.927  34.744  24.176  1.00 29.76           C  
ATOM   1000  O   VAL A 140     -53.004  35.341  24.965  1.00 29.76           O  
ATOM   1001  CG1 VAL A 140     -56.094  35.906  23.199  1.00 29.76           C  
ATOM   1002  CG2 VAL A 140     -57.141  33.817  24.121  1.00 29.76           C  
ATOM   1003  N   LYS A 141     -52.754  35.249  22.756  1.00 29.66           N  
ATOM   1004  CA  LYS A 141     -51.950  35.987  21.786  1.00 29.66           C  
ATOM   1005  C   LYS A 141     -52.160  37.492  21.929  1.00 29.66           C  
ATOM   1006  CB  LYS A 141     -52.286  35.544  20.361  1.00 29.66           C  
ATOM   1007  O   LYS A 141     -53.258  37.941  22.266  1.00 29.66           O  
ATOM   1008  CG  LYS A 141     -51.260  34.603  19.747  1.00 29.66           C  
ATOM   1009  CD  LYS A 141     -51.644  34.207  18.327  1.00 29.66           C  
ATOM   1010  CE  LYS A 141     -50.654  33.213  17.736  1.00 29.66           C  
ATOM   1011  NZ  LYS A 141     -51.002  32.855  16.329  1.00 29.66           N  
ATOM   1012  N   PRO A 142     -51.315  38.435  21.233  1.00 41.49           N  
ATOM   1013  CA  PRO A 142     -50.721  38.549  19.899  1.00 41.49           C  
ATOM   1014  C   PRO A 142     -49.577  39.559  19.847  1.00 41.49           C  
ATOM   1015  CB  PRO A 142     -51.893  39.007  19.028  1.00 41.49           C  
ATOM   1016  O   PRO A 142     -49.300  40.235  20.841  1.00 41.49           O  
ATOM   1017  CG  PRO A 142     -52.709  39.887  19.919  1.00 41.49           C  
ATOM   1018  CD  PRO A 142     -52.128  39.836  21.303  1.00 41.49           C  
ATOM   1019  N   SER A 143     -48.547  39.457  18.872  1.00 28.91           N  
ATOM   1020  CA  SER A 143     -48.024  40.077  17.659  1.00 28.91           C  
ATOM   1021  C   SER A 143     -46.912  41.069  17.982  1.00 28.91           C  
ATOM   1022  CB  SER A 143     -49.143  40.785  16.894  1.00 28.91           C  
ATOM   1023  O   SER A 143     -47.002  41.816  18.959  1.00 28.91           O  
ATOM   1024  OG  SER A 143     -49.693  41.839  17.665  1.00 28.91           O  
ATOM   1025  N   GLU A 144     -45.743  41.088  17.291  1.00 28.89           N  
ATOM   1026  CA  GLU A 144     -44.885  41.698  16.279  1.00 28.89           C  
ATOM   1027  C   GLU A 144     -43.977  42.761  16.892  1.00 28.89           C  
ATOM   1028  CB  GLU A 144     -45.729  42.310  15.158  1.00 28.89           C  
ATOM   1029  O   GLU A 144     -44.418  43.555  17.725  1.00 28.89           O  
ATOM   1030  CG  GLU A 144     -45.998  41.358  14.001  1.00 28.89           C  
ATOM   1031  CD  GLU A 144     -46.723  42.017  12.838  1.00 28.89           C  
ATOM   1032  OE1 GLU A 144     -46.850  41.384  11.765  1.00 28.89           O  
ATOM   1033  OE2 GLU A 144     -47.166  43.176  13.001  1.00 28.89           O  
ATOM   1034  N   SER A 145     -42.647  42.818  16.618  1.00 27.82           N  
ATOM   1035  CA  SER A 145     -41.729  43.674  15.874  1.00 27.82           C  
ATOM   1036  C   SER A 145     -40.565  44.128  16.748  1.00 27.82           C  
ATOM   1037  CB  SER A 145     -42.464  44.893  15.315  1.00 27.82           C  
ATOM   1038  O   SER A 145     -40.746  44.408  17.935  1.00 27.82           O  
ATOM   1039  OG  SER A 145     -42.949  45.712  16.365  1.00 27.82           O  
ATOM   1040  N   ASN A 146     -39.274  43.944  16.405  1.00 29.17           N  
ATOM   1041  CA  ASN A 146     -38.206  44.867  16.035  1.00 29.17           C  
ATOM   1042  C   ASN A 146     -37.080  44.863  17.066  1.00 29.17           C  
ATOM   1043  CB  ASN A 146     -38.757  46.283  15.857  1.00 29.17           C  
ATOM   1044  O   ASN A 146     -37.333  44.956  18.268  1.00 29.17           O  
ATOM   1045  CG  ASN A 146     -39.086  46.604  14.412  1.00 29.17           C  
ATOM   1046  ND2 ASN A 146     -39.671  47.774  14.183  1.00 29.17           N  
ATOM   1047  OD1 ASN A 146     -38.817  45.807  13.510  1.00 29.17           O  
ATOM   1048  N   GLY A 147     -35.809  44.561  16.711  1.00 27.49           N  
ATOM   1049  CA  GLY A 147     -34.622  45.384  16.541  1.00 27.49           C  
ATOM   1050  C   GLY A 147     -33.538  45.086  17.560  1.00 27.49           C  
ATOM   1051  O   GLY A 147     -33.829  44.882  18.741  1.00 27.49           O  
ATOM   1052  N   ARG A 148     -32.325  44.669  17.130  1.00 27.98           N  
ATOM   1053  CA  ARG A 148     -30.992  45.239  16.965  1.00 27.98           C  
ATOM   1054  C   ARG A 148     -30.490  45.844  18.271  1.00 27.98           C  
ATOM   1055  CB  ARG A 148     -30.995  46.300  15.862  1.00 27.98           C  
ATOM   1056  O   ARG A 148     -31.209  46.600  18.928  1.00 27.98           O  
ATOM   1057  CG  ARG A 148     -29.633  46.531  15.226  1.00 27.98           C  
ATOM   1058  CD  ARG A 148     -29.712  46.526  13.706  1.00 27.98           C  
ATOM   1059  NE  ARG A 148     -28.449  46.937  13.099  1.00 27.98           N  
ATOM   1060  NH1 ARG A 148     -29.353  47.370  11.017  1.00 27.98           N  
ATOM   1061  NH2 ARG A 148     -27.112  47.681  11.387  1.00 27.98           N  
ATOM   1062  CZ  ARG A 148     -28.307  47.328  11.836  1.00 27.98           C  
ATOM   1063  N   ALA A 149     -29.280  45.427  18.814  1.00 30.45           N  
ATOM   1064  CA  ALA A 149     -27.947  45.990  19.017  1.00 30.45           C  
ATOM   1065  C   ALA A 149     -27.633  46.134  20.503  1.00 30.45           C  
ATOM   1066  CB  ALA A 149     -27.828  47.342  18.317  1.00 30.45           C  
ATOM   1067  O   ALA A 149     -28.481  46.573  21.283  1.00 30.45           O  
ATOM   1068  N   ALA A 150     -26.426  45.630  20.949  1.00 30.91           N  
ATOM   1069  CA  ALA A 150     -25.194  46.315  21.331  1.00 30.91           C  
ATOM   1070  C   ALA A 150     -24.675  45.804  22.672  1.00 30.91           C  
ATOM   1071  CB  ALA A 150     -25.420  47.824  21.391  1.00 30.91           C  
ATOM   1072  O   ALA A 150     -25.434  45.700  23.639  1.00 30.91           O  
ATOM   1073  N   GLU A 151     -23.471  45.162  22.735  1.00 27.74           N  
ATOM   1074  CA  GLU A 151     -22.244  45.216  23.524  1.00 27.74           C  
ATOM   1075  C   GLU A 151     -22.274  46.380  24.511  1.00 27.74           C  
ATOM   1076  CB  GLU A 151     -21.021  45.331  22.611  1.00 27.74           C  
ATOM   1077  O   GLU A 151     -22.726  47.475  24.173  1.00 27.74           O  
ATOM   1078  CG  GLU A 151     -20.240  44.033  22.462  1.00 27.74           C  
ATOM   1079  CD  GLU A 151     -18.875  44.225  21.822  1.00 27.74           C  
ATOM   1080  OE1 GLU A 151     -18.065  43.270  21.822  1.00 27.74           O  
ATOM   1081  OE2 GLU A 151     -18.613  45.339  21.316  1.00 27.74           O  
ATOM   1082  N   PRO A 152     -21.145  46.421  25.479  1.00 57.88           N  
ATOM   1083  CA  PRO A 152     -20.597  46.080  26.794  1.00 57.88           C  
ATOM   1084  C   PRO A 152     -20.440  47.297  27.702  1.00 57.88           C  
ATOM   1085  CB  PRO A 152     -19.234  45.468  26.460  1.00 57.88           C  
ATOM   1086  O   PRO A 152     -20.957  48.373  27.394  1.00 57.88           O  
ATOM   1087  CG  PRO A 152     -18.752  46.236  25.272  1.00 57.88           C  
ATOM   1088  CD  PRO A 152     -19.851  47.152  24.817  1.00 57.88           C  
ATOM   1089  N   PRO A 153     -19.566  47.162  28.909  1.00 54.78           N  
ATOM   1090  CA  PRO A 153     -18.219  46.762  29.321  1.00 54.78           C  
ATOM   1091  C   PRO A 153     -18.049  46.738  30.839  1.00 54.78           C  
ATOM   1092  CB  PRO A 153     -17.324  47.830  28.689  1.00 54.78           C  
ATOM   1093  O   PRO A 153     -19.008  46.984  31.575  1.00 54.78           O  
ATOM   1094  CG  PRO A 153     -18.124  49.090  28.759  1.00 54.78           C  
ATOM   1095  CD  PRO A 153     -19.501  48.753  29.257  1.00 54.78           C  
ATOM   1096  N   ALA A 154     -16.888  46.003  31.364  1.00 36.21           N  
ATOM   1097  CA  ALA A 154     -15.664  45.941  32.159  1.00 36.21           C  
ATOM   1098  C   ALA A 154     -15.597  47.096  33.155  1.00 36.21           C  
ATOM   1099  CB  ALA A 154     -14.437  45.956  31.249  1.00 36.21           C  
ATOM   1100  O   ALA A 154     -15.939  48.233  32.820  1.00 36.21           O  
ATOM   1101  N   SER A 155     -15.040  46.893  34.486  1.00 30.59           N  
ATOM   1102  CA  SER A 155     -14.028  47.653  35.212  1.00 30.59           C  
ATOM   1103  C   SER A 155     -13.700  47.000  36.550  1.00 30.59           C  
ATOM   1104  CB  SER A 155     -14.498  49.091  35.439  1.00 30.59           C  
ATOM   1105  O   SER A 155     -14.600  46.568  37.273  1.00 30.59           O  
ATOM   1106  OG  SER A 155     -15.688  49.116  36.207  1.00 30.59           O  
ATOM   1107  N   LYS A 156     -12.384  46.755  36.940  1.00 32.35           N  
ATOM   1108  CA  LYS A 156     -11.169  46.881  37.739  1.00 32.35           C  
ATOM   1109  C   LYS A 156     -11.340  47.926  38.838  1.00 32.35           C  
ATOM   1110  CB  LYS A 156      -9.978  47.245  36.851  1.00 32.35           C  
ATOM   1111  O   LYS A 156     -11.921  48.989  38.607  1.00 32.35           O  
ATOM   1112  CG  LYS A 156      -9.252  46.042  36.266  1.00 32.35           C  
ATOM   1113  CD  LYS A 156      -7.995  46.459  35.514  1.00 32.35           C  
ATOM   1114  CE  LYS A 156      -7.324  45.269  34.841  1.00 32.35           C  
ATOM   1115  NZ  LYS A 156      -6.112  45.679  34.071  1.00 32.35           N  
ATOM   1116  N   ALA A 157     -10.737  47.700  40.143  1.00 32.04           N  
ATOM   1117  CA  ALA A 157      -9.618  48.266  40.892  1.00 32.04           C  
ATOM   1118  C   ALA A 157      -9.855  48.161  42.395  1.00 32.04           C  
ATOM   1119  CB  ALA A 157      -9.393  49.723  40.492  1.00 32.04           C  
ATOM   1120  O   ALA A 157     -10.958  48.434  42.877  1.00 32.04           O  
ATOM   1121  N   SER A 158      -8.792  47.703  43.270  1.00 30.54           N  
ATOM   1122  CA  SER A 158      -7.657  47.938  44.157  1.00 30.54           C  
ATOM   1123  C   SER A 158      -8.073  48.739  45.386  1.00 30.54           C  
ATOM   1124  CB  SER A 158      -6.538  48.670  43.415  1.00 30.54           C  
ATOM   1125  O   SER A 158      -8.828  49.708  45.276  1.00 30.54           O  
ATOM   1126  OG  SER A 158      -5.908  49.615  44.263  1.00 30.54           O  
ATOM   1127  N   GLU A 159      -7.589  48.311  46.629  1.00 28.37           N  
ATOM   1128  CA  GLU A 159      -6.964  49.165  47.634  1.00 28.37           C  
ATOM   1129  C   GLU A 159      -6.453  48.345  48.815  1.00 28.37           C  
ATOM   1130  CB  GLU A 159      -7.948  50.231  48.121  1.00 28.37           C  
ATOM   1131  O   GLU A 159      -7.181  47.515  49.363  1.00 28.37           O  
ATOM   1132  CG  GLU A 159      -7.653  51.628  47.594  1.00 28.37           C  
ATOM   1133  CD  GLU A 159      -8.655  52.671  48.063  1.00 28.37           C  
ATOM   1134  OE1 GLU A 159      -8.472  53.870  47.754  1.00 28.37           O  
ATOM   1135  OE2 GLU A 159      -9.630  52.286  48.746  1.00 28.37           O  
ATOM   1136  N   ALA A 160      -5.100  48.249  49.199  1.00 31.96           N  
ATOM   1137  CA  ALA A 160      -4.273  48.342  50.399  1.00 31.96           C  
ATOM   1138  C   ALA A 160      -4.548  49.639  51.156  1.00 31.96           C  
ATOM   1139  CB  ALA A 160      -2.794  48.246  50.036  1.00 31.96           C  
ATOM   1140  O   ALA A 160      -4.959  50.637  50.560  1.00 31.96           O  
ATOM   1141  N   PRO A 161      -3.845  49.780  52.474  1.00 50.22           N  
ATOM   1142  CA  PRO A 161      -2.581  49.545  53.176  1.00 50.22           C  
ATOM   1143  C   PRO A 161      -2.708  49.704  54.690  1.00 50.22           C  
ATOM   1144  CB  PRO A 161      -1.650  50.611  52.592  1.00 50.22           C  
ATOM   1145  O   PRO A 161      -3.805  49.949  55.198  1.00 50.22           O  
ATOM   1146  CG  PRO A 161      -2.531  51.793  52.343  1.00 50.22           C  
ATOM   1147  CD  PRO A 161      -3.953  51.394  52.618  1.00 50.22           C  
ATOM   1148  N   THR A 162      -1.758  49.018  55.553  1.00 30.61           N  
ATOM   1149  CA  THR A 162      -0.665  49.443  56.420  1.00 30.61           C  
ATOM   1150  C   THR A 162      -0.845  48.887  57.830  1.00 30.61           C  
ATOM   1151  CB  THR A 162      -0.564  50.979  56.481  1.00 30.61           C  
ATOM   1152  O   THR A 162      -1.939  48.954  58.394  1.00 30.61           O  
ATOM   1153  CG2 THR A 162       0.833  51.422  56.903  1.00 30.61           C  
ATOM   1154  OG1 THR A 162      -0.855  51.522  55.187  1.00 30.61           O  
ATOM   1155  N   ALA A 163       0.269  48.257  58.503  1.00 31.69           N  
ATOM   1156  CA  ALA A 163       1.429  48.481  59.362  1.00 31.69           C  
ATOM   1157  C   ALA A 163       1.152  48.017  60.790  1.00 31.69           C  
ATOM   1158  CB  ALA A 163       1.821  49.957  59.353  1.00 31.69           C  
ATOM   1159  O   ALA A 163       0.085  48.295  61.343  1.00 31.69           O  
ATOM   1160  N   ARG A 164       2.040  47.203  61.460  1.00 28.96           N  
ATOM   1161  CA  ARG A 164       3.208  47.152  62.333  1.00 28.96           C  
ATOM   1162  C   ARG A 164       2.793  47.019  63.795  1.00 28.96           C  
ATOM   1163  CB  ARG A 164       4.073  48.400  62.146  1.00 28.96           C  
ATOM   1164  O   ARG A 164       1.905  47.735  64.262  1.00 28.96           O  
ATOM   1165  CG  ARG A 164       5.542  48.186  62.475  1.00 28.96           C  
ATOM   1166  CD  ARG A 164       6.385  49.400  62.109  1.00 28.96           C  
ATOM   1167  NE  ARG A 164       7.788  49.210  62.466  1.00 28.96           N  
ATOM   1168  NH1 ARG A 164       8.461  51.312  61.786  1.00 28.96           N  
ATOM   1169  NH2 ARG A 164       9.986  49.844  62.665  1.00 28.96           N  
ATOM   1170  CZ  ARG A 164       8.742  50.122  62.305  1.00 28.96           C  
ATOM   1171  N   ALA A 165       3.418  46.078  64.624  1.00 31.46           N  
ATOM   1172  CA  ALA A 165       4.451  46.062  65.656  1.00 31.46           C  
ATOM   1173  C   ALA A 165       4.027  45.200  66.842  1.00 31.46           C  
ATOM   1174  CB  ALA A 165       4.763  47.482  66.120  1.00 31.46           C  
ATOM   1175  O   ALA A 165       2.877  45.264  67.285  1.00 31.46           O  
ATOM   1176  N   THR A 166       4.933  44.256  67.348  1.00 30.20           N  
ATOM   1177  CA  THR A 166       5.943  44.112  68.390  1.00 30.20           C  
ATOM   1178  C   THR A 166       5.536  43.035  69.392  1.00 30.20           C  
ATOM   1179  CB  THR A 166       6.177  45.443  69.129  1.00 30.20           C  
ATOM   1180  O   THR A 166       4.394  43.009  69.853  1.00 30.20           O  
ATOM   1181  CG2 THR A 166       7.566  45.487  69.757  1.00 30.20           C  
ATOM   1182  OG1 THR A 166       6.049  46.527  68.202  1.00 30.20           O  
ATOM   1183  N   SER A 167       6.420  42.053  69.721  1.00 32.89           N  
ATOM   1184  CA  SER A 167       7.431  41.415  70.558  1.00 32.89           C  
ATOM   1185  C   SER A 167       6.958  41.294  72.002  1.00 32.89           C  
ATOM   1186  CB  SER A 167       8.742  42.201  70.507  1.00 32.89           C  
ATOM   1187  O   SER A 167       6.347  42.219  72.541  1.00 32.89           O  
ATOM   1188  OG  SER A 167       8.506  43.586  70.692  1.00 32.89           O  
ATOM   1189  N   GLN A 168       7.129  40.101  72.646  1.00 31.86           N  
ATOM   1190  CA  GLN A 168       7.948  39.742  73.799  1.00 31.86           C  
ATOM   1191  C   GLN A 168       7.301  38.619  74.605  1.00 31.86           C  
ATOM   1192  CB  GLN A 168       8.183  40.961  74.692  1.00 31.86           C  
ATOM   1193  O   GLN A 168       6.115  38.690  74.937  1.00 31.86           O  
ATOM   1194  CG  GLN A 168       9.522  41.646  74.457  1.00 31.86           C  
ATOM   1195  CD  GLN A 168       9.709  42.881  75.318  1.00 31.86           C  
ATOM   1196  NE2 GLN A 168      10.742  43.662  75.019  1.00 31.86           N  
ATOM   1197  OE1 GLN A 168       8.931  43.132  76.244  1.00 31.86           O  
ATOM   1198  N   ALA A 169       8.019  37.480  74.907  1.00 33.37           N  
ATOM   1199  CA  ALA A 169       8.951  36.886  75.862  1.00 33.37           C  
ATOM   1200  C   ALA A 169       8.205  36.137  76.963  1.00 33.37           C  
ATOM   1201  CB  ALA A 169       9.849  37.961  76.469  1.00 33.37           C  
ATOM   1202  O   ALA A 169       7.223  36.644  77.511  1.00 33.37           O  
ATOM   1203  N   ALA A 170       8.596  34.814  77.293  1.00 31.16           N  
ATOM   1204  CA  ALA A 170       9.281  34.254  78.455  1.00 31.16           C  
ATOM   1205  C   ALA A 170       9.011  32.757  78.582  1.00 31.16           C  
ATOM   1206  CB  ALA A 170       8.851  34.979  79.727  1.00 31.16           C  
ATOM   1207  O   ALA A 170       7.862  32.318  78.493  1.00 31.16           O  
ATOM   1208  N   LYS A 171      10.070  31.899  78.651  1.00 32.58           N  
ATOM   1209  CA  LYS A 171      11.091  31.128  79.355  1.00 32.58           C  
ATOM   1210  C   LYS A 171      10.460  30.040  80.220  1.00 32.58           C  
ATOM   1211  CB  LYS A 171      11.958  32.046  80.218  1.00 32.58           C  
ATOM   1212  O   LYS A 171       9.491  30.295  80.938  1.00 32.58           O  
ATOM   1213  CG  LYS A 171      13.227  32.527  79.528  1.00 32.58           C  
ATOM   1214  CD  LYS A 171      14.066  33.403  80.450  1.00 32.58           C  
ATOM   1215  CE  LYS A 171      15.314  33.919  79.747  1.00 32.58           C  
ATOM   1216  NZ  LYS A 171      16.165  34.739  80.661  1.00 32.58           N  
ATOM   1217  N   ARG A 172      10.988  28.708  80.182  1.00 30.58           N  
ATOM   1218  CA  ARG A 172      11.900  27.815  80.890  1.00 30.58           C  
ATOM   1219  C   ARG A 172      11.337  26.400  80.960  1.00 30.58           C  
ATOM   1220  CB  ARG A 172      12.178  28.339  82.300  1.00 30.58           C  
ATOM   1221  O   ARG A 172      10.184  26.204  81.351  1.00 30.58           O  
ATOM   1222  CG  ARG A 172      13.584  28.045  82.800  1.00 30.58           C  
ATOM   1223  CD  ARG A 172      13.865  28.732  84.130  1.00 30.58           C  
ATOM   1224  NE  ARG A 172      15.102  28.249  84.735  1.00 30.58           N  
ATOM   1225  NH1 ARG A 172      14.633  29.067  86.844  1.00 30.58           N  
ATOM   1226  NH2 ARG A 172      16.590  27.938  86.457  1.00 30.58           N  
ATOM   1227  CZ  ARG A 172      15.439  28.419  86.010  1.00 30.58           C  
ATOM   1228  N   ALA A 173      12.204  25.311  80.590  1.00 33.00           N  
ATOM   1229  CA  ALA A 173      13.161  24.367  81.161  1.00 33.00           C  
ATOM   1230  C   ALA A 173      13.085  23.015  80.456  1.00 33.00           C  
ATOM   1231  CB  ALA A 173      12.912  24.197  82.658  1.00 33.00           C  
ATOM   1232  O   ALA A 173      12.000  22.452  80.295  1.00 33.00           O  
ATOM   1233  N   GLU A 174      14.171  22.488  79.887  1.00 34.28           N  
ATOM   1234  CA  GLU A 174      15.266  21.597  79.514  1.00 34.28           C  
ATOM   1235  C   GLU A 174      15.063  20.200  80.093  1.00 34.28           C  
ATOM   1236  CB  GLU A 174      16.608  22.170  79.978  1.00 34.28           C  
ATOM   1237  O   GLU A 174      14.690  20.054  81.259  1.00 34.28           O  
ATOM   1238  CG  GLU A 174      17.780  21.791  79.085  1.00 34.28           C  
ATOM   1239  CD  GLU A 174      19.087  22.449  79.499  1.00 34.28           C  
ATOM   1240  OE1 GLU A 174      20.167  21.965  79.091  1.00 34.28           O  
ATOM   1241  OE2 GLU A 174      19.030  23.456  80.239  1.00 34.28           O  
ATOM   1242  N   MET A 175      15.386  19.011  79.337  1.00 30.71           N  
ATOM   1243  CA  MET A 175      16.466  18.030  79.298  1.00 30.71           C  
ATOM   1244  C   MET A 175      16.192  16.961  78.245  1.00 30.71           C  
ATOM   1245  CB  MET A 175      16.651  17.378  80.669  1.00 30.71           C  
ATOM   1246  O   MET A 175      15.103  16.385  78.208  1.00 30.71           O  
ATOM   1247  CG  MET A 175      17.654  18.095  81.559  1.00 30.71           C  
ATOM   1248  SD  MET A 175      18.052  17.145  83.077  1.00 30.71           S  
ATOM   1249  CE  MET A 175      19.069  18.362  83.958  1.00 30.71           C  
ATOM   1250  N   LYS A 176      17.134  16.754  77.259  1.00 33.05           N  
ATOM   1251  CA  LYS A 176      18.314  16.123  76.675  1.00 33.05           C  
ATOM   1252  C   LYS A 176      17.931  14.896  75.852  1.00 33.05           C  
ATOM   1253  CB  LYS A 176      19.309  15.731  77.768  1.00 33.05           C  
ATOM   1254  O   LYS A 176      17.168  14.045  76.314  1.00 33.05           O  
ATOM   1255  CG  LYS A 176      20.568  16.585  77.794  1.00 33.05           C  
ATOM   1256  CD  LYS A 176      21.426  16.280  79.015  1.00 33.05           C  
ATOM   1257  CE  LYS A 176      22.665  17.162  79.064  1.00 33.05           C  
ATOM   1258  NZ  LYS A 176      23.564  16.793  80.199  1.00 33.05           N  
ATOM   1259  N   SER A 177      18.400  14.866  74.564  1.00 30.08           N  
ATOM   1260  CA  SER A 177      19.465  14.171  73.849  1.00 30.08           C  
ATOM   1261  C   SER A 177      19.129  14.020  72.369  1.00 30.08           C  
ATOM   1262  CB  SER A 177      19.717  12.795  74.466  1.00 30.08           C  
ATOM   1263  O   SER A 177      18.002  13.664  72.016  1.00 30.08           O  
ATOM   1264  OG  SER A 177      18.563  11.979  74.363  1.00 30.08           O  
ATOM   1265  N   LYS A 178      19.937  14.794  71.491  1.00 29.03           N  
ATOM   1266  CA  LYS A 178      21.136  14.815  70.657  1.00 29.03           C  
ATOM   1267  C   LYS A 178      20.819  14.383  69.228  1.00 29.03           C  
ATOM   1268  CB  LYS A 178      22.218  13.911  71.249  1.00 29.03           C  
ATOM   1269  O   LYS A 178      20.283  13.295  69.007  1.00 29.03           O  
ATOM   1270  CG  LYS A 178      23.636  14.419  71.033  1.00 29.03           C  
ATOM   1271  CD  LYS A 178      24.582  13.911  72.113  1.00 29.03           C  
ATOM   1272  CE  LYS A 178      25.981  14.491  71.950  1.00 29.03           C  
ATOM   1273  NZ  LYS A 178      26.947  13.887  72.914  1.00 29.03           N  
ATOM   1274  N   ALA A 179      20.632  15.403  68.267  1.00 32.25           N  
ATOM   1275  CA  ALA A 179      20.967  16.184  67.079  1.00 32.25           C  
ATOM   1276  C   ALA A 179      21.796  15.360  66.097  1.00 32.25           C  
ATOM   1277  CB  ALA A 179      21.719  17.453  67.470  1.00 32.25           C  
ATOM   1278  O   ALA A 179      22.665  14.586  66.506  1.00 32.25           O  
ATOM   1279  N   PRO A 180      21.975  15.886  64.852  1.00 45.68           N  
ATOM   1280  CA  PRO A 180      21.199  16.643  63.867  1.00 45.68           C  
ATOM   1281  C   PRO A 180      21.672  16.406  62.434  1.00 45.68           C  
ATOM   1282  CB  PRO A 180      21.426  18.099  64.283  1.00 45.68           C  
ATOM   1283  O   PRO A 180      22.607  15.634  62.209  1.00 45.68           O  
ATOM   1284  CG  PRO A 180      22.832  18.136  64.790  1.00 45.68           C  
ATOM   1285  CD  PRO A 180      23.363  16.732  64.828  1.00 45.68           C  
ATOM   1286  N   ARG A 181      20.736  16.666  61.535  1.00 31.92           N  
ATOM   1287  CA  ARG A 181      20.237  17.266  60.302  1.00 31.92           C  
ATOM   1288  C   ARG A 181      21.041  18.507  59.932  1.00 31.92           C  
ATOM   1289  CB  ARG A 181      18.755  17.623  60.440  1.00 31.92           C  
ATOM   1290  O   ARG A 181      21.455  19.269  60.809  1.00 31.92           O  
ATOM   1291  CG  ARG A 181      17.820  16.657  59.730  1.00 31.92           C  
ATOM   1292  CD  ARG A 181      16.385  17.165  59.721  1.00 31.92           C  
ATOM   1293  NE  ARG A 181      15.499  16.265  58.988  1.00 31.92           N  
ATOM   1294  NH1 ARG A 181      14.703  17.887  57.548  1.00 31.92           N  
ATOM   1295  NH2 ARG A 181      13.953  15.728  57.377  1.00 31.92           N  
ATOM   1296  CZ  ARG A 181      14.720  16.629  57.972  1.00 31.92           C  
ATOM   1297  N   LEU A 182      21.304  18.870  58.628  1.00 31.27           N  
ATOM   1298  CA  LEU A 182      20.737  19.931  57.803  1.00 31.27           C  
ATOM   1299  C   LEU A 182      21.781  20.488  56.841  1.00 31.27           C  
ATOM   1300  CB  LEU A 182      20.184  21.057  58.681  1.00 31.27           C  
ATOM   1301  O   LEU A 182      22.920  20.747  57.236  1.00 31.27           O  
ATOM   1302  CG  LEU A 182      18.664  21.105  58.845  1.00 31.27           C  
ATOM   1303  CD1 LEU A 182      18.283  20.928  60.311  1.00 31.27           C  
ATOM   1304  CD2 LEU A 182      18.108  22.414  58.297  1.00 31.27           C  
ATOM   1305  N   ALA A 183      21.321  20.862  55.591  1.00 30.14           N  
ATOM   1306  CA  ALA A 183      20.797  22.036  54.899  1.00 30.14           C  
ATOM   1307  C   ALA A 183      21.753  22.500  53.804  1.00 30.14           C  
ATOM   1308  CB  ALA A 183      20.539  23.167  55.891  1.00 30.14           C  
ATOM   1309  O   ALA A 183      22.974  22.444  53.972  1.00 30.14           O  
ATOM   1310  N   THR A 184      21.136  22.932  52.660  1.00 28.82           N  
ATOM   1311  CA  THR A 184      20.741  23.962  51.706  1.00 28.82           C  
ATOM   1312  C   THR A 184      21.706  25.143  51.756  1.00 28.82           C  
ATOM   1313  CB  THR A 184      19.307  24.455  51.977  1.00 28.82           C  
ATOM   1314  O   THR A 184      22.101  25.583  52.837  1.00 28.82           O  
ATOM   1315  CG2 THR A 184      18.805  25.337  50.839  1.00 28.82           C  
ATOM   1316  OG1 THR A 184      18.437  23.324  52.110  1.00 28.82           O  
ATOM   1317  N   THR A 185      22.191  25.717  50.550  1.00 29.95           N  
ATOM   1318  CA  THR A 185      22.059  26.822  49.606  1.00 29.95           C  
ATOM   1319  C   THR A 185      23.425  27.415  49.273  1.00 29.95           C  
ATOM   1320  CB  THR A 185      21.140  27.925  50.163  1.00 29.95           C  
ATOM   1321  O   THR A 185      24.229  27.676  50.169  1.00 29.95           O  
ATOM   1322  CG2 THR A 185      19.899  28.098  49.293  1.00 29.95           C  
ATOM   1323  OG1 THR A 185      20.733  27.574  51.492  1.00 29.95           O  
ATOM   1324  N   ALA A 186      23.826  27.579  47.960  1.00 29.85           N  
ATOM   1325  CA  ALA A 186      24.286  28.267  46.757  1.00 29.85           C  
ATOM   1326  C   ALA A 186      25.351  29.308  47.094  1.00 29.85           C  
ATOM   1327  CB  ALA A 186      23.112  28.925  46.038  1.00 29.85           C  
ATOM   1328  O   ALA A 186      25.299  29.938  48.153  1.00 29.85           O  
ATOM   1329  N   PRO A 187      26.199  29.892  45.998  1.00 40.53           N  
ATOM   1330  CA  PRO A 187      26.256  30.420  44.633  1.00 40.53           C  
ATOM   1331  C   PRO A 187      27.682  30.499  44.091  1.00 40.53           C  
ATOM   1332  CB  PRO A 187      25.645  31.817  44.770  1.00 40.53           C  
ATOM   1333  O   PRO A 187      28.634  30.154  44.795  1.00 40.53           O  
ATOM   1334  CG  PRO A 187      26.072  32.290  46.122  1.00 40.53           C  
ATOM   1335  CD  PRO A 187      26.778  31.164  46.820  1.00 40.53           C  
ATOM   1336  N   SER A 188      27.916  30.356  42.676  1.00 28.74           N  
ATOM   1337  CA  SER A 188      28.482  30.925  41.456  1.00 28.74           C  
ATOM   1338  C   SER A 188      29.997  31.062  41.561  1.00 28.74           C  
ATOM   1339  CB  SER A 188      27.858  32.290  41.161  1.00 28.74           C  
ATOM   1340  O   SER A 188      30.515  31.523  42.580  1.00 28.74           O  
ATOM   1341  OG  SER A 188      27.920  32.582  39.776  1.00 28.74           O  
ATOM   1342  N   GLU A 189      30.860  30.645  40.488  1.00 26.62           N  
ATOM   1343  CA  GLU A 189      31.808  31.044  39.451  1.00 26.62           C  
ATOM   1344  C   GLU A 189      33.235  30.662  39.831  1.00 26.62           C  
ATOM   1345  CB  GLU A 189      31.718  32.551  39.193  1.00 26.62           C  
ATOM   1346  O   GLU A 189      33.651  30.853  40.976  1.00 26.62           O  
ATOM   1347  CG  GLU A 189      30.627  32.941  38.205  1.00 26.62           C  
ATOM   1348  CD  GLU A 189      30.644  34.418  37.846  1.00 26.62           C  
ATOM   1349  OE1 GLU A 189      29.843  34.842  36.983  1.00 26.62           O  
ATOM   1350  OE2 GLU A 189      31.466  35.158  38.433  1.00 26.62           O  
ATOM   1351  N   PHE A 190      34.055  29.958  38.929  1.00 25.91           N  
ATOM   1352  CA  PHE A 190      35.233  30.007  38.072  1.00 25.91           C  
ATOM   1353  C   PHE A 190      36.430  29.360  38.759  1.00 25.91           C  
ATOM   1354  CB  PHE A 190      35.564  31.454  37.693  1.00 25.91           C  
ATOM   1355  O   PHE A 190      36.680  29.604  39.941  1.00 25.91           O  
ATOM   1356  CG  PHE A 190      35.121  31.835  36.307  1.00 25.91           C  
ATOM   1357  CD1 PHE A 190      35.928  31.573  35.207  1.00 25.91           C  
ATOM   1358  CD2 PHE A 190      33.895  32.456  36.103  1.00 25.91           C  
ATOM   1359  CE1 PHE A 190      35.520  31.925  33.922  1.00 25.91           C  
ATOM   1360  CE2 PHE A 190      33.480  32.810  34.822  1.00 25.91           C  
ATOM   1361  CZ  PHE A 190      34.295  32.545  33.733  1.00 25.91           C  
ATOM   1362  N   GLN A 191      37.150  28.388  38.123  1.00 25.47           N  
ATOM   1363  CA  GLN A 191      38.350  27.957  37.415  1.00 25.47           C  
ATOM   1364  C   GLN A 191      39.427  27.491  38.391  1.00 25.47           C  
ATOM   1365  CB  GLN A 191      38.891  29.087  36.537  1.00 25.47           C  
ATOM   1366  O   GLN A 191      39.641  28.116  39.432  1.00 25.47           O  
ATOM   1367  CG  GLN A 191      38.155  29.242  35.213  1.00 25.47           C  
ATOM   1368  CD  GLN A 191      38.840  30.214  34.271  1.00 25.47           C  
ATOM   1369  NE2 GLN A 191      38.157  30.573  33.189  1.00 25.47           N  
ATOM   1370  OE1 GLN A 191      39.974  30.639  34.513  1.00 25.47           O  
ATOM   1371  N   THR A 192      40.106  26.312  38.191  1.00 25.06           N  
ATOM   1372  CA  THR A 192      41.424  25.815  37.813  1.00 25.06           C  
ATOM   1373  C   THR A 192      42.024  24.968  38.932  1.00 25.06           C  
ATOM   1374  CB  THR A 192      42.381  26.973  37.473  1.00 25.06           C  
ATOM   1375  O   THR A 192      42.005  25.368  40.098  1.00 25.06           O  
ATOM   1376  CG2 THR A 192      43.402  26.551  36.422  1.00 25.06           C  
ATOM   1377  OG1 THR A 192      41.622  28.079  36.969  1.00 25.06           O  
ATOM   1378  N   ALA A 193      42.458  23.688  38.628  1.00 27.45           N  
ATOM   1379  CA  ALA A 193      43.691  22.960  38.342  1.00 27.45           C  
ATOM   1380  C   ALA A 193      44.291  22.374  39.617  1.00 27.45           C  
ATOM   1381  CB  ALA A 193      44.701  23.874  37.653  1.00 27.45           C  
ATOM   1382  O   ALA A 193      44.362  23.052  40.645  1.00 27.45           O  
ATOM   1383  N   VAL A 194      44.589  21.056  39.669  1.00 25.79           N  
ATOM   1384  CA  VAL A 194      45.731  20.175  39.448  1.00 25.79           C  
ATOM   1385  C   VAL A 194      46.241  19.646  40.787  1.00 25.79           C  
ATOM   1386  CB  VAL A 194      46.868  20.897  38.691  1.00 25.79           C  
ATOM   1387  O   VAL A 194      46.391  20.407  41.746  1.00 25.79           O  
ATOM   1388  CG1 VAL A 194      48.233  20.430  39.194  1.00 25.79           C  
ATOM   1389  CG2 VAL A 194      46.740  20.662  37.187  1.00 25.79           C  
ATOM   1390  N   SER A 195      46.383  18.268  40.870  1.00 26.59           N  
ATOM   1391  CA  SER A 195      47.504  17.336  40.797  1.00 26.59           C  
ATOM   1392  C   SER A 195      47.545  16.424  42.019  1.00 26.59           C  
ATOM   1393  CB  SER A 195      48.825  18.094  40.672  1.00 26.59           C  
ATOM   1394  O   SER A 195      47.499  16.899  43.156  1.00 26.59           O  
ATOM   1395  OG  SER A 195      49.917  17.194  40.594  1.00 26.59           O  
ATOM   1396  N   GLY A 196      47.560  15.083  41.772  1.00 27.54           N  
ATOM   1397  CA  GLY A 196      48.350  13.890  41.507  1.00 27.54           C  
ATOM   1398  C   GLY A 196      49.055  13.357  42.739  1.00 27.54           C  
ATOM   1399  O   GLY A 196      49.634  14.124  43.511  1.00 27.54           O  
ATOM   1400  N   GLN A 197      48.979  12.075  43.038  1.00 27.08           N  
ATOM   1401  CA  GLN A 197      49.541  10.730  42.997  1.00 27.08           C  
ATOM   1402  C   GLN A 197      50.121  10.335  44.353  1.00 27.08           C  
ATOM   1403  CB  GLN A 197      50.618  10.630  41.916  1.00 27.08           C  
ATOM   1404  O   GLN A 197      50.628  11.184  45.088  1.00 27.08           O  
ATOM   1405  CG  GLN A 197      50.099  10.127  40.576  1.00 27.08           C  
ATOM   1406  CD  GLN A 197      50.704   8.795  40.174  1.00 27.08           C  
ATOM   1407  NE2 GLN A 197      49.877   7.907  39.632  1.00 27.08           N  
ATOM   1408  OE1 GLN A 197      51.905   8.566  40.348  1.00 27.08           O  
ATOM   1409  N   PRO A 198      50.675   8.942  44.369  1.00 46.66           N  
ATOM   1410  CA  PRO A 198      51.553   8.064  43.593  1.00 46.66           C  
ATOM   1411  C   PRO A 198      51.349   6.586  43.919  1.00 46.66           C  
ATOM   1412  CB  PRO A 198      52.957   8.523  43.996  1.00 46.66           C  
ATOM   1413  O   PRO A 198      50.646   6.253  44.876  1.00 46.66           O  
ATOM   1414  CG  PRO A 198      52.830   8.923  45.431  1.00 46.66           C  
ATOM   1415  CD  PRO A 198      51.382   8.845  45.822  1.00 46.66           C  
ATOM   1416  N   GLU A 199      51.661   5.648  42.880  1.00 30.28           N  
ATOM   1417  CA  GLU A 199      52.157   4.360  42.407  1.00 30.28           C  
ATOM   1418  C   GLU A 199      53.112   3.731  43.418  1.00 30.28           C  
ATOM   1419  CB  GLU A 199      52.854   4.516  41.052  1.00 30.28           C  
ATOM   1420  O   GLU A 199      53.751   4.439  44.199  1.00 30.28           O  
ATOM   1421  CG  GLU A 199      51.937   4.287  39.859  1.00 30.28           C  
ATOM   1422  CD  GLU A 199      52.299   3.050  39.054  1.00 30.28           C  
ATOM   1423  OE1 GLU A 199      51.425   2.519  38.331  1.00 30.28           O  
ATOM   1424  OE2 GLU A 199      53.466   2.608  39.146  1.00 30.28           O  
ATOM   1425  N   PRO A 200      53.617   2.268  43.044  1.00 45.59           N  
ATOM   1426  CA  PRO A 200      54.663   1.850  42.107  1.00 45.59           C  
ATOM   1427  C   PRO A 200      54.536   0.385  41.696  1.00 45.59           C  
ATOM   1428  CB  PRO A 200      55.955   2.086  42.894  1.00 45.59           C  
ATOM   1429  O   PRO A 200      53.740  -0.357  42.277  1.00 45.59           O  
ATOM   1430  CG  PRO A 200      55.603   1.771  44.312  1.00 45.59           C  
ATOM   1431  CD  PRO A 200      54.126   1.508  44.389  1.00 45.59           C  
ATOM   1432  N   ALA A 201      55.137  -0.034  40.383  1.00 34.37           N  
ATOM   1433  CA  ALA A 201      56.140  -0.378  39.379  1.00 34.37           C  
ATOM   1434  C   ALA A 201      56.507  -1.857  39.454  1.00 34.37           C  
ATOM   1435  CB  ALA A 201      57.387   0.486  39.555  1.00 34.37           C  
ATOM   1436  O   ALA A 201      56.633  -2.417  40.545  1.00 34.37           O  
ATOM   1437  N   SER A 202      56.807  -2.581  38.174  1.00 36.32           N  
ATOM   1438  CA  SER A 202      57.975  -2.807  37.330  1.00 36.32           C  
ATOM   1439  C   SER A 202      57.767  -4.004  36.408  1.00 36.32           C  
ATOM   1440  CB  SER A 202      59.223  -3.024  38.187  1.00 36.32           C  
ATOM   1441  O   SER A 202      57.250  -5.039  36.832  1.00 36.32           O  
ATOM   1442  OG  SER A 202      60.058  -1.880  38.159  1.00 36.32           O  
ATOM   1443  N   GLN A 203      58.259  -3.841  35.017  1.00 33.45           N  
ATOM   1444  CA  GLN A 203      59.507  -3.996  34.277  1.00 33.45           C  
ATOM   1445  C   GLN A 203      59.242  -4.441  32.841  1.00 33.45           C  
ATOM   1446  CB  GLN A 203      60.426  -4.999  34.976  1.00 33.45           C  
ATOM   1447  O   GLN A 203      58.545  -5.431  32.610  1.00 33.45           O  
ATOM   1448  CG  GLN A 203      61.626  -4.360  35.660  1.00 33.45           C  
ATOM   1449  CD  GLN A 203      62.458  -5.360  36.441  1.00 33.45           C  
ATOM   1450  NE2 GLN A 203      63.533  -4.882  37.060  1.00 33.45           N  
ATOM   1451  OE1 GLN A 203      62.137  -6.551  36.489  1.00 33.45           O  
ATOM   1452  N   ARG A 204      59.834  -3.691  31.802  1.00 30.80           N  
ATOM   1453  CA  ARG A 204      60.997  -3.373  30.981  1.00 30.80           C  
ATOM   1454  C   ARG A 204      60.834  -3.918  29.566  1.00 30.80           C  
ATOM   1455  CB  ARG A 204      62.272  -3.934  31.615  1.00 30.80           C  
ATOM   1456  O   ARG A 204      60.426  -5.067  29.381  1.00 30.80           O  
ATOM   1457  CG  ARG A 204      63.143  -2.881  32.282  1.00 30.80           C  
ATOM   1458  CD  ARG A 204      64.463  -3.465  32.766  1.00 30.80           C  
ATOM   1459  NE  ARG A 204      65.396  -2.420  33.177  1.00 30.80           N  
ATOM   1460  NH1 ARG A 204      67.177  -3.242  31.956  1.00 30.80           N  
ATOM   1461  NH2 ARG A 204      67.425  -1.345  33.219  1.00 30.80           N  
ATOM   1462  CZ  ARG A 204      66.664  -2.338  32.783  1.00 30.80           C  
ATOM   1463  N   GLN A 205      61.101  -3.030  28.528  1.00 32.54           N  
ATOM   1464  CA  GLN A 205      62.195  -2.580  27.674  1.00 32.54           C  
ATOM   1465  C   GLN A 205      61.768  -2.538  26.209  1.00 32.54           C  
ATOM   1466  CB  GLN A 205      63.415  -3.487  27.839  1.00 32.54           C  
ATOM   1467  O   GLN A 205      61.209  -3.508  25.692  1.00 32.54           O  
ATOM   1468  CG  GLN A 205      64.287  -3.133  29.037  1.00 32.54           C  
ATOM   1469  CD  GLN A 205      65.586  -3.915  29.068  1.00 32.54           C  
ATOM   1470  NE2 GLN A 205      66.548  -3.437  29.851  1.00 32.54           N  
ATOM   1471  OE1 GLN A 205      65.725  -4.942  28.395  1.00 32.54           O  
ATOM   1472  N   SER A 206      61.870  -1.340  25.529  1.00 33.81           N  
ATOM   1473  CA  SER A 206      62.657  -0.317  24.847  1.00 33.81           C  
ATOM   1474  C   SER A 206      62.770  -0.609  23.355  1.00 33.81           C  
ATOM   1475  CB  SER A 206      64.054  -0.216  25.463  1.00 33.81           C  
ATOM   1476  O   SER A 206      62.897  -1.768  22.952  1.00 33.81           O  
ATOM   1477  OG  SER A 206      64.754  -1.440  25.324  1.00 33.81           O  
ATOM   1478  N   SER A 207      62.471   0.415  22.498  1.00 31.05           N  
ATOM   1479  CA  SER A 207      63.235   1.506  21.901  1.00 31.05           C  
ATOM   1480  C   SER A 207      62.947   1.631  20.409  1.00 31.05           C  
ATOM   1481  CB  SER A 207      64.734   1.295  22.124  1.00 31.05           C  
ATOM   1482  O   SER A 207      62.804   0.624  19.712  1.00 31.05           O  
ATOM   1483  OG  SER A 207      65.151   0.050  21.592  1.00 31.05           O  
ATOM   1484  N   SER A 208      62.513   2.856  20.042  1.00 32.34           N  
ATOM   1485  CA  SER A 208      63.186   4.062  19.571  1.00 32.34           C  
ATOM   1486  C   SER A 208      62.417   4.713  18.427  1.00 32.34           C  
ATOM   1487  CB  SER A 208      64.611   3.739  19.119  1.00 32.34           C  
ATOM   1488  O   SER A 208      61.943   4.026  17.520  1.00 32.34           O  
ATOM   1489  OG  SER A 208      64.601   2.819  18.041  1.00 32.34           O  
ATOM   1490  N   GLN A 209      61.853   5.943  18.701  1.00 31.49           N  
ATOM   1491  CA  GLN A 209      62.213   7.351  18.574  1.00 31.49           C  
ATOM   1492  C   GLN A 209      61.486   8.001  17.400  1.00 31.49           C  
ATOM   1493  CB  GLN A 209      63.725   7.506  18.406  1.00 31.49           C  
ATOM   1494  O   GLN A 209      61.493   7.469  16.288  1.00 31.49           O  
ATOM   1495  CG  GLN A 209      64.427   8.058  19.639  1.00 31.49           C  
ATOM   1496  CD  GLN A 209      65.926   8.199  19.448  1.00 31.49           C  
ATOM   1497  NE2 GLN A 209      66.576   8.910  20.362  1.00 31.49           N  
ATOM   1498  OE1 GLN A 209      66.494   7.671  18.487  1.00 31.49           O  
ATOM   1499  N   GLY A 210      60.559   8.937  17.687  1.00 28.93           N  
ATOM   1500  CA  GLY A 210      60.589  10.391  17.676  1.00 28.93           C  
ATOM   1501  C   GLY A 210      59.514  11.003  16.797  1.00 28.93           C  
ATOM   1502  O   GLY A 210      59.258  10.519  15.692  1.00 28.93           O  
ATOM   1503  N   GLN A 211      58.444  11.608  17.395  1.00 32.75           N  
ATOM   1504  CA  GLN A 211      57.565  12.769  17.316  1.00 32.75           C  
ATOM   1505  C   GLN A 211      57.835  13.578  16.050  1.00 32.75           C  
ATOM   1506  CB  GLN A 211      57.733  13.656  18.551  1.00 32.75           C  
ATOM   1507  O   GLN A 211      58.990  13.775  15.668  1.00 32.75           O  
ATOM   1508  CG  GLN A 211      56.845  13.255  19.721  1.00 32.75           C  
ATOM   1509  CD  GLN A 211      56.739  14.340  20.776  1.00 32.75           C  
ATOM   1510  NE2 GLN A 211      55.522  14.594  21.245  1.00 32.75           N  
ATOM   1511  OE1 GLN A 211      57.743  14.944  21.167  1.00 32.75           O  
ATOM   1512  N   PRO A 212      56.723  14.274  15.471  1.00 32.84           N  
ATOM   1513  CA  PRO A 212      56.525  15.159  14.321  1.00 32.84           C  
ATOM   1514  C   PRO A 212      56.403  16.628  14.720  1.00 32.84           C  
ATOM   1515  CB  PRO A 212      55.219  14.650  13.705  1.00 32.84           C  
ATOM   1516  O   PRO A 212      56.109  16.934  15.879  1.00 32.84           O  
ATOM   1517  CG  PRO A 212      54.400  14.194  14.869  1.00 32.84           C  
ATOM   1518  CD  PRO A 212      55.241  14.287  16.109  1.00 32.84           C  
ATOM   1519  N   SER A 213      57.347  17.501  14.246  1.00 30.79           N  
ATOM   1520  CA  SER A 213      57.293  18.948  14.064  1.00 30.79           C  
ATOM   1521  C   SER A 213      56.959  19.311  12.621  1.00 30.79           C  
ATOM   1522  CB  SER A 213      58.622  19.589  14.465  1.00 30.79           C  
ATOM   1523  O   SER A 213      57.430  18.660  11.686  1.00 30.79           O  
ATOM   1524  OG  SER A 213      59.308  18.780  15.405  1.00 30.79           O  
ATOM   1525  N   ALA A 214      55.825  19.983  12.290  1.00 32.25           N  
ATOM   1526  CA  ALA A 214      55.195  21.091  11.576  1.00 32.25           C  
ATOM   1527  C   ALA A 214      56.221  21.872  10.761  1.00 32.25           C  
ATOM   1528  CB  ALA A 214      54.482  22.019  12.557  1.00 32.25           C  
ATOM   1529  O   ALA A 214      57.257  22.286  11.287  1.00 32.25           O  
ATOM   1530  N   ASP A 215      56.214  21.692   9.409  1.00 28.04           N  
ATOM   1531  CA  ASP A 215      56.599  22.625   8.354  1.00 28.04           C  
ATOM   1532  C   ASP A 215      55.911  22.276   7.036  1.00 28.04           C  
ATOM   1533  CB  ASP A 215      58.118  22.629   8.169  1.00 28.04           C  
ATOM   1534  O   ASP A 215      55.800  21.102   6.678  1.00 28.04           O  
ATOM   1535  CG  ASP A 215      58.823  23.618   9.080  1.00 28.04           C  
ATOM   1536  OD1 ASP A 215      58.165  24.546   9.599  1.00 28.04           O  
ATOM   1537  OD2 ASP A 215      60.049  23.471   9.278  1.00 28.04           O  
ATOM   1538  N   SER A 216      54.952  23.179   6.459  1.00 30.76           N  
ATOM   1539  CA  SER A 216      54.890  24.037   5.281  1.00 30.76           C  
ATOM   1540  C   SER A 216      55.464  23.335   4.055  1.00 30.76           C  
ATOM   1541  CB  SER A 216      55.643  25.345   5.529  1.00 30.76           C  
ATOM   1542  O   SER A 216      56.529  22.718   4.128  1.00 30.76           O  
ATOM   1543  OG  SER A 216      56.757  25.131   6.378  1.00 30.76           O  
ATOM   1544  N   HIS A 217      54.606  22.879   3.032  1.00 35.08           N  
ATOM   1545  CA  HIS A 217      54.533  22.930   1.576  1.00 35.08           C  
ATOM   1546  C   HIS A 217      54.292  21.544   0.987  1.00 35.08           C  
ATOM   1547  CB  HIS A 217      55.814  23.531   0.996  1.00 35.08           C  
ATOM   1548  O   HIS A 217      54.881  20.561   1.442  1.00 35.08           O  
ATOM   1549  CG  HIS A 217      56.014  24.971   1.348  1.00 35.08           C  
ATOM   1550  CD2 HIS A 217      56.834  25.560   2.251  1.00 35.08           C  
ATOM   1551  ND1 HIS A 217      55.316  25.990   0.738  1.00 35.08           N  
ATOM   1552  CE1 HIS A 217      55.699  27.147   1.251  1.00 35.08           C  
ATOM   1553  NE2 HIS A 217      56.619  26.914   2.171  1.00 35.08           N  
ATOM   1554  N   PRO A 218      53.322  21.490  -0.026  1.00 41.78           N  
ATOM   1555  CA  PRO A 218      53.054  20.322  -0.869  1.00 41.78           C  
ATOM   1556  C   PRO A 218      54.018  20.213  -2.049  1.00 41.78           C  
ATOM   1557  CB  PRO A 218      51.622  20.558  -1.355  1.00 41.78           C  
ATOM   1558  O   PRO A 218      54.578  21.220  -2.488  1.00 41.78           O  
ATOM   1559  CG  PRO A 218      51.408  22.031  -1.213  1.00 41.78           C  
ATOM   1560  CD  PRO A 218      52.488  22.587  -0.330  1.00 41.78           C  
ATOM   1561  N   PRO A 219      54.498  18.935  -2.437  1.00 36.62           N  
ATOM   1562  CA  PRO A 219      55.420  18.711  -3.553  1.00 36.62           C  
ATOM   1563  C   PRO A 219      54.711  18.675  -4.905  1.00 36.62           C  
ATOM   1564  CB  PRO A 219      56.045  17.352  -3.228  1.00 36.62           C  
ATOM   1565  O   PRO A 219      53.510  18.400  -4.970  1.00 36.62           O  
ATOM   1566  CG  PRO A 219      54.965  16.595  -2.524  1.00 36.62           C  
ATOM   1567  CD  PRO A 219      53.834  17.538  -2.230  1.00 36.62           C  
ATOM   1568  N   THR A 220      55.203  19.526  -5.866  1.00 31.12           N  
ATOM   1569  CA  THR A 220      55.674  19.657  -7.241  1.00 31.12           C  
ATOM   1570  C   THR A 220      56.036  18.293  -7.820  1.00 31.12           C  
ATOM   1571  CB  THR A 220      56.893  20.594  -7.326  1.00 31.12           C  
ATOM   1572  O   THR A 220      56.732  17.504  -7.177  1.00 31.12           O  
ATOM   1573  CG2 THR A 220      57.069  21.140  -8.740  1.00 31.12           C  
ATOM   1574  OG1 THR A 220      56.709  21.691  -6.422  1.00 31.12           O  
ATOM   1575  N   SER A 221      55.263  17.828  -8.833  1.00 30.55           N  
ATOM   1576  CA  SER A 221      55.727  17.116 -10.019  1.00 30.55           C  
ATOM   1577  C   SER A 221      55.276  17.817 -11.296  1.00 30.55           C  
ATOM   1578  CB  SER A 221      55.218  15.674 -10.013  1.00 30.55           C  
ATOM   1579  O   SER A 221      54.153  18.319 -11.372  1.00 30.55           O  
ATOM   1580  OG  SER A 221      56.007  14.866  -9.155  1.00 30.55           O  
ATOM   1581  N   PRO A 222      56.158  17.752 -12.368  1.00 39.52           N  
ATOM   1582  CA  PRO A 222      56.966  18.351 -13.433  1.00 39.52           C  
ATOM   1583  C   PRO A 222      56.200  18.492 -14.746  1.00 39.52           C  
ATOM   1584  CB  PRO A 222      58.132  17.370 -13.585  1.00 39.52           C  
ATOM   1585  O   PRO A 222      55.254  17.741 -14.998  1.00 39.52           O  
ATOM   1586  CG  PRO A 222      57.541  16.027 -13.300  1.00 39.52           C  
ATOM   1587  CD  PRO A 222      56.122  16.217 -12.848  1.00 39.52           C  
ATOM   1588  N   GLU A 223      56.112  19.720 -15.271  1.00 27.50           N  
ATOM   1589  CA  GLU A 223      56.037  20.587 -16.443  1.00 27.50           C  
ATOM   1590  C   GLU A 223      56.934  20.076 -17.567  1.00 27.50           C  
ATOM   1591  CB  GLU A 223      56.421  22.023 -16.076  1.00 27.50           C  
ATOM   1592  O   GLU A 223      58.128  19.849 -17.360  1.00 27.50           O  
ATOM   1593  CG  GLU A 223      55.917  23.066 -17.063  1.00 27.50           C  
ATOM   1594  CD  GLU A 223      55.605  24.405 -16.414  1.00 27.50           C  
ATOM   1595  OE1 GLU A 223      55.641  25.442 -17.114  1.00 27.50           O  
ATOM   1596  OE2 GLU A 223      55.323  24.417 -15.195  1.00 27.50           O  
ATOM   1597  N   LEU A 224      56.337  19.428 -18.583  1.00 36.79           N  
ATOM   1598  CA  LEU A 224      56.707  19.238 -19.981  1.00 36.79           C  
ATOM   1599  C   LEU A 224      56.080  20.315 -20.860  1.00 36.79           C  
ATOM   1600  CB  LEU A 224      56.276  17.852 -20.466  1.00 36.79           C  
ATOM   1601  O   LEU A 224      54.877  20.570 -20.774  1.00 36.79           O  
ATOM   1602  CG  LEU A 224      57.140  16.675 -20.010  1.00 36.79           C  
ATOM   1603  CD1 LEU A 224      56.400  15.359 -20.224  1.00 36.79           C  
ATOM   1604  CD2 LEU A 224      58.473  16.671 -20.751  1.00 36.79           C  
ATOM   1605  N   GLU A 225      56.798  21.373 -21.333  1.00 30.09           N  
ATOM   1606  CA  GLU A 225      57.144  22.263 -22.437  1.00 30.09           C  
ATOM   1607  C   GLU A 225      56.912  21.586 -23.785  1.00 30.09           C  
ATOM   1608  CB  GLU A 225      58.600  22.721 -22.323  1.00 30.09           C  
ATOM   1609  O   GLU A 225      57.360  20.459 -24.005  1.00 30.09           O  
ATOM   1610  CG  GLU A 225      58.785  23.981 -21.490  1.00 30.09           C  
ATOM   1611  CD  GLU A 225      60.000  24.798 -21.899  1.00 30.09           C  
ATOM   1612  OE1 GLU A 225      60.077  25.994 -21.537  1.00 30.09           O  
ATOM   1613  OE2 GLU A 225      60.882  24.237 -22.587  1.00 30.09           O  
ATOM   1614  N   HIS A 226      55.917  22.104 -24.594  1.00 33.30           N  
ATOM   1615  CA  HIS A 226      56.039  22.170 -26.046  1.00 33.30           C  
ATOM   1616  C   HIS A 226      55.027  23.144 -26.640  1.00 33.30           C  
ATOM   1617  CB  HIS A 226      55.857  20.782 -26.662  1.00 33.30           C  
ATOM   1618  O   HIS A 226      53.834  23.068 -26.336  1.00 33.30           O  
ATOM   1619  CG  HIS A 226      57.083  20.263 -27.344  1.00 33.30           C  
ATOM   1620  CD2 HIS A 226      57.359  20.078 -28.656  1.00 33.30           C  
ATOM   1621  ND1 HIS A 226      58.206  19.862 -26.653  1.00 33.30           N  
ATOM   1622  CE1 HIS A 226      59.122  19.452 -27.513  1.00 33.30           C  
ATOM   1623  NE2 HIS A 226      58.634  19.573 -28.736  1.00 33.30           N  
ATOM   1624  N   THR A 227      55.508  24.364 -27.145  1.00 31.03           N  
ATOM   1625  CA  THR A 227      55.922  25.093 -28.339  1.00 31.03           C  
ATOM   1626  C   THR A 227      54.813  25.088 -29.387  1.00 31.03           C  
ATOM   1627  CB  THR A 227      57.206  24.494 -28.942  1.00 31.03           C  
ATOM   1628  O   THR A 227      54.233  24.040 -29.679  1.00 31.03           O  
ATOM   1629  CG2 THR A 227      58.221  25.584 -29.268  1.00 31.03           C  
ATOM   1630  OG1 THR A 227      57.787  23.580 -28.003  1.00 31.03           O  
ATOM   1631  N   GLN A 228      54.145  26.249 -29.566  1.00 33.69           N  
ATOM   1632  CA  GLN A 228      53.607  27.170 -30.561  1.00 33.69           C  
ATOM   1633  C   GLN A 228      54.239  26.933 -31.929  1.00 33.69           C  
ATOM   1634  CB  GLN A 228      53.826  28.620 -30.126  1.00 33.69           C  
ATOM   1635  O   GLN A 228      55.465  26.899 -32.055  1.00 33.69           O  
ATOM   1636  CG  GLN A 228      52.765  29.141 -29.165  1.00 33.69           C  
ATOM   1637  CD  GLN A 228      52.941  30.612 -28.838  1.00 33.69           C  
ATOM   1638  NE2 GLN A 228      52.274  31.069 -27.784  1.00 33.69           N  
ATOM   1639  OE1 GLN A 228      53.670  31.332 -29.527  1.00 33.69           O  
ATOM   1640  N   THR A 229      53.492  26.225 -32.819  1.00 32.35           N  
ATOM   1641  CA  THR A 229      53.698  26.241 -34.263  1.00 32.35           C  
ATOM   1642  C   THR A 229      52.522  26.910 -34.970  1.00 32.35           C  
ATOM   1643  CB  THR A 229      53.889  24.816 -34.816  1.00 32.35           C  
ATOM   1644  O   THR A 229      51.363  26.632 -34.656  1.00 32.35           O  
ATOM   1645  CG2 THR A 229      55.269  24.271 -34.465  1.00 32.35           C  
ATOM   1646  OG1 THR A 229      52.890  23.955 -34.256  1.00 32.35           O  
ATOM   1647  N   ARG A 230      52.731  28.146 -35.506  1.00 35.29           N  
ATOM   1648  CA  ARG A 230      52.627  28.884 -36.761  1.00 35.29           C  
ATOM   1649  C   ARG A 230      52.510  27.933 -37.947  1.00 35.29           C  
ATOM   1650  CB  ARG A 230      53.834  29.805 -36.945  1.00 35.29           C  
ATOM   1651  O   ARG A 230      53.285  26.982 -38.066  1.00 35.29           O  
ATOM   1652  CG  ARG A 230      53.537  31.272 -36.674  1.00 35.29           C  
ATOM   1653  CD  ARG A 230      54.748  32.153 -36.949  1.00 35.29           C  
ATOM   1654  NE  ARG A 230      54.356  33.522 -37.270  1.00 35.29           N  
ATOM   1655  NH1 ARG A 230      56.429  34.146 -38.077  1.00 35.29           N  
ATOM   1656  NH2 ARG A 230      54.703  35.654 -38.050  1.00 35.29           N  
ATOM   1657  CZ  ARG A 230      55.164  34.438 -37.798  1.00 35.29           C  
ATOM   1658  N   SER A 231      51.364  28.012 -38.646  1.00 35.61           N  
ATOM   1659  CA  SER A 231      51.371  27.913 -40.101  1.00 35.61           C  
ATOM   1660  C   SER A 231      50.141  28.579 -40.707  1.00 35.61           C  
ATOM   1661  CB  SER A 231      51.437  26.449 -40.539  1.00 35.61           C  
ATOM   1662  O   SER A 231      49.023  28.386 -40.224  1.00 35.61           O  
ATOM   1663  OG  SER A 231      51.074  25.588 -39.473  1.00 35.61           O  
ATOM   1664  N   SER A 232      50.341  29.642 -41.554  1.00 37.22           N  
ATOM   1665  CA  SER A 232      50.158  30.274 -42.857  1.00 37.22           C  
ATOM   1666  C   SER A 232      49.596  29.289 -43.876  1.00 37.22           C  
ATOM   1667  CB  SER A 232      51.481  30.847 -43.366  1.00 37.22           C  
ATOM   1668  O   SER A 232      50.074  28.157 -43.982  1.00 37.22           O  
ATOM   1669  OG  SER A 232      52.444  29.820 -43.530  1.00 37.22           O  
ATOM   1670  N   SER A 233      48.444  29.662 -44.451  1.00 35.05           N  
ATOM   1671  CA  SER A 233      48.184  29.556 -45.883  1.00 35.05           C  
ATOM   1672  C   SER A 233      47.008  30.434 -46.298  1.00 35.05           C  
ATOM   1673  CB  SER A 233      47.910  28.103 -46.273  1.00 35.05           C  
ATOM   1674  O   SER A 233      45.980  30.464 -45.618  1.00 35.05           O  
ATOM   1675  OG  SER A 233      46.787  27.598 -45.572  1.00 35.05           O  
ATOM   1676  N   THR A 234      47.239  31.526 -47.057  1.00 36.19           N  
ATOM   1677  CA  THR A 234      46.886  32.260 -48.267  1.00 36.19           C  
ATOM   1678  C   THR A 234      45.905  31.459 -49.119  1.00 36.19           C  
ATOM   1679  CB  THR A 234      48.135  32.599 -49.100  1.00 36.19           C  
ATOM   1680  O   THR A 234      46.115  30.269 -49.363  1.00 36.19           O  
ATOM   1681  CG2 THR A 234      47.795  33.554 -50.239  1.00 36.19           C  
ATOM   1682  OG1 THR A 234      49.115  33.214 -48.254  1.00 36.19           O  
ATOM   1683  N   ALA A 235      44.680  32.053 -49.382  1.00 33.90           N  
ATOM   1684  CA  ALA A 235      44.091  32.172 -50.713  1.00 33.90           C  
ATOM   1685  C   ALA A 235      42.746  32.891 -50.655  1.00 33.90           C  
ATOM   1686  CB  ALA A 235      43.926  30.793 -51.347  1.00 33.90           C  
ATOM   1687  O   ALA A 235      41.912  32.592 -49.798  1.00 33.90           O  
ATOM   1688  N   LYS A 236      42.630  34.158 -51.171  1.00 32.32           N  
ATOM   1689  CA  LYS A 236      42.127  34.857 -52.349  1.00 32.32           C  
ATOM   1690  C   LYS A 236      40.604  34.787 -52.422  1.00 32.32           C  
ATOM   1691  CB  LYS A 236      42.740  34.273 -53.623  1.00 32.32           C  
ATOM   1692  O   LYS A 236      40.021  33.708 -52.297  1.00 32.32           O  
ATOM   1693  CG  LYS A 236      43.639  35.241 -54.378  1.00 32.32           C  
ATOM   1694  CD  LYS A 236      44.367  34.550 -55.524  1.00 32.32           C  
ATOM   1695  CE  LYS A 236      45.328  35.498 -56.229  1.00 32.32           C  
ATOM   1696  NZ  LYS A 236      46.065  34.817 -57.335  1.00 32.32           N  
ATOM   1697  N   GLY A 237      39.885  35.896 -52.257  1.00 30.85           N  
ATOM   1698  CA  GLY A 237      39.072  36.442 -53.332  1.00 30.85           C  
ATOM   1699  C   GLY A 237      37.684  36.855 -52.879  1.00 30.85           C  
ATOM   1700  O   GLY A 237      37.041  36.144 -52.104  1.00 30.85           O  
ATOM   1701  N   LYS A 238      37.414  38.198 -52.808  1.00 34.01           N  
ATOM   1702  CA  LYS A 238      36.539  39.030 -53.629  1.00 34.01           C  
ATOM   1703  C   LYS A 238      35.427  39.652 -52.791  1.00 34.01           C  
ATOM   1704  CB  LYS A 238      35.939  38.213 -54.774  1.00 34.01           C  
ATOM   1705  O   LYS A 238      34.707  38.945 -52.082  1.00 34.01           O  
ATOM   1706  CG  LYS A 238      36.725  38.296 -56.074  1.00 34.01           C  
ATOM   1707  CD  LYS A 238      36.105  37.425 -57.159  1.00 34.01           C  
ATOM   1708  CE  LYS A 238      36.893  37.505 -58.459  1.00 34.01           C  
ATOM   1709  NZ  LYS A 238      36.270  36.679 -59.536  1.00 34.01           N  
ATOM   1710  N   SER A 239      35.549  40.925 -52.527  1.00 30.48           N  
ATOM   1711  CA  SER A 239      34.914  42.239 -52.541  1.00 30.48           C  
ATOM   1712  C   SER A 239      33.714  42.262 -53.482  1.00 30.48           C  
ATOM   1713  CB  SER A 239      35.918  43.316 -52.954  1.00 30.48           C  
ATOM   1714  O   SER A 239      33.755  41.672 -54.564  1.00 30.48           O  
ATOM   1715  OG  SER A 239      36.542  42.977 -54.181  1.00 30.48           O  
ATOM   1716  N   ALA A 240      32.580  42.604 -52.995  1.00 37.32           N  
ATOM   1717  CA  ALA A 240      31.782  43.773 -53.353  1.00 37.32           C  
ATOM   1718  C   ALA A 240      30.543  43.882 -52.469  1.00 37.32           C  
ATOM   1719  CB  ALA A 240      31.379  43.713 -54.824  1.00 37.32           C  
ATOM   1720  O   ALA A 240      29.871  42.882 -52.204  1.00 37.32           O  
ATOM   1721  N   PRO A 241      30.126  45.169 -52.291  1.00 56.95           N  
ATOM   1722  CA  PRO A 241      29.378  46.095 -51.437  1.00 56.95           C  
ATOM   1723  C   PRO A 241      28.108  46.618 -52.105  1.00 56.95           C  
ATOM   1724  CB  PRO A 241      30.374  47.232 -51.193  1.00 56.95           C  
ATOM   1725  O   PRO A 241      27.884  46.370 -53.293  1.00 56.95           O  
ATOM   1726  CG  PRO A 241      31.150  47.341 -52.466  1.00 56.95           C  
ATOM   1727  CD  PRO A 241      30.738  46.217 -53.373  1.00 56.95           C  
ATOM   1728  N   ARG A 242      26.966  46.626 -51.366  1.00 35.67           N  
ATOM   1729  CA  ARG A 242      25.970  47.616 -51.764  1.00 35.67           C  
ATOM   1730  C   ARG A 242      25.057  47.975 -50.596  1.00 35.67           C  
ATOM   1731  CB  ARG A 242      25.138  47.100 -52.940  1.00 35.67           C  
ATOM   1732  O   ARG A 242      24.510  47.090 -49.935  1.00 35.67           O  
ATOM   1733  CG  ARG A 242      25.558  47.667 -54.287  1.00 35.67           C  
ATOM   1734  CD  ARG A 242      24.633  47.206 -55.405  1.00 35.67           C  
ATOM   1735  NE  ARG A 242      24.945  47.866 -56.669  1.00 35.67           N  
ATOM   1736  NH1 ARG A 242      23.381  46.698 -57.904  1.00 35.67           N  
ATOM   1737  NH2 ARG A 242      24.706  48.270 -58.918  1.00 35.67           N  
ATOM   1738  CZ  ARG A 242      24.343  47.610 -57.828  1.00 35.67           C  
ATOM   1739  N   ASP A 243      25.198  49.244 -50.029  1.00 34.11           N  
ATOM   1740  CA  ASP A 243      24.608  50.568 -49.856  1.00 34.11           C  
ATOM   1741  C   ASP A 243      23.096  50.528 -50.064  1.00 34.11           C  
ATOM   1742  CB  ASP A 243      25.245  51.569 -50.822  1.00 34.11           C  
ATOM   1743  O   ASP A 243      22.620  50.100 -51.117  1.00 34.11           O  
ATOM   1744  CG  ASP A 243      26.474  52.250 -50.245  1.00 34.11           C  
ATOM   1745  OD1 ASP A 243      26.543  52.442 -49.012  1.00 34.11           O  
ATOM   1746  OD2 ASP A 243      27.381  52.600 -51.032  1.00 34.11           O  
ATOM   1747  N   ALA A 244      22.245  50.702 -49.057  1.00 34.56           N  
ATOM   1748  CA  ALA A 244      21.335  51.584 -48.330  1.00 34.56           C  
ATOM   1749  C   ALA A 244      19.936  51.552 -48.939  1.00 34.56           C  
ATOM   1750  CB  ALA A 244      21.874  53.012 -48.319  1.00 34.56           C  
ATOM   1751  O   ALA A 244      19.785  51.433 -50.158  1.00 34.56           O  
ATOM   1752  N   PRO A 245      18.769  52.145 -48.253  1.00 48.03           N  
ATOM   1753  CA  PRO A 245      18.305  52.743 -46.999  1.00 48.03           C  
ATOM   1754  C   PRO A 245      16.807  52.551 -46.773  1.00 48.03           C  
ATOM   1755  CB  PRO A 245      18.646  54.226 -47.168  1.00 48.03           C  
ATOM   1756  O   PRO A 245      16.120  51.973 -47.619  1.00 48.03           O  
ATOM   1757  CG  PRO A 245      18.445  54.500 -48.623  1.00 48.03           C  
ATOM   1758  CD  PRO A 245      18.143  53.202 -49.316  1.00 48.03           C  
ATOM   1759  N   LEU A 246      16.405  52.420 -45.501  1.00 39.41           N  
ATOM   1760  CA  LEU A 246      15.621  53.073 -44.459  1.00 39.41           C  
ATOM   1761  C   LEU A 246      14.165  53.224 -44.887  1.00 39.41           C  
ATOM   1762  CB  LEU A 246      16.212  54.446 -44.125  1.00 39.41           C  
ATOM   1763  O   LEU A 246      13.884  53.678 -45.998  1.00 39.41           O  
ATOM   1764  CG  LEU A 246      17.485  54.448 -43.278  1.00 39.41           C  
ATOM   1765  CD1 LEU A 246      18.276  55.731 -43.515  1.00 39.41           C  
ATOM   1766  CD2 LEU A 246      17.145  54.289 -41.801  1.00 39.41           C  
ATOM   1767  N   LYS A 247      13.241  52.594 -44.011  1.00 33.93           N  
ATOM   1768  CA  LYS A 247      12.065  53.305 -43.519  1.00 33.93           C  
ATOM   1769  C   LYS A 247      11.352  52.505 -42.433  1.00 33.93           C  
ATOM   1770  CB  LYS A 247      11.100  53.605 -44.667  1.00 33.93           C  
ATOM   1771  O   LYS A 247      11.032  51.330 -42.629  1.00 33.93           O  
ATOM   1772  CG  LYS A 247      11.066  55.069 -45.081  1.00 33.93           C  
ATOM   1773  CD  LYS A 247      10.150  55.291 -46.277  1.00 33.93           C  
ATOM   1774  CE  LYS A 247      10.208  56.731 -46.768  1.00 33.93           C  
ATOM   1775  NZ  LYS A 247       9.179  57.002 -47.816  1.00 33.93           N  
ATOM   1776  N   ASP A 248      11.513  52.956 -41.152  1.00 34.94           N  
ATOM   1777  CA  ASP A 248      10.609  53.626 -40.222  1.00 34.94           C  
ATOM   1778  C   ASP A 248      10.325  52.750 -39.004  1.00 34.94           C  
ATOM   1779  CB  ASP A 248       9.299  53.997 -40.920  1.00 34.94           C  
ATOM   1780  O   ASP A 248       9.934  51.590 -39.145  1.00 34.94           O  
ATOM   1781  CG  ASP A 248       9.362  55.339 -41.626  1.00 34.94           C  
ATOM   1782  OD1 ASP A 248      10.199  56.188 -41.248  1.00 34.94           O  
ATOM   1783  OD2 ASP A 248       8.567  55.552 -42.567  1.00 34.94           O  
ATOM   1784  N   SER A 249      10.903  53.106 -37.829  1.00 39.02           N  
ATOM   1785  CA  SER A 249      10.582  53.753 -36.561  1.00 39.02           C  
ATOM   1786  C   SER A 249       9.509  52.978 -35.801  1.00 39.02           C  
ATOM   1787  CB  SER A 249      10.115  55.190 -36.795  1.00 39.02           C  
ATOM   1788  O   SER A 249       8.483  52.606 -36.373  1.00 39.02           O  
ATOM   1789  OG  SER A 249       9.046  55.226 -37.725  1.00 39.02           O  
ATOM   1790  N   LYS A 250       9.942  52.353 -34.623  1.00 34.31           N  
ATOM   1791  CA  LYS A 250       9.305  52.661 -33.346  1.00 34.31           C  
ATOM   1792  C   LYS A 250       9.744  51.682 -32.261  1.00 34.31           C  
ATOM   1793  CB  LYS A 250       7.782  52.638 -33.487  1.00 34.31           C  
ATOM   1794  O   LYS A 250       9.729  50.467 -32.471  1.00 34.31           O  
ATOM   1795  CG  LYS A 250       7.169  53.994 -33.806  1.00 34.31           C  
ATOM   1796  CD  LYS A 250       5.647  53.926 -33.838  1.00 34.31           C  
ATOM   1797  CE  LYS A 250       5.035  55.265 -34.226  1.00 34.31           C  
ATOM   1798  NZ  LYS A 250       3.549  55.180 -34.347  1.00 34.31           N  
ATOM   1799  N   SER A 251      10.738  52.080 -31.427  1.00 37.12           N  
ATOM   1800  CA  SER A 251      10.676  52.354 -29.996  1.00 37.12           C  
ATOM   1801  C   SER A 251      11.612  51.436 -29.216  1.00 37.12           C  
ATOM   1802  CB  SER A 251       9.246  52.194 -29.480  1.00 37.12           C  
ATOM   1803  O   SER A 251      11.570  50.215 -29.379  1.00 37.12           O  
ATOM   1804  OG  SER A 251       8.815  50.849 -29.599  1.00 37.12           O  
ATOM   1805  N   SER A 252      12.807  51.839 -28.942  1.00 39.54           N  
ATOM   1806  CA  SER A 252      13.663  52.048 -27.779  1.00 39.54           C  
ATOM   1807  C   SER A 252      12.930  51.714 -26.485  1.00 39.54           C  
ATOM   1808  CB  SER A 252      14.162  53.493 -27.734  1.00 39.54           C  
ATOM   1809  O   SER A 252      11.844  52.239 -26.227  1.00 39.54           O  
ATOM   1810  OG  SER A 252      15.571  53.544 -27.878  1.00 39.54           O  
ATOM   1811  N   GLN A 253      13.053  50.458 -26.029  1.00 38.40           N  
ATOM   1812  CA  GLN A 253      13.255  50.270 -24.596  1.00 38.40           C  
ATOM   1813  C   GLN A 253      14.380  49.276 -24.324  1.00 38.40           C  
ATOM   1814  CB  GLN A 253      11.963  49.796 -23.929  1.00 38.40           C  
ATOM   1815  O   GLN A 253      14.362  48.155 -24.837  1.00 38.40           O  
ATOM   1816  CG  GLN A 253      11.453  50.733 -22.841  1.00 38.40           C  
ATOM   1817  CD  GLN A 253      10.137  50.274 -22.242  1.00 38.40           C  
ATOM   1818  NE2 GLN A 253       9.927  50.581 -20.966  1.00 38.40           N  
ATOM   1819  OE1 GLN A 253       9.314  49.650 -22.920  1.00 38.40           O  
ATOM   1820  N   ARG A 254      15.595  49.743 -24.213  1.00 39.02           N  
ATOM   1821  CA  ARG A 254      16.674  49.753 -23.231  1.00 39.02           C  
ATOM   1822  C   ARG A 254      16.712  48.447 -22.445  1.00 39.02           C  
ATOM   1823  CB  ARG A 254      16.519  50.936 -22.273  1.00 39.02           C  
ATOM   1824  O   ARG A 254      15.765  48.121 -21.726  1.00 39.02           O  
ATOM   1825  CG  ARG A 254      17.358  52.147 -22.648  1.00 39.02           C  
ATOM   1826  CD  ARG A 254      17.281  53.237 -21.588  1.00 39.02           C  
ATOM   1827  NE  ARG A 254      18.445  54.118 -21.635  1.00 39.02           N  
ATOM   1828  NH1 ARG A 254      17.976  55.186 -19.641  1.00 39.02           N  
ATOM   1829  NH2 ARG A 254      19.833  55.771 -20.850  1.00 39.02           N  
ATOM   1830  CZ  ARG A 254      18.749  55.023 -20.709  1.00 39.02           C  
ATOM   1831  N   VAL A 255      17.283  47.338 -22.947  1.00 40.94           N  
ATOM   1832  CA  VAL A 255      17.765  46.218 -22.146  1.00 40.94           C  
ATOM   1833  C   VAL A 255      19.067  46.604 -21.447  1.00 40.94           C  
ATOM   1834  CB  VAL A 255      17.977  44.953 -23.008  1.00 40.94           C  
ATOM   1835  O   VAL A 255      20.008  47.072 -22.091  1.00 40.94           O  
ATOM   1836  CG1 VAL A 255      18.278  43.743 -22.127  1.00 40.94           C  
ATOM   1837  CG2 VAL A 255      16.751  44.691 -23.881  1.00 40.94           C  
ATOM   1838  N   SER A 256      18.912  47.421 -20.377  1.00 42.12           N  
ATOM   1839  CA  SER A 256      19.736  47.440 -19.173  1.00 42.12           C  
ATOM   1840  C   SER A 256      20.668  46.234 -19.123  1.00 42.12           C  
ATOM   1841  CB  SER A 256      18.857  47.468 -17.922  1.00 42.12           C  
ATOM   1842  O   SER A 256      20.223  45.093 -19.258  1.00 42.12           O  
ATOM   1843  OG  SER A 256      18.317  48.762 -17.716  1.00 42.12           O  
ATOM   1844  N   SER A 257      21.792  46.296 -19.756  1.00 48.12           N  
ATOM   1845  CA  SER A 257      23.138  45.995 -19.279  1.00 48.12           C  
ATOM   1846  C   SER A 257      23.155  45.782 -17.769  1.00 48.12           C  
ATOM   1847  CB  SER A 257      24.104  47.119 -19.654  1.00 48.12           C  
ATOM   1848  O   SER A 257      22.832  46.694 -17.004  1.00 48.12           O  
ATOM   1849  OG  SER A 257      23.677  48.354 -19.106  1.00 48.12           O  
ATOM   1850  N   ASN A 258      22.910  44.533 -17.373  1.00 45.13           N  
ATOM   1851  CA  ASN A 258      23.557  44.176 -16.115  1.00 45.13           C  
ATOM   1852  C   ASN A 258      24.803  43.326 -16.347  1.00 45.13           C  
ATOM   1853  CB  ASN A 258      22.577  43.444 -15.196  1.00 45.13           C  
ATOM   1854  O   ASN A 258      24.741  42.301 -17.029  1.00 45.13           O  
ATOM   1855  CG  ASN A 258      22.032  44.333 -14.096  1.00 45.13           C  
ATOM   1856  ND2 ASN A 258      21.425  43.722 -13.086  1.00 45.13           N  
ATOM   1857  OD1 ASN A 258      22.154  45.560 -14.155  1.00 45.13           O  
ATOM   1858  N   THR A 259      25.982  43.917 -16.536  1.00 42.60           N  
ATOM   1859  CA  THR A 259      27.320  43.833 -15.961  1.00 42.60           C  
ATOM   1860  C   THR A 259      27.385  42.739 -14.899  1.00 42.60           C  
ATOM   1861  CB  THR A 259      27.748  45.178 -15.344  1.00 42.60           C  
ATOM   1862  O   THR A 259      26.483  42.620 -14.067  1.00 42.60           O  
ATOM   1863  CG2 THR A 259      27.896  46.252 -16.416  1.00 42.60           C  
ATOM   1864  OG1 THR A 259      26.760  45.597 -14.395  1.00 42.60           O  
ATOM   1865  N   ALA A 260      27.969  41.567 -15.171  1.00 53.61           N  
ATOM   1866  CA  ALA A 260      29.113  40.849 -14.614  1.00 53.61           C  
ATOM   1867  C   ALA A 260      28.930  40.601 -13.120  1.00 53.61           C  
ATOM   1868  CB  ALA A 260      30.403  41.626 -14.868  1.00 53.61           C  
ATOM   1869  O   ALA A 260      28.809  41.547 -12.337  1.00 53.61           O  
ATOM   1870  N   SER A 261      28.391  39.432 -12.819  1.00 45.28           N  
ATOM   1871  CA  SER A 261      28.977  38.700 -11.701  1.00 45.28           C  
ATOM   1872  C   SER A 261      29.236  37.243 -12.069  1.00 45.28           C  
ATOM   1873  CB  SER A 261      28.064  38.770 -10.476  1.00 45.28           C  
ATOM   1874  O   SER A 261      28.350  36.561 -12.588  1.00 45.28           O  
ATOM   1875  OG  SER A 261      28.435  37.796  -9.516  1.00 45.28           O  
ATOM   1876  N   GLY A 262      30.212  36.950 -12.925  1.00 55.89           N  
ATOM   1877  CA  GLY A 262      31.128  35.837 -12.734  1.00 55.89           C  
ATOM   1878  C   GLY A 262      30.630  34.822 -11.723  1.00 55.89           C  
ATOM   1879  O   GLY A 262      31.155  34.737 -10.610  1.00 55.89           O  
ATOM   1880  N   GLY A 263      29.366  34.389 -11.788  1.00 56.06           N  
ATOM   1881  CA  GLY A 263      28.898  33.250 -11.013  1.00 56.06           C  
ATOM   1882  C   GLY A 263      28.826  31.968 -11.821  1.00 56.06           C  
ATOM   1883  O   GLY A 263      28.609  32.004 -13.034  1.00 56.06           O  
ATOM   1884  N   ILE A 264      29.838  31.134 -11.863  1.00 63.05           N  
ATOM   1885  CA  ILE A 264      29.955  29.763 -12.347  1.00 63.05           C  
ATOM   1886  C   ILE A 264      28.599  29.279 -12.858  1.00 63.05           C  
ATOM   1887  CB  ILE A 264      30.481  28.816 -11.245  1.00 63.05           C  
ATOM   1888  O   ILE A 264      27.599  29.342 -12.139  1.00 63.05           O  
ATOM   1889  CG1 ILE A 264      31.791  29.355 -10.660  1.00 63.05           C  
ATOM   1890  CG2 ILE A 264      30.668  27.399 -11.794  1.00 63.05           C  
ATOM   1891  CD1 ILE A 264      32.111  28.827  -9.268  1.00 63.05           C  
ATOM   1892  N   GLY A 265      27.610  30.125 -13.567  1.00 72.52           N  
ATOM   1893  CA  GLY A 265      26.481  29.641 -14.345  1.00 72.52           C  
ATOM   1894  C   GLY A 265      25.839  28.399 -13.756  1.00 72.52           C  
ATOM   1895  O   GLY A 265      25.027  27.743 -14.411  1.00 72.52           O  
ATOM   1896  N   ILE A 266      26.250  27.909 -12.497  1.00 80.46           N  
ATOM   1897  CA  ILE A 266      25.656  26.799 -11.760  1.00 80.46           C  
ATOM   1898  C   ILE A 266      24.255  27.183 -11.290  1.00 80.46           C  
ATOM   1899  CB  ILE A 266      26.532  26.387 -10.556  1.00 80.46           C  
ATOM   1900  O   ILE A 266      23.399  26.317 -11.095  1.00 80.46           O  
ATOM   1901  CG1 ILE A 266      27.940  26.005 -11.026  1.00 80.46           C  
ATOM   1902  CG2 ILE A 266      25.880  25.235  -9.784  1.00 80.46           C  
ATOM   1903  CD1 ILE A 266      28.918  25.730  -9.891  1.00 80.46           C  
ATOM   1904  N   ALA A 267      23.954  28.404 -11.151  1.00 83.07           N  
ATOM   1905  CA  ALA A 267      22.672  28.881 -10.641  1.00 83.07           C  
ATOM   1906  C   ALA A 267      21.553  28.631 -11.649  1.00 83.07           C  
ATOM   1907  CB  ALA A 267      22.754  30.367 -10.301  1.00 83.07           C  
ATOM   1908  O   ALA A 267      20.388  28.490 -11.270  1.00 83.07           O  
ATOM   1909  N   ASN A 268      21.973  28.438 -12.994  1.00 83.12           N  
ATOM   1910  CA  ASN A 268      20.983  28.207 -14.041  1.00 83.12           C  
ATOM   1911  C   ASN A 268      20.753  26.716 -14.275  1.00 83.12           C  
ATOM   1912  CB  ASN A 268      21.409  28.888 -15.343  1.00 83.12           C  
ATOM   1913  O   ASN A 268      19.990  26.334 -15.164  1.00 83.12           O  
ATOM   1914  CG  ASN A 268      20.266  29.032 -16.328  1.00 83.12           C  
ATOM   1915  ND2 ASN A 268      20.597  29.122 -17.611  1.00 83.12           N  
ATOM   1916  OD1 ASN A 268      19.096  29.062 -15.940  1.00 83.12           O  
ATOM   1917  N   LEU A 269      21.458  25.770 -13.602  1.00 86.89           N  
ATOM   1918  CA  LEU A 269      21.383  24.324 -13.776  1.00 86.89           C  
ATOM   1919  C   LEU A 269      19.973  23.815 -13.495  1.00 86.89           C  
ATOM   1920  CB  LEU A 269      22.384  23.621 -12.856  1.00 86.89           C  
ATOM   1921  O   LEU A 269      19.444  22.993 -14.247  1.00 86.89           O  
ATOM   1922  CG  LEU A 269      23.746  23.286 -13.466  1.00 86.89           C  
ATOM   1923  CD1 LEU A 269      24.867  23.886 -12.623  1.00 86.89           C  
ATOM   1924  CD2 LEU A 269      23.918  21.776 -13.595  1.00 86.89           C  
ATOM   1925  N   PRO A 270      19.348  24.364 -12.464  1.00 87.29           N  
ATOM   1926  CA  PRO A 270      17.980  23.897 -12.226  1.00 87.29           C  
ATOM   1927  C   PRO A 270      17.036  24.224 -13.380  1.00 87.29           C  
ATOM   1928  CB  PRO A 270      17.569  24.645 -10.955  1.00 87.29           C  
ATOM   1929  O   PRO A 270      16.174  23.412 -13.727  1.00 87.29           O  
ATOM   1930  CG  PRO A 270      18.855  24.950 -10.258  1.00 87.29           C  
ATOM   1931  CD  PRO A 270      19.922  25.160 -11.294  1.00 87.29           C  
ATOM   1932  N   ASN A 271      17.168  25.414 -13.892  1.00 84.81           N  
ATOM   1933  CA  ASN A 271      16.348  25.828 -15.026  1.00 84.81           C  
ATOM   1934  C   ASN A 271      16.663  25.009 -16.274  1.00 84.81           C  
ATOM   1935  CB  ASN A 271      16.535  27.320 -15.308  1.00 84.81           C  
ATOM   1936  O   ASN A 271      15.760  24.660 -17.037  1.00 84.81           O  
ATOM   1937  CG  ASN A 271      15.987  28.197 -14.200  1.00 84.81           C  
ATOM   1938  ND2 ASN A 271      16.587  29.367 -14.018  1.00 84.81           N  
ATOM   1939  OD1 ASN A 271      15.032  27.826 -13.512  1.00 84.81           O  
ATOM   1940  N   GLN A 272      17.967  24.684 -16.436  1.00 84.60           N  
ATOM   1941  CA  GLN A 272      18.402  23.809 -17.520  1.00 84.60           C  
ATOM   1942  C   GLN A 272      17.832  22.403 -17.355  1.00 84.60           C  
ATOM   1943  CB  GLN A 272      19.929  23.752 -17.584  1.00 84.60           C  
ATOM   1944  O   GLN A 272      17.344  21.809 -18.318  1.00 84.60           O  
ATOM   1945  CG  GLN A 272      20.468  23.076 -18.837  1.00 84.60           C  
ATOM   1946  CD  GLN A 272      21.982  23.116 -18.922  1.00 84.60           C  
ATOM   1947  NE2 GLN A 272      22.511  23.001 -20.135  1.00 84.60           N  
ATOM   1948  OE1 GLN A 272      22.670  23.250 -17.905  1.00 84.60           O  
ATOM   1949  N   ARG A 273      17.905  21.877 -16.147  1.00 84.29           N  
ATOM   1950  CA  ARG A 273      17.356  20.556 -15.861  1.00 84.29           C  
ATOM   1951  C   ARG A 273      15.843  20.538 -16.057  1.00 84.29           C  
ATOM   1952  CB  ARG A 273      17.705  20.124 -14.435  1.00 84.29           C  
ATOM   1953  O   ARG A 273      15.292  19.569 -16.582  1.00 84.29           O  
ATOM   1954  CG  ARG A 273      17.461  18.649 -14.161  1.00 84.29           C  
ATOM   1955  CD  ARG A 273      18.082  18.210 -12.842  1.00 84.29           C  
ATOM   1956  NE  ARG A 273      17.808  16.804 -12.558  1.00 84.29           N  
ATOM   1957  NH1 ARG A 273      19.384  16.622 -10.879  1.00 84.29           N  
ATOM   1958  NH2 ARG A 273      18.105  14.810 -11.458  1.00 84.29           N  
ATOM   1959  CZ  ARG A 273      18.433  16.082 -11.633  1.00 84.29           C  
ATOM   1960  N   HIS A 274      15.241  21.619 -15.616  1.00 83.69           N  
ATOM   1961  CA  HIS A 274      13.799  21.759 -15.785  1.00 83.69           C  
ATOM   1962  C   HIS A 274      13.408  21.698 -17.257  1.00 83.69           C  
ATOM   1963  CB  HIS A 274      13.312  23.071 -15.166  1.00 83.69           C  
ATOM   1964  O   HIS A 274      12.455  21.006 -17.623  1.00 83.69           O  
ATOM   1965  CG  HIS A 274      11.853  23.327 -15.372  1.00 83.69           C  
ATOM   1966  CD2 HIS A 274      11.210  24.216 -16.165  1.00 83.69           C  
ATOM   1967  ND1 HIS A 274      10.873  22.619 -14.711  1.00 83.69           N  
ATOM   1968  CE1 HIS A 274       9.686  23.063 -15.090  1.00 83.69           C  
ATOM   1969  NE2 HIS A 274       9.863  24.032 -15.972  1.00 83.69           N  
ATOM   1970  N   ARG A 275      14.127  22.396 -18.139  1.00 84.32           N  
ATOM   1971  CA  ARG A 275      13.851  22.456 -19.571  1.00 84.32           C  
ATOM   1972  C   ARG A 275      14.035  21.089 -20.221  1.00 84.32           C  
ATOM   1973  CB  ARG A 275      14.756  23.486 -20.250  1.00 84.32           C  
ATOM   1974  O   ARG A 275      13.229  20.682 -21.061  1.00 84.32           O  
ATOM   1975  CG  ARG A 275      14.260  23.937 -21.615  1.00 84.32           C  
ATOM   1976  CD  ARG A 275      15.020  25.156 -22.117  1.00 84.32           C  
ATOM   1977  NE  ARG A 275      16.344  24.796 -22.620  1.00 84.32           N  
ATOM   1978  NH1 ARG A 275      16.913  26.943 -23.255  1.00 84.32           N  
ATOM   1979  NH2 ARG A 275      18.389  25.219 -23.574  1.00 84.32           N  
ATOM   1980  CZ  ARG A 275      17.212  25.654 -23.149  1.00 84.32           C  
ATOM   1981  N   ILE A 276      15.065  20.426 -19.779  1.00 85.11           N  
ATOM   1982  CA  ILE A 276      15.352  19.100 -20.316  1.00 85.11           C  
ATOM   1983  C   ILE A 276      14.245  18.129 -19.912  1.00 85.11           C  
ATOM   1984  CB  ILE A 276      16.724  18.580 -19.834  1.00 85.11           C  
ATOM   1985  O   ILE A 276      13.763  17.349 -20.737  1.00 85.11           O  
ATOM   1986  CG1 ILE A 276      17.855  19.433 -20.420  1.00 85.11           C  
ATOM   1987  CG2 ILE A 276      16.903  17.104 -20.206  1.00 85.11           C  
ATOM   1988  CD1 ILE A 276      19.225  19.137 -19.827  1.00 85.11           C  
ATOM   1989  N   VAL A 277      13.851  18.230 -18.684  1.00 84.54           N  
ATOM   1990  CA  VAL A 277      12.851  17.312 -18.151  1.00 84.54           C  
ATOM   1991  C   VAL A 277      11.497  17.588 -18.801  1.00 84.54           C  
ATOM   1992  CB  VAL A 277      12.737  17.428 -16.614  1.00 84.54           C  
ATOM   1993  O   VAL A 277      10.760  16.657 -19.134  1.00 84.54           O  
ATOM   1994  CG1 VAL A 277      11.561  16.601 -16.096  1.00 84.54           C  
ATOM   1995  CG2 VAL A 277      14.039  16.986 -15.948  1.00 84.54           C  
ATOM   1996  N   VAL A 278      11.229  18.814 -18.999  1.00 85.63           N  
ATOM   1997  CA  VAL A 278       9.965  19.212 -19.610  1.00 85.63           C  
ATOM   1998  C   VAL A 278       9.906  18.710 -21.051  1.00 85.63           C  
ATOM   1999  CB  VAL A 278       9.772  20.744 -19.571  1.00 85.63           C  
ATOM   2000  O   VAL A 278       8.862  18.240 -21.509  1.00 85.63           O  
ATOM   2001  CG1 VAL A 278       8.577  21.161 -20.426  1.00 85.63           C  
ATOM   2002  CG2 VAL A 278       9.596  21.223 -18.131  1.00 85.63           C  
ATOM   2003  N   LYS A 279      11.059  18.822 -21.741  1.00 84.99           N  
ATOM   2004  CA  LYS A 279      11.129  18.392 -23.135  1.00 84.99           C  
ATOM   2005  C   LYS A 279      11.050  16.872 -23.245  1.00 84.99           C  
ATOM   2006  CB  LYS A 279      12.415  18.899 -23.789  1.00 84.99           C  
ATOM   2007  O   LYS A 279      10.342  16.343 -24.105  1.00 84.99           O  
ATOM   2008  CG  LYS A 279      12.445  18.739 -25.301  1.00 84.99           C  
ATOM   2009  CD  LYS A 279      13.712  19.335 -25.902  1.00 84.99           C  
ATOM   2010  CE  LYS A 279      13.803  19.067 -27.398  1.00 84.99           C  
ATOM   2011  NZ  LYS A 279      15.035  19.665 -27.994  1.00 84.99           N  
ATOM   2012  N   LYS A 280      11.732  16.193 -22.347  1.00 84.01           N  
ATOM   2013  CA  LYS A 280      11.853  14.739 -22.388  1.00 84.01           C  
ATOM   2014  C   LYS A 280      10.635  14.068 -21.760  1.00 84.01           C  
ATOM   2015  CB  LYS A 280      13.127  14.286 -21.673  1.00 84.01           C  
ATOM   2016  O   LYS A 280      10.157  13.046 -22.258  1.00 84.01           O  
ATOM   2017  CG  LYS A 280      14.389  14.419 -22.512  1.00 84.01           C  
ATOM   2018  CD  LYS A 280      15.595  13.807 -21.811  1.00 84.01           C  
ATOM   2019  CE  LYS A 280      16.859  13.942 -22.649  1.00 84.01           C  
ATOM   2020  NZ  LYS A 280      18.048  13.364 -21.955  1.00 84.01           N  
ATOM   2021  N   GLY A 281      10.041  14.698 -20.783  1.00 87.09           N  
ATOM   2022  CA  GLY A 281       8.915  14.132 -20.057  1.00 87.09           C  
ATOM   2023  C   GLY A 281       9.324  13.066 -19.058  1.00 87.09           C  
ATOM   2024  O   GLY A 281      10.511  12.901 -18.770  1.00 87.09           O  
ATOM   2025  N   ILE A 282       8.246  12.385 -18.440  1.00 88.78           N  
ATOM   2026  CA  ILE A 282       8.498  11.372 -17.421  1.00 88.78           C  
ATOM   2027  C   ILE A 282       7.777  10.078 -17.790  1.00 88.78           C  
ATOM   2028  CB  ILE A 282       8.053  11.854 -16.023  1.00 88.78           C  
ATOM   2029  O   ILE A 282       6.665  10.110 -18.323  1.00 88.78           O  
ATOM   2030  CG1 ILE A 282       8.872  13.077 -15.593  1.00 88.78           C  
ATOM   2031  CG2 ILE A 282       8.178  10.724 -14.997  1.00 88.78           C  
ATOM   2032  CD1 ILE A 282       8.356  13.756 -14.332  1.00 88.78           C  
ATOM   2033  N   ASN A 283       8.520   8.968 -17.615  1.00 90.86           N  
ATOM   2034  CA  ASN A 283       7.911   7.650 -17.762  1.00 90.86           C  
ATOM   2035  C   ASN A 283       7.486   7.076 -16.413  1.00 90.86           C  
ATOM   2036  CB  ASN A 283       8.871   6.691 -18.469  1.00 90.86           C  
ATOM   2037  O   ASN A 283       8.295   6.990 -15.488  1.00 90.86           O  
ATOM   2038  CG  ASN A 283       9.246   7.160 -19.861  1.00 90.86           C  
ATOM   2039  ND2 ASN A 283      10.453   6.819 -20.296  1.00 90.86           N  
ATOM   2040  OD1 ASN A 283       8.457   7.824 -20.539  1.00 90.86           O  
ATOM   2041  N   PHE A 284       6.300   6.751 -16.391  1.00 92.96           N  
ATOM   2042  CA  PHE A 284       5.775   6.196 -15.150  1.00 92.96           C  
ATOM   2043  C   PHE A 284       4.981   4.923 -15.419  1.00 92.96           C  
ATOM   2044  CB  PHE A 284       4.895   7.222 -14.431  1.00 92.96           C  
ATOM   2045  O   PHE A 284       4.052   4.925 -16.229  1.00 92.96           O  
ATOM   2046  CG  PHE A 284       4.449   6.787 -13.061  1.00 92.96           C  
ATOM   2047  CD1 PHE A 284       3.101   6.604 -12.778  1.00 92.96           C  
ATOM   2048  CD2 PHE A 284       5.380   6.559 -12.055  1.00 92.96           C  
ATOM   2049  CE1 PHE A 284       2.686   6.201 -11.511  1.00 92.96           C  
ATOM   2050  CE2 PHE A 284       4.972   6.156 -10.787  1.00 92.96           C  
ATOM   2051  CZ  PHE A 284       3.625   5.978 -10.516  1.00 92.96           C  
ATOM   2052  N   THR A 285       5.409   3.830 -14.759  1.00 94.30           N  
ATOM   2053  CA  THR A 285       4.774   2.534 -14.972  1.00 94.30           C  
ATOM   2054  C   THR A 285       4.098   2.046 -13.694  1.00 94.30           C  
ATOM   2055  CB  THR A 285       5.794   1.483 -15.450  1.00 94.30           C  
ATOM   2056  O   THR A 285       4.741   1.942 -12.647  1.00 94.30           O  
ATOM   2057  CG2 THR A 285       5.112   0.155 -15.757  1.00 94.30           C  
ATOM   2058  OG1 THR A 285       6.443   1.960 -16.635  1.00 94.30           O  
ATOM   2059  N   ILE A 286       2.752   1.762 -13.782  1.00 94.07           N  
ATOM   2060  CA  ILE A 286       1.981   1.256 -12.652  1.00 94.07           C  
ATOM   2061  C   ILE A 286       1.434  -0.131 -12.981  1.00 94.07           C  
ATOM   2062  CB  ILE A 286       0.827   2.213 -12.281  1.00 94.07           C  
ATOM   2063  O   ILE A 286       0.898  -0.352 -14.070  1.00 94.07           O  
ATOM   2064  CG1 ILE A 286       1.372   3.612 -11.971  1.00 94.07           C  
ATOM   2065  CG2 ILE A 286       0.028   1.663 -11.096  1.00 94.07           C  
ATOM   2066  CD1 ILE A 286       0.295   4.678 -11.826  1.00 94.07           C  
ATOM   2067  N   MET A 287       1.670  -1.017 -12.029  1.00 94.72           N  
ATOM   2068  CA  MET A 287       1.139  -2.370 -12.167  1.00 94.72           C  
ATOM   2069  C   MET A 287       0.015  -2.619 -11.167  1.00 94.72           C  
ATOM   2070  CB  MET A 287       2.248  -3.406 -11.976  1.00 94.72           C  
ATOM   2071  O   MET A 287       0.163  -2.333  -9.977  1.00 94.72           O  
ATOM   2072  CG  MET A 287       1.784  -4.842 -12.162  1.00 94.72           C  
ATOM   2073  SD  MET A 287       3.161  -6.048 -12.027  1.00 94.72           S  
ATOM   2074  CE  MET A 287       2.263  -7.594 -12.334  1.00 94.72           C  
ATOM   2075  N   VAL A 288      -1.133  -3.136 -11.658  1.00 93.81           N  
ATOM   2076  CA  VAL A 288      -2.275  -3.423 -10.797  1.00 93.81           C  
ATOM   2077  C   VAL A 288      -2.465  -4.934 -10.675  1.00 93.81           C  
ATOM   2078  CB  VAL A 288      -3.568  -2.765 -11.330  1.00 93.81           C  
ATOM   2079  O   VAL A 288      -2.579  -5.634 -11.684  1.00 93.81           O  
ATOM   2080  CG1 VAL A 288      -4.715  -2.946 -10.337  1.00 93.81           C  
ATOM   2081  CG2 VAL A 288      -3.332  -1.283 -11.616  1.00 93.81           C  
ATOM   2082  N   VAL A 289      -2.453  -5.395  -9.379  1.00 92.78           N  
ATOM   2083  CA  VAL A 289      -2.516  -6.832  -9.134  1.00 92.78           C  
ATOM   2084  C   VAL A 289      -3.606  -7.134  -8.108  1.00 92.78           C  
ATOM   2085  CB  VAL A 289      -1.158  -7.384  -8.646  1.00 92.78           C  
ATOM   2086  O   VAL A 289      -3.765  -6.403  -7.128  1.00 92.78           O  
ATOM   2087  CG1 VAL A 289      -1.239  -8.892  -8.416  1.00 92.78           C  
ATOM   2088  CG2 VAL A 289      -0.056  -7.052  -9.650  1.00 92.78           C  
ATOM   2089  N   GLY A 290      -4.381  -8.221  -8.310  1.00 91.20           N  
ATOM   2090  CA  GLY A 290      -5.404  -8.673  -7.380  1.00 91.20           C  
ATOM   2091  C   GLY A 290      -6.312  -9.739  -7.964  1.00 91.20           C  
ATOM   2092  O   GLY A 290      -6.185 -10.096  -9.137  1.00 91.20           O  
ATOM   2093  N   GLU A 291      -7.117 -10.315  -7.074  1.00 89.04           N  
ATOM   2094  CA  GLU A 291      -8.097 -11.310  -7.499  1.00 89.04           C  
ATOM   2095  C   GLU A 291      -9.071 -10.725  -8.518  1.00 89.04           C  
ATOM   2096  CB  GLU A 291      -8.864 -11.858  -6.293  1.00 89.04           C  
ATOM   2097  O   GLU A 291      -9.279  -9.511  -8.560  1.00 89.04           O  
ATOM   2098  CG  GLU A 291      -9.756 -13.047  -6.621  1.00 89.04           C  
ATOM   2099  CD  GLU A 291     -10.485 -13.603  -5.407  1.00 89.04           C  
ATOM   2100  OE1 GLU A 291     -11.364 -14.478  -5.575  1.00 89.04           O  
ATOM   2101  OE2 GLU A 291     -10.175 -13.158  -4.279  1.00 89.04           O  
ATOM   2102  N   SER A 292      -9.668 -11.612  -9.333  1.00 87.50           N  
ATOM   2103  CA  SER A 292     -10.642 -11.158 -10.321  1.00 87.50           C  
ATOM   2104  C   SER A 292     -11.900 -10.618  -9.648  1.00 87.50           C  
ATOM   2105  CB  SER A 292     -11.012 -12.297 -11.272  1.00 87.50           C  
ATOM   2106  O   SER A 292     -12.290 -11.090  -8.578  1.00 87.50           O  
ATOM   2107  OG  SER A 292     -11.943 -11.856 -12.246  1.00 87.50           O  
ATOM   2108  N   GLY A 293     -12.422  -9.505 -10.225  1.00 86.92           N  
ATOM   2109  CA  GLY A 293     -13.697  -8.979  -9.764  1.00 86.92           C  
ATOM   2110  C   GLY A 293     -13.554  -7.946  -8.663  1.00 86.92           C  
ATOM   2111  O   GLY A 293     -14.534  -7.591  -8.006  1.00 86.92           O  
ATOM   2112  N   LEU A 294     -12.361  -7.468  -8.406  1.00 90.66           N  
ATOM   2113  CA  LEU A 294     -12.127  -6.490  -7.350  1.00 90.66           C  
ATOM   2114  C   LEU A 294     -12.198  -5.069  -7.900  1.00 90.66           C  
ATOM   2115  CB  LEU A 294     -10.765  -6.727  -6.692  1.00 90.66           C  
ATOM   2116  O   LEU A 294     -12.161  -4.101  -7.137  1.00 90.66           O  
ATOM   2117  CG  LEU A 294     -10.623  -8.010  -5.872  1.00 90.66           C  
ATOM   2118  CD1 LEU A 294      -9.208  -8.129  -5.315  1.00 90.66           C  
ATOM   2119  CD2 LEU A 294     -11.651  -8.043  -4.746  1.00 90.66           C  
ATOM   2120  N   GLY A 295     -12.372  -5.006  -9.221  1.00 88.66           N  
ATOM   2121  CA  GLY A 295     -12.573  -3.691  -9.807  1.00 88.66           C  
ATOM   2122  C   GLY A 295     -11.279  -3.024 -10.233  1.00 88.66           C  
ATOM   2123  O   GLY A 295     -11.145  -1.801 -10.144  1.00 88.66           O  
ATOM   2124  N   LYS A 296     -10.196  -3.712 -10.615  1.00 90.20           N  
ATOM   2125  CA  LYS A 296      -8.886  -3.216 -11.027  1.00 90.20           C  
ATOM   2126  C   LYS A 296      -8.993  -2.363 -12.288  1.00 90.20           C  
ATOM   2127  CB  LYS A 296      -7.922  -4.379 -11.262  1.00 90.20           C  
ATOM   2128  O   LYS A 296      -8.494  -1.236 -12.325  1.00 90.20           O  
ATOM   2129  CG  LYS A 296      -7.681  -5.242 -10.032  1.00 90.20           C  
ATOM   2130  CD  LYS A 296      -6.668  -6.344 -10.312  1.00 90.20           C  
ATOM   2131  CE  LYS A 296      -7.209  -7.362 -11.307  1.00 90.20           C  
ATOM   2132  NZ  LYS A 296      -8.306  -8.186 -10.716  1.00 90.20           N  
ATOM   2133  N   THR A 297      -9.703  -2.883 -13.244  1.00 86.71           N  
ATOM   2134  CA  THR A 297      -9.876  -2.144 -14.490  1.00 86.71           C  
ATOM   2135  C   THR A 297     -10.729  -0.899 -14.267  1.00 86.71           C  
ATOM   2136  CB  THR A 297     -10.521  -3.025 -15.576  1.00 86.71           C  
ATOM   2137  O   THR A 297     -10.430   0.169 -14.805  1.00 86.71           O  
ATOM   2138  CG2 THR A 297     -10.617  -2.280 -16.904  1.00 86.71           C  
ATOM   2139  OG1 THR A 297      -9.729  -4.205 -15.760  1.00 86.71           O  
ATOM   2140  N   THR A 298     -11.710  -1.102 -13.424  1.00 89.17           N  
ATOM   2141  CA  THR A 298     -12.563   0.033 -13.090  1.00 89.17           C  
ATOM   2142  C   THR A 298     -11.763   1.119 -12.377  1.00 89.17           C  
ATOM   2143  CB  THR A 298     -13.747  -0.400 -12.206  1.00 89.17           C  
ATOM   2144  O   THR A 298     -11.958   2.309 -12.633  1.00 89.17           O  
ATOM   2145  CG2 THR A 298     -14.677   0.774 -11.918  1.00 89.17           C  
ATOM   2146  OG1 THR A 298     -14.487  -1.428 -12.878  1.00 89.17           O  
ATOM   2147  N   PHE A 299     -10.890   0.724 -11.533  1.00 90.28           N  
ATOM   2148  CA  PHE A 299     -10.049   1.673 -10.812  1.00 90.28           C  
ATOM   2149  C   PHE A 299      -9.202   2.490 -11.780  1.00 90.28           C  
ATOM   2150  CB  PHE A 299      -9.147   0.942  -9.812  1.00 90.28           C  
ATOM   2151  O   PHE A 299      -9.105   3.712 -11.650  1.00 90.28           O  
ATOM   2152  CG  PHE A 299      -8.086   1.817  -9.200  1.00 90.28           C  
ATOM   2153  CD1 PHE A 299      -6.773   1.758  -9.649  1.00 90.28           C  
ATOM   2154  CD2 PHE A 299      -8.404   2.698  -8.175  1.00 90.28           C  
ATOM   2155  CE1 PHE A 299      -5.789   2.566  -9.083  1.00 90.28           C  
ATOM   2156  CE2 PHE A 299      -7.426   3.509  -7.605  1.00 90.28           C  
ATOM   2157  CZ  PHE A 299      -6.119   3.441  -8.060  1.00 90.28           C  
ATOM   2158  N   ILE A 300      -8.617   1.817 -12.710  1.00 87.68           N  
ATOM   2159  CA  ILE A 300      -7.746   2.485 -13.672  1.00 87.68           C  
ATOM   2160  C   ILE A 300      -8.547   3.514 -14.466  1.00 87.68           C  
ATOM   2161  CB  ILE A 300      -7.078   1.471 -14.628  1.00 87.68           C  
ATOM   2162  O   ILE A 300      -8.081   4.633 -14.692  1.00 87.68           O  
ATOM   2163  CG1 ILE A 300      -6.112   0.565 -13.856  1.00 87.68           C  
ATOM   2164  CG2 ILE A 300      -6.356   2.198 -15.766  1.00 87.68           C  
ATOM   2165  CD1 ILE A 300      -5.543  -0.580 -14.682  1.00 87.68           C  
ATOM   2166  N   ASN A 301      -9.706   3.134 -14.804  1.00 84.80           N  
ATOM   2167  CA  ASN A 301     -10.580   4.036 -15.546  1.00 84.80           C  
ATOM   2168  C   ASN A 301     -10.974   5.250 -14.708  1.00 84.80           C  
ATOM   2169  CB  ASN A 301     -11.829   3.297 -16.030  1.00 84.80           C  
ATOM   2170  O   ASN A 301     -11.026   6.371 -15.218  1.00 84.80           O  
ATOM   2171  CG  ASN A 301     -11.531   2.313 -17.143  1.00 84.80           C  
ATOM   2172  ND2 ASN A 301     -12.365   1.288 -17.269  1.00 84.80           N  
ATOM   2173  OD1 ASN A 301     -10.557   2.472 -17.884  1.00 84.80           O  
ATOM   2174  N   THR A 302     -11.170   4.995 -13.461  1.00 86.01           N  
ATOM   2175  CA  THR A 302     -11.538   6.060 -12.535  1.00 86.01           C  
ATOM   2176  C   THR A 302     -10.348   6.977 -12.264  1.00 86.01           C  
ATOM   2177  CB  THR A 302     -12.062   5.488 -11.205  1.00 86.01           C  
ATOM   2178  O   THR A 302     -10.504   8.197 -12.181  1.00 86.01           O  
ATOM   2179  CG2 THR A 302     -12.497   6.602 -10.259  1.00 86.01           C  
ATOM   2180  OG1 THR A 302     -13.183   4.634 -11.467  1.00 86.01           O  
ATOM   2181  N   LEU A 303      -9.129   6.476 -12.131  1.00 84.14           N  
ATOM   2182  CA  LEU A 303      -7.916   7.224 -11.817  1.00 84.14           C  
ATOM   2183  C   LEU A 303      -7.579   8.206 -12.934  1.00 84.14           C  
ATOM   2184  CB  LEU A 303      -6.741   6.270 -11.589  1.00 84.14           C  
ATOM   2185  O   LEU A 303      -7.271   9.371 -12.670  1.00 84.14           O  
ATOM   2186  CG  LEU A 303      -5.427   6.909 -11.136  1.00 84.14           C  
ATOM   2187  CD1 LEU A 303      -5.583   7.509  -9.743  1.00 84.14           C  
ATOM   2188  CD2 LEU A 303      -4.298   5.884 -11.160  1.00 84.14           C  
ATOM   2189  N   PHE A 304      -7.905   7.895 -14.196  1.00 76.68           N  
ATOM   2190  CA  PHE A 304      -7.446   8.755 -15.281  1.00 76.68           C  
ATOM   2191  C   PHE A 304      -8.628   9.366 -16.024  1.00 76.68           C  
ATOM   2192  CB  PHE A 304      -6.564   7.969 -16.256  1.00 76.68           C  
ATOM   2193  O   PHE A 304      -8.444  10.134 -16.971  1.00 76.68           O  
ATOM   2194  CG  PHE A 304      -5.262   7.507 -15.659  1.00 76.68           C  
ATOM   2195  CD1 PHE A 304      -4.250   8.416 -15.375  1.00 76.68           C  
ATOM   2196  CD2 PHE A 304      -5.050   6.163 -15.381  1.00 76.68           C  
ATOM   2197  CE1 PHE A 304      -3.044   7.991 -14.822  1.00 76.68           C  
ATOM   2198  CE2 PHE A 304      -3.847   5.731 -14.828  1.00 76.68           C  
ATOM   2199  CZ  PHE A 304      -2.845   6.647 -14.551  1.00 76.68           C  
ATOM   2200  N   THR A 305      -9.822   9.245 -15.283  1.00 66.17           N  
ATOM   2201  CA  THR A 305     -11.032   9.887 -15.784  1.00 66.17           C  
ATOM   2202  C   THR A 305     -11.148   9.717 -17.296  1.00 66.17           C  
ATOM   2203  CB  THR A 305     -11.059  11.385 -15.430  1.00 66.17           C  
ATOM   2204  O   THR A 305     -11.752  10.550 -17.976  1.00 66.17           O  
ATOM   2205  CG2 THR A 305     -12.409  12.007 -15.769  1.00 66.17           C  
ATOM   2206  OG1 THR A 305     -10.811  11.543 -14.027  1.00 66.17           O  
ATOM   2207  N   THR A 306     -10.325   8.774 -17.915  1.00 53.10           N  
ATOM   2208  CA  THR A 306     -10.374   8.412 -19.327  1.00 53.10           C  
ATOM   2209  C   THR A 306     -10.686   6.927 -19.494  1.00 53.10           C  
ATOM   2210  CB  THR A 306      -9.048   8.743 -20.035  1.00 53.10           C  
ATOM   2211  O   THR A 306     -10.377   6.120 -18.615  1.00 53.10           O  
ATOM   2212  CG2 THR A 306      -8.854  10.251 -20.162  1.00 53.10           C  
ATOM   2213  OG1 THR A 306      -7.960   8.194 -19.281  1.00 53.10           O  
ATOM   2214  N   THR A 307     -11.830   6.545 -20.276  1.00 50.86           N  
ATOM   2215  CA  THR A 307     -12.177   5.180 -20.656  1.00 50.86           C  
ATOM   2216  C   THR A 307     -10.985   4.478 -21.299  1.00 50.86           C  
ATOM   2217  CB  THR A 307     -13.374   5.157 -21.625  1.00 50.86           C  
ATOM   2218  O   THR A 307     -10.820   4.516 -22.520  1.00 50.86           O  
ATOM   2219  CG2 THR A 307     -14.697   5.160 -20.866  1.00 50.86           C  
ATOM   2220  OG1 THR A 307     -13.318   6.313 -22.471  1.00 50.86           O  
ATOM   2221  N   ILE A 308      -9.791   4.550 -20.855  1.00 51.50           N  
ATOM   2222  CA  ILE A 308      -8.539   4.039 -21.402  1.00 51.50           C  
ATOM   2223  C   ILE A 308      -8.653   2.534 -21.635  1.00 51.50           C  
ATOM   2224  CB  ILE A 308      -7.347   4.348 -20.469  1.00 51.50           C  
ATOM   2225  O   ILE A 308      -8.198   2.022 -22.660  1.00 51.50           O  
ATOM   2226  CG1 ILE A 308      -7.197   5.862 -20.277  1.00 51.50           C  
ATOM   2227  CG2 ILE A 308      -6.056   3.736 -21.020  1.00 51.50           C  
ATOM   2228  CD1 ILE A 308      -6.178   6.253 -19.215  1.00 51.50           C  
ATOM   2229  N   LEU A 309      -9.693   1.842 -21.001  1.00 52.73           N  
ATOM   2230  CA  LEU A 309      -9.664   0.389 -21.123  1.00 52.73           C  
ATOM   2231  C   LEU A 309     -10.940  -0.128 -21.778  1.00 52.73           C  
ATOM   2232  CB  LEU A 309      -9.482  -0.262 -19.749  1.00 52.73           C  
ATOM   2233  O   LEU A 309     -11.099  -1.335 -21.973  1.00 52.73           O  
ATOM   2234  CG  LEU A 309      -8.151   0.003 -19.045  1.00 52.73           C  
ATOM   2235  CD1 LEU A 309      -8.220  -0.453 -17.591  1.00 52.73           C  
ATOM   2236  CD2 LEU A 309      -7.010  -0.696 -19.776  1.00 52.73           C  
ATOM   2237  N   ASP A 310     -11.920   0.783 -22.326  1.00 43.18           N  
ATOM   2238  CA  ASP A 310     -13.122   0.342 -23.026  1.00 43.18           C  
ATOM   2239  C   ASP A 310     -12.838   0.106 -24.508  1.00 43.18           C  
ATOM   2240  CB  ASP A 310     -14.245   1.367 -22.862  1.00 43.18           C  
ATOM   2241  O   ASP A 310     -13.607  -0.573 -25.192  1.00 43.18           O  
ATOM   2242  CG  ASP A 310     -14.891   1.325 -21.489  1.00 43.18           C  
ATOM   2243  OD1 ASP A 310     -14.740   0.311 -20.775  1.00 43.18           O  
ATOM   2244  OD2 ASP A 310     -15.559   2.315 -21.118  1.00 43.18           O  
ATOM   2245  N   ASN A 311     -11.513   0.061 -24.965  1.00 40.67           N  
ATOM   2246  CA  ASN A 311     -11.277  -0.182 -26.384  1.00 40.67           C  
ATOM   2247  C   ASN A 311     -10.515  -1.485 -26.610  1.00 40.67           C  
ATOM   2248  CB  ASN A 311     -10.520   0.991 -27.011  1.00 40.67           C  
ATOM   2249  O   ASN A 311     -10.047  -1.751 -27.719  1.00 40.67           O  
ATOM   2250  CG  ASN A 311     -11.340   2.266 -27.041  1.00 40.67           C  
ATOM   2251  ND2 ASN A 311     -10.678   3.391 -27.279  1.00 40.67           N  
ATOM   2252  OD1 ASN A 311     -12.559   2.239 -26.851  1.00 40.67           O  
ATOM   2253  N   ASN A 312     -10.494  -2.434 -25.645  1.00 38.56           N  
ATOM   2254  CA  ASN A 312      -9.941  -3.737 -26.000  1.00 38.56           C  
ATOM   2255  C   ASN A 312     -11.041  -4.739 -26.340  1.00 38.56           C  
ATOM   2256  CB  ASN A 312      -9.065  -4.275 -24.867  1.00 38.56           C  
ATOM   2257  O   ASN A 312     -10.788  -5.942 -26.417  1.00 38.56           O  
ATOM   2258  CG  ASN A 312      -7.594  -4.312 -25.235  1.00 38.56           C  
ATOM   2259  ND2 ASN A 312      -6.732  -4.353 -24.226  1.00 38.56           N  
ATOM   2260  OD1 ASN A 312      -7.236  -4.304 -26.415  1.00 38.56           O  
ATOM   2261  N   THR A 313     -12.228  -4.263 -26.890  1.00 36.82           N  
ATOM   2262  CA  THR A 313     -13.023  -5.200 -27.676  1.00 36.82           C  
ATOM   2263  C   THR A 313     -12.972  -4.843 -29.159  1.00 36.82           C  
ATOM   2264  CB  THR A 313     -14.488  -5.225 -27.201  1.00 36.82           C  
ATOM   2265  O   THR A 313     -13.092  -3.672 -29.525  1.00 36.82           O  
ATOM   2266  CG2 THR A 313     -14.592  -5.725 -25.764  1.00 36.82           C  
ATOM   2267  OG1 THR A 313     -15.030  -3.900 -27.275  1.00 36.82           O  
ATOM   2268  N   HIS A 314     -11.843  -5.079 -29.991  1.00 40.90           N  
ATOM   2269  CA  HIS A 314     -11.744  -5.443 -31.400  1.00 40.90           C  
ATOM   2270  C   HIS A 314     -11.467  -4.220 -32.267  1.00 40.90           C  
ATOM   2271  CB  HIS A 314     -13.026  -6.137 -31.865  1.00 40.90           C  
ATOM   2272  O   HIS A 314     -12.324  -3.344 -32.405  1.00 40.90           O  
ATOM   2273  CG  HIS A 314     -12.909  -7.626 -31.940  1.00 40.90           C  
ATOM   2274  CD2 HIS A 314     -13.546  -8.604 -31.255  1.00 40.90           C  
ATOM   2275  ND1 HIS A 314     -12.044  -8.261 -32.805  1.00 40.90           N  
ATOM   2276  CE1 HIS A 314     -12.157  -9.570 -32.648  1.00 40.90           C  
ATOM   2277  NE2 HIS A 314     -13.062  -9.804 -31.713  1.00 40.90           N  
ATOM   2278  N   THR A 315     -10.311  -3.575 -32.294  1.00 30.89           N  
ATOM   2279  CA  THR A 315      -9.908  -2.769 -33.441  1.00 30.89           C  
ATOM   2280  C   THR A 315      -9.266  -3.640 -34.516  1.00 30.89           C  
ATOM   2281  CB  THR A 315      -8.928  -1.656 -33.025  1.00 30.89           C  
ATOM   2282  O   THR A 315      -8.201  -4.221 -34.298  1.00 30.89           O  
ATOM   2283  CG2 THR A 315      -9.566  -0.713 -32.010  1.00 30.89           C  
ATOM   2284  OG1 THR A 315      -7.761  -2.249 -32.442  1.00 30.89           O  
ATOM   2285  N   THR A 316      -9.999  -4.572 -35.253  1.00 33.00           N  
ATOM   2286  CA  THR A 316     -10.081  -4.525 -36.709  1.00 33.00           C  
ATOM   2287  C   THR A 316     -10.805  -3.262 -37.169  1.00 33.00           C  
ATOM   2288  CB  THR A 316     -10.801  -5.765 -37.268  1.00 33.00           C  
ATOM   2289  O   THR A 316     -11.949  -3.020 -36.780  1.00 33.00           O  
ATOM   2290  CG2 THR A 316     -10.012  -7.038 -36.976  1.00 33.00           C  
ATOM   2291  OG1 THR A 316     -12.097  -5.871 -36.665  1.00 33.00           O  
ATOM   2292  N   LYS A 317     -10.322  -2.058 -37.004  1.00 34.84           N  
ATOM   2293  CA  LYS A 317     -10.504  -0.813 -37.746  1.00 34.84           C  
ATOM   2294  C   LYS A 317     -10.841  -1.089 -39.208  1.00 34.84           C  
ATOM   2295  CB  LYS A 317      -9.249   0.056 -37.653  1.00 34.84           C  
ATOM   2296  O   LYS A 317     -10.015  -1.624 -39.951  1.00 34.84           O  
ATOM   2297  CG  LYS A 317      -9.090   0.773 -36.320  1.00 34.84           C  
ATOM   2298  CD  LYS A 317      -7.978   1.812 -36.373  1.00 34.84           C  
ATOM   2299  CE  LYS A 317      -7.798   2.509 -35.032  1.00 34.84           C  
ATOM   2300  NZ  LYS A 317      -6.711   3.533 -35.081  1.00 34.84           N  
ATOM   2301  N   GLY A 318     -12.070  -1.563 -39.615  1.00 31.40           N  
ATOM   2302  CA  GLY A 318     -12.815  -1.199 -40.810  1.00 31.40           C  
ATOM   2303  C   GLY A 318     -13.319   0.232 -40.787  1.00 31.40           C  
ATOM   2304  O   GLY A 318     -13.740   0.730 -39.741  1.00 31.40           O  
ATOM   2305  N   HIS A 319     -12.611   1.199 -41.277  1.00 30.13           N  
ATOM   2306  CA  HIS A 319     -12.811   2.437 -42.022  1.00 30.13           C  
ATOM   2307  C   HIS A 319     -14.242   2.943 -41.876  1.00 30.13           C  
ATOM   2308  CB  HIS A 319     -12.474   2.233 -43.500  1.00 30.13           C  
ATOM   2309  O   HIS A 319     -15.196   2.186 -42.074  1.00 30.13           O  
ATOM   2310  CG  HIS A 319     -11.336   3.078 -43.978  1.00 30.13           C  
ATOM   2311  CD2 HIS A 319     -10.062   2.754 -44.299  1.00 30.13           C  
ATOM   2312  ND1 HIS A 319     -11.449   4.438 -44.171  1.00 30.13           N  
ATOM   2313  CE1 HIS A 319     -10.289   4.914 -44.592  1.00 30.13           C  
ATOM   2314  NE2 HIS A 319      -9.431   3.913 -44.678  1.00 30.13           N  
ATOM   2315  N   PRO A 320     -14.476   4.150 -41.307  1.00 39.80           N  
ATOM   2316  CA  PRO A 320     -15.756   4.861 -41.360  1.00 39.80           C  
ATOM   2317  C   PRO A 320     -15.881   5.760 -42.588  1.00 39.80           C  
ATOM   2318  CB  PRO A 320     -15.751   5.691 -40.074  1.00 39.80           C  
ATOM   2319  O   PRO A 320     -14.985   6.561 -42.865  1.00 39.80           O  
ATOM   2320  CG  PRO A 320     -14.313   6.020 -39.837  1.00 39.80           C  
ATOM   2321  CD  PRO A 320     -13.488   5.341 -40.892  1.00 39.80           C  
ATOM   2322  N   SER A 321     -16.300   5.181 -43.748  1.00 35.64           N  
ATOM   2323  CA  SER A 321     -16.821   6.144 -44.713  1.00 35.64           C  
ATOM   2324  C   SER A 321     -17.966   5.548 -45.525  1.00 35.64           C  
ATOM   2325  CB  SER A 321     -15.710   6.615 -45.653  1.00 35.64           C  
ATOM   2326  O   SER A 321     -17.804   4.510 -46.169  1.00 35.64           O  
ATOM   2327  OG  SER A 321     -15.050   5.510 -46.246  1.00 35.64           O  
ATOM   2328  N   ASP A 322     -19.208   5.660 -45.035  1.00 34.15           N  
ATOM   2329  CA  ASP A 322     -20.272   6.087 -45.938  1.00 34.15           C  
ATOM   2330  C   ASP A 322     -21.635   6.015 -45.254  1.00 34.15           C  
ATOM   2331  CB  ASP A 322     -20.274   5.231 -47.207  1.00 34.15           C  
ATOM   2332  O   ASP A 322     -22.125   4.926 -44.948  1.00 34.15           O  
ATOM   2333  CG  ASP A 322     -19.044   5.447 -48.070  1.00 34.15           C  
ATOM   2334  OD1 ASP A 322     -18.453   6.548 -48.026  1.00 34.15           O  
ATOM   2335  OD2 ASP A 322     -18.663   4.510 -48.804  1.00 34.15           O  
ATOM   2336  N   GLN A 323     -21.997   6.925 -44.459  1.00 37.95           N  
ATOM   2337  CA  GLN A 323     -23.340   7.435 -44.207  1.00 37.95           C  
ATOM   2338  C   GLN A 323     -23.822   8.311 -45.360  1.00 37.95           C  
ATOM   2339  CB  GLN A 323     -23.379   8.223 -42.897  1.00 37.95           C  
ATOM   2340  O   GLN A 323     -23.170   9.295 -45.713  1.00 37.95           O  
ATOM   2341  CG  GLN A 323     -24.491   7.790 -41.951  1.00 37.95           C  
ATOM   2342  CD  GLN A 323     -24.419   8.484 -40.604  1.00 37.95           C  
ATOM   2343  NE2 GLN A 323     -25.228   8.023 -39.656  1.00 37.95           N  
ATOM   2344  OE1 GLN A 323     -23.642   9.425 -40.416  1.00 37.95           O  
ATOM   2345  N   GLU A 324     -24.559   7.707 -46.345  1.00 37.61           N  
ATOM   2346  CA  GLU A 324     -25.702   8.436 -46.886  1.00 37.61           C  
ATOM   2347  C   GLU A 324     -26.642   7.503 -47.645  1.00 37.61           C  
ATOM   2348  CB  GLU A 324     -25.233   9.569 -47.802  1.00 37.61           C  
ATOM   2349  O   GLU A 324     -26.211   6.772 -48.539  1.00 37.61           O  
ATOM   2350  CG  GLU A 324     -25.556  10.959 -47.275  1.00 37.61           C  
ATOM   2351  CD  GLU A 324     -25.031  12.075 -48.164  1.00 37.61           C  
ATOM   2352  OE1 GLU A 324     -25.272  13.264 -47.852  1.00 37.61           O  
ATOM   2353  OE2 GLU A 324     -24.374  11.758 -49.180  1.00 37.61           O  
ATOM   2354  N   SER A 325     -27.736   7.030 -47.012  1.00 36.89           N  
ATOM   2355  CA  SER A 325     -29.079   7.054 -47.584  1.00 36.89           C  
ATOM   2356  C   SER A 325     -29.899   5.854 -47.120  1.00 36.89           C  
ATOM   2357  CB  SER A 325     -29.011   7.075 -49.111  1.00 36.89           C  
ATOM   2358  O   SER A 325     -29.539   4.707 -47.393  1.00 36.89           O  
ATOM   2359  OG  SER A 325     -27.948   6.262 -49.579  1.00 36.89           O  
ATOM   2360  N   ALA A 326     -30.706   5.986 -46.049  1.00 35.57           N  
ATOM   2361  CA  ALA A 326     -32.019   5.381 -46.255  1.00 35.57           C  
ATOM   2362  C   ALA A 326     -32.956   5.694 -45.091  1.00 35.57           C  
ATOM   2363  CB  ALA A 326     -31.887   3.871 -46.437  1.00 35.57           C  
ATOM   2364  O   ALA A 326     -32.636   5.408 -43.935  1.00 35.57           O  
ATOM   2365  N   GLU A 327     -33.663   6.839 -45.141  1.00 35.42           N  
ATOM   2366  CA  GLU A 327     -35.069   7.172 -44.925  1.00 35.42           C  
ATOM   2367  C   GLU A 327     -35.978   6.015 -45.330  1.00 35.42           C  
ATOM   2368  CB  GLU A 327     -35.447   8.436 -45.701  1.00 35.42           C  
ATOM   2369  O   GLU A 327     -35.825   5.449 -46.414  1.00 35.42           O  
ATOM   2370  CG  GLU A 327     -35.178   9.727 -44.943  1.00 35.42           C  
ATOM   2371  CD  GLU A 327     -35.426  10.975 -45.775  1.00 35.42           C  
ATOM   2372  OE1 GLU A 327     -35.179  12.096 -45.277  1.00 35.42           O  
ATOM   2373  OE2 GLU A 327     -35.872  10.830 -46.935  1.00 35.42           O  
ATOM   2374  N   ALA A 328     -36.757   5.411 -44.377  1.00 35.32           N  
ATOM   2375  CA  ALA A 328     -38.210   5.313 -44.260  1.00 35.32           C  
ATOM   2376  C   ALA A 328     -38.643   3.875 -43.994  1.00 35.32           C  
ATOM   2377  CB  ALA A 328     -38.882   5.843 -45.524  1.00 35.32           C  
ATOM   2378  O   ALA A 328     -38.200   2.950 -44.679  1.00 35.32           O  
ATOM   2379  N   THR A 329     -39.075   3.506 -42.749  1.00 31.88           N  
ATOM   2380  CA  THR A 329     -40.381   2.916 -42.475  1.00 31.88           C  
ATOM   2381  C   THR A 329     -40.303   1.959 -41.289  1.00 31.88           C  
ATOM   2382  CB  THR A 329     -40.927   2.170 -43.706  1.00 31.88           C  
ATOM   2383  O   THR A 329     -39.373   1.156 -41.192  1.00 31.88           O  
ATOM   2384  CG2 THR A 329     -41.891   3.046 -44.498  1.00 31.88           C  
ATOM   2385  OG1 THR A 329     -39.834   1.794 -44.553  1.00 31.88           O  
ATOM   2386  N   GLY A 330     -40.776   2.367 -40.110  1.00 31.06           N  
ATOM   2387  CA  GLY A 330     -41.803   1.640 -39.382  1.00 31.06           C  
ATOM   2388  C   GLY A 330     -41.437   1.380 -37.933  1.00 31.06           C  
ATOM   2389  O   GLY A 330     -40.307   0.989 -37.633  1.00 31.06           O  
ATOM   2390  N   LYS A 331     -41.870   2.237 -36.986  1.00 40.18           N  
ATOM   2391  CA  LYS A 331     -42.618   2.092 -35.741  1.00 40.18           C  
ATOM   2392  C   LYS A 331     -42.259   0.789 -35.032  1.00 40.18           C  
ATOM   2393  CB  LYS A 331     -44.123   2.145 -36.009  1.00 40.18           C  
ATOM   2394  O   LYS A 331     -42.434  -0.296 -35.591  1.00 40.18           O  
ATOM   2395  CG  LYS A 331     -44.743   3.517 -35.787  1.00 40.18           C  
ATOM   2396  CD  LYS A 331     -46.238   3.509 -36.080  1.00 40.18           C  
ATOM   2397  CE  LYS A 331     -46.839   4.904 -35.963  1.00 40.18           C  
ATOM   2398  NZ  LYS A 331     -48.315   4.891 -36.187  1.00 40.18           N  
ATOM   2399  N   GLU A 332     -41.254   0.838 -34.052  1.00 30.76           N  
ATOM   2400  CA  GLU A 332     -41.295  -0.055 -32.898  1.00 30.76           C  
ATOM   2401  C   GLU A 332     -40.485   0.509 -31.735  1.00 30.76           C  
ATOM   2402  CB  GLU A 332     -40.777  -1.445 -33.274  1.00 30.76           C  
ATOM   2403  O   GLU A 332     -39.369   0.998 -31.927  1.00 30.76           O  
ATOM   2404  CG  GLU A 332     -41.871  -2.415 -33.697  1.00 30.76           C  
ATOM   2405  CD  GLU A 332     -41.345  -3.799 -34.044  1.00 30.76           C  
ATOM   2406  OE1 GLU A 332     -42.152  -4.677 -34.425  1.00 30.76           O  
ATOM   2407  OE2 GLU A 332     -40.116  -4.007 -33.932  1.00 30.76           O  
ATOM   2408  N   TYR A 333     -41.095   1.206 -30.772  1.00 33.53           N  
ATOM   2409  CA  TYR A 333     -40.895   1.405 -29.341  1.00 33.53           C  
ATOM   2410  C   TYR A 333     -39.471   1.049 -28.934  1.00 33.53           C  
ATOM   2411  CB  TYR A 333     -41.893   0.566 -28.537  1.00 33.53           C  
ATOM   2412  O   TYR A 333     -38.971  -0.025 -29.277  1.00 33.53           O  
ATOM   2413  CG  TYR A 333     -43.317   1.056 -28.637  1.00 33.53           C  
ATOM   2414  CD1 TYR A 333     -43.760   2.132 -27.871  1.00 33.53           C  
ATOM   2415  CD2 TYR A 333     -44.223   0.443 -29.496  1.00 33.53           C  
ATOM   2416  CE1 TYR A 333     -45.072   2.585 -27.958  1.00 33.53           C  
ATOM   2417  CE2 TYR A 333     -45.538   0.888 -29.591  1.00 33.53           C  
ATOM   2418  OH  TYR A 333     -47.252   2.403 -28.911  1.00 33.53           O  
ATOM   2419  CZ  TYR A 333     -45.952   1.958 -28.820  1.00 33.53           C  
ATOM   2420  N   PRO A 334     -38.480   1.979 -28.447  1.00 38.27           N  
ATOM   2421  CA  PRO A 334     -37.305   1.347 -27.841  1.00 38.27           C  
ATOM   2422  C   PRO A 334     -37.572   0.838 -26.427  1.00 38.27           C  
ATOM   2423  CB  PRO A 334     -36.267   2.472 -27.830  1.00 38.27           C  
ATOM   2424  O   PRO A 334     -38.225   1.522 -25.633  1.00 38.27           O  
ATOM   2425  CG  PRO A 334     -37.068   3.732 -27.910  1.00 38.27           C  
ATOM   2426  CD  PRO A 334     -38.477   3.378 -28.290  1.00 38.27           C  
ATOM   2427  N   VAL A 335     -38.043  -0.391 -26.161  1.00 36.92           N  
ATOM   2428  CA  VAL A 335     -37.810  -1.258 -25.010  1.00 36.92           C  
ATOM   2429  C   VAL A 335     -36.375  -1.089 -24.517  1.00 36.92           C  
ATOM   2430  CB  VAL A 335     -38.086  -2.739 -25.351  1.00 36.92           C  
ATOM   2431  O   VAL A 335     -35.436  -1.073 -25.316  1.00 36.92           O  
ATOM   2432  CG1 VAL A 335     -37.928  -3.617 -24.111  1.00 36.92           C  
ATOM   2433  CG2 VAL A 335     -39.483  -2.898 -25.947  1.00 36.92           C  
ATOM   2434  N   SER A 336     -36.139  -0.158 -23.608  1.00 34.80           N  
ATOM   2435  CA  SER A 336     -35.243  -0.118 -22.457  1.00 34.80           C  
ATOM   2436  C   SER A 336     -34.186  -1.214 -22.541  1.00 34.80           C  
ATOM   2437  CB  SER A 336     -36.034  -0.260 -21.156  1.00 34.80           C  
ATOM   2438  O   SER A 336     -34.513  -2.384 -22.754  1.00 34.80           O  
ATOM   2439  OG  SER A 336     -36.679   0.958 -20.824  1.00 34.80           O  
ATOM   2440  N   PRO A 337     -32.875  -0.946 -22.939  1.00 41.63           N  
ATOM   2441  CA  PRO A 337     -32.001  -2.103 -22.730  1.00 41.63           C  
ATOM   2442  C   PRO A 337     -31.821  -2.448 -21.254  1.00 41.63           C  
ATOM   2443  CB  PRO A 337     -30.675  -1.660 -23.353  1.00 41.63           C  
ATOM   2444  O   PRO A 337     -31.724  -1.550 -20.413  1.00 41.63           O  
ATOM   2445  CG  PRO A 337     -30.763  -0.170 -23.419  1.00 41.63           C  
ATOM   2446  CD  PRO A 337     -32.121   0.250 -22.934  1.00 41.63           C  
ATOM   2447  N   SER A 338     -32.667  -3.285 -20.605  1.00 33.84           N  
ATOM   2448  CA  SER A 338     -32.377  -4.326 -19.624  1.00 33.84           C  
ATOM   2449  C   SER A 338     -30.890  -4.372 -19.290  1.00 33.84           C  
ATOM   2450  CB  SER A 338     -32.835  -5.691 -20.138  1.00 33.84           C  
ATOM   2451  O   SER A 338     -30.046  -4.356 -20.189  1.00 33.84           O  
ATOM   2452  OG  SER A 338     -34.176  -5.948 -19.758  1.00 33.84           O  
ATOM   2453  N   ARG A 339     -30.381  -3.535 -18.309  1.00 38.76           N  
ATOM   2454  CA  ARG A 339     -29.561  -3.731 -17.117  1.00 38.76           C  
ATOM   2455  C   ARG A 339     -28.921  -5.115 -17.114  1.00 38.76           C  
ATOM   2456  CB  ARG A 339     -30.397  -3.537 -15.851  1.00 38.76           C  
ATOM   2457  O   ARG A 339     -29.361  -6.006 -16.384  1.00 38.76           O  
ATOM   2458  CG  ARG A 339     -30.688  -2.081 -15.521  1.00 38.76           C  
ATOM   2459  CD  ARG A 339     -31.362  -1.934 -14.164  1.00 38.76           C  
ATOM   2460  NE  ARG A 339     -31.469  -0.533 -13.765  1.00 38.76           N  
ATOM   2461  NH1 ARG A 339     -32.663  -0.960 -11.834  1.00 38.76           N  
ATOM   2462  NH2 ARG A 339     -32.123   1.194 -12.400  1.00 38.76           N  
ATOM   2463  CZ  ARG A 339     -32.085  -0.103 -12.667  1.00 38.76           C  
ATOM   2464  N   SER A 340     -28.215  -5.538 -18.126  1.00 35.27           N  
ATOM   2465  CA  SER A 340     -27.313  -6.662 -17.893  1.00 35.27           C  
ATOM   2466  C   SER A 340     -25.856  -6.246 -18.062  1.00 35.27           C  
ATOM   2467  CB  SER A 340     -27.637  -7.815 -18.843  1.00 35.27           C  
ATOM   2468  O   SER A 340     -25.515  -5.532 -19.007  1.00 35.27           O  
ATOM   2469  OG  SER A 340     -27.512  -7.404 -20.194  1.00 35.27           O  
ATOM   2470  N   HIS A 341     -25.242  -5.540 -17.139  1.00 40.91           N  
ATOM   2471  CA  HIS A 341     -23.862  -5.590 -16.670  1.00 40.91           C  
ATOM   2472  C   HIS A 341     -22.919  -6.045 -17.778  1.00 40.91           C  
ATOM   2473  CB  HIS A 341     -23.740  -6.521 -15.462  1.00 40.91           C  
ATOM   2474  O   HIS A 341     -23.064  -7.149 -18.308  1.00 40.91           O  
ATOM   2475  CG  HIS A 341     -23.636  -5.798 -14.156  1.00 40.91           C  
ATOM   2476  CD2 HIS A 341     -24.545  -5.610 -13.170  1.00 40.91           C  
ATOM   2477  ND1 HIS A 341     -22.484  -5.163 -13.746  1.00 40.91           N  
ATOM   2478  CE1 HIS A 341     -22.689  -4.614 -12.561  1.00 40.91           C  
ATOM   2479  NE2 HIS A 341     -23.931  -4.870 -12.189  1.00 40.91           N  
ATOM   2480  N   ALA A 342     -22.736  -5.402 -18.882  1.00 39.77           N  
ATOM   2481  CA  ALA A 342     -21.606  -5.586 -19.789  1.00 39.77           C  
ATOM   2482  C   ALA A 342     -20.448  -6.289 -19.086  1.00 39.77           C  
ATOM   2483  CB  ALA A 342     -21.148  -4.242 -20.348  1.00 39.77           C  
ATOM   2484  O   ALA A 342     -19.911  -5.779 -18.100  1.00 39.77           O  
ATOM   2485  N   GLN A 343     -20.574  -7.471 -18.532  1.00 40.08           N  
ATOM   2486  CA  GLN A 343     -19.527  -8.387 -18.092  1.00 40.08           C  
ATOM   2487  C   GLN A 343     -18.226  -8.140 -18.850  1.00 40.08           C  
ATOM   2488  CB  GLN A 343     -19.972  -9.839 -18.274  1.00 40.08           C  
ATOM   2489  O   GLN A 343     -18.195  -8.208 -20.080  1.00 40.08           O  
ATOM   2490  CG  GLN A 343     -19.234 -10.825 -17.378  1.00 40.08           C  
ATOM   2491  CD  GLN A 343     -19.965 -12.147 -17.233  1.00 40.08           C  
ATOM   2492  NE2 GLN A 343     -19.311 -13.121 -16.610  1.00 40.08           N  
ATOM   2493  OE1 GLN A 343     -21.108 -12.291 -17.677  1.00 40.08           O  
ATOM   2494  N   LEU A 344     -17.503  -7.108 -18.564  1.00 54.39           N  
ATOM   2495  CA  LEU A 344     -16.130  -6.922 -19.022  1.00 54.39           C  
ATOM   2496  C   LEU A 344     -15.401  -8.259 -19.109  1.00 54.39           C  
ATOM   2497  CB  LEU A 344     -15.376  -5.976 -18.084  1.00 54.39           C  
ATOM   2498  O   LEU A 344     -15.575  -9.123 -18.248  1.00 54.39           O  
ATOM   2499  CG  LEU A 344     -15.938  -4.560 -17.953  1.00 54.39           C  
ATOM   2500  CD1 LEU A 344     -15.243  -3.816 -16.818  1.00 54.39           C  
ATOM   2501  CD2 LEU A 344     -15.789  -3.801 -19.268  1.00 54.39           C  
ATOM   2502  N   ASP A 345     -15.188  -8.831 -20.311  1.00 54.04           N  
ATOM   2503  CA  ASP A 345     -14.400 -10.029 -20.586  1.00 54.04           C  
ATOM   2504  C   ASP A 345     -13.193 -10.119 -19.655  1.00 54.04           C  
ATOM   2505  CB  ASP A 345     -13.941 -10.047 -22.046  1.00 54.04           C  
ATOM   2506  O   ASP A 345     -12.580  -9.101 -19.326  1.00 54.04           O  
ATOM   2507  CG  ASP A 345     -15.081 -10.280 -23.022  1.00 54.04           C  
ATOM   2508  OD1 ASP A 345     -16.127 -10.833 -22.619  1.00 54.04           O  
ATOM   2509  OD2 ASP A 345     -14.929  -9.911 -24.207  1.00 54.04           O  
ATOM   2510  N   LYS A 346     -13.140 -11.104 -18.797  1.00 58.96           N  
ATOM   2511  CA  LYS A 346     -12.056 -11.469 -17.890  1.00 58.96           C  
ATOM   2512  C   LYS A 346     -10.699 -11.336 -18.573  1.00 58.96           C  
ATOM   2513  CB  LYS A 346     -12.246 -12.896 -17.373  1.00 58.96           C  
ATOM   2514  O   LYS A 346     -10.551 -11.688 -19.746  1.00 58.96           O  
ATOM   2515  CG  LYS A 346     -13.437 -13.064 -16.441  1.00 58.96           C  
ATOM   2516  CD  LYS A 346     -13.544 -14.492 -15.923  1.00 58.96           C  
ATOM   2517  CE  LYS A 346     -14.794 -14.688 -15.075  1.00 58.96           C  
ATOM   2518  NZ  LYS A 346     -14.886 -16.078 -14.538  1.00 58.96           N  
ATOM   2519  N   THR A 347      -9.799 -10.465 -17.931  1.00 60.98           N  
ATOM   2520  CA  THR A 347      -8.442 -10.323 -18.446  1.00 60.98           C  
ATOM   2521  C   THR A 347      -7.680 -11.641 -18.335  1.00 60.98           C  
ATOM   2522  CB  THR A 347      -7.673  -9.218 -17.698  1.00 60.98           C  
ATOM   2523  O   THR A 347      -7.567 -12.208 -17.246  1.00 60.98           O  
ATOM   2524  CG2 THR A 347      -6.372  -8.872 -18.414  1.00 60.98           C  
ATOM   2525  OG1 THR A 347      -8.490  -8.043 -17.621  1.00 60.98           O  
ATOM   2526  N   VAL A 348      -7.264 -12.269 -19.427  1.00 62.77           N  
ATOM   2527  CA  VAL A 348      -6.688 -13.608 -19.477  1.00 62.77           C  
ATOM   2528  C   VAL A 348      -5.164 -13.514 -19.512  1.00 62.77           C  
ATOM   2529  CB  VAL A 348      -7.201 -14.402 -20.699  1.00 62.77           C  
ATOM   2530  O   VAL A 348      -4.469 -14.401 -19.010  1.00 62.77           O  
ATOM   2531  CG1 VAL A 348      -6.580 -15.797 -20.737  1.00 62.77           C  
ATOM   2532  CG2 VAL A 348      -8.726 -14.493 -20.674  1.00 62.77           C  
ATOM   2533  N   GLU A 349      -4.658 -12.236 -19.896  1.00 76.06           N  
ATOM   2534  CA  GLU A 349      -3.215 -12.051 -20.016  1.00 76.06           C  
ATOM   2535  C   GLU A 349      -2.787 -10.687 -19.482  1.00 76.06           C  
ATOM   2536  CB  GLU A 349      -2.772 -12.208 -21.473  1.00 76.06           C  
ATOM   2537  O   GLU A 349      -3.601  -9.765 -19.393  1.00 76.06           O  
ATOM   2538  CG  GLU A 349      -2.945 -13.618 -22.019  1.00 76.06           C  
ATOM   2539  CD  GLU A 349      -2.426 -13.779 -23.439  1.00 76.06           C  
ATOM   2540  OE1 GLU A 349      -2.427 -14.917 -23.961  1.00 76.06           O  
ATOM   2541  OE2 GLU A 349      -2.015 -12.758 -24.035  1.00 76.06           O  
ATOM   2542  N   ILE A 350      -1.465 -10.654 -18.976  1.00 83.15           N  
ATOM   2543  CA  ILE A 350      -0.906  -9.379 -18.538  1.00 83.15           C  
ATOM   2544  C   ILE A 350      -0.861  -8.405 -19.714  1.00 83.15           C  
ATOM   2545  CB  ILE A 350       0.506  -9.558 -17.936  1.00 83.15           C  
ATOM   2546  O   ILE A 350      -0.287  -8.713 -20.761  1.00 83.15           O  
ATOM   2547  CG1 ILE A 350       0.456 -10.506 -16.732  1.00 83.15           C  
ATOM   2548  CG2 ILE A 350       1.101  -8.203 -17.543  1.00 83.15           C  
ATOM   2549  CD1 ILE A 350       1.826 -10.896 -16.195  1.00 83.15           C  
ATOM   2550  N   THR A 351      -1.665  -7.304 -19.674  1.00 83.49           N  
ATOM   2551  CA  THR A 351      -1.761  -6.306 -20.733  1.00 83.49           C  
ATOM   2552  C   THR A 351      -1.204  -4.965 -20.264  1.00 83.49           C  
ATOM   2553  CB  THR A 351      -3.217  -6.125 -21.201  1.00 83.49           C  
ATOM   2554  O   THR A 351      -1.465  -4.538 -19.137  1.00 83.49           O  
ATOM   2555  CG2 THR A 351      -3.766  -7.414 -21.802  1.00 83.49           C  
ATOM   2556  OG1 THR A 351      -4.029  -5.749 -20.081  1.00 83.49           O  
ATOM   2557  N   ALA A 352      -0.278  -4.452 -21.087  1.00 86.43           N  
ATOM   2558  CA  ALA A 352       0.290  -3.133 -20.819  1.00 86.43           C  
ATOM   2559  C   ALA A 352      -0.344  -2.071 -21.713  1.00 86.43           C  
ATOM   2560  CB  ALA A 352       1.804  -3.156 -21.016  1.00 86.43           C  
ATOM   2561  O   ALA A 352      -0.402  -2.233 -22.934  1.00 86.43           O  
ATOM   2562  N   THR A 353      -0.958  -1.101 -21.127  1.00 86.20           N  
ATOM   2563  CA  THR A 353      -1.560   0.018 -21.845  1.00 86.20           C  
ATOM   2564  C   THR A 353      -0.737   1.288 -21.654  1.00 86.20           C  
ATOM   2565  CB  THR A 353      -3.007   0.266 -21.381  1.00 86.20           C  
ATOM   2566  O   THR A 353      -0.452   1.686 -20.523  1.00 86.20           O  
ATOM   2567  CG2 THR A 353      -3.687   1.326 -22.240  1.00 86.20           C  
ATOM   2568  OG1 THR A 353      -3.749  -0.957 -21.475  1.00 86.20           O  
ATOM   2569  N   LYS A 354      -0.304   1.838 -22.721  1.00 87.88           N  
ATOM   2570  CA  LYS A 354       0.512   3.049 -22.695  1.00 87.88           C  
ATOM   2571  C   LYS A 354      -0.325   4.283 -23.017  1.00 87.88           C  
ATOM   2572  CB  LYS A 354       1.676   2.933 -23.682  1.00 87.88           C  
ATOM   2573  O   LYS A 354      -1.079   4.292 -23.993  1.00 87.88           O  
ATOM   2574  CG  LYS A 354       2.652   1.812 -23.359  1.00 87.88           C  
ATOM   2575  CD  LYS A 354       3.789   1.752 -24.370  1.00 87.88           C  
ATOM   2576  CE  LYS A 354       4.742   0.601 -24.075  1.00 87.88           C  
ATOM   2577  NZ  LYS A 354       5.877   0.559 -25.044  1.00 87.88           N  
ATOM   2578  N   VAL A 355      -0.258   5.212 -22.094  1.00 84.95           N  
ATOM   2579  CA  VAL A 355      -1.006   6.454 -22.260  1.00 84.95           C  
ATOM   2580  C   VAL A 355      -0.065   7.648 -22.120  1.00 84.95           C  
ATOM   2581  CB  VAL A 355      -2.160   6.563 -21.239  1.00 84.95           C  
ATOM   2582  O   VAL A 355       0.814   7.655 -21.255  1.00 84.95           O  
ATOM   2583  CG1 VAL A 355      -2.931   7.868 -21.432  1.00 84.95           C  
ATOM   2584  CG2 VAL A 355      -3.097   5.362 -21.362  1.00 84.95           C  
ATOM   2585  N   GLU A 356      -0.219   8.539 -23.048  1.00 84.72           N  
ATOM   2586  CA  GLU A 356       0.548   9.778 -22.966  1.00 84.72           C  
ATOM   2587  C   GLU A 356      -0.335  10.945 -22.529  1.00 84.72           C  
ATOM   2588  CB  GLU A 356       1.208  10.093 -24.311  1.00 84.72           C  
ATOM   2589  O   GLU A 356      -1.364  11.218 -23.150  1.00 84.72           O  
ATOM   2590  CG  GLU A 356       2.264  11.186 -24.237  1.00 84.72           C  
ATOM   2591  CD  GLU A 356       2.991  11.408 -25.553  1.00 84.72           C  
ATOM   2592  OE1 GLU A 356       3.900  12.267 -25.607  1.00 84.72           O  
ATOM   2593  OE2 GLU A 356       2.647  10.719 -26.539  1.00 84.72           O  
ATOM   2594  N   ILE A 357       0.053  11.404 -21.320  1.00 83.68           N  
ATOM   2595  CA  ILE A 357      -0.724  12.511 -20.773  1.00 83.68           C  
ATOM   2596  C   ILE A 357       0.106  13.793 -20.811  1.00 83.68           C  
ATOM   2597  CB  ILE A 357      -1.189  12.216 -19.329  1.00 83.68           C  
ATOM   2598  O   ILE A 357       1.280  13.791 -20.431  1.00 83.68           O  
ATOM   2599  CG1 ILE A 357      -1.987  10.908 -19.282  1.00 83.68           C  
ATOM   2600  CG2 ILE A 357      -2.015  13.383 -18.779  1.00 83.68           C  
ATOM   2601  CD1 ILE A 357      -2.198  10.363 -17.876  1.00 83.68           C  
ATOM   2602  N   GLU A 358      -0.528  14.856 -21.398  1.00 83.09           N  
ATOM   2603  CA  GLU A 358       0.152  16.147 -21.451  1.00 83.09           C  
ATOM   2604  C   GLU A 358      -0.599  17.199 -20.639  1.00 83.09           C  
ATOM   2605  CB  GLU A 358       0.308  16.614 -22.900  1.00 83.09           C  
ATOM   2606  O   GLU A 358      -1.811  17.361 -20.792  1.00 83.09           O  
ATOM   2607  CG  GLU A 358       1.152  17.871 -23.054  1.00 83.09           C  
ATOM   2608  CD  GLU A 358       1.290  18.328 -24.497  1.00 83.09           C  
ATOM   2609  OE1 GLU A 358       1.815  19.440 -24.734  1.00 83.09           O  
ATOM   2610  OE2 GLU A 358       0.869  17.569 -25.398  1.00 83.09           O  
ATOM   2611  N   GLU A 359       0.147  17.748 -19.615  1.00 80.20           N  
ATOM   2612  CA  GLU A 359      -0.405  18.847 -18.830  1.00 80.20           C  
ATOM   2613  C   GLU A 359       0.555  20.033 -18.788  1.00 80.20           C  
ATOM   2614  CB  GLU A 359      -0.729  18.383 -17.408  1.00 80.20           C  
ATOM   2615  O   GLU A 359       1.705  19.893 -18.366  1.00 80.20           O  
ATOM   2616  CG  GLU A 359      -1.598  19.357 -16.626  1.00 80.20           C  
ATOM   2617  CD  GLU A 359      -1.995  18.838 -15.253  1.00 80.20           C  
ATOM   2618  OE1 GLU A 359      -2.682  19.568 -14.503  1.00 80.20           O  
ATOM   2619  OE2 GLU A 359      -1.616  17.692 -14.924  1.00 80.20           O  
ATOM   2620  N   ASN A 360       0.082  21.261 -19.164  1.00 80.78           N  
ATOM   2621  CA  ASN A 360       0.859  22.495 -19.107  1.00 80.78           C  
ATOM   2622  C   ASN A 360       2.202  22.344 -19.814  1.00 80.78           C  
ATOM   2623  CB  ASN A 360       1.069  22.930 -17.655  1.00 80.78           C  
ATOM   2624  O   ASN A 360       3.228  22.809 -19.313  1.00 80.78           O  
ATOM   2625  CG  ASN A 360      -0.229  23.295 -16.961  1.00 80.78           C  
ATOM   2626  ND2 ASN A 360      -0.225  23.250 -15.634  1.00 80.78           N  
ATOM   2627  OD1 ASN A 360      -1.227  23.614 -17.612  1.00 80.78           O  
ATOM   2628  N   GLY A 361       2.254  21.556 -20.958  1.00 77.18           N  
ATOM   2629  CA  GLY A 361       3.473  21.438 -21.742  1.00 77.18           C  
ATOM   2630  C   GLY A 361       4.421  20.378 -21.215  1.00 77.18           C  
ATOM   2631  O   GLY A 361       5.547  20.247 -21.701  1.00 77.18           O  
ATOM   2632  N   PHE A 362       3.991  19.699 -20.155  1.00 84.18           N  
ATOM   2633  CA  PHE A 362       4.719  18.580 -19.568  1.00 84.18           C  
ATOM   2634  C   PHE A 362       4.104  17.252 -19.995  1.00 84.18           C  
ATOM   2635  CB  PHE A 362       4.730  18.686 -18.040  1.00 84.18           C  
ATOM   2636  O   PHE A 362       2.906  17.029 -19.812  1.00 84.18           O  
ATOM   2637  CG  PHE A 362       5.601  17.660 -17.367  1.00 84.18           C  
ATOM   2638  CD1 PHE A 362       5.046  16.510 -16.818  1.00 84.18           C  
ATOM   2639  CD2 PHE A 362       6.975  17.845 -17.282  1.00 84.18           C  
ATOM   2640  CE1 PHE A 362       5.849  15.558 -16.195  1.00 84.18           C  
ATOM   2641  CE2 PHE A 362       7.784  16.898 -16.661  1.00 84.18           C  
ATOM   2642  CZ  PHE A 362       7.219  15.756 -16.117  1.00 84.18           C  
ATOM   2643  N   LYS A 363       4.985  16.358 -20.582  1.00 87.45           N  
ATOM   2644  CA  LYS A 363       4.499  15.090 -21.119  1.00 87.45           C  
ATOM   2645  C   LYS A 363       4.762  13.945 -20.146  1.00 87.45           C  
ATOM   2646  CB  LYS A 363       5.153  14.792 -22.469  1.00 87.45           C  
ATOM   2647  O   LYS A 363       5.890  13.765 -19.681  1.00 87.45           O  
ATOM   2648  CG  LYS A 363       4.785  15.780 -23.566  1.00 87.45           C  
ATOM   2649  CD  LYS A 363       5.473  15.436 -24.881  1.00 87.45           C  
ATOM   2650  CE  LYS A 363       5.153  16.458 -25.964  1.00 87.45           C  
ATOM   2651  NZ  LYS A 363       5.832  16.129 -27.253  1.00 87.45           N  
ATOM   2652  N   LEU A 364       3.726  13.282 -19.696  1.00 87.68           N  
ATOM   2653  CA  LEU A 364       3.832  12.067 -18.895  1.00 87.68           C  
ATOM   2654  C   LEU A 364       3.482  10.837 -19.725  1.00 87.68           C  
ATOM   2655  CB  LEU A 364       2.915  12.150 -17.672  1.00 87.68           C  
ATOM   2656  O   LEU A 364       2.385  10.750 -20.283  1.00 87.68           O  
ATOM   2657  CG  LEU A 364       2.794  10.880 -16.828  1.00 87.68           C  
ATOM   2658  CD1 LEU A 364       4.113  10.586 -16.121  1.00 87.68           C  
ATOM   2659  CD2 LEU A 364       1.659  11.014 -15.819  1.00 87.68           C  
ATOM   2660  N   LYS A 365       4.491   9.938 -19.899  1.00 90.48           N  
ATOM   2661  CA  LYS A 365       4.247   8.639 -20.519  1.00 90.48           C  
ATOM   2662  C   LYS A 365       3.897   7.587 -19.472  1.00 90.48           C  
ATOM   2663  CB  LYS A 365       5.468   8.191 -21.324  1.00 90.48           C  
ATOM   2664  O   LYS A 365       4.783   7.040 -18.812  1.00 90.48           O  
ATOM   2665  CG  LYS A 365       5.820   9.116 -22.481  1.00 90.48           C  
ATOM   2666  CD  LYS A 365       7.076   8.650 -23.206  1.00 90.48           C  
ATOM   2667  CE  LYS A 365       7.491   9.631 -24.293  1.00 90.48           C  
ATOM   2668  NZ  LYS A 365       8.756   9.210 -24.966  1.00 90.48           N  
ATOM   2669  N   LEU A 366       2.655   7.323 -19.363  1.00 88.56           N  
ATOM   2670  CA  LEU A 366       2.169   6.414 -18.331  1.00 88.56           C  
ATOM   2671  C   LEU A 366       1.916   5.024 -18.905  1.00 88.56           C  
ATOM   2672  CB  LEU A 366       0.886   6.959 -17.698  1.00 88.56           C  
ATOM   2673  O   LEU A 366       1.246   4.884 -19.931  1.00 88.56           O  
ATOM   2674  CG  LEU A 366       0.218   6.070 -16.647  1.00 88.56           C  
ATOM   2675  CD1 LEU A 366       1.104   5.955 -15.411  1.00 88.56           C  
ATOM   2676  CD2 LEU A 366      -1.156   6.619 -16.277  1.00 88.56           C  
ATOM   2677  N   THR A 367       2.505   4.050 -18.332  1.00 91.88           N  
ATOM   2678  CA  THR A 367       2.259   2.655 -18.676  1.00 91.88           C  
ATOM   2679  C   THR A 367       1.501   1.946 -17.557  1.00 91.88           C  
ATOM   2680  CB  THR A 367       3.576   1.908 -18.960  1.00 91.88           C  
ATOM   2681  O   THR A 367       1.971   1.893 -16.419  1.00 91.88           O  
ATOM   2682  CG2 THR A 367       3.310   0.474 -19.405  1.00 91.88           C  
ATOM   2683  OG1 THR A 367       4.292   2.593 -19.995  1.00 91.88           O  
ATOM   2684  N   VAL A 368       0.279   1.491 -17.897  1.00 91.07           N  
ATOM   2685  CA  VAL A 368      -0.538   0.766 -16.930  1.00 91.07           C  
ATOM   2686  C   VAL A 368      -0.551  -0.722 -17.276  1.00 91.07           C  
ATOM   2687  CB  VAL A 368      -1.982   1.314 -16.882  1.00 91.07           C  
ATOM   2688  O   VAL A 368      -0.944  -1.105 -18.380  1.00 91.07           O  
ATOM   2689  CG1 VAL A 368      -2.812   0.562 -15.843  1.00 91.07           C  
ATOM   2690  CG2 VAL A 368      -1.973   2.812 -16.581  1.00 91.07           C  
ATOM   2691  N   ILE A 369      -0.058  -1.458 -16.308  1.00 91.41           N  
ATOM   2692  CA  ILE A 369      -0.002  -2.903 -16.506  1.00 91.41           C  
ATOM   2693  C   ILE A 369      -1.142  -3.573 -15.742  1.00 91.41           C  
ATOM   2694  CB  ILE A 369       1.358  -3.482 -16.056  1.00 91.41           C  
ATOM   2695  O   ILE A 369      -1.207  -3.490 -14.513  1.00 91.41           O  
ATOM   2696  CG1 ILE A 369       2.504  -2.808 -16.818  1.00 91.41           C  
ATOM   2697  CG2 ILE A 369       1.389  -5.001 -16.251  1.00 91.41           C  
ATOM   2698  CD1 ILE A 369       3.881  -3.063 -16.220  1.00 91.41           C  
ATOM   2699  N   ASP A 370      -2.060  -4.118 -16.510  1.00 88.42           N  
ATOM   2700  CA  ASP A 370      -3.183  -4.857 -15.942  1.00 88.42           C  
ATOM   2701  C   ASP A 370      -2.910  -6.359 -15.943  1.00 88.42           C  
ATOM   2702  CB  ASP A 370      -4.469  -4.555 -16.714  1.00 88.42           C  
ATOM   2703  O   ASP A 370      -2.513  -6.922 -16.965  1.00 88.42           O  
ATOM   2704  CG  ASP A 370      -5.717  -5.054 -16.007  1.00 88.42           C  
ATOM   2705  OD1 ASP A 370      -5.642  -5.396 -14.807  1.00 88.42           O  
ATOM   2706  OD2 ASP A 370      -6.784  -5.109 -16.656  1.00 88.42           O  
ATOM   2707  N   THR A 371      -3.054  -6.966 -14.756  1.00 85.86           N  
ATOM   2708  CA  THR A 371      -2.782  -8.393 -14.629  1.00 85.86           C  
ATOM   2709  C   THR A 371      -4.081  -9.181 -14.488  1.00 85.86           C  
ATOM   2710  CB  THR A 371      -1.869  -8.683 -13.423  1.00 85.86           C  
ATOM   2711  O   THR A 371      -5.098  -8.638 -14.052  1.00 85.86           O  
ATOM   2712  CG2 THR A 371      -0.539  -7.948 -13.551  1.00 85.86           C  
ATOM   2713  OG1 THR A 371      -2.524  -8.257 -12.222  1.00 85.86           O  
ATOM   2714  N   PRO A 372      -4.071 -10.362 -15.124  1.00 79.96           N  
ATOM   2715  CA  PRO A 372      -5.249 -11.191 -14.862  1.00 79.96           C  
ATOM   2716  C   PRO A 372      -5.448 -11.482 -13.376  1.00 79.96           C  
ATOM   2717  CB  PRO A 372      -4.954 -12.479 -15.636  1.00 79.96           C  
ATOM   2718  O   PRO A 372      -4.515 -11.327 -12.583  1.00 79.96           O  
ATOM   2719  CG  PRO A 372      -3.463 -12.541 -15.719  1.00 79.96           C  
ATOM   2720  CD  PRO A 372      -2.924 -11.140 -15.678  1.00 79.96           C  
ATOM   2721  N   GLY A 373      -6.830 -11.586 -13.039  1.00 71.59           N  
ATOM   2722  CA  GLY A 373      -7.130 -11.931 -11.659  1.00 71.59           C  
ATOM   2723  C   GLY A 373      -6.464 -13.217 -11.206  1.00 71.59           C  
ATOM   2724  O   GLY A 373      -6.498 -14.223 -11.917  1.00 71.59           O  
ATOM   2725  N   PHE A 374      -5.501 -13.053 -10.199  1.00 73.16           N  
ATOM   2726  CA  PHE A 374      -4.834 -14.224  -9.642  1.00 73.16           C  
ATOM   2727  C   PHE A 374      -5.670 -14.843  -8.527  1.00 73.16           C  
ATOM   2728  CB  PHE A 374      -3.446 -13.852  -9.113  1.00 73.16           C  
ATOM   2729  O   PHE A 374      -6.500 -14.166  -7.918  1.00 73.16           O  
ATOM   2730  CG  PHE A 374      -3.476 -12.996  -7.875  1.00 73.16           C  
ATOM   2731  CD1 PHE A 374      -3.535 -11.611  -7.973  1.00 73.16           C  
ATOM   2732  CD2 PHE A 374      -3.447 -13.577  -6.614  1.00 73.16           C  
ATOM   2733  CE1 PHE A 374      -3.564 -10.816  -6.829  1.00 73.16           C  
ATOM   2734  CE2 PHE A 374      -3.475 -12.789  -5.467  1.00 73.16           C  
ATOM   2735  CZ  PHE A 374      -3.533 -11.409  -5.577  1.00 73.16           C  
ATOM   2736  N   GLY A 375      -5.876 -16.169  -8.511  1.00 66.80           N  
ATOM   2737  CA  GLY A 375      -6.649 -16.824  -7.468  1.00 66.80           C  
ATOM   2738  C   GLY A 375      -7.995 -17.331  -7.951  1.00 66.80           C  
ATOM   2739  O   GLY A 375      -8.848 -17.708  -7.146  1.00 66.80           O  
ATOM   2740  N   ASP A 376      -8.248 -17.296  -9.344  1.00 68.91           N  
ATOM   2741  CA  ASP A 376      -9.477 -17.771  -9.974  1.00 68.91           C  
ATOM   2742  C   ASP A 376      -9.362 -19.244 -10.359  1.00 68.91           C  
ATOM   2743  CB  ASP A 376      -9.808 -16.929 -11.208  1.00 68.91           C  
ATOM   2744  O   ASP A 376     -10.373 -19.937 -10.491  1.00 68.91           O  
ATOM   2745  CG  ASP A 376     -10.207 -15.505 -10.865  1.00 68.91           C  
ATOM   2746  OD1 ASP A 376     -10.573 -15.238  -9.700  1.00 68.91           O  
ATOM   2747  OD2 ASP A 376     -10.156 -14.642 -11.768  1.00 68.91           O  
ATOM   2748  N   ASN A 377      -8.049 -19.663 -10.310  1.00 71.77           N  
ATOM   2749  CA  ASN A 377      -7.811 -21.036 -10.743  1.00 71.77           C  
ATOM   2750  C   ASN A 377      -7.944 -22.020  -9.584  1.00 71.77           C  
ATOM   2751  CB  ASN A 377      -6.430 -21.163 -11.391  1.00 71.77           C  
ATOM   2752  O   ASN A 377      -7.916 -21.620  -8.419  1.00 71.77           O  
ATOM   2753  CG  ASN A 377      -6.339 -20.433 -12.717  1.00 71.77           C  
ATOM   2754  ND2 ASN A 377      -5.531 -20.961 -13.629  1.00 71.77           N  
ATOM   2755  OD1 ASN A 377      -6.988 -19.404 -12.919  1.00 71.77           O  
ATOM   2756  N   VAL A 378      -8.406 -23.252  -9.866  1.00 73.37           N  
ATOM   2757  CA  VAL A 378      -8.580 -24.318  -8.885  1.00 73.37           C  
ATOM   2758  C   VAL A 378      -7.261 -24.574  -8.160  1.00 73.37           C  
ATOM   2759  CB  VAL A 378      -9.087 -25.620  -9.545  1.00 73.37           C  
ATOM   2760  O   VAL A 378      -7.234 -24.705  -6.934  1.00 73.37           O  
ATOM   2761  CG1 VAL A 378      -9.176 -26.746  -8.517  1.00 73.37           C  
ATOM   2762  CG2 VAL A 378     -10.443 -25.388 -10.208  1.00 73.37           C  
ATOM   2763  N   ASN A 379      -6.147 -24.375  -8.947  1.00 76.08           N  
ATOM   2764  CA  ASN A 379      -4.804 -24.440  -8.381  1.00 76.08           C  
ATOM   2765  C   ASN A 379      -4.110 -23.081  -8.427  1.00 76.08           C  
ATOM   2766  CB  ASN A 379      -3.964 -25.490  -9.112  1.00 76.08           C  
ATOM   2767  O   ASN A 379      -3.779 -22.584  -9.505  1.00 76.08           O  
ATOM   2768  CG  ASN A 379      -2.651 -25.778  -8.411  1.00 76.08           C  
ATOM   2769  ND2 ASN A 379      -1.877 -26.706  -8.960  1.00 76.08           N  
ATOM   2770  OD1 ASN A 379      -2.336 -25.172  -7.383  1.00 76.08           O  
ATOM   2771  N   ASN A 380      -3.861 -22.499  -7.201  1.00 78.32           N  
ATOM   2772  CA  ASN A 380      -3.305 -21.152  -7.125  1.00 78.32           C  
ATOM   2773  C   ASN A 380      -1.912 -21.156  -6.500  1.00 78.32           C  
ATOM   2774  CB  ASN A 380      -4.238 -20.230  -6.338  1.00 78.32           C  
ATOM   2775  O   ASN A 380      -1.411 -20.109  -6.086  1.00 78.32           O  
ATOM   2776  CG  ASN A 380      -5.581 -20.042  -7.015  1.00 78.32           C  
ATOM   2777  ND2 ASN A 380      -6.654 -20.122  -6.237  1.00 78.32           N  
ATOM   2778  OD1 ASN A 380      -5.654 -19.828  -8.228  1.00 78.32           O  
ATOM   2779  N   GLU A 381      -1.290 -22.264  -6.377  1.00 76.20           N  
ATOM   2780  CA  GLU A 381      -0.007 -22.399  -5.694  1.00 76.20           C  
ATOM   2781  C   GLU A 381       1.067 -21.546  -6.363  1.00 76.20           C  
ATOM   2782  CB  GLU A 381       0.432 -23.865  -5.658  1.00 76.20           C  
ATOM   2783  O   GLU A 381       1.886 -20.924  -5.683  1.00 76.20           O  
ATOM   2784  CG  GLU A 381      -0.258 -24.687  -4.578  1.00 76.20           C  
ATOM   2785  CD  GLU A 381       0.213 -26.132  -4.532  1.00 76.20           C  
ATOM   2786  OE1 GLU A 381      -0.300 -26.911  -3.696  1.00 76.20           O  
ATOM   2787  OE2 GLU A 381       1.102 -26.488  -5.337  1.00 76.20           O  
ATOM   2788  N   ASP A 382       1.009 -21.247  -7.691  1.00 79.35           N  
ATOM   2789  CA  ASP A 382       2.042 -20.472  -8.372  1.00 79.35           C  
ATOM   2790  C   ASP A 382       1.427 -19.342  -9.195  1.00 79.35           C  
ATOM   2791  CB  ASP A 382       2.888 -21.376  -9.270  1.00 79.35           C  
ATOM   2792  O   ASP A 382       1.955 -18.974 -10.246  1.00 79.35           O  
ATOM   2793  CG  ASP A 382       3.682 -22.410  -8.492  1.00 79.35           C  
ATOM   2794  OD1 ASP A 382       4.196 -22.088  -7.399  1.00 79.35           O  
ATOM   2795  OD2 ASP A 382       3.796 -23.557  -8.976  1.00 79.35           O  
ATOM   2796  N   SER A 383       0.354 -18.920  -8.704  1.00 82.06           N  
ATOM   2797  CA  SER A 383      -0.354 -17.885  -9.450  1.00 82.06           C  
ATOM   2798  C   SER A 383       0.426 -16.575  -9.455  1.00 82.06           C  
ATOM   2799  CB  SER A 383      -1.747 -17.657  -8.861  1.00 82.06           C  
ATOM   2800  O   SER A 383       0.245 -15.742 -10.346  1.00 82.06           O  
ATOM   2801  OG  SER A 383      -2.547 -18.819  -8.998  1.00 82.06           O  
ATOM   2802  N   TRP A 384       1.409 -16.378  -8.616  1.00 86.70           N  
ATOM   2803  CA  TRP A 384       2.191 -15.154  -8.473  1.00 86.70           C  
ATOM   2804  C   TRP A 384       3.382 -15.155  -9.425  1.00 86.70           C  
ATOM   2805  CB  TRP A 384       2.676 -14.991  -7.030  1.00 86.70           C  
ATOM   2806  O   TRP A 384       3.976 -14.107  -9.688  1.00 86.70           O  
ATOM   2807  CG  TRP A 384       3.484 -16.148  -6.524  1.00 86.70           C  
ATOM   2808  CD1 TRP A 384       4.831 -16.336  -6.663  1.00 86.70           C  
ATOM   2809  CD2 TRP A 384       2.994 -17.281  -5.801  1.00 86.70           C  
ATOM   2810  CE2 TRP A 384       4.100 -18.118  -5.533  1.00 86.70           C  
ATOM   2811  CE3 TRP A 384       1.724 -17.671  -5.352  1.00 86.70           C  
ATOM   2812  NE1 TRP A 384       5.208 -17.519  -6.070  1.00 86.70           N  
ATOM   2813  CH2 TRP A 384       2.722 -19.679  -4.408  1.00 86.70           C  
ATOM   2814  CZ2 TRP A 384       3.975 -19.322  -4.836  1.00 86.70           C  
ATOM   2815  CZ3 TRP A 384       1.602 -18.869  -4.658  1.00 86.70           C  
ATOM   2816  N   GLN A 385       3.811 -16.316  -9.965  1.00 89.07           N  
ATOM   2817  CA  GLN A 385       5.018 -16.491 -10.768  1.00 89.07           C  
ATOM   2818  C   GLN A 385       4.968 -15.633 -12.029  1.00 89.07           C  
ATOM   2819  CB  GLN A 385       5.207 -17.962 -11.141  1.00 89.07           C  
ATOM   2820  O   GLN A 385       5.948 -14.969 -12.373  1.00 89.07           O  
ATOM   2821  CG  GLN A 385       6.582 -18.280 -11.711  1.00 89.07           C  
ATOM   2822  CD  GLN A 385       7.701 -18.037 -10.715  1.00 89.07           C  
ATOM   2823  NE2 GLN A 385       8.733 -17.320 -11.146  1.00 89.07           N  
ATOM   2824  OE1 GLN A 385       7.637 -18.489  -9.568  1.00 89.07           O  
ATOM   2825  N   PRO A 386       3.871 -15.655 -12.709  1.00 89.00           N  
ATOM   2826  CA  PRO A 386       3.838 -14.846 -13.929  1.00 89.00           C  
ATOM   2827  C   PRO A 386       4.036 -13.356 -13.655  1.00 89.00           C  
ATOM   2828  CB  PRO A 386       2.442 -15.116 -14.495  1.00 89.00           C  
ATOM   2829  O   PRO A 386       4.663 -12.656 -14.454  1.00 89.00           O  
ATOM   2830  CG  PRO A 386       2.044 -16.435 -13.915  1.00 89.00           C  
ATOM   2831  CD  PRO A 386       2.690 -16.578 -12.567  1.00 89.00           C  
ATOM   2832  N   ILE A 387       3.562 -12.941 -12.529  1.00 90.64           N  
ATOM   2833  CA  ILE A 387       3.685 -11.533 -12.164  1.00 90.64           C  
ATOM   2834  C   ILE A 387       5.137 -11.215 -11.816  1.00 90.64           C  
ATOM   2835  CB  ILE A 387       2.759 -11.174 -10.980  1.00 90.64           C  
ATOM   2836  O   ILE A 387       5.691 -10.220 -12.289  1.00 90.64           O  
ATOM   2837  CG1 ILE A 387       1.294 -11.442 -11.347  1.00 90.64           C  
ATOM   2838  CG2 ILE A 387       2.960  -9.715 -10.560  1.00 90.64           C  
ATOM   2839  CD1 ILE A 387       0.346 -11.433 -10.156  1.00 90.64           C  
ATOM   2840  N   VAL A 388       5.667 -12.023 -11.052  1.00 92.63           N  
ATOM   2841  CA  VAL A 388       7.057 -11.848 -10.645  1.00 92.63           C  
ATOM   2842  C   VAL A 388       7.968 -11.933 -11.868  1.00 92.63           C  
ATOM   2843  CB  VAL A 388       7.478 -12.899  -9.594  1.00 92.63           C  
ATOM   2844  O   VAL A 388       8.885 -11.123 -12.025  1.00 92.63           O  
ATOM   2845  CG1 VAL A 388       8.978 -12.819  -9.320  1.00 92.63           C  
ATOM   2846  CG2 VAL A 388       6.685 -12.707  -8.302  1.00 92.63           C  
ATOM   2847  N   ASP A 389       7.733 -12.871 -12.704  1.00 92.66           N  
ATOM   2848  CA  ASP A 389       8.520 -13.053 -13.920  1.00 92.66           C  
ATOM   2849  C   ASP A 389       8.432 -11.823 -14.820  1.00 92.66           C  
ATOM   2850  CB  ASP A 389       8.052 -14.296 -14.680  1.00 92.66           C  
ATOM   2851  O   ASP A 389       9.425 -11.423 -15.431  1.00 92.66           O  
ATOM   2852  CG  ASP A 389       8.459 -15.593 -14.004  1.00 92.66           C  
ATOM   2853  OD1 ASP A 389       9.304 -15.562 -13.084  1.00 92.66           O  
ATOM   2854  OD2 ASP A 389       7.932 -16.656 -14.397  1.00 92.66           O  
ATOM   2855  N   TYR A 390       7.281 -11.340 -14.870  1.00 93.50           N  
ATOM   2856  CA  TYR A 390       7.098 -10.144 -15.684  1.00 93.50           C  
ATOM   2857  C   TYR A 390       7.976  -9.004 -15.183  1.00 93.50           C  
ATOM   2858  CB  TYR A 390       5.628  -9.711 -15.680  1.00 93.50           C  
ATOM   2859  O   TYR A 390       8.643  -8.332 -15.973  1.00 93.50           O  
ATOM   2860  CG  TYR A 390       5.356  -8.481 -16.510  1.00 93.50           C  
ATOM   2861  CD1 TYR A 390       5.329  -7.215 -15.928  1.00 93.50           C  
ATOM   2862  CD2 TYR A 390       5.124  -8.580 -17.878  1.00 93.50           C  
ATOM   2863  CE1 TYR A 390       5.077  -6.078 -16.688  1.00 93.50           C  
ATOM   2864  CE2 TYR A 390       4.870  -7.450 -18.648  1.00 93.50           C  
ATOM   2865  OH  TYR A 390       4.599  -5.083 -18.804  1.00 93.50           O  
ATOM   2866  CZ  TYR A 390       4.849  -6.206 -18.046  1.00 93.50           C  
ATOM   2867  N   ILE A 391       7.980  -8.747 -13.857  1.00 94.58           N  
ATOM   2868  CA  ILE A 391       8.786  -7.681 -13.273  1.00 94.58           C  
ATOM   2869  C   ILE A 391      10.266  -7.954 -13.526  1.00 94.58           C  
ATOM   2870  CB  ILE A 391       8.519  -7.536 -11.758  1.00 94.58           C  
ATOM   2871  O   ILE A 391      11.010  -7.057 -13.929  1.00 94.58           O  
ATOM   2872  CG1 ILE A 391       7.065  -7.118 -11.509  1.00 94.58           C  
ATOM   2873  CG2 ILE A 391       9.492  -6.533 -11.131  1.00 94.58           C  
ATOM   2874  CD1 ILE A 391       6.664  -7.116 -10.041  1.00 94.58           C  
ATOM   2875  N   ASP A 392      10.672  -9.156 -13.292  1.00 94.24           N  
ATOM   2876  CA  ASP A 392      12.062  -9.541 -13.512  1.00 94.24           C  
ATOM   2877  C   ASP A 392      12.457  -9.361 -14.976  1.00 94.24           C  
ATOM   2878  CB  ASP A 392      12.293 -10.990 -13.079  1.00 94.24           C  
ATOM   2879  O   ASP A 392      13.570  -8.924 -15.276  1.00 94.24           O  
ATOM   2880  CG  ASP A 392      12.330 -11.159 -11.570  1.00 94.24           C  
ATOM   2881  OD1 ASP A 392      12.436 -10.147 -10.845  1.00 94.24           O  
ATOM   2882  OD2 ASP A 392      12.255 -12.316 -11.102  1.00 94.24           O  
ATOM   2883  N   ASP A 393      11.569  -9.732 -15.864  1.00 94.31           N  
ATOM   2884  CA  ASP A 393      11.830  -9.578 -17.292  1.00 94.31           C  
ATOM   2885  C   ASP A 393      12.049  -8.112 -17.656  1.00 94.31           C  
ATOM   2886  CB  ASP A 393      10.678 -10.158 -18.114  1.00 94.31           C  
ATOM   2887  O   ASP A 393      12.914  -7.792 -18.474  1.00 94.31           O  
ATOM   2888  CG  ASP A 393      10.648 -11.676 -18.106  1.00 94.31           C  
ATOM   2889  OD1 ASP A 393      11.641 -12.303 -17.678  1.00 94.31           O  
ATOM   2890  OD2 ASP A 393       9.624 -12.251 -18.535  1.00 94.31           O  
ATOM   2891  N   GLN A 394      11.232  -7.269 -17.023  1.00 94.46           N  
ATOM   2892  CA  GLN A 394      11.409  -5.842 -17.269  1.00 94.46           C  
ATOM   2893  C   GLN A 394      12.763  -5.360 -16.758  1.00 94.46           C  
ATOM   2894  CB  GLN A 394      10.284  -5.040 -16.613  1.00 94.46           C  
ATOM   2895  O   GLN A 394      13.418  -4.537 -17.401  1.00 94.46           O  
ATOM   2896  CG  GLN A 394       8.900  -5.358 -17.163  1.00 94.46           C  
ATOM   2897  CD  GLN A 394       8.845  -5.307 -18.678  1.00 94.46           C  
ATOM   2898  NE2 GLN A 394       8.484  -6.426 -19.297  1.00 94.46           N  
ATOM   2899  OE1 GLN A 394       9.124  -4.269 -19.288  1.00 94.46           O  
ATOM   2900  N   TYR A 395      13.145  -5.821 -15.622  1.00 95.13           N  
ATOM   2901  CA  TYR A 395      14.456  -5.471 -15.087  1.00 95.13           C  
ATOM   2902  C   TYR A 395      15.570  -5.985 -15.992  1.00 95.13           C  
ATOM   2903  CB  TYR A 395      14.628  -6.038 -13.674  1.00 95.13           C  
ATOM   2904  O   TYR A 395      16.543  -5.275 -16.253  1.00 95.13           O  
ATOM   2905  CG  TYR A 395      13.871  -5.272 -12.617  1.00 95.13           C  
ATOM   2906  CD1 TYR A 395      13.374  -3.996 -12.874  1.00 95.13           C  
ATOM   2907  CD2 TYR A 395      13.651  -5.822 -11.358  1.00 95.13           C  
ATOM   2908  CE1 TYR A 395      12.677  -3.286 -11.902  1.00 95.13           C  
ATOM   2909  CE2 TYR A 395      12.955  -5.121 -10.379  1.00 95.13           C  
ATOM   2910  OH  TYR A 395      11.783  -3.157  -9.694  1.00 95.13           O  
ATOM   2911  CZ  TYR A 395      12.473  -3.856 -10.660  1.00 95.13           C  
ATOM   2912  N   GLU A 396      15.411  -7.186 -16.410  1.00 93.27           N  
ATOM   2913  CA  GLU A 396      16.400  -7.802 -17.289  1.00 93.27           C  
ATOM   2914  C   GLU A 396      16.526  -7.035 -18.602  1.00 93.27           C  
ATOM   2915  CB  GLU A 396      16.038  -9.263 -17.566  1.00 93.27           C  
ATOM   2916  O   GLU A 396      17.634  -6.824 -19.100  1.00 93.27           O  
ATOM   2917  CG  GLU A 396      17.069 -10.004 -18.405  1.00 93.27           C  
ATOM   2918  CD  GLU A 396      18.396 -10.199 -17.690  1.00 93.27           C  
ATOM   2919  OE1 GLU A 396      19.433 -10.373 -18.370  1.00 93.27           O  
ATOM   2920  OE2 GLU A 396      18.400 -10.179 -16.439  1.00 93.27           O  
ATOM   2921  N   SER A 397      15.443  -6.735 -19.169  1.00 92.97           N  
ATOM   2922  CA  SER A 397      15.436  -5.966 -20.408  1.00 92.97           C  
ATOM   2923  C   SER A 397      16.179  -4.644 -20.243  1.00 92.97           C  
ATOM   2924  CB  SER A 397      14.001  -5.700 -20.866  1.00 92.97           C  
ATOM   2925  O   SER A 397      16.945  -4.243 -21.121  1.00 92.97           O  
ATOM   2926  OG  SER A 397      13.987  -4.908 -22.042  1.00 92.97           O  
ATOM   2927  N   TYR A 398      15.960  -4.033 -19.141  1.00 93.62           N  
ATOM   2928  CA  TYR A 398      16.647  -2.780 -18.847  1.00 93.62           C  
ATOM   2929  C   TYR A 398      18.142  -3.009 -18.661  1.00 93.62           C  
ATOM   2930  CB  TYR A 398      16.059  -2.125 -17.594  1.00 93.62           C  
ATOM   2931  O   TYR A 398      18.961  -2.227 -19.149  1.00 93.62           O  
ATOM   2932  CG  TYR A 398      16.639  -0.765 -17.291  1.00 93.62           C  
ATOM   2933  CD1 TYR A 398      17.630  -0.608 -16.325  1.00 93.62           C  
ATOM   2934  CD2 TYR A 398      16.197   0.366 -17.970  1.00 93.62           C  
ATOM   2935  CE1 TYR A 398      18.166   0.644 -16.041  1.00 93.62           C  
ATOM   2936  CE2 TYR A 398      16.726   1.622 -17.694  1.00 93.62           C  
ATOM   2937  OH  TYR A 398      18.236   2.992 -16.453  1.00 93.62           O  
ATOM   2938  CZ  TYR A 398      17.709   1.751 -16.730  1.00 93.62           C  
ATOM   2939  N   LEU A 399      18.500  -3.985 -17.924  1.00 92.57           N  
ATOM   2940  CA  LEU A 399      19.898  -4.323 -17.684  1.00 92.57           C  
ATOM   2941  C   LEU A 399      20.627  -4.586 -18.997  1.00 92.57           C  
ATOM   2942  CB  LEU A 399      20.004  -5.550 -16.774  1.00 92.57           C  
ATOM   2943  O   LEU A 399      21.761  -4.137 -19.184  1.00 92.57           O  
ATOM   2944  CG  LEU A 399      21.419  -6.000 -16.405  1.00 92.57           C  
ATOM   2945  CD1 LEU A 399      22.157  -4.884 -15.674  1.00 92.57           C  
ATOM   2946  CD2 LEU A 399      21.373  -7.265 -15.554  1.00 92.57           C  
ATOM   2947  N   GLN A 400      20.031  -5.273 -19.892  1.00 90.29           N  
ATOM   2948  CA  GLN A 400      20.613  -5.583 -21.193  1.00 90.29           C  
ATOM   2949  C   GLN A 400      20.889  -4.311 -21.989  1.00 90.29           C  
ATOM   2950  CB  GLN A 400      19.692  -6.511 -21.987  1.00 90.29           C  
ATOM   2951  O   GLN A 400      21.935  -4.188 -22.630  1.00 90.29           O  
ATOM   2952  CG  GLN A 400      19.658  -7.940 -21.463  1.00 90.29           C  
ATOM   2953  CD  GLN A 400      18.688  -8.822 -22.226  1.00 90.29           C  
ATOM   2954  NE2 GLN A 400      18.567 -10.076 -21.803  1.00 90.29           N  
ATOM   2955  OE1 GLN A 400      18.051  -8.380 -23.188  1.00 90.29           O  
ATOM   2956  N   GLN A 401      19.927  -3.422 -21.965  1.00 91.38           N  
ATOM   2957  CA  GLN A 401      20.072  -2.150 -22.665  1.00 91.38           C  
ATOM   2958  C   GLN A 401      21.197  -1.315 -22.061  1.00 91.38           C  
ATOM   2959  CB  GLN A 401      18.759  -1.366 -22.632  1.00 91.38           C  
ATOM   2960  O   GLN A 401      21.917  -0.620 -22.781  1.00 91.38           O  
ATOM   2961  CG  GLN A 401      17.630  -2.024 -23.413  1.00 91.38           C  
ATOM   2962  CD  GLN A 401      16.318  -1.271 -23.295  1.00 91.38           C  
ATOM   2963  NE2 GLN A 401      15.243  -1.995 -23.003  1.00 91.38           N  
ATOM   2964  OE1 GLN A 401      16.272  -0.048 -23.464  1.00 91.38           O  
ATOM   2965  N   GLU A 402      21.259  -1.399 -20.710  1.00 89.44           N  
ATOM   2966  CA  GLU A 402      22.291  -0.664 -19.985  1.00 89.44           C  
ATOM   2967  C   GLU A 402      23.684  -1.183 -20.329  1.00 89.44           C  
ATOM   2968  CB  GLU A 402      22.054  -0.754 -18.475  1.00 89.44           C  
ATOM   2969  O   GLU A 402      24.651  -0.418 -20.343  1.00 89.44           O  
ATOM   2970  CG  GLU A 402      22.929   0.185 -17.658  1.00 89.44           C  
ATOM   2971  CD  GLU A 402      22.684   0.084 -16.161  1.00 89.44           C  
ATOM   2972  OE1 GLU A 402      23.120   0.987 -15.412  1.00 89.44           O  
ATOM   2973  OE2 GLU A 402      22.051  -0.908 -15.733  1.00 89.44           O  
ATOM   2974  N   GLN A 403      23.876  -2.419 -20.688  1.00 87.17           N  
ATOM   2975  CA  GLN A 403      25.153  -3.070 -20.959  1.00 87.17           C  
ATOM   2976  C   GLN A 403      25.577  -2.866 -22.411  1.00 87.17           C  
ATOM   2977  CB  GLN A 403      25.072  -4.564 -20.641  1.00 87.17           C  
ATOM   2978  O   GLN A 403      26.736  -3.097 -22.762  1.00 87.17           O  
ATOM   2979  CG  GLN A 403      24.936  -4.870 -19.156  1.00 87.17           C  
ATOM   2980  CD  GLN A 403      24.816  -6.356 -18.871  1.00 87.17           C  
ATOM   2981  NE2 GLN A 403      24.388  -6.694 -17.660  1.00 87.17           N  
ATOM   2982  OE1 GLN A 403      25.104  -7.192 -19.733  1.00 87.17           O  
ATOM   2983  N   GLN A 404      24.642  -2.376 -23.245  1.00 86.76           N  
ATOM   2984  CA  GLN A 404      24.943  -2.160 -24.656  1.00 86.76           C  
ATOM   2985  C   GLN A 404      25.856  -0.952 -24.845  1.00 86.76           C  
ATOM   2986  CB  GLN A 404      23.654  -1.974 -25.459  1.00 86.76           C  
ATOM   2987  O   GLN A 404      25.820  -0.009 -24.052  1.00 86.76           O  
ATOM   2988  CG  GLN A 404      22.803  -3.233 -25.555  1.00 86.76           C  
ATOM   2989  CD  GLN A 404      21.558  -3.036 -26.400  1.00 86.76           C  
ATOM   2990  NE2 GLN A 404      20.802  -4.110 -26.600  1.00 86.76           N  
ATOM   2991  OE1 GLN A 404      21.278  -1.928 -26.867  1.00 86.76           O  
ATOM   2992  N   PRO A 405      26.829  -1.005 -25.745  1.00 84.76           N  
ATOM   2993  CA  PRO A 405      27.768   0.092 -25.994  1.00 84.76           C  
ATOM   2994  C   PRO A 405      27.065   1.402 -26.343  1.00 84.76           C  
ATOM   2995  CB  PRO A 405      28.598  -0.415 -27.176  1.00 84.76           C  
ATOM   2996  O   PRO A 405      27.505   2.474 -25.921  1.00 84.76           O  
ATOM   2997  CG  PRO A 405      28.413  -1.898 -27.164  1.00 84.76           C  
ATOM   2998  CD  PRO A 405      27.099  -2.210 -26.508  1.00 84.76           C  
ATOM   2999  N   ASP A 406      25.956   1.349 -27.115  1.00 83.92           N  
ATOM   3000  CA  ASP A 406      25.145   2.531 -27.389  1.00 83.92           C  
ATOM   3001  C   ASP A 406      24.034   2.688 -26.352  1.00 83.92           C  
ATOM   3002  CB  ASP A 406      24.545   2.457 -28.795  1.00 83.92           C  
ATOM   3003  O   ASP A 406      23.083   1.904 -26.331  1.00 83.92           O  
ATOM   3004  CG  ASP A 406      24.066   3.804 -29.308  1.00 83.92           C  
ATOM   3005  OD1 ASP A 406      24.184   4.811 -28.577  1.00 83.92           O  
ATOM   3006  OD2 ASP A 406      23.565   3.858 -30.451  1.00 83.92           O  
ATOM   3007  N   ARG A 407      24.155   3.801 -25.539  1.00 84.28           N  
ATOM   3008  CA  ARG A 407      23.226   3.975 -24.427  1.00 84.28           C  
ATOM   3009  C   ARG A 407      22.358   5.213 -24.628  1.00 84.28           C  
ATOM   3010  CB  ARG A 407      23.986   4.077 -23.103  1.00 84.28           C  
ATOM   3011  O   ARG A 407      21.714   5.685 -23.688  1.00 84.28           O  
ATOM   3012  CG  ARG A 407      24.875   2.880 -22.809  1.00 84.28           C  
ATOM   3013  CD  ARG A 407      25.695   3.084 -21.543  1.00 84.28           C  
ATOM   3014  NE  ARG A 407      26.672   2.014 -21.356  1.00 84.28           N  
ATOM   3015  NH1 ARG A 407      27.387   2.749 -19.285  1.00 84.28           N  
ATOM   3016  NH2 ARG A 407      28.307   0.869 -20.220  1.00 84.28           N  
ATOM   3017  CZ  ARG A 407      27.453   1.880 -20.287  1.00 84.28           C  
ATOM   3018  N   LYS A 408      22.256   5.779 -25.765  1.00 78.07           N  
ATOM   3019  CA  LYS A 408      21.649   7.082 -26.016  1.00 78.07           C  
ATOM   3020  C   LYS A 408      20.126   6.986 -26.031  1.00 78.07           C  
ATOM   3021  CB  LYS A 408      22.149   7.662 -27.340  1.00 78.07           C  
ATOM   3022  O   LYS A 408      19.436   7.893 -25.560  1.00 78.07           O  
ATOM   3023  CG  LYS A 408      23.594   8.139 -27.300  1.00 78.07           C  
ATOM   3024  CD  LYS A 408      24.010   8.772 -28.621  1.00 78.07           C  
ATOM   3025  CE  LYS A 408      25.481   9.166 -28.614  1.00 78.07           C  
ATOM   3026  NZ  LYS A 408      25.893   9.792 -29.906  1.00 78.07           N  
ATOM   3027  N   LYS A 409      19.492   5.718 -26.222  1.00 77.39           N  
ATOM   3028  CA  LYS A 409      18.033   5.650 -26.251  1.00 77.39           C  
ATOM   3029  C   LYS A 409      17.522   4.476 -25.420  1.00 77.39           C  
ATOM   3030  CB  LYS A 409      17.529   5.531 -27.690  1.00 77.39           C  
ATOM   3031  O   LYS A 409      17.189   3.422 -25.964  1.00 77.39           O  
ATOM   3032  CG  LYS A 409      17.618   6.826 -28.485  1.00 77.39           C  
ATOM   3033  CD  LYS A 409      17.054   6.658 -29.890  1.00 77.39           C  
ATOM   3034  CE  LYS A 409      17.287   7.901 -30.739  1.00 77.39           C  
ATOM   3035  NZ  LYS A 409      16.681   7.766 -32.097  1.00 77.39           N  
ATOM   3036  N   ILE A 410      17.701   4.546 -24.106  1.00 83.57           N  
ATOM   3037  CA  ILE A 410      17.213   3.468 -23.252  1.00 83.57           C  
ATOM   3038  C   ILE A 410      15.741   3.701 -22.919  1.00 83.57           C  
ATOM   3039  CB  ILE A 410      18.045   3.354 -21.955  1.00 83.57           C  
ATOM   3040  O   ILE A 410      15.348   4.814 -22.562  1.00 83.57           O  
ATOM   3041  CG1 ILE A 410      19.514   3.067 -22.287  1.00 83.57           C  
ATOM   3042  CG2 ILE A 410      17.469   2.271 -21.038  1.00 83.57           C  
ATOM   3043  CD1 ILE A 410      20.446   3.144 -21.085  1.00 83.57           C  
ATOM   3044  N   THR A 411      14.969   2.764 -23.275  1.00 84.17           N  
ATOM   3045  CA  THR A 411      13.565   2.810 -22.881  1.00 84.17           C  
ATOM   3046  C   THR A 411      13.368   2.176 -21.506  1.00 84.17           C  
ATOM   3047  CB  THR A 411      12.672   2.095 -23.911  1.00 84.17           C  
ATOM   3048  O   THR A 411      13.690   1.003 -21.306  1.00 84.17           O  
ATOM   3049  CG2 THR A 411      11.194   2.334 -23.618  1.00 84.17           C  
ATOM   3050  OG1 THR A 411      12.974   2.590 -25.222  1.00 84.17           O  
ATOM   3051  N   ASP A 412      12.815   2.938 -20.633  1.00 87.65           N  
ATOM   3052  CA  ASP A 412      12.627   2.488 -19.257  1.00 87.65           C  
ATOM   3053  C   ASP A 412      11.215   1.945 -19.045  1.00 87.65           C  
ATOM   3054  CB  ASP A 412      12.904   3.629 -18.276  1.00 87.65           C  
ATOM   3055  O   ASP A 412      10.248   2.708 -19.023  1.00 87.65           O  
ATOM   3056  CG  ASP A 412      12.951   3.169 -16.830  1.00 87.65           C  
ATOM   3057  OD1 ASP A 412      12.596   2.004 -16.548  1.00 87.65           O  
ATOM   3058  OD2 ASP A 412      13.345   3.979 -15.963  1.00 87.65           O  
ATOM   3059  N   ASN A 413      11.084   0.623 -18.920  1.00 89.31           N  
ATOM   3060  CA  ASN A 413       9.794  -0.014 -18.680  1.00 89.31           C  
ATOM   3061  C   ASN A 413       9.739  -0.667 -17.302  1.00 89.31           C  
ATOM   3062  CB  ASN A 413       9.495  -1.047 -19.769  1.00 89.31           C  
ATOM   3063  O   ASN A 413       8.923  -1.559 -17.065  1.00 89.31           O  
ATOM   3064  CG  ASN A 413       9.325  -0.419 -21.138  1.00 89.31           C  
ATOM   3065  ND2 ASN A 413       9.793  -1.111 -22.170  1.00 89.31           N  
ATOM   3066  OD1 ASN A 413       8.778   0.679 -21.268  1.00 89.31           O  
ATOM   3067  N   ARG A 414      10.620  -0.338 -16.465  1.00 94.44           N  
ATOM   3068  CA  ARG A 414      10.603  -0.888 -15.113  1.00 94.44           C  
ATOM   3069  C   ARG A 414       9.342  -0.465 -14.367  1.00 94.44           C  
ATOM   3070  CB  ARG A 414      11.845  -0.445 -14.337  1.00 94.44           C  
ATOM   3071  O   ARG A 414       8.855   0.653 -14.543  1.00 94.44           O  
ATOM   3072  CG  ARG A 414      13.150  -0.978 -14.907  1.00 94.44           C  
ATOM   3073  CD  ARG A 414      14.359  -0.394 -14.189  1.00 94.44           C  
ATOM   3074  NE  ARG A 414      14.514   1.031 -14.466  1.00 94.44           N  
ATOM   3075  NH1 ARG A 414      16.447   1.274 -13.226  1.00 94.44           N  
ATOM   3076  NH2 ARG A 414      15.547   3.077 -14.317  1.00 94.44           N  
ATOM   3077  CZ  ARG A 414      15.502   1.791 -14.002  1.00 94.44           C  
ATOM   3078  N   VAL A 415       8.856  -1.370 -13.574  1.00 95.54           N  
ATOM   3079  CA  VAL A 415       7.631  -1.127 -12.820  1.00 95.54           C  
ATOM   3080  C   VAL A 415       7.939  -0.266 -11.597  1.00 95.54           C  
ATOM   3081  CB  VAL A 415       6.959  -2.448 -12.386  1.00 95.54           C  
ATOM   3082  O   VAL A 415       8.740  -0.655 -10.743  1.00 95.54           O  
ATOM   3083  CG1 VAL A 415       5.690  -2.171 -11.582  1.00 95.54           C  
ATOM   3084  CG2 VAL A 415       6.644  -3.312 -13.606  1.00 95.54           C  
ATOM   3085  N   HIS A 416       7.275   0.928 -11.528  1.00 95.42           N  
ATOM   3086  CA  HIS A 416       7.561   1.888 -10.468  1.00 95.42           C  
ATOM   3087  C   HIS A 416       6.721   1.605  -9.227  1.00 95.42           C  
ATOM   3088  CB  HIS A 416       7.311   3.316 -10.957  1.00 95.42           C  
ATOM   3089  O   HIS A 416       7.178   1.819  -8.101  1.00 95.42           O  
ATOM   3090  CG  HIS A 416       8.129   3.694 -12.151  1.00 95.42           C  
ATOM   3091  CD2 HIS A 416       9.463   3.871 -12.294  1.00 95.42           C  
ATOM   3092  ND1 HIS A 416       7.571   3.938 -13.387  1.00 95.42           N  
ATOM   3093  CE1 HIS A 416       8.531   4.249 -14.242  1.00 95.42           C  
ATOM   3094  NE2 HIS A 416       9.689   4.216 -13.604  1.00 95.42           N  
ATOM   3095  N   CYS A 417       5.510   1.200  -9.419  1.00 95.26           N  
ATOM   3096  CA  CYS A 417       4.643   0.882  -8.290  1.00 95.26           C  
ATOM   3097  C   CYS A 417       3.690  -0.255  -8.638  1.00 95.26           C  
ATOM   3098  CB  CYS A 417       3.846   2.114  -7.863  1.00 95.26           C  
ATOM   3099  O   CYS A 417       3.269  -0.388  -9.789  1.00 95.26           O  
ATOM   3100  SG  CYS A 417       2.546   2.581  -9.027  1.00 95.26           S  
ATOM   3101  N   CYS A 418       3.461  -1.074  -7.612  1.00 95.91           N  
ATOM   3102  CA  CYS A 418       2.500  -2.165  -7.735  1.00 95.91           C  
ATOM   3103  C   CYS A 418       1.348  -1.990  -6.753  1.00 95.91           C  
ATOM   3104  CB  CYS A 418       3.184  -3.511  -7.498  1.00 95.91           C  
ATOM   3105  O   CYS A 418       1.556  -1.989  -5.538  1.00 95.91           O  
ATOM   3106  SG  CYS A 418       2.072  -4.928  -7.642  1.00 95.91           S  
ATOM   3107  N   LEU A 419       0.152  -1.769  -7.334  1.00 96.16           N  
ATOM   3108  CA  LEU A 419      -1.048  -1.689  -6.509  1.00 96.16           C  
ATOM   3109  C   LEU A 419      -1.653  -3.072  -6.294  1.00 96.16           C  
ATOM   3110  CB  LEU A 419      -2.082  -0.762  -7.155  1.00 96.16           C  
ATOM   3111  O   LEU A 419      -2.057  -3.734  -7.253  1.00 96.16           O  
ATOM   3112  CG  LEU A 419      -1.621   0.666  -7.452  1.00 96.16           C  
ATOM   3113  CD1 LEU A 419      -2.706   1.427  -8.205  1.00 96.16           C  
ATOM   3114  CD2 LEU A 419      -1.252   1.388  -6.160  1.00 96.16           C  
ATOM   3115  N   TYR A 420      -1.585  -3.438  -5.035  1.00 95.71           N  
ATOM   3116  CA  TYR A 420      -2.121  -4.758  -4.723  1.00 95.71           C  
ATOM   3117  C   TYR A 420      -3.520  -4.651  -4.128  1.00 95.71           C  
ATOM   3118  CB  TYR A 420      -1.196  -5.499  -3.754  1.00 95.71           C  
ATOM   3119  O   TYR A 420      -3.696  -4.108  -3.034  1.00 95.71           O  
ATOM   3120  CG  TYR A 420      -1.591  -6.937  -3.518  1.00 95.71           C  
ATOM   3121  CD1 TYR A 420      -2.304  -7.306  -2.379  1.00 95.71           C  
ATOM   3122  CD2 TYR A 420      -1.252  -7.929  -4.431  1.00 95.71           C  
ATOM   3123  CE1 TYR A 420      -2.668  -8.629  -2.156  1.00 95.71           C  
ATOM   3124  CE2 TYR A 420      -1.612  -9.256  -4.219  1.00 95.71           C  
ATOM   3125  OH  TYR A 420      -2.677 -10.908  -2.865  1.00 95.71           O  
ATOM   3126  CZ  TYR A 420      -2.319  -9.596  -3.080  1.00 95.71           C  
ATOM   3127  N   PHE A 421      -4.551  -5.218  -4.881  1.00 95.63           N  
ATOM   3128  CA  PHE A 421      -5.941  -5.156  -4.444  1.00 95.63           C  
ATOM   3129  C   PHE A 421      -6.276  -6.331  -3.534  1.00 95.63           C  
ATOM   3130  CB  PHE A 421      -6.885  -5.141  -5.651  1.00 95.63           C  
ATOM   3131  O   PHE A 421      -6.090  -7.489  -3.913  1.00 95.63           O  
ATOM   3132  CG  PHE A 421      -7.010  -3.792  -6.307  1.00 95.63           C  
ATOM   3133  CD1 PHE A 421      -8.216  -3.103  -6.285  1.00 95.63           C  
ATOM   3134  CD2 PHE A 421      -5.921  -3.213  -6.945  1.00 95.63           C  
ATOM   3135  CE1 PHE A 421      -8.336  -1.854  -6.891  1.00 95.63           C  
ATOM   3136  CE2 PHE A 421      -6.033  -1.966  -7.553  1.00 95.63           C  
ATOM   3137  CZ  PHE A 421      -7.241  -1.289  -7.526  1.00 95.63           C  
ATOM   3138  N   ILE A 422      -6.788  -5.926  -2.376  1.00 94.86           N  
ATOM   3139  CA  ILE A 422      -7.167  -6.917  -1.374  1.00 94.86           C  
ATOM   3140  C   ILE A 422      -8.688  -7.043  -1.322  1.00 94.86           C  
ATOM   3141  CB  ILE A 422      -6.611  -6.551   0.020  1.00 94.86           C  
ATOM   3142  O   ILE A 422      -9.401  -6.036  -1.325  1.00 94.86           O  
ATOM   3143  CG1 ILE A 422      -5.084  -6.432  -0.028  1.00 94.86           C  
ATOM   3144  CG2 ILE A 422      -7.048  -7.583   1.063  1.00 94.86           C  
ATOM   3145  CD1 ILE A 422      -4.479  -5.734   1.183  1.00 94.86           C  
ATOM   3146  N   SER A 423      -9.111  -8.275  -1.329  1.00 92.99           N  
ATOM   3147  CA  SER A 423     -10.544  -8.533  -1.239  1.00 92.99           C  
ATOM   3148  C   SER A 423     -11.108  -8.061   0.098  1.00 92.99           C  
ATOM   3149  CB  SER A 423     -10.834 -10.023  -1.426  1.00 92.99           C  
ATOM   3150  O   SER A 423     -10.480  -8.248   1.142  1.00 92.99           O  
ATOM   3151  OG  SER A 423     -12.230 -10.270  -1.411  1.00 92.99           O  
ATOM   3152  N   PRO A 424     -12.345  -7.466   0.060  1.00 92.21           N  
ATOM   3153  CA  PRO A 424     -12.956  -6.941   1.284  1.00 92.21           C  
ATOM   3154  C   PRO A 424     -13.611  -8.030   2.130  1.00 92.21           C  
ATOM   3155  CB  PRO A 424     -14.002  -5.953   0.759  1.00 92.21           C  
ATOM   3156  O   PRO A 424     -14.837  -8.055   2.269  1.00 92.21           O  
ATOM   3157  CG  PRO A 424     -14.463  -6.538  -0.536  1.00 92.21           C  
ATOM   3158  CD  PRO A 424     -13.304  -7.240  -1.183  1.00 92.21           C  
ATOM   3159  N   THR A 425     -12.930  -9.077   2.643  1.00 88.21           N  
ATOM   3160  CA  THR A 425     -13.454 -10.222   3.379  1.00 88.21           C  
ATOM   3161  C   THR A 425     -13.803  -9.830   4.812  1.00 88.21           C  
ATOM   3162  CB  THR A 425     -12.445 -11.385   3.394  1.00 88.21           C  
ATOM   3163  O   THR A 425     -14.766 -10.346   5.385  1.00 88.21           O  
ATOM   3164  CG2 THR A 425     -12.201 -11.920   1.987  1.00 88.21           C  
ATOM   3165  OG1 THR A 425     -11.202 -10.926   3.941  1.00 88.21           O  
ATOM   3166  N   GLY A 426     -13.090  -8.791   5.419  1.00 85.07           N  
ATOM   3167  CA  GLY A 426     -13.326  -8.349   6.784  1.00 85.07           C  
ATOM   3168  C   GLY A 426     -12.530  -9.133   7.811  1.00 85.07           C  
ATOM   3169  O   GLY A 426     -12.433  -8.726   8.971  1.00 85.07           O  
ATOM   3170  N   HIS A 427     -11.896 -10.286   7.634  1.00 85.38           N  
ATOM   3171  CA  HIS A 427     -11.228 -11.151   8.600  1.00 85.38           C  
ATOM   3172  C   HIS A 427      -9.722 -10.913   8.604  1.00 85.38           C  
ATOM   3173  CB  HIS A 427     -11.527 -12.621   8.300  1.00 85.38           C  
ATOM   3174  O   HIS A 427      -9.101 -10.855   9.668  1.00 85.38           O  
ATOM   3175  CG  HIS A 427     -12.971 -12.982   8.447  1.00 85.38           C  
ATOM   3176  CD2 HIS A 427     -13.824 -13.599   7.597  1.00 85.38           C  
ATOM   3177  ND1 HIS A 427     -13.695 -12.702   9.586  1.00 85.38           N  
ATOM   3178  CE1 HIS A 427     -14.935 -13.133   9.429  1.00 85.38           C  
ATOM   3179  NE2 HIS A 427     -15.040 -13.682   8.230  1.00 85.38           N  
ATOM   3180  N   GLY A 428      -9.046 -10.502   7.398  1.00 90.37           N  
ATOM   3181  CA  GLY A 428      -7.619 -10.274   7.241  1.00 90.37           C  
ATOM   3182  C   GLY A 428      -7.090 -10.709   5.888  1.00 90.37           C  
ATOM   3183  O   GLY A 428      -7.861 -10.898   4.945  1.00 90.37           O  
ATOM   3184  N   LEU A 429      -5.705 -10.804   5.824  1.00 93.49           N  
ATOM   3185  CA  LEU A 429      -5.076 -11.168   4.559  1.00 93.49           C  
ATOM   3186  C   LEU A 429      -5.147 -12.674   4.330  1.00 93.49           C  
ATOM   3187  CB  LEU A 429      -3.617 -10.705   4.533  1.00 93.49           C  
ATOM   3188  O   LEU A 429      -4.923 -13.458   5.255  1.00 93.49           O  
ATOM   3189  CG  LEU A 429      -3.386  -9.197   4.422  1.00 93.49           C  
ATOM   3190  CD1 LEU A 429      -1.903  -8.875   4.575  1.00 93.49           C  
ATOM   3191  CD2 LEU A 429      -3.918  -8.670   3.094  1.00 93.49           C  
ATOM   3192  N   LYS A 430      -5.515 -13.060   3.178  1.00 91.31           N  
ATOM   3193  CA  LYS A 430      -5.477 -14.466   2.786  1.00 91.31           C  
ATOM   3194  C   LYS A 430      -4.041 -14.979   2.716  1.00 91.31           C  
ATOM   3195  CB  LYS A 430      -6.172 -14.667   1.439  1.00 91.31           C  
ATOM   3196  O   LYS A 430      -3.112 -14.206   2.472  1.00 91.31           O  
ATOM   3197  CG  LYS A 430      -7.659 -14.349   1.456  1.00 91.31           C  
ATOM   3198  CD  LYS A 430      -8.294 -14.567   0.088  1.00 91.31           C  
ATOM   3199  CE  LYS A 430      -9.763 -14.168   0.082  1.00 91.31           C  
ATOM   3200  NZ  LYS A 430     -10.395 -14.401  -1.250  1.00 91.31           N  
ATOM   3201  N   PRO A 431      -3.903 -16.189   3.086  1.00 90.77           N  
ATOM   3202  CA  PRO A 431      -2.557 -16.763   3.022  1.00 90.77           C  
ATOM   3203  C   PRO A 431      -1.902 -16.581   1.655  1.00 90.77           C  
ATOM   3204  CB  PRO A 431      -2.792 -18.246   3.322  1.00 90.77           C  
ATOM   3205  O   PRO A 431      -0.701 -16.311   1.572  1.00 90.77           O  
ATOM   3206  CG  PRO A 431      -4.028 -18.275   4.160  1.00 90.77           C  
ATOM   3207  CD  PRO A 431      -4.949 -17.185   3.692  1.00 90.77           C  
ATOM   3208  N   LEU A 432      -2.696 -16.750   0.667  1.00 89.52           N  
ATOM   3209  CA  LEU A 432      -2.190 -16.533  -0.684  1.00 89.52           C  
ATOM   3210  C   LEU A 432      -1.704 -15.098  -0.858  1.00 89.52           C  
ATOM   3211  CB  LEU A 432      -3.274 -16.846  -1.719  1.00 89.52           C  
ATOM   3212  O   LEU A 432      -0.649 -14.863  -1.451  1.00 89.52           O  
ATOM   3213  CG  LEU A 432      -2.880 -16.673  -3.186  1.00 89.52           C  
ATOM   3214  CD1 LEU A 432      -1.794 -17.674  -3.565  1.00 89.52           C  
ATOM   3215  CD2 LEU A 432      -4.098 -16.832  -4.090  1.00 89.52           C  
ATOM   3216  N   ASP A 433      -2.400 -14.166  -0.340  1.00 92.56           N  
ATOM   3217  CA  ASP A 433      -2.032 -12.755  -0.406  1.00 92.56           C  
ATOM   3218  C   ASP A 433      -0.708 -12.498   0.310  1.00 92.56           C  
ATOM   3219  CB  ASP A 433      -3.136 -11.884   0.199  1.00 92.56           C  
ATOM   3220  O   ASP A 433       0.130 -11.738  -0.179  1.00 92.56           O  
ATOM   3221  CG  ASP A 433      -4.377 -11.809  -0.672  1.00 92.56           C  
ATOM   3222  OD1 ASP A 433      -4.265 -11.963  -1.908  1.00 92.56           O  
ATOM   3223  OD2 ASP A 433      -5.476 -11.591  -0.119  1.00 92.56           O  
ATOM   3224  N   ILE A 434      -0.525 -13.144   1.385  1.00 93.60           N  
ATOM   3225  CA  ILE A 434       0.688 -12.976   2.178  1.00 93.60           C  
ATOM   3226  C   ILE A 434       1.901 -13.422   1.365  1.00 93.60           C  
ATOM   3227  CB  ILE A 434       0.611 -13.766   3.503  1.00 93.60           C  
ATOM   3228  O   ILE A 434       2.914 -12.720   1.313  1.00 93.60           O  
ATOM   3229  CG1 ILE A 434      -0.488 -13.192   4.404  1.00 93.60           C  
ATOM   3230  CG2 ILE A 434       1.966 -13.756   4.217  1.00 93.60           C  
ATOM   3231  CD1 ILE A 434      -0.770 -14.027   5.646  1.00 93.60           C  
ATOM   3232  N   GLU A 435       1.764 -14.507   0.708  1.00 91.37           N  
ATOM   3233  CA  GLU A 435       2.857 -15.038  -0.101  1.00 91.37           C  
ATOM   3234  C   GLU A 435       3.168 -14.121  -1.280  1.00 91.37           C  
ATOM   3235  CB  GLU A 435       2.521 -16.445  -0.603  1.00 91.37           C  
ATOM   3236  O   GLU A 435       4.333 -13.826  -1.554  1.00 91.37           O  
ATOM   3237  CG  GLU A 435       3.670 -17.131  -1.327  1.00 91.37           C  
ATOM   3238  CD  GLU A 435       4.880 -17.372  -0.438  1.00 91.37           C  
ATOM   3239  OE1 GLU A 435       5.996 -17.568  -0.972  1.00 91.37           O  
ATOM   3240  OE2 GLU A 435       4.711 -17.367   0.801  1.00 91.37           O  
ATOM   3241  N   VAL A 436       2.191 -13.663  -1.920  1.00 92.01           N  
ATOM   3242  CA  VAL A 436       2.369 -12.820  -3.098  1.00 92.01           C  
ATOM   3243  C   VAL A 436       2.975 -11.480  -2.687  1.00 92.01           C  
ATOM   3244  CB  VAL A 436       1.034 -12.596  -3.843  1.00 92.01           C  
ATOM   3245  O   VAL A 436       3.919 -10.999  -3.319  1.00 92.01           O  
ATOM   3246  CG1 VAL A 436       1.210 -11.580  -4.971  1.00 92.01           C  
ATOM   3247  CG2 VAL A 436       0.500 -13.918  -4.389  1.00 92.01           C  
ATOM   3248  N   MET A 437       2.453 -10.947  -1.679  1.00 94.85           N  
ATOM   3249  CA  MET A 437       2.907  -9.640  -1.213  1.00 94.85           C  
ATOM   3250  C   MET A 437       4.356  -9.703  -0.741  1.00 94.85           C  
ATOM   3251  CB  MET A 437       2.011  -9.130  -0.083  1.00 94.85           C  
ATOM   3252  O   MET A 437       5.119  -8.755  -0.936  1.00 94.85           O  
ATOM   3253  CG  MET A 437       0.632  -8.687  -0.546  1.00 94.85           C  
ATOM   3254  SD  MET A 437      -0.433  -8.137   0.843  1.00 94.85           S  
ATOM   3255  CE  MET A 437       0.339  -6.540   1.226  1.00 94.85           C  
ATOM   3256  N   LYS A 438       4.743 -10.806  -0.165  1.00 94.27           N  
ATOM   3257  CA  LYS A 438       6.122 -11.005   0.271  1.00 94.27           C  
ATOM   3258  C   LYS A 438       7.079 -11.019  -0.918  1.00 94.27           C  
ATOM   3259  CB  LYS A 438       6.252 -12.307   1.063  1.00 94.27           C  
ATOM   3260  O   LYS A 438       8.152 -10.414  -0.865  1.00 94.27           O  
ATOM   3261  CG  LYS A 438       5.809 -12.195   2.515  1.00 94.27           C  
ATOM   3262  CD  LYS A 438       6.042 -13.496   3.272  1.00 94.27           C  
ATOM   3263  CE  LYS A 438       5.596 -13.387   4.724  1.00 94.27           C  
ATOM   3264  NZ  LYS A 438       5.798 -14.669   5.463  1.00 94.27           N  
ATOM   3265  N   ARG A 439       6.697 -11.611  -1.895  1.00 92.47           N  
ATOM   3266  CA  ARG A 439       7.537 -11.744  -3.080  1.00 92.47           C  
ATOM   3267  C   ARG A 439       7.590 -10.436  -3.863  1.00 92.47           C  
ATOM   3268  CB  ARG A 439       7.026 -12.872  -3.979  1.00 92.47           C  
ATOM   3269  O   ARG A 439       8.653 -10.038  -4.345  1.00 92.47           O  
ATOM   3270  CG  ARG A 439       7.262 -14.264  -3.415  1.00 92.47           C  
ATOM   3271  CD  ARG A 439       6.823 -15.349  -4.388  1.00 92.47           C  
ATOM   3272  NE  ARG A 439       7.235 -16.675  -3.938  1.00 92.47           N  
ATOM   3273  NH1 ARG A 439       5.376 -17.030  -2.614  1.00 92.47           N  
ATOM   3274  NH2 ARG A 439       7.006 -18.634  -2.762  1.00 92.47           N  
ATOM   3275  CZ  ARG A 439       6.538 -17.444  -3.105  1.00 92.47           C  
ATOM   3276  N   LEU A 440       6.478  -9.797  -3.912  1.00 93.86           N  
ATOM   3277  CA  LEU A 440       6.394  -8.557  -4.677  1.00 93.86           C  
ATOM   3278  C   LEU A 440       7.070  -7.412  -3.931  1.00 93.86           C  
ATOM   3279  CB  LEU A 440       4.933  -8.203  -4.965  1.00 93.86           C  
ATOM   3280  O   LEU A 440       7.655  -6.521  -4.551  1.00 93.86           O  
ATOM   3281  CG  LEU A 440       4.207  -9.090  -5.977  1.00 93.86           C  
ATOM   3282  CD1 LEU A 440       2.746  -8.669  -6.100  1.00 93.86           C  
ATOM   3283  CD2 LEU A 440       4.901  -9.032  -7.334  1.00 93.86           C  
ATOM   3284  N   GLY A 441       6.930  -7.416  -2.650  1.00 93.35           N  
ATOM   3285  CA  GLY A 441       7.487  -6.355  -1.825  1.00 93.35           C  
ATOM   3286  C   GLY A 441       8.991  -6.219  -1.965  1.00 93.35           C  
ATOM   3287  O   GLY A 441       9.534  -5.119  -1.842  1.00 93.35           O  
ATOM   3288  N   SER A 442       9.740  -7.264  -2.272  1.00 92.05           N  
ATOM   3289  CA  SER A 442      11.192  -7.240  -2.417  1.00 92.05           C  
ATOM   3290  C   SER A 442      11.602  -6.714  -3.789  1.00 92.05           C  
ATOM   3291  CB  SER A 442      11.775  -8.637  -2.202  1.00 92.05           C  
ATOM   3292  O   SER A 442      12.716  -6.214  -3.960  1.00 92.05           O  
ATOM   3293  OG  SER A 442      11.325  -9.530  -3.207  1.00 92.05           O  
ATOM   3294  N   ARG A 443      10.685  -6.675  -4.710  1.00 92.28           N  
ATOM   3295  CA  ARG A 443      11.046  -6.396  -6.096  1.00 92.28           C  
ATOM   3296  C   ARG A 443      10.520  -5.034  -6.536  1.00 92.28           C  
ATOM   3297  CB  ARG A 443      10.508  -7.489  -7.022  1.00 92.28           C  
ATOM   3298  O   ARG A 443      11.094  -4.398  -7.422  1.00 92.28           O  
ATOM   3299  CG  ARG A 443      11.247  -8.813  -6.906  1.00 92.28           C  
ATOM   3300  CD  ARG A 443      10.526  -9.929  -7.650  1.00 92.28           C  
ATOM   3301  NE  ARG A 443      11.342 -11.136  -7.734  1.00 92.28           N  
ATOM   3302  NH1 ARG A 443      10.968 -11.790  -5.550  1.00 92.28           N  
ATOM   3303  NH2 ARG A 443      12.296 -13.060  -6.920  1.00 92.28           N  
ATOM   3304  CZ  ARG A 443      11.534 -11.993  -6.734  1.00 92.28           C  
ATOM   3305  N   CYS A 444       9.367  -4.595  -5.951  1.00 95.05           N  
ATOM   3306  CA  CYS A 444       8.764  -3.339  -6.382  1.00 95.05           C  
ATOM   3307  C   CYS A 444       8.134  -2.604  -5.205  1.00 95.05           C  
ATOM   3308  CB  CYS A 444       7.711  -3.592  -7.460  1.00 95.05           C  
ATOM   3309  O   CYS A 444       8.036  -3.152  -4.106  1.00 95.05           O  
ATOM   3310  SG  CYS A 444       6.236  -4.440  -6.853  1.00 95.05           S  
ATOM   3311  N   ASN A 445       7.855  -1.352  -5.438  1.00 95.79           N  
ATOM   3312  CA  ASN A 445       7.109  -0.579  -4.451  1.00 95.79           C  
ATOM   3313  C   ASN A 445       5.666  -1.061  -4.336  1.00 95.79           C  
ATOM   3314  CB  ASN A 445       7.146   0.911  -4.796  1.00 95.79           C  
ATOM   3315  O   ASN A 445       4.837  -0.765  -5.198  1.00 95.79           O  
ATOM   3316  CG  ASN A 445       8.556   1.467  -4.836  1.00 95.79           C  
ATOM   3317  ND2 ASN A 445       8.863   2.231  -5.877  1.00 95.79           N  
ATOM   3318  OD1 ASN A 445       9.362   1.211  -3.938  1.00 95.79           O  
ATOM   3319  N   LEU A 446       5.425  -1.767  -3.217  1.00 96.35           N  
ATOM   3320  CA  LEU A 446       4.131  -2.415  -3.030  1.00 96.35           C  
ATOM   3321  C   LEU A 446       3.191  -1.527  -2.222  1.00 96.35           C  
ATOM   3322  CB  LEU A 446       4.303  -3.766  -2.331  1.00 96.35           C  
ATOM   3323  O   LEU A 446       3.531  -1.097  -1.118  1.00 96.35           O  
ATOM   3324  CG  LEU A 446       3.027  -4.576  -2.097  1.00 96.35           C  
ATOM   3325  CD1 LEU A 446       2.460  -5.065  -3.426  1.00 96.35           C  
ATOM   3326  CD2 LEU A 446       3.302  -5.749  -1.163  1.00 96.35           C  
ATOM   3327  N   ILE A 447       1.950  -1.249  -2.823  1.00 96.37           N  
ATOM   3328  CA  ILE A 447       0.925  -0.444  -2.167  1.00 96.37           C  
ATOM   3329  C   ILE A 447      -0.348  -1.270  -1.994  1.00 96.37           C  
ATOM   3330  CB  ILE A 447       0.623   0.844  -2.964  1.00 96.37           C  
ATOM   3331  O   ILE A 447      -1.035  -1.576  -2.971  1.00 96.37           O  
ATOM   3332  CG1 ILE A 447       1.898   1.679  -3.133  1.00 96.37           C  
ATOM   3333  CG2 ILE A 447      -0.478   1.658  -2.279  1.00 96.37           C  
ATOM   3334  CD1 ILE A 447       1.751   2.844  -4.102  1.00 96.37           C  
ATOM   3335  N   PRO A 448      -0.637  -1.576  -0.744  1.00 95.86           N  
ATOM   3336  CA  PRO A 448      -1.855  -2.353  -0.499  1.00 95.86           C  
ATOM   3337  C   PRO A 448      -3.123  -1.509  -0.601  1.00 95.86           C  
ATOM   3338  CB  PRO A 448      -1.659  -2.875   0.926  1.00 95.86           C  
ATOM   3339  O   PRO A 448      -3.197  -0.426  -0.014  1.00 95.86           O  
ATOM   3340  CG  PRO A 448      -0.687  -1.926   1.551  1.00 95.86           C  
ATOM   3341  CD  PRO A 448       0.146  -1.312   0.463  1.00 95.86           C  
ATOM   3342  N   VAL A 449      -4.142  -2.104  -1.373  1.00 96.11           N  
ATOM   3343  CA  VAL A 449      -5.401  -1.397  -1.588  1.00 96.11           C  
ATOM   3344  C   VAL A 449      -6.574  -2.331  -1.297  1.00 96.11           C  
ATOM   3345  CB  VAL A 449      -5.503  -0.845  -3.027  1.00 96.11           C  
ATOM   3346  O   VAL A 449      -6.651  -3.431  -1.848  1.00 96.11           O  
ATOM   3347  CG1 VAL A 449      -6.837  -0.129  -3.237  1.00 96.11           C  
ATOM   3348  CG2 VAL A 449      -4.336   0.096  -3.321  1.00 96.11           C  
ATOM   3349  N   ILE A 450      -7.442  -1.834  -0.408  1.00 96.17           N  
ATOM   3350  CA  ILE A 450      -8.666  -2.580  -0.137  1.00 96.17           C  
ATOM   3351  C   ILE A 450      -9.737  -2.204  -1.158  1.00 96.17           C  
ATOM   3352  CB  ILE A 450      -9.179  -2.323   1.298  1.00 96.17           C  
ATOM   3353  O   ILE A 450     -10.092  -1.030  -1.290  1.00 96.17           O  
ATOM   3354  CG1 ILE A 450      -8.100  -2.686   2.324  1.00 96.17           C  
ATOM   3355  CG2 ILE A 450     -10.469  -3.107   1.558  1.00 96.17           C  
ATOM   3356  CD1 ILE A 450      -8.425  -2.248   3.745  1.00 96.17           C  
ATOM   3357  N   ALA A 451     -10.225  -3.223  -1.875  1.00 94.16           N  
ATOM   3358  CA  ALA A 451     -11.204  -2.988  -2.934  1.00 94.16           C  
ATOM   3359  C   ALA A 451     -12.625  -2.988  -2.377  1.00 94.16           C  
ATOM   3360  CB  ALA A 451     -11.065  -4.041  -4.030  1.00 94.16           C  
ATOM   3361  O   ALA A 451     -12.853  -3.408  -1.240  1.00 94.16           O  
ATOM   3362  N   LYS A 452     -13.540  -2.379  -3.152  1.00 92.51           N  
ATOM   3363  CA  LYS A 452     -14.966  -2.360  -2.836  1.00 92.51           C  
ATOM   3364  C   LYS A 452     -15.200  -1.987  -1.375  1.00 92.51           C  
ATOM   3365  CB  LYS A 452     -15.601  -3.718  -3.139  1.00 92.51           C  
ATOM   3366  O   LYS A 452     -15.836  -2.738  -0.632  1.00 92.51           O  
ATOM   3367  CG  LYS A 452     -15.499  -4.137  -4.598  1.00 92.51           C  
ATOM   3368  CD  LYS A 452     -16.250  -5.437  -4.860  1.00 92.51           C  
ATOM   3369  CE  LYS A 452     -16.148  -5.858  -6.319  1.00 92.51           C  
ATOM   3370  NZ  LYS A 452     -16.929  -7.101  -6.593  1.00 92.51           N  
ATOM   3371  N   ALA A 453     -14.696  -0.909  -0.933  1.00 92.81           N  
ATOM   3372  CA  ALA A 453     -14.774  -0.451   0.452  1.00 92.81           C  
ATOM   3373  C   ALA A 453     -16.221  -0.191   0.863  1.00 92.81           C  
ATOM   3374  CB  ALA A 453     -13.935   0.810   0.644  1.00 92.81           C  
ATOM   3375  O   ALA A 453     -16.542  -0.174   2.053  1.00 92.81           O  
ATOM   3376  N   ASP A 454     -17.074  -0.052  -0.124  1.00 91.70           N  
ATOM   3377  CA  ASP A 454     -18.477   0.236   0.160  1.00 91.70           C  
ATOM   3378  C   ASP A 454     -19.206  -1.015   0.646  1.00 91.70           C  
ATOM   3379  CB  ASP A 454     -19.171   0.801  -1.081  1.00 91.70           C  
ATOM   3380  O   ASP A 454     -20.352  -0.937   1.094  1.00 91.70           O  
ATOM   3381  CG  ASP A 454     -18.992  -0.072  -2.310  1.00 91.70           C  
ATOM   3382  OD1 ASP A 454     -17.899  -0.650  -2.493  1.00 91.70           O  
ATOM   3383  OD2 ASP A 454     -19.951  -0.181  -3.104  1.00 91.70           O  
ATOM   3384  N   THR A 455     -18.564  -2.179   0.725  1.00 91.76           N  
ATOM   3385  CA  THR A 455     -19.159  -3.424   1.196  1.00 91.76           C  
ATOM   3386  C   THR A 455     -18.928  -3.601   2.694  1.00 91.76           C  
ATOM   3387  CB  THR A 455     -18.589  -4.638   0.439  1.00 91.76           C  
ATOM   3388  O   THR A 455     -19.502  -4.498   3.315  1.00 91.76           O  
ATOM   3389  CG2 THR A 455     -18.758  -4.475  -1.068  1.00 91.76           C  
ATOM   3390  OG1 THR A 455     -17.194  -4.770   0.741  1.00 91.76           O  
ATOM   3391  N   LEU A 456     -18.147  -2.782   3.224  1.00 91.68           N  
ATOM   3392  CA  LEU A 456     -17.831  -2.839   4.647  1.00 91.68           C  
ATOM   3393  C   LEU A 456     -18.323  -1.585   5.364  1.00 91.68           C  
ATOM   3394  CB  LEU A 456     -16.323  -3.001   4.856  1.00 91.68           C  
ATOM   3395  O   LEU A 456     -18.320  -0.495   4.788  1.00 91.68           O  
ATOM   3396  CG  LEU A 456     -15.678  -4.228   4.209  1.00 91.68           C  
ATOM   3397  CD1 LEU A 456     -14.158  -4.121   4.271  1.00 91.68           C  
ATOM   3398  CD2 LEU A 456     -16.158  -5.506   4.889  1.00 91.68           C  
ATOM   3399  N   THR A 457     -18.795  -1.756   6.604  1.00 92.04           N  
ATOM   3400  CA  THR A 457     -19.119  -0.605   7.441  1.00 92.04           C  
ATOM   3401  C   THR A 457     -17.850   0.119   7.879  1.00 92.04           C  
ATOM   3402  CB  THR A 457     -19.927  -1.028   8.682  1.00 92.04           C  
ATOM   3403  O   THR A 457     -16.762  -0.461   7.868  1.00 92.04           O  
ATOM   3404  CG2 THR A 457     -21.165  -1.825   8.287  1.00 92.04           C  
ATOM   3405  OG1 THR A 457     -19.102  -1.836   9.530  1.00 92.04           O  
ATOM   3406  N   PRO A 458     -17.906   1.358   8.196  1.00 91.42           N  
ATOM   3407  CA  PRO A 458     -16.718   2.104   8.617  1.00 91.42           C  
ATOM   3408  C   PRO A 458     -15.994   1.446   9.789  1.00 91.42           C  
ATOM   3409  CB  PRO A 458     -17.283   3.468   9.021  1.00 91.42           C  
ATOM   3410  O   PRO A 458     -14.761   1.455   9.841  1.00 91.42           O  
ATOM   3411  CG  PRO A 458     -18.576   3.582   8.279  1.00 91.42           C  
ATOM   3412  CD  PRO A 458     -19.141   2.203   8.093  1.00 91.42           C  
ATOM   3413  N   GLU A 459     -16.795   0.864  10.698  1.00 93.93           N  
ATOM   3414  CA  GLU A 459     -16.198   0.185  11.844  1.00 93.93           C  
ATOM   3415  C   GLU A 459     -15.462  -1.081  11.413  1.00 93.93           C  
ATOM   3416  CB  GLU A 459     -17.268  -0.157  12.884  1.00 93.93           C  
ATOM   3417  O   GLU A 459     -14.344  -1.340  11.865  1.00 93.93           O  
ATOM   3418  CG  GLU A 459     -17.890   1.062  13.549  1.00 93.93           C  
ATOM   3419  CD  GLU A 459     -19.016   1.680  12.735  1.00 93.93           C  
ATOM   3420  OE1 GLU A 459     -19.395   2.842  13.008  1.00 93.93           O  
ATOM   3421  OE2 GLU A 459     -19.523   0.998  11.817  1.00 93.93           O  
ATOM   3422  N   GLU A 460     -16.073  -1.815  10.505  1.00 94.80           N  
ATOM   3423  CA  GLU A 460     -15.473  -3.035   9.975  1.00 94.80           C  
ATOM   3424  C   GLU A 460     -14.214  -2.727   9.170  1.00 94.80           C  
ATOM   3425  CB  GLU A 460     -16.479  -3.796   9.107  1.00 94.80           C  
ATOM   3426  O   GLU A 460     -13.229  -3.465   9.241  1.00 94.80           O  
ATOM   3427  CG  GLU A 460     -17.597  -4.458   9.899  1.00 94.80           C  
ATOM   3428  CD  GLU A 460     -18.684  -5.055   9.019  1.00 94.80           C  
ATOM   3429  OE1 GLU A 460     -19.514  -5.841   9.529  1.00 94.80           O  
ATOM   3430  OE2 GLU A 460     -18.704  -4.736   7.809  1.00 94.80           O  
ATOM   3431  N   LEU A 461     -14.245  -1.705   8.469  1.00 93.76           N  
ATOM   3432  CA  LEU A 461     -13.121  -1.294   7.635  1.00 93.76           C  
ATOM   3433  C   LEU A 461     -11.905  -0.954   8.491  1.00 93.76           C  
ATOM   3434  CB  LEU A 461     -13.505  -0.089   6.773  1.00 93.76           C  
ATOM   3435  O   LEU A 461     -10.784  -1.358   8.172  1.00 93.76           O  
ATOM   3436  CG  LEU A 461     -12.441   0.411   5.794  1.00 93.76           C  
ATOM   3437  CD1 LEU A 461     -12.133  -0.660   4.753  1.00 93.76           C  
ATOM   3438  CD2 LEU A 461     -12.897   1.702   5.122  1.00 93.76           C  
ATOM   3439  N   GLN A 462     -12.201  -0.242   9.563  1.00 93.33           N  
ATOM   3440  CA  GLN A 462     -11.116   0.141  10.461  1.00 93.33           C  
ATOM   3441  C   GLN A 462     -10.464  -1.087  11.090  1.00 93.33           C  
ATOM   3442  CB  GLN A 462     -11.629   1.081  11.554  1.00 93.33           C  
ATOM   3443  O   GLN A 462      -9.237  -1.163  11.187  1.00 93.33           O  
ATOM   3444  CG  GLN A 462     -11.905   2.497  11.067  1.00 93.33           C  
ATOM   3445  CD  GLN A 462     -12.311   3.434  12.189  1.00 93.33           C  
ATOM   3446  NE2 GLN A 462     -12.124   4.732  11.974  1.00 93.33           N  
ATOM   3447  OE1 GLN A 462     -12.790   2.995  13.239  1.00 93.33           O  
ATOM   3448  N   GLU A 463     -11.279  -1.994  11.527  1.00 95.19           N  
ATOM   3449  CA  GLU A 463     -10.769  -3.236  12.101  1.00 95.19           C  
ATOM   3450  C   GLU A 463      -9.980  -4.037  11.069  1.00 95.19           C  
ATOM   3451  CB  GLU A 463     -11.916  -4.082  12.659  1.00 95.19           C  
ATOM   3452  O   GLU A 463      -8.928  -4.599  11.383  1.00 95.19           O  
ATOM   3453  CG  GLU A 463     -12.538  -3.515  13.927  1.00 95.19           C  
ATOM   3454  CD  GLU A 463     -13.711  -4.335  14.438  1.00 95.19           C  
ATOM   3455  OE1 GLU A 463     -14.351  -3.925  15.433  1.00 95.19           O  
ATOM   3456  OE2 GLU A 463     -13.993  -5.398  13.840  1.00 95.19           O  
ATOM   3457  N   PHE A 464     -10.528  -4.058   9.941  1.00 95.72           N  
ATOM   3458  CA  PHE A 464      -9.887  -4.778   8.847  1.00 95.72           C  
ATOM   3459  C   PHE A 464      -8.533  -4.163   8.514  1.00 95.72           C  
ATOM   3460  CB  PHE A 464     -10.783  -4.781   7.605  1.00 95.72           C  
ATOM   3461  O   PHE A 464      -7.548  -4.880   8.330  1.00 95.72           O  
ATOM   3462  CG  PHE A 464     -10.269  -5.648   6.488  1.00 95.72           C  
ATOM   3463  CD1 PHE A 464     -10.190  -5.158   5.190  1.00 95.72           C  
ATOM   3464  CD2 PHE A 464      -9.865  -6.953   6.735  1.00 95.72           C  
ATOM   3465  CE1 PHE A 464      -9.715  -5.958   4.153  1.00 95.72           C  
ATOM   3466  CE2 PHE A 464      -9.389  -7.759   5.705  1.00 95.72           C  
ATOM   3467  CZ  PHE A 464      -9.316  -7.260   4.414  1.00 95.72           C  
ATOM   3468  N   LYS A 465      -8.391  -2.886   8.461  1.00 94.98           N  
ATOM   3469  CA  LYS A 465      -7.134  -2.185   8.215  1.00 94.98           C  
ATOM   3470  C   LYS A 465      -6.094  -2.531   9.277  1.00 94.98           C  
ATOM   3471  CB  LYS A 465      -7.362  -0.673   8.179  1.00 94.98           C  
ATOM   3472  O   LYS A 465      -4.926  -2.763   8.957  1.00 94.98           O  
ATOM   3473  CG  LYS A 465      -8.042  -0.179   6.910  1.00 94.98           C  
ATOM   3474  CD  LYS A 465      -8.097   1.342   6.861  1.00 94.98           C  
ATOM   3475  CE  LYS A 465      -8.621   1.840   5.521  1.00 94.98           C  
ATOM   3476  NZ  LYS A 465      -8.630   3.332   5.449  1.00 94.98           N  
ATOM   3477  N   GLN A 466      -6.601  -2.526  10.467  1.00 94.79           N  
ATOM   3478  CA  GLN A 466      -5.709  -2.843  11.577  1.00 94.79           C  
ATOM   3479  C   GLN A 466      -5.191  -4.275  11.475  1.00 94.79           C  
ATOM   3480  CB  GLN A 466      -6.421  -2.637  12.915  1.00 94.79           C  
ATOM   3481  O   GLN A 466      -3.999  -4.525  11.666  1.00 94.79           O  
ATOM   3482  CG  GLN A 466      -5.533  -2.881  14.128  1.00 94.79           C  
ATOM   3483  CD  GLN A 466      -4.381  -1.899  14.220  1.00 94.79           C  
ATOM   3484  NE2 GLN A 466      -3.208  -2.394  14.600  1.00 94.79           N  
ATOM   3485  OE1 GLN A 466      -4.543  -0.704  13.950  1.00 94.79           O  
ATOM   3486  N   ARG A 467      -5.976  -5.122  11.189  1.00 95.11           N  
ATOM   3487  CA  ARG A 467      -5.596  -6.525  11.059  1.00 95.11           C  
ATOM   3488  C   ARG A 467      -4.586  -6.716   9.931  1.00 95.11           C  
ATOM   3489  CB  ARG A 467      -6.829  -7.396  10.811  1.00 95.11           C  
ATOM   3490  O   ARG A 467      -3.634  -7.487  10.068  1.00 95.11           O  
ATOM   3491  CG  ARG A 467      -7.707  -7.584  12.039  1.00 95.11           C  
ATOM   3492  CD  ARG A 467      -8.851  -8.552  11.771  1.00 95.11           C  
ATOM   3493  NE  ARG A 467      -9.892  -8.451  12.790  1.00 95.11           N  
ATOM   3494  NH1 ARG A 467     -11.637  -8.907  11.347  1.00 95.11           N  
ATOM   3495  NH2 ARG A 467     -12.053  -8.506  13.565  1.00 95.11           N  
ATOM   3496  CZ  ARG A 467     -11.191  -8.621  12.565  1.00 95.11           C  
ATOM   3497  N   ILE A 468      -4.859  -6.068   8.803  1.00 96.06           N  
ATOM   3498  CA  ILE A 468      -3.941  -6.146   7.672  1.00 96.06           C  
ATOM   3499  C   ILE A 468      -2.575  -5.596   8.076  1.00 96.06           C  
ATOM   3500  CB  ILE A 468      -4.487  -5.379   6.447  1.00 96.06           C  
ATOM   3501  O   ILE A 468      -1.542  -6.196   7.770  1.00 96.06           O  
ATOM   3502  CG1 ILE A 468      -5.726  -6.084   5.883  1.00 96.06           C  
ATOM   3503  CG2 ILE A 468      -3.403  -5.234   5.374  1.00 96.06           C  
ATOM   3504  CD1 ILE A 468      -6.423  -5.314   4.770  1.00 96.06           C  
ATOM   3505  N   ARG A 469      -2.553  -4.535   8.801  1.00 94.63           N  
ATOM   3506  CA  ARG A 469      -1.305  -3.932   9.257  1.00 94.63           C  
ATOM   3507  C   ARG A 469      -0.545  -4.878  10.180  1.00 94.63           C  
ATOM   3508  CB  ARG A 469      -1.578  -2.608   9.974  1.00 94.63           C  
ATOM   3509  O   ARG A 469       0.679  -4.998  10.084  1.00 94.63           O  
ATOM   3510  CG  ARG A 469      -1.940  -1.465   9.039  1.00 94.63           C  
ATOM   3511  CD  ARG A 469      -2.053  -0.142   9.783  1.00 94.63           C  
ATOM   3512  NE  ARG A 469      -2.983   0.771   9.123  1.00 94.63           N  
ATOM   3513  NH1 ARG A 469      -4.363   1.023  10.958  1.00 94.63           N  
ATOM   3514  NH2 ARG A 469      -4.836   2.121   9.002  1.00 94.63           N  
ATOM   3515  CZ  ARG A 469      -4.058   1.303   9.696  1.00 94.63           C  
ATOM   3516  N   GLU A 470      -1.279  -5.508  11.038  1.00 94.87           N  
ATOM   3517  CA  GLU A 470      -0.673  -6.463  11.961  1.00 94.87           C  
ATOM   3518  C   GLU A 470      -0.071  -7.649  11.212  1.00 94.87           C  
ATOM   3519  CB  GLU A 470      -1.704  -6.954  12.981  1.00 94.87           C  
ATOM   3520  O   GLU A 470       1.029  -8.101  11.538  1.00 94.87           O  
ATOM   3521  CG  GLU A 470      -2.115  -5.897  13.996  1.00 94.87           C  
ATOM   3522  CD  GLU A 470      -3.264  -6.338  14.888  1.00 94.87           C  
ATOM   3523  OE1 GLU A 470      -3.734  -5.527  15.718  1.00 94.87           O  
ATOM   3524  OE2 GLU A 470      -3.698  -7.505  14.757  1.00 94.87           O  
ATOM   3525  N   THR A 471      -0.780  -8.095  10.223  1.00 95.68           N  
ATOM   3526  CA  THR A 471      -0.319  -9.234   9.437  1.00 95.68           C  
ATOM   3527  C   THR A 471       0.912  -8.861   8.615  1.00 95.68           C  
ATOM   3528  CB  THR A 471      -1.427  -9.751   8.501  1.00 95.68           C  
ATOM   3529  O   THR A 471       1.856  -9.646   8.511  1.00 95.68           O  
ATOM   3530  CG2 THR A 471      -0.961 -10.975   7.720  1.00 95.68           C  
ATOM   3531  OG1 THR A 471      -2.577 -10.104   9.280  1.00 95.68           O  
ATOM   3532  N   ILE A 472       0.888  -7.716   8.043  1.00 95.01           N  
ATOM   3533  CA  ILE A 472       2.019  -7.235   7.258  1.00 95.01           C  
ATOM   3534  C   ILE A 472       3.263  -7.155   8.140  1.00 95.01           C  
ATOM   3535  CB  ILE A 472       1.721  -5.857   6.624  1.00 95.01           C  
ATOM   3536  O   ILE A 472       4.348  -7.575   7.732  1.00 95.01           O  
ATOM   3537  CG1 ILE A 472       0.710  -6.002   5.481  1.00 95.01           C  
ATOM   3538  CG2 ILE A 472       3.014  -5.199   6.132  1.00 95.01           C  
ATOM   3539  CD1 ILE A 472       0.240  -4.676   4.898  1.00 95.01           C  
ATOM   3540  N   GLN A 473       3.063  -6.700   9.365  1.00 94.02           N  
ATOM   3541  CA  GLN A 473       4.172  -6.574  10.304  1.00 94.02           C  
ATOM   3542  C   GLN A 473       4.643  -7.943  10.786  1.00 94.02           C  
ATOM   3543  CB  GLN A 473       3.770  -5.706  11.498  1.00 94.02           C  
ATOM   3544  O   GLN A 473       5.846  -8.197  10.873  1.00 94.02           O  
ATOM   3545  CG  GLN A 473       3.643  -4.225  11.167  1.00 94.02           C  
ATOM   3546  CD  GLN A 473       3.175  -3.398  12.349  1.00 94.02           C  
ATOM   3547  NE2 GLN A 473       2.778  -2.158  12.085  1.00 94.02           N  
ATOM   3548  OE1 GLN A 473       3.171  -3.869  13.491  1.00 94.02           O  
ATOM   3549  N   ALA A 474       3.726  -8.785  11.037  1.00 95.78           N  
ATOM   3550  CA  ALA A 474       4.026 -10.119  11.552  1.00 95.78           C  
ATOM   3551  C   ALA A 474       4.818 -10.934  10.534  1.00 95.78           C  
ATOM   3552  CB  ALA A 474       2.737 -10.847  11.925  1.00 95.78           C  
ATOM   3553  O   ALA A 474       5.715 -11.696  10.902  1.00 95.78           O  
ATOM   3554  N   HIS A 475       4.588 -10.715   9.288  1.00 95.26           N  
ATOM   3555  CA  HIS A 475       5.208 -11.516   8.239  1.00 95.26           C  
ATOM   3556  C   HIS A 475       6.328 -10.746   7.547  1.00 95.26           C  
ATOM   3557  CB  HIS A 475       4.163 -11.958   7.213  1.00 95.26           C  
ATOM   3558  O   HIS A 475       6.897 -11.221   6.562  1.00 95.26           O  
ATOM   3559  CG  HIS A 475       3.213 -12.990   7.731  1.00 95.26           C  
ATOM   3560  CD2 HIS A 475       3.186 -14.334   7.571  1.00 95.26           C  
ATOM   3561  ND1 HIS A 475       2.127 -12.673   8.519  1.00 95.26           N  
ATOM   3562  CE1 HIS A 475       1.472 -13.781   8.822  1.00 95.26           C  
ATOM   3563  NE2 HIS A 475       2.093 -14.803   8.259  1.00 95.26           N  
ATOM   3564  N   ASN A 476       6.645  -9.550   8.038  1.00 94.27           N  
ATOM   3565  CA  ASN A 476       7.730  -8.709   7.544  1.00 94.27           C  
ATOM   3566  C   ASN A 476       7.608  -8.459   6.044  1.00 94.27           C  
ATOM   3567  CB  ASN A 476       9.087  -9.338   7.868  1.00 94.27           C  
ATOM   3568  O   ASN A 476       8.584  -8.602   5.305  1.00 94.27           O  
ATOM   3569  CG  ASN A 476      10.209  -8.319   7.906  1.00 94.27           C  
ATOM   3570  ND2 ASN A 476      11.372  -8.698   7.389  1.00 94.27           N  
ATOM   3571  OD1 ASN A 476      10.032  -7.201   8.396  1.00 94.27           O  
ATOM   3572  N   ILE A 477       6.408  -8.157   5.683  1.00 95.13           N  
ATOM   3573  CA  ILE A 477       6.169  -7.799   4.288  1.00 95.13           C  
ATOM   3574  C   ILE A 477       6.620  -6.362   4.040  1.00 95.13           C  
ATOM   3575  CB  ILE A 477       4.681  -7.967   3.909  1.00 95.13           C  
ATOM   3576  O   ILE A 477       6.261  -5.453   4.792  1.00 95.13           O  
ATOM   3577  CG1 ILE A 477       4.228  -9.412   4.147  1.00 95.13           C  
ATOM   3578  CG2 ILE A 477       4.445  -7.553   2.454  1.00 95.13           C  
ATOM   3579  CD1 ILE A 477       2.723  -9.615   4.046  1.00 95.13           C  
ATOM   3580  N   GLN A 478       7.439  -6.187   2.957  1.00 92.92           N  
ATOM   3581  CA  GLN A 478       7.972  -4.871   2.619  1.00 92.92           C  
ATOM   3582  C   GLN A 478       6.967  -4.064   1.802  1.00 92.92           C  
ATOM   3583  CB  GLN A 478       9.287  -5.007   1.848  1.00 92.92           C  
ATOM   3584  O   GLN A 478       6.775  -4.323   0.612  1.00 92.92           O  
ATOM   3585  CG  GLN A 478      10.416  -5.625   2.662  1.00 92.92           C  
ATOM   3586  CD  GLN A 478      11.687  -5.810   1.856  1.00 92.92           C  
ATOM   3587  NE2 GLN A 478      12.648  -6.533   2.421  1.00 92.92           N  
ATOM   3588  OE1 GLN A 478      11.805  -5.307   0.734  1.00 92.92           O  
ATOM   3589  N   VAL A 479       6.346  -3.158   2.450  1.00 93.45           N  
ATOM   3590  CA  VAL A 479       5.421  -2.268   1.756  1.00 93.45           C  
ATOM   3591  C   VAL A 479       6.045  -0.882   1.613  1.00 93.45           C  
ATOM   3592  CB  VAL A 479       4.067  -2.170   2.494  1.00 93.45           C  
ATOM   3593  O   VAL A 479       6.998  -0.548   2.321  1.00 93.45           O  
ATOM   3594  CG1 VAL A 479       3.352  -3.519   2.493  1.00 93.45           C  
ATOM   3595  CG2 VAL A 479       4.274  -1.672   3.923  1.00 93.45           C  
ATOM   3596  N   TYR A 480       5.603  -0.193   0.613  1.00 91.60           N  
ATOM   3597  CA  TYR A 480       6.138   1.141   0.361  1.00 91.60           C  
ATOM   3598  C   TYR A 480       5.948   2.043   1.575  1.00 91.60           C  
ATOM   3599  CB  TYR A 480       5.466   1.767  -0.865  1.00 91.60           C  
ATOM   3600  O   TYR A 480       4.846   2.138   2.119  1.00 91.60           O  
ATOM   3601  CG  TYR A 480       5.929   3.174  -1.158  1.00 91.60           C  
ATOM   3602  CD1 TYR A 480       5.102   4.267  -0.910  1.00 91.60           C  
ATOM   3603  CD2 TYR A 480       7.194   3.412  -1.685  1.00 91.60           C  
ATOM   3604  CE1 TYR A 480       5.523   5.564  -1.181  1.00 91.60           C  
ATOM   3605  CE2 TYR A 480       7.626   4.706  -1.960  1.00 91.60           C  
ATOM   3606  OH  TYR A 480       7.208   7.056  -1.974  1.00 91.60           O  
ATOM   3607  CZ  TYR A 480       6.785   5.773  -1.704  1.00 91.60           C  
ATOM   3608  N   SER A 481       7.116   2.532   2.032  1.00 84.37           N  
ATOM   3609  CA  SER A 481       7.089   3.494   3.129  1.00 84.37           C  
ATOM   3610  C   SER A 481       7.756   4.806   2.730  1.00 84.37           C  
ATOM   3611  CB  SER A 481       7.778   2.917   4.365  1.00 84.37           C  
ATOM   3612  O   SER A 481       8.684   4.815   1.919  1.00 84.37           O  
ATOM   3613  OG  SER A 481       9.125   2.581   4.079  1.00 84.37           O  
ATOM   3614  N   PHE A 482       7.221   5.878   3.101  1.00 77.85           N  
ATOM   3615  CA  PHE A 482       7.728   7.199   2.749  1.00 77.85           C  
ATOM   3616  C   PHE A 482       9.065   7.465   3.431  1.00 77.85           C  
ATOM   3617  CB  PHE A 482       6.718   8.285   3.135  1.00 77.85           C  
ATOM   3618  O   PHE A 482       9.298   7.007   4.551  1.00 77.85           O  
ATOM   3619  CG  PHE A 482       5.349   8.078   2.544  1.00 77.85           C  
ATOM   3620  CD1 PHE A 482       5.079   8.451   1.233  1.00 77.85           C  
ATOM   3621  CD2 PHE A 482       4.333   7.509   3.300  1.00 77.85           C  
ATOM   3622  CE1 PHE A 482       3.813   8.260   0.684  1.00 77.85           C  
ATOM   3623  CE2 PHE A 482       3.065   7.316   2.758  1.00 77.85           C  
ATOM   3624  CZ  PHE A 482       2.807   7.693   1.450  1.00 77.85           C  
ATOM   3625  N   PRO A 483      10.011   7.907   2.734  1.00 66.83           N  
ATOM   3626  CA  PRO A 483      11.288   8.229   3.376  1.00 66.83           C  
ATOM   3627  C   PRO A 483      11.126   9.148   4.585  1.00 66.83           C  
ATOM   3628  CB  PRO A 483      12.077   8.924   2.263  1.00 66.83           C  
ATOM   3629  O   PRO A 483      10.314  10.076   4.554  1.00 66.83           O  
ATOM   3630  CG  PRO A 483      11.220   8.788   1.046  1.00 66.83           C  
ATOM   3631  CD  PRO A 483       9.870   8.282   1.467  1.00 66.83           C  
ATOM   3632  N   GLU A 484      11.134   8.604   5.878  1.00 58.85           N  
ATOM   3633  CA  GLU A 484      11.107   9.392   7.107  1.00 58.85           C  
ATOM   3634  C   GLU A 484      12.236  10.418   7.129  1.00 58.85           C  
ATOM   3635  CB  GLU A 484      11.201   8.480   8.333  1.00 58.85           C  
ATOM   3636  O   GLU A 484      13.380  10.098   6.799  1.00 58.85           O  
ATOM   3637  CG  GLU A 484       9.867   7.884   8.759  1.00 58.85           C  
ATOM   3638  CD  GLU A 484       9.981   6.954   9.957  1.00 58.85           C  
ATOM   3639  OE1 GLU A 484       8.975   6.301  10.316  1.00 58.85           O  
ATOM   3640  OE2 GLU A 484      11.085   6.879  10.542  1.00 58.85           O  
ATOM   3641  N   TYR A 485      12.075  11.658   6.629  1.00 53.46           N  
ATOM   3642  CA  TYR A 485      13.084  12.689   6.845  1.00 53.46           C  
ATOM   3643  C   TYR A 485      13.457  12.788   8.319  1.00 53.46           C  
ATOM   3644  CB  TYR A 485      12.583  14.045   6.341  1.00 53.46           C  
ATOM   3645  O   TYR A 485      12.582  12.900   9.181  1.00 53.46           O  
ATOM   3646  CG  TYR A 485      12.879  14.298   4.883  1.00 53.46           C  
ATOM   3647  CD1 TYR A 485      14.078  14.887   4.487  1.00 53.46           C  
ATOM   3648  CD2 TYR A 485      11.961  13.950   3.898  1.00 53.46           C  
ATOM   3649  CE1 TYR A 485      14.355  15.124   3.145  1.00 53.46           C  
ATOM   3650  CE2 TYR A 485      12.227  14.183   2.552  1.00 53.46           C  
ATOM   3651  OH  TYR A 485      13.694  15.001   0.856  1.00 53.46           O  
ATOM   3652  CZ  TYR A 485      13.425  14.769   2.186  1.00 53.46           C  
ATOM   3653  N   ASP A 486      14.102  11.781   8.921  1.00 43.46           N  
ATOM   3654  CA  ASP A 486      14.690  11.767  10.257  1.00 43.46           C  
ATOM   3655  C   ASP A 486      14.891  13.186  10.784  1.00 43.46           C  
ATOM   3656  CB  ASP A 486      16.023  11.016  10.248  1.00 43.46           C  
ATOM   3657  O   ASP A 486      15.565  14.000  10.150  1.00 43.46           O  
ATOM   3658  CG  ASP A 486      15.916   9.611  10.814  1.00 43.46           C  
ATOM   3659  OD1 ASP A 486      14.904   9.295  11.475  1.00 43.46           O  
ATOM   3660  OD2 ASP A 486      16.854   8.813  10.599  1.00 43.46           O  
ATOM   3661  N   SER A 487      13.983  13.884  11.291  1.00 47.05           N  
ATOM   3662  CA  SER A 487      14.005  15.011  12.217  1.00 47.05           C  
ATOM   3663  C   SER A 487      15.031  14.795  13.325  1.00 47.05           C  
ATOM   3664  CB  SER A 487      12.621  15.230  12.829  1.00 47.05           C  
ATOM   3665  O   SER A 487      15.244  15.676  14.161  1.00 47.05           O  
ATOM   3666  OG  SER A 487      12.085  14.009  13.310  1.00 47.05           O  
ATOM   3667  N   ASP A 488      15.938  13.667  13.390  1.00 47.96           N  
ATOM   3668  CA  ASP A 488      16.931  13.488  14.445  1.00 47.96           C  
ATOM   3669  C   ASP A 488      18.316  13.928  13.976  1.00 47.96           C  
ATOM   3670  CB  ASP A 488      16.970  12.028  14.903  1.00 47.96           C  
ATOM   3671  O   ASP A 488      19.286  13.853  14.733  1.00 47.96           O  
ATOM   3672  CG  ASP A 488      15.828  11.669  15.838  1.00 47.96           C  
ATOM   3673  OD1 ASP A 488      15.152  12.585  16.354  1.00 47.96           O  
ATOM   3674  OD2 ASP A 488      15.605  10.460  16.062  1.00 47.96           O  
ATOM   3675  N   ASP A 489      18.508  14.598  12.903  1.00 49.36           N  
ATOM   3676  CA  ASP A 489      19.751  15.295  12.587  1.00 49.36           C  
ATOM   3677  C   ASP A 489      19.632  16.789  12.876  1.00 49.36           C  
ATOM   3678  CB  ASP A 489      20.135  15.071  11.122  1.00 49.36           C  
ATOM   3679  O   ASP A 489      18.967  17.519  12.137  1.00 49.36           O  
ATOM   3680  CG  ASP A 489      20.861  13.757  10.894  1.00 49.36           C  
ATOM   3681  OD1 ASP A 489      21.434  13.201  11.855  1.00 49.36           O  
ATOM   3682  OD2 ASP A 489      20.863  13.275   9.740  1.00 49.36           O  
ATOM   3683  N   THR A 490      19.104  17.241  14.032  1.00 48.43           N  
ATOM   3684  CA  THR A 490      19.151  18.554  14.667  1.00 48.43           C  
ATOM   3685  C   THR A 490      20.518  19.202  14.469  1.00 48.43           C  
ATOM   3686  CB  THR A 490      18.839  18.458  16.172  1.00 48.43           C  
ATOM   3687  O   THR A 490      20.690  20.394  14.731  1.00 48.43           O  
ATOM   3688  CG2 THR A 490      17.343  18.604  16.434  1.00 48.43           C  
ATOM   3689  OG1 THR A 490      19.277  17.186  16.665  1.00 48.43           O  
ATOM   3690  N   GLU A 491      21.429  18.634  13.561  1.00 50.97           N  
ATOM   3691  CA  GLU A 491      22.637  19.419  13.327  1.00 50.97           C  
ATOM   3692  C   GLU A 491      22.708  19.906  11.883  1.00 50.97           C  
ATOM   3693  CB  GLU A 491      23.886  18.601  13.669  1.00 50.97           C  
ATOM   3694  O   GLU A 491      23.494  20.800  11.561  1.00 50.97           O  
ATOM   3695  CG  GLU A 491      24.048  18.319  15.155  1.00 50.97           C  
ATOM   3696  CD  GLU A 491      25.460  17.904  15.536  1.00 50.97           C  
ATOM   3697  OE1 GLU A 491      25.738  17.738  16.746  1.00 50.97           O  
ATOM   3698  OE2 GLU A 491      26.295  17.744  14.618  1.00 50.97           O  
ATOM   3699  N   ALA A 492      21.739  19.522  11.007  1.00 48.49           N  
ATOM   3700  CA  ALA A 492      21.685  20.018   9.634  1.00 48.49           C  
ATOM   3701  C   ALA A 492      20.610  21.090   9.480  1.00 48.49           C  
ATOM   3702  CB  ALA A 492      21.428  18.868   8.663  1.00 48.49           C  
ATOM   3703  O   ALA A 492      20.431  21.647   8.394  1.00 48.49           O  
ATOM   3704  N   ALA A 493      19.901  21.463  10.528  1.00 48.20           N  
ATOM   3705  CA  ALA A 493      18.918  22.544  10.541  1.00 48.20           C  
ATOM   3706  C   ALA A 493      19.594  23.897  10.738  1.00 48.20           C  
ATOM   3707  CB  ALA A 493      17.880  22.306  11.635  1.00 48.20           C  
ATOM   3708  O   ALA A 493      19.008  24.940  10.438  1.00 48.20           O  
ATOM   3709  N   GLU A 494      21.001  23.917  10.829  1.00 50.58           N  
ATOM   3710  CA  GLU A 494      21.681  25.204  10.943  1.00 50.58           C  
ATOM   3711  C   GLU A 494      22.444  25.540   9.665  1.00 50.58           C  
ATOM   3712  CB  GLU A 494      22.634  25.205  12.141  1.00 50.58           C  
ATOM   3713  O   GLU A 494      22.823  26.693   9.447  1.00 50.58           O  
ATOM   3714  CG  GLU A 494      22.071  25.896  13.374  1.00 50.58           C  
ATOM   3715  CD  GLU A 494      23.062  25.972  14.524  1.00 50.58           C  
ATOM   3716  OE1 GLU A 494      22.706  26.508  15.598  1.00 50.58           O  
ATOM   3717  OE2 GLU A 494      24.205  25.493  14.350  1.00 50.58           O  
ATOM   3718  N   SER A 495      22.306  24.672   8.604  1.00 47.58           N  
ATOM   3719  CA  SER A 495      22.950  25.097   7.365  1.00 47.58           C  
ATOM   3720  C   SER A 495      21.930  25.280   6.246  1.00 47.58           C  
ATOM   3721  CB  SER A 495      24.012  24.083   6.938  1.00 47.58           C  
ATOM   3722  O   SER A 495      21.116  24.390   5.990  1.00 47.58           O  
ATOM   3723  OG  SER A 495      24.456  24.346   5.617  1.00 47.58           O  
ATOM   3724  N   GLY A 496      20.865  26.118   6.435  1.00 48.07           N  
ATOM   3725  CA  GLY A 496      20.147  26.901   5.442  1.00 48.07           C  
ATOM   3726  C   GLY A 496      20.107  26.241   4.077  1.00 48.07           C  
ATOM   3727  O   GLY A 496      19.640  26.841   3.106  1.00 48.07           O  
ATOM   3728  N   SER A 497      20.000  24.949   3.961  1.00 44.12           N  
ATOM   3729  CA  SER A 497      19.654  24.491   2.620  1.00 44.12           C  
ATOM   3730  C   SER A 497      18.661  23.334   2.670  1.00 44.12           C  
ATOM   3731  CB  SER A 497      20.909  24.063   1.859  1.00 44.12           C  
ATOM   3732  O   SER A 497      18.835  22.393   3.447  1.00 44.12           O  
ATOM   3733  OG  SER A 497      21.532  22.961   2.496  1.00 44.12           O  
ATOM   3734  N   ALA A 498      17.366  23.605   2.817  1.00 53.35           N  
ATOM   3735  CA  ALA A 498      16.081  23.109   2.331  1.00 53.35           C  
ATOM   3736  C   ALA A 498      15.537  22.010   3.240  1.00 53.35           C  
ATOM   3737  CB  ALA A 498      16.216  22.594   0.900  1.00 53.35           C  
ATOM   3738  O   ALA A 498      15.990  20.865   3.179  1.00 53.35           O  
ATOM   3739  N   ALA A 499      15.317  22.214   4.585  1.00 51.70           N  
ATOM   3740  CA  ALA A 499      14.442  21.414   5.437  1.00 51.70           C  
ATOM   3741  C   ALA A 499      13.061  21.252   4.807  1.00 51.70           C  
ATOM   3742  CB  ALA A 499      14.321  22.049   6.821  1.00 51.70           C  
ATOM   3743  O   ALA A 499      12.555  22.172   4.161  1.00 51.70           O  
ATOM   3744  N   PRO A 500      12.650  20.038   4.374  1.00 53.72           N  
ATOM   3745  CA  PRO A 500      11.273  19.851   3.912  1.00 53.72           C  
ATOM   3746  C   PRO A 500      10.252  20.562   4.796  1.00 53.72           C  
ATOM   3747  CB  PRO A 500      11.084  18.333   3.971  1.00 53.72           C  
ATOM   3748  O   PRO A 500      10.486  20.742   5.994  1.00 53.72           O  
ATOM   3749  CG  PRO A 500      12.241  17.835   4.776  1.00 53.72           C  
ATOM   3750  CD  PRO A 500      13.220  18.960   4.950  1.00 53.72           C  
ATOM   3751  N   ASP A 501       9.547  21.557   4.330  1.00 60.53           N  
ATOM   3752  CA  ASP A 501       8.391  22.316   4.799  1.00 60.53           C  
ATOM   3753  C   ASP A 501       7.562  21.499   5.787  1.00 60.53           C  
ATOM   3754  CB  ASP A 501       7.522  22.754   3.618  1.00 60.53           C  
ATOM   3755  O   ASP A 501       7.372  20.295   5.599  1.00 60.53           O  
ATOM   3756  CG  ASP A 501       8.194  23.794   2.740  1.00 60.53           C  
ATOM   3757  OD1 ASP A 501       9.163  24.441   3.194  1.00 60.53           O  
ATOM   3758  OD2 ASP A 501       7.750  23.971   1.586  1.00 60.53           O  
ATOM   3759  N   GLU A 502       7.557  21.653   7.136  1.00 62.59           N  
ATOM   3760  CA  GLU A 502       6.676  21.145   8.183  1.00 62.59           C  
ATOM   3761  C   GLU A 502       5.308  20.772   7.619  1.00 62.59           C  
ATOM   3762  CB  GLU A 502       6.521  22.177   9.303  1.00 62.59           C  
ATOM   3763  O   GLU A 502       4.713  19.773   8.029  1.00 62.59           O  
ATOM   3764  CG  GLU A 502       6.010  21.591  10.611  1.00 62.59           C  
ATOM   3765  CD  GLU A 502       6.078  22.569  11.773  1.00 62.59           C  
ATOM   3766  OE1 GLU A 502       5.712  22.190  12.909  1.00 62.59           O  
ATOM   3767  OE2 GLU A 502       6.500  23.725  11.546  1.00 62.59           O  
ATOM   3768  N   GLU A 503       4.842  21.348   6.545  1.00 65.33           N  
ATOM   3769  CA  GLU A 503       3.557  21.077   5.907  1.00 65.33           C  
ATOM   3770  C   GLU A 503       3.614  19.801   5.072  1.00 65.33           C  
ATOM   3771  CB  GLU A 503       3.131  22.260   5.032  1.00 65.33           C  
ATOM   3772  O   GLU A 503       2.679  18.998   5.092  1.00 65.33           O  
ATOM   3773  CG  GLU A 503       1.711  22.148   4.497  1.00 65.33           C  
ATOM   3774  CD  GLU A 503       1.320  23.304   3.589  1.00 65.33           C  
ATOM   3775  OE1 GLU A 503       0.233  23.247   2.969  1.00 65.33           O  
ATOM   3776  OE2 GLU A 503       2.106  24.272   3.497  1.00 65.33           O  
ATOM   3777  N   THR A 504       4.663  19.472   4.455  1.00 67.81           N  
ATOM   3778  CA  THR A 504       4.873  18.300   3.612  1.00 67.81           C  
ATOM   3779  C   THR A 504       5.064  17.048   4.463  1.00 67.81           C  
ATOM   3780  CB  THR A 504       6.091  18.487   2.689  1.00 67.81           C  
ATOM   3781  O   THR A 504       4.578  15.971   4.111  1.00 67.81           O  
ATOM   3782  CG2 THR A 504       5.895  17.756   1.365  1.00 67.81           C  
ATOM   3783  OG1 THR A 504       6.275  19.884   2.428  1.00 67.81           O  
ATOM   3784  N   THR A 505       5.527  17.203   5.669  1.00 72.93           N  
ATOM   3785  CA  THR A 505       5.744  16.108   6.609  1.00 72.93           C  
ATOM   3786  C   THR A 505       4.424  15.657   7.227  1.00 72.93           C  
ATOM   3787  CB  THR A 505       6.724  16.516   7.725  1.00 72.93           C  
ATOM   3788  O   THR A 505       4.184  14.458   7.384  1.00 72.93           O  
ATOM   3789  CG2 THR A 505       7.064  15.328   8.619  1.00 72.93           C  
ATOM   3790  OG1 THR A 505       7.930  17.016   7.134  1.00 72.93           O  
ATOM   3791  N   GLU A 506       3.540  16.580   7.500  1.00 77.91           N  
ATOM   3792  CA  GLU A 506       2.228  16.247   8.046  1.00 77.91           C  
ATOM   3793  C   GLU A 506       1.359  15.547   7.005  1.00 77.91           C  
ATOM   3794  CB  GLU A 506       1.523  17.505   8.559  1.00 77.91           C  
ATOM   3795  O   GLU A 506       0.644  14.595   7.324  1.00 77.91           O  
ATOM   3796  CG  GLU A 506       2.153  18.094   9.813  1.00 77.91           C  
ATOM   3797  CD  GLU A 506       1.509  19.400  10.250  1.00 77.91           C  
ATOM   3798  OE1 GLU A 506       1.998  20.023  11.221  1.00 77.91           O  
ATOM   3799  OE2 GLU A 506       0.508  19.804   9.618  1.00 77.91           O  
ATOM   3800  N   GLU A 507       1.415  15.993   5.821  1.00 76.78           N  
ATOM   3801  CA  GLU A 507       0.683  15.378   4.718  1.00 76.78           C  
ATOM   3802  C   GLU A 507       1.173  13.957   4.454  1.00 76.78           C  
ATOM   3803  CB  GLU A 507       0.814  16.224   3.448  1.00 76.78           C  
ATOM   3804  O   GLU A 507       0.371  13.055   4.205  1.00 76.78           O  
ATOM   3805  CG  GLU A 507       0.045  17.536   3.502  1.00 76.78           C  
ATOM   3806  CD  GLU A 507       0.270  18.413   2.280  1.00 76.78           C  
ATOM   3807  OE1 GLU A 507      -0.290  19.532   2.225  1.00 76.78           O  
ATOM   3808  OE2 GLU A 507       1.011  17.978   1.371  1.00 76.78           O  
ATOM   3809  N   ASN A 508       2.452  13.786   4.600  1.00 80.06           N  
ATOM   3810  CA  ASN A 508       3.052  12.470   4.411  1.00 80.06           C  
ATOM   3811  C   ASN A 508       2.613  11.492   5.497  1.00 80.06           C  
ATOM   3812  CB  ASN A 508       4.578  12.575   4.376  1.00 80.06           C  
ATOM   3813  O   ASN A 508       2.337  10.325   5.214  1.00 80.06           O  
ATOM   3814  CG  ASN A 508       5.090  13.216   3.101  1.00 80.06           C  
ATOM   3815  ND2 ASN A 508       6.385  13.504   3.061  1.00 80.06           N  
ATOM   3816  OD1 ASN A 508       4.327  13.450   2.159  1.00 80.06           O  
ATOM   3817  N   GLN A 509       2.508  12.040   6.674  1.00 81.94           N  
ATOM   3818  CA  GLN A 509       2.077  11.217   7.799  1.00 81.94           C  
ATOM   3819  C   GLN A 509       0.609  10.823   7.662  1.00 81.94           C  
ATOM   3820  CB  GLN A 509       2.301  11.953   9.121  1.00 81.94           C  
ATOM   3821  O   GLN A 509       0.230   9.697   7.992  1.00 81.94           O  
ATOM   3822  CG  GLN A 509       3.760  12.007   9.555  1.00 81.94           C  
ATOM   3823  CD  GLN A 509       3.960  12.781  10.845  1.00 81.94           C  
ATOM   3824  NE2 GLN A 509       5.203  12.847  11.310  1.00 81.94           N  
ATOM   3825  OE1 GLN A 509       3.005  13.315  11.419  1.00 81.94           O  
ATOM   3826  N   GLU A 510      -0.130  11.758   7.188  1.00 84.95           N  
ATOM   3827  CA  GLU A 510      -1.550  11.494   6.974  1.00 84.95           C  
ATOM   3828  C   GLU A 510      -1.758  10.413   5.917  1.00 84.95           C  
ATOM   3829  CB  GLU A 510      -2.281  12.776   6.567  1.00 84.95           C  
ATOM   3830  O   GLU A 510      -2.592   9.522   6.088  1.00 84.95           O  
ATOM   3831  CG  GLU A 510      -3.795  12.635   6.529  1.00 84.95           C  
ATOM   3832  CD  GLU A 510      -4.511  13.933   6.191  1.00 84.95           C  
ATOM   3833  OE1 GLU A 510      -5.759  13.979   6.277  1.00 84.95           O  
ATOM   3834  OE2 GLU A 510      -3.817  14.912   5.835  1.00 84.95           O  
ATOM   3835  N   ILE A 511      -1.048  10.463   4.896  1.00 84.87           N  
ATOM   3836  CA  ILE A 511      -1.155   9.500   3.805  1.00 84.87           C  
ATOM   3837  C   ILE A 511      -0.666   8.132   4.274  1.00 84.87           C  
ATOM   3838  CB  ILE A 511      -0.355   9.960   2.566  1.00 84.87           C  
ATOM   3839  O   ILE A 511      -1.280   7.107   3.967  1.00 84.87           O  
ATOM   3840  CG1 ILE A 511      -0.974  11.230   1.971  1.00 84.87           C  
ATOM   3841  CG2 ILE A 511      -0.289   8.842   1.521  1.00 84.87           C  
ATOM   3842  CD1 ILE A 511      -0.133  11.874   0.877  1.00 84.87           C  
ATOM   3843  N   MET A 512       0.316   8.186   5.117  1.00 83.52           N  
ATOM   3844  CA  MET A 512       0.884   6.943   5.633  1.00 83.52           C  
ATOM   3845  C   MET A 512      -0.092   6.249   6.577  1.00 83.52           C  
ATOM   3846  CB  MET A 512       2.206   7.214   6.353  1.00 83.52           C  
ATOM   3847  O   MET A 512      -0.181   5.021   6.591  1.00 83.52           O  
ATOM   3848  CG  MET A 512       3.400   7.334   5.420  1.00 83.52           C  
ATOM   3849  SD  MET A 512       4.988   7.491   6.326  1.00 83.52           S  
ATOM   3850  CE  MET A 512       5.588   5.782   6.219  1.00 83.52           C  
ATOM   3851  N   SER A 513      -0.741   7.070   7.331  1.00 86.18           N  
ATOM   3852  CA  SER A 513      -1.671   6.501   8.300  1.00 86.18           C  
ATOM   3853  C   SER A 513      -2.885   5.889   7.608  1.00 86.18           C  
ATOM   3854  CB  SER A 513      -2.126   7.567   9.297  1.00 86.18           C  
ATOM   3855  O   SER A 513      -3.575   5.046   8.185  1.00 86.18           O  
ATOM   3856  OG  SER A 513      -2.881   8.575   8.646  1.00 86.18           O  
ATOM   3857  N   ALA A 514      -3.049   6.255   6.338  1.00 87.91           N  
ATOM   3858  CA  ALA A 514      -4.222   5.801   5.596  1.00 87.91           C  
ATOM   3859  C   ALA A 514      -3.967   4.446   4.941  1.00 87.91           C  
ATOM   3860  CB  ALA A 514      -4.617   6.832   4.542  1.00 87.91           C  
ATOM   3861  O   ALA A 514      -4.905   3.771   4.511  1.00 87.91           O  
ATOM   3862  N   MET A 515      -2.763   3.871   4.993  1.00 90.53           N  
ATOM   3863  CA  MET A 515      -2.397   2.575   4.428  1.00 90.53           C  
ATOM   3864  C   MET A 515      -2.723   1.446   5.400  1.00 90.53           C  
ATOM   3865  CB  MET A 515      -0.910   2.544   4.071  1.00 90.53           C  
ATOM   3866  O   MET A 515      -2.436   1.546   6.594  1.00 90.53           O  
ATOM   3867  CG  MET A 515      -0.585   3.200   2.739  1.00 90.53           C  
ATOM   3868  SD  MET A 515       1.130   2.855   2.185  1.00 90.53           S  
ATOM   3869  CE  MET A 515       2.063   3.787   3.431  1.00 90.53           C  
ATOM   3870  N   PRO A 516      -3.415   0.453   4.863  1.00 93.94           N  
ATOM   3871  CA  PRO A 516      -3.815   0.216   3.474  1.00 93.94           C  
ATOM   3872  C   PRO A 516      -4.980   1.101   3.035  1.00 93.94           C  
ATOM   3873  CB  PRO A 516      -4.220  -1.260   3.471  1.00 93.94           C  
ATOM   3874  O   PRO A 516      -5.824   1.468   3.857  1.00 93.94           O  
ATOM   3875  CG  PRO A 516      -4.622  -1.549   4.881  1.00 93.94           C  
ATOM   3876  CD  PRO A 516      -3.859  -0.630   5.792  1.00 93.94           C  
ATOM   3877  N   PHE A 517      -4.984   1.554   1.609  1.00 95.70           N  
ATOM   3878  CA  PHE A 517      -6.021   2.432   1.079  1.00 95.70           C  
ATOM   3879  C   PHE A 517      -7.292   1.648   0.777  1.00 95.70           C  
ATOM   3880  CB  PHE A 517      -5.529   3.143  -0.186  1.00 95.70           C  
ATOM   3881  O   PHE A 517      -7.232   0.546   0.227  1.00 95.70           O  
ATOM   3882  CG  PHE A 517      -4.360   4.061   0.049  1.00 95.70           C  
ATOM   3883  CD1 PHE A 517      -4.550   5.331   0.580  1.00 95.70           C  
ATOM   3884  CD2 PHE A 517      -3.069   3.652  -0.261  1.00 95.70           C  
ATOM   3885  CE1 PHE A 517      -3.469   6.182   0.798  1.00 95.70           C  
ATOM   3886  CE2 PHE A 517      -1.984   4.497  -0.046  1.00 95.70           C  
ATOM   3887  CZ  PHE A 517      -2.186   5.762   0.483  1.00 95.70           C  
ATOM   3888  N   ALA A 518      -8.343   2.227   1.239  1.00 95.83           N  
ATOM   3889  CA  ALA A 518      -9.658   1.669   0.933  1.00 95.83           C  
ATOM   3890  C   ALA A 518     -10.369   2.493  -0.136  1.00 95.83           C  
ATOM   3891  CB  ALA A 518     -10.510   1.593   2.198  1.00 95.83           C  
ATOM   3892  O   ALA A 518     -10.720   3.652   0.097  1.00 95.83           O  
ATOM   3893  N   ILE A 519     -10.633   1.776  -1.314  1.00 95.20           N  
ATOM   3894  CA  ILE A 519     -11.090   2.575  -2.446  1.00 95.20           C  
ATOM   3895  C   ILE A 519     -12.383   1.985  -3.004  1.00 95.20           C  
ATOM   3896  CB  ILE A 519     -10.015   2.653  -3.553  1.00 95.20           C  
ATOM   3897  O   ILE A 519     -12.675   0.805  -2.797  1.00 95.20           O  
ATOM   3898  CG1 ILE A 519      -9.706   1.254  -4.097  1.00 95.20           C  
ATOM   3899  CG2 ILE A 519      -8.745   3.328  -3.026  1.00 95.20           C  
ATOM   3900  CD1 ILE A 519      -8.936   1.257  -5.411  1.00 95.20           C  
ATOM   3901  N   ILE A 520     -13.067   2.871  -3.639  1.00 92.81           N  
ATOM   3902  CA  ILE A 520     -14.262   2.524  -4.401  1.00 92.81           C  
ATOM   3903  C   ILE A 520     -14.105   2.989  -5.847  1.00 92.81           C  
ATOM   3904  CB  ILE A 520     -15.532   3.141  -3.774  1.00 92.81           C  
ATOM   3905  O   ILE A 520     -13.707   4.128  -6.100  1.00 92.81           O  
ATOM   3906  CG1 ILE A 520     -15.694   2.670  -2.324  1.00 92.81           C  
ATOM   3907  CG2 ILE A 520     -16.769   2.792  -4.605  1.00 92.81           C  
ATOM   3908  CD1 ILE A 520     -16.715   3.469  -1.524  1.00 92.81           C  
ATOM   3909  N   GLY A 521     -14.341   2.100  -6.795  1.00 88.89           N  
ATOM   3910  CA  GLY A 521     -14.288   2.461  -8.202  1.00 88.89           C  
ATOM   3911  C   GLY A 521     -15.657   2.529  -8.853  1.00 88.89           C  
ATOM   3912  O   GLY A 521     -16.554   1.757  -8.506  1.00 88.89           O  
ATOM   3913  N   SER A 522     -15.829   3.568  -9.723  1.00 87.22           N  
ATOM   3914  CA  SER A 522     -17.089   3.665 -10.453  1.00 87.22           C  
ATOM   3915  C   SER A 522     -16.871   4.198 -11.865  1.00 87.22           C  
ATOM   3916  CB  SER A 522     -18.074   4.565  -9.706  1.00 87.22           C  
ATOM   3917  O   SER A 522     -16.007   5.050 -12.086  1.00 87.22           O  
ATOM   3918  OG  SER A 522     -19.290   4.686 -10.424  1.00 87.22           O  
ATOM   3919  N   ASP A 523     -17.691   3.627 -12.863  1.00 81.91           N  
ATOM   3920  CA  ASP A 523     -17.661   4.127 -14.234  1.00 81.91           C  
ATOM   3921  C   ASP A 523     -18.844   5.054 -14.506  1.00 81.91           C  
ATOM   3922  CB  ASP A 523     -17.663   2.965 -15.230  1.00 81.91           C  
ATOM   3923  O   ASP A 523     -18.863   5.765 -15.513  1.00 81.91           O  
ATOM   3924  CG  ASP A 523     -16.396   2.130 -15.168  1.00 81.91           C  
ATOM   3925  OD1 ASP A 523     -15.331   2.664 -14.791  1.00 81.91           O  
ATOM   3926  OD2 ASP A 523     -16.463   0.927 -15.503  1.00 81.91           O  
ATOM   3927  N   GLU A 524     -19.733   5.156 -13.550  1.00 83.91           N  
ATOM   3928  CA  GLU A 524     -20.962   5.915 -13.760  1.00 83.91           C  
ATOM   3929  C   GLU A 524     -20.939   7.229 -12.985  1.00 83.91           C  
ATOM   3930  CB  GLU A 524     -22.183   5.086 -13.352  1.00 83.91           C  
ATOM   3931  O   GLU A 524     -20.291   7.329 -11.941  1.00 83.91           O  
ATOM   3932  CG  GLU A 524     -22.336   3.790 -14.136  1.00 83.91           C  
ATOM   3933  CD  GLU A 524     -23.580   3.002 -13.756  1.00 83.91           C  
ATOM   3934  OE1 GLU A 524     -23.881   1.985 -14.420  1.00 83.91           O  
ATOM   3935  OE2 GLU A 524     -24.258   3.406 -12.785  1.00 83.91           O  
ATOM   3936  N   ASP A 525     -21.553   8.266 -13.617  1.00 85.41           N  
ATOM   3937  CA  ASP A 525     -21.782   9.537 -12.937  1.00 85.41           C  
ATOM   3938  C   ASP A 525     -23.162   9.569 -12.284  1.00 85.41           C  
ATOM   3939  CB  ASP A 525     -21.638  10.704 -13.917  1.00 85.41           C  
ATOM   3940  O   ASP A 525     -24.137   9.077 -12.855  1.00 85.41           O  
ATOM   3941  CG  ASP A 525     -20.212  10.895 -14.404  1.00 85.41           C  
ATOM   3942  OD1 ASP A 525     -19.264  10.524 -13.679  1.00 85.41           O  
ATOM   3943  OD2 ASP A 525     -20.035  11.426 -15.522  1.00 85.41           O  
ATOM   3944  N   VAL A 526     -23.117   9.932 -10.906  1.00 86.44           N  
ATOM   3945  CA  VAL A 526     -24.387   9.987 -10.189  1.00 86.44           C  
ATOM   3946  C   VAL A 526     -24.659  11.418  -9.729  1.00 86.44           C  
ATOM   3947  CB  VAL A 526     -24.397   9.027  -8.979  1.00 86.44           C  
ATOM   3948  O   VAL A 526     -23.729  12.210  -9.561  1.00 86.44           O  
ATOM   3949  CG1 VAL A 526     -24.322   7.573  -9.442  1.00 86.44           C  
ATOM   3950  CG2 VAL A 526     -23.243   9.350  -8.032  1.00 86.44           C  
ATOM   3951  N   GLU A 527     -25.950  11.738  -9.731  1.00 85.71           N  
ATOM   3952  CA  GLU A 527     -26.378  13.051  -9.258  1.00 85.71           C  
ATOM   3953  C   GLU A 527     -26.580  13.054  -7.745  1.00 85.71           C  
ATOM   3954  CB  GLU A 527     -27.667  13.483  -9.961  1.00 85.71           C  
ATOM   3955  O   GLU A 527     -27.266  12.184  -7.203  1.00 85.71           O  
ATOM   3956  CG  GLU A 527     -27.817  14.991 -10.098  1.00 85.71           C  
ATOM   3957  CD  GLU A 527     -29.046  15.401 -10.894  1.00 85.71           C  
ATOM   3958  OE1 GLU A 527     -29.343  16.615 -10.969  1.00 85.71           O  
ATOM   3959  OE2 GLU A 527     -29.718  14.502 -11.446  1.00 85.71           O  
ATOM   3960  N   THR A 528     -25.796  13.994  -7.094  1.00 79.60           N  
ATOM   3961  CA  THR A 528     -25.902  14.124  -5.645  1.00 79.60           C  
ATOM   3962  C   THR A 528     -27.167  14.885  -5.261  1.00 79.60           C  
ATOM   3963  CB  THR A 528     -24.671  14.838  -5.056  1.00 79.60           C  
ATOM   3964  O   THR A 528     -27.863  15.419  -6.126  1.00 79.60           O  
ATOM   3965  CG2 THR A 528     -23.434  13.948  -5.124  1.00 79.60           C  
ATOM   3966  OG1 THR A 528     -24.423  16.039  -5.798  1.00 79.60           O  
ATOM   3967  N   ASP A 529     -27.573  14.771  -4.005  1.00 75.50           N  
ATOM   3968  CA  ASP A 529     -28.751  15.417  -3.434  1.00 75.50           C  
ATOM   3969  C   ASP A 529     -28.699  16.930  -3.633  1.00 75.50           C  
ATOM   3970  CB  ASP A 529     -28.875  15.087  -1.945  1.00 75.50           C  
ATOM   3971  O   ASP A 529     -29.736  17.576  -3.800  1.00 75.50           O  
ATOM   3972  CG  ASP A 529     -29.188  13.624  -1.686  1.00 75.50           C  
ATOM   3973  OD1 ASP A 529     -29.730  12.947  -2.586  1.00 75.50           O  
ATOM   3974  OD2 ASP A 529     -28.891  13.144  -0.570  1.00 75.50           O  
ATOM   3975  N   GLY A 530     -27.541  17.410  -4.040  1.00 76.38           N  
ATOM   3976  CA  GLY A 530     -27.257  18.825  -4.217  1.00 76.38           C  
ATOM   3977  C   GLY A 530     -27.140  19.233  -5.673  1.00 76.38           C  
ATOM   3978  O   GLY A 530     -26.839  20.389  -5.978  1.00 76.38           O  
ATOM   3979  N   GLY A 531     -27.564  18.292  -6.661  1.00 80.68           N  
ATOM   3980  CA  GLY A 531     -27.622  18.553  -8.090  1.00 80.68           C  
ATOM   3981  C   GLY A 531     -26.264  18.486  -8.764  1.00 80.68           C  
ATOM   3982  O   GLY A 531     -26.149  18.735  -9.966  1.00 80.68           O  
ATOM   3983  N   ARG A 532     -25.177  18.126  -8.026  1.00 83.56           N  
ATOM   3984  CA  ARG A 532     -23.848  17.980  -8.610  1.00 83.56           C  
ATOM   3985  C   ARG A 532     -23.650  16.579  -9.178  1.00 83.56           C  
ATOM   3986  CB  ARG A 532     -22.767  18.282  -7.569  1.00 83.56           C  
ATOM   3987  O   ARG A 532     -24.121  15.597  -8.600  1.00 83.56           O  
ATOM   3988  CG  ARG A 532     -22.710  19.740  -7.145  1.00 83.56           C  
ATOM   3989  CD  ARG A 532     -21.525  20.016  -6.230  1.00 83.56           C  
ATOM   3990  NE  ARG A 532     -21.948  20.222  -4.848  1.00 83.56           N  
ATOM   3991  NH1 ARG A 532     -19.815  20.134  -3.964  1.00 83.56           N  
ATOM   3992  NH2 ARG A 532     -21.618  20.465  -2.588  1.00 83.56           N  
ATOM   3993  CZ  ARG A 532     -21.126  20.273  -3.803  1.00 83.56           C  
ATOM   3994  N   LYS A 533     -23.071  16.515 -10.434  1.00 84.65           N  
ATOM   3995  CA  LYS A 533     -22.737  15.242 -11.066  1.00 84.65           C  
ATOM   3996  C   LYS A 533     -21.338  14.781 -10.665  1.00 84.65           C  
ATOM   3997  CB  LYS A 533     -22.836  15.355 -12.588  1.00 84.65           C  
ATOM   3998  O   LYS A 533     -20.350  15.465 -10.941  1.00 84.65           O  
ATOM   3999  CG  LYS A 533     -24.261  15.328 -13.119  1.00 84.65           C  
ATOM   4000  CD  LYS A 533     -24.290  15.289 -14.641  1.00 84.65           C  
ATOM   4001  CE  LYS A 533     -25.714  15.354 -15.176  1.00 84.65           C  
ATOM   4002  NZ  LYS A 533     -25.747  15.330 -16.669  1.00 84.65           N  
ATOM   4003  N   VAL A 534     -21.379  13.770  -9.817  1.00 85.88           N  
ATOM   4004  CA  VAL A 534     -20.100  13.246  -9.348  1.00 85.88           C  
ATOM   4005  C   VAL A 534     -20.009  11.754  -9.657  1.00 85.88           C  
ATOM   4006  CB  VAL A 534     -19.907  13.490  -7.835  1.00 85.88           C  
ATOM   4007  O   VAL A 534     -21.030  11.089  -9.847  1.00 85.88           O  
ATOM   4008  CG1 VAL A 534     -19.856  14.986  -7.531  1.00 85.88           C  
ATOM   4009  CG2 VAL A 534     -21.025  12.818  -7.040  1.00 85.88           C  
ATOM   4010  N   ARG A 535     -18.775  11.271  -9.861  1.00 86.95           N  
ATOM   4011  CA  ARG A 535     -18.553   9.842 -10.060  1.00 86.95           C  
ATOM   4012  C   ARG A 535     -18.883   9.056  -8.795  1.00 86.95           C  
ATOM   4013  CB  ARG A 535     -17.107   9.575 -10.481  1.00 86.95           C  
ATOM   4014  O   ARG A 535     -18.364   9.357  -7.718  1.00 86.95           O  
ATOM   4015  CG  ARG A 535     -16.845   9.800 -11.961  1.00 86.95           C  
ATOM   4016  CD  ARG A 535     -15.610   9.046 -12.437  1.00 86.95           C  
ATOM   4017  NE  ARG A 535     -14.841   9.825 -13.402  1.00 86.95           N  
ATOM   4018  NH1 ARG A 535     -13.139   8.276 -13.608  1.00 86.95           N  
ATOM   4019  NH2 ARG A 535     -13.069  10.230 -14.806  1.00 86.95           N  
ATOM   4020  CZ  ARG A 535     -13.685   9.442 -13.936  1.00 86.95           C  
ATOM   4021  N   GLY A 536     -19.759   8.144  -8.975  1.00 88.72           N  
ATOM   4022  CA  GLY A 536     -20.158   7.403  -7.789  1.00 88.72           C  
ATOM   4023  C   GLY A 536     -21.119   6.268  -8.090  1.00 88.72           C  
ATOM   4024  O   GLY A 536     -21.428   6.001  -9.253  1.00 88.72           O  
ATOM   4025  N   ARG A 537     -21.393   5.482  -7.075  1.00 89.40           N  
ATOM   4026  CA  ARG A 537     -22.338   4.373  -7.164  1.00 89.40           C  
ATOM   4027  C   ARG A 537     -23.641   4.705  -6.444  1.00 89.40           C  
ATOM   4028  CB  ARG A 537     -21.728   3.098  -6.580  1.00 89.40           C  
ATOM   4029  O   ARG A 537     -23.627   5.316  -5.374  1.00 89.40           O  
ATOM   4030  CG  ARG A 537     -20.508   2.597  -7.337  1.00 89.40           C  
ATOM   4031  CD  ARG A 537     -19.958   1.312  -6.733  1.00 89.40           C  
ATOM   4032  NE  ARG A 537     -19.715   0.297  -7.755  1.00 89.40           N  
ATOM   4033  NH1 ARG A 537     -19.145  -1.369  -6.259  1.00 89.40           N  
ATOM   4034  NH2 ARG A 537     -19.142  -1.794  -8.512  1.00 89.40           N  
ATOM   4035  CZ  ARG A 537     -19.335  -0.953  -7.506  1.00 89.40           C  
ATOM   4036  N   GLN A 538     -24.794   4.395  -7.190  1.00 89.16           N  
ATOM   4037  CA  GLN A 538     -26.107   4.641  -6.603  1.00 89.16           C  
ATOM   4038  C   GLN A 538     -26.737   3.344  -6.102  1.00 89.16           C  
ATOM   4039  CB  GLN A 538     -27.031   5.316  -7.618  1.00 89.16           C  
ATOM   4040  O   GLN A 538     -26.834   2.366  -6.847  1.00 89.16           O  
ATOM   4041  CG  GLN A 538     -28.385   5.716  -7.045  1.00 89.16           C  
ATOM   4042  CD  GLN A 538     -29.172   6.619  -7.976  1.00 89.16           C  
ATOM   4043  NE2 GLN A 538     -30.058   7.429  -7.407  1.00 89.16           N  
ATOM   4044  OE1 GLN A 538     -28.984   6.590  -9.197  1.00 89.16           O  
ATOM   4045  N   TYR A 539     -27.006   3.347  -4.764  1.00 89.14           N  
ATOM   4046  CA  TYR A 539     -27.728   2.255  -4.122  1.00 89.14           C  
ATOM   4047  C   TYR A 539     -29.138   2.686  -3.735  1.00 89.14           C  
ATOM   4048  CB  TYR A 539     -26.973   1.765  -2.883  1.00 89.14           C  
ATOM   4049  O   TYR A 539     -29.432   3.882  -3.670  1.00 89.14           O  
ATOM   4050  CG  TYR A 539     -25.574   1.281  -3.176  1.00 89.14           C  
ATOM   4051  CD1 TYR A 539     -25.353   0.021  -3.726  1.00 89.14           C  
ATOM   4052  CD2 TYR A 539     -24.470   2.082  -2.903  1.00 89.14           C  
ATOM   4053  CE1 TYR A 539     -24.065  -0.431  -3.996  1.00 89.14           C  
ATOM   4054  CE2 TYR A 539     -23.178   1.641  -3.169  1.00 89.14           C  
ATOM   4055  OH  TYR A 539     -21.709  -0.056  -3.981  1.00 89.14           O  
ATOM   4056  CZ  TYR A 539     -22.986   0.386  -3.715  1.00 89.14           C  
ATOM   4057  N   PRO A 540     -30.017   1.668  -3.516  1.00 87.24           N  
ATOM   4058  CA  PRO A 540     -31.372   2.053  -3.113  1.00 87.24           C  
ATOM   4059  C   PRO A 540     -31.391   2.900  -1.842  1.00 87.24           C  
ATOM   4060  CB  PRO A 540     -32.068   0.709  -2.884  1.00 87.24           C  
ATOM   4061  O   PRO A 540     -32.292   3.722  -1.658  1.00 87.24           O  
ATOM   4062  CG  PRO A 540     -31.323  -0.258  -3.747  1.00 87.24           C  
ATOM   4063  CD  PRO A 540     -29.878   0.149  -3.784  1.00 87.24           C  
ATOM   4064  N   TRP A 541     -30.390   2.760  -1.011  1.00 86.32           N  
ATOM   4065  CA  TRP A 541     -30.382   3.426   0.287  1.00 86.32           C  
ATOM   4066  C   TRP A 541     -29.501   4.671   0.255  1.00 86.32           C  
ATOM   4067  CB  TRP A 541     -29.896   2.470   1.380  1.00 86.32           C  
ATOM   4068  O   TRP A 541     -29.407   5.398   1.247  1.00 86.32           O  
ATOM   4069  CG  TRP A 541     -28.608   1.775   1.053  1.00 86.32           C  
ATOM   4070  CD1 TRP A 541     -27.342   2.251   1.251  1.00 86.32           C  
ATOM   4071  CD2 TRP A 541     -28.463   0.479   0.464  1.00 86.32           C  
ATOM   4072  CE2 TRP A 541     -27.078   0.232   0.334  1.00 86.32           C  
ATOM   4073  CE3 TRP A 541     -29.369  -0.499   0.033  1.00 86.32           C  
ATOM   4074  NE1 TRP A 541     -26.417   1.328   0.821  1.00 86.32           N  
ATOM   4075  CH2 TRP A 541     -27.487  -1.894  -0.622  1.00 86.32           C  
ATOM   4076  CZ2 TRP A 541     -26.579  -0.954  -0.209  1.00 86.32           C  
ATOM   4077  CZ3 TRP A 541     -28.871  -1.679  -0.507  1.00 86.32           C  
ATOM   4078  N   GLY A 542     -28.787   4.887  -0.821  1.00 86.92           N  
ATOM   4079  CA  GLY A 542     -27.999   6.106  -0.898  1.00 86.92           C  
ATOM   4080  C   GLY A 542     -26.955   6.074  -1.997  1.00 86.92           C  
ATOM   4081  O   GLY A 542     -26.890   5.117  -2.771  1.00 86.92           O  
ATOM   4082  N   VAL A 543     -26.230   7.249  -2.151  1.00 88.45           N  
ATOM   4083  CA  VAL A 543     -25.219   7.412  -3.190  1.00 88.45           C  
ATOM   4084  C   VAL A 543     -23.832   7.483  -2.555  1.00 88.45           C  
ATOM   4085  CB  VAL A 543     -25.480   8.672  -4.044  1.00 88.45           C  
ATOM   4086  O   VAL A 543     -23.646   8.139  -1.528  1.00 88.45           O  
ATOM   4087  CG1 VAL A 543     -24.394   8.840  -5.106  1.00 88.45           C  
ATOM   4088  CG2 VAL A 543     -26.861   8.600  -4.694  1.00 88.45           C  
ATOM   4089  N   VAL A 544     -22.953   6.677  -3.153  1.00 89.89           N  
ATOM   4090  CA  VAL A 544     -21.567   6.700  -2.697  1.00 89.89           C  
ATOM   4091  C   VAL A 544     -20.697   7.420  -3.725  1.00 89.89           C  
ATOM   4092  CB  VAL A 544     -21.027   5.274  -2.447  1.00 89.89           C  
ATOM   4093  O   VAL A 544     -20.660   7.034  -4.896  1.00 89.89           O  
ATOM   4094  CG1 VAL A 544     -19.571   5.320  -1.989  1.00 89.89           C  
ATOM   4095  CG2 VAL A 544     -21.892   4.549  -1.418  1.00 89.89           C  
ATOM   4096  N   GLU A 545     -20.039   8.439  -3.159  1.00 90.13           N  
ATOM   4097  CA  GLU A 545     -19.172   9.245  -4.014  1.00 90.13           C  
ATOM   4098  C   GLU A 545     -17.726   8.762  -3.945  1.00 90.13           C  
ATOM   4099  CB  GLU A 545     -19.252  10.723  -3.621  1.00 90.13           C  
ATOM   4100  O   GLU A 545     -17.186   8.557  -2.856  1.00 90.13           O  
ATOM   4101  CG  GLU A 545     -20.651  11.313  -3.731  1.00 90.13           C  
ATOM   4102  CD  GLU A 545     -20.731  12.756  -3.260  1.00 90.13           C  
ATOM   4103  OE1 GLU A 545     -21.841  13.220  -2.912  1.00 90.13           O  
ATOM   4104  OE2 GLU A 545     -19.677  13.429  -3.241  1.00 90.13           O  
ATOM   4105  N   VAL A 546     -17.074   8.651  -5.087  1.00 90.92           N  
ATOM   4106  CA  VAL A 546     -15.720   8.116  -5.185  1.00 90.92           C  
ATOM   4107  C   VAL A 546     -14.716   9.155  -4.690  1.00 90.92           C  
ATOM   4108  CB  VAL A 546     -15.380   7.693  -6.632  1.00 90.92           C  
ATOM   4109  O   VAL A 546     -13.747   8.815  -4.008  1.00 90.92           O  
ATOM   4110  CG1 VAL A 546     -13.917   7.267  -6.740  1.00 90.92           C  
ATOM   4111  CG2 VAL A 546     -16.304   6.566  -7.089  1.00 90.92           C  
ATOM   4112  N   GLU A 547     -14.914  10.411  -4.894  1.00 87.76           N  
ATOM   4113  CA  GLU A 547     -13.958  11.470  -4.588  1.00 87.76           C  
ATOM   4114  C   GLU A 547     -14.211  12.059  -3.203  1.00 87.76           C  
ATOM   4115  CB  GLU A 547     -14.019  12.574  -5.647  1.00 87.76           C  
ATOM   4116  O   GLU A 547     -13.459  12.920  -2.741  1.00 87.76           O  
ATOM   4117  CG  GLU A 547     -13.467  12.156  -7.003  1.00 87.76           C  
ATOM   4118  CD  GLU A 547     -13.248  13.326  -7.948  1.00 87.76           C  
ATOM   4119  OE1 GLU A 547     -12.526  13.164  -8.958  1.00 87.76           O  
ATOM   4120  OE2 GLU A 547     -13.803  14.414  -7.677  1.00 87.76           O  
ATOM   4121  N   ASN A 548     -15.175  11.562  -2.563  1.00 88.74           N  
ATOM   4122  CA  ASN A 548     -15.465  12.002  -1.203  1.00 88.74           C  
ATOM   4123  C   ASN A 548     -14.589  11.281  -0.182  1.00 88.74           C  
ATOM   4124  CB  ASN A 548     -16.945  11.792  -0.875  1.00 88.74           C  
ATOM   4125  O   ASN A 548     -14.649  10.056  -0.061  1.00 88.74           O  
ATOM   4126  CG  ASN A 548     -17.359  12.468   0.417  1.00 88.74           C  
ATOM   4127  ND2 ASN A 548     -18.656  12.701   0.576  1.00 88.74           N  
ATOM   4128  OD1 ASN A 548     -16.519  12.779   1.266  1.00 88.74           O  
ATOM   4129  N   PRO A 549     -13.725  12.047   0.681  1.00 89.61           N  
ATOM   4130  CA  PRO A 549     -12.814  11.451   1.660  1.00 89.61           C  
ATOM   4131  C   PRO A 549     -13.549  10.748   2.800  1.00 89.61           C  
ATOM   4132  CB  PRO A 549     -12.021  12.653   2.181  1.00 89.61           C  
ATOM   4133  O   PRO A 549     -12.968   9.903   3.486  1.00 89.61           O  
ATOM   4134  CG  PRO A 549     -12.867  13.840   1.852  1.00 89.61           C  
ATOM   4135  CD  PRO A 549     -13.675  13.525   0.626  1.00 89.61           C  
ATOM   4136  N   GLU A 550     -14.819  11.120   2.939  1.00 88.09           N  
ATOM   4137  CA  GLU A 550     -15.603  10.481   3.991  1.00 88.09           C  
ATOM   4138  C   GLU A 550     -16.038   9.077   3.580  1.00 88.09           C  
ATOM   4139  CB  GLU A 550     -16.828  11.330   4.340  1.00 88.09           C  
ATOM   4140  O   GLU A 550     -16.283   8.223   4.434  1.00 88.09           O  
ATOM   4141  CG  GLU A 550     -16.487  12.670   4.976  1.00 88.09           C  
ATOM   4142  CD  GLU A 550     -17.710  13.432   5.462  1.00 88.09           C  
ATOM   4143  OE1 GLU A 550     -17.547  14.456   6.164  1.00 88.09           O  
ATOM   4144  OE2 GLU A 550     -18.839  13.002   5.138  1.00 88.09           O  
ATOM   4145  N   HIS A 551     -16.050   8.793   2.257  1.00 88.49           N  
ATOM   4146  CA  HIS A 551     -16.535   7.521   1.732  1.00 88.49           C  
ATOM   4147  C   HIS A 551     -15.378   6.580   1.412  1.00 88.49           C  
ATOM   4148  CB  HIS A 551     -17.389   7.747   0.483  1.00 88.49           C  
ATOM   4149  O   HIS A 551     -15.468   5.374   1.653  1.00 88.49           O  
ATOM   4150  CG  HIS A 551     -18.709   8.389   0.768  1.00 88.49           C  
ATOM   4151  CD2 HIS A 551     -19.281   8.766   1.936  1.00 88.49           C  
ATOM   4152  ND1 HIS A 551     -19.609   8.712  -0.225  1.00 88.49           N  
ATOM   4153  CE1 HIS A 551     -20.681   9.262   0.322  1.00 88.49           C  
ATOM   4154  NE2 HIS A 551     -20.507   9.306   1.632  1.00 88.49           N  
ATOM   4155  N   CYS A 552     -14.290   7.195   0.865  1.00 92.46           N  
ATOM   4156  CA  CYS A 552     -13.171   6.343   0.478  1.00 92.46           C  
ATOM   4157  C   CYS A 552     -11.880   7.148   0.385  1.00 92.46           C  
ATOM   4158  CB  CYS A 552     -13.454   5.660  -0.859  1.00 92.46           C  
ATOM   4159  O   CYS A 552     -11.908   8.379   0.403  1.00 92.46           O  
ATOM   4160  SG  CYS A 552     -13.480   6.793  -2.265  1.00 92.46           S  
ATOM   4161  N   ASP A 553     -10.761   6.393   0.342  1.00 94.42           N  
ATOM   4162  CA  ASP A 553      -9.430   6.991   0.321  1.00 94.42           C  
ATOM   4163  C   ASP A 553      -8.932   7.176  -1.110  1.00 94.42           C  
ATOM   4164  CB  ASP A 553      -8.443   6.132   1.114  1.00 94.42           C  
ATOM   4165  O   ASP A 553      -7.728   7.301  -1.344  1.00 94.42           O  
ATOM   4166  CG  ASP A 553      -8.774   6.061   2.595  1.00 94.42           C  
ATOM   4167  OD1 ASP A 553      -9.299   7.050   3.150  1.00 94.42           O  
ATOM   4168  OD2 ASP A 553      -8.505   5.008   3.212  1.00 94.42           O  
ATOM   4169  N   PHE A 554      -9.789   7.219  -2.029  1.00 93.32           N  
ATOM   4170  CA  PHE A 554      -9.420   7.330  -3.435  1.00 93.32           C  
ATOM   4171  C   PHE A 554      -8.634   8.611  -3.688  1.00 93.32           C  
ATOM   4172  CB  PHE A 554     -10.666   7.294  -4.324  1.00 93.32           C  
ATOM   4173  O   PHE A 554      -7.609   8.592  -4.373  1.00 93.32           O  
ATOM   4174  CG  PHE A 554     -10.367   7.410  -5.794  1.00 93.32           C  
ATOM   4175  CD1 PHE A 554     -10.524   8.621  -6.457  1.00 93.32           C  
ATOM   4176  CD2 PHE A 554      -9.927   6.306  -6.514  1.00 93.32           C  
ATOM   4177  CE1 PHE A 554     -10.247   8.730  -7.818  1.00 93.32           C  
ATOM   4178  CE2 PHE A 554      -9.648   6.408  -7.874  1.00 93.32           C  
ATOM   4179  CZ  PHE A 554      -9.810   7.621  -8.524  1.00 93.32           C  
ATOM   4180  N   LYS A 555      -9.089   9.701  -3.218  1.00 90.19           N  
ATOM   4181  CA  LYS A 555      -8.428  10.990  -3.404  1.00 90.19           C  
ATOM   4182  C   LYS A 555      -7.009  10.966  -2.843  1.00 90.19           C  
ATOM   4183  CB  LYS A 555      -9.235  12.108  -2.742  1.00 90.19           C  
ATOM   4184  O   LYS A 555      -6.078  11.470  -3.474  1.00 90.19           O  
ATOM   4185  CG  LYS A 555      -8.751  13.508  -3.087  1.00 90.19           C  
ATOM   4186  CD  LYS A 555      -9.645  14.577  -2.471  1.00 90.19           C  
ATOM   4187  CE  LYS A 555      -9.134  15.978  -2.775  1.00 90.19           C  
ATOM   4188  NZ  LYS A 555     -10.010  17.029  -2.176  1.00 90.19           N  
ATOM   4189  N   LYS A 556      -6.883  10.351  -1.703  1.00 91.79           N  
ATOM   4190  CA  LYS A 556      -5.571  10.237  -1.072  1.00 91.79           C  
ATOM   4191  C   LYS A 556      -4.623   9.396  -1.922  1.00 91.79           C  
ATOM   4192  CB  LYS A 556      -5.699   9.630   0.326  1.00 91.79           C  
ATOM   4193  O   LYS A 556      -3.455   9.750  -2.094  1.00 91.79           O  
ATOM   4194  CG  LYS A 556      -6.388  10.538   1.334  1.00 91.79           C  
ATOM   4195  CD  LYS A 556      -6.520   9.865   2.694  1.00 91.79           C  
ATOM   4196  CE  LYS A 556      -7.286  10.738   3.679  1.00 91.79           C  
ATOM   4197  NZ  LYS A 556      -7.526  10.033   4.974  1.00 91.79           N  
ATOM   4198  N   LEU A 557      -5.118   8.287  -2.428  1.00 92.97           N  
ATOM   4199  CA  LEU A 557      -4.315   7.402  -3.264  1.00 92.97           C  
ATOM   4200  C   LEU A 557      -3.917   8.094  -4.563  1.00 92.97           C  
ATOM   4201  CB  LEU A 557      -5.082   6.113  -3.572  1.00 92.97           C  
ATOM   4202  O   LEU A 557      -2.758   8.026  -4.978  1.00 92.97           O  
ATOM   4203  CG  LEU A 557      -4.364   5.092  -4.456  1.00 92.97           C  
ATOM   4204  CD1 LEU A 557      -3.053   4.658  -3.808  1.00 92.97           C  
ATOM   4205  CD2 LEU A 557      -5.261   3.887  -4.718  1.00 92.97           C  
ATOM   4206  N   ARG A 558      -4.810   8.808  -5.151  1.00 90.52           N  
ATOM   4207  CA  ARG A 558      -4.543   9.537  -6.387  1.00 90.52           C  
ATOM   4208  C   ARG A 558      -3.495  10.623  -6.167  1.00 90.52           C  
ATOM   4209  CB  ARG A 558      -5.831  10.155  -6.936  1.00 90.52           C  
ATOM   4210  O   ARG A 558      -2.554  10.753  -6.952  1.00 90.52           O  
ATOM   4211  CG  ARG A 558      -5.638  10.940  -8.223  1.00 90.52           C  
ATOM   4212  CD  ARG A 558      -6.960  11.459  -8.771  1.00 90.52           C  
ATOM   4213  NE  ARG A 558      -7.556  12.456  -7.887  1.00 90.52           N  
ATOM   4214  NH1 ARG A 558      -9.360  12.896  -9.260  1.00 90.52           N  
ATOM   4215  NH2 ARG A 558      -9.135  14.003  -7.265  1.00 90.52           N  
ATOM   4216  CZ  ARG A 558      -8.682  13.116  -8.140  1.00 90.52           C  
ATOM   4217  N   ASN A 559      -3.696  11.350  -5.106  1.00 88.64           N  
ATOM   4218  CA  ASN A 559      -2.749  12.408  -4.772  1.00 88.64           C  
ATOM   4219  C   ASN A 559      -1.349  11.851  -4.530  1.00 88.64           C  
ATOM   4220  CB  ASN A 559      -3.228  13.191  -3.547  1.00 88.64           C  
ATOM   4221  O   ASN A 559      -0.359  12.434  -4.974  1.00 88.64           O  
ATOM   4222  CG  ASN A 559      -4.387  14.116  -3.862  1.00 88.64           C  
ATOM   4223  ND2 ASN A 559      -5.055  14.604  -2.823  1.00 88.64           N  
ATOM   4224  OD1 ASN A 559      -4.680  14.389  -5.029  1.00 88.64           O  
ATOM   4225  N   MET A 560      -1.292  10.723  -3.897  1.00 90.04           N  
ATOM   4226  CA  MET A 560      -0.010  10.081  -3.618  1.00 90.04           C  
ATOM   4227  C   MET A 560       0.656   9.613  -4.907  1.00 90.04           C  
ATOM   4228  CB  MET A 560      -0.197   8.899  -2.665  1.00 90.04           C  
ATOM   4229  O   MET A 560       1.859   9.803  -5.094  1.00 90.04           O  
ATOM   4230  CG  MET A 560       1.105   8.223  -2.265  1.00 90.04           C  
ATOM   4231  SD  MET A 560       1.553   6.841  -3.385  1.00 90.04           S  
ATOM   4232  CE  MET A 560       2.951   6.130  -2.473  1.00 90.04           C  
ATOM   4233  N   LEU A 561      -0.109   9.007  -5.898  1.00 89.65           N  
ATOM   4234  CA  LEU A 561       0.426   8.386  -7.105  1.00 89.65           C  
ATOM   4235  C   LEU A 561       0.803   9.443  -8.138  1.00 89.65           C  
ATOM   4236  CB  LEU A 561      -0.592   7.412  -7.703  1.00 89.65           C  
ATOM   4237  O   LEU A 561       1.859   9.352  -8.768  1.00 89.65           O  
ATOM   4238  CG  LEU A 561      -0.815   6.108  -6.934  1.00 89.65           C  
ATOM   4239  CD1 LEU A 561      -1.968   5.321  -7.549  1.00 89.65           C  
ATOM   4240  CD2 LEU A 561       0.461   5.272  -6.917  1.00 89.65           C  
ATOM   4241  N   ILE A 562       0.002  10.536  -8.226  1.00 85.33           N  
ATOM   4242  CA  ILE A 562       0.154  11.425  -9.373  1.00 85.33           C  
ATOM   4243  C   ILE A 562       0.718  12.767  -8.915  1.00 85.33           C  
ATOM   4244  CB  ILE A 562      -1.188  11.630 -10.111  1.00 85.33           C  
ATOM   4245  O   ILE A 562       1.559  13.360  -9.595  1.00 85.33           O  
ATOM   4246  CG1 ILE A 562      -1.725  10.290 -10.627  1.00 85.33           C  
ATOM   4247  CG2 ILE A 562      -1.026  12.634 -11.257  1.00 85.33           C  
ATOM   4248  CD1 ILE A 562      -3.147  10.359 -11.165  1.00 85.33           C  
ATOM   4249  N   ARG A 563       0.488  13.233  -7.704  1.00 82.25           N  
ATOM   4250  CA  ARG A 563       0.775  14.617  -7.342  1.00 82.25           C  
ATOM   4251  C   ARG A 563       2.035  14.709  -6.486  1.00 82.25           C  
ATOM   4252  CB  ARG A 563      -0.410  15.236  -6.598  1.00 82.25           C  
ATOM   4253  O   ARG A 563       2.933  15.501  -6.778  1.00 82.25           O  
ATOM   4254  CG  ARG A 563      -0.325  16.747  -6.453  1.00 82.25           C  
ATOM   4255  CD  ARG A 563      -1.587  17.325  -5.827  1.00 82.25           C  
ATOM   4256  NE  ARG A 563      -1.444  18.751  -5.545  1.00 82.25           N  
ATOM   4257  NH1 ARG A 563      -3.571  19.315  -6.248  1.00 82.25           N  
ATOM   4258  NH2 ARG A 563      -2.153  20.933  -5.458  1.00 82.25           N  
ATOM   4259  CZ  ARG A 563      -2.389  19.663  -5.751  1.00 82.25           C  
ATOM   4260  N   THR A 564       2.156  13.855  -5.510  1.00 83.35           N  
ATOM   4261  CA  THR A 564       3.164  14.159  -4.500  1.00 83.35           C  
ATOM   4262  C   THR A 564       4.332  13.181  -4.591  1.00 83.35           C  
ATOM   4263  CB  THR A 564       2.564  14.117  -3.082  1.00 83.35           C  
ATOM   4264  O   THR A 564       5.494  13.586  -4.518  1.00 83.35           O  
ATOM   4265  CG2 THR A 564       1.606  15.282  -2.856  1.00 83.35           C  
ATOM   4266  OG1 THR A 564       1.852  12.887  -2.907  1.00 83.35           O  
ATOM   4267  N   HIS A 565       4.187  11.874  -4.893  1.00 87.77           N  
ATOM   4268  CA  HIS A 565       5.227  10.897  -4.594  1.00 87.77           C  
ATOM   4269  C   HIS A 565       5.647  10.137  -5.847  1.00 87.77           C  
ATOM   4270  CB  HIS A 565       4.749   9.917  -3.521  1.00 87.77           C  
ATOM   4271  O   HIS A 565       6.267   9.075  -5.756  1.00 87.77           O  
ATOM   4272  CG  HIS A 565       4.454  10.565  -2.205  1.00 87.77           C  
ATOM   4273  CD2 HIS A 565       3.279  10.817  -1.582  1.00 87.77           C  
ATOM   4274  ND1 HIS A 565       5.443  11.041  -1.372  1.00 87.77           N  
ATOM   4275  CE1 HIS A 565       4.887  11.559  -0.289  1.00 87.77           C  
ATOM   4276  NE2 HIS A 565       3.574  11.435  -0.392  1.00 87.77           N  
ATOM   4277  N   MET A 566       5.202  10.595  -6.948  1.00 90.01           N  
ATOM   4278  CA  MET A 566       5.564   9.925  -8.193  1.00 90.01           C  
ATOM   4279  C   MET A 566       7.079   9.850  -8.350  1.00 90.01           C  
ATOM   4280  CB  MET A 566       4.949  10.648  -9.392  1.00 90.01           C  
ATOM   4281  O   MET A 566       7.624   8.788  -8.655  1.00 90.01           O  
ATOM   4282  CG  MET A 566       5.282  10.009 -10.731  1.00 90.01           C  
ATOM   4283  SD  MET A 566       4.733  11.030 -12.153  1.00 90.01           S  
ATOM   4284  CE  MET A 566       2.935  10.963 -11.919  1.00 90.01           C  
ATOM   4285  N   LEU A 567       7.714  10.887  -8.170  1.00 89.27           N  
ATOM   4286  CA  LEU A 567       9.162  10.949  -8.331  1.00 89.27           C  
ATOM   4287  C   LEU A 567       9.861  10.049  -7.318  1.00 89.27           C  
ATOM   4288  CB  LEU A 567       9.658  12.390  -8.180  1.00 89.27           C  
ATOM   4289  O   LEU A 567      10.847   9.386  -7.647  1.00 89.27           O  
ATOM   4290  CG  LEU A 567       9.292  13.355  -9.308  1.00 89.27           C  
ATOM   4291  CD1 LEU A 567       9.751  14.769  -8.966  1.00 89.27           C  
ATOM   4292  CD2 LEU A 567       9.904  12.893 -10.627  1.00 89.27           C  
ATOM   4293  N   ASP A 568       9.334  10.076  -6.177  1.00 90.87           N  
ATOM   4294  CA  ASP A 568       9.893   9.218  -5.137  1.00 90.87           C  
ATOM   4295  C   ASP A 568       9.775   7.744  -5.519  1.00 90.87           C  
ATOM   4296  CB  ASP A 568       9.194   9.471  -3.799  1.00 90.87           C  
ATOM   4297  O   ASP A 568      10.715   6.970  -5.325  1.00 90.87           O  
ATOM   4298  CG  ASP A 568       9.813   8.695  -2.650  1.00 90.87           C  
ATOM   4299  OD1 ASP A 568      11.033   8.828  -2.412  1.00 90.87           O  
ATOM   4300  OD2 ASP A 568       9.075   7.942  -1.979  1.00 90.87           O  
ATOM   4301  N   LEU A 569       8.666   7.353  -6.007  1.00 93.77           N  
ATOM   4302  CA  LEU A 569       8.451   5.976  -6.435  1.00 93.77           C  
ATOM   4303  C   LEU A 569       9.437   5.587  -7.532  1.00 93.77           C  
ATOM   4304  CB  LEU A 569       7.016   5.787  -6.934  1.00 93.77           C  
ATOM   4305  O   LEU A 569       9.971   4.476  -7.527  1.00 93.77           O  
ATOM   4306  CG  LEU A 569       5.916   5.852  -5.873  1.00 93.77           C  
ATOM   4307  CD1 LEU A 569       4.546   5.948  -6.535  1.00 93.77           C  
ATOM   4308  CD2 LEU A 569       5.987   4.638  -4.953  1.00 93.77           C  
ATOM   4309  N   ILE A 570       9.686   6.524  -8.375  1.00 93.16           N  
ATOM   4310  CA  ILE A 570      10.628   6.287  -9.464  1.00 93.16           C  
ATOM   4311  C   ILE A 570      12.040   6.134  -8.901  1.00 93.16           C  
ATOM   4312  CB  ILE A 570      10.588   7.427 -10.505  1.00 93.16           C  
ATOM   4313  O   ILE A 570      12.763   5.204  -9.266  1.00 93.16           O  
ATOM   4314  CG1 ILE A 570       9.239   7.437 -11.234  1.00 93.16           C  
ATOM   4315  CG2 ILE A 570      11.746   7.294 -11.498  1.00 93.16           C  
ATOM   4316  CD1 ILE A 570       9.032   8.646 -12.136  1.00 93.16           C  
ATOM   4317  N   GLU A 571      12.397   6.940  -8.031  1.00 92.62           N  
ATOM   4318  CA  GLU A 571      13.732   6.934  -7.442  1.00 92.62           C  
ATOM   4319  C   GLU A 571      13.969   5.668  -6.623  1.00 92.62           C  
ATOM   4320  CB  GLU A 571      13.940   8.173  -6.567  1.00 92.62           C  
ATOM   4321  O   GLU A 571      15.038   5.060  -6.705  1.00 92.62           O  
ATOM   4322  CG  GLU A 571      14.153   9.456  -7.357  1.00 92.62           C  
ATOM   4323  CD  GLU A 571      14.322  10.683  -6.476  1.00 92.62           C  
ATOM   4324  OE1 GLU A 571      14.496  11.799  -7.016  1.00 92.62           O  
ATOM   4325  OE2 GLU A 571      14.282  10.527  -5.235  1.00 92.62           O  
ATOM   4326  N   THR A 572      12.997   5.331  -5.815  1.00 93.24           N  
ATOM   4327  CA  THR A 572      13.122   4.135  -4.988  1.00 93.24           C  
ATOM   4328  C   THR A 572      13.270   2.890  -5.857  1.00 93.24           C  
ATOM   4329  CB  THR A 572      11.908   3.972  -4.055  1.00 93.24           C  
ATOM   4330  O   THR A 572      14.023   1.975  -5.517  1.00 93.24           O  
ATOM   4331  CG2 THR A 572      11.812   5.132  -3.069  1.00 93.24           C  
ATOM   4332  OG1 THR A 572      10.711   3.928  -4.841  1.00 93.24           O  
ATOM   4333  N   THR A 573      12.589   2.880  -6.935  1.00 94.49           N  
ATOM   4334  CA  THR A 573      12.708   1.756  -7.857  1.00 94.49           C  
ATOM   4335  C   THR A 573      14.123   1.666  -8.421  1.00 94.49           C  
ATOM   4336  CB  THR A 573      11.698   1.872  -9.014  1.00 94.49           C  
ATOM   4337  O   THR A 573      14.711   0.584  -8.468  1.00 94.49           O  
ATOM   4338  CG2 THR A 573      11.825   0.695  -9.975  1.00 94.49           C  
ATOM   4339  OG1 THR A 573      10.369   1.897  -8.479  1.00 94.49           O  
ATOM   4340  N   GLU A 574      14.714   2.736  -8.729  1.00 92.83           N  
ATOM   4341  CA  GLU A 574      16.040   2.790  -9.336  1.00 92.83           C  
ATOM   4342  C   GLU A 574      17.129   2.475  -8.314  1.00 92.83           C  
ATOM   4343  CB  GLU A 574      16.289   4.164  -9.963  1.00 92.83           C  
ATOM   4344  O   GLU A 574      18.033   1.683  -8.587  1.00 92.83           O  
ATOM   4345  CG  GLU A 574      17.638   4.287 -10.658  1.00 92.83           C  
ATOM   4346  CD  GLU A 574      17.866   5.653 -11.286  1.00 92.83           C  
ATOM   4347  OE1 GLU A 574      18.975   5.901 -11.812  1.00 92.83           O  
ATOM   4348  OE2 GLU A 574      16.929   6.482 -11.251  1.00 92.83           O  
ATOM   4349  N   GLU A 575      17.016   3.019  -7.153  1.00 93.33           N  
ATOM   4350  CA  GLU A 575      18.098   2.991  -6.174  1.00 93.33           C  
ATOM   4351  C   GLU A 575      18.023   1.739  -5.304  1.00 93.33           C  
ATOM   4352  CB  GLU A 575      18.061   4.244  -5.296  1.00 93.33           C  
ATOM   4353  O   GLU A 575      19.046   1.250  -4.822  1.00 93.33           O  
ATOM   4354  CG  GLU A 575      18.384   5.529  -6.044  1.00 93.33           C  
ATOM   4355  CD  GLU A 575      18.293   6.771  -5.171  1.00 93.33           C  
ATOM   4356  OE1 GLU A 575      18.581   7.884  -5.667  1.00 93.33           O  
ATOM   4357  OE2 GLU A 575      17.932   6.630  -3.982  1.00 93.33           O  
ATOM   4358  N   VAL A 576      16.826   1.303  -5.137  1.00 92.95           N  
ATOM   4359  CA  VAL A 576      16.688   0.206  -4.185  1.00 92.95           C  
ATOM   4360  C   VAL A 576      16.374  -1.089  -4.931  1.00 92.95           C  
ATOM   4361  CB  VAL A 576      15.589   0.498  -3.139  1.00 92.95           C  
ATOM   4362  O   VAL A 576      17.182  -2.020  -4.938  1.00 92.95           O  
ATOM   4363  CG1 VAL A 576      15.436  -0.677  -2.175  1.00 92.95           C  
ATOM   4364  CG2 VAL A 576      15.908   1.782  -2.375  1.00 92.95           C  
ATOM   4365  N   HIS A 577      15.268  -1.113  -5.636  1.00 94.20           N  
ATOM   4366  CA  HIS A 577      14.778  -2.369  -6.193  1.00 94.20           C  
ATOM   4367  C   HIS A 577      15.616  -2.804  -7.391  1.00 94.20           C  
ATOM   4368  CB  HIS A 577      13.309  -2.237  -6.600  1.00 94.20           C  
ATOM   4369  O   HIS A 577      16.038  -3.960  -7.471  1.00 94.20           O  
ATOM   4370  CG  HIS A 577      12.391  -1.962  -5.452  1.00 94.20           C  
ATOM   4371  CD2 HIS A 577      11.573  -0.913  -5.199  1.00 94.20           C  
ATOM   4372  ND1 HIS A 577      12.246  -2.829  -4.391  1.00 94.20           N  
ATOM   4373  CE1 HIS A 577      11.375  -2.324  -3.533  1.00 94.20           C  
ATOM   4374  NE2 HIS A 577      10.952  -1.162  -4.000  1.00 94.20           N  
ATOM   4375  N   TYR A 578      15.842  -1.937  -8.309  1.00 95.25           N  
ATOM   4376  CA  TYR A 578      16.620  -2.289  -9.491  1.00 95.25           C  
ATOM   4377  C   TYR A 578      18.072  -2.570  -9.125  1.00 95.25           C  
ATOM   4378  CB  TYR A 578      16.552  -1.168 -10.533  1.00 95.25           C  
ATOM   4379  O   TYR A 578      18.669  -3.531  -9.617  1.00 95.25           O  
ATOM   4380  CG  TYR A 578      17.447  -1.394 -11.727  1.00 95.25           C  
ATOM   4381  CD1 TYR A 578      18.538  -0.563 -11.973  1.00 95.25           C  
ATOM   4382  CD2 TYR A 578      17.203  -2.438 -12.613  1.00 95.25           C  
ATOM   4383  CE1 TYR A 578      19.364  -0.767 -13.073  1.00 95.25           C  
ATOM   4384  CE2 TYR A 578      18.022  -2.651 -13.717  1.00 95.25           C  
ATOM   4385  OH  TYR A 578      19.913  -2.018 -15.029  1.00 95.25           O  
ATOM   4386  CZ  TYR A 578      19.099  -1.812 -13.938  1.00 95.25           C  
ATOM   4387  N   GLU A 579      18.657  -1.753  -8.291  1.00 93.66           N  
ATOM   4388  CA  GLU A 579      20.042  -1.948  -7.872  1.00 93.66           C  
ATOM   4389  C   GLU A 579      20.220  -3.286  -7.160  1.00 93.66           C  
ATOM   4390  CB  GLU A 579      20.496  -0.804  -6.963  1.00 93.66           C  
ATOM   4391  O   GLU A 579      21.233  -3.964  -7.344  1.00 93.66           O  
ATOM   4392  CG  GLU A 579      20.753   0.503  -7.700  1.00 93.66           C  
ATOM   4393  CD  GLU A 579      21.844   0.393  -8.753  1.00 93.66           C  
ATOM   4394  OE1 GLU A 579      21.788   1.128  -9.764  1.00 93.66           O  
ATOM   4395  OE2 GLU A 579      22.762  -0.437  -8.565  1.00 93.66           O  
ATOM   4396  N   ASN A 580      19.299  -3.622  -6.276  1.00 93.26           N  
ATOM   4397  CA  ASN A 580      19.338  -4.929  -5.628  1.00 93.26           C  
ATOM   4398  C   ASN A 580      19.315  -6.062  -6.649  1.00 93.26           C  
ATOM   4399  CB  ASN A 580      18.174  -5.076  -4.645  1.00 93.26           C  
ATOM   4400  O   ASN A 580      20.051  -7.041  -6.514  1.00 93.26           O  
ATOM   4401  CG  ASN A 580      18.344  -4.219  -3.406  1.00 93.26           C  
ATOM   4402  ND2 ASN A 580      17.256  -4.015  -2.672  1.00 93.26           N  
ATOM   4403  OD1 ASN A 580      19.443  -3.742  -3.112  1.00 93.26           O  
ATOM   4404  N   TYR A 581      18.413  -5.908  -7.620  1.00 94.16           N  
ATOM   4405  CA  TYR A 581      18.328  -6.902  -8.684  1.00 94.16           C  
ATOM   4406  C   TYR A 581      19.621  -6.951  -9.489  1.00 94.16           C  
ATOM   4407  CB  TYR A 581      17.147  -6.600  -9.610  1.00 94.16           C  
ATOM   4408  O   TYR A 581      20.147  -8.031  -9.766  1.00 94.16           O  
ATOM   4409  CG  TYR A 581      17.052  -7.529 -10.796  1.00 94.16           C  
ATOM   4410  CD1 TYR A 581      17.587  -7.171 -12.031  1.00 94.16           C  
ATOM   4411  CD2 TYR A 581      16.427  -8.766 -10.684  1.00 94.16           C  
ATOM   4412  CE1 TYR A 581      17.500  -8.023 -13.127  1.00 94.16           C  
ATOM   4413  CE2 TYR A 581      16.334  -9.626 -11.774  1.00 94.16           C  
ATOM   4414  OH  TYR A 581      16.785 -10.094 -14.070  1.00 94.16           O  
ATOM   4415  CZ  TYR A 581      16.873  -9.247 -12.989  1.00 94.16           C  
ATOM   4416  N   ARG A 582      20.101  -5.823  -9.898  1.00 93.83           N  
ATOM   4417  CA  ARG A 582      21.324  -5.721 -10.688  1.00 93.83           C  
ATOM   4418  C   ARG A 582      22.501  -6.364  -9.961  1.00 93.83           C  
ATOM   4419  CB  ARG A 582      21.640  -4.257 -11.003  1.00 93.83           C  
ATOM   4420  O   ARG A 582      23.276  -7.109 -10.562  1.00 93.83           O  
ATOM   4421  CG  ARG A 582      22.836  -4.069 -11.922  1.00 93.83           C  
ATOM   4422  CD  ARG A 582      23.141  -2.596 -12.157  1.00 93.83           C  
ATOM   4423  NE  ARG A 582      24.271  -2.418 -13.065  1.00 93.83           N  
ATOM   4424  NH1 ARG A 582      23.753  -0.234 -13.612  1.00 93.83           N  
ATOM   4425  NH2 ARG A 582      25.591  -1.246 -14.535  1.00 93.83           N  
ATOM   4426  CZ  ARG A 582      24.535  -1.300 -13.735  1.00 93.83           C  
ATOM   4427  N   SER A 583      22.693  -6.006  -8.701  1.00 92.04           N  
ATOM   4428  CA  SER A 583      23.767  -6.566  -7.887  1.00 92.04           C  
ATOM   4429  C   SER A 583      23.674  -8.087  -7.818  1.00 92.04           C  
ATOM   4430  CB  SER A 583      23.731  -5.980  -6.475  1.00 92.04           C  
ATOM   4431  O   SER A 583      24.688  -8.781  -7.911  1.00 92.04           O  
ATOM   4432  OG  SER A 583      23.904  -4.574  -6.509  1.00 92.04           O  
ATOM   4433  N   GLU A 584      22.519  -8.583  -7.662  1.00 91.44           N  
ATOM   4434  CA  GLU A 584      22.301 -10.025  -7.592  1.00 91.44           C  
ATOM   4435  C   GLU A 584      22.643 -10.700  -8.917  1.00 91.44           C  
ATOM   4436  CB  GLU A 584      20.853 -10.333  -7.203  1.00 91.44           C  
ATOM   4437  O   GLU A 584      23.247 -11.775  -8.935  1.00 91.44           O  
ATOM   4438  CG  GLU A 584      20.600 -11.798  -6.882  1.00 91.44           C  
ATOM   4439  CD  GLU A 584      19.173 -12.078  -6.440  1.00 91.44           C  
ATOM   4440  OE1 GLU A 584      18.840 -13.255  -6.170  1.00 91.44           O  
ATOM   4441  OE2 GLU A 584      18.380 -11.113  -6.363  1.00 91.44           O  
ATOM   4442  N   GLN A 585      22.266 -10.087 -10.004  1.00 89.84           N  
ATOM   4443  CA  GLN A 585      22.512 -10.662 -11.322  1.00 89.84           C  
ATOM   4444  C   GLN A 585      24.000 -10.640 -11.662  1.00 89.84           C  
ATOM   4445  CB  GLN A 585      21.718  -9.912 -12.392  1.00 89.84           C  
ATOM   4446  O   GLN A 585      24.522 -11.592 -12.245  1.00 89.84           O  
ATOM   4447  CG  GLN A 585      20.222 -10.194 -12.359  1.00 89.84           C  
ATOM   4448  CD  GLN A 585      19.901 -11.673 -12.455  1.00 89.84           C  
ATOM   4449  NE2 GLN A 585      20.095 -12.247 -13.638  1.00 89.84           N  
ATOM   4450  OE1 GLN A 585      19.484 -12.296 -11.473  1.00 89.84           O  
ATOM   4451  N   LEU A 586      24.694  -9.586 -11.328  1.00 85.41           N  
ATOM   4452  CA  LEU A 586      26.125  -9.478 -11.593  1.00 85.41           C  
ATOM   4453  C   LEU A 586      26.909 -10.492 -10.766  1.00 85.41           C  
ATOM   4454  CB  LEU A 586      26.620  -8.062 -11.289  1.00 85.41           C  
ATOM   4455  O   LEU A 586      27.898 -11.054 -11.241  1.00 85.41           O  
ATOM   4456  CG  LEU A 586      26.186  -6.967 -12.265  1.00 85.41           C  
ATOM   4457  CD1 LEU A 586      26.618  -5.598 -11.752  1.00 85.41           C  
ATOM   4458  CD2 LEU A 586      26.762  -7.230 -13.653  1.00 85.41           C  
ATOM   4459  N   GLU A 587      26.438 -10.653  -9.589  1.00 87.94           N  
ATOM   4460  CA  GLU A 587      27.065 -11.660  -8.739  1.00 87.94           C  
ATOM   4461  C   GLU A 587      26.869 -13.062  -9.308  1.00 87.94           C  
ATOM   4462  CB  GLU A 587      26.505 -11.588  -7.316  1.00 87.94           C  
ATOM   4463  O   GLU A 587      27.787 -13.885  -9.276  1.00 87.94           O  
ATOM   4464  CG  GLU A 587      27.285 -12.416  -6.305  1.00 87.94           C  
ATOM   4465  CD  GLU A 587      26.795 -12.237  -4.877  1.00 87.94           C  
ATOM   4466  OE1 GLU A 587      27.418 -12.796  -3.946  1.00 87.94           O  
ATOM   4467  OE2 GLU A 587      25.778 -11.533  -4.687  1.00 87.94           O  
ATOM   4468  N   SER A 588      25.722 -13.308  -9.729  1.00 84.62           N  
ATOM   4469  CA  SER A 588      25.401 -14.621 -10.277  1.00 84.62           C  
ATOM   4470  C   SER A 588      26.177 -14.890 -11.562  1.00 84.62           C  
ATOM   4471  CB  SER A 588      23.900 -14.738 -10.545  1.00 84.62           C  
ATOM   4472  O   SER A 588      26.608 -16.018 -11.809  1.00 84.62           O  
ATOM   4473  OG  SER A 588      23.164 -14.647  -9.337  1.00 84.62           O  
ATOM   4474  N   ARG A 589      26.315 -13.932 -12.402  1.00 81.24           N  
ATOM   4475  CA  ARG A 589      27.044 -14.074 -13.658  1.00 81.24           C  
ATOM   4476  C   ARG A 589      28.541 -14.226 -13.408  1.00 81.24           C  
ATOM   4477  CB  ARG A 589      26.785 -12.873 -14.570  1.00 81.24           C  
ATOM   4478  O   ARG A 589      29.239 -14.893 -14.175  1.00 81.24           O  
ATOM   4479  CG  ARG A 589      25.392 -12.851 -15.179  1.00 81.24           C  
ATOM   4480  CD  ARG A 589      25.182 -11.631 -16.065  1.00 81.24           C  
ATOM   4481  NE  ARG A 589      23.787 -11.494 -16.472  1.00 81.24           N  
ATOM   4482  NH1 ARG A 589      24.240 -10.190 -18.325  1.00 81.24           N  
ATOM   4483  NH2 ARG A 589      22.077 -10.752 -17.815  1.00 81.24           N  
ATOM   4484  CZ  ARG A 589      23.371 -10.812 -17.536  1.00 81.24           C  
ATOM   4485  N   ARG A 590      29.084 -13.536 -12.406  1.00 76.95           N  
ATOM   4486  CA  ARG A 590      30.474 -13.704 -11.993  1.00 76.95           C  
ATOM   4487  C   ARG A 590      30.752 -15.146 -11.582  1.00 76.95           C  
ATOM   4488  CB  ARG A 590      30.810 -12.757 -10.839  1.00 76.95           C  
ATOM   4489  O   ARG A 590      31.799 -15.702 -11.919  1.00 76.95           O  
ATOM   4490  CG  ARG A 590      32.301 -12.581 -10.601  1.00 76.95           C  
ATOM   4491  CD  ARG A 590      32.583 -11.520  -9.546  1.00 76.95           C  
ATOM   4492  NE  ARG A 590      32.825 -12.115  -8.235  1.00 76.95           N  
ATOM   4493  NH1 ARG A 590      34.873 -11.093  -7.920  1.00 76.95           N  
ATOM   4494  NH2 ARG A 590      34.025 -12.491  -6.313  1.00 76.95           N  
ATOM   4495  CZ  ARG A 590      33.907 -11.898  -7.492  1.00 76.95           C  
ATOM   4496  N   LEU A 591      29.891 -15.726 -10.894  1.00 71.33           N  
ATOM   4497  CA  LEU A 591      30.050 -17.095 -10.417  1.00 71.33           C  
ATOM   4498  C   LEU A 591      29.973 -18.086 -11.573  1.00 71.33           C  
ATOM   4499  CB  LEU A 591      28.979 -17.426  -9.374  1.00 71.33           C  
ATOM   4500  O   LEU A 591      30.706 -19.077 -11.596  1.00 71.33           O  
ATOM   4501  CG  LEU A 591      29.485 -17.903  -8.011  1.00 71.33           C  
ATOM   4502  CD1 LEU A 591      29.775 -16.710  -7.106  1.00 71.33           C  
ATOM   4503  CD2 LEU A 591      28.472 -18.839  -7.362  1.00 71.33           C  
ATOM   4504  N   THR A 592      29.150 -17.833 -12.538  1.00 72.68           N  
ATOM   4505  CA  THR A 592      29.000 -18.687 -13.711  1.00 72.68           C  
ATOM   4506  C   THR A 592      30.200 -18.543 -14.642  1.00 72.68           C  
ATOM   4507  CB  THR A 592      27.707 -18.356 -14.481  1.00 72.68           C  
ATOM   4508  O   THR A 592      30.623 -19.514 -15.273  1.00 72.68           O  
ATOM   4509  CG2 THR A 592      26.474 -18.614 -13.621  1.00 72.68           C  
ATOM   4510  OG1 THR A 592      27.727 -16.976 -14.866  1.00 72.68           O  
ATOM   4511  N   ASN A 593      30.760 -17.370 -14.751  1.00 63.76           N  
ATOM   4512  CA  ASN A 593      31.944 -17.122 -15.567  1.00 63.76           C  
ATOM   4513  C   ASN A 593      33.197 -17.719 -14.933  1.00 63.76           C  
ATOM   4514  CB  ASN A 593      32.130 -15.621 -15.800  1.00 63.76           C  
ATOM   4515  O   ASN A 593      34.102 -18.167 -15.639  1.00 63.76           O  
ATOM   4516  CG  ASN A 593      31.164 -15.065 -16.827  1.00 63.76           C  
ATOM   4517  ND2 ASN A 593      31.110 -13.743 -16.936  1.00 63.76           N  
ATOM   4518  OD1 ASN A 593      30.470 -15.818 -17.516  1.00 63.76           O  
ATOM   4519  N   THR A 594      33.316 -17.896 -13.639  1.00 61.85           N  
ATOM   4520  CA  THR A 594      34.385 -18.583 -12.924  1.00 61.85           C  
ATOM   4521  C   THR A 594      34.265 -20.095 -13.094  1.00 61.85           C  
ATOM   4522  CB  THR A 594      34.371 -18.230 -11.425  1.00 61.85           C  
ATOM   4523  O   THR A 594      35.274 -20.794 -13.210  1.00 61.85           O  
ATOM   4524  CG2 THR A 594      35.789 -18.092 -10.879  1.00 61.85           C  
ATOM   4525  OG1 THR A 594      33.676 -16.990 -11.239  1.00 61.85           O  
ATOM   4526  N   VAL A 595      33.147 -20.573 -13.286  1.00 60.46           N  
ATOM   4527  CA  VAL A 595      32.908 -22.003 -13.450  1.00 60.46           C  
ATOM   4528  C   VAL A 595      33.078 -22.390 -14.917  1.00 60.46           C  
ATOM   4529  CB  VAL A 595      31.502 -22.404 -12.952  1.00 60.46           C  
ATOM   4530  O   VAL A 595      33.601 -23.464 -15.225  1.00 60.46           O  
ATOM   4531  CG1 VAL A 595      31.242 -23.888 -13.206  1.00 60.46           C  
ATOM   4532  CG2 VAL A 595      31.348 -22.077 -11.468  1.00 60.46           C  
ATOM   4533  N   LYS A 596      32.943 -21.488 -15.889  1.00 54.76           N  
ATOM   4534  CA  LYS A 596      33.021 -21.714 -17.329  1.00 54.76           C  
ATOM   4535  C   LYS A 596      34.419 -21.408 -17.859  1.00 54.76           C  
ATOM   4536  CB  LYS A 596      31.984 -20.862 -18.063  1.00 54.76           C  
ATOM   4537  O   LYS A 596      34.883 -22.047 -18.806  1.00 54.76           O  
ATOM   4538  CG  LYS A 596      30.565 -21.403 -17.976  1.00 54.76           C  
ATOM   4539  CD  LYS A 596      29.603 -20.590 -18.833  1.00 54.76           C  
ATOM   4540  CE  LYS A 596      28.171 -21.089 -18.696  1.00 54.76           C  
ATOM   4541  NZ  LYS A 596      27.222 -20.282 -19.519  1.00 54.76           N  
ATOM   4542  N   SER A 597      35.267 -20.671 -17.181  1.00 53.26           N  
ATOM   4543  CA  SER A 597      36.654 -20.378 -17.527  1.00 53.26           C  
ATOM   4544  C   SER A 597      37.606 -21.393 -16.903  1.00 53.26           C  
ATOM   4545  CB  SER A 597      37.034 -18.967 -17.077  1.00 53.26           C  
ATOM   4546  O   SER A 597      38.818 -21.328 -17.117  1.00 53.26           O  
ATOM   4547  OG  SER A 597      36.179 -18.003 -17.668  1.00 53.26           O  
ATOM   4548  N   GLY A 598      37.157 -22.564 -16.336  1.00 51.03           N  
ATOM   4549  CA  GLY A 598      37.982 -23.687 -15.920  1.00 51.03           C  
ATOM   4550  C   GLY A 598      37.951 -24.845 -16.900  1.00 51.03           C  
ATOM   4551  O   GLY A 598      38.645 -25.845 -16.709  1.00 51.03           O  
ATOM   4552  N   GLU A 599      37.832 -24.639 -18.255  1.00 50.45           N  
ATOM   4553  CA  GLU A 599      38.041 -25.766 -19.158  1.00 50.45           C  
ATOM   4554  C   GLU A 599      38.498 -25.293 -20.535  1.00 50.45           C  
ATOM   4555  CB  GLU A 599      36.762 -26.598 -19.286  1.00 50.45           C  
ATOM   4556  O   GLU A 599      37.798 -24.523 -21.196  1.00 50.45           O  
ATOM   4557  CG  GLU A 599      37.012 -28.094 -19.417  1.00 50.45           C  
ATOM   4558  CD  GLU A 599      35.769 -28.933 -19.168  1.00 50.45           C  
ATOM   4559  OE1 GLU A 599      35.719 -30.095 -19.632  1.00 50.45           O  
ATOM   4560  OE2 GLU A 599      34.838 -28.425 -18.504  1.00 50.45           O  
ATOM   4561  N   SER A 600      39.877 -24.937 -20.793  1.00 41.53           N  
ATOM   4562  CA  SER A 600      40.690 -25.358 -21.930  1.00 41.53           C  
ATOM   4563  C   SER A 600      41.765 -24.325 -22.253  1.00 41.53           C  
ATOM   4564  CB  SER A 600      39.812 -25.594 -23.159  1.00 41.53           C  
ATOM   4565  O   SER A 600      41.468 -23.136 -22.395  1.00 41.53           O  
ATOM   4566  OG  SER A 600      39.031 -24.448 -23.447  1.00 41.53           O  
ATOM   4567  N   THR A 601      43.149 -24.584 -22.001  1.00 42.75           N  
ATOM   4568  CA  THR A 601      44.415 -25.101 -22.509  1.00 42.75           C  
ATOM   4569  C   THR A 601      45.472 -24.001 -22.548  1.00 42.75           C  
ATOM   4570  CB  THR A 601      44.247 -25.705 -23.916  1.00 42.75           C  
ATOM   4571  O   THR A 601      45.207 -22.895 -23.024  1.00 42.75           O  
ATOM   4572  CG2 THR A 601      43.457 -27.009 -23.864  1.00 42.75           C  
ATOM   4573  OG1 THR A 601      43.551 -24.771 -24.751  1.00 42.75           O  
ATOM   4574  N   ASP A 602      46.641 -24.133 -21.830  1.00 40.51           N  
ATOM   4575  CA  ASP A 602      48.018 -24.309 -22.282  1.00 40.51           C  
ATOM   4576  C   ASP A 602      49.009 -23.912 -21.191  1.00 40.51           C  
ATOM   4577  CB  ASP A 602      48.275 -23.491 -23.549  1.00 40.51           C  
ATOM   4578  O   ASP A 602      49.005 -22.770 -20.726  1.00 40.51           O  
ATOM   4579  CG  ASP A 602      47.932 -24.246 -24.822  1.00 40.51           C  
ATOM   4580  OD1 ASP A 602      47.848 -25.492 -24.788  1.00 40.51           O  
ATOM   4581  OD2 ASP A 602      47.748 -23.588 -25.869  1.00 40.51           O  
ATOM   4582  N   THR A 603      49.641 -24.904 -20.377  1.00 39.46           N  
ATOM   4583  CA  THR A 603      51.063 -24.725 -20.107  1.00 39.46           C  
ATOM   4584  C   THR A 603      51.685 -26.022 -19.597  1.00 39.46           C  
ATOM   4585  CB  THR A 603      51.299 -23.601 -19.081  1.00 39.46           C  
ATOM   4586  O   THR A 603      51.274 -26.548 -18.561  1.00 39.46           O  
ATOM   4587  CG2 THR A 603      51.057 -22.229 -19.703  1.00 39.46           C  
ATOM   4588  OG1 THR A 603      50.406 -23.777 -17.975  1.00 39.46           O  
ATOM   4589  N   LYS A 604      51.958 -26.939 -20.466  1.00 45.05           N  
ATOM   4590  CA  LYS A 604      52.903 -28.052 -20.428  1.00 45.05           C  
ATOM   4591  C   LYS A 604      54.340 -27.557 -20.561  1.00 45.05           C  
ATOM   4592  CB  LYS A 604      52.591 -29.059 -21.536  1.00 45.05           C  
ATOM   4593  O   LYS A 604      55.285 -28.297 -20.279  1.00 45.05           O  
ATOM   4594  CG  LYS A 604      51.501 -30.058 -21.175  1.00 45.05           C  
ATOM   4595  CD  LYS A 604      51.321 -31.107 -22.265  1.00 45.05           C  
ATOM   4596  CE  LYS A 604      50.239 -32.113 -21.900  1.00 45.05           C  
ATOM   4597  NZ  LYS A 604      49.954 -33.054 -23.025  1.00 45.05           N  
ATOM   4598  N   SER A 605      54.799 -26.544 -19.837  1.00 46.98           N  
ATOM   4599  CA  SER A 605      56.234 -26.473 -19.580  1.00 46.98           C  
ATOM   4600  C   SER A 605      56.524 -25.781 -18.253  1.00 46.98           C  
ATOM   4601  CB  SER A 605      56.946 -25.737 -20.716  1.00 46.98           C  
ATOM   4602  O   SER A 605      57.635 -25.295 -18.030  1.00 46.98           O  
ATOM   4603  OG  SER A 605      56.433 -24.424 -20.864  1.00 46.98           O  
ATOM   4604  N   ALA A 606      55.708 -26.027 -17.284  1.00 46.50           N  
ATOM   4605  CA  ALA A 606      56.110 -25.619 -15.940  1.00 46.50           C  
ATOM   4606  C   ALA A 606      55.761 -26.693 -14.914  1.00 46.50           C  
ATOM   4607  CB  ALA A 606      55.448 -24.295 -15.566  1.00 46.50           C  
ATOM   4608  O   ALA A 606      54.971 -26.453 -13.998  1.00 46.50           O  
ATOM   4609  N   GLN A 607      55.767 -27.925 -15.233  1.00 50.05           N  
ATOM   4610  CA  GLN A 607      55.251 -29.014 -14.410  1.00 50.05           C  
ATOM   4611  C   GLN A 607      56.339 -29.581 -13.503  1.00 50.05           C  
ATOM   4612  CB  GLN A 607      54.669 -30.123 -15.289  1.00 50.05           C  
ATOM   4613  O   GLN A 607      56.041 -30.227 -12.497  1.00 50.05           O  
ATOM   4614  CG  GLN A 607      53.157 -30.047 -15.454  1.00 50.05           C  
ATOM   4615  CD  GLN A 607      52.613 -31.123 -16.374  1.00 50.05           C  
ATOM   4616  NE2 GLN A 607      51.444 -31.657 -16.036  1.00 50.05           N  
ATOM   4617  OE1 GLN A 607      53.237 -31.471 -17.382  1.00 50.05           O  
ATOM   4618  N   GLU A 608      57.437 -28.842 -13.390  1.00 49.39           N  
ATOM   4619  CA  GLU A 608      58.262 -29.361 -12.303  1.00 49.39           C  
ATOM   4620  C   GLU A 608      58.617 -28.262 -11.306  1.00 49.39           C  
ATOM   4621  CB  GLU A 608      59.538 -30.002 -12.856  1.00 49.39           C  
ATOM   4622  O   GLU A 608      58.890 -28.542 -10.137  1.00 49.39           O  
ATOM   4623  CG  GLU A 608      60.015 -31.208 -12.059  1.00 49.39           C  
ATOM   4624  CD  GLU A 608      61.242 -31.876 -12.660  1.00 49.39           C  
ATOM   4625  OE1 GLU A 608      61.799 -32.802 -12.028  1.00 49.39           O  
ATOM   4626  OE2 GLU A 608      61.650 -31.469 -13.770  1.00 49.39           O  
ATOM   4627  N   ASN A 609      58.024 -27.044 -11.389  1.00 53.95           N  
ATOM   4628  CA  ASN A 609      58.080 -25.977 -10.395  1.00 53.95           C  
ATOM   4629  C   ASN A 609      56.683 -25.531  -9.973  1.00 53.95           C  
ATOM   4630  CB  ASN A 609      58.879 -24.787 -10.929  1.00 53.95           C  
ATOM   4631  O   ASN A 609      56.536 -24.722  -9.055  1.00 53.95           O  
ATOM   4632  CG  ASN A 609      60.145 -24.530 -10.134  1.00 53.95           C  
ATOM   4633  ND2 ASN A 609      61.087 -23.814 -10.736  1.00 53.95           N  
ATOM   4634  OD1 ASN A 609      60.275 -24.972  -8.990  1.00 53.95           O  
ATOM   4635  N   THR A 610      55.517 -26.177 -10.340  1.00 52.37           N  
ATOM   4636  CA  THR A 610      54.102 -25.930 -10.085  1.00 52.37           C  
ATOM   4637  C   THR A 610      53.553 -26.929  -9.071  1.00 52.37           C  
ATOM   4638  CB  THR A 610      53.279 -26.009 -11.384  1.00 52.37           C  
ATOM   4639  O   THR A 610      52.580 -26.640  -8.371  1.00 52.37           O  
ATOM   4640  CG2 THR A 610      53.211 -24.651 -12.076  1.00 52.37           C  
ATOM   4641  OG1 THR A 610      53.887 -26.955 -12.272  1.00 52.37           O  
ATOM   4642  N   LEU A 611      54.255 -28.014  -8.769  1.00 55.29           N  
ATOM   4643  CA  LEU A 611      53.803 -28.981  -7.775  1.00 55.29           C  
ATOM   4644  C   LEU A 611      54.323 -28.619  -6.388  1.00 55.29           C  
ATOM   4645  CB  LEU A 611      54.262 -30.392  -8.153  1.00 55.29           C  
ATOM   4646  O   LEU A 611      53.609 -28.770  -5.394  1.00 55.29           O  
ATOM   4647  CG  LEU A 611      53.376 -31.544  -7.676  1.00 55.29           C  
ATOM   4648  CD1 LEU A 611      52.805 -32.303  -8.869  1.00 55.29           C  
ATOM   4649  CD2 LEU A 611      54.162 -32.481  -6.765  1.00 55.29           C  
ATOM   4650  N   ALA A 612      55.428 -27.882  -6.371  1.00 59.39           N  
ATOM   4651  CA  ALA A 612      55.982 -27.377  -5.117  1.00 59.39           C  
ATOM   4652  C   ALA A 612      55.354 -26.038  -4.740  1.00 59.39           C  
ATOM   4653  CB  ALA A 612      57.499 -27.240  -5.222  1.00 59.39           C  
ATOM   4654  O   ALA A 612      55.098 -25.775  -3.563  1.00 59.39           O  
ATOM   4655  N   LYS A 613      54.841 -25.253  -5.663  1.00 59.15           N  
ATOM   4656  CA  LYS A 613      54.102 -24.006  -5.487  1.00 59.15           C  
ATOM   4657  C   LYS A 613      52.618 -24.275  -5.252  1.00 59.15           C  
ATOM   4658  CB  LYS A 613      54.283 -23.098  -6.705  1.00 59.15           C  
ATOM   4659  O   LYS A 613      51.974 -23.583  -4.460  1.00 59.15           O  
ATOM   4660  CG  LYS A 613      54.128 -21.615  -6.399  1.00 59.15           C  
ATOM   4661  CD  LYS A 613      54.425 -20.758  -7.624  1.00 59.15           C  
ATOM   4662  CE  LYS A 613      54.155 -19.284  -7.354  1.00 59.15           C  
ATOM   4663  NZ  LYS A 613      54.571 -18.426  -8.503  1.00 59.15           N  
ATOM   4664  N   MET A 614      52.054 -25.386  -5.677  1.00 58.21           N  
ATOM   4665  CA  MET A 614      50.682 -25.853  -5.499  1.00 58.21           C  
ATOM   4666  C   MET A 614      50.512 -26.540  -4.149  1.00 58.21           C  
ATOM   4667  CB  MET A 614      50.289 -26.809  -6.626  1.00 58.21           C  
ATOM   4668  O   MET A 614      49.477 -26.390  -3.497  1.00 58.21           O  
ATOM   4669  CG  MET A 614      48.790 -27.031  -6.746  1.00 58.21           C  
ATOM   4670  SD  MET A 614      48.362 -28.243  -8.056  1.00 58.21           S  
ATOM   4671  CE  MET A 614      48.140 -27.124  -9.467  1.00 58.21           C  
ATOM   4672  N   GLU A 615      51.706 -27.159  -3.643  1.00 63.05           N  
ATOM   4673  CA  GLU A 615      51.716 -27.749  -2.307  1.00 63.05           C  
ATOM   4674  C   GLU A 615      51.899 -26.680  -1.233  1.00 63.05           C  
ATOM   4675  CB  GLU A 615      52.818 -28.804  -2.193  1.00 63.05           C  
ATOM   4676  O   GLU A 615      51.292 -26.757  -0.163  1.00 63.05           O  
ATOM   4677  CG  GLU A 615      52.486 -29.940  -1.236  1.00 63.05           C  
ATOM   4678  CD  GLU A 615      53.499 -31.073  -1.275  1.00 63.05           C  
ATOM   4679  OE1 GLU A 615      53.310 -32.081  -0.558  1.00 63.05           O  
ATOM   4680  OE2 GLU A 615      54.491 -30.951  -2.029  1.00 63.05           O  
ATOM   4681  N   GLU A 616      52.646 -25.596  -1.593  1.00 65.66           N  
ATOM   4682  CA  GLU A 616      52.814 -24.436  -0.722  1.00 65.66           C  
ATOM   4683  C   GLU A 616      51.568 -23.555  -0.730  1.00 65.66           C  
ATOM   4684  CB  GLU A 616      54.038 -23.619  -1.146  1.00 65.66           C  
ATOM   4685  O   GLU A 616      51.156 -23.046   0.314  1.00 65.66           O  
ATOM   4686  CG  GLU A 616      54.447 -22.557  -0.136  1.00 65.66           C  
ATOM   4687  CD  GLU A 616      55.692 -21.786  -0.547  1.00 65.66           C  
ATOM   4688  OE1 GLU A 616      56.084 -20.839   0.171  1.00 65.66           O  
ATOM   4689  OE2 GLU A 616      56.279 -22.132  -1.596  1.00 65.66           O  
ATOM   4690  N   GLU A 617      50.816 -23.519  -1.870  1.00 64.09           N  
ATOM   4691  CA  GLU A 617      49.545 -22.812  -2.001  1.00 64.09           C  
ATOM   4692  C   GLU A 617      48.404 -23.606  -1.371  1.00 64.09           C  
ATOM   4693  CB  GLU A 617      49.237 -22.528  -3.474  1.00 64.09           C  
ATOM   4694  O   GLU A 617      47.506 -23.030  -0.755  1.00 64.09           O  
ATOM   4695  CG  GLU A 617      49.187 -21.046  -3.816  1.00 64.09           C  
ATOM   4696  CD  GLU A 617      48.821 -20.777  -5.267  1.00 64.09           C  
ATOM   4697  OE1 GLU A 617      48.625 -19.597  -5.636  1.00 64.09           O  
ATOM   4698  OE2 GLU A 617      48.728 -21.756  -6.042  1.00 64.09           O  
ATOM   4699  N   ARG A 618      48.530 -24.960  -1.460  1.00 70.33           N  
ATOM   4700  CA  ARG A 618      47.574 -25.837  -0.792  1.00 70.33           C  
ATOM   4701  C   ARG A 618      47.769 -25.809   0.720  1.00 70.33           C  
ATOM   4702  CB  ARG A 618      47.706 -27.270  -1.312  1.00 70.33           C  
ATOM   4703  O   ARG A 618      46.796 -25.819   1.477  1.00 70.33           O  
ATOM   4704  CG  ARG A 618      46.454 -28.112  -1.120  1.00 70.33           C  
ATOM   4705  CD  ARG A 618      46.624 -29.513  -1.691  1.00 70.33           C  
ATOM   4706  NE  ARG A 618      45.393 -30.291  -1.587  1.00 70.33           N  
ATOM   4707  NH1 ARG A 618      46.172 -32.079  -2.825  1.00 70.33           N  
ATOM   4708  NH2 ARG A 618      44.046 -32.111  -1.970  1.00 70.33           N  
ATOM   4709  CZ  ARG A 618      45.206 -31.492  -2.127  1.00 70.33           C  
ATOM   4710  N   ALA A 619      49.048 -25.683   1.102  1.00 75.12           N  
ATOM   4711  CA  ALA A 619      49.376 -25.589   2.523  1.00 75.12           C  
ATOM   4712  C   ALA A 619      49.000 -24.221   3.083  1.00 75.12           C  
ATOM   4713  CB  ALA A 619      50.861 -25.862   2.745  1.00 75.12           C  
ATOM   4714  O   ALA A 619      48.498 -24.119   4.205  1.00 75.12           O  
ATOM   4715  N   THR A 620      49.138 -23.156   2.245  1.00 72.75           N  
ATOM   4716  CA  THR A 620      48.738 -21.808   2.632  1.00 72.75           C  
ATOM   4717  C   THR A 620      47.218 -21.671   2.620  1.00 72.75           C  
ATOM   4718  CB  THR A 620      49.359 -20.751   1.700  1.00 72.75           C  
ATOM   4719  O   THR A 620      46.642 -21.006   3.484  1.00 72.75           O  
ATOM   4720  CG2 THR A 620      50.880 -20.748   1.810  1.00 72.75           C  
ATOM   4721  OG1 THR A 620      48.989 -21.040   0.346  1.00 72.75           O  
ATOM   4722  N   HIS A 621      46.503 -22.391   1.773  1.00 72.96           N  
ATOM   4723  CA  HIS A 621      45.047 -22.407   1.679  1.00 72.96           C  
ATOM   4724  C   HIS A 621      44.433 -23.257   2.785  1.00 72.96           C  
ATOM   4725  CB  HIS A 621      44.605 -22.927   0.310  1.00 72.96           C  
ATOM   4726  O   HIS A 621      43.401 -22.892   3.354  1.00 72.96           O  
ATOM   4727  CG  HIS A 621      43.180 -22.614  -0.020  1.00 72.96           C  
ATOM   4728  CD2 HIS A 621      42.620 -21.526  -0.596  1.00 72.96           C  
ATOM   4729  ND1 HIS A 621      42.146 -23.483   0.253  1.00 72.96           N  
ATOM   4730  CE1 HIS A 621      41.007 -22.941  -0.145  1.00 72.96           C  
ATOM   4731  NE2 HIS A 621      41.267 -21.753  -0.663  1.00 72.96           N  
ATOM   4732  N   GLU A 622      45.173 -24.280   3.055  1.00 75.98           N  
ATOM   4733  CA  GLU A 622      44.739 -25.138   4.153  1.00 75.98           C  
ATOM   4734  C   GLU A 622      44.949 -24.456   5.502  1.00 75.98           C  
ATOM   4735  CB  GLU A 622      45.484 -26.475   4.118  1.00 75.98           C  
ATOM   4736  O   GLU A 622      44.101 -24.552   6.391  1.00 75.98           O  
ATOM   4737  CG  GLU A 622      44.840 -27.559   4.971  1.00 75.98           C  
ATOM   4738  CD  GLU A 622      45.488 -28.923   4.795  1.00 75.98           C  
ATOM   4739  OE1 GLU A 622      45.023 -29.902   5.423  1.00 75.98           O  
ATOM   4740  OE2 GLU A 622      46.470 -29.015   4.025  1.00 75.98           O  
ATOM   4741  N   ALA A 623      45.968 -23.687   5.591  1.00 81.97           N  
ATOM   4742  CA  ALA A 623      46.231 -22.887   6.785  1.00 81.97           C  
ATOM   4743  C   ALA A 623      45.242 -21.731   6.900  1.00 81.97           C  
ATOM   4744  CB  ALA A 623      47.664 -22.358   6.766  1.00 81.97           C  
ATOM   4745  O   ALA A 623      44.769 -21.418   7.995  1.00 81.97           O  
ATOM   4746  N   LYS A 624      44.816 -21.206   5.754  1.00 81.13           N  
ATOM   4747  CA  LYS A 624      43.814 -20.144   5.719  1.00 81.13           C  
ATOM   4748  C   LYS A 624      42.423 -20.690   6.029  1.00 81.13           C  
ATOM   4749  CB  LYS A 624      43.813 -19.451   4.356  1.00 81.13           C  
ATOM   4750  O   LYS A 624      41.640 -20.045   6.729  1.00 81.13           O  
ATOM   4751  CG  LYS A 624      44.950 -18.458   4.165  1.00 81.13           C  
ATOM   4752  CD  LYS A 624      44.835 -17.726   2.834  1.00 81.13           C  
ATOM   4753  CE  LYS A 624      46.014 -16.788   2.608  1.00 81.13           C  
ATOM   4754  NZ  LYS A 624      45.948 -16.129   1.269  1.00 81.13           N  
ATOM   4755  N   ARG A 625      42.184 -21.944   5.642  1.00 77.46           N  
ATOM   4756  CA  ARG A 625      40.898 -22.577   5.917  1.00 77.46           C  
ATOM   4757  C   ARG A 625      40.779 -22.958   7.389  1.00 77.46           C  
ATOM   4758  CB  ARG A 625      40.710 -23.816   5.039  1.00 77.46           C  
ATOM   4759  O   ARG A 625      39.716 -22.797   7.993  1.00 77.46           O  
ATOM   4760  CG  ARG A 625      39.445 -23.788   4.196  1.00 77.46           C  
ATOM   4761  CD  ARG A 625      39.225 -25.104   3.464  1.00 77.46           C  
ATOM   4762  NE  ARG A 625      38.613 -26.108   4.331  1.00 77.46           N  
ATOM   4763  NH1 ARG A 625      36.846 -26.555   2.912  1.00 77.46           N  
ATOM   4764  NH2 ARG A 625      37.028 -27.665   4.910  1.00 77.46           N  
ATOM   4765  CZ  ARG A 625      37.497 -26.774   4.049  1.00 77.46           C  
ATOM   4766  N   LYS A 626      41.892 -23.343   7.843  1.00 82.48           N  
ATOM   4767  CA  LYS A 626      41.934 -23.708   9.257  1.00 82.48           C  
ATOM   4768  C   LYS A 626      41.826 -22.472  10.146  1.00 82.48           C  
ATOM   4769  CB  LYS A 626      43.220 -24.472   9.576  1.00 82.48           C  
ATOM   4770  O   LYS A 626      41.141 -22.497  11.171  1.00 82.48           O  
ATOM   4771  CG  LYS A 626      43.136 -25.325  10.833  1.00 82.48           C  
ATOM   4772  CD  LYS A 626      44.405 -26.142  11.040  1.00 82.48           C  
ATOM   4773  CE  LYS A 626      44.367 -26.914  12.352  1.00 82.48           C  
ATOM   4774  NZ  LYS A 626      45.615 -27.706  12.565  1.00 82.48           N  
ATOM   4775  N   LYS A 627      42.456 -21.371   9.683  1.00 86.01           N  
ATOM   4776  CA  LYS A 627      42.344 -20.083  10.363  1.00 86.01           C  
ATOM   4777  C   LYS A 627      40.925 -19.530  10.261  1.00 86.01           C  
ATOM   4778  CB  LYS A 627      43.341 -19.080   9.780  1.00 86.01           C  
ATOM   4779  O   LYS A 627      40.377 -19.028  11.245  1.00 86.01           O  
ATOM   4780  CG  LYS A 627      43.443 -17.781  10.566  1.00 86.01           C  
ATOM   4781  CD  LYS A 627      44.489 -16.848   9.969  1.00 86.01           C  
ATOM   4782  CE  LYS A 627      44.541 -15.519  10.710  1.00 86.01           C  
ATOM   4783  NZ  LYS A 627      45.528 -14.581  10.097  1.00 86.01           N  
ATOM   4784  N   LYS A 628      40.282 -19.678   9.124  1.00 78.44           N  
ATOM   4785  CA  LYS A 628      38.912 -19.216   8.921  1.00 78.44           C  
ATOM   4786  C   LYS A 628      37.920 -20.078   9.696  1.00 78.44           C  
ATOM   4787  CB  LYS A 628      38.559 -19.220   7.433  1.00 78.44           C  
ATOM   4788  O   LYS A 628      36.936 -19.569  10.238  1.00 78.44           O  
ATOM   4789  CG  LYS A 628      39.095 -18.020   6.666  1.00 78.44           C  
ATOM   4790  CD  LYS A 628      38.542 -17.971   5.248  1.00 78.44           C  
ATOM   4791  CE  LYS A 628      39.120 -16.802   4.462  1.00 78.44           C  
ATOM   4792  NZ  LYS A 628      38.736 -16.860   3.020  1.00 78.44           N  
ATOM   4793  N   GLU A 629      38.287 -21.369   9.794  1.00 78.79           N  
ATOM   4794  CA  GLU A 629      37.476 -22.292  10.583  1.00 78.79           C  
ATOM   4795  C   GLU A 629      37.565 -21.970  12.072  1.00 78.79           C  
ATOM   4796  CB  GLU A 629      37.908 -23.738  10.330  1.00 78.79           C  
ATOM   4797  O   GLU A 629      36.557 -22.002  12.781  1.00 78.79           O  
ATOM   4798  CG  GLU A 629      36.950 -24.774  10.901  1.00 78.79           C  
ATOM   4799  CD  GLU A 629      37.372 -26.206  10.611  1.00 78.79           C  
ATOM   4800  OE1 GLU A 629      36.731 -27.146  11.134  1.00 78.79           O  
ATOM   4801  OE2 GLU A 629      38.352 -26.389   9.855  1.00 78.79           O  
ATOM   4802  N   GLU A 630      38.742 -21.561  12.494  1.00 85.78           N  
ATOM   4803  CA  GLU A 630      38.942 -21.167  13.885  1.00 85.78           C  
ATOM   4804  C   GLU A 630      38.298 -19.814  14.174  1.00 85.78           C  
ATOM   4805  CB  GLU A 630      40.435 -21.122  14.222  1.00 85.78           C  
ATOM   4806  O   GLU A 630      37.705 -19.617  15.237  1.00 85.78           O  
ATOM   4807  CG  GLU A 630      40.987 -22.439  14.748  1.00 85.78           C  
ATOM   4808  CD  GLU A 630      42.506 -22.476  14.797  1.00 85.78           C  
ATOM   4809  OE1 GLU A 630      43.080 -23.567  15.016  1.00 85.78           O  
ATOM   4810  OE2 GLU A 630      43.128 -21.405  14.615  1.00 85.78           O  
ATOM   4811  N   GLU A 631      38.335 -18.986  13.197  1.00 84.67           N  
ATOM   4812  CA  GLU A 631      37.676 -17.689  13.315  1.00 84.67           C  
ATOM   4813  C   GLU A 631      36.158 -17.839  13.313  1.00 84.67           C  
ATOM   4814  CB  GLU A 631      38.115 -16.757  12.183  1.00 84.67           C  
ATOM   4815  O   GLU A 631      35.460 -17.161  14.070  1.00 84.67           O  
ATOM   4816  CG  GLU A 631      39.482 -16.126  12.400  1.00 84.67           C  
ATOM   4817  CD  GLU A 631      39.894 -15.185  11.279  1.00 84.67           C  
ATOM   4818  OE1 GLU A 631      40.992 -14.588  11.360  1.00 84.67           O  
ATOM   4819  OE2 GLU A 631      39.113 -15.044  10.312  1.00 84.67           O  
ATOM   4820  N   MET A 632      35.681 -18.755  12.510  1.00 79.27           N  
ATOM   4821  CA  MET A 632      34.252 -19.047  12.453  1.00 79.27           C  
ATOM   4822  C   MET A 632      33.781 -19.715  13.741  1.00 79.27           C  
ATOM   4823  CB  MET A 632      33.933 -19.942  11.254  1.00 79.27           C  
ATOM   4824  O   MET A 632      32.695 -19.415  14.240  1.00 79.27           O  
ATOM   4825  CG  MET A 632      32.468 -19.924  10.848  1.00 79.27           C  
ATOM   4826  SD  MET A 632      32.063 -21.225   9.619  1.00 79.27           S  
ATOM   4827  CE  MET A 632      32.632 -20.416   8.098  1.00 79.27           C  
ATOM   4828  N   LYS A 633      34.624 -20.509  14.280  1.00 82.13           N  
ATOM   4829  CA  LYS A 633      34.320 -21.145  15.559  1.00 82.13           C  
ATOM   4830  C   LYS A 633      34.334 -20.126  16.696  1.00 82.13           C  
ATOM   4831  CB  LYS A 633      35.317 -22.268  15.851  1.00 82.13           C  
ATOM   4832  O   LYS A 633      33.487 -20.176  17.591  1.00 82.13           O  
ATOM   4833  CG  LYS A 633      34.997 -23.577  15.145  1.00 82.13           C  
ATOM   4834  CD  LYS A 633      35.967 -24.681  15.548  1.00 82.13           C  
ATOM   4835  CE  LYS A 633      35.715 -25.962  14.764  1.00 82.13           C  
ATOM   4836  NZ  LYS A 633      36.711 -27.022  15.099  1.00 82.13           N  
ATOM   4837  N   GLN A 634      35.168 -19.136  16.596  1.00 85.36           N  
ATOM   4838  CA  GLN A 634      35.242 -18.066  17.586  1.00 85.36           C  
ATOM   4839  C   GLN A 634      34.033 -17.141  17.487  1.00 85.36           C  
ATOM   4840  CB  GLN A 634      36.533 -17.264  17.416  1.00 85.36           C  
ATOM   4841  O   GLN A 634      33.490 -16.708  18.506  1.00 85.36           O  
ATOM   4842  CG  GLN A 634      37.738 -17.884  18.109  1.00 85.36           C  
ATOM   4843  CD  GLN A 634      38.968 -16.998  18.053  1.00 85.36           C  
ATOM   4844  NE2 GLN A 634      40.111 -17.543  18.454  1.00 85.36           N  
ATOM   4845  OE1 GLN A 634      38.892 -15.832  17.651  1.00 85.36           O  
ATOM   4846  N   VAL A 635      33.616 -17.021  16.278  1.00 83.05           N  
ATOM   4847  CA  VAL A 635      32.443 -16.184  16.050  1.00 83.05           C  
ATOM   4848  C   VAL A 635      31.196 -16.887  16.581  1.00 83.05           C  
ATOM   4849  CB  VAL A 635      32.268 -15.850  14.551  1.00 83.05           C  
ATOM   4850  O   VAL A 635      30.328 -16.252  17.185  1.00 83.05           O  
ATOM   4851  CG1 VAL A 635      30.915 -15.186  14.301  1.00 83.05           C  
ATOM   4852  CG2 VAL A 635      33.405 -14.951  14.070  1.00 83.05           C  
ATOM   4853  N   GLU A 636      31.200 -18.178  16.430  1.00 76.82           N  
ATOM   4854  CA  GLU A 636      30.081 -18.969  16.933  1.00 76.82           C  
ATOM   4855  C   GLU A 636      30.056 -18.982  18.459  1.00 76.82           C  
ATOM   4856  CB  GLU A 636      30.150 -20.401  16.397  1.00 76.82           C  
ATOM   4857  O   GLU A 636      28.989 -18.881  19.069  1.00 76.82           O  
ATOM   4858  CG  GLU A 636      28.808 -21.119  16.384  1.00 76.82           C  
ATOM   4859  CD  GLU A 636      28.848 -22.453  15.655  1.00 76.82           C  
ATOM   4860  OE1 GLU A 636      27.805 -23.141  15.592  1.00 76.82           O  
ATOM   4861  OE2 GLU A 636      29.932 -22.813  15.145  1.00 76.82           O  
ATOM   4862  N   LEU A 637      31.217 -19.051  18.982  1.00 80.70           N  
ATOM   4863  CA  LEU A 637      31.322 -19.020  20.437  1.00 80.70           C  
ATOM   4864  C   LEU A 637      30.966 -17.640  20.979  1.00 80.70           C  
ATOM   4865  CB  LEU A 637      32.735 -19.407  20.880  1.00 80.70           C  
ATOM   4866  O   LEU A 637      30.285 -17.526  22.000  1.00 80.70           O  
ATOM   4867  CG  LEU A 637      32.852 -20.116  22.230  1.00 80.70           C  
ATOM   4868  CD1 LEU A 637      33.149 -21.598  22.026  1.00 80.70           C  
ATOM   4869  CD2 LEU A 637      33.930 -19.462  23.087  1.00 80.70           C  
ATOM   4870  N   GLN A 638      31.318 -16.594  20.251  1.00 82.11           N  
ATOM   4871  CA  GLN A 638      30.962 -15.226  20.611  1.00 82.11           C  
ATOM   4872  C   GLN A 638      29.459 -14.995  20.476  1.00 82.11           C  
ATOM   4873  CB  GLN A 638      31.727 -14.225  19.744  1.00 82.11           C  
ATOM   4874  O   GLN A 638      28.849 -14.335  21.320  1.00 82.11           O  
ATOM   4875  CG  GLN A 638      33.088 -13.838  20.306  1.00 82.11           C  
ATOM   4876  CD  GLN A 638      33.837 -12.867  19.414  1.00 82.11           C  
ATOM   4877  NE2 GLN A 638      34.974 -12.375  19.895  1.00 82.11           N  
ATOM   4878  OE1 GLN A 638      33.399 -12.562  18.300  1.00 82.11           O  
ATOM   4879  N   LYS A 639      28.891 -15.641  19.533  1.00 82.80           N  
ATOM   4880  CA  LYS A 639      27.454 -15.500  19.317  1.00 82.80           C  
ATOM   4881  C   LYS A 639      26.662 -16.252  20.383  1.00 82.80           C  
ATOM   4882  CB  LYS A 639      27.068 -16.002  17.925  1.00 82.80           C  
ATOM   4883  O   LYS A 639      25.630 -15.768  20.853  1.00 82.80           O  
ATOM   4884  CG  LYS A 639      27.183 -14.949  16.833  1.00 82.80           C  
ATOM   4885  CD  LYS A 639      26.573 -15.432  15.524  1.00 82.80           C  
ATOM   4886  CE  LYS A 639      26.711 -14.390  14.423  1.00 82.80           C  
ATOM   4887  NZ  LYS A 639      26.143 -14.872  13.128  1.00 82.80           N  
ATOM   4888  N   VAL A 640      27.209 -17.401  20.780  1.00 86.80           N  
ATOM   4889  CA  VAL A 640      26.577 -18.185  21.836  1.00 86.80           C  
ATOM   4890  C   VAL A 640      26.698 -17.449  23.169  1.00 86.80           C  
ATOM   4891  CB  VAL A 640      27.201 -19.595  21.948  1.00 86.80           C  
ATOM   4892  O   VAL A 640      25.744 -17.405  23.949  1.00 86.80           O  
ATOM   4893  CG1 VAL A 640      26.690 -20.314  23.195  1.00 86.80           C  
ATOM   4894  CG2 VAL A 640      26.898 -20.412  20.693  1.00 86.80           C  
ATOM   4895  N   LYS A 641      27.809 -16.827  23.356  1.00 81.85           N  
ATOM   4896  CA  LYS A 641      28.046 -16.051  24.570  1.00 81.85           C  
ATOM   4897  C   LYS A 641      27.170 -14.802  24.603  1.00 81.85           C  
ATOM   4898  CB  LYS A 641      29.520 -15.660  24.679  1.00 81.85           C  
ATOM   4899  O   LYS A 641      26.617 -14.452  25.648  1.00 81.85           O  
ATOM   4900  CG  LYS A 641      30.425 -16.787  25.156  1.00 81.85           C  
ATOM   4901  CD  LYS A 641      31.859 -16.309  25.347  1.00 81.85           C  
ATOM   4902  CE  LYS A 641      32.785 -17.456  25.731  1.00 81.85           C  
ATOM   4903  NZ  LYS A 641      34.196 -16.995  25.900  1.00 81.85           N  
ATOM   4904  N   GLU A 642      26.990 -14.188  23.496  1.00 84.56           N  
ATOM   4905  CA  GLU A 642      26.124 -13.018  23.381  1.00 84.56           C  
ATOM   4906  C   GLU A 642      24.658 -13.396  23.572  1.00 84.56           C  
ATOM   4907  CB  GLU A 642      26.320 -12.336  22.025  1.00 84.56           C  
ATOM   4908  O   GLU A 642      23.912 -12.685  24.249  1.00 84.56           O  
ATOM   4909  CG  GLU A 642      25.722 -10.939  21.947  1.00 84.56           C  
ATOM   4910  CD  GLU A 642      25.967 -10.255  20.612  1.00 84.56           C  
ATOM   4911  OE1 GLU A 642      25.355  -9.194  20.351  1.00 84.56           O  
ATOM   4912  OE2 GLU A 642      26.778 -10.784  19.819  1.00 84.56           O  
ATOM   4913  N   LYS A 643      24.289 -14.524  22.979  1.00 78.47           N  
ATOM   4914  CA  LYS A 643      22.916 -15.002  23.110  1.00 78.47           C  
ATOM   4915  C   LYS A 643      22.624 -15.448  24.540  1.00 78.47           C  
ATOM   4916  CB  LYS A 643      22.653 -16.153  22.138  1.00 78.47           C  
ATOM   4917  O   LYS A 643      21.531 -15.209  25.059  1.00 78.47           O  
ATOM   4918  CG  LYS A 643      22.253 -15.704  20.741  1.00 78.47           C  
ATOM   4919  CD  LYS A 643      21.797 -16.879  19.885  1.00 78.47           C  
ATOM   4920  CE  LYS A 643      21.413 -16.433  18.480  1.00 78.47           C  
ATOM   4921  NZ  LYS A 643      21.009 -17.588  17.624  1.00 78.47           N  
ATOM   4922  N   ALA A 644      23.574 -16.058  25.167  1.00 79.97           N  
ATOM   4923  CA  ALA A 644      23.447 -16.447  26.569  1.00 79.97           C  
ATOM   4924  C   ALA A 644      23.352 -15.221  27.472  1.00 79.97           C  
ATOM   4925  CB  ALA A 644      24.626 -17.322  26.987  1.00 79.97           C  
ATOM   4926  O   ALA A 644      22.568 -15.202  28.424  1.00 79.97           O  
ATOM   4927  N   ALA A 645      24.075 -14.137  27.144  1.00 83.77           N  
ATOM   4928  CA  ALA A 645      24.033 -12.888  27.901  1.00 83.77           C  
ATOM   4929  C   ALA A 645      22.702 -12.170  27.701  1.00 83.77           C  
ATOM   4930  CB  ALA A 645      25.191 -11.980  27.493  1.00 83.77           C  
ATOM   4931  O   ALA A 645      22.140 -11.615  28.648  1.00 83.77           O  
ATOM   4932  N   LYS A 646      22.196 -12.299  26.553  1.00 82.22           N  
ATOM   4933  CA  LYS A 646      20.903 -11.698  26.242  1.00 82.22           C  
ATOM   4934  C   LYS A 646      19.768 -12.445  26.936  1.00 82.22           C  
ATOM   4935  CB  LYS A 646      20.669 -11.678  24.730  1.00 82.22           C  
ATOM   4936  O   LYS A 646      18.811 -11.830  27.410  1.00 82.22           O  
ATOM   4937  CG  LYS A 646      21.253 -10.459  24.030  1.00 82.22           C
[truncated: 70,795 more chars]
