# Supplementary material for: The evolutionary origins and ancestral features of septins
Source: Front Cell Dev Biol. 2024 Jun 26;12:1406966. doi: 10.3389/fcell.2024.1406966 (PMC11238149; doi:10.3389/fcell.2024.1406966)
Supplement: Supplementary file 1 [file DataSheet3.zip › Delic_Shuman_Supp_File6/AncGroup6B_450_1250_60852.result/AncChlorophyte_450_1250_60852_unrelaxed_rank_3_model_1.pdb]

MODEL     1                                                                     
ATOM      1  N   ASN A   1      37.621  30.348 -24.498  1.00 30.19           N  
ATOM      2  CA  ASN A   1      37.615  30.896 -23.145  1.00 30.19           C  
ATOM      3  C   ASN A   1      36.195  31.162 -22.654  1.00 30.19           C  
ATOM      4  CB  ASN A   1      38.448  32.178 -23.082  1.00 30.19           C  
ATOM      5  O   ASN A   1      35.543  32.104 -23.107  1.00 30.19           O  
ATOM      6  CG  ASN A   1      39.886  31.921 -22.679  1.00 30.19           C  
ATOM      7  ND2 ASN A   1      40.731  32.937 -22.816  1.00 30.19           N  
ATOM      8  OD1 ASN A   1      40.236  30.819 -22.249  1.00 30.19           O  
ATOM      9  N   SER A   2      35.451  29.996 -22.320  1.00 30.59           N  
ATOM     10  CA  SER A   2      34.860  29.201 -21.249  1.00 30.59           C  
ATOM     11  C   SER A   2      33.503  29.759 -20.832  1.00 30.59           C  
ATOM     12  CB  SER A   2      35.794  29.153 -20.039  1.00 30.59           C  
ATOM     13  O   SER A   2      33.417  30.871 -20.306  1.00 30.59           O  
ATOM     14  OG  SER A   2      35.575  30.266 -19.189  1.00 30.59           O  
ATOM     15  N   LEU A   3      32.468  28.925 -21.310  1.00 33.66           N  
ATOM     16  CA  LEU A   3      32.042  27.563 -21.007  1.00 33.66           C  
ATOM     17  C   LEU A   3      30.526  27.489 -20.855  1.00 33.66           C  
ATOM     18  CB  LEU A   3      32.720  27.062 -19.729  1.00 33.66           C  
ATOM     19  O   LEU A   3      29.959  28.096 -19.944  1.00 33.66           O  
ATOM     20  CG  LEU A   3      34.015  26.270 -19.914  1.00 33.66           C  
ATOM     21  CD1 LEU A   3      34.949  26.497 -18.730  1.00 33.66           C  
ATOM     22  CD2 LEU A   3      33.714  24.785 -20.087  1.00 33.66           C  
ATOM     23  N   ALA A   4      29.809  26.952 -21.883  1.00 35.91           N  
ATOM     24  CA  ALA A   4      29.288  25.832 -22.663  1.00 35.91           C  
ATOM     25  C   ALA A   4      28.486  24.878 -21.783  1.00 35.91           C  
ATOM     26  CB  ALA A   4      30.428  25.086 -23.351  1.00 35.91           C  
ATOM     27  O   ALA A   4      28.973  24.421 -20.746  1.00 35.91           O  
ATOM     28  N   LYS A   5      27.083  24.714 -22.030  1.00 34.15           N  
ATOM     29  CA  LYS A   5      26.370  23.910 -23.018  1.00 34.15           C  
ATOM     30  C   LYS A   5      25.051  23.389 -22.455  1.00 34.15           C  
ATOM     31  CB  LYS A   5      27.238  22.741 -23.486  1.00 34.15           C  
ATOM     32  O   LYS A   5      25.040  22.650 -21.469  1.00 34.15           O  
ATOM     33  CG  LYS A   5      28.099  23.057 -24.701  1.00 34.15           C  
ATOM     34  CD  LYS A   5      28.948  21.860 -25.110  1.00 34.15           C  
ATOM     35  CE  LYS A   5      29.835  22.185 -26.304  1.00 34.15           C  
ATOM     36  NZ  LYS A   5      30.696  21.026 -26.687  1.00 34.15           N  
ATOM     37  N   SER A   6      23.853  23.959 -22.782  1.00 31.35           N  
ATOM     38  CA  SER A   6      22.608  23.639 -23.474  1.00 31.35           C  
ATOM     39  C   SER A   6      22.876  23.145 -24.892  1.00 31.35           C  
ATOM     40  CB  SER A   6      21.689  24.861 -23.517  1.00 31.35           C  
ATOM     41  O   SER A   6      23.725  23.694 -25.597  1.00 31.35           O  
ATOM     42  OG  SER A   6      22.080  25.749 -24.550  1.00 31.35           O  
ATOM     43  N   GLY A   7      22.542  21.867 -25.292  1.00 30.02           N  
ATOM     44  CA  GLY A   7      21.838  21.716 -26.556  1.00 30.02           C  
ATOM     45  C   GLY A   7      21.716  20.272 -27.002  1.00 30.02           C  
ATOM     46  O   GLY A   7      22.674  19.502 -26.902  1.00 30.02           O  
ATOM     47  N   VAL A   8      20.480  19.675 -27.125  1.00 29.34           N  
ATOM     48  CA  VAL A   8      19.588  19.300 -28.217  1.00 29.34           C  
ATOM     49  C   VAL A   8      20.202  18.151 -29.015  1.00 29.34           C  
ATOM     50  CB  VAL A   8      19.295  20.498 -29.148  1.00 29.34           C  
ATOM     51  O   VAL A   8      21.384  18.192 -29.364  1.00 29.34           O  
ATOM     52  CG1 VAL A   8      18.399  20.073 -30.310  1.00 29.34           C  
ATOM     53  CG2 VAL A   8      18.650  21.638 -28.361  1.00 29.34           C  
ATOM     54  N   LEU A   9      19.502  16.894 -29.095  1.00 30.09           N  
ATOM     55  CA  LEU A   9      18.984  16.464 -30.390  1.00 30.09           C  
ATOM     56  C   LEU A   9      18.892  14.943 -30.459  1.00 30.09           C  
ATOM     57  CB  LEU A   9      19.872  16.985 -31.523  1.00 30.09           C  
ATOM     58  O   LEU A   9      19.867  14.244 -30.176  1.00 30.09           O  
ATOM     59  CG  LEU A   9      19.347  18.198 -32.292  1.00 30.09           C  
ATOM     60  CD1 LEU A   9      20.502  18.960 -32.933  1.00 30.09           C  
ATOM     61  CD2 LEU A   9      18.334  17.766 -33.346  1.00 30.09           C  
ATOM     62  N   GLN A  10      17.643  14.296 -30.683  1.00 26.91           N  
ATOM     63  CA  GLN A  10      16.995  13.730 -31.860  1.00 26.91           C  
ATOM     64  C   GLN A  10      17.930  12.776 -32.598  1.00 26.91           C  
ATOM     65  CB  GLN A  10      16.527  14.841 -32.803  1.00 26.91           C  
ATOM     66  O   GLN A  10      19.085  13.114 -32.866  1.00 26.91           O  
ATOM     67  CG  GLN A  10      15.129  14.622 -33.365  1.00 26.91           C  
ATOM     68  CD  GLN A  10      14.583  15.849 -34.071  1.00 26.91           C  
ATOM     69  NE2 GLN A  10      13.320  15.784 -34.481  1.00 26.91           N  
ATOM     70  OE1 GLN A  10      15.289  16.847 -34.247  1.00 26.91           O  
ATOM     71  N   ALA A  11      17.693  11.429 -32.596  1.00 27.68           N  
ATOM     72  CA  ALA A  11      17.479  10.366 -33.576  1.00 27.68           C  
ATOM     73  C   ALA A  11      18.806   9.860 -34.133  1.00 27.68           C  
ATOM     74  CB  ALA A  11      16.583  10.860 -34.709  1.00 27.68           C  
ATOM     75  O   ALA A  11      19.677  10.653 -34.498  1.00 27.68           O  
ATOM     76  N   ALA A  12      19.174   8.576 -33.914  1.00 30.61           N  
ATOM     77  CA  ALA A  12      19.981   8.042 -35.009  1.00 30.61           C  
ATOM     78  C   ALA A  12      19.976   6.516 -35.000  1.00 30.61           C  
ATOM     79  CB  ALA A  12      21.411   8.567 -34.921  1.00 30.61           C  
ATOM     80  O   ALA A  12      20.262   5.894 -33.974  1.00 30.61           O  
ATOM     81  N   GLN A  13      19.287   5.795 -36.011  1.00 27.81           N  
ATOM     82  CA  GLN A  13      19.513   4.799 -37.052  1.00 27.81           C  
ATOM     83  C   GLN A  13      20.569   5.273 -38.047  1.00 27.81           C  
ATOM     84  CB  GLN A  13      18.209   4.480 -37.784  1.00 27.81           C  
ATOM     85  O   GLN A  13      20.477   6.383 -38.576  1.00 27.81           O  
ATOM     86  CG  GLN A  13      18.020   3.000 -38.089  1.00 27.81           C  
ATOM     87  CD  GLN A  13      16.643   2.686 -38.641  1.00 27.81           C  
ATOM     88  NE2 GLN A  13      16.430   1.432 -39.026  1.00 27.81           N  
ATOM     89  OE1 GLN A  13      15.776   3.562 -38.720  1.00 27.81           O  
ATOM     90  N   ALA A  14      21.830   4.584 -38.159  1.00 33.22           N  
ATOM     91  CA  ALA A  14      22.549   3.890 -39.224  1.00 33.22           C  
ATOM     92  C   ALA A  14      24.002   4.352 -39.296  1.00 33.22           C  
ATOM     93  CB  ALA A  14      21.857   4.113 -40.566  1.00 33.22           C  
ATOM     94  O   ALA A  14      24.279   5.554 -39.288  1.00 33.22           O  
ATOM     95  N   GLN A  15      25.026   3.381 -39.162  1.00 29.76           N  
ATOM     96  CA  GLN A  15      26.042   2.611 -39.872  1.00 29.76           C  
ATOM     97  C   GLN A  15      27.167   3.513 -40.370  1.00 29.76           C  
ATOM     98  CB  GLN A  15      25.419   1.853 -41.045  1.00 29.76           C  
ATOM     99  O   GLN A  15      26.913   4.542 -41.000  1.00 29.76           O  
ATOM    100  CG  GLN A  15      25.047   0.413 -40.719  1.00 29.76           C  
ATOM    101  CD  GLN A  15      24.510  -0.342 -41.921  1.00 29.76           C  
ATOM    102  NE2 GLN A  15      24.585  -1.667 -41.871  1.00 29.76           N  
ATOM    103  OE1 GLN A  15      24.030   0.262 -42.886  1.00 29.76           O  
ATOM    104  N   LEU A  16      28.476   3.218 -39.917  1.00 34.09           N  
ATOM    105  CA  LEU A  16      29.662   2.880 -40.697  1.00 34.09           C  
ATOM    106  C   LEU A  16      30.918   3.462 -40.056  1.00 34.09           C  
ATOM    107  CB  LEU A  16      29.524   3.394 -42.133  1.00 34.09           C  
ATOM    108  O   LEU A  16      31.007   4.673 -39.842  1.00 34.09           O  
ATOM    109  CG  LEU A  16      29.010   2.389 -43.166  1.00 34.09           C  
ATOM    110  CD1 LEU A  16      28.391   3.119 -44.353  1.00 34.09           C  
ATOM    111  CD2 LEU A  16      30.138   1.471 -43.625  1.00 34.09           C  
ATOM    112  N   GLN A  17      31.908   2.580 -39.536  1.00 31.79           N  
ATOM    113  CA  GLN A  17      33.197   1.971 -39.847  1.00 31.79           C  
ATOM    114  C   GLN A  17      34.331   2.983 -39.712  1.00 31.79           C  
ATOM    115  CB  GLN A  17      33.186   1.380 -41.257  1.00 31.79           C  
ATOM    116  O   GLN A  17      34.264   4.077 -40.276  1.00 31.79           O  
ATOM    117  CG  GLN A  17      33.188  -0.143 -41.286  1.00 31.79           C  
ATOM    118  CD  GLN A  17      32.859  -0.705 -42.656  1.00 31.79           C  
ATOM    119  NE2 GLN A  17      32.675  -2.018 -42.730  1.00 31.79           N  
ATOM    120  OE1 GLN A  17      32.770   0.036 -43.640  1.00 31.79           O  
ATOM    121  N   MET A  18      35.328   2.719 -38.766  1.00 32.89           N  
ATOM    122  CA  MET A  18      36.715   2.279 -38.881  1.00 32.89           C  
ATOM    123  C   MET A  18      37.621   3.085 -37.957  1.00 32.89           C  
ATOM    124  CB  MET A  18      37.201   2.402 -40.327  1.00 32.89           C  
ATOM    125  O   MET A  18      37.594   4.317 -37.974  1.00 32.89           O  
ATOM    126  CG  MET A  18      36.490   1.469 -41.294  1.00 32.89           C  
ATOM    127  SD  MET A  18      37.036  -0.274 -41.120  1.00 32.89           S  
ATOM    128  CE  MET A  18      38.673  -0.175 -41.896  1.00 32.89           C  
ATOM    129  N   GLY A  19      38.269   2.392 -36.967  1.00 33.67           N  
ATOM    130  CA  GLY A  19      39.696   2.111 -36.949  1.00 33.67           C  
ATOM    131  C   GLY A  19      40.297   2.159 -35.557  1.00 33.67           C  
ATOM    132  O   GLY A  19      40.287   3.206 -34.907  1.00 33.67           O  
ATOM    133  N   LEU A  20      40.498   1.037 -34.886  1.00 40.18           N  
ATOM    134  CA  LEU A  20      41.457   0.352 -34.027  1.00 40.18           C  
ATOM    135  C   LEU A  20      42.846   0.966 -34.164  1.00 40.18           C  
ATOM    136  CB  LEU A  20      41.510  -1.140 -34.367  1.00 40.18           C  
ATOM    137  O   LEU A  20      43.201   1.479 -35.228  1.00 40.18           O  
ATOM    138  CG  LEU A  20      40.405  -2.012 -33.768  1.00 40.18           C  
ATOM    139  CD1 LEU A  20      40.247  -3.296 -34.575  1.00 40.18           C  
ATOM    140  CD2 LEU A  20      40.704  -2.326 -32.306  1.00 40.18           C  
ATOM    141  N   PRO A  21      43.897   0.422 -33.238  1.00 41.42           N  
ATOM    142  CA  PRO A  21      44.403  -0.873 -32.775  1.00 41.42           C  
ATOM    143  C   PRO A  21      45.292  -0.751 -31.539  1.00 41.42           C  
ATOM    144  CB  PRO A  21      45.203  -1.388 -33.974  1.00 41.42           C  
ATOM    145  O   PRO A  21      45.721   0.351 -31.188  1.00 41.42           O  
ATOM    146  CG  PRO A  21      45.809  -0.164 -34.583  1.00 41.42           C  
ATOM    147  CD  PRO A  21      45.259   1.042 -33.877  1.00 41.42           C  
ATOM    148  N   ALA A  22      45.372  -1.911 -30.715  1.00 38.19           N  
ATOM    149  CA  ALA A  22      46.200  -3.103 -30.553  1.00 38.19           C  
ATOM    150  C   ALA A  22      47.112  -2.976 -29.336  1.00 38.19           C  
ATOM    151  CB  ALA A  22      47.028  -3.351 -31.811  1.00 38.19           C  
ATOM    152  O   ALA A  22      47.741  -1.935 -29.129  1.00 38.19           O  
ATOM    153  N   ASP A  23      47.112  -4.097 -28.376  1.00 38.11           N  
ATOM    154  CA  ASP A  23      48.039  -5.215 -28.233  1.00 38.11           C  
ATOM    155  C   ASP A  23      48.030  -5.756 -26.805  1.00 38.11           C  
ATOM    156  CB  ASP A  23      49.455  -4.793 -28.627  1.00 38.11           C  
ATOM    157  O   ASP A  23      48.163  -4.993 -25.846  1.00 38.11           O  
ATOM    158  CG  ASP A  23      49.633  -4.639 -30.127  1.00 38.11           C  
ATOM    159  OD1 ASP A  23      49.057  -5.440 -30.895  1.00 38.11           O  
ATOM    160  OD2 ASP A  23      50.357  -3.710 -30.545  1.00 38.11           O  
ATOM    161  N   ALA A  24      47.605  -7.118 -26.637  1.00 41.93           N  
ATOM    162  CA  ALA A  24      48.481  -8.282 -26.523  1.00 41.93           C  
ATOM    163  C   ALA A  24      47.864  -9.346 -25.620  1.00 41.93           C  
ATOM    164  CB  ALA A  24      49.851  -7.866 -25.991  1.00 41.93           C  
ATOM    165  O   ALA A  24      47.591  -9.090 -24.445  1.00 41.93           O  
ATOM    166  N   GLU A  25      47.308 -10.519 -26.118  1.00 37.49           N  
ATOM    167  CA  GLU A  25      47.235 -11.971 -26.250  1.00 37.49           C  
ATOM    168  C   GLU A  25      48.367 -12.653 -25.487  1.00 37.49           C  
ATOM    169  CB  GLU A  25      47.275 -12.380 -27.725  1.00 37.49           C  
ATOM    170  O   GLU A  25      49.474 -12.118 -25.399  1.00 37.49           O  
ATOM    171  CG  GLU A  25      45.899 -12.567 -28.349  1.00 37.49           C  
ATOM    172  CD  GLU A  25      45.841 -13.718 -29.341  1.00 37.49           C  
ATOM    173  OE1 GLU A  25      44.724 -14.159 -29.694  1.00 37.49           O  
ATOM    174  OE2 GLU A  25      46.922 -14.183 -29.767  1.00 37.49           O  
ATOM    175  N   PRO A  26      48.274 -14.163 -25.446  1.00 44.99           N  
ATOM    176  CA  PRO A  26      47.598 -15.316 -26.045  1.00 44.99           C  
ATOM    177  C   PRO A  26      47.939 -16.629 -25.343  1.00 44.99           C  
ATOM    178  CB  PRO A  26      48.114 -15.317 -27.486  1.00 44.99           C  
ATOM    179  O   PRO A  26      48.762 -16.647 -24.425  1.00 44.99           O  
ATOM    180  CG  PRO A  26      49.530 -14.850 -27.386  1.00 44.99           C  
ATOM    181  CD  PRO A  26      49.793 -14.425 -25.970  1.00 44.99           C  
ATOM    182  N   ALA A  27      47.000 -17.721 -25.520  1.00 36.82           N  
ATOM    183  CA  ALA A  27      47.133 -18.968 -26.270  1.00 36.82           C  
ATOM    184  C   ALA A  27      46.812 -20.173 -25.391  1.00 36.82           C  
ATOM    185  CB  ALA A  27      48.541 -19.093 -26.847  1.00 36.82           C  
ATOM    186  O   ALA A  27      47.279 -20.262 -24.253  1.00 36.82           O  
ATOM    187  N   ALA A  28      45.831 -21.081 -25.895  1.00 39.49           N  
ATOM    188  CA  ALA A  28      46.001 -22.361 -26.576  1.00 39.49           C  
ATOM    189  C   ALA A  28      44.882 -23.332 -26.207  1.00 39.49           C  
ATOM    190  CB  ALA A  28      47.360 -22.968 -26.239  1.00 39.49           C  
ATOM    191  O   ALA A  28      44.574 -23.513 -25.027  1.00 39.49           O  
ATOM    192  N   SER A  29      44.050 -23.841 -27.268  1.00 38.50           N  
ATOM    193  CA  SER A  29      44.068 -24.943 -28.224  1.00 38.50           C  
ATOM    194  C   SER A  29      42.967 -25.954 -27.924  1.00 38.50           C  
ATOM    195  CB  SER A  29      45.429 -25.641 -28.212  1.00 38.50           C  
ATOM    196  O   SER A  29      42.813 -26.392 -26.782  1.00 38.50           O  
ATOM    197  OG  SER A  29      45.698 -26.196 -26.936  1.00 38.50           O  
ATOM    198  N   SER A  30      41.965 -26.091 -28.901  1.00 37.95           N  
ATOM    199  CA  SER A  30      41.693 -26.949 -30.050  1.00 37.95           C  
ATOM    200  C   SER A  30      40.403 -27.738 -29.858  1.00 37.95           C  
ATOM    201  CB  SER A  30      42.858 -27.910 -30.290  1.00 37.95           C  
ATOM    202  O   SER A  30      40.157 -28.284 -28.781  1.00 37.95           O  
ATOM    203  OG  SER A  30      44.027 -27.201 -30.661  1.00 37.95           O  
ATOM    204  N   PRO A  31      39.672 -28.181 -31.051  1.00 39.57           N  
ATOM    205  CA  PRO A  31      38.629 -28.185 -32.080  1.00 39.57           C  
ATOM    206  C   PRO A  31      38.268 -29.592 -32.549  1.00 39.57           C  
ATOM    207  CB  PRO A  31      39.252 -27.372 -33.217  1.00 39.57           C  
ATOM    208  O   PRO A  31      38.931 -30.562 -32.171  1.00 39.57           O  
ATOM    209  CG  PRO A  31      40.707 -27.714 -33.179  1.00 39.57           C  
ATOM    210  CD  PRO A  31      40.966 -28.559 -31.964  1.00 39.57           C  
ATOM    211  N   GLU A  32      36.918 -29.876 -33.068  1.00 34.05           N  
ATOM    212  CA  GLU A  32      36.626 -30.675 -34.255  1.00 34.05           C  
ATOM    213  C   GLU A  32      35.276 -31.376 -34.130  1.00 34.05           C  
ATOM    214  CB  GLU A  32      37.733 -31.704 -34.496  1.00 34.05           C  
ATOM    215  O   GLU A  32      34.967 -31.958 -33.089  1.00 34.05           O  
ATOM    216  CG  GLU A  32      38.861 -31.198 -35.383  1.00 34.05           C  
ATOM    217  CD  GLU A  32      39.826 -32.292 -35.810  1.00 34.05           C  
ATOM    218  OE1 GLU A  32      40.638 -32.059 -36.734  1.00 34.05           O  
ATOM    219  OE2 GLU A  32      39.770 -33.392 -35.216  1.00 34.05           O  
ATOM    220  N   THR A  33      34.211 -31.174 -35.057  1.00 37.64           N  
ATOM    221  CA  THR A  33      33.720 -31.960 -36.183  1.00 37.64           C  
ATOM    222  C   THR A  33      32.196 -32.043 -36.162  1.00 37.64           C  
ATOM    223  CB  THR A  33      34.314 -33.380 -36.175  1.00 37.64           C  
ATOM    224  O   THR A  33      31.597 -32.279 -35.110  1.00 37.64           O  
ATOM    225  CG2 THR A  33      35.813 -33.351 -36.457  1.00 37.64           C  
ATOM    226  OG1 THR A  33      34.092 -33.977 -34.891  1.00 37.64           O  
ATOM    227  N   ALA A  34      31.375 -31.496 -37.180  1.00 35.18           N  
ATOM    228  CA  ALA A  34      30.757 -32.007 -38.401  1.00 35.18           C  
ATOM    229  C   ALA A  34      29.548 -32.881 -38.078  1.00 35.18           C  
ATOM    230  CB  ALA A  34      31.774 -32.795 -39.223  1.00 35.18           C  
ATOM    231  O   ALA A  34      29.623 -33.762 -37.217  1.00 35.18           O  
ATOM    232  N   SER A  35      28.282 -32.537 -38.527  1.00 32.60           N  
ATOM    233  CA  SER A  35      27.400 -32.931 -39.621  1.00 32.60           C  
ATOM    234  C   SER A  35      26.620 -34.195 -39.275  1.00 32.60           C  
ATOM    235  CB  SER A  35      28.203 -33.152 -40.904  1.00 32.60           C  
ATOM    236  O   SER A  35      27.190 -35.161 -38.763  1.00 32.60           O  
ATOM    237  OG  SER A  35      28.526 -34.523 -41.065  1.00 32.60           O  
ATOM    238  N   SER A  36      25.220 -34.158 -39.289  1.00 33.99           N  
ATOM    239  CA  SER A  36      24.344 -34.827 -40.245  1.00 33.99           C  
ATOM    240  C   SER A  36      23.278 -35.654 -39.534  1.00 33.99           C  
ATOM    241  CB  SER A  36      25.156 -35.724 -41.180  1.00 33.99           C  
ATOM    242  O   SER A  36      23.581 -36.388 -38.591  1.00 33.99           O  
ATOM    243  OG  SER A  36      25.693 -36.831 -40.475  1.00 33.99           O  
ATOM    244  N   GLY A  37      21.952 -35.267 -39.657  1.00 36.67           N  
ATOM    245  CA  GLY A  37      21.011 -36.112 -40.374  1.00 36.67           C  
ATOM    246  C   GLY A  37      19.562 -35.748 -40.112  1.00 36.67           C  
ATOM    247  O   GLY A  37      19.096 -35.814 -38.973  1.00 36.67           O  
ATOM    248  N   SER A  38      18.897 -34.891 -40.901  1.00 34.84           N  
ATOM    249  CA  SER A  38      17.748 -34.842 -41.800  1.00 34.84           C  
ATOM    250  C   SER A  38      17.054 -36.197 -41.885  1.00 34.84           C  
ATOM    251  CB  SER A  38      18.179 -34.391 -43.197  1.00 34.84           C  
ATOM    252  O   SER A  38      17.714 -37.238 -41.900  1.00 34.84           O  
ATOM    253  OG  SER A  38      18.408 -32.993 -43.226  1.00 34.84           O  
ATOM    254  N   PRO A  39      15.693 -36.253 -42.410  1.00 41.48           N  
ATOM    255  CA  PRO A  39      14.396 -35.726 -42.841  1.00 41.48           C  
ATOM    256  C   PRO A  39      13.369 -36.827 -43.097  1.00 41.48           C  
ATOM    257  CB  PRO A  39      14.731 -34.981 -44.135  1.00 41.48           C  
ATOM    258  O   PRO A  39      13.659 -38.008 -42.890  1.00 41.48           O  
ATOM    259  CG  PRO A  39      15.813 -35.790 -44.774  1.00 41.48           C  
ATOM    260  CD  PRO A  39      16.226 -36.873 -43.818  1.00 41.48           C  
ATOM    261  N   PRO A  40      12.063 -36.429 -43.837  1.00 40.55           N  
ATOM    262  CA  PRO A  40      11.278 -35.514 -44.668  1.00 40.55           C  
ATOM    263  C   PRO A  40       9.842 -35.990 -44.875  1.00 40.55           C  
ATOM    264  CB  PRO A  40      12.044 -35.496 -45.993  1.00 40.55           C  
ATOM    265  O   PRO A  40       9.490 -37.099 -44.465  1.00 40.55           O  
ATOM    266  CG  PRO A  40      12.562 -36.889 -46.154  1.00 40.55           C  
ATOM    267  CD  PRO A  40      12.270 -37.654 -44.895  1.00 40.55           C  
ATOM    268  N   ALA A  41       8.827 -35.021 -45.258  1.00 29.43           N  
ATOM    269  CA  ALA A  41       8.021 -34.801 -46.456  1.00 29.43           C  
ATOM    270  C   ALA A  41       6.763 -35.665 -46.436  1.00 29.43           C  
ATOM    271  CB  ALA A  41       8.842 -35.091 -47.710  1.00 29.43           C  
ATOM    272  O   ALA A  41       6.835 -36.872 -46.195  1.00 29.43           O  
ATOM    273  N   ALA A  42       5.510 -35.046 -46.444  1.00 36.74           N  
ATOM    274  CA  ALA A  42       4.453 -35.335 -47.409  1.00 36.74           C  
ATOM    275  C   ALA A  42       3.450 -34.188 -47.486  1.00 36.74           C  
ATOM    276  CB  ALA A  42       3.742 -36.636 -47.045  1.00 36.74           C  
ATOM    277  O   ALA A  42       2.963 -33.711 -46.458  1.00 36.74           O  
ATOM    278  N   VAL A  43       3.332 -33.353 -48.593  1.00 32.66           N  
ATOM    279  CA  VAL A  43       2.691 -33.147 -49.887  1.00 32.66           C  
ATOM    280  C   VAL A  43       1.253 -33.660 -49.839  1.00 32.66           C  
ATOM    281  CB  VAL A  43       3.468 -33.848 -51.024  1.00 32.66           C  
ATOM    282  O   VAL A  43       0.998 -34.767 -49.358  1.00 32.66           O  
ATOM    283  CG1 VAL A  43       2.735 -33.694 -52.355  1.00 32.66           C  
ATOM    284  CG2 VAL A  43       4.886 -33.287 -51.124  1.00 32.66           C  
ATOM    285  N   HIS A  44       0.127 -32.818 -50.160  1.00 34.86           N  
ATOM    286  CA  HIS A  44      -0.820 -32.831 -51.269  1.00 34.86           C  
ATOM    287  C   HIS A  44      -2.170 -32.262 -50.847  1.00 34.86           C  
ATOM    288  CB  HIS A  44      -0.994 -34.253 -51.807  1.00 34.86           C  
ATOM    289  O   HIS A  44      -2.698 -32.622 -49.792  1.00 34.86           O  
ATOM    290  CG  HIS A  44      -0.029 -34.605 -52.894  1.00 34.86           C  
ATOM    291  CD2 HIS A  44       0.973 -35.516 -52.932  1.00 34.86           C  
ATOM    292  ND1 HIS A  44      -0.031 -33.982 -54.123  1.00 34.86           N  
ATOM    293  CE1 HIS A  44       0.929 -34.496 -54.873  1.00 34.86           C  
ATOM    294  NE2 HIS A  44       1.553 -35.429 -54.174  1.00 34.86           N  
ATOM    295  N   THR A  45      -2.720 -31.092 -51.382  1.00 34.80           N  
ATOM    296  CA  THR A  45      -3.633 -30.811 -52.485  1.00 34.80           C  
ATOM    297  C   THR A  45      -4.898 -30.124 -51.979  1.00 34.80           C  
ATOM    298  CB  THR A  45      -4.011 -32.099 -53.240  1.00 34.80           C  
ATOM    299  O   THR A  45      -5.489 -30.555 -50.986  1.00 34.80           O  
ATOM    300  CG2 THR A  45      -2.799 -32.701 -53.942  1.00 34.80           C  
ATOM    301  OG1 THR A  45      -4.533 -33.055 -52.309  1.00 34.80           O  
ATOM    302  N   SER A  46      -5.238 -28.844 -52.329  1.00 27.44           N  
ATOM    303  CA  SER A  46      -6.050 -28.047 -53.242  1.00 27.44           C  
ATOM    304  C   SER A  46      -7.501 -28.515 -53.244  1.00 27.44           C  
ATOM    305  CB  SER A  46      -5.483 -28.111 -54.660  1.00 27.44           C  
ATOM    306  O   SER A  46      -7.772 -29.715 -53.326  1.00 27.44           O  
ATOM    307  OG  SER A  46      -5.752 -26.911 -55.365  1.00 27.44           O  
ATOM    308  N   ALA A  47      -8.512 -27.583 -52.885  1.00 33.94           N  
ATOM    309  CA  ALA A  47      -9.619 -27.228 -53.770  1.00 33.94           C  
ATOM    310  C   ALA A  47     -10.682 -26.427 -53.024  1.00 33.94           C  
ATOM    311  CB  ALA A  47     -10.235 -28.484 -54.381  1.00 33.94           C  
ATOM    312  O   ALA A  47     -11.129 -26.828 -51.947  1.00 33.94           O  
ATOM    313  N   LYS A  48     -10.930 -25.095 -53.343  1.00 32.59           N  
ATOM    314  CA  LYS A  48     -11.854 -24.499 -54.304  1.00 32.59           C  
ATOM    315  C   LYS A  48     -13.029 -23.832 -53.595  1.00 32.59           C  
ATOM    316  CB  LYS A  48     -12.365 -25.556 -55.284  1.00 32.59           C  
ATOM    317  O   LYS A  48     -13.782 -24.491 -52.875  1.00 32.59           O  
ATOM    318  CG  LYS A  48     -13.019 -24.979 -56.531  1.00 32.59           C  
ATOM    319  CD  LYS A  48     -12.934 -25.946 -57.705  1.00 32.59           C  
ATOM    320  CE  LYS A  48     -13.516 -25.338 -58.974  1.00 32.59           C  
ATOM    321  NZ  LYS A  48     -13.446 -26.287 -60.125  1.00 32.59           N  
ATOM    322  N   ALA A  49     -13.189 -22.509 -53.515  1.00 35.94           N  
ATOM    323  CA  ALA A  49     -13.943 -21.264 -53.644  1.00 35.94           C  
ATOM    324  C   ALA A  49     -15.396 -21.539 -54.018  1.00 35.94           C  
ATOM    325  CB  ALA A  49     -13.292 -20.353 -54.682  1.00 35.94           C  
ATOM    326  O   ALA A  49     -15.702 -22.562 -54.636  1.00 35.94           O  
ATOM    327  N   PRO A  50     -16.253 -20.312 -54.010  1.00 42.34           N  
ATOM    328  CA  PRO A  50     -16.280 -19.188 -54.949  1.00 42.34           C  
ATOM    329  C   PRO A  50     -16.933 -17.941 -54.358  1.00 42.34           C  
ATOM    330  CB  PRO A  50     -17.100 -19.729 -56.123  1.00 42.34           C  
ATOM    331  O   PRO A  50     -17.803 -18.048 -53.489  1.00 42.34           O  
ATOM    332  CG  PRO A  50     -18.123 -20.620 -55.496  1.00 42.34           C  
ATOM    333  CD  PRO A  50     -17.815 -20.742 -54.031  1.00 42.34           C  
ATOM    334  N   ALA A  51     -16.364 -16.733 -54.606  1.00 35.41           N  
ATOM    335  CA  ALA A  51     -16.516 -15.374 -55.119  1.00 35.41           C  
ATOM    336  C   ALA A  51     -17.981 -15.058 -55.408  1.00 35.41           C  
ATOM    337  CB  ALA A  51     -15.675 -15.184 -56.379  1.00 35.41           C  
ATOM    338  O   ALA A  51     -18.764 -15.954 -55.732  1.00 35.41           O  
ATOM    339  N   PRO A  52     -18.276 -13.598 -55.675  1.00 42.31           N  
ATOM    340  CA  PRO A  52     -17.566 -12.581 -56.453  1.00 42.31           C  
ATOM    341  C   PRO A  52     -18.116 -11.174 -56.226  1.00 42.31           C  
ATOM    342  CB  PRO A  52     -17.788 -13.026 -57.901  1.00 42.31           C  
ATOM    343  O   PRO A  52     -19.168 -11.011 -55.604  1.00 42.31           O  
ATOM    344  CG  PRO A  52     -19.167 -13.602 -57.917  1.00 42.31           C  
ATOM    345  CD  PRO A  52     -19.676 -13.660 -56.505  1.00 42.31           C  
ATOM    346  N   VAL A  53     -17.156 -10.103 -56.354  1.00 35.06           N  
ATOM    347  CA  VAL A  53     -17.075  -9.168 -57.470  1.00 35.06           C  
ATOM    348  C   VAL A  53     -16.572  -7.814 -56.975  1.00 35.06           C  
ATOM    349  CB  VAL A  53     -18.442  -9.003 -58.173  1.00 35.06           C  
ATOM    350  O   VAL A  53     -17.114  -7.255 -56.019  1.00 35.06           O  
ATOM    351  CG1 VAL A  53     -18.362  -7.941 -59.268  1.00 35.06           C  
ATOM    352  CG2 VAL A  53     -18.907 -10.338 -58.752  1.00 35.06           C  
ATOM    353  N   ALA A  54     -15.319  -7.372 -57.451  1.00 34.00           N  
ATOM    354  CA  ALA A  54     -14.775  -6.582 -58.552  1.00 34.00           C  
ATOM    355  C   ALA A  54     -14.051  -5.343 -58.034  1.00 34.00           C  
ATOM    356  CB  ALA A  54     -15.887  -6.180 -59.519  1.00 34.00           C  
ATOM    357  O   ALA A  54     -14.594  -4.596 -57.216  1.00 34.00           O  
ATOM    358  N   ALA A  55     -12.698  -5.288 -58.270  1.00 34.06           N  
ATOM    359  CA  ALA A  55     -11.833  -4.757 -59.319  1.00 34.06           C  
ATOM    360  C   ALA A  55     -10.843  -3.742 -58.754  1.00 34.06           C  
ATOM    361  CB  ALA A  55     -12.668  -4.120 -60.427  1.00 34.06           C  
ATOM    362  O   ALA A  55     -11.238  -2.801 -58.061  1.00 34.06           O  
ATOM    363  N   GLN A  56      -9.495  -4.089 -58.808  1.00 32.48           N  
ATOM    364  CA  GLN A  56      -8.333  -3.988 -59.685  1.00 32.48           C  
ATOM    365  C   GLN A  56      -7.495  -2.758 -59.348  1.00 32.48           C  
ATOM    366  CB  GLN A  56      -8.769  -3.940 -61.150  1.00 32.48           C  
ATOM    367  O   GLN A  56      -8.025  -1.651 -59.230  1.00 32.48           O  
ATOM    368  CG  GLN A  56      -8.550  -5.247 -61.900  1.00 32.48           C  
ATOM    369  CD  GLN A  56      -9.027  -5.186 -63.338  1.00 32.48           C  
ATOM    370  NE2 GLN A  56      -9.137  -6.346 -63.977  1.00 32.48           N  
ATOM    371  OE1 GLN A  56      -9.296  -4.105 -63.872  1.00 32.48           O  
ATOM    372  N   THR A  57      -6.163  -2.949 -58.972  1.00 30.62           N  
ATOM    373  CA  THR A  57      -4.806  -3.084 -59.489  1.00 30.62           C  
ATOM    374  C   THR A  57      -4.019  -1.792 -59.285  1.00 30.62           C  
ATOM    375  CB  THR A  57      -4.812  -3.454 -60.984  1.00 30.62           C  
ATOM    376  O   THR A  57      -4.533  -0.700 -59.537  1.00 30.62           O  
ATOM    377  CG2 THR A  57      -5.057  -4.946 -61.180  1.00 30.62           C  
ATOM    378  OG1 THR A  57      -5.847  -2.719 -61.648  1.00 30.62           O  
ATOM    379  N   SER A  58      -2.743  -1.836 -58.706  1.00 29.10           N  
ATOM    380  CA  SER A  58      -1.285  -1.898 -58.713  1.00 29.10           C  
ATOM    381  C   SER A  58      -0.687  -0.753 -59.523  1.00 29.10           C  
ATOM    382  CB  SER A  58      -0.809  -3.237 -59.277  1.00 29.10           C  
ATOM    383  O   SER A  58      -1.231  -0.370 -60.561  1.00 29.10           O  
ATOM    384  OG  SER A  58      -1.427  -3.506 -60.524  1.00 29.10           O  
ATOM    385  N   ARG A  59       0.438  -0.050 -59.054  1.00 28.20           N  
ATOM    386  CA  ARG A  59       1.876   0.148 -59.201  1.00 28.20           C  
ATOM    387  C   ARG A  59       2.178   1.194 -60.269  1.00 28.20           C  
ATOM    388  CB  ARG A  59       2.568  -1.172 -59.550  1.00 28.20           C  
ATOM    389  O   ARG A  59       1.566   1.191 -61.339  1.00 28.20           O  
ATOM    390  CG  ARG A  59       2.901  -2.031 -58.341  1.00 28.20           C  
ATOM    391  CD  ARG A  59       3.730  -3.249 -58.725  1.00 28.20           C  
ATOM    392  NE  ARG A  59       4.192  -3.979 -57.549  1.00 28.20           N  
ATOM    393  NH1 ARG A  59       5.710  -5.286 -58.701  1.00 28.20           N  
ATOM    394  NH2 ARG A  59       5.467  -5.531 -56.434  1.00 28.20           N  
ATOM    395  CZ  ARG A  59       5.122  -4.931 -57.564  1.00 28.20           C  
ATOM    396  N   SER A  60       3.158   2.239 -60.053  1.00 28.52           N  
ATOM    397  CA  SER A  60       4.496   2.727 -60.373  1.00 28.52           C  
ATOM    398  C   SER A  60       4.437   3.912 -61.331  1.00 28.52           C  
ATOM    399  CB  SER A  60       5.343   1.609 -60.982  1.00 28.52           C  
ATOM    400  O   SER A  60       3.613   3.936 -62.247  1.00 28.52           O  
ATOM    401  OG  SER A  60       4.790   1.172 -62.212  1.00 28.52           O  
ATOM    402  N   SER A  61       5.188   5.152 -61.056  1.00 26.92           N  
ATOM    403  CA  SER A  61       6.319   5.932 -61.547  1.00 26.92           C  
ATOM    404  C   SER A  61       5.866   6.999 -62.537  1.00 26.92           C  
ATOM    405  CB  SER A  61       7.355   5.020 -62.206  1.00 26.92           C  
ATOM    406  O   SER A  61       4.973   6.759 -63.352  1.00 26.92           O  
ATOM    407  OG  SER A  61       6.766   4.261 -63.248  1.00 26.92           O  
ATOM    408  N   VAL A  62       6.184   8.386 -62.314  1.00 32.65           N  
ATOM    409  CA  VAL A  62       6.970   9.338 -63.092  1.00 32.65           C  
ATOM    410  C   VAL A  62       6.050  10.394 -63.700  1.00 32.65           C  
ATOM    411  CB  VAL A  62       7.779   8.632 -64.203  1.00 32.65           C  
ATOM    412  O   VAL A  62       5.100  10.062 -64.413  1.00 32.65           O  
ATOM    413  CG1 VAL A  62       8.539   9.653 -65.049  1.00 32.65           C  
ATOM    414  CG2 VAL A  62       8.743   7.614 -63.596  1.00 32.65           C  
ATOM    415  N   SER A  63       6.041  11.717 -63.231  1.00 31.64           N  
ATOM    416  CA  SER A  63       6.093  13.151 -63.496  1.00 31.64           C  
ATOM    417  C   SER A  63       5.364  13.500 -64.790  1.00 31.64           C  
ATOM    418  CB  SER A  63       7.543  13.630 -63.573  1.00 31.64           C  
ATOM    419  O   SER A  63       5.360  12.713 -65.738  1.00 31.64           O  
ATOM    420  OG  SER A  63       8.270  13.217 -62.428  1.00 31.64           O  
ATOM    421  N   PRO A  64       5.092  14.886 -65.048  1.00 35.18           N  
ATOM    422  CA  PRO A  64       5.370  16.322 -64.980  1.00 35.18           C  
ATOM    423  C   PRO A  64       4.111  17.174 -65.128  1.00 35.18           C  
ATOM    424  CB  PRO A  64       6.326  16.552 -66.153  1.00 35.18           C  
ATOM    425  O   PRO A  64       3.105  16.708 -65.669  1.00 35.18           O  
ATOM    426  CG  PRO A  64       5.875  15.593 -67.207  1.00 35.18           C  
ATOM    427  CD  PRO A  64       4.794  14.724 -66.631  1.00 35.18           C  
ATOM    428  N   LEU A  65       3.999  18.244 -64.362  1.00 36.76           N  
ATOM    429  CA  LEU A  65       3.539  19.626 -64.272  1.00 36.76           C  
ATOM    430  C   LEU A  65       2.627  19.973 -65.444  1.00 36.76           C  
ATOM    431  CB  LEU A  65       4.731  20.586 -64.235  1.00 36.76           C  
ATOM    432  O   LEU A  65       2.864  19.533 -66.571  1.00 36.76           O  
ATOM    433  CG  LEU A  65       4.736  21.617 -63.105  1.00 36.76           C  
ATOM    434  CD1 LEU A  65       5.464  21.063 -61.885  1.00 36.76           C  
ATOM    435  CD2 LEU A  65       5.378  22.919 -63.572  1.00 36.76           C  
ATOM    436  N   PRO A  66       1.880  21.213 -65.323  1.00 35.82           N  
ATOM    437  CA  PRO A  66       2.232  22.625 -65.491  1.00 35.82           C  
ATOM    438  C   PRO A  66       1.294  23.561 -64.733  1.00 35.82           C  
ATOM    439  CB  PRO A  66       2.115  22.840 -67.002  1.00 35.82           C  
ATOM    440  O   PRO A  66       0.134  23.217 -64.493  1.00 35.82           O  
ATOM    441  CG  PRO A  66       0.986  21.959 -67.427  1.00 35.82           C  
ATOM    442  CD  PRO A  66       0.545  21.144 -66.245  1.00 35.82           C  
ATOM    443  N   SER A  67       1.820  24.518 -63.946  1.00 36.83           N  
ATOM    444  CA  SER A  67       1.580  25.885 -63.494  1.00 36.83           C  
ATOM    445  C   SER A  67       0.605  26.609 -64.416  1.00 36.83           C  
ATOM    446  CB  SER A  67       2.894  26.663 -63.415  1.00 36.83           C  
ATOM    447  O   SER A  67       0.532  26.309 -65.609  1.00 36.83           O  
ATOM    448  OG  SER A  67       3.892  25.899 -62.760  1.00 36.83           O  
ATOM    449  N   PRO A  68       0.066  27.784 -63.994  1.00 41.05           N  
ATOM    450  CA  PRO A  68       0.647  29.100 -64.269  1.00 41.05           C  
ATOM    451  C   PRO A  68       0.545  30.050 -63.079  1.00 41.05           C  
ATOM    452  CB  PRO A  68      -0.184  29.612 -65.449  1.00 41.05           C  
ATOM    453  O   PRO A  68      -0.401  29.961 -62.292  1.00 41.05           O  
ATOM    454  CG  PRO A  68      -1.557  29.073 -65.211  1.00 41.05           C  
ATOM    455  CD  PRO A  68      -1.509  28.147 -64.030  1.00 41.05           C  
ATOM    456  N   GLN A  69       1.666  30.679 -62.508  1.00 37.68           N  
ATOM    457  CA  GLN A  69       2.266  31.944 -62.095  1.00 37.68           C  
ATOM    458  C   GLN A  69       1.536  33.129 -62.721  1.00 37.68           C  
ATOM    459  CB  GLN A  69       3.748  31.983 -62.470  1.00 37.68           C  
ATOM    460  O   GLN A  69       1.172  33.089 -63.898  1.00 37.68           O  
ATOM    461  CG  GLN A  69       4.645  31.212 -61.511  1.00 37.68           C  
ATOM    462  CD  GLN A  69       6.100  31.634 -61.601  1.00 37.68           C  
ATOM    463  NE2 GLN A  69       6.852  31.399 -60.531  1.00 37.68           N  
ATOM    464  OE1 GLN A  69       6.544  32.167 -62.623  1.00 37.68           O  
ATOM    465  N   PRO A  70       1.728  34.456 -62.137  1.00 49.48           N  
ATOM    466  CA  PRO A  70       1.561  35.604 -61.243  1.00 49.48           C  
ATOM    467  C   PRO A  70       1.743  36.941 -61.958  1.00 49.48           C  
ATOM    468  CB  PRO A  70       2.654  35.393 -60.192  1.00 49.48           C  
ATOM    469  O   PRO A  70       1.794  36.984 -63.189  1.00 49.48           O  
ATOM    470  CG  PRO A  70       3.797  34.792 -60.944  1.00 49.48           C  
ATOM    471  CD  PRO A  70       3.341  34.491 -62.343  1.00 49.48           C  
ATOM    472  N   PRO A  71       1.856  38.136 -61.337  1.00 41.84           N  
ATOM    473  CA  PRO A  71       3.205  38.707 -61.331  1.00 41.84           C  
ATOM    474  C   PRO A  71       3.417  39.710 -60.200  1.00 41.84           C  
ATOM    475  CB  PRO A  71       3.302  39.393 -62.696  1.00 41.84           C  
ATOM    476  O   PRO A  71       2.447  40.198 -59.613  1.00 41.84           O  
ATOM    477  CG  PRO A  71       1.929  39.923 -62.956  1.00 41.84           C  
ATOM    478  CD  PRO A  71       1.011  39.415 -61.882  1.00 41.84           C  
ATOM    479  N   SER A  72       4.753  39.804 -59.670  1.00 31.03           N  
ATOM    480  CA  SER A  72       6.016  40.532 -59.743  1.00 31.03           C  
ATOM    481  C   SER A  72       5.845  41.981 -59.300  1.00 31.03           C  
ATOM    482  CB  SER A  72       6.579  40.487 -61.164  1.00 31.03           C  
ATOM    483  O   SER A  72       4.827  42.610 -59.596  1.00 31.03           O  
ATOM    484  OG  SER A  72       5.666  41.058 -62.085  1.00 31.03           O  
ATOM    485  N   SER A  73       6.771  42.463 -58.343  1.00 32.50           N  
ATOM    486  CA  SER A  73       7.927  43.343 -58.478  1.00 32.50           C  
ATOM    487  C   SER A  73       7.861  44.498 -57.484  1.00 32.50           C  
ATOM    488  CB  SER A  73       8.022  43.890 -59.902  1.00 32.50           C  
ATOM    489  O   SER A  73       6.790  45.059 -57.246  1.00 32.50           O  
ATOM    490  OG  SER A  73       6.821  44.547 -60.270  1.00 32.50           O  
ATOM    491  N   SER A  74       8.913  44.756 -56.539  1.00 31.16           N  
ATOM    492  CA  SER A  74      10.008  45.720 -56.588  1.00 31.16           C  
ATOM    493  C   SER A  74       9.898  46.739 -55.459  1.00 31.16           C  
ATOM    494  CB  SER A  74      10.028  46.441 -57.937  1.00 31.16           C  
ATOM    495  O   SER A  74       8.803  47.205 -55.140  1.00 31.16           O  
ATOM    496  OG  SER A  74       8.775  47.049 -58.200  1.00 31.16           O  
ATOM    497  N   LEU A  75      10.875  46.929 -54.478  1.00 30.55           N  
ATOM    498  CA  LEU A  75      11.933  47.917 -54.293  1.00 30.55           C  
ATOM    499  C   LEU A  75      11.346  49.294 -54.003  1.00 30.55           C  
ATOM    500  CB  LEU A  75      12.828  47.981 -55.533  1.00 30.55           C  
ATOM    501  O   LEU A  75      10.446  49.752 -54.711  1.00 30.55           O  
ATOM    502  CG  LEU A  75      14.188  47.290 -55.424  1.00 30.55           C  
ATOM    503  CD1 LEU A  75      14.414  46.372 -56.620  1.00 30.55           C  
ATOM    504  CD2 LEU A  75      15.306  48.322 -55.317  1.00 30.55           C  
ATOM    505  N   SER A  76      11.578  50.001 -52.725  1.00 30.14           N  
ATOM    506  CA  SER A  76      12.237  51.273 -52.451  1.00 30.14           C  
ATOM    507  C   SER A  76      11.275  52.268 -51.810  1.00 30.14           C  
ATOM    508  CB  SER A  76      12.815  51.866 -53.736  1.00 30.14           C  
ATOM    509  O   SER A  76      10.106  52.344 -52.195  1.00 30.14           O  
ATOM    510  OG  SER A  76      11.837  51.895 -54.761  1.00 30.14           O  
ATOM    511  N   ASP A  77      11.506  52.769 -50.502  1.00 31.57           N  
ATOM    512  CA  ASP A  77      11.785  54.166 -50.183  1.00 31.57           C  
ATOM    513  C   ASP A  77      10.592  54.819 -49.488  1.00 31.57           C  
ATOM    514  CB  ASP A  77      12.146  54.944 -51.450  1.00 31.57           C  
ATOM    515  O   ASP A  77       9.478  54.810 -50.016  1.00 31.57           O  
ATOM    516  CG  ASP A  77      13.636  54.945 -51.741  1.00 31.57           C  
ATOM    517  OD1 ASP A  77      14.442  54.785 -50.799  1.00 31.57           O  
ATOM    518  OD2 ASP A  77      14.008  55.110 -52.923  1.00 31.57           O  
ATOM    519  N   ALA A  78      10.521  54.962 -48.147  1.00 28.89           N  
ATOM    520  CA  ALA A  78      10.268  56.058 -47.216  1.00 28.89           C  
ATOM    521  C   ALA A  78       9.266  57.051 -47.796  1.00 28.89           C  
ATOM    522  CB  ALA A  78      11.573  56.768 -46.863  1.00 28.89           C  
ATOM    523  O   ALA A  78       9.253  57.295 -49.005  1.00 28.89           O  
ATOM    524  N   PRO A  79       8.595  57.957 -46.861  1.00 35.23           N  
ATOM    525  CA  PRO A  79       8.384  58.675 -45.601  1.00 35.23           C  
ATOM    526  C   PRO A  79       6.913  58.997 -45.346  1.00 35.23           C  
ATOM    527  CB  PRO A  79       9.200  59.956 -45.785  1.00 35.23           C  
ATOM    528  O   PRO A  79       6.080  58.853 -46.245  1.00 35.23           O  
ATOM    529  CG  PRO A  79       9.068  60.289 -47.236  1.00 35.23           C  
ATOM    530  CD  PRO A  79       8.340  59.167 -47.918  1.00 35.23           C  
ATOM    531  N   SER A  80       6.659  59.083 -43.937  1.00 29.37           N  
ATOM    532  CA  SER A  80       6.297  60.074 -42.929  1.00 29.37           C  
ATOM    533  C   SER A  80       4.994  60.780 -43.290  1.00 29.37           C  
ATOM    534  CB  SER A  80       7.415  61.105 -42.764  1.00 29.37           C  
ATOM    535  O   SER A  80       4.764  61.112 -44.455  1.00 29.37           O  
ATOM    536  OG  SER A  80       7.711  61.728 -44.002  1.00 29.37           O  
ATOM    537  N   SER A  81       4.071  60.802 -42.254  1.00 31.95           N  
ATOM    538  CA  SER A  81       3.672  61.809 -41.276  1.00 31.95           C  
ATOM    539  C   SER A  81       2.209  62.200 -41.450  1.00 31.95           C  
ATOM    540  CB  SER A  81       4.557  63.051 -41.395  1.00 31.95           C  
ATOM    541  O   SER A  81       1.726  62.334 -42.576  1.00 31.95           O  
ATOM    542  OG  SER A  81       4.573  63.532 -42.728  1.00 31.95           O  
ATOM    543  N   SER A  82       1.488  62.115 -40.264  1.00 35.34           N  
ATOM    544  CA  SER A  82       1.112  63.273 -39.459  1.00 35.34           C  
ATOM    545  C   SER A  82      -0.180  63.017 -38.692  1.00 35.34           C  
ATOM    546  CB  SER A  82       0.954  64.511 -40.342  1.00 35.34           C  
ATOM    547  O   SER A  82      -1.141  62.479 -39.246  1.00 35.34           O  
ATOM    548  OG  SER A  82      -0.120  64.347 -41.252  1.00 35.34           O  
ATOM    549  N   GLU A  83      -0.092  63.058 -37.259  1.00 36.59           N  
ATOM    550  CA  GLU A  83      -0.322  64.202 -36.381  1.00 36.59           C  
ATOM    551  C   GLU A  83      -1.183  63.814 -35.182  1.00 36.59           C  
ATOM    552  CB  GLU A  83      -0.980  65.349 -37.152  1.00 36.59           C  
ATOM    553  O   GLU A  83      -2.236  63.194 -35.343  1.00 36.59           O  
ATOM    554  CG  GLU A  83      -0.042  66.511 -37.446  1.00 36.59           C  
ATOM    555  CD  GLU A  83      -0.718  67.657 -38.181  1.00 36.59           C  
ATOM    556  OE1 GLU A  83      -0.108  68.744 -38.302  1.00 36.59           O  
ATOM    557  OE2 GLU A  83      -1.867  67.468 -38.637  1.00 36.59           O  
ATOM    558  N   ALA A  84      -0.562  63.943 -33.854  1.00 37.25           N  
ATOM    559  CA  ALA A  84      -0.650  65.048 -32.903  1.00 37.25           C  
ATOM    560  C   ALA A  84      -0.505  64.550 -31.468  1.00 37.25           C  
ATOM    561  CB  ALA A  84      -1.973  65.792 -33.074  1.00 37.25           C  
ATOM    562  O   ALA A  84      -1.195  63.614 -31.056  1.00 37.25           O  
ATOM    563  N   THR A  85       0.641  65.008 -30.647  1.00 36.41           N  
ATOM    564  CA  THR A  85       1.154  66.060 -29.777  1.00 36.41           C  
ATOM    565  C   THR A  85       1.207  65.584 -28.327  1.00 36.41           C  
ATOM    566  CB  THR A  85       0.291  67.332 -29.871  1.00 36.41           C  
ATOM    567  O   THR A  85       0.235  65.026 -27.815  1.00 36.41           O  
ATOM    568  CG2 THR A  85       0.761  68.232 -31.009  1.00 36.41           C  
ATOM    569  OG1 THR A  85      -1.073  66.961 -30.101  1.00 36.41           O  
ATOM    570  N   GLY A  86       2.525  65.623 -27.631  1.00 35.58           N  
ATOM    571  CA  GLY A  86       3.211  66.537 -26.732  1.00 35.58           C  
ATOM    572  C   GLY A  86       4.107  65.829 -25.732  1.00 35.58           C  
ATOM    573  O   GLY A  86       3.685  64.871 -25.082  1.00 35.58           O  
ATOM    574  N   GLN A  87       5.538  66.011 -25.765  1.00 36.55           N  
ATOM    575  CA  GLN A  87       6.653  66.811 -25.270  1.00 36.55           C  
ATOM    576  C   GLN A  87       7.364  66.110 -24.115  1.00 36.55           C  
ATOM    577  CB  GLN A  87       6.168  68.193 -24.826  1.00 36.55           C  
ATOM    578  O   GLN A  87       6.722  65.677 -23.156  1.00 36.55           O  
ATOM    579  CG  GLN A  87       6.075  69.205 -25.960  1.00 36.55           C  
ATOM    580  CD  GLN A  87       5.639  70.578 -25.486  1.00 36.55           C  
ATOM    581  NE2 GLN A  87       5.589  71.535 -26.407  1.00 36.55           N  
ATOM    582  OE1 GLN A  87       5.348  70.778 -24.303  1.00 36.55           O  
ATOM    583  N   SER A  88       8.813  65.811 -24.223  1.00 35.08           N  
ATOM    584  CA  SER A  88      10.140  66.384 -24.025  1.00 35.08           C  
ATOM    585  C   SER A  88      11.003  65.489 -23.142  1.00 35.08           C  
ATOM    586  CB  SER A  88      10.035  67.778 -23.404  1.00 35.08           C  
ATOM    587  O   SER A  88      10.547  65.007 -22.103  1.00 35.08           O  
ATOM    588  OG  SER A  88       9.726  67.691 -22.023  1.00 35.08           O  
ATOM    589  N   SER A  89      12.278  65.015 -23.657  1.00 36.52           N  
ATOM    590  CA  SER A  89      13.692  65.331 -23.828  1.00 36.52           C  
ATOM    591  C   SER A  89      14.576  64.327 -23.097  1.00 36.52           C  
ATOM    592  CB  SER A  89      13.990  66.745 -23.327  1.00 36.52           C  
ATOM    593  O   SER A  89      14.327  64.006 -21.933  1.00 36.52           O  
ATOM    594  OG  SER A  89      13.567  66.902 -21.984  1.00 36.52           O  
ATOM    595  N   ALA A  90      15.573  63.622 -23.840  1.00 36.63           N  
ATOM    596  CA  ALA A  90      16.866  63.738 -24.510  1.00 36.63           C  
ATOM    597  C   ALA A  90      17.937  62.934 -23.779  1.00 36.63           C  
ATOM    598  CB  ALA A  90      17.282  65.204 -24.612  1.00 36.63           C  
ATOM    599  O   ALA A  90      18.068  63.031 -22.557  1.00 36.63           O  
ATOM    600  N   ARG A  91      18.726  62.020 -24.503  1.00 34.98           N  
ATOM    601  CA  ARG A  91      19.928  61.948 -25.327  1.00 34.98           C  
ATOM    602  C   ARG A  91      21.049  61.216 -24.598  1.00 34.98           C  
ATOM    603  CB  ARG A  91      20.391  63.351 -25.726  1.00 34.98           C  
ATOM    604  O   ARG A  91      21.402  61.573 -23.472  1.00 34.98           O  
ATOM    605  CG  ARG A  91      20.086  63.713 -27.171  1.00 34.98           C  
ATOM    606  CD  ARG A  91      20.709  65.046 -27.562  1.00 34.98           C  
ATOM    607  NE  ARG A  91      20.918  65.140 -29.004  1.00 34.98           N  
ATOM    608  NH1 ARG A  91      20.313  67.365 -29.154  1.00 34.98           N  
ATOM    609  NH2 ARG A  91      20.945  66.215 -31.034  1.00 34.98           N  
ATOM    610  CZ  ARG A  91      20.725  66.240 -29.727  1.00 34.98           C  
ATOM    611  N   GLU A  92      21.724  60.208 -25.323  1.00 33.31           N  
ATOM    612  CA  GLU A  92      22.593  59.784 -26.417  1.00 33.31           C  
ATOM    613  C   GLU A  92      23.878  59.151 -25.888  1.00 33.31           C  
ATOM    614  CB  GLU A  92      22.927  60.967 -27.329  1.00 33.31           C  
ATOM    615  O   GLU A  92      24.539  59.716 -25.014  1.00 33.31           O  
ATOM    616  CG  GLU A  92      22.063  61.042 -28.580  1.00 33.31           C  
ATOM    617  CD  GLU A  92      22.442  62.188 -29.504  1.00 33.31           C  
ATOM    618  OE1 GLU A  92      21.955  62.225 -30.656  1.00 33.31           O  
ATOM    619  OE2 GLU A  92      23.233  63.056 -29.071  1.00 33.31           O  
ATOM    620  N   ASP A  93      24.439  58.020 -26.490  1.00 31.24           N  
ATOM    621  CA  ASP A  93      25.272  57.413 -27.523  1.00 31.24           C  
ATOM    622  C   ASP A  93      26.673  57.114 -26.995  1.00 31.24           C  
ATOM    623  CB  ASP A  93      25.355  58.324 -28.749  1.00 31.24           C  
ATOM    624  O   ASP A  93      27.305  57.972 -26.376  1.00 31.24           O  
ATOM    625  CG  ASP A  93      24.234  58.084 -29.744  1.00 31.24           C  
ATOM    626  OD1 ASP A  93      23.599  57.008 -29.701  1.00 31.24           O  
ATOM    627  OD2 ASP A  93      23.984  58.978 -30.582  1.00 31.24           O  
ATOM    628  N   LEU A  94      27.389  55.922 -27.333  1.00 31.44           N  
ATOM    629  CA  LEU A  94      28.291  55.256 -28.266  1.00 31.44           C  
ATOM    630  C   LEU A  94      29.566  54.804 -27.560  1.00 31.44           C  
ATOM    631  CB  LEU A  94      28.642  56.186 -29.430  1.00 31.44           C  
ATOM    632  O   LEU A  94      30.194  55.586 -26.843  1.00 31.44           O  
ATOM    633  CG  LEU A  94      27.621  56.264 -30.566  1.00 31.44           C  
ATOM    634  CD1 LEU A  94      27.929  57.449 -31.476  1.00 31.44           C  
ATOM    635  CD2 LEU A  94      27.606  54.963 -31.362  1.00 31.44           C  
ATOM    636  N   LEU A  95      30.219  53.540 -27.860  1.00 30.24           N  
ATOM    637  CA  LEU A  95      31.257  52.807 -28.575  1.00 30.24           C  
ATOM    638  C   LEU A  95      32.459  52.547 -27.673  1.00 30.24           C  
ATOM    639  CB  LEU A  95      31.697  53.579 -29.821  1.00 30.24           C  
ATOM    640  O   LEU A  95      32.984  53.472 -27.049  1.00 30.24           O  
ATOM    641  CG  LEU A  95      30.974  53.233 -31.124  1.00 30.24           C  
ATOM    642  CD1 LEU A  95      30.780  54.486 -31.971  1.00 30.24           C  
ATOM    643  CD2 LEU A  95      31.746  52.171 -31.899  1.00 30.24           C  
ATOM    644  N   ALA A  96      33.067  51.315 -27.585  1.00 35.89           N  
ATOM    645  CA  ALA A  96      34.188  50.394 -27.755  1.00 35.89           C  
ATOM    646  C   ALA A  96      35.109  50.419 -26.538  1.00 35.89           C  
ATOM    647  CB  ALA A  96      34.971  50.737 -29.019  1.00 35.89           C  
ATOM    648  O   ALA A  96      35.379  51.485 -25.980  1.00 35.89           O  
ATOM    649  N   PRO A  97      36.227  49.346 -26.492  1.00 37.54           N  
ATOM    650  CA  PRO A  97      36.751  48.105 -25.916  1.00 37.54           C  
ATOM    651  C   PRO A  97      38.148  48.273 -25.323  1.00 37.54           C  
ATOM    652  CB  PRO A  97      36.776  47.145 -27.108  1.00 37.54           C  
ATOM    653  O   PRO A  97      38.693  49.380 -25.322  1.00 37.54           O  
ATOM    654  CG  PRO A  97      37.119  48.004 -28.282  1.00 37.54           C  
ATOM    655  CD  PRO A  97      37.139  49.437 -27.835  1.00 37.54           C  
ATOM    656  N   PHE A  98      38.723  47.334 -24.337  1.00 27.05           N  
ATOM    657  CA  PHE A  98      39.872  46.506 -23.988  1.00 27.05           C  
ATOM    658  C   PHE A  98      40.863  47.287 -23.134  1.00 27.05           C  
ATOM    659  CB  PHE A  98      40.564  45.985 -25.252  1.00 27.05           C  
ATOM    660  O   PHE A  98      41.192  48.433 -23.447  1.00 27.05           O  
ATOM    661  CG  PHE A  98      40.162  44.586 -25.632  1.00 27.05           C  
ATOM    662  CD1 PHE A  98      40.735  43.488 -25.001  1.00 27.05           C  
ATOM    663  CD2 PHE A  98      39.210  44.368 -26.619  1.00 27.05           C  
ATOM    664  CE1 PHE A  98      40.365  42.191 -25.351  1.00 27.05           C  
ATOM    665  CE2 PHE A  98      38.835  43.075 -26.974  1.00 27.05           C  
ATOM    666  CZ  PHE A  98      39.414  41.988 -26.339  1.00 27.05           C  
ATOM    667  N   ALA A  99      41.319  46.703 -21.984  1.00 29.58           N  
ATOM    668  CA  ALA A  99      42.639  46.250 -21.552  1.00 29.58           C  
ATOM    669  C   ALA A  99      42.824  46.452 -20.051  1.00 29.58           C  
ATOM    670  CB  ALA A  99      43.732  46.986 -22.323  1.00 29.58           C  
ATOM    671  O   ALA A  99      42.560  47.536 -19.526  1.00 29.58           O  
ATOM    672  N   SER A 100      43.051  45.318 -19.289  1.00 26.87           N  
ATOM    673  CA  SER A 100      44.118  44.580 -18.620  1.00 26.87           C  
ATOM    674  C   SER A 100      44.760  45.415 -17.517  1.00 26.87           C  
ATOM    675  CB  SER A 100      45.183  44.144 -19.627  1.00 26.87           C  
ATOM    676  O   SER A 100      45.047  46.597 -17.714  1.00 26.87           O  
ATOM    677  OG  SER A 100      45.105  44.922 -20.810  1.00 26.87           O  
ATOM    678  N   ALA A 101      44.715  44.883 -16.309  1.00 30.59           N  
ATOM    679  CA  ALA A 101      45.903  44.630 -15.499  1.00 30.59           C  
ATOM    680  C   ALA A 101      45.561  44.622 -14.011  1.00 30.59           C  
ATOM    681  CB  ALA A 101      46.978  45.675 -15.789  1.00 30.59           C  
ATOM    682  O   ALA A 101      45.053  45.613 -13.480  1.00 30.59           O  
ATOM    683  N   GLN A 102      45.382  43.429 -13.369  1.00 31.26           N  
ATOM    684  CA  GLN A 102      45.832  42.682 -12.199  1.00 31.26           C  
ATOM    685  C   GLN A 102      46.557  43.592 -11.211  1.00 31.26           C  
ATOM    686  CB  GLN A 102      46.743  41.527 -12.616  1.00 31.26           C  
ATOM    687  O   GLN A 102      47.306  44.484 -11.615  1.00 31.26           O  
ATOM    688  CG  GLN A 102      45.993  40.257 -12.992  1.00 31.26           C  
ATOM    689  CD  GLN A 102      46.811  39.001 -12.757  1.00 31.26           C  
ATOM    690  NE2 GLN A 102      46.188  37.989 -12.162  1.00 31.26           N  
ATOM    691  OE1 GLN A 102      47.994  38.940 -13.109  1.00 31.26           O  
ATOM    692  N   PRO A 103      46.823  43.059  -9.948  1.00 36.39           N  
ATOM    693  CA  PRO A 103      46.814  41.896  -9.058  1.00 36.39           C  
ATOM    694  C   PRO A 103      47.019  42.273  -7.593  1.00 36.39           C  
ATOM    695  CB  PRO A 103      47.980  41.049  -9.573  1.00 36.39           C  
ATOM    696  O   PRO A 103      47.341  43.424  -7.287  1.00 36.39           O  
ATOM    697  CG  PRO A 103      48.998  42.041 -10.034  1.00 36.39           C  
ATOM    698  CD  PRO A 103      48.400  43.416  -9.943  1.00 36.39           C  
ATOM    699  N   GLY A 104      46.434  41.489  -6.573  1.00 31.50           N  
ATOM    700  CA  GLY A 104      47.287  41.027  -5.489  1.00 31.50           C  
ATOM    701  C   GLY A 104      46.542  40.842  -4.181  1.00 31.50           C  
ATOM    702  O   GLY A 104      45.947  41.787  -3.660  1.00 31.50           O  
ATOM    703  N   ASP A 105      46.096  39.591  -3.845  1.00 27.60           N  
ATOM    704  CA  ASP A 105      46.243  38.631  -2.755  1.00 27.60           C  
ATOM    705  C   ASP A 105      46.828  39.296  -1.512  1.00 27.60           C  
ATOM    706  CB  ASP A 105      47.125  37.458  -3.189  1.00 27.60           C  
ATOM    707  O   ASP A 105      47.685  40.176  -1.617  1.00 27.60           O  
ATOM    708  CG  ASP A 105      46.363  36.400  -3.968  1.00 27.60           C  
ATOM    709  OD1 ASP A 105      45.148  36.225  -3.732  1.00 27.60           O  
ATOM    710  OD2 ASP A 105      46.985  35.732  -4.823  1.00 27.60           O  
ATOM    711  N   PRO A 106      46.718  38.611  -0.299  1.00 36.16           N  
ATOM    712  CA  PRO A 106      46.638  37.245   0.223  1.00 36.16           C  
ATOM    713  C   PRO A 106      46.250  37.198   1.699  1.00 36.16           C  
ATOM    714  CB  PRO A 106      48.054  36.703   0.013  1.00 36.16           C  
ATOM    715  O   PRO A 106      46.146  38.243   2.347  1.00 36.16           O  
ATOM    716  CG  PRO A 106      48.950  37.878   0.240  1.00 36.16           C  
ATOM    717  CD  PRO A 106      48.097  39.102   0.415  1.00 36.16           C  
ATOM    718  N   GLN A 107      45.521  36.063   2.090  1.00 27.13           N  
ATOM    719  CA  GLN A 107      46.125  35.005   2.894  1.00 27.13           C  
ATOM    720  C   GLN A 107      46.092  35.355   4.379  1.00 27.13           C  
ATOM    721  CB  GLN A 107      47.565  34.747   2.447  1.00 27.13           C  
ATOM    722  O   GLN A 107      46.508  36.446   4.774  1.00 27.13           O  
ATOM    723  CG  GLN A 107      47.674  33.983   1.135  1.00 27.13           C  
ATOM    724  CD  GLN A 107      49.068  33.438   0.887  1.00 27.13           C  
ATOM    725  NE2 GLN A 107      49.162  32.402   0.060  1.00 27.13           N  
ATOM    726  OE1 GLN A 107      50.053  33.944   1.434  1.00 27.13           O  
ATOM    727  N   ASN A 108      45.295  34.566   5.158  1.00 29.45           N  
ATOM    728  CA  ASN A 108      45.906  33.665   6.129  1.00 29.45           C  
ATOM    729  C   ASN A 108      45.088  33.587   7.415  1.00 29.45           C  
ATOM    730  CB  ASN A 108      47.340  34.101   6.438  1.00 29.45           C  
ATOM    731  O   ASN A 108      44.788  34.613   8.028  1.00 29.45           O  
ATOM    732  CG  ASN A 108      48.372  33.309   5.660  1.00 29.45           C  
ATOM    733  ND2 ASN A 108      49.641  33.659   5.832  1.00 29.45           N  
ATOM    734  OD1 ASN A 108      48.031  32.391   4.909  1.00 29.45           O  
ATOM    735  N   SER A 109      44.424  32.496   7.697  1.00 30.13           N  
ATOM    736  CA  SER A 109      44.945  31.452   8.574  1.00 30.13           C  
ATOM    737  C   SER A 109      43.867  30.939   9.523  1.00 30.13           C  
ATOM    738  CB  SER A 109      46.138  31.971   9.377  1.00 30.13           C  
ATOM    739  O   SER A 109      43.088  31.724  10.068  1.00 30.13           O  
ATOM    740  OG  SER A 109      45.768  33.096  10.156  1.00 30.13           O  
ATOM    741  N   VAL A 110      43.407  29.693   9.396  1.00 26.60           N  
ATOM    742  CA  VAL A 110      43.762  28.441  10.057  1.00 26.60           C  
ATOM    743  C   VAL A 110      43.269  28.462  11.503  1.00 26.60           C  
ATOM    744  CB  VAL A 110      45.286  28.191  10.017  1.00 26.60           C  
ATOM    745  O   VAL A 110      43.467  29.447  12.218  1.00 26.60           O  
ATOM    746  CG1 VAL A 110      45.662  27.337   8.807  1.00 26.60           C  
ATOM    747  CG2 VAL A 110      46.044  29.517   9.996  1.00 26.60           C  
ATOM    748  N   SER A 111      42.277  27.600  11.901  1.00 30.12           N  
ATOM    749  CA  SER A 111      42.440  26.528  12.879  1.00 30.12           C  
ATOM    750  C   SER A 111      41.145  26.278  13.645  1.00 30.12           C  
ATOM    751  CB  SER A 111      43.565  26.862  13.858  1.00 30.12           C  
ATOM    752  O   SER A 111      40.490  27.222  14.092  1.00 30.12           O  
ATOM    753  OG  SER A 111      43.907  28.236  13.783  1.00 30.12           O  
ATOM    754  N   SER A 112      40.442  25.139  13.487  1.00 24.61           N  
ATOM    755  CA  SER A 112      40.511  23.913  14.276  1.00 24.61           C  
ATOM    756  C   SER A 112      40.221  24.186  15.748  1.00 24.61           C  
ATOM    757  CB  SER A 112      41.886  23.260  14.132  1.00 24.61           C  
ATOM    758  O   SER A 112      40.735  25.150  16.319  1.00 24.61           O  
ATOM    759  OG  SER A 112      42.656  23.442  15.308  1.00 24.61           O  
ATOM    760  N   ALA A 113      39.083  23.688  16.281  1.00 30.01           N  
ATOM    761  CA  ALA A 113      39.157  22.737  17.387  1.00 30.01           C  
ATOM    762  C   ALA A 113      38.197  23.123  18.508  1.00 30.01           C  
ATOM    763  CB  ALA A 113      40.585  22.649  17.919  1.00 30.01           C  
ATOM    764  O   ALA A 113      38.148  24.285  18.919  1.00 30.01           O  
ATOM    765  N   ALA A 114      37.129  22.392  18.767  1.00 28.27           N  
ATOM    766  CA  ALA A 114      36.996  21.452  19.877  1.00 28.27           C  
ATOM    767  C   ALA A 114      36.412  22.138  21.109  1.00 28.27           C  
ATOM    768  CB  ALA A 114      38.348  20.827  20.210  1.00 28.27           C  
ATOM    769  O   ALA A 114      36.864  23.217  21.499  1.00 28.27           O  
ATOM    770  N   ASP A 115      35.163  21.767  21.518  1.00 28.45           N  
ATOM    771  CA  ASP A 115      34.898  21.058  22.766  1.00 28.45           C  
ATOM    772  C   ASP A 115      33.913  21.832  23.640  1.00 28.45           C  
ATOM    773  CB  ASP A 115      36.200  20.812  23.531  1.00 28.45           C  
ATOM    774  O   ASP A 115      34.130  23.010  23.934  1.00 28.45           O  
ATOM    775  CG  ASP A 115      36.559  19.341  23.633  1.00 28.45           C  
ATOM    776  OD1 ASP A 115      35.688  18.481  23.382  1.00 28.45           O  
ATOM    777  OD2 ASP A 115      37.724  19.038  23.970  1.00 28.45           O  
ATOM    778  N   ALA A 116      32.678  21.360  23.807  1.00 27.23           N  
ATOM    779  CA  ALA A 116      31.969  20.592  24.827  1.00 27.23           C  
ATOM    780  C   ALA A 116      31.909  21.357  26.146  1.00 27.23           C  
ATOM    781  CB  ALA A 116      32.637  19.235  25.032  1.00 27.23           C  
ATOM    782  O   ALA A 116      32.928  21.858  26.627  1.00 27.23           O  
ATOM    783  N   SER A 117      30.701  21.702  26.629  1.00 27.73           N  
ATOM    784  CA  SER A 117      29.897  21.249  27.760  1.00 27.73           C  
ATOM    785  C   SER A 117      29.579  22.401  28.708  1.00 27.73           C  
ATOM    786  CB  SER A 117      30.620  20.137  28.521  1.00 27.73           C  
ATOM    787  O   SER A 117      30.468  23.169  29.081  1.00 27.73           O  
ATOM    788  OG  SER A 117      31.277  19.259  27.623  1.00 27.73           O  
ATOM    789  N   GLN A 118      28.301  22.718  28.897  1.00 31.54           N  
ATOM    790  CA  GLN A 118      27.638  22.650  30.195  1.00 31.54           C  
ATOM    791  C   GLN A 118      26.526  23.690  30.301  1.00 31.54           C  
ATOM    792  CB  GLN A 118      28.649  22.845  31.326  1.00 31.54           C  
ATOM    793  O   GLN A 118      26.747  24.872  30.028  1.00 31.54           O  
ATOM    794  CG  GLN A 118      29.224  21.544  31.869  1.00 31.54           C  
ATOM    795  CD  GLN A 118      30.217  21.765  32.994  1.00 31.54           C  
ATOM    796  NE2 GLN A 118      31.166  20.846  33.137  1.00 31.54           N  
ATOM    797  OE1 GLN A 118      30.132  22.754  33.729  1.00 31.54           O  
ATOM    798  N   MET A 119      25.259  23.308  30.325  1.00 27.99           N  
ATOM    799  CA  MET A 119      24.117  23.182  31.226  1.00 27.99           C  
ATOM    800  C   MET A 119      23.769  24.527  31.855  1.00 27.99           C  
ATOM    801  CB  MET A 119      24.405  22.152  32.319  1.00 27.99           C  
ATOM    802  O   MET A 119      24.643  25.215  32.384  1.00 27.99           O  
ATOM    803  CG  MET A 119      24.203  20.713  31.874  1.00 27.99           C  
ATOM    804  SD  MET A 119      23.299  19.713  33.119  1.00 27.99           S  
ATOM    805  CE  MET A 119      23.187  18.131  32.238  1.00 27.99           C  
ATOM    806  N   ALA A 120      22.534  25.044  31.591  1.00 29.40           N  
ATOM    807  CA  ALA A 120      21.385  25.272  32.463  1.00 29.40           C  
ATOM    808  C   ALA A 120      20.866  26.701  32.324  1.00 29.40           C  
ATOM    809  CB  ALA A 120      21.754  24.983  33.916  1.00 29.40           C  
ATOM    810  O   ALA A 120      21.642  27.658  32.375  1.00 29.40           O  
ATOM    811  N   SER A 121      19.585  26.911  31.875  1.00 28.83           N  
ATOM    812  CA  SER A 121      18.261  27.306  32.342  1.00 28.83           C  
ATOM    813  C   SER A 121      18.177  28.814  32.555  1.00 28.83           C  
ATOM    814  CB  SER A 121      17.911  26.579  33.641  1.00 28.83           C  
ATOM    815  O   SER A 121      19.099  29.421  33.105  1.00 28.83           O  
ATOM    816  OG  SER A 121      18.685  27.075  34.719  1.00 28.83           O  
ATOM    817  N   SER A 122      17.235  29.491  31.878  1.00 31.11           N  
ATOM    818  CA  SER A 122      15.996  30.199  32.184  1.00 31.11           C  
ATOM    819  C   SER A 122      16.060  31.651  31.721  1.00 31.11           C  
ATOM    820  CB  SER A 122      15.706  30.147  33.685  1.00 31.11           C  
ATOM    821  O   SER A 122      17.057  32.339  31.952  1.00 31.11           O  
ATOM    822  OG  SER A 122      16.583  31.002  34.397  1.00 31.11           O  
ATOM    823  N   GLY A 123      15.146  32.112  30.825  1.00 27.11           N  
ATOM    824  CA  GLY A 123      14.063  33.071  30.970  1.00 27.11           C  
ATOM    825  C   GLY A 123      14.413  34.450  30.443  1.00 27.11           C  
ATOM    826  O   GLY A 123      15.522  34.942  30.664  1.00 27.11           O  
ATOM    827  N   TYR A 124      13.707  34.920  29.353  1.00 34.21           N  
ATOM    828  CA  TYR A 124      12.875  36.111  29.223  1.00 34.21           C  
ATOM    829  C   TYR A 124      13.184  36.853  27.928  1.00 34.21           C  
ATOM    830  CB  TYR A 124      13.078  37.043  30.421  1.00 34.21           C  
ATOM    831  O   TYR A 124      14.348  37.119  27.620  1.00 34.21           O  
ATOM    832  CG  TYR A 124      11.988  36.943  31.460  1.00 34.21           C  
ATOM    833  CD1 TYR A 124      10.808  37.672  31.331  1.00 34.21           C  
ATOM    834  CD2 TYR A 124      12.135  36.121  32.572  1.00 34.21           C  
ATOM    835  CE1 TYR A 124       9.801  37.585  32.287  1.00 34.21           C  
ATOM    836  CE2 TYR A 124      11.135  36.027  33.534  1.00 34.21           C  
ATOM    837  OH  TYR A 124       8.980  36.671  34.332  1.00 34.21           O  
ATOM    838  CZ  TYR A 124       9.973  36.761  33.382  1.00 34.21           C  
ATOM    839  N   GLU A 125      12.204  37.017  27.001  1.00 29.64           N  
ATOM    840  CA  GLU A 125      11.289  37.948  26.349  1.00 29.64           C  
ATOM    841  C   GLU A 125      12.025  39.190  25.854  1.00 29.64           C  
ATOM    842  CB  GLU A 125      10.160  38.351  27.302  1.00 29.64           C  
ATOM    843  O   GLU A 125      12.756  39.829  26.614  1.00 29.64           O  
ATOM    844  CG  GLU A 125       8.974  37.398  27.287  1.00 29.64           C  
ATOM    845  CD  GLU A 125       7.764  37.935  28.035  1.00 29.64           C  
ATOM    846  OE1 GLU A 125       6.681  37.311  27.964  1.00 29.64           O  
ATOM    847  OE2 GLU A 125       7.900  38.988  28.697  1.00 29.64           O  
ATOM    848  N   ASN A 126      11.839  39.426  24.573  1.00 34.10           N  
ATOM    849  CA  ASN A 126      11.236  40.357  23.624  1.00 34.10           C  
ATOM    850  C   ASN A 126      12.285  40.982  22.709  1.00 34.10           C  
ATOM    851  CB  ASN A 126      10.458  41.448  24.363  1.00 34.10           C  
ATOM    852  O   ASN A 126      13.319  41.461  23.178  1.00 34.10           O  
ATOM    853  CG  ASN A 126       8.987  41.115  24.514  1.00 34.10           C  
ATOM    854  ND2 ASN A 126       8.284  41.892  25.331  1.00 34.10           N  
ATOM    855  OD1 ASN A 126       8.486  40.168  23.902  1.00 34.10           O  
ATOM    856  N   PRO A 127      11.760  41.484  21.480  1.00 38.08           N  
ATOM    857  CA  PRO A 127      11.850  41.772  20.046  1.00 38.08           C  
ATOM    858  C   PRO A 127      11.941  43.267  19.750  1.00 38.08           C  
ATOM    859  CB  PRO A 127      10.553  41.182  19.486  1.00 38.08           C  
ATOM    860  O   PRO A 127      11.926  44.085  20.673  1.00 38.08           O  
ATOM    861  CG  PRO A 127       9.539  41.399  20.563  1.00 38.08           C  
ATOM    862  CD  PRO A 127      10.237  41.950  21.772  1.00 38.08           C  
ATOM    863  N   TYR A 128      12.714  43.714  18.686  1.00 33.17           N  
ATOM    864  CA  TYR A 128      12.704  44.914  17.858  1.00 33.17           C  
ATOM    865  C   TYR A 128      13.428  44.672  16.538  1.00 33.17           C  
ATOM    866  CB  TYR A 128      13.352  46.087  18.601  1.00 33.17           C  
ATOM    867  O   TYR A 128      14.554  44.168  16.524  1.00 33.17           O  
ATOM    868  CG  TYR A 128      12.357  47.076  19.157  1.00 33.17           C  
ATOM    869  CD1 TYR A 128      11.847  48.101  18.364  1.00 33.17           C  
ATOM    870  CD2 TYR A 128      11.927  46.990  20.476  1.00 33.17           C  
ATOM    871  CE1 TYR A 128      10.932  49.017  18.872  1.00 33.17           C  
ATOM    872  CE2 TYR A 128      11.012  47.900  20.996  1.00 33.17           C  
ATOM    873  OH  TYR A 128       9.615  49.812  20.696  1.00 33.17           O  
ATOM    874  CZ  TYR A 128      10.521  48.908  20.187  1.00 33.17           C  
ATOM    875  N   MET A 129      12.672  44.769  15.359  1.00 34.19           N  
ATOM    876  CA  MET A 129      12.423  45.826  14.383  1.00 34.19           C  
ATOM    877  C   MET A 129      13.325  45.665  13.164  1.00 34.19           C  
ATOM    878  CB  MET A 129      12.637  47.203  15.014  1.00 34.19           C  
ATOM    879  O   MET A 129      14.539  45.508  13.302  1.00 34.19           O  
ATOM    880  CG  MET A 129      11.382  47.795  15.635  1.00 34.19           C  
ATOM    881  SD  MET A 129      10.402  48.780  14.436  1.00 34.19           S  
ATOM    882  CE  MET A 129       9.020  49.289  15.495  1.00 34.19           C  
ATOM    883  N   ALA A 130      12.619  45.512  11.967  1.00 32.30           N  
ATOM    884  CA  ALA A 130      12.332  46.512  10.941  1.00 32.30           C  
ATOM    885  C   ALA A 130      12.812  46.045   9.570  1.00 32.30           C  
ATOM    886  CB  ALA A 130      12.981  47.846  11.303  1.00 32.30           C  
ATOM    887  O   ALA A 130      13.954  45.603   9.423  1.00 32.30           O  
ATOM    888  N   ALA A 131      11.777  45.879   8.573  1.00 32.31           N  
ATOM    889  CA  ALA A 131      11.300  46.778   7.525  1.00 32.31           C  
ATOM    890  C   ALA A 131      11.482  46.156   6.143  1.00 32.31           C  
ATOM    891  CB  ALA A 131      12.027  48.119   7.602  1.00 32.31           C  
ATOM    892  O   ALA A 131      12.582  45.725   5.790  1.00 32.31           O  
ATOM    893  N   ALA A 132      10.304  45.971   5.336  1.00 31.90           N  
ATOM    894  CA  ALA A 132       9.319  46.588   4.451  1.00 31.90           C  
ATOM    895  C   ALA A 132       9.823  46.629   3.012  1.00 31.90           C  
ATOM    896  CB  ALA A 132       8.979  47.996   4.933  1.00 31.90           C  
ATOM    897  O   ALA A 132      10.983  46.966   2.763  1.00 31.90           O  
ATOM    898  N   THR A 133       8.823  46.173   2.003  1.00 34.37           N  
ATOM    899  CA  THR A 133       8.069  46.970   1.041  1.00 34.37           C  
ATOM    900  C   THR A 133       7.306  46.069   0.074  1.00 34.37           C  
ATOM    901  CB  THR A 133       8.994  47.912   0.248  1.00 34.37           C  
ATOM    902  O   THR A 133       7.885  45.162  -0.526  1.00 34.37           O  
ATOM    903  CG2 THR A 133       9.343  49.153   1.062  1.00 34.37           C  
ATOM    904  OG1 THR A 133      10.202  47.217  -0.085  1.00 34.37           O  
ATOM    905  N   GLY A 134       5.819  46.174   0.000  1.00 29.86           N  
ATOM    906  CA  GLY A 134       4.682  46.948  -0.474  1.00 29.86           C  
ATOM    907  C   GLY A 134       4.322  46.655  -1.918  1.00 29.86           C  
ATOM    908  O   GLY A 134       5.201  46.575  -2.779  1.00 29.86           O  
ATOM    909  N   ALA A 135       2.936  46.267  -2.208  1.00 34.06           N  
ATOM    910  CA  ALA A 135       1.862  47.104  -2.737  1.00 34.06           C  
ATOM    911  C   ALA A 135       0.887  46.281  -3.574  1.00 34.06           C  
ATOM    912  CB  ALA A 135       2.440  48.246  -3.570  1.00 34.06           C  
ATOM    913  O   ALA A 135       1.293  45.585  -4.507  1.00 34.06           O  
ATOM    914  N   GLN A 136      -0.540  46.258  -3.216  1.00 33.81           N  
ATOM    915  CA  GLN A 136      -1.726  47.092  -3.379  1.00 33.81           C  
ATOM    916  C   GLN A 136      -2.817  46.353  -4.148  1.00 33.81           C  
ATOM    917  CB  GLN A 136      -1.371  48.396  -4.095  1.00 33.81           C  
ATOM    918  O   GLN A 136      -2.563  45.800  -5.220  1.00 33.81           O  
ATOM    919  CG  GLN A 136      -1.014  49.538  -3.153  1.00 33.81           C  
ATOM    920  CD  GLN A 136      -1.915  50.746  -3.327  1.00 33.81           C  
ATOM    921  NE2 GLN A 136      -1.352  51.936  -3.151  1.00 33.81           N  
ATOM    922  OE1 GLN A 136      -3.108  50.611  -3.619  1.00 33.81           O  
ATOM    923  N   LEU A 137      -4.168  46.206  -3.584  1.00 34.18           N  
ATOM    924  CA  LEU A 137      -5.413  46.940  -3.391  1.00 34.18           C  
ATOM    925  C   LEU A 137      -6.606  46.126  -3.880  1.00 34.18           C  
ATOM    926  CB  LEU A 137      -5.363  48.283  -4.125  1.00 34.18           C  
ATOM    927  O   LEU A 137      -6.670  45.752  -5.053  1.00 34.18           O  
ATOM    928  CG  LEU A 137      -4.474  49.362  -3.504  1.00 34.18           C  
ATOM    929  CD1 LEU A 137      -4.193  50.466  -4.518  1.00 34.18           C  
ATOM    930  CD2 LEU A 137      -5.125  49.935  -2.249  1.00 34.18           C  
ATOM    931  N   ARG A 138      -7.690  45.813  -2.986  1.00 34.59           N  
ATOM    932  CA  ARG A 138      -8.929  46.134  -2.286  1.00 34.59           C  
ATOM    933  C   ARG A 138     -10.128  45.485  -2.969  1.00 34.59           C  
ATOM    934  CB  ARG A 138      -9.126  47.650  -2.209  1.00 34.59           C  
ATOM    935  O   ARG A 138     -10.264  45.553  -4.192  1.00 34.59           O  
ATOM    936  CG  ARG A 138      -8.661  48.266  -0.900  1.00 34.59           C  
ATOM    937  CD  ARG A 138      -8.970  49.756  -0.836  1.00 34.59           C  
ATOM    938  NE  ARG A 138      -8.637  50.320   0.468  1.00 34.59           N  
ATOM    939  NH1 ARG A 138      -9.742  52.318   0.116  1.00 34.59           N  
ATOM    940  NH2 ARG A 138      -8.653  51.939   2.097  1.00 34.59           N  
ATOM    941  CZ  ARG A 138      -9.011  51.524   0.891  1.00 34.59           C  
ATOM    942  N   PRO A 139     -11.492  45.515  -2.152  1.00 36.22           N  
ATOM    943  CA  PRO A 139     -12.151  45.053  -0.928  1.00 36.22           C  
ATOM    944  C   PRO A 139     -13.653  44.843  -1.110  1.00 36.22           C  
ATOM    945  CB  PRO A 139     -11.875  46.182   0.069  1.00 36.22           C  
ATOM    946  O   PRO A 139     -14.235  45.330  -2.082  1.00 36.22           O  
ATOM    947  CG  PRO A 139     -11.846  47.425  -0.760  1.00 36.22           C  
ATOM    948  CD  PRO A 139     -12.013  47.041  -2.202  1.00 36.22           C  
ATOM    949  N   GLY A 140     -14.406  43.857  -0.290  1.00 31.98           N  
ATOM    950  CA  GLY A 140     -15.581  44.109   0.528  1.00 31.98           C  
ATOM    951  C   GLY A 140     -16.478  42.895   0.674  1.00 31.98           C  
ATOM    952  O   GLY A 140     -16.762  42.204  -0.307  1.00 31.98           O  
ATOM    953  N   VAL A 141     -16.621  42.301   1.983  1.00 41.17           N  
ATOM    954  CA  VAL A 141     -17.782  42.327   2.866  1.00 41.17           C  
ATOM    955  C   VAL A 141     -17.601  41.309   3.989  1.00 41.17           C  
ATOM    956  CB  VAL A 141     -19.089  42.040   2.093  1.00 41.17           C  
ATOM    957  O   VAL A 141     -17.379  40.123   3.731  1.00 41.17           O  
ATOM    958  CG1 VAL A 141     -20.292  42.078   3.033  1.00 41.17           C  
ATOM    959  CG2 VAL A 141     -19.265  43.043   0.953  1.00 41.17           C  
ATOM    960  N   ARG A 142     -17.277  41.672   5.342  1.00 32.21           N  
ATOM    961  CA  ARG A 142     -17.340  41.426   6.779  1.00 32.21           C  
ATOM    962  C   ARG A 142     -18.749  41.028   7.206  1.00 32.21           C  
ATOM    963  CB  ARG A 142     -16.887  42.664   7.556  1.00 32.21           C  
ATOM    964  O   ARG A 142     -19.733  41.524   6.654  1.00 32.21           O  
ATOM    965  CG  ARG A 142     -15.380  42.863   7.575  1.00 32.21           C  
ATOM    966  CD  ARG A 142     -14.975  44.032   8.461  1.00 32.21           C  
ATOM    967  NE  ARG A 142     -13.536  44.272   8.415  1.00 32.21           N  
ATOM    968  NH1 ARG A 142     -13.332  44.740  10.668  1.00 32.21           N  
ATOM    969  NH2 ARG A 142     -11.487  44.797   9.309  1.00 32.21           N  
ATOM    970  CZ  ARG A 142     -12.788  44.602   9.464  1.00 32.21           C  
ATOM    971  N   PRO A 143     -18.932  40.444   8.545  1.00 35.98           N  
ATOM    972  CA  PRO A 143     -18.129  40.296   9.760  1.00 35.98           C  
ATOM    973  C   PRO A 143     -18.752  39.331  10.766  1.00 35.98           C  
ATOM    974  CB  PRO A 143     -18.079  41.718  10.326  1.00 35.98           C  
ATOM    975  O   PRO A 143     -19.843  38.806  10.529  1.00 35.98           O  
ATOM    976  CG  PRO A 143     -19.410  42.309   9.991  1.00 35.98           C  
ATOM    977  CD  PRO A 143     -20.159  41.337   9.124  1.00 35.98           C  
ATOM    978  N   ALA A 144     -17.824  38.605  11.697  1.00 35.77           N  
ATOM    979  CA  ALA A 144     -17.761  38.730  13.151  1.00 35.77           C  
ATOM    980  C   ALA A 144     -16.769  37.734  13.745  1.00 35.77           C  
ATOM    981  CB  ALA A 144     -19.145  38.527  13.763  1.00 35.77           C  
ATOM    982  O   ALA A 144     -16.796  36.547  13.411  1.00 35.77           O  
ATOM    983  N   PRO A 145     -15.678  38.178  14.624  1.00 30.22           N  
ATOM    984  CA  PRO A 145     -15.707  37.733  16.019  1.00 30.22           C  
ATOM    985  C   PRO A 145     -15.328  38.840  17.000  1.00 30.22           C  
ATOM    986  CB  PRO A 145     -14.676  36.601  16.050  1.00 30.22           C  
ATOM    987  O   PRO A 145     -14.632  39.788  16.629  1.00 30.22           O  
ATOM    988  CG  PRO A 145     -13.623  37.017  15.075  1.00 30.22           C  
ATOM    989  CD  PRO A 145     -14.118  38.218  14.321  1.00 30.22           C  
ATOM    990  N   LEU A 146     -16.241  39.230  17.894  1.00 39.72           N  
ATOM    991  CA  LEU A 146     -16.240  39.911  19.184  1.00 39.72           C  
ATOM    992  C   LEU A 146     -15.090  39.421  20.057  1.00 39.72           C  
ATOM    993  CB  LEU A 146     -17.573  39.695  19.905  1.00 39.72           C  
ATOM    994  O   LEU A 146     -14.967  38.220  20.312  1.00 39.72           O  
ATOM    995  CG  LEU A 146     -18.794  40.385  19.295  1.00 39.72           C  
ATOM    996  CD1 LEU A 146     -20.075  39.850  19.927  1.00 39.72           C  
ATOM    997  CD2 LEU A 146     -18.696  41.897  19.470  1.00 39.72           C  
ATOM    998  N   SER A 147     -13.939  40.255  20.296  1.00 34.71           N  
ATOM    999  CA  SER A 147     -13.232  41.301  21.028  1.00 34.71           C  
ATOM   1000  C   SER A 147     -13.287  41.058  22.532  1.00 34.71           C  
ATOM   1001  CB  SER A 147     -13.822  42.675  20.704  1.00 34.71           C  
ATOM   1002  O   SER A 147     -14.357  40.797  23.085  1.00 34.71           O  
ATOM   1003  OG  SER A 147     -13.805  43.512  21.847  1.00 34.71           O  
ATOM   1004  N   ALA A 148     -12.169  40.708  23.227  1.00 29.37           N  
ATOM   1005  CA  ALA A 148     -11.220  41.145  24.248  1.00 29.37           C  
ATOM   1006  C   ALA A 148     -11.189  42.667  24.351  1.00 29.37           C  
ATOM   1007  CB  ALA A 148      -9.825  40.607  23.943  1.00 29.37           C  
ATOM   1008  O   ALA A 148     -11.071  43.362  23.339  1.00 29.37           O  
ATOM   1009  N   ARG A 149     -11.737  43.216  25.292  1.00 33.88           N  
ATOM   1010  CA  ARG A 149     -11.466  44.507  25.917  1.00 33.88           C  
ATOM   1011  C   ARG A 149     -10.518  44.352  27.102  1.00 33.88           C  
ATOM   1012  CB  ARG A 149     -12.768  45.169  26.372  1.00 33.88           C  
ATOM   1013  O   ARG A 149     -10.787  43.577  28.022  1.00 33.88           O  
ATOM   1014  CG  ARG A 149     -12.760  46.685  26.259  1.00 33.88           C  
ATOM   1015  CD  ARG A 149     -14.146  47.275  26.483  1.00 33.88           C  
ATOM   1016  NE  ARG A 149     -14.112  48.734  26.513  1.00 33.88           N  
ATOM   1017  NH1 ARG A 149     -16.399  48.988  26.726  1.00 33.88           N  
ATOM   1018  NH2 ARG A 149     -15.039  50.832  26.643  1.00 33.88           N  
ATOM   1019  CZ  ARG A 149     -15.183  49.515  26.627  1.00 33.88           C  
ATOM   1020  N   ALA A 150      -9.237  44.774  27.075  1.00 30.01           N  
ATOM   1021  CA  ALA A 150      -8.184  45.744  27.366  1.00 30.01           C  
ATOM   1022  C   ALA A 150      -8.662  46.786  28.374  1.00 30.01           C  
ATOM   1023  CB  ALA A 150      -7.720  46.425  26.081  1.00 30.01           C  
ATOM   1024  O   ALA A 150      -9.782  47.291  28.270  1.00 30.01           O  
ATOM   1025  N   MET A 151      -7.887  47.030  29.530  1.00 32.61           N  
ATOM   1026  CA  MET A 151      -7.274  48.323  29.820  1.00 32.61           C  
ATOM   1027  C   MET A 151      -7.004  48.475  31.314  1.00 32.61           C  
ATOM   1028  CB  MET A 151      -8.169  49.464  29.332  1.00 32.61           C  
ATOM   1029  O   MET A 151      -7.882  48.212  32.137  1.00 32.61           O  
ATOM   1030  CG  MET A 151      -7.951  49.832  27.873  1.00 32.61           C  
ATOM   1031  SD  MET A 151      -9.056  51.187  27.318  1.00 32.61           S  
ATOM   1032  CE  MET A 151      -7.925  52.096  26.228  1.00 32.61           C  
ATOM   1033  N   LYS A 152      -5.662  48.622  31.799  1.00 32.64           N  
ATOM   1034  CA  LYS A 152      -4.904  49.802  32.206  1.00 32.64           C  
ATOM   1035  C   LYS A 152      -4.244  49.589  33.565  1.00 32.64           C  
ATOM   1036  CB  LYS A 152      -5.810  51.033  32.251  1.00 32.64           C  
ATOM   1037  O   LYS A 152      -4.914  49.233  34.537  1.00 32.64           O  
ATOM   1038  CG  LYS A 152      -5.754  51.889  30.993  1.00 32.64           C  
ATOM   1039  CD  LYS A 152      -6.786  53.008  31.033  1.00 32.64           C  
ATOM   1040  CE  LYS A 152      -6.799  53.803  29.734  1.00 32.64           C  
ATOM   1041  NZ  LYS A 152      -7.749  54.954  29.798  1.00 32.64           N  
ATOM   1042  N   SER A 153      -2.896  49.509  33.733  1.00 34.73           N  
ATOM   1043  CA  SER A 153      -1.832  50.430  34.118  1.00 34.73           C  
ATOM   1044  C   SER A 153      -1.735  50.561  35.634  1.00 34.73           C  
ATOM   1045  CB  SER A 153      -2.063  51.807  33.493  1.00 34.73           C  
ATOM   1046  O   SER A 153      -2.745  50.770  36.310  1.00 34.73           O  
ATOM   1047  OG  SER A 153      -1.316  52.800  34.175  1.00 34.73           O  
ATOM   1048  N   GLN A 154      -0.621  50.168  36.354  1.00 33.70           N  
ATOM   1049  CA  GLN A 154       0.425  51.002  36.937  1.00 33.70           C  
ATOM   1050  C   GLN A 154       0.615  50.691  38.419  1.00 33.70           C  
ATOM   1051  CB  GLN A 154       0.098  52.484  36.750  1.00 33.70           C  
ATOM   1052  O   GLN A 154      -0.350  50.681  39.186  1.00 33.70           O  
ATOM   1053  CG  GLN A 154       0.882  53.151  35.628  1.00 33.70           C  
ATOM   1054  CD  GLN A 154       0.634  54.645  35.546  1.00 33.70           C  
ATOM   1055  NE2 GLN A 154       1.495  55.350  34.820  1.00 33.70           N  
ATOM   1056  OE1 GLN A 154      -0.324  55.162  36.129  1.00 33.70           O  
ATOM   1057  N   MET A 155       1.751  50.126  38.911  1.00 35.50           N  
ATOM   1058  CA  MET A 155       2.864  50.728  39.639  1.00 35.50           C  
ATOM   1059  C   MET A 155       3.089  50.021  40.971  1.00 35.50           C  
ATOM   1060  CB  MET A 155       2.610  52.218  39.874  1.00 35.50           C  
ATOM   1061  O   MET A 155       2.150  49.835  41.746  1.00 35.50           O  
ATOM   1062  CG  MET A 155       3.246  53.121  38.830  1.00 35.50           C  
ATOM   1063  SD  MET A 155       3.752  54.745  39.518  1.00 35.50           S  
ATOM   1064  CE  MET A 155       4.743  55.383  38.138  1.00 35.50           C  
ATOM   1065  N   HIS A 156       4.182  49.285  41.288  1.00 30.99           N  
ATOM   1066  CA  HIS A 156       5.405  49.238  42.081  1.00 30.99           C  
ATOM   1067  C   HIS A 156       5.190  49.845  43.463  1.00 30.99           C  
ATOM   1068  CB  HIS A 156       6.540  49.967  41.358  1.00 30.99           C  
ATOM   1069  O   HIS A 156       4.585  50.912  43.590  1.00 30.99           O  
ATOM   1070  CG  HIS A 156       7.171  49.162  40.267  1.00 30.99           C  
ATOM   1071  CD2 HIS A 156       7.045  49.236  38.921  1.00 30.99           C  
ATOM   1072  ND1 HIS A 156       8.051  48.131  40.516  1.00 30.99           N  
ATOM   1073  CE1 HIS A 156       8.441  47.606  39.367  1.00 30.99           C  
ATOM   1074  NE2 HIS A 156       7.845  48.258  38.383  1.00 30.99           N  
ATOM   1075  N   HIS A 157       5.316  49.079  44.614  1.00 33.38           N  
ATOM   1076  CA  HIS A 157       6.253  49.319  45.706  1.00 33.38           C  
ATOM   1077  C   HIS A 157       5.706  48.791  47.028  1.00 33.38           C  
ATOM   1078  CB  HIS A 157       6.566  50.812  45.826  1.00 33.38           C  
ATOM   1079  O   HIS A 157       4.578  49.110  47.409  1.00 33.38           O  
ATOM   1080  CG  HIS A 157       7.658  51.271  44.914  1.00 33.38           C  
ATOM   1081  CD2 HIS A 157       7.882  52.472  44.329  1.00 33.38           C  
ATOM   1082  ND1 HIS A 157       8.683  50.445  44.504  1.00 33.38           N  
ATOM   1083  CE1 HIS A 157       9.493  51.121  43.707  1.00 33.38           C  
ATOM   1084  NE2 HIS A 157       9.029  52.353  43.584  1.00 33.38           N  
ATOM   1085  N   ARG A 158       6.221  47.694  47.687  1.00 28.28           N  
ATOM   1086  CA  ARG A 158       7.009  47.703  48.915  1.00 28.28           C  
ATOM   1087  C   ARG A 158       6.365  46.828  49.985  1.00 28.28           C  
ATOM   1088  CB  ARG A 158       7.175  49.132  49.437  1.00 28.28           C  
ATOM   1089  O   ARG A 158       5.211  47.046  50.361  1.00 28.28           O  
ATOM   1090  CG  ARG A 158       8.390  49.325  50.329  1.00 28.28           C  
ATOM   1091  CD  ARG A 158       8.641  50.796  50.631  1.00 28.28           C  
ATOM   1092  NE  ARG A 158       9.641  50.967  51.682  1.00 28.28           N  
ATOM   1093  NH1 ARG A 158      10.207  53.124  51.077  1.00 28.28           N  
ATOM   1094  NH2 ARG A 158      11.244  52.118  52.856  1.00 28.28           N  
ATOM   1095  CZ  ARG A 158      10.362  52.070  51.869  1.00 28.28           C  
ATOM   1096  N   ALA A 159       6.893  45.627  50.277  1.00 28.81           N  
ATOM   1097  CA  ALA A 159       7.599  44.904  51.332  1.00 28.81           C  
ATOM   1098  C   ALA A 159       7.431  45.599  52.680  1.00 28.81           C  
ATOM   1099  CB  ALA A 159       9.080  44.770  50.987  1.00 28.81           C  
ATOM   1100  O   ALA A 159       7.634  46.810  52.791  1.00 28.81           O  
ATOM   1101  N   SER A 160       6.741  44.910  53.729  1.00 34.04           N  
ATOM   1102  CA  SER A 160       7.182  44.385  55.018  1.00 34.04           C  
ATOM   1103  C   SER A 160       6.123  44.601  56.094  1.00 34.04           C  
ATOM   1104  CB  SER A 160       8.495  45.043  55.444  1.00 34.04           C  
ATOM   1105  O   SER A 160       5.565  45.693  56.213  1.00 34.04           O  
ATOM   1106  OG  SER A 160       8.656  46.300  54.811  1.00 34.04           O  
ATOM   1107  N   GLN A 161       5.589  43.466  56.768  1.00 34.17           N  
ATOM   1108  CA  GLN A 161       5.847  43.233  58.185  1.00 34.17           C  
ATOM   1109  C   GLN A 161       4.708  42.449  58.831  1.00 34.17           C  
ATOM   1110  CB  GLN A 161       6.053  44.560  58.919  1.00 34.17           C  
ATOM   1111  O   GLN A 161       3.544  42.847  58.740  1.00 34.17           O  
ATOM   1112  CG  GLN A 161       7.515  44.959  59.068  1.00 34.17           C  
ATOM   1113  CD  GLN A 161       7.702  46.183  59.945  1.00 34.17           C  
ATOM   1114  NE2 GLN A 161       8.845  46.846  59.801  1.00 34.17           N  
ATOM   1115  OE1 GLN A 161       6.827  46.531  60.743  1.00 34.17           O  
ATOM   1116  N   GLN A 162       4.889  41.120  59.239  1.00 32.37           N  
ATOM   1117  CA  GLN A 162       5.193  40.432  60.490  1.00 32.37           C  
ATOM   1118  C   GLN A 162       3.971  40.387  61.403  1.00 32.37           C  
ATOM   1119  CB  GLN A 162       6.360  41.112  61.207  1.00 32.37           C  
ATOM   1120  O   GLN A 162       3.387  41.425  61.720  1.00 32.37           O  
ATOM   1121  CG  GLN A 162       7.526  40.180  61.506  1.00 32.37           C  
ATOM   1122  CD  GLN A 162       8.734  40.910  62.063  1.00 32.37           C  
ATOM   1123  NE2 GLN A 162       9.822  40.178  62.276  1.00 32.37           N  
ATOM   1124  OE1 GLN A 162       8.689  42.121  62.299  1.00 32.37           O  
ATOM   1125  N   GLN A 163       3.382  39.130  61.760  1.00 34.01           N  
ATOM   1126  CA  GLN A 163       3.459  38.412  63.028  1.00 34.01           C  
ATOM   1127  C   GLN A 163       2.074  38.228  63.641  1.00 34.01           C  
ATOM   1128  CB  GLN A 163       4.373  39.149  64.008  1.00 34.01           C  
ATOM   1129  O   GLN A 163       1.348  39.202  63.852  1.00 34.01           O  
ATOM   1130  CG  GLN A 163       5.686  38.428  64.285  1.00 34.01           C  
ATOM   1131  CD  GLN A 163       6.626  39.237  65.159  1.00 34.01           C  
ATOM   1132  NE2 GLN A 163       7.552  38.554  65.824  1.00 34.01           N  
ATOM   1133  OE1 GLN A 163       6.522  40.465  65.234  1.00 34.01           O  
ATOM   1134  N   GLN A 164       1.454  36.987  63.777  1.00 31.24           N  
ATOM   1135  CA  GLN A 164       1.041  35.913  64.674  1.00 31.24           C  
ATOM   1136  C   GLN A 164       0.488  36.471  65.982  1.00 31.24           C  
ATOM   1137  CB  GLN A 164       2.211  34.970  64.958  1.00 31.24           C  
ATOM   1138  O   GLN A 164       1.109  37.333  66.607  1.00 31.24           O  
ATOM   1139  CG  GLN A 164       2.285  33.779  64.013  1.00 31.24           C  
ATOM   1140  CD  GLN A 164       3.504  32.910  64.258  1.00 31.24           C  
ATOM   1141  NE2 GLN A 164       3.736  31.948  63.371  1.00 31.24           N  
ATOM   1142  OE1 GLN A 164       4.233  33.101  65.237  1.00 31.24           O  
ATOM   1143  N   SER A 165      -0.840  36.131  66.330  1.00 34.72           N  
ATOM   1144  CA  SER A 165      -1.268  35.536  67.592  1.00 34.72           C  
ATOM   1145  C   SER A 165      -2.784  35.608  67.750  1.00 34.72           C  
ATOM   1146  CB  SER A 165      -0.591  36.235  68.772  1.00 34.72           C  
ATOM   1147  O   SER A 165      -3.390  36.653  67.508  1.00 34.72           O  
ATOM   1148  OG  SER A 165      -0.884  37.622  68.771  1.00 34.72           O  
ATOM   1149  N   ARG A 166      -3.587  34.424  67.813  1.00 30.45           N  
ATOM   1150  CA  ARG A 166      -4.113  33.662  68.942  1.00 30.45           C  
ATOM   1151  C   ARG A 166      -5.493  34.168  69.348  1.00 30.45           C  
ATOM   1152  CB  ARG A 166      -3.156  33.738  70.134  1.00 30.45           C  
ATOM   1153  O   ARG A 166      -5.682  35.366  69.565  1.00 30.45           O  
ATOM   1154  CG  ARG A 166      -1.972  32.790  70.034  1.00 30.45           C  
ATOM   1155  CD  ARG A 166      -1.274  32.616  71.376  1.00 30.45           C  
ATOM   1156  NE  ARG A 166      -0.585  31.331  71.463  1.00 30.45           N  
ATOM   1157  NH1 ARG A 166       0.616  31.869  73.362  1.00 30.45           N  
ATOM   1158  NH2 ARG A 166       0.864  29.809  72.388  1.00 30.45           N  
ATOM   1159  CZ  ARG A 166       0.297  31.006  72.404  1.00 30.45           C  
ATOM   1160  N   GLN A 167      -6.624  33.324  69.182  1.00 35.07           N  
ATOM   1161  CA  GLN A 167      -7.397  32.853  70.326  1.00 35.07           C  
ATOM   1162  C   GLN A 167      -8.833  32.529  69.925  1.00 35.07           C  
ATOM   1163  CB  GLN A 167      -7.387  33.894  71.446  1.00 35.07           C  
ATOM   1164  O   GLN A 167      -9.549  33.392  69.412  1.00 35.07           O  
ATOM   1165  CG  GLN A 167      -6.514  33.512  72.634  1.00 35.07           C  
ATOM   1166  CD  GLN A 167      -6.478  34.585  73.706  1.00 35.07           C  
ATOM   1167  NE2 GLN A 167      -5.451  34.547  74.548  1.00 35.07           N  
ATOM   1168  OE1 GLN A 167      -7.365  35.442  73.776  1.00 35.07           O  
ATOM   1169  N   ALA A 168      -9.302  31.234  69.797  1.00 29.88           N  
ATOM   1170  CA  ALA A 168     -10.110  30.206  70.447  1.00 29.88           C  
ATOM   1171  C   ALA A 168     -11.266  30.828  71.225  1.00 29.88           C  
ATOM   1172  CB  ALA A 168      -9.245  29.357  71.375  1.00 29.88           C  
ATOM   1173  O   ALA A 168     -11.067  31.766  72.000  1.00 29.88           O  
ATOM   1174  N   GLY A 169     -12.651  30.476  70.827  1.00 33.95           N  
ATOM   1175  CA  GLY A 169     -13.655  30.049  71.788  1.00 33.95           C  
ATOM   1176  C   GLY A 169     -15.054  29.993  71.204  1.00 33.95           C  
ATOM   1177  O   GLY A 169     -15.523  30.964  70.607  1.00 33.95           O  
ATOM   1178  N   GLN A 170     -15.716  28.722  70.934  1.00 36.78           N  
ATOM   1179  CA  GLN A 170     -16.721  28.129  71.810  1.00 36.78           C  
ATOM   1180  C   GLN A 170     -17.992  27.787  71.037  1.00 36.78           C  
ATOM   1181  CB  GLN A 170     -17.048  29.072  72.969  1.00 36.78           C  
ATOM   1182  O   GLN A 170     -18.566  28.647  70.366  1.00 36.78           O  
ATOM   1183  CG  GLN A 170     -16.372  28.694  74.279  1.00 36.78           C  
ATOM   1184  CD  GLN A 170     -16.376  29.826  75.290  1.00 36.78           C  
ATOM   1185  NE2 GLN A 170     -15.387  29.832  76.177  1.00 36.78           N  
ATOM   1186  OE1 GLN A 170     -17.261  30.687  75.273  1.00 36.78           O  
ATOM   1187  N   LEU A 171     -18.416  26.330  70.906  1.00 36.14           N  
ATOM   1188  CA  LEU A 171     -19.341  25.444  71.605  1.00 36.14           C  
ATOM   1189  C   LEU A 171     -20.288  24.763  70.622  1.00 36.14           C  
ATOM   1190  CB  LEU A 171     -20.145  26.224  72.648  1.00 36.14           C  
ATOM   1191  O   LEU A 171     -21.097  25.428  69.971  1.00 36.14           O  
ATOM   1192  CG  LEU A 171     -19.416  26.566  73.949  1.00 36.14           C  
ATOM   1193  CD1 LEU A 171     -20.043  27.794  74.601  1.00 36.14           C  
ATOM   1194  CD2 LEU A 171     -19.439  25.377  74.903  1.00 36.14           C  
ATOM   1195  N   ALA A 172     -20.222  23.382  70.279  1.00 31.60           N  
ATOM   1196  CA  ALA A 172     -20.708  22.010  70.404  1.00 31.60           C  
ATOM   1197  C   ALA A 172     -22.109  21.868  69.816  1.00 31.60           C  
ATOM   1198  CB  ALA A 172     -20.702  21.574  71.868  1.00 31.60           C  
ATOM   1199  O   ALA A 172     -22.960  22.740  70.007  1.00 31.60           O  
ATOM   1200  N   PRO A 173     -22.723  20.376  69.504  1.00 40.84           N  
ATOM   1201  CA  PRO A 173     -22.339  18.984  69.255  1.00 40.84           C  
ATOM   1202  C   PRO A 173     -23.324  18.255  68.343  1.00 40.84           C  
ATOM   1203  CB  PRO A 173     -22.330  18.365  70.654  1.00 40.84           C  
ATOM   1204  O   PRO A 173     -24.401  18.779  68.047  1.00 40.84           O  
ATOM   1205  CG  PRO A 173     -23.438  19.053  71.384  1.00 40.84           C  
ATOM   1206  CD  PRO A 173     -23.982  20.144  70.507  1.00 40.84           C  
ATOM   1207  N   GLU A 174     -22.835  17.205  67.543  1.00 30.31           N  
ATOM   1208  CA  GLU A 174     -22.699  15.773  67.293  1.00 30.31           C  
ATOM   1209  C   GLU A 174     -24.023  15.163  66.842  1.00 30.31           C  
ATOM   1210  CB  GLU A 174     -22.189  15.055  68.546  1.00 30.31           C  
ATOM   1211  O   GLU A 174     -25.036  15.281  67.535  1.00 30.31           O  
ATOM   1212  CG  GLU A 174     -21.648  13.659  68.277  1.00 30.31           C  
ATOM   1213  CD  GLU A 174     -20.130  13.586  68.310  1.00 30.31           C  
ATOM   1214  OE1 GLU A 174     -19.565  12.524  67.966  1.00 30.31           O  
ATOM   1215  OE2 GLU A 174     -19.500  14.601  68.684  1.00 30.31           O  
ATOM   1216  N   ALA A 175     -24.252  14.877  65.344  1.00 33.12           N  
ATOM   1217  CA  ALA A 175     -24.790  13.590  64.908  1.00 33.12           C  
ATOM   1218  C   ALA A 175     -24.825  13.497  63.386  1.00 33.12           C  
ATOM   1219  CB  ALA A 175     -26.187  13.376  65.484  1.00 33.12           C  
ATOM   1220  O   ALA A 175     -25.308  14.411  62.713  1.00 33.12           O  
ATOM   1221  N   ALA A 176     -23.846  12.814  62.687  1.00 36.96           N  
ATOM   1222  CA  ALA A 176     -24.021  11.707  61.751  1.00 36.96           C  
ATOM   1223  C   ALA A 176     -23.051  11.823  60.578  1.00 36.96           C  
ATOM   1224  CB  ALA A 176     -25.460  11.661  61.245  1.00 36.96           C  
ATOM   1225  O   ALA A 176     -22.907  12.895  59.987  1.00 36.96           O  
ATOM   1226  N   ARG A 177     -21.901  11.178  60.650  1.00 33.10           N  
ATOM   1227  CA  ARG A 177     -20.902  10.565  59.780  1.00 33.10           C  
ATOM   1228  C   ARG A 177     -20.983  11.133  58.367  1.00 33.10           C  
ATOM   1229  CB  ARG A 177     -21.080   9.045  59.745  1.00 33.10           C  
ATOM   1230  O   ARG A 177     -21.979  10.933  57.668  1.00 33.10           O  
ATOM   1231  CG  ARG A 177     -20.649   8.345  61.024  1.00 33.10           C  
ATOM   1232  CD  ARG A 177     -20.749   6.831  60.899  1.00 33.10           C  
ATOM   1233  NE  ARG A 177     -20.494   6.167  62.174  1.00 33.10           N  
ATOM   1234  NH1 ARG A 177     -19.970   4.120  61.239  1.00 33.10           N  
ATOM   1235  NH2 ARG A 177     -19.923   4.392  63.515  1.00 33.10           N  
ATOM   1236  CZ  ARG A 177     -20.130   4.894  62.306  1.00 33.10           C  
ATOM   1237  N   PRO A 178     -19.905  12.077  57.925  1.00 33.17           N  
ATOM   1238  CA  PRO A 178     -19.777  12.105  56.466  1.00 33.17           C  
ATOM   1239  C   PRO A 178     -18.384  11.703  55.988  1.00 33.17           C  
ATOM   1240  CB  PRO A 178     -20.075  13.565  56.114  1.00 33.17           C  
ATOM   1241  O   PRO A 178     -17.416  11.794  56.748  1.00 33.17           O  
ATOM   1242  CG  PRO A 178     -19.517  14.355  57.254  1.00 33.17           C  
ATOM   1243  CD  PRO A 178     -19.111  13.401  58.341  1.00 33.17           C  
ATOM   1244  N   HIS A 179     -18.231  10.467  55.418  1.00 36.73           N  
ATOM   1245  CA  HIS A 179     -17.304  10.040  54.376  1.00 36.73           C  
ATOM   1246  C   HIS A 179     -16.238  11.099  54.119  1.00 36.73           C  
ATOM   1247  CB  HIS A 179     -18.059   9.729  53.082  1.00 36.73           C  
ATOM   1248  O   HIS A 179     -16.543  12.293  54.069  1.00 36.73           O  
ATOM   1249  CG  HIS A 179     -18.985   8.560  53.194  1.00 36.73           C  
ATOM   1250  CD2 HIS A 179     -20.332   8.501  53.312  1.00 36.73           C  
ATOM   1251  ND1 HIS A 179     -18.540   7.256  53.194  1.00 36.73           N  
ATOM   1252  CE1 HIS A 179     -19.577   6.443  53.306  1.00 36.73           C  
ATOM   1253  NE2 HIS A 179     -20.676   7.173  53.380  1.00 36.73           N  
ATOM   1254  N   LYS A 180     -15.151  11.064  54.933  1.00 32.50           N  
ATOM   1255  CA  LYS A 180     -13.756  11.470  54.789  1.00 32.50           C  
ATOM   1256  C   LYS A 180     -13.563  12.343  53.552  1.00 32.50           C  
ATOM   1257  CB  LYS A 180     -12.845  10.244  54.712  1.00 32.50           C  
ATOM   1258  O   LYS A 180     -13.670  11.861  52.423  1.00 32.50           O  
ATOM   1259  CG  LYS A 180     -12.530   9.622  56.064  1.00 32.50           C  
ATOM   1260  CD  LYS A 180     -11.652   8.385  55.920  1.00 32.50           C  
ATOM   1261  CE  LYS A 180     -11.460   7.676  57.253  1.00 32.50           C  
ATOM   1262  NZ  LYS A 180     -10.523   6.519  57.135  1.00 32.50           N  
ATOM   1263  N   ILE A 181     -14.198  13.566  53.491  1.00 34.61           N  
ATOM   1264  CA  ILE A 181     -13.736  14.617  52.591  1.00 34.61           C  
ATOM   1265  C   ILE A 181     -12.550  15.348  53.217  1.00 34.61           C  
ATOM   1266  CB  ILE A 181     -14.867  15.615  52.259  1.00 34.61           C  
ATOM   1267  O   ILE A 181     -12.656  15.882  54.323  1.00 34.61           O  
ATOM   1268  CG1 ILE A 181     -15.988  14.915  51.483  1.00 34.61           C  
ATOM   1269  CG2 ILE A 181     -14.319  16.810  51.473  1.00 34.61           C  
ATOM   1270  CD1 ILE A 181     -17.328  15.634  51.546  1.00 34.61           C  
ATOM   1271  N   TRP A 182     -11.337  14.665  53.298  1.00 36.83           N  
ATOM   1272  CA  TRP A 182     -10.035  15.273  53.554  1.00 36.83           C  
ATOM   1273  C   TRP A 182      -9.982  16.695  53.006  1.00 36.83           C  
ATOM   1274  CB  TRP A 182      -8.916  14.431  52.935  1.00 36.83           C  
ATOM   1275  O   TRP A 182     -10.208  16.917  51.814  1.00 36.83           O  
ATOM   1276  CG  TRP A 182      -8.475  13.281  53.789  1.00 36.83           C  
ATOM   1277  CD1 TRP A 182      -9.260  12.507  54.598  1.00 36.83           C  
ATOM   1278  CD2 TRP A 182      -7.142  12.778  53.923  1.00 36.83           C  
ATOM   1279  CE2 TRP A 182      -7.193  11.696  54.830  1.00 36.83           C  
ATOM   1280  CE3 TRP A 182      -5.909  13.137  53.363  1.00 36.83           C  
ATOM   1281  NE1 TRP A 182      -8.495  11.552  55.226  1.00 36.83           N  
ATOM   1282  CH2 TRP A 182      -4.861  11.342  54.627  1.00 36.83           C  
ATOM   1283  CZ2 TRP A 182      -6.055  10.970  55.189  1.00 36.83           C  
ATOM   1284  CZ3 TRP A 182      -4.778  12.413  53.722  1.00 36.83           C  
ATOM   1285  N   LYS A 183     -10.475  17.712  53.725  1.00 30.49           N  
ATOM   1286  CA  LYS A 183     -10.036  19.104  53.758  1.00 30.49           C  
ATOM   1287  C   LYS A 183      -8.540  19.203  54.041  1.00 30.49           C  
ATOM   1288  CB  LYS A 183     -10.822  19.889  54.810  1.00 30.49           C  
ATOM   1289  O   LYS A 183      -8.085  18.851  55.131  1.00 30.49           O  
ATOM   1290  CG  LYS A 183     -12.252  20.210  54.402  1.00 30.49           C  
ATOM   1291  CD  LYS A 183     -12.962  21.042  55.463  1.00 30.49           C  
ATOM   1292  CE  LYS A 183     -14.424  21.275  55.105  1.00 30.49           C  
ATOM   1293  NZ  LYS A 183     -15.106  22.150  56.106  1.00 30.49           N  
ATOM   1294  N   ALA A 184      -7.680  18.912  53.062  1.00 41.55           N  
ATOM   1295  CA  ALA A 184      -6.301  19.395  53.032  1.00 41.55           C  
ATOM   1296  C   ALA A 184      -6.221  20.788  52.415  1.00 41.55           C  
ATOM   1297  CB  ALA A 184      -5.413  18.422  52.260  1.00 41.55           C  
ATOM   1298  O   ALA A 184      -6.958  21.101  51.477  1.00 41.55           O  
ATOM   1299  N   PRO A 185      -5.578  21.734  53.163  1.00 36.50           N  
ATOM   1300  CA  PRO A 185      -5.285  23.160  53.002  1.00 36.50           C  
ATOM   1301  C   PRO A 185      -4.868  23.519  51.577  1.00 36.50           C  
ATOM   1302  CB  PRO A 185      -4.135  23.397  53.984  1.00 36.50           C  
ATOM   1303  O   PRO A 185      -4.165  22.746  50.922  1.00 36.50           O  
ATOM   1304  CG  PRO A 185      -3.479  22.063  54.133  1.00 36.50           C  
ATOM   1305  CD  PRO A 185      -4.309  21.040  53.413  1.00 36.50           C  
ATOM   1306  N   VAL A 186      -5.706  24.151  50.777  1.00 42.19           N  
ATOM   1307  CA  VAL A 186      -5.672  25.034  49.615  1.00 42.19           C  
ATOM   1308  C   VAL A 186      -4.537  26.044  49.767  1.00 42.19           C  
ATOM   1309  CB  VAL A 186      -7.017  25.769  49.421  1.00 42.19           C  
ATOM   1310  O   VAL A 186      -4.391  26.671  50.819  1.00 42.19           O  
ATOM   1311  CG1 VAL A 186      -6.894  26.843  48.341  1.00 42.19           C  
ATOM   1312  CG2 VAL A 186      -8.121  24.775  49.066  1.00 42.19           C  
ATOM   1313  N   ALA A 187      -3.207  25.538  49.978  1.00 37.88           N  
ATOM   1314  CA  ALA A 187      -2.060  26.382  49.649  1.00 37.88           C  
ATOM   1315  C   ALA A 187      -0.748  25.641  49.887  1.00 37.88           C  
ATOM   1316  CB  ALA A 187      -2.096  27.670  50.468  1.00 37.88           C  
ATOM   1317  O   ALA A 187      -0.543  25.054  50.952  1.00 37.88           O  
ATOM   1318  N   THR A 188      -0.321  24.553  49.048  1.00 36.46           N  
ATOM   1319  CA  THR A 188       1.025  24.033  48.832  1.00 36.46           C  
ATOM   1320  C   THR A 188       0.980  22.552  48.466  1.00 36.46           C  
ATOM   1321  CB  THR A 188       1.906  24.229  50.080  1.00 36.46           C  
ATOM   1322  O   THR A 188       0.650  21.710  49.303  1.00 36.46           O  
ATOM   1323  CG2 THR A 188       3.288  24.750  49.700  1.00 36.46           C  
ATOM   1324  OG1 THR A 188       1.277  25.171  50.958  1.00 36.46           O  
ATOM   1325  N   ALA A 189       0.244  22.037  47.376  1.00 39.56           N  
ATOM   1326  CA  ALA A 189       0.539  20.711  46.840  1.00 39.56           C  
ATOM   1327  C   ALA A 189       0.570  20.731  45.314  1.00 39.56           C  
ATOM   1328  CB  ALA A 189      -0.488  19.696  47.335  1.00 39.56           C  
ATOM   1329  O   ALA A 189      -0.095  19.921  44.663  1.00 39.56           O  
ATOM   1330  N   THR A 190       0.963  21.902  44.674  1.00 42.09           N  
ATOM   1331  CA  THR A 190       1.409  21.771  43.291  1.00 42.09           C  
ATOM   1332  C   THR A 190       2.805  21.160  43.229  1.00 42.09           C  
ATOM   1333  CB  THR A 190       1.409  23.134  42.574  1.00 42.09           C  
ATOM   1334  O   THR A 190       3.796  21.831  43.524  1.00 42.09           O  
ATOM   1335  CG2 THR A 190      -0.012  23.641  42.354  1.00 42.09           C  
ATOM   1336  OG1 THR A 190       2.126  24.086  43.370  1.00 42.09           O  
ATOM   1337  N   SER A 191       3.263  20.261  44.294  1.00 41.22           N  
ATOM   1338  CA  SER A 191       4.411  19.382  44.100  1.00 41.22           C  
ATOM   1339  C   SER A 191       4.232  18.502  42.867  1.00 41.22           C  
ATOM   1340  CB  SER A 191       4.631  18.506  45.334  1.00 41.22           C  
ATOM   1341  O   SER A 191       3.190  17.866  42.698  1.00 41.22           O  
ATOM   1342  OG  SER A 191       4.714  17.138  44.972  1.00 41.22           O  
ATOM   1343  N   ARG A 192       4.290  19.114  41.655  1.00 40.15           N  
ATOM   1344  CA  ARG A 192       4.847  18.566  40.423  1.00 40.15           C  
ATOM   1345  C   ARG A 192       4.891  17.042  40.472  1.00 40.15           C  
ATOM   1346  CB  ARG A 192       6.251  19.122  40.173  1.00 40.15           C  
ATOM   1347  O   ARG A 192       5.740  16.461  41.151  1.00 40.15           O  
ATOM   1348  CG  ARG A 192       6.263  20.546  39.640  1.00 40.15           C  
ATOM   1349  CD  ARG A 192       7.640  20.944  39.127  1.00 40.15           C  
ATOM   1350  NE  ARG A 192       7.711  22.371  38.827  1.00 40.15           N  
ATOM   1351  NH1 ARG A 192       9.582  22.206  37.481  1.00 40.15           N  
ATOM   1352  NH2 ARG A 192       8.604  24.247  37.848  1.00 40.15           N  
ATOM   1353  CZ  ARG A 192       8.632  22.938  38.053  1.00 40.15           C  
ATOM   1354  N   LEU A 193       3.748  16.277  40.902  1.00 44.09           N  
ATOM   1355  CA  LEU A 193       3.755  14.852  40.591  1.00 44.09           C  
ATOM   1356  C   LEU A 193       4.400  14.595  39.233  1.00 44.09           C  
ATOM   1357  CB  LEU A 193       2.330  14.293  40.606  1.00 44.09           C  
ATOM   1358  O   LEU A 193       3.950  15.129  38.216  1.00 44.09           O  
ATOM   1359  CG  LEU A 193       1.805  13.812  41.960  1.00 44.09           C  
ATOM   1360  CD1 LEU A 193       0.317  14.119  42.090  1.00 44.09           C  
ATOM   1361  CD2 LEU A 193       2.066  12.320  42.136  1.00 44.09           C  
ATOM   1362  N   LYS A 194       5.785  14.693  39.161  1.00 42.26           N  
ATOM   1363  CA  LYS A 194       6.559  14.239  38.009  1.00 42.26           C  
ATOM   1364  C   LYS A 194       6.108  12.854  37.555  1.00 42.26           C  
ATOM   1365  CB  LYS A 194       8.053  14.222  38.339  1.00 42.26           C  
ATOM   1366  O   LYS A 194       6.310  11.866  38.264  1.00 42.26           O  
ATOM   1367  CG  LYS A 194       8.756  15.550  38.095  1.00 42.26           C  
ATOM   1368  CD  LYS A 194      10.209  15.504  38.549  1.00 42.26           C  
ATOM   1369  CE  LYS A 194      10.907  16.839  38.325  1.00 42.26           C  
ATOM   1370  NZ  LYS A 194      12.316  16.816  38.821  1.00 42.26           N  
ATOM   1371  N   VAL A 195       4.846  12.686  37.067  1.00 55.05           N  
ATOM   1372  CA  VAL A 195       4.438  11.476  36.361  1.00 55.05           C  
ATOM   1373  C   VAL A 195       5.406  11.196  35.213  1.00 55.05           C  
ATOM   1374  CB  VAL A 195       2.994  11.591  35.825  1.00 55.05           C  
ATOM   1375  O   VAL A 195       5.694  12.082  34.405  1.00 55.05           O  
ATOM   1376  CG1 VAL A 195       2.574  10.301  35.123  1.00 55.05           C  
ATOM   1377  CG2 VAL A 195       2.028  11.925  36.960  1.00 55.05           C  
ATOM   1378  N   PRO A 196       6.302  10.157  35.416  1.00 54.09           N  
ATOM   1379  CA  PRO A 196       7.134   9.811  34.262  1.00 54.09           C  
ATOM   1380  C   PRO A 196       6.357   9.829  32.948  1.00 54.09           C  
ATOM   1381  CB  PRO A 196       7.620   8.396  34.589  1.00 54.09           C  
ATOM   1382  O   PRO A 196       5.161   9.527  32.929  1.00 54.09           O  
ATOM   1383  CG  PRO A 196       6.632   7.873  35.581  1.00 54.09           C  
ATOM   1384  CD  PRO A 196       5.994   9.039  36.280  1.00 54.09           C  
ATOM   1385  N   PRO A 197       6.835  10.668  31.906  1.00 55.47           N  
ATOM   1386  CA  PRO A 197       6.161  10.631  30.606  1.00 55.47           C  
ATOM   1387  C   PRO A 197       5.781   9.216  30.178  1.00 55.47           C  
ATOM   1388  CB  PRO A 197       7.199  11.229  29.653  1.00 55.47           C  
ATOM   1389  O   PRO A 197       6.589   8.292  30.301  1.00 55.47           O  
ATOM   1390  CG  PRO A 197       8.511  11.017  30.336  1.00 55.47           C  
ATOM   1391  CD  PRO A 197       8.268  10.909  31.814  1.00 55.47           C  
ATOM   1392  N   LYS A 198       4.579   8.772  30.439  1.00 55.67           N  
ATOM   1393  CA  LYS A 198       4.040   7.509  29.941  1.00 55.67           C  
ATOM   1394  C   LYS A 198       4.287   7.359  28.442  1.00 55.67           C  
ATOM   1395  CB  LYS A 198       2.543   7.410  30.238  1.00 55.67           C  
ATOM   1396  O   LYS A 198       3.998   8.272  27.666  1.00 55.67           O  
ATOM   1397  CG  LYS A 198       1.969   6.012  30.059  1.00 55.67           C  
ATOM   1398  CD  LYS A 198       0.506   5.951  30.482  1.00 55.67           C  
ATOM   1399  CE  LYS A 198      -0.092   4.574  30.230  1.00 55.67           C  
ATOM   1400  NZ  LYS A 198      -1.489   4.473  30.749  1.00 55.67           N  
ATOM   1401  N   ILE A 199       5.249   6.560  28.043  1.00 61.98           N  
ATOM   1402  CA  ILE A 199       5.504   6.152  26.665  1.00 61.98           C  
ATOM   1403  C   ILE A 199       4.254   5.498  26.081  1.00 61.98           C  
ATOM   1404  CB  ILE A 199       6.707   5.186  26.575  1.00 61.98           C  
ATOM   1405  O   ILE A 199       3.771   4.491  26.604  1.00 61.98           O  
ATOM   1406  CG1 ILE A 199       7.964   5.843  27.157  1.00 61.98           C  
ATOM   1407  CG2 ILE A 199       6.939   4.746  25.127  1.00 61.98           C  
ATOM   1408  CD1 ILE A 199       9.121   4.878  27.377  1.00 61.98           C  
ATOM   1409  N   THR A 200       3.523   6.267  25.255  1.00 64.62           N  
ATOM   1410  CA  THR A 200       2.339   5.722  24.602  1.00 64.62           C  
ATOM   1411  C   THR A 200       2.709   5.055  23.280  1.00 64.62           C  
ATOM   1412  CB  THR A 200       1.287   6.818  24.349  1.00 64.62           C  
ATOM   1413  O   THR A 200       3.339   5.674  22.421  1.00 64.62           O  
ATOM   1414  CG2 THR A 200       0.706   7.336  25.661  1.00 64.62           C  
ATOM   1415  OG1 THR A 200       1.898   7.907  23.647  1.00 64.62           O  
ATOM   1416  N   PRO A 201       2.697   3.676  23.314  1.00 68.37           N  
ATOM   1417  CA  PRO A 201       2.967   2.976  22.056  1.00 68.37           C  
ATOM   1418  C   PRO A 201       1.992   3.362  20.945  1.00 68.37           C  
ATOM   1419  CB  PRO A 201       2.810   1.500  22.432  1.00 68.37           C  
ATOM   1420  O   PRO A 201       0.786   3.463  21.185  1.00 68.37           O  
ATOM   1421  CG  PRO A 201       1.883   1.502  23.604  1.00 68.37           C  
ATOM   1422  CD  PRO A 201       2.067   2.788  24.357  1.00 68.37           C  
ATOM   1423  N   ARG A 202       2.497   3.822  19.822  1.00 73.63           N  
ATOM   1424  CA  ARG A 202       1.696   4.127  18.641  1.00 73.63           C  
ATOM   1425  C   ARG A 202       1.860   3.049  17.575  1.00 73.63           C  
ATOM   1426  CB  ARG A 202       2.079   5.493  18.068  1.00 73.63           C  
ATOM   1427  O   ARG A 202       2.978   2.610  17.295  1.00 73.63           O  
ATOM   1428  CG  ARG A 202       1.742   6.660  18.982  1.00 73.63           C  
ATOM   1429  CD  ARG A 202       1.867   7.995  18.262  1.00 73.63           C  
ATOM   1430  NE  ARG A 202       1.406   9.103  19.094  1.00 73.63           N  
ATOM   1431  NH1 ARG A 202       2.415  10.749  17.826  1.00 73.63           N  
ATOM   1432  NH2 ARG A 202       1.206  11.312  19.690  1.00 73.63           N  
ATOM   1433  CZ  ARG A 202       1.677  10.385  18.868  1.00 73.63           C  
ATOM   1434  N   TYR A 203       0.676   2.559  17.074  1.00 78.84           N  
ATOM   1435  CA  TYR A 203       0.667   1.486  16.086  1.00 78.84           C  
ATOM   1436  C   TYR A 203       0.269   2.013  14.712  1.00 78.84           C  
ATOM   1437  CB  TYR A 203      -0.289   0.368  16.514  1.00 78.84           C  
ATOM   1438  O   TYR A 203      -0.737   2.713  14.577  1.00 78.84           O  
ATOM   1439  CG  TYR A 203       0.072  -0.267  17.834  1.00 78.84           C  
ATOM   1440  CD1 TYR A 203       0.959  -1.340  17.893  1.00 78.84           C  
ATOM   1441  CD2 TYR A 203      -0.472   0.203  19.024  1.00 78.84           C  
ATOM   1442  CE1 TYR A 203       1.293  -1.931  19.107  1.00 78.84           C  
ATOM   1443  CE2 TYR A 203      -0.144  -0.380  20.244  1.00 78.84           C  
ATOM   1444  OH  TYR A 203       1.066  -2.024  21.481  1.00 78.84           O  
ATOM   1445  CZ  TYR A 203       0.738  -1.444  20.276  1.00 78.84           C  
ATOM   1446  N   VAL A 204       1.067   1.774  13.782  1.00 84.15           N  
ATOM   1447  CA  VAL A 204       0.753   2.109  12.397  1.00 84.15           C  
ATOM   1448  C   VAL A 204       0.663   0.833  11.563  1.00 84.15           C  
ATOM   1449  CB  VAL A 204       1.804   3.067  11.792  1.00 84.15           C  
ATOM   1450  O   VAL A 204       1.622   0.061  11.493  1.00 84.15           O  
ATOM   1451  CG1 VAL A 204       1.460   3.400  10.341  1.00 84.15           C  
ATOM   1452  CG2 VAL A 204       1.905   4.343  12.626  1.00 84.15           C  
ATOM   1453  N   ASN A 205      -0.513   0.657  10.969  1.00 87.89           N  
ATOM   1454  CA  ASN A 205      -0.760  -0.524  10.150  1.00 87.89           C  
ATOM   1455  C   ASN A 205      -0.959  -0.158   8.683  1.00 87.89           C  
ATOM   1456  CB  ASN A 205      -1.972  -1.297  10.674  1.00 87.89           C  
ATOM   1457  O   ASN A 205      -1.888   0.578   8.343  1.00 87.89           O  
ATOM   1458  CG  ASN A 205      -1.795  -1.759  12.107  1.00 87.89           C  
ATOM   1459  ND2 ASN A 205      -2.883  -1.761  12.868  1.00 87.89           N  
ATOM   1460  OD1 ASN A 205      -0.690  -2.111  12.527  1.00 87.89           O  
ATOM   1461  N   ILE A 206      -0.111  -0.630   7.854  1.00 90.44           N  
ATOM   1462  CA  ILE A 206      -0.157  -0.332   6.426  1.00 90.44           C  
ATOM   1463  C   ILE A 206      -0.472  -1.605   5.643  1.00 90.44           C  
ATOM   1464  CB  ILE A 206       1.172   0.284   5.935  1.00 90.44           C  
ATOM   1465  O   ILE A 206       0.149  -2.647   5.864  1.00 90.44           O  
ATOM   1466  CG1 ILE A 206       1.485   1.568   6.712  1.00 90.44           C  
ATOM   1467  CG2 ILE A 206       1.117   0.556   4.428  1.00 90.44           C  
ATOM   1468  CD1 ILE A 206       2.898   2.093   6.496  1.00 90.44           C  
ATOM   1469  N   MET A 207      -1.387  -1.493   4.770  1.00 91.15           N  
ATOM   1470  CA  MET A 207      -1.767  -2.609   3.909  1.00 91.15           C  
ATOM   1471  C   MET A 207      -1.300  -2.375   2.476  1.00 91.15           C  
ATOM   1472  CB  MET A 207      -3.282  -2.820   3.938  1.00 91.15           C  
ATOM   1473  O   MET A 207      -1.481  -1.285   1.930  1.00 91.15           O  
ATOM   1474  CG  MET A 207      -3.747  -4.034   3.150  1.00 91.15           C  
ATOM   1475  SD  MET A 207      -5.535  -4.378   3.379  1.00 91.15           S  
ATOM   1476  CE  MET A 207      -6.248  -3.045   2.377  1.00 91.15           C  
ATOM   1477  N   VAL A 208      -0.715  -3.391   1.862  1.00 92.60           N  
ATOM   1478  CA  VAL A 208      -0.245  -3.314   0.483  1.00 92.60           C  
ATOM   1479  C   VAL A 208      -1.124  -4.184  -0.412  1.00 92.60           C  
ATOM   1480  CB  VAL A 208       1.233  -3.747   0.362  1.00 92.60           C  
ATOM   1481  O   VAL A 208      -1.273  -5.384  -0.169  1.00 92.60           O  
ATOM   1482  CG1 VAL A 208       1.718  -3.614  -1.081  1.00 92.60           C  
ATOM   1483  CG2 VAL A 208       2.109  -2.920   1.302  1.00 92.60           C  
ATOM   1484  N   VAL A 209      -1.762  -3.576  -1.437  1.00 91.86           N  
ATOM   1485  CA  VAL A 209      -2.674  -4.282  -2.331  1.00 91.86           C  
ATOM   1486  C   VAL A 209      -2.258  -4.051  -3.782  1.00 91.86           C  
ATOM   1487  CB  VAL A 209      -4.137  -3.833  -2.118  1.00 91.86           C  
ATOM   1488  O   VAL A 209      -1.927  -2.927  -4.168  1.00 91.86           O  
ATOM   1489  CG1 VAL A 209      -5.074  -4.577  -3.069  1.00 91.86           C  
ATOM   1490  CG2 VAL A 209      -4.557  -4.056  -0.667  1.00 91.86           C  
ATOM   1491  N   GLY A 210      -2.357  -5.092  -4.639  1.00 91.22           N  
ATOM   1492  CA  GLY A 210      -2.055  -4.987  -6.058  1.00 91.22           C  
ATOM   1493  C   GLY A 210      -2.080  -6.325  -6.773  1.00 91.22           C  
ATOM   1494  O   GLY A 210      -2.278  -7.367  -6.145  1.00 91.22           O  
ATOM   1495  N   GLU A 211      -1.992  -6.246  -8.113  1.00 90.12           N  
ATOM   1496  CA  GLU A 211      -1.917  -7.455  -8.929  1.00 90.12           C  
ATOM   1497  C   GLU A 211      -0.718  -8.313  -8.535  1.00 90.12           C  
ATOM   1498  CB  GLU A 211      -1.843  -7.097 -10.415  1.00 90.12           C  
ATOM   1499  O   GLU A 211       0.268  -7.802  -8.000  1.00 90.12           O  
ATOM   1500  CG  GLU A 211      -2.013  -8.290 -11.344  1.00 90.12           C  
ATOM   1501  CD  GLU A 211      -2.005  -7.911 -12.816  1.00 90.12           C  
ATOM   1502  OE1 GLU A 211      -2.012  -8.820 -13.678  1.00 90.12           O  
ATOM   1503  OE2 GLU A 211      -1.992  -6.695 -13.111  1.00 90.12           O  
ATOM   1504  N   SER A 212      -0.885  -9.612  -8.844  1.00 88.74           N  
ATOM   1505  CA  SER A 212       0.222 -10.513  -8.539  1.00 88.74           C  
ATOM   1506  C   SER A 212       1.434 -10.214  -9.415  1.00 88.74           C  
ATOM   1507  CB  SER A 212      -0.204 -11.970  -8.724  1.00 88.74           C  
ATOM   1508  O   SER A 212       1.289  -9.897 -10.598  1.00 88.74           O  
ATOM   1509  OG  SER A 212       0.870 -12.848  -8.436  1.00 88.74           O  
ATOM   1510  N   GLY A 213       2.725 -10.203  -8.737  1.00 85.54           N  
ATOM   1511  CA  GLY A 213       3.951 -10.078  -9.510  1.00 85.54           C  
ATOM   1512  C   GLY A 213       4.425  -8.644  -9.648  1.00 85.54           C  
ATOM   1513  O   GLY A 213       5.235  -8.334 -10.525  1.00 85.54           O  
ATOM   1514  N   LEU A 214       3.909  -7.722  -8.915  1.00 89.05           N  
ATOM   1515  CA  LEU A 214       4.253  -6.306  -8.996  1.00 89.05           C  
ATOM   1516  C   LEU A 214       5.358  -5.958  -8.005  1.00 89.05           C  
ATOM   1517  CB  LEU A 214       3.020  -5.439  -8.728  1.00 89.05           C  
ATOM   1518  O   LEU A 214       5.878  -4.839  -8.016  1.00 89.05           O  
ATOM   1519  CG  LEU A 214       1.917  -5.483  -9.788  1.00 89.05           C  
ATOM   1520  CD1 LEU A 214       0.726  -4.638  -9.349  1.00 89.05           C  
ATOM   1521  CD2 LEU A 214       2.450  -5.007 -11.135  1.00 89.05           C  
ATOM   1522  N   GLY A 215       5.817  -6.991  -7.253  1.00 87.66           N  
ATOM   1523  CA  GLY A 215       6.935  -6.780  -6.347  1.00 87.66           C  
ATOM   1524  C   GLY A 215       6.512  -6.243  -4.993  1.00 87.66           C  
ATOM   1525  O   GLY A 215       7.221  -5.433  -4.391  1.00 87.66           O  
ATOM   1526  N   LYS A 216       5.371  -6.530  -4.436  1.00 89.03           N  
ATOM   1527  CA  LYS A 216       4.809  -6.066  -3.172  1.00 89.03           C  
ATOM   1528  C   LYS A 216       5.661  -6.521  -1.991  1.00 89.03           C  
ATOM   1529  CB  LYS A 216       3.373  -6.568  -3.006  1.00 89.03           C  
ATOM   1530  O   LYS A 216       6.002  -5.718  -1.119  1.00 89.03           O  
ATOM   1531  CG  LYS A 216       2.425  -6.104  -4.102  1.00 89.03           C  
ATOM   1532  CD  LYS A 216       1.006  -6.602  -3.861  1.00 89.03           C  
ATOM   1533  CE  LYS A 216       0.911  -8.115  -4.001  1.00 89.03           C  
ATOM   1534  NZ  LYS A 216       0.848  -8.535  -5.433  1.00 89.03           N  
ATOM   1535  N   THR A 217       5.996  -7.754  -2.026  1.00 86.15           N  
ATOM   1536  CA  THR A 217       6.805  -8.323  -0.954  1.00 86.15           C  
ATOM   1537  C   THR A 217       8.221  -7.755  -0.985  1.00 86.15           C  
ATOM   1538  CB  THR A 217       6.863  -9.859  -1.053  1.00 86.15           C  
ATOM   1539  O   THR A 217       8.795  -7.447   0.061  1.00 86.15           O  
ATOM   1540  CG2 THR A 217       7.666 -10.455   0.099  1.00 86.15           C  
ATOM   1541  OG1 THR A 217       5.530 -10.385  -1.013  1.00 86.15           O  
ATOM   1542  N   THR A 218       8.723  -7.627  -2.164  1.00 87.93           N  
ATOM   1543  CA  THR A 218      10.048  -7.047  -2.356  1.00 87.93           C  
ATOM   1544  C   THR A 218      10.061  -5.579  -1.940  1.00 87.93           C  
ATOM   1545  CB  THR A 218      10.506  -7.173  -3.820  1.00 87.93           C  
ATOM   1546  O   THR A 218      11.028  -5.108  -1.337  1.00 87.93           O  
ATOM   1547  CG2 THR A 218      11.945  -6.697  -3.989  1.00 87.93           C  
ATOM   1548  OG1 THR A 218      10.417  -8.544  -4.227  1.00 87.93           O  
ATOM   1549  N   PHE A 219       9.057  -4.869  -2.189  1.00 90.57           N  
ATOM   1550  CA  PHE A 219       8.899  -3.483  -1.764  1.00 90.57           C  
ATOM   1551  C   PHE A 219       8.949  -3.374  -0.245  1.00 90.57           C  
ATOM   1552  CB  PHE A 219       7.581  -2.906  -2.290  1.00 90.57           C  
ATOM   1553  O   PHE A 219       9.610  -2.486   0.297  1.00 90.57           O  
ATOM   1554  CG  PHE A 219       7.231  -1.563  -1.707  1.00 90.57           C  
ATOM   1555  CD1 PHE A 219       6.305  -1.457  -0.676  1.00 90.57           C  
ATOM   1556  CD2 PHE A 219       7.829  -0.406  -2.190  1.00 90.57           C  
ATOM   1557  CE1 PHE A 219       5.980  -0.215  -0.135  1.00 90.57           C  
ATOM   1558  CE2 PHE A 219       7.509   0.838  -1.654  1.00 90.57           C  
ATOM   1559  CZ  PHE A 219       6.583   0.931  -0.628  1.00 90.57           C  
ATOM   1560  N   ILE A 220       8.259  -4.239   0.408  1.00 88.50           N  
ATOM   1561  CA  ILE A 220       8.195  -4.241   1.865  1.00 88.50           C  
ATOM   1562  C   ILE A 220       9.593  -4.453   2.443  1.00 88.50           C  
ATOM   1563  CB  ILE A 220       7.230  -5.329   2.387  1.00 88.50           C  
ATOM   1564  O   ILE A 220       9.985  -3.780   3.399  1.00 88.50           O  
ATOM   1565  CG1 ILE A 220       5.792  -5.020   1.953  1.00 88.50           C  
ATOM   1566  CG2 ILE A 220       7.328  -5.453   3.910  1.00 88.50           C  
ATOM   1567  CD1 ILE A 220       4.808  -6.149   2.224  1.00 88.50           C  
ATOM   1568  N   LYS A 221      10.327  -5.264   1.868  1.00 84.96           N  
ATOM   1569  CA  LYS A 221      11.698  -5.554   2.279  1.00 84.96           C  
ATOM   1570  C   LYS A 221      12.596  -4.334   2.100  1.00 84.96           C  
ATOM   1571  CB  LYS A 221      12.257  -6.737   1.486  1.00 84.96           C  
ATOM   1572  O   LYS A 221      13.425  -4.035   2.962  1.00 84.96           O  
ATOM   1573  CG  LYS A 221      11.625  -8.075   1.841  1.00 84.96           C  
ATOM   1574  CD  LYS A 221      12.220  -9.210   1.018  1.00 84.96           C  
ATOM   1575  CE  LYS A 221      11.514 -10.531   1.293  1.00 84.96           C  
ATOM   1576  NZ  LYS A 221      12.002 -11.618   0.392  1.00 84.96           N  
ATOM   1577  N   ASN A 222      12.461  -3.677   0.967  1.00 85.79           N  
ATOM   1578  CA  ASN A 222      13.243  -2.490   0.640  1.00 85.79           C  
ATOM   1579  C   ASN A 222      12.832  -1.294   1.495  1.00 85.79           C  
ATOM   1580  CB  ASN A 222      13.110  -2.151  -0.846  1.00 85.79           C  
ATOM   1581  O   ASN A 222      13.657  -0.432   1.801  1.00 85.79           O  
ATOM   1582  CG  ASN A 222      13.840  -3.137  -1.737  1.00 85.79           C  
ATOM   1583  ND2 ASN A 222      13.714  -2.958  -3.047  1.00 85.79           N  
ATOM   1584  OD1 ASN A 222      14.510  -4.053  -1.253  1.00 85.79           O  
ATOM   1585  N   LEU A 223      11.523  -1.150   1.939  1.00 85.43           N  
ATOM   1586  CA  LEU A 223      10.980  -0.072   2.759  1.00 85.43           C  
ATOM   1587  C   LEU A 223      11.600  -0.084   4.153  1.00 85.43           C  
ATOM   1588  CB  LEU A 223       9.457  -0.194   2.865  1.00 85.43           C  
ATOM   1589  O   LEU A 223      11.907   0.972   4.709  1.00 85.43           O  
ATOM   1590  CG  LEU A 223       8.733   0.952   3.573  1.00 85.43           C  
ATOM   1591  CD1 LEU A 223       8.853   2.237   2.761  1.00 85.43           C  
ATOM   1592  CD2 LEU A 223       7.269   0.596   3.807  1.00 85.43           C  
ATOM   1593  N   PHE A 224      12.019  -1.399   4.670  1.00 79.44           N  
ATOM   1594  CA  PHE A 224      12.454  -1.536   6.055  1.00 79.44           C  
ATOM   1595  C   PHE A 224      13.925  -1.928   6.124  1.00 79.44           C  
ATOM   1596  CB  PHE A 224      11.599  -2.574   6.788  1.00 79.44           C  
ATOM   1597  O   PHE A 224      14.436  -2.254   7.197  1.00 79.44           O  
ATOM   1598  CG  PHE A 224      10.185  -2.125   7.044  1.00 79.44           C  
ATOM   1599  CD1 PHE A 224       9.913  -1.146   7.991  1.00 79.44           C  
ATOM   1600  CD2 PHE A 224       9.128  -2.683   6.336  1.00 79.44           C  
ATOM   1601  CE1 PHE A 224       8.606  -0.729   8.231  1.00 79.44           C  
ATOM   1602  CE2 PHE A 224       7.819  -2.271   6.570  1.00 79.44           C  
ATOM   1603  CZ  PHE A 224       7.560  -1.294   7.518  1.00 79.44           C  
ATOM   1604  N   SER A 225      14.588  -1.986   5.091  1.00 71.14           N  
ATOM   1605  CA  SER A 225      15.976  -2.426   4.992  1.00 71.14           C  
ATOM   1606  C   SER A 225      16.886  -1.591   5.887  1.00 71.14           C  
ATOM   1607  CB  SER A 225      16.461  -2.348   3.543  1.00 71.14           C  
ATOM   1608  O   SER A 225      17.820  -2.118   6.495  1.00 71.14           O  
ATOM   1609  OG  SER A 225      15.729  -3.240   2.719  1.00 71.14           O  
ATOM   1610  N   SER A 226      16.580  -0.361   6.232  1.00 65.02           N  
ATOM   1611  CA  SER A 226      17.417   0.549   7.007  1.00 65.02           C  
ATOM   1612  C   SER A 226      17.049   0.514   8.486  1.00 65.02           C  
ATOM   1613  CB  SER A 226      17.291   1.978   6.475  1.00 65.02           C  
ATOM   1614  O   SER A 226      17.882   0.810   9.345  1.00 65.02           O  
ATOM   1615  OG  SER A 226      15.952   2.434   6.572  1.00 65.02           O  
ATOM   1616  N   TYR A 227      15.853  -0.069   8.754  1.00 65.15           N  
ATOM   1617  CA  TYR A 227      15.314  -0.015  10.108  1.00 65.15           C  
ATOM   1618  C   TYR A 227      15.439  -1.368  10.799  1.00 65.15           C  
ATOM   1619  CB  TYR A 227      13.848   0.427  10.086  1.00 65.15           C  
ATOM   1620  O   TYR A 227      15.408  -1.449  12.029  1.00 65.15           O  
ATOM   1621  CG  TYR A 227      13.657   1.881   9.728  1.00 65.15           C  
ATOM   1622  CD1 TYR A 227      13.795   2.879  10.690  1.00 65.15           C  
ATOM   1623  CD2 TYR A 227      13.339   2.259   8.429  1.00 65.15           C  
ATOM   1624  CE1 TYR A 227      13.618   4.220  10.366  1.00 65.15           C  
ATOM   1625  CE2 TYR A 227      13.160   3.597   8.093  1.00 65.15           C  
ATOM   1626  OH  TYR A 227      13.126   5.895   8.740  1.00 65.15           O  
ATOM   1627  CZ  TYR A 227      13.302   4.569   9.066  1.00 65.15           C  
ATOM   1628  N   THR A 228      15.576  -2.499  10.223  1.00 60.71           N  
ATOM   1629  CA  THR A 228      15.585  -3.873  10.714  1.00 60.71           C  
ATOM   1630  C   THR A 228      17.014  -4.354  10.949  1.00 60.71           C  
ATOM   1631  CB  THR A 228      14.876  -4.823   9.731  1.00 60.71           C  
ATOM   1632  O   THR A 228      17.261  -5.172  11.837  1.00 60.71           O  
ATOM   1633  CG2 THR A 228      13.383  -4.520   9.653  1.00 60.71           C  
ATOM   1634  OG1 THR A 228      15.452  -4.669   8.428  1.00 60.71           O  
ATOM   1635  N   LYS A 229      18.005  -3.634  10.615  1.00 54.99           N  
ATOM   1636  CA  LYS A 229      19.345  -4.198  10.746  1.00 54.99           C  
ATOM   1637  C   LYS A 229      20.241  -3.296  11.591  1.00 54.99           C  
ATOM   1638  CB  LYS A 229      19.972  -4.418   9.369  1.00 54.99           C  
ATOM   1639  O   LYS A 229      21.424  -3.589  11.779  1.00 54.99           O  
ATOM   1640  CG  LYS A 229      19.686  -5.787   8.769  1.00 54.99           C  
ATOM   1641  CD  LYS A 229      20.369  -5.960   7.419  1.00 54.99           C  
ATOM   1642  CE  LYS A 229      19.959  -7.263   6.747  1.00 54.99           C  
ATOM   1643  NZ  LYS A 229      20.583  -7.411   5.398  1.00 54.99           N  
ATOM   1644  N   GLY A 230      19.705  -2.606  12.579  1.00 37.60           N  
ATOM   1645  CA  GLY A 230      20.478  -1.845  13.549  1.00 37.60           C  
ATOM   1646  C   GLY A 230      20.299  -2.337  14.973  1.00 37.60           C  
ATOM   1647  O   GLY A 230      19.170  -2.483  15.447  1.00 37.60           O  
ATOM   1648  N   GLU A 231      20.778  -3.666  15.257  1.00 33.39           N  
ATOM   1649  CA  GLU A 231      21.320  -4.197  16.505  1.00 33.39           C  
ATOM   1650  C   GLU A 231      21.794  -5.637  16.332  1.00 33.39           C  
ATOM   1651  CB  GLU A 231      20.276  -4.117  17.621  1.00 33.39           C  
ATOM   1652  O   GLU A 231      21.222  -6.559  16.919  1.00 33.39           O  
ATOM   1653  CG  GLU A 231      20.008  -2.701  18.112  1.00 33.39           C  
ATOM   1654  CD  GLU A 231      19.217  -2.656  19.410  1.00 33.39           C  
ATOM   1655  OE1 GLU A 231      19.135  -1.574  20.033  1.00 33.39           O  
ATOM   1656  OE2 GLU A 231      18.675  -3.712  19.806  1.00 33.39           O  
ATOM   1657  N   VAL A 232      22.528  -6.039  15.262  1.00 30.40           N  
ATOM   1658  CA  VAL A 232      23.531  -7.086  15.424  1.00 30.40           C  
ATOM   1659  C   VAL A 232      24.929  -6.473  15.378  1.00 30.40           C  
ATOM   1660  CB  VAL A 232      23.392  -8.178  14.340  1.00 30.40           C  
ATOM   1661  O   VAL A 232      25.308  -5.849  14.384  1.00 30.40           O  
ATOM   1662  CG1 VAL A 232      24.429  -9.280  14.548  1.00 30.40           C  
ATOM   1663  CG2 VAL A 232      21.980  -8.760  14.348  1.00 30.40           C  
ATOM   1664  N   GLY A 233      25.407  -5.373  16.265  1.00 27.01           N  
ATOM   1665  CA  GLY A 233      26.756  -5.394  16.808  1.00 27.01           C  
ATOM   1666  C   GLY A 233      27.621  -6.490  16.215  1.00 27.01           C  
ATOM   1667  O   GLY A 233      27.273  -7.670  16.287  1.00 27.01           O  
ATOM   1668  N   GLU A 234      27.909  -6.438  14.957  1.00 28.72           N  
ATOM   1669  CA  GLU A 234      29.307  -6.736  14.663  1.00 28.72           C  
ATOM   1670  C   GLU A 234      30.169  -6.633  15.918  1.00 28.72           C  
ATOM   1671  CB  GLU A 234      29.841  -5.796  13.579  1.00 28.72           C  
ATOM   1672  O   GLU A 234      30.405  -5.535  16.427  1.00 28.72           O  
ATOM   1673  CG  GLU A 234      29.552  -6.265  12.161  1.00 28.72           C  
ATOM   1674  CD  GLU A 234      29.955  -5.253  11.100  1.00 28.72           C  
ATOM   1675  OE1 GLU A 234      29.715  -5.506   9.898  1.00 28.72           O  
ATOM   1676  OE2 GLU A 234      30.514  -4.198  11.475  1.00 28.72           O  
ATOM   1677  N   SER A 235      29.852  -7.178  17.107  1.00 28.89           N  
ATOM   1678  CA  SER A 235      30.880  -7.634  18.036  1.00 28.89           C  
ATOM   1679  C   SER A 235      31.120  -9.134  17.903  1.00 28.89           C  
ATOM   1680  CB  SER A 235      30.488  -7.298  19.476  1.00 28.89           C  
ATOM   1681  O   SER A 235      30.173  -9.923  17.915  1.00 28.89           O  
ATOM   1682  OG  SER A 235      29.282  -7.950  19.834  1.00 28.89           O  
ATOM   1683  N   SER A 236      31.783  -9.591  16.847  1.00 27.89           N  
ATOM   1684  CA  SER A 236      32.931 -10.485  16.951  1.00 27.89           C  
ATOM   1685  C   SER A 236      33.129 -11.284  15.667  1.00 27.89           C  
ATOM   1686  CB  SER A 236      32.762 -11.440  18.134  1.00 27.89           C  
ATOM   1687  O   SER A 236      32.196 -11.928  15.180  1.00 27.89           O  
ATOM   1688  OG  SER A 236      31.564 -12.187  18.010  1.00 27.89           O  
ATOM   1689  N   ALA A 237      33.706 -10.729  14.657  1.00 23.78           N  
ATOM   1690  CA  ALA A 237      34.881 -11.426  14.138  1.00 23.78           C  
ATOM   1691  C   ALA A 237      34.931 -12.865  14.641  1.00 23.78           C  
ATOM   1692  CB  ALA A 237      36.156 -10.683  14.531  1.00 23.78           C  
ATOM   1693  O   ALA A 237      34.764 -13.118  15.837  1.00 23.78           O  
ATOM   1694  N   PRO A 238      34.586 -13.985  13.888  1.00 24.84           N  
ATOM   1695  CA  PRO A 238      35.631 -14.851  14.440  1.00 24.84           C  
ATOM   1696  C   PRO A 238      36.917 -14.820  13.618  1.00 24.84           C  
ATOM   1697  CB  PRO A 238      34.992 -16.241  14.402  1.00 24.84           C  
ATOM   1698  O   PRO A 238      36.868 -14.864  12.386  1.00 24.84           O  
ATOM   1699  CG  PRO A 238      34.038 -16.193  13.253  1.00 24.84           C  
ATOM   1700  CD  PRO A 238      33.920 -14.769  12.790  1.00 24.84           C  
ATOM   1701  N   ALA A 239      37.785 -13.774  13.758  1.00 25.42           N  
ATOM   1702  CA  ALA A 239      39.221 -14.040  13.753  1.00 25.42           C  
ATOM   1703  C   ALA A 239      39.537 -15.363  14.444  1.00 25.42           C  
ATOM   1704  CB  ALA A 239      39.976 -12.897  14.427  1.00 25.42           C  
ATOM   1705  O   ALA A 239      39.084 -15.608  15.565  1.00 25.42           O  
ATOM   1706  N   ASN A 240      39.473 -16.569  13.726  1.00 28.78           N  
ATOM   1707  CA  ASN A 240      40.568 -17.527  13.835  1.00 28.78           C  
ATOM   1708  C   ASN A 240      40.254 -18.823  13.093  1.00 28.78           C  
ATOM   1709  CB  ASN A 240      40.881 -17.819  15.304  1.00 28.78           C  
ATOM   1710  O   ASN A 240      39.219 -19.447  13.334  1.00 28.78           O  
ATOM   1711  CG  ASN A 240      42.368 -17.952  15.569  1.00 28.78           C  
ATOM   1712  ND2 ASN A 240      42.721 -18.313  16.797  1.00 28.78           N  
ATOM   1713  OD1 ASN A 240      43.192 -17.732  14.678  1.00 28.78           O  
ATOM   1714  N   GLU A 241      40.599 -18.976  11.768  1.00 30.78           N  
ATOM   1715  CA  GLU A 241      41.586 -20.006  11.454  1.00 30.78           C  
ATOM   1716  C   GLU A 241      41.336 -20.607  10.074  1.00 30.78           C  
ATOM   1717  CB  GLU A 241      41.571 -21.106  12.518  1.00 30.78           C  
ATOM   1718  O   GLU A 241      40.220 -21.032   9.769  1.00 30.78           O  
ATOM   1719  CG  GLU A 241      41.956 -20.622  13.909  1.00 30.78           C  
ATOM   1720  CD  GLU A 241      42.157 -21.754  14.904  1.00 30.78           C  
ATOM   1721  OE1 GLU A 241      42.523 -21.480  16.069  1.00 30.78           O  
ATOM   1722  OE2 GLU A 241      41.947 -22.924  14.515  1.00 30.78           O  
ATOM   1723  N   THR A 242      42.073 -20.094   8.942  1.00 29.49           N  
ATOM   1724  CA  THR A 242      43.123 -20.527   8.027  1.00 29.49           C  
ATOM   1725  C   THR A 242      42.652 -21.708   7.183  1.00 29.49           C  
ATOM   1726  CB  THR A 242      44.403 -20.917   8.790  1.00 29.49           C  
ATOM   1727  O   THR A 242      42.142 -22.696   7.717  1.00 29.49           O  
ATOM   1728  CG2 THR A 242      45.647 -20.389   8.083  1.00 29.49           C  
ATOM   1729  OG1 THR A 242      44.350 -20.368  10.113  1.00 29.49           O  
ATOM   1730  N   LYS A 243      42.318 -21.548   5.934  1.00 25.05           N  
ATOM   1731  CA  LYS A 243      42.944 -22.194   4.784  1.00 25.05           C  
ATOM   1732  C   LYS A 243      43.658 -23.478   5.195  1.00 25.05           C  
ATOM   1733  CB  LYS A 243      43.929 -21.242   4.103  1.00 25.05           C  
ATOM   1734  O   LYS A 243      44.496 -23.466   6.100  1.00 25.05           O  
ATOM   1735  CG  LYS A 243      43.411 -20.639   2.806  1.00 25.05           C  
ATOM   1736  CD  LYS A 243      44.446 -19.727   2.161  1.00 25.05           C  
ATOM   1737  CE  LYS A 243      43.906 -19.074   0.896  1.00 25.05           C  
ATOM   1738  NZ  LYS A 243      44.904 -18.148   0.281  1.00 25.05           N  
ATOM   1739  N   GLY A 244      43.110 -24.673   5.036  1.00 25.53           N  
ATOM   1740  CA  GLY A 244      43.728 -25.796   4.349  1.00 25.53           C  
ATOM   1741  C   GLY A 244      42.958 -27.093   4.513  1.00 25.53           C  
ATOM   1742  O   GLY A 244      42.534 -27.433   5.619  1.00 25.53           O  
ATOM   1743  N   GLU A 245      42.128 -27.456   3.556  1.00 28.35           N  
ATOM   1744  CA  GLU A 245      42.222 -28.635   2.701  1.00 28.35           C  
ATOM   1745  C   GLU A 245      41.385 -29.785   3.253  1.00 28.35           C  
ATOM   1746  CB  GLU A 245      43.681 -29.073   2.546  1.00 28.35           C  
ATOM   1747  O   GLU A 245      41.496 -30.131   4.431  1.00 28.35           O  
ATOM   1748  CG  GLU A 245      44.399 -28.415   1.377  1.00 28.35           C  
ATOM   1749  CD  GLU A 245      45.870 -28.790   1.289  1.00 28.35           C  
ATOM   1750  OE1 GLU A 245      46.560 -28.326   0.353  1.00 28.35           O  
ATOM   1751  OE2 GLU A 245      46.336 -29.556   2.162  1.00 28.35           O  
ATOM   1752  N   ALA A 246      40.283 -30.162   2.553  1.00 27.18           N  
ATOM   1753  CA  ALA A 246      39.956 -31.377   1.811  1.00 27.18           C  
ATOM   1754  C   ALA A 246      39.432 -32.465   2.743  1.00 27.18           C  
ATOM   1755  CB  ALA A 246      41.178 -31.878   1.046  1.00 27.18           C  
ATOM   1756  O   ALA A 246      40.043 -32.755   3.774  1.00 27.18           O  
ATOM   1757  N   SER A 247      38.075 -32.832   2.722  1.00 33.08           N  
ATOM   1758  CA  SER A 247      37.504 -34.133   2.387  1.00 33.08           C  
ATOM   1759  C   SER A 247      36.490 -34.578   3.435  1.00 33.08           C  
ATOM   1760  CB  SER A 247      38.607 -35.184   2.253  1.00 33.08           C  
ATOM   1761  O   SER A 247      36.765 -34.523   4.636  1.00 33.08           O  
ATOM   1762  OG  SER A 247      39.573 -35.033   3.279  1.00 33.08           O  
ATOM   1763  N   THR A 248      35.180 -34.604   3.083  1.00 31.33           N  
ATOM   1764  CA  THR A 248      34.028 -35.498   3.043  1.00 31.33           C  
ATOM   1765  C   THR A 248      33.879 -36.247   4.364  1.00 31.33           C  
ATOM   1766  CB  THR A 248      34.145 -36.508   1.887  1.00 31.33           C  
ATOM   1767  O   THR A 248      34.864 -36.739   4.919  1.00 31.33           O  
ATOM   1768  CG2 THR A 248      32.914 -36.460   0.988  1.00 31.33           C  
ATOM   1769  OG1 THR A 248      35.306 -36.198   1.105  1.00 31.33           O  
ATOM   1770  N   PRO A 249      32.533 -36.664   4.679  1.00 36.04           N  
ATOM   1771  CA  PRO A 249      31.153 -36.712   5.167  1.00 36.04           C  
ATOM   1772  C   PRO A 249      30.855 -37.975   5.972  1.00 36.04           C  
ATOM   1773  CB  PRO A 249      30.323 -36.677   3.880  1.00 36.04           C  
ATOM   1774  O   PRO A 249      31.731 -38.829   6.134  1.00 36.04           O  
ATOM   1775  CG  PRO A 249      31.129 -37.449   2.885  1.00 36.04           C  
ATOM   1776  CD  PRO A 249      32.453 -37.791   3.506  1.00 36.04           C  
ATOM   1777  N   ALA A 250      29.979 -37.971   7.142  1.00 24.87           N  
ATOM   1778  CA  ALA A 250      29.020 -39.034   7.431  1.00 24.87           C  
ATOM   1779  C   ALA A 250      29.349 -39.725   8.751  1.00 24.87           C  
ATOM   1780  CB  ALA A 250      28.994 -40.051   6.293  1.00 24.87           C  
ATOM   1781  O   ALA A 250      30.492 -40.128   8.980  1.00 24.87           O  
ATOM   1782  N   GLY A 251      28.506 -39.587   9.915  1.00 26.64           N  
ATOM   1783  CA  GLY A 251      28.089 -40.739  10.698  1.00 26.64           C  
ATOM   1784  C   GLY A 251      27.540 -40.366  12.062  1.00 26.64           C  
ATOM   1785  O   GLY A 251      28.129 -39.547  12.772  1.00 26.64           O  
ATOM   1786  N   THR A 252      26.182 -40.363  12.200  1.00 32.41           N  
ATOM   1787  CA  THR A 252      25.390 -41.329  12.954  1.00 32.41           C  
ATOM   1788  C   THR A 252      24.388 -40.619  13.859  1.00 32.41           C  
ATOM   1789  CB  THR A 252      26.289 -42.249  13.801  1.00 32.41           C  
ATOM   1790  O   THR A 252      24.763 -39.740  14.639  1.00 32.41           O  
ATOM   1791  CG2 THR A 252      26.094 -43.713  13.420  1.00 32.41           C  
ATOM   1792  OG1 THR A 252      27.661 -41.891  13.592  1.00 32.41           O  
ATOM   1793  N   GLU A 253      23.107 -40.525  13.430  1.00 29.59           N  
ATOM   1794  CA  GLU A 253      21.817 -40.650  14.102  1.00 29.59           C  
ATOM   1795  C   GLU A 253      21.933 -41.496  15.367  1.00 29.59           C  
ATOM   1796  CB  GLU A 253      20.775 -41.256  13.158  1.00 29.59           C  
ATOM   1797  O   GLU A 253      22.641 -42.505  15.382  1.00 29.59           O  
ATOM   1798  CG  GLU A 253      20.360 -40.330  12.024  1.00 29.59           C  
ATOM   1799  CD  GLU A 253      19.111 -39.521  12.337  1.00 29.59           C  
ATOM   1800  OE1 GLU A 253      18.910 -38.451  11.719  1.00 29.59           O  
ATOM   1801  OE2 GLU A 253      18.328 -39.961  13.208  1.00 29.59           O  
ATOM   1802  N   PRO A 254      20.823 -41.322  16.422  1.00 40.10           N  
ATOM   1803  CA  PRO A 254      20.105 -40.903  17.627  1.00 40.10           C  
ATOM   1804  C   PRO A 254      19.636 -42.084  18.475  1.00 40.10           C  
ATOM   1805  CB  PRO A 254      18.912 -40.121  17.073  1.00 40.10           C  
ATOM   1806  O   PRO A 254      19.742 -43.236  18.048  1.00 40.10           O  
ATOM   1807  CG  PRO A 254      18.556 -40.818  15.799  1.00 40.10           C  
ATOM   1808  CD  PRO A 254      19.591 -41.872  15.528  1.00 40.10           C  
ATOM   1809  N   THR A 255      19.813 -42.099  19.902  1.00 33.74           N  
ATOM   1810  CA  THR A 255      19.110 -43.023  20.786  1.00 33.74           C  
ATOM   1811  C   THR A 255      18.750 -42.342  22.103  1.00 33.74           C  
ATOM   1812  CB  THR A 255      19.955 -44.279  21.068  1.00 33.74           C  
ATOM   1813  O   THR A 255      19.605 -41.729  22.745  1.00 33.74           O  
ATOM   1814  CG2 THR A 255      19.783 -45.317  19.964  1.00 33.74           C  
ATOM   1815  OG1 THR A 255      21.337 -43.909  21.149  1.00 33.74           O  
ATOM   1816  N   ASP A 256      17.429 -42.097  22.411  1.00 32.19           N  
ATOM   1817  CA  ASP A 256      16.264 -42.627  23.113  1.00 32.19           C  
ATOM   1818  C   ASP A 256      16.470 -42.590  24.625  1.00 32.19           C  
ATOM   1819  CB  ASP A 256      15.968 -44.058  22.657  1.00 32.19           C  
ATOM   1820  O   ASP A 256      17.461 -43.117  25.135  1.00 32.19           O  
ATOM   1821  CG  ASP A 256      15.196 -44.116  21.350  1.00 32.19           C  
ATOM   1822  OD1 ASP A 256      14.477 -43.148  21.023  1.00 32.19           O  
ATOM   1823  OD2 ASP A 256      15.306 -45.141  20.643  1.00 32.19           O  
ATOM   1824  N   GLY A 257      15.648 -41.728  25.438  1.00 29.07           N  
ATOM   1825  CA  GLY A 257      14.799 -42.260  26.492  1.00 29.07           C  
ATOM   1826  C   GLY A 257      14.674 -41.330  27.684  1.00 29.07           C  
ATOM   1827  O   GLY A 257      15.661 -41.056  28.370  1.00 29.07           O  
ATOM   1828  N   GLY A 258      13.573 -40.445  27.635  1.00 26.64           N  
ATOM   1829  CA  GLY A 258      12.668 -40.352  28.769  1.00 26.64           C  
ATOM   1830  C   GLY A 258      11.605 -39.283  28.599  1.00 26.64           C  
ATOM   1831  O   GLY A 258      11.922 -38.120  28.340  1.00 26.64           O  
ATOM   1832  N   ALA A 259      10.394 -39.624  28.125  1.00 30.69           N  
ATOM   1833  CA  ALA A 259       9.102 -39.007  28.411  1.00 30.69           C  
ATOM   1834  C   ALA A 259       8.921 -38.780  29.909  1.00 30.69           C  
ATOM   1835  CB  ALA A 259       7.967 -39.872  27.866  1.00 30.69           C  
ATOM   1836  O   ALA A 259       9.294 -39.630  30.721  1.00 30.69           O  
ATOM   1837  N   PRO A 260       8.131 -37.664  30.377  1.00 29.66           N  
ATOM   1838  CA  PRO A 260       6.670 -37.564  30.426  1.00 29.66           C  
ATOM   1839  C   PRO A 260       6.186 -36.163  30.790  1.00 29.66           C  
ATOM   1840  CB  PRO A 260       6.284 -38.574  31.509  1.00 29.66           C  
ATOM   1841  O   PRO A 260       6.994 -35.298  31.140  1.00 29.66           O  
ATOM   1842  CG  PRO A 260       7.382 -38.490  32.519  1.00 29.66           C  
ATOM   1843  CD  PRO A 260       8.463 -37.601  31.975  1.00 29.66           C  
ATOM   1844  N   VAL A 261       4.979 -35.553  30.209  1.00 28.40           N  
ATOM   1845  CA  VAL A 261       3.680 -35.389  30.854  1.00 28.40           C  
ATOM   1846  C   VAL A 261       3.469 -33.924  31.226  1.00 28.40           C  
ATOM   1847  CB  VAL A 261       3.554 -36.282  32.109  1.00 28.40           C  
ATOM   1848  O   VAL A 261       4.328 -33.308  31.862  1.00 28.40           O  
ATOM   1849  CG1 VAL A 261       2.131 -36.822  32.246  1.00 28.40           C  
ATOM   1850  CG2 VAL A 261       4.561 -37.429  32.051  1.00 28.40           C  
ATOM   1851  N   ALA A 262       2.589 -33.106  30.490  1.00 28.24           N  
ATOM   1852  CA  ALA A 262       1.380 -32.297  30.625  1.00 28.24           C  
ATOM   1853  C   ALA A 262       1.414 -31.472  31.909  1.00 28.24           C  
ATOM   1854  CB  ALA A 262       0.140 -33.187  30.600  1.00 28.24           C  
ATOM   1855  O   ALA A 262       1.654 -32.009  32.993  1.00 28.24           O  
ATOM   1856  N   SER A 263       1.691 -30.033  31.728  1.00 26.75           N  
ATOM   1857  CA  SER A 263       0.918 -29.059  32.491  1.00 26.75           C  
ATOM   1858  C   SER A 263       1.224 -27.635  32.039  1.00 26.75           C  
ATOM   1859  CB  SER A 263       1.205 -29.200  33.987  1.00 26.75           C  
ATOM   1860  O   SER A 263       2.388 -27.269  31.865  1.00 26.75           O  
ATOM   1861  OG  SER A 263       2.441 -28.592  34.322  1.00 26.75           O  
ATOM   1862  N   ALA A 264       0.325 -26.980  31.192  1.00 24.44           N  
ATOM   1863  CA  ALA A 264      -0.590 -25.884  31.499  1.00 24.44           C  
ATOM   1864  C   ALA A 264       0.156 -24.556  31.591  1.00 24.44           C  
ATOM   1865  CB  ALA A 264      -1.336 -26.163  32.802  1.00 24.44           C  
ATOM   1866  O   ALA A 264       1.190 -24.462  32.257  1.00 24.44           O  
ATOM   1867  N   ALA A 265       0.219 -23.708  30.489  1.00 23.17           N  
ATOM   1868  CA  ALA A 265      -0.147 -22.297  30.584  1.00 23.17           C  
ATOM   1869  C   ALA A 265       1.094 -21.412  30.648  1.00 23.17           C  
ATOM   1870  CB  ALA A 265      -1.031 -22.058  31.806  1.00 23.17           C  
ATOM   1871  O   ALA A 265       1.851 -21.462  31.620  1.00 23.17           O  
ATOM   1872  N   ALA A 266       1.780 -21.161  29.499  1.00 24.55           N  
ATOM   1873  CA  ALA A 266       2.441 -19.858  29.509  1.00 24.55           C  
ATOM   1874  C   ALA A 266       2.648 -19.337  28.090  1.00 24.55           C  
ATOM   1875  CB  ALA A 266       3.779 -19.946  30.241  1.00 24.55           C  
ATOM   1876  O   ALA A 266       3.268 -20.007  27.260  1.00 24.55           O  
ATOM   1877  N   ALA A 267       1.547 -18.842  27.385  1.00 24.12           N  
ATOM   1878  CA  ALA A 267       1.573 -17.650  26.542  1.00 24.12           C  
ATOM   1879  C   ALA A 267       3.006 -17.248  26.204  1.00 24.12           C  
ATOM   1880  CB  ALA A 267       0.849 -16.495  27.231  1.00 24.12           C  
ATOM   1881  O   ALA A 267       3.841 -17.094  27.098  1.00 24.12           O  
ATOM   1882  N   PRO A 268       3.610 -17.547  25.067  1.00 27.26           N  
ATOM   1883  CA  PRO A 268       4.974 -17.048  24.872  1.00 27.26           C  
ATOM   1884  C   PRO A 268       5.066 -15.527  24.975  1.00 27.26           C  
ATOM   1885  CB  PRO A 268       5.324 -17.521  23.459  1.00 27.26           C  
ATOM   1886  O   PRO A 268       4.237 -14.814  24.402  1.00 27.26           O  
ATOM   1887  CG  PRO A 268       4.004 -17.757  22.797  1.00 27.26           C  
ATOM   1888  CD  PRO A 268       2.914 -17.427  23.776  1.00 27.26           C  
ATOM   1889  N   GLN A 269       5.252 -14.889  26.177  1.00 24.38           N  
ATOM   1890  CA  GLN A 269       5.906 -13.640  26.552  1.00 24.38           C  
ATOM   1891  C   GLN A 269       6.905 -13.200  25.485  1.00 24.38           C  
ATOM   1892  CB  GLN A 269       6.610 -13.786  27.902  1.00 24.38           C  
ATOM   1893  O   GLN A 269       7.843 -13.934  25.165  1.00 24.38           O  
ATOM   1894  CG  GLN A 269       5.701 -13.545  29.099  1.00 24.38           C  
ATOM   1895  CD  GLN A 269       6.472 -13.322  30.386  1.00 24.38           C  
ATOM   1896  NE2 GLN A 269       5.749 -13.112  31.482  1.00 24.38           N  
ATOM   1897  OE1 GLN A 269       7.707 -13.339  30.397  1.00 24.38           O  
ATOM   1898  N   LEU A 270       6.484 -12.509  24.362  1.00 27.85           N  
ATOM   1899  CA  LEU A 270       6.777 -11.401  23.459  1.00 27.85           C  
ATOM   1900  C   LEU A 270       8.011 -10.634  23.922  1.00 27.85           C  
ATOM   1901  CB  LEU A 270       5.578 -10.454  23.365  1.00 27.85           C  
ATOM   1902  O   LEU A 270       7.986  -9.984  24.970  1.00 27.85           O  
ATOM   1903  CG  LEU A 270       4.498 -10.827  22.349  1.00 27.85           C  
ATOM   1904  CD1 LEU A 270       3.118 -10.448  22.878  1.00 27.85           C  
ATOM   1905  CD2 LEU A 270       4.767 -10.149  21.009  1.00 27.85           C  
ATOM   1906  N   SER A 271       9.250 -11.150  23.978  1.00 28.01           N  
ATOM   1907  CA  SER A 271      10.529 -10.457  24.093  1.00 28.01           C  
ATOM   1908  C   SER A 271      10.872  -9.713  22.806  1.00 28.01           C  
ATOM   1909  CB  SER A 271      11.645 -11.445  24.433  1.00 28.01           C  
ATOM   1910  O   SER A 271      10.803 -10.283  21.716  1.00 28.01           O  
ATOM   1911  OG  SER A 271      11.800 -12.405  23.402  1.00 28.01           O  
ATOM   1912  N   ASP A 272      10.271  -8.487  22.527  1.00 30.09           N  
ATOM   1913  CA  ASP A 272      10.360  -7.154  21.939  1.00 30.09           C  
ATOM   1914  C   ASP A 272      11.777  -6.864  21.450  1.00 30.09           C  
ATOM   1915  CB  ASP A 272       9.924  -6.091  22.949  1.00 30.09           C  
ATOM   1916  O   ASP A 272      12.671  -6.583  22.252  1.00 30.09           O  
ATOM   1917  CG  ASP A 272       8.438  -6.144  23.261  1.00 30.09           C  
ATOM   1918  OD1 ASP A 272       7.644  -6.543  22.382  1.00 30.09           O  
ATOM   1919  OD2 ASP A 272       8.058  -5.780  24.395  1.00 30.09           O  
ATOM   1920  N   GLY A 273      12.449  -7.709  20.515  1.00 31.06           N  
ATOM   1921  CA  GLY A 273      13.642  -7.250  19.821  1.00 31.06           C  
ATOM   1922  C   GLY A 273      13.525  -7.339  18.311  1.00 31.06           C  
ATOM   1923  O   GLY A 273      12.543  -7.872  17.790  1.00 31.06           O  
ATOM   1924  N   PRO A 274      14.195  -6.282  17.436  1.00 38.54           N  
ATOM   1925  CA  PRO A 274      14.361  -6.087  15.994  1.00 38.54           C  
ATOM   1926  C   PRO A 274      14.693  -7.383  15.258  1.00 38.54           C  
ATOM   1927  CB  PRO A 274      15.524  -5.095  15.905  1.00 38.54           C  
ATOM   1928  O   PRO A 274      14.631  -7.431  14.027  1.00 38.54           O  
ATOM   1929  CG  PRO A 274      16.225  -5.208  17.220  1.00 38.54           C  
ATOM   1930  CD  PRO A 274      15.280  -5.822  18.213  1.00 38.54           C  
ATOM   1931  N   ILE A 275      14.749  -8.629  15.903  1.00 34.24           N  
ATOM   1932  CA  ILE A 275      15.259  -9.897  15.392  1.00 34.24           C  
ATOM   1933  C   ILE A 275      14.096 -10.770  14.927  1.00 34.24           C  
ATOM   1934  CB  ILE A 275      16.094 -10.641  16.458  1.00 34.24           C  
ATOM   1935  O   ILE A 275      14.226 -11.525  13.960  1.00 34.24           O  
ATOM   1936  CG1 ILE A 275      17.318  -9.807  16.855  1.00 34.24           C  
ATOM   1937  CG2 ILE A 275      16.515 -12.022  15.947  1.00 34.24           C  
ATOM   1938  CD1 ILE A 275      18.099 -10.375  18.032  1.00 34.24           C  
ATOM   1939  N   LEU A 276      12.713 -10.372  15.099  1.00 32.73           N  
ATOM   1940  CA  LEU A 276      11.554 -11.115  14.617  1.00 32.73           C  
ATOM   1941  C   LEU A 276      11.035 -10.525  13.310  1.00 32.73           C  
ATOM   1942  CB  LEU A 276      10.441 -11.113  15.669  1.00 32.73           C  
ATOM   1943  O   LEU A 276      10.437 -11.235  12.498  1.00 32.73           O  
ATOM   1944  CG  LEU A 276      10.463 -12.260  16.681  1.00 32.73           C  
ATOM   1945  CD1 LEU A 276       9.575 -11.928  17.876  1.00 32.73           C  
ATOM   1946  CD2 LEU A 276      10.019 -13.562  16.024  1.00 32.73           C  
ATOM   1947  N   ALA A 277      11.497  -9.255  12.911  1.00 33.13           N  
ATOM   1948  CA  ALA A 277      11.089  -8.534  11.708  1.00 33.13           C  
ATOM   1949  C   ALA A 277      11.935  -8.949  10.507  1.00 33.13           C  
ATOM   1950  CB  ALA A 277      11.189  -7.027  11.930  1.00 33.13           C  
ATOM   1951  O   ALA A 277      11.423  -9.068   9.391  1.00 33.13           O  
ATOM   1952  N   ALA A 278      13.213  -9.423  10.731  1.00 30.67           N  
ATOM   1953  CA  ALA A 278      14.140  -9.886   9.701  1.00 30.67           C  
ATOM   1954  C   ALA A 278      13.908 -11.359   9.375  1.00 30.67           C  
ATOM   1955  CB  ALA A 278      15.583  -9.663  10.145  1.00 30.67           C  
ATOM   1956  O   ALA A 278      13.994 -11.765   8.214  1.00 30.67           O  
ATOM   1957  N   ALA A 279      13.387 -12.178  10.371  1.00 28.77           N  
ATOM   1958  CA  ALA A 279      13.042 -13.593  10.264  1.00 28.77           C  
ATOM   1959  C   ALA A 279      11.639 -13.775   9.693  1.00 28.77           C  
ATOM   1960  CB  ALA A 279      13.149 -14.271  11.628  1.00 28.77           C  
ATOM   1961  O   ALA A 279      11.386 -14.716   8.937  1.00 28.77           O  
ATOM   1962  N   ALA A 280      10.653 -12.823   9.826  1.00 35.65           N  
ATOM   1963  CA  ALA A 280       9.319 -12.761   9.235  1.00 35.65           C  
ATOM   1964  C   ALA A 280       9.378 -12.237   7.803  1.00 35.65           C  
ATOM   1965  CB  ALA A 280       8.402 -11.883  10.082  1.00 35.65           C  
ATOM   1966  O   ALA A 280       8.590 -12.653   6.950  1.00 35.65           O  
ATOM   1967  N   LEU A 281      10.484 -11.511   7.341  1.00 41.62           N  
ATOM   1968  CA  LEU A 281      10.756 -10.927   6.033  1.00 41.62           C  
ATOM   1969  C   LEU A 281      11.492 -11.918   5.138  1.00 41.62           C  
ATOM   1970  CB  LEU A 281      11.579  -9.644   6.178  1.00 41.62           C  
ATOM   1971  O   LEU A 281      11.332 -11.895   3.915  1.00 41.62           O  
ATOM   1972  CG  LEU A 281      10.797  -8.330   6.152  1.00 41.62           C  
ATOM   1973  CD1 LEU A 281      11.174  -7.464   7.350  1.00 41.62           C  
ATOM   1974  CD2 LEU A 281      11.048  -7.584   4.846  1.00 41.62           C  
ATOM   1975  N   ALA A 282      12.208 -12.979   5.704  1.00 35.48           N  
ATOM   1976  CA  ALA A 282      13.001 -14.016   5.049  1.00 35.48           C  
ATOM   1977  C   ALA A 282      12.192 -15.299   4.880  1.00 35.48           C  
ATOM   1978  CB  ALA A 282      14.273 -14.294   5.845  1.00 35.48           C  
ATOM   1979  O   ALA A 282      12.436 -16.076   3.953  1.00 35.48           O  
ATOM   1980  N   ALA A 283      10.914 -15.411   5.448  1.00 39.18           N  
ATOM   1981  CA  ALA A 283      10.106 -16.627   5.492  1.00 39.18           C  
ATOM   1982  C   ALA A 283       8.841 -16.476   4.652  1.00 39.18           C  
ATOM   1983  CB  ALA A 283       9.746 -16.974   6.934  1.00 39.18           C  
ATOM   1984  O   ALA A 283       8.177 -17.465   4.335  1.00 39.18           O  
ATOM   1985  N   SER A 284       8.700 -15.403   3.626  1.00 43.08           N  
ATOM   1986  CA  SER A 284       7.462 -15.658   2.896  1.00 43.08           C  
ATOM   1987  C   SER A 284       7.619 -15.337   1.414  1.00 43.08           C  
ATOM   1988  CB  SER A 284       6.313 -14.838   3.485  1.00 43.08           C  
ATOM   1989  O   SER A 284       7.601 -14.169   1.021  1.00 43.08           O  
ATOM   1990  OG  SER A 284       5.245 -15.682   3.880  1.00 43.08           O  
ATOM   1991  N   PRO A 285       8.435 -16.028   0.688  1.00 44.33           N  
ATOM   1992  CA  PRO A 285       8.775 -15.912  -0.732  1.00 44.33           C  
ATOM   1993  C   PRO A 285       7.570 -16.120  -1.646  1.00 44.33           C  
ATOM   1994  CB  PRO A 285       9.813 -17.018  -0.938  1.00 44.33           C  
ATOM   1995  O   PRO A 285       7.479 -15.494  -2.705  1.00 44.33           O  
ATOM   1996  CG  PRO A 285       9.551 -17.997   0.161  1.00 44.33           C  
ATOM   1997  CD  PRO A 285       8.745 -17.312   1.227  1.00 44.33           C  
ATOM   1998  N   ASN A 286       6.150 -16.075  -1.118  1.00 51.30           N  
ATOM   1999  CA  ASN A 286       4.932 -16.148  -1.918  1.00 51.30           C  
ATOM   2000  C   ASN A 286       3.683 -16.117  -1.041  1.00 51.30           C  
ATOM   2001  CB  ASN A 286       4.936 -17.404  -2.791  1.00 51.30           C  
ATOM   2002  O   ASN A 286       3.578 -16.877  -0.077  1.00 51.30           O  
ATOM   2003  CG  ASN A 286       5.840 -17.271  -4.001  1.00 51.30           C  
ATOM   2004  ND2 ASN A 286       6.176 -18.398  -4.618  1.00 51.30           N  
ATOM   2005  OD1 ASN A 286       6.234 -16.164  -4.378  1.00 51.30           O  
ATOM   2006  N   THR A 287       3.036 -14.890  -0.889  1.00 57.78           N  
ATOM   2007  CA  THR A 287       1.814 -14.722  -0.111  1.00 57.78           C  
ATOM   2008  C   THR A 287       0.657 -15.485  -0.749  1.00 57.78           C  
ATOM   2009  CB  THR A 287       1.439 -13.234   0.024  1.00 57.78           C  
ATOM   2010  O   THR A 287       0.242 -15.172  -1.867  1.00 57.78           O  
ATOM   2011  CG2 THR A 287       2.046 -12.627   1.285  1.00 57.78           C  
ATOM   2012  OG1 THR A 287       1.924 -12.519  -1.119  1.00 57.78           O  
ATOM   2013  N   SER A 288       0.623 -16.764  -0.530  1.00 60.19           N  
ATOM   2014  CA  SER A 288      -0.457 -17.597  -1.049  1.00 60.19           C  
ATOM   2015  C   SER A 288      -1.803 -17.186  -0.463  1.00 60.19           C  
ATOM   2016  CB  SER A 288      -0.189 -19.072  -0.745  1.00 60.19           C  
ATOM   2017  O   SER A 288      -1.868 -16.664   0.651  1.00 60.19           O  
ATOM   2018  OG  SER A 288      -0.223 -19.312   0.651  1.00 60.19           O  
ATOM   2019  N   LEU A 289      -2.787 -17.000  -1.286  1.00 58.45           N  
ATOM   2020  CA  LEU A 289      -4.181 -16.680  -0.998  1.00 58.45           C  
ATOM   2021  C   LEU A 289      -4.709 -17.534   0.149  1.00 58.45           C  
ATOM   2022  CB  LEU A 289      -5.046 -16.887  -2.244  1.00 58.45           C  
ATOM   2023  O   LEU A 289      -5.446 -17.042   1.007  1.00 58.45           O  
ATOM   2024  CG  LEU A 289      -6.500 -16.423  -2.144  1.00 58.45           C  
ATOM   2025  CD1 LEU A 289      -6.640 -14.999  -2.672  1.00 58.45           C  
ATOM   2026  CD2 LEU A 289      -7.418 -17.373  -2.906  1.00 58.45           C  
ATOM   2027  N   GLU A 290      -4.342 -18.730   0.323  1.00 53.84           N  
ATOM   2028  CA  GLU A 290      -4.748 -19.684   1.350  1.00 53.84           C  
ATOM   2029  C   GLU A 290      -4.093 -19.365   2.691  1.00 53.84           C  
ATOM   2030  CB  GLU A 290      -4.404 -21.114   0.924  1.00 53.84           C  
ATOM   2031  O   GLU A 290      -4.724 -19.490   3.742  1.00 53.84           O  
ATOM   2032  CG  GLU A 290      -5.270 -21.642  -0.211  1.00 53.84           C  
ATOM   2033  CD  GLU A 290      -4.981 -23.093  -0.560  1.00 53.84           C  
ATOM   2034  OE1 GLU A 290      -5.639 -23.640  -1.474  1.00 53.84           O  
ATOM   2035  OE2 GLU A 290      -4.090 -23.689   0.086  1.00 53.84           O  
ATOM   2036  N   GLN A 291      -2.917 -18.762   2.615  1.00 60.82           N  
ATOM   2037  CA  GLN A 291      -2.169 -18.323   3.788  1.00 60.82           C  
ATOM   2038  C   GLN A 291      -2.737 -17.022   4.347  1.00 60.82           C  
ATOM   2039  CB  GLN A 291      -0.689 -18.145   3.446  1.00 60.82           C  
ATOM   2040  O   GLN A 291      -2.759 -16.820   5.563  1.00 60.82           O  
ATOM   2041  CG  GLN A 291       0.206 -17.956   4.663  1.00 60.82           C  
ATOM   2042  CD  GLN A 291       1.681 -17.940   4.311  1.00 60.82           C  
ATOM   2043  NE2 GLN A 291       2.534 -17.896   5.329  1.00 60.82           N  
ATOM   2044  OE1 GLN A 291       2.052 -17.968   3.133  1.00 60.82           O  
ATOM   2045  N   PHE A 292      -3.303 -16.230   3.530  1.00 64.95           N  
ATOM   2046  CA  PHE A 292      -3.957 -14.990   3.930  1.00 64.95           C  
ATOM   2047  C   PHE A 292      -5.335 -15.270   4.517  1.00 64.95           C  
ATOM   2048  CB  PHE A 292      -4.078 -14.036   2.737  1.00 64.95           C  
ATOM   2049  O   PHE A 292      -5.732 -14.649   5.505  1.00 64.95           O  
ATOM   2050  CG  PHE A 292      -4.638 -12.686   3.095  1.00 64.95           C  
ATOM   2051  CD1 PHE A 292      -5.973 -12.385   2.852  1.00 64.95           C  
ATOM   2052  CD2 PHE A 292      -3.830 -11.717   3.674  1.00 64.95           C  
ATOM   2053  CE1 PHE A 292      -6.494 -11.136   3.182  1.00 64.95           C  
ATOM   2054  CE2 PHE A 292      -4.343 -10.466   4.007  1.00 64.95           C  
ATOM   2055  CZ  PHE A 292      -5.676 -10.178   3.759  1.00 64.95           C  
ATOM   2056  N   ARG A 293      -6.009 -16.261   4.052  1.00 62.38           N  
ATOM   2057  CA  ARG A 293      -7.330 -16.668   4.520  1.00 62.38           C  
ATOM   2058  C   ARG A 293      -7.241 -17.363   5.875  1.00 62.38           C  
ATOM   2059  CB  ARG A 293      -8.001 -17.590   3.501  1.00 62.38           C  
ATOM   2060  O   ARG A 293      -8.097 -17.162   6.739  1.00 62.38           O  
ATOM   2061  CG  ARG A 293      -8.549 -16.866   2.282  1.00 62.38           C  
ATOM   2062  CD  ARG A 293      -9.354 -17.797   1.386  1.00 62.38           C  
ATOM   2063  NE  ARG A 293      -9.984 -17.075   0.285  1.00 62.38           N  
ATOM   2064  NH1 ARG A 293     -10.539 -18.971  -0.914  1.00 62.38           N  
ATOM   2065  NH2 ARG A 293     -11.080 -16.896  -1.726  1.00 62.38           N  
ATOM   2066  CZ  ARG A 293     -10.533 -17.649  -0.782  1.00 62.38           C  
ATOM   2067  N   LYS A 294      -6.196 -18.142   6.110  1.00 61.66           N  
ATOM   2068  CA  LYS A 294      -6.026 -18.949   7.315  1.00 61.66           C  
ATOM   2069  C   LYS A 294      -5.414 -18.128   8.445  1.00 61.66           C  
ATOM   2070  CB  LYS A 294      -5.154 -20.171   7.023  1.00 61.66           C  
ATOM   2071  O   LYS A 294      -5.877 -18.189   9.586  1.00 61.66           O  
ATOM   2072  CG  LYS A 294      -5.873 -21.280   6.269  1.00 61.66           C  
ATOM   2073  CD  LYS A 294      -4.974 -22.493   6.067  1.00 61.66           C  
ATOM   2074  CE  LYS A 294      -5.656 -23.560   5.221  1.00 61.66           C  
ATOM   2075  NZ  LYS A 294      -4.786 -24.760   5.036  1.00 61.66           N  
ATOM   2076  N   ASP A 295      -4.456 -17.214   8.060  1.00 62.13           N  
ATOM   2077  CA  ASP A 295      -3.819 -16.394   9.087  1.00 62.13           C  
ATOM   2078  C   ASP A 295      -3.234 -15.118   8.485  1.00 62.13           C  
ATOM   2079  CB  ASP A 295      -2.725 -17.186   9.805  1.00 62.13           C  
ATOM   2080  O   ASP A 295      -2.080 -15.102   8.053  1.00 62.13           O  
ATOM   2081  CG  ASP A 295      -3.276 -18.304  10.674  1.00 62.13           C  
ATOM   2082  OD1 ASP A 295      -4.460 -18.242  11.069  1.00 62.13           O  
ATOM   2083  OD2 ASP A 295      -2.518 -19.253  10.968  1.00 62.13           O  
ATOM   2084  N   PRO A 296      -4.056 -14.119   8.330  1.00 59.08           N  
ATOM   2085  CA  PRO A 296      -3.627 -12.834   7.772  1.00 59.08           C  
ATOM   2086  C   PRO A 296      -2.551 -12.154   8.615  1.00 59.08           C  
ATOM   2087  CB  PRO A 296      -4.915 -12.007   7.760  1.00 59.08           C  
ATOM   2088  O   PRO A 296      -1.724 -11.409   8.083  1.00 59.08           O  
ATOM   2089  CG  PRO A 296      -5.787 -12.643   8.795  1.00 59.08           C  
ATOM   2090  CD  PRO A 296      -5.455 -14.106   8.864  1.00 59.08           C  
ATOM   2091  N   ASP A 297      -2.425 -12.512   9.896  1.00 62.13           N  
ATOM   2092  CA  ASP A 297      -1.458 -11.961  10.840  1.00 62.13           C  
ATOM   2093  C   ASP A 297      -0.055 -12.499  10.566  1.00 62.13           C  
ATOM   2094  CB  ASP A 297      -1.871 -12.277  12.279  1.00 62.13           C  
ATOM   2095  O   ASP A 297       0.940 -11.855  10.905  1.00 62.13           O  
ATOM   2096  CG  ASP A 297      -3.095 -11.499  12.729  1.00 62.13           C  
ATOM   2097  OD1 ASP A 297      -3.434 -10.477  12.096  1.00 62.13           O  
ATOM   2098  OD2 ASP A 297      -3.723 -11.911  13.728  1.00 62.13           O  
ATOM   2099  N   SER A 298      -0.000 -13.634   9.923  1.00 52.51           N  
ATOM   2100  CA  SER A 298       1.245 -14.289   9.536  1.00 52.51           C  
ATOM   2101  C   SER A 298       1.938 -13.534   8.406  1.00 52.51           C  
ATOM   2102  CB  SER A 298       0.981 -15.733   9.108  1.00 52.51           C  
ATOM   2103  O   SER A 298       3.159 -13.618   8.254  1.00 52.51           O  
ATOM   2104  OG  SER A 298       0.204 -15.773   7.924  1.00 52.51           O  
ATOM   2105  N   LEU A 299       1.216 -12.657   7.741  1.00 57.95           N  
ATOM   2106  CA  LEU A 299       1.727 -11.892   6.609  1.00 57.95           C  
ATOM   2107  C   LEU A 299       1.957 -10.435   6.997  1.00 57.95           C  
ATOM   2108  CB  LEU A 299       0.757 -11.970   5.427  1.00 57.95           C  
ATOM   2109  O   LEU A 299       2.192  -9.587   6.133  1.00 57.95           O  
ATOM   2110  CG  LEU A 299       0.574 -13.348   4.790  1.00 57.95           C  
ATOM   2111  CD1 LEU A 299      -0.596 -13.329   3.811  1.00 57.95           C  
ATOM   2112  CD2 LEU A 299       1.855 -13.790   4.091  1.00 57.95           C  
ATOM   2113  N   CYS A 300       1.860 -10.253   8.301  1.00 60.73           N  
ATOM   2114  CA  CYS A 300       2.070  -8.932   8.882  1.00 60.73           C  
ATOM   2115  C   CYS A 300       3.499  -8.780   9.390  1.00 60.73           C  
ATOM   2116  CB  CYS A 300       1.084  -8.685  10.023  1.00 60.73           C  
ATOM   2117  O   CYS A 300       4.013  -9.661  10.081  1.00 60.73           O  
ATOM   2118  SG  CYS A 300       1.121  -6.997  10.665  1.00 60.73           S  
ATOM   2119  N   THR A 301       4.145  -7.861   8.751  1.00 62.08           N  
ATOM   2120  CA  THR A 301       5.491  -7.539   9.213  1.00 62.08           C  
ATOM   2121  C   THR A 301       5.456  -6.394  10.222  1.00 62.08           C  
ATOM   2122  CB  THR A 301       6.410  -7.162   8.037  1.00 62.08           C  
ATOM   2123  O   THR A 301       4.905  -5.328   9.940  1.00 62.08           O  
ATOM   2124  CG2 THR A 301       7.852  -6.986   8.501  1.00 62.08           C  
ATOM   2125  OG1 THR A 301       6.362  -8.199   7.049  1.00 62.08           O  
ATOM   2126  N   ARG A 302       5.909  -6.706  11.472  1.00 62.63           N  
ATOM   2127  CA  ARG A 302       5.904  -5.706  12.535  1.00 62.63           C  
ATOM   2128  C   ARG A 302       7.315  -5.203  12.821  1.00 62.63           C  
ATOM   2129  CB  ARG A 302       5.283  -6.279  13.810  1.00 62.63           C  
ATOM   2130  O   ARG A 302       8.235  -5.999  13.019  1.00 62.63           O  
ATOM   2131  CG  ARG A 302       3.808  -6.623  13.677  1.00 62.63           C  
ATOM   2132  CD  ARG A 302       3.223  -7.117  14.993  1.00 62.63           C  
ATOM   2133  NE  ARG A 302       1.808  -7.453  14.861  1.00 62.63           N  
ATOM   2134  NH1 ARG A 302       1.625  -8.398  16.961  1.00 62.63           N  
ATOM   2135  NH2 ARG A 302      -0.198  -8.314  15.574  1.00 62.63           N  
ATOM   2136  CZ  ARG A 302       1.081  -8.054  15.799  1.00 62.63           C  
ATOM   2137  N   VAL A 303       7.502  -3.873  12.652  1.00 62.36           N  
ATOM   2138  CA  VAL A 303       8.817  -3.309  12.937  1.00 62.36           C  
ATOM   2139  C   VAL A 303       8.696  -2.229  14.009  1.00 62.36           C  
ATOM   2140  CB  VAL A 303       9.473  -2.727  11.665  1.00 62.36           C  
ATOM   2141  O   VAL A 303       7.951  -1.260  13.841  1.00 62.36           O  
ATOM   2142  CG1 VAL A 303      10.864  -2.180  11.977  1.00 62.36           C  
ATOM   2143  CG2 VAL A 303       9.545  -3.789  10.569  1.00 62.36           C  
ATOM   2144  N   PRO A 304       9.195  -2.601  15.213  1.00 56.98           N  
ATOM   2145  CA  PRO A 304       9.176  -1.523  16.204  1.00 56.98           C  
ATOM   2146  C   PRO A 304      10.229  -0.451  15.930  1.00 56.98           C  
ATOM   2147  CB  PRO A 304       9.467  -2.249  17.520  1.00 56.98           C  
ATOM   2148  O   PRO A 304      11.377  -0.774  15.614  1.00 56.98           O  
ATOM   2149  CG  PRO A 304      10.221  -3.476  17.121  1.00 56.98           C  
ATOM   2150  CD  PRO A 304       9.816  -3.851  15.724  1.00 56.98           C  
ATOM   2151  N   VAL A 305       9.894   0.712  15.453  1.00 59.09           N  
ATOM   2152  CA  VAL A 305      10.838   1.805  15.242  1.00 59.09           C  
ATOM   2153  C   VAL A 305      10.851   2.719  16.466  1.00 59.09           C  
ATOM   2154  CB  VAL A 305      10.491   2.618  13.974  1.00 59.09           C  
ATOM   2155  O   VAL A 305       9.806   3.222  16.884  1.00 59.09           O  
ATOM   2156  CG1 VAL A 305      11.500   3.745  13.763  1.00 59.09           C  
ATOM   2157  CG2 VAL A 305      10.443   1.703  12.752  1.00 59.09           C  
ATOM   2158  N   THR A 306      11.891   2.561  17.268  1.00 52.12           N  
ATOM   2159  CA  THR A 306      11.995   3.461  18.411  1.00 52.12           C  
ATOM   2160  C   THR A 306      12.783   4.715  18.041  1.00 52.12           C  
ATOM   2161  CB  THR A 306      12.664   2.766  19.610  1.00 52.12           C  
ATOM   2162  O   THR A 306      13.844   4.627  17.419  1.00 52.12           O  
ATOM   2163  CG2 THR A 306      11.781   1.652  20.163  1.00 52.12           C  
ATOM   2164  OG1 THR A 306      13.916   2.206  19.194  1.00 52.12           O  
ATOM   2165  N   THR A 307      12.150   5.816  17.598  1.00 51.91           N  
ATOM   2166  CA  THR A 307      12.837   7.059  17.267  1.00 51.91           C  
ATOM   2167  C   THR A 307      13.627   7.576  18.466  1.00 51.91           C  
ATOM   2168  CB  THR A 307      11.844   8.139  16.800  1.00 51.91           C  
ATOM   2169  O   THR A 307      13.063   7.796  19.540  1.00 51.91           O  
ATOM   2170  CG2 THR A 307      12.560   9.261  16.056  1.00 51.91           C  
ATOM   2171  OG1 THR A 307      10.876   7.544  15.926  1.00 51.91           O  
ATOM   2172  N   GLU A 308      14.853   7.125  18.759  1.00 46.61           N  
ATOM   2173  CA  GLU A 308      15.721   7.702  19.781  1.00 46.61           C  
ATOM   2174  C   GLU A 308      16.520   8.878  19.227  1.00 46.61           C  
ATOM   2175  CB  GLU A 308      16.670   6.640  20.343  1.00 46.61           C  
ATOM   2176  O   GLU A 308      17.423   8.691  18.409  1.00 46.61           O  
ATOM   2177  CG  GLU A 308      15.964   5.521  21.095  1.00 46.61           C  
ATOM   2178  CD  GLU A 308      16.924   4.549  21.763  1.00 46.61           C  
ATOM   2179  OE1 GLU A 308      16.464   3.672  22.530  1.00 46.61           O  
ATOM   2180  OE2 GLU A 308      18.145   4.666  21.519  1.00 46.61           O  
ATOM   2181  N   GLU A 309      15.934   9.804  18.399  1.00 38.62           N  
ATOM   2182  CA  GLU A 309      16.797  10.792  17.759  1.00 38.62           C  
ATOM   2183  C   GLU A 309      16.801  12.106  18.535  1.00 38.62           C  
ATOM   2184  CB  GLU A 309      16.355  11.036  16.314  1.00 38.62           C  
ATOM   2185  O   GLU A 309      15.742  12.623  18.896  1.00 38.62           O  
ATOM   2186  CG  GLU A 309      16.961  10.063  15.313  1.00 38.62           C  
ATOM   2187  CD  GLU A 309      16.655  10.421  13.867  1.00 38.62           C  
ATOM   2188  OE1 GLU A 309      17.209   9.771  12.951  1.00 38.62           O  
ATOM   2189  OE2 GLU A 309      15.857  11.359  13.649  1.00 38.62           O  
ATOM   2190  N   ASP A 310      17.847  12.425  19.506  1.00 33.59           N  
ATOM   2191  CA  ASP A 310      18.720  13.570  19.747  1.00 33.59           C  
ATOM   2192  C   ASP A 310      18.316  14.309  21.021  1.00 33.59           C  
ATOM   2193  CB  ASP A 310      18.694  14.526  18.553  1.00 33.59           C  
ATOM   2194  O   ASP A 310      17.254  14.933  21.072  1.00 33.59           O  
ATOM   2195  CG  ASP A 310      19.461  13.998  17.354  1.00 33.59           C  
ATOM   2196  OD1 ASP A 310      20.432  13.234  17.539  1.00 33.59           O  
ATOM   2197  OD2 ASP A 310      19.093  14.352  16.213  1.00 33.59           O  
ATOM   2198  N   GLY A 311      18.600  13.854  22.274  1.00 39.70           N  
ATOM   2199  CA  GLY A 311      18.899  14.686  23.430  1.00 39.70           C  
ATOM   2200  C   GLY A 311      17.931  15.841  23.600  1.00 39.70           C  
ATOM   2201  O   GLY A 311      18.074  16.646  24.523  1.00 39.70           O  
ATOM   2202  N   GLN A 312      16.689  15.959  22.929  1.00 36.99           N  
ATOM   2203  CA  GLN A 312      15.535  16.830  23.129  1.00 36.99           C  
ATOM   2204  C   GLN A 312      14.290  16.021  23.481  1.00 36.99           C  
ATOM   2205  CB  GLN A 312      15.277  17.675  21.881  1.00 36.99           C  
ATOM   2206  O   GLN A 312      14.049  14.959  22.903  1.00 36.99           O  
ATOM   2207  CG  GLN A 312      15.904  19.062  21.938  1.00 36.99           C  
ATOM   2208  CD  GLN A 312      16.183  19.636  20.561  1.00 36.99           C  
ATOM   2209  NE2 GLN A 312      16.804  20.810  20.523  1.00 36.99           N  
ATOM   2210  OE1 GLN A 312      15.843  19.030  19.540  1.00 36.99           O  
ATOM   2211  N   ALA A 313      14.098  15.756  24.820  1.00 37.47           N  
ATOM   2212  CA  ALA A 313      13.033  15.053  25.531  1.00 37.47           C  
ATOM   2213  C   ALA A 313      12.368  14.013  24.634  1.00 37.47           C  
ATOM   2214  CB  ALA A 313      11.994  16.046  26.049  1.00 37.47           C  
ATOM   2215  O   ALA A 313      12.062  14.291  23.472  1.00 37.47           O  
ATOM   2216  N   PRO A 314      12.601  12.619  24.814  1.00 44.41           N  
ATOM   2217  CA  PRO A 314      12.075  11.463  24.086  1.00 44.41           C  
ATOM   2218  C   PRO A 314      10.638  11.668  23.613  1.00 44.41           C  
ATOM   2219  CB  PRO A 314      12.155  10.331  25.114  1.00 44.41           C  
ATOM   2220  O   PRO A 314       9.797  12.153  24.374  1.00 44.41           O  
ATOM   2221  CG  PRO A 314      12.117  11.018  26.441  1.00 44.41           C  
ATOM   2222  CD  PRO A 314      12.542  12.446  26.251  1.00 44.41           C  
ATOM   2223  N   SER A 315      10.213  12.534  22.658  1.00 50.70           N  
ATOM   2224  CA  SER A 315       8.816  12.331  22.291  1.00 50.70           C  
ATOM   2225  C   SER A 315       8.318  10.963  22.746  1.00 50.70           C  
ATOM   2226  CB  SER A 315       8.632  12.472  20.779  1.00 50.70           C  
ATOM   2227  O   SER A 315       9.018   9.960  22.594  1.00 50.70           O  
ATOM   2228  OG  SER A 315       9.175  11.353  20.100  1.00 50.70           O  
ATOM   2229  N   ASN A 316       8.173  10.594  23.991  1.00 56.34           N  
ATOM   2230  CA  ASN A 316       7.495   9.521  24.709  1.00 56.34           C  
ATOM   2231  C   ASN A 316       6.659   8.657  23.769  1.00 56.34           C  
ATOM   2232  CB  ASN A 316       6.618  10.093  25.825  1.00 56.34           C  
ATOM   2233  O   ASN A 316       5.628   8.115  24.170  1.00 56.34           O  
ATOM   2234  CG  ASN A 316       7.429  10.705  26.950  1.00 56.34           C  
ATOM   2235  ND2 ASN A 316       6.830  11.648  27.668  1.00 56.34           N  
ATOM   2236  OD1 ASN A 316       8.584  10.333  27.172  1.00 56.34           O  
ATOM   2237  N   VAL A 317       7.014   8.553  22.351  1.00 61.39           N  
ATOM   2238  CA  VAL A 317       6.116   7.813  21.471  1.00 61.39           C  
ATOM   2239  C   VAL A 317       6.867   6.652  20.823  1.00 61.39           C  
ATOM   2240  CB  VAL A 317       5.507   8.727  20.384  1.00 61.39           C  
ATOM   2241  O   VAL A 317       7.927   6.848  20.224  1.00 61.39           O  
ATOM   2242  CG1 VAL A 317       4.575   7.932  19.471  1.00 61.39           C  
ATOM   2243  CG2 VAL A 317       4.762   9.896  21.026  1.00 61.39           C  
ATOM   2244  N   ARG A 318       6.617   5.422  21.221  1.00 66.53           N  
ATOM   2245  CA  ARG A 318       7.084   4.197  20.581  1.00 66.53           C  
ATOM   2246  C   ARG A 318       6.184   3.814  19.410  1.00 66.53           C  
ATOM   2247  CB  ARG A 318       7.145   3.050  21.592  1.00 66.53           C  
ATOM   2248  O   ARG A 318       4.982   3.608  19.587  1.00 66.53           O  
ATOM   2249  CG  ARG A 318       8.285   3.170  22.591  1.00 66.53           C  
ATOM   2250  CD  ARG A 318       8.321   1.987  23.549  1.00 66.53           C  
ATOM   2251  NE  ARG A 318       9.250   2.216  24.652  1.00 66.53           N  
ATOM   2252  NH1 ARG A 318       8.582   0.370  25.870  1.00 66.53           N  
ATOM   2253  NH2 ARG A 318      10.233   1.742  26.673  1.00 66.53           N  
ATOM   2254  CZ  ARG A 318       9.353   1.442  25.729  1.00 66.53           C  
ATOM   2255  N   LEU A 319       6.735   3.928  18.177  1.00 71.23           N  
ATOM   2256  CA  LEU A 319       5.943   3.649  16.984  1.00 71.23           C  
ATOM   2257  C   LEU A 319       6.127   2.204  16.534  1.00 71.23           C  
ATOM   2258  CB  LEU A 319       6.329   4.602  15.850  1.00 71.23           C  
ATOM   2259  O   LEU A 319       7.258   1.738  16.376  1.00 71.23           O  
ATOM   2260  CG  LEU A 319       5.993   6.080  16.062  1.00 71.23           C  
ATOM   2261  CD1 LEU A 319       6.709   6.939  15.025  1.00 71.23           C  
ATOM   2262  CD2 LEU A 319       4.486   6.300  15.998  1.00 71.23           C  
ATOM   2263  N   HIS A 320       5.010   1.422  16.476  1.00 77.93           N  
ATOM   2264  CA  HIS A 320       4.984   0.061  15.953  1.00 77.93           C  
ATOM   2265  C   HIS A 320       4.395   0.022  14.547  1.00 77.93           C  
ATOM   2266  CB  HIS A 320       4.186  -0.855  16.882  1.00 77.93           C  
ATOM   2267  O   HIS A 320       3.240   0.403  14.343  1.00 77.93           O  
ATOM   2268  CG  HIS A 320       4.763  -0.965  18.257  1.00 77.93           C  
ATOM   2269  CD2 HIS A 320       4.443  -0.329  19.409  1.00 77.93           C  
ATOM   2270  ND1 HIS A 320       5.805  -1.814  18.561  1.00 77.93           N  
ATOM   2271  CE1 HIS A 320       6.102  -1.696  19.845  1.00 77.93           C  
ATOM   2272  NE2 HIS A 320       5.290  -0.801  20.382  1.00 77.93           N  
ATOM   2273  N   TYR A 321       5.246  -0.245  13.549  1.00 80.74           N  
ATOM   2274  CA  TYR A 321       4.778  -0.349  12.172  1.00 80.74           C  
ATOM   2275  C   TYR A 321       4.435  -1.792  11.820  1.00 80.74           C  
ATOM   2276  CB  TYR A 321       5.834   0.188  11.202  1.00 80.74           C  
ATOM   2277  O   TYR A 321       5.232  -2.702  12.061  1.00 80.74           O  
ATOM   2278  CG  TYR A 321       6.031   1.683  11.286  1.00 80.74           C  
ATOM   2279  CD1 TYR A 321       5.219   2.553  10.562  1.00 80.74           C  
ATOM   2280  CD2 TYR A 321       7.029   2.227  12.087  1.00 80.74           C  
ATOM   2281  CE1 TYR A 321       5.397   3.931  10.634  1.00 80.74           C  
ATOM   2282  CE2 TYR A 321       7.217   3.603  12.167  1.00 80.74           C  
ATOM   2283  OH  TYR A 321       6.578   5.808  11.514  1.00 80.74           O  
ATOM   2284  CZ  TYR A 321       6.397   4.445  11.438  1.00 80.74           C  
ATOM   2285  N   SER A 322       3.235  -2.019  11.395  1.00 84.27           N  
ATOM   2286  CA  SER A 322       2.806  -3.322  10.896  1.00 84.27           C  
ATOM   2287  C   SER A 322       2.358  -3.236   9.441  1.00 84.27           C  
ATOM   2288  CB  SER A 322       1.669  -3.878  11.755  1.00 84.27           C  
ATOM   2289  O   SER A 322       1.505  -2.416   9.096  1.00 84.27           O  
ATOM   2290  OG  SER A 322       1.212  -5.118  11.243  1.00 84.27           O  
ATOM   2291  N   ILE A 323       3.056  -3.934   8.562  1.00 86.42           N  
ATOM   2292  CA  ILE A 323       2.694  -3.944   7.149  1.00 86.42           C  
ATOM   2293  C   ILE A 323       2.010  -5.265   6.801  1.00 86.42           C  
ATOM   2294  CB  ILE A 323       3.929  -3.726   6.246  1.00 86.42           C  
ATOM   2295  O   ILE A 323       2.572  -6.340   7.027  1.00 86.42           O  
ATOM   2296  CG1 ILE A 323       4.594  -2.383   6.568  1.00 86.42           C  
ATOM   2297  CG2 ILE A 323       3.538  -3.803   4.768  1.00 86.42           C  
ATOM   2298  CD1 ILE A 323       5.928  -2.169   5.865  1.00 86.42           C  
ATOM   2299  N   GLN A 324       0.817  -5.168   6.374  1.00 85.65           N  
ATOM   2300  CA  GLN A 324       0.051  -6.340   5.964  1.00 85.65           C  
ATOM   2301  C   GLN A 324       0.229  -6.620   4.475  1.00 85.65           C  
ATOM   2302  CB  GLN A 324      -1.432  -6.153   6.290  1.00 85.65           C  
ATOM   2303  O   GLN A 324      -0.119  -5.787   3.635  1.00 85.65           O  
ATOM   2304  CG  GLN A 324      -2.297  -7.354   5.930  1.00 85.65           C  
ATOM   2305  CD  GLN A 324      -2.014  -8.563   6.801  1.00 85.65           C  
ATOM   2306  NE2 GLN A 324      -2.166  -9.753   6.230  1.00 85.65           N  
ATOM   2307  OE1 GLN A 324      -1.661  -8.429   7.977  1.00 85.65           O  
ATOM   2308  N   ASP A 325       0.894  -7.780   4.216  1.00 85.86           N  
ATOM   2309  CA  ASP A 325       1.071  -8.223   2.837  1.00 85.86           C  
ATOM   2310  C   ASP A 325      -0.160  -8.976   2.339  1.00 85.86           C  
ATOM   2311  CB  ASP A 325       2.314  -9.107   2.712  1.00 85.86           C  
ATOM   2312  O   ASP A 325      -0.551  -9.991   2.920  1.00 85.86           O  
ATOM   2313  CG  ASP A 325       2.760  -9.305   1.274  1.00 85.86           C  
ATOM   2314  OD1 ASP A 325       2.213  -8.639   0.369  1.00 85.86           O  
ATOM   2315  OD2 ASP A 325       3.665 -10.136   1.044  1.00 85.86           O  
ATOM   2316  N   THR A 326      -0.906  -8.460   1.224  1.00 84.97           N  
ATOM   2317  CA  THR A 326      -2.101  -9.078   0.660  1.00 84.97           C  
ATOM   2318  C   THR A 326      -1.770  -9.807  -0.639  1.00 84.97           C  
ATOM   2319  CB  THR A 326      -3.200  -8.032   0.399  1.00 84.97           C  
ATOM   2320  O   THR A 326      -0.825  -9.441  -1.340  1.00 84.97           O  
ATOM   2321  CG2 THR A 326      -3.624  -7.344   1.692  1.00 84.97           C  
ATOM   2322  OG1 THR A 326      -2.706  -7.044  -0.514  1.00 84.97           O  
ATOM   2323  N   PRO A 327      -2.390 -10.974  -0.782  1.00 80.44           N  
ATOM   2324  CA  PRO A 327      -2.193 -11.668  -2.056  1.00 80.44           C  
ATOM   2325  C   PRO A 327      -2.630 -10.833  -3.257  1.00 80.44           C  
ATOM   2326  CB  PRO A 327      -3.064 -12.919  -1.915  1.00 80.44           C  
ATOM   2327  O   PRO A 327      -3.516  -9.983  -3.133  1.00 80.44           O  
ATOM   2328  CG  PRO A 327      -4.097 -12.552  -0.899  1.00 80.44           C  
ATOM   2329  CD  PRO A 327      -3.514 -11.519   0.022  1.00 80.44           C  
ATOM   2330  N   GLY A 328      -1.790 -10.835  -4.328  1.00 81.58           N  
ATOM   2331  CA  GLY A 328      -2.141 -10.149  -5.561  1.00 81.58           C  
ATOM   2332  C   GLY A 328      -3.385 -10.713  -6.223  1.00 81.58           C  
ATOM   2333  O   GLY A 328      -3.616 -11.923  -6.193  1.00 81.58           O  
ATOM   2334  N   TYR A 329      -4.292  -9.857  -6.729  1.00 79.41           N  
ATOM   2335  CA  TYR A 329      -5.522 -10.245  -7.411  1.00 79.41           C  
ATOM   2336  C   TYR A 329      -5.266 -10.508  -8.890  1.00 79.41           C  
ATOM   2337  CB  TYR A 329      -6.590  -9.159  -7.251  1.00 79.41           C  
ATOM   2338  O   TYR A 329      -4.395  -9.880  -9.497  1.00 79.41           O  
ATOM   2339  CG  TYR A 329      -6.191  -7.824  -7.831  1.00 79.41           C  
ATOM   2340  CD1 TYR A 329      -5.577  -6.855  -7.041  1.00 79.41           C  
ATOM   2341  CD2 TYR A 329      -6.427  -7.529  -9.169  1.00 79.41           C  
ATOM   2342  CE1 TYR A 329      -5.209  -5.623  -7.571  1.00 79.41           C  
ATOM   2343  CE2 TYR A 329      -6.064  -6.300  -9.710  1.00 79.41           C  
ATOM   2344  OH  TYR A 329      -5.093  -4.136  -9.434  1.00 79.41           O  
ATOM   2345  CZ  TYR A 329      -5.456  -5.355  -8.904  1.00 79.41           C  
ATOM   2346  N   GLY A 330      -4.875 -11.487  -9.421  1.00 72.35           N  
ATOM   2347  CA  GLY A 330      -4.527 -11.911 -10.767  1.00 72.35           C  
ATOM   2348  C   GLY A 330      -4.209 -13.391 -10.863  1.00 72.35           C  
ATOM   2349  O   GLY A 330      -4.119 -13.942 -11.963  1.00 72.35           O  
ATOM   2350  N   ASP A 331      -4.216 -14.029  -9.732  1.00 70.71           N  
ATOM   2351  CA  ASP A 331      -3.980 -15.466  -9.635  1.00 70.71           C  
ATOM   2352  C   ASP A 331      -5.296 -16.231  -9.514  1.00 70.71           C  
ATOM   2353  CB  ASP A 331      -3.076 -15.783  -8.442  1.00 70.71           C  
ATOM   2354  O   ASP A 331      -5.381 -17.397  -9.907  1.00 70.71           O  
ATOM   2355  CG  ASP A 331      -1.654 -15.283  -8.627  1.00 70.71           C  
ATOM   2356  OD1 ASP A 331      -1.237 -15.042  -9.780  1.00 70.71           O  
ATOM   2357  OD2 ASP A 331      -0.943 -15.131  -7.609  1.00 70.71           O  
ATOM   2358  N   ASP A 332      -6.384 -15.476  -9.214  1.00 74.99           N  
ATOM   2359  CA  ASP A 332      -7.710 -16.068  -9.067  1.00 74.99           C  
ATOM   2360  C   ASP A 332      -8.569 -15.805 -10.302  1.00 74.99           C  
ATOM   2361  CB  ASP A 332      -8.405 -15.524  -7.817  1.00 74.99           C  
ATOM   2362  O   ASP A 332      -8.366 -14.813 -11.005  1.00 74.99           O  
ATOM   2363  CG  ASP A 332      -7.765 -16.003  -6.526  1.00 74.99           C  
ATOM   2364  OD1 ASP A 332      -7.103 -17.064  -6.530  1.00 74.99           O  
ATOM   2365  OD2 ASP A 332      -7.925 -15.315  -5.495  1.00 74.99           O  
ATOM   2366  N   ILE A 333      -9.425 -16.762 -10.736  1.00 73.49           N  
ATOM   2367  CA  ILE A 333     -10.322 -16.701 -11.886  1.00 73.49           C  
ATOM   2368  C   ILE A 333     -11.402 -15.649 -11.642  1.00 73.49           C  
ATOM   2369  CB  ILE A 333     -10.966 -18.075 -12.174  1.00 73.49           C  
ATOM   2370  O   ILE A 333     -11.774 -14.910 -12.556  1.00 73.49           O  
ATOM   2371  CG1 ILE A 333      -9.886 -19.117 -12.483  1.00 73.49           C  
ATOM   2372  CG2 ILE A 333     -11.972 -17.969 -13.324  1.00 73.49           C  
ATOM   2373  CD1 ILE A 333     -10.397 -20.551 -12.504  1.00 73.49           C  
ATOM   2374  N   ASP A 334     -11.726 -15.453 -10.244  1.00 78.93           N  
ATOM   2375  CA  ASP A 334     -12.732 -14.458  -9.886  1.00 78.93           C  
ATOM   2376  C   ASP A 334     -12.105 -13.291  -9.127  1.00 78.93           C  
ATOM   2377  CB  ASP A 334     -13.843 -15.095  -9.048  1.00 78.93           C  
ATOM   2378  O   ASP A 334     -11.728 -13.433  -7.962  1.00 78.93           O  
ATOM   2379  CG  ASP A 334     -14.698 -16.069  -9.838  1.00 78.93           C  
ATOM   2380  OD1 ASP A 334     -14.809 -15.920 -11.074  1.00 78.93           O  
ATOM   2381  OD2 ASP A 334     -15.269 -16.993  -9.219  1.00 78.93           O  
ATOM   2382  N   ILE A 335     -11.790 -12.258  -9.693  1.00 80.98           N  
ATOM   2383  CA  ILE A 335     -11.152 -11.046  -9.191  1.00 80.98           C  
ATOM   2384  C   ILE A 335     -12.042 -10.392  -8.137  1.00 80.98           C  
ATOM   2385  CB  ILE A 335     -10.852 -10.050 -10.333  1.00 80.98           C  
ATOM   2386  O   ILE A 335     -11.546  -9.801  -7.176  1.00 80.98           O  
ATOM   2387  CG1 ILE A 335      -9.902 -10.682 -11.357  1.00 80.98           C  
ATOM   2388  CG2 ILE A 335     -10.270  -8.748  -9.776  1.00 80.98           C  
ATOM   2389  CD1 ILE A 335      -9.781  -9.896 -12.656  1.00 80.98           C  
ATOM   2390  N   GLN A 336     -13.399 -10.606  -8.200  1.00 82.24           N  
ATOM   2391  CA  GLN A 336     -14.375 -10.075  -7.254  1.00 82.24           C  
ATOM   2392  C   GLN A 336     -14.237 -10.740  -5.888  1.00 82.24           C  
ATOM   2393  CB  GLN A 336     -15.797 -10.262  -7.788  1.00 82.24           C  
ATOM   2394  O   GLN A 336     -14.414 -10.092  -4.855  1.00 82.24           O  
ATOM   2395  CG  GLN A 336     -16.131  -9.367  -8.973  1.00 82.24           C  
ATOM   2396  CD  GLN A 336     -16.030  -7.890  -8.641  1.00 82.24           C  
ATOM   2397  NE2 GLN A 336     -15.393  -7.126  -9.522  1.00 82.24           N  
ATOM   2398  OE1 GLN A 336     -16.522  -7.439  -7.602  1.00 82.24           O  
ATOM   2399  N   ASN A 337     -13.899 -11.983  -5.886  1.00 83.28           N  
ATOM   2400  CA  ASN A 337     -13.674 -12.735  -4.656  1.00 83.28           C  
ATOM   2401  C   ASN A 337     -12.462 -12.209  -3.892  1.00 83.28           C  
ATOM   2402  CB  ASN A 337     -13.502 -14.225  -4.962  1.00 83.28           C  
ATOM   2403  O   ASN A 337     -12.476 -12.154  -2.661  1.00 83.28           O  
ATOM   2404  CG  ASN A 337     -14.810 -14.900  -5.326  1.00 83.28           C  
ATOM   2405  ND2 ASN A 337     -14.723 -16.119  -5.847  1.00 83.28           N  
ATOM   2406  OD1 ASN A 337     -15.889 -14.332  -5.142  1.00 83.28           O  
ATOM   2407  N   SER A 338     -11.399 -11.834  -4.675  1.00 83.60           N  
ATOM   2408  CA  SER A 338     -10.202 -11.244  -4.084  1.00 83.60           C  
ATOM   2409  C   SER A 338     -10.502  -9.879  -3.474  1.00 83.60           C  
ATOM   2410  CB  SER A 338      -9.096 -11.112  -5.132  1.00 83.60           C  
ATOM   2411  O   SER A 338     -10.000  -9.551  -2.397  1.00 83.60           O  
ATOM   2412  OG  SER A 338      -9.551 -10.372  -6.252  1.00 83.60           O  
ATOM   2413  N   LEU A 339     -11.426  -9.158  -4.120  1.00 85.66           N  
ATOM   2414  CA  LEU A 339     -11.885  -7.864  -3.628  1.00 85.66           C  
ATOM   2415  C   LEU A 339     -12.699  -8.025  -2.349  1.00 85.66           C  
ATOM   2416  CB  LEU A 339     -12.722  -7.152  -4.693  1.00 85.66           C  
ATOM   2417  O   LEU A 339     -12.501  -7.284  -1.384  1.00 85.66           O  
ATOM   2418  CG  LEU A 339     -13.145  -5.716  -4.376  1.00 85.66           C  
ATOM   2419  CD1 LEU A 339     -13.682  -5.032  -5.629  1.00 85.66           C  
ATOM   2420  CD2 LEU A 339     -14.188  -5.700  -3.263  1.00 85.66           C  
ATOM   2421  N   ASN A 340     -13.635  -8.947  -2.344  1.00 87.17           N  
ATOM   2422  CA  ASN A 340     -14.480  -9.199  -1.182  1.00 87.17           C  
ATOM   2423  C   ASN A 340     -13.664  -9.696   0.007  1.00 87.17           C  
ATOM   2424  CB  ASN A 340     -15.581 -10.204  -1.528  1.00 87.17           C  
ATOM   2425  O   ASN A 340     -13.973  -9.374   1.156  1.00 87.17           O  
ATOM   2426  CG  ASN A 340     -16.627  -9.627  -2.461  1.00 87.17           C  
ATOM   2427  ND2 ASN A 340     -17.297 -10.495  -3.210  1.00 87.17           N  
ATOM   2428  OD1 ASN A 340     -16.830  -8.411  -2.510  1.00 87.17           O  
ATOM   2429  N   MET A 341     -12.680 -10.388  -0.294  1.00 84.88           N  
ATOM   2430  CA  MET A 341     -11.808 -10.915   0.752  1.00 84.88           C  
ATOM   2431  C   MET A 341     -11.105  -9.785   1.496  1.00 84.88           C  
ATOM   2432  CB  MET A 341     -10.774 -11.873   0.158  1.00 84.88           C  
ATOM   2433  O   MET A 341     -11.032  -9.797   2.726  1.00 84.88           O  
ATOM   2434  CG  MET A 341     -11.374 -13.149  -0.410  1.00 84.88           C  
ATOM   2435  SD  MET A 341     -10.105 -14.269  -1.117  1.00 84.88           S  
ATOM   2436  CE  MET A 341      -9.010 -14.457   0.317  1.00 84.88           C  
ATOM   2437  N   ILE A 342     -10.579  -8.922   0.722  1.00 87.17           N  
ATOM   2438  CA  ILE A 342      -9.839  -7.788   1.265  1.00 87.17           C  
ATOM   2439  C   ILE A 342     -10.797  -6.850   1.996  1.00 87.17           C  
ATOM   2440  CB  ILE A 342      -9.082  -7.023   0.156  1.00 87.17           C  
ATOM   2441  O   ILE A 342     -10.488  -6.364   3.087  1.00 87.17           O  
ATOM   2442  CG1 ILE A 342      -7.998  -7.914  -0.462  1.00 87.17           C  
ATOM   2443  CG2 ILE A 342      -8.479  -5.729   0.709  1.00 87.17           C  
ATOM   2444  CD1 ILE A 342      -7.354  -7.327  -1.711  1.00 87.17           C  
ATOM   2445  N   VAL A 343     -11.954  -6.610   1.454  1.00 88.79           N  
ATOM   2446  CA  VAL A 343     -12.968  -5.760   2.071  1.00 88.79           C  
ATOM   2447  C   VAL A 343     -13.456  -6.398   3.370  1.00 88.79           C  
ATOM   2448  CB  VAL A 343     -14.159  -5.514   1.118  1.00 88.79           C  
ATOM   2449  O   VAL A 343     -13.606  -5.715   4.386  1.00 88.79           O  
ATOM   2450  CG1 VAL A 343     -15.299  -4.809   1.850  1.00 88.79           C  
ATOM   2451  CG2 VAL A 343     -13.712  -4.698  -0.094  1.00 88.79           C  
ATOM   2452  N   ASP A 344     -13.725  -7.714   3.321  1.00 87.63           N  
ATOM   2453  CA  ASP A 344     -14.168  -8.455   4.499  1.00 87.63           C  
ATOM   2454  C   ASP A 344     -13.109  -8.422   5.599  1.00 87.63           C  
ATOM   2455  CB  ASP A 344     -14.498  -9.903   4.130  1.00 87.63           C  
ATOM   2456  O   ASP A 344     -13.439  -8.337   6.783  1.00 87.63           O  
ATOM   2457  CG  ASP A 344     -15.785 -10.033   3.335  1.00 87.63           C  
ATOM   2458  OD1 ASP A 344     -16.568  -9.060   3.277  1.00 87.63           O  
ATOM   2459  OD2 ASP A 344     -16.020 -11.120   2.764  1.00 87.63           O  
ATOM   2460  N   TYR A 345     -11.890  -8.519   5.185  1.00 87.42           N  
ATOM   2461  CA  TYR A 345     -10.785  -8.439   6.134  1.00 87.42           C  
ATOM   2462  C   TYR A 345     -10.788  -7.100   6.862  1.00 87.42           C  
ATOM   2463  CB  TYR A 345      -9.446  -8.641   5.418  1.00 87.42           C  
ATOM   2464  O   TYR A 345     -10.646  -7.052   8.086  1.00 87.42           O  
ATOM   2465  CG  TYR A 345      -8.245  -8.405   6.301  1.00 87.42           C  
ATOM   2466  CD1 TYR A 345      -7.497  -7.234   6.196  1.00 87.42           C  
ATOM   2467  CD2 TYR A 345      -7.854  -9.353   7.241  1.00 87.42           C  
ATOM   2468  CE1 TYR A 345      -6.388  -7.013   7.006  1.00 87.42           C  
ATOM   2469  CE2 TYR A 345      -6.746  -9.142   8.056  1.00 87.42           C  
ATOM   2470  OH  TYR A 345      -4.925  -7.758   8.737  1.00 87.42           O  
ATOM   2471  CZ  TYR A 345      -6.022  -7.972   7.932  1.00 87.42           C  
ATOM   2472  N   ILE A 346     -10.987  -5.986   6.184  1.00 87.22           N  
ATOM   2473  CA  ILE A 346     -10.953  -4.630   6.721  1.00 87.22           C  
ATOM   2474  C   ILE A 346     -12.204  -4.375   7.558  1.00 87.22           C  
ATOM   2475  CB  ILE A 346     -10.837  -3.579   5.595  1.00 87.22           C  
ATOM   2476  O   ILE A 346     -12.116  -3.870   8.680  1.00 87.22           O  
ATOM   2477  CG1 ILE A 346      -9.512  -3.746   4.843  1.00 87.22           C  
ATOM   2478  CG2 ILE A 346     -10.970  -2.163   6.163  1.00 87.22           C  
ATOM   2479  CD1 ILE A 346      -9.386  -2.864   3.608  1.00 87.22           C  
ATOM   2480  N   GLU A 347     -13.368  -4.750   7.051  1.00 86.46           N  
ATOM   2481  CA  GLU A 347     -14.646  -4.483   7.704  1.00 86.46           C  
ATOM   2482  C   GLU A 347     -14.871  -5.425   8.884  1.00 86.46           C  
ATOM   2483  CB  GLU A 347     -15.797  -4.609   6.703  1.00 86.46           C  
ATOM   2484  O   GLU A 347     -15.218  -4.982   9.981  1.00 86.46           O  
ATOM   2485  CG  GLU A 347     -15.941  -3.411   5.776  1.00 86.46           C  
ATOM   2486  CD  GLU A 347     -17.157  -3.498   4.868  1.00 86.46           C  
ATOM   2487  OE1 GLU A 347     -17.486  -2.493   4.197  1.00 86.46           O  
ATOM   2488  OE2 GLU A 347     -17.786  -4.578   4.827  1.00 86.46           O  
ATOM   2489  N   GLU A 348     -14.758  -6.776   8.680  1.00 81.51           N  
ATOM   2490  CA  GLU A 348     -15.144  -7.793   9.654  1.00 81.51           C  
ATOM   2491  C   GLU A 348     -14.023  -8.050  10.657  1.00 81.51           C  
ATOM   2492  CB  GLU A 348     -15.528  -9.095   8.947  1.00 81.51           C  
ATOM   2493  O   GLU A 348     -14.275  -8.181  11.857  1.00 81.51           O  
ATOM   2494  CG  GLU A 348     -16.845  -9.019   8.188  1.00 81.51           C  
ATOM   2495  CD  GLU A 348     -17.190 -10.305   7.455  1.00 81.51           C  
ATOM   2496  OE1 GLU A 348     -18.215 -10.338   6.736  1.00 81.51           O  
ATOM   2497  OE2 GLU A 348     -16.431 -11.289   7.601  1.00 81.51           O  
ATOM   2498  N   GLN A 349     -12.845  -8.043  10.249  1.00 80.64           N  
ATOM   2499  CA  GLN A 349     -11.730  -8.462  11.092  1.00 80.64           C  
ATOM   2500  C   GLN A 349     -11.073  -7.264  11.771  1.00 80.64           C  
ATOM   2501  CB  GLN A 349     -10.696  -9.233  10.271  1.00 80.64           C  
ATOM   2502  O   GLN A 349     -10.617  -7.364  12.913  1.00 80.64           O  
ATOM   2503  CG  GLN A 349     -11.154 -10.625   9.856  1.00 80.64           C  
ATOM   2504  CD  GLN A 349     -10.078 -11.401   9.119  1.00 80.64           C  
ATOM   2505  NE2 GLN A 349     -10.424 -12.596   8.651  1.00 80.64           N  
ATOM   2506  OE1 GLN A 349      -8.945 -10.931   8.972  1.00 80.64           O  
ATOM   2507  N   GLN A 350     -11.062  -6.106  11.153  1.00 84.60           N  
ATOM   2508  CA  GLN A 350     -10.341  -4.978  11.732  1.00 84.60           C  
ATOM   2509  C   GLN A 350     -11.303  -3.981  12.373  1.00 84.60           C  
ATOM   2510  CB  GLN A 350      -9.492  -4.279  10.668  1.00 84.60           C  
ATOM   2511  O   GLN A 350     -11.290  -3.793  13.591  1.00 84.60           O  
ATOM   2512  CG  GLN A 350      -8.427  -5.172  10.047  1.00 84.60           C  
ATOM   2513  CD  GLN A 350      -7.457  -5.729  11.073  1.00 84.60           C  
ATOM   2514  NE2 GLN A 350      -7.113  -7.004  10.932  1.00 84.60           N  
ATOM   2515  OE1 GLN A 350      -7.020  -5.018  11.984  1.00 84.60           O  
ATOM   2516  N   ASN A 351     -12.291  -3.419  11.596  1.00 86.15           N  
ATOM   2517  CA  ASN A 351     -13.207  -2.379  12.050  1.00 86.15           C  
ATOM   2518  C   ASN A 351     -14.235  -2.928  13.036  1.00 86.15           C  
ATOM   2519  CB  ASN A 351     -13.911  -1.726  10.859  1.00 86.15           C  
ATOM   2520  O   ASN A 351     -14.546  -2.282  14.039  1.00 86.15           O  
ATOM   2521  CG  ASN A 351     -12.987  -0.836  10.051  1.00 86.15           C  
ATOM   2522  ND2 ASN A 351     -13.391  -0.516   8.827  1.00 86.15           N  
ATOM   2523  OD1 ASN A 351     -11.917  -0.441  10.522  1.00 86.15           O  
ATOM   2524  N   GLN A 352     -14.790  -4.105  12.775  1.00 85.90           N  
ATOM   2525  CA  GLN A 352     -15.756  -4.742  13.664  1.00 85.90           C  
ATOM   2526  C   GLN A 352     -15.104  -5.149  14.983  1.00 85.90           C  
ATOM   2527  CB  GLN A 352     -16.384  -5.963  12.990  1.00 85.90           C  
ATOM   2528  O   GLN A 352     -15.697  -4.985  16.051  1.00 85.90           O  
ATOM   2529  CG  GLN A 352     -17.486  -6.619  13.811  1.00 85.90           C  
ATOM   2530  CD  GLN A 352     -18.718  -5.743  13.944  1.00 85.90           C  
ATOM   2531  NE2 GLN A 352     -19.668  -6.177  14.766  1.00 85.90           N  
ATOM   2532  OE1 GLN A 352     -18.815  -4.685  13.315  1.00 85.90           O  
ATOM   2533  N   LYS A 353     -14.006  -5.724  14.905  1.00 85.10           N  
ATOM   2534  CA  LYS A 353     -13.244  -6.105  16.090  1.00 85.10           C  
ATOM   2535  C   LYS A 353     -12.939  -4.890  16.962  1.00 85.10           C  
ATOM   2536  CB  LYS A 353     -11.943  -6.803  15.691  1.00 85.10           C  
ATOM   2537  O   LYS A 353     -13.043  -4.957  18.188  1.00 85.10           O  
ATOM   2538  CG  LYS A 353     -11.196  -7.435  16.857  1.00 85.10           C  
ATOM   2539  CD  LYS A 353      -9.936  -8.151  16.390  1.00 85.10           C  
ATOM   2540  CE  LYS A 353      -9.148  -8.719  17.563  1.00 85.10           C  
ATOM   2541  NZ  LYS A 353      -7.896  -9.398  17.113  1.00 85.10           N  
ATOM   2542  N   TYR A 354     -12.532  -3.805  16.349  1.00 84.51           N  
ATOM   2543  CA  TYR A 354     -12.270  -2.556  17.054  1.00 84.51           C  
ATOM   2544  C   TYR A 354     -13.545  -2.005  17.681  1.00 84.51           C  
ATOM   2545  CB  TYR A 354     -11.665  -1.518  16.104  1.00 84.51           C  
ATOM   2546  O   TYR A 354     -13.519  -1.478  18.795  1.00 84.51           O  
ATOM   2547  CG  TYR A 354     -11.239  -0.242  16.790  1.00 84.51           C  
ATOM   2548  CD1 TYR A 354     -12.019   0.909  16.708  1.00 84.51           C  
ATOM   2549  CD2 TYR A 354     -10.057  -0.185  17.520  1.00 84.51           C  
ATOM   2550  CE1 TYR A 354     -11.630   2.087  17.336  1.00 84.51           C  
ATOM   2551  CE2 TYR A 354      -9.658   0.988  18.152  1.00 84.51           C  
ATOM   2552  OH  TYR A 354     -10.060   3.281  18.680  1.00 84.51           O  
ATOM   2553  CZ  TYR A 354     -10.450   2.117  18.055  1.00 84.51           C  
ATOM   2554  N   LEU A 355     -14.611  -2.040  16.963  1.00 85.41           N  
ATOM   2555  CA  LEU A 355     -15.910  -1.595  17.456  1.00 85.41           C  
ATOM   2556  C   LEU A 355     -16.323  -2.389  18.691  1.00 85.41           C  
ATOM   2557  CB  LEU A 355     -16.974  -1.734  16.365  1.00 85.41           C  
ATOM   2558  O   LEU A 355     -16.847  -1.821  19.652  1.00 85.41           O  
ATOM   2559  CG  LEU A 355     -18.369  -1.208  16.708  1.00 85.41           C  
ATOM   2560  CD1 LEU A 355     -18.317   0.290  16.986  1.00 85.41           C  
ATOM   2561  CD2 LEU A 355     -19.348  -1.515  15.579  1.00 85.41           C  
ATOM   2562  N   GLU A 356     -16.178  -3.665  18.713  1.00 83.68           N  
ATOM   2563  CA  GLU A 356     -16.494  -4.561  19.821  1.00 83.68           C  
ATOM   2564  C   GLU A 356     -15.635  -4.251  21.044  1.00 83.68           C  
ATOM   2565  CB  GLU A 356     -16.306  -6.021  19.402  1.00 83.68           C  
ATOM   2566  O   GLU A 356     -16.121  -4.290  22.176  1.00 83.68           O  
ATOM   2567  CG  GLU A 356     -17.345  -6.514  18.406  1.00 83.68           C  
ATOM   2568  CD  GLU A 356     -17.056  -7.911  17.879  1.00 83.68           C  
ATOM   2569  OE1 GLU A 356     -17.817  -8.403  17.015  1.00 83.68           O  
ATOM   2570  OE2 GLU A 356     -16.062  -8.518  18.335  1.00 83.68           O  
ATOM   2571  N   GLU A 357     -14.319  -3.998  20.725  1.00 79.64           N  
ATOM   2572  CA  GLU A 357     -13.377  -3.652  21.785  1.00 79.64           C  
ATOM   2573  C   GLU A 357     -13.715  -2.298  22.403  1.00 79.64           C  
ATOM   2574  CB  GLU A 357     -11.944  -3.642  21.249  1.00 79.64           C  
ATOM   2575  O   GLU A 357     -13.539  -2.098  23.607  1.00 79.64           O  
ATOM   2576  CG  GLU A 357     -11.402  -5.024  20.915  1.00 79.64           C  
ATOM   2577  CD  GLU A 357     -10.021  -4.990  20.280  1.00 79.64           C  
ATOM   2578  OE1 GLU A 357      -9.485  -6.068  19.936  1.00 79.64           O  
ATOM   2579  OE2 GLU A 357      -9.470  -3.877  20.127  1.00 79.64           O  
ATOM   2580  N   GLU A 358     -14.081  -1.400  21.480  1.00 79.02           N  
ATOM   2581  CA  GLU A 358     -14.501  -0.076  21.928  1.00 79.02           C  
ATOM   2582  C   GLU A 358     -15.796  -0.151  22.732  1.00 79.02           C  
ATOM   2583  CB  GLU A 358     -14.677   0.866  20.735  1.00 79.02           C  
ATOM   2584  O   GLU A 358     -15.991   0.615  23.678  1.00 79.02           O  
ATOM   2585  CG  GLU A 358     -14.915   2.317  21.126  1.00 79.02           C  
ATOM   2586  CD  GLU A 358     -15.186   3.223  19.936  1.00 79.02           C  
ATOM   2587  OE1 GLU A 358     -15.216   4.462  20.110  1.00 79.02           O  
ATOM   2588  OE2 GLU A 358     -15.372   2.689  18.819  1.00 79.02           O  
ATOM   2589  N   SER A 359     -16.792  -1.051  22.402  1.00 78.30           N  
ATOM   2590  CA  SER A 359     -18.120  -1.200  22.988  1.00 78.30           C  
ATOM   2591  C   SER A 359     -18.083  -2.105  24.215  1.00 78.30           C  
ATOM   2592  CB  SER A 359     -19.101  -1.763  21.959  1.00 78.30           C  
ATOM   2593  O   SER A 359     -19.042  -2.148  24.990  1.00 78.30           O  
ATOM   2594  OG  SER A 359     -18.716  -3.067  21.558  1.00 78.30           O  
ATOM   2595  N   SER A 360     -17.059  -2.856  24.501  1.00 77.32           N  
ATOM   2596  CA  SER A 360     -16.946  -3.808  25.601  1.00 77.32           C  
ATOM   2597  C   SER A 360     -16.881  -3.094  26.947  1.00 77.32           C  
ATOM   2598  CB  SER A 360     -15.709  -4.690  25.422  1.00 77.32           C  
ATOM   2599  O   SER A 360     -16.342  -1.990  27.044  1.00 77.32           O  
ATOM   2600  OG  SER A 360     -15.808  -5.462  24.238  1.00 77.32           O  
ATOM   2601  N   LYS A 361     -17.760  -3.407  27.928  1.00 64.11           N  
ATOM   2602  CA  LYS A 361     -18.027  -2.946  29.287  1.00 64.11           C  
ATOM   2603  C   LYS A 361     -16.798  -3.113  30.176  1.00 64.11           C  
ATOM   2604  CB  LYS A 361     -19.214  -3.702  29.887  1.00 64.11           C  
ATOM   2605  O   LYS A 361     -16.582  -2.326  31.100  1.00 64.11           O  
ATOM   2606  CG  LYS A 361     -20.555  -3.340  29.267  1.00 64.11           C  
ATOM   2607  CD  LYS A 361     -21.700  -4.097  29.928  1.00 64.11           C  
ATOM   2608  CE  LYS A 361     -23.031  -3.803  29.251  1.00 64.11           C  
ATOM   2609  NZ  LYS A 361     -24.134  -4.643  29.808  1.00 64.11           N  
ATOM   2610  N   ASP A 362     -15.826  -4.032  29.734  1.00 63.33           N  
ATOM   2611  CA  ASP A 362     -14.564  -4.265  30.430  1.00 63.33           C  
ATOM   2612  C   ASP A 362     -13.441  -3.423  29.828  1.00 63.33           C  
ATOM   2613  CB  ASP A 362     -14.192  -5.749  30.382  1.00 63.33           C  
ATOM   2614  O   ASP A 362     -12.529  -3.957  29.194  1.00 63.33           O  
ATOM   2615  CG  ASP A 362     -15.160  -6.628  31.153  1.00 63.33           C  
ATOM   2616  OD1 ASP A 362     -15.699  -6.180  32.189  1.00 63.33           O  
ATOM   2617  OD2 ASP A 362     -15.385  -7.780  30.723  1.00 63.33           O  
ATOM   2618  N   ARG A 363     -13.728  -2.092  29.536  1.00 59.27           N  
ATOM   2619  CA  ARG A 363     -12.723  -1.204  28.960  1.00 59.27           C  
ATOM   2620  C   ARG A 363     -11.418  -1.272  29.746  1.00 59.27           C  
ATOM   2621  CB  ARG A 363     -13.236   0.237  28.921  1.00 59.27           C  
ATOM   2622  O   ARG A 363     -11.403  -1.036  30.956  1.00 59.27           O  
ATOM   2623  CG  ARG A 363     -14.116   0.545  27.720  1.00 59.27           C  
ATOM   2624  CD  ARG A 363     -14.578   1.995  27.716  1.00 59.27           C  
ATOM   2625  NE  ARG A 363     -15.696   2.202  26.801  1.00 59.27           N  
ATOM   2626  NH1 ARG A 363     -15.638   4.509  26.923  1.00 59.27           N  
ATOM   2627  NH2 ARG A 363     -17.196   3.465  25.604  1.00 59.27           N  
ATOM   2628  CZ  ARG A 363     -16.174   3.391  26.445  1.00 59.27           C  
ATOM   2629  N   GLN A 364     -10.733  -2.501  29.785  1.00 53.80           N  
ATOM   2630  CA  GLN A 364      -9.433  -2.506  30.446  1.00 53.80           C  
ATOM   2631  C   GLN A 364      -8.798  -1.119  30.421  1.00 53.80           C  
ATOM   2632  CB  GLN A 364      -8.499  -3.523  29.788  1.00 53.80           C  
ATOM   2633  O   GLN A 364      -8.747  -0.472  29.373  1.00 53.80           O  
ATOM   2634  CG  GLN A 364      -8.875  -4.972  30.064  1.00 53.80           C  
ATOM   2635  CD  GLN A 364      -7.998  -5.959  29.316  1.00 53.80           C  
ATOM   2636  NE2 GLN A 364      -8.145  -7.241  29.633  1.00 53.80           N  
ATOM   2637  OE1 GLN A 364      -7.197  -5.572  28.460  1.00 53.80           O  
ATOM   2638  N   LEU A 365      -9.198  -0.034  31.177  1.00 43.13           N  
ATOM   2639  CA  LEU A 365      -8.552   1.043  31.918  1.00 43.13           C  
ATOM   2640  C   LEU A 365      -7.143   1.298  31.392  1.00 43.13           C  
ATOM   2641  CB  LEU A 365      -8.498   0.709  33.411  1.00 43.13           C  
ATOM   2642  O   LEU A 365      -6.272   0.431  31.493  1.00 43.13           O  
ATOM   2643  CG  LEU A 365      -9.835   0.710  34.155  1.00 43.13           C  
ATOM   2644  CD1 LEU A 365      -9.677   0.070  35.530  1.00 43.13           C  
ATOM   2645  CD2 LEU A 365     -10.377   2.130  34.279  1.00 43.13           C  
ATOM   2646  N   ASP A 366      -6.954   1.613  29.903  1.00 52.28           N  
ATOM   2647  CA  ASP A 366      -5.954   2.548  29.397  1.00 52.28           C  
ATOM   2648  C   ASP A 366      -6.049   2.686  27.880  1.00 52.28           C  
ATOM   2649  CB  ASP A 366      -4.547   2.097  29.798  1.00 52.28           C  
ATOM   2650  O   ASP A 366      -5.677   1.771  27.143  1.00 52.28           O  
ATOM   2651  CG  ASP A 366      -4.306   2.168  31.295  1.00 52.28           C  
ATOM   2652  OD1 ASP A 366      -4.954   2.988  31.980  1.00 52.28           O  
ATOM   2653  OD2 ASP A 366      -3.457   1.397  31.795  1.00 52.28           O  
ATOM   2654  N   ALA A 367      -7.252   3.058  27.281  1.00 52.62           N  
ATOM   2655  CA  ALA A 367      -7.348   3.469  25.883  1.00 52.62           C  
ATOM   2656  C   ALA A 367      -5.964   3.669  25.272  1.00 52.62           C  
ATOM   2657  CB  ALA A 367      -8.170   4.750  25.761  1.00 52.62           C  
ATOM   2658  O   ALA A 367      -5.769   3.451  24.074  1.00 52.62           O  
ATOM   2659  N   ALA A 368      -4.888   3.799  26.215  1.00 52.38           N  
ATOM   2660  CA  ALA A 368      -3.506   4.037  25.808  1.00 52.38           C  
ATOM   2661  C   ALA A 368      -2.764   2.722  25.590  1.00 52.38           C  
ATOM   2662  CB  ALA A 368      -2.783   4.886  26.852  1.00 52.38           C  
ATOM   2663  O   ALA A 368      -1.833   2.654  24.784  1.00 52.38           O  
ATOM   2664  N   GLU A 369      -3.334   1.511  26.024  1.00 53.37           N  
ATOM   2665  CA  GLU A 369      -2.692   0.204  25.913  1.00 53.37           C  
ATOM   2666  C   GLU A 369      -3.425  -0.687  24.914  1.00 53.37           C  
ATOM   2667  CB  GLU A 369      -2.628  -0.481  27.281  1.00 53.37           C  
ATOM   2668  O   GLU A 369      -3.008  -1.820  24.663  1.00 53.37           O  
ATOM   2669  CG  GLU A 369      -1.590   0.118  28.220  1.00 53.37           C  
ATOM   2670  CD  GLU A 369      -1.568  -0.544  29.588  1.00 53.37           C  
ATOM   2671  OE1 GLU A 369      -0.747  -0.141  30.444  1.00 53.37           O  
ATOM   2672  OE2 GLU A 369      -2.376  -1.474  29.807  1.00 53.37           O  
ATOM   2673  N   LEU A 370      -4.552  -0.136  24.261  1.00 62.95           N  
ATOM   2674  CA  LEU A 370      -5.283  -0.917  23.269  1.00 62.95           C  
ATOM   2675  C   LEU A 370      -4.619  -0.814  21.900  1.00 62.95           C  
ATOM   2676  CB  LEU A 370      -6.737  -0.446  23.181  1.00 62.95           C  
ATOM   2677  O   LEU A 370      -4.438   0.287  21.374  1.00 62.95           O  
ATOM   2678  CG  LEU A 370      -7.683  -1.318  22.354  1.00 62.95           C  
ATOM   2679  CD1 LEU A 370      -7.812  -2.702  22.981  1.00 62.95           C  
ATOM   2680  CD2 LEU A 370      -9.050  -0.653  22.228  1.00 62.95           C  
ATOM   2681  N   GLN A 371      -3.943  -1.807  21.534  1.00 67.49           N  
ATOM   2682  CA  GLN A 371      -3.315  -1.935  20.223  1.00 67.49           C  
ATOM   2683  C   GLN A 371      -4.345  -1.811  19.104  1.00 67.49           C  
ATOM   2684  CB  GLN A 371      -2.575  -3.269  20.109  1.00 67.49           C  
ATOM   2685  O   GLN A 371      -5.333  -2.548  19.079  1.00 67.49           O  
ATOM   2686  CG  GLN A 371      -1.371  -3.385  21.034  1.00 67.49           C  
ATOM   2687  CD  GLN A 371      -0.632  -4.701  20.874  1.00 67.49           C  
ATOM   2688  NE2 GLN A 371       0.430  -4.883  21.652  1.00 67.49           N  
ATOM   2689  OE1 GLN A 371      -1.014  -5.547  20.059  1.00 67.49           O  
ATOM   2690  N   ASP A 372      -4.334  -0.666  18.406  1.00 74.77           N  
ATOM   2691  CA  ASP A 372      -5.229  -0.416  17.280  1.00 74.77           C  
ATOM   2692  C   ASP A 372      -4.877  -1.307  16.091  1.00 74.77           C  
ATOM   2693  CB  ASP A 372      -5.176   1.056  16.868  1.00 74.77           C  
ATOM   2694  O   ASP A 372      -3.788  -1.193  15.524  1.00 74.77           O  
ATOM   2695  CG  ASP A 372      -6.302   1.450  15.928  1.00 74.77           C  
ATOM   2696  OD1 ASP A 372      -6.988   0.555  15.390  1.00 74.77           O  
ATOM   2697  OD2 ASP A 372      -6.503   2.667  15.723  1.00 74.77           O  
ATOM   2698  N   HIS A 373      -5.661  -2.410  15.834  1.00 76.94           N  
ATOM   2699  CA  HIS A 373      -5.426  -3.371  14.763  1.00 76.94           C  
ATOM   2700  C   HIS A 373      -6.020  -2.883  13.445  1.00 76.94           C  
ATOM   2701  CB  HIS A 373      -6.013  -4.735  15.130  1.00 76.94           C  
ATOM   2702  O   HIS A 373      -5.983  -3.597  12.441  1.00 76.94           O  
ATOM   2703  CG  HIS A 373      -7.426  -4.671  15.614  1.00 76.94           C  
ATOM   2704  CD2 HIS A 373      -7.936  -4.642  16.868  1.00 76.94           C  
ATOM   2705  ND1 HIS A 373      -8.505  -4.630  14.757  1.00 76.94           N  
ATOM   2706  CE1 HIS A 373      -9.620  -4.579  15.466  1.00 76.94           C  
ATOM   2707  NE2 HIS A 373      -9.303  -4.585  16.749  1.00 76.94           N  
ATOM   2708  N   ARG A 374      -6.512  -1.672  13.315  1.00 85.44           N  
ATOM   2709  CA  ARG A 374      -7.099  -1.095  12.110  1.00 85.44           C  
ATOM   2710  C   ARG A 374      -6.019  -0.707  11.106  1.00 85.44           C  
ATOM   2711  CB  ARG A 374      -7.953   0.126  12.459  1.00 85.44           C  
ATOM   2712  O   ARG A 374      -4.895  -0.378  11.492  1.00 85.44           O  
ATOM   2713  CG  ARG A 374      -9.147  -0.191  13.346  1.00 85.44           C  
ATOM   2714  CD  ARG A 374      -9.955   1.057  13.671  1.00 85.44           C  
ATOM   2715  NE  ARG A 374      -9.172   2.021  14.439  1.00 85.44           N  
ATOM   2716  NH1 ARG A 374     -10.837   3.621  14.520  1.00 85.44           N  
ATOM   2717  NH2 ARG A 374      -8.813   4.015  15.520  1.00 85.44           N  
ATOM   2718  CZ  ARG A 374      -9.609   3.217  14.825  1.00 85.44           C  
ATOM   2719  N   VAL A 375      -6.456  -0.797   9.897  1.00 87.42           N  
ATOM   2720  CA  VAL A 375      -5.537  -0.458   8.815  1.00 87.42           C  
ATOM   2721  C   VAL A 375      -5.471   1.059   8.650  1.00 87.42           C  
ATOM   2722  CB  VAL A 375      -5.957  -1.121   7.485  1.00 87.42           C  
ATOM   2723  O   VAL A 375      -6.498   1.715   8.465  1.00 87.42           O  
ATOM   2724  CG1 VAL A 375      -4.995  -0.738   6.362  1.00 87.42           C  
ATOM   2725  CG2 VAL A 375      -6.022  -2.639   7.643  1.00 87.42           C  
ATOM   2726  N   ASP A 376      -4.247   1.681   8.777  1.00 86.57           N  
ATOM   2727  CA  ASP A 376      -4.009   3.121   8.733  1.00 86.57           C  
ATOM   2728  C   ASP A 376      -3.963   3.626   7.293  1.00 86.57           C  
ATOM   2729  CB  ASP A 376      -2.707   3.472   9.456  1.00 86.57           C  
ATOM   2730  O   ASP A 376      -4.462   4.713   6.994  1.00 86.57           O  
ATOM   2731  CG  ASP A 376      -2.766   3.200  10.948  1.00 86.57           C  
ATOM   2732  OD1 ASP A 376      -3.415   3.974  11.685  1.00 86.57           O  
ATOM   2733  OD2 ASP A 376      -2.154   2.205  11.393  1.00 86.57           O  
ATOM   2734  N   CYS A 377      -3.454   2.907   6.434  1.00 90.64           N  
ATOM   2735  CA  CYS A 377      -3.380   3.295   5.030  1.00 90.64           C  
ATOM   2736  C   CYS A 377      -3.175   2.077   4.138  1.00 90.64           C  
ATOM   2737  CB  CYS A 377      -2.248   4.297   4.809  1.00 90.64           C  
ATOM   2738  O   CYS A 377      -2.579   1.085   4.562  1.00 90.64           O  
ATOM   2739  SG  CYS A 377      -1.969   4.710   3.073  1.00 90.64           S  
ATOM   2740  N   CYS A 378      -3.763   2.146   2.911  1.00 92.15           N  
ATOM   2741  CA  CYS A 378      -3.594   1.108   1.901  1.00 92.15           C  
ATOM   2742  C   CYS A 378      -2.770   1.620   0.725  1.00 92.15           C  
ATOM   2743  CB  CYS A 378      -4.953   0.614   1.407  1.00 92.15           C  
ATOM   2744  O   CYS A 378      -3.115   2.633   0.115  1.00 92.15           O  
ATOM   2745  SG  CYS A 378      -4.845  -0.641   0.112  1.00 92.15           S  
ATOM   2746  N   LEU A 379      -1.604   0.976   0.521  1.00 93.22           N  
ATOM   2747  CA  LEU A 379      -0.820   1.244  -0.680  1.00 93.22           C  
ATOM   2748  C   LEU A 379      -1.318   0.406  -1.853  1.00 93.22           C  
ATOM   2749  CB  LEU A 379       0.663   0.960  -0.427  1.00 93.22           C  
ATOM   2750  O   LEU A 379      -1.261  -0.825  -1.809  1.00 93.22           O  
ATOM   2751  CG  LEU A 379       1.320   1.747   0.708  1.00 93.22           C  
ATOM   2752  CD1 LEU A 379       2.746   1.257   0.936  1.00 93.22           C  
ATOM   2753  CD2 LEU A 379       1.304   3.241   0.402  1.00 93.22           C  
ATOM   2754  N   TYR A 380      -1.907   1.087  -2.838  1.00 93.11           N  
ATOM   2755  CA  TYR A 380      -2.398   0.352  -3.997  1.00 93.11           C  
ATOM   2756  C   TYR A 380      -1.379   0.375  -5.130  1.00 93.11           C  
ATOM   2757  CB  TYR A 380      -3.729   0.936  -4.481  1.00 93.11           C  
ATOM   2758  O   TYR A 380      -1.052   1.440  -5.658  1.00 93.11           O  
ATOM   2759  CG  TYR A 380      -4.411   0.101  -5.537  1.00 93.11           C  
ATOM   2760  CD1 TYR A 380      -4.216   0.360  -6.892  1.00 93.11           C  
ATOM   2761  CD2 TYR A 380      -5.253  -0.948  -5.183  1.00 93.11           C  
ATOM   2762  CE1 TYR A 380      -4.844  -0.405  -7.868  1.00 93.11           C  
ATOM   2763  CE2 TYR A 380      -5.886  -1.720  -6.151  1.00 93.11           C  
ATOM   2764  OH  TYR A 380      -6.300  -2.203  -8.452  1.00 93.11           O  
ATOM   2765  CZ  TYR A 380      -5.675  -1.442  -7.489  1.00 93.11           C  
ATOM   2766  N   PHE A 381      -0.892  -0.840  -5.500  1.00 94.21           N  
ATOM   2767  CA  PHE A 381       0.117  -0.966  -6.544  1.00 94.21           C  
ATOM   2768  C   PHE A 381      -0.534  -1.047  -7.920  1.00 94.21           C  
ATOM   2769  CB  PHE A 381       0.991  -2.201  -6.303  1.00 94.21           C  
ATOM   2770  O   PHE A 381      -1.360  -1.927  -8.170  1.00 94.21           O  
ATOM   2771  CG  PHE A 381       2.087  -1.982  -5.295  1.00 94.21           C  
ATOM   2772  CD1 PHE A 381       3.410  -1.863  -5.701  1.00 94.21           C  
ATOM   2773  CD2 PHE A 381       1.793  -1.894  -3.941  1.00 94.21           C  
ATOM   2774  CE1 PHE A 381       4.427  -1.660  -4.770  1.00 94.21           C  
ATOM   2775  CE2 PHE A 381       2.803  -1.691  -3.004  1.00 94.21           C  
ATOM   2776  CZ  PHE A 381       4.119  -1.576  -3.421  1.00 94.21           C  
ATOM   2777  N   ILE A 382      -0.206  -0.125  -8.745  1.00 93.01           N  
ATOM   2778  CA  ILE A 382      -0.697  -0.058 -10.117  1.00 93.01           C  
ATOM   2779  C   ILE A 382       0.341  -0.652 -11.066  1.00 93.01           C  
ATOM   2780  CB  ILE A 382      -1.030   1.394 -10.528  1.00 93.01           C  
ATOM   2781  O   ILE A 382       1.521  -0.299 -11.005  1.00 93.01           O  
ATOM   2782  CG1 ILE A 382      -2.085   1.986  -9.587  1.00 93.01           C  
ATOM   2783  CG2 ILE A 382      -1.503   1.448 -11.983  1.00 93.01           C  
ATOM   2784  CD1 ILE A 382      -2.253   3.494  -9.716  1.00 93.01           C  
ATOM   2785  N   PRO A 383      -0.136  -1.595 -11.907  1.00 92.62           N  
ATOM   2786  CA  PRO A 383       0.792  -2.156 -12.891  1.00 92.62           C  
ATOM   2787  C   PRO A 383       1.379  -1.097 -13.821  1.00 92.62           C  
ATOM   2788  CB  PRO A 383      -0.076  -3.147 -13.670  1.00 92.62           C  
ATOM   2789  O   PRO A 383       0.749  -0.064 -14.061  1.00 92.62           O  
ATOM   2790  CG  PRO A 383      -1.286  -3.348 -12.815  1.00 92.62           C  
ATOM   2791  CD  PRO A 383      -1.454  -2.143 -11.935  1.00 92.62           C  
ATOM   2792  N   PRO A 384       2.594  -1.359 -14.331  1.00 90.99           N  
ATOM   2793  CA  PRO A 384       3.238  -0.397 -15.228  1.00 90.99           C  
ATOM   2794  C   PRO A 384       2.551  -0.309 -16.589  1.00 90.99           C  
ATOM   2795  CB  PRO A 384       4.661  -0.944 -15.369  1.00 90.99           C  
ATOM   2796  O   PRO A 384       1.894  -1.261 -17.016  1.00 90.99           O  
ATOM   2797  CG  PRO A 384       4.528  -2.416 -15.146  1.00 90.99           C  
ATOM   2798  CD  PRO A 384       3.413  -2.651 -14.167  1.00 90.99           C  
ATOM   2799  N   HIS A 385       2.420   0.854 -17.295  1.00 89.07           N  
ATOM   2800  CA  HIS A 385       2.047   1.132 -18.677  1.00 89.07           C  
ATOM   2801  C   HIS A 385       0.532   1.218 -18.832  1.00 89.07           C  
ATOM   2802  CB  HIS A 385       2.609   0.058 -19.610  1.00 89.07           C  
ATOM   2803  O   HIS A 385       0.032   1.971 -19.670  1.00 89.07           O  
ATOM   2804  CG  HIS A 385       4.104   0.030 -19.661  1.00 89.07           C  
ATOM   2805  CD2 HIS A 385       4.989  -0.927 -19.297  1.00 89.07           C  
ATOM   2806  ND1 HIS A 385       4.851   1.088 -20.133  1.00 89.07           N  
ATOM   2807  CE1 HIS A 385       6.135   0.780 -20.056  1.00 89.07           C  
ATOM   2808  NE2 HIS A 385       6.246  -0.438 -19.552  1.00 89.07           N  
ATOM   2809  N   ARG A 386      -0.262   0.337 -17.967  1.00 87.56           N  
ATOM   2810  CA  ARG A 386      -1.707   0.351 -18.171  1.00 87.56           C  
ATOM   2811  C   ARG A 386      -2.448   0.358 -16.838  1.00 87.56           C  
ATOM   2812  CB  ARG A 386      -2.144  -0.853 -19.008  1.00 87.56           C  
ATOM   2813  O   ARG A 386      -2.122  -0.417 -15.937  1.00 87.56           O  
ATOM   2814  CG  ARG A 386      -3.587  -0.782 -19.483  1.00 87.56           C  
ATOM   2815  CD  ARG A 386      -3.943  -1.958 -20.382  1.00 87.56           C  
ATOM   2816  NE  ARG A 386      -5.336  -1.901 -20.817  1.00 87.56           N  
ATOM   2817  NH1 ARG A 386      -5.322  -3.980 -21.824  1.00 87.56           N  
ATOM   2818  NH2 ARG A 386      -7.228  -2.707 -21.838  1.00 87.56           N  
ATOM   2819  CZ  ARG A 386      -5.959  -2.863 -21.492  1.00 87.56           C  
ATOM   2820  N   LEU A 387      -3.402   1.315 -16.723  1.00 88.20           N  
ATOM   2821  CA  LEU A 387      -4.348   1.300 -15.613  1.00 88.20           C  
ATOM   2822  C   LEU A 387      -5.612   0.533 -15.986  1.00 88.20           C  
ATOM   2823  CB  LEU A 387      -4.707   2.728 -15.195  1.00 88.20           C  
ATOM   2824  O   LEU A 387      -6.347   0.942 -16.888  1.00 88.20           O  
ATOM   2825  CG  LEU A 387      -5.687   2.867 -14.029  1.00 88.20           C  
ATOM   2826  CD1 LEU A 387      -5.041   2.388 -12.734  1.00 88.20           C  
ATOM   2827  CD2 LEU A 387      -6.158   4.312 -13.896  1.00 88.20           C  
ATOM   2828  N   LYS A 388      -5.842  -0.591 -15.367  1.00 86.84           N  
ATOM   2829  CA  LYS A 388      -6.993  -1.446 -15.642  1.00 86.84           C  
ATOM   2830  C   LYS A 388      -8.241  -0.937 -14.926  1.00 86.84           C  
ATOM   2831  CB  LYS A 388      -6.702  -2.889 -15.225  1.00 86.84           C  
ATOM   2832  O   LYS A 388      -8.149  -0.377 -13.832  1.00 86.84           O  
ATOM   2833  CG  LYS A 388      -5.536  -3.524 -15.968  1.00 86.84           C  
ATOM   2834  CD  LYS A 388      -5.260  -4.937 -15.471  1.00 86.84           C  
ATOM   2835  CE  LYS A 388      -4.048  -5.547 -16.161  1.00 86.84           C  
ATOM   2836  NZ  LYS A 388      -3.738  -6.911 -15.636  1.00 86.84           N  
ATOM   2837  N   PRO A 389      -9.396  -1.057 -15.580  1.00 82.46           N  
ATOM   2838  CA  PRO A 389     -10.662  -0.642 -14.971  1.00 82.46           C  
ATOM   2839  C   PRO A 389     -10.958  -1.377 -13.666  1.00 82.46           C  
ATOM   2840  CB  PRO A 389     -11.700  -0.990 -16.041  1.00 82.46           C  
ATOM   2841  O   PRO A 389     -11.600  -0.820 -12.771  1.00 82.46           O  
ATOM   2842  CG  PRO A 389     -10.929  -1.030 -17.321  1.00 82.46           C  
ATOM   2843  CD  PRO A 389      -9.524  -1.464 -17.019  1.00 82.46           C  
ATOM   2844  N   ILE A 390     -10.449  -2.563 -13.589  1.00 84.63           N  
ATOM   2845  CA  ILE A 390     -10.603  -3.344 -12.366  1.00 84.63           C  
ATOM   2846  C   ILE A 390      -9.878  -2.650 -11.216  1.00 84.63           C  
ATOM   2847  CB  ILE A 390     -10.072  -4.784 -12.544  1.00 84.63           C  
ATOM   2848  O   ILE A 390     -10.312  -2.726 -10.064  1.00 84.63           O  
ATOM   2849  CG1 ILE A 390     -10.479  -5.655 -11.350  1.00 84.63           C  
ATOM   2850  CG2 ILE A 390      -8.551  -4.779 -12.726  1.00 84.63           C  
ATOM   2851  CD1 ILE A 390     -10.556  -7.142 -11.666  1.00 84.63           C  
ATOM   2852  N   ASP A 391      -8.790  -2.124 -11.456  1.00 87.31           N  
ATOM   2853  CA  ASP A 391      -7.993  -1.383 -10.483  1.00 87.31           C  
ATOM   2854  C   ASP A 391      -8.764  -0.179  -9.945  1.00 87.31           C  
ATOM   2855  CB  ASP A 391      -6.673  -0.926 -11.106  1.00 87.31           C  
ATOM   2856  O   ASP A 391      -8.705   0.119  -8.750  1.00 87.31           O  
ATOM   2857  CG  ASP A 391      -5.717  -2.075 -11.377  1.00 87.31           C  
ATOM   2858  OD1 ASP A 391      -5.764  -3.092 -10.652  1.00 87.31           O  
ATOM   2859  OD2 ASP A 391      -4.907  -1.960 -12.323  1.00 87.31           O  
ATOM   2860  N   LEU A 392      -9.547   0.471 -10.758  1.00 85.59           N  
ATOM   2861  CA  LEU A 392     -10.378   1.600 -10.354  1.00 85.59           C  
ATOM   2862  C   LEU A 392     -11.524   1.139  -9.460  1.00 85.59           C  
ATOM   2863  CB  LEU A 392     -10.933   2.324 -11.583  1.00 85.59           C  
ATOM   2864  O   LEU A 392     -11.875   1.819  -8.493  1.00 85.59           O  
ATOM   2865  CG  LEU A 392      -9.911   3.038 -12.469  1.00 85.59           C  
ATOM   2866  CD1 LEU A 392     -10.590   3.606 -13.711  1.00 85.59           C  
ATOM   2867  CD2 LEU A 392      -9.203   4.140 -11.689  1.00 85.59           C  
ATOM   2868  N   ARG A 393     -12.054   0.003  -9.835  1.00 83.61           N  
ATOM   2869  CA  ARG A 393     -13.115  -0.602  -9.037  1.00 83.61           C  
ATOM   2870  C   ARG A 393     -12.601  -1.010  -7.661  1.00 83.61           C  
ATOM   2871  CB  ARG A 393     -13.705  -1.816  -9.758  1.00 83.61           C  
ATOM   2872  O   ARG A 393     -13.296  -0.839  -6.657  1.00 83.61           O  
ATOM   2873  CG  ARG A 393     -14.603  -1.460 -10.932  1.00 83.61           C  
ATOM   2874  CD  ARG A 393     -15.298  -2.688 -11.503  1.00 83.61           C  
ATOM   2875  NE  ARG A 393     -16.069  -2.364 -12.700  1.00 83.61           N  
ATOM   2876  NH1 ARG A 393     -16.201  -4.542 -13.457  1.00 83.61           N  
ATOM   2877  NH2 ARG A 393     -17.176  -2.847 -14.653  1.00 83.61           N  
ATOM   2878  CZ  ARG A 393     -16.480  -3.252 -13.600  1.00 83.61           C  
ATOM   2879  N   PHE A 394     -11.399  -1.581  -7.606  1.00 86.72           N  
ATOM   2880  CA  PHE A 394     -10.743  -1.954  -6.358  1.00 86.72           C  
ATOM   2881  C   PHE A 394     -10.485  -0.725  -5.494  1.00 86.72           C  
ATOM   2882  CB  PHE A 394      -9.426  -2.684  -6.639  1.00 86.72           C  
ATOM   2883  O   PHE A 394     -10.745  -0.742  -4.289  1.00 86.72           O  
ATOM   2884  CG  PHE A 394      -9.558  -4.183  -6.672  1.00 86.72           C  
ATOM   2885  CD1 PHE A 394      -9.347  -4.939  -5.525  1.00 86.72           C  
ATOM   2886  CD2 PHE A 394      -9.894  -4.836  -7.850  1.00 86.72           C  
ATOM   2887  CE1 PHE A 394      -9.468  -6.326  -5.553  1.00 86.72           C  
ATOM   2888  CE2 PHE A 394     -10.017  -6.222  -7.886  1.00 86.72           C  
ATOM   2889  CZ  PHE A 394      -9.803  -6.965  -6.736  1.00 86.72           C  
ATOM   2890  N   MET A 395     -10.038   0.242  -6.109  1.00 87.20           N  
ATOM   2891  CA  MET A 395      -9.708   1.472  -5.395  1.00 87.20           C  
ATOM   2892  C   MET A 395     -10.971   2.183  -4.922  1.00 87.20           C  
ATOM   2893  CB  MET A 395      -8.884   2.406  -6.284  1.00 87.20           C  
ATOM   2894  O   MET A 395     -10.997   2.749  -3.828  1.00 87.20           O  
ATOM   2895  CG  MET A 395      -7.451   1.945  -6.496  1.00 87.20           C  
ATOM   2896  SD  MET A 395      -6.429   3.202  -7.358  1.00 87.20           S  
ATOM   2897  CE  MET A 395      -7.110   3.072  -9.035  1.00 87.20           C  
ATOM   2898  N   ALA A 396     -11.983   2.138  -5.733  1.00 85.21           N  
ATOM   2899  CA  ALA A 396     -13.264   2.744  -5.380  1.00 85.21           C  
ATOM   2900  C   ALA A 396     -13.883   2.052  -4.169  1.00 85.21           C  
ATOM   2901  CB  ALA A 396     -14.223   2.692  -6.567  1.00 85.21           C  
ATOM   2902  O   ALA A 396     -14.433   2.711  -3.283  1.00 85.21           O  
ATOM   2903  N   ALA A 397     -13.804   0.764  -4.132  1.00 85.24           N  
ATOM   2904  CA  ALA A 397     -14.358  -0.043  -3.048  1.00 85.24           C  
ATOM   2905  C   ALA A 397     -13.555   0.140  -1.763  1.00 85.24           C  
ATOM   2906  CB  ALA A 397     -14.392  -1.517  -3.445  1.00 85.24           C  
ATOM   2907  O   ALA A 397     -14.127   0.247  -0.676  1.00 85.24           O  
ATOM   2908  N   LEU A 398     -12.299   0.295  -1.838  1.00 87.90           N  
ATOM   2909  CA  LEU A 398     -11.401   0.391  -0.692  1.00 87.90           C  
ATOM   2910  C   LEU A 398     -11.363   1.816  -0.150  1.00 87.90           C  
ATOM   2911  CB  LEU A 398      -9.989  -0.058  -1.078  1.00 87.90           C  
ATOM   2912  O   LEU A 398     -11.108   2.026   1.039  1.00 87.90           O  
ATOM   2913  CG  LEU A 398      -9.799  -1.555  -1.328  1.00 87.90           C  
ATOM   2914  CD1 LEU A 398      -8.375  -1.837  -1.795  1.00 87.90           C  
ATOM   2915  CD2 LEU A 398     -10.121  -2.353  -0.069  1.00 87.90           C  
ATOM   2916  N   SER A 399     -11.540   2.787  -0.984  1.00 86.91           N  
ATOM   2917  CA  SER A 399     -11.440   4.197  -0.621  1.00 86.91           C  
ATOM   2918  C   SER A 399     -12.482   4.574   0.426  1.00 86.91           C  
ATOM   2919  CB  SER A 399     -11.604   5.082  -1.857  1.00 86.91           C  
ATOM   2920  O   SER A 399     -12.301   5.541   1.169  1.00 86.91           O  
ATOM   2921  OG  SER A 399     -12.922   4.988  -2.372  1.00 86.91           O  
ATOM   2922  N   LYS A 400     -13.590   3.832   0.568  1.00 84.61           N  
ATOM   2923  CA  LYS A 400     -14.644   4.084   1.546  1.00 84.61           C  
ATOM   2924  C   LYS A 400     -14.225   3.619   2.938  1.00 84.61           C  
ATOM   2925  CB  LYS A 400     -15.940   3.388   1.130  1.00 84.61           C  
ATOM   2926  O   LYS A 400     -14.707   4.142   3.944  1.00 84.61           O  
ATOM   2927  CG  LYS A 400     -16.538   3.916  -0.166  1.00 84.61           C  
ATOM   2928  CD  LYS A 400     -17.812   3.170  -0.539  1.00 84.61           C  
ATOM   2929  CE  LYS A 400     -18.364   3.639  -1.879  1.00 84.61           C  
ATOM   2930  NZ  LYS A 400     -19.559   2.845  -2.295  1.00 84.61           N  
ATOM   2931  N   LEU A 401     -13.317   2.735   2.972  1.00 85.44           N  
ATOM   2932  CA  LEU A 401     -12.963   2.072   4.223  1.00 85.44           C  
ATOM   2933  C   LEU A 401     -11.593   2.531   4.712  1.00 85.44           C  
ATOM   2934  CB  LEU A 401     -12.971   0.552   4.045  1.00 85.44           C  
ATOM   2935  O   LEU A 401     -11.386   2.705   5.916  1.00 85.44           O  
ATOM   2936  CG  LEU A 401     -14.297  -0.072   3.608  1.00 85.44           C  
ATOM   2937  CD1 LEU A 401     -14.112  -1.556   3.308  1.00 85.44           C  
ATOM   2938  CD2 LEU A 401     -15.363   0.132   4.679  1.00 85.44           C  
ATOM   2939  N   VAL A 402     -10.628   2.734   3.825  1.00 89.18           N  
ATOM   2940  CA  VAL A 402      -9.261   3.073   4.207  1.00 89.18           C  
ATOM   2941  C   VAL A 402      -8.701   4.122   3.250  1.00 89.18           C  
ATOM   2942  CB  VAL A 402      -8.349   1.825   4.222  1.00 89.18           C  
ATOM   2943  O   VAL A 402      -9.050   4.140   2.067  1.00 89.18           O  
ATOM   2944  CG1 VAL A 402      -6.912   2.210   4.566  1.00 89.18           C  
ATOM   2945  CG2 VAL A 402      -8.879   0.789   5.212  1.00 89.18           C  
ATOM   2946  N   PRO A 403      -7.811   5.015   3.812  1.00 89.93           N  
ATOM   2947  CA  PRO A 403      -7.105   5.935   2.919  1.00 89.93           C  
ATOM   2948  C   PRO A 403      -6.161   5.217   1.957  1.00 89.93           C  
ATOM   2949  CB  PRO A 403      -6.324   6.832   3.882  1.00 89.93           C  
ATOM   2950  O   PRO A 403      -5.378   4.362   2.379  1.00 89.93           O  
ATOM   2951  CG  PRO A 403      -6.938   6.580   5.221  1.00 89.93           C  
ATOM   2952  CD  PRO A 403      -7.586   5.226   5.201  1.00 89.93           C  
ATOM   2953  N   ILE A 404      -6.270   5.607   0.626  1.00 90.42           N  
ATOM   2954  CA  ILE A 404      -5.520   4.900  -0.406  1.00 90.42           C  
ATOM   2955  C   ILE A 404      -4.414   5.802  -0.949  1.00 90.42           C  
ATOM   2956  CB  ILE A 404      -6.443   4.432  -1.554  1.00 90.42           C  
ATOM   2957  O   ILE A 404      -4.654   6.970  -1.263  1.00 90.42           O  
ATOM   2958  CG1 ILE A 404      -7.483   3.436  -1.031  1.00 90.42           C  
ATOM   2959  CG2 ILE A 404      -5.621   3.819  -2.691  1.00 90.42           C  
ATOM   2960  CD1 ILE A 404      -8.555   3.069  -2.048  1.00 90.42           C  
ATOM   2961  N   ILE A 405      -3.206   5.249  -1.097  1.00 91.02           N  
ATOM   2962  CA  ILE A 405      -2.074   5.898  -1.750  1.00 91.02           C  
ATOM   2963  C   ILE A 405      -1.704   5.135  -3.020  1.00 91.02           C  
ATOM   2964  CB  ILE A 405      -0.855   5.992  -0.807  1.00 91.02           C  
ATOM   2965  O   ILE A 405      -1.230   3.998  -2.952  1.00 91.02           O  
ATOM   2966  CG1 ILE A 405      -1.219   6.775   0.460  1.00 91.02           C  
ATOM   2967  CG2 ILE A 405       0.336   6.635  -1.525  1.00 91.02           C  
ATOM   2968  CD1 ILE A 405      -0.159   6.714   1.552  1.00 91.02           C  
ATOM   2969  N   PRO A 406      -1.957   5.709  -4.144  1.00 91.42           N  
ATOM   2970  CA  PRO A 406      -1.621   5.033  -5.400  1.00 91.42           C  
ATOM   2971  C   PRO A 406      -0.117   4.973  -5.653  1.00 91.42           C  
ATOM   2972  CB  PRO A 406      -2.319   5.890  -6.459  1.00 91.42           C  
ATOM   2973  O   PRO A 406       0.571   5.993  -5.554  1.00 91.42           O  
ATOM   2974  CG  PRO A 406      -2.423   7.248  -5.844  1.00 91.42           C  
ATOM   2975  CD  PRO A 406      -2.524   7.092  -4.354  1.00 91.42           C  
ATOM   2976  N   VAL A 407       0.384   3.753  -5.973  1.00 92.67           N  
ATOM   2977  CA  VAL A 407       1.804   3.536  -6.227  1.00 92.67           C  
ATOM   2978  C   VAL A 407       1.987   2.824  -7.565  1.00 92.67           C  
ATOM   2979  CB  VAL A 407       2.464   2.718  -5.094  1.00 92.67           C  
ATOM   2980  O   VAL A 407       1.416   1.754  -7.790  1.00 92.67           O  
ATOM   2981  CG1 VAL A 407       3.937   2.457  -5.404  1.00 92.67           C  
ATOM   2982  CG2 VAL A 407       2.316   3.443  -3.758  1.00 92.67           C  
ATOM   2983  N   ILE A 408       2.739   3.432  -8.443  1.00 93.65           N  
ATOM   2984  CA  ILE A 408       3.083   2.796  -9.710  1.00 93.65           C  
ATOM   2985  C   ILE A 408       4.270   1.857  -9.510  1.00 93.65           C  
ATOM   2986  CB  ILE A 408       3.405   3.842 -10.800  1.00 93.65           C  
ATOM   2987  O   ILE A 408       5.347   2.288  -9.090  1.00 93.65           O  
ATOM   2988  CG1 ILE A 408       2.208   4.774 -11.016  1.00 93.65           C  
ATOM   2989  CG2 ILE A 408       3.807   3.154 -12.108  1.00 93.65           C  
ATOM   2990  CD1 ILE A 408       2.504   5.964 -11.919  1.00 93.65           C  
ATOM   2991  N   ALA A 409       4.044   0.583  -9.805  1.00 92.83           N  
ATOM   2992  CA  ALA A 409       5.068  -0.434  -9.580  1.00 92.83           C  
ATOM   2993  C   ALA A 409       6.006  -0.542 -10.779  1.00 92.83           C  
ATOM   2994  CB  ALA A 409       4.421  -1.786  -9.291  1.00 92.83           C  
ATOM   2995  O   ALA A 409       5.685  -0.067 -11.871  1.00 92.83           O  
ATOM   2996  N   LYS A 410       7.267  -1.089 -10.496  1.00 91.54           N  
ATOM   2997  CA  LYS A 410       8.264  -1.362 -11.527  1.00 91.54           C  
ATOM   2998  C   LYS A 410       8.483  -0.142 -12.417  1.00 91.54           C  
ATOM   2999  CB  LYS A 410       7.843  -2.562 -12.377  1.00 91.54           C  
ATOM   3000  O   LYS A 410       8.394  -0.238 -13.643  1.00 91.54           O  
ATOM   3001  CG  LYS A 410       7.711  -3.860 -11.593  1.00 91.54           C  
ATOM   3002  CD  LYS A 410       7.439  -5.043 -12.513  1.00 91.54           C  
ATOM   3003  CE  LYS A 410       7.343  -6.348 -11.733  1.00 91.54           C  
ATOM   3004  NZ  LYS A 410       7.105  -7.515 -12.634  1.00 91.54           N  
ATOM   3005  N   ALA A 411       8.735   1.010 -11.913  1.00 91.42           N  
ATOM   3006  CA  ALA A 411       8.904   2.267 -12.637  1.00 91.42           C  
ATOM   3007  C   ALA A 411      10.093   2.196 -13.591  1.00 91.42           C  
ATOM   3008  CB  ALA A 411       9.080   3.426 -11.658  1.00 91.42           C  
ATOM   3009  O   ALA A 411      10.176   2.970 -14.548  1.00 91.42           O  
ATOM   3010  N   ASP A 412      10.974   1.276 -13.399  1.00 90.72           N  
ATOM   3011  CA  ASP A 412      12.161   1.131 -14.236  1.00 90.72           C  
ATOM   3012  C   ASP A 412      11.803   0.552 -15.603  1.00 90.72           C  
ATOM   3013  CB  ASP A 412      13.200   0.245 -13.545  1.00 90.72           C  
ATOM   3014  O   ASP A 412      12.601   0.619 -16.540  1.00 90.72           O  
ATOM   3015  CG  ASP A 412      12.647  -1.111 -13.141  1.00 90.72           C  
ATOM   3016  OD1 ASP A 412      11.497  -1.181 -12.657  1.00 90.72           O  
ATOM   3017  OD2 ASP A 412      13.370  -2.117 -13.305  1.00 90.72           O  
ATOM   3018  N   THR A 413      10.595   0.103 -15.834  1.00 90.63           N  
ATOM   3019  CA  THR A 413      10.139  -0.470 -17.095  1.00 90.63           C  
ATOM   3020  C   THR A 413       9.676   0.625 -18.051  1.00 90.63           C  
ATOM   3021  CB  THR A 413       8.995  -1.477 -16.871  1.00 90.63           C  
ATOM   3022  O   THR A 413       9.402   0.359 -19.223  1.00 90.63           O  
ATOM   3023  CG2 THR A 413       9.435  -2.614 -15.956  1.00 90.63           C  
ATOM   3024  OG1 THR A 413       7.882  -0.800 -16.273  1.00 90.63           O  
ATOM   3025  N   MET A 414       9.619   1.858 -17.677  1.00 90.13           N  
ATOM   3026  CA  MET A 414       9.205   3.017 -18.462  1.00 90.13           C  
ATOM   3027  C   MET A 414      10.304   4.074 -18.495  1.00 90.13           C  
ATOM   3028  CB  MET A 414       7.918   3.619 -17.896  1.00 90.13           C  
ATOM   3029  O   MET A 414      11.069   4.209 -17.539  1.00 90.13           O  
ATOM   3030  CG  MET A 414       6.741   2.656 -17.890  1.00 90.13           C  
ATOM   3031  SD  MET A 414       5.226   3.403 -17.174  1.00 90.13           S  
ATOM   3032  CE  MET A 414       5.678   3.423 -15.417  1.00 90.13           C  
ATOM   3033  N   THR A 415      10.369   4.724 -19.601  1.00 89.54           N  
ATOM   3034  CA  THR A 415      11.272   5.867 -19.679  1.00 89.54           C  
ATOM   3035  C   THR A 415      10.761   7.020 -18.820  1.00 89.54           C  
ATOM   3036  CB  THR A 415      11.447   6.344 -21.133  1.00 89.54           C  
ATOM   3037  O   THR A 415       9.593   7.036 -18.425  1.00 89.54           O  
ATOM   3038  CG2 THR A 415      11.961   5.217 -22.023  1.00 89.54           C  
ATOM   3039  OG1 THR A 415      10.184   6.796 -21.636  1.00 89.54           O  
ATOM   3040  N   ALA A 416      11.572   7.968 -18.451  1.00 88.47           N  
ATOM   3041  CA  ALA A 416      11.179   9.108 -17.628  1.00 88.47           C  
ATOM   3042  C   ALA A 416       9.995   9.848 -18.245  1.00 88.47           C  
ATOM   3043  CB  ALA A 416      12.358  10.061 -17.440  1.00 88.47           C  
ATOM   3044  O   ALA A 416       9.092  10.291 -17.532  1.00 88.47           O  
ATOM   3045  N   GLU A 417      10.009   9.914 -19.608  1.00 89.33           N  
ATOM   3046  CA  GLU A 417       8.931  10.569 -20.343  1.00 89.33           C  
ATOM   3047  C   GLU A 417       7.641   9.757 -20.272  1.00 89.33           C  
ATOM   3048  CB  GLU A 417       9.333  10.791 -21.803  1.00 89.33           C  
ATOM   3049  O   GLU A 417       6.560  10.315 -20.073  1.00 89.33           O  
ATOM   3050  CG  GLU A 417      10.468  11.789 -21.984  1.00 89.33           C  
ATOM   3051  CD  GLU A 417      10.878  11.975 -23.436  1.00 89.33           C  
ATOM   3052  OE1 GLU A 417      11.837  12.734 -23.703  1.00 89.33           O  
ATOM   3053  OE2 GLU A 417      10.235  11.357 -24.313  1.00 89.33           O  
ATOM   3054  N   GLU A 418       7.785   8.434 -20.469  1.00 90.88           N  
ATOM   3055  CA  GLU A 418       6.651   7.518 -20.397  1.00 90.88           C  
ATOM   3056  C   GLU A 418       6.031   7.516 -19.003  1.00 90.88           C  
ATOM   3057  CB  GLU A 418       7.080   6.100 -20.784  1.00 90.88           C  
ATOM   3058  O   GLU A 418       4.809   7.445 -18.861  1.00 90.88           O  
ATOM   3059  CG  GLU A 418       7.380   5.931 -22.267  1.00 90.88           C  
ATOM   3060  CD  GLU A 418       7.926   4.556 -22.616  1.00 90.88           C  
ATOM   3061  OE1 GLU A 418       8.055   4.242 -23.821  1.00 90.88           O  
ATOM   3062  OE2 GLU A 418       8.227   3.786 -21.676  1.00 90.88           O  
ATOM   3063  N   LEU A 419       6.812   7.568 -18.049  1.00 90.06           N  
ATOM   3064  CA  LEU A 419       6.375   7.578 -16.657  1.00 90.06           C  
ATOM   3065  C   LEU A 419       5.548   8.823 -16.356  1.00 90.06           C  
ATOM   3066  CB  LEU A 419       7.581   7.512 -15.716  1.00 90.06           C  
ATOM   3067  O   LEU A 419       4.511   8.740 -15.693  1.00 90.06           O  
ATOM   3068  CG  LEU A 419       7.271   7.482 -14.218  1.00 90.06           C  
ATOM   3069  CD1 LEU A 419       6.506   6.212 -13.861  1.00 90.06           C  
ATOM   3070  CD2 LEU A 419       8.556   7.586 -13.404  1.00 90.06           C  
ATOM   3071  N   GLU A 420       6.000   9.922 -16.787  1.00 88.70           N  
ATOM   3072  CA  GLU A 420       5.276  11.173 -16.585  1.00 88.70           C  
ATOM   3073  C   GLU A 420       3.920  11.145 -17.284  1.00 88.70           C  
ATOM   3074  CB  GLU A 420       6.102  12.360 -17.088  1.00 88.70           C  
ATOM   3075  O   GLU A 420       2.925  11.629 -16.741  1.00 88.70           O  
ATOM   3076  CG  GLU A 420       5.503  13.716 -16.743  1.00 88.70           C  
ATOM   3077  CD  GLU A 420       5.395  13.961 -15.246  1.00 88.70           C  
ATOM   3078  OE1 GLU A 420       4.478  14.697 -14.816  1.00 88.70           O  
ATOM   3079  OE2 GLU A 420       6.235  13.413 -14.498  1.00 88.70           O  
ATOM   3080  N   GLU A 421       3.913  10.691 -18.491  1.00 89.86           N  
ATOM   3081  CA  GLU A 421       2.667  10.539 -19.236  1.00 89.86           C  
ATOM   3082  C   GLU A 421       1.697   9.614 -18.506  1.00 89.86           C  
ATOM   3083  CB  GLU A 421       2.943  10.005 -20.644  1.00 89.86           C  
ATOM   3084  O   GLU A 421       0.500   9.895 -18.430  1.00 89.86           O  
ATOM   3085  CG  GLU A 421       3.632  11.009 -21.558  1.00 89.86           C  
ATOM   3086  CD  GLU A 421       3.975  10.438 -22.925  1.00 89.86           C  
ATOM   3087  OE1 GLU A 421       4.625  11.142 -23.730  1.00 89.86           O  
ATOM   3088  OE2 GLU A 421       3.590   9.278 -23.192  1.00 89.86           O  
ATOM   3089  N   PHE A 422       2.272   8.509 -18.124  1.00 90.28           N  
ATOM   3090  CA  PHE A 422       1.456   7.530 -17.415  1.00 90.28           C  
ATOM   3091  C   PHE A 422       0.956   8.099 -16.092  1.00 90.28           C  
ATOM   3092  CB  PHE A 422       2.251   6.245 -17.166  1.00 90.28           C  
ATOM   3093  O   PHE A 422      -0.188   7.860 -15.700  1.00 90.28           O  
ATOM   3094  CG  PHE A 422       1.435   5.134 -16.563  1.00 90.28           C  
ATOM   3095  CD1 PHE A 422       1.756   4.615 -15.314  1.00 90.28           C  
ATOM   3096  CD2 PHE A 422       0.345   4.607 -17.244  1.00 90.28           C  
ATOM   3097  CE1 PHE A 422       1.002   3.587 -14.753  1.00 90.28           C  
ATOM   3098  CE2 PHE A 422      -0.413   3.580 -16.690  1.00 90.28           C  
ATOM   3099  CZ  PHE A 422      -0.082   3.070 -15.445  1.00 90.28           C  
ATOM   3100  N   ARG A 423       1.725   8.755 -15.364  1.00 89.09           N  
ATOM   3101  CA  ARG A 423       1.350   9.437 -14.130  1.00 89.09           C  
ATOM   3102  C   ARG A 423       0.165  10.370 -14.358  1.00 89.09           C  
ATOM   3103  CB  ARG A 423       2.536  10.224 -13.568  1.00 89.09           C  
ATOM   3104  O   ARG A 423      -0.765  10.410 -13.551  1.00 89.09           O  
ATOM   3105  CG  ARG A 423       3.541   9.367 -12.815  1.00 89.09           C  
ATOM   3106  CD  ARG A 423       4.610  10.215 -12.138  1.00 89.09           C  
ATOM   3107  NE  ARG A 423       5.704   9.396 -11.627  1.00 89.09           N  
ATOM   3108  NH1 ARG A 423       7.256  11.107 -11.618  1.00 89.09           N  
ATOM   3109  NH2 ARG A 423       7.856   9.006 -10.926  1.00 89.09           N  
ATOM   3110  CZ  ARG A 423       6.936   9.838 -11.391  1.00 89.09           C  
ATOM   3111  N   GLN A 424       0.212  11.114 -15.383  1.00 86.82           N  
ATOM   3112  CA  GLN A 424      -0.870  12.022 -15.747  1.00 86.82           C  
ATOM   3113  C   GLN A 424      -2.138  11.252 -16.106  1.00 86.82           C  
ATOM   3114  CB  GLN A 424      -0.451  12.916 -16.915  1.00 86.82           C  
ATOM   3115  O   GLN A 424      -3.244  11.674 -15.764  1.00 86.82           O  
ATOM   3116  CG  GLN A 424       0.595  13.960 -16.546  1.00 86.82           C  
ATOM   3117  CD  GLN A 424       1.077  14.757 -17.744  1.00 86.82           C  
ATOM   3118  NE2 GLN A 424       2.025  15.659 -17.513  1.00 86.82           N  
ATOM   3119  OE1 GLN A 424       0.601  14.564 -18.867  1.00 86.82           O  
ATOM   3120  N   GLU A 425      -1.941  10.194 -16.815  1.00 86.74           N  
ATOM   3121  CA  GLU A 425      -3.059   9.322 -17.164  1.00 86.74           C  
ATOM   3122  C   GLU A 425      -3.755   8.791 -15.915  1.00 86.74           C  
ATOM   3123  CB  GLU A 425      -2.581   8.158 -18.035  1.00 86.74           C  
ATOM   3124  O   GLU A 425      -4.986   8.760 -15.849  1.00 86.74           O  
ATOM   3125  CG  GLU A 425      -3.703   7.250 -18.518  1.00 86.74           C  
ATOM   3126  CD  GLU A 425      -3.215   6.103 -19.389  1.00 86.74           C  
ATOM   3127  OE1 GLU A 425      -4.033   5.230 -19.758  1.00 86.74           O  
ATOM   3128  OE2 GLU A 425      -2.004   6.077 -19.704  1.00 86.74           O  
ATOM   3129  N   VAL A 426      -3.005   8.278 -14.990  1.00 87.03           N  
ATOM   3130  CA  VAL A 426      -3.514   7.743 -13.732  1.00 87.03           C  
ATOM   3131  C   VAL A 426      -4.206   8.851 -12.941  1.00 87.03           C  
ATOM   3132  CB  VAL A 426      -2.387   7.109 -12.886  1.00 87.03           C  
ATOM   3133  O   VAL A 426      -5.287   8.642 -12.384  1.00 87.03           O  
ATOM   3134  CG1 VAL A 426      -2.904   6.717 -11.504  1.00 87.03           C  
ATOM   3135  CG2 VAL A 426      -1.799   5.896 -13.605  1.00 87.03           C  
ATOM   3136  N   LEU A 427      -3.624   9.996 -12.905  1.00 84.82           N  
ATOM   3137  CA  LEU A 427      -4.195  11.146 -12.212  1.00 84.82           C  
ATOM   3138  C   LEU A 427      -5.524  11.553 -12.839  1.00 84.82           C  
ATOM   3139  CB  LEU A 427      -3.221  12.327 -12.241  1.00 84.82           C  
ATOM   3140  O   LEU A 427      -6.484  11.857 -12.127  1.00 84.82           O  
ATOM   3141  CG  LEU A 427      -2.049  12.264 -11.260  1.00 84.82           C  
ATOM   3142  CD1 LEU A 427      -1.100  13.435 -11.492  1.00 84.82           C  
ATOM   3143  CD2 LEU A 427      -2.555  12.256  -9.822  1.00 84.82           C  
ATOM   3144  N   ASN A 428      -5.554  11.591 -14.157  1.00 83.84           N  
ATOM   3145  CA  ASN A 428      -6.779  11.904 -14.886  1.00 83.84           C  
ATOM   3146  C   ASN A 428      -7.859  10.854 -14.644  1.00 83.84           C  
ATOM   3147  CB  ASN A 428      -6.493  12.037 -16.383  1.00 83.84           C  
ATOM   3148  O   ASN A 428      -9.035  11.190 -14.491  1.00 83.84           O  
ATOM   3149  CG  ASN A 428      -5.689  13.278 -16.716  1.00 83.84           C  
ATOM   3150  ND2 ASN A 428      -5.039  13.271 -17.874  1.00 83.84           N  
ATOM   3151  OD1 ASN A 428      -5.650  14.235 -15.939  1.00 83.84           O  
ATOM   3152  N   ALA A 429      -7.443   9.636 -14.607  1.00 81.71           N  
ATOM   3153  CA  ALA A 429      -8.364   8.523 -14.392  1.00 81.71           C  
ATOM   3154  C   ALA A 429      -8.937   8.550 -12.978  1.00 81.71           C  
ATOM   3155  CB  ALA A 429      -7.660   7.193 -14.652  1.00 81.71           C  
ATOM   3156  O   ALA A 429     -10.108   8.226 -12.770  1.00 81.71           O  
ATOM   3157  N   LEU A 430      -8.183   8.932 -12.013  1.00 78.96           N  
ATOM   3158  CA  LEU A 430      -8.596   9.005 -10.616  1.00 78.96           C  
ATOM   3159  C   LEU A 430      -9.511  10.203 -10.382  1.00 78.96           C  
ATOM   3160  CB  LEU A 430      -7.374   9.094  -9.699  1.00 78.96           C  
ATOM   3161  O   LEU A 430     -10.388  10.160  -9.517  1.00 78.96           O  
ATOM   3162  CG  LEU A 430      -6.499   7.843  -9.612  1.00 78.96           C  
ATOM   3163  CD1 LEU A 430      -5.272   8.113  -8.747  1.00 78.96           C  
ATOM   3164  CD2 LEU A 430      -7.299   6.668  -9.062  1.00 78.96           C  
ATOM   3165  N   GLN A 431      -9.325  11.348 -11.141  1.00 75.12           N  
ATOM   3166  CA  GLN A 431     -10.099  12.581 -11.037  1.00 75.12           C  
ATOM   3167  C   GLN A 431     -11.412  12.472 -11.807  1.00 75.12           C  
ATOM   3168  CB  GLN A 431      -9.286  13.770 -11.551  1.00 75.12           C  
ATOM   3169  O   GLN A 431     -12.421  13.060 -11.410  1.00 75.12           O  
ATOM   3170  CG  GLN A 431      -8.124  14.157 -10.646  1.00 75.12           C  
ATOM   3171  CD  GLN A 431      -7.295  15.296 -11.210  1.00 75.12           C  
ATOM   3172  NE2 GLN A 431      -6.452  15.887 -10.371  1.00 75.12           N  
ATOM   3173  OE1 GLN A 431      -7.412  15.641 -12.391  1.00 75.12           O  
ATOM   3174  N   ASN A 432     -11.396  11.669 -12.823  1.00 68.69           N  
ATOM   3175  CA  ASN A 432     -12.573  11.394 -13.640  1.00 68.69           C  
ATOM   3176  C   ASN A 432     -12.810   9.894 -13.796  1.00 68.69           C  
ATOM   3177  CB  ASN A 432     -12.440  12.055 -15.014  1.00 68.69           C  
ATOM   3178  O   ASN A 432     -12.322   9.280 -14.746  1.00 68.69           O  
ATOM   3179  CG  ASN A 432     -12.329  13.565 -14.926  1.00 68.69           C  
ATOM   3180  ND2 ASN A 432     -11.494  14.148 -15.777  1.00 68.69           N  
ATOM   3181  OD1 ASN A 432     -12.989  14.201 -14.100  1.00 68.69           O  
ATOM   3182  N   PRO A 433     -13.207   9.289 -12.648  1.00 61.72           N  
ATOM   3183  CA  PRO A 433     -13.338   7.833 -12.751  1.00 61.72           C  
ATOM   3184  C   PRO A 433     -14.253   7.403 -13.896  1.00 61.72           C  
ATOM   3185  CB  PRO A 433     -13.933   7.436 -11.398  1.00 61.72           C  
ATOM   3186  O   PRO A 433     -15.450   7.701 -13.880  1.00 61.72           O  
ATOM   3187  CG  PRO A 433     -14.508   8.701 -10.847  1.00 61.72           C  
ATOM   3188  CD  PRO A 433     -13.868   9.862 -11.553  1.00 61.72           C  
ATOM   3189  N   SER A 434     -14.110   7.866 -15.202  1.00 54.16           N  
ATOM   3190  CA  SER A 434     -14.886   7.355 -16.328  1.00 54.16           C  
ATOM   3191  C   SER A 434     -14.388   5.981 -16.763  1.00 54.16           C  
ATOM   3192  CB  SER A 434     -14.823   8.326 -17.507  1.00 54.16           C  
ATOM   3193  O   SER A 434     -13.200   5.805 -17.044  1.00 54.16           O  
ATOM   3194  OG  SER A 434     -13.481   8.675 -17.801  1.00 54.16           O  
ATOM   3195  N   VAL A 435     -14.555   4.942 -16.011  1.00 51.80           N  
ATOM   3196  CA  VAL A 435     -14.220   3.562 -16.345  1.00 51.80           C  
ATOM   3197  C   VAL A 435     -14.489   3.308 -17.827  1.00 51.80           C  
ATOM   3198  CB  VAL A 435     -15.015   2.559 -15.479  1.00 51.80           C  
ATOM   3199  O   VAL A 435     -15.602   3.535 -18.309  1.00 51.80           O  
ATOM   3200  CG1 VAL A 435     -14.580   1.125 -15.777  1.00 51.80           C  
ATOM   3201  CG2 VAL A 435     -14.837   2.877 -13.996  1.00 51.80           C  
ATOM   3202  N   PRO A 436     -13.542   3.315 -18.809  1.00 39.61           N  
ATOM   3203  CA  PRO A 436     -13.841   2.762 -20.132  1.00 39.61           C  
ATOM   3204  C   PRO A 436     -14.312   1.311 -20.073  1.00 39.61           C  
ATOM   3205  CB  PRO A 436     -12.505   2.873 -20.871  1.00 39.61           C  
ATOM   3206  O   PRO A 436     -13.718   0.494 -19.365  1.00 39.61           O  
ATOM   3207  CG  PRO A 436     -11.526   3.305 -19.827  1.00 39.61           C  
ATOM   3208  CD  PRO A 436     -12.216   3.295 -18.493  1.00 39.61           C  
ATOM   3209  N   GLY A 437     -15.636   1.125 -20.132  1.00 44.00           N  
ATOM   3210  CA  GLY A 437     -16.310  -0.162 -20.197  1.00 44.00           C  
ATOM   3211  C   GLY A 437     -17.470  -0.277 -19.225  1.00 44.00           C  
ATOM   3212  O   GLY A 437     -18.373  -1.093 -19.422  1.00 44.00           O  
ATOM   3213  N   ILE A 438     -17.829   0.827 -18.459  1.00 45.39           N  
ATOM   3214  CA  ILE A 438     -19.015   1.008 -17.629  1.00 45.39           C  
ATOM   3215  C   ILE A 438     -19.593   2.404 -17.850  1.00 45.39           C  
ATOM   3216  CB  ILE A 438     -18.695   0.791 -16.133  1.00 45.39           C  
ATOM   3217  O   ILE A 438     -20.812   2.588 -17.833  1.00 45.39           O  
ATOM   3218  CG1 ILE A 438     -18.205  -0.642 -15.893  1.00 45.39           C  
ATOM   3219  CG2 ILE A 438     -19.920   1.103 -15.268  1.00 45.39           C  
ATOM   3220  CD1 ILE A 438     -17.705  -0.897 -14.478  1.00 45.39           C  
ATOM   3221  N   ARG A 439     -19.078   3.308 -18.845  1.00 40.45           N  
ATOM   3222  CA  ARG A 439     -19.415   4.715 -19.032  1.00 40.45           C  
ATOM   3223  C   ARG A 439     -19.353   5.102 -20.506  1.00 40.45           C  
ATOM   3224  CB  ARG A 439     -18.477   5.607 -18.216  1.00 40.45           C  
ATOM   3225  O   ARG A 439     -19.860   6.154 -20.898  1.00 40.45           O  
ATOM   3226  CG  ARG A 439     -18.979   5.908 -16.813  1.00 40.45           C  
ATOM   3227  CD  ARG A 439     -18.088   6.916 -16.100  1.00 40.45           C  
ATOM   3228  NE  ARG A 439     -18.815   7.632 -15.055  1.00 40.45           N  
ATOM   3229  NH1 ARG A 439     -17.130   7.465 -13.482  1.00 40.45           N  
ATOM   3230  NH2 ARG A 439     -19.089   8.537 -12.962  1.00 40.45           N  
ATOM   3231  CZ  ARG A 439     -18.343   7.876 -13.835  1.00 40.45           C  
ATOM   3232  N   SER A 440     -18.856   4.164 -21.476  1.00 36.16           N  
ATOM   3233  CA  SER A 440     -18.869   4.506 -22.895  1.00 36.16           C  
ATOM   3234  C   SER A 440     -20.223   4.199 -23.525  1.00 36.16           C  
ATOM   3235  CB  SER A 440     -17.768   3.750 -23.639  1.00 36.16           C  
ATOM   3236  O   SER A 440     -20.666   4.906 -24.433  1.00 36.16           O  
ATOM   3237  OG  SER A 440     -17.893   3.929 -25.039  1.00 36.16           O  
ATOM   3238  N   THR A 441     -21.269   3.844 -22.663  1.00 39.62           N  
ATOM   3239  CA  THR A 441     -22.601   3.724 -23.245  1.00 39.62           C  
ATOM   3240  C   THR A 441     -23.615   4.537 -22.446  1.00 39.62           C  
ATOM   3241  CB  THR A 441     -23.053   2.253 -23.307  1.00 39.62           C  
ATOM   3242  O   THR A 441     -24.605   5.021 -22.999  1.00 39.62           O  
ATOM   3243  CG2 THR A 441     -22.338   1.505 -24.427  1.00 39.62           C  
ATOM   3244  OG1 THR A 441     -22.758   1.616 -22.058  1.00 39.62           O  
ATOM   3245  N   LEU A 442     -23.080   5.511 -21.422  1.00 35.80           N  
ATOM   3246  CA  LEU A 442     -24.123   6.241 -20.710  1.00 35.80           C  
ATOM   3247  C   LEU A 442     -23.576   7.538 -20.124  1.00 35.80           C  
ATOM   3248  CB  LEU A 442     -24.718   5.375 -19.596  1.00 35.80           C  
ATOM   3249  O   LEU A 442     -24.328   8.490 -19.903  1.00 35.80           O  
ATOM   3250  CG  LEU A 442     -25.709   4.296 -20.033  1.00 35.80           C  
ATOM   3251  CD1 LEU A 442     -25.839   3.227 -18.952  1.00 35.80           C  
ATOM   3252  CD2 LEU A 442     -27.068   4.913 -20.348  1.00 35.80           C  
ATOM   3253  N   VAL A 443     -22.262   8.144 -20.446  1.00 35.46           N  
ATOM   3254  CA  VAL A 443     -21.860   9.422 -19.867  1.00 35.46           C  
ATOM   3255  C   VAL A 443     -20.834  10.099 -20.772  1.00 35.46           C  
ATOM   3256  CB  VAL A 443     -21.281   9.244 -18.445  1.00 35.46           C  
ATOM   3257  O   VAL A 443     -19.676   9.679 -20.832  1.00 35.46           O  
ATOM   3258  CG1 VAL A 443     -20.874  10.593 -17.855  1.00 35.46           C  
ATOM   3259  CG2 VAL A 443     -22.295   8.545 -17.541  1.00 35.46           C  
ATOM   3260  N   GLY A 444     -20.835   9.995 -22.142  1.00 28.55           N  
ATOM   3261  CA  GLY A 444     -20.330  10.979 -23.086  1.00 28.55           C  
ATOM   3262  C   GLY A 444     -20.360  12.396 -22.544  1.00 28.55           C  
ATOM   3263  O   GLY A 444     -21.314  12.787 -21.869  1.00 28.55           O  
ATOM   3264  N   LYS A 445     -19.405  12.746 -21.604  1.00 30.36           N  
ATOM   3265  CA  LYS A 445     -18.895  14.111 -21.520  1.00 30.36           C  
ATOM   3266  C   LYS A 445     -19.667  14.924 -20.485  1.00 30.36           C  
ATOM   3267  CB  LYS A 445     -18.967  14.796 -22.885  1.00 30.36           C  
ATOM   3268  O   LYS A 445     -20.794  15.353 -20.741  1.00 30.36           O  
ATOM   3269  CG  LYS A 445     -17.634  15.342 -23.375  1.00 30.36           C  
ATOM   3270  CD  LYS A 445     -17.740  15.883 -24.795  1.00 30.36           C  
ATOM   3271  CE  LYS A 445     -16.399  16.399 -25.299  1.00 30.36           C  
ATOM   3272  NZ  LYS A 445     -16.483  16.872 -26.713  1.00 30.36           N  
ATOM   3273  N   ILE A 446     -19.977  14.537 -19.231  1.00 30.78           N  
ATOM   3274  CA  ILE A 446     -20.562  15.522 -18.327  1.00 30.78           C  
ATOM   3275  C   ILE A 446     -19.452  16.273 -17.596  1.00 30.78           C  
ATOM   3276  CB  ILE A 446     -21.520  14.860 -17.312  1.00 30.78           C  
ATOM   3277  O   ILE A 446     -18.632  15.664 -16.904  1.00 30.78           O  
ATOM   3278  CG1 ILE A 446     -22.660  14.142 -18.044  1.00 30.78           C  
ATOM   3279  CG2 ILE A 446     -22.069  15.899 -16.331  1.00 30.78           C  
ATOM   3280  CD1 ILE A 446     -23.454  13.186 -17.165  1.00 30.78           C  
ATOM   3281  N   GLU A 447     -18.657  17.146 -18.111  1.00 27.94           N  
ATOM   3282  CA  GLU A 447     -18.131  18.367 -17.508  1.00 27.94           C  
ATOM   3283  C   GLU A 447     -18.937  18.764 -16.274  1.00 27.94           C  
ATOM   3284  CB  GLU A 447     -18.128  19.511 -18.525  1.00 27.94           C  
ATOM   3285  O   GLU A 447     -20.129  19.065 -16.375  1.00 27.94           O  
ATOM   3286  CG  GLU A 447     -17.040  19.391 -19.582  1.00 27.94           C  
ATOM   3287  CD  GLU A 447     -16.921  20.624 -20.463  1.00 27.94           C  
ATOM   3288  OE1 GLU A 447     -15.994  20.683 -21.302  1.00 27.94           O  
ATOM   3289  OE2 GLU A 447     -17.762  21.538 -20.313  1.00 27.94           O  
ATOM   3290  N   ILE A 448     -18.973  17.996 -15.184  1.00 27.21           N  
ATOM   3291  CA  ILE A 448     -19.493  18.559 -13.942  1.00 27.21           C  
ATOM   3292  C   ILE A 448     -18.903  19.950 -13.719  1.00 27.21           C  
ATOM   3293  CB  ILE A 448     -19.185  17.646 -12.735  1.00 27.21           C  
ATOM   3294  O   ILE A 448     -17.686  20.102 -13.596  1.00 27.21           O  
ATOM   3295  CG1 ILE A 448     -19.735  16.236 -12.978  1.00 27.21           C  
ATOM   3296  CG2 ILE A 448     -19.758  18.243 -11.446  1.00 27.21           C  
ATOM   3297  CD1 ILE A 448     -19.266  15.204 -11.960  1.00 27.21           C  
ATOM   3298  N   PHE A 449     -19.049  20.881 -14.627  1.00 24.43           N  
ATOM   3299  CA  PHE A 449     -19.168  22.290 -14.273  1.00 24.43           C  
ATOM   3300  C   PHE A 449     -19.895  22.454 -12.943  1.00 24.43           C  
ATOM   3301  CB  PHE A 449     -19.904  23.062 -15.372  1.00 24.43           C  
ATOM   3302  O   PHE A 449     -20.981  21.902 -12.751  1.00 24.43           O  
ATOM   3303  CG  PHE A 449     -18.995  23.862 -16.265  1.00 24.43           C  
ATOM   3304  CD1 PHE A 449     -18.660  25.172 -15.946  1.00 24.43           C  
ATOM   3305  CD2 PHE A 449     -18.473  23.303 -17.425  1.00 24.43           C  
ATOM   3306  CE1 PHE A 449     -17.819  25.915 -16.771  1.00 24.43           C  
ATOM   3307  CE2 PHE A 449     -17.631  24.039 -18.254  1.00 24.43           C  
ATOM   3308  CZ  PHE A 449     -17.306  25.345 -17.925  1.00 24.43           C  
ATOM   3309  N   ASP A 450     -19.183  22.223 -11.771  1.00 23.91           N  
ATOM   3310  CA  ASP A 450     -19.512  22.817 -10.479  1.00 23.91           C  
ATOM   3311  C   ASP A 450     -20.471  23.994 -10.644  1.00 23.91           C  
ATOM   3312  CB  ASP A 450     -18.242  23.270  -9.758  1.00 23.91           C  
ATOM   3313  O   ASP A 450     -20.142  24.981 -11.307  1.00 23.91           O  
ATOM   3314  CG  ASP A 450     -18.462  23.533  -8.278  1.00 23.91           C  
ATOM   3315  OD1 ASP A 450     -19.566  23.249  -7.766  1.00 23.91           O  
ATOM   3316  OD2 ASP A 450     -17.523  24.031  -7.619  1.00 23.91           O  
ATOM   3317  N   PHE A 451     -21.748  23.698 -10.746  1.00 27.64           N  
ATOM   3318  CA  PHE A 451     -22.797  24.683 -10.513  1.00 27.64           C  
ATOM   3319  C   PHE A 451     -22.849  25.082  -9.043  1.00 27.64           C  
ATOM   3320  CB  PHE A 451     -24.157  24.137 -10.957  1.00 27.64           C  
ATOM   3321  O   PHE A 451     -23.927  25.146  -8.449  1.00 27.64           O  
ATOM   3322  CG  PHE A 451     -24.360  24.153 -12.448  1.00 27.64           C  
ATOM   3323  CD1 PHE A 451     -24.720  25.325 -13.102  1.00 27.64           C  
ATOM   3324  CD2 PHE A 451     -24.191  22.995 -13.196  1.00 27.64           C  
ATOM   3325  CE1 PHE A 451     -24.909  25.342 -14.482  1.00 27.64           C  
ATOM   3326  CE2 PHE A 451     -24.378  23.005 -14.575  1.00 27.64           C  
ATOM   3327  CZ  PHE A 451     -24.738  24.179 -15.216  1.00 27.64           C  
ATOM   3328  N   SER A 452     -21.622  25.185  -8.317  1.00 28.79           N  
ATOM   3329  CA  SER A 452     -21.765  25.898  -7.051  1.00 28.79           C  
ATOM   3330  C   SER A 452     -20.971  27.199  -7.058  1.00 28.79           C  
ATOM   3331  CB  SER A 452     -21.310  25.019  -5.886  1.00 28.79           C  
ATOM   3332  O   SER A 452     -19.755  27.190  -7.261  1.00 28.79           O  
ATOM   3333  OG  SER A 452     -19.903  24.845  -5.907  1.00 28.79           O  
ATOM   3334  N   SER A 453     -21.289  28.055  -7.867  1.00 26.68           N  
ATOM   3335  CA  SER A 453     -21.332  29.422  -7.359  1.00 26.68           C  
ATOM   3336  C   SER A 453     -21.958  30.371  -8.376  1.00 26.68           C  
ATOM   3337  CB  SER A 453     -19.926  29.904  -6.999  1.00 26.68           C  
ATOM   3338  O   SER A 453     -21.505  30.450  -9.520  1.00 26.68           O  
ATOM   3339  OG  SER A 453     -19.113  29.995  -8.156  1.00 26.68           O  
ATOM   3340  N   GLY A 454     -23.257  30.283  -8.542  1.00 25.06           N  
ATOM   3341  CA  GLY A 454     -24.180  31.403  -8.450  1.00 25.06           C  
ATOM   3342  C   GLY A 454     -23.506  32.701  -8.046  1.00 25.06           C  
ATOM   3343  O   GLY A 454     -22.950  32.803  -6.951  1.00 25.06           O  
ATOM   3344  N   GLU A 455     -22.675  33.292  -8.993  1.00 31.02           N  
ATOM   3345  CA  GLU A 455     -22.844  34.735  -9.132  1.00 31.02           C  
ATOM   3346  C   GLU A 455     -22.592  35.184 -10.569  1.00 31.02           C  
ATOM   3347  CB  GLU A 455     -21.910  35.481  -8.176  1.00 31.02           C  
ATOM   3348  O   GLU A 455     -21.567  34.840 -11.161  1.00 31.02           O  
ATOM   3349  CG  GLU A 455     -22.589  35.960  -6.901  1.00 31.02           C  
ATOM   3350  CD  GLU A 455     -21.683  36.804  -6.020  1.00 31.02           C  
ATOM   3351  OE1 GLU A 455     -22.167  37.356  -5.005  1.00 31.02           O  
ATOM   3352  OE2 GLU A 455     -20.481  36.916  -6.346  1.00 31.02           O  
ATOM   3353  N   GLU A 456     -23.538  35.178 -11.396  1.00 30.81           N  
ATOM   3354  CA  GLU A 456     -24.053  36.102 -12.401  1.00 30.81           C  
ATOM   3355  C   GLU A 456     -23.047  37.210 -12.700  1.00 30.81           C  
ATOM   3356  CB  GLU A 456     -25.383  36.708 -11.945  1.00 30.81           C  
ATOM   3357  O   GLU A 456     -22.682  37.980 -11.809  1.00 30.81           O  
ATOM   3358  CG  GLU A 456     -26.558  35.744 -12.027  1.00 30.81           C  
ATOM   3359  CD  GLU A 456     -27.893  36.398 -11.709  1.00 30.81           C  
ATOM   3360  OE1 GLU A 456     -28.943  35.726 -11.833  1.00 30.81           O  
ATOM   3361  OE2 GLU A 456     -27.890  37.591 -11.333  1.00 30.81           O  
ATOM   3362  N   THR A 457     -22.011  36.999 -13.653  1.00 30.96           N  
ATOM   3363  CA  THR A 457     -21.839  38.204 -14.456  1.00 30.96           C  
ATOM   3364  C   THR A 457     -21.562  37.847 -15.914  1.00 30.96           C  
ATOM   3365  CB  THR A 457     -20.693  39.078 -13.913  1.00 30.96           C  
ATOM   3366  O   THR A 457     -20.788  36.931 -16.198  1.00 30.96           O  
ATOM   3367  CG2 THR A 457     -21.081  39.734 -12.592  1.00 30.96           C  
ATOM   3368  OG1 THR A 457     -19.534  38.262 -13.706  1.00 30.96           O  
ATOM   3369  N   ALA A 458     -22.508  37.738 -16.840  1.00 34.34           N  
ATOM   3370  CA  ALA A 458     -22.877  38.130 -18.198  1.00 34.34           C  
ATOM   3371  C   ALA A 458     -21.670  38.672 -18.959  1.00 34.34           C  
ATOM   3372  CB  ALA A 458     -23.994  39.170 -18.167  1.00 34.34           C  
ATOM   3373  O   ALA A 458     -21.820  39.271 -20.027  1.00 34.34           O  
ATOM   3374  N   ALA A 459     -20.348  38.118 -18.784  1.00 38.75           N  
ATOM   3375  CA  ALA A 459     -19.333  38.689 -19.666  1.00 38.75           C  
ATOM   3376  C   ALA A 459     -18.394  37.609 -20.193  1.00 38.75           C  
ATOM   3377  CB  ALA A 459     -18.540  39.770 -18.935  1.00 38.75           C  
ATOM   3378  O   ALA A 459     -17.535  37.881 -21.035  1.00 38.75           O  
ATOM   3379  N   ASP A 460     -18.752  36.257 -20.279  1.00 38.35           N  
ATOM   3380  CA  ASP A 460     -17.817  35.317 -20.889  1.00 38.35           C  
ATOM   3381  C   ASP A 460     -18.480  34.545 -22.028  1.00 38.35           C  
ATOM   3382  CB  ASP A 460     -17.274  34.343 -19.841  1.00 38.35           C  
ATOM   3383  O   ASP A 460     -17.875  33.641 -22.607  1.00 38.35           O  
ATOM   3384  CG  ASP A 460     -16.205  34.960 -18.956  1.00 38.35           C  
ATOM   3385  OD1 ASP A 460     -15.566  35.951 -19.372  1.00 38.35           O  
ATOM   3386  OD2 ASP A 460     -15.998  34.449 -17.834  1.00 38.35           O  
ATOM   3387  N   GLU A 461     -19.550  35.026 -22.644  1.00 42.18           N  
ATOM   3388  CA  GLU A 461     -20.231  34.481 -23.815  1.00 42.18           C  
ATOM   3389  C   GLU A 461     -19.671  35.073 -25.105  1.00 42.18           C  
ATOM   3390  CB  GLU A 461     -21.737  34.737 -23.728  1.00 42.18           C  
ATOM   3391  O   GLU A 461     -19.682  34.420 -26.150  1.00 42.18           O  
ATOM   3392  CG  GLU A 461     -22.582  33.475 -23.819  1.00 42.18           C  
ATOM   3393  CD  GLU A 461     -24.077  33.753 -23.838  1.00 42.18           C  
ATOM   3394  OE1 GLU A 461     -24.869  32.802 -24.025  1.00 42.18           O  
ATOM   3395  OE2 GLU A 461     -24.459  34.933 -23.667  1.00 42.18           O  
ATOM   3396  N   ALA A 462     -18.467  35.684 -25.089  1.00 37.34           N  
ATOM   3397  CA  ALA A 462     -17.836  36.249 -26.279  1.00 37.34           C  
ATOM   3398  C   ALA A 462     -16.379  35.808 -26.389  1.00 37.34           C  
ATOM   3399  CB  ALA A 462     -17.927  37.773 -26.257  1.00 37.34           C  
ATOM   3400  O   ALA A 462     -15.825  35.745 -27.489  1.00 37.34           O  
ATOM   3401  N   ALA A 463     -15.829  34.887 -25.439  1.00 37.68           N  
ATOM   3402  CA  ALA A 463     -14.434  34.458 -25.482  1.00 37.68           C  
ATOM   3403  C   ALA A 463     -14.329  32.958 -25.742  1.00 37.68           C  
ATOM   3404  CB  ALA A 463     -13.725  34.819 -24.179  1.00 37.68           C  
ATOM   3405  O   ALA A 463     -13.267  32.460 -26.124  1.00 37.68           O  
ATOM   3406  N   ALA A 464     -15.497  32.302 -26.048  1.00 36.20           N  
ATOM   3407  CA  ALA A 464     -15.504  30.899 -26.454  1.00 36.20           C  
ATOM   3408  C   ALA A 464     -15.893  30.755 -27.922  1.00 36.20           C  
ATOM   3409  CB  ALA A 464     -16.457  30.095 -25.572  1.00 36.20           C  
ATOM   3410  O   ALA A 464     -15.705  29.692 -28.519  1.00 36.20           O  
ATOM   3411  N   ALA A 465     -15.862  31.882 -28.670  1.00 35.36           N  
ATOM   3412  CA  ALA A 465     -16.146  31.907 -30.103  1.00 35.36           C  
ATOM   3413  C   ALA A 465     -14.970  32.488 -30.884  1.00 35.36           C  
ATOM   3414  CB  ALA A 465     -17.414  32.711 -30.380  1.00 35.36           C  
ATOM   3415  O   ALA A 465     -14.865  32.291 -32.097  1.00 35.36           O  
ATOM   3416  N   ALA A 466     -13.600  32.350 -30.467  1.00 32.37           N  
ATOM   3417  CA  ALA A 466     -12.535  32.870 -31.321  1.00 32.37           C  
ATOM   3418  C   ALA A 466     -11.209  32.171 -31.031  1.00 32.37           C  
ATOM   3419  CB  ALA A 466     -12.390  34.378 -31.133  1.00 32.37           C  
ATOM   3420  O   ALA A 466     -10.656  32.304 -29.937  1.00 32.37           O  
ATOM   3421  N   HIS A 467     -11.044  30.805 -31.195  1.00 33.59           N  
ATOM   3422  CA  HIS A 467      -9.848  30.287 -31.849  1.00 33.59           C  
ATOM   3423  C   HIS A 467      -9.995  28.804 -32.174  1.00 33.59           C  
ATOM   3424  CB  HIS A 467      -8.617  30.513 -30.970  1.00 33.59           C  
ATOM   3425  O   HIS A 467     -10.037  27.968 -31.269  1.00 33.59           O  
ATOM   3426  CG  HIS A 467      -8.066  31.901 -31.053  1.00 33.59           C  
ATOM   3427  CD2 HIS A 467      -7.693  32.769 -30.084  1.00 33.59           C  
ATOM   3428  ND1 HIS A 467      -7.847  32.544 -32.252  1.00 33.59           N  
ATOM   3429  CE1 HIS A 467      -7.360  33.751 -32.015  1.00 33.59           C  
ATOM   3430  NE2 HIS A 467      -7.258  33.912 -30.707  1.00 33.59           N  
ATOM   3431  N   VAL A 468     -10.492  28.396 -33.395  1.00 30.86           N  
ATOM   3432  CA  VAL A 468     -10.349  28.008 -34.794  1.00 30.86           C  
ATOM   3433  C   VAL A 468      -8.938  27.481 -35.043  1.00 30.86           C  
ATOM   3434  CB  VAL A 468     -10.651  29.189 -35.744  1.00 30.86           C  
ATOM   3435  O   VAL A 468      -7.953  28.136 -34.694  1.00 30.86           O  
ATOM   3436  CG1 VAL A 468     -10.420  28.784 -37.199  1.00 30.86           C  
ATOM   3437  CG2 VAL A 468     -12.084  29.680 -35.545  1.00 30.86           C  
ATOM   3438  N   GLU A 469      -8.677  26.129 -35.280  1.00 30.80           N  
ATOM   3439  CA  GLU A 469      -8.525  25.435 -36.555  1.00 30.80           C  
ATOM   3440  C   GLU A 469      -7.235  24.621 -36.591  1.00 30.80           C  
ATOM   3441  CB  GLU A 469      -8.551  26.432 -37.717  1.00 30.80           C  
ATOM   3442  O   GLU A 469      -6.142  25.175 -36.456  1.00 30.80           O  
ATOM   3443  CG  GLU A 469      -9.939  26.970 -38.035  1.00 30.80           C  
ATOM   3444  CD  GLU A 469     -10.025  27.637 -39.398  1.00 30.80           C  
ATOM   3445  OE1 GLU A 469     -11.144  28.000 -39.827  1.00 30.80           O  
ATOM   3446  OE2 GLU A 469      -8.965  27.797 -40.044  1.00 30.80           O  
ATOM   3447  N   GLY A 470      -7.238  23.228 -36.084  1.00 26.91           N  
ATOM   3448  CA  GLY A 470      -6.355  22.311 -36.788  1.00 26.91           C  
ATOM   3449  C   GLY A 470      -6.420  20.893 -36.254  1.00 26.91           C  
ATOM   3450  O   GLY A 470      -6.403  20.679 -35.040  1.00 26.91           O  
ATOM   3451  N   GLU A 471      -7.379  20.026 -36.852  1.00 28.78           N  
ATOM   3452  CA  GLU A 471      -7.372  18.767 -37.590  1.00 28.78           C  
ATOM   3453  C   GLU A 471      -8.162  17.690 -36.852  1.00 28.78           C  
ATOM   3454  CB  GLU A 471      -5.937  18.294 -37.833  1.00 28.78           C  
ATOM   3455  O   GLU A 471      -7.827  17.333 -35.721  1.00 28.78           O  
ATOM   3456  CG  GLU A 471      -5.669  17.852 -39.264  1.00 28.78           C  
ATOM   3457  CD  GLU A 471      -4.193  17.870 -39.631  1.00 28.78           C  
ATOM   3458  OE1 GLU A 471      -3.861  17.668 -40.821  1.00 28.78           O  
ATOM   3459  OE2 GLU A 471      -3.363  18.087 -38.721  1.00 28.78           O  
ATOM   3460  N   PHE A 472      -9.494  17.632 -36.893  1.00 28.14           N  
ATOM   3461  CA  PHE A 472     -10.559  16.677 -36.612  1.00 28.14           C  
ATOM   3462  C   PHE A 472     -10.419  15.438 -37.489  1.00 28.14           C  
ATOM   3463  CB  PHE A 472     -11.932  17.321 -36.829  1.00 28.14           C  
ATOM   3464  O   PHE A 472     -10.323  15.545 -38.713  1.00 28.14           O  
ATOM   3465  CG  PHE A 472     -12.530  17.910 -35.580  1.00 28.14           C  
ATOM   3466  CD1 PHE A 472     -13.293  17.127 -34.722  1.00 28.14           C  
ATOM   3467  CD2 PHE A 472     -12.329  19.247 -35.264  1.00 28.14           C  
ATOM   3468  CE1 PHE A 472     -13.847  17.670 -33.565  1.00 28.14           C  
ATOM   3469  CE2 PHE A 472     -12.880  19.797 -34.110  1.00 28.14           C  
ATOM   3470  CZ  PHE A 472     -13.640  19.007 -33.262  1.00 28.14           C  
ATOM   3471  N   PRO A 473     -10.053  14.146 -37.000  1.00 34.91           N  
ATOM   3472  CA  PRO A 473     -10.510  13.023 -37.822  1.00 34.91           C  
ATOM   3473  C   PRO A 473     -11.904  12.537 -37.433  1.00 34.91           C  
ATOM   3474  CB  PRO A 473      -9.460  11.941 -37.557  1.00 34.91           C  
ATOM   3475  O   PRO A 473     -12.323  12.705 -36.284  1.00 34.91           O  
ATOM   3476  CG  PRO A 473      -8.993  12.196 -36.160  1.00 34.91           C  
ATOM   3477  CD  PRO A 473      -9.614  13.475 -35.675  1.00 34.91           C  
ATOM   3478  N   ALA A 474     -13.016  12.713 -38.340  1.00 27.71           N  
ATOM   3479  CA  ALA A 474     -14.164  12.096 -38.999  1.00 27.71           C  
ATOM   3480  C   ALA A 474     -15.220  11.676 -37.981  1.00 27.71           C  
ATOM   3481  CB  ALA A 474     -13.720  10.893 -39.827  1.00 27.71           C  
ATOM   3482  O   ALA A 474     -14.915  10.975 -37.013  1.00 27.71           O  
ATOM   3483  N   TYR A 475     -16.293  12.493 -37.681  1.00 36.06           N  
ATOM   3484  CA  TYR A 475     -17.713  12.481 -37.348  1.00 36.06           C  
ATOM   3485  C   TYR A 475     -18.303  11.087 -37.529  1.00 36.06           C  
ATOM   3486  CB  TYR A 475     -18.477  13.488 -38.212  1.00 36.06           C  
ATOM   3487  O   TYR A 475     -18.296  10.542 -38.635  1.00 36.06           O  
ATOM   3488  CG  TYR A 475     -19.904  13.706 -37.771  1.00 36.06           C  
ATOM   3489  CD1 TYR A 475     -20.965  13.126 -38.464  1.00 36.06           C  
ATOM   3490  CD2 TYR A 475     -20.195  14.493 -36.662  1.00 36.06           C  
ATOM   3491  CE1 TYR A 475     -22.281  13.326 -38.063  1.00 36.06           C  
ATOM   3492  CE2 TYR A 475     -21.508  14.699 -36.251  1.00 36.06           C  
ATOM   3493  OH  TYR A 475     -23.844  14.314 -36.555  1.00 36.06           O  
ATOM   3494  CZ  TYR A 475     -22.543  14.113 -36.957  1.00 36.06           C  
ATOM   3495  N   ASP A 476     -18.116  10.096 -36.520  1.00 35.95           N  
ATOM   3496  CA  ASP A 476     -18.850   8.836 -36.460  1.00 35.95           C  
ATOM   3497  C   ASP A 476     -20.319   9.072 -36.113  1.00 35.95           C  
ATOM   3498  CB  ASP A 476     -18.214   7.892 -35.438  1.00 35.95           C  
ATOM   3499  O   ASP A 476     -20.631   9.839 -35.200  1.00 35.95           O  
ATOM   3500  CG  ASP A 476     -17.102   8.547 -34.638  1.00 35.95           C  
ATOM   3501  OD1 ASP A 476     -16.605   9.618 -35.048  1.00 35.95           O  
ATOM   3502  OD2 ASP A 476     -16.716   7.985 -33.590  1.00 35.95           O  
ATOM   3503  N   ALA A 477     -21.220   9.404 -36.997  1.00 40.92           N  
ATOM   3504  CA  ALA A 477     -22.668   9.276 -37.132  1.00 40.92           C  
ATOM   3505  C   ALA A 477     -23.256   8.453 -35.989  1.00 40.92           C  
ATOM   3506  CB  ALA A 477     -23.024   8.644 -38.476  1.00 40.92           C  
ATOM   3507  O   ALA A 477     -24.423   8.623 -35.629  1.00 40.92           O  
ATOM   3508  N   ASP A 478     -22.448   7.920 -34.900  1.00 42.47           N  
ATOM   3509  CA  ASP A 478     -22.885   7.131 -33.753  1.00 42.47           C  
ATOM   3510  C   ASP A 478     -22.857   7.962 -32.472  1.00 42.47           C  
ATOM   3511  CB  ASP A 478     -22.009   5.887 -33.592  1.00 42.47           C  
ATOM   3512  O   ASP A 478     -23.561   7.652 -31.509  1.00 42.47           O  
ATOM   3513  CG  ASP A 478     -22.090   4.947 -34.782  1.00 42.47           C  
ATOM   3514  OD1 ASP A 478     -23.131   4.925 -35.472  1.00 42.47           O  
ATOM   3515  OD2 ASP A 478     -21.104   4.219 -35.029  1.00 42.47           O  
ATOM   3516  N   ALA A 479     -22.316   9.205 -32.425  1.00 44.22           N  
ATOM   3517  CA  ALA A 479     -22.224  10.164 -31.327  1.00 44.22           C  
ATOM   3518  C   ALA A 479     -23.379  11.160 -31.370  1.00 44.22           C  
ATOM   3519  CB  ALA A 479     -20.888  10.902 -31.376  1.00 44.22           C  
ATOM   3520  O   ALA A 479     -23.841  11.630 -30.327  1.00 44.22           O  
ATOM   3521  N   ALA A 480     -24.118  11.275 -32.494  1.00 39.39           N  
ATOM   3522  CA  ALA A 480     -25.297  12.116 -32.688  1.00 39.39           C  
ATOM   3523  C   ALA A 480     -26.574  11.361 -32.330  1.00 39.39           C  
ATOM   3524  CB  ALA A 480     -25.363  12.615 -34.129  1.00 39.39           C  
ATOM   3525  O   ALA A 480     -27.512  11.941 -31.781  1.00 39.39           O  
ATOM   3526  N   GLN A 481     -26.544  10.045 -32.276  1.00 41.98           N  
ATOM   3527  CA  GLN A 481     -27.615   9.172 -31.806  1.00 41.98           C  
ATOM   3528  C   GLN A 481     -27.464   8.869 -30.318  1.00 41.98           C  
ATOM   3529  CB  GLN A 481     -27.637   7.870 -32.608  1.00 41.98           C  
ATOM   3530  O   GLN A 481     -28.459   8.706 -29.609  1.00 41.98           O  
ATOM   3531  CG  GLN A 481     -28.439   7.956 -33.900  1.00 41.98           C  
ATOM   3532  CD  GLN A 481     -28.353   6.689 -34.730  1.00 41.98           C  
ATOM   3533  NE2 GLN A 481     -29.016   6.689 -35.881  1.00 41.98           N  
ATOM   3534  OE1 GLN A 481     -27.696   5.719 -34.339  1.00 41.98           O  
ATOM   3535  N   ALA A 482     -26.300   9.073 -29.669  1.00 42.12           N  
ATOM   3536  CA  ALA A 482     -25.948   8.977 -28.254  1.00 42.12           C  
ATOM   3537  C   ALA A 482     -26.233  10.289 -27.529  1.00 42.12           C  
ATOM   3538  CB  ALA A 482     -24.478   8.594 -28.097  1.00 42.12           C  
ATOM   3539  O   ALA A 482     -26.597  10.287 -26.350  1.00 42.12           O  
ATOM   3540  N   ALA A 483     -26.354  11.415 -28.312  1.00 41.36           N  
ATOM   3541  CA  ALA A 483     -26.693  12.751 -27.830  1.00 41.36           C  
ATOM   3542  C   ALA A 483     -28.204  12.968 -27.831  1.00 41.36           C  
ATOM   3543  CB  ALA A 483     -26.006  13.815 -28.683  1.00 41.36           C  
ATOM   3544  O   ALA A 483     -28.744  13.617 -26.932  1.00 41.36           O  
ATOM   3545  N   GLU A 484     -28.989  12.274 -28.665  1.00 42.21           N  
ATOM   3546  CA  GLU A 484     -30.448  12.277 -28.717  1.00 42.21           C  
ATOM   3547  C   GLU A 484     -31.037  11.250 -27.753  1.00 42.21           C  
ATOM   3548  CB  GLU A 484     -30.936  12.001 -30.142  1.00 42.21           C  
ATOM   3549  O   GLU A 484     -32.111  11.467 -27.188  1.00 42.21           O  
ATOM   3550  CG  GLU A 484     -32.288  12.622 -30.460  1.00 42.21           C  
ATOM   3551  CD  GLU A 484     -32.657  12.533 -31.933  1.00 42.21           C  
ATOM   3552  OE1 GLU A 484     -33.726  13.055 -32.323  1.00 42.21           O  
ATOM   3553  OE2 GLU A 484     -31.872  11.935 -32.702  1.00 42.21           O  
ATOM   3554  N   SER A 485     -30.306  10.221 -27.274  1.00 45.11           N  
ATOM   3555  CA  SER A 485     -30.628   9.233 -26.250  1.00 45.11           C  
ATOM   3556  C   SER A 485     -30.194   9.708 -24.867  1.00 45.11           C  
ATOM   3557  CB  SER A 485     -29.964   7.893 -26.570  1.00 45.11           C  
ATOM   3558  O   SER A 485     -30.744   9.271 -23.854  1.00 45.11           O  
ATOM   3559  OG  SER A 485     -28.555   7.988 -26.447  1.00 45.11           O  
ATOM   3560  N   ALA A 486     -29.317  10.724 -24.744  1.00 45.96           N  
ATOM   3561  CA  ALA A 486     -28.889  11.439 -23.545  1.00 45.96           C  
ATOM   3562  C   ALA A 486     -29.859  12.567 -23.204  1.00 45.96           C  
ATOM   3563  CB  ALA A 486     -27.478  11.992 -23.731  1.00 45.96           C  
ATOM   3564  O   ALA A 486     -30.077  12.873 -22.029  1.00 45.96           O  
ATOM   3565  N   ALA A 487     -30.654  13.065 -24.227  1.00 47.66           N  
ATOM   3566  CA  ALA A 487     -31.690  14.083 -24.072  1.00 47.66           C  
ATOM   3567  C   ALA A 487     -33.053  13.445 -23.817  1.00 47.66           C  
ATOM   3568  CB  ALA A 487     -31.747  14.976 -25.309  1.00 47.66           C  
ATOM   3569  O   ALA A 487     -33.942  14.076 -23.240  1.00 47.66           O  
ATOM   3570  N   ALA A 488     -33.195  12.109 -23.908  1.00 49.29           N  
ATOM   3571  CA  ALA A 488     -34.408  11.328 -23.679  1.00 49.29           C  
ATOM   3572  C   ALA A 488     -34.329  10.567 -22.358  1.00 49.29           C  
ATOM   3573  CB  ALA A 488     -34.642  10.358 -24.834  1.00 49.29           C  
ATOM   3574  O   ALA A 488     -35.208   9.760 -22.046  1.00 49.29           O  
ATOM   3575  N   MET A 489     -33.184  10.822 -21.500  1.00 50.82           N  
ATOM   3576  CA  MET A 489     -33.000  10.108 -20.240  1.00 50.82           C  
ATOM   3577  C   MET A 489     -33.699  10.833 -19.095  1.00 50.82           C  
ATOM   3578  CB  MET A 489     -31.511   9.947 -19.926  1.00 50.82           C  
ATOM   3579  O   MET A 489     -33.665  12.063 -19.021  1.00 50.82           O  
ATOM   3580  CG  MET A 489     -30.939   8.602 -20.343  1.00 50.82           C  
ATOM   3581  SD  MET A 489     -29.255   8.316 -19.671  1.00 50.82           S  
ATOM   3582  CE  MET A 489     -29.268   6.506 -19.535  1.00 50.82           C  
ATOM   3583  N   ASP A 490     -34.870  10.328 -18.728  1.00 62.91           N  
ATOM   3584  CA  ASP A 490     -35.741  10.678 -17.611  1.00 62.91           C  
ATOM   3585  C   ASP A 490     -34.927  11.056 -16.376  1.00 62.91           C  
ATOM   3586  CB  ASP A 490     -36.685   9.519 -17.283  1.00 62.91           C  
ATOM   3587  O   ASP A 490     -33.799  10.590 -16.203  1.00 62.91           O  
ATOM   3588  CG  ASP A 490     -37.635   9.188 -18.420  1.00 62.91           C  
ATOM   3589  OD1 ASP A 490     -37.980  10.093 -19.210  1.00 62.91           O  
ATOM   3590  OD2 ASP A 490     -38.045   8.011 -18.525  1.00 62.91           O  
ATOM   3591  N   ASP A 491     -35.015  12.212 -15.781  1.00 59.52           N  
ATOM   3592  CA  ASP A 491     -34.499  12.777 -14.538  1.00 59.52           C  
ATOM   3593  C   ASP A 491     -34.193  11.680 -13.521  1.00 59.52           C  
ATOM   3594  CB  ASP A 491     -35.495  13.777 -13.948  1.00 59.52           C  
ATOM   3595  O   ASP A 491     -33.226  11.781 -12.762  1.00 59.52           O  
ATOM   3596  CG  ASP A 491     -35.556  15.081 -14.724  1.00 59.52           C  
ATOM   3597  OD1 ASP A 491     -34.577  15.423 -15.421  1.00 59.52           O  
ATOM   3598  OD2 ASP A 491     -36.593  15.774 -14.636  1.00 59.52           O  
ATOM   3599  N   ASP A 492     -34.691  10.430 -13.588  1.00 55.67           N  
ATOM   3600  CA  ASP A 492     -34.473   9.272 -12.726  1.00 55.67           C  
ATOM   3601  C   ASP A 492     -33.291   8.439 -13.215  1.00 55.67           C  
ATOM   3602  CB  ASP A 492     -35.734   8.408 -12.659  1.00 55.67           C  
ATOM   3603  O   ASP A 492     -32.546   7.876 -12.409  1.00 55.67           O  
ATOM   3604  CG  ASP A 492     -36.843   9.040 -11.836  1.00 55.67           C  
ATOM   3605  OD1 ASP A 492     -36.551   9.902 -10.979  1.00 55.67           O  
ATOM   3606  OD2 ASP A 492     -38.019   8.671 -12.045  1.00 55.67           O  
ATOM   3607  N   GLY A 493     -32.940   8.366 -14.492  1.00 53.02           N  
ATOM   3608  CA  GLY A 493     -31.793   7.724 -15.114  1.00 53.02           C  
ATOM   3609  C   GLY A 493     -30.517   8.534 -14.990  1.00 53.02           C  
ATOM   3610  O   GLY A 493     -29.437   7.975 -14.787  1.00 53.02           O  
ATOM   3611  N   LEU A 494     -30.650   9.817 -14.884  1.00 51.20           N  
ATOM   3612  CA  LEU A 494     -29.585  10.778 -14.616  1.00 51.20           C  
ATOM   3613  C   LEU A 494     -29.241  10.808 -13.131  1.00 51.20           C  
ATOM   3614  CB  LEU A 494     -29.994  12.176 -15.087  1.00 51.20           C  
ATOM   3615  O   LEU A 494     -28.067  10.883 -12.762  1.00 51.20           O  
ATOM   3616  CG  LEU A 494     -28.876  13.217 -15.169  1.00 51.20           C  
ATOM   3617  CD1 LEU A 494     -28.356  13.324 -16.598  1.00 51.20           C  
ATOM   3618  CD2 LEU A 494     -29.369  14.572 -14.672  1.00 51.20           C  
ATOM   3619  N   LEU A 495     -30.163  10.605 -12.222  1.00 51.71           N  
ATOM   3620  CA  LEU A 495     -30.002  10.468 -10.779  1.00 51.71           C  
ATOM   3621  C   LEU A 495     -29.375   9.123 -10.427  1.00 51.71           C  
ATOM   3622  CB  LEU A 495     -31.351  10.616 -10.071  1.00 51.71           C  
ATOM   3623  O   LEU A 495     -28.529   9.042  -9.534  1.00 51.71           O  
ATOM   3624  CG  LEU A 495     -31.302  10.944  -8.578  1.00 51.71           C  
ATOM   3625  CD1 LEU A 495     -30.963  12.416  -8.370  1.00 51.71           C  
ATOM   3626  CD2 LEU A 495     -32.627  10.595  -7.910  1.00 51.71           C  
ATOM   3627  N   ALA A 496     -29.635   8.059 -11.104  1.00 51.22           N  
ATOM   3628  CA  ALA A 496     -29.051   6.730 -10.946  1.00 51.22           C  
ATOM   3629  C   ALA A 496     -27.613   6.699 -11.458  1.00 51.22           C  
ATOM   3630  CB  ALA A 496     -29.895   5.687 -11.675  1.00 51.22           C  
ATOM   3631  O   ALA A 496     -26.748   6.055 -10.860  1.00 51.22           O  
ATOM   3632  N   CYS A 497     -27.317   7.458 -12.501  1.00 44.20           N  
ATOM   3633  CA  CYS A 497     -25.982   7.621 -13.067  1.00 44.20           C  
ATOM   3634  C   CYS A 497     -25.128   8.534 -12.195  1.00 44.20           C  
ATOM   3635  CB  CYS A 497     -26.066   8.186 -14.484  1.00 44.20           C  
ATOM   3636  O   CYS A 497     -23.934   8.289 -12.015  1.00 44.20           O  
ATOM   3637  SG  CYS A 497     -26.876   7.080 -15.661  1.00 44.20           S  
ATOM   3638  N   VAL A 498     -25.721   9.513 -11.651  1.00 49.09           N  
ATOM   3639  CA  VAL A 498     -25.109  10.424 -10.689  1.00 49.09           C  
ATOM   3640  C   VAL A 498     -24.901   9.707  -9.357  1.00 49.09           C  
ATOM   3641  CB  VAL A 498     -25.969  11.692 -10.482  1.00 49.09           C  
ATOM   3642  O   VAL A 498     -23.861   9.868  -8.714  1.00 49.09           O  
ATOM   3643  CG1 VAL A 498     -25.414  12.539  -9.338  1.00 49.09           C  
ATOM   3644  CG2 VAL A 498     -26.035  12.507 -11.772  1.00 49.09           C  
ATOM   3645  N   GLU A 499     -25.776   8.827  -8.935  1.00 49.52           N  
ATOM   3646  CA  GLU A 499     -25.713   7.989  -7.742  1.00 49.52           C  
ATOM   3647  C   GLU A 499     -24.696   6.864  -7.911  1.00 49.52           C  
ATOM   3648  CB  GLU A 499     -27.092   7.406  -7.420  1.00 49.52           C  
ATOM   3649  O   GLU A 499     -23.983   6.517  -6.966  1.00 49.52           O  
ATOM   3650  CG  GLU A 499     -28.063   8.416  -6.826  1.00 49.52           C  
ATOM   3651  CD  GLU A 499     -29.416   7.816  -6.480  1.00 49.52           C  
ATOM   3652  OE1 GLU A 499     -30.279   8.540  -5.934  1.00 49.52           O  
ATOM   3653  OE2 GLU A 499     -29.615   6.612  -6.758  1.00 49.52           O  
ATOM   3654  N   LEU A 500     -24.526   6.345  -9.101  1.00 46.24           N  
ATOM   3655  CA  LEU A 500     -23.510   5.364  -9.465  1.00 46.24           C  
ATOM   3656  C   LEU A 500     -22.142   6.024  -9.604  1.00 46.24           C  
ATOM   3657  CB  LEU A 500     -23.886   4.663 -10.773  1.00 46.24           C  
ATOM   3658  O   LEU A 500     -21.123   5.432  -9.242  1.00 46.24           O  
ATOM   3659  CG  LEU A 500     -23.431   3.210 -10.918  1.00 46.24           C  
ATOM   3660  CD1 LEU A 500     -24.419   2.429 -11.779  1.00 46.24           C  
ATOM   3661  CD2 LEU A 500     -22.028   3.145 -11.513  1.00 46.24           C  
ATOM   3662  N   ALA A 501     -22.080   7.264 -10.114  1.00 48.21           N  
ATOM   3663  CA  ALA A 501     -20.901   8.125 -10.176  1.00 48.21           C  
ATOM   3664  C   ALA A 501     -20.472   8.570  -8.781  1.00 48.21           C  
ATOM   3665  CB  ALA A 501     -21.176   9.341 -11.058  1.00 48.21           C  
ATOM   3666  O   ALA A 501     -19.277   8.680  -8.498  1.00 48.21           O  
ATOM   3667  N   LYS A 502     -21.427   8.710  -7.908  1.00 51.41           N  
ATOM   3668  CA  LYS A 502     -21.214   8.994  -6.491  1.00 51.41           C  
ATOM   3669  C   LYS A 502     -20.748   7.747  -5.745  1.00 51.41           C  
ATOM   3670  CB  LYS A 502     -22.493   9.539  -5.854  1.00 51.41           C  
ATOM   3671  O   LYS A 502     -19.929   7.836  -4.828  1.00 51.41           O  
ATOM   3672  CG  LYS A 502     -22.665  11.043  -6.000  1.00 51.41           C  
ATOM   3673  CD  LYS A 502     -23.908  11.537  -5.271  1.00 51.41           C  
ATOM   3674  CE  LYS A 502     -24.185  13.005  -5.566  1.00 51.41           C  
ATOM   3675  NZ  LYS A 502     -25.436  13.478  -4.901  1.00 51.41           N  
ATOM   3676  N   GLU A 503     -21.179   6.585  -6.225  1.00 51.74           N  
ATOM   3677  CA  GLU A 503     -20.816   5.274  -5.696  1.00 51.74           C  
ATOM   3678  C   GLU A 503     -19.421   4.860  -6.157  1.00 51.74           C  
ATOM   3679  CB  GLU A 503     -21.843   4.220  -6.116  1.00 51.74           C  
ATOM   3680  O   GLU A 503     -18.711   4.149  -5.443  1.00 51.74           O  
ATOM   3681  CG  GLU A 503     -23.039   4.119  -5.180  1.00 51.74           C  
ATOM   3682  CD  GLU A 503     -24.051   3.069  -5.611  1.00 51.74           C  
ATOM   3683  OE1 GLU A 503     -25.124   2.964  -4.975  1.00 51.74           O  
ATOM   3684  OE2 GLU A 503     -23.768   2.346  -6.592  1.00 51.74           O  
ATOM   3685  N   LEU A 504     -18.875   5.571  -7.139  1.00 54.19           N  
ATOM   3686  CA  LEU A 504     -17.551   5.279  -7.679  1.00 54.19           C  
ATOM   3687  C   LEU A 504     -16.585   6.424  -7.397  1.00 54.19           C  
ATOM   3688  CB  LEU A 504     -17.632   5.023  -9.186  1.00 54.19           C  
ATOM   3689  O   LEU A 504     -15.566   6.564  -8.078  1.00 54.19           O  
ATOM   3690  CG  LEU A 504     -17.691   3.558  -9.623  1.00 54.19           C  
ATOM   3691  CD1 LEU A 504     -19.097   3.202 -10.095  1.00 54.19           C  
ATOM   3692  CD2 LEU A 504     -16.668   3.285 -10.720  1.00 54.19           C  
ATOM   3693  N   SER A 505     -17.078   7.434  -6.537  1.00 59.71           N  
ATOM   3694  CA  SER A 505     -16.205   8.546  -6.176  1.00 59.71           C  
ATOM   3695  C   SER A 505     -14.944   8.054  -5.473  1.00 59.71           C  
ATOM   3696  CB  SER A 505     -16.943   9.540  -5.279  1.00 59.71           C  
ATOM   3697  O   SER A 505     -15.024   7.355  -4.460  1.00 59.71           O  
ATOM   3698  OG  SER A 505     -17.481   8.887  -4.141  1.00 59.71           O  
ATOM   3699  N   LEU A 506     -14.001   7.869  -6.229  1.00 69.29           N  
ATOM   3700  CA  LEU A 506     -12.684   7.462  -5.752  1.00 69.29           C  
ATOM   3701  C   LEU A 506     -11.968   8.627  -5.076  1.00 69.29           C  
ATOM   3702  CB  LEU A 506     -11.836   6.929  -6.909  1.00 69.29           C  
ATOM   3703  O   LEU A 506     -11.799   9.690  -5.677  1.00 69.29           O  
ATOM   3704  CG  LEU A 506     -10.605   6.106  -6.525  1.00 69.29           C  
ATOM   3705  CD1 LEU A 506     -10.252   5.128  -7.640  1.00 69.29           C  
ATOM   3706  CD2 LEU A 506      -9.425   7.022  -6.216  1.00 69.29           C  
ATOM   3707  N   GLU A 507     -11.787   8.531  -3.672  1.00 69.71           N  
ATOM   3708  CA  GLU A 507     -11.025   9.545  -2.949  1.00 69.71           C  
ATOM   3709  C   GLU A 507      -9.646   9.022  -2.555  1.00 69.71           C  
ATOM   3710  CB  GLU A 507     -11.788  10.005  -1.704  1.00 69.71           C  
ATOM   3711  O   GLU A 507      -9.535   8.010  -1.860  1.00 69.71           O  
ATOM   3712  CG  GLU A 507     -13.059  10.782  -2.014  1.00 69.71           C  
ATOM   3713  CD  GLU A 507     -13.785  11.267  -0.769  1.00 69.71           C  
ATOM   3714  OE1 GLU A 507     -14.808  11.976  -0.901  1.00 69.71           O  
ATOM   3715  OE2 GLU A 507     -13.325  10.938   0.347  1.00 69.71           O  
ATOM   3716  N   THR A 508      -8.749   9.423  -3.320  1.00 76.43           N  
ATOM   3717  CA  THR A 508      -7.374   9.120  -2.936  1.00 76.43           C  
ATOM   3718  C   THR A 508      -6.901  10.061  -1.833  1.00 76.43           C  
ATOM   3719  CB  THR A 508      -6.422   9.218  -4.142  1.00 76.43           C  
ATOM   3720  O   THR A 508      -7.415  11.173  -1.695  1.00 76.43           O  
ATOM   3721  CG2 THR A 508      -6.743   8.152  -5.185  1.00 76.43           C  
ATOM   3722  OG1 THR A 508      -6.554  10.512  -4.743  1.00 76.43           O  
ATOM   3723  N   PHE A 509      -6.057   9.557  -0.887  1.00 79.34           N  
ATOM   3724  CA  PHE A 509      -5.581  10.361   0.232  1.00 79.34           C  
ATOM   3725  C   PHE A 509      -4.537  11.370  -0.232  1.00 79.34           C  
ATOM   3726  CB  PHE A 509      -4.994   9.465   1.327  1.00 79.34           C  
ATOM   3727  O   PHE A 509      -3.565  11.005  -0.895  1.00 79.34           O  
ATOM   3728  CG  PHE A 509      -4.544  10.218   2.550  1.00 79.34           C  
ATOM   3729  CD1 PHE A 509      -3.193  10.447   2.784  1.00 79.34           C  
ATOM   3730  CD2 PHE A 509      -5.471  10.695   3.467  1.00 79.34           C  
ATOM   3731  CE1 PHE A 509      -2.774  11.143   3.915  1.00 79.34           C  
ATOM   3732  CE2 PHE A 509      -5.060  11.392   4.599  1.00 79.34           C  
ATOM   3733  CZ  PHE A 509      -3.710  11.614   4.822  1.00 79.34           C  
ATOM   3734  N   ASN A 510      -4.839  12.618   0.112  1.00 80.96           N  
ATOM   3735  CA  ASN A 510      -3.916  13.700  -0.213  1.00 80.96           C  
ATOM   3736  C   ASN A 510      -3.271  14.282   1.042  1.00 80.96           C  
ATOM   3737  CB  ASN A 510      -4.633  14.800  -0.999  1.00 80.96           C  
ATOM   3738  O   ASN A 510      -3.969  14.717   1.959  1.00 80.96           O  
ATOM   3739  CG  ASN A 510      -3.671  15.785  -1.634  1.00 80.96           C  
ATOM   3740  ND2 ASN A 510      -4.183  16.948  -2.020  1.00 80.96           N  
ATOM   3741  OD1 ASN A 510      -2.478  15.503  -1.776  1.00 80.96           O  
ATOM   3742  N   PHE A 511      -1.935  14.159   1.054  1.00 80.28           N  
ATOM   3743  CA  PHE A 511      -1.215  14.726   2.187  1.00 80.28           C  
ATOM   3744  C   PHE A 511      -1.193  16.248   2.109  1.00 80.28           C  
ATOM   3745  CB  PHE A 511       0.217  14.182   2.242  1.00 80.28           C  
ATOM   3746  O   PHE A 511      -1.166  16.817   1.016  1.00 80.28           O  
ATOM   3747  CG  PHE A 511       0.300  12.730   2.625  1.00 80.28           C  
ATOM   3748  CD1 PHE A 511       0.247  12.344   3.959  1.00 80.28           C  
ATOM   3749  CD2 PHE A 511       0.432  11.749   1.651  1.00 80.28           C  
ATOM   3750  CE1 PHE A 511       0.324  11.000   4.316  1.00 80.28           C  
ATOM   3751  CE2 PHE A 511       0.509  10.404   2.000  1.00 80.28           C  
ATOM   3752  CZ  PHE A 511       0.457  10.031   3.333  1.00 80.28           C  
ATOM   3753  N   PRO A 512      -1.359  16.858   3.250  1.00 81.62           N  
ATOM   3754  CA  PRO A 512      -1.199  18.314   3.244  1.00 81.62           C  
ATOM   3755  C   PRO A 512       0.130  18.759   2.639  1.00 81.62           C  
ATOM   3756  CB  PRO A 512      -1.275  18.683   4.728  1.00 81.62           C  
ATOM   3757  O   PRO A 512       1.118  18.023   2.702  1.00 81.62           O  
ATOM   3758  CG  PRO A 512      -1.915  17.502   5.383  1.00 81.62           C  
ATOM   3759  CD  PRO A 512      -1.603  16.278   4.570  1.00 81.62           C  
ATOM   3760  N   SER A 513       0.100  19.896   1.914  1.00 78.37           N  
ATOM   3761  CA  SER A 513       1.256  20.428   1.199  1.00 78.37           C  
ATOM   3762  C   SER A 513       2.461  20.569   2.123  1.00 78.37           C  
ATOM   3763  CB  SER A 513       0.922  21.783   0.574  1.00 78.37           C  
ATOM   3764  O   SER A 513       3.597  20.326   1.711  1.00 78.37           O  
ATOM   3765  OG  SER A 513       2.045  22.312  -0.110  1.00 78.37           O  
ATOM   3766  N   GLU A 514       2.258  20.759   3.371  1.00 81.26           N  
ATOM   3767  CA  GLU A 514       3.308  20.929   4.370  1.00 81.26           C  
ATOM   3768  C   GLU A 514       3.999  19.603   4.677  1.00 81.26           C  
ATOM   3769  CB  GLU A 514       2.736  21.533   5.655  1.00 81.26           C  
ATOM   3770  O   GLU A 514       5.223  19.553   4.819  1.00 81.26           O  
ATOM   3771  CG  GLU A 514       2.182  22.940   5.480  1.00 81.26           C  
ATOM   3772  CD  GLU A 514       1.616  23.526   6.763  1.00 81.26           C  
ATOM   3773  OE1 GLU A 514       1.100  24.667   6.734  1.00 81.26           O  
ATOM   3774  OE2 GLU A 514       1.689  22.840   7.807  1.00 81.26           O  
ATOM   3775  N   THR A 515       3.251  18.620   4.803  1.00 80.45           N  
ATOM   3776  CA  THR A 515       3.744  17.276   5.082  1.00 80.45           C  
ATOM   3777  C   THR A 515       4.511  16.722   3.885  1.00 80.45           C  
ATOM   3778  CB  THR A 515       2.591  16.321   5.442  1.00 80.45           C  
ATOM   3779  O   THR A 515       5.541  16.066   4.050  1.00 80.45           O  
ATOM   3780  CG2 THR A 515       3.120  14.951   5.853  1.00 80.45           C  
ATOM   3781  OG1 THR A 515       1.840  16.877   6.529  1.00 80.45           O  
ATOM   3782  N   LEU A 516       4.118  16.971   2.775  1.00 80.48           N  
ATOM   3783  CA  LEU A 516       4.761  16.559   1.532  1.00 80.48           C  
ATOM   3784  C   LEU A 516       6.097  17.270   1.349  1.00 80.48           C  
ATOM   3785  CB  LEU A 516       3.848  16.845   0.337  1.00 80.48           C  
ATOM   3786  O   LEU A 516       7.076  16.659   0.913  1.00 80.48           O  
ATOM   3787  CG  LEU A 516       2.689  15.872   0.120  1.00 80.48           C  
ATOM   3788  CD1 LEU A 516       1.568  16.549  -0.662  1.00 80.48           C  
ATOM   3789  CD2 LEU A 516       3.170  14.618  -0.603  1.00 80.48           C  
ATOM   3790  N   GLU A 517       6.146  18.544   1.706  1.00 82.38           N  
ATOM   3791  CA  GLU A 517       7.371  19.336   1.634  1.00 82.38           C  
ATOM   3792  C   GLU A 517       8.407  18.841   2.639  1.00 82.38           C  
ATOM   3793  CB  GLU A 517       7.069  20.817   1.876  1.00 82.38           C  
ATOM   3794  O   GLU A 517       9.599  18.776   2.328  1.00 82.38           O  
ATOM   3795  CG  GLU A 517       6.354  21.496   0.717  1.00 82.38           C  
ATOM   3796  CD  GLU A 517       6.088  22.973   0.959  1.00 82.38           C  
ATOM   3797  OE1 GLU A 517       5.472  23.630   0.089  1.00 82.38           O  
ATOM   3798  OE2 GLU A 517       6.499  23.479   2.027  1.00 82.38           O  
ATOM   3799  N   ARG A 518       7.959  18.484   3.758  1.00 82.76           N  
ATOM   3800  CA  ARG A 518       8.839  17.946   4.791  1.00 82.76           C  
ATOM   3801  C   ARG A 518       9.422  16.603   4.367  1.00 82.76           C  
ATOM   3802  CB  ARG A 518       8.086  17.797   6.115  1.00 82.76           C  
ATOM   3803  O   ARG A 518      10.529  16.244   4.775  1.00 82.76           O  
ATOM   3804  CG  ARG A 518       7.810  19.116   6.819  1.00 82.76           C  
ATOM   3805  CD  ARG A 518       7.249  18.903   8.218  1.00 82.76           C  
ATOM   3806  NE  ARG A 518       5.859  18.459   8.179  1.00 82.76           N  
ATOM   3807  NH1 ARG A 518       5.756  17.906  10.419  1.00 82.76           N  
ATOM   3808  NH2 ARG A 518       3.920  17.619   9.078  1.00 82.76           N  
ATOM   3809  CZ  ARG A 518       5.181  17.996   9.226  1.00 82.76           C  
ATOM   3810  N   ALA A 519       8.635  15.901   3.553  1.00 77.85           N  
ATOM   3811  CA  ALA A 519       9.019  14.568   3.094  1.00 77.85           C  
ATOM   3812  C   ALA A 519       9.861  14.647   1.824  1.00 77.85           C  
ATOM   3813  CB  ALA A 519       7.779  13.710   2.855  1.00 77.85           C  
ATOM   3814  O   ALA A 519      10.429  13.644   1.385  1.00 77.85           O  
ATOM   3815  N   GLY A 520      10.055  15.962   1.316  1.00 76.13           N  
ATOM   3816  CA  GLY A 520      10.993  16.171   0.224  1.00 76.13           C  
ATOM   3817  C   GLY A 520      10.372  15.965  -1.144  1.00 76.13           C  
ATOM   3818  O   GLY A 520      11.083  15.777  -2.133  1.00 76.13           O  
ATOM   3819  N   VAL A 521       9.006  15.849  -1.234  1.00 76.67           N  
ATOM   3820  CA  VAL A 521       8.255  15.705  -2.477  1.00 76.67           C  
ATOM   3821  C   VAL A 521       7.976  17.082  -3.075  1.00 76.67           C  
ATOM   3822  CB  VAL A 521       6.930  14.942  -2.255  1.00 76.67           C  
ATOM   3823  O   VAL A 521       7.396  17.946  -2.414  1.00 76.67           O  
ATOM   3824  CG1 VAL A 521       6.161  14.802  -3.567  1.00 76.67           C  
ATOM   3825  CG2 VAL A 521       7.201  13.569  -1.642  1.00 76.67           C  
ATOM   3826  N   GLN A 522       8.683  17.492  -4.088  1.00 65.52           N  
ATOM   3827  CA  GLN A 522       8.479  18.782  -4.737  1.00 65.52           C  
ATOM   3828  C   GLN A 522       7.260  18.749  -5.655  1.00 65.52           C  
ATOM   3829  CB  GLN A 522       9.722  19.188  -5.530  1.00 65.52           C  
ATOM   3830  O   GLN A 522       7.085  17.807  -6.430  1.00 65.52           O  
ATOM   3831  CG  GLN A 522      10.956  19.411  -4.667  1.00 65.52           C  
ATOM   3832  CD  GLN A 522      12.148  19.908  -5.464  1.00 65.52           C  
ATOM   3833  NE2 GLN A 522      13.253  20.174  -4.775  1.00 65.52           N  
ATOM   3834  OE1 GLN A 522      12.076  20.052  -6.689  1.00 65.52           O  
ATOM   3835  N   ALA A 523       6.098  19.243  -5.271  1.00 57.20           N  
ATOM   3836  CA  ALA A 523       4.874  19.364  -6.060  1.00 57.20           C  
ATOM   3837  C   ALA A 523       5.178  19.862  -7.470  1.00 57.20           C  
ATOM   3838  CB  ALA A 523       3.886  20.300  -5.369  1.00 57.20           C  
ATOM   3839  O   ALA A 523       5.800  20.913  -7.643  1.00 57.20           O  
ATOM   3840  N   SER A 524       5.734  19.053  -8.379  1.00 48.49           N  
ATOM   3841  CA  SER A 524       5.972  19.403  -9.775  1.00 48.49           C  
ATOM   3842  C   SER A 524       4.731  20.022 -10.409  1.00 48.49           C  
ATOM   3843  CB  SER A 524       6.401  18.171 -10.572  1.00 48.49           C  
ATOM   3844  O   SER A 524       3.608  19.597 -10.131  1.00 48.49           O  
ATOM   3845  OG  SER A 524       5.388  17.180 -10.549  1.00 48.49           O  
ATOM   3846  N   SER A 525       4.455  21.397 -10.402  1.00 39.75           N  
ATOM   3847  CA  SER A 525       3.862  22.344 -11.342  1.00 39.75           C  
ATOM   3848  C   SER A 525       2.394  22.598 -11.018  1.00 39.75           C  
ATOM   3849  CB  SER A 525       3.994  21.830 -12.776  1.00 39.75           C  
ATOM   3850  O   SER A 525       1.635  21.659 -10.769  1.00 39.75           O  
ATOM   3851  OG  SER A 525       3.584  22.819 -13.704  1.00 39.75           O  
ATOM   3852  N   ALA A 526       1.954  23.530 -10.230  1.00 37.98           N  
ATOM   3853  CA  ALA A 526       0.985  24.622 -10.200  1.00 37.98           C  
ATOM   3854  C   ALA A 526      -0.246  24.287 -11.037  1.00 37.98           C  
ATOM   3855  CB  ALA A 526       1.626  25.916 -10.698  1.00 37.98           C  
ATOM   3856  O   ALA A 526      -1.321  24.854 -10.827  1.00 37.98           O  
ATOM   3857  N   LEU A 527      -0.556  22.893 -11.521  1.00 37.94           N  
ATOM   3858  CA  LEU A 527      -1.764  22.523 -12.251  1.00 37.94           C  
ATOM   3859  C   LEU A 527      -2.372  21.244 -11.685  1.00 37.94           C  
ATOM   3860  CB  LEU A 527      -1.455  22.339 -13.740  1.00 37.94           C  
ATOM   3861  O   LEU A 527      -3.559  20.975 -11.883  1.00 37.94           O  
ATOM   3862  CG  LEU A 527      -2.624  22.543 -14.705  1.00 37.94           C  
ATOM   3863  CD1 LEU A 527      -2.902  24.030 -14.894  1.00 37.94           C  
ATOM   3864  CD2 LEU A 527      -2.336  21.872 -16.044  1.00 37.94           C  
ATOM   3865  N   THR A 528      -2.022  20.666 -10.256  1.00 39.29           N  
ATOM   3866  CA  THR A 528      -2.855  19.579  -9.754  1.00 39.29           C  
ATOM   3867  C   THR A 528      -2.756  19.480  -8.234  1.00 39.29           C  
ATOM   3868  CB  THR A 528      -2.457  18.232 -10.386  1.00 39.29           C  
ATOM   3869  O   THR A 528      -1.661  19.336  -7.686  1.00 39.29           O  
ATOM   3870  CG2 THR A 528      -3.690  17.411 -10.749  1.00 39.29           C  
ATOM   3871  OG1 THR A 528      -1.691  18.475 -11.572  1.00 39.29           O  
ATOM   3872  N   SER A 529      -3.093  20.432  -7.431  1.00 46.79           N  
ATOM   3873  CA  SER A 529      -3.434  20.380  -6.013  1.00 46.79           C  
ATOM   3874  C   SER A 529      -3.559  18.940  -5.528  1.00 46.79           C  
ATOM   3875  CB  SER A 529      -4.738  21.132  -5.747  1.00 46.79           C  
ATOM   3876  O   SER A 529      -3.621  18.689  -4.322  1.00 46.79           O  
ATOM   3877  OG  SER A 529      -4.973  21.255  -4.354  1.00 46.79           O  
ATOM   3878  N   GLN A 530      -3.128  17.880  -6.429  1.00 57.43           N  
ATOM   3879  CA  GLN A 530      -3.330  16.482  -6.063  1.00 57.43           C  
ATOM   3880  C   GLN A 530      -2.030  15.690  -6.175  1.00 57.43           C  
ATOM   3881  CB  GLN A 530      -4.408  15.846  -6.942  1.00 57.43           C  
ATOM   3882  O   GLN A 530      -1.156  16.031  -6.976  1.00 57.43           O  
ATOM   3883  CG  GLN A 530      -5.801  16.420  -6.717  1.00 57.43           C  
ATOM   3884  CD  GLN A 530      -6.903  15.477  -7.165  1.00 57.43           C  
ATOM   3885  NE2 GLN A 530      -8.147  15.836  -6.867  1.00 57.43           N  
ATOM   3886  OE1 GLN A 530      -6.638  14.436  -7.774  1.00 57.43           O  
ATOM   3887  N   VAL A 531      -1.553  14.982  -5.022  1.00 59.79           N  
ATOM   3888  CA  VAL A 531      -0.418  14.078  -4.865  1.00 59.79           C  
ATOM   3889  C   VAL A 531      -0.282  13.199  -6.107  1.00 59.79           C  
ATOM   3890  CB  VAL A 531      -0.563  13.199  -3.603  1.00 59.79           C  
ATOM   3891  O   VAL A 531      -1.239  12.536  -6.514  1.00 59.79           O  
ATOM   3892  CG1 VAL A 531       0.636  12.264  -3.456  1.00 59.79           C  
ATOM   3893  CG2 VAL A 531      -0.719  14.073  -2.360  1.00 59.79           C  
ATOM   3894  N   PRO A 532       0.864  13.283  -6.891  1.00 69.84           N  
ATOM   3895  CA  PRO A 532       1.119  12.360  -7.999  1.00 69.84           C  
ATOM   3896  C   PRO A 532       1.313  10.919  -7.533  1.00 69.84           C  
ATOM   3897  CB  PRO A 532       2.402  12.908  -8.627  1.00 69.84           C  
ATOM   3898  O   PRO A 532       1.685  10.683  -6.380  1.00 69.84           O  
ATOM   3899  CG  PRO A 532       3.037  13.725  -7.548  1.00 69.84           C  
ATOM   3900  CD  PRO A 532       1.977  14.115  -6.559  1.00 69.84           C  
ATOM   3901  N   PRO A 533       0.657  10.030  -8.250  1.00 84.17           N  
ATOM   3902  CA  PRO A 533       0.967   8.633  -7.940  1.00 84.17           C  
ATOM   3903  C   PRO A 533       2.467   8.377  -7.806  1.00 84.17           C  
ATOM   3904  CB  PRO A 533       0.387   7.869  -9.133  1.00 84.17           C  
ATOM   3905  O   PRO A 533       3.256   8.874  -8.614  1.00 84.17           O  
ATOM   3906  CG  PRO A 533       0.362   8.865 -10.248  1.00 84.17           C  
ATOM   3907  CD  PRO A 533       0.218  10.238  -9.658  1.00 84.17           C  
ATOM   3908  N   PHE A 534       2.949   7.752  -6.659  1.00 90.61           N  
ATOM   3909  CA  PHE A 534       4.355   7.455  -6.411  1.00 90.61           C  
ATOM   3910  C   PHE A 534       4.844   6.346  -7.335  1.00 90.61           C  
ATOM   3911  CB  PHE A 534       4.572   7.054  -4.949  1.00 90.61           C  
ATOM   3912  O   PHE A 534       4.178   5.320  -7.490  1.00 90.61           O  
ATOM   3913  CG  PHE A 534       4.309   8.166  -3.969  1.00 90.61           C  
ATOM   3914  CD1 PHE A 534       5.275   9.132  -3.718  1.00 90.61           C  
ATOM   3915  CD2 PHE A 534       3.095   8.245  -3.300  1.00 90.61           C  
ATOM   3916  CE1 PHE A 534       5.035  10.162  -2.812  1.00 90.61           C  
ATOM   3917  CE2 PHE A 534       2.847   9.271  -2.393  1.00 90.61           C  
ATOM   3918  CZ  PHE A 534       3.819  10.228  -2.149  1.00 90.61           C  
ATOM   3919  N   ALA A 535       5.897   6.634  -7.941  1.00 92.37           N  
ATOM   3920  CA  ALA A 535       6.544   5.653  -8.808  1.00 92.37           C  
ATOM   3921  C   ALA A 535       7.730   4.998  -8.106  1.00 92.37           C  
ATOM   3922  CB  ALA A 535       6.996   6.309 -10.110  1.00 92.37           C  
ATOM   3923  O   ALA A 535       8.732   5.659  -7.820  1.00 92.37           O  
ATOM   3924  N   VAL A 536       7.631   3.640  -7.919  1.00 92.93           N  
ATOM   3925  CA  VAL A 536       8.616   3.001  -7.052  1.00 92.93           C  
ATOM   3926  C   VAL A 536       9.301   1.860  -7.801  1.00 92.93           C  
ATOM   3927  CB  VAL A 536       7.970   2.473  -5.752  1.00 92.93           C  
ATOM   3928  O   VAL A 536       8.680   1.192  -8.631  1.00 92.93           O  
ATOM   3929  CG1 VAL A 536       8.991   1.707  -4.913  1.00 92.93           C  
ATOM   3930  CG2 VAL A 536       7.371   3.626  -4.948  1.00 92.93           C  
ATOM   3931  N   VAL A 537      10.551   1.717  -7.497  1.00 91.80           N  
ATOM   3932  CA  VAL A 537      11.365   0.590  -7.941  1.00 91.80           C  
ATOM   3933  C   VAL A 537      11.831  -0.218  -6.732  1.00 91.80           C  
ATOM   3934  CB  VAL A 537      12.581   1.060  -8.769  1.00 91.80           C  
ATOM   3935  O   VAL A 537      12.274   0.349  -5.731  1.00 91.80           O  
ATOM   3936  CG1 VAL A 537      13.433  -0.132  -9.203  1.00 91.80           C  
ATOM   3937  CG2 VAL A 537      12.121   1.862  -9.985  1.00 91.80           C  
ATOM   3938  N   ALA A 538      11.688  -1.508  -6.815  1.00 90.10           N  
ATOM   3939  CA  ALA A 538      12.141  -2.377  -5.732  1.00 90.10           C  
ATOM   3940  C   ALA A 538      13.054  -3.481  -6.259  1.00 90.10           C  
ATOM   3941  CB  ALA A 538      10.947  -2.983  -5.000  1.00 90.10           C  
ATOM   3942  O   ALA A 538      12.877  -3.956  -7.383  1.00 90.10           O  
ATOM   3943  N   SER A 539      14.045  -3.843  -5.398  1.00 88.02           N  
ATOM   3944  CA  SER A 539      14.991  -4.869  -5.825  1.00 88.02           C  
ATOM   3945  C   SER A 539      15.394  -5.769  -4.662  1.00 88.02           C  
ATOM   3946  CB  SER A 539      16.236  -4.228  -6.440  1.00 88.02           C  
ATOM   3947  O   SER A 539      15.451  -5.321  -3.515  1.00 88.02           O  
ATOM   3948  OG  SER A 539      17.167  -5.219  -6.839  1.00 88.02           O  
ATOM   3949  N   ASN A 540      15.717  -7.049  -5.031  1.00 85.03           N  
ATOM   3950  CA  ASN A 540      16.253  -7.992  -4.055  1.00 85.03           C  
ATOM   3951  C   ASN A 540      17.775  -7.919  -3.981  1.00 85.03           C  
ATOM   3952  CB  ASN A 540      15.806  -9.418  -4.385  1.00 85.03           C  
ATOM   3953  O   ASN A 540      18.368  -8.254  -2.954  1.00 85.03           O  
ATOM   3954  CG  ASN A 540      14.321  -9.630  -4.167  1.00 85.03           C  
ATOM   3955  ND2 ASN A 540      13.744 -10.580  -4.893  1.00 85.03           N  
ATOM   3956  OD1 ASN A 540      13.696  -8.944  -3.354  1.00 85.03           O  
ATOM   3957  N   ASP A 541      18.349  -7.432  -4.991  1.00 84.94           N  
ATOM   3958  CA  ASP A 541      19.803  -7.332  -5.075  1.00 84.94           C  
ATOM   3959  C   ASP A 541      20.312  -6.094  -4.341  1.00 84.94           C  
ATOM   3960  CB  ASP A 541      20.255  -7.301  -6.536  1.00 84.94           C  
ATOM   3961  O   ASP A 541      19.760  -5.003  -4.497  1.00 84.94           O  
ATOM   3962  CG  ASP A 541      19.914  -8.574  -7.290  1.00 84.94           C  
ATOM   3963  OD1 ASP A 541      19.938  -9.667  -6.684  1.00 84.94           O  
ATOM   3964  OD2 ASP A 541      19.620  -8.484  -8.502  1.00 84.94           O  
ATOM   3965  N   MET A 542      21.348  -6.221  -3.471  1.00 82.03           N  
ATOM   3966  CA  MET A 542      21.914  -5.141  -2.667  1.00 82.03           C  
ATOM   3967  C   MET A 542      23.349  -4.844  -3.088  1.00 82.03           C  
ATOM   3968  CB  MET A 542      21.868  -5.496  -1.180  1.00 82.03           C  
ATOM   3969  O   MET A 542      24.163  -5.759  -3.222  1.00 82.03           O  
ATOM   3970  CG  MET A 542      20.469  -5.787  -0.662  1.00 82.03           C  
ATOM   3971  SD  MET A 542      19.362  -4.328  -0.769  1.00 82.03           S  
ATOM   3972  CE  MET A 542      17.901  -5.089  -1.531  1.00 82.03           C  
ATOM   3973  N   ASP A 543      23.643  -3.595  -3.458  1.00 80.92           N  
ATOM   3974  CA  ASP A 543      24.987  -3.162  -3.828  1.00 80.92           C  
ATOM   3975  C   ASP A 543      25.434  -1.973  -2.982  1.00 80.92           C  
ATOM   3976  CB  ASP A 543      25.045  -2.802  -5.314  1.00 80.92           C  
ATOM   3977  O   ASP A 543      24.603  -1.200  -2.501  1.00 80.92           O  
ATOM   3978  CG  ASP A 543      24.951  -4.015  -6.223  1.00 80.92           C  
ATOM   3979  OD1 ASP A 543      25.245  -5.141  -5.769  1.00 80.92           O  
ATOM   3980  OD2 ASP A 543      24.583  -3.842  -7.405  1.00 80.92           O  
ATOM   3981  N   PRO A 544      26.773  -1.958  -2.724  1.00 75.83           N  
ATOM   3982  CA  PRO A 544      27.286  -0.782  -2.017  1.00 75.83           C  
ATOM   3983  C   PRO A 544      27.109   0.509  -2.814  1.00 75.83           C  
ATOM   3984  CB  PRO A 544      28.769  -1.105  -1.824  1.00 75.83           C  
ATOM   3985  O   PRO A 544      27.229   0.502  -4.042  1.00 75.83           O  
ATOM   3986  CG  PRO A 544      29.087  -2.096  -2.897  1.00 75.83           C  
ATOM   3987  CD  PRO A 544      27.814  -2.773  -3.314  1.00 75.83           C  
ATOM   3988  N   ALA A 545      26.385   1.428  -2.204  1.00 69.17           N  
ATOM   3989  CA  ALA A 545      26.060   2.705  -2.835  1.00 69.17           C  
ATOM   3990  C   ALA A 545      27.309   3.364  -3.412  1.00 69.17           C  
ATOM   3991  CB  ALA A 545      25.385   3.637  -1.832  1.00 69.17           C  
ATOM   3992  O   ALA A 545      28.334   3.468  -2.734  1.00 69.17           O  
ATOM   3993  N   GLU A 546      27.416   3.584  -4.673  1.00 65.73           N  
ATOM   3994  CA  GLU A 546      28.528   4.227  -5.366  1.00 65.73           C  
ATOM   3995  C   GLU A 546      28.495   5.741  -5.176  1.00 65.73           C  
ATOM   3996  CB  GLU A 546      28.504   3.884  -6.858  1.00 65.73           C  
ATOM   3997  O   GLU A 546      29.542   6.379  -5.046  1.00 65.73           O  
ATOM   3998  CG  GLU A 546      28.735   2.409  -7.153  1.00 65.73           C  
ATOM   3999  CD  GLU A 546      28.735   2.087  -8.639  1.00 65.73           C  
ATOM   4000  OE1 GLU A 546      28.944   0.909  -9.005  1.00 65.73           O  
ATOM   4001  OE2 GLU A 546      28.525   3.022  -9.444  1.00 65.73           O  
ATOM   4002  N   ASP A 547      27.254   6.370  -4.845  1.00 67.75           N  
ATOM   4003  CA  ASP A 547      27.052   7.806  -4.679  1.00 67.75           C  
ATOM   4004  C   ASP A 547      27.117   8.202  -3.206  1.00 67.75           C  
ATOM   4005  CB  ASP A 547      25.711   8.232  -5.280  1.00 67.75           C  
ATOM   4006  O   ASP A 547      26.541   7.528  -2.350  1.00 67.75           O  
ATOM   4007  CG  ASP A 547      25.671   8.104  -6.792  1.00 67.75           C  
ATOM   4008  OD1 ASP A 547      26.741   8.148  -7.437  1.00 67.75           O  
ATOM   4009  OD2 ASP A 547      24.559   7.960  -7.345  1.00 67.75           O  
ATOM   4010  N   PRO A 548      28.061   9.184  -2.857  1.00 64.44           N  
ATOM   4011  CA  PRO A 548      28.300   9.663  -1.494  1.00 64.44           C  
ATOM   4012  C   PRO A 548      27.043  10.229  -0.838  1.00 64.44           C  
ATOM   4013  CB  PRO A 548      29.356  10.755  -1.684  1.00 64.44           C  
ATOM   4014  O   PRO A 548      26.873  10.118   0.379  1.00 64.44           O  
ATOM   4015  CG  PRO A 548      29.284  11.108  -3.135  1.00 64.44           C  
ATOM   4016  CD  PRO A 548      28.730   9.930  -3.885  1.00 64.44           C  
ATOM   4017  N   ALA A 549      26.005  10.822  -1.557  1.00 63.49           N  
ATOM   4018  CA  ALA A 549      24.741  11.388  -1.091  1.00 63.49           C  
ATOM   4019  C   ALA A 549      23.743  10.288  -0.743  1.00 63.49           C  
ATOM   4020  CB  ALA A 549      24.154  12.321  -2.147  1.00 63.49           C  
ATOM   4021  O   ALA A 549      22.951  10.432   0.191  1.00 63.49           O  
ATOM   4022  N   LEU A 550      23.849   9.161  -1.335  1.00 64.27           N  
ATOM   4023  CA  LEU A 550      22.989   7.995  -1.163  1.00 64.27           C  
ATOM   4024  C   LEU A 550      23.520   7.086  -0.060  1.00 64.27           C  
ATOM   4025  CB  LEU A 550      22.878   7.214  -2.475  1.00 64.27           C  
ATOM   4026  O   LEU A 550      22.759   6.332   0.549  1.00 64.27           O  
ATOM   4027  CG  LEU A 550      22.103   7.893  -3.605  1.00 64.27           C  
ATOM   4028  CD1 LEU A 550      22.278   7.119  -4.908  1.00 64.27           C  
ATOM   4029  CD2 LEU A 550      20.627   8.016  -3.245  1.00 64.27           C  
ATOM   4030  N   GLN A 551      24.837   7.236   0.232  1.00 62.02           N  
ATOM   4031  CA  GLN A 551      25.534   6.535   1.306  1.00 62.02           C  
ATOM   4032  C   GLN A 551      25.100   7.055   2.673  1.00 62.02           C  
ATOM   4033  CB  GLN A 551      27.048   6.677   1.146  1.00 62.02           C  
ATOM   4034  O   GLN A 551      25.094   6.308   3.654  1.00 62.02           O  
ATOM   4035  CG  GLN A 551      27.640   5.779   0.068  1.00 62.02           C  
ATOM   4036  CD  GLN A 551      29.117   6.036  -0.164  1.00 62.02           C  
ATOM   4037  NE2 GLN A 551      29.552   5.907  -1.413  1.00 62.02           N  
ATOM   4038  OE1 GLN A 551      29.861   6.347   0.771  1.00 62.02           O  
ATOM   4039  N   ALA A 552      24.691   8.389   2.675  1.00 60.85           N  
ATOM   4040  CA  ALA A 552      24.181   9.054   3.871  1.00 60.85           C  
ATOM   4041  C   ALA A 552      22.802   8.522   4.249  1.00 60.85           C  
ATOM   4042  CB  ALA A 552      24.125  10.565   3.657  1.00 60.85           C  
ATOM   4043  O   ALA A 552      22.438   8.503   5.427  1.00 60.85           O  
ATOM   4044  N   GLU A 553      22.107   8.106   3.267  1.00 61.36           N  
ATOM   4045  CA  GLU A 553      20.757   7.578   3.445  1.00 61.36           C  
ATOM   4046  C   GLU A 553      20.784   6.077   3.718  1.00 61.36           C  
ATOM   4047  CB  GLU A 553      19.897   7.874   2.214  1.00 61.36           C  
ATOM   4048  O   GLU A 553      19.820   5.520   4.247  1.00 61.36           O  
ATOM   4049  CG  GLU A 553      19.742   9.358   1.914  1.00 61.36           C  
ATOM   4050  CD  GLU A 553      18.975  10.110   2.989  1.00 61.36           C  
ATOM   4051  OE1 GLU A 553      19.113  11.351   3.079  1.00 61.36           O  
ATOM   4052  OE2 GLU A 553      18.229   9.453   3.750  1.00 61.36           O  
ATOM   4053  N   ALA A 554      21.881   5.403   3.385  1.00 60.21           N  
ATOM   4054  CA  ALA A 554      22.160   4.005   3.700  1.00 60.21           C  
ATOM   4055  C   ALA A 554      22.912   3.880   5.022  1.00 60.21           C  
ATOM   4056  CB  ALA A 554      22.959   3.355   2.573  1.00 60.21           C  
ATOM   4057  O   ALA A 554      23.831   4.656   5.296  1.00 60.21           O  
ATOM   4058  N   PRO A 555      22.384   3.443   6.089  1.00 57.56           N  
ATOM   4059  CA  PRO A 555      23.112   3.293   7.351  1.00 57.56           C  
ATOM   4060  C   PRO A 555      24.511   2.711   7.160  1.00 57.56           C  
ATOM   4061  CB  PRO A 555      22.229   2.337   8.157  1.00 57.56           C  
ATOM   4062  O   PRO A 555      24.754   1.983   6.194  1.00 57.56           O  
ATOM   4063  CG  PRO A 555      21.191   1.868   7.188  1.00 57.56           C  
ATOM   4064  CD  PRO A 555      21.370   2.617   5.899  1.00 57.56           C  
ATOM   4065  N   ALA A 556      25.655   3.412   7.581  1.00 48.67           N  
ATOM   4066  CA  ALA A 556      27.087   3.144   7.488  1.00 48.67           C  
ATOM   4067  C   ALA A 556      27.357   1.648   7.351  1.00 48.67           C  
ATOM   4068  CB  ALA A 556      27.814   3.702   8.710  1.00 48.67           C  
ATOM   4069  O   ALA A 556      26.964   0.858   8.212  1.00 48.67           O  
ATOM   4070  N   GLY A 557      27.687   1.191   5.950  1.00 55.62           N  
ATOM   4071  CA  GLY A 557      28.131  -0.173   5.711  1.00 55.62           C  
ATOM   4072  C   GLY A 557      27.052  -1.056   5.113  1.00 55.62           C  
ATOM   4073  O   GLY A 557      27.262  -2.254   4.915  1.00 55.62           O  
ATOM   4074  N   GLN A 558      25.868  -0.409   4.701  1.00 64.22           N  
ATOM   4075  CA  GLN A 558      24.720  -1.147   4.185  1.00 64.22           C  
ATOM   4076  C   GLN A 558      24.539  -0.907   2.689  1.00 64.22           C  
ATOM   4077  CB  GLN A 558      23.447  -0.755   4.937  1.00 64.22           C  
ATOM   4078  O   GLN A 558      24.837   0.179   2.188  1.00 64.22           O  
ATOM   4079  CG  GLN A 558      23.214  -1.557   6.211  1.00 64.22           C  
ATOM   4080  CD  GLN A 558      21.970  -1.119   6.960  1.00 64.22           C  
ATOM   4081  NE2 GLN A 558      21.894  -1.469   8.240  1.00 64.22           N  
ATOM   4082  OE1 GLN A 558      21.084  -0.471   6.394  1.00 64.22           O  
ATOM   4083  N   SER A 559      24.383  -2.037   1.949  1.00 71.42           N  
ATOM   4084  CA  SER A 559      24.133  -2.141   0.515  1.00 71.42           C  
ATOM   4085  C   SER A 559      22.730  -1.658   0.162  1.00 71.42           C  
ATOM   4086  CB  SER A 559      24.319  -3.583   0.041  1.00 71.42           C  
ATOM   4087  O   SER A 559      21.846  -1.622   1.020  1.00 71.42           O  
ATOM   4088  OG  SER A 559      23.400  -4.447   0.687  1.00 71.42           O  
ATOM   4089  N   LEU A 560      22.646  -0.856  -0.911  1.00 79.03           N  
ATOM   4090  CA  LEU A 560      21.388  -0.314  -1.413  1.00 79.03           C  
ATOM   4091  C   LEU A 560      20.739  -1.276  -2.403  1.00 79.03           C  
ATOM   4092  CB  LEU A 560      21.617   1.045  -2.080  1.00 79.03           C  
ATOM   4093  O   LEU A 560      21.433  -2.031  -3.088  1.00 79.03           O  
ATOM   4094  CG  LEU A 560      22.150   2.160  -1.179  1.00 79.03           C  
ATOM   4095  CD1 LEU A 560      22.600   3.350  -2.020  1.00 79.03           C  
ATOM   4096  CD2 LEU A 560      21.090   2.584  -0.168  1.00 79.03           C  
ATOM   4097  N   PRO A 561      19.430  -1.356  -2.340  1.00 85.15           N  
ATOM   4098  CA  PRO A 561      18.743  -2.169  -3.346  1.00 85.15           C  
ATOM   4099  C   PRO A 561      18.941  -1.642  -4.766  1.00 85.15           C  
ATOM   4100  CB  PRO A 561      17.273  -2.078  -2.930  1.00 85.15           C  
ATOM   4101  O   PRO A 561      18.596  -0.493  -5.055  1.00 85.15           O  
ATOM   4102  CG  PRO A 561      17.175  -0.807  -2.149  1.00 85.15           C  
ATOM   4103  CD  PRO A 561      18.520  -0.512  -1.549  1.00 85.15           C  
ATOM   4104  N   VAL A 562      19.598  -2.511  -5.540  1.00 87.78           N  
ATOM   4105  CA  VAL A 562      19.951  -2.093  -6.893  1.00 87.78           C  
ATOM   4106  C   VAL A 562      19.491  -3.147  -7.897  1.00 87.78           C  
ATOM   4107  CB  VAL A 562      21.470  -1.850  -7.034  1.00 87.78           C  
ATOM   4108  O   VAL A 562      19.642  -4.347  -7.659  1.00 87.78           O  
ATOM   4109  CG1 VAL A 562      21.824  -1.463  -8.469  1.00 87.78           C  
ATOM   4110  CG2 VAL A 562      21.930  -0.769  -6.057  1.00 87.78           C  
ATOM   4111  N   ARG A 563      18.889  -2.666  -8.967  1.00 88.39           N  
ATOM   4112  CA  ARG A 563      18.591  -3.511 -10.119  1.00 88.39           C  
ATOM   4113  C   ARG A 563      19.629  -3.320 -11.220  1.00 88.39           C  
ATOM   4114  CB  ARG A 563      17.192  -3.209 -10.660  1.00 88.39           C  
ATOM   4115  O   ARG A 563      19.884  -2.193 -11.652  1.00 88.39           O  
ATOM   4116  CG  ARG A 563      16.067  -3.765  -9.803  1.00 88.39           C  
ATOM   4117  CD  ARG A 563      14.716  -3.638 -10.493  1.00 88.39           C  
ATOM   4118  NE  ARG A 563      13.650  -4.253  -9.708  1.00 88.39           N  
ATOM   4119  NH1 ARG A 563      12.325  -4.770 -11.529  1.00 88.39           N  
ATOM   4120  NH2 ARG A 563      11.633  -5.312  -9.412  1.00 88.39           N  
ATOM   4121  CZ  ARG A 563      12.538  -4.777 -10.218  1.00 88.39           C  
ATOM   4122  N   ARG A 564      20.277  -4.514 -11.651  1.00 88.21           N  
ATOM   4123  CA  ARG A 564      21.323  -4.443 -12.667  1.00 88.21           C  
ATOM   4124  C   ARG A 564      20.808  -4.928 -14.018  1.00 88.21           C  
ATOM   4125  CB  ARG A 564      22.541  -5.267 -12.244  1.00 88.21           C  
ATOM   4126  O   ARG A 564      20.227  -6.011 -14.114  1.00 88.21           O  
ATOM   4127  CG  ARG A 564      23.253  -4.726 -11.014  1.00 88.21           C  
ATOM   4128  CD  ARG A 564      24.478  -5.558 -10.661  1.00 88.21           C  
ATOM   4129  NE  ARG A 564      25.071  -5.133  -9.395  1.00 88.21           N  
ATOM   4130  NH1 ARG A 564      27.050  -6.287  -9.698  1.00 88.21           N  
ATOM   4131  NH2 ARG A 564      26.720  -5.045  -7.800  1.00 88.21           N  
ATOM   4132  CZ  ARG A 564      26.279  -5.489  -8.967  1.00 88.21           C  
ATOM   4133  N   TYR A 565      20.985  -4.011 -14.969  1.00 89.84           N  
ATOM   4134  CA  TYR A 565      20.685  -4.322 -16.362  1.00 89.84           C  
ATOM   4135  C   TYR A 565      21.947  -4.280 -17.215  1.00 89.84           C  
ATOM   4136  CB  TYR A 565      19.646  -3.343 -16.919  1.00 89.84           C  
ATOM   4137  O   TYR A 565      22.924  -3.618 -16.857  1.00 89.84           O  
ATOM   4138  CG  TYR A 565      18.357  -3.316 -16.136  1.00 89.84           C  
ATOM   4139  CD1 TYR A 565      17.381  -4.291 -16.329  1.00 89.84           C  
ATOM   4140  CD2 TYR A 565      18.110  -2.315 -15.202  1.00 89.84           C  
ATOM   4141  CE1 TYR A 565      16.190  -4.269 -15.611  1.00 89.84           C  
ATOM   4142  CE2 TYR A 565      16.923  -2.283 -14.478  1.00 89.84           C  
ATOM   4143  OH  TYR A 565      14.793  -3.236 -13.975  1.00 89.84           O  
ATOM   4144  CZ  TYR A 565      15.970  -3.263 -14.689  1.00 89.84           C  
ATOM   4145  N   PRO A 566      21.963  -5.024 -18.357  1.00 88.37           N  
ATOM   4146  CA  PRO A 566      23.140  -4.964 -19.227  1.00 88.37           C  
ATOM   4147  C   PRO A 566      23.477  -3.540 -19.666  1.00 88.37           C  
ATOM   4148  CB  PRO A 566      22.736  -5.824 -20.427  1.00 88.37           C  
ATOM   4149  O   PRO A 566      24.643  -3.230 -19.923  1.00 88.37           O  
ATOM   4150  CG  PRO A 566      21.734  -6.791 -19.884  1.00 88.37           C  
ATOM   4151  CD  PRO A 566      20.924  -6.096 -18.828  1.00 88.37           C  
ATOM   4152  N   TRP A 567      22.489  -2.640 -19.617  1.00 87.13           N  
ATOM   4153  CA  TRP A 567      22.674  -1.272 -20.093  1.00 87.13           C  
ATOM   4154  C   TRP A 567      22.790  -0.300 -18.923  1.00 87.13           C  
ATOM   4155  CB  TRP A 567      21.515  -0.858 -21.004  1.00 87.13           C  
ATOM   4156  O   TRP A 567      22.943   0.907 -19.124  1.00 87.13           O  
ATOM   4157  CG  TRP A 567      20.159  -1.093 -20.409  1.00 87.13           C  
ATOM   4158  CD1 TRP A 567      19.464  -0.253 -19.584  1.00 87.13           C  
ATOM   4159  CD2 TRP A 567      19.335  -2.249 -20.591  1.00 87.13           C  
ATOM   4160  CE2 TRP A 567      18.153  -2.041 -19.847  1.00 87.13           C  
ATOM   4161  CE3 TRP A 567      19.481  -3.441 -21.313  1.00 87.13           C  
ATOM   4162  NE1 TRP A 567      18.257  -0.817 -19.242  1.00 87.13           N  
ATOM   4163  CH2 TRP A 567      17.291  -4.140 -20.519  1.00 87.13           C  
ATOM   4164  CZ2 TRP A 567      17.122  -2.982 -19.804  1.00 87.13           C  
ATOM   4165  CZ3 TRP A 567      18.454  -4.377 -21.269  1.00 87.13           C  
ATOM   4166  N   GLY A 568      22.715  -0.712 -17.647  1.00 87.68           N  
ATOM   4167  CA  GLY A 568      22.867   0.188 -16.516  1.00 87.68           C  
ATOM   4168  C   GLY A 568      22.300  -0.374 -15.226  1.00 87.68           C  
ATOM   4169  O   GLY A 568      21.881  -1.533 -15.179  1.00 87.68           O  
ATOM   4170  N   THR A 569      22.402   0.494 -14.131  1.00 88.51           N  
ATOM   4171  CA  THR A 569      21.909   0.098 -12.817  1.00 88.51           C  
ATOM   4172  C   THR A 569      20.820   1.054 -12.338  1.00 88.51           C  
ATOM   4173  CB  THR A 569      23.049   0.055 -11.782  1.00 88.51           C  
ATOM   4174  O   THR A 569      20.847   2.244 -12.656  1.00 88.51           O  
ATOM   4175  CG2 THR A 569      24.107  -0.972 -12.173  1.00 88.51           C  
ATOM   4176  OG1 THR A 569      23.660   1.348 -11.699  1.00 88.51           O  
ATOM   4177  N   CYS A 570      19.794   0.493 -11.821  1.00 88.80           N  
ATOM   4178  CA  CYS A 570      18.697   1.256 -11.235  1.00 88.80           C  
ATOM   4179  C   CYS A 570      18.677   1.106  -9.719  1.00 88.80           C  
ATOM   4180  CB  CYS A 570      17.359   0.805 -11.819  1.00 88.80           C  
ATOM   4181  O   CYS A 570      18.537  -0.004  -9.203  1.00 88.80           O  
ATOM   4182  SG  CYS A 570      15.960   1.827 -11.307  1.00 88.80           S  
ATOM   4183  N   GLU A 571      18.889   2.246  -9.071  1.00 88.51           N  
ATOM   4184  CA  GLU A 571      18.924   2.263  -7.612  1.00 88.51           C  
ATOM   4185  C   GLU A 571      17.570   2.663  -7.033  1.00 88.51           C  
ATOM   4186  CB  GLU A 571      20.012   3.216  -7.111  1.00 88.51           C  
ATOM   4187  O   GLU A 571      17.008   3.694  -7.409  1.00 88.51           O  
ATOM   4188  CG  GLU A 571      21.414   2.845  -7.573  1.00 88.51           C  
ATOM   4189  CD  GLU A 571      22.461   3.884  -7.206  1.00 88.51           C  
ATOM   4190  OE1 GLU A 571      23.647   3.705  -7.566  1.00 88.51           O  
ATOM   4191  OE2 GLU A 571      22.093   4.886  -6.553  1.00 88.51           O  
ATOM   4192  N   ALA A 572      16.976   1.899  -6.174  1.00 86.77           N  
ATOM   4193  CA  ALA A 572      15.640   2.038  -5.601  1.00 86.77           C  
ATOM   4194  C   ALA A 572      15.573   3.227  -4.647  1.00 86.77           C  
ATOM   4195  CB  ALA A 572      15.235   0.756  -4.878  1.00 86.77           C  
ATOM   4196  O   ALA A 572      14.546   3.904  -4.559  1.00 86.77           O  
ATOM   4197  N   LEU A 573      16.610   3.637  -3.977  1.00 84.19           N  
ATOM   4198  CA  LEU A 573      16.636   4.683  -2.960  1.00 84.19           C  
ATOM   4199  C   LEU A 573      17.158   5.993  -3.541  1.00 84.19           C  
ATOM   4200  CB  LEU A 573      17.502   4.256  -1.773  1.00 84.19           C  
ATOM   4201  O   LEU A 573      17.321   6.977  -2.815  1.00 84.19           O  
ATOM   4202  CG  LEU A 573      16.966   3.103  -0.923  1.00 84.19           C  
ATOM   4203  CD1 LEU A 573      17.989   2.705   0.137  1.00 84.19           C  
ATOM   4204  CD2 LEU A 573      15.640   3.486  -0.275  1.00 84.19           C  
ATOM   4205  N   ASN A 574      17.441   5.936  -4.818  1.00 84.82           N  
ATOM   4206  CA  ASN A 574      17.787   7.149  -5.550  1.00 84.82           C  
ATOM   4207  C   ASN A 574      16.541   7.907  -6.000  1.00 84.82           C  
ATOM   4208  CB  ASN A 574      18.670   6.816  -6.754  1.00 84.82           C  
ATOM   4209  O   ASN A 574      15.687   7.350  -6.693  1.00 84.82           O  
ATOM   4210  CG  ASN A 574      19.273   8.050  -7.395  1.00 84.82           C  
ATOM   4211  ND2 ASN A 574      20.197   7.843  -8.326  1.00 84.82           N  
ATOM   4212  OD1 ASN A 574      18.912   9.180  -7.056  1.00 84.82           O  
ATOM   4213  N   PRO A 575      16.353   9.215  -5.563  1.00 84.87           N  
ATOM   4214  CA  PRO A 575      15.168  10.016  -5.883  1.00 84.87           C  
ATOM   4215  C   PRO A 575      15.012  10.267  -7.381  1.00 84.87           C  
ATOM   4216  CB  PRO A 575      15.417  11.328  -5.133  1.00 84.87           C  
ATOM   4217  O   PRO A 575      13.911  10.570  -7.848  1.00 84.87           O  
ATOM   4218  CG  PRO A 575      16.891  11.355  -4.889  1.00 84.87           C  
ATOM   4219  CD  PRO A 575      17.384   9.940  -4.790  1.00 84.87           C  
ATOM   4220  N   GLU A 576      16.103  10.106  -8.144  1.00 83.08           N  
ATOM   4221  CA  GLU A 576      16.051  10.291  -9.591  1.00 83.08           C  
ATOM   4222  C   GLU A 576      15.473   9.061 -10.285  1.00 83.08           C  
ATOM   4223  CB  GLU A 576      17.445  10.600 -10.144  1.00 83.08           C  
ATOM   4224  O   GLU A 576      14.862   9.172 -11.350  1.00 83.08           O  
ATOM   4225  CG  GLU A 576      17.997  11.948  -9.703  1.00 83.08           C  
ATOM   4226  CD  GLU A 576      19.348  12.274 -10.319  1.00 83.08           C  
ATOM   4227  OE1 GLU A 576      19.845  13.406 -10.127  1.00 83.08           O  
ATOM   4228  OE2 GLU A 576      19.914  11.389 -11.000  1.00 83.08           O  
ATOM   4229  N   HIS A 577      15.575   7.868  -9.759  1.00 84.35           N  
ATOM   4230  CA  HIS A 577      15.179   6.588 -10.335  1.00 84.35           C  
ATOM   4231  C   HIS A 577      13.877   6.086  -9.719  1.00 84.35           C  
ATOM   4232  CB  HIS A 577      16.285   5.549 -10.144  1.00 84.35           C  
ATOM   4233  O   HIS A 577      13.082   5.426 -10.391  1.00 84.35           O  
ATOM   4234  CG  HIS A 577      17.536   5.857 -10.904  1.00 84.35           C  
ATOM   4235  CD2 HIS A 577      17.812   6.830 -11.804  1.00 84.35           C  
ATOM   4236  ND1 HIS A 577      18.687   5.111 -10.776  1.00 84.35           N  
ATOM   4237  CE1 HIS A 577      19.621   5.615 -11.566  1.00 84.35           C  
ATOM   4238  NE2 HIS A 577      19.115   6.658 -12.200  1.00 84.35           N  
ATOM   4239  N   SER A 578      13.599   6.448  -8.402  1.00 89.42           N  
ATOM   4240  CA  SER A 578      12.438   5.923  -7.691  1.00 89.42           C  
ATOM   4241  C   SER A 578      11.956   6.900  -6.623  1.00 89.42           C  
ATOM   4242  CB  SER A 578      12.766   4.575  -7.049  1.00 89.42           C  
ATOM   4243  O   SER A 578      12.744   7.686  -6.093  1.00 89.42           O  
ATOM   4244  OG  SER A 578      11.661   4.088  -6.307  1.00 89.42           O  
ATOM   4245  N   ASP A 579      10.651   6.902  -6.326  1.00 90.41           N  
ATOM   4246  CA  ASP A 579      10.042   7.723  -5.284  1.00 90.41           C  
ATOM   4247  C   ASP A 579      10.014   6.983  -3.948  1.00 90.41           C  
ATOM   4248  CB  ASP A 579       8.625   8.136  -5.686  1.00 90.41           C  
ATOM   4249  O   ASP A 579       9.364   7.428  -3.000  1.00 90.41           O  
ATOM   4250  CG  ASP A 579       8.600   9.123  -6.840  1.00 90.41           C  
ATOM   4251  OD1 ASP A 579       9.644   9.744  -7.134  1.00 90.41           O  
ATOM   4252  OD2 ASP A 579       7.526   9.282  -7.459  1.00 90.41           O  
ATOM   4253  N   LEU A 580      10.715   5.908  -3.840  1.00 89.85           N  
ATOM   4254  CA  LEU A 580      10.707   5.050  -2.660  1.00 89.85           C  
ATOM   4255  C   LEU A 580      11.211   5.805  -1.435  1.00 89.85           C  
ATOM   4256  CB  LEU A 580      11.566   3.806  -2.897  1.00 89.85           C  
ATOM   4257  O   LEU A 580      10.681   5.636  -0.334  1.00 89.85           O  
ATOM   4258  CG  LEU A 580      11.587   2.772  -1.770  1.00 89.85           C  
ATOM   4259  CD1 LEU A 580      10.200   2.166  -1.580  1.00 89.85           C  
ATOM   4260  CD2 LEU A 580      12.615   1.684  -2.060  1.00 89.85           C  
ATOM   4261  N   LEU A 581      12.199   6.606  -1.571  1.00 85.85           N  
ATOM   4262  CA  LEU A 581      12.778   7.400  -0.493  1.00 85.85           C  
ATOM   4263  C   LEU A 581      11.767   8.407   0.044  1.00 85.85           C  
ATOM   4264  CB  LEU A 581      14.033   8.131  -0.980  1.00 85.85           C  
ATOM   4265  O   LEU A 581      11.623   8.561   1.259  1.00 85.85           O  
ATOM   4266  CG  LEU A 581      14.858   8.847   0.090  1.00 85.85           C  
ATOM   4267  CD1 LEU A 581      16.332   8.477  -0.041  1.00 85.85           C  
ATOM   4268  CD2 LEU A 581      14.669  10.357  -0.010  1.00 85.85           C  
ATOM   4269  N   PHE A 582      11.042   9.080  -0.846  1.00 86.97           N  
ATOM   4270  CA  PHE A 582       9.997  10.030  -0.483  1.00 86.97           C  
ATOM   4271  C   PHE A 582       8.840   9.322   0.212  1.00 86.97           C  
ATOM   4272  CB  PHE A 582       9.490  10.773  -1.722  1.00 86.97           C  
ATOM   4273  O   PHE A 582       8.290   9.833   1.190  1.00 86.97           O  
ATOM   4274  CG  PHE A 582      10.553  11.569  -2.430  1.00 86.97           C  
ATOM   4275  CD1 PHE A 582      11.268  12.553  -1.759  1.00 86.97           C  
ATOM   4276  CD2 PHE A 582      10.839  11.332  -3.769  1.00 86.97           C  
ATOM   4277  CE1 PHE A 582      12.253  13.291  -2.411  1.00 86.97           C  
ATOM   4278  CE2 PHE A 582      11.822  12.065  -4.428  1.00 86.97           C  
ATOM   4279  CZ  PHE A 582      12.527  13.044  -3.748  1.00 86.97           C  
ATOM   4280  N   LEU A 583       8.446   8.211  -0.370  1.00 88.96           N  
ATOM   4281  CA  LEU A 583       7.364   7.406   0.186  1.00 88.96           C  
ATOM   4282  C   LEU A 583       7.738   6.871   1.565  1.00 88.96           C  
ATOM   4283  CB  LEU A 583       7.026   6.243  -0.751  1.00 88.96           C  
ATOM   4284  O   LEU A 583       6.903   6.844   2.472  1.00 88.96           O  
ATOM   4285  CG  LEU A 583       5.794   5.413  -0.385  1.00 88.96           C  
ATOM   4286  CD1 LEU A 583       4.549   6.294  -0.364  1.00 88.96           C  
ATOM   4287  CD2 LEU A 583       5.620   4.255  -1.360  1.00 88.96           C  
ATOM   4288  N   ARG A 584       8.926   6.528   1.740  1.00 87.37           N  
ATOM   4289  CA  ARG A 584       9.451   6.071   3.022  1.00 87.37           C  
ATOM   4290  C   ARG A 584       9.390   7.182   4.066  1.00 87.37           C  
ATOM   4291  CB  ARG A 584      10.890   5.575   2.869  1.00 87.37           C  
ATOM   4292  O   ARG A 584       8.955   6.955   5.197  1.00 87.37           O  
ATOM   4293  CG  ARG A 584      11.522   5.104   4.169  1.00 87.37           C  
ATOM   4294  CD  ARG A 584      12.970   4.678   3.972  1.00 87.37           C  
ATOM   4295  NE  ARG A 584      13.645   4.456   5.247  1.00 87.37           N  
ATOM   4296  NH1 ARG A 584      15.579   3.606   4.311  1.00 87.37           N  
ATOM   4297  NH2 ARG A 584      15.388   3.792   6.588  1.00 87.37           N  
ATOM   4298  CZ  ARG A 584      14.869   3.952   5.379  1.00 87.37           C  
ATOM   4299  N   ARG A 585       9.852   8.328   3.803  1.00 85.65           N  
ATOM   4300  CA  ARG A 585       9.844   9.484   4.694  1.00 85.65           C  
ATOM   4301  C   ARG A 585       8.417   9.897   5.042  1.00 85.65           C  
ATOM   4302  CB  ARG A 585      10.588  10.659   4.056  1.00 85.65           C  
ATOM   4303  O   ARG A 585       8.133  10.265   6.183  1.00 85.65           O  
ATOM   4304  CG  ARG A 585      12.100  10.496   4.043  1.00 85.65           C  
ATOM   4305  CD  ARG A 585      12.793  11.714   3.448  1.00 85.65           C  
ATOM   4306  NE  ARG A 585      14.244  11.546   3.417  1.00 85.65           N  
ATOM   4307  NH1 ARG A 585      14.652  13.501   2.255  1.00 85.65           N  
ATOM   4308  NH2 ARG A 585      16.394  12.149   2.880  1.00 85.65           N  
ATOM   4309  CZ  ARG A 585      15.093  12.399   2.851  1.00 85.65           C  
ATOM   4310  N   LEU A 586       7.567   9.788   4.079  1.00 85.87           N  
ATOM   4311  CA  LEU A 586       6.164  10.151   4.247  1.00 85.87           C  
ATOM   4312  C   LEU A 586       5.456   9.167   5.173  1.00 85.87           C  
ATOM   4313  CB  LEU A 586       5.455  10.194   2.891  1.00 85.87           C  
ATOM   4314  O   LEU A 586       4.724   9.577   6.077  1.00 85.87           O  
ATOM   4315  CG  LEU A 586       4.010  10.694   2.897  1.00 85.87           C  
ATOM   4316  CD1 LEU A 586       3.967  12.186   3.209  1.00 85.87           C  
ATOM   4317  CD2 LEU A 586       3.337  10.403   1.560  1.00 85.87           C  
ATOM   4318  N   LEU A 587       5.679   7.850   5.049  1.00 85.84           N  
ATOM   4319  CA  LEU A 587       4.976   6.803   5.783  1.00 85.84           C  
ATOM   4320  C   LEU A 587       5.580   6.611   7.169  1.00 85.84           C  
ATOM   4321  CB  LEU A 587       5.019   5.484   5.007  1.00 85.84           C  
ATOM   4322  O   LEU A 587       4.854   6.416   8.146  1.00 85.84           O  
ATOM   4323  CG  LEU A 587       4.200   5.429   3.717  1.00 85.84           C  
ATOM   4324  CD1 LEU A 587       4.396   4.086   3.021  1.00 85.84           C  
ATOM   4325  CD2 LEU A 587       2.724   5.675   4.010  1.00 85.84           C  
ATOM   4326  N   LEU A 588       6.918   6.806   7.291  1.00 83.41           N  
ATOM   4327  CA  LEU A 588       7.597   6.391   8.513  1.00 83.41           C  
ATOM   4328  C   LEU A 588       7.980   7.600   9.360  1.00 83.41           C  
ATOM   4329  CB  LEU A 588       8.847   5.571   8.179  1.00 83.41           C  
ATOM   4330  O   LEU A 588       8.072   7.501  10.585  1.00 83.41           O  
ATOM   4331  CG  LEU A 588       8.613   4.240   7.464  1.00 83.41           C  
ATOM   4332  CD1 LEU A 588       9.941   3.534   7.208  1.00 83.41           C  
ATOM   4333  CD2 LEU A 588       7.678   3.351   8.277  1.00 83.41           C  
ATOM   4334  N   GLU A 589       8.033   8.864   8.825  1.00 80.69           N  
ATOM   4335  CA  GLU A 589       8.593   9.986   9.572  1.00 80.69           C  
ATOM   4336  C   GLU A 589       7.582  11.121   9.703  1.00 80.69           C  
ATOM   4337  CB  GLU A 589       9.871  10.495   8.900  1.00 80.69           C  
ATOM   4338  O   GLU A 589       7.363  11.642  10.799  1.00 80.69           O  
ATOM   4339  CG  GLU A 589      11.020   9.498   8.929  1.00 80.69           C  
ATOM   4340  CD  GLU A 589      12.276  10.009   8.240  1.00 80.69           C  
ATOM   4341  OE1 GLU A 589      13.284   9.269   8.190  1.00 80.69           O  
ATOM   4342  OE2 GLU A 589      12.250  11.159   7.748  1.00 80.69           O  
ATOM   4343  N   GLU A 590       6.784  11.505   8.630  1.00 81.32           N  
ATOM   4344  CA  GLU A 590       6.087  12.788   8.617  1.00 81.32           C  
ATOM   4345  C   GLU A 590       4.583  12.597   8.445  1.00 81.32           C  
ATOM   4346  CB  GLU A 590       6.634  13.686   7.505  1.00 81.32           C  
ATOM   4347  O   GLU A 590       3.788  13.358   9.000  1.00 81.32           O  
ATOM   4348  CG  GLU A 590       8.104  14.044   7.670  1.00 81.32           C  
ATOM   4349  CD  GLU A 590       8.327  15.281   8.526  1.00 81.32           C  
ATOM   4350  OE1 GLU A 590       9.494  15.579   8.868  1.00 81.32           O  
ATOM   4351  OE2 GLU A 590       7.327  15.956   8.858  1.00 81.32           O  
ATOM   4352  N   GLY A 591       4.128  11.485   7.761  1.00 81.56           N  
ATOM   4353  CA  GLY A 591       2.759  11.361   7.288  1.00 81.56           C  
ATOM   4354  C   GLY A 591       1.882  10.532   8.208  1.00 81.56           C  
ATOM   4355  O   GLY A 591       0.707  10.303   7.914  1.00 81.56           O  
ATOM   4356  N   PHE A 592       2.386  10.144   9.383  1.00 81.30           N  
ATOM   4357  CA  PHE A 592       1.651   9.198  10.215  1.00 81.30           C  
ATOM   4358  C   PHE A 592       0.499   9.891  10.934  1.00 81.30           C  
ATOM   4359  CB  PHE A 592       2.585   8.539  11.235  1.00 81.30           C  
ATOM   4360  O   PHE A 592      -0.551   9.286  11.162  1.00 81.30           O  
ATOM   4361  CG  PHE A 592       2.990   9.447  12.364  1.00 81.30           C  
ATOM   4362  CD1 PHE A 592       4.153  10.203  12.283  1.00 81.30           C  
ATOM   4363  CD2 PHE A 592       2.207   9.545  13.507  1.00 81.30           C  
ATOM   4364  CE1 PHE A 592       4.530  11.045  13.327  1.00 81.30           C  
ATOM   4365  CE2 PHE A 592       2.577  10.385  14.554  1.00 81.30           C  
ATOM   4366  CZ  PHE A 592       3.740  11.133  14.462  1.00 81.30           C  
ATOM   4367  N   GLU A 593       0.550  11.144  11.324  1.00 83.69           N  
ATOM   4368  CA  GLU A 593      -0.518  11.880  11.995  1.00 83.69           C  
ATOM   4369  C   GLU A 593      -1.679  12.158  11.045  1.00 83.69           C  
ATOM   4370  CB  GLU A 593       0.015  13.194  12.572  1.00 83.69           C  
ATOM   4371  O   GLU A 593      -2.844  12.066  11.436  1.00 83.69           O  
ATOM   4372  CG  GLU A 593       0.912  13.012  13.788  1.00 83.69           C  
ATOM   4373  CD  GLU A 593       1.439  14.324  14.346  1.00 83.69           C  
ATOM   4374  OE1 GLU A 593       2.136  14.305  15.386  1.00 83.69           O  
ATOM   4375  OE2 GLU A 593       1.152  15.380  13.739  1.00 83.69           O  
ATOM   4376  N   ASP A 594      -1.293  12.485   9.866  1.00 86.20           N  
ATOM   4377  CA  ASP A 594      -2.301  12.727   8.838  1.00 86.20           C  
ATOM   4378  C   ASP A 594      -3.052  11.444   8.492  1.00 86.20           C  
ATOM   4379  CB  ASP A 594      -1.656  13.314   7.581  1.00 86.20           C  
ATOM   4380  O   ASP A 594      -4.270  11.463   8.302  1.00 86.20           O  
ATOM   4381  CG  ASP A 594      -1.078  14.701   7.803  1.00 86.20           C  
ATOM   4382  OD1 ASP A 594      -1.585  15.441   8.674  1.00 86.20           O  
ATOM   4383  OD2 ASP A 594      -0.109  15.059   7.099  1.00 86.20           O  
ATOM   4384  N   LEU A 595      -2.387  10.382   8.370  1.00 86.71           N  
ATOM   4385  CA  LEU A 595      -2.978   9.080   8.080  1.00 86.71           C  
ATOM   4386  C   LEU A 595      -3.861   8.615   9.233  1.00 86.71           C  
ATOM   4387  CB  LEU A 595      -1.884   8.044   7.809  1.00 86.71           C  
ATOM   4388  O   LEU A 595      -4.924   8.032   9.010  1.00 86.71           O  
ATOM   4389  CG  LEU A 595      -1.100   8.209   6.507  1.00 86.71           C  
ATOM   4390  CD1 LEU A 595       0.061   7.222   6.458  1.00 86.71           C  
ATOM   4391  CD2 LEU A 595      -2.018   8.023   5.303  1.00 86.71           C  
ATOM   4392  N   ARG A 596      -3.531   8.905  10.320  1.00 84.82           N  
ATOM   4393  CA  ARG A 596      -4.298   8.555  11.511  1.00 84.82           C  
ATOM   4394  C   ARG A 596      -5.615   9.322  11.559  1.00 84.82           C  
ATOM   4395  CB  ARG A 596      -3.483   8.831  12.776  1.00 84.82           C  
ATOM   4396  O   ARG A 596      -6.658   8.756  11.894  1.00 84.82           O  
ATOM   4397  CG  ARG A 596      -4.129   8.310  14.051  1.00 84.82           C  
ATOM   4398  CD  ARG A 596      -3.232   8.519  15.263  1.00 84.82           C  
ATOM   4399  NE  ARG A 596      -3.883   8.084  16.496  1.00 84.82           N  
ATOM   4400  NH1 ARG A 596      -2.061   8.510  17.851  1.00 84.82           N  
ATOM   4401  NH2 ARG A 596      -3.995   7.672  18.752  1.00 84.82           N  
ATOM   4402  CZ  ARG A 596      -3.312   8.090  17.697  1.00 84.82           C  
ATOM   4403  N   GLN A 597      -5.506  10.568  11.368  1.00 86.88           N  
ATOM   4404  CA  GLN A 597      -6.702  11.404  11.332  1.00 86.88           C  
ATOM   4405  C   GLN A 597      -7.674  10.928  10.257  1.00 86.88           C  
ATOM   4406  CB  GLN A 597      -6.328  12.867  11.092  1.00 86.88           C  
ATOM   4407  O   GLN A 597      -8.887  10.903  10.476  1.00 86.88           O  
ATOM   4408  CG  GLN A 597      -7.499  13.831  11.225  1.00 86.88           C  
ATOM   4409  CD  GLN A 597      -7.072  15.286  11.165  1.00 86.88           C  
ATOM   4410  NE2 GLN A 597      -7.811  16.150  11.853  1.00 86.88           N  
ATOM   4411  OE1 GLN A 597      -6.085  15.630  10.507  1.00 86.88           O  
ATOM   4412  N   ALA A 598      -7.140  10.631   9.113  1.00 86.36           N  
ATOM   4413  CA  ALA A 598      -7.953  10.134   8.005  1.00 86.36           C  
ATOM   4414  C   ALA A 598      -8.608   8.802   8.360  1.00 86.36           C  
ATOM   4415  CB  ALA A 598      -7.103   9.986   6.746  1.00 86.36           C  
ATOM   4416  O   ALA A 598      -9.770   8.565   8.021  1.00 86.36           O  
ATOM   4417  N   LYS A 599      -7.872   7.960   8.886  1.00 86.84           N  
ATOM   4418  CA  LYS A 599      -8.373   6.676   9.367  1.00 86.84           C  
ATOM   4419  C   LYS A 599      -9.523   6.868  10.352  1.00 86.84           C  
ATOM   4420  CB  LYS A 599      -7.250   5.873  10.023  1.00 86.84           C  
ATOM   4421  O   LYS A 599     -10.536   6.170  10.275  1.00 86.84           O  
ATOM   4422  CG  LYS A 599      -7.699   4.539  10.602  1.00 86.84           C  
ATOM   4423  CD  LYS A 599      -6.608   3.903  11.454  1.00 86.84           C  
ATOM   4424  CE  LYS A 599      -6.349   4.707  12.722  1.00 86.84           C  
ATOM   4425  NZ  LYS A 599      -5.181   4.174  13.486  1.00 86.84           N  
ATOM   4426  N   ARG A 600      -9.324   7.749  11.286  1.00 86.91           N  
ATOM   4427  CA  ARG A 600     -10.331   8.050  12.298  1.00 86.91           C  
ATOM   4428  C   ARG A 600     -11.622   8.546  11.655  1.00 86.91           C  
ATOM   4429  CB  ARG A 600      -9.805   9.090  13.289  1.00 86.91           C  
ATOM   4430  O   ARG A 600     -12.716   8.147  12.059  1.00 86.91           O  
ATOM   4431  CG  ARG A 600     -10.781   9.426  14.405  1.00 86.91           C  
ATOM   4432  CD  ARG A 600     -10.129  10.278  15.486  1.00 86.91           C  
ATOM   4433  NE  ARG A 600     -11.064  10.587  16.564  1.00 86.91           N  
ATOM   4434  NH1 ARG A 600      -9.485  11.582  17.926  1.00 86.91           N  
ATOM   4435  NH2 ARG A 600     -11.667  11.432  18.613  1.00 86.91           N  
ATOM   4436  CZ  ARG A 600     -10.736  11.200  17.699  1.00 86.91           C  
ATOM   4437  N   ARG A 601     -11.549   9.416  10.761  1.00 88.14           N  
ATOM   4438  CA  ARG A 601     -12.696   9.965  10.046  1.00 88.14           C  
ATOM   4439  C   ARG A 601     -13.484   8.862   9.346  1.00 88.14           C  
ATOM   4440  CB  ARG A 601     -12.244  11.013   9.026  1.00 88.14           C  
ATOM   4441  O   ARG A 601     -14.716   8.846   9.393  1.00 88.14           O  
ATOM   4442  CG  ARG A 601     -11.793  12.324   9.650  1.00 88.14           C  
ATOM   4443  CD  ARG A 601     -11.365  13.334   8.594  1.00 88.14           C  
ATOM   4444  NE  ARG A 601     -10.825  14.549   9.197  1.00 88.14           N  
ATOM   4445  NH1 ARG A 601     -10.320  15.569   7.187  1.00 88.14           N  
ATOM   4446  NH2 ARG A 601      -9.874  16.639   9.165  1.00 88.14           N  
ATOM   4447  CZ  ARG A 601     -10.341  15.583   8.515  1.00 88.14           C  
ATOM   4448  N   ARG A 602     -12.864   7.995   8.682  1.00 86.04           N  
ATOM   4449  CA  ARG A 602     -13.494   6.903   7.947  1.00 86.04           C  
ATOM   4450  C   ARG A 602     -14.110   5.885   8.900  1.00 86.04           C  
ATOM   4451  CB  ARG A 602     -12.481   6.216   7.029  1.00 86.04           C  
ATOM   4452  O   ARG A 602     -15.162   5.312   8.610  1.00 86.04           O  
ATOM   4453  CG  ARG A 602     -12.139   7.015   5.782  1.00 86.04           C  
ATOM   4454  CD  ARG A 602     -11.200   6.248   4.860  1.00 86.04           C  
ATOM   4455  NE  ARG A 602     -10.757   7.070   3.738  1.00 86.04           N  
ATOM   4456  NH1 ARG A 602      -8.557   7.198   4.433  1.00 86.04           N  
ATOM   4457  NH2 ARG A 602      -9.217   8.244   2.502  1.00 86.04           N  
ATOM   4458  CZ  ARG A 602      -9.511   7.502   3.560  1.00 86.04           C  
ATOM   4459  N   TYR A 603     -13.417   5.611   9.951  1.00 87.14           N  
ATOM   4460  CA  TYR A 603     -13.973   4.729  10.971  1.00 87.14           C  
ATOM   4461  C   TYR A 603     -15.228   5.332  11.589  1.00 87.14           C  
ATOM   4462  CB  TYR A 603     -12.936   4.450  12.064  1.00 87.14           C  
ATOM   4463  O   TYR A 603     -16.208   4.625  11.835  1.00 87.14           O  
ATOM   4464  CG  TYR A 603     -13.481   3.664  13.232  1.00 87.14           C  
ATOM   4465  CD1 TYR A 603     -13.702   4.275  14.464  1.00 87.14           C  
ATOM   4466  CD2 TYR A 603     -13.774   2.311  13.106  1.00 87.14           C  
ATOM   4467  CE1 TYR A 603     -14.202   3.554  15.544  1.00 87.14           C  
ATOM   4468  CE2 TYR A 603     -14.275   1.581  14.178  1.00 87.14           C  
ATOM   4469  OH  TYR A 603     -14.981   1.492  16.457  1.00 87.14           O  
ATOM   4470  CZ  TYR A 603     -14.486   2.210  15.391  1.00 87.14           C  
ATOM   4471  N   GLU A 604     -15.188   6.618  11.943  1.00 87.12           N  
ATOM   4472  CA  GLU A 604     -16.347   7.319  12.486  1.00 87.12           C  
ATOM   4473  C   GLU A 604     -17.539   7.234  11.537  1.00 87.12           C  
ATOM   4474  CB  GLU A 604     -16.005   8.783  12.771  1.00 87.12           C  
ATOM   4475  O   GLU A 604     -18.683   7.105  11.978  1.00 87.12           O  
ATOM   4476  CG  GLU A 604     -15.082   8.978  13.966  1.00 87.12           C  
ATOM   4477  CD  GLU A 604     -14.676  10.428  14.180  1.00 87.12           C  
ATOM   4478  OE1 GLU A 604     -13.962  10.719  15.167  1.00 87.12           O  
ATOM   4479  OE2 GLU A 604     -15.076  11.279  13.355  1.00 87.12           O  
ATOM   4480  N   ALA A 605     -17.257   7.385  10.284  1.00 86.42           N  
ATOM   4481  CA  ALA A 605     -18.290   7.218   9.264  1.00 86.42           C  
ATOM   4482  C   ALA A 605     -18.852   5.799   9.281  1.00 86.42           C  
ATOM   4483  CB  ALA A 605     -17.732   7.549   7.882  1.00 86.42           C  
ATOM   4484  O   ALA A 605     -20.061   5.602   9.135  1.00 86.42           O  
ATOM   4485  N   TYR A 606     -17.903   4.807   9.310  1.00 85.90           N  
ATOM   4486  CA  TYR A 606     -18.280   3.400   9.398  1.00 85.90           C  
ATOM   4487  C   TYR A 606     -19.117   3.137  10.644  1.00 85.90           C  
ATOM   4488  CB  TYR A 606     -17.033   2.510   9.409  1.00 85.90           C  
ATOM   4489  O   TYR A 606     -20.128   2.434  10.583  1.00 85.90           O  
ATOM   4490  CG  TYR A 606     -17.332   1.051   9.657  1.00 85.90           C  
ATOM   4491  CD1 TYR A 606     -17.197   0.499  10.929  1.00 85.90           C  
ATOM   4492  CD2 TYR A 606     -17.747   0.222   8.621  1.00 85.90           C  
ATOM   4493  CE1 TYR A 606     -17.469  -0.845  11.162  1.00 85.90           C  
ATOM   4494  CE2 TYR A 606     -18.022  -1.124   8.843  1.00 85.90           C  
ATOM   4495  OH  TYR A 606     -18.151  -2.978  10.340  1.00 85.90           O  
ATOM   4496  CZ  TYR A 606     -17.881  -1.647  10.115  1.00 85.90           C  
ATOM   4497  N   ARG A 607     -18.720   3.651  11.786  1.00 84.98           N  
ATOM   4498  CA  ARG A 607     -19.394   3.513  13.073  1.00 84.98           C  
ATOM   4499  C   ARG A 607     -20.802   4.098  13.019  1.00 84.98           C  
ATOM   4500  CB  ARG A 607     -18.586   4.195  14.179  1.00 84.98           C  
ATOM   4501  O   ARG A 607     -21.735   3.536  13.597  1.00 84.98           O  
ATOM   4502  CG  ARG A 607     -19.126   3.947  15.578  1.00 84.98           C  
ATOM   4503  CD  ARG A 607     -18.281   4.638  16.640  1.00 84.98           C  
ATOM   4504  NE  ARG A 607     -18.971   4.695  17.925  1.00 84.98           N  
ATOM   4505  NH1 ARG A 607     -17.408   6.062  18.937  1.00 84.98           N  
ATOM   4506  NH2 ARG A 607     -19.248   5.355  20.107  1.00 84.98           N  
ATOM   4507  CZ  ARG A 607     -18.541   5.371  18.987  1.00 84.98           C  
ATOM   4508  N   ARG A 608     -20.946   5.273  12.480  1.00 85.83           N  
ATOM   4509  CA  ARG A 608     -22.235   5.941  12.325  1.00 85.83           C  
ATOM   4510  C   ARG A 608     -23.206   5.078  11.526  1.00 85.83           C  
ATOM   4511  CB  ARG A 608     -22.058   7.299  11.644  1.00 85.83           C  
ATOM   4512  O   ARG A 608     -24.402   5.044  11.822  1.00 85.83           O  
ATOM   4513  CG  ARG A 608     -21.491   8.377  12.555  1.00 85.83           C  
ATOM   4514  CD  ARG A 608     -21.517   9.747  11.892  1.00 85.83           C  
ATOM   4515  NE  ARG A 608     -20.333  10.531  12.231  1.00 85.83           N  
ATOM   4516  NH1 ARG A 608     -19.737  10.961  10.041  1.00 85.83           N  
ATOM   4517  NH2 ARG A 608     -18.465  11.783  11.762  1.00 85.83           N  
ATOM   4518  CZ  ARG A 608     -19.514  11.090  11.344  1.00 85.83           C  
ATOM   4519  N   GLN A 609     -22.710   4.424  10.554  1.00 82.21           N  
ATOM   4520  CA  GLN A 609     -23.510   3.569   9.682  1.00 82.21           C  
ATOM   4521  C   GLN A 609     -23.957   2.305  10.411  1.00 82.21           C  
ATOM   4522  CB  GLN A 609     -22.724   3.200   8.423  1.00 82.21           C  
ATOM   4523  O   GLN A 609     -25.053   1.796  10.167  1.00 82.21           O  
ATOM   4524  CG  GLN A 609     -22.580   4.346   7.430  1.00 82.21           C  
ATOM   4525  CD  GLN A 609     -21.789   3.956   6.195  1.00 82.21           C  
ATOM   4526  NE2 GLN A 609     -21.628   4.898   5.273  1.00 82.21           N  
ATOM   4527  OE1 GLN A 609     -21.327   2.817   6.072  1.00 82.21           O  
ATOM   4528  N   TYR A 610     -23.138   1.769  11.254  1.00 75.62           N  
ATOM   4529  CA  TYR A 610     -23.378   0.552  12.021  1.00 75.62           C  
ATOM   4530  C   TYR A 610     -24.294   0.827  13.208  1.00 75.62           C  
ATOM   4531  CB  TYR A 610     -22.056  -0.046  12.510  1.00 75.62           C  
ATOM   4532  O   TYR A 610     -25.077  -0.037  13.610  1.00 75.62           O  
ATOM   4533  CG  TYR A 610     -22.176  -1.470  12.996  1.00 75.62           C  
ATOM   4534  CD1 TYR A 610     -22.322  -1.754  14.352  1.00 75.62           C  
ATOM   4535  CD2 TYR A 610     -22.144  -2.534  12.101  1.00 75.62           C  
ATOM   4536  CE1 TYR A 610     -22.431  -3.065  14.804  1.00 75.62           C  
ATOM   4537  CE2 TYR A 610     -22.252  -3.849  12.542  1.00 75.62           C  
ATOM   4538  OH  TYR A 610     -22.504  -5.403  14.335  1.00 75.62           O  
ATOM   4539  CZ  TYR A 610     -22.396  -4.104  13.893  1.00 75.62           C  
ATOM   4540  N   GLN A 611     -24.228   2.140  13.836  1.00 67.07           N  
ATOM   4541  CA  GLN A 611     -25.023   2.574  14.980  1.00 67.07           C  
ATOM   4542  C   GLN A 611     -26.369   3.136  14.533  1.00 67.07           C  
ATOM   4543  CB  GLN A 611     -24.262   3.619  15.797  1.00 67.07           C  
ATOM   4544  O   GLN A 611     -27.232   3.427  15.363  1.00 67.07           O  
ATOM   4545  CG  GLN A 611     -23.090   3.050  16.585  1.00 67.07           C  
ATOM   4546  CD  GLN A 611     -22.298   4.120  17.314  1.00 67.07           C  
ATOM   4547  NE2 GLN A 611     -21.130   3.747  17.827  1.00 67.07           N  
ATOM   4548  OE1 GLN A 611     -22.732   5.271  17.415  1.00 67.07           O  
ATOM   4549  N   ARG A 612     -26.501   3.378  13.146  1.00 63.41           N  
ATOM   4550  CA  ARG A 612     -27.846   3.722  12.698  1.00 63.41           C  
ATOM   4551  C   ARG A 612     -28.834   2.608  13.027  1.00 63.41           C  
ATOM   4552  CB  ARG A 612     -27.856   4.005  11.194  1.00 63.41           C  
ATOM   4553  O   ARG A 612     -28.618   1.451  12.660  1.00 63.41           O  
ATOM   4554  CG  ARG A 612     -27.428   5.417  10.830  1.00 63.41           C  
ATOM   4555  CD  ARG A 612     -27.666   5.716   9.356  1.00 63.41           C  
ATOM   4556  NE  ARG A 612     -27.290   7.086   9.017  1.00 63.41           N  
ATOM   4557  NH1 ARG A 612     -26.725   6.608   6.828  1.00 63.41           N  
ATOM   4558  NH2 ARG A 612     -26.538   8.750   7.624  1.00 63.41           N  
ATOM   4559  CZ  ARG A 612     -26.852   7.478   7.824  1.00 63.41           C  
ATOM   4560  N   PRO A 613     -29.445   2.639  14.149  1.00 48.36           N  
ATOM   4561  CA  PRO A 613     -30.495   1.712  14.578  1.00 48.36           C  
ATOM   4562  C   PRO A 613     -31.469   1.364  13.455  1.00 48.36           C  
ATOM   4563  CB  PRO A 613     -31.203   2.477  15.699  1.00 48.36           C  
ATOM   4564  O   PRO A 613     -31.841   2.234  12.664  1.00 48.36           O  
ATOM   4565  CG  PRO A 613     -30.756   3.894  15.536  1.00 48.36           C  
ATOM   4566  CD  PRO A 613     -29.770   3.956  14.406  1.00 48.36           C  
ATOM   4567  N   ALA A 614     -31.405   0.367  12.481  1.00 50.37           N  
ATOM   4568  CA  ALA A 614     -32.731  -0.191  12.226  1.00 50.37           C  
ATOM   4569  C   ALA A 614     -33.800   0.545  13.028  1.00 50.37           C  
ATOM   4570  CB  ALA A 614     -32.753  -1.681  12.559  1.00 50.37           C  
ATOM   4571  O   ALA A 614     -34.992   0.262  12.892  1.00 50.37           O  
ATOM   4572  N   ALA A 615     -33.376   1.734  13.772  1.00 44.85           N  
ATOM   4573  CA  ALA A 615     -34.241   2.475  14.687  1.00 44.85           C  
ATOM   4574  C   ALA A 615     -34.617   3.835  14.107  1.00 44.85           C  
ATOM   4575  CB  ALA A 615     -33.558   2.648  16.042  1.00 44.85           C  
ATOM   4576  O   ALA A 615     -35.556   4.480  14.578  1.00 44.85           O  
ATOM   4577  N   LEU A 616     -34.600   4.081  12.706  1.00 44.49           N  
ATOM   4578  CA  LEU A 616     -35.243   5.180  11.994  1.00 44.49           C  
ATOM   4579  C   LEU A 616     -35.956   4.674  10.744  1.00 44.49           C  
ATOM   4580  CB  LEU A 616     -34.213   6.246  11.613  1.00 44.49           C  
ATOM   4581  O   LEU A 616     -35.693   5.153   9.638  1.00 44.49           O  
ATOM   4582  CG  LEU A 616     -34.303   7.575  12.365  1.00 44.49           C  
ATOM   4583  CD1 LEU A 616     -33.496   7.507  13.658  1.00 44.49           C  
ATOM   4584  CD2 LEU A 616     -33.818   8.722  11.485  1.00 44.49           C  
ATOM   4585  N   LYS A 617     -36.297   3.392  10.522  1.00 37.98           N  
ATOM   4586  CA  LYS A 617     -37.552   3.072   9.848  1.00 37.98           C  
ATOM   4587  C   LYS A 617     -38.752   3.487  10.695  1.00 37.98           C  
ATOM   4588  CB  LYS A 617     -37.626   1.577   9.532  1.00 37.98           C  
ATOM   4589  O   LYS A 617     -39.012   2.896  11.745  1.00 37.98           O  
ATOM   4590  CG  LYS A 617     -37.064   1.205   8.168  1.00 37.98           C  
ATOM   4591  CD  LYS A 617     -37.045  -0.305   7.964  1.00 37.98           C  
ATOM   4592  CE  LYS A 617     -36.369  -0.685   6.654  1.00 37.98           C  
ATOM   4593  NZ  LYS A 617     -36.467  -2.150   6.384  1.00 37.98           N  
ATOM   4594  N   ARG A 618     -38.579   4.691  11.311  1.00 34.79           N  
ATOM   4595  CA  ARG A 618     -39.798   5.373  11.734  1.00 34.79           C  
ATOM   4596  C   ARG A 618     -40.946   5.087  10.772  1.00 34.79           C  
ATOM   4597  CB  ARG A 618     -39.562   6.882  11.835  1.00 34.79           C  
ATOM   4598  O   ARG A 618     -40.776   5.162   9.553  1.00 34.79           O  
ATOM   4599  CG  ARG A 618     -38.601   7.283  12.942  1.00 34.79           C  
ATOM   4600  CD  ARG A 618     -38.498   8.795  13.080  1.00 34.79           C  
ATOM   4601  NE  ARG A 618     -37.586   9.178  14.154  1.00 34.79           N  
ATOM   4602  NH1 ARG A 618     -38.031  11.440  14.006  1.00 34.79           N  
ATOM   4603  NH2 ARG A 618     -36.532  10.661  15.555  1.00 34.79           N  
ATOM   4604  CZ  ARG A 618     -37.385  10.425  14.569  1.00 34.79           C  
ATOM   4605  N   PRO A 619     -41.862   4.054  11.055  1.00 30.34           N  
ATOM   4606  CA  PRO A 619     -43.048   3.993  10.197  1.00 30.34           C  
ATOM   4607  C   PRO A 619     -43.532   5.374   9.761  1.00 30.34           C  
ATOM   4608  CB  PRO A 619     -44.089   3.304  11.083  1.00 30.34           C  
ATOM   4609  O   PRO A 619     -43.402   6.344  10.512  1.00 30.34           O  
ATOM   4610  CG  PRO A 619     -43.507   3.346  12.459  1.00 30.34           C  
ATOM   4611  CD  PRO A 619     -42.161   4.008  12.388  1.00 30.34           C  
ATOM   4612  N   HIS A 620     -43.165   5.960   8.533  1.00 33.48           N  
ATOM   4613  CA  HIS A 620     -43.908   6.980   7.801  1.00 33.48           C  
ATOM   4614  C   HIS A 620     -44.659   7.905   8.754  1.00 33.48           C  
ATOM   4615  CB  HIS A 620     -44.886   6.330   6.821  1.00 33.48           C  
ATOM   4616  O   HIS A 620     -45.281   7.442   9.713  1.00 33.48           O  
ATOM   4617  CG  HIS A 620     -44.935   7.004   5.487  1.00 33.48           C  
ATOM   4618  CD2 HIS A 620     -44.611   6.556   4.251  1.00 33.48           C  
ATOM   4619  ND1 HIS A 620     -45.358   8.306   5.327  1.00 33.48           N  
ATOM   4620  CE1 HIS A 620     -45.293   8.630   4.046  1.00 33.48           C  
ATOM   4621  NE2 HIS A 620     -44.842   7.585   3.372  1.00 33.48           N  
ATOM   4622  N   PRO A 621     -44.343   9.305   8.800  1.00 37.48           N  
ATOM   4623  CA  PRO A 621     -45.150  10.343   9.446  1.00 37.48           C  
ATOM   4624  C   PRO A 621     -46.558  10.444   8.863  1.00 37.48           C  
ATOM   4625  CB  PRO A 621     -44.356  11.624   9.180  1.00 37.48           C  
ATOM   4626  O   PRO A 621     -47.020  11.541   8.541  1.00 37.48           O  
ATOM   4627  CG  PRO A 621     -43.505  11.307   7.992  1.00 37.48           C  
ATOM   4628  CD  PRO A 621     -43.520   9.820   7.779  1.00 37.48           C  
ATOM   4629  N   SER A 622     -47.278   9.388   8.535  1.00 41.94           N  
ATOM   4630  CA  SER A 622     -48.726   9.490   8.387  1.00 41.94           C  
ATOM   4631  C   SER A 622     -49.449   8.646   9.431  1.00 41.94           C  
ATOM   4632  CB  SER A 622     -49.153   9.056   6.984  1.00 41.94           C  
ATOM   4633  O   SER A 622     -50.680   8.581   9.441  1.00 41.94           O  
ATOM   4634  OG  SER A 622     -48.774   7.713   6.735  1.00 41.94           O  
ATOM   4635  N   GLN A 623     -48.895   8.605  10.658  1.00 37.83           N  
ATOM   4636  CA  GLN A 623     -49.769   8.212  11.759  1.00 37.83           C  
ATOM   4637  C   GLN A 623     -49.767   9.264  12.864  1.00 37.83           C  
ATOM   4638  CB  GLN A 623     -49.345   6.856  12.323  1.00 37.83           C  
ATOM   4639  O   GLN A 623     -48.705   9.717  13.295  1.00 37.83           O  
ATOM   4640  CG  GLN A 623     -49.766   5.672  11.463  1.00 37.83           C  
ATOM   4641  CD  GLN A 623     -50.108   4.442  12.283  1.00 37.83           C  
ATOM   4642  NE2 GLN A 623     -50.350   3.326  11.604  1.00 37.83           N  
ATOM   4643  OE1 GLN A 623     -50.152   4.495  13.516  1.00 37.83           O  
ATOM   4644  N   PRO A 624     -50.726  10.206  12.918  1.00 34.00           N  
ATOM   4645  CA  PRO A 624     -50.826  11.296  13.892  1.00 34.00           C  
ATOM   4646  C   PRO A 624     -50.624  10.823  15.330  1.00 34.00           C  
ATOM   4647  CB  PRO A 624     -52.248  11.824  13.685  1.00 34.00           C  
ATOM   4648  O   PRO A 624     -51.019   9.707  15.677  1.00 34.00           O  
ATOM   4649  CG  PRO A 624     -52.944  10.753  12.909  1.00 34.00           C  
ATOM   4650  CD  PRO A 624     -51.929   9.724  12.500  1.00 34.00           C  
ATOM   4651  N   TRP A 625     -49.471  11.160  15.967  1.00 28.24           N  
ATOM   4652  CA  TRP A 625     -49.234  11.538  17.357  1.00 28.24           C  
ATOM   4653  C   TRP A 625     -50.548  11.649  18.122  1.00 28.24           C  
ATOM   4654  CB  TRP A 625     -48.472  12.863  17.431  1.00 28.24           C  
ATOM   4655  O   TRP A 625     -51.429  12.426  17.747  1.00 28.24           O  
ATOM   4656  CG  TRP A 625     -48.304  13.392  18.824  1.00 28.24           C  
ATOM   4657  CD1 TRP A 625     -49.279  13.550  19.769  1.00 28.24           C  
ATOM   4658  CD2 TRP A 625     -47.085  13.836  19.428  1.00 28.24           C  
ATOM   4659  CE2 TRP A 625     -47.396  14.250  20.742  1.00 28.24           C  
ATOM   4660  CE3 TRP A 625     -45.758  13.923  18.985  1.00 28.24           C  
ATOM   4661  NE1 TRP A 625     -48.740  14.066  20.924  1.00 28.24           N  
ATOM   4662  CH2 TRP A 625     -45.137  14.820  21.159  1.00 28.24           C  
ATOM   4663  CZ2 TRP A 625     -46.427  14.745  21.618  1.00 28.24           C  
ATOM   4664  CZ3 TRP A 625     -44.795  14.415  19.858  1.00 28.24           C  
ATOM   4665  N   SER A 626     -51.287  10.512  18.400  1.00 34.23           N  
ATOM   4666  CA  SER A 626     -52.318  10.626  19.426  1.00 34.23           C  
ATOM   4667  C   SER A 626     -51.704  10.714  20.819  1.00 34.23           C  
ATOM   4668  CB  SER A 626     -53.277   9.436  19.356  1.00 34.23           C  
ATOM   4669  O   SER A 626     -50.858   9.895  21.183  1.00 34.23           O  
ATOM   4670  OG  SER A 626     -52.627   8.243  19.758  1.00 34.23           O  
ATOM   4671  N   SER A 627     -51.245  11.897  21.263  1.00 31.12           N  
ATOM   4672  CA  SER A 627     -51.409  12.614  22.523  1.00 31.12           C  
ATOM   4673  C   SER A 627     -52.403  11.905  23.437  1.00 31.12           C  
ATOM   4674  CB  SER A 627     -51.873  14.049  22.268  1.00 31.12           C  
ATOM   4675  O   SER A 627     -53.577  11.759  23.092  1.00 31.12           O  
ATOM   4676  OG  SER A 627     -52.819  14.091  21.213  1.00 31.12           O  
ATOM   4677  N   THR A 628     -52.100  10.673  23.903  1.00 37.63           N  
ATOM   4678  CA  THR A 628     -52.677  10.404  25.216  1.00 37.63           C  
ATOM   4679  C   THR A 628     -51.673   9.685  26.111  1.00 37.63           C  
ATOM   4680  CB  THR A 628     -53.961   9.561  25.100  1.00 37.63           C  
ATOM   4681  O   THR A 628     -51.148   8.631  25.744  1.00 37.63           O  
ATOM   4682  CG2 THR A 628     -55.179  10.445  24.854  1.00 37.63           C  
ATOM   4683  OG1 THR A 628     -53.825   8.641  24.009  1.00 37.63           O  
ATOM   4684  N   ALA A 629     -50.690  10.390  26.690  1.00 35.77           N  
ATOM   4685  CA  ALA A 629     -50.357  10.100  28.082  1.00 35.77           C  
ATOM   4686  C   ALA A 629     -51.550   9.495  28.816  1.00 35.77           C  
ATOM   4687  CB  ALA A 629     -49.887  11.368  28.791  1.00 35.77           C  
ATOM   4688  O   ALA A 629     -52.694   9.897  28.592  1.00 35.77           O  
ATOM   4689  N   PRO A 630     -51.415   8.398  29.581  1.00 36.41           N  
ATOM   4690  CA  PRO A 630     -51.887   8.892  30.877  1.00 36.41           C  
ATOM   4691  C   PRO A 630     -51.111   8.301  32.052  1.00 36.41           C  
ATOM   4692  CB  PRO A 630     -53.352   8.449  30.912  1.00 36.41           C  
ATOM   4693  O   PRO A 630     -50.644   7.161  31.977  1.00 36.41           O  
ATOM   4694  CG  PRO A 630     -53.371   7.136  30.197  1.00 36.41           C  
ATOM   4695  CD  PRO A 630     -52.003   6.881  29.631  1.00 36.41           C  
ATOM   4696  N   LEU A 631     -50.245   9.051  32.625  1.00 29.25           N  
ATOM   4697  CA  LEU A 631     -50.258   9.353  34.052  1.00 29.25           C  
ATOM   4698  C   LEU A 631     -51.687   9.416  34.581  1.00 29.25           C  
ATOM   4699  CB  LEU A 631     -49.541  10.677  34.327  1.00 29.25           C  
ATOM   4700  O   LEU A 631     -52.516  10.163  34.055  1.00 29.25           O  
ATOM   4701  CG  LEU A 631     -48.119  10.575  34.881  1.00 29.25           C  
ATOM   4702  CD1 LEU A 631     -47.187  11.517  34.126  1.00 29.25           C  
ATOM   4703  CD2 LEU A 631     -48.104  10.883  36.374  1.00 29.25           C  
ATOM   4704  N   GLY A 632     -52.362   8.286  34.977  1.00 30.57           N  
ATOM   4705  CA  GLY A 632     -53.503   8.351  35.875  1.00 30.57           C  
ATOM   4706  C   GLY A 632     -53.658   7.109  36.733  1.00 30.57           C  
ATOM   4707  O   GLY A 632     -53.561   5.987  36.233  1.00 30.57           O  
ATOM   4708  N   VAL A 633     -53.166   7.012  38.031  1.00 32.06           N  
ATOM   4709  CA  VAL A 633     -53.783   6.767  39.330  1.00 32.06           C  
ATOM   4710  C   VAL A 633     -55.130   6.074  39.140  1.00 32.06           C  
ATOM   4711  CB  VAL A 633     -53.966   8.078  40.128  1.00 32.06           C  
ATOM   4712  O   VAL A 633     -55.982   6.553  38.387  1.00 32.06           O  
ATOM   4713  CG1 VAL A 633     -54.900   7.861  41.317  1.00 32.06           C  
ATOM   4714  CG2 VAL A 633     -52.613   8.610  40.596  1.00 32.06           C  
ATOM   4715  N   ALA A 634     -55.203   4.705  39.314  1.00 32.08           N  
ATOM   4716  CA  ALA A 634     -56.405   4.147  39.928  1.00 32.08           C  
ATOM   4717  C   ALA A 634     -56.178   2.702  40.363  1.00 32.08           C  
ATOM   4718  CB  ALA A 634     -57.584   4.230  38.961  1.00 32.08           C  
ATOM   4719  O   ALA A 634     -55.713   1.875  39.574  1.00 32.08           O  
ATOM   4720  N   SER A 635     -55.746   2.404  41.636  1.00 29.69           N  
ATOM   4721  CA  SER A 635     -56.461   1.754  42.729  1.00 29.69           C  
ATOM   4722  C   SER A 635     -57.301   0.586  42.223  1.00 29.69           C  
ATOM   4723  CB  SER A 635     -57.356   2.759  43.456  1.00 29.69           C  
ATOM   4724  O   SER A 635     -58.087   0.740  41.286  1.00 29.69           O  
ATOM   4725  OG  SER A 635     -58.175   2.105  44.411  1.00 29.69           O  
ATOM   4726  N   GLY A 636     -56.825  -0.671  42.406  1.00 30.94           N  
ATOM   4727  CA  GLY A 636     -57.600  -1.683  43.105  1.00 30.94           C  
ATOM   4728  C   GLY A 636     -57.873  -2.914  42.262  1.00 30.94           C  
ATOM   4729  O   GLY A 636     -58.313  -2.802  41.115  1.00 30.94           O  
ATOM   4730  N   GLY A 637     -57.070  -3.997  42.465  1.00 31.06           N  
ATOM   4731  CA  GLY A 637     -57.659  -5.224  42.978  1.00 31.06           C  
ATOM   4732  C   GLY A 637     -57.529  -6.393  42.021  1.00 31.06           C  
ATOM   4733  O   GLY A 637     -57.883  -6.283  40.845  1.00 31.06           O  
ATOM   4734  N   GLY A 638     -56.505  -7.249  42.266  1.00 28.31           N  
ATOM   4735  CA  GLY A 638     -56.731  -8.592  42.775  1.00 28.31           C  
ATOM   4736  C   GLY A 638     -56.618  -9.662  41.705  1.00 28.31           C  
ATOM   4737  O   GLY A 638     -57.195  -9.530  40.624  1.00 28.31           O  
ATOM   4738  N   ALA A 639     -55.474 -10.397  41.770  1.00 31.98           N  
ATOM   4739  CA  ALA A 639     -55.462 -11.771  42.264  1.00 31.98           C  
ATOM   4740  C   ALA A 639     -54.981 -12.737  41.185  1.00 31.98           C  
ATOM   4741  CB  ALA A 639     -56.851 -12.174  42.753  1.00 31.98           C  
ATOM   4742  O   ALA A 639     -55.538 -12.777  40.086  1.00 31.98           O  
ATOM   4743  N   GLY A 640     -53.698 -13.198  41.334  1.00 29.03           N  
ATOM   4744  CA  GLY A 640     -53.404 -14.537  41.819  1.00 29.03           C  
ATOM   4745  C   GLY A 640     -52.726 -15.412  40.782  1.00 29.03           C  
ATOM   4746  O   GLY A 640     -53.170 -15.481  39.634  1.00 29.03           O  
ATOM   4747  N   THR A 641     -51.405 -15.606  40.980  1.00 32.42           N  
ATOM   4748  CA  THR A 641     -50.773 -16.802  41.524  1.00 32.42           C  
ATOM   4749  C   THR A 641     -49.808 -17.412  40.511  1.00 32.42           C  
ATOM   4750  CB  THR A 641     -51.822 -17.851  41.935  1.00 32.42           C  
ATOM   4751  O   THR A 641     -50.161 -17.599  39.345  1.00 32.42           O  
ATOM   4752  CG2 THR A 641     -52.614 -17.390  43.154  1.00 32.42           C  
ATOM   4753  OG1 THR A 641     -52.727 -18.066  40.844  1.00 32.42           O  
ATOM   4754  N   GLY A 642     -48.490 -17.186  40.760  1.00 28.73           N  
ATOM   4755  CA  GLY A 642     -47.619 -18.244  41.245  1.00 28.73           C  
ATOM   4756  C   GLY A 642     -46.385 -18.442  40.385  1.00 28.73           C  
ATOM   4757  O   GLY A 642     -46.489 -18.597  39.167  1.00 28.73           O  
ATOM   4758  N   ALA A 643     -45.266 -17.915  40.882  1.00 29.24           N  
ATOM   4759  CA  ALA A 643     -44.243 -18.638  41.635  1.00 29.24           C  
ATOM   4760  C   ALA A 643     -43.031 -18.942  40.760  1.00 29.24           C  
ATOM   4761  CB  ALA A 643     -44.819 -19.930  42.209  1.00 29.24           C  
ATOM   4762  O   ALA A 643     -43.169 -19.495  39.667  1.00 29.24           O  
ATOM   4763  N   LEU A 644     -41.854 -18.305  41.084  1.00 25.26           N  
ATOM   4764  CA  LEU A 644     -40.640 -18.580  41.845  1.00 25.26           C  
ATOM   4765  C   LEU A 644     -39.758 -19.587  41.114  1.00 25.26           C  
ATOM   4766  CB  LEU A 644     -40.988 -19.106  43.240  1.00 25.26           C  
ATOM   4767  O   LEU A 644     -40.225 -20.660  40.724  1.00 25.26           O  
ATOM   4768  CG  LEU A 644     -41.315 -18.052  44.299  1.00 25.26           C  
ATOM   4769  CD1 LEU A 644     -42.179 -18.658  45.400  1.00 25.26           C  
ATOM   4770  CD2 LEU A 644     -40.034 -17.463  44.880  1.00 25.26           C  
ATOM   4771  N   ALA A 645     -38.575 -19.160  40.639  1.00 27.29           N  
ATOM   4772  CA  ALA A 645     -37.325 -19.633  41.228  1.00 27.29           C  
ATOM   4773  C   ALA A 645     -36.310 -19.991  40.146  1.00 27.29           C  
ATOM   4774  CB  ALA A 645     -37.583 -20.837  42.131  1.00 27.29           C  
ATOM   4775  O   ALA A 645     -36.642 -20.680  39.179  1.00 27.29           O  
ATOM   4776  N   SER A 646     -35.129 -19.233  40.048  1.00 28.79           N  
ATOM   4777  CA  SER A 646     -33.765 -19.530  40.472  1.00 28.79           C  
ATOM   4778  C   SER A 646     -32.858 -19.796  39.275  1.00 28.79           C  
ATOM   4779  CB  SER A 646     -33.746 -20.735  41.414  1.00 28.79           C  
ATOM   4780  O   SER A 646     -33.186 -20.611  38.411  1.00 28.79           O  
ATOM   4781  OG  SER A 646     -34.299 -21.876  40.781  1.00 28.79           O  
ATOM   4782  N   THR A 647     -31.974 -18.877  38.917  1.00 25.42           N  
ATOM   4783  CA  THR A 647     -30.598 -18.752  38.451  1.00 25.42           C  
ATOM   4784  C   THR A 647     -29.840 -20.063  38.645  1.00 25.42           C  
ATOM   4785  CB  THR A 647     -29.861 -17.616  39.183  1.00 25.42           C  
ATOM   4786  O   THR A 647     -30.059 -20.773  39.629  1.00 25.42           O  
ATOM   4787  CG2 THR A 647     -30.340 -16.250  38.703  1.00 25.42           C  
ATOM   4788  OG1 THR A 647     -30.103 -17.727  40.591  1.00 25.42           O  
ATOM   4789  N   PRO A 648     -28.583 -20.405  37.931  1.00 31.33           N  
ATOM   4790  CA  PRO A 648     -27.485 -20.033  37.035  1.00 31.33           C  
ATOM   4791  C   PRO A 648     -26.656 -21.235  36.587  1.00 31.33           C  
ATOM   4792  CB  PRO A 648     -26.645 -19.077  37.885  1.00 31.33           C  
ATOM   4793  O   PRO A 648     -26.918 -22.363  37.011  1.00 31.33           O  
ATOM   4794  CG  PRO A 648     -26.741 -19.617  39.275  1.00 31.33           C  
ATOM   4795  CD  PRO A 648     -27.731 -20.746  39.281  1.00 31.33           C  
ATOM   4796  N   ALA A 649     -25.956 -21.179  35.324  1.00 20.67           N  
ATOM   4797  CA  ALA A 649     -24.568 -21.367  34.910  1.00 20.67           C  
ATOM   4798  C   ALA A 649     -24.457 -22.445  33.835  1.00 20.67           C  
ATOM   4799  CB  ALA A 649     -23.697 -21.727  36.111  1.00 20.67           C  
ATOM   4800  O   ALA A 649     -25.044 -23.522  33.965  1.00 20.67           O  
ATOM   4801  N   LEU A 650     -23.988 -22.210  32.557  1.00 23.98           N  
ATOM   4802  CA  LEU A 650     -22.853 -22.814  31.867  1.00 23.98           C  
ATOM   4803  C   LEU A 650     -23.231 -23.212  30.445  1.00 23.98           C  
ATOM   4804  CB  LEU A 650     -22.348 -24.038  32.636  1.00 23.98           C  
ATOM   4805  O   LEU A 650     -24.252 -23.869  30.230  1.00 23.98           O  
ATOM   4806  CG  LEU A 650     -21.095 -23.834  33.489  1.00 23.98           C  
ATOM   4807  CD1 LEU A 650     -21.305 -24.411  34.885  1.00 23.98           C  
ATOM   4808  CD2 LEU A 650     -19.882 -24.469  32.818  1.00 23.98           C  
ATOM   4809  N   SER A 651     -22.691 -22.614  29.354  1.00 22.02           N  
ATOM   4810  CA  SER A 651     -21.777 -23.048  28.302  1.00 22.02           C  
ATOM   4811  C   SER A 651     -22.530 -23.712  27.155  1.00 22.02           C  
ATOM   4812  CB  SER A 651     -20.732 -24.013  28.864  1.00 22.02           C  
ATOM   4813  O   SER A 651     -23.409 -24.545  27.382  1.00 22.02           O  
ATOM   4814  OG  SER A 651     -20.171 -24.804  27.830  1.00 22.02           O  
ATOM   4815  N   ALA A 652     -22.696 -23.082  26.004  1.00 23.36           N  
ATOM   4816  CA  ALA A 652     -22.393 -23.785  24.761  1.00 23.36           C  
ATOM   4817  C   ALA A 652     -23.614 -23.835  23.847  1.00 23.36           C  
ATOM   4818  CB  ALA A 652     -21.896 -25.198  25.056  1.00 23.36           C  
ATOM   4819  O   ALA A 652     -24.733 -24.072  24.307  1.00 23.36           O  
ATOM   4820  N   ARG A 653     -23.740 -22.993  22.858  1.00 23.41           N  
ATOM   4821  CA  ARG A 653     -24.021 -23.393  21.483  1.00 23.41           C  
ATOM   4822  C   ARG A 653     -25.486 -23.156  21.133  1.00 23.41           C  
ATOM   4823  CB  ARG A 653     -23.662 -24.865  21.267  1.00 23.41           C  
ATOM   4824  O   ARG A 653     -26.382 -23.594  21.857  1.00 23.41           O  
ATOM   4825  CG  ARG A 653     -22.398 -25.077  20.449  1.00 23.41           C  
ATOM   4826  CD  ARG A 653     -22.075 -26.556  20.284  1.00 23.41           C  
ATOM   4827  NE  ARG A 653     -21.575 -26.852  18.944  1.00 23.41           N  
ATOM   4828  NH1 ARG A 653     -20.726 -28.928  19.495  1.00 23.41           N  
ATOM   4829  NH2 ARG A 653     -20.533 -28.137  17.352  1.00 23.41           N  
ATOM   4830  CZ  ARG A 653     -20.946 -27.972  18.600  1.00 23.41           C  
ATOM   4831  N   GLU A 654     -25.945 -21.970  20.763  1.00 27.91           N  
ATOM   4832  CA  GLU A 654     -27.311 -21.983  20.250  1.00 27.91           C  
ATOM   4833  C   GLU A 654     -27.361 -21.508  18.800  1.00 27.91           C  
ATOM   4834  CB  GLU A 654     -28.221 -21.113  21.120  1.00 27.91           C  
ATOM   4835  O   GLU A 654     -26.933 -20.394  18.492  1.00 27.91           O  
ATOM   4836  CG  GLU A 654     -28.810 -21.845  22.318  1.00 27.91           C  
ATOM   4837  CD  GLU A 654     -29.708 -20.967  23.175  1.00 27.91           C  
ATOM   4838  OE1 GLU A 654     -30.282 -21.472  24.167  1.00 27.91           O  
ATOM   4839  OE2 GLU A 654     -29.841 -19.766  22.851  1.00 27.91           O  
ATOM   4840  N   GLY A 655     -27.203 -22.470  17.826  1.00 23.52           N  
ATOM   4841  CA  GLY A 655     -28.032 -23.079  16.798  1.00 23.52           C  
ATOM   4842  C   GLY A 655     -29.517 -22.886  17.036  1.00 23.52           C  
ATOM   4843  O   GLY A 655     -30.025 -23.203  18.113  1.00 23.52           O  
ATOM   4844  N   LEU A 656     -30.135 -21.726  16.697  1.00 27.37           N  
ATOM   4845  CA  LEU A 656     -31.576 -21.510  16.628  1.00 27.37           C  
ATOM   4846  C   LEU A 656     -32.170 -22.194  15.401  1.00 27.37           C  
ATOM   4847  CB  LEU A 656     -31.893 -20.012  16.595  1.00 27.37           C  
ATOM   4848  O   LEU A 656     -31.742 -21.936  14.273  1.00 27.37           O  
ATOM   4849  CG  LEU A 656     -32.395 -19.396  17.901  1.00 27.37           C  
ATOM   4850  CD1 LEU A 656     -31.515 -18.219  18.306  1.00 27.37           C  
ATOM   4851  CD2 LEU A 656     -33.850 -18.960  17.763  1.00 27.37           C  
ATOM   4852  N   ASP A 657     -32.751 -23.495  15.647  1.00 26.54           N  
ATOM   4853  CA  ASP A 657     -33.891 -24.399  15.532  1.00 26.54           C  
ATOM   4854  C   ASP A 657     -35.055 -23.727  14.807  1.00 26.54           C  
ATOM   4855  CB  ASP A 657     -34.339 -24.877  16.915  1.00 26.54           C  
ATOM   4856  O   ASP A 657     -35.561 -22.697  15.256  1.00 26.54           O  
ATOM   4857  CG  ASP A 657     -34.366 -26.391  17.039  1.00 26.54           C  
ATOM   4858  OD1 ASP A 657     -34.106 -27.090  16.036  1.00 26.54           O  
ATOM   4859  OD2 ASP A 657     -34.653 -26.888  18.149  1.00 26.54           O  
ATOM   4860  N   VAL A 658     -35.085 -23.772  13.450  1.00 26.75           N  
ATOM   4861  CA  VAL A 658     -36.026 -23.658  12.340  1.00 26.75           C  
ATOM   4862  C   VAL A 658     -37.147 -24.681  12.504  1.00 26.75           C  
ATOM   4863  CB  VAL A 658     -35.323 -23.852  10.978  1.00 26.75           C  
ATOM   4864  O   VAL A 658     -38.127 -24.664  11.756  1.00 26.75           O  
ATOM   4865  CG1 VAL A 658     -36.244 -23.440   9.831  1.00 26.75           C  
ATOM   4866  CG2 VAL A 658     -34.019 -23.056  10.932  1.00 26.75           C  
ATOM   4867  N   ARG A 659     -37.606 -24.959  13.739  1.00 27.78           N  
ATOM   4868  CA  ARG A 659     -38.765 -25.836  13.866  1.00 27.78           C  
ATOM   4869  C   ARG A 659     -39.820 -25.222  14.780  1.00 27.78           C  
ATOM   4870  CB  ARG A 659     -38.346 -27.209  14.397  1.00 27.78           C  
ATOM   4871  O   ARG A 659     -40.989 -25.610  14.736  1.00 27.78           O  
ATOM   4872  CG  ARG A 659     -38.433 -28.322  13.365  1.00 27.78           C  
ATOM   4873  CD  ARG A 659     -37.986 -29.659  13.938  1.00 27.78           C  
ATOM   4874  NE  ARG A 659     -38.406 -30.775  13.095  1.00 27.78           N  
ATOM   4875  NH1 ARG A 659     -36.974 -32.311  14.058  1.00 27.78           N  
ATOM   4876  NH2 ARG A 659     -38.370 -32.949  12.355  1.00 27.78           N  
ATOM   4877  CZ  ARG A 659     -37.916 -32.009  13.171  1.00 27.78           C  
ATOM   4878  N   GLY A 660     -39.859 -23.798  15.020  1.00 27.34           N  
ATOM   4879  CA  GLY A 660     -40.911 -23.134  15.772  1.00 27.34           C  
ATOM   4880  C   GLY A 660     -41.559 -21.993  15.012  1.00 27.34           C  
ATOM   4881  O   GLY A 660     -42.622 -21.505  15.401  1.00 27.34           O  
ATOM   4882  N   LEU A 661     -41.245 -21.967  13.646  1.00 30.28           N  
ATOM   4883  CA  LEU A 661     -41.910 -20.974  12.810  1.00 30.28           C  
ATOM   4884  C   LEU A 661     -42.797 -21.646  11.767  1.00 30.28           C  
ATOM   4885  CB  LEU A 661     -40.878 -20.079  12.118  1.00 30.28           C  
ATOM   4886  O   LEU A 661     -43.617 -20.986  11.126  1.00 30.28           O  
ATOM   4887  CG  LEU A 661     -40.668 -18.691  12.725  1.00 30.28           C  
ATOM   4888  CD1 LEU A 661     -39.210 -18.267  12.588  1.00 30.28           C  
ATOM   4889  CD2 LEU A 661     -41.591 -17.673  12.064  1.00 30.28           C  
ATOM   4890  N   LEU A 662     -42.985 -22.963  11.969  1.00 30.12           N  
ATOM   4891  CA  LEU A 662     -43.855 -23.649  11.019  1.00 30.12           C  
ATOM   4892  C   LEU A 662     -45.071 -24.241  11.724  1.00 30.12           C  
ATOM   4893  CB  LEU A 662     -43.086 -24.753  10.289  1.00 30.12           C  
ATOM   4894  O   LEU A 662     -46.083 -24.533  11.084  1.00 30.12           O  
ATOM   4895  CG  LEU A 662     -42.233 -24.312   9.098  1.00 30.12           C  
ATOM   4896  CD1 LEU A 662     -41.053 -25.261   8.911  1.00 30.12           C  
ATOM   4897  CD2 LEU A 662     -43.078 -24.244   7.831  1.00 30.12           C  
ATOM   4898  N   ASN A 663     -45.495 -23.624  12.927  1.00 28.82           N  
ATOM   4899  CA  ASN A 663     -46.793 -24.070  13.422  1.00 28.82           C  
ATOM   4900  C   ASN A 663     -47.469 -22.995  14.269  1.00 28.82           C  
ATOM   4901  CB  ASN A 663     -46.646 -25.364  14.226  1.00 28.82           C  
ATOM   4902  O   ASN A 663     -46.942 -22.593  15.307  1.00 28.82           O  
ATOM   4903  CG  ASN A 663     -46.680 -26.602  13.351  1.00 28.82           C  
ATOM   4904  ND2 ASN A 663     -46.343 -27.747  13.931  1.00 28.82           N  
ATOM   4905  OD1 ASN A 663     -47.005 -26.529  12.163  1.00 28.82           O  
ATOM   4906  N   GLY A 664     -47.958 -21.740  13.662  1.00 26.12           N  
ATOM   4907  CA  GLY A 664     -49.089 -21.093  14.307  1.00 26.12           C  
ATOM   4908  C   GLY A 664     -49.475 -19.778  13.654  1.00 26.12           C  
ATOM   4909  O   GLY A 664     -48.608 -18.996  13.261  1.00 26.12           O  
ATOM   4910  N   SER A 665     -50.538 -19.688  12.747  1.00 27.99           N  
ATOM   4911  CA  SER A 665     -51.781 -18.994  12.424  1.00 27.99           C  
ATOM   4912  C   SER A 665     -51.592 -17.481  12.450  1.00 27.99           C  
ATOM   4913  CB  SER A 665     -52.888 -19.395  13.400  1.00 27.99           C  
ATOM   4914  O   SER A 665     -51.149 -16.922  13.455  1.00 27.99           O  
ATOM   4915  OG  SER A 665     -54.109 -18.758  13.066  1.00 27.99           O  
ATOM   4916  N   LEU A 666     -51.172 -16.827  11.292  1.00 27.43           N  
ATOM   4917  CA  LEU A 666     -51.031 -15.430  10.897  1.00 27.43           C  
ATOM   4918  C   LEU A 666     -52.395 -14.753  10.797  1.00 27.43           C  
ATOM   4919  CB  LEU A 666     -50.296 -15.323   9.558  1.00 27.43           C  
ATOM   4920  O   LEU A 666     -53.165 -15.032   9.875  1.00 27.43           O  
ATOM   4921  CG  LEU A 666     -48.774 -15.193   9.629  1.00 27.43           C  
ATOM   4922  CD1 LEU A 666     -48.124 -15.949   8.475  1.00 27.43           C  
ATOM   4923  CD2 LEU A 666     -48.361 -13.725   9.614  1.00 27.43           C  
ATOM   4924  N   SER A 667     -53.181 -14.549  11.935  1.00 26.78           N  
ATOM   4925  CA  SER A 667     -54.206 -13.512  11.990  1.00 26.78           C  
ATOM   4926  C   SER A 667     -53.867 -12.454  13.034  1.00 26.78           C  
ATOM   4927  CB  SER A 667     -55.573 -14.125  12.299  1.00 26.78           C  
ATOM   4928  O   SER A 667     -53.670 -12.773  14.209  1.00 26.78           O  
ATOM   4929  OG  SER A 667     -55.534 -14.855  13.514  1.00 26.78           O  
ATOM   4930  N   GLY A 668     -52.839 -11.546  12.708  1.00 26.11           N  
ATOM   4931  CA  GLY A 668     -52.854 -10.287  13.435  1.00 26.11           C  
ATOM   4932  C   GLY A 668     -51.662  -9.403  13.121  1.00 26.11           C  
ATOM   4933  O   GLY A 668     -51.158  -8.696  13.997  1.00 26.11           O  
ATOM   4934  N   LEU A 669     -51.285  -9.115  11.792  1.00 31.69           N  
ATOM   4935  CA  LEU A 669     -50.409  -7.967  11.585  1.00 31.69           C  
ATOM   4936  C   LEU A 669     -51.002  -7.009  10.558  1.00 31.69           C  
ATOM   4937  CB  LEU A 669     -49.021  -8.427  11.130  1.00 31.69           C
[truncated: 76,141 more chars]
