# Supplementary material for: The evolutionary origins and ancestral features of septins
Source: Front Cell Dev Biol. 2024 Jun 26;12:1406966. doi: 10.3389/fcell.2024.1406966 (PMC11238149; doi:10.3389/fcell.2024.1406966)
Supplement: Supplementary file 1 [file DataSheet3.zip › Delic_Shuman_Supp_File6/AncGroup6B_450_1250_60852.result/AncChlorophyte_450_1250_60852_unrelaxed_rank_1_model_3.pdb]

MODEL     1                                                                     
ATOM      1  N   ASN A   1      28.065   2.681  14.756  1.00 47.95           N  
ATOM      2  CA  ASN A   1      28.207   3.084  16.151  1.00 47.95           C  
ATOM      3  C   ASN A   1      26.871   3.041  16.886  1.00 47.95           C  
ATOM      4  CB  ASN A   1      28.821   4.482  16.246  1.00 47.95           C  
ATOM      5  O   ASN A   1      26.821   2.724  18.076  1.00 47.95           O  
ATOM      6  CG  ASN A   1      30.335   4.451  16.328  1.00 47.95           C  
ATOM      7  ND2 ASN A   1      30.963   5.602  16.123  1.00 47.95           N  
ATOM      8  OD1 ASN A   1      30.934   3.401  16.573  1.00 47.95           O  
ATOM      9  N   SER A   2      25.699   3.198  16.133  1.00 45.93           N  
ATOM     10  CA  SER A   2      24.339   3.091  16.653  1.00 45.93           C  
ATOM     11  C   SER A   2      23.923   1.633  16.817  1.00 45.93           C  
ATOM     12  CB  SER A   2      23.354   3.811  15.732  1.00 45.93           C  
ATOM     13  O   SER A   2      23.223   1.285  17.770  1.00 45.93           O  
ATOM     14  OG  SER A   2      22.194   3.024  15.524  1.00 45.93           O  
ATOM     15  N   LEU A   3      24.586   0.746  16.061  1.00 44.74           N  
ATOM     16  CA  LEU A   3      24.307  -0.683  16.147  1.00 44.74           C  
ATOM     17  C   LEU A   3      25.126  -1.331  17.259  1.00 44.74           C  
ATOM     18  CB  LEU A   3      24.605  -1.369  14.812  1.00 44.74           C  
ATOM     19  O   LEU A   3      24.658  -2.262  17.918  1.00 44.74           O  
ATOM     20  CG  LEU A   3      23.519  -1.266  13.739  1.00 44.74           C  
ATOM     21  CD1 LEU A   3      24.113  -1.523  12.358  1.00 44.74           C  
ATOM     22  CD2 LEU A   3      22.385  -2.243  14.030  1.00 44.74           C  
ATOM     23  N   ALA A   4      26.255  -0.672  17.642  1.00 51.37           N  
ATOM     24  CA  ALA A   4      27.059  -1.116  18.778  1.00 51.37           C  
ATOM     25  C   ALA A   4      26.449  -0.650  20.097  1.00 51.37           C  
ATOM     26  CB  ALA A   4      28.492  -0.605  18.648  1.00 51.37           C  
ATOM     27  O   ALA A   4      26.494  -1.369  21.098  1.00 51.37           O  
ATOM     28  N   LYS A   5      25.623   0.494  20.074  1.00 57.91           N  
ATOM     29  CA  LYS A   5      25.025   1.033  21.291  1.00 57.91           C  
ATOM     30  C   LYS A   5      23.709   0.332  21.615  1.00 57.91           C  
ATOM     31  CB  LYS A   5      24.796   2.540  21.156  1.00 57.91           C  
ATOM     32  O   LYS A   5      23.323   0.233  22.782  1.00 57.91           O  
ATOM     33  CG  LYS A   5      26.038   3.380  21.414  1.00 57.91           C  
ATOM     34  CD  LYS A   5      25.745   4.868  21.272  1.00 57.91           C  
ATOM     35  CE  LYS A   5      27.007   5.705  21.431  1.00 57.91           C  
ATOM     36  NZ  LYS A   5      26.731   7.162  21.254  1.00 57.91           N  
ATOM     37  N   SER A   6      23.134  -0.366  20.624  1.00 61.60           N  
ATOM     38  CA  SER A   6      21.828  -0.994  20.799  1.00 61.60           C  
ATOM     39  C   SER A   6      21.968  -2.459  21.199  1.00 61.60           C  
ATOM     40  CB  SER A   6      21.004  -0.884  19.516  1.00 61.60           C  
ATOM     41  O   SER A   6      20.989  -3.097  21.592  1.00 61.60           O  
ATOM     42  OG  SER A   6      21.525  -1.734  18.509  1.00 61.60           O  
ATOM     43  N   GLY A   7      23.211  -2.890  21.654  1.00 49.82           N  
ATOM     44  CA  GLY A   7      23.312  -4.221  22.229  1.00 49.82           C  
ATOM     45  C   GLY A   7      22.951  -5.323  21.251  1.00 49.82           C  
ATOM     46  O   GLY A   7      22.974  -6.505  21.603  1.00 49.82           O  
ATOM     47  N   VAL A   8      22.580  -4.979  19.988  1.00 67.24           N  
ATOM     48  CA  VAL A   8      22.138  -5.950  18.992  1.00 67.24           C  
ATOM     49  C   VAL A   8      23.340  -6.728  18.461  1.00 67.24           C  
ATOM     50  CB  VAL A   8      21.389  -5.266  17.827  1.00 67.24           C  
ATOM     51  O   VAL A   8      23.255  -7.939  18.241  1.00 67.24           O  
ATOM     52  CG1 VAL A   8      21.010  -6.287  16.755  1.00 67.24           C  
ATOM     53  CG2 VAL A   8      20.146  -4.543  18.343  1.00 67.24           C  
ATOM     54  N   LEU A   9      24.572  -6.092  18.440  1.00 62.14           N  
ATOM     55  CA  LEU A   9      25.791  -6.770  18.012  1.00 62.14           C  
ATOM     56  C   LEU A   9      26.294  -7.719  19.094  1.00 62.14           C  
ATOM     57  CB  LEU A   9      26.879  -5.749  17.666  1.00 62.14           C  
ATOM     58  O   LEU A   9      26.745  -8.827  18.794  1.00 62.14           O  
ATOM     59  CG  LEU A   9      27.381  -5.756  16.222  1.00 62.14           C  
ATOM     60  CD1 LEU A   9      27.677  -4.335  15.756  1.00 62.14           C  
ATOM     61  CD2 LEU A   9      28.620  -6.636  16.090  1.00 62.14           C  
ATOM     62  N   GLN A  10      26.001  -7.359  20.336  1.00 69.14           N  
ATOM     63  CA  GLN A  10      26.380  -8.226  21.447  1.00 69.14           C  
ATOM     64  C   GLN A  10      25.468  -9.446  21.530  1.00 69.14           C  
ATOM     65  CB  GLN A  10      26.344  -7.454  22.767  1.00 69.14           C  
ATOM     66  O   GLN A  10      25.927 -10.553  21.821  1.00 69.14           O  
ATOM     67  CG  GLN A  10      27.532  -7.735  23.677  1.00 69.14           C  
ATOM     68  CD  GLN A  10      27.613  -6.778  24.851  1.00 69.14           C  
ATOM     69  NE2 GLN A  10      28.661  -6.913  25.656  1.00 69.14           N  
ATOM     70  OE1 GLN A  10      26.741  -5.923  25.033  1.00 69.14           O  
ATOM     71  N   ALA A  11      24.199  -9.228  21.159  1.00 57.92           N  
ATOM     72  CA  ALA A  11      23.236 -10.326  21.164  1.00 57.92           C  
ATOM     73  C   ALA A  11      23.492 -11.285  20.004  1.00 57.92           C  
ATOM     74  CB  ALA A  11      21.810  -9.784  21.098  1.00 57.92           C  
ATOM     75  O   ALA A  11      23.380 -12.503  20.161  1.00 57.92           O  
ATOM     76  N   ALA A  12      23.926 -10.692  18.842  1.00 60.59           N  
ATOM     77  CA  ALA A  12      24.247 -11.491  17.662  1.00 60.59           C  
ATOM     78  C   ALA A  12      25.555 -12.253  17.855  1.00 60.59           C  
ATOM     79  CB  ALA A  12      24.330 -10.602  16.424  1.00 60.59           C  
ATOM     80  O   ALA A  12      25.668 -13.414  17.455  1.00 60.59           O  
ATOM     81  N   GLN A  13      26.463 -11.626  18.611  1.00 66.82           N  
ATOM     82  CA  GLN A  13      27.731 -12.273  18.934  1.00 66.82           C  
ATOM     83  C   GLN A  13      27.543 -13.347  20.002  1.00 66.82           C  
ATOM     84  CB  GLN A  13      28.756 -11.240  19.404  1.00 66.82           C  
ATOM     85  O   GLN A  13      28.190 -14.396  19.954  1.00 66.82           O  
ATOM     86  CG  GLN A  13      30.030 -11.214  18.570  1.00 66.82           C  
ATOM     87  CD  GLN A  13      30.984 -10.112  18.989  1.00 66.82           C  
ATOM     88  NE2 GLN A  13      32.230 -10.202  18.536  1.00 66.82           N  
ATOM     89  OE1 GLN A  13      30.605  -9.187  19.714  1.00 66.82           O  
ATOM     90  N   ALA A  14      26.593 -13.140  20.889  1.00 60.74           N  
ATOM     91  CA  ALA A  14      26.282 -14.114  21.933  1.00 60.74           C  
ATOM     92  C   ALA A  14      25.568 -15.331  21.352  1.00 60.74           C  
ATOM     93  CB  ALA A  14      25.430 -13.470  23.024  1.00 60.74           C  
ATOM     94  O   ALA A  14      25.785 -16.458  21.801  1.00 60.74           O  
ATOM     95  N   GLN A  15      24.859 -15.118  20.271  1.00 57.21           N  
ATOM     96  CA  GLN A  15      24.127 -16.206  19.631  1.00 57.21           C  
ATOM     97  C   GLN A  15      25.046 -17.042  18.745  1.00 57.21           C  
ATOM     98  CB  GLN A  15      22.961 -15.657  18.806  1.00 57.21           C  
ATOM     99  O   GLN A  15      24.873 -18.257  18.635  1.00 57.21           O  
ATOM    100  CG  GLN A  15      21.683 -15.454  19.608  1.00 57.21           C  
ATOM    101  CD  GLN A  15      20.489 -15.117  18.735  1.00 57.21           C  
ATOM    102  NE2 GLN A  15      19.298 -15.499  19.185  1.00 57.21           N  
ATOM    103  OE1 GLN A  15      20.635 -14.519  17.664  1.00 57.21           O  
ATOM    104  N   LEU A  16      26.062 -16.404  18.291  1.00 61.16           N  
ATOM    105  CA  LEU A  16      27.036 -17.135  17.488  1.00 61.16           C  
ATOM    106  C   LEU A  16      28.015 -17.893  18.379  1.00 61.16           C  
ATOM    107  CB  LEU A  16      27.800 -16.177  16.570  1.00 61.16           C  
ATOM    108  O   LEU A  16      28.468 -18.983  18.024  1.00 61.16           O  
ATOM    109  CG  LEU A  16      27.140 -15.853  15.229  1.00 61.16           C  
ATOM    110  CD1 LEU A  16      27.850 -14.681  14.559  1.00 61.16           C  
ATOM    111  CD2 LEU A  16      27.144 -17.077  14.321  1.00 61.16           C  
ATOM    112  N   GLN A  17      28.156 -17.494  19.614  1.00 52.87           N  
ATOM    113  CA  GLN A  17      29.033 -18.158  20.573  1.00 52.87           C  
ATOM    114  C   GLN A  17      28.318 -19.318  21.261  1.00 52.87           C  
ATOM    115  CB  GLN A  17      29.541 -17.162  21.616  1.00 52.87           C  
ATOM    116  O   GLN A  17      28.960 -20.264  21.722  1.00 52.87           O  
ATOM    117  CG  GLN A  17      30.730 -16.334  21.147  1.00 52.87           C  
ATOM    118  CD  GLN A  17      31.281 -15.431  22.235  1.00 52.87           C  
ATOM    119  NE2 GLN A  17      32.387 -14.756  21.941  1.00 52.87           N  
ATOM    120  OE1 GLN A  17      30.717 -15.339  23.329  1.00 52.87           O  
ATOM    121  N   MET A  18      27.028 -19.386  20.975  1.00 44.79           N  
ATOM    122  CA  MET A  18      26.351 -20.544  21.552  1.00 44.79           C  
ATOM    123  C   MET A  18      26.148 -21.633  20.504  1.00 44.79           C  
ATOM    124  CB  MET A  18      25.004 -20.137  22.151  1.00 44.79           C  
ATOM    125  O   MET A  18      25.014 -22.018  20.214  1.00 44.79           O  
ATOM    126  CG  MET A  18      25.118 -19.432  23.492  1.00 44.79           C  
ATOM    127  SD  MET A  18      25.365 -20.603  24.883  1.00 44.79           S  
ATOM    128  CE  MET A  18      23.746 -21.422  24.904  1.00 44.79           C  
ATOM    129  N   GLY A  19      27.136 -21.863  19.652  1.00 33.17           N  
ATOM    130  CA  GLY A  19      27.495 -23.022  18.850  1.00 33.17           C  
ATOM    131  C   GLY A  19      28.011 -24.184  19.678  1.00 33.17           C  
ATOM    132  O   GLY A  19      28.923 -24.017  20.490  1.00 33.17           O  
ATOM    133  N   LEU A  20      27.100 -25.062  20.117  1.00 32.45           N  
ATOM    134  CA  LEU A  20      27.476 -26.439  20.420  1.00 32.45           C  
ATOM    135  C   LEU A  20      26.502 -27.422  19.780  1.00 32.45           C  
ATOM    136  CB  LEU A  20      27.524 -26.661  21.934  1.00 32.45           C  
ATOM    137  O   LEU A  20      25.285 -27.247  19.875  1.00 32.45           O  
ATOM    138  CG  LEU A  20      28.845 -26.326  22.627  1.00 32.45           C  
ATOM    139  CD1 LEU A  20      28.592 -25.881  24.064  1.00 32.45           C  
ATOM    140  CD2 LEU A  20      29.787 -27.525  22.591  1.00 32.45           C  
ATOM    141  N   PRO A  21      27.009 -28.644  19.410  1.00 39.88           N  
ATOM    142  CA  PRO A  21      28.247 -29.398  19.198  1.00 39.88           C  
ATOM    143  C   PRO A  21      28.178 -30.313  17.977  1.00 39.88           C  
ATOM    144  CB  PRO A  21      28.387 -30.215  20.485  1.00 39.88           C  
ATOM    145  O   PRO A  21      27.097 -30.533  17.425  1.00 39.88           O  
ATOM    146  CG  PRO A  21      26.985 -30.556  20.876  1.00 39.88           C  
ATOM    147  CD  PRO A  21      26.044 -29.852  19.940  1.00 39.88           C  
ATOM    148  N   ALA A  22      29.326 -30.441  17.266  1.00 27.38           N  
ATOM    149  CA  ALA A  22      30.374 -31.401  16.928  1.00 27.38           C  
ATOM    150  C   ALA A  22      29.959 -32.821  17.304  1.00 27.38           C  
ATOM    151  CB  ALA A  22      31.681 -31.030  17.625  1.00 27.38           C  
ATOM    152  O   ALA A  22      29.622 -33.090  18.459  1.00 27.38           O  
ATOM    153  N   ASP A  23      29.303 -33.610  16.409  1.00 28.31           N  
ATOM    154  CA  ASP A  23      29.553 -35.046  16.334  1.00 28.31           C  
ATOM    155  C   ASP A  23      28.952 -35.642  15.063  1.00 28.31           C  
ATOM    156  CB  ASP A  23      28.986 -35.754  17.566  1.00 28.31           C  
ATOM    157  O   ASP A  23      27.810 -35.342  14.710  1.00 28.31           O  
ATOM    158  CG  ASP A  23      29.936 -35.733  18.751  1.00 28.31           C  
ATOM    159  OD1 ASP A  23      31.168 -35.719  18.545  1.00 28.31           O  
ATOM    160  OD2 ASP A  23      29.447 -35.735  19.902  1.00 28.31           O  
ATOM    161  N   ALA A  24      29.781 -35.971  14.034  1.00 28.56           N  
ATOM    162  CA  ALA A  24      29.990 -37.350  13.602  1.00 28.56           C  
ATOM    163  C   ALA A  24      29.782 -37.491  12.097  1.00 28.56           C  
ATOM    164  CB  ALA A  24      29.053 -38.291  14.356  1.00 28.56           C  
ATOM    165  O   ALA A  24      28.768 -37.039  11.559  1.00 28.56           O  
ATOM    166  N   GLU A  25      30.825 -37.304  11.308  1.00 27.92           N  
ATOM    167  CA  GLU A  25      31.434 -38.155  10.290  1.00 27.92           C  
ATOM    168  C   GLU A  25      30.372 -38.897   9.484  1.00 27.92           C  
ATOM    169  CB  GLU A  25      32.401 -39.153  10.932  1.00 27.92           C  
ATOM    170  O   GLU A  25      29.478 -39.525  10.055  1.00 27.92           O  
ATOM    171  CG  GLU A  25      33.798 -38.597  11.160  1.00 27.92           C  
ATOM    172  CD  GLU A  25      34.894 -39.636  10.985  1.00 27.92           C  
ATOM    173  OE1 GLU A  25      36.070 -39.252  10.796  1.00 27.92           O  
ATOM    174  OE2 GLU A  25      34.574 -40.844  11.037  1.00 27.92           O  
ATOM    175  N   PRO A  26      30.240 -38.665   8.172  1.00 29.14           N  
ATOM    176  CA  PRO A  26      29.534 -39.379   7.106  1.00 29.14           C  
ATOM    177  C   PRO A  26      30.427 -40.380   6.375  1.00 29.14           C  
ATOM    178  CB  PRO A  26      29.087 -38.257   6.166  1.00 29.14           C  
ATOM    179  O   PRO A  26      31.655 -40.282   6.443  1.00 29.14           O  
ATOM    180  CG  PRO A  26      30.179 -37.239   6.240  1.00 29.14           C  
ATOM    181  CD  PRO A  26      31.155 -37.663   7.300  1.00 29.14           C  
ATOM    182  N   ALA A  27      30.084 -41.682   6.492  1.00 24.90           N  
ATOM    183  CA  ALA A  27      29.963 -42.400   5.225  1.00 24.90           C  
ATOM    184  C   ALA A  27      30.941 -43.570   5.162  1.00 24.90           C  
ATOM    185  CB  ALA A  27      30.196 -41.452   4.052  1.00 24.90           C  
ATOM    186  O   ALA A  27      32.151 -43.384   5.312  1.00 24.90           O  
ATOM    187  N   ALA A  28      30.459 -44.705   5.497  1.00 28.76           N  
ATOM    188  CA  ALA A  28      30.878 -45.925   4.811  1.00 28.76           C  
ATOM    189  C   ALA A  28      29.808 -47.008   4.917  1.00 28.76           C  
ATOM    190  CB  ALA A  28      32.200 -46.430   5.384  1.00 28.76           C  
ATOM    191  O   ALA A  28      29.267 -47.251   5.998  1.00 28.76           O  
ATOM    192  N   SER A  29      29.113 -47.296   3.821  1.00 27.23           N  
ATOM    193  CA  SER A  29      29.158 -48.413   2.883  1.00 27.23           C  
ATOM    194  C   SER A  29      28.516 -49.661   3.479  1.00 27.23           C  
ATOM    195  CB  SER A  29      30.601 -48.715   2.478  1.00 27.23           C  
ATOM    196  O   SER A  29      28.869 -50.080   4.583  1.00 27.23           O  
ATOM    197  OG  SER A  29      31.356 -49.152   3.595  1.00 27.23           O  
ATOM    198  N   SER A  30      27.295 -50.016   3.010  1.00 29.43           N  
ATOM    199  CA  SER A  30      26.898 -51.190   2.239  1.00 29.43           C  
ATOM    200  C   SER A  30      25.554 -51.733   2.712  1.00 29.43           C  
ATOM    201  CB  SER A  30      27.963 -52.283   2.341  1.00 29.43           C  
ATOM    202  O   SER A  30      25.277 -51.762   3.913  1.00 29.43           O  
ATOM    203  OG  SER A  30      29.231 -51.789   1.945  1.00 29.43           O  
ATOM    204  N   PRO A  31      24.778 -52.352   1.824  1.00 33.08           N  
ATOM    205  CA  PRO A  31      23.497 -52.997   1.526  1.00 33.08           C  
ATOM    206  C   PRO A  31      23.526 -54.505   1.768  1.00 33.08           C  
ATOM    207  CB  PRO A  31      23.281 -52.686   0.043  1.00 33.08           C  
ATOM    208  O   PRO A  31      24.603 -55.092   1.901  1.00 33.08           O  
ATOM    209  CG  PRO A  31      24.650 -52.712  -0.556  1.00 33.08           C  
ATOM    210  CD  PRO A  31      25.651 -52.885   0.550  1.00 33.08           C  
ATOM    211  N   GLU A  32      22.459 -54.995   2.469  1.00 26.19           N  
ATOM    212  CA  GLU A  32      21.995 -56.349   2.181  1.00 26.19           C  
ATOM    213  C   GLU A  32      21.073 -56.862   3.283  1.00 26.19           C  
ATOM    214  CB  GLU A  32      23.183 -57.298   2.004  1.00 26.19           C  
ATOM    215  O   GLU A  32      21.380 -56.727   4.469  1.00 26.19           O  
ATOM    216  CG  GLU A  32      23.698 -57.379   0.574  1.00 26.19           C  
ATOM    217  CD  GLU A  32      24.722 -58.484   0.367  1.00 26.19           C  
ATOM    218  OE1 GLU A  32      25.051 -58.796  -0.800  1.00 26.19           O  
ATOM    219  OE2 GLU A  32      25.198 -59.044   1.380  1.00 26.19           O  
ATOM    220  N   THR A  33      19.732 -57.059   3.002  1.00 32.41           N  
ATOM    221  CA  THR A  33      18.965 -58.297   3.087  1.00 32.41           C  
ATOM    222  C   THR A  33      17.567 -58.030   3.637  1.00 32.41           C  
ATOM    223  CB  THR A  33      19.677 -59.336   3.972  1.00 32.41           C  
ATOM    224  O   THR A  33      17.407 -57.282   4.604  1.00 32.41           O  
ATOM    225  CG2 THR A  33      20.926 -59.880   3.285  1.00 32.41           C  
ATOM    226  OG1 THR A  33      20.056 -58.722   5.210  1.00 32.41           O  
ATOM    227  N   ALA A  34      16.552 -58.116   2.865  1.00 26.19           N  
ATOM    228  CA  ALA A  34      15.485 -59.077   2.603  1.00 26.19           C  
ATOM    229  C   ALA A  34      15.159 -59.889   3.853  1.00 26.19           C  
ATOM    230  CB  ALA A  34      15.874 -60.006   1.455  1.00 26.19           C  
ATOM    231  O   ALA A  34      16.062 -60.380   4.534  1.00 26.19           O  
ATOM    232  N   SER A  35      13.890 -59.755   4.387  1.00 29.11           N  
ATOM    233  CA  SER A  35      12.966 -60.847   4.677  1.00 29.11           C  
ATOM    234  C   SER A  35      12.366 -60.707   6.072  1.00 29.11           C  
ATOM    235  CB  SER A  35      13.674 -62.197   4.550  1.00 29.11           C  
ATOM    236  O   SER A  35      13.084 -60.440   7.038  1.00 29.11           O  
ATOM    237  OG  SER A  35      14.051 -62.688   5.825  1.00 29.11           O  
ATOM    238  N   SER A  36      11.074 -60.455   6.216  1.00 28.80           N  
ATOM    239  CA  SER A  36       9.989 -61.298   6.707  1.00 28.80           C  
ATOM    240  C   SER A  36       9.776 -61.108   8.205  1.00 28.80           C  
ATOM    241  CB  SER A  36      10.276 -62.770   6.407  1.00 28.80           C  
ATOM    242  O   SER A  36      10.722 -61.205   8.989  1.00 28.80           O  
ATOM    243  OG  SER A  36      11.366 -63.238   7.183  1.00 28.80           O  
ATOM    244  N   GLY A  37       8.700 -60.376   8.633  1.00 31.10           N  
ATOM    245  CA  GLY A  37       7.936 -60.799   9.795  1.00 31.10           C  
ATOM    246  C   GLY A  37       6.717 -59.934  10.054  1.00 31.10           C  
ATOM    247  O   GLY A  37       6.803 -58.705  10.024  1.00 31.10           O  
ATOM    248  N   SER A  38       5.596 -60.203   9.445  1.00 27.69           N  
ATOM    249  CA  SER A  38       4.266 -60.086  10.035  1.00 27.69           C  
ATOM    250  C   SER A  38       4.150 -60.921  11.306  1.00 27.69           C  
ATOM    251  CB  SER A  38       3.195 -60.516   9.033  1.00 27.69           C  
ATOM    252  O   SER A  38       4.809 -61.954  11.439  1.00 27.69           O  
ATOM    253  OG  SER A  38       3.458 -59.972   7.751  1.00 27.69           O  
ATOM    254  N   PRO A  39       3.134 -60.607  12.310  1.00 49.80           N  
ATOM    255  CA  PRO A  39       1.931 -59.943  12.817  1.00 49.80           C  
ATOM    256  C   PRO A  39       1.909 -59.846  14.341  1.00 49.80           C  
ATOM    257  CB  PRO A  39       0.795 -60.836  12.311  1.00 49.80           C  
ATOM    258  O   PRO A  39       2.885 -60.212  15.001  1.00 49.80           O  
ATOM    259  CG  PRO A  39       1.349 -62.224  12.363  1.00 49.80           C  
ATOM    260  CD  PRO A  39       2.801 -62.145  12.738  1.00 49.80           C  
ATOM    261  N   PRO A  40       0.715 -59.211  14.968  1.00 37.88           N  
ATOM    262  CA  PRO A  40      -0.606 -59.682  15.391  1.00 37.88           C  
ATOM    263  C   PRO A  40      -1.583 -58.539  15.658  1.00 37.88           C  
ATOM    264  CB  PRO A  40      -0.308 -60.457  16.677  1.00 37.88           C  
ATOM    265  O   PRO A  40      -1.173 -57.379  15.744  1.00 37.88           O  
ATOM    266  CG  PRO A  40       0.805 -59.703  17.329  1.00 37.88           C  
ATOM    267  CD  PRO A  40       1.258 -58.618  16.394  1.00 37.88           C  
ATOM    268  N   ALA A  41      -2.918 -58.779  15.218  1.00 27.64           N  
ATOM    269  CA  ALA A  41      -4.005 -59.171  16.111  1.00 27.64           C  
ATOM    270  C   ALA A  41      -4.845 -57.963  16.516  1.00 27.64           C  
ATOM    271  CB  ALA A  41      -3.450 -59.868  17.351  1.00 27.64           C  
ATOM    272  O   ALA A  41      -4.306 -56.937  16.939  1.00 27.64           O  
ATOM    273  N   ALA A  42      -6.170 -57.965  16.075  1.00 27.29           N  
ATOM    274  CA  ALA A  42      -7.369 -58.172  16.882  1.00 27.29           C  
ATOM    275  C   ALA A  42      -8.184 -56.887  16.993  1.00 27.29           C  
ATOM    276  CB  ALA A  42      -6.994 -58.682  18.272  1.00 27.29           C  
ATOM    277  O   ALA A  42      -7.634 -55.816  17.260  1.00 27.29           O  
ATOM    278  N   VAL A  43      -9.496 -56.866  16.472  1.00 33.23           N  
ATOM    279  CA  VAL A  43     -10.764 -56.761  17.187  1.00 33.23           C  
ATOM    280  C   VAL A  43     -11.721 -55.859  16.412  1.00 33.23           C  
ATOM    281  CB  VAL A  43     -10.563 -56.218  18.620  1.00 33.23           C  
ATOM    282  O   VAL A  43     -11.352 -54.755  16.005  1.00 33.23           O  
ATOM    283  CG1 VAL A  43     -11.909 -56.010  19.312  1.00 33.23           C  
ATOM    284  CG2 VAL A  43      -9.683 -57.167  19.431  1.00 33.23           C  
ATOM    285  N   HIS A  44     -12.869 -56.475  15.907  1.00 30.71           N  
ATOM    286  CA  HIS A  44     -14.308 -56.627  16.086  1.00 30.71           C  
ATOM    287  C   HIS A  44     -15.072 -55.503  15.395  1.00 30.71           C  
ATOM    288  CB  HIS A  44     -14.661 -56.664  17.574  1.00 30.71           C  
ATOM    289  O   HIS A  44     -14.721 -54.329  15.538  1.00 30.71           O  
ATOM    290  CG  HIS A  44     -14.595 -58.033  18.173  1.00 30.71           C  
ATOM    291  CD2 HIS A  44     -13.758 -58.559  19.098  1.00 30.71           C  
ATOM    292  ND1 HIS A  44     -15.466 -59.042  17.822  1.00 30.71           N  
ATOM    293  CE1 HIS A  44     -15.167 -60.132  18.508  1.00 30.71           C  
ATOM    294  NE2 HIS A  44     -14.134 -59.866  19.289  1.00 30.71           N  
ATOM    295  N   THR A  45     -15.945 -55.888  14.426  1.00 29.11           N  
ATOM    296  CA  THR A  45     -17.371 -56.159  14.274  1.00 29.11           C  
ATOM    297  C   THR A  45     -18.090 -54.952  13.679  1.00 29.11           C  
ATOM    298  CB  THR A  45     -18.015 -56.531  15.623  1.00 29.11           C  
ATOM    299  O   THR A  45     -17.886 -53.820  14.122  1.00 29.11           O  
ATOM    300  CG2 THR A  45     -17.463 -57.850  16.151  1.00 29.11           C  
ATOM    301  OG1 THR A  45     -17.745 -55.496  16.576  1.00 29.11           O  
ATOM    302  N   SER A  46     -18.673 -55.136  12.540  1.00 26.38           N  
ATOM    303  CA  SER A  46     -20.075 -55.380  12.219  1.00 26.38           C  
ATOM    304  C   SER A  46     -20.752 -54.115  11.702  1.00 26.38           C  
ATOM    305  CB  SER A  46     -20.823 -55.904  13.446  1.00 26.38           C  
ATOM    306  O   SER A  46     -20.630 -53.048  12.308  1.00 26.38           O  
ATOM    307  OG  SER A  46     -21.650 -57.002  13.100  1.00 26.38           O  
ATOM    308  N   ALA A  47     -21.122 -54.123  10.452  1.00 32.89           N  
ATOM    309  CA  ALA A  47     -22.510 -54.023  10.008  1.00 32.89           C  
ATOM    310  C   ALA A  47     -22.620 -53.188   8.736  1.00 32.89           C  
ATOM    311  CB  ALA A  47     -23.380 -53.426  11.111  1.00 32.89           C  
ATOM    312  O   ALA A  47     -22.072 -52.085   8.661  1.00 32.89           O  
ATOM    313  N   LYS A  48     -22.790 -53.848   7.564  1.00 27.84           N  
ATOM    314  CA  LYS A  48     -24.062 -54.006   6.864  1.00 27.84           C  
ATOM    315  C   LYS A  48     -24.291 -52.866   5.876  1.00 27.84           C  
ATOM    316  CB  LYS A  48     -25.218 -54.076   7.862  1.00 27.84           C  
ATOM    317  O   LYS A  48     -24.276 -51.694   6.259  1.00 27.84           O  
ATOM    318  CG  LYS A  48     -26.504 -54.647   7.281  1.00 27.84           C  
ATOM    319  CD  LYS A  48     -27.533 -54.927   8.369  1.00 27.84           C  
ATOM    320  CE  LYS A  48     -28.786 -55.579   7.800  1.00 27.84           C  
ATOM    321  NZ  LYS A  48     -29.770 -55.915   8.871  1.00 27.84           N  
ATOM    322  N   ALA A  49     -24.075 -53.214   4.584  1.00 31.16           N  
ATOM    323  CA  ALA A  49     -24.885 -53.443   3.391  1.00 31.16           C  
ATOM    324  C   ALA A  49     -24.648 -52.352   2.350  1.00 31.16           C  
ATOM    325  CB  ALA A  49     -26.365 -53.512   3.758  1.00 31.16           C  
ATOM    326  O   ALA A  49     -24.617 -51.165   2.682  1.00 31.16           O  
ATOM    327  N   PRO A  50     -24.810 -52.706   1.053  1.00 35.82           N  
ATOM    328  CA  PRO A  50     -24.339 -52.729  -0.333  1.00 35.82           C  
ATOM    329  C   PRO A  50     -25.097 -51.754  -1.231  1.00 35.82           C  
ATOM    330  CB  PRO A  50     -24.588 -54.176  -0.766  1.00 35.82           C  
ATOM    331  O   PRO A  50     -26.154 -51.248  -0.845  1.00 35.82           O  
ATOM    332  CG  PRO A  50     -25.845 -54.575  -0.061  1.00 35.82           C  
ATOM    333  CD  PRO A  50     -26.246 -53.462   0.864  1.00 35.82           C  
ATOM    334  N   ALA A  51     -24.449 -51.176  -2.259  1.00 25.56           N  
ATOM    335  CA  ALA A  51     -24.584 -51.152  -3.713  1.00 25.56           C  
ATOM    336  C   ALA A  51     -25.826 -50.373  -4.135  1.00 25.56           C  
ATOM    337  CB  ALA A  51     -24.638 -52.574  -4.265  1.00 25.56           C  
ATOM    338  O   ALA A  51     -26.905 -50.555  -3.565  1.00 25.56           O  
ATOM    339  N   PRO A  52     -25.624 -49.618  -5.226  1.00 34.97           N  
ATOM    340  CA  PRO A  52     -25.998 -49.949  -6.603  1.00 34.97           C  
ATOM    341  C   PRO A  52     -24.867 -49.698  -7.598  1.00 34.97           C  
ATOM    342  CB  PRO A  52     -27.184 -49.020  -6.878  1.00 34.97           C  
ATOM    343  O   PRO A  52     -23.953 -48.920  -7.316  1.00 34.97           O  
ATOM    344  CG  PRO A  52     -26.865 -47.763  -6.135  1.00 34.97           C  
ATOM    345  CD  PRO A  52     -25.619 -47.989  -5.327  1.00 34.97           C  
ATOM    346  N   VAL A  53     -24.273 -50.707  -8.246  1.00 26.71           N  
ATOM    347  CA  VAL A  53     -24.147 -51.322  -9.564  1.00 26.71           C  
ATOM    348  C   VAL A  53     -25.116 -50.657 -10.539  1.00 26.71           C  
ATOM    349  CB  VAL A  53     -24.407 -52.844  -9.507  1.00 26.71           C  
ATOM    350  O   VAL A  53     -26.304 -50.510 -10.240  1.00 26.71           O  
ATOM    351  CG1 VAL A  53     -24.351 -53.453 -10.907  1.00 26.71           C  
ATOM    352  CG2 VAL A  53     -23.397 -53.523  -8.584  1.00 26.71           C  
ATOM    353  N   ALA A  54     -24.610 -49.850 -11.466  1.00 33.20           N  
ATOM    354  CA  ALA A  54     -25.143 -49.835 -12.826  1.00 33.20           C  
ATOM    355  C   ALA A  54     -24.095 -49.343 -13.820  1.00 33.20           C  
ATOM    356  CB  ALA A  54     -26.392 -48.960 -12.898  1.00 33.20           C  
ATOM    357  O   ALA A  54     -23.416 -48.344 -13.573  1.00 33.20           O  
ATOM    358  N   ALA A  55     -23.403 -50.275 -14.546  1.00 31.97           N  
ATOM    359  CA  ALA A  55     -23.627 -50.633 -15.944  1.00 31.97           C  
ATOM    360  C   ALA A  55     -22.360 -50.436 -16.771  1.00 31.97           C  
ATOM    361  CB  ALA A  55     -24.773 -49.810 -16.527  1.00 31.97           C  
ATOM    362  O   ALA A  55     -21.739 -49.372 -16.722  1.00 31.97           O  
ATOM    363  N   GLN A  56     -21.572 -51.418 -16.957  1.00 25.56           N  
ATOM    364  CA  GLN A  56     -21.133 -52.291 -18.041  1.00 25.56           C  
ATOM    365  C   GLN A  56     -21.627 -51.781 -19.392  1.00 25.56           C  
ATOM    366  CB  GLN A  56     -21.620 -53.722 -17.809  1.00 25.56           C  
ATOM    367  O   GLN A  56     -22.808 -51.465 -19.548  1.00 25.56           O  
ATOM    368  CG  GLN A  56     -20.773 -54.507 -16.817  1.00 25.56           C  
ATOM    369  CD  GLN A  56     -21.191 -55.961 -16.710  1.00 25.56           C  
ATOM    370  NE2 GLN A  56     -20.449 -56.736 -15.926  1.00 25.56           N  
ATOM    371  OE1 GLN A  56     -22.174 -56.385 -17.326  1.00 25.56           O  
ATOM    372  N   THR A  57     -20.678 -51.299 -20.275  1.00 35.19           N  
ATOM    373  CA  THR A  57     -20.585 -51.665 -21.684  1.00 35.19           C  
ATOM    374  C   THR A  57     -19.179 -51.407 -22.218  1.00 35.19           C  
ATOM    375  CB  THR A  57     -21.609 -50.889 -22.532  1.00 35.19           C  
ATOM    376  O   THR A  57     -18.590 -50.358 -21.950  1.00 35.19           O  
ATOM    377  CG2 THR A  57     -23.014 -51.456 -22.354  1.00 35.19           C  
ATOM    378  OG1 THR A  57     -21.607 -49.513 -22.132  1.00 35.19           O  
ATOM    379  N   SER A  58     -18.274 -52.329 -22.315  1.00 25.98           N  
ATOM    380  CA  SER A  58     -17.590 -53.142 -23.315  1.00 25.98           C  
ATOM    381  C   SER A  58     -17.822 -52.599 -24.722  1.00 25.98           C  
ATOM    382  CB  SER A  58     -18.058 -54.596 -23.238  1.00 25.98           C  
ATOM    383  O   SER A  58     -18.932 -52.179 -25.055  1.00 25.98           O  
ATOM    384  OG  SER A  58     -19.460 -54.683 -23.423  1.00 25.98           O  
ATOM    385  N   ARG A  59     -16.763 -52.194 -25.427  1.00 27.26           N  
ATOM    386  CA  ARG A  59     -16.342 -52.691 -26.733  1.00 27.26           C  
ATOM    387  C   ARG A  59     -16.050 -51.539 -27.689  1.00 27.26           C  
ATOM    388  CB  ARG A  59     -17.412 -53.608 -27.330  1.00 27.26           C  
ATOM    389  O   ARG A  59     -16.834 -50.593 -27.788  1.00 27.26           O  
ATOM    390  CG  ARG A  59     -17.312 -55.053 -26.868  1.00 27.26           C  
ATOM    391  CD  ARG A  59     -18.273 -55.956 -27.629  1.00 27.26           C  
ATOM    392  NE  ARG A  59     -18.075 -57.362 -27.288  1.00 27.26           N  
ATOM    393  NH1 ARG A  59     -19.457 -58.174 -28.952  1.00 27.26           N  
ATOM    394  NH2 ARG A  59     -18.393 -59.624 -27.530  1.00 27.26           N  
ATOM    395  CZ  ARG A  59     -18.642 -58.383 -27.924  1.00 27.26           C  
ATOM    396  N   SER A  60     -14.801 -51.372 -28.168  1.00 31.42           N  
ATOM    397  CA  SER A  60     -14.368 -51.582 -29.546  1.00 31.42           C  
ATOM    398  C   SER A  60     -13.293 -50.577 -29.946  1.00 31.42           C  
ATOM    399  CB  SER A  60     -15.557 -51.477 -30.503  1.00 31.42           C  
ATOM    400  O   SER A  60     -13.421 -49.382 -29.675  1.00 31.42           O  
ATOM    401  OG  SER A  60     -16.082 -50.161 -30.511  1.00 31.42           O  
ATOM    402  N   SER A  61     -12.057 -50.894 -29.992  1.00 26.28           N  
ATOM    403  CA  SER A  61     -11.084 -51.131 -31.053  1.00 26.28           C  
ATOM    404  C   SER A  61     -11.517 -50.470 -32.358  1.00 26.28           C  
ATOM    405  CB  SER A  61     -10.886 -52.631 -31.274  1.00 26.28           C  
ATOM    406  O   SER A  61     -12.672 -50.594 -32.769  1.00 26.28           O  
ATOM    407  OG  SER A  61     -12.105 -53.250 -31.648  1.00 26.28           O  
ATOM    408  N   VAL A  62     -10.880 -49.305 -32.788  1.00 35.18           N  
ATOM    409  CA  VAL A  62     -10.569 -49.018 -34.185  1.00 35.18           C  
ATOM    410  C   VAL A  62      -9.569 -47.867 -34.265  1.00 35.18           C  
ATOM    411  CB  VAL A  62     -11.842 -48.676 -34.991  1.00 35.18           C  
ATOM    412  O   VAL A  62      -9.772 -46.816 -33.653  1.00 35.18           O  
ATOM    413  CG1 VAL A  62     -11.483 -48.269 -36.419  1.00 35.18           C  
ATOM    414  CG2 VAL A  62     -12.804 -49.862 -34.996  1.00 35.18           C  
ATOM    415  N   SER A  63      -8.310 -48.037 -34.324  1.00 25.57           N  
ATOM    416  CA  SER A  63      -7.315 -47.625 -35.309  1.00 25.57           C  
ATOM    417  C   SER A  63      -7.974 -46.989 -36.528  1.00 25.57           C  
ATOM    418  CB  SER A  63      -6.464 -48.819 -35.743  1.00 25.57           C  
ATOM    419  O   SER A  63      -8.985 -47.490 -37.026  1.00 25.57           O  
ATOM    420  OG  SER A  63      -6.064 -49.587 -34.621  1.00 25.57           O  
ATOM    421  N   PRO A  64      -7.322 -45.872 -37.031  1.00 35.92           N  
ATOM    422  CA  PRO A  64      -6.644 -45.750 -38.323  1.00 35.92           C  
ATOM    423  C   PRO A  64      -5.547 -44.687 -38.315  1.00 35.92           C  
ATOM    424  CB  PRO A  64      -7.774 -45.361 -39.279  1.00 35.92           C  
ATOM    425  O   PRO A  64      -5.604 -43.742 -37.525  1.00 35.92           O  
ATOM    426  CG  PRO A  64      -8.691 -44.510 -38.461  1.00 35.92           C  
ATOM    427  CD  PRO A  64      -8.187 -44.490 -37.046  1.00 35.92           C  
ATOM    428  N   LEU A  65      -4.326 -45.010 -38.360  1.00 25.81           N  
ATOM    429  CA  LEU A  65      -3.276 -44.638 -39.303  1.00 25.81           C  
ATOM    430  C   LEU A  65      -3.875 -44.101 -40.599  1.00 25.81           C  
ATOM    431  CB  LEU A  65      -2.376 -45.840 -39.603  1.00 25.81           C  
ATOM    432  O   LEU A  65      -4.840 -44.662 -41.121  1.00 25.81           O  
ATOM    433  CG  LEU A  65      -0.872 -45.565 -39.646  1.00 25.81           C  
ATOM    434  CD1 LEU A  65      -0.266 -45.710 -38.254  1.00 25.81           C  
ATOM    435  CD2 LEU A  65      -0.185 -46.503 -40.634  1.00 25.81           C  
ATOM    436  N   PRO A  66      -3.153 -43.099 -41.294  1.00 32.58           N  
ATOM    437  CA  PRO A  66      -1.993 -43.016 -42.185  1.00 32.58           C  
ATOM    438  C   PRO A  66      -1.396 -41.611 -42.247  1.00 32.58           C  
ATOM    439  CB  PRO A  66      -2.562 -43.428 -43.545  1.00 32.58           C  
ATOM    440  O   PRO A  66      -2.056 -40.639 -41.871  1.00 32.58           O  
ATOM    441  CG  PRO A  66      -3.961 -42.903 -43.548  1.00 32.58           C  
ATOM    442  CD  PRO A  66      -4.257 -42.325 -42.194  1.00 32.58           C  
ATOM    443  N   SER A  67      -0.177 -41.391 -42.129  1.00 25.66           N  
ATOM    444  CA  SER A  67       0.902 -40.773 -42.893  1.00 25.66           C  
ATOM    445  C   SER A  67       0.423 -40.339 -44.274  1.00 25.66           C  
ATOM    446  CB  SER A  67       2.081 -41.737 -43.033  1.00 25.66           C  
ATOM    447  O   SER A  67      -0.415 -41.007 -44.885  1.00 25.66           O  
ATOM    448  OG  SER A  67       1.808 -42.964 -42.378  1.00 25.66           O  
ATOM    449  N   PRO A  68       1.031 -39.277 -44.905  1.00 32.84           N  
ATOM    450  CA  PRO A  68       2.183 -39.002 -45.767  1.00 32.84           C  
ATOM    451  C   PRO A  68       2.660 -37.554 -45.671  1.00 32.84           C  
ATOM    452  CB  PRO A  68       1.654 -39.310 -47.171  1.00 32.84           C  
ATOM    453  O   PRO A  68       1.913 -36.683 -45.218  1.00 32.84           O  
ATOM    454  CG  PRO A  68       0.216 -38.904 -47.135  1.00 32.84           C  
ATOM    455  CD  PRO A  68      -0.132 -38.504 -45.730  1.00 32.84           C  
ATOM    456  N   GLN A  69       3.962 -37.256 -45.459  1.00 28.49           N  
ATOM    457  CA  GLN A  69       5.154 -36.778 -46.151  1.00 28.49           C  
ATOM    458  C   GLN A  69       4.920 -35.400 -46.763  1.00 28.49           C  
ATOM    459  CB  GLN A  69       5.577 -37.769 -47.237  1.00 28.49           C  
ATOM    460  O   GLN A  69       3.881 -35.157 -47.380  1.00 28.49           O  
ATOM    461  CG  GLN A  69       6.495 -38.876 -46.736  1.00 28.49           C  
ATOM    462  CD  GLN A  69       7.452 -39.373 -47.802  1.00 28.49           C  
ATOM    463  NE2 GLN A  69       8.602 -39.885 -47.376  1.00 28.49           N  
ATOM    464  OE1 GLN A  69       7.161 -39.299 -49.000  1.00 28.49           O  
ATOM    465  N   PRO A  70       5.989 -34.631 -47.179  1.00 52.38           N  
ATOM    466  CA  PRO A  70       6.504 -33.259 -47.164  1.00 52.38           C  
ATOM    467  C   PRO A  70       6.423 -32.583 -48.530  1.00 52.38           C  
ATOM    468  CB  PRO A  70       7.961 -33.435 -46.727  1.00 52.38           C  
ATOM    469  O   PRO A  70       6.007 -33.208 -49.509  1.00 52.38           O  
ATOM    470  CG  PRO A  70       8.389 -34.731 -47.336  1.00 52.38           C  
ATOM    471  CD  PRO A  70       7.196 -35.368 -47.989  1.00 52.38           C  
ATOM    472  N   PRO A  71       7.021 -31.253 -48.686  1.00 32.75           N  
ATOM    473  CA  PRO A  71       8.310 -30.838 -49.244  1.00 32.75           C  
ATOM    474  C   PRO A  71       8.804 -29.513 -48.667  1.00 32.75           C  
ATOM    475  CB  PRO A  71       8.020 -30.706 -50.741  1.00 32.75           C  
ATOM    476  O   PRO A  71       8.054 -28.818 -47.977  1.00 32.75           O  
ATOM    477  CG  PRO A  71       6.617 -30.197 -50.816  1.00 32.75           C  
ATOM    478  CD  PRO A  71       6.043 -30.177 -49.428  1.00 32.75           C  
ATOM    479  N   SER A  72      10.111 -29.303 -48.362  1.00 26.48           N  
ATOM    480  CA  SER A  72      11.302 -28.743 -48.993  1.00 26.48           C  
ATOM    481  C   SER A  72      10.969 -27.475 -49.774  1.00 26.48           C  
ATOM    482  CB  SER A  72      11.949 -29.769 -49.924  1.00 26.48           C  
ATOM    483  O   SER A  72       9.941 -27.409 -50.451  1.00 26.48           O  
ATOM    484  OG  SER A  72      11.032 -30.195 -50.918  1.00 26.48           O  
ATOM    485  N   SER A  73      11.667 -26.338 -49.486  1.00 29.51           N  
ATOM    486  CA  SER A  73      12.532 -25.532 -50.341  1.00 29.51           C  
ATOM    487  C   SER A  73      12.062 -24.082 -50.393  1.00 29.51           C  
ATOM    488  CB  SER A  73      12.580 -26.112 -51.755  1.00 29.51           C  
ATOM    489  O   SER A  73      10.863 -23.816 -50.506  1.00 29.51           O  
ATOM    490  OG  SER A  73      11.279 -26.186 -52.313  1.00 29.51           O  
ATOM    491  N   SER A  74      12.944 -23.139 -49.975  1.00 27.28           N  
ATOM    492  CA  SER A  74      13.722 -22.209 -50.787  1.00 27.28           C  
ATOM    493  C   SER A  74      13.263 -20.771 -50.573  1.00 27.28           C  
ATOM    494  CB  SER A  74      13.615 -22.572 -52.268  1.00 27.28           C  
ATOM    495  O   SER A  74      12.062 -20.495 -50.542  1.00 27.28           O  
ATOM    496  OG  SER A  74      12.271 -22.847 -52.623  1.00 27.28           O  
ATOM    497  N   LEU A  75      14.165 -19.948 -50.047  1.00 26.77           N  
ATOM    498  CA  LEU A  75      14.912 -18.898 -50.732  1.00 26.77           C  
ATOM    499  C   LEU A  75      14.114 -17.599 -50.769  1.00 26.77           C  
ATOM    500  CB  LEU A  75      15.266 -19.334 -52.156  1.00 26.77           C  
ATOM    501  O   LEU A  75      12.950 -17.592 -51.176  1.00 26.77           O  
ATOM    502  CG  LEU A  75      16.721 -19.736 -52.400  1.00 26.77           C  
ATOM    503  CD1 LEU A  75      16.791 -21.131 -53.012  1.00 26.77           C  
ATOM    504  CD2 LEU A  75      17.414 -18.717 -53.299  1.00 26.77           C  
ATOM    505  N   SER A  76      14.641 -16.544 -50.156  1.00 27.66           N  
ATOM    506  CA  SER A  76      15.153 -15.305 -50.733  1.00 27.66           C  
ATOM    507  C   SER A  76      14.218 -14.134 -50.447  1.00 27.66           C  
ATOM    508  CB  SER A  76      15.347 -15.456 -52.243  1.00 27.66           C  
ATOM    509  O   SER A  76      13.004 -14.245 -50.627  1.00 27.66           O  
ATOM    510  OG  SER A  76      14.140 -15.862 -52.866  1.00 27.66           O  
ATOM    511  N   ASP A  77      14.721 -13.161 -49.654  1.00 34.15           N  
ATOM    512  CA  ASP A  77      14.807 -11.769 -50.083  1.00 34.15           C  
ATOM    513  C   ASP A  77      14.959 -10.834 -48.885  1.00 34.15           C  
ATOM    514  CB  ASP A  77      13.572 -11.381 -50.899  1.00 34.15           C  
ATOM    515  O   ASP A  77      14.191 -10.917 -47.924  1.00 34.15           O  
ATOM    516  CG  ASP A  77      13.723 -11.680 -52.380  1.00 34.15           C  
ATOM    517  OD1 ASP A  77      14.869 -11.789 -52.867  1.00 34.15           O  
ATOM    518  OD2 ASP A  77      12.686 -11.804 -53.067  1.00 34.15           O  
ATOM    519  N   ALA A  78      16.117 -10.420 -48.529  1.00 26.86           N  
ATOM    520  CA  ALA A  78      16.753  -9.108 -48.441  1.00 26.86           C  
ATOM    521  C   ALA A  78      15.953  -8.058 -49.207  1.00 26.86           C  
ATOM    522  CB  ALA A  78      18.184  -9.173 -48.972  1.00 26.86           C  
ATOM    523  O   ALA A  78      15.408  -8.341 -50.276  1.00 26.86           O  
ATOM    524  N   PRO A  79      16.182  -6.748 -48.910  1.00 36.75           N  
ATOM    525  CA  PRO A  79      17.086  -5.741 -48.348  1.00 36.75           C  
ATOM    526  C   PRO A  79      16.353  -4.486 -47.881  1.00 36.75           C  
ATOM    527  CB  PRO A  79      18.026  -5.423 -49.513  1.00 36.75           C  
ATOM    528  O   PRO A  79      15.137  -4.375 -48.056  1.00 36.75           O  
ATOM    529  CG  PRO A  79      17.171  -5.525 -50.734  1.00 36.75           C  
ATOM    530  CD  PRO A  79      15.816  -6.028 -50.327  1.00 36.75           C  
ATOM    531  N   SER A  80      16.863  -3.792 -46.965  1.00 32.47           N  
ATOM    532  CA  SER A  80      17.160  -2.373 -47.134  1.00 32.47           C  
ATOM    533  C   SER A  80      17.422  -1.699 -45.792  1.00 32.47           C  
ATOM    534  CB  SER A  80      16.010  -1.666 -47.854  1.00 32.47           C  
ATOM    535  O   SER A  80      16.676  -1.906 -44.832  1.00 32.47           O  
ATOM    536  OG  SER A  80      14.816  -1.750 -47.096  1.00 32.47           O  
ATOM    537  N   SER A  81      18.706  -1.263 -45.523  1.00 26.80           N  
ATOM    538  CA  SER A  81      19.531  -0.061 -45.595  1.00 26.80           C  
ATOM    539  C   SER A  81      19.185   0.914 -44.475  1.00 26.80           C  
ATOM    540  CB  SER A  81      19.361   0.626 -46.950  1.00 26.80           C  
ATOM    541  O   SER A  81      18.009   1.146 -44.187  1.00 26.80           O  
ATOM    542  OG  SER A  81      18.014   1.023 -47.148  1.00 26.80           O  
ATOM    543  N   SER A  82      20.230   1.235 -43.667  1.00 35.48           N  
ATOM    544  CA  SER A  82      20.768   2.574 -43.449  1.00 35.48           C  
ATOM    545  C   SER A  82      21.633   2.625 -42.194  1.00 35.48           C  
ATOM    546  CB  SER A  82      19.635   3.595 -43.339  1.00 35.48           C  
ATOM    547  O   SER A  82      21.237   2.122 -41.140  1.00 35.48           O  
ATOM    548  OG  SER A  82      18.863   3.366 -42.172  1.00 35.48           O  
ATOM    549  N   GLU A  83      22.987   2.627 -42.288  1.00 27.19           N  
ATOM    550  CA  GLU A  83      24.149   3.510 -42.243  1.00 27.19           C  
ATOM    551  C   GLU A  83      24.109   4.413 -41.014  1.00 27.19           C  
ATOM    552  CB  GLU A  83      24.230   4.357 -43.516  1.00 27.19           C  
ATOM    553  O   GLU A  83      23.106   5.083 -40.762  1.00 27.19           O  
ATOM    554  CG  GLU A  83      25.132   3.767 -44.591  1.00 27.19           C  
ATOM    555  CD  GLU A  83      25.182   4.606 -45.858  1.00 27.19           C  
ATOM    556  OE1 GLU A  83      25.962   4.270 -46.778  1.00 27.19           O  
ATOM    557  OE2 GLU A  83      24.435   5.607 -45.932  1.00 27.19           O  
ATOM    558  N   ALA A  84      25.089   4.237 -40.113  1.00 35.10           N  
ATOM    559  CA  ALA A  84      25.915   5.315 -39.576  1.00 35.10           C  
ATOM    560  C   ALA A  84      27.015   4.766 -38.672  1.00 35.10           C  
ATOM    561  CB  ALA A  84      25.052   6.315 -38.810  1.00 35.10           C  
ATOM    562  O   ALA A  84      26.753   3.939 -37.796  1.00 35.10           O  
ATOM    563  N   THR A  85      28.271   4.603 -39.106  1.00 27.42           N  
ATOM    564  CA  THR A  85      29.663   5.031 -39.016  1.00 27.42           C  
ATOM    565  C   THR A  85      29.883   5.900 -37.781  1.00 27.42           C  
ATOM    566  CB  THR A  85      30.092   5.806 -40.275  1.00 27.42           C  
ATOM    567  O   THR A  85      29.106   6.820 -37.517  1.00 27.42           O  
ATOM    568  CG2 THR A  85      30.302   4.864 -41.456  1.00 27.42           C  
ATOM    569  OG1 THR A  85      29.076   6.758 -40.613  1.00 27.42           O  
ATOM    570  N   GLY A  86      30.633   5.435 -36.814  1.00 30.96           N  
ATOM    571  CA  GLY A  86      31.700   6.183 -36.169  1.00 30.96           C  
ATOM    572  C   GLY A  86      32.614   5.314 -35.327  1.00 30.96           C  
ATOM    573  O   GLY A  86      32.145   4.454 -34.578  1.00 30.96           O  
ATOM    574  N   GLN A  87      33.706   4.824 -35.823  1.00 26.71           N  
ATOM    575  CA  GLN A  87      35.158   4.961 -35.763  1.00 26.71           C  
ATOM    576  C   GLN A  87      35.604   5.492 -34.404  1.00 26.71           C  
ATOM    577  CB  GLN A  87      35.657   5.883 -36.876  1.00 26.71           C  
ATOM    578  O   GLN A  87      35.040   6.463 -33.895  1.00 26.71           O  
ATOM    579  CG  GLN A  87      35.728   5.215 -38.243  1.00 26.71           C  
ATOM    580  CD  GLN A  87      36.297   6.127 -39.313  1.00 26.71           C  
ATOM    581  NE2 GLN A  87      36.464   5.595 -40.519  1.00 26.71           N  
ATOM    582  OE1 GLN A  87      36.584   7.302 -39.059  1.00 26.71           O  
ATOM    583  N   SER A  88      36.381   4.729 -33.660  1.00 30.04           N  
ATOM    584  CA  SER A  88      37.727   5.066 -33.207  1.00 30.04           C  
ATOM    585  C   SER A  88      38.187   4.129 -32.095  1.00 30.04           C  
ATOM    586  CB  SER A  88      37.781   6.514 -32.719  1.00 30.04           C  
ATOM    587  O   SER A  88      37.452   3.889 -31.135  1.00 30.04           O  
ATOM    588  OG  SER A  88      37.368   6.605 -31.366  1.00 30.04           O  
ATOM    589  N   SER A  89      38.985   3.150 -32.321  1.00 26.50           N  
ATOM    590  CA  SER A  89      40.403   2.830 -32.191  1.00 26.50           C  
ATOM    591  C   SER A  89      40.974   3.369 -30.884  1.00 26.50           C  
ATOM    592  CB  SER A  89      41.191   3.396 -33.373  1.00 26.50           C  
ATOM    593  O   SER A  89      40.757   4.532 -30.538  1.00 26.50           O  
ATOM    594  OG  SER A  89      40.918   4.776 -33.546  1.00 26.50           O  
ATOM    595  N   ALA A  90      41.325   2.489 -29.944  1.00 32.45           N  
ATOM    596  CA  ALA A  90      42.651   2.511 -29.332  1.00 32.45           C  
ATOM    597  C   ALA A  90      42.765   1.459 -28.232  1.00 32.45           C  
ATOM    598  CB  ALA A  90      42.955   3.898 -28.770  1.00 32.45           C  
ATOM    599  O   ALA A  90      41.882   1.345 -27.379  1.00 32.45           O  
ATOM    600  N   ARG A  91      43.345   0.319 -28.464  1.00 27.55           N  
ATOM    601  CA  ARG A  91      44.696  -0.189 -28.252  1.00 27.55           C  
ATOM    602  C   ARG A  91      45.057  -0.183 -26.771  1.00 27.55           C  
ATOM    603  CB  ARG A  91      45.712   0.638 -29.042  1.00 27.55           C  
ATOM    604  O   ARG A  91      44.904   0.835 -26.093  1.00 27.55           O  
ATOM    605  CG  ARG A  91      46.209  -0.042 -30.308  1.00 27.55           C  
ATOM    606  CD  ARG A  91      47.314   0.760 -30.982  1.00 27.55           C  
ATOM    607  NE  ARG A  91      48.014  -0.031 -31.991  1.00 27.55           N  
ATOM    608  NH1 ARG A  91      48.720   1.790 -33.226  1.00 27.55           N  
ATOM    609  NH2 ARG A  91      49.268  -0.334 -33.891  1.00 27.55           N  
ATOM    610  CZ  ARG A  91      48.666   0.477 -33.034  1.00 27.55           C  
ATOM    611  N   GLU A  92      45.302  -1.388 -26.189  1.00 27.17           N  
ATOM    612  CA  GLU A  92      46.564  -2.032 -25.839  1.00 27.17           C  
ATOM    613  C   GLU A  92      46.822  -1.961 -24.336  1.00 27.17           C  
ATOM    614  CB  GLU A  92      47.725  -1.390 -26.603  1.00 27.17           C  
ATOM    615  O   GLU A  92      46.742  -0.886 -23.738  1.00 27.17           O  
ATOM    616  CG  GLU A  92      48.103  -2.126 -27.880  1.00 27.17           C  
ATOM    617  CD  GLU A  92      49.289  -1.506 -28.601  1.00 27.17           C  
ATOM    618  OE1 GLU A  92      49.761  -2.088 -29.604  1.00 27.17           O  
ATOM    619  OE2 GLU A  92      49.751  -0.430 -28.159  1.00 27.17           O  
ATOM    620  N   ASP A  93      46.874  -3.120 -23.681  1.00 27.60           N  
ATOM    621  CA  ASP A  93      48.021  -3.903 -23.232  1.00 27.60           C  
ATOM    622  C   ASP A  93      48.338  -3.621 -21.765  1.00 27.60           C  
ATOM    623  CB  ASP A  93      49.246  -3.608 -24.101  1.00 27.60           C  
ATOM    624  O   ASP A  93      48.412  -2.461 -21.353  1.00 27.60           O  
ATOM    625  CG  ASP A  93      49.236  -4.367 -25.416  1.00 27.60           C  
ATOM    626  OD1 ASP A  93      48.496  -5.367 -25.538  1.00 27.60           O  
ATOM    627  OD2 ASP A  93      49.977  -3.963 -26.338  1.00 27.60           O  
ATOM    628  N   LEU A  94      48.281  -4.640 -20.931  1.00 28.69           N  
ATOM    629  CA  LEU A  94      49.360  -5.364 -20.267  1.00 28.69           C  
ATOM    630  C   LEU A  94      49.181  -5.338 -18.753  1.00 28.69           C  
ATOM    631  CB  LEU A  94      50.718  -4.765 -20.643  1.00 28.69           C  
ATOM    632  O   LEU A  94      48.981  -4.272 -18.166  1.00 28.69           O  
ATOM    633  CG  LEU A  94      51.236  -5.086 -22.045  1.00 28.69           C  
ATOM    634  CD1 LEU A  94      52.492  -4.274 -22.345  1.00 28.69           C  
ATOM    635  CD2 LEU A  94      51.513  -6.579 -22.184  1.00 28.69           C  
ATOM    636  N   LEU A  95      48.864  -6.499 -18.143  1.00 24.85           N  
ATOM    637  CA  LEU A  95      49.715  -7.403 -17.379  1.00 24.85           C  
ATOM    638  C   LEU A  95      49.986  -6.847 -15.985  1.00 24.85           C  
ATOM    639  CB  LEU A  95      51.038  -7.642 -18.112  1.00 24.85           C  
ATOM    640  O   LEU A  95      50.422  -5.703 -15.843  1.00 24.85           O  
ATOM    641  CG  LEU A  95      51.148  -8.946 -18.904  1.00 24.85           C  
ATOM    642  CD1 LEU A  95      51.572  -8.658 -20.341  1.00 24.85           C  
ATOM    643  CD2 LEU A  95      52.130  -9.899 -18.232  1.00 24.85           C  
ATOM    644  N   ALA A  96      49.450  -7.456 -14.956  1.00 26.41           N  
ATOM    645  CA  ALA A  96      49.875  -8.143 -13.739  1.00 26.41           C  
ATOM    646  C   ALA A  96      51.208  -7.595 -13.236  1.00 26.41           C  
ATOM    647  CB  ALA A  96      49.981  -9.646 -13.987  1.00 26.41           C  
ATOM    648  O   ALA A  96      52.098  -7.285 -14.031  1.00 26.41           O  
ATOM    649  N   PRO A  97      51.465  -7.632 -11.865  1.00 31.98           N  
ATOM    650  CA  PRO A  97      51.977  -8.700 -11.002  1.00 31.98           C  
ATOM    651  C   PRO A  97      51.599  -8.506  -9.536  1.00 31.98           C  
ATOM    652  CB  PRO A  97      53.494  -8.608 -11.192  1.00 31.98           C  
ATOM    653  O   PRO A  97      51.138  -7.429  -9.150  1.00 31.98           O  
ATOM    654  CG  PRO A  97      53.768  -7.150 -11.375  1.00 31.98           C  
ATOM    655  CD  PRO A  97      52.457  -6.422 -11.435  1.00 31.98           C  
ATOM    656  N   PHE A  98      51.167  -9.504  -8.813  1.00 23.61           N  
ATOM    657  CA  PHE A  98      51.652 -10.426  -7.793  1.00 23.61           C  
ATOM    658  C   PHE A  98      52.704  -9.758  -6.916  1.00 23.61           C  
ATOM    659  CB  PHE A  98      52.232 -11.689  -8.439  1.00 23.61           C  
ATOM    660  O   PHE A  98      53.635  -9.130  -7.424  1.00 23.61           O  
ATOM    661  CG  PHE A  98      51.253 -12.829  -8.528  1.00 23.61           C  
ATOM    662  CD1 PHE A  98      51.032 -13.660  -7.437  1.00 23.61           C  
ATOM    663  CD2 PHE A  98      50.554 -13.068  -9.703  1.00 23.61           C  
ATOM    664  CE1 PHE A  98      50.127 -14.716  -7.516  1.00 23.61           C  
ATOM    665  CE2 PHE A  98      49.648 -14.122  -9.791  1.00 23.61           C  
ATOM    666  CZ  PHE A  98      49.437 -14.945  -8.696  1.00 23.61           C  
ATOM    667  N   ALA A  99      52.430  -9.638  -5.601  1.00 28.10           N  
ATOM    668  CA  ALA A  99      53.328  -9.978  -4.500  1.00 28.10           C  
ATOM    669  C   ALA A  99      52.696  -9.639  -3.153  1.00 28.10           C  
ATOM    670  CB  ALA A  99      54.661  -9.250  -4.657  1.00 28.10           C  
ATOM    671  O   ALA A  99      52.173  -8.539  -2.965  1.00 28.10           O  
ATOM    672  N   SER A 100      52.221 -10.605  -2.325  1.00 25.30           N  
ATOM    673  CA  SER A 100      52.595 -11.354  -1.129  1.00 25.30           C  
ATOM    674  C   SER A 100      53.326 -10.466  -0.127  1.00 25.30           C  
ATOM    675  CB  SER A 100      53.473 -12.550  -1.498  1.00 25.30           C  
ATOM    676  O   SER A 100      54.260  -9.749  -0.491  1.00 25.30           O  
ATOM    677  OG  SER A 100      54.439 -12.185  -2.470  1.00 25.30           O  
ATOM    678  N   ALA A 101      52.738 -10.233   1.057  1.00 29.11           N  
ATOM    679  CA  ALA A 101      53.414 -10.311   2.349  1.00 29.11           C  
ATOM    680  C   ALA A 101      52.429 -10.110   3.497  1.00 29.11           C  
ATOM    681  CB  ALA A 101      54.535  -9.277   2.427  1.00 29.11           C  
ATOM    682  O   ALA A 101      51.625  -9.175   3.477  1.00 29.11           O  
ATOM    683  N   GLN A 102      51.778 -11.086   4.115  1.00 25.67           N  
ATOM    684  CA  GLN A 102      51.656 -11.539   5.497  1.00 25.67           C  
ATOM    685  C   GLN A 102      52.779 -10.974   6.362  1.00 25.67           C  
ATOM    686  CB  GLN A 102      51.659 -13.067   5.565  1.00 25.67           C  
ATOM    687  O   GLN A 102      53.930 -10.902   5.925  1.00 25.67           O  
ATOM    688  CG  GLN A 102      50.279 -13.691   5.407  1.00 25.67           C  
ATOM    689  CD  GLN A 102      49.839 -14.460   6.639  1.00 25.67           C  
ATOM    690  NE2 GLN A 102      48.564 -14.336   6.991  1.00 25.67           N  
ATOM    691  OE1 GLN A 102      50.638 -15.161   7.268  1.00 25.67           O  
ATOM    692  N   PRO A 103      52.643 -11.034   7.733  1.00 36.93           N  
ATOM    693  CA  PRO A 103      51.931 -10.904   9.007  1.00 36.93           C  
ATOM    694  C   PRO A 103      52.747 -10.168  10.067  1.00 36.93           C  
ATOM    695  CB  PRO A 103      51.682 -12.357   9.420  1.00 36.93           C  
ATOM    696  O   PRO A 103      53.959  -9.999   9.910  1.00 36.93           O  
ATOM    697  CG  PRO A 103      52.879 -13.105   8.930  1.00 36.93           C  
ATOM    698  CD  PRO A 103      53.739 -12.161   8.139  1.00 36.93           C  
ATOM    699  N   GLY A 104      52.137  -9.524  11.057  1.00 24.79           N  
ATOM    700  CA  GLY A 104      52.591  -9.601  12.436  1.00 24.79           C  
ATOM    701  C   GLY A 104      51.813  -8.694  13.371  1.00 24.79           C  
ATOM    702  O   GLY A 104      51.506  -7.552  13.024  1.00 24.79           O  
ATOM    703  N   ASP A 105      50.851  -9.178  14.125  1.00 25.93           N  
ATOM    704  CA  ASP A 105      50.494  -9.132  15.540  1.00 25.93           C  
ATOM    705  C   ASP A 105      51.660  -8.622  16.384  1.00 25.93           C  
ATOM    706  CB  ASP A 105      50.056 -10.514  16.029  1.00 25.93           C  
ATOM    707  O   ASP A 105      52.789  -9.095  16.242  1.00 25.93           O  
ATOM    708  CG  ASP A 105      48.592 -10.805  15.751  1.00 25.93           C  
ATOM    709  OD1 ASP A 105      47.782  -9.855  15.687  1.00 25.93           O  
ATOM    710  OD2 ASP A 105      48.243 -11.996  15.597  1.00 25.93           O  
ATOM    711  N   PRO A 106      51.361  -7.719  17.369  1.00 33.80           N  
ATOM    712  CA  PRO A 106      51.786  -7.700  18.771  1.00 33.80           C  
ATOM    713  C   PRO A 106      50.610  -7.642  19.743  1.00 33.80           C  
ATOM    714  CB  PRO A 106      52.635  -6.430  18.864  1.00 33.80           C  
ATOM    715  O   PRO A 106      49.553  -7.102  19.407  1.00 33.80           O  
ATOM    716  CG  PRO A 106      51.991  -5.469  17.917  1.00 33.80           C  
ATOM    717  CD  PRO A 106      50.903  -6.190  17.174  1.00 33.80           C  
ATOM    718  N   GLN A 107      50.217  -8.678  20.419  1.00 23.21           N  
ATOM    719  CA  GLN A 107      50.273  -9.181  21.787  1.00 23.21           C  
ATOM    720  C   GLN A 107      51.171  -8.307  22.659  1.00 23.21           C  
ATOM    721  CB  GLN A 107      50.769 -10.628  21.807  1.00 23.21           C  
ATOM    722  O   GLN A 107      52.280  -7.953  22.256  1.00 23.21           O  
ATOM    723  CG  GLN A 107      49.781 -11.625  21.218  1.00 23.21           C  
ATOM    724  CD  GLN A 107      50.011 -13.041  21.712  1.00 23.21           C  
ATOM    725  NE2 GLN A 107      48.971 -13.865  21.656  1.00 23.21           N  
ATOM    726  OE1 GLN A 107      51.116 -13.392  22.140  1.00 23.21           O  
ATOM    727  N   ASN A 108      50.532  -7.736  23.752  1.00 25.43           N  
ATOM    728  CA  ASN A 108      51.046  -7.840  25.113  1.00 25.43           C  
ATOM    729  C   ASN A 108      50.778  -6.567  25.912  1.00 25.43           C  
ATOM    730  CB  ASN A 108      52.544  -8.153  25.100  1.00 25.43           C  
ATOM    731  O   ASN A 108      51.131  -5.470  25.476  1.00 25.43           O  
ATOM    732  CG  ASN A 108      52.847  -9.576  25.526  1.00 25.43           C  
ATOM    733  ND2 ASN A 108      54.126  -9.929  25.547  1.00 25.43           N  
ATOM    734  OD1 ASN A 108      51.938 -10.352  25.834  1.00 25.43           O  
ATOM    735  N   SER A 109      49.916  -6.761  26.917  1.00 26.14           N  
ATOM    736  CA  SER A 109      50.261  -6.909  28.327  1.00 26.14           C  
ATOM    737  C   SER A 109      50.012  -5.616  29.097  1.00 26.14           C  
ATOM    738  CB  SER A 109      51.723  -7.330  28.480  1.00 26.14           C  
ATOM    739  O   SER A 109      50.357  -4.531  28.625  1.00 26.14           O  
ATOM    740  OG  SER A 109      52.583  -6.404  27.838  1.00 26.14           O  
ATOM    741  N   VAL A 110      49.047  -5.673  30.012  1.00 24.41           N  
ATOM    742  CA  VAL A 110      49.033  -5.816  31.464  1.00 24.41           C  
ATOM    743  C   VAL A 110      49.363  -4.477  32.119  1.00 24.41           C  
ATOM    744  CB  VAL A 110      50.028  -6.900  31.937  1.00 24.41           C  
ATOM    745  O   VAL A 110      50.320  -3.806  31.726  1.00 24.41           O  
ATOM    746  CG1 VAL A 110      49.875  -7.156  33.435  1.00 24.41           C  
ATOM    747  CG2 VAL A 110      49.824  -8.192  31.148  1.00 24.41           C  
ATOM    748  N   SER A 111      48.422  -3.944  32.843  1.00 30.68           N  
ATOM    749  CA  SER A 111      48.562  -3.547  34.240  1.00 30.68           C  
ATOM    750  C   SER A 111      47.317  -2.819  34.735  1.00 30.68           C  
ATOM    751  CB  SER A 111      49.791  -2.655  34.423  1.00 30.68           C  
ATOM    752  O   SER A 111      46.819  -1.908  34.070  1.00 30.68           O  
ATOM    753  OG  SER A 111      49.838  -1.652  33.423  1.00 30.68           O  
ATOM    754  N   SER A 112      46.467  -3.463  35.504  1.00 24.84           N  
ATOM    755  CA  SER A 112      46.253  -3.518  36.946  1.00 24.84           C  
ATOM    756  C   SER A 112      46.503  -2.161  37.595  1.00 24.84           C  
ATOM    757  CB  SER A 112      47.161  -4.571  37.583  1.00 24.84           C  
ATOM    758  O   SER A 112      47.525  -1.522  37.335  1.00 24.84           O  
ATOM    759  OG  SER A 112      48.291  -3.964  38.186  1.00 24.84           O  
ATOM    760  N   ALA A 113      45.430  -1.553  38.083  1.00 30.34           N  
ATOM    761  CA  ALA A 113      45.410  -0.883  39.380  1.00 30.34           C  
ATOM    762  C   ALA A 113      43.991  -0.478  39.767  1.00 30.34           C  
ATOM    763  CB  ALA A 113      46.323   0.341  39.360  1.00 30.34           C  
ATOM    764  O   ALA A 113      43.270   0.124  38.967  1.00 30.34           O  
ATOM    765  N   ALA A 114      43.268  -1.265  40.614  1.00 25.77           N  
ATOM    766  CA  ALA A 114      43.082  -1.145  42.058  1.00 25.77           C  
ATOM    767  C   ALA A 114      42.468   0.204  42.422  1.00 25.77           C  
ATOM    768  CB  ALA A 114      44.413  -1.333  42.783  1.00 25.77           C  
ATOM    769  O   ALA A 114      42.940   1.250  41.971  1.00 25.77           O  
ATOM    770  N   ASP A 115      41.214   0.184  42.871  1.00 25.97           N  
ATOM    771  CA  ASP A 115      40.699   0.459  44.209  1.00 25.97           C  
ATOM    772  C   ASP A 115      40.047   1.838  44.274  1.00 25.97           C  
ATOM    773  CB  ASP A 115      41.819   0.357  45.246  1.00 25.97           C  
ATOM    774  O   ASP A 115      40.660   2.839  43.897  1.00 25.97           O  
ATOM    775  CG  ASP A 115      41.868  -0.995  45.935  1.00 25.97           C  
ATOM    776  OD1 ASP A 115      40.881  -1.758  45.853  1.00 25.97           O  
ATOM    777  OD2 ASP A 115      42.901  -1.300  46.569  1.00 25.97           O  
ATOM    778  N   ALA A 116      38.725   1.886  44.442  1.00 32.33           N  
ATOM    779  CA  ALA A 116      38.115   2.665  45.517  1.00 32.33           C  
ATOM    780  C   ALA A 116      36.593   2.581  45.461  1.00 32.33           C  
ATOM    781  CB  ALA A 116      38.567   4.122  45.440  1.00 32.33           C  
ATOM    782  O   ALA A 116      35.991   2.792  44.405  1.00 32.33           O  
ATOM    783  N   SER A 117      35.911   1.649  46.108  1.00 25.20           N  
ATOM    784  CA  SER A 117      35.022   1.641  47.266  1.00 25.20           C  
ATOM    785  C   SER A 117      34.725   3.059  47.743  1.00 25.20           C  
ATOM    786  CB  SER A 117      35.635   0.828  48.407  1.00 25.20           C  
ATOM    787  O   SER A 117      35.637   3.876  47.886  1.00 25.20           O  
ATOM    788  OG  SER A 117      37.025   0.645  48.204  1.00 25.20           O  
ATOM    789  N   GLN A 118      33.461   3.573  47.533  1.00 27.29           N  
ATOM    790  CA  GLN A 118      32.596   4.211  48.519  1.00 27.29           C  
ATOM    791  C   GLN A 118      31.753   5.312  47.881  1.00 27.29           C  
ATOM    792  CB  GLN A 118      33.425   4.785  49.669  1.00 27.29           C  
ATOM    793  O   GLN A 118      32.276   6.161  47.157  1.00 27.29           O  
ATOM    794  CG  GLN A 118      33.748   3.773  50.760  1.00 27.29           C  
ATOM    795  CD  GLN A 118      34.465   4.394  51.944  1.00 27.29           C  
ATOM    796  NE2 GLN A 118      35.053   3.554  52.789  1.00 27.29           N  
ATOM    797  OE1 GLN A 118      34.490   5.620  52.098  1.00 27.29           O  
ATOM    798  N   MET A 119      30.439   5.098  47.662  1.00 30.78           N  
ATOM    799  CA  MET A 119      29.354   5.974  48.096  1.00 30.78           C  
ATOM    800  C   MET A 119      28.056   5.631  47.371  1.00 30.78           C  
ATOM    801  CB  MET A 119      29.716   7.440  47.855  1.00 30.78           C  
ATOM    802  O   MET A 119      28.046   5.472  46.149  1.00 30.78           O  
ATOM    803  CG  MET A 119      30.495   8.074  48.996  1.00 30.78           C  
ATOM    804  SD  MET A 119      29.708   9.612  49.615  1.00 30.78           S  
ATOM    805  CE  MET A 119      30.884  10.072  50.918  1.00 30.78           C  
ATOM    806  N   ALA A 120      27.156   4.828  47.919  1.00 27.68           N  
ATOM    807  CA  ALA A 120      25.846   5.052  48.524  1.00 27.68           C  
ATOM    808  C   ALA A 120      24.976   5.937  47.636  1.00 27.68           C  
ATOM    809  CB  ALA A 120      25.998   5.677  49.908  1.00 27.68           C  
ATOM    810  O   ALA A 120      25.437   6.963  47.129  1.00 27.68           O  
ATOM    811  N   SER A 121      23.887   5.426  47.025  1.00 27.43           N  
ATOM    812  CA  SER A 121      22.436   5.562  47.108  1.00 27.43           C  
ATOM    813  C   SER A 121      21.925   6.629  46.145  1.00 27.43           C  
ATOM    814  CB  SER A 121      22.010   5.906  48.536  1.00 27.43           C  
ATOM    815  O   SER A 121      22.397   7.767  46.165  1.00 27.43           O  
ATOM    816  OG  SER A 121      22.130   7.298  48.775  1.00 27.43           O  
ATOM    817  N   SER A 122      21.421   6.302  44.975  1.00 32.08           N  
ATOM    818  CA  SER A 122      20.168   6.826  44.440  1.00 32.08           C  
ATOM    819  C   SER A 122      19.700   6.016  43.236  1.00 32.08           C  
ATOM    820  CB  SER A 122      20.326   8.295  44.047  1.00 32.08           C  
ATOM    821  O   SER A 122      20.467   5.786  42.299  1.00 32.08           O  
ATOM    822  OG  SER A 122      21.232   8.432  42.966  1.00 32.08           O  
ATOM    823  N   GLY A 123      19.097   4.858  43.406  1.00 25.05           N  
ATOM    824  CA  GLY A 123      17.883   4.192  42.959  1.00 25.05           C  
ATOM    825  C   GLY A 123      16.996   5.080  42.106  1.00 25.05           C  
ATOM    826  O   GLY A 123      16.552   6.138  42.556  1.00 25.05           O  
ATOM    827  N   TYR A 124      17.144   5.194  40.785  1.00 31.16           N  
ATOM    828  CA  TYR A 124      16.080   5.484  39.831  1.00 31.16           C  
ATOM    829  C   TYR A 124      15.930   4.354  38.820  1.00 31.16           C  
ATOM    830  CB  TYR A 124      16.356   6.803  39.102  1.00 31.16           C  
ATOM    831  O   TYR A 124      16.847   4.084  38.040  1.00 31.16           O  
ATOM    832  CG  TYR A 124      15.637   7.988  39.700  1.00 31.16           C  
ATOM    833  CD1 TYR A 124      14.349   8.325  39.292  1.00 31.16           C  
ATOM    834  CD2 TYR A 124      16.246   8.774  40.673  1.00 31.16           C  
ATOM    835  CE1 TYR A 124      13.684   9.418  39.838  1.00 31.16           C  
ATOM    836  CE2 TYR A 124      15.590   9.869  41.226  1.00 31.16           C  
ATOM    837  OH  TYR A 124      13.658  11.265  41.348  1.00 31.16           O  
ATOM    838  CZ  TYR A 124      14.312  10.182  40.804  1.00 31.16           C  
ATOM    839  N   GLU A 125      15.497   3.165  39.215  1.00 28.50           N  
ATOM    840  CA  GLU A 125      14.878   2.051  38.505  1.00 28.50           C  
ATOM    841  C   GLU A 125      13.469   2.406  38.041  1.00 28.50           C  
ATOM    842  CB  GLU A 125      14.841   0.802  39.391  1.00 28.50           C  
ATOM    843  O   GLU A 125      12.678   2.959  38.808  1.00 28.50           O  
ATOM    844  CG  GLU A 125      16.108  -0.037  39.323  1.00 28.50           C  
ATOM    845  CD  GLU A 125      16.017  -1.326  40.125  1.00 28.50           C  
ATOM    846  OE1 GLU A 125      16.958  -2.149  40.060  1.00 28.50           O  
ATOM    847  OE2 GLU A 125      14.997  -1.514  40.824  1.00 28.50           O  
ATOM    848  N   ASN A 126      13.353   2.896  36.797  1.00 28.98           N  
ATOM    849  CA  ASN A 126      12.424   2.828  35.673  1.00 28.98           C  
ATOM    850  C   ASN A 126      11.358   1.759  35.891  1.00 28.98           C  
ATOM    851  CB  ASN A 126      13.180   2.567  34.368  1.00 28.98           C  
ATOM    852  O   ASN A 126      11.670   0.569  35.959  1.00 28.98           O  
ATOM    853  CG  ASN A 126      13.136   3.751  33.422  1.00 28.98           C  
ATOM    854  ND2 ASN A 126      13.851   3.645  32.308  1.00 28.98           N  
ATOM    855  OD1 ASN A 126      12.467   4.752  33.691  1.00 28.98           O  
ATOM    856  N   PRO A 127      10.137   2.098  36.370  1.00 32.36           N  
ATOM    857  CA  PRO A 127       9.141   1.028  36.461  1.00 32.36           C  
ATOM    858  C   PRO A 127       8.273   0.922  35.209  1.00 32.36           C  
ATOM    859  CB  PRO A 127       8.300   1.432  37.675  1.00 32.36           C  
ATOM    860  O   PRO A 127       7.733   1.927  34.740  1.00 32.36           O  
ATOM    861  CG  PRO A 127       8.415   2.921  37.741  1.00 32.36           C  
ATOM    862  CD  PRO A 127       9.379   3.372  36.682  1.00 32.36           C  
ATOM    863  N   TYR A 128       8.687   0.421  34.060  1.00 27.93           N  
ATOM    864  CA  TYR A 128       7.624  -0.058  33.183  1.00 27.93           C  
ATOM    865  C   TYR A 128       7.914  -1.473  32.697  1.00 27.93           C  
ATOM    866  CB  TYR A 128       7.450   0.880  31.986  1.00 27.93           C  
ATOM    867  O   TYR A 128       7.221  -1.988  31.817  1.00 27.93           O  
ATOM    868  CG  TYR A 128       6.110   1.574  31.948  1.00 27.93           C  
ATOM    869  CD1 TYR A 128       5.030   1.010  31.272  1.00 27.93           C  
ATOM    870  CD2 TYR A 128       5.920   2.795  32.587  1.00 27.93           C  
ATOM    871  CE1 TYR A 128       3.794   1.647  31.233  1.00 27.93           C  
ATOM    872  CE2 TYR A 128       4.689   3.440  32.555  1.00 27.93           C  
ATOM    873  OH  TYR A 128       2.411   3.494  31.841  1.00 27.93           O  
ATOM    874  CZ  TYR A 128       3.633   2.859  31.876  1.00 27.93           C  
ATOM    875  N   MET A 129       8.295  -2.390  33.652  1.00 26.01           N  
ATOM    876  CA  MET A 129       8.170  -3.782  33.229  1.00 26.01           C  
ATOM    877  C   MET A 129       8.282  -4.725  34.421  1.00 26.01           C  
ATOM    878  CB  MET A 129       9.237  -4.126  32.188  1.00 26.01           C  
ATOM    879  O   MET A 129       9.265  -4.681  35.163  1.00 26.01           O  
ATOM    880  CG  MET A 129       8.792  -3.892  30.753  1.00 26.01           C  
ATOM    881  SD  MET A 129       8.462  -5.458  29.856  1.00 26.01           S  
ATOM    882  CE  MET A 129       7.680  -4.807  28.353  1.00 26.01           C  
ATOM    883  N   ALA A 130       7.274  -4.852  35.261  1.00 28.40           N  
ATOM    884  CA  ALA A 130       7.140  -6.139  35.939  1.00 28.40           C  
ATOM    885  C   ALA A 130       6.140  -6.053  37.088  1.00 28.40           C  
ATOM    886  CB  ALA A 130       8.497  -6.613  36.452  1.00 28.40           C  
ATOM    887  O   ALA A 130       6.389  -5.372  38.086  1.00 28.40           O  
ATOM    888  N   ALA A 131       4.867  -6.021  36.837  1.00 27.64           N  
ATOM    889  CA  ALA A 131       4.046  -6.776  37.780  1.00 27.64           C  
ATOM    890  C   ALA A 131       2.682  -7.103  37.179  1.00 27.64           C  
ATOM    891  CB  ALA A 131       3.878  -5.996  39.081  1.00 27.64           C  
ATOM    892  O   ALA A 131       1.855  -6.210  36.977  1.00 27.64           O  
ATOM    893  N   ALA A 132       2.506  -7.971  36.214  1.00 30.47           N  
ATOM    894  CA  ALA A 132       1.255  -8.719  36.120  1.00 30.47           C  
ATOM    895  C   ALA A 132       1.487 -10.208  36.359  1.00 30.47           C  
ATOM    896  CB  ALA A 132       0.604  -8.498  34.757  1.00 30.47           C  
ATOM    897  O   ALA A 132       2.147 -10.876  35.559  1.00 30.47           O  
ATOM    898  N   THR A 133       2.123 -10.630  37.482  1.00 28.34           N  
ATOM    899  CA  THR A 133       2.083 -12.015  37.936  1.00 28.34           C  
ATOM    900  C   THR A 133       2.243 -12.092  39.452  1.00 28.34           C  
ATOM    901  CB  THR A 133       3.181 -12.857  37.258  1.00 28.34           C  
ATOM    902  O   THR A 133       3.087 -11.404  40.028  1.00 28.34           O  
ATOM    903  CG2 THR A 133       2.826 -13.156  35.806  1.00 28.34           C  
ATOM    904  OG1 THR A 133       4.419 -12.137  37.298  1.00 28.34           O  
ATOM    905  N   GLY A 134       1.167 -12.301  40.247  1.00 26.79           N  
ATOM    906  CA  GLY A 134       1.095 -13.318  41.284  1.00 26.79           C  
ATOM    907  C   GLY A 134       0.837 -12.745  42.665  1.00 26.79           C  
ATOM    908  O   GLY A 134       1.525 -11.818  43.097  1.00 26.79           O  
ATOM    909  N   ALA A 135      -0.398 -12.867  43.205  1.00 27.09           N  
ATOM    910  CA  ALA A 135      -0.745 -13.626  44.404  1.00 27.09           C  
ATOM    911  C   ALA A 135      -0.793 -12.721  45.632  1.00 27.09           C  
ATOM    912  CB  ALA A 135       0.252 -14.761  44.623  1.00 27.09           C  
ATOM    913  O   ALA A 135       0.158 -11.985  45.906  1.00 27.09           O  
ATOM    914  N   GLN A 136      -2.011 -12.487  46.201  1.00 29.10           N  
ATOM    915  CA  GLN A 136      -2.302 -12.673  47.619  1.00 29.10           C  
ATOM    916  C   GLN A 136      -3.643 -12.047  47.992  1.00 29.10           C  
ATOM    917  CB  GLN A 136      -1.187 -12.077  48.479  1.00 29.10           C  
ATOM    918  O   GLN A 136      -3.922 -10.903  47.629  1.00 29.10           O  
ATOM    919  CG  GLN A 136      -0.073 -13.061  48.810  1.00 29.10           C  
ATOM    920  CD  GLN A 136       0.024 -13.362  50.293  1.00 29.10           C  
ATOM    921  NE2 GLN A 136       1.203 -13.782  50.738  1.00 29.10           N  
ATOM    922  OE1 GLN A 136      -0.954 -13.218  51.034  1.00 29.10           O  
ATOM    923  N   LEU A 137      -4.776 -12.756  48.083  1.00 24.09           N  
ATOM    924  CA  LEU A 137      -5.657 -13.149  49.177  1.00 24.09           C  
ATOM    925  C   LEU A 137      -5.590 -12.141  50.319  1.00 24.09           C  
ATOM    926  CB  LEU A 137      -5.287 -14.544  49.690  1.00 24.09           C  
ATOM    927  O   LEU A 137      -4.504 -11.831  50.815  1.00 24.09           O  
ATOM    928  CG  LEU A 137      -5.700 -15.722  48.807  1.00 24.09           C  
ATOM    929  CD1 LEU A 137      -4.937 -16.980  49.211  1.00 24.09           C  
ATOM    930  CD2 LEU A 137      -7.205 -15.953  48.891  1.00 24.09           C  
ATOM    931  N   ARG A 138      -6.726 -11.415  50.530  1.00 29.43           N  
ATOM    932  CA  ARG A 138      -7.441 -11.289  51.797  1.00 29.43           C  
ATOM    933  C   ARG A 138      -8.664 -10.391  51.648  1.00 29.43           C  
ATOM    934  CB  ARG A 138      -6.515 -10.738  52.884  1.00 29.43           C  
ATOM    935  O   ARG A 138      -8.572  -9.293  51.095  1.00 29.43           O  
ATOM    936  CG  ARG A 138      -5.870 -11.812  53.745  1.00 29.43           C  
ATOM    937  CD  ARG A 138      -5.070 -11.209  54.892  1.00 29.43           C  
ATOM    938  NE  ARG A 138      -4.401 -12.239  55.682  1.00 29.43           N  
ATOM    939  NH1 ARG A 138      -3.959 -10.862  57.484  1.00 29.43           N  
ATOM    940  NH2 ARG A 138      -3.302 -13.058  57.525  1.00 29.43           N  
ATOM    941  CZ  ARG A 138      -3.889 -12.051  56.895  1.00 29.43           C  
ATOM    942  N   PRO A 139      -9.740 -10.670  52.371  1.00 34.61           N  
ATOM    943  CA  PRO A 139     -11.191 -10.869  52.342  1.00 34.61           C  
ATOM    944  C   PRO A 139     -11.958  -9.712  52.978  1.00 34.61           C  
ATOM    945  CB  PRO A 139     -11.386 -12.159  53.141  1.00 34.61           C  
ATOM    946  O   PRO A 139     -11.400  -8.967  53.788  1.00 34.61           O  
ATOM    947  CG  PRO A 139     -10.334 -12.115  54.201  1.00 34.61           C  
ATOM    948  CD  PRO A 139      -9.476 -10.904  53.971  1.00 34.61           C  
ATOM    949  N   GLY A 140     -13.084  -9.242  52.380  1.00 26.68           N  
ATOM    950  CA  GLY A 140     -14.200  -8.816  53.209  1.00 26.68           C  
ATOM    951  C   GLY A 140     -15.051  -7.743  52.558  1.00 26.68           C  
ATOM    952  O   GLY A 140     -14.552  -6.668  52.218  1.00 26.68           O  
ATOM    953  N   VAL A 141     -16.064  -8.144  51.714  1.00 32.07           N  
ATOM    954  CA  VAL A 141     -17.350  -7.482  51.905  1.00 32.07           C  
ATOM    955  C   VAL A 141     -18.428  -8.203  51.098  1.00 32.07           C  
ATOM    956  CB  VAL A 141     -17.287  -5.992  51.499  1.00 32.07           C  
ATOM    957  O   VAL A 141     -18.265  -8.430  49.897  1.00 32.07           O  
ATOM    958  CG1 VAL A 141     -18.647  -5.323  51.690  1.00 32.07           C  
ATOM    959  CG2 VAL A 141     -16.212  -5.266  52.305  1.00 32.07           C  
ATOM    960  N   ARG A 142     -18.931  -9.382  51.545  1.00 24.54           N  
ATOM    961  CA  ARG A 142     -20.346  -9.719  51.428  1.00 24.54           C  
ATOM    962  C   ARG A 142     -21.111  -9.314  52.684  1.00 24.54           C  
ATOM    963  CB  ARG A 142     -20.522 -11.217  51.168  1.00 24.54           C  
ATOM    964  O   ARG A 142     -20.638  -9.530  53.802  1.00 24.54           O  
ATOM    965  CG  ARG A 142     -20.310 -11.619  49.717  1.00 24.54           C  
ATOM    966  CD  ARG A 142     -20.526 -13.111  49.508  1.00 24.54           C  
ATOM    967  NE  ARG A 142     -21.057 -13.398  48.178  1.00 24.54           N  
ATOM    968  NH1 ARG A 142     -21.629 -15.586  48.653  1.00 24.54           N  
ATOM    969  NH2 ARG A 142     -22.025 -14.719  46.568  1.00 24.54           N  
ATOM    970  CZ  ARG A 142     -21.569 -14.567  47.803  1.00 24.54           C  
ATOM    971  N   PRO A 143     -22.246  -8.697  52.428  1.00 30.29           N  
ATOM    972  CA  PRO A 143     -23.563  -9.326  52.307  1.00 30.29           C  
ATOM    973  C   PRO A 143     -24.587  -8.424  51.622  1.00 30.29           C  
ATOM    974  CB  PRO A 143     -23.960  -9.597  53.760  1.00 30.29           C  
ATOM    975  O   PRO A 143     -24.336  -7.231  51.434  1.00 30.29           O  
ATOM    976  CG  PRO A 143     -23.396  -8.447  54.531  1.00 30.29           C  
ATOM    977  CD  PRO A 143     -22.579  -7.602  53.597  1.00 30.29           C  
ATOM    978  N   ALA A 144     -25.501  -8.963  50.767  1.00 28.73           N  
ATOM    979  CA  ALA A 144     -26.901  -9.249  51.072  1.00 28.73           C  
ATOM    980  C   ALA A 144     -27.743  -9.279  49.800  1.00 28.73           C  
ATOM    981  CB  ALA A 144     -27.454  -8.214  52.048  1.00 28.73           C  
ATOM    982  O   ALA A 144     -27.615  -8.404  48.941  1.00 28.73           O  
ATOM    983  N   PRO A 145     -28.447 -10.309  49.572  1.00 34.20           N  
ATOM    984  CA  PRO A 145     -29.555 -10.603  48.660  1.00 34.20           C  
ATOM    985  C   PRO A 145     -30.894 -10.072  49.167  1.00 34.20           C  
ATOM    986  CB  PRO A 145     -29.563 -12.132  48.595  1.00 34.20           C  
ATOM    987  O   PRO A 145     -31.053  -9.836  50.368  1.00 34.20           O  
ATOM    988  CG  PRO A 145     -29.166 -12.575  49.966  1.00 34.20           C  
ATOM    989  CD  PRO A 145     -28.753 -11.366  50.756  1.00 34.20           C  
ATOM    990  N   LEU A 146     -31.416  -8.986  48.626  1.00 33.75           N  
ATOM    991  CA  LEU A 146     -32.750  -8.472  48.915  1.00 33.75           C  
ATOM    992  C   LEU A 146     -33.759  -8.967  47.883  1.00 33.75           C  
ATOM    993  CB  LEU A 146     -32.742  -6.942  48.944  1.00 33.75           C  
ATOM    994  O   LEU A 146     -33.509  -8.889  46.678  1.00 33.75           O  
ATOM    995  CG  LEU A 146     -32.022  -6.290  50.126  1.00 33.75           C  
ATOM    996  CD1 LEU A 146     -31.714  -4.829  49.818  1.00 33.75           C  
ATOM    997  CD2 LEU A 146     -32.859  -6.410  51.395  1.00 33.75           C  
ATOM    998  N   SER A 147     -34.514 -10.133  48.100  1.00 29.23           N  
ATOM    999  CA  SER A 147     -35.866 -10.462  48.541  1.00 29.23           C  
ATOM   1000  C   SER A 147     -36.883 -10.227  47.429  1.00 29.23           C  
ATOM   1001  CB  SER A 147     -36.244  -9.636  49.772  1.00 29.23           C  
ATOM   1002  O   SER A 147     -36.891  -9.166  46.802  1.00 29.23           O  
ATOM   1003  OG  SER A 147     -36.452  -8.279  49.422  1.00 29.23           O  
ATOM   1004  N   ALA A 148     -37.177 -11.162  46.583  1.00 29.92           N  
ATOM   1005  CA  ALA A 148     -38.436 -11.848  46.306  1.00 29.92           C  
ATOM   1006  C   ALA A 148     -39.560 -11.308  47.185  1.00 29.92           C  
ATOM   1007  CB  ALA A 148     -38.279 -13.352  46.513  1.00 29.92           C  
ATOM   1008  O   ALA A 148     -39.499 -11.407  48.413  1.00 29.92           O  
ATOM   1009  N   ARG A 149     -40.049 -10.142  46.965  1.00 31.63           N  
ATOM   1010  CA  ARG A 149     -41.374  -9.646  47.323  1.00 31.63           C  
ATOM   1011  C   ARG A 149     -42.468 -10.494  46.682  1.00 31.63           C  
ATOM   1012  CB  ARG A 149     -41.533  -8.183  46.904  1.00 31.63           C  
ATOM   1013  O   ARG A 149     -42.478 -10.687  45.465  1.00 31.63           O  
ATOM   1014  CG  ARG A 149     -42.585  -7.426  47.697  1.00 31.63           C  
ATOM   1015  CD  ARG A 149     -42.471  -5.921  47.493  1.00 31.63           C  
ATOM   1016  NE  ARG A 149     -43.529  -5.200  48.195  1.00 31.63           N  
ATOM   1017  NH1 ARG A 149     -42.339  -3.230  48.392  1.00 31.63           N  
ATOM   1018  NH2 ARG A 149     -44.465  -3.380  49.236  1.00 31.63           N  
ATOM   1019  CZ  ARG A 149     -43.442  -3.938  48.606  1.00 31.63           C  
ATOM   1020  N   ALA A 150     -42.782 -11.670  47.191  1.00 28.79           N  
ATOM   1021  CA  ALA A 150     -43.953 -12.429  47.622  1.00 28.79           C  
ATOM   1022  C   ALA A 150     -45.089 -11.497  48.034  1.00 28.79           C  
ATOM   1023  CB  ALA A 150     -43.588 -13.361  48.775  1.00 28.79           C  
ATOM   1024  O   ALA A 150     -44.959 -10.738  48.997  1.00 28.79           O  
ATOM   1025  N   MET A 151     -45.931 -10.994  47.141  1.00 33.88           N  
ATOM   1026  CA  MET A 151     -47.306 -10.585  47.414  1.00 33.88           C  
ATOM   1027  C   MET A 151     -48.294 -11.644  46.937  1.00 33.88           C  
ATOM   1028  CB  MET A 151     -47.611  -9.244  46.743  1.00 33.88           C  
ATOM   1029  O   MET A 151     -48.191 -12.133  45.811  1.00 33.88           O  
ATOM   1030  CG  MET A 151     -47.604  -8.064  47.700  1.00 33.88           C  
ATOM   1031  SD  MET A 151     -48.011  -6.480  46.867  1.00 33.88           S  
ATOM   1032  CE  MET A 151     -47.624  -5.310  48.198  1.00 33.88           C  
ATOM   1033  N   LYS A 152     -48.662 -12.613  47.729  1.00 26.49           N  
ATOM   1034  CA  LYS A 152     -49.875 -13.156  48.334  1.00 26.49           C  
ATOM   1035  C   LYS A 152     -51.084 -12.277  48.027  1.00 26.49           C  
ATOM   1036  CB  LYS A 152     -49.703 -13.300  49.847  1.00 26.49           C  
ATOM   1037  O   LYS A 152     -51.020 -11.054  48.168  1.00 26.49           O  
ATOM   1038  CG  LYS A 152     -49.169 -14.657  50.283  1.00 26.49           C  
ATOM   1039  CD  LYS A 152     -48.944 -14.711  51.788  1.00 26.49           C  
ATOM   1040  CE  LYS A 152     -48.320 -16.034  52.214  1.00 26.49           C  
ATOM   1041  NZ  LYS A 152     -48.134 -16.108  53.694  1.00 26.49           N  
ATOM   1042  N   SER A 153     -52.114 -12.812  47.221  1.00 31.21           N  
ATOM   1043  CA  SER A 153     -53.478 -13.012  47.698  1.00 31.21           C  
ATOM   1044  C   SER A 153     -54.494 -12.403  46.737  1.00 31.21           C  
ATOM   1045  CB  SER A 153     -53.654 -12.405  49.090  1.00 31.21           C  
ATOM   1046  O   SER A 153     -54.329 -11.267  46.289  1.00 31.21           O  
ATOM   1047  OG  SER A 153     -54.742 -11.497  49.110  1.00 31.21           O  
ATOM   1048  N   GLN A 154     -55.308 -13.199  45.991  1.00 28.81           N  
ATOM   1049  CA  GLN A 154     -56.725 -13.499  46.167  1.00 28.81           C  
ATOM   1050  C   GLN A 154     -57.596 -12.516  45.390  1.00 28.81           C  
ATOM   1051  CB  GLN A 154     -57.100 -13.475  47.649  1.00 28.81           C  
ATOM   1052  O   GLN A 154     -57.374 -11.304  45.445  1.00 28.81           O  
ATOM   1053  CG  GLN A 154     -56.710 -14.739  48.403  1.00 28.81           C  
ATOM   1054  CD  GLN A 154     -57.349 -14.825  49.776  1.00 28.81           C  
ATOM   1055  NE2 GLN A 154     -57.048 -15.894  50.505  1.00 28.81           N  
ATOM   1056  OE1 GLN A 154     -58.107 -13.936  50.179  1.00 28.81           O  
ATOM   1057  N   MET A 155     -58.362 -12.940  44.352  1.00 28.78           N  
ATOM   1058  CA  MET A 155     -59.820 -12.879  44.369  1.00 28.78           C  
ATOM   1059  C   MET A 155     -60.349 -12.159  43.133  1.00 28.78           C  
ATOM   1060  CB  MET A 155     -60.316 -12.178  45.635  1.00 28.78           C  
ATOM   1061  O   MET A 155     -59.889 -11.065  42.802  1.00 28.78           O  
ATOM   1062  CG  MET A 155     -61.139 -13.072  46.548  1.00 28.78           C  
ATOM   1063  SD  MET A 155     -61.512 -12.276  48.159  1.00 28.78           S  
ATOM   1064  CE  MET A 155     -62.968 -11.294  47.702  1.00 28.78           C  
ATOM   1065  N   HIS A 156     -61.101 -12.819  42.131  1.00 28.95           N  
ATOM   1066  CA  HIS A 156     -62.489 -12.871  41.686  1.00 28.95           C  
ATOM   1067  C   HIS A 156     -62.665 -12.158  40.349  1.00 28.95           C  
ATOM   1068  CB  HIS A 156     -63.412 -12.251  42.737  1.00 28.95           C  
ATOM   1069  O   HIS A 156     -62.169 -11.045  40.163  1.00 28.95           O  
ATOM   1070  CG  HIS A 156     -63.786 -13.194  43.836  1.00 28.95           C  
ATOM   1071  CD2 HIS A 156     -63.409 -13.239  45.136  1.00 28.95           C  
ATOM   1072  ND1 HIS A 156     -64.652 -14.250  43.648  1.00 28.95           N  
ATOM   1073  CE1 HIS A 156     -64.792 -14.905  44.789  1.00 28.95           C  
ATOM   1074  NE2 HIS A 156     -64.048 -14.311  45.707  1.00 28.95           N  
ATOM   1075  N   HIS A 157     -63.022 -12.844  39.230  1.00 29.83           N  
ATOM   1076  CA  HIS A 157     -64.203 -13.030  38.394  1.00 29.83           C  
ATOM   1077  C   HIS A 157     -65.053 -11.765  38.352  1.00 29.83           C  
ATOM   1078  CB  HIS A 157     -65.038 -14.207  38.901  1.00 29.83           C  
ATOM   1079  O   HIS A 157     -65.445 -11.241  39.397  1.00 29.83           O  
ATOM   1080  CG  HIS A 157     -64.600 -15.531  38.359  1.00 29.83           C  
ATOM   1081  CD2 HIS A 157     -64.616 -16.767  38.911  1.00 29.83           C  
ATOM   1082  ND1 HIS A 157     -64.065 -15.679  37.097  1.00 29.83           N  
ATOM   1083  CE1 HIS A 157     -63.772 -16.952  36.897  1.00 29.83           C  
ATOM   1084  NE2 HIS A 157     -64.096 -17.634  37.982  1.00 29.83           N  
ATOM   1085  N   ARG A 158     -65.099 -11.013  37.259  1.00 31.33           N  
ATOM   1086  CA  ARG A 158     -66.257 -10.277  36.762  1.00 31.33           C  
ATOM   1087  C   ARG A 158     -66.164 -10.062  35.255  1.00 31.33           C  
ATOM   1088  CB  ARG A 158     -66.385  -8.930  37.477  1.00 31.33           C  
ATOM   1089  O   ARG A 158     -65.167  -9.535  34.758  1.00 31.33           O  
ATOM   1090  CG  ARG A 158     -67.787  -8.342  37.436  1.00 31.33           C  
ATOM   1091  CD  ARG A 158     -67.914  -7.125  38.342  1.00 31.33           C  
ATOM   1092  NE  ARG A 158     -69.235  -6.510  38.236  1.00 31.33           N  
ATOM   1093  NH1 ARG A 158     -69.239  -5.660  40.384  1.00 31.33           N  
ATOM   1094  NH2 ARG A 158     -71.037  -5.311  39.004  1.00 31.33           N  
ATOM   1095  CZ  ARG A 158     -69.834  -5.829  39.208  1.00 31.33           C  
ATOM   1096  N   ALA A 159     -66.740 -10.876  34.355  1.00 29.22           N  
ATOM   1097  CA  ALA A 159     -67.982 -10.797  33.590  1.00 29.22           C  
ATOM   1098  C   ALA A 159     -68.045  -9.506  32.779  1.00 29.22           C  
ATOM   1099  CB  ALA A 159     -69.187 -10.896  34.522  1.00 29.22           C  
ATOM   1100  O   ALA A 159     -67.776  -8.422  33.303  1.00 29.22           O  
ATOM   1101  N   SER A 160     -67.985  -9.553  31.435  1.00 29.64           N  
ATOM   1102  CA  SER A 160     -68.912  -9.333  30.329  1.00 29.64           C  
ATOM   1103  C   SER A 160     -69.707  -8.046  30.523  1.00 29.64           C  
ATOM   1104  CB  SER A 160     -69.870 -10.517  30.188  1.00 29.64           C  
ATOM   1105  O   SER A 160     -70.208  -7.778  31.617  1.00 29.64           O  
ATOM   1106  OG  SER A 160     -70.534 -10.776  31.413  1.00 29.64           O  
ATOM   1107  N   GLN A 161     -69.396  -6.956  29.668  1.00 31.41           N  
ATOM   1108  CA  GLN A 161     -70.434  -6.090  29.120  1.00 31.41           C  
ATOM   1109  C   GLN A 161     -69.826  -4.881  28.414  1.00 31.41           C  
ATOM   1110  CB  GLN A 161     -71.387  -5.628  30.224  1.00 31.41           C  
ATOM   1111  O   GLN A 161     -68.937  -4.222  28.956  1.00 31.41           O  
ATOM   1112  CG  GLN A 161     -72.485  -6.632  30.548  1.00 31.41           C  
ATOM   1113  CD  GLN A 161     -73.565  -6.052  31.442  1.00 31.41           C  
ATOM   1114  NE2 GLN A 161     -74.335  -6.924  32.084  1.00 31.41           N  
ATOM   1115  OE1 GLN A 161     -73.707  -4.830  31.554  1.00 31.41           O  
ATOM   1116  N   GLN A 162     -69.905  -4.807  27.064  1.00 35.15           N  
ATOM   1117  CA  GLN A 162     -70.661  -3.753  26.395  1.00 35.15           C  
ATOM   1118  C   GLN A 162     -70.031  -3.390  25.054  1.00 35.15           C  
ATOM   1119  CB  GLN A 162     -70.756  -2.513  27.285  1.00 35.15           C  
ATOM   1120  O   GLN A 162     -68.847  -3.052  24.991  1.00 35.15           O  
ATOM   1121  CG  GLN A 162     -72.183  -2.042  27.534  1.00 35.15           C  
ATOM   1122  CD  GLN A 162     -72.260  -0.910  28.540  1.00 35.15           C  
ATOM   1123  NE2 GLN A 162     -73.454  -0.354  28.717  1.00 35.15           N  
ATOM   1124  OE1 GLN A 162     -71.255  -0.538  29.155  1.00 35.15           O  
ATOM   1125  N   GLN A 163     -70.490  -3.911  23.900  1.00 29.40           N  
ATOM   1126  CA  GLN A 163     -71.348  -3.466  22.807  1.00 29.40           C  
ATOM   1127  C   GLN A 163     -71.471  -1.945  22.789  1.00 29.40           C  
ATOM   1128  CB  GLN A 163     -72.734  -4.103  22.918  1.00 29.40           C  
ATOM   1129  O   GLN A 163     -71.776  -1.329  23.813  1.00 29.40           O  
ATOM   1130  CG  GLN A 163     -72.853  -5.443  22.205  1.00 29.40           C  
ATOM   1131  CD  GLN A 163     -74.263  -6.002  22.236  1.00 29.40           C  
ATOM   1132  NE2 GLN A 163     -74.671  -6.645  21.148  1.00 29.40           N  
ATOM   1133  OE1 GLN A 163     -74.980  -5.858  23.232  1.00 29.40           O  
ATOM   1134  N   GLN A 164     -70.916  -1.264  21.656  1.00 33.34           N  
ATOM   1135  CA  GLN A 164     -71.624  -0.301  20.818  1.00 33.34           C  
ATOM   1136  C   GLN A 164     -70.646   0.562  20.026  1.00 33.34           C  
ATOM   1137  CB  GLN A 164     -72.535   0.584  21.669  1.00 33.34           C  
ATOM   1138  O   GLN A 164     -69.714   1.135  20.594  1.00 33.34           O  
ATOM   1139  CG  GLN A 164     -73.820  -0.103  22.113  1.00 33.34           C  
ATOM   1140  CD  GLN A 164     -74.720   0.807  22.928  1.00 33.34           C  
ATOM   1141  NE2 GLN A 164     -75.881   0.295  23.321  1.00 33.34           N  
ATOM   1142  OE1 GLN A 164     -74.375   1.961  23.201  1.00 33.34           O  
ATOM   1143  N   SER A 165     -70.512   0.410  18.689  1.00 31.10           N  
ATOM   1144  CA  SER A 165     -71.056   1.130  17.542  1.00 31.10           C  
ATOM   1145  C   SER A 165     -70.387   2.490  17.375  1.00 31.10           C  
ATOM   1146  CB  SER A 165     -72.567   1.311  17.689  1.00 31.10           C  
ATOM   1147  O   SER A 165     -70.238   3.237  18.344  1.00 31.10           O  
ATOM   1148  OG  SER A 165     -72.871   2.092  18.832  1.00 31.10           O  
ATOM   1149  N   ARG A 166     -69.596   2.714  16.229  1.00 35.12           N  
ATOM   1150  CA  ARG A 166     -69.779   3.764  15.232  1.00 35.12           C  
ATOM   1151  C   ARG A 166     -68.441   4.198  14.642  1.00 35.12           C  
ATOM   1152  CB  ARG A 166     -70.497   4.969  15.844  1.00 35.12           C  
ATOM   1153  O   ARG A 166     -67.510   4.529  15.379  1.00 35.12           O  
ATOM   1154  CG  ARG A 166     -71.989   4.758  16.047  1.00 35.12           C  
ATOM   1155  CD  ARG A 166     -72.706   6.065  16.355  1.00 35.12           C  
ATOM   1156  NE  ARG A 166     -73.994   6.148  15.671  1.00 35.12           N  
ATOM   1157  NH1 ARG A 166     -74.656   8.100  16.715  1.00 35.12           N  
ATOM   1158  NH2 ARG A 166     -76.031   7.090  15.183  1.00 35.12           N  
ATOM   1159  CZ  ARG A 166     -74.891   7.112  15.858  1.00 35.12           C  
ATOM   1160  N   GLN A 167     -68.069   3.840  13.412  1.00 30.50           N  
ATOM   1161  CA  GLN A 167     -68.015   4.650  12.199  1.00 30.50           C  
ATOM   1162  C   GLN A 167     -66.601   5.165  11.944  1.00 30.50           C  
ATOM   1163  CB  GLN A 167     -68.992   5.822  12.293  1.00 30.50           C  
ATOM   1164  O   GLN A 167     -65.999   5.796  12.815  1.00 30.50           O  
ATOM   1165  CG  GLN A 167     -70.380   5.511  11.750  1.00 30.50           C  
ATOM   1166  CD  GLN A 167     -71.305   6.713  11.777  1.00 30.50           C  
ATOM   1167  NE2 GLN A 167     -72.579   6.489  11.475  1.00 30.50           N  
ATOM   1168  OE1 GLN A 167     -70.877   7.835  12.069  1.00 30.50           O  
ATOM   1169  N   ALA A 168     -65.855   4.652  10.912  1.00 30.55           N  
ATOM   1170  CA  ALA A 168     -65.472   5.283   9.652  1.00 30.55           C  
ATOM   1171  C   ALA A 168     -63.995   5.668   9.657  1.00 30.55           C  
ATOM   1172  CB  ALA A 168     -66.338   6.512   9.387  1.00 30.55           C  
ATOM   1173  O   ALA A 168     -63.549   6.426  10.521  1.00 30.55           O  
ATOM   1174  N   GLY A 169     -63.135   4.911   8.985  1.00 35.48           N  
ATOM   1175  CA  GLY A 169     -62.180   5.383   7.995  1.00 35.48           C  
ATOM   1176  C   GLY A 169     -61.054   4.399   7.735  1.00 35.48           C  
ATOM   1177  O   GLY A 169     -60.454   3.872   8.674  1.00 35.48           O  
ATOM   1178  N   GLN A 170     -61.150   3.425   6.841  1.00 30.96           N  
ATOM   1179  CA  GLN A 170     -60.491   2.974   5.621  1.00 30.96           C  
ATOM   1180  C   GLN A 170     -59.080   3.545   5.514  1.00 30.96           C  
ATOM   1181  CB  GLN A 170     -61.311   3.366   4.390  1.00 30.96           C  
ATOM   1182  O   GLN A 170     -58.899   4.764   5.480  1.00 30.96           O  
ATOM   1183  CG  GLN A 170     -62.455   2.410   4.084  1.00 30.96           C  
ATOM   1184  CD  GLN A 170     -63.204   2.777   2.816  1.00 30.96           C  
ATOM   1185  NE2 GLN A 170     -64.455   2.342   2.719  1.00 30.96           N  
ATOM   1186  OE1 GLN A 170     -62.662   3.448   1.932  1.00 30.96           O  
ATOM   1187  N   LEU A 171     -57.996   2.975   6.048  1.00 32.83           N  
ATOM   1188  CA  LEU A 171     -56.692   2.814   5.414  1.00 32.83           C  
ATOM   1189  C   LEU A 171     -55.920   1.660   6.045  1.00 32.83           C  
ATOM   1190  CB  LEU A 171     -55.879   4.107   5.524  1.00 32.83           C  
ATOM   1191  O   LEU A 171     -55.769   1.603   7.267  1.00 32.83           O  
ATOM   1192  CG  LEU A 171     -55.997   5.083   4.352  1.00 32.83           C  
ATOM   1193  CD1 LEU A 171     -56.265   6.495   4.863  1.00 32.83           C  
ATOM   1194  CD2 LEU A 171     -54.733   5.049   3.499  1.00 32.83           C  
ATOM   1195  N   ALA A 172     -56.255   0.410   5.812  1.00 30.25           N  
ATOM   1196  CA  ALA A 172     -55.492  -0.831   5.708  1.00 30.25           C  
ATOM   1197  C   ALA A 172     -54.089  -0.663   6.284  1.00 30.25           C  
ATOM   1198  CB  ALA A 172     -55.416  -1.289   4.254  1.00 30.25           C  
ATOM   1199  O   ALA A 172     -53.307   0.157   5.799  1.00 30.25           O  
ATOM   1200  N   PRO A 173     -53.822  -1.014   7.550  1.00 38.35           N  
ATOM   1201  CA  PRO A 173     -52.416  -1.187   7.923  1.00 38.35           C  
ATOM   1202  C   PRO A 173     -51.866  -2.557   7.532  1.00 38.35           C  
ATOM   1203  CB  PRO A 173     -52.431  -1.019   9.444  1.00 38.35           C  
ATOM   1204  O   PRO A 173     -52.596  -3.551   7.564  1.00 38.35           O  
ATOM   1205  CG  PRO A 173     -53.799  -1.451   9.863  1.00 38.35           C  
ATOM   1206  CD  PRO A 173     -54.625  -1.678   8.630  1.00 38.35           C  
ATOM   1207  N   GLU A 174     -51.391  -2.767   6.268  1.00 31.61           N  
ATOM   1208  CA  GLU A 174     -50.372  -3.673   5.747  1.00 31.61           C  
ATOM   1209  C   GLU A 174     -49.577  -4.320   6.878  1.00 31.61           C  
ATOM   1210  CB  GLU A 174     -49.427  -2.930   4.798  1.00 31.61           C  
ATOM   1211  O   GLU A 174     -49.103  -3.631   7.783  1.00 31.61           O  
ATOM   1212  CG  GLU A 174     -48.441  -3.838   4.077  1.00 31.61           C  
ATOM   1213  CD  GLU A 174     -49.098  -4.728   3.034  1.00 31.61           C  
ATOM   1214  OE1 GLU A 174     -48.503  -5.764   2.658  1.00 31.61           O  
ATOM   1215  OE2 GLU A 174     -50.216  -4.387   2.588  1.00 31.61           O  
ATOM   1216  N   ALA A 175     -50.139  -5.358   7.545  1.00 31.43           N  
ATOM   1217  CA  ALA A 175     -49.765  -6.700   7.985  1.00 31.43           C  
ATOM   1218  C   ALA A 175     -48.430  -6.682   8.723  1.00 31.43           C  
ATOM   1219  CB  ALA A 175     -49.698  -7.652   6.793  1.00 31.43           C  
ATOM   1220  O   ALA A 175     -47.390  -6.385   8.131  1.00 31.43           O  
ATOM   1221  N   ALA A 176     -48.300  -6.122   9.908  1.00 34.62           N  
ATOM   1222  CA  ALA A 176     -47.415  -6.372  11.043  1.00 34.62           C  
ATOM   1223  C   ALA A 176     -47.218  -7.868  11.266  1.00 34.62           C  
ATOM   1224  CB  ALA A 176     -47.970  -5.717  12.305  1.00 34.62           C  
ATOM   1225  O   ALA A 176     -48.188  -8.629  11.310  1.00 34.62           O  
ATOM   1226  N   ARG A 177     -46.425  -8.607  10.499  1.00 34.91           N  
ATOM   1227  CA  ARG A 177     -45.844  -9.915  10.782  1.00 34.91           C  
ATOM   1228  C   ARG A 177     -45.732 -10.151  12.285  1.00 34.91           C  
ATOM   1229  CB  ARG A 177     -44.468 -10.045  10.127  1.00 34.91           C  
ATOM   1230  O   ARG A 177     -45.228  -9.297  13.016  1.00 34.91           O  
ATOM   1231  CG  ARG A 177     -44.513 -10.129   8.610  1.00 34.91           C  
ATOM   1232  CD  ARG A 177     -43.124 -10.310   8.013  1.00 34.91           C  
ATOM   1233  NE  ARG A 177     -43.161 -10.320   6.553  1.00 34.91           N  
ATOM   1234  NH1 ARG A 177     -41.056 -11.236   6.300  1.00 34.91           N  
ATOM   1235  NH2 ARG A 177     -42.317 -10.722   4.456  1.00 34.91           N  
ATOM   1236  CZ  ARG A 177     -42.178 -10.759   5.773  1.00 34.91           C  
ATOM   1237  N   PRO A 178     -46.540 -11.001  12.989  1.00 34.42           N  
ATOM   1238  CA  PRO A 178     -46.777 -11.400  14.379  1.00 34.42           C  
ATOM   1239  C   PRO A 178     -45.525 -11.951  15.057  1.00 34.42           C  
ATOM   1240  CB  PRO A 178     -47.852 -12.483  14.256  1.00 34.42           C  
ATOM   1241  O   PRO A 178     -44.709 -12.612  14.411  1.00 34.42           O  
ATOM   1242  CG  PRO A 178     -47.624 -13.098  12.913  1.00 34.42           C  
ATOM   1243  CD  PRO A 178     -46.643 -12.246  12.159  1.00 34.42           C  
ATOM   1244  N   HIS A 179     -44.774 -11.130  15.855  1.00 33.70           N  
ATOM   1245  CA  HIS A 179     -43.872 -11.333  16.984  1.00 33.70           C  
ATOM   1246  C   HIS A 179     -44.303 -12.529  17.825  1.00 33.70           C  
ATOM   1247  CB  HIS A 179     -43.809 -10.075  17.852  1.00 33.70           C  
ATOM   1248  O   HIS A 179     -45.458 -12.610  18.252  1.00 33.70           O  
ATOM   1249  CG  HIS A 179     -43.175  -8.905  17.169  1.00 33.70           C  
ATOM   1250  CD2 HIS A 179     -43.706  -7.747  16.712  1.00 33.70           C  
ATOM   1251  ND1 HIS A 179     -41.828  -8.851  16.885  1.00 33.70           N  
ATOM   1252  CE1 HIS A 179     -41.557  -7.706  16.281  1.00 33.70           C  
ATOM   1253  NE2 HIS A 179     -42.680  -7.018  16.164  1.00 33.70           N  
ATOM   1254  N   LYS A 180     -44.137 -13.777  17.404  1.00 33.02           N  
ATOM   1255  CA  LYS A 180     -44.290 -15.024  18.148  1.00 33.02           C  
ATOM   1256  C   LYS A 180     -43.467 -15.002  19.433  1.00 33.02           C  
ATOM   1257  CB  LYS A 180     -43.882 -16.218  17.284  1.00 33.02           C  
ATOM   1258  O   LYS A 180     -42.241 -14.881  19.388  1.00 33.02           O  
ATOM   1259  CG  LYS A 180     -44.871 -16.547  16.175  1.00 33.02           C  
ATOM   1260  CD  LYS A 180     -44.396 -17.725  15.334  1.00 33.02           C  
ATOM   1261  CE  LYS A 180     -45.307 -17.962  14.137  1.00 33.02           C  
ATOM   1262  NZ  LYS A 180     -44.868 -19.140  13.331  1.00 33.02           N  
ATOM   1263  N   ILE A 181     -43.855 -14.387  20.534  1.00 33.50           N  
ATOM   1264  CA  ILE A 181     -43.526 -14.449  21.954  1.00 33.50           C  
ATOM   1265  C   ILE A 181     -43.729 -15.872  22.469  1.00 33.50           C  
ATOM   1266  CB  ILE A 181     -44.377 -13.455  22.775  1.00 33.50           C  
ATOM   1267  O   ILE A 181     -44.830 -16.421  22.377  1.00 33.50           O  
ATOM   1268  CG1 ILE A 181     -44.061 -12.013  22.362  1.00 33.50           C  
ATOM   1269  CG2 ILE A 181     -44.147 -13.657  24.275  1.00 33.50           C  
ATOM   1270  CD1 ILE A 181     -45.191 -11.029  22.634  1.00 33.50           C  
ATOM   1271  N   TRP A 182     -42.839 -16.819  22.318  1.00 31.47           N  
ATOM   1272  CA  TRP A 182     -42.794 -18.143  22.929  1.00 31.47           C  
ATOM   1273  C   TRP A 182     -42.591 -18.040  24.437  1.00 31.47           C  
ATOM   1274  CB  TRP A 182     -41.677 -18.985  22.307  1.00 31.47           C  
ATOM   1275  O   TRP A 182     -41.680 -17.351  24.901  1.00 31.47           O  
ATOM   1276  CG  TRP A 182     -42.005 -19.521  20.946  1.00 31.47           C  
ATOM   1277  CD1 TRP A 182     -42.461 -18.813  19.869  1.00 31.47           C  
ATOM   1278  CD2 TRP A 182     -41.905 -20.883  20.518  1.00 31.47           C  
ATOM   1279  CE2 TRP A 182     -42.317 -20.927  19.167  1.00 31.47           C  
ATOM   1280  CE3 TRP A 182     -41.506 -22.071  21.145  1.00 31.47           C  
ATOM   1281  NE1 TRP A 182     -42.651 -19.653  18.796  1.00 31.47           N  
ATOM   1282  CH2 TRP A 182     -41.947 -23.263  19.071  1.00 31.47           C  
ATOM   1283  CZ2 TRP A 182     -42.342 -22.116  18.433  1.00 31.47           C  
ATOM   1284  CZ3 TRP A 182     -41.531 -23.252  20.413  1.00 31.47           C  
ATOM   1285  N   LYS A 183     -43.621 -17.964  25.234  1.00 28.36           N  
ATOM   1286  CA  LYS A 183     -43.871 -18.372  26.614  1.00 28.36           C  
ATOM   1287  C   LYS A 183     -43.633 -19.868  26.797  1.00 28.36           C  
ATOM   1288  CB  LYS A 183     -45.298 -18.014  27.029  1.00 28.36           C  
ATOM   1289  O   LYS A 183     -44.295 -20.690  26.159  1.00 28.36           O  
ATOM   1290  CG  LYS A 183     -45.505 -16.535  27.322  1.00 28.36           C  
ATOM   1291  CD  LYS A 183     -46.906 -16.262  27.854  1.00 28.36           C  
ATOM   1292  CE  LYS A 183     -47.135 -14.775  28.091  1.00 28.36           C  
ATOM   1293  NZ  LYS A 183     -48.534 -14.492  28.530  1.00 28.36           N  
ATOM   1294  N   ALA A 184     -42.416 -20.315  27.115  1.00 37.75           N  
ATOM   1295  CA  ALA A 184     -42.401 -21.591  27.825  1.00 37.75           C  
ATOM   1296  C   ALA A 184     -41.550 -21.505  29.089  1.00 37.75           C  
ATOM   1297  CB  ALA A 184     -41.884 -22.701  26.914  1.00 37.75           C  
ATOM   1298  O   ALA A 184     -40.512 -20.839  29.103  1.00 37.75           O  
ATOM   1299  N   PRO A 185     -41.977 -22.204  30.191  1.00 37.01           N  
ATOM   1300  CA  PRO A 185     -41.909 -22.279  31.653  1.00 37.01           C  
ATOM   1301  C   PRO A 185     -40.573 -22.821  32.155  1.00 37.01           C  
ATOM   1302  CB  PRO A 185     -43.054 -23.230  32.011  1.00 37.01           C  
ATOM   1303  O   PRO A 185     -39.904 -23.577  31.446  1.00 37.01           O  
ATOM   1304  CG  PRO A 185     -43.166 -24.151  30.839  1.00 37.01           C  
ATOM   1305  CD  PRO A 185     -42.195 -23.701  29.785  1.00 37.01           C  
ATOM   1306  N   VAL A 186     -39.840 -22.047  33.046  1.00 36.03           N  
ATOM   1307  CA  VAL A 186     -38.910 -21.981  34.169  1.00 36.03           C  
ATOM   1308  C   VAL A 186     -38.829 -23.343  34.855  1.00 36.03           C  
ATOM   1309  CB  VAL A 186     -39.327 -20.896  35.187  1.00 36.03           C  
ATOM   1310  O   VAL A 186     -39.840 -23.869  35.325  1.00 36.03           O  
ATOM   1311  CG1 VAL A 186     -38.392 -20.901  36.395  1.00 36.03           C  
ATOM   1312  CG2 VAL A 186     -39.341 -19.519  34.524  1.00 36.03           C  
ATOM   1313  N   ALA A 187     -38.023 -24.336  34.306  1.00 38.97           N  
ATOM   1314  CA  ALA A 187     -37.579 -25.420  35.179  1.00 38.97           C  
ATOM   1315  C   ALA A 187     -36.246 -25.993  34.707  1.00 38.97           C  
ATOM   1316  CB  ALA A 187     -38.636 -26.520  35.241  1.00 38.97           C  
ATOM   1317  O   ALA A 187     -36.053 -26.230  33.512  1.00 38.97           O  
ATOM   1318  N   THR A 188     -35.075 -25.520  35.077  1.00 42.09           N  
ATOM   1319  CA  THR A 188     -33.752 -26.004  35.455  1.00 42.09           C  
ATOM   1320  C   THR A 188     -33.043 -26.629  34.257  1.00 42.09           C  
ATOM   1321  CB  THR A 188     -33.839 -27.033  36.597  1.00 42.09           C  
ATOM   1322  O   THR A 188     -33.527 -27.606  33.682  1.00 42.09           O  
ATOM   1323  CG2 THR A 188     -33.439 -26.409  37.930  1.00 42.09           C  
ATOM   1324  OG1 THR A 188     -35.184 -27.518  36.694  1.00 42.09           O  
ATOM   1325  N   ALA A 189     -32.362 -25.892  33.225  1.00 43.33           N  
ATOM   1326  CA  ALA A 189     -31.449 -26.431  32.220  1.00 43.33           C  
ATOM   1327  C   ALA A 189     -30.872 -25.319  31.350  1.00 43.33           C  
ATOM   1328  CB  ALA A 189     -32.163 -27.465  31.353  1.00 43.33           C  
ATOM   1329  O   ALA A 189     -31.593 -24.698  30.566  1.00 43.33           O  
ATOM   1330  N   THR A 190     -30.273 -24.336  31.903  1.00 49.35           N  
ATOM   1331  CA  THR A 190     -29.103 -23.764  31.247  1.00 49.35           C  
ATOM   1332  C   THR A 190     -28.381 -24.818  30.412  1.00 49.35           C  
ATOM   1333  CB  THR A 190     -28.126 -23.161  32.273  1.00 49.35           C  
ATOM   1334  O   THR A 190     -27.330 -24.544  29.829  1.00 49.35           O  
ATOM   1335  CG2 THR A 190     -28.729 -21.938  32.954  1.00 49.35           C  
ATOM   1336  OG1 THR A 190     -27.819 -24.146  33.268  1.00 49.35           O  
ATOM   1337  N   SER A 191     -29.079 -25.926  29.803  1.00 44.51           N  
ATOM   1338  CA  SER A 191     -28.375 -26.857  28.928  1.00 44.51           C  
ATOM   1339  C   SER A 191     -28.813 -26.691  27.477  1.00 44.51           C  
ATOM   1340  CB  SER A 191     -28.610 -28.299  29.378  1.00 44.51           C  
ATOM   1341  O   SER A 191     -30.010 -26.635  27.187  1.00 44.51           O  
ATOM   1342  OG  SER A 191     -29.027 -29.105  28.288  1.00 44.51           O  
ATOM   1343  N   ARG A 192     -28.514 -25.587  26.800  1.00 47.32           N  
ATOM   1344  CA  ARG A 192     -27.916 -25.470  25.473  1.00 47.32           C  
ATOM   1345  C   ARG A 192     -28.918 -24.909  24.469  1.00 47.32           C  
ATOM   1346  CB  ARG A 192     -27.399 -26.828  24.995  1.00 47.32           C  
ATOM   1347  O   ARG A 192     -29.782 -25.636  23.975  1.00 47.32           O  
ATOM   1348  CG  ARG A 192     -26.158 -27.309  25.730  1.00 47.32           C  
ATOM   1349  CD  ARG A 192     -25.528 -28.514  25.046  1.00 47.32           C  
ATOM   1350  NE  ARG A 192     -24.554 -29.176  25.909  1.00 47.32           N  
ATOM   1351  NH1 ARG A 192     -23.209 -29.907  24.179  1.00 47.32           N  
ATOM   1352  NH2 ARG A 192     -22.655 -30.389  26.350  1.00 47.32           N  
ATOM   1353  CZ  ARG A 192     -23.475 -29.823  25.477  1.00 47.32           C  
ATOM   1354  N   LEU A 193     -29.612 -23.757  24.797  1.00 47.91           N  
ATOM   1355  CA  LEU A 193     -30.217 -23.064  23.665  1.00 47.91           C  
ATOM   1356  C   LEU A 193     -29.296 -23.100  22.450  1.00 47.91           C  
ATOM   1357  CB  LEU A 193     -30.538 -21.613  24.033  1.00 47.91           C  
ATOM   1358  O   LEU A 193     -28.128 -22.716  22.539  1.00 47.91           O  
ATOM   1359  CG  LEU A 193     -31.751 -21.396  24.939  1.00 47.91           C  
ATOM   1360  CD1 LEU A 193     -31.663 -20.037  25.627  1.00 47.91           C  
ATOM   1361  CD2 LEU A 193     -33.044 -21.514  24.140  1.00 47.91           C  
ATOM   1362  N   LYS A 194     -29.217 -24.261  21.758  1.00 49.09           N  
ATOM   1363  CA  LYS A 194     -28.584 -24.378  20.448  1.00 49.09           C  
ATOM   1364  C   LYS A 194     -28.974 -23.214  19.543  1.00 49.09           C  
ATOM   1365  CB  LYS A 194     -28.959 -25.705  19.787  1.00 49.09           C  
ATOM   1366  O   LYS A 194     -30.101 -23.156  19.047  1.00 49.09           O  
ATOM   1367  CG  LYS A 194     -28.216 -26.908  20.348  1.00 49.09           C  
ATOM   1368  CD  LYS A 194     -28.631 -28.197  19.650  1.00 49.09           C  
ATOM   1369  CE  LYS A 194     -27.867 -29.398  20.191  1.00 49.09           C  
ATOM   1370  NZ  LYS A 194     -28.319 -30.673  19.557  1.00 49.09           N  
ATOM   1371  N   VAL A 195     -28.817 -21.976  19.958  1.00 57.11           N  
ATOM   1372  CA  VAL A 195     -28.946 -20.879  19.005  1.00 57.11           C  
ATOM   1373  C   VAL A 195     -28.127 -21.183  17.753  1.00 57.11           C  
ATOM   1374  CB  VAL A 195     -28.497 -19.536  19.622  1.00 57.11           C  
ATOM   1375  O   VAL A 195     -26.956 -21.560  17.845  1.00 57.11           O  
ATOM   1376  CG1 VAL A 195     -28.677 -18.395  18.622  1.00 57.11           C  
ATOM   1377  CG2 VAL A 195     -29.274 -19.253  20.906  1.00 57.11           C  
ATOM   1378  N   PRO A 196     -28.843 -21.625  16.697  1.00 54.33           N  
ATOM   1379  CA  PRO A 196     -28.068 -21.762  15.462  1.00 54.33           C  
ATOM   1380  C   PRO A 196     -27.030 -20.655  15.291  1.00 54.33           C  
ATOM   1381  CB  PRO A 196     -29.135 -21.683  14.367  1.00 54.33           C  
ATOM   1382  O   PRO A 196     -27.269 -19.512  15.691  1.00 54.33           O  
ATOM   1383  CG  PRO A 196     -30.326 -21.077  15.036  1.00 54.33           C  
ATOM   1384  CD  PRO A 196     -30.153 -21.203  16.522  1.00 54.33           C  
ATOM   1385  N   PRO A 197     -25.712 -21.014  15.263  1.00 56.51           N  
ATOM   1386  CA  PRO A 197     -24.681 -19.985  15.112  1.00 56.51           C  
ATOM   1387  C   PRO A 197     -25.075 -18.896  14.117  1.00 56.51           C  
ATOM   1388  CB  PRO A 197     -23.469 -20.773  14.608  1.00 56.51           C  
ATOM   1389  O   PRO A 197     -25.625 -19.196  13.054  1.00 56.51           O  
ATOM   1390  CG  PRO A 197     -24.041 -22.031  14.038  1.00 56.51           C  
ATOM   1391  CD  PRO A 197     -25.388 -22.266  14.658  1.00 56.51           C  
ATOM   1392  N   LYS A 198     -25.754 -17.860  14.539  1.00 60.63           N  
ATOM   1393  CA  LYS A 198     -25.949 -16.707  13.665  1.00 60.63           C  
ATOM   1394  C   LYS A 198     -24.701 -16.434  12.830  1.00 60.63           C  
ATOM   1395  CB  LYS A 198     -26.313 -15.468  14.484  1.00 60.63           C  
ATOM   1396  O   LYS A 198     -23.598 -16.324  13.369  1.00 60.63           O  
ATOM   1397  CG  LYS A 198     -26.879 -14.323  13.656  1.00 60.63           C  
ATOM   1398  CD  LYS A 198     -27.315 -13.159  14.536  1.00 60.63           C  
ATOM   1399  CE  LYS A 198     -27.771 -11.968  13.704  1.00 60.63           C  
ATOM   1400  NZ  LYS A 198     -28.301 -10.865  14.559  1.00 60.63           N  
ATOM   1401  N   ILE A 199     -24.653 -16.953  11.644  1.00 62.17           N  
ATOM   1402  CA  ILE A 199     -23.612 -16.653  10.666  1.00 62.17           C  
ATOM   1403  C   ILE A 199     -23.503 -15.142  10.475  1.00 62.17           C  
ATOM   1404  CB  ILE A 199     -23.892 -17.346   9.313  1.00 62.17           C  
ATOM   1405  O   ILE A 199     -24.485 -14.481  10.129  1.00 62.17           O  
ATOM   1406  CG1 ILE A 199     -23.996 -18.864   9.502  1.00 62.17           C  
ATOM   1407  CG2 ILE A 199     -22.807 -16.993   8.292  1.00 62.17           C  
ATOM   1408  CD1 ILE A 199     -24.498 -19.607   8.272  1.00 62.17           C  
ATOM   1409  N   THR A 200     -22.560 -14.566  11.095  1.00 67.83           N  
ATOM   1410  CA  THR A 200     -22.319 -13.136  10.931  1.00 67.83           C  
ATOM   1411  C   THR A 200     -21.447 -12.872   9.706  1.00 67.83           C  
ATOM   1412  CB  THR A 200     -21.648 -12.536  12.181  1.00 67.83           C  
ATOM   1413  O   THR A 200     -20.366 -13.449   9.571  1.00 67.83           O  
ATOM   1414  CG2 THR A 200     -22.582 -12.590  13.385  1.00 67.83           C  
ATOM   1415  OG1 THR A 200     -20.458 -13.275  12.479  1.00 67.83           O  
ATOM   1416  N   PRO A 201     -22.093 -12.309   8.698  1.00 72.28           N  
ATOM   1417  CA  PRO A 201     -21.316 -11.961   7.506  1.00 72.28           C  
ATOM   1418  C   PRO A 201     -20.174 -10.993   7.807  1.00 72.28           C  
ATOM   1419  CB  PRO A 201     -22.353 -11.312   6.586  1.00 72.28           C  
ATOM   1420  O   PRO A 201     -20.346 -10.052   8.587  1.00 72.28           O  
ATOM   1421  CG  PRO A 201     -23.398 -10.774   7.509  1.00 72.28           C  
ATOM   1422  CD  PRO A 201     -23.444 -11.639   8.735  1.00 72.28           C  
ATOM   1423  N   ARG A 202     -19.012 -11.380   7.441  1.00 77.42           N  
ATOM   1424  CA  ARG A 202     -17.844 -10.519   7.588  1.00 77.42           C  
ATOM   1425  C   ARG A 202     -17.442  -9.908   6.249  1.00 77.42           C  
ATOM   1426  CB  ARG A 202     -16.670 -11.301   8.180  1.00 77.42           C  
ATOM   1427  O   ARG A 202     -17.408 -10.601   5.230  1.00 77.42           O  
ATOM   1428  CG  ARG A 202     -16.872 -11.711   9.630  1.00 77.42           C  
ATOM   1429  CD  ARG A 202     -15.607 -12.313  10.227  1.00 77.42           C  
ATOM   1430  NE  ARG A 202     -15.785 -12.652  11.636  1.00 77.42           N  
ATOM   1431  NH1 ARG A 202     -13.725 -13.671  11.865  1.00 77.42           N  
ATOM   1432  NH2 ARG A 202     -15.152 -13.547  13.655  1.00 77.42           N  
ATOM   1433  CZ  ARG A 202     -14.887 -13.289  12.382  1.00 77.42           C  
ATOM   1434  N   TYR A 203     -17.218  -8.578   6.296  1.00 82.97           N  
ATOM   1435  CA  TYR A 203     -16.871  -7.856   5.077  1.00 82.97           C  
ATOM   1436  C   TYR A 203     -15.418  -7.399   5.108  1.00 82.97           C  
ATOM   1437  CB  TYR A 203     -17.794  -6.649   4.886  1.00 82.97           C  
ATOM   1438  O   TYR A 203     -14.968  -6.805   6.091  1.00 82.97           O  
ATOM   1439  CG  TYR A 203     -19.248  -7.017   4.714  1.00 82.97           C  
ATOM   1440  CD1 TYR A 203     -19.773  -7.288   3.453  1.00 82.97           C  
ATOM   1441  CD2 TYR A 203     -20.099  -7.092   5.811  1.00 82.97           C  
ATOM   1442  CE1 TYR A 203     -21.113  -7.626   3.289  1.00 82.97           C  
ATOM   1443  CE2 TYR A 203     -21.440  -7.429   5.660  1.00 82.97           C  
ATOM   1444  OH  TYR A 203     -23.264  -8.028   4.241  1.00 82.97           O  
ATOM   1445  CZ  TYR A 203     -21.937  -7.694   4.397  1.00 82.97           C  
ATOM   1446  N   VAL A 204     -14.696  -7.726   4.128  1.00 86.26           N  
ATOM   1447  CA  VAL A 204     -13.317  -7.275   3.967  1.00 86.26           C  
ATOM   1448  C   VAL A 204     -13.188  -6.455   2.686  1.00 86.26           C  
ATOM   1449  CB  VAL A 204     -12.330  -8.464   3.941  1.00 86.26           C  
ATOM   1450  O   VAL A 204     -13.442  -6.960   1.590  1.00 86.26           O  
ATOM   1451  CG1 VAL A 204     -10.893  -7.969   3.791  1.00 86.26           C  
ATOM   1452  CG2 VAL A 204     -12.479  -9.308   5.205  1.00 86.26           C  
ATOM   1453  N   ASN A 205     -12.838  -5.185   2.859  1.00 90.51           N  
ATOM   1454  CA  ASN A 205     -12.678  -4.266   1.737  1.00 90.51           C  
ATOM   1455  C   ASN A 205     -11.212  -3.905   1.512  1.00 90.51           C  
ATOM   1456  CB  ASN A 205     -13.509  -3.000   1.958  1.00 90.51           C  
ATOM   1457  O   ASN A 205     -10.576  -3.306   2.381  1.00 90.51           O  
ATOM   1458  CG  ASN A 205     -14.992  -3.288   2.077  1.00 90.51           C  
ATOM   1459  ND2 ASN A 205     -15.701  -2.452   2.826  1.00 90.51           N  
ATOM   1460  OD1 ASN A 205     -15.497  -4.255   1.501  1.00 90.51           O  
ATOM   1461  N   ILE A 206     -10.690  -4.237   0.404  1.00 92.51           N  
ATOM   1462  CA  ILE A 206      -9.295  -3.978   0.066  1.00 92.51           C  
ATOM   1463  C   ILE A 206      -9.220  -2.971  -1.080  1.00 92.51           C  
ATOM   1464  CB  ILE A 206      -8.554  -5.279  -0.314  1.00 92.51           C  
ATOM   1465  O   ILE A 206      -9.951  -3.088  -2.066  1.00 92.51           O  
ATOM   1466  CG1 ILE A 206      -8.633  -6.293   0.833  1.00 92.51           C  
ATOM   1467  CG2 ILE A 206      -7.098  -4.983  -0.684  1.00 92.51           C  
ATOM   1468  CD1 ILE A 206      -8.177  -7.695   0.452  1.00 92.51           C  
ATOM   1469  N   MET A 207      -8.347  -2.045  -0.929  1.00 93.27           N  
ATOM   1470  CA  MET A 207      -8.126  -1.034  -1.958  1.00 93.27           C  
ATOM   1471  C   MET A 207      -6.742  -1.183  -2.580  1.00 93.27           C  
ATOM   1472  CB  MET A 207      -8.290   0.371  -1.376  1.00 93.27           C  
ATOM   1473  O   MET A 207      -5.755  -1.378  -1.869  1.00 93.27           O  
ATOM   1474  CG  MET A 207      -8.160   1.481  -2.407  1.00 93.27           C  
ATOM   1475  SD  MET A 207      -8.563   3.133  -1.717  1.00 93.27           S  
ATOM   1476  CE  MET A 207      -7.084   3.426  -0.706  1.00 93.27           C  
ATOM   1477  N   VAL A 208      -6.673  -1.042  -3.896  1.00 94.11           N  
ATOM   1478  CA  VAL A 208      -5.406  -1.144  -4.612  1.00 94.11           C  
ATOM   1479  C   VAL A 208      -5.055   0.205  -5.236  1.00 94.11           C  
ATOM   1480  CB  VAL A 208      -5.455  -2.239  -5.701  1.00 94.11           C  
ATOM   1481  O   VAL A 208      -5.864   0.790  -5.959  1.00 94.11           O  
ATOM   1482  CG1 VAL A 208      -4.107  -2.357  -6.409  1.00 94.11           C  
ATOM   1483  CG2 VAL A 208      -5.862  -3.579  -5.091  1.00 94.11           C  
ATOM   1484  N   VAL A 209      -3.800   0.702  -4.878  1.00 93.40           N  
ATOM   1485  CA  VAL A 209      -3.360   2.004  -5.370  1.00 93.40           C  
ATOM   1486  C   VAL A 209      -1.943   1.894  -5.928  1.00 93.40           C  
ATOM   1487  CB  VAL A 209      -3.414   3.078  -4.260  1.00 93.40           C  
ATOM   1488  O   VAL A 209      -1.111   1.162  -5.387  1.00 93.40           O  
ATOM   1489  CG1 VAL A 209      -2.909   4.421  -4.784  1.00 93.40           C  
ATOM   1490  CG2 VAL A 209      -4.836   3.213  -3.718  1.00 93.40           C  
ATOM   1491  N   GLY A 210      -1.681   2.668  -7.043  1.00 93.27           N  
ATOM   1492  CA  GLY A 210      -0.356   2.716  -7.640  1.00 93.27           C  
ATOM   1493  C   GLY A 210      -0.329   3.430  -8.978  1.00 93.27           C  
ATOM   1494  O   GLY A 210      -1.354   3.939  -9.436  1.00 93.27           O  
ATOM   1495  N   GLU A 211       0.857   3.536  -9.485  1.00 92.62           N  
ATOM   1496  CA  GLU A 211       1.043   4.139 -10.802  1.00 92.62           C  
ATOM   1497  C   GLU A 211       0.309   3.348 -11.880  1.00 92.62           C  
ATOM   1498  CB  GLU A 211       2.533   4.236 -11.143  1.00 92.62           C  
ATOM   1499  O   GLU A 211       0.051   2.154 -11.714  1.00 92.62           O  
ATOM   1500  CG  GLU A 211       2.824   5.046 -12.398  1.00 92.62           C  
ATOM   1501  CD  GLU A 211       4.310   5.184 -12.692  1.00 92.62           C  
ATOM   1502  OE1 GLU A 211       4.669   5.713 -13.768  1.00 92.62           O  
ATOM   1503  OE2 GLU A 211       5.120   4.758 -11.839  1.00 92.62           O  
ATOM   1504  N   SER A 212      -0.013   4.056 -12.977  1.00 90.89           N  
ATOM   1505  CA  SER A 212      -0.693   3.395 -14.086  1.00 90.89           C  
ATOM   1506  C   SER A 212       0.240   2.430 -14.810  1.00 90.89           C  
ATOM   1507  CB  SER A 212      -1.237   4.428 -15.074  1.00 90.89           C  
ATOM   1508  O   SER A 212       1.445   2.674 -14.902  1.00 90.89           O  
ATOM   1509  OG  SER A 212      -0.179   5.156 -15.674  1.00 90.89           O  
ATOM   1510  N   GLY A 213      -0.348   1.189 -15.167  1.00 90.74           N  
ATOM   1511  CA  GLY A 213       0.391   0.232 -15.975  1.00 90.74           C  
ATOM   1512  C   GLY A 213       1.171  -0.771 -15.147  1.00 90.74           C  
ATOM   1513  O   GLY A 213       2.050  -1.462 -15.666  1.00 90.74           O  
ATOM   1514  N   LEU A 214       0.947  -0.864 -13.867  1.00 92.20           N  
ATOM   1515  CA  LEU A 214       1.696  -1.782 -13.015  1.00 92.20           C  
ATOM   1516  C   LEU A 214       0.991  -3.130 -12.917  1.00 92.20           C  
ATOM   1517  CB  LEU A 214       1.878  -1.186 -11.616  1.00 92.20           C  
ATOM   1518  O   LEU A 214       1.521  -4.071 -12.322  1.00 92.20           O  
ATOM   1519  CG  LEU A 214       2.799   0.031 -11.513  1.00 92.20           C  
ATOM   1520  CD1 LEU A 214       2.841   0.544 -10.077  1.00 92.20           C  
ATOM   1521  CD2 LEU A 214       4.201  -0.316 -12.002  1.00 92.20           C  
ATOM   1522  N   GLY A 215      -0.169  -3.231 -13.545  1.00 91.77           N  
ATOM   1523  CA  GLY A 215      -0.892  -4.493 -13.543  1.00 91.77           C  
ATOM   1524  C   GLY A 215      -1.840  -4.635 -12.367  1.00 91.77           C  
ATOM   1525  O   GLY A 215      -2.010  -5.731 -11.830  1.00 91.77           O  
ATOM   1526  N   LYS A 216      -2.432  -3.650 -11.857  1.00 92.11           N  
ATOM   1527  CA  LYS A 216      -3.327  -3.644 -10.704  1.00 92.11           C  
ATOM   1528  C   LYS A 216      -4.600  -4.435 -10.991  1.00 92.11           C  
ATOM   1529  CB  LYS A 216      -3.681  -2.210 -10.306  1.00 92.11           C  
ATOM   1530  O   LYS A 216      -4.993  -5.297 -10.202  1.00 92.11           O  
ATOM   1531  CG  LYS A 216      -2.481  -1.368  -9.898  1.00 92.11           C  
ATOM   1532  CD  LYS A 216      -2.884   0.071  -9.599  1.00 92.11           C  
ATOM   1533  CE  LYS A 216      -3.273   0.818 -10.867  1.00 92.11           C  
ATOM   1534  NZ  LYS A 216      -3.514   2.269 -10.603  1.00 92.11           N  
ATOM   1535  N   THR A 217      -5.172  -4.151 -12.118  1.00 90.75           N  
ATOM   1536  CA  THR A 217      -6.396  -4.854 -12.485  1.00 90.75           C  
ATOM   1537  C   THR A 217      -6.113  -6.327 -12.763  1.00 90.75           C  
ATOM   1538  CB  THR A 217      -7.059  -4.214 -13.719  1.00 90.75           C  
ATOM   1539  O   THR A 217      -6.893  -7.199 -12.375  1.00 90.75           O  
ATOM   1540  CG2 THR A 217      -8.397  -4.876 -14.030  1.00 90.75           C  
ATOM   1541  OG1 THR A 217      -7.275  -2.819 -13.469  1.00 90.75           O  
ATOM   1542  N   THR A 218      -4.959  -6.550 -13.365  1.00 92.16           N  
ATOM   1543  CA  THR A 218      -4.552  -7.926 -13.631  1.00 92.16           C  
ATOM   1544  C   THR A 218      -4.281  -8.671 -12.327  1.00 92.16           C  
ATOM   1545  CB  THR A 218      -3.297  -7.974 -14.523  1.00 92.16           C  
ATOM   1546  O   THR A 218      -4.631  -9.846 -12.194  1.00 92.16           O  
ATOM   1547  CG2 THR A 218      -2.981  -9.404 -14.950  1.00 92.16           C  
ATOM   1548  OG1 THR A 218      -3.518  -7.176 -15.692  1.00 92.16           O  
ATOM   1549  N   PHE A 219      -3.688  -7.965 -11.352  1.00 92.86           N  
ATOM   1550  CA  PHE A 219      -3.426  -8.542 -10.038  1.00 92.86           C  
ATOM   1551  C   PHE A 219      -4.727  -8.941  -9.353  1.00 92.86           C  
ATOM   1552  CB  PHE A 219      -2.653  -7.552  -9.161  1.00 92.86           C  
ATOM   1553  O   PHE A 219      -4.819 -10.021  -8.765  1.00 92.86           O  
ATOM   1554  CG  PHE A 219      -2.531  -7.982  -7.724  1.00 92.86           C  
ATOM   1555  CD1 PHE A 219      -3.360  -7.441  -6.749  1.00 92.86           C  
ATOM   1556  CD2 PHE A 219      -1.587  -8.929  -7.347  1.00 92.86           C  
ATOM   1557  CE1 PHE A 219      -3.250  -7.837  -5.418  1.00 92.86           C  
ATOM   1558  CE2 PHE A 219      -1.471  -9.330  -6.019  1.00 92.86           C  
ATOM   1559  CZ  PHE A 219      -2.303  -8.782  -5.056  1.00 92.86           C  
ATOM   1560  N   ILE A 220      -5.730  -8.128  -9.459  1.00 91.70           N  
ATOM   1561  CA  ILE A 220      -7.025  -8.378  -8.836  1.00 91.70           C  
ATOM   1562  C   ILE A 220      -7.647  -9.642  -9.425  1.00 91.70           C  
ATOM   1563  CB  ILE A 220      -7.979  -7.176  -9.016  1.00 91.70           C  
ATOM   1564  O   ILE A 220      -8.176 -10.481  -8.693  1.00 91.70           O  
ATOM   1565  CG1 ILE A 220      -7.448  -5.954  -8.259  1.00 91.70           C  
ATOM   1566  CG2 ILE A 220      -9.394  -7.536  -8.551  1.00 91.70           C  
ATOM   1567  CD1 ILE A 220      -8.207  -4.666  -8.552  1.00 91.70           C  
ATOM   1568  N   LYS A 221      -7.491  -9.844 -10.665  1.00 88.65           N  
ATOM   1569  CA  LYS A 221      -8.007 -11.030 -11.342  1.00 88.65           C  
ATOM   1570  C   LYS A 221      -7.286 -12.290 -10.871  1.00 88.65           C  
ATOM   1571  CB  LYS A 221      -7.871 -10.884 -12.859  1.00 88.65           C  
ATOM   1572  O   LYS A 221      -7.915 -13.327 -10.653  1.00 88.65           O  
ATOM   1573  CG  LYS A 221      -8.792  -9.836 -13.465  1.00 88.65           C  
ATOM   1574  CD  LYS A 221      -8.614  -9.741 -14.975  1.00 88.65           C  
ATOM   1575  CE  LYS A 221      -9.446  -8.612 -15.567  1.00 88.65           C  
ATOM   1576  NZ  LYS A 221      -9.211  -8.462 -17.035  1.00 88.65           N  
ATOM   1577  N   ASN A 222      -5.981 -12.180 -10.759  1.00 89.65           N  
ATOM   1578  CA  ASN A 222      -5.153 -13.311 -10.353  1.00 89.65           C  
ATOM   1579  C   ASN A 222      -5.350 -13.648  -8.877  1.00 89.65           C  
ATOM   1580  CB  ASN A 222      -3.678 -13.027 -10.641  1.00 89.65           C  
ATOM   1581  O   ASN A 222      -5.223 -14.807  -8.479  1.00 89.65           O  
ATOM   1582  CG  ASN A 222      -3.360 -13.035 -12.123  1.00 89.65           C  
ATOM   1583  ND2 ASN A 222      -2.104 -12.769 -12.461  1.00 89.65           N  
ATOM   1584  OD1 ASN A 222      -4.236 -13.277 -12.957  1.00 89.65           O  
ATOM   1585  N   LEU A 223      -5.655 -12.635  -8.027  1.00 89.05           N  
ATOM   1586  CA  LEU A 223      -5.848 -12.828  -6.593  1.00 89.05           C  
ATOM   1587  C   LEU A 223      -7.041 -13.738  -6.322  1.00 89.05           C  
ATOM   1588  CB  LEU A 223      -6.049 -11.481  -5.894  1.00 89.05           C  
ATOM   1589  O   LEU A 223      -6.970 -14.623  -5.466  1.00 89.05           O  
ATOM   1590  CG  LEU A 223      -6.165 -11.520  -4.369  1.00 89.05           C  
ATOM   1591  CD1 LEU A 223      -4.847 -11.971  -3.748  1.00 89.05           C  
ATOM   1592  CD2 LEU A 223      -6.577 -10.154  -3.829  1.00 89.05           C  
ATOM   1593  N   PHE A 224      -8.188 -13.685  -7.251  1.00 83.55           N  
ATOM   1594  CA  PHE A 224      -9.433 -14.389  -6.964  1.00 83.55           C  
ATOM   1595  C   PHE A 224      -9.613 -15.576  -7.902  1.00 83.55           C  
ATOM   1596  CB  PHE A 224     -10.629 -13.439  -7.084  1.00 83.55           C  
ATOM   1597  O   PHE A 224     -10.659 -16.227  -7.895  1.00 83.55           O  
ATOM   1598  CG  PHE A 224     -10.695 -12.404  -5.993  1.00 83.55           C  
ATOM   1599  CD1 PHE A 224     -11.020 -12.767  -4.692  1.00 83.55           C  
ATOM   1600  CD2 PHE A 224     -10.432 -11.069  -6.269  1.00 83.55           C  
ATOM   1601  CE1 PHE A 224     -11.081 -11.811  -3.680  1.00 83.55           C  
ATOM   1602  CE2 PHE A 224     -10.491 -10.109  -5.263  1.00 83.55           C  
ATOM   1603  CZ  PHE A 224     -10.817 -10.482  -3.970  1.00 83.55           C  
ATOM   1604  N   SER A 225      -8.756 -15.841  -8.744  1.00 78.64           N  
ATOM   1605  CA  SER A 225      -8.911 -16.881  -9.756  1.00 78.64           C  
ATOM   1606  C   SER A 225      -9.255 -18.224  -9.121  1.00 78.64           C  
ATOM   1607  CB  SER A 225      -7.635 -17.013 -10.589  1.00 78.64           C  
ATOM   1608  O   SER A 225     -10.100 -18.961  -9.634  1.00 78.64           O  
ATOM   1609  OG  SER A 225      -7.385 -15.823 -11.318  1.00 78.64           O  
ATOM   1610  N   SER A 226      -8.840 -18.517  -7.944  1.00 69.53           N  
ATOM   1611  CA  SER A 226      -9.059 -19.825  -7.336  1.00 69.53           C  
ATOM   1612  C   SER A 226     -10.374 -19.863  -6.564  1.00 69.53           C  
ATOM   1613  CB  SER A 226      -7.900 -20.184  -6.404  1.00 69.53           C  
ATOM   1614  O   SER A 226     -10.973 -20.928  -6.400  1.00 69.53           O  
ATOM   1615  OG  SER A 226      -7.817 -19.264  -5.329  1.00 69.53           O  
ATOM   1616  N   TYR A 227     -10.855 -18.669  -6.223  1.00 69.07           N  
ATOM   1617  CA  TYR A 227     -12.010 -18.621  -5.333  1.00 69.07           C  
ATOM   1618  C   TYR A 227     -13.304 -18.484  -6.125  1.00 69.07           C  
ATOM   1619  CB  TYR A 227     -11.879 -17.458  -4.344  1.00 69.07           C  
ATOM   1620  O   TYR A 227     -14.376 -18.860  -5.645  1.00 69.07           O  
ATOM   1621  CG  TYR A 227     -10.812 -17.669  -3.297  1.00 69.07           C  
ATOM   1622  CD1 TYR A 227     -11.070 -18.422  -2.153  1.00 69.07           C  
ATOM   1623  CD2 TYR A 227      -9.545 -17.117  -3.448  1.00 69.07           C  
ATOM   1624  CE1 TYR A 227     -10.091 -18.617  -1.185  1.00 69.07           C  
ATOM   1625  CE2 TYR A 227      -8.558 -17.306  -2.487  1.00 69.07           C  
ATOM   1626  OH  TYR A 227      -7.867 -18.247  -0.405  1.00 69.07           O  
ATOM   1627  CZ  TYR A 227      -8.840 -18.057  -1.360  1.00 69.07           C  
ATOM   1628  N   THR A 228     -13.425 -17.930  -7.278  1.00 64.03           N  
ATOM   1629  CA  THR A 228     -14.634 -17.650  -8.043  1.00 64.03           C  
ATOM   1630  C   THR A 228     -15.100 -18.894  -8.793  1.00 64.03           C  
ATOM   1631  CB  THR A 228     -14.410 -16.499  -9.042  1.00 64.03           C  
ATOM   1632  O   THR A 228     -16.303 -19.129  -8.931  1.00 64.03           O  
ATOM   1633  CG2 THR A 228     -14.147 -15.184  -8.316  1.00 64.03           C  
ATOM   1634  OG1 THR A 228     -13.283 -16.808  -9.872  1.00 64.03           O  
ATOM   1635  N   LYS A 229     -14.276 -19.834  -9.052  1.00 54.91           N  
ATOM   1636  CA  LYS A 229     -14.746 -20.803 -10.038  1.00 54.91           C  
ATOM   1637  C   LYS A 229     -14.951 -22.176  -9.404  1.00 54.91           C  
ATOM   1638  CB  LYS A 229     -13.760 -20.905 -11.203  1.00 54.91           C  
ATOM   1639  O   LYS A 229     -15.372 -23.120 -10.077  1.00 54.91           O  
ATOM   1640  CG  LYS A 229     -13.864 -19.764 -12.203  1.00 54.91           C  
ATOM   1641  CD  LYS A 229     -12.900 -19.951 -13.367  1.00 54.91           C  
ATOM   1642  CE  LYS A 229     -12.929 -18.761 -14.316  1.00 54.91           C  
ATOM   1643  NZ  LYS A 229     -11.950 -18.918 -15.433  1.00 54.91           N  
ATOM   1644  N   GLY A 230     -15.044 -22.373  -8.064  1.00 44.49           N  
ATOM   1645  CA  GLY A 230     -15.171 -23.689  -7.458  1.00 44.49           C  
ATOM   1646  C   GLY A 230     -16.528 -23.927  -6.825  1.00 44.49           C  
ATOM   1647  O   GLY A 230     -16.911 -25.071  -6.575  1.00 44.49           O  
ATOM   1648  N   GLU A 231     -17.681 -23.427  -7.323  1.00 35.37           N  
ATOM   1649  CA  GLU A 231     -18.960 -23.986  -6.898  1.00 35.37           C  
ATOM   1650  C   GLU A 231     -19.917 -24.133  -8.078  1.00 35.37           C  
ATOM   1651  CB  GLU A 231     -19.595 -23.114  -5.812  1.00 35.37           C  
ATOM   1652  O   GLU A 231     -21.123 -23.920  -7.936  1.00 35.37           O  
ATOM   1653  CG  GLU A 231     -18.883 -23.189  -4.469  1.00 35.37           C  
ATOM   1654  CD  GLU A 231     -19.661 -22.531  -3.340  1.00 35.37           C  
ATOM   1655  OE1 GLU A 231     -19.314 -22.749  -2.157  1.00 35.37           O  
ATOM   1656  OE2 GLU A 231     -20.625 -21.793  -3.641  1.00 35.37           O  
ATOM   1657  N   VAL A 232     -19.495 -24.561  -9.264  1.00 28.85           N  
ATOM   1658  CA  VAL A 232     -20.516 -25.152 -10.122  1.00 28.85           C  
ATOM   1659  C   VAL A 232     -20.354 -26.670 -10.149  1.00 28.85           C  
ATOM   1660  CB  VAL A 232     -20.450 -24.584 -11.558  1.00 28.85           C  
ATOM   1661  O   VAL A 232     -19.297 -27.181 -10.529  1.00 28.85           O  
ATOM   1662  CG1 VAL A 232     -21.554 -25.183 -12.427  1.00 28.85           C  
ATOM   1663  CG2 VAL A 232     -20.553 -23.060 -11.533  1.00 28.85           C  
ATOM   1664  N   GLY A 233     -20.586 -27.508  -9.088  1.00 25.92           N  
ATOM   1665  CA  GLY A 233     -21.290 -28.777  -8.984  1.00 25.92           C  
ATOM   1666  C   GLY A 233     -22.373 -28.946 -10.033  1.00 25.92           C  
ATOM   1667  O   GLY A 233     -23.192 -28.047 -10.237  1.00 25.92           O  
ATOM   1668  N   GLU A 234     -22.176 -29.532 -11.277  1.00 24.53           N  
ATOM   1669  CA  GLU A 234     -22.836 -30.694 -11.866  1.00 24.53           C  
ATOM   1670  C   GLU A 234     -23.711 -30.290 -13.050  1.00 24.53           C  
ATOM   1671  CB  GLU A 234     -23.677 -31.424 -10.816  1.00 24.53           C  
ATOM   1672  O   GLU A 234     -24.449 -29.305 -12.976  1.00 24.53           O  
ATOM   1673  CG  GLU A 234     -22.891 -32.435  -9.994  1.00 24.53           C  
ATOM   1674  CD  GLU A 234     -23.682 -33.005  -8.827  1.00 24.53           C  
ATOM   1675  OE1 GLU A 234     -23.114 -33.789  -8.034  1.00 24.53           O  
ATOM   1676  OE2 GLU A 234     -24.880 -32.664  -8.706  1.00 24.53           O  
ATOM   1677  N   SER A 235     -23.428 -30.607 -14.440  1.00 23.31           N  
ATOM   1678  CA  SER A 235     -24.194 -31.293 -15.475  1.00 23.31           C  
ATOM   1679  C   SER A 235     -24.692 -30.316 -16.534  1.00 23.31           C  
ATOM   1680  CB  SER A 235     -25.378 -32.040 -14.860  1.00 23.31           C  
ATOM   1681  O   SER A 235     -25.426 -29.376 -16.222  1.00 23.31           O  
ATOM   1682  OG  SER A 235     -26.605 -31.448 -15.253  1.00 23.31           O  
ATOM   1683  N   SER A 236     -23.970 -29.850 -17.494  1.00 26.85           N  
ATOM   1684  CA  SER A 236     -24.417 -29.839 -18.883  1.00 26.85           C  
ATOM   1685  C   SER A 236     -23.349 -29.256 -19.802  1.00 26.85           C  
ATOM   1686  CB  SER A 236     -25.713 -29.040 -19.023  1.00 26.85           C  
ATOM   1687  O   SER A 236     -22.833 -28.165 -19.549  1.00 26.85           O  
ATOM   1688  OG  SER A 236     -25.601 -27.783 -18.379  1.00 26.85           O  
ATOM   1689  N   ALA A 237     -22.334 -29.971 -20.243  1.00 22.32           N  
ATOM   1690  CA  ALA A 237     -22.138 -30.008 -21.690  1.00 22.32           C  
ATOM   1691  C   ALA A 237     -22.562 -28.692 -22.335  1.00 22.32           C  
ATOM   1692  CB  ALA A 237     -22.914 -31.172 -22.302  1.00 22.32           C  
ATOM   1693  O   ALA A 237     -23.704 -28.254 -22.174  1.00 22.32           O  
ATOM   1694  N   PRO A 238     -21.703 -27.920 -22.772  1.00 27.59           N  
ATOM   1695  CA  PRO A 238     -22.143 -27.570 -24.125  1.00 27.59           C  
ATOM   1696  C   PRO A 238     -21.292 -28.223 -25.210  1.00 27.59           C  
ATOM   1697  CB  PRO A 238     -21.998 -26.046 -24.160  1.00 27.59           C  
ATOM   1698  O   PRO A 238     -20.065 -28.279 -25.088  1.00 27.59           O  
ATOM   1699  CG  PRO A 238     -20.804 -25.757 -23.308  1.00 27.59           C  
ATOM   1700  CD  PRO A 238     -20.343 -27.041 -22.681  1.00 27.59           C  
ATOM   1701  N   ALA A 239     -21.325 -29.592 -25.350  1.00 23.25           N  
ATOM   1702  CA  ALA A 239     -21.253 -30.227 -26.663  1.00 23.25           C  
ATOM   1703  C   ALA A 239     -21.950 -29.379 -27.722  1.00 23.25           C  
ATOM   1704  CB  ALA A 239     -21.869 -31.623 -26.613  1.00 23.25           C  
ATOM   1705  O   ALA A 239     -23.134 -29.059 -27.589  1.00 23.25           O  
ATOM   1706  N   ASN A 240     -21.376 -28.363 -28.350  1.00 25.12           N  
ATOM   1707  CA  ASN A 240     -21.557 -28.181 -29.786  1.00 25.12           C  
ATOM   1708  C   ASN A 240     -21.033 -26.825 -30.250  1.00 25.12           C  
ATOM   1709  CB  ASN A 240     -23.031 -28.340 -30.166  1.00 25.12           C  
ATOM   1710  O   ASN A 240     -21.442 -25.786 -29.729  1.00 25.12           O  
ATOM   1711  CG  ASN A 240     -23.224 -29.158 -31.428  1.00 25.12           C  
ATOM   1712  ND2 ASN A 240     -24.475 -29.322 -31.842  1.00 25.12           N  
ATOM   1713  OD1 ASN A 240     -22.258 -29.639 -32.024  1.00 25.12           O  
ATOM   1714  N   GLU A 241     -19.794 -26.658 -30.581  1.00 30.73           N  
ATOM   1715  CA  GLU A 241     -19.656 -26.008 -31.881  1.00 30.73           C  
ATOM   1716  C   GLU A 241     -18.204 -26.015 -32.350  1.00 30.73           C  
ATOM   1717  CB  GLU A 241     -20.184 -24.573 -31.823  1.00 30.73           C  
ATOM   1718  O   GLU A 241     -17.309 -25.581 -31.621  1.00 30.73           O  
ATOM   1719  CG  GLU A 241     -21.703 -24.475 -31.830  1.00 30.73           C  
ATOM   1720  CD  GLU A 241     -22.212 -23.043 -31.813  1.00 30.73           C  
ATOM   1721  OE1 GLU A 241     -23.445 -22.836 -31.889  1.00 30.73           O  
ATOM   1722  OE2 GLU A 241     -21.372 -22.120 -31.724  1.00 30.73           O  
ATOM   1723  N   THR A 242     -17.569 -27.159 -32.816  1.00 25.27           N  
ATOM   1724  CA  THR A 242     -16.962 -27.396 -34.121  1.00 25.27           C  
ATOM   1725  C   THR A 242     -16.850 -26.095 -34.910  1.00 25.27           C  
ATOM   1726  CB  THR A 242     -17.771 -28.424 -34.934  1.00 25.27           C  
ATOM   1727  O   THR A 242     -17.818 -25.339 -35.012  1.00 25.27           O  
ATOM   1728  CG2 THR A 242     -16.860 -29.488 -35.538  1.00 25.27           C  
ATOM   1729  OG1 THR A 242     -18.726 -29.060 -34.075  1.00 25.27           O  
ATOM   1730  N   LYS A 243     -15.690 -25.486 -35.029  1.00 22.34           N  
ATOM   1731  CA  LYS A 243     -14.913 -25.222 -36.237  1.00 22.34           C  
ATOM   1732  C   LYS A 243     -15.756 -24.507 -37.288  1.00 22.34           C  
ATOM   1733  CB  LYS A 243     -14.354 -26.525 -36.811  1.00 22.34           C  
ATOM   1734  O   LYS A 243     -16.764 -25.042 -37.753  1.00 22.34           O  
ATOM   1735  CG  LYS A 243     -12.835 -26.573 -36.874  1.00 22.34           C  
ATOM   1736  CD  LYS A 243     -12.341 -27.893 -37.452  1.00 22.34           C  
ATOM   1737  CE  LYS A 243     -10.820 -27.964 -37.464  1.00 22.34           C  
ATOM   1738  NZ  LYS A 243     -10.330 -29.259 -38.026  1.00 22.34           N  
ATOM   1739  N   GLY A 244     -15.666 -23.254 -37.516  1.00 22.50           N  
ATOM   1740  CA  GLY A 244     -15.695 -22.634 -38.831  1.00 22.50           C  
ATOM   1741  C   GLY A 244     -15.094 -21.241 -38.847  1.00 22.50           C  
ATOM   1742  O   GLY A 244     -15.384 -20.424 -37.970  1.00 22.50           O  
ATOM   1743  N   GLU A 245     -13.782 -21.009 -39.128  1.00 23.22           N  
ATOM   1744  CA  GLU A 245     -13.184 -20.364 -40.293  1.00 23.22           C  
ATOM   1745  C   GLU A 245     -14.105 -19.290 -40.863  1.00 23.22           C  
ATOM   1746  CB  GLU A 245     -12.853 -21.400 -41.370  1.00 23.22           C  
ATOM   1747  O   GLU A 245     -15.301 -19.525 -41.048  1.00 23.22           O  
ATOM   1748  CG  GLU A 245     -11.512 -22.092 -41.167  1.00 23.22           C  
ATOM   1749  CD  GLU A 245     -11.364 -23.364 -41.986  1.00 23.22           C  
ATOM   1750  OE1 GLU A 245     -10.306 -24.027 -41.890  1.00 23.22           O  
ATOM   1751  OE2 GLU A 245     -12.312 -23.700 -42.730  1.00 23.22           O  
ATOM   1752  N   ALA A 246     -13.782 -17.967 -40.786  1.00 22.47           N  
ATOM   1753  CA  ALA A 246     -13.621 -16.914 -41.786  1.00 22.47           C  
ATOM   1754  C   ALA A 246     -14.975 -16.353 -42.213  1.00 22.47           C  
ATOM   1755  CB  ALA A 246     -12.861 -17.443 -42.999  1.00 22.47           C  
ATOM   1756  O   ALA A 246     -15.836 -17.092 -42.695  1.00 22.47           O  
ATOM   1757  N   SER A 247     -15.355 -15.240 -41.750  1.00 25.20           N  
ATOM   1758  CA  SER A 247     -15.890 -14.140 -42.545  1.00 25.20           C  
ATOM   1759  C   SER A 247     -16.197 -12.926 -41.674  1.00 25.20           C  
ATOM   1760  CB  SER A 247     -17.154 -14.579 -43.285  1.00 25.20           C  
ATOM   1761  O   SER A 247     -16.773 -13.061 -40.593  1.00 25.20           O  
ATOM   1762  OG  SER A 247     -17.645 -15.801 -42.761  1.00 25.20           O  
ATOM   1763  N   THR A 248     -15.429 -11.907 -41.672  1.00 21.11           N  
ATOM   1764  CA  THR A 248     -15.768 -10.513 -41.935  1.00 21.11           C  
ATOM   1765  C   THR A 248     -17.227 -10.382 -42.362  1.00 21.11           C  
ATOM   1766  CB  THR A 248     -14.856  -9.912 -43.020  1.00 21.11           C  
ATOM   1767  O   THR A 248     -17.681 -11.091 -43.262  1.00 21.11           O  
ATOM   1768  CG2 THR A 248     -14.405  -8.505 -42.642  1.00 21.11           C  
ATOM   1769  OG1 THR A 248     -13.701 -10.745 -43.181  1.00 21.11           O  
ATOM   1770  N   PRO A 249     -18.017  -9.590 -41.627  1.00 27.43           N  
ATOM   1771  CA  PRO A 249     -18.835  -8.614 -42.351  1.00 27.43           C  
ATOM   1772  C   PRO A 249     -18.888  -7.256 -41.655  1.00 27.43           C  
ATOM   1773  CB  PRO A 249     -20.219  -9.267 -42.381  1.00 27.43           C  
ATOM   1774  O   PRO A 249     -18.781  -7.183 -40.428  1.00 27.43           O  
ATOM   1775  CG  PRO A 249     -20.321 -10.006 -41.086  1.00 27.43           C  
ATOM   1776  CD  PRO A 249     -19.007  -9.893 -40.368  1.00 27.43           C  
ATOM   1777  N   ALA A 250     -18.232  -6.223 -42.185  1.00 18.38           N  
ATOM   1778  CA  ALA A 250     -18.623  -4.966 -42.819  1.00 18.38           C  
ATOM   1779  C   ALA A 250     -20.137  -4.883 -42.985  1.00 18.38           C  
ATOM   1780  CB  ALA A 250     -17.932  -4.815 -44.172  1.00 18.38           C  
ATOM   1781  O   ALA A 250     -20.766  -5.822 -43.480  1.00 18.38           O  
ATOM   1782  N   GLY A 251     -20.877  -3.971 -42.265  1.00 19.26           N  
ATOM   1783  CA  GLY A 251     -21.810  -2.932 -42.671  1.00 19.26           C  
ATOM   1784  C   GLY A 251     -23.227  -3.180 -42.190  1.00 19.26           C  
ATOM   1785  O   GLY A 251     -23.743  -4.293 -42.311  1.00 19.26           O  
ATOM   1786  N   THR A 252     -23.785  -2.389 -41.189  1.00 26.09           N  
ATOM   1787  CA  THR A 252     -25.031  -1.656 -41.379  1.00 26.09           C  
ATOM   1788  C   THR A 252     -25.635  -1.259 -40.035  1.00 26.09           C  
ATOM   1789  CB  THR A 252     -26.052  -2.486 -42.179  1.00 26.09           C  
ATOM   1790  O   THR A 252     -25.789  -2.099 -39.145  1.00 26.09           O  
ATOM   1791  CG2 THR A 252     -26.835  -1.608 -43.149  1.00 26.09           C  
ATOM   1792  OG1 THR A 252     -25.360  -3.498 -42.920  1.00 26.09           O  
ATOM   1793  N   GLU A 253     -25.367  -0.171 -39.579  1.00 20.50           N  
ATOM   1794  CA  GLU A 253     -26.303   0.833 -39.083  1.00 20.50           C  
ATOM   1795  C   GLU A 253     -27.660   0.712 -39.771  1.00 20.50           C  
ATOM   1796  CB  GLU A 253     -25.736   2.242 -39.282  1.00 20.50           C  
ATOM   1797  O   GLU A 253     -27.735   0.647 -40.999  1.00 20.50           O  
ATOM   1798  CG  GLU A 253     -24.588   2.581 -38.343  1.00 20.50           C  
ATOM   1799  CD  GLU A 253     -24.472   4.068 -38.049  1.00 20.50           C  
ATOM   1800  OE1 GLU A 253     -23.761   4.444 -37.090  1.00 20.50           O  
ATOM   1801  OE2 GLU A 253     -25.099   4.864 -38.784  1.00 20.50           O  
ATOM   1802  N   PRO A 254     -28.770   0.742 -38.958  1.00 26.22           N  
ATOM   1803  CA  PRO A 254     -29.957   1.598 -39.021  1.00 26.22           C  
ATOM   1804  C   PRO A 254     -30.312   2.214 -37.669  1.00 26.22           C  
ATOM   1805  CB  PRO A 254     -31.057   0.642 -39.491  1.00 26.22           C  
ATOM   1806  O   PRO A 254     -29.947   1.670 -36.624  1.00 26.22           O  
ATOM   1807  CG  PRO A 254     -30.707  -0.675 -38.877  1.00 26.22           C  
ATOM   1808  CD  PRO A 254     -29.389  -0.536 -38.170  1.00 26.22           C  
ATOM   1809  N   THR A 255     -30.381   3.544 -37.509  1.00 22.98           N  
ATOM   1810  CA  THR A 255     -31.417   4.565 -37.615  1.00 22.98           C  
ATOM   1811  C   THR A 255     -32.662   4.156 -36.833  1.00 22.98           C  
ATOM   1812  CB  THR A 255     -31.795   4.827 -39.085  1.00 22.98           C  
ATOM   1813  O   THR A 255     -33.112   3.012 -36.927  1.00 22.98           O  
ATOM   1814  CG2 THR A 255     -30.888   5.884 -39.706  1.00 22.98           C  
ATOM   1815  OG1 THR A 255     -31.669   3.609 -39.829  1.00 22.98           O  
ATOM   1816  N   ASP A 256     -33.069   4.844 -35.829  1.00 20.28           N  
ATOM   1817  CA  ASP A 256     -34.200   5.728 -35.565  1.00 20.28           C  
ATOM   1818  C   ASP A 256     -35.305   4.996 -34.809  1.00 20.28           C  
ATOM   1819  CB  ASP A 256     -34.749   6.303 -36.872  1.00 20.28           C  
ATOM   1820  O   ASP A 256     -35.739   3.919 -35.223  1.00 20.28           O  
ATOM   1821  CG  ASP A 256     -33.968   7.509 -37.364  1.00 20.28           C  
ATOM   1822  OD1 ASP A 256     -33.270   8.156 -36.553  1.00 20.28           O  
ATOM   1823  OD2 ASP A 256     -34.053   7.818 -38.572  1.00 20.28           O  
ATOM   1824  N   GLY A 257     -35.649   5.316 -33.512  1.00 22.11           N  
ATOM   1825  CA  GLY A 257     -36.898   5.875 -33.020  1.00 22.11           C  
ATOM   1826  C   GLY A 257     -37.597   4.980 -32.014  1.00 22.11           C  
ATOM   1827  O   GLY A 257     -37.965   3.848 -32.334  1.00 22.11           O  
ATOM   1828  N   GLY A 258     -37.456   5.162 -30.747  1.00 22.41           N  
ATOM   1829  CA  GLY A 258     -38.571   5.257 -29.819  1.00 22.41           C  
ATOM   1830  C   GLY A 258     -38.136   5.301 -28.366  1.00 22.41           C  
ATOM   1831  O   GLY A 258     -37.342   4.467 -27.925  1.00 22.41           O  
ATOM   1832  N   ALA A 259     -37.877   6.430 -27.830  1.00 19.82           N  
ATOM   1833  CA  ALA A 259     -38.353   7.022 -26.582  1.00 19.82           C  
ATOM   1834  C   ALA A 259     -39.457   6.173 -25.959  1.00 19.82           C  
ATOM   1835  CB  ALA A 259     -38.852   8.444 -26.824  1.00 19.82           C  
ATOM   1836  O   ALA A 259     -40.504   5.956 -26.573  1.00 19.82           O  
ATOM   1837  N   PRO A 260     -39.229   5.515 -24.798  1.00 30.07           N  
ATOM   1838  CA  PRO A 260     -40.306   5.422 -23.809  1.00 30.07           C  
ATOM   1839  C   PRO A 260     -39.983   6.163 -22.514  1.00 30.07           C  
ATOM   1840  CB  PRO A 260     -40.428   3.917 -23.562  1.00 30.07           C  
ATOM   1841  O   PRO A 260     -38.810   6.328 -22.169  1.00 30.07           O  
ATOM   1842  CG  PRO A 260     -39.032   3.395 -23.681  1.00 30.07           C  
ATOM   1843  CD  PRO A 260     -38.139   4.520 -24.120  1.00 30.07           C  
ATOM   1844  N   VAL A 261     -40.551   7.396 -22.293  1.00 21.35           N  
ATOM   1845  CA  VAL A 261     -41.301   8.155 -21.298  1.00 21.35           C  
ATOM   1846  C   VAL A 261     -41.948   7.198 -20.299  1.00 21.35           C  
ATOM   1847  CB  VAL A 261     -42.377   9.046 -21.956  1.00 21.35           C  
ATOM   1848  O   VAL A 261     -42.585   6.218 -20.691  1.00 21.35           O  
ATOM   1849  CG1 VAL A 261     -43.016   9.974 -20.924  1.00 21.35           C  
ATOM   1850  CG2 VAL A 261     -41.772   9.854 -23.103  1.00 21.35           C  
ATOM   1851  N   ALA A 262     -41.516   7.077 -19.015  1.00 21.89           N  
ATOM   1852  CA  ALA A 262     -42.171   7.407 -17.752  1.00 21.89           C  
ATOM   1853  C   ALA A 262     -42.610   6.145 -17.016  1.00 21.89           C  
ATOM   1854  CB  ALA A 262     -43.369   8.321 -17.996  1.00 21.89           C  
ATOM   1855  O   ALA A 262     -43.358   5.329 -17.561  1.00 21.89           O  
ATOM   1856  N   SER A 263     -41.919   5.730 -15.924  1.00 24.06           N  
ATOM   1857  CA  SER A 263     -42.495   5.378 -14.631  1.00 24.06           C  
ATOM   1858  C   SER A 263     -41.437   4.816 -13.688  1.00 24.06           C  
ATOM   1859  CB  SER A 263     -43.625   4.362 -14.806  1.00 24.06           C  
ATOM   1860  O   SER A 263     -40.632   3.970 -14.083  1.00 24.06           O  
ATOM   1861  OG  SER A 263     -43.106   3.083 -15.128  1.00 24.06           O  
ATOM   1862  N   ALA A 264     -40.780   5.567 -12.744  1.00 21.71           N  
ATOM   1863  CA  ALA A 264     -41.022   5.674 -11.308  1.00 21.71           C  
ATOM   1864  C   ALA A 264     -40.752   4.347 -10.605  1.00 21.71           C  
ATOM   1865  CB  ALA A 264     -42.455   6.132 -11.042  1.00 21.71           C  
ATOM   1866  O   ALA A 264     -41.281   3.307 -11.005  1.00 21.71           O  
ATOM   1867  N   ALA A 265     -39.566   4.119  -9.917  1.00 22.96           N  
ATOM   1868  CA  ALA A 265     -39.277   3.819  -8.518  1.00 22.96           C  
ATOM   1869  C   ALA A 265     -39.314   2.315  -8.261  1.00 22.96           C  
ATOM   1870  CB  ALA A 265     -40.267   4.536  -7.604  1.00 22.96           C  
ATOM   1871  O   ALA A 265     -40.385   1.703  -8.270  1.00 22.96           O  
ATOM   1872  N   ALA A 266     -38.250   1.520  -8.572  1.00 22.08           N  
ATOM   1873  CA  ALA A 266     -37.989   0.258  -7.884  1.00 22.08           C  
ATOM   1874  C   ALA A 266     -36.490   0.015  -7.734  1.00 22.08           C  
ATOM   1875  CB  ALA A 266     -38.641  -0.902  -8.633  1.00 22.08           C  
ATOM   1876  O   ALA A 266     -35.750   0.034  -8.720  1.00 22.08           O  
ATOM   1877  N   ALA A 267     -35.771   0.634  -6.815  1.00 22.27           N  
ATOM   1878  CA  ALA A 267     -34.749   0.099  -5.920  1.00 22.27           C  
ATOM   1879  C   ALA A 267     -34.405  -1.343  -6.280  1.00 22.27           C  
ATOM   1880  CB  ALA A 267     -35.215   0.185  -4.468  1.00 22.27           C  
ATOM   1881  O   ALA A 267     -35.297  -2.175  -6.460  1.00 22.27           O  
ATOM   1882  N   PRO A 268     -33.290  -1.661  -6.962  1.00 27.25           N  
ATOM   1883  CA  PRO A 268     -32.867  -2.967  -7.473  1.00 27.25           C  
ATOM   1884  C   PRO A 268     -32.678  -4.001  -6.365  1.00 27.25           C  
ATOM   1885  CB  PRO A 268     -31.536  -2.660  -8.166  1.00 27.25           C  
ATOM   1886  O   PRO A 268     -32.131  -3.683  -5.306  1.00 27.25           O  
ATOM   1887  CG  PRO A 268     -31.099  -1.352  -7.591  1.00 27.25           C  
ATOM   1888  CD  PRO A 268     -32.128  -0.902  -6.593  1.00 27.25           C  
ATOM   1889  N   GLN A 269     -33.671  -4.690  -5.839  1.00 20.18           N  
ATOM   1890  CA  GLN A 269     -33.828  -6.031  -5.287  1.00 20.18           C  
ATOM   1891  C   GLN A 269     -32.720  -6.960  -5.774  1.00 20.18           C  
ATOM   1892  CB  GLN A 269     -35.196  -6.608  -5.655  1.00 20.18           C  
ATOM   1893  O   GLN A 269     -32.542  -7.144  -6.980  1.00 20.18           O  
ATOM   1894  CG  GLN A 269     -36.340  -6.067  -4.808  1.00 20.18           C  
ATOM   1895  CD  GLN A 269     -37.652  -6.782  -5.068  1.00 20.18           C  
ATOM   1896  NE2 GLN A 269     -38.754  -6.170  -4.648  1.00 20.18           N  
ATOM   1897  OE1 GLN A 269     -37.675  -7.876  -5.642  1.00 20.18           O  
ATOM   1898  N   LEU A 270     -31.500  -6.994  -5.170  1.00 24.27           N  
ATOM   1899  CA  LEU A 270     -30.497  -7.845  -4.539  1.00 24.27           C  
ATOM   1900  C   LEU A 270     -30.827  -9.320  -4.745  1.00 24.27           C  
ATOM   1901  CB  LEU A 270     -30.396  -7.537  -3.043  1.00 24.27           C  
ATOM   1902  O   LEU A 270     -31.789  -9.832  -4.167  1.00 24.27           O  
ATOM   1903  CG  LEU A 270     -29.541  -6.330  -2.655  1.00 24.27           C  
ATOM   1904  CD1 LEU A 270     -29.907  -5.849  -1.254  1.00 24.27           C  
ATOM   1905  CD2 LEU A 270     -28.058  -6.676  -2.737  1.00 24.27           C  
ATOM   1906  N   SER A 271     -30.881  -9.905  -5.888  1.00 26.94           N  
ATOM   1907  CA  SER A 271     -30.892 -11.335  -6.175  1.00 26.94           C  
ATOM   1908  C   SER A 271     -29.475 -11.887  -6.287  1.00 26.94           C  
ATOM   1909  CB  SER A 271     -31.661 -11.617  -7.467  1.00 26.94           C  
ATOM   1910  O   SER A 271     -28.622 -11.293  -6.950  1.00 26.94           O  
ATOM   1911  OG  SER A 271     -31.044 -10.976  -8.570  1.00 26.94           O  
ATOM   1912  N   ASP A 272     -28.714 -12.244  -5.206  1.00 29.02           N  
ATOM   1913  CA  ASP A 272     -27.998 -13.371  -4.617  1.00 29.02           C  
ATOM   1914  C   ASP A 272     -27.638 -14.408  -5.678  1.00 29.02           C  
ATOM   1915  CB  ASP A 272     -28.832 -14.018  -3.510  1.00 29.02           C  
ATOM   1916  O   ASP A 272     -28.028 -15.573  -5.573  1.00 29.02           O  
ATOM   1917  CG  ASP A 272     -28.960 -13.144  -2.275  1.00 29.02           C  
ATOM   1918  OD1 ASP A 272     -28.049 -12.331  -2.006  1.00 29.02           O  
ATOM   1919  OD2 ASP A 272     -29.979 -13.272  -1.562  1.00 29.02           O  
ATOM   1920  N   GLY A 273     -26.791 -14.096  -6.763  1.00 26.24           N  
ATOM   1921  CA  GLY A 273     -26.089 -15.135  -7.500  1.00 26.24           C  
ATOM   1922  C   GLY A 273     -24.694 -14.723  -7.931  1.00 26.24           C  
ATOM   1923  O   GLY A 273     -24.472 -13.572  -8.313  1.00 26.24           O  
ATOM   1924  N   PRO A 274     -23.445 -15.313  -7.384  1.00 44.23           N  
ATOM   1925  CA  PRO A 274     -22.082 -14.862  -7.670  1.00 44.23           C  
ATOM   1926  C   PRO A 274     -21.607 -15.263  -9.065  1.00 44.23           C  
ATOM   1927  CB  PRO A 274     -21.247 -15.553  -6.589  1.00 44.23           C  
ATOM   1928  O   PRO A 274     -21.696 -16.436  -9.437  1.00 44.23           O  
ATOM   1929  CG  PRO A 274     -21.972 -16.828  -6.304  1.00 44.23           C  
ATOM   1930  CD  PRO A 274     -23.237 -16.849  -7.114  1.00 44.23           C  
ATOM   1931  N   ILE A 275     -22.175 -14.745 -10.224  1.00 28.19           N  
ATOM   1932  CA  ILE A 275     -21.681 -15.207 -11.516  1.00 28.19           C  
ATOM   1933  C   ILE A 275     -21.815 -14.090 -12.549  1.00 28.19           C  
ATOM   1934  CB  ILE A 275     -22.435 -16.469 -11.992  1.00 28.19           C  
ATOM   1935  O   ILE A 275     -21.152 -14.114 -13.588  1.00 28.19           O  
ATOM   1936  CG1 ILE A 275     -22.344 -17.576 -10.934  1.00 28.19           C  
ATOM   1937  CG2 ILE A 275     -21.886 -16.952 -13.337  1.00 28.19           C  
ATOM   1938  CD1 ILE A 275     -23.121 -18.836 -11.288  1.00 28.19           C  
ATOM   1939  N   LEU A 276     -21.373 -12.831 -12.270  1.00 24.80           N  
ATOM   1940  CA  LEU A 276     -21.320 -11.921 -13.409  1.00 24.80           C  
ATOM   1941  C   LEU A 276     -20.370 -10.760 -13.134  1.00 24.80           C  
ATOM   1942  CB  LEU A 276     -22.717 -11.387 -13.734  1.00 24.80           C  
ATOM   1943  O   LEU A 276     -19.956 -10.059 -14.060  1.00 24.80           O  
ATOM   1944  CG  LEU A 276     -23.405 -11.988 -14.961  1.00 24.80           C  
ATOM   1945  CD1 LEU A 276     -24.918 -11.985 -14.775  1.00 24.80           C  
ATOM   1946  CD2 LEU A 276     -23.014 -11.223 -16.221  1.00 24.80           C  
ATOM   1947  N   ALA A 277     -19.569 -10.771 -11.956  1.00 30.66           N  
ATOM   1948  CA  ALA A 277     -18.763  -9.569 -11.760  1.00 30.66           C  
ATOM   1949  C   ALA A 277     -17.326  -9.790 -12.221  1.00 30.66           C  
ATOM   1950  CB  ALA A 277     -18.789  -9.145 -10.293  1.00 30.66           C  
ATOM   1951  O   ALA A 277     -16.686  -8.873 -12.741  1.00 30.66           O  
ATOM   1952  N   ALA A 278     -16.891 -11.131 -12.429  1.00 30.48           N  
ATOM   1953  CA  ALA A 278     -15.578 -11.366 -13.025  1.00 30.48           C  
ATOM   1954  C   ALA A 278     -15.607 -11.122 -14.531  1.00 30.48           C  
ATOM   1955  CB  ALA A 278     -15.105 -12.787 -12.728  1.00 30.48           C  
ATOM   1956  O   ALA A 278     -14.644 -10.601 -15.100  1.00 30.48           O  
ATOM   1957  N   ALA A 279     -16.832 -11.269 -15.220  1.00 27.49           N  
ATOM   1958  CA  ALA A 279     -17.009 -11.030 -16.650  1.00 27.49           C  
ATOM   1959  C   ALA A 279     -17.156  -9.540 -16.944  1.00 27.49           C  
ATOM   1960  CB  ALA A 279     -18.225 -11.794 -17.171  1.00 27.49           C  
ATOM   1961  O   ALA A 279     -16.703  -9.058 -17.985  1.00 27.49           O  
ATOM   1962  N   ALA A 280     -17.544  -8.657 -15.950  1.00 30.16           N  
ATOM   1963  CA  ALA A 280     -17.598  -7.218 -16.198  1.00 30.16           C  
ATOM   1964  C   ALA A 280     -16.206  -6.598 -16.133  1.00 30.16           C  
ATOM   1965  CB  ALA A 280     -18.527  -6.539 -15.194  1.00 30.16           C  
ATOM   1966  O   ALA A 280     -15.944  -5.576 -16.773  1.00 30.16           O  
ATOM   1967  N   LEU A 281     -15.126  -7.331 -15.623  1.00 33.38           N  
ATOM   1968  CA  LEU A 281     -13.726  -6.928 -15.700  1.00 33.38           C  
ATOM   1969  C   LEU A 281     -13.162  -7.187 -17.093  1.00 33.38           C  
ATOM   1970  CB  LEU A 281     -12.895  -7.675 -14.653  1.00 33.38           C  
ATOM   1971  O   LEU A 281     -12.223  -6.513 -17.522  1.00 33.38           O  
ATOM   1972  CG  LEU A 281     -11.969  -6.820 -13.787  1.00 33.38           C  
ATOM   1973  CD1 LEU A 281     -12.352  -6.947 -12.316  1.00 33.38           C  
ATOM   1974  CD2 LEU A 281     -10.513  -7.221 -14.001  1.00 33.38           C  
ATOM   1975  N   ALA A 282     -13.880  -8.087 -17.979  1.00 34.94           N  
ATOM   1976  CA  ALA A 282     -13.380  -8.371 -19.322  1.00 34.94           C  
ATOM   1977  C   ALA A 282     -13.658  -7.206 -20.268  1.00 34.94           C  
ATOM   1978  CB  ALA A 282     -14.007  -9.653 -19.863  1.00 34.94           C  
ATOM   1979  O   ALA A 282     -12.876  -6.941 -21.183  1.00 34.94           O  
ATOM   1980  N   ALA A 283     -14.327  -6.078 -19.806  1.00 34.89           N  
ATOM   1981  CA  ALA A 283     -14.615  -5.129 -20.879  1.00 34.89           C  
ATOM   1982  C   ALA A 283     -14.086  -3.739 -20.538  1.00 34.89           C  
ATOM   1983  CB  ALA A 283     -16.117  -5.072 -21.149  1.00 34.89           C  
ATOM   1984  O   ALA A 283     -13.847  -2.923 -21.432  1.00 34.89           O  
ATOM   1985  N   SER A 284     -13.159  -3.546 -19.506  1.00 36.61           N  
ATOM   1986  CA  SER A 284     -12.603  -2.203 -19.629  1.00 36.61           C  
ATOM   1987  C   SER A 284     -11.162  -2.153 -19.134  1.00 36.61           C  
ATOM   1988  CB  SER A 284     -13.453  -1.197 -18.851  1.00 36.61           C  
ATOM   1989  O   SER A 284     -10.887  -2.467 -17.974  1.00 36.61           O  
ATOM   1990  OG  SER A 284     -13.323   0.103 -19.400  1.00 36.61           O  
ATOM   1991  N   PRO A 285     -10.235  -2.457 -19.904  1.00 48.50           N  
ATOM   1992  CA  PRO A 285      -8.782  -2.471 -19.722  1.00 48.50           C  
ATOM   1993  C   PRO A 285      -8.275  -1.266 -18.933  1.00 48.50           C  
ATOM   1994  CB  PRO A 285      -8.247  -2.448 -21.156  1.00 48.50           C  
ATOM   1995  O   PRO A 285      -7.332  -1.390 -18.147  1.00 48.50           O  
ATOM   1996  CG  PRO A 285      -9.420  -2.058 -21.996  1.00 48.50           C  
ATOM   1997  CD  PRO A 285     -10.668  -2.222 -21.176  1.00 48.50           C  
ATOM   1998  N   ASN A 286      -9.130  -0.176 -18.740  1.00 52.42           N  
ATOM   1999  CA  ASN A 286      -8.571   0.996 -18.073  1.00 52.42           C  
ATOM   2000  C   ASN A 286      -9.561   1.602 -17.082  1.00 52.42           C  
ATOM   2001  CB  ASN A 286      -8.140   2.044 -19.101  1.00 52.42           C  
ATOM   2002  O   ASN A 286     -10.742   1.763 -17.398  1.00 52.42           O  
ATOM   2003  CG  ASN A 286      -6.932   1.609 -19.907  1.00 52.42           C  
ATOM   2004  ND2 ASN A 286      -6.744   2.221 -21.070  1.00 52.42           N  
ATOM   2005  OD1 ASN A 286      -6.175   0.730 -19.488  1.00 52.42           O  
ATOM   2006  N   THR A 287      -9.352   1.258 -15.771  1.00 64.42           N  
ATOM   2007  CA  THR A 287     -10.129   1.953 -14.751  1.00 64.42           C  
ATOM   2008  C   THR A 287      -9.997   3.466 -14.909  1.00 64.42           C  
ATOM   2009  CB  THR A 287      -9.687   1.542 -13.334  1.00 64.42           C  
ATOM   2010  O   THR A 287      -8.913   4.022 -14.722  1.00 64.42           O  
ATOM   2011  CG2 THR A 287     -10.654   2.073 -12.281  1.00 64.42           C  
ATOM   2012  OG1 THR A 287      -9.644   0.112 -13.250  1.00 64.42           O  
ATOM   2013  N   SER A 288     -10.684   3.986 -15.850  1.00 71.55           N  
ATOM   2014  CA  SER A 288     -10.649   5.415 -16.140  1.00 71.55           C  
ATOM   2015  C   SER A 288     -11.069   6.236 -14.926  1.00 71.55           C  
ATOM   2016  CB  SER A 288     -11.556   5.744 -17.327  1.00 71.55           C  
ATOM   2017  O   SER A 288     -11.825   5.758 -14.078  1.00 71.55           O  
ATOM   2018  OG  SER A 288     -12.918   5.544 -16.990  1.00 71.55           O  
ATOM   2019  N   LEU A 289     -10.395   7.369 -14.689  1.00 63.64           N  
ATOM   2020  CA  LEU A 289     -10.599   8.348 -13.627  1.00 63.64           C  
ATOM   2021  C   LEU A 289     -12.057   8.790 -13.567  1.00 63.64           C  
ATOM   2022  CB  LEU A 289      -9.693   9.564 -13.839  1.00 63.64           C  
ATOM   2023  O   LEU A 289     -12.626   8.920 -12.481  1.00 63.64           O  
ATOM   2024  CG  LEU A 289      -9.611  10.558 -12.679  1.00 63.64           C  
ATOM   2025  CD1 LEU A 289      -8.217  11.174 -12.607  1.00 63.64           C  
ATOM   2026  CD2 LEU A 289     -10.673  11.642 -12.827  1.00 63.64           C  
ATOM   2027  N   GLU A 290     -12.692   8.933 -14.644  1.00 67.10           N  
ATOM   2028  CA  GLU A 290     -14.067   9.418 -14.722  1.00 67.10           C  
ATOM   2029  C   GLU A 290     -15.049   8.378 -14.191  1.00 67.10           C  
ATOM   2030  CB  GLU A 290     -14.424   9.793 -16.162  1.00 67.10           C  
ATOM   2031  O   GLU A 290     -16.009   8.720 -13.498  1.00 67.10           O  
ATOM   2032  CG  GLU A 290     -13.629  10.970 -16.707  1.00 67.10           C  
ATOM   2033  CD  GLU A 290     -14.058  11.390 -18.103  1.00 67.10           C  
ATOM   2034  OE1 GLU A 290     -13.535  12.402 -18.621  1.00 67.10           O  
ATOM   2035  OE2 GLU A 290     -14.927  10.701 -18.684  1.00 67.10           O  
ATOM   2036  N   GLN A 291     -14.653   7.189 -14.445  1.00 71.17           N  
ATOM   2037  CA  GLN A 291     -15.486   6.091 -13.966  1.00 71.17           C  
ATOM   2038  C   GLN A 291     -15.408   5.964 -12.447  1.00 71.17           C  
ATOM   2039  CB  GLN A 291     -15.072   4.774 -14.624  1.00 71.17           C  
ATOM   2040  O   GLN A 291     -16.413   5.684 -11.790  1.00 71.17           O  
ATOM   2041  CG  GLN A 291     -16.046   3.630 -14.378  1.00 71.17           C  
ATOM   2042  CD  GLN A 291     -15.662   2.363 -15.119  1.00 71.17           C  
ATOM   2043  NE2 GLN A 291     -16.496   1.334 -15.005  1.00 71.17           N  
ATOM   2044  OE1 GLN A 291     -14.626   2.309 -15.788  1.00 71.17           O  
ATOM   2045  N   PHE A 292     -14.270   6.259 -11.936  1.00 73.98           N  
ATOM   2046  CA  PHE A 292     -14.075   6.204 -10.492  1.00 73.98           C  
ATOM   2047  C   PHE A 292     -14.798   7.355  -9.804  1.00 73.98           C  
ATOM   2048  CB  PHE A 292     -12.583   6.239 -10.148  1.00 73.98           C  
ATOM   2049  O   PHE A 292     -15.414   7.168  -8.753  1.00 73.98           O  
ATOM   2050  CG  PHE A 292     -12.297   6.121  -8.675  1.00 73.98           C  
ATOM   2051  CD1 PHE A 292     -12.042   7.251  -7.909  1.00 73.98           C  
ATOM   2052  CD2 PHE A 292     -12.283   4.877  -8.057  1.00 73.98           C  
ATOM   2053  CE1 PHE A 292     -11.777   7.144  -6.545  1.00 73.98           C  
ATOM   2054  CE2 PHE A 292     -12.019   4.762  -6.695  1.00 73.98           C  
ATOM   2055  CZ  PHE A 292     -11.765   5.897  -5.941  1.00 73.98           C  
ATOM   2056  N   ARG A 293     -14.876   8.491 -10.403  1.00 69.26           N  
ATOM   2057  CA  ARG A 293     -15.551   9.661  -9.851  1.00 69.26           C  
ATOM   2058  C   ARG A 293     -17.063   9.468  -9.842  1.00 69.26           C  
ATOM   2059  CB  ARG A 293     -15.187  10.916 -10.647  1.00 69.26           C  
ATOM   2060  O   ARG A 293     -17.739   9.861  -8.888  1.00 69.26           O  
ATOM   2061  CG  ARG A 293     -13.817  11.483 -10.312  1.00 69.26           C  
ATOM   2062  CD  ARG A 293     -13.558  12.798 -11.035  1.00 69.26           C  
ATOM   2063  NE  ARG A 293     -12.238  13.335 -10.720  1.00 69.26           N  
ATOM   2064  NH1 ARG A 293     -12.199  14.831 -12.481  1.00 69.26           N  
ATOM   2065  NH2 ARG A 293     -10.421  14.703 -11.040  1.00 69.26           N  
ATOM   2066  CZ  ARG A 293     -11.622  14.289 -11.414  1.00 69.26           C  
ATOM   2067  N   LYS A 294     -17.550   8.902 -10.912  1.00 67.60           N  
ATOM   2068  CA  LYS A 294     -18.996   8.768 -11.062  1.00 67.60           C  
ATOM   2069  C   LYS A 294     -19.539   7.653 -10.173  1.00 67.60           C  
ATOM   2070  CB  LYS A 294     -19.362   8.499 -12.522  1.00 67.60           C  
ATOM   2071  O   LYS A 294     -20.511   7.852  -9.442  1.00 67.60           O  
ATOM   2072  CG  LYS A 294     -19.303   9.732 -13.412  1.00 67.60           C  
ATOM   2073  CD  LYS A 294     -19.710   9.408 -14.844  1.00 67.60           C  
ATOM   2074  CE  LYS A 294     -19.502  10.600 -15.768  1.00 67.60           C  
ATOM   2075  NZ  LYS A 294     -19.907  10.290 -17.172  1.00 67.60           N  
ATOM   2076  N   ASP A 295     -18.811   6.533 -10.284  1.00 67.17           N  
ATOM   2077  CA  ASP A 295     -19.320   5.398  -9.521  1.00 67.17           C  
ATOM   2078  C   ASP A 295     -18.183   4.477  -9.082  1.00 67.17           C  
ATOM   2079  CB  ASP A 295     -20.344   4.613 -10.344  1.00 67.17           C  
ATOM   2080  O   ASP A 295     -17.829   3.536  -9.796  1.00 67.17           O  
ATOM   2081  CG  ASP A 295     -21.620   5.395 -10.604  1.00 67.17           C  
ATOM   2082  OD1 ASP A 295     -21.981   6.263  -9.780  1.00 67.17           O  
ATOM   2083  OD2 ASP A 295     -22.271   5.138 -11.639  1.00 67.17           O  
ATOM   2084  N   PRO A 296     -17.563   4.807  -7.915  1.00 65.73           N  
ATOM   2085  CA  PRO A 296     -16.479   3.953  -7.421  1.00 65.73           C  
ATOM   2086  C   PRO A 296     -16.935   2.522  -7.145  1.00 65.73           C  
ATOM   2087  CB  PRO A 296     -16.046   4.647  -6.127  1.00 65.73           C  
ATOM   2088  O   PRO A 296     -16.149   1.582  -7.288  1.00 65.73           O  
ATOM   2089  CG  PRO A 296     -17.236   5.448  -5.706  1.00 65.73           C  
ATOM   2090  CD  PRO A 296     -17.982   5.877  -6.936  1.00 65.73           C  
ATOM   2091  N   ASP A 297     -18.170   2.347  -6.911  1.00 68.51           N  
ATOM   2092  CA  ASP A 297     -18.722   1.041  -6.564  1.00 68.51           C  
ATOM   2093  C   ASP A 297     -18.728   0.109  -7.774  1.00 68.51           C  
ATOM   2094  CB  ASP A 297     -20.138   1.188  -6.006  1.00 68.51           C  
ATOM   2095  O   ASP A 297     -18.667  -1.113  -7.623  1.00 68.51           O  
ATOM   2096  CG  ASP A 297     -20.171   1.852  -4.640  1.00 68.51           C  
ATOM   2097  OD1 ASP A 297     -19.153   1.809  -3.916  1.00 68.51           O  
ATOM   2098  OD2 ASP A 297     -21.226   2.420  -4.284  1.00 68.51           O  
ATOM   2099  N   SER A 298     -18.729   0.707  -8.922  1.00 63.85           N  
ATOM   2100  CA  SER A 298     -18.723  -0.079 -10.152  1.00 63.85           C  
ATOM   2101  C   SER A 298     -17.393  -0.802 -10.339  1.00 63.85           C  
ATOM   2102  CB  SER A 298     -19.002   0.814 -11.361  1.00 63.85           C  
ATOM   2103  O   SER A 298     -17.337  -1.854 -10.979  1.00 63.85           O  
ATOM   2104  OG  SER A 298     -17.954   1.750 -11.547  1.00 63.85           O  
ATOM   2105  N   LEU A 299     -16.383  -0.231  -9.655  1.00 62.71           N  
ATOM   2106  CA  LEU A 299     -15.047  -0.792  -9.823  1.00 62.71           C  
ATOM   2107  C   LEU A 299     -14.725  -1.774  -8.702  1.00 62.71           C  
ATOM   2108  CB  LEU A 299     -13.998   0.322  -9.859  1.00 62.71           C  
ATOM   2109  O   LEU A 299     -13.619  -2.318  -8.646  1.00 62.71           O  
ATOM   2110  CG  LEU A 299     -14.066   1.280 -11.049  1.00 62.71           C  
ATOM   2111  CD1 LEU A 299     -13.137   2.469 -10.826  1.00 62.71           C  
ATOM   2112  CD2 LEU A 299     -13.711   0.553 -12.342  1.00 62.71           C  
ATOM   2113  N   CYS A 300     -15.699  -2.012  -7.916  1.00 66.94           N  
ATOM   2114  CA  CYS A 300     -15.535  -2.923  -6.789  1.00 66.94           C  
ATOM   2115  C   CYS A 300     -15.887  -4.352  -7.187  1.00 66.94           C  
ATOM   2116  CB  CYS A 300     -16.406  -2.483  -5.612  1.00 66.94           C  
ATOM   2117  O   CYS A 300     -16.886  -4.582  -7.871  1.00 66.94           O  
ATOM   2118  SG  CYS A 300     -15.793  -1.011  -4.765  1.00 66.94           S  
ATOM   2119  N   THR A 301     -14.937  -5.162  -7.013  1.00 69.47           N  
ATOM   2120  CA  THR A 301     -15.172  -6.584  -7.234  1.00 69.47           C  
ATOM   2121  C   THR A 301     -15.542  -7.281  -5.927  1.00 69.47           C  
ATOM   2122  CB  THR A 301     -13.935  -7.266  -7.849  1.00 69.47           C  
ATOM   2123  O   THR A 301     -14.821  -7.170  -4.933  1.00 69.47           O  
ATOM   2124  CG2 THR A 301     -14.259  -8.685  -8.304  1.00 69.47           C  
ATOM   2125  OG1 THR A 301     -13.490  -6.504  -8.979  1.00 69.47           O  
ATOM   2126  N   ARG A 302     -16.752  -7.869  -5.922  1.00 64.08           N  
ATOM   2127  CA  ARG A 302     -17.246  -8.558  -4.734  1.00 64.08           C  
ATOM   2128  C   ARG A 302     -17.220 -10.070  -4.928  1.00 64.08           C  
ATOM   2129  CB  ARG A 302     -18.665  -8.097  -4.396  1.00 64.08           C  
ATOM   2130  O   ARG A 302     -17.697 -10.579  -5.944  1.00 64.08           O  
ATOM   2131  CG  ARG A 302     -18.766  -6.621  -4.045  1.00 64.08           C  
ATOM   2132  CD  ARG A 302     -20.197  -6.214  -3.724  1.00 64.08           C  
ATOM   2133  NE  ARG A 302     -20.289  -4.801  -3.368  1.00 64.08           N  
ATOM   2134  NH1 ARG A 302     -22.598  -4.743  -3.346  1.00 64.08           N  
ATOM   2135  NH2 ARG A 302     -21.396  -2.850  -2.872  1.00 64.08           N  
ATOM   2136  CZ  ARG A 302     -21.427  -4.135  -3.196  1.00 64.08           C  
ATOM   2137  N   VAL A 303     -16.422 -10.748  -4.047  1.00 59.47           N  
ATOM   2138  CA  VAL A 303     -16.362 -12.205  -4.115  1.00 59.47           C  
ATOM   2139  C   VAL A 303     -16.836 -12.804  -2.793  1.00 59.47           C  
ATOM   2140  CB  VAL A 303     -14.934 -12.698  -4.442  1.00 59.47           C  
ATOM   2141  O   VAL A 303     -16.272 -12.515  -1.735  1.00 59.47           O  
ATOM   2142  CG1 VAL A 303     -14.891 -14.224  -4.500  1.00 59.47           C  
ATOM   2143  CG2 VAL A 303     -14.452 -12.097  -5.761  1.00 59.47           C  
ATOM   2144  N   PRO A 304     -17.979 -13.437  -2.858  1.00 55.65           N  
ATOM   2145  CA  PRO A 304     -18.394 -14.136  -1.640  1.00 55.65           C  
ATOM   2146  C   PRO A 304     -17.646 -15.450  -1.429  1.00 55.65           C  
ATOM   2147  CB  PRO A 304     -19.886 -14.389  -1.870  1.00 55.65           C  
ATOM   2148  O   PRO A 304     -17.467 -16.221  -2.375  1.00 55.65           O  
ATOM   2149  CG  PRO A 304     -20.053 -14.367  -3.355  1.00 55.65           C  
ATOM   2150  CD  PRO A 304     -18.971 -13.507  -3.944  1.00 55.65           C  
ATOM   2151  N   VAL A 305     -16.663 -15.513  -0.523  1.00 55.83           N  
ATOM   2152  CA  VAL A 305     -15.962 -16.759  -0.233  1.00 55.83           C  
ATOM   2153  C   VAL A 305     -16.583 -17.428   0.992  1.00 55.83           C  
ATOM   2154  CB  VAL A 305     -14.453 -16.522  -0.003  1.00 55.83           C  
ATOM   2155  O   VAL A 305     -16.785 -16.784   2.023  1.00 55.83           O  
ATOM   2156  CG1 VAL A 305     -13.743 -17.836   0.320  1.00 55.83           C  
ATOM   2157  CG2 VAL A 305     -13.825 -15.859  -1.227  1.00 55.83           C  
ATOM   2158  N   THR A 306     -17.207 -18.607   0.786  1.00 50.72           N  
ATOM   2159  CA  THR A 306     -17.715 -19.375   1.918  1.00 50.72           C  
ATOM   2160  C   THR A 306     -16.656 -20.343   2.434  1.00 50.72           C  
ATOM   2161  CB  THR A 306     -18.987 -20.156   1.537  1.00 50.72           C  
ATOM   2162  O   THR A 306     -15.976 -21.006   1.648  1.00 50.72           O  
ATOM   2163  CG2 THR A 306     -20.148 -19.209   1.249  1.00 50.72           C  
ATOM   2164  OG1 THR A 306     -18.725 -20.942   0.368  1.00 50.72           O  
ATOM   2165  N   THR A 307     -15.925 -20.038   3.488  1.00 47.66           N  
ATOM   2166  CA  THR A 307     -14.951 -20.957   4.065  1.00 47.66           C  
ATOM   2167  C   THR A 307     -15.625 -22.252   4.510  1.00 47.66           C  
ATOM   2168  CB  THR A 307     -14.220 -20.319   5.261  1.00 47.66           C  
ATOM   2169  O   THR A 307     -16.601 -22.222   5.263  1.00 47.66           O  
ATOM   2170  CG2 THR A 307     -12.711 -20.512   5.150  1.00 47.66           C  
ATOM   2171  OG1 THR A 307     -14.509 -18.916   5.296  1.00 47.66           O  
ATOM   2172  N   GLU A 308     -15.896 -23.237   3.679  1.00 48.18           N  
ATOM   2173  CA  GLU A 308     -16.338 -24.569   4.082  1.00 48.18           C  
ATOM   2174  C   GLU A 308     -15.192 -25.369   4.693  1.00 48.18           C  
ATOM   2175  CB  GLU A 308     -16.929 -25.324   2.888  1.00 48.18           C  
ATOM   2176  O   GLU A 308     -14.169 -25.594   4.043  1.00 48.18           O  
ATOM   2177  CG  GLU A 308     -18.217 -24.715   2.351  1.00 48.18           C  
ATOM   2178  CD  GLU A 308     -18.847 -25.532   1.235  1.00 48.18           C  
ATOM   2179  OE1 GLU A 308     -19.949 -25.169   0.765  1.00 48.18           O  
ATOM   2180  OE2 GLU A 308     -18.234 -26.543   0.827  1.00 48.18           O  
ATOM   2181  N   GLU A 309     -14.564 -25.080   5.748  1.00 39.24           N  
ATOM   2182  CA  GLU A 309     -13.534 -25.915   6.359  1.00 39.24           C  
ATOM   2183  C   GLU A 309     -14.053 -27.324   6.630  1.00 39.24           C  
ATOM   2184  CB  GLU A 309     -13.029 -25.282   7.658  1.00 39.24           C  
ATOM   2185  O   GLU A 309     -15.184 -27.496   7.090  1.00 39.24           O  
ATOM   2186  CG  GLU A 309     -11.912 -24.268   7.454  1.00 39.24           C  
ATOM   2187  CD  GLU A 309     -11.286 -23.796   8.757  1.00 39.24           C  
ATOM   2188  OE1 GLU A 309     -10.245 -23.102   8.713  1.00 39.24           O  
ATOM   2189  OE2 GLU A 309     -11.840 -24.124   9.830  1.00 39.24           O  
ATOM   2190  N   ASP A 310     -13.733 -28.425   5.873  1.00 38.63           N  
ATOM   2191  CA  ASP A 310     -13.476 -29.849   6.062  1.00 38.63           C  
ATOM   2192  C   ASP A 310     -14.071 -30.345   7.378  1.00 38.63           C  
ATOM   2193  CB  ASP A 310     -11.974 -30.134   6.023  1.00 38.63           C  
ATOM   2194  O   ASP A 310     -13.621 -29.953   8.456  1.00 38.63           O  
ATOM   2195  CG  ASP A 310     -11.420 -30.208   4.611  1.00 38.63           C  
ATOM   2196  OD1 ASP A 310     -12.179 -30.536   3.675  1.00 38.63           O  
ATOM   2197  OD2 ASP A 310     -10.212 -29.939   4.434  1.00 38.63           O  
ATOM   2198  N   GLY A 311     -15.364 -30.578   7.518  1.00 42.64           N  
ATOM   2199  CA  GLY A 311     -15.974 -31.552   8.410  1.00 42.64           C  
ATOM   2200  C   GLY A 311     -16.000 -31.100   9.858  1.00 42.64           C  
ATOM   2201  O   GLY A 311     -16.699 -31.689  10.684  1.00 42.64           O  
ATOM   2202  N   GLN A 312     -15.671 -29.876  10.306  1.00 35.79           N  
ATOM   2203  CA  GLN A 312     -15.794 -29.405  11.681  1.00 35.79           C  
ATOM   2204  C   GLN A 312     -16.486 -28.047  11.738  1.00 35.79           C  
ATOM   2205  CB  GLN A 312     -14.419 -29.322  12.346  1.00 35.79           C  
ATOM   2206  O   GLN A 312     -16.232 -27.179  10.900  1.00 35.79           O  
ATOM   2207  CG  GLN A 312     -14.088 -30.519  13.226  1.00 35.79           C  
ATOM   2208  CD  GLN A 312     -12.648 -30.975  13.081  1.00 35.79           C  
ATOM   2209  NE2 GLN A 312     -12.331 -32.132  13.653  1.00 35.79           N  
ATOM   2210  OE1 GLN A 312     -11.827 -30.294  12.458  1.00 35.79           O  
ATOM   2211  N   ALA A 313     -17.819 -27.977  11.699  1.00 37.92           N  
ATOM   2212  CA  ALA A 313     -18.814 -26.935  11.940  1.00 37.92           C  
ATOM   2213  C   ALA A 313     -18.486 -25.670  11.152  1.00 37.92           C  
ATOM   2214  CB  ALA A 313     -18.903 -26.621  13.432  1.00 37.92           C  
ATOM   2215  O   ALA A 313     -17.341 -25.212  11.149  1.00 37.92           O  
ATOM   2216  N   PRO A 314     -18.990 -25.438   9.914  1.00 41.87           N  
ATOM   2217  CA  PRO A 314     -18.850 -24.263   9.050  1.00 41.87           C  
ATOM   2218  C   PRO A 314     -18.443 -23.009   9.821  1.00 41.87           C  
ATOM   2219  CB  PRO A 314     -20.247 -24.103   8.445  1.00 41.87           C  
ATOM   2220  O   PRO A 314     -18.916 -22.786  10.939  1.00 41.87           O  
ATOM   2221  CG  PRO A 314     -21.152 -24.850   9.369  1.00 41.87           C  
ATOM   2222  CD  PRO A 314     -20.326 -25.815  10.170  1.00 41.87           C  
ATOM   2223  N   SER A 315     -17.238 -22.802  10.385  1.00 49.36           N  
ATOM   2224  CA  SER A 315     -16.982 -21.482  10.950  1.00 49.36           C  
ATOM   2225  C   SER A 315     -18.098 -20.503  10.598  1.00 49.36           C  
ATOM   2226  CB  SER A 315     -15.641 -20.938  10.456  1.00 49.36           C  
ATOM   2227  O   SER A 315     -18.557 -20.464   9.455  1.00 49.36           O  
ATOM   2228  OG  SER A 315     -15.768 -20.397   9.152  1.00 49.36           O  
ATOM   2229  N   ASN A 316     -19.282 -20.634  11.021  1.00 57.73           N  
ATOM   2230  CA  ASN A 316     -20.407 -19.708  11.104  1.00 57.73           C  
ATOM   2231  C   ASN A 316     -20.040 -18.330  10.562  1.00 57.73           C  
ATOM   2232  CB  ASN A 316     -20.904 -19.596  12.547  1.00 57.73           C  
ATOM   2233  O   ASN A 316     -20.814 -17.380  10.692  1.00 57.73           O  
ATOM   2234  CG  ASN A 316     -22.415 -19.514  12.639  1.00 57.73           C  
ATOM   2235  ND2 ASN A 316     -22.940 -19.589  13.856  1.00 57.73           N  
ATOM   2236  OD1 ASN A 316     -23.105 -19.386  11.624  1.00 57.73           O  
ATOM   2237  N   VAL A 317     -18.935 -18.140   9.755  1.00 63.19           N  
ATOM   2238  CA  VAL A 317     -18.607 -16.789   9.312  1.00 63.19           C  
ATOM   2239  C   VAL A 317     -18.552 -16.744   7.787  1.00 63.19           C  
ATOM   2240  CB  VAL A 317     -17.266 -16.306   9.908  1.00 63.19           C  
ATOM   2241  O   VAL A 317     -17.867 -17.555   7.160  1.00 63.19           O  
ATOM   2242  CG1 VAL A 317     -16.932 -14.899   9.417  1.00 63.19           C  
ATOM   2243  CG2 VAL A 317     -17.316 -16.345  11.434  1.00 63.19           C  
ATOM   2244  N   ARG A 318     -19.530 -16.146   7.196  1.00 70.45           N  
ATOM   2245  CA  ARG A 318     -19.558 -15.830   5.772  1.00 70.45           C  
ATOM   2246  C   ARG A 318     -18.736 -14.582   5.471  1.00 70.45           C  
ATOM   2247  CB  ARG A 318     -20.999 -15.636   5.293  1.00 70.45           C  
ATOM   2248  O   ARG A 318     -19.007 -13.508   6.012  1.00 70.45           O  
ATOM   2249  CG  ARG A 318     -21.794 -16.928   5.191  1.00 70.45           C  
ATOM   2250  CD  ARG A 318     -23.209 -16.681   4.688  1.00 70.45           C  
ATOM   2251  NE  ARG A 318     -24.030 -17.886   4.776  1.00 70.45           N  
ATOM   2252  NH1 ARG A 318     -25.975 -16.861   4.067  1.00 70.45           N  
ATOM   2253  NH2 ARG A 318     -25.976 -19.092   4.595  1.00 70.45           N  
ATOM   2254  CZ  ARG A 318     -25.325 -17.943   4.479  1.00 70.45           C  
ATOM   2255  N   LEU A 319     -17.590 -14.708   4.700  1.00 75.55           N  
ATOM   2256  CA  LEU A 319     -16.713 -13.583   4.394  1.00 75.55           C  
ATOM   2257  C   LEU A 319     -17.023 -13.011   3.015  1.00 75.55           C  
ATOM   2258  CB  LEU A 319     -15.246 -14.013   4.463  1.00 75.55           C  
ATOM   2259  O   LEU A 319     -17.173 -13.761   2.047  1.00 75.55           O  
ATOM   2260  CG  LEU A 319     -14.727 -14.436   5.839  1.00 75.55           C  
ATOM   2261  CD1 LEU A 319     -13.367 -15.113   5.707  1.00 75.55           C  
ATOM   2262  CD2 LEU A 319     -14.644 -13.233   6.772  1.00 75.55           C  
ATOM   2263  N   HIS A 320     -17.280 -11.727   3.003  1.00 81.38           N  
ATOM   2264  CA  HIS A 320     -17.479 -10.988   1.761  1.00 81.38           C  
ATOM   2265  C   HIS A 320     -16.276 -10.104   1.448  1.00 81.38           C  
ATOM   2266  CB  HIS A 320     -18.748 -10.138   1.841  1.00 81.38           C  
ATOM   2267  O   HIS A 320     -15.947  -9.200   2.219  1.00 81.38           O  
ATOM   2268  CG  HIS A 320     -20.002 -10.943   1.965  1.00 81.38           C  
ATOM   2269  CD2 HIS A 320     -20.702 -11.337   3.056  1.00 81.38           C  
ATOM   2270  ND1 HIS A 320     -20.677 -11.443   0.873  1.00 81.38           N  
ATOM   2271  CE1 HIS A 320     -21.741 -12.110   1.287  1.00 81.38           C  
ATOM   2272  NE2 HIS A 320     -21.779 -12.062   2.607  1.00 81.38           N  
ATOM   2273  N   TYR A 321     -15.561 -10.388   0.357  1.00 84.03           N  
ATOM   2274  CA  TYR A 321     -14.401  -9.602  -0.048  1.00 84.03           C  
ATOM   2275  C   TYR A 321     -14.769  -8.611  -1.145  1.00 84.03           C  
ATOM   2276  CB  TYR A 321     -13.272 -10.519  -0.529  1.00 84.03           C  
ATOM   2277  O   TYR A 321     -15.457  -8.966  -2.106  1.00 84.03           O  
ATOM   2278  CG  TYR A 321     -12.693 -11.391   0.559  1.00 84.03           C  
ATOM   2279  CD1 TYR A 321     -11.753 -10.887   1.455  1.00 84.03           C  
ATOM   2280  CD2 TYR A 321     -13.083 -12.719   0.692  1.00 84.03           C  
ATOM   2281  CE1 TYR A 321     -11.214 -11.687   2.457  1.00 84.03           C  
ATOM   2282  CE2 TYR A 321     -12.551 -13.528   1.690  1.00 84.03           C  
ATOM   2283  OH  TYR A 321     -11.090 -13.801   3.558  1.00 84.03           O  
ATOM   2284  CZ  TYR A 321     -11.620 -13.004   2.567  1.00 84.03           C  
ATOM   2285  N   SER A 322     -14.488  -7.374  -0.894  1.00 87.31           N  
ATOM   2286  CA  SER A 322     -14.647  -6.339  -1.911  1.00 87.31           C  
ATOM   2287  C   SER A 322     -13.319  -5.655  -2.216  1.00 87.31           C  
ATOM   2288  CB  SER A 322     -15.675  -5.300  -1.462  1.00 87.31           C  
ATOM   2289  O   SER A 322     -12.619  -5.213  -1.302  1.00 87.31           O  
ATOM   2290  OG  SER A 322     -15.409  -4.040  -2.055  1.00 87.31           O  
ATOM   2291  N   ILE A 323     -12.847  -5.730  -3.425  1.00 89.45           N  
ATOM   2292  CA  ILE A 323     -11.608  -5.075  -3.830  1.00 89.45           C  
ATOM   2293  C   ILE A 323     -11.927  -3.856  -4.693  1.00 89.45           C  
ATOM   2294  CB  ILE A 323     -10.680  -6.045  -4.596  1.00 89.45           C  
ATOM   2295  O   ILE A 323     -12.629  -3.967  -5.700  1.00 89.45           O  
ATOM   2296  CG1 ILE A 323     -10.330  -7.253  -3.719  1.00 89.45           C  
ATOM   2297  CG2 ILE A 323      -9.414  -5.324  -5.065  1.00 89.45           C  
ATOM   2298  CD1 ILE A 323      -9.573  -8.352  -4.452  1.00 89.45           C  
ATOM   2299  N   GLN A 324     -11.485  -2.755  -4.221  1.00 87.58           N  
ATOM   2300  CA  GLN A 324     -11.693  -1.494  -4.925  1.00 87.58           C  
ATOM   2301  C   GLN A 324     -10.512  -1.172  -5.836  1.00 87.58           C  
ATOM   2302  CB  GLN A 324     -11.916  -0.353  -3.931  1.00 87.58           C  
ATOM   2303  O   GLN A 324      -9.384  -1.011  -5.366  1.00 87.58           O  
ATOM   2304  CG  GLN A 324     -12.290   0.969  -4.587  1.00 87.58           C  
ATOM   2305  CD  GLN A 324     -12.739   2.015  -3.584  1.00 87.58           C  
ATOM   2306  NE2 GLN A 324     -13.184   3.163  -4.083  1.00 87.58           N  
ATOM   2307  OE1 GLN A 324     -12.687   1.793  -2.370  1.00 87.58           O  
ATOM   2308  N   ASP A 325     -10.825  -1.163  -7.155  1.00 89.04           N  
ATOM   2309  CA  ASP A 325      -9.823  -0.767  -8.141  1.00 89.04           C  
ATOM   2310  C   ASP A 325      -9.789   0.750  -8.310  1.00 89.04           C  
ATOM   2311  CB  ASP A 325     -10.099  -1.440  -9.487  1.00 89.04           C  
ATOM   2312  O   ASP A 325     -10.832   1.385  -8.481  1.00 89.04           O  
ATOM   2313  CG  ASP A 325      -8.898  -1.422 -10.416  1.00 89.04           C  
ATOM   2314  OD1 ASP A 325      -7.812  -0.962 -10.001  1.00 89.04           O  
ATOM   2315  OD2 ASP A 325      -9.039  -1.870 -11.574  1.00 89.04           O  
ATOM   2316  N   THR A 326      -8.503   1.379  -8.080  1.00 87.49           N  
ATOM   2317  CA  THR A 326      -8.324   2.818  -8.236  1.00 87.49           C  
ATOM   2318  C   THR A 326      -7.498   3.129  -9.481  1.00 87.49           C  
ATOM   2319  CB  THR A 326      -7.644   3.434  -6.999  1.00 87.49           C  
ATOM   2320  O   THR A 326      -6.709   2.295  -9.933  1.00 87.49           O  
ATOM   2321  CG2 THR A 326      -8.492   3.231  -5.748  1.00 87.49           C  
ATOM   2322  OG1 THR A 326      -6.368   2.813  -6.803  1.00 87.49           O  
ATOM   2323  N   PRO A 327      -7.883   4.286 -10.082  1.00 84.29           N  
ATOM   2324  CA  PRO A 327      -7.062   4.694 -11.224  1.00 84.29           C  
ATOM   2325  C   PRO A 327      -5.622   5.017 -10.830  1.00 84.29           C  
ATOM   2326  CB  PRO A 327      -7.779   5.943 -11.744  1.00 84.29           C  
ATOM   2327  O   PRO A 327      -5.368   5.445  -9.702  1.00 84.29           O  
ATOM   2328  CG  PRO A 327      -8.552   6.456 -10.573  1.00 84.29           C  
ATOM   2329  CD  PRO A 327      -8.888   5.297  -9.679  1.00 84.29           C  
ATOM   2330  N   GLY A 328      -4.655   4.625 -11.667  1.00 86.13           N  
ATOM   2331  CA  GLY A 328      -3.255   4.951 -11.448  1.00 86.13           C  
ATOM   2332  C   GLY A 328      -2.963   6.435 -11.565  1.00 86.13           C  
ATOM   2333  O   GLY A 328      -3.571   7.130 -12.382  1.00 86.13           O  
ATOM   2334  N   TYR A 329      -2.098   7.099 -10.593  1.00 83.88           N  
ATOM   2335  CA  TYR A 329      -1.750   8.515 -10.564  1.00 83.88           C  
ATOM   2336  C   TYR A 329      -0.773   8.859 -11.682  1.00 83.88           C  
ATOM   2337  CB  TYR A 329      -1.145   8.891  -9.208  1.00 83.88           C  
ATOM   2338  O   TYR A 329      -0.453  10.031 -11.896  1.00 83.88           O  
ATOM   2339  CG  TYR A 329       0.056   8.060  -8.826  1.00 83.88           C  
ATOM   2340  CD1 TYR A 329      -0.074   6.962  -7.979  1.00 83.88           C  
ATOM   2341  CD2 TYR A 329       1.322   8.371  -9.311  1.00 83.88           C  
ATOM   2342  CE1 TYR A 329       1.030   6.194  -7.624  1.00 83.88           C  
ATOM   2343  CE2 TYR A 329       2.432   7.610  -8.962  1.00 83.88           C  
ATOM   2344  OH  TYR A 329       3.373   5.768  -7.770  1.00 83.88           O  
ATOM   2345  CZ  TYR A 329       2.277   6.525  -8.119  1.00 83.88           C  
ATOM   2346  N   GLY A 330      -0.819   8.503 -12.902  1.00 80.14           N  
ATOM   2347  CA  GLY A 330      -0.073   8.770 -14.122  1.00 80.14           C  
ATOM   2348  C   GLY A 330      -0.965   9.023 -15.323  1.00 80.14           C  
ATOM   2349  O   GLY A 330      -0.491   9.467 -16.371  1.00 80.14           O  
ATOM   2350  N   ASP A 331      -2.225   8.835 -15.046  1.00 77.01           N  
ATOM   2351  CA  ASP A 331      -3.187   9.071 -16.119  1.00 77.01           C  
ATOM   2352  C   ASP A 331      -3.574  10.547 -16.194  1.00 77.01           C  
ATOM   2353  CB  ASP A 331      -4.435   8.210 -15.919  1.00 77.01           C  
ATOM   2354  O   ASP A 331      -3.900  11.054 -17.269  1.00 77.01           O  
ATOM   2355  CG  ASP A 331      -4.175   6.730 -16.139  1.00 77.01           C  
ATOM   2356  OD1 ASP A 331      -3.160   6.376 -16.777  1.00 77.01           O  
ATOM   2357  OD2 ASP A 331      -4.995   5.909 -15.672  1.00 77.01           O  
ATOM   2358  N   ASP A 332      -3.354  11.221 -15.092  1.00 76.45           N  
ATOM   2359  CA  ASP A 332      -3.660  12.646 -15.018  1.00 76.45           C  
ATOM   2360  C   ASP A 332      -2.382  13.482 -14.996  1.00 76.45           C  
ATOM   2361  CB  ASP A 332      -4.507  12.949 -13.780  1.00 76.45           C  
ATOM   2362  O   ASP A 332      -1.321  12.994 -14.601  1.00 76.45           O  
ATOM   2363  CG  ASP A 332      -5.935  12.445 -13.901  1.00 76.45           C  
ATOM   2364  OD1 ASP A 332      -6.408  12.219 -15.036  1.00 76.45           O  
ATOM   2365  OD2 ASP A 332      -6.594  12.275 -12.853  1.00 76.45           O  
ATOM   2366  N   ILE A 333      -2.430  14.686 -15.579  1.00 80.42           N  
ATOM   2367  CA  ILE A 333      -1.291  15.597 -15.626  1.00 80.42           C  
ATOM   2368  C   ILE A 333      -0.912  16.023 -14.209  1.00 80.42           C  
ATOM   2369  CB  ILE A 333      -1.595  16.837 -16.495  1.00 80.42           C  
ATOM   2370  O   ILE A 333       0.272  16.102 -13.873  1.00 80.42           O  
ATOM   2371  CG1 ILE A 333      -1.839  16.422 -17.951  1.00 80.42           C  
ATOM   2372  CG2 ILE A 333      -0.456  17.856 -16.400  1.00 80.42           C  
ATOM   2373  CD1 ILE A 333      -2.391  17.537 -18.828  1.00 80.42           C  
ATOM   2374  N   ASP A 334      -2.042  16.164 -13.349  1.00 81.69           N  
ATOM   2375  CA  ASP A 334      -1.782  16.591 -11.978  1.00 81.69           C  
ATOM   2376  C   ASP A 334      -1.858  15.412 -11.012  1.00 81.69           C  
ATOM   2377  CB  ASP A 334      -2.772  17.680 -11.558  1.00 81.69           C  
ATOM   2378  O   ASP A 334      -2.941  14.885 -10.750  1.00 81.69           O  
ATOM   2379  CG  ASP A 334      -2.269  18.523 -10.399  1.00 81.69           C  
ATOM   2380  OD1 ASP A 334      -1.210  18.196  -9.821  1.00 81.69           O  
ATOM   2381  OD2 ASP A 334      -2.940  19.522 -10.059  1.00 81.69           O  
ATOM   2382  N   ILE A 335      -0.844  14.931 -10.530  1.00 84.96           N  
ATOM   2383  CA  ILE A 335      -0.722  13.782  -9.639  1.00 84.96           C  
ATOM   2384  C   ILE A 335      -1.366  14.103  -8.292  1.00 84.96           C  
ATOM   2385  CB  ILE A 335       0.755  13.374  -9.443  1.00 84.96           C  
ATOM   2386  O   ILE A 335      -1.988  13.236  -7.673  1.00 84.96           O  
ATOM   2387  CG1 ILE A 335       1.377  12.960 -10.781  1.00 84.96           C  
ATOM   2388  CG2 ILE A 335       0.871  12.246  -8.413  1.00 84.96           C  
ATOM   2389  CD1 ILE A 335       2.894  12.828 -10.745  1.00 84.96           C  
ATOM   2390  N   GLN A 336      -1.276  15.444  -7.862  1.00 86.00           N  
ATOM   2391  CA  GLN A 336      -1.847  15.871  -6.589  1.00 86.00           C  
ATOM   2392  C   GLN A 336      -3.365  15.713  -6.587  1.00 86.00           C  
ATOM   2393  CB  GLN A 336      -1.470  17.323  -6.292  1.00 86.00           C  
ATOM   2394  O   GLN A 336      -3.956  15.352  -5.567  1.00 86.00           O  
ATOM   2395  CG  GLN A 336      -0.009  17.513  -5.910  1.00 86.00           C  
ATOM   2396  CD  GLN A 336       0.405  16.658  -4.727  1.00 86.00           C  
ATOM   2397  NE2 GLN A 336       1.536  15.973  -4.856  1.00 86.00           N  
ATOM   2398  OE1 GLN A 336      -0.287  16.613  -3.704  1.00 86.00           O  
ATOM   2399  N   ASN A 337      -3.919  15.960  -7.729  1.00 87.55           N  
ATOM   2400  CA  ASN A 337      -5.362  15.799  -7.868  1.00 87.55           C  
ATOM   2401  C   ASN A 337      -5.783  14.343  -7.697  1.00 87.55           C  
ATOM   2402  CB  ASN A 337      -5.834  16.333  -9.222  1.00 87.55           C  
ATOM   2403  O   ASN A 337      -6.807  14.057  -7.075  1.00 87.55           O  
ATOM   2404  CG  ASN A 337      -5.793  17.847  -9.299  1.00 87.55           C  
ATOM   2405  ND2 ASN A 337      -5.884  18.381 -10.511  1.00 87.55           N  
ATOM   2406  OD1 ASN A 337      -5.678  18.530  -8.279  1.00 87.55           O  
ATOM   2407  N   SER A 338      -4.962  13.430  -8.283  1.00 86.87           N  
ATOM   2408  CA  SER A 338      -5.250  12.007  -8.134  1.00 86.87           C  
ATOM   2409  C   SER A 338      -5.144  11.572  -6.676  1.00 86.87           C  
ATOM   2410  CB  SER A 338      -4.299  11.175  -8.994  1.00 86.87           C  
ATOM   2411  O   SER A 338      -5.965  10.787  -6.196  1.00 86.87           O  
ATOM   2412  OG  SER A 338      -2.951  11.402  -8.617  1.00 86.87           O  
ATOM   2413  N   LEU A 339      -4.161  12.147  -5.996  1.00 87.77           N  
ATOM   2414  CA  LEU A 339      -3.969  11.881  -4.574  1.00 87.77           C  
ATOM   2415  C   LEU A 339      -5.161  12.376  -3.762  1.00 87.77           C  
ATOM   2416  CB  LEU A 339      -2.684  12.546  -4.073  1.00 87.77           C  
ATOM   2417  O   LEU A 339      -5.670  11.659  -2.898  1.00 87.77           O  
ATOM   2418  CG  LEU A 339      -1.370  11.927  -4.550  1.00 87.77           C  
ATOM   2419  CD1 LEU A 339      -0.183  12.705  -3.990  1.00 87.77           C  
ATOM   2420  CD2 LEU A 339      -1.292  10.459  -4.144  1.00 87.77           C  
ATOM   2421  N   ASN A 340      -5.537  13.639  -3.985  1.00 89.84           N  
ATOM   2422  CA  ASN A 340      -6.646  14.241  -3.253  1.00 89.84           C  
ATOM   2423  C   ASN A 340      -7.956  13.503  -3.514  1.00 89.84           C  
ATOM   2424  CB  ASN A 340      -6.789  15.721  -3.616  1.00 89.84           C  
ATOM   2425  O   ASN A 340      -8.794  13.381  -2.618  1.00 89.84           O  
ATOM   2426  CG  ASN A 340      -5.648  16.565  -3.082  1.00 89.84           C  
ATOM   2427  ND2 ASN A 340      -5.398  17.699  -3.727  1.00 89.84           N  
ATOM   2428  OD1 ASN A 340      -4.996  16.201  -2.100  1.00 89.84           O  
ATOM   2429  N   MET A 341      -8.027  12.980  -4.633  1.00 88.14           N  
ATOM   2430  CA  MET A 341      -9.230  12.232  -4.990  1.00 88.14           C  
ATOM   2431  C   MET A 341      -9.363  10.976  -4.135  1.00 88.14           C  
ATOM   2432  CB  MET A 341      -9.210  11.856  -6.472  1.00 88.14           C  
ATOM   2433  O   MET A 341     -10.445  10.680  -3.625  1.00 88.14           O  
ATOM   2434  CG  MET A 341      -9.456  13.030  -7.406  1.00 88.14           C  
ATOM   2435  SD  MET A 341      -9.642  12.509  -9.156  1.00 88.14           S  
ATOM   2436  CE  MET A 341      -7.950  11.956  -9.506  1.00 88.14           C  
ATOM   2437  N   ILE A 342      -8.284  10.303  -4.041  1.00 89.88           N  
ATOM   2438  CA  ILE A 342      -8.287   9.061  -3.276  1.00 89.88           C  
ATOM   2439  C   ILE A 342      -8.465   9.370  -1.791  1.00 89.88           C  
ATOM   2440  CB  ILE A 342      -6.988   8.255  -3.504  1.00 89.88           C  
ATOM   2441  O   ILE A 342      -9.233   8.698  -1.099  1.00 89.88           O  
ATOM   2442  CG1 ILE A 342      -6.868   7.840  -4.974  1.00 89.88           C  
ATOM   2443  CG2 ILE A 342      -6.944   7.031  -2.584  1.00 89.88           C  
ATOM   2444  CD1 ILE A 342      -5.519   7.237  -5.339  1.00 89.88           C  
ATOM   2445  N   VAL A 343      -7.792  10.376  -1.289  1.00 90.90           N  
ATOM   2446  CA  VAL A 343      -7.876  10.774   0.112  1.00 90.90           C  
ATOM   2447  C   VAL A 343      -9.304  11.202   0.444  1.00 90.90           C  
ATOM   2448  CB  VAL A 343      -6.888  11.917   0.438  1.00 90.90           C  
ATOM   2449  O   VAL A 343      -9.851  10.811   1.477  1.00 90.90           O  
ATOM   2450  CG1 VAL A 343      -7.145  12.469   1.839  1.00 90.90           C  
ATOM   2451  CG2 VAL A 343      -5.447  11.428   0.308  1.00 90.90           C  
ATOM   2452  N   ASP A 344      -9.879  12.000  -0.439  1.00 90.32           N  
ATOM   2453  CA  ASP A 344     -11.252  12.459  -0.247  1.00 90.32           C  
ATOM   2454  C   ASP A 344     -12.230  11.286  -0.263  1.00 90.32           C  
ATOM   2455  CB  ASP A 344     -11.633  13.476  -1.325  1.00 90.32           C  
ATOM   2456  O   ASP A 344     -13.195  11.266   0.503  1.00 90.32           O  
ATOM   2457  CG  ASP A 344     -10.954  14.822  -1.136  1.00 90.32           C  
ATOM   2458  OD1 ASP A 344     -10.399  15.077  -0.046  1.00 90.32           O  
ATOM   2459  OD2 ASP A 344     -10.977  15.634  -2.086  1.00 90.32           O  
ATOM   2460  N   TYR A 345     -11.951  10.340  -1.160  1.00 89.17           N  
ATOM   2461  CA  TYR A 345     -12.791   9.150  -1.229  1.00 89.17           C  
ATOM   2462  C   TYR A 345     -12.780   8.397   0.095  1.00 89.17           C  
ATOM   2463  CB  TYR A 345     -12.324   8.227  -2.359  1.00 89.17           C  
ATOM   2464  O   TYR A 345     -13.835   8.023   0.613  1.00 89.17           O  
ATOM   2465  CG  TYR A 345     -13.037   6.897  -2.391  1.00 89.17           C  
ATOM   2466  CD1 TYR A 345     -12.401   5.733  -1.966  1.00 89.17           C  
ATOM   2467  CD2 TYR A 345     -14.348   6.802  -2.846  1.00 89.17           C  
ATOM   2468  CE1 TYR A 345     -13.054   4.505  -1.995  1.00 89.17           C  
ATOM   2469  CE2 TYR A 345     -15.011   5.579  -2.879  1.00 89.17           C  
ATOM   2470  OH  TYR A 345     -15.008   3.226  -2.484  1.00 89.17           O  
ATOM   2471  CZ  TYR A 345     -14.357   4.438  -2.452  1.00 89.17           C  
ATOM   2472  N   ILE A 346     -11.619   8.214   0.726  1.00 88.99           N  
ATOM   2473  CA  ILE A 346     -11.467   7.453   1.961  1.00 88.99           C  
ATOM   2474  C   ILE A 346     -12.027   8.254   3.134  1.00 88.99           C  
ATOM   2475  CB  ILE A 346      -9.989   7.084   2.220  1.00 88.99           C  
ATOM   2476  O   ILE A 346     -12.779   7.723   3.954  1.00 88.99           O  
ATOM   2477  CG1 ILE A 346      -9.467   6.159   1.115  1.00 88.99           C  
ATOM   2478  CG2 ILE A 346      -9.827   6.436   3.598  1.00 88.99           C  
ATOM   2479  CD1 ILE A 346      -7.973   5.876   1.198  1.00 88.99           C  
ATOM   2480  N   GLU A 347     -11.694   9.533   3.185  1.00 88.19           N  
ATOM   2481  CA  GLU A 347     -12.107  10.378   4.301  1.00 88.19           C  
ATOM   2482  C   GLU A 347     -13.608  10.648   4.264  1.00 88.19           C  
ATOM   2483  CB  GLU A 347     -11.334  11.699   4.290  1.00 88.19           C  
ATOM   2484  O   GLU A 347     -14.303  10.466   5.266  1.00 88.19           O  
ATOM   2485  CG  GLU A 347      -9.957  11.612   4.932  1.00 88.19           C  
ATOM   2486  CD  GLU A 347      -9.260  12.959   5.042  1.00 88.19           C  
ATOM   2487  OE1 GLU A 347      -8.161  13.027   5.637  1.00 88.19           O  
ATOM   2488  OE2 GLU A 347      -9.819  13.955   4.530  1.00 88.19           O  
ATOM   2489  N   GLU A 348     -14.100  11.193   3.128  1.00 83.50           N  
ATOM   2490  CA  GLU A 348     -15.476  11.672   3.039  1.00 83.50           C  
ATOM   2491  C   GLU A 348     -16.452  10.514   2.850  1.00 83.50           C  
ATOM   2492  CB  GLU A 348     -15.623  12.676   1.893  1.00 83.50           C  
ATOM   2493  O   GLU A 348     -17.470  10.434   3.540  1.00 83.50           O  
ATOM   2494  CG  GLU A 348     -14.958  14.018   2.162  1.00 83.50           C  
ATOM   2495  CD  GLU A 348     -15.061  14.984   0.993  1.00 83.50           C  
ATOM   2496  OE1 GLU A 348     -14.466  16.083   1.059  1.00 83.50           O  
ATOM   2497  OE2 GLU A 348     -15.744  14.639   0.003  1.00 83.50           O  
ATOM   2498  N   GLN A 349     -16.105   9.581   1.969  1.00 77.19           N  
ATOM   2499  CA  GLN A 349     -17.090   8.588   1.553  1.00 77.19           C  
ATOM   2500  C   GLN A 349     -17.067   7.371   2.473  1.00 77.19           C  
ATOM   2501  CB  GLN A 349     -16.840   8.157   0.107  1.00 77.19           C  
ATOM   2502  O   GLN A 349     -18.066   6.658   2.594  1.00 77.19           O  
ATOM   2503  CG  GLN A 349     -17.125   9.247  -0.918  1.00 77.19           C  
ATOM   2504  CD  GLN A 349     -18.609   9.470  -1.140  1.00 77.19           C  
ATOM   2505  NE2 GLN A 349     -18.958  10.625  -1.697  1.00 77.19           N  
ATOM   2506  OE1 GLN A 349     -19.435   8.611  -0.816  1.00 77.19           O  
ATOM   2507  N   GLN A 350     -16.002   7.224   3.102  1.00 83.13           N  
ATOM   2508  CA  GLN A 350     -15.946   5.998   3.892  1.00 83.13           C  
ATOM   2509  C   GLN A 350     -16.024   6.303   5.385  1.00 83.13           C  
ATOM   2510  CB  GLN A 350     -14.668   5.217   3.582  1.00 83.13           C  
ATOM   2511  O   GLN A 350     -17.021   5.985   6.037  1.00 83.13           O  
ATOM   2512  CG  GLN A 350     -14.532   4.816   2.120  1.00 83.13           C  
ATOM   2513  CD  GLN A 350     -15.561   3.785   1.695  1.00 83.13           C  
ATOM   2514  NE2 GLN A 350     -16.046   3.904   0.464  1.00 83.13           N  
ATOM   2515  OE1 GLN A 350     -15.916   2.889   2.467  1.00 83.13           O  
ATOM   2516  N   ASN A 351     -15.044   7.162   5.882  1.00 87.61           N  
ATOM   2517  CA  ASN A 351     -14.943   7.431   7.313  1.00 87.61           C  
ATOM   2518  C   ASN A 351     -16.076   8.332   7.795  1.00 87.61           C  
ATOM   2519  CB  ASN A 351     -13.588   8.057   7.648  1.00 87.61           C  
ATOM   2520  O   ASN A 351     -16.692   8.064   8.828  1.00 87.61           O  
ATOM   2521  CG  ASN A 351     -12.442   7.071   7.521  1.00 87.61           C  
ATOM   2522  ND2 ASN A 351     -11.224   7.589   7.412  1.00 87.61           N  
ATOM   2523  OD1 ASN A 351     -12.650   5.855   7.521  1.00 87.61           O  
ATOM   2524  N   GLN A 352     -16.350   9.406   7.077  1.00 88.55           N  
ATOM   2525  CA  GLN A 352     -17.402  10.347   7.447  1.00 88.55           C  
ATOM   2526  C   GLN A 352     -18.775   9.683   7.401  1.00 88.55           C  
ATOM   2527  CB  GLN A 352     -17.377  11.568   6.527  1.00 88.55           C  
ATOM   2528  O   GLN A 352     -19.601   9.891   8.291  1.00 88.55           O  
ATOM   2529  CG  GLN A 352     -18.340  12.672   6.945  1.00 88.55           C  
ATOM   2530  CD  GLN A 352     -17.966  13.305   8.272  1.00 88.55           C  
ATOM   2531  NE2 GLN A 352     -18.792  14.235   8.739  1.00 88.55           N  
ATOM   2532  OE1 GLN A 352     -16.944  12.960   8.874  1.00 88.55           O  
ATOM   2533  N   LYS A 353     -18.996   8.949   6.376  1.00 87.55           N  
ATOM   2534  CA  LYS A 353     -20.260   8.232   6.241  1.00 87.55           C  
ATOM   2535  C   LYS A 353     -20.471   7.264   7.402  1.00 87.55           C  
ATOM   2536  CB  LYS A 353     -20.309   7.476   4.912  1.00 87.55           C  
ATOM   2537  O   LYS A 353     -21.573   7.168   7.945  1.00 87.55           O  
ATOM   2538  CG  LYS A 353     -21.672   6.881   4.589  1.00 87.55           C  
ATOM   2539  CD  LYS A 353     -21.667   6.175   3.239  1.00 87.55           C  
ATOM   2540  CE  LYS A 353     -23.003   5.502   2.954  1.00 87.55           C  
ATOM   2541  NZ  LYS A 353     -22.989   4.773   1.651  1.00 87.55           N  
ATOM   2542  N   TYR A 354     -19.430   6.550   7.733  1.00 87.63           N  
ATOM   2543  CA  TYR A 354     -19.503   5.626   8.858  1.00 87.63           C  
ATOM   2544  C   TYR A 354     -19.742   6.374  10.164  1.00 87.63           C  
ATOM   2545  CB  TYR A 354     -18.218   4.798   8.958  1.00 87.63           C  
ATOM   2546  O   TYR A 354     -20.494   5.910  11.024  1.00 87.63           O  
ATOM   2547  CG  TYR A 354     -18.296   3.674   9.963  1.00 87.63           C  
ATOM   2548  CD1 TYR A 354     -17.721   3.801  11.225  1.00 87.63           C  
ATOM   2549  CD2 TYR A 354     -18.944   2.484   9.651  1.00 87.63           C  
ATOM   2550  CE1 TYR A 354     -17.789   2.767  12.153  1.00 87.63           C  
ATOM   2551  CE2 TYR A 354     -19.018   1.443  10.571  1.00 87.63           C  
ATOM   2552  OH  TYR A 354     -18.509   0.567  12.733  1.00 87.63           O  
ATOM   2553  CZ  TYR A 354     -18.439   1.594  11.818  1.00 87.63           C  
ATOM   2554  N   LEU A 355     -19.073   7.450  10.347  1.00 88.54           N  
ATOM   2555  CA  LEU A 355     -19.264   8.283  11.530  1.00 88.54           C  
ATOM   2556  C   LEU A 355     -20.711   8.754  11.635  1.00 88.54           C  
ATOM   2557  CB  LEU A 355     -18.323   9.490  11.494  1.00 88.54           C  
ATOM   2558  O   LEU A 355     -21.290   8.756  12.723  1.00 88.54           O  
ATOM   2559  CG  LEU A 355     -18.375  10.426  12.702  1.00 88.54           C  
ATOM   2560  CD1 LEU A 355     -17.974   9.679  13.969  1.00 88.54           C  
ATOM   2561  CD2 LEU A 355     -17.473  11.636  12.480  1.00 88.54           C  
ATOM   2562  N   GLU A 356     -21.306   9.187  10.591  1.00 87.17           N  
ATOM   2563  CA  GLU A 356     -22.686   9.661  10.549  1.00 87.17           C  
ATOM   2564  C   GLU A 356     -23.665   8.543  10.896  1.00 87.17           C  
ATOM   2565  CB  GLU A 356     -23.015  10.239   9.170  1.00 87.17           C  
ATOM   2566  O   GLU A 356     -24.655   8.772  11.594  1.00 87.17           O  
ATOM   2567  CG  GLU A 356     -22.298  11.546   8.864  1.00 87.17           C  
ATOM   2568  CD  GLU A 356     -22.490  12.015   7.431  1.00 87.17           C  
ATOM   2569  OE1 GLU A 356     -21.896  13.047   7.045  1.00 87.17           O  
ATOM   2570  OE2 GLU A 356     -23.243  11.345   6.688  1.00 87.17           O  
ATOM   2571  N   GLU A 357     -23.335   7.370  10.354  1.00 83.14           N  
ATOM   2572  CA  GLU A 357     -24.183   6.215  10.631  1.00 83.14           C  
ATOM   2573  C   GLU A 357     -24.108   5.815  12.102  1.00 83.14           C  
ATOM   2574  CB  GLU A 357     -23.788   5.031   9.744  1.00 83.14           C  
ATOM   2575  O   GLU A 357     -25.106   5.388  12.687  1.00 83.14           O  
ATOM   2576  CG  GLU A 357     -24.136   5.221   8.275  1.00 83.14           C  
ATOM   2577  CD  GLU A 357     -23.615   4.103   7.386  1.00 83.14           C  
ATOM   2578  OE1 GLU A 357     -23.796   4.177   6.149  1.00 83.14           O  
ATOM   2579  OE2 GLU A 357     -23.020   3.146   7.930  1.00 83.14           O  
ATOM   2580  N   GLU A 358     -22.854   5.896  12.529  1.00 81.67           N  
ATOM   2581  CA  GLU A 358     -22.655   5.580  13.940  1.00 81.67           C  
ATOM   2582  C   GLU A 358     -23.358   6.594  14.837  1.00 81.67           C  
ATOM   2583  CB  GLU A 358     -21.162   5.527  14.274  1.00 81.67           C  
ATOM   2584  O   GLU A 358     -23.871   6.239  15.901  1.00 81.67           O  
ATOM   2585  CG  GLU A 358     -20.863   5.016  15.676  1.00 81.67           C  
ATOM   2586  CD  GLU A 358     -19.378   4.986  15.999  1.00 81.67           C  
ATOM   2587  OE1 GLU A 358     -19.007   4.538  17.108  1.00 81.67           O  
ATOM   2588  OE2 GLU A 358     -18.578   5.414  15.137  1.00 81.67           O  
ATOM   2589  N   SER A 359     -23.368   7.874  14.436  1.00 82.11           N  
ATOM   2590  CA  SER A 359     -23.948   8.950  15.233  1.00 82.11           C  
ATOM   2591  C   SER A 359     -25.455   9.044  15.022  1.00 82.11           C  
ATOM   2592  CB  SER A 359     -23.292  10.288  14.885  1.00 82.11           C  
ATOM   2593  O   SER A 359     -26.148   9.746  15.761  1.00 82.11           O  
ATOM   2594  OG  SER A 359     -23.554  10.641  13.538  1.00 82.11           O  
ATOM   2595  N   SER A 360     -25.913   8.378  13.976  1.00 79.07           N  
ATOM   2596  CA  SER A 360     -27.336   8.498  13.674  1.00 79.07           C  
ATOM   2597  C   SER A 360     -28.186   7.812  14.738  1.00 79.07           C  
ATOM   2598  CB  SER A 360     -27.644   7.901  12.300  1.00 79.07           C  
ATOM   2599  O   SER A 360     -27.787   6.788  15.295  1.00 79.07           O  
ATOM   2600  OG  SER A 360     -26.907   8.563  11.287  1.00 79.07           O  
ATOM   2601  N   LYS A 361     -29.113   8.460  15.294  1.00 70.84           N  
ATOM   2602  CA  LYS A 361     -30.053   8.087  16.348  1.00 70.84           C  
ATOM   2603  C   LYS A 361     -30.928   6.914  15.914  1.00 70.84           C  
ATOM   2604  CB  LYS A 361     -30.929   9.280  16.733  1.00 70.84           C  
ATOM   2605  O   LYS A 361     -31.325   6.090  16.741  1.00 70.84           O  
ATOM   2606  CG  LYS A 361     -30.174  10.402  17.429  1.00 70.84           C  
ATOM   2607  CD  LYS A 361     -31.102  11.550  17.805  1.00 70.84           C  
ATOM   2608  CE  LYS A 361     -30.338  12.702  18.443  1.00 70.84           C  
ATOM   2609  NZ  LYS A 361     -31.214  13.890  18.670  1.00 70.84           N  
ATOM   2610  N   ASP A 362     -31.090   6.795  14.561  1.00 68.04           N  
ATOM   2611  CA  ASP A 362     -31.934   5.721  14.047  1.00 68.04           C  
ATOM   2612  C   ASP A 362     -31.128   4.441  13.836  1.00 68.04           C  
ATOM   2613  CB  ASP A 362     -32.602   6.143  12.736  1.00 68.04           C  
ATOM   2614  O   ASP A 362     -30.345   4.344  12.889  1.00 68.04           O  
ATOM   2615  CG  ASP A 362     -33.665   7.210  12.930  1.00 68.04           C  
ATOM   2616  OD1 ASP A 362     -34.294   7.256  14.009  1.00 68.04           O  
ATOM   2617  OD2 ASP A 362     -33.878   8.010  11.993  1.00 68.04           O  
ATOM   2618  N   ARG A 363     -30.544   3.807  14.837  1.00 57.72           N  
ATOM   2619  CA  ARG A 363     -29.736   2.597  14.724  1.00 57.72           C  
ATOM   2620  C   ARG A 363     -30.526   1.470  14.067  1.00 57.72           C  
ATOM   2621  CB  ARG A 363     -29.236   2.154  16.100  1.00 57.72           C  
ATOM   2622  O   ARG A 363     -31.421   0.890  14.685  1.00 57.72           O  
ATOM   2623  CG  ARG A 363     -28.160   3.055  16.685  1.00 57.72           C  
ATOM   2624  CD  ARG A 363     -27.607   2.500  17.990  1.00 57.72           C  
ATOM   2625  NE  ARG A 363     -27.375   3.557  18.970  1.00 57.72           N  
ATOM   2626  NH1 ARG A 363     -25.365   2.702  19.723  1.00 57.72           N  
ATOM   2627  NH2 ARG A 363     -26.204   4.635  20.625  1.00 57.72           N  
ATOM   2628  CZ  ARG A 363     -26.315   3.629  19.770  1.00 57.72           C  
ATOM   2629  N   GLN A 364     -31.240   1.827  12.863  1.00 50.93           N  
ATOM   2630  CA  GLN A 364     -32.090   0.854  12.184  1.00 50.93           C  
ATOM   2631  C   GLN A 364     -31.330  -0.439  11.903  1.00 50.93           C  
ATOM   2632  CB  GLN A 364     -32.636   1.436  10.880  1.00 50.93           C  
ATOM   2633  O   GLN A 364     -31.935  -1.506  11.776  1.00 50.93           O  
ATOM   2634  CG  GLN A 364     -33.772   2.430  11.078  1.00 50.93           C  
ATOM   2635  CD  GLN A 364     -34.300   2.987   9.769  1.00 50.93           C  
ATOM   2636  NE2 GLN A 364     -35.384   3.752   9.844  1.00 50.93           N  
ATOM   2637  OE1 GLN A 364     -33.738   2.732   8.699  1.00 50.93           O  
ATOM   2638  N   LEU A 365     -30.298  -0.894  12.726  1.00 52.78           N  
ATOM   2639  CA  LEU A 365     -29.779  -2.247  12.562  1.00 52.78           C  
ATOM   2640  C   LEU A 365     -28.669  -2.530  13.570  1.00 52.78           C  
ATOM   2641  CB  LEU A 365     -29.255  -2.452  11.138  1.00 52.78           C  
ATOM   2642  O   LEU A 365     -27.939  -1.619  13.967  1.00 52.78           O  
ATOM   2643  CG  LEU A 365     -30.305  -2.479  10.026  1.00 52.78           C  
ATOM   2644  CD1 LEU A 365     -29.633  -2.386   8.660  1.00 52.78           C  
ATOM   2645  CD2 LEU A 365     -31.157  -3.740  10.125  1.00 52.78           C  
ATOM   2646  N   ASP A 366     -28.980  -3.166  14.674  1.00 56.93           N  
ATOM   2647  CA  ASP A 366     -27.968  -3.689  15.586  1.00 56.93           C  
ATOM   2648  C   ASP A 366     -26.562  -3.459  15.037  1.00 56.93           C  
ATOM   2649  CB  ASP A 366     -28.195  -5.181  15.842  1.00 56.93           C  
ATOM   2650  O   ASP A 366     -26.340  -3.546  13.828  1.00 56.93           O  
ATOM   2651  CG  ASP A 366     -29.494  -5.466  16.574  1.00 56.93           C  
ATOM   2652  OD1 ASP A 366     -29.979  -4.588  17.320  1.00 56.93           O  
ATOM   2653  OD2 ASP A 366     -30.036  -6.580  16.405  1.00 56.93           O  
ATOM   2654  N   ALA A 367     -25.856  -2.418  15.328  1.00 55.42           N  
ATOM   2655  CA  ALA A 367     -24.437  -2.211  15.053  1.00 55.42           C  
ATOM   2656  C   ALA A 367     -23.838  -3.412  14.327  1.00 55.42           C  
ATOM   2657  CB  ALA A 367     -23.677  -1.945  16.350  1.00 55.42           C  
ATOM   2658  O   ALA A 367     -22.971  -3.255  13.464  1.00 55.42           O  
ATOM   2659  N   ALA A 368     -24.377  -4.634  14.598  1.00 56.42           N  
ATOM   2660  CA  ALA A 368     -23.831  -5.860  14.021  1.00 56.42           C  
ATOM   2661  C   ALA A 368     -24.215  -5.993  12.550  1.00 56.42           C  
ATOM   2662  CB  ALA A 368     -24.314  -7.078  14.805  1.00 56.42           C  
ATOM   2663  O   ALA A 368     -23.464  -6.562  11.755  1.00 56.42           O  
ATOM   2664  N   GLU A 369     -25.300  -5.270  12.192  1.00 58.53           N  
ATOM   2665  CA  GLU A 369     -25.740  -5.434  10.809  1.00 58.53           C  
ATOM   2666  C   GLU A 369     -25.220  -4.304   9.927  1.00 58.53           C  
ATOM   2667  CB  GLU A 369     -27.268  -5.498  10.735  1.00 58.53           C  
ATOM   2668  O   GLU A 369     -25.432  -4.309   8.712  1.00 58.53           O  
ATOM   2669  CG  GLU A 369     -27.853  -6.814  11.228  1.00 58.53           C  
ATOM   2670  CD  GLU A 369     -29.373  -6.839  11.210  1.00 58.53           C  
ATOM   2671  OE1 GLU A 369     -29.968  -7.864  11.614  1.00 58.53           O  
ATOM   2672  OE2 GLU A 369     -29.974  -5.826  10.788  1.00 58.53           O  
ATOM   2673  N   LEU A 370     -24.660  -3.237  10.623  1.00 65.75           N  
ATOM   2674  CA  LEU A 370     -24.143  -2.139   9.813  1.00 65.75           C  
ATOM   2675  C   LEU A 370     -22.957  -2.595   8.971  1.00 65.75           C  
ATOM   2676  CB  LEU A 370     -23.730  -0.964  10.704  1.00 65.75           C  
ATOM   2677  O   LEU A 370     -21.979  -3.126   9.504  1.00 65.75           O  
ATOM   2678  CG  LEU A 370     -23.509   0.376  10.000  1.00 65.75           C  
ATOM   2679  CD1 LEU A 370     -24.839   0.949   9.522  1.00 65.75           C  
ATOM   2680  CD2 LEU A 370     -22.799   1.356  10.927  1.00 65.75           C  
ATOM   2681  N   GLN A 371     -23.209  -2.883   7.812  1.00 72.68           N  
ATOM   2682  CA  GLN A 371     -22.196  -3.278   6.838  1.00 72.68           C  
ATOM   2683  C   GLN A 371     -21.080  -2.241   6.754  1.00 72.68           C  
ATOM   2684  CB  GLN A 371     -22.827  -3.483   5.460  1.00 72.68           C  
ATOM   2685  O   GLN A 371     -21.324  -1.085   6.401  1.00 72.68           O  
ATOM   2686  CG  GLN A 371     -23.843  -4.616   5.411  1.00 72.68           C  
ATOM   2687  CD  GLN A 371     -24.480  -4.775   4.043  1.00 72.68           C  
ATOM   2688  NE2 GLN A 371     -25.300  -5.809   3.887  1.00 72.68           N  
ATOM   2689  OE1 GLN A 371     -24.238  -3.975   3.134  1.00 72.68           O  
ATOM   2690  N   ASP A 372     -19.987  -2.504   7.427  1.00 80.60           N  
ATOM   2691  CA  ASP A 372     -18.807  -1.644   7.415  1.00 80.60           C  
ATOM   2692  C   ASP A 372     -18.223  -1.531   6.009  1.00 80.60           C  
ATOM   2693  CB  ASP A 372     -17.748  -2.173   8.384  1.00 80.60           C  
ATOM   2694  O   ASP A 372     -17.693  -2.505   5.471  1.00 80.60           O  
ATOM   2695  CG  ASP A 372     -16.623  -1.183   8.631  1.00 80.60           C  
ATOM   2696  OD1 ASP A 372     -16.534  -0.167   7.908  1.00 80.60           O  
ATOM   2697  OD2 ASP A 372     -15.816  -1.422   9.556  1.00 80.60           O  
ATOM   2698  N   HIS A 373     -18.490  -0.369   5.283  1.00 82.99           N  
ATOM   2699  CA  HIS A 373     -18.044  -0.131   3.915  1.00 82.99           C  
ATOM   2700  C   HIS A 373     -16.636   0.452   3.888  1.00 82.99           C  
ATOM   2701  CB  HIS A 373     -19.014   0.804   3.191  1.00 82.99           C  
ATOM   2702  O   HIS A 373     -16.115   0.780   2.819  1.00 82.99           O  
ATOM   2703  CG  HIS A 373     -19.302   2.067   3.939  1.00 82.99           C  
ATOM   2704  CD2 HIS A 373     -20.377   2.441   4.671  1.00 82.99           C  
ATOM   2705  ND1 HIS A 373     -18.418   3.124   3.983  1.00 82.99           N  
ATOM   2706  CE1 HIS A 373     -18.940   4.096   4.712  1.00 82.99           C  
ATOM   2707  NE2 HIS A 373     -20.128   3.707   5.142  1.00 82.99           N  
ATOM   2708  N   ARG A 374     -15.948   0.599   4.955  1.00 89.33           N  
ATOM   2709  CA  ARG A 374     -14.618   1.194   5.039  1.00 89.33           C  
ATOM   2710  C   ARG A 374     -13.559   0.248   4.484  1.00 89.33           C  
ATOM   2711  CB  ARG A 374     -14.285   1.565   6.485  1.00 89.33           C  
ATOM   2712  O   ARG A 374     -13.756  -0.969   4.462  1.00 89.33           O  
ATOM   2713  CG  ARG A 374     -15.199   2.626   7.076  1.00 89.33           C  
ATOM   2714  CD  ARG A 374     -14.829   2.951   8.516  1.00 89.33           C  
ATOM   2715  NE  ARG A 374     -14.975   1.788   9.387  1.00 89.33           N  
ATOM   2716  NH1 ARG A 374     -14.089   2.817  11.256  1.00 89.33           N  
ATOM   2717  NH2 ARG A 374     -14.799   0.640  11.368  1.00 89.33           N  
ATOM   2718  CZ  ARG A 374     -14.621   1.751  10.668  1.00 89.33           C  
ATOM   2719  N   VAL A 375     -12.437   0.848   4.053  1.00 90.24           N  
ATOM   2720  CA  VAL A 375     -11.345   0.077   3.469  1.00 90.24           C  
ATOM   2721  C   VAL A 375     -10.501  -0.546   4.579  1.00 90.24           C  
ATOM   2722  CB  VAL A 375     -10.459   0.951   2.553  1.00 90.24           C  
ATOM   2723  O   VAL A 375     -10.068   0.148   5.502  1.00 90.24           O  
ATOM   2724  CG1 VAL A 375      -9.295   0.138   1.991  1.00 90.24           C  
ATOM   2725  CG2 VAL A 375     -11.292   1.551   1.422  1.00 90.24           C  
ATOM   2726  N   ASP A 376     -10.324  -1.864   4.560  1.00 91.06           N  
ATOM   2727  CA  ASP A 376      -9.557  -2.590   5.568  1.00 91.06           C  
ATOM   2728  C   ASP A 376      -8.056  -2.432   5.335  1.00 91.06           C  
ATOM   2729  CB  ASP A 376      -9.935  -4.073   5.565  1.00 91.06           C  
ATOM   2730  O   ASP A 376      -7.284  -2.308   6.288  1.00 91.06           O  
ATOM   2731  CG  ASP A 376     -11.365  -4.321   6.014  1.00 91.06           C  
ATOM   2732  OD1 ASP A 376     -11.653  -4.205   7.225  1.00 91.06           O  
ATOM   2733  OD2 ASP A 376     -12.210  -4.637   5.149  1.00 91.06           O  
ATOM   2734  N   CYS A 377      -7.709  -2.447   4.178  1.00 91.73           N  
ATOM   2735  CA  CYS A 377      -6.296  -2.309   3.844  1.00 91.73           C  
ATOM   2736  C   CYS A 377      -6.121  -1.753   2.436  1.00 91.73           C  
ATOM   2737  CB  CYS A 377      -5.582  -3.655   3.962  1.00 91.73           C  
ATOM   2738  O   CYS A 377      -7.013  -1.885   1.596  1.00 91.73           O  
ATOM   2739  SG  CYS A 377      -5.988  -4.813   2.637  1.00 91.73           S  
ATOM   2740  N   CYS A 378      -4.989  -1.019   2.286  1.00 93.53           N  
ATOM   2741  CA  CYS A 378      -4.635  -0.474   0.980  1.00 93.53           C  
ATOM   2742  C   CYS A 378      -3.321  -1.062   0.481  1.00 93.53           C  
ATOM   2743  CB  CYS A 378      -4.531   1.050   1.046  1.00 93.53           C  
ATOM   2744  O   CYS A 378      -2.288  -0.932   1.140  1.00 93.53           O  
ATOM   2745  SG  CYS A 378      -4.072   1.816  -0.524  1.00 93.53           S  
ATOM   2746  N   LEU A 379      -3.417  -1.725  -0.673  1.00 94.83           N  
ATOM   2747  CA  LEU A 379      -2.211  -2.222  -1.325  1.00 94.83           C  
ATOM   2748  C   LEU A 379      -1.600  -1.155  -2.227  1.00 94.83           C  
ATOM   2749  CB  LEU A 379      -2.522  -3.479  -2.142  1.00 94.83           C  
ATOM   2750  O   LEU A 379      -2.246  -0.685  -3.166  1.00 94.83           O  
ATOM   2751  CG  LEU A 379      -3.185  -4.632  -1.386  1.00 94.83           C  
ATOM   2752  CD1 LEU A 379      -3.502  -5.779  -2.340  1.00 94.83           C  
ATOM   2753  CD2 LEU A 379      -2.290  -5.109  -0.247  1.00 94.83           C  
ATOM   2754  N   TYR A 380      -0.365  -0.794  -1.862  1.00 94.62           N  
ATOM   2755  CA  TYR A 380       0.311   0.203  -2.684  1.00 94.62           C  
ATOM   2756  C   TYR A 380       1.322  -0.454  -3.617  1.00 94.62           C  
ATOM   2757  CB  TYR A 380       1.011   1.242  -1.803  1.00 94.62           C  
ATOM   2758  O   TYR A 380       2.304  -1.044  -3.161  1.00 94.62           O  
ATOM   2759  CG  TYR A 380       1.512   2.445  -2.565  1.00 94.62           C  
ATOM   2760  CD1 TYR A 380       2.826   2.504  -3.025  1.00 94.62           C  
ATOM   2761  CD2 TYR A 380       0.674   3.524  -2.825  1.00 94.62           C  
ATOM   2762  CE1 TYR A 380       3.293   3.612  -3.726  1.00 94.62           C  
ATOM   2763  CE2 TYR A 380       1.130   4.636  -3.525  1.00 94.62           C  
ATOM   2764  OH  TYR A 380       2.896   5.769  -4.664  1.00 94.62           O  
ATOM   2765  CZ  TYR A 380       2.439   4.671  -3.971  1.00 94.62           C  
ATOM   2766  N   PHE A 381       1.116  -0.266  -4.927  1.00 95.71           N  
ATOM   2767  CA  PHE A 381       1.985  -0.858  -5.937  1.00 95.71           C  
ATOM   2768  C   PHE A 381       3.142   0.076  -6.271  1.00 95.71           C  
ATOM   2769  CB  PHE A 381       1.192  -1.186  -7.206  1.00 95.71           C  
ATOM   2770  O   PHE A 381       2.927   1.209  -6.705  1.00 95.71           O  
ATOM   2771  CG  PHE A 381       0.422  -2.476  -7.124  1.00 95.71           C  
ATOM   2772  CD1 PHE A 381       0.814  -3.585  -7.864  1.00 95.71           C  
ATOM   2773  CD2 PHE A 381      -0.696  -2.581  -6.305  1.00 95.71           C  
ATOM   2774  CE1 PHE A 381       0.103  -4.780  -7.790  1.00 95.71           C  
ATOM   2775  CE2 PHE A 381      -1.411  -3.772  -6.226  1.00 95.71           C  
ATOM   2776  CZ  PHE A 381      -1.011  -4.870  -6.970  1.00 95.71           C  
ATOM   2777  N   ILE A 382       4.344  -0.443  -6.043  1.00 95.04           N  
ATOM   2778  CA  ILE A 382       5.578   0.281  -6.329  1.00 95.04           C  
ATOM   2779  C   ILE A 382       6.166  -0.205  -7.652  1.00 95.04           C  
ATOM   2780  CB  ILE A 382       6.609   0.114  -5.190  1.00 95.04           C  
ATOM   2781  O   ILE A 382       6.247  -1.411  -7.897  1.00 95.04           O  
ATOM   2782  CG1 ILE A 382       6.027   0.620  -3.865  1.00 95.04           C  
ATOM   2783  CG2 ILE A 382       7.912   0.842  -5.530  1.00 95.04           C  
ATOM   2784  CD1 ILE A 382       6.818   0.190  -2.637  1.00 95.04           C  
ATOM   2785  N   PRO A 383       6.535   0.802  -8.484  1.00 95.03           N  
ATOM   2786  CA  PRO A 383       7.173   0.416  -9.745  1.00 95.03           C  
ATOM   2787  C   PRO A 383       8.488  -0.333  -9.536  1.00 95.03           C  
ATOM   2788  CB  PRO A 383       7.413   1.756 -10.444  1.00 95.03           C  
ATOM   2789  O   PRO A 383       9.155  -0.144  -8.516  1.00 95.03           O  
ATOM   2790  CG  PRO A 383       6.535   2.726  -9.722  1.00 95.03           C  
ATOM   2791  CD  PRO A 383       6.295   2.209  -8.333  1.00 95.03           C  
ATOM   2792  N   PRO A 384       8.867  -1.210 -10.529  1.00 93.73           N  
ATOM   2793  CA  PRO A 384      10.100  -1.989 -10.391  1.00 93.73           C  
ATOM   2794  C   PRO A 384      11.357  -1.137 -10.554  1.00 93.73           C  
ATOM   2795  CB  PRO A 384       9.992  -3.023 -11.514  1.00 93.73           C  
ATOM   2796  O   PRO A 384      11.319  -0.094 -11.212  1.00 93.73           O  
ATOM   2797  CG  PRO A 384       9.181  -2.352 -12.575  1.00 93.73           C  
ATOM   2798  CD  PRO A 384       8.171  -1.461 -11.911  1.00 93.73           C  
ATOM   2799  N   HIS A 385      12.495  -1.306  -9.826  1.00 92.29           N  
ATOM   2800  CA  HIS A 385      13.857  -0.793  -9.918  1.00 92.29           C  
ATOM   2801  C   HIS A 385      13.977   0.575  -9.254  1.00 92.29           C  
ATOM   2802  CB  HIS A 385      14.300  -0.707 -11.380  1.00 92.29           C  
ATOM   2803  O   HIS A 385      15.033   0.920  -8.720  1.00 92.29           O  
ATOM   2804  CG  HIS A 385      14.443  -2.040 -12.043  1.00 92.29           C  
ATOM   2805  CD2 HIS A 385      13.737  -2.615 -13.045  1.00 92.29           C  
ATOM   2806  ND1 HIS A 385      15.410  -2.952 -11.679  1.00 92.29           N  
ATOM   2807  CE1 HIS A 385      15.293  -4.033 -12.432  1.00 92.29           C  
ATOM   2808  NE2 HIS A 385      14.285  -3.854 -13.269  1.00 92.29           N  
ATOM   2809  N   ARG A 386      12.763   1.425  -9.293  1.00 90.46           N  
ATOM   2810  CA  ARG A 386      12.871   2.785  -8.774  1.00 90.46           C  
ATOM   2811  C   ARG A 386      11.724   3.100  -7.820  1.00 90.46           C  
ATOM   2812  CB  ARG A 386      12.893   3.798  -9.920  1.00 90.46           C  
ATOM   2813  O   ARG A 386      10.563   2.817  -8.123  1.00 90.46           O  
ATOM   2814  CG  ARG A 386      14.030   3.588 -10.907  1.00 90.46           C  
ATOM   2815  CD  ARG A 386      14.018   4.633 -12.014  1.00 90.46           C  
ATOM   2816  NE  ARG A 386      14.934   4.285 -13.095  1.00 90.46           N  
ATOM   2817  NH1 ARG A 386      14.955   6.394 -14.036  1.00 90.46           N  
ATOM   2818  NH2 ARG A 386      16.193   4.706 -14.970  1.00 90.46           N  
ATOM   2819  CZ  ARG A 386      15.359   5.129 -14.031  1.00 90.46           C  
ATOM   2820  N   LEU A 387      12.156   3.603  -6.644  1.00 89.80           N  
ATOM   2821  CA  LEU A 387      11.177   4.167  -5.721  1.00 89.80           C  
ATOM   2822  C   LEU A 387      11.081   5.680  -5.888  1.00 89.80           C  
ATOM   2823  CB  LEU A 387      11.545   3.824  -4.275  1.00 89.80           C  
ATOM   2824  O   LEU A 387      12.033   6.404  -5.588  1.00 89.80           O  
ATOM   2825  CG  LEU A 387      10.589   4.331  -3.194  1.00 89.80           C  
ATOM   2826  CD1 LEU A 387       9.243   3.623  -3.302  1.00 89.80           C  
ATOM   2827  CD2 LEU A 387      11.194   4.132  -1.808  1.00 89.80           C  
ATOM   2828  N   LYS A 388       9.952   6.133  -6.393  1.00 89.70           N  
ATOM   2829  CA  LYS A 388       9.734   7.552  -6.658  1.00 89.70           C  
ATOM   2830  C   LYS A 388       9.366   8.300  -5.380  1.00 89.70           C  
ATOM   2831  CB  LYS A 388       8.639   7.739  -7.709  1.00 89.70           C  
ATOM   2832  O   LYS A 388       8.679   7.756  -4.513  1.00 89.70           O  
ATOM   2833  CG  LYS A 388       8.971   7.131  -9.064  1.00 89.70           C  
ATOM   2834  CD  LYS A 388       7.837   7.335 -10.061  1.00 89.70           C  
ATOM   2835  CE  LYS A 388       8.126   6.643 -11.387  1.00 89.70           C  
ATOM   2836  NZ  LYS A 388       7.023   6.850 -12.372  1.00 89.70           N  
ATOM   2837  N   PRO A 389       9.924   9.477  -5.223  1.00 86.53           N  
ATOM   2838  CA  PRO A 389       9.582  10.288  -4.052  1.00 86.53           C  
ATOM   2839  C   PRO A 389       8.082  10.547  -3.932  1.00 86.53           C  
ATOM   2840  CB  PRO A 389      10.343  11.594  -4.293  1.00 86.53           C  
ATOM   2841  O   PRO A 389       7.553  10.628  -2.820  1.00 86.53           O  
ATOM   2842  CG  PRO A 389      10.644  11.597  -5.757  1.00 86.53           C  
ATOM   2843  CD  PRO A 389      10.666  10.176  -6.242  1.00 86.53           C  
ATOM   2844  N   ILE A 390       7.412  10.648  -5.077  1.00 87.91           N  
ATOM   2845  CA  ILE A 390       5.969  10.865  -5.071  1.00 87.91           C  
ATOM   2846  C   ILE A 390       5.271   9.682  -4.404  1.00 87.91           C  
ATOM   2847  CB  ILE A 390       5.423  11.073  -6.502  1.00 87.91           C  
ATOM   2848  O   ILE A 390       4.231   9.848  -3.762  1.00 87.91           O  
ATOM   2849  CG1 ILE A 390       3.929  11.413  -6.459  1.00 87.91           C  
ATOM   2850  CG2 ILE A 390       5.678   9.831  -7.362  1.00 87.91           C  
ATOM   2851  CD1 ILE A 390       3.619  12.762  -5.824  1.00 87.91           C  
ATOM   2852  N   ASP A 391       5.841   8.536  -4.612  1.00 90.25           N  
ATOM   2853  CA  ASP A 391       5.294   7.336  -3.987  1.00 90.25           C  
ATOM   2854  C   ASP A 391       5.353   7.434  -2.464  1.00 90.25           C  
ATOM   2855  CB  ASP A 391       6.047   6.092  -4.464  1.00 90.25           C  
ATOM   2856  O   ASP A 391       4.410   7.040  -1.775  1.00 90.25           O  
ATOM   2857  CG  ASP A 391       5.745   5.733  -5.908  1.00 90.25           C  
ATOM   2858  OD1 ASP A 391       4.647   6.069  -6.404  1.00 90.25           O  
ATOM   2859  OD2 ASP A 391       6.611   5.106  -6.556  1.00 90.25           O  
ATOM   2860  N   LEU A 392       6.446   8.007  -1.959  1.00 88.19           N  
ATOM   2861  CA  LEU A 392       6.611   8.178  -0.519  1.00 88.19           C  
ATOM   2862  C   LEU A 392       5.597   9.177   0.029  1.00 88.19           C  
ATOM   2863  CB  LEU A 392       8.032   8.645  -0.194  1.00 88.19           C  
ATOM   2864  O   LEU A 392       5.036   8.970   1.107  1.00 88.19           O  
ATOM   2865  CG  LEU A 392       9.158   7.657  -0.504  1.00 88.19           C  
ATOM   2866  CD1 LEU A 392      10.515   8.296  -0.231  1.00 88.19           C  
ATOM   2867  CD2 LEU A 392       8.989   6.380   0.313  1.00 88.19           C  
ATOM   2868  N   ARG A 393       5.379  10.234  -0.721  1.00 87.30           N  
ATOM   2869  CA  ARG A 393       4.387  11.233  -0.336  1.00 87.30           C  
ATOM   2870  C   ARG A 393       2.983  10.636  -0.331  1.00 87.30           C  
ATOM   2871  CB  ARG A 393       4.441  12.437  -1.278  1.00 87.30           C  
ATOM   2872  O   ARG A 393       2.188  10.914   0.568  1.00 87.30           O  
ATOM   2873  CG  ARG A 393       5.670  13.312  -1.089  1.00 87.30           C  
ATOM   2874  CD  ARG A 393       5.642  14.529  -2.003  1.00 87.30           C  
ATOM   2875  NE  ARG A 393       6.882  15.295  -1.920  1.00 87.30           N  
ATOM   2876  NH1 ARG A 393       6.576  16.403  -3.923  1.00 87.30           N  
ATOM   2877  NH2 ARG A 393       8.443  16.810  -2.657  1.00 87.30           N  
ATOM   2878  CZ  ARG A 393       7.297  16.167  -2.833  1.00 87.30           C  
ATOM   2879  N   PHE A 394       2.703   9.844  -1.385  1.00 88.81           N  
ATOM   2880  CA  PHE A 394       1.407   9.182  -1.481  1.00 88.81           C  
ATOM   2881  C   PHE A 394       1.184   8.254  -0.292  1.00 88.81           C  
ATOM   2882  CB  PHE A 394       1.301   8.393  -2.790  1.00 88.81           C  
ATOM   2883  O   PHE A 394       0.119   8.276   0.328  1.00 88.81           O  
ATOM   2884  CG  PHE A 394       0.184   8.854  -3.687  1.00 88.81           C  
ATOM   2885  CD1 PHE A 394      -1.080   8.283  -3.596  1.00 88.81           C  
ATOM   2886  CD2 PHE A 394       0.397   9.859  -4.621  1.00 88.81           C  
ATOM   2887  CE1 PHE A 394      -2.116   8.708  -4.425  1.00 88.81           C  
ATOM   2888  CE2 PHE A 394      -0.633  10.289  -5.453  1.00 88.81           C  
ATOM   2889  CZ  PHE A 394      -1.888   9.711  -5.354  1.00 88.81           C  
ATOM   2890  N   MET A 395       2.173   7.521   0.017  1.00 90.03           N  
ATOM   2891  CA  MET A 395       2.074   6.556   1.108  1.00 90.03           C  
ATOM   2892  C   MET A 395       1.972   7.266   2.454  1.00 90.03           C  
ATOM   2893  CB  MET A 395       3.279   5.614   1.104  1.00 90.03           C  
ATOM   2894  O   MET A 395       1.247   6.817   3.344  1.00 90.03           O  
ATOM   2895  CG  MET A 395       3.250   4.587  -0.017  1.00 90.03           C  
ATOM   2896  SD  MET A 395       4.580   3.333   0.145  1.00 90.03           S  
ATOM   2897  CE  MET A 395       6.029   4.348  -0.258  1.00 90.03           C  
ATOM   2898  N   ALA A 396       2.680   8.358   2.556  1.00 87.85           N  
ATOM   2899  CA  ALA A 396       2.646   9.133   3.793  1.00 87.85           C  
ATOM   2900  C   ALA A 396       1.257   9.718   4.035  1.00 87.85           C  
ATOM   2901  CB  ALA A 396       3.690  10.246   3.753  1.00 87.85           C  
ATOM   2902  O   ALA A 396       0.761   9.709   5.164  1.00 87.85           O  
ATOM   2903  N   ALA A 397       0.618  10.177   2.998  1.00 87.23           N  
ATOM   2904  CA  ALA A 397      -0.709  10.783   3.082  1.00 87.23           C  
ATOM   2905  C   ALA A 397      -1.773   9.733   3.390  1.00 87.23           C  
ATOM   2906  CB  ALA A 397      -1.044  11.511   1.783  1.00 87.23           C  
ATOM   2907  O   ALA A 397      -2.672   9.970   4.200  1.00 87.23           O  
ATOM   2908  N   LEU A 398      -1.626   8.533   2.888  1.00 89.12           N  
ATOM   2909  CA  LEU A 398      -2.623   7.476   3.019  1.00 89.12           C  
ATOM   2910  C   LEU A 398      -2.430   6.706   4.321  1.00 89.12           C  
ATOM   2911  CB  LEU A 398      -2.548   6.517   1.828  1.00 89.12           C  
ATOM   2912  O   LEU A 398      -3.388   6.157   4.870  1.00 89.12           O  
ATOM   2913  CG  LEU A 398      -3.048   7.059   0.488  1.00 89.12           C  
ATOM   2914  CD1 LEU A 398      -2.844   6.023  -0.612  1.00 89.12           C  
ATOM   2915  CD2 LEU A 398      -4.516   7.459   0.588  1.00 89.12           C  
ATOM   2916  N   SER A 399      -1.261   6.661   4.803  1.00 88.59           N  
ATOM   2917  CA  SER A 399      -0.907   5.866   5.975  1.00 88.59           C  
ATOM   2918  C   SER A 399      -1.666   6.336   7.211  1.00 88.59           C  
ATOM   2919  CB  SER A 399       0.598   5.934   6.234  1.00 88.59           C  
ATOM   2920  O   SER A 399      -1.874   5.563   8.149  1.00 88.59           O  
ATOM   2921  OG  SER A 399       0.995   7.257   6.553  1.00 88.59           O  
ATOM   2922  N   LYS A 400      -2.167   7.577   7.235  1.00 87.18           N  
ATOM   2923  CA  LYS A 400      -2.914   8.123   8.364  1.00 87.18           C  
ATOM   2924  C   LYS A 400      -4.353   7.615   8.368  1.00 87.18           C  
ATOM   2925  CB  LYS A 400      -2.899   9.652   8.329  1.00 87.18           C  
ATOM   2926  O   LYS A 400      -4.987   7.539   9.423  1.00 87.18           O  
ATOM   2927  CG  LYS A 400      -1.510  10.260   8.460  1.00 87.18           C  
ATOM   2928  CD  LYS A 400      -1.557  11.781   8.389  1.00 87.18           C  
ATOM   2929  CE  LYS A 400      -0.161  12.387   8.441  1.00 87.18           C  
ATOM   2930  NZ  LYS A 400      -0.188  13.861   8.203  1.00 87.18           N  
ATOM   2931  N   LEU A 401      -4.791   7.213   7.258  1.00 88.53           N  
ATOM   2932  CA  LEU A 401      -6.208   6.898   7.114  1.00 88.53           C  
ATOM   2933  C   LEU A 401      -6.426   5.391   7.040  1.00 88.53           C  
ATOM   2934  CB  LEU A 401      -6.782   7.570   5.863  1.00 88.53           C  
ATOM   2935  O   LEU A 401      -7.373   4.866   7.630  1.00 88.53           O  
ATOM   2936  CG  LEU A 401      -6.673   9.095   5.803  1.00 88.53           C  
ATOM   2937  CD1 LEU A 401      -7.124   9.604   4.438  1.00 88.53           C  
ATOM   2938  CD2 LEU A 401      -7.495   9.734   6.916  1.00 88.53           C  
ATOM   2939  N   VAL A 402      -5.527   4.714   6.334  1.00 91.12           N  
ATOM   2940  CA  VAL A 402      -5.703   3.283   6.106  1.00 91.12           C  
ATOM   2941  C   VAL A 402      -4.358   2.571   6.228  1.00 91.12           C  
ATOM   2942  CB  VAL A 402      -6.331   3.002   4.722  1.00 91.12           C  
ATOM   2943  O   VAL A 402      -3.311   3.153   5.932  1.00 91.12           O  
ATOM   2944  CG1 VAL A 402      -6.446   1.498   4.477  1.00 91.12           C  
ATOM   2945  CG2 VAL A 402      -7.700   3.670   4.612  1.00 91.12           C  
ATOM   2946  N   PRO A 403      -4.424   1.318   6.741  1.00 92.15           N  
ATOM   2947  CA  PRO A 403      -3.201   0.513   6.726  1.00 92.15           C  
ATOM   2948  C   PRO A 403      -2.704   0.219   5.312  1.00 92.15           C  
ATOM   2949  CB  PRO A 403      -3.618  -0.777   7.437  1.00 92.15           C  
ATOM   2950  O   PRO A 403      -3.486  -0.199   4.454  1.00 92.15           O  
ATOM   2951  CG  PRO A 403      -4.885  -0.428   8.149  1.00 92.15           C  
ATOM   2952  CD  PRO A 403      -5.552   0.698   7.411  1.00 92.15           C  
ATOM   2953  N   ILE A 404      -1.370   0.504   5.139  1.00 92.67           N  
ATOM   2954  CA  ILE A 404      -0.810   0.385   3.797  1.00 92.67           C  
ATOM   2955  C   ILE A 404       0.143  -0.806   3.739  1.00 92.67           C  
ATOM   2956  CB  ILE A 404      -0.078   1.678   3.373  1.00 92.67           C  
ATOM   2957  O   ILE A 404       0.991  -0.974   4.619  1.00 92.67           O  
ATOM   2958  CG1 ILE A 404      -1.056   2.859   3.339  1.00 92.67           C  
ATOM   2959  CG2 ILE A 404       0.603   1.492   2.015  1.00 92.67           C  
ATOM   2960  CD1 ILE A 404      -0.388   4.209   3.120  1.00 92.67           C  
ATOM   2961  N   ILE A 405       0.023  -1.619   2.693  1.00 92.76           N  
ATOM   2962  CA  ILE A 405       0.923  -2.732   2.412  1.00 92.76           C  
ATOM   2963  C   ILE A 405       1.658  -2.482   1.097  1.00 92.76           C  
ATOM   2964  CB  ILE A 405       0.160  -4.075   2.352  1.00 92.76           C  
ATOM   2965  O   ILE A 405       1.050  -2.502   0.025  1.00 92.76           O  
ATOM   2966  CG1 ILE A 405      -0.566  -4.336   3.677  1.00 92.76           C  
ATOM   2967  CG2 ILE A 405       1.116  -5.224   2.016  1.00 92.76           C  
ATOM   2968  CD1 ILE A 405      -1.520  -5.521   3.636  1.00 92.76           C  
ATOM   2969  N   PRO A 406       2.906  -2.234   1.187  1.00 93.85           N  
ATOM   2970  CA  PRO A 406       3.685  -2.005  -0.033  1.00 93.85           C  
ATOM   2971  C   PRO A 406       3.902  -3.281  -0.843  1.00 93.85           C  
ATOM   2972  CB  PRO A 406       5.014  -1.460   0.495  1.00 93.85           C  
ATOM   2973  O   PRO A 406       4.245  -4.323  -0.279  1.00 93.85           O  
ATOM   2974  CG  PRO A 406       5.120  -1.993   1.887  1.00 93.85           C  
ATOM   2975  CD  PRO A 406       3.734  -2.164   2.440  1.00 93.85           C  
ATOM   2976  N   VAL A 407       3.673  -3.161  -2.178  1.00 94.24           N  
ATOM   2977  CA  VAL A 407       3.824  -4.285  -3.096  1.00 94.24           C  
ATOM   2978  C   VAL A 407       4.684  -3.868  -4.287  1.00 94.24           C  
ATOM   2979  CB  VAL A 407       2.454  -4.807  -3.585  1.00 94.24           C  
ATOM   2980  O   VAL A 407       4.399  -2.865  -4.945  1.00 94.24           O  
ATOM   2981  CG1 VAL A 407       2.636  -5.932  -4.602  1.00 94.24           C  
ATOM   2982  CG2 VAL A 407       1.612  -5.282  -2.402  1.00 94.24           C  
ATOM   2983  N   ILE A 408       5.711  -4.609  -4.488  1.00 95.03           N  
ATOM   2984  CA  ILE A 408       6.537  -4.378  -5.668  1.00 95.03           C  
ATOM   2985  C   ILE A 408       5.904  -5.055  -6.881  1.00 95.03           C  
ATOM   2986  CB  ILE A 408       7.979  -4.892  -5.459  1.00 95.03           C  
ATOM   2987  O   ILE A 408       5.703  -6.271  -6.887  1.00 95.03           O  
ATOM   2988  CG1 ILE A 408       8.628  -4.188  -4.262  1.00 95.03           C  
ATOM   2989  CG2 ILE A 408       8.812  -4.694  -6.728  1.00 95.03           C  
ATOM   2990  CD1 ILE A 408       9.966  -4.783  -3.845  1.00 95.03           C  
ATOM   2991  N   ALA A 409       5.635  -4.244  -7.880  1.00 94.77           N  
ATOM   2992  CA  ALA A 409       4.941  -4.733  -9.068  1.00 94.77           C  
ATOM   2993  C   ALA A 409       5.931  -5.260 -10.103  1.00 94.77           C  
ATOM   2994  CB  ALA A 409       4.080  -3.628  -9.674  1.00 94.77           C  
ATOM   2995  O   ALA A 409       7.123  -4.951 -10.044  1.00 94.77           O  
ATOM   2996  N   LYS A 410       5.485  -6.211 -10.946  1.00 94.42           N  
ATOM   2997  CA  LYS A 410       6.253  -6.752 -12.064  1.00 94.42           C  
ATOM   2998  C   LYS A 410       7.607  -7.278 -11.598  1.00 94.42           C  
ATOM   2999  CB  LYS A 410       6.447  -5.689 -13.146  1.00 94.42           C  
ATOM   3000  O   LYS A 410       8.646  -6.911 -12.151  1.00 94.42           O  
ATOM   3001  CG  LYS A 410       5.150  -5.195 -13.769  1.00 94.42           C  
ATOM   3002  CD  LYS A 410       5.414  -4.266 -14.947  1.00 94.42           C  
ATOM   3003  CE  LYS A 410       4.120  -3.858 -15.639  1.00 94.42           C  
ATOM   3004  NZ  LYS A 410       4.379  -3.015 -16.845  1.00 94.42           N  
ATOM   3005  N   ALA A 411       7.613  -8.139 -10.625  1.00 92.67           N  
ATOM   3006  CA  ALA A 411       8.834  -8.674 -10.027  1.00 92.67           C  
ATOM   3007  C   ALA A 411       9.628  -9.491 -11.041  1.00 92.67           C  
ATOM   3008  CB  ALA A 411       8.498  -9.527  -8.806  1.00 92.67           C  
ATOM   3009  O   ALA A 411      10.834  -9.692 -10.877  1.00 92.67           O  
ATOM   3010  N   ASP A 412       9.005  -9.866 -12.100  1.00 93.03           N  
ATOM   3011  CA  ASP A 412       9.666 -10.680 -13.116  1.00 93.03           C  
ATOM   3012  C   ASP A 412      10.677  -9.856 -13.909  1.00 93.03           C  
ATOM   3013  CB  ASP A 412       8.634 -11.298 -14.062  1.00 93.03           C  
ATOM   3014  O   ASP A 412      11.521 -10.411 -14.616  1.00 93.03           O  
ATOM   3015  CG  ASP A 412       7.730 -10.265 -14.711  1.00 93.03           C  
ATOM   3016  OD1 ASP A 412       7.253  -9.346 -14.011  1.00 93.03           O  
ATOM   3017  OD2 ASP A 412       7.491 -10.372 -15.933  1.00 93.03           O  
ATOM   3018  N   THR A 413      10.687  -8.534 -13.811  1.00 93.12           N  
ATOM   3019  CA  THR A 413      11.599  -7.662 -14.543  1.00 93.12           C  
ATOM   3020  C   THR A 413      12.924  -7.520 -13.800  1.00 93.12           C  
ATOM   3021  CB  THR A 413      10.981  -6.269 -14.767  1.00 93.12           C  
ATOM   3022  O   THR A 413      13.844  -6.855 -14.282  1.00 93.12           O  
ATOM   3023  CG2 THR A 413       9.652  -6.370 -15.508  1.00 93.12           C  
ATOM   3024  OG1 THR A 413      10.761  -5.641 -13.498  1.00 93.12           O  
ATOM   3025  N   MET A 414      13.025  -8.140 -12.639  1.00 92.85           N  
ATOM   3026  CA  MET A 414      14.239  -8.119 -11.828  1.00 92.85           C  
ATOM   3027  C   MET A 414      14.715  -9.535 -11.524  1.00 92.85           C  
ATOM   3028  CB  MET A 414      14.001  -7.356 -10.523  1.00 92.85           C  
ATOM   3029  O   MET A 414      13.906 -10.460 -11.430  1.00 92.85           O  
ATOM   3030  CG  MET A 414      13.626  -5.897 -10.725  1.00 92.85           C  
ATOM   3031  SD  MET A 414      13.277  -5.036  -9.143  1.00 92.85           S  
ATOM   3032  CE  MET A 414      11.647  -5.732  -8.753  1.00 92.85           C  
ATOM   3033  N   THR A 415      16.004  -9.611 -11.470  1.00 92.02           N  
ATOM   3034  CA  THR A 415      16.569 -10.880 -11.025  1.00 92.02           C  
ATOM   3035  C   THR A 415      16.394 -11.051  -9.519  1.00 92.02           C  
ATOM   3036  CB  THR A 415      18.062 -10.984 -11.386  1.00 92.02           C  
ATOM   3037  O   THR A 415      16.060 -10.096  -8.815  1.00 92.02           O  
ATOM   3038  CG2 THR A 415      18.278 -10.818 -12.887  1.00 92.02           C  
ATOM   3039  OG1 THR A 415      18.787  -9.959 -10.694  1.00 92.02           O  
ATOM   3040  N   ALA A 416      16.533 -12.255  -8.965  1.00 89.53           N  
ATOM   3041  CA  ALA A 416      16.367 -12.521  -7.538  1.00 89.53           C  
ATOM   3042  C   ALA A 416      17.302 -11.648  -6.705  1.00 89.53           C  
ATOM   3043  CB  ALA A 416      16.615 -13.997  -7.239  1.00 89.53           C  
ATOM   3044  O   ALA A 416      16.919 -11.157  -5.641  1.00 89.53           O  
ATOM   3045  N   GLU A 417      18.526 -11.419  -7.297  1.00 92.30           N  
ATOM   3046  CA  GLU A 417      19.510 -10.584  -6.615  1.00 92.30           C  
ATOM   3047  C   GLU A 417      19.098  -9.115  -6.636  1.00 92.30           C  
ATOM   3048  CB  GLU A 417      20.892 -10.752  -7.252  1.00 92.30           C  
ATOM   3049  O   GLU A 417      19.198  -8.422  -5.621  1.00 92.30           O  
ATOM   3050  CG  GLU A 417      21.487 -12.141  -7.072  1.00 92.30           C  
ATOM   3051  CD  GLU A 417      22.841 -12.305  -7.744  1.00 92.30           C  
ATOM   3052  OE1 GLU A 417      23.406 -13.421  -7.707  1.00 92.30           O  
ATOM   3053  OE2 GLU A 417      23.342 -11.308  -8.311  1.00 92.30           O  
ATOM   3054  N   GLU A 418      18.601  -8.689  -7.799  1.00 94.32           N  
ATOM   3055  CA  GLU A 418      18.133  -7.315  -7.954  1.00 94.32           C  
ATOM   3056  C   GLU A 418      16.924  -7.039  -7.065  1.00 94.32           C  
ATOM   3057  CB  GLU A 418      17.787  -7.027  -9.417  1.00 94.32           C  
ATOM   3058  O   GLU A 418      16.805  -5.956  -6.490  1.00 94.32           O  
ATOM   3059  CG  GLU A 418      19.002  -6.916 -10.327  1.00 94.32           C  
ATOM   3060  CD  GLU A 418      18.643  -6.850 -11.803  1.00 94.32           C  
ATOM   3061  OE1 GLU A 418      19.555  -6.674 -12.642  1.00 94.32           O  
ATOM   3062  OE2 GLU A 418      17.439  -6.975 -12.122  1.00 94.32           O  
ATOM   3063  N   LEU A 419      16.147  -7.979  -6.987  1.00 92.32           N  
ATOM   3064  CA  LEU A 419      14.937  -7.867  -6.180  1.00 92.32           C  
ATOM   3065  C   LEU A 419      15.281  -7.667  -4.708  1.00 92.32           C  
ATOM   3066  CB  LEU A 419      14.064  -9.113  -6.348  1.00 92.32           C  
ATOM   3067  O   LEU A 419      14.675  -6.833  -4.032  1.00 92.32           O  
ATOM   3068  CG  LEU A 419      12.688  -9.073  -5.680  1.00 92.32           C  
ATOM   3069  CD1 LEU A 419      11.632  -9.664  -6.607  1.00 92.32           C  
ATOM   3070  CD2 LEU A 419      12.717  -9.817  -4.349  1.00 92.32           C  
ATOM   3071  N   GLU A 420      16.213  -8.388  -4.193  1.00 90.66           N  
ATOM   3072  CA  GLU A 420      16.632  -8.269  -2.800  1.00 90.66           C  
ATOM   3073  C   GLU A 420      17.239  -6.897  -2.521  1.00 90.66           C  
ATOM   3074  CB  GLU A 420      17.634  -9.370  -2.443  1.00 90.66           C  
ATOM   3075  O   GLU A 420      16.989  -6.303  -1.470  1.00 90.66           O  
ATOM   3076  CG  GLU A 420      17.998  -9.416  -0.966  1.00 90.66           C  
ATOM   3077  CD  GLU A 420      16.808  -9.699  -0.064  1.00 90.66           C  
ATOM   3078  OE1 GLU A 420      16.860  -9.349   1.137  1.00 90.66           O  
ATOM   3079  OE2 GLU A 420      15.816 -10.277  -0.561  1.00 90.66           O  
ATOM   3080  N   GLU A 421      18.054  -6.462  -3.436  1.00 92.43           N  
ATOM   3081  CA  GLU A 421      18.635  -5.129  -3.314  1.00 92.43           C  
ATOM   3082  C   GLU A 421      17.551  -4.054  -3.291  1.00 92.43           C  
ATOM   3083  CB  GLU A 421      19.615  -4.863  -4.459  1.00 92.43           C  
ATOM   3084  O   GLU A 421      17.621  -3.112  -2.499  1.00 92.43           O  
ATOM   3085  CG  GLU A 421      20.893  -5.685  -4.379  1.00 92.43           C  
ATOM   3086  CD  GLU A 421      21.818  -5.475  -5.567  1.00 92.43           C  
ATOM   3087  OE1 GLU A 421      22.854  -6.172  -5.661  1.00 92.43           O  
ATOM   3088  OE2 GLU A 421      21.505  -4.605  -6.410  1.00 92.43           O  
ATOM   3089  N   PHE A 422      16.655  -4.262  -4.183  1.00 92.52           N  
ATOM   3090  CA  PHE A 422      15.580  -3.281  -4.276  1.00 92.52           C  
ATOM   3091  C   PHE A 422      14.696  -3.327  -3.036  1.00 92.52           C  
ATOM   3092  CB  PHE A 422      14.737  -3.524  -5.532  1.00 92.52           C  
ATOM   3093  O   PHE A 422      14.244  -2.288  -2.551  1.00 92.52           O  
ATOM   3094  CG  PHE A 422      13.695  -2.467  -5.778  1.00 92.52           C  
ATOM   3095  CD1 PHE A 422      12.347  -2.798  -5.829  1.00 92.52           C  
ATOM   3096  CD2 PHE A 422      14.065  -1.140  -5.957  1.00 92.52           C  
ATOM   3097  CE1 PHE A 422      11.380  -1.820  -6.057  1.00 92.52           C  
ATOM   3098  CE2 PHE A 422      13.105  -0.158  -6.185  1.00 92.52           C  
ATOM   3099  CZ  PHE A 422      11.764  -0.500  -6.235  1.00 92.52           C  
ATOM   3100  N   ARG A 423      14.465  -4.411  -2.487  1.00 90.75           N  
ATOM   3101  CA  ARG A 423      13.714  -4.560  -1.245  1.00 90.75           C  
ATOM   3102  C   ARG A 423      14.357  -3.761  -0.116  1.00 90.75           C  
ATOM   3103  CB  ARG A 423      13.613  -6.036  -0.851  1.00 90.75           C  
ATOM   3104  O   ARG A 423      13.663  -3.087   0.648  1.00 90.75           O  
ATOM   3105  CG  ARG A 423      12.566  -6.812  -1.634  1.00 90.75           C  
ATOM   3106  CD  ARG A 423      12.295  -8.176  -1.014  1.00 90.75           C  
ATOM   3107  NE  ARG A 423      11.278  -8.913  -1.759  1.00 90.75           N  
ATOM   3108  NH1 ARG A 423      12.659 -10.688  -2.290  1.00 90.75           N  
ATOM   3109  NH2 ARG A 423      10.479 -10.673  -2.999  1.00 90.75           N  
ATOM   3110  CZ  ARG A 423      11.474 -10.090  -2.348  1.00 90.75           C  
ATOM   3111  N   GLN A 424      15.608  -3.932  -0.074  1.00 89.52           N  
ATOM   3112  CA  GLN A 424      16.348  -3.213   0.957  1.00 89.52           C  
ATOM   3113  C   GLN A 424      16.270  -1.705   0.741  1.00 89.52           C  
ATOM   3114  CB  GLN A 424      17.809  -3.665   0.984  1.00 89.52           C  
ATOM   3115  O   GLN A 424      16.152  -0.940   1.700  1.00 89.52           O  
ATOM   3116  CG  GLN A 424      18.003  -5.091   1.482  1.00 89.52           C  
ATOM   3117  CD  GLN A 424      19.448  -5.546   1.411  1.00 89.52           C  
ATOM   3118  NE2 GLN A 424      19.721  -6.738   1.930  1.00 89.52           N  
ATOM   3119  OE1 GLN A 424      20.313  -4.833   0.892  1.00 89.52           O  
ATOM   3120  N   GLU A 425      16.363  -1.368  -0.487  1.00 90.14           N  
ATOM   3121  CA  GLU A 425      16.254   0.045  -0.837  1.00 90.14           C  
ATOM   3122  C   GLU A 425      14.900   0.614  -0.421  1.00 90.14           C  
ATOM   3123  CB  GLU A 425      16.469   0.246  -2.339  1.00 90.14           C  
ATOM   3124  O   GLU A 425      14.825   1.716   0.127  1.00 90.14           O  
ATOM   3125  CG  GLU A 425      16.436   1.703  -2.777  1.00 90.14           C  
ATOM   3126  CD  GLU A 425      16.681   1.888  -4.266  1.00 90.14           C  
ATOM   3127  OE1 GLU A 425      16.510   3.020  -4.773  1.00 90.14           O  
ATOM   3128  OE2 GLU A 425      17.046   0.893  -4.931  1.00 90.14           O  
ATOM   3129  N   VAL A 426      13.861  -0.085  -0.695  1.00 89.75           N  
ATOM   3130  CA  VAL A 426      12.508   0.350  -0.363  1.00 89.75           C  
ATOM   3131  C   VAL A 426      12.341   0.404   1.154  1.00 89.75           C  
ATOM   3132  CB  VAL A 426      11.444  -0.582  -0.984  1.00 89.75           C  
ATOM   3133  O   VAL A 426      11.785   1.365   1.690  1.00 89.75           O  
ATOM   3134  CG1 VAL A 426      10.048  -0.219  -0.478  1.00 89.75           C  
ATOM   3135  CG2 VAL A 426      11.498  -0.511  -2.509  1.00 89.75           C  
ATOM   3136  N   LEU A 427      12.860  -0.586   1.819  1.00 87.69           N  
ATOM   3137  CA  LEU A 427      12.770  -0.625   3.274  1.00 87.69           C  
ATOM   3138  C   LEU A 427      13.523   0.546   3.897  1.00 87.69           C  
ATOM   3139  CB  LEU A 427      13.325  -1.947   3.810  1.00 87.69           C  
ATOM   3140  O   LEU A 427      13.040   1.164   4.848  1.00 87.69           O  
ATOM   3141  CG  LEU A 427      12.449  -3.184   3.605  1.00 87.69           C  
ATOM   3142  CD1 LEU A 427      13.179  -4.436   4.081  1.00 87.69           C  
ATOM   3143  CD2 LEU A 427      11.119  -3.024   4.334  1.00 87.69           C  
ATOM   3144  N   ASN A 428      14.716   0.780   3.358  1.00 87.64           N  
ATOM   3145  CA  ASN A 428      15.503   1.915   3.828  1.00 87.64           C  
ATOM   3146  C   ASN A 428      14.792   3.239   3.563  1.00 87.64           C  
ATOM   3147  CB  ASN A 428      16.887   1.916   3.176  1.00 87.64           C  
ATOM   3148  O   ASN A 428      14.793   4.131   4.413  1.00 87.64           O  
ATOM   3149  CG  ASN A 428      17.770   0.790   3.678  1.00 87.64           C  
ATOM   3150  ND2 ASN A 428      18.816   0.475   2.923  1.00 87.64           N  
ATOM   3151  OD1 ASN A 428      17.513   0.207   4.734  1.00 87.64           O  
ATOM   3152  N   ALA A 429      14.178   3.321   2.445  1.00 85.25           N  
ATOM   3153  CA  ALA A 429      13.463   4.538   2.066  1.00 85.25           C  
ATOM   3154  C   ALA A 429      12.237   4.751   2.949  1.00 85.25           C  
ATOM   3155  CB  ALA A 429      13.053   4.478   0.596  1.00 85.25           C  
ATOM   3156  O   ALA A 429      11.906   5.887   3.296  1.00 85.25           O  
ATOM   3157  N   LEU A 430      11.602   3.677   3.354  1.00 83.17           N  
ATOM   3158  CA  LEU A 430      10.415   3.759   4.197  1.00 83.17           C  
ATOM   3159  C   LEU A 430      10.789   4.131   5.628  1.00 83.17           C  
ATOM   3160  CB  LEU A 430       9.655   2.430   4.185  1.00 83.17           C  
ATOM   3161  O   LEU A 430      10.038   4.834   6.308  1.00 83.17           O  
ATOM   3162  CG  LEU A 430       8.933   2.074   2.885  1.00 83.17           C  
ATOM   3163  CD1 LEU A 430       8.320   0.681   2.984  1.00 83.17           C  
ATOM   3164  CD2 LEU A 430       7.864   3.113   2.564  1.00 83.17           C  
ATOM   3165  N   GLN A 431      11.948   3.649   6.062  1.00 81.77           N  
ATOM   3166  CA  GLN A 431      12.412   3.936   7.415  1.00 81.77           C  
ATOM   3167  C   GLN A 431      13.021   5.333   7.503  1.00 81.77           C  
ATOM   3168  CB  GLN A 431      13.433   2.890   7.866  1.00 81.77           C  
ATOM   3169  O   GLN A 431      12.864   6.021   8.514  1.00 81.77           O  
ATOM   3170  CG  GLN A 431      12.831   1.513   8.118  1.00 81.77           C  
ATOM   3171  CD  GLN A 431      13.873   0.479   8.499  1.00 81.77           C  
ATOM   3172  NE2 GLN A 431      13.421  -0.644   9.047  1.00 81.77           N  
ATOM   3173  OE1 GLN A 431      15.075   0.686   8.302  1.00 81.77           O  
ATOM   3174  N   ASN A 432      13.671   5.699   6.369  1.00 77.21           N  
ATOM   3175  CA  ASN A 432      14.297   7.014   6.274  1.00 77.21           C  
ATOM   3176  C   ASN A 432      13.811   7.778   5.046  1.00 77.21           C  
ATOM   3177  CB  ASN A 432      15.822   6.881   6.248  1.00 77.21           C  
ATOM   3178  O   ASN A 432      14.463   7.760   4.000  1.00 77.21           O  
ATOM   3179  CG  ASN A 432      16.374   6.243   7.508  1.00 77.21           C  
ATOM   3180  ND2 ASN A 432      17.390   5.403   7.350  1.00 77.21           N  
ATOM   3181  OD1 ASN A 432      15.891   6.503   8.613  1.00 77.21           O  
ATOM   3182  N   PRO A 433      12.591   8.219   5.142  1.00 65.83           N  
ATOM   3183  CA  PRO A 433      12.103   8.899   3.939  1.00 65.83           C  
ATOM   3184  C   PRO A 433      12.971  10.090   3.541  1.00 65.83           C  
ATOM   3185  CB  PRO A 433      10.698   9.356   4.339  1.00 65.83           C  
ATOM   3186  O   PRO A 433      13.182  11.001   4.346  1.00 65.83           O  
ATOM   3187  CG  PRO A 433      10.708   9.361   5.834  1.00 65.83           C  
ATOM   3188  CD  PRO A 433      11.774   8.414   6.306  1.00 65.83           C  
ATOM   3189  N   SER A 434      14.251   9.855   3.183  1.00 58.48           N  
ATOM   3190  CA  SER A 434      15.100  10.962   2.756  1.00 58.48           C  
ATOM   3191  C   SER A 434      14.767  11.396   1.332  1.00 58.48           C  
ATOM   3192  CB  SER A 434      16.576  10.573   2.847  1.00 58.48           C  
ATOM   3193  O   SER A 434      14.659  10.560   0.432  1.00 58.48           O  
ATOM   3194  OG  SER A 434      16.866   9.492   1.978  1.00 58.48           O  
ATOM   3195  N   VAL A 435      13.673  11.873   0.925  1.00 51.44           N  
ATOM   3196  CA  VAL A 435      13.386  12.354  -0.423  1.00 51.44           C  
ATOM   3197  C   VAL A 435      14.643  12.971  -1.030  1.00 51.44           C  
ATOM   3198  CB  VAL A 435      12.233  13.383  -0.424  1.00 51.44           C  
ATOM   3199  O   VAL A 435      15.282  13.827  -0.415  1.00 51.44           O  
ATOM   3200  CG1 VAL A 435      11.795  13.701  -1.853  1.00 51.44           C  
ATOM   3201  CG2 VAL A 435      11.054  12.864   0.397  1.00 51.44           C  
ATOM   3202  N   PRO A 436      15.475  12.280  -1.986  1.00 40.04           N  
ATOM   3203  CA  PRO A 436      16.476  12.977  -2.798  1.00 40.04           C  
ATOM   3204  C   PRO A 436      15.873  14.093  -3.649  1.00 40.04           C  
ATOM   3205  CB  PRO A 436      17.050  11.866  -3.681  1.00 40.04           C  
ATOM   3206  O   PRO A 436      14.870  13.878  -4.333  1.00 40.04           O  
ATOM   3207  CG  PRO A 436      16.254  10.650  -3.331  1.00 40.04           C  
ATOM   3208  CD  PRO A 436      15.087  11.072  -2.485  1.00 40.04           C  
ATOM   3209  N   GLY A 437      15.827  15.367  -3.130  1.00 43.35           N  
ATOM   3210  CA  GLY A 437      15.459  16.665  -3.672  1.00 43.35           C  
ATOM   3211  C   GLY A 437      14.964  17.634  -2.616  1.00 43.35           C  
ATOM   3212  O   GLY A 437      14.936  18.846  -2.843  1.00 43.35           O  
ATOM   3213  N   ILE A 438      14.886  17.111  -1.407  1.00 41.46           N  
ATOM   3214  CA  ILE A 438      14.839  17.944  -0.210  1.00 41.46           C  
ATOM   3215  C   ILE A 438      16.161  17.834   0.547  1.00 41.46           C  
ATOM   3216  CB  ILE A 438      13.661  17.549   0.708  1.00 41.46           C  
ATOM   3217  O   ILE A 438      16.604  18.797   1.178  1.00 41.46           O  
ATOM   3218  CG1 ILE A 438      12.328  17.721  -0.030  1.00 41.46           C  
ATOM   3219  CG2 ILE A 438      13.682  18.373   1.999  1.00 41.46           C  
ATOM   3220  CD1 ILE A 438      11.122  17.204   0.742  1.00 41.46           C  
ATOM   3221  N   ARG A 439      17.242  17.123  -0.012  1.00 37.58           N  
ATOM   3222  CA  ARG A 439      18.548  16.883   0.595  1.00 37.58           C  
ATOM   3223  C   ARG A 439      19.673  17.344  -0.325  1.00 37.58           C  
ATOM   3224  CB  ARG A 439      18.720  15.400   0.931  1.00 37.58           C  
ATOM   3225  O   ARG A 439      20.847  17.291   0.046  1.00 37.58           O  
ATOM   3226  CG  ARG A 439      18.618  15.089   2.416  1.00 37.58           C  
ATOM   3227  CD  ARG A 439      19.041  13.660   2.724  1.00 37.58           C  
ATOM   3228  NE  ARG A 439      19.041  13.394   4.159  1.00 37.58           N  
ATOM   3229  NH1 ARG A 439      17.658  11.548   4.027  1.00 37.58           N  
ATOM   3230  NH2 ARG A 439      18.452  12.248   6.060  1.00 37.58           N  
ATOM   3231  CZ  ARG A 439      18.384  12.397   4.746  1.00 37.58           C  
ATOM   3232  N   SER A 440      19.489  17.777  -1.617  1.00 30.85           N  
ATOM   3233  CA  SER A 440      20.794  18.243  -2.073  1.00 30.85           C  
ATOM   3234  C   SER A 440      21.250  19.467  -1.287  1.00 30.85           C  
ATOM   3235  CB  SER A 440      20.754  18.572  -3.566  1.00 30.85           C  
ATOM   3236  O   SER A 440      22.450  19.685  -1.108  1.00 30.85           O  
ATOM   3237  OG  SER A 440      22.055  18.850  -4.055  1.00 30.85           O  
ATOM   3238  N   THR A 441      20.815  19.619   0.041  1.00 36.43           N  
ATOM   3239  CA  THR A 441      21.567  20.379   1.033  1.00 36.43           C  
ATOM   3240  C   THR A 441      21.309  19.841   2.437  1.00 36.43           C  
ATOM   3241  CB  THR A 441      21.208  21.876   0.980  1.00 36.43           C  
ATOM   3242  O   THR A 441      20.166  19.821   2.899  1.00 36.43           O  
ATOM   3243  CG2 THR A 441      22.463  22.740   0.909  1.00 36.43           C  
ATOM   3244  OG1 THR A 441      20.402  22.127  -0.178  1.00 36.43           O  
ATOM   3245  N   LEU A 442      21.113  18.552   2.734  1.00 37.17           N  
ATOM   3246  CA  LEU A 442      21.341  18.261   4.145  1.00 37.17           C  
ATOM   3247  C   LEU A 442      21.297  16.759   4.405  1.00 37.17           C  
ATOM   3248  CB  LEU A 442      20.299  18.972   5.013  1.00 37.17           C  
ATOM   3249  O   LEU A 442      21.746  16.293   5.455  1.00 37.17           O  
ATOM   3250  CG  LEU A 442      20.503  20.473   5.225  1.00 37.17           C  
ATOM   3251  CD1 LEU A 442      19.276  21.085   5.893  1.00 37.17           C  
ATOM   3252  CD2 LEU A 442      21.755  20.731   6.055  1.00 37.17           C  
ATOM   3253  N   VAL A 443      21.493  15.862   3.626  1.00 31.82           N  
ATOM   3254  CA  VAL A 443      21.782  14.659   4.399  1.00 31.82           C  
ATOM   3255  C   VAL A 443      22.610  13.690   3.558  1.00 31.82           C  
ATOM   3256  CB  VAL A 443      20.487  13.971   4.884  1.00 31.82           C  
ATOM   3257  O   VAL A 443      22.242  12.524   3.401  1.00 31.82           O  
ATOM   3258  CG1 VAL A 443      20.811  12.702   5.671  1.00 31.82           C  
ATOM   3259  CG2 VAL A 443      19.657  14.933   5.733  1.00 31.82           C  
ATOM   3260  N   GLY A 444      23.488  14.173   2.554  1.00 26.37           N  
ATOM   3261  CA  GLY A 444      24.578  13.384   2.000  1.00 26.37           C  
ATOM   3262  C   GLY A 444      25.883  13.560   2.753  1.00 26.37           C  
ATOM   3263  O   GLY A 444      26.264  14.682   3.093  1.00 26.37           O  
ATOM   3264  N   LYS A 445      26.071  12.944   3.881  1.00 23.52           N  
ATOM   3265  CA  LYS A 445      27.297  12.312   4.361  1.00 23.52           C  
ATOM   3266  C   LYS A 445      27.596  12.715   5.802  1.00 23.52           C  
ATOM   3267  CB  LYS A 445      28.477  12.675   3.459  1.00 23.52           C  
ATOM   3268  O   LYS A 445      27.904  13.877   6.075  1.00 23.52           O  
ATOM   3269  CG  LYS A 445      29.165  11.475   2.825  1.00 23.52           C  
ATOM   3270  CD  LYS A 445      30.290  11.903   1.892  1.00 23.52           C  
ATOM   3271  CE  LYS A 445      30.990  10.702   1.270  1.00 23.52           C  
ATOM   3272  NZ  LYS A 445      31.915  11.108   0.171  1.00 23.52           N  
ATOM   3273  N   ILE A 446      26.942  12.426   6.822  1.00 26.47           N  
ATOM   3274  CA  ILE A 446      27.686  12.657   8.055  1.00 26.47           C  
ATOM   3275  C   ILE A 446      27.733  11.372   8.878  1.00 26.47           C  
ATOM   3276  CB  ILE A 446      27.064  13.803   8.884  1.00 26.47           C  
ATOM   3277  O   ILE A 446      26.691  10.846   9.278  1.00 26.47           O  
ATOM   3278  CG1 ILE A 446      27.118  15.120   8.100  1.00 26.47           C  
ATOM   3279  CG2 ILE A 446      27.774  13.940  10.234  1.00 26.47           C  
ATOM   3280  CD1 ILE A 446      26.288  16.239   8.713  1.00 26.47           C  
ATOM   3281  N   GLU A 447      28.407  10.352   8.592  1.00 22.07           N  
ATOM   3282  CA  GLU A 447      29.455  10.109   9.579  1.00 22.07           C  
ATOM   3283  C   GLU A 447      29.717  11.353  10.424  1.00 22.07           C  
ATOM   3284  CB  GLU A 447      30.747   9.660   8.891  1.00 22.07           C  
ATOM   3285  O   GLU A 447      29.890  12.449   9.887  1.00 22.07           O  
ATOM   3286  CG  GLU A 447      30.760   8.187   8.509  1.00 22.07           C  
ATOM   3287  CD  GLU A 447      32.077   7.737   7.897  1.00 22.07           C  
ATOM   3288  OE1 GLU A 447      32.235   6.526   7.620  1.00 22.07           O  
ATOM   3289  OE2 GLU A 447      32.958   8.601   7.695  1.00 22.07           O  
ATOM   3290  N   ILE A 448      28.815  11.771  11.256  1.00 24.74           N  
ATOM   3291  CA  ILE A 448      29.148  12.375  12.542  1.00 24.74           C  
ATOM   3292  C   ILE A 448      30.639  12.703  12.588  1.00 24.74           C  
ATOM   3293  CB  ILE A 448      28.766  11.448  13.718  1.00 24.74           C  
ATOM   3294  O   ILE A 448      31.479  11.801  12.573  1.00 24.74           O  
ATOM   3295  CG1 ILE A 448      27.277  11.090  13.653  1.00 24.74           C  
ATOM   3296  CG2 ILE A 448      29.114  12.104  15.057  1.00 24.74           C  
ATOM   3297  CD1 ILE A 448      26.865   9.981  14.612  1.00 24.74           C  
ATOM   3298  N   PHE A 449      31.280  13.355  11.616  1.00 21.02           N  
ATOM   3299  CA  PHE A 449      32.337  14.173  12.199  1.00 21.02           C  
ATOM   3300  C   PHE A 449      31.751  15.382  12.919  1.00 21.02           C  
ATOM   3301  CB  PHE A 449      33.321  14.632  11.119  1.00 21.02           C  
ATOM   3302  O   PHE A 449      30.988  16.152  12.330  1.00 21.02           O  
ATOM   3303  CG  PHE A 449      34.691  14.023  11.248  1.00 21.02           C  
ATOM   3304  CD1 PHE A 449      35.695  14.676  11.953  1.00 21.02           C  
ATOM   3305  CD2 PHE A 449      34.976  12.795  10.664  1.00 21.02           C  
ATOM   3306  CE1 PHE A 449      36.964  14.115  12.074  1.00 21.02           C  
ATOM   3307  CE2 PHE A 449      36.241  12.227  10.780  1.00 21.02           C  
ATOM   3308  CZ  PHE A 449      37.234  12.889  11.485  1.00 21.02           C  
ATOM   3309  N   ASP A 450      31.203  15.264  14.163  1.00 22.63           N  
ATOM   3310  CA  ASP A 450      31.187  16.147  15.325  1.00 22.63           C  
ATOM   3311  C   ASP A 450      32.272  17.216  15.218  1.00 22.63           C  
ATOM   3312  CB  ASP A 450      31.367  15.342  16.613  1.00 22.63           C  
ATOM   3313  O   ASP A 450      33.458  16.896  15.111  1.00 22.63           O  
ATOM   3314  CG  ASP A 450      30.997  16.126  17.860  1.00 22.63           C  
ATOM   3315  OD1 ASP A 450      30.505  17.268  17.738  1.00 22.63           O  
ATOM   3316  OD2 ASP A 450      31.203  15.598  18.974  1.00 22.63           O  
ATOM   3317  N   PHE A 451      32.074  18.259  14.534  1.00 27.14           N  
ATOM   3318  CA  PHE A 451      32.879  19.451  14.775  1.00 27.14           C  
ATOM   3319  C   PHE A 451      32.389  20.194  16.012  1.00 27.14           C  
ATOM   3320  CB  PHE A 451      32.844  20.379  13.557  1.00 27.14           C  
ATOM   3321  O   PHE A 451      32.503  21.419  16.092  1.00 27.14           O  
ATOM   3322  CG  PHE A 451      33.867  20.040  12.506  1.00 27.14           C  
ATOM   3323  CD1 PHE A 451      35.174  20.500  12.614  1.00 27.14           C  
ATOM   3324  CD2 PHE A 451      33.522  19.261  11.410  1.00 27.14           C  
ATOM   3325  CE1 PHE A 451      36.123  20.188  11.643  1.00 27.14           C  
ATOM   3326  CE2 PHE A 451      34.464  18.945  10.435  1.00 27.14           C  
ATOM   3327  CZ  PHE A 451      35.764  19.410  10.554  1.00 27.14           C  
ATOM   3328  N   SER A 452      32.201  19.580  17.220  1.00 29.49           N  
ATOM   3329  CA  SER A 452      32.263  20.423  18.410  1.00 29.49           C  
ATOM   3330  C   SER A 452      33.388  19.984  19.341  1.00 29.49           C  
ATOM   3331  CB  SER A 452      30.930  20.392  19.159  1.00 29.49           C  
ATOM   3332  O   SER A 452      33.625  20.611  20.375  1.00 29.49           O  
ATOM   3333  OG  SER A 452      30.876  19.288  20.045  1.00 29.49           O  
ATOM   3334  N   SER A 453      34.576  19.754  18.858  1.00 25.93           N  
ATOM   3335  CA  SER A 453      35.657  20.112  19.770  1.00 25.93           C  
ATOM   3336  C   SER A 453      36.814  20.769  19.024  1.00 25.93           C  
ATOM   3337  CB  SER A 453      36.158  18.877  20.519  1.00 25.93           C  
ATOM   3338  O   SER A 453      37.430  20.150  18.155  1.00 25.93           O  
ATOM   3339  OG  SER A 453      36.711  17.932  19.618  1.00 25.93           O  
ATOM   3340  N   GLY A 454      36.678  21.935  18.391  1.00 25.34           N  
ATOM   3341  CA  GLY A 454      37.646  23.018  18.343  1.00 25.34           C  
ATOM   3342  C   GLY A 454      38.319  23.277  19.678  1.00 25.34           C  
ATOM   3343  O   GLY A 454      37.667  23.697  20.636  1.00 25.34           O  
ATOM   3344  N   GLU A 455      38.984  22.251  20.249  1.00 28.29           N  
ATOM   3345  CA  GLU A 455      40.069  22.607  21.159  1.00 28.29           C  
ATOM   3346  C   GLU A 455      41.296  23.092  20.392  1.00 28.29           C  
ATOM   3347  CB  GLU A 455      40.439  21.417  22.047  1.00 28.29           C  
ATOM   3348  O   GLU A 455      41.732  22.446  19.437  1.00 28.29           O  
ATOM   3349  CG  GLU A 455      40.439  21.735  23.535  1.00 28.29           C  
ATOM   3350  CD  GLU A 455      40.747  20.529  24.407  1.00 28.29           C  
ATOM   3351  OE1 GLU A 455      40.857  20.686  25.644  1.00 28.29           O  
ATOM   3352  OE2 GLU A 455      40.882  19.417  23.848  1.00 28.29           O  
ATOM   3353  N   GLU A 456      41.395  24.358  20.118  1.00 28.56           N  
ATOM   3354  CA  GLU A 456      42.634  25.096  20.342  1.00 28.56           C  
ATOM   3355  C   GLU A 456      43.708  24.199  20.950  1.00 28.56           C  
ATOM   3356  CB  GLU A 456      42.385  26.306  21.246  1.00 28.56           C  
ATOM   3357  O   GLU A 456      43.470  23.536  21.963  1.00 28.56           O  
ATOM   3358  CG  GLU A 456      42.008  27.571  20.490  1.00 28.56           C  
ATOM   3359  CD  GLU A 456      41.900  28.795  21.385  1.00 28.56           C  
ATOM   3360  OE1 GLU A 456      41.647  29.906  20.866  1.00 28.56           O  
ATOM   3361  OE2 GLU A 456      42.071  28.643  22.615  1.00 28.56           O  
ATOM   3362  N   THR A 457      44.482  23.454  20.134  1.00 27.06           N  
ATOM   3363  CA  THR A 457      45.921  23.459  20.373  1.00 27.06           C  
ATOM   3364  C   THR A 457      46.651  22.663  19.295  1.00 27.06           C  
ATOM   3365  CB  THR A 457      46.259  22.880  21.759  1.00 27.06           C  
ATOM   3366  O   THR A 457      46.274  21.529  18.990  1.00 27.06           O  
ATOM   3367  CG2 THR A 457      47.008  23.898  22.613  1.00 27.06           C  
ATOM   3368  OG1 THR A 457      45.045  22.514  22.427  1.00 27.06           O  
ATOM   3369  N   ALA A 458      46.968  23.234  18.130  1.00 27.64           N  
ATOM   3370  CA  ALA A 458      48.289  23.426  17.537  1.00 27.64           C  
ATOM   3371  C   ALA A 458      49.325  22.523  18.200  1.00 27.64           C  
ATOM   3372  CB  ALA A 458      48.714  24.888  17.645  1.00 27.64           C  
ATOM   3373  O   ALA A 458      49.565  22.626  19.406  1.00 27.64           O  
ATOM   3374  N   ALA A 459      49.513  21.265  17.719  1.00 27.54           N  
ATOM   3375  CA  ALA A 459      50.842  20.730  17.435  1.00 27.54           C  
ATOM   3376  C   ALA A 459      50.758  19.293  16.929  1.00 27.54           C  
ATOM   3377  CB  ALA A 459      51.722  20.802  18.680  1.00 27.54           C  
ATOM   3378  O   ALA A 459      50.233  18.415  17.618  1.00 27.54           O  
ATOM   3379  N   ASP A 460      50.485  19.078  15.593  1.00 25.00           N  
ATOM   3380  CA  ASP A 460      51.322  18.163  14.823  1.00 25.00           C  
ATOM   3381  C   ASP A 460      50.731  17.911  13.438  1.00 25.00           C  
ATOM   3382  CB  ASP A 460      51.496  16.839  15.569  1.00 25.00           C  
ATOM   3383  O   ASP A 460      49.633  17.362  13.316  1.00 25.00           O  
ATOM   3384  CG  ASP A 460      52.533  16.914  16.676  1.00 25.00           C  
ATOM   3385  OD1 ASP A 460      53.399  17.815  16.641  1.00 25.00           O  
ATOM   3386  OD2 ASP A 460      52.486  16.062  17.590  1.00 25.00           O  
ATOM   3387  N   GLU A 461      50.720  18.783  12.506  1.00 29.08           N  
ATOM   3388  CA  GLU A 461      51.162  18.889  11.119  1.00 29.08           C  
ATOM   3389  C   GLU A 461      52.372  17.996  10.855  1.00 29.08           C  
ATOM   3390  CB  GLU A 461      51.494  20.341  10.769  1.00 29.08           C  
ATOM   3391  O   GLU A 461      53.338  18.010  11.621  1.00 29.08           O  
ATOM   3392  CG  GLU A 461      50.296  21.148  10.290  1.00 29.08           C  
ATOM   3393  CD  GLU A 461      50.669  22.531   9.780  1.00 29.08           C  
ATOM   3394  OE1 GLU A 461      49.779  23.251   9.273  1.00 29.08           O  
ATOM   3395  OE2 GLU A 461      51.860  22.897   9.887  1.00 29.08           O  
ATOM   3396  N   ALA A 462      52.197  16.830  10.166  1.00 29.87           N  
ATOM   3397  CA  ALA A 462      52.928  16.393   8.979  1.00 29.87           C  
ATOM   3398  C   ALA A 462      53.098  14.876   8.968  1.00 29.87           C  
ATOM   3399  CB  ALA A 462      54.290  17.079   8.910  1.00 29.87           C  
ATOM   3400  O   ALA A 462      53.759  14.313   9.843  1.00 29.87           O  
ATOM   3401  N   ALA A 463      52.110  14.044   8.615  1.00 29.63           N  
ATOM   3402  CA  ALA A 463      52.508  12.908   7.788  1.00 29.63           C  
ATOM   3403  C   ALA A 463      51.301  12.055   7.410  1.00 29.63           C  
ATOM   3404  CB  ALA A 463      53.549  12.060   8.513  1.00 29.63           C  
ATOM   3405  O   ALA A 463      50.661  11.455   8.278  1.00 29.63           O  
ATOM   3406  N   ALA A 464      50.380  12.523   6.536  1.00 28.53           N  
ATOM   3407  CA  ALA A 464      50.046  11.421   5.637  1.00 28.53           C  
ATOM   3408  C   ALA A 464      49.040  11.864   4.579  1.00 28.53           C  
ATOM   3409  CB  ALA A 464      49.496  10.237   6.428  1.00 28.53           C  
ATOM   3410  O   ALA A 464      47.864  12.079   4.883  1.00 28.53           O  
ATOM   3411  N   ALA A 465      49.408  12.770   3.712  1.00 26.46           N  
ATOM   3412  CA  ALA A 465      49.374  12.966   2.265  1.00 26.46           C  
ATOM   3413  C   ALA A 465      50.004  11.783   1.535  1.00 26.46           C  
ATOM   3414  CB  ALA A 465      50.088  14.262   1.887  1.00 26.46           C  
ATOM   3415  O   ALA A 465      51.199  11.519   1.684  1.00 26.46           O  
ATOM   3416  N   ALA A 466      49.238  10.733   1.186  1.00 31.25           N  
ATOM   3417  CA  ALA A 466      49.585   9.901   0.037  1.00 31.25           C  
ATOM   3418  C   ALA A 466      48.353   9.589  -0.807  1.00 31.25           C  
ATOM   3419  CB  ALA A 466      50.251   8.607   0.499  1.00 31.25           C  
ATOM   3420  O   ALA A 466      47.339   9.118  -0.287  1.00 31.25           O  
ATOM   3421  N   HIS A 467      47.902  10.418  -1.792  1.00 25.05           N  
ATOM   3422  CA  HIS A 467      47.896  10.398  -3.251  1.00 25.05           C  
ATOM   3423  C   HIS A 467      46.972   9.308  -3.783  1.00 25.05           C  
ATOM   3424  CB  HIS A 467      49.313  10.194  -3.789  1.00 25.05           C  
ATOM   3425  O   HIS A 467      47.268   8.119  -3.653  1.00 25.05           O  
ATOM   3426  CG  HIS A 467      50.101  11.460  -3.901  1.00 25.05           C  
ATOM   3427  CD2 HIS A 467      51.391  11.677  -4.250  1.00 25.05           C  
ATOM   3428  ND1 HIS A 467      49.560  12.699  -3.633  1.00 25.05           N  
ATOM   3429  CE1 HIS A 467      50.486  13.626  -3.814  1.00 25.05           C  
ATOM   3430  NE2 HIS A 467      51.606  13.032  -4.188  1.00 25.05           N  
ATOM   3431  N   VAL A 468      45.724   9.481  -4.044  1.00 29.97           N  
ATOM   3432  CA  VAL A 468      44.974   8.888  -5.146  1.00 29.97           C  
ATOM   3433  C   VAL A 468      44.235   9.981  -5.915  1.00 29.97           C  
ATOM   3434  CB  VAL A 468      43.975   7.822  -4.644  1.00 29.97           C  
ATOM   3435  O   VAL A 468      43.460  10.744  -5.332  1.00 29.97           O  
ATOM   3436  CG1 VAL A 468      43.144   7.273  -5.802  1.00 29.97           C  
ATOM   3437  CG2 VAL A 468      44.716   6.692  -3.931  1.00 29.97           C  
ATOM   3438  N   GLU A 469      44.890  10.700  -6.852  1.00 25.45           N  
ATOM   3439  CA  GLU A 469      44.908  11.325  -8.171  1.00 25.45           C  
ATOM   3440  C   GLU A 469      44.164  10.474  -9.195  1.00 25.45           C  
ATOM   3441  CB  GLU A 469      46.348  11.565  -8.633  1.00 25.45           C  
ATOM   3442  O   GLU A 469      44.527   9.319  -9.432  1.00 25.45           O  
ATOM   3443  CG  GLU A 469      47.070  12.655  -7.854  1.00 25.45           C  
ATOM   3444  CD  GLU A 469      48.268  13.228  -8.594  1.00 25.45           C  
ATOM   3445  OE1 GLU A 469      48.796  14.282  -8.171  1.00 25.45           O  
ATOM   3446  OE2 GLU A 469      48.682  12.618  -9.605  1.00 25.45           O  
ATOM   3447  N   GLY A 470      42.901  10.675  -9.491  1.00 30.21           N  
ATOM   3448  CA  GLY A 470      42.305  10.516 -10.808  1.00 30.21           C  
ATOM   3449  C   GLY A 470      41.222  11.537 -11.101  1.00 30.21           C  
ATOM   3450  O   GLY A 470      40.360  11.794 -10.259  1.00 30.21           O  
ATOM   3451  N   GLU A 471      41.571  12.675 -11.784  1.00 23.65           N  
ATOM   3452  CA  GLU A 471      41.359  13.341 -13.065  1.00 23.65           C  
ATOM   3453  C   GLU A 471      39.871  13.507 -13.360  1.00 23.65           C  
ATOM   3454  CB  GLU A 471      42.036  12.563 -14.195  1.00 23.65           C  
ATOM   3455  O   GLU A 471      39.124  12.527 -13.383  1.00 23.65           O  
ATOM   3456  CG  GLU A 471      43.417  13.086 -14.561  1.00 23.65           C  
ATOM   3457  CD  GLU A 471      44.282  12.054 -15.267  1.00 23.65           C  
ATOM   3458  OE1 GLU A 471      45.440  12.373 -15.621  1.00 23.65           O  
ATOM   3459  OE2 GLU A 471      43.798  10.918 -15.469  1.00 23.65           O  
ATOM   3460  N   PHE A 472      39.198  14.688 -13.204  1.00 24.45           N  
ATOM   3461  CA  PHE A 472      38.643  15.871 -13.851  1.00 24.45           C  
ATOM   3462  C   PHE A 472      37.190  15.639 -14.248  1.00 24.45           C  
ATOM   3463  CB  PHE A 472      39.470  16.249 -15.084  1.00 24.45           C  
ATOM   3464  O   PHE A 472      36.856  14.603 -14.826  1.00 24.45           O  
ATOM   3465  CG  PHE A 472      40.617  17.175 -14.785  1.00 24.45           C  
ATOM   3466  CD1 PHE A 472      40.416  18.547 -14.697  1.00 24.45           C  
ATOM   3467  CD2 PHE A 472      41.898  16.673 -14.592  1.00 24.45           C  
ATOM   3468  CE1 PHE A 472      41.477  19.407 -14.420  1.00 24.45           C  
ATOM   3469  CE2 PHE A 472      42.962  17.526 -14.315  1.00 24.45           C  
ATOM   3470  CZ  PHE A 472      42.750  18.893 -14.230  1.00 24.45           C  
ATOM   3471  N   PRO A 473      36.251  16.757 -14.523  1.00 35.43           N  
ATOM   3472  CA  PRO A 473      36.443  18.207 -14.584  1.00 35.43           C  
ATOM   3473  C   PRO A 473      35.286  18.982 -13.957  1.00 35.43           C  
ATOM   3474  CB  PRO A 473      36.538  18.488 -16.086  1.00 35.43           C  
ATOM   3475  O   PRO A 473      34.200  18.430 -13.765  1.00 35.43           O  
ATOM   3476  CG  PRO A 473      35.611  17.500 -16.718  1.00 35.43           C  
ATOM   3477  CD  PRO A 473      35.093  16.581 -15.650  1.00 35.43           C  
ATOM   3478  N   ALA A 474      35.528  20.059 -13.191  1.00 25.30           N  
ATOM   3479  CA  ALA A 474      35.519  21.518 -13.121  1.00 25.30           C  
ATOM   3480  C   ALA A 474      34.263  22.091 -13.771  1.00 25.30           C  
ATOM   3481  CB  ALA A 474      36.768  22.090 -13.789  1.00 25.30           C  
ATOM   3482  O   ALA A 474      34.086  21.993 -14.987  1.00 25.30           O  
ATOM   3483  N   TYR A 475      33.092  22.199 -13.118  1.00 34.36           N  
ATOM   3484  CA  TYR A 475      32.043  23.186 -13.345  1.00 34.36           C  
ATOM   3485  C   TYR A 475      31.792  24.014 -12.090  1.00 34.36           C  
ATOM   3486  CB  TYR A 475      30.746  22.500 -13.786  1.00 34.36           C  
ATOM   3487  O   TYR A 475      31.634  23.464 -10.998  1.00 34.36           O  
ATOM   3488  CG  TYR A 475      29.816  23.402 -14.562  1.00 34.36           C  
ATOM   3489  CD1 TYR A 475      28.699  23.971 -13.955  1.00 34.36           C  
ATOM   3490  CD2 TYR A 475      30.052  23.684 -15.903  1.00 34.36           C  
ATOM   3491  CE1 TYR A 475      27.838  24.800 -14.666  1.00 34.36           C  
ATOM   3492  CE2 TYR A 475      29.198  24.512 -16.624  1.00 34.36           C  
ATOM   3493  OH  TYR A 475      27.247  25.885 -16.707  1.00 34.36           O  
ATOM   3494  CZ  TYR A 475      28.096  25.065 -15.998  1.00 34.36           C  
ATOM   3495  N   ASP A 476      32.408  25.281 -12.086  1.00 27.80           N  
ATOM   3496  CA  ASP A 476      32.337  26.738 -12.021  1.00 27.80           C  
ATOM   3497  C   ASP A 476      32.086  27.212 -10.591  1.00 27.80           C  
ATOM   3498  CB  ASP A 476      31.241  27.264 -12.950  1.00 27.80           C  
ATOM   3499  O   ASP A 476      31.212  26.683  -9.901  1.00 27.80           O  
ATOM   3500  CG  ASP A 476      31.555  27.048 -14.420  1.00 27.80           C  
ATOM   3501  OD1 ASP A 476      32.749  26.981 -14.785  1.00 27.80           O  
ATOM   3502  OD2 ASP A 476      30.601  26.947 -15.221  1.00 27.80           O  
ATOM   3503  N   ALA A 477      33.191  27.592  -9.943  1.00 36.39           N  
ATOM   3504  CA  ALA A 477      33.763  28.774  -9.304  1.00 36.39           C  
ATOM   3505  C   ALA A 477      32.761  29.925  -9.281  1.00 36.39           C  
ATOM   3506  CB  ALA A 477      35.043  29.200 -10.020  1.00 36.39           C  
ATOM   3507  O   ALA A 477      33.063  31.009  -8.776  1.00 36.39           O  
ATOM   3508  N   ASP A 478      31.486  29.716  -8.835  1.00 31.33           N  
ATOM   3509  CA  ASP A 478      30.735  30.784  -8.182  1.00 31.33           C  
ATOM   3510  C   ASP A 478      29.993  30.261  -6.954  1.00 31.33           C  
ATOM   3511  CB  ASP A 478      29.748  31.423  -9.160  1.00 31.33           C  
ATOM   3512  O   ASP A 478      29.256  31.005  -6.304  1.00 31.33           O  
ATOM   3513  CG  ASP A 478      30.434  32.138 -10.311  1.00 31.33           C  
ATOM   3514  OD1 ASP A 478      31.601  32.560 -10.159  1.00 31.33           O  
ATOM   3515  OD2 ASP A 478      29.801  32.283 -11.379  1.00 31.33           O  
ATOM   3516  N   ALA A 479      30.535  29.188  -6.287  1.00 38.09           N  
ATOM   3517  CA  ALA A 479      30.011  28.705  -5.012  1.00 38.09           C  
ATOM   3518  C   ALA A 479      30.961  29.041  -3.866  1.00 38.09           C  
ATOM   3519  CB  ALA A 479      29.767  27.199  -5.072  1.00 38.09           C  
ATOM   3520  O   ALA A 479      30.621  28.856  -2.695  1.00 38.09           O  
ATOM   3521  N   ALA A 480      31.869  29.990  -4.096  1.00 36.92           N  
ATOM   3522  CA  ALA A 480      32.723  30.402  -2.986  1.00 36.92           C  
ATOM   3523  C   ALA A 480      32.317  31.776  -2.461  1.00 36.92           C  
ATOM   3524  CB  ALA A 480      34.188  30.411  -3.416  1.00 36.92           C  
ATOM   3525  O   ALA A 480      32.569  32.103  -1.299  1.00 36.92           O  
ATOM   3526  N   GLN A 481      31.156  32.193  -2.862  1.00 28.85           N  
ATOM   3527  CA  GLN A 481      30.609  33.338  -2.142  1.00 28.85           C  
ATOM   3528  C   GLN A 481      29.198  33.049  -1.640  1.00 28.85           C  
ATOM   3529  CB  GLN A 481      30.604  34.581  -3.034  1.00 28.85           C  
ATOM   3530  O   GLN A 481      28.675  33.774  -0.790  1.00 28.85           O  
ATOM   3531  CG  GLN A 481      31.867  35.425  -2.919  1.00 28.85           C  
ATOM   3532  CD  GLN A 481      31.957  36.495  -3.991  1.00 28.85           C  
ATOM   3533  NE2 GLN A 481      32.971  37.348  -3.894  1.00 28.85           N  
ATOM   3534  OE1 GLN A 481      31.122  36.554  -4.900  1.00 28.85           O  
ATOM   3535  N   ALA A 482      28.738  31.797  -1.604  1.00 38.37           N  
ATOM   3536  CA  ALA A 482      27.508  31.479  -0.883  1.00 38.37           C  
ATOM   3537  C   ALA A 482      27.803  30.662   0.371  1.00 38.37           C  
ATOM   3538  CB  ALA A 482      26.540  30.724  -1.791  1.00 38.37           C  
ATOM   3539  O   ALA A 482      26.910  30.421   1.187  1.00 38.37           O  
ATOM   3540  N   ALA A 483      29.168  30.543   0.720  1.00 39.33           N  
ATOM   3541  CA  ALA A 483      29.602  29.852   1.931  1.00 39.33           C  
ATOM   3542  C   ALA A 483      29.747  30.826   3.097  1.00 39.33           C  
ATOM   3543  CB  ALA A 483      30.919  29.122   1.685  1.00 39.33           C  
ATOM   3544  O   ALA A 483      29.563  30.449   4.256  1.00 39.33           O  
ATOM   3545  N   GLU A 484      29.422  32.075   2.828  1.00 34.47           N  
ATOM   3546  CA  GLU A 484      29.436  32.979   3.974  1.00 34.47           C  
ATOM   3547  C   GLU A 484      28.023  33.413   4.353  1.00 34.47           C  
ATOM   3548  CB  GLU A 484      30.302  34.206   3.681  1.00 34.47           C  
ATOM   3549  O   GLU A 484      27.752  33.719   5.516  1.00 34.47           O  
ATOM   3550  CG  GLU A 484      31.594  34.254   4.485  1.00 34.47           C  
ATOM   3551  CD  GLU A 484      32.497  35.415   4.100  1.00 34.47           C  
ATOM   3552  OE1 GLU A 484      33.619  35.518   4.646  1.00 34.47           O  
ATOM   3553  OE2 GLU A 484      32.079  36.229   3.246  1.00 34.47           O  
ATOM   3554  N   SER A 485      27.011  32.781   3.733  1.00 34.77           N  
ATOM   3555  CA  SER A 485      25.689  33.028   4.299  1.00 34.77           C  
ATOM   3556  C   SER A 485      25.078  31.746   4.856  1.00 34.77           C  
ATOM   3557  CB  SER A 485      24.758  33.630   3.246  1.00 34.77           C  
ATOM   3558  O   SER A 485      23.973  31.764   5.401  1.00 34.77           O  
ATOM   3559  OG  SER A 485      23.866  32.650   2.744  1.00 34.77           O  
ATOM   3560  N   ALA A 486      25.889  30.623   5.095  1.00 41.95           N  
ATOM   3561  CA  ALA A 486      25.408  29.341   5.603  1.00 41.95           C  
ATOM   3562  C   ALA A 486      25.610  29.238   7.112  1.00 41.95           C  
ATOM   3563  CB  ALA A 486      26.115  28.188   4.895  1.00 41.95           C  
ATOM   3564  O   ALA A 486      24.889  28.504   7.793  1.00 41.95           O  
ATOM   3565  N   ALA A 487      26.282  30.258   7.712  1.00 43.26           N  
ATOM   3566  CA  ALA A 487      26.357  30.250   9.170  1.00 43.26           C  
ATOM   3567  C   ALA A 487      25.260  31.118   9.780  1.00 43.26           C  
ATOM   3568  CB  ALA A 487      27.730  30.729   9.635  1.00 43.26           C  
ATOM   3569  O   ALA A 487      25.003  31.049  10.985  1.00 43.26           O  
ATOM   3570  N   ALA A 488      24.245  31.409   8.922  1.00 41.63           N  
ATOM   3571  CA  ALA A 488      23.109  32.082   9.547  1.00 41.63           C  
ATOM   3572  C   ALA A 488      21.806  31.344   9.256  1.00 41.63           C  
ATOM   3573  CB  ALA A 488      23.018  33.528   9.064  1.00 41.63           C  
ATOM   3574  O   ALA A 488      20.805  31.962   8.884  1.00 41.63           O  
ATOM   3575  N   MET A 489      21.650  29.924   9.226  1.00 42.57           N  
ATOM   3576  CA  MET A 489      20.389  29.226   8.993  1.00 42.57           C  
ATOM   3577  C   MET A 489      19.710  28.875  10.312  1.00 42.57           C  
ATOM   3578  CB  MET A 489      20.619  27.958   8.169  1.00 42.57           C  
ATOM   3579  O   MET A 489      20.333  28.290  11.200  1.00 42.57           O  
ATOM   3580  CG  MET A 489      20.086  28.045   6.748  1.00 42.57           C  
ATOM   3581  SD  MET A 489      20.094  26.421   5.894  1.00 42.57           S  
ATOM   3582  CE  MET A 489      18.370  26.346   5.333  1.00 42.57           C  
ATOM   3583  N   ASP A 490      18.803  29.707  10.851  1.00 48.91           N  
ATOM   3584  CA  ASP A 490      17.856  29.843  11.953  1.00 48.91           C  
ATOM   3585  C   ASP A 490      17.045  28.563  12.141  1.00 48.91           C  
ATOM   3586  CB  ASP A 490      16.919  31.028  11.714  1.00 48.91           C  
ATOM   3587  O   ASP A 490      16.815  27.821  11.184  1.00 48.91           O  
ATOM   3588  CG  ASP A 490      17.662  32.332  11.478  1.00 48.91           C  
ATOM   3589  OD1 ASP A 490      18.816  32.468  11.937  1.00 48.91           O  
ATOM   3590  OD2 ASP A 490      17.086  33.233  10.830  1.00 48.91           O  
ATOM   3591  N   ASP A 491      17.084  27.828  13.260  1.00 53.50           N  
ATOM   3592  CA  ASP A 491      16.313  26.883  14.062  1.00 53.50           C  
ATOM   3593  C   ASP A 491      14.890  26.742  13.528  1.00 53.50           C  
ATOM   3594  CB  ASP A 491      16.284  27.322  15.528  1.00 53.50           C  
ATOM   3595  O   ASP A 491      14.321  25.649  13.541  1.00 53.50           O  
ATOM   3596  CG  ASP A 491      17.129  26.438  16.429  1.00 53.50           C  
ATOM   3597  OD1 ASP A 491      17.523  25.332  16.001  1.00 53.50           O  
ATOM   3598  OD2 ASP A 491      17.400  26.851  17.577  1.00 53.50           O  
ATOM   3599  N   ASP A 492      14.349  27.704  12.604  1.00 48.78           N  
ATOM   3600  CA  ASP A 492      12.977  27.650  12.108  1.00 48.78           C  
ATOM   3601  C   ASP A 492      12.881  26.788  10.852  1.00 48.78           C  
ATOM   3602  CB  ASP A 492      12.454  29.059  11.821  1.00 48.78           C  
ATOM   3603  O   ASP A 492      11.883  26.094  10.644  1.00 48.78           O  
ATOM   3604  CG  ASP A 492      12.083  29.822  13.080  1.00 48.78           C  
ATOM   3605  OD1 ASP A 492      11.835  29.187  14.127  1.00 48.78           O  
ATOM   3606  OD2 ASP A 492      12.036  31.070  13.023  1.00 48.78           O  
ATOM   3607  N   GLY A 493      13.974  26.724   9.991  1.00 47.40           N  
ATOM   3608  CA  GLY A 493      14.012  25.834   8.841  1.00 47.40           C  
ATOM   3609  C   GLY A 493      14.187  24.376   9.221  1.00 47.40           C  
ATOM   3610  O   GLY A 493      13.595  23.492   8.598  1.00 47.40           O  
ATOM   3611  N   LEU A 494      14.859  24.278  10.390  1.00 44.58           N  
ATOM   3612  CA  LEU A 494      15.022  22.947  10.964  1.00 44.58           C  
ATOM   3613  C   LEU A 494      13.700  22.430  11.521  1.00 44.58           C  
ATOM   3614  CB  LEU A 494      16.082  22.966  12.069  1.00 44.58           C  
ATOM   3615  O   LEU A 494      13.364  21.256  11.345  1.00 44.58           O  
ATOM   3616  CG  LEU A 494      17.035  21.771  12.114  1.00 44.58           C  
ATOM   3617  CD1 LEU A 494      18.371  22.135  11.474  1.00 44.58           C  
ATOM   3618  CD2 LEU A 494      17.235  21.301  13.551  1.00 44.58           C  
ATOM   3619  N   LEU A 495      12.847  23.410  12.100  1.00 43.03           N  
ATOM   3620  CA  LEU A 495      11.526  23.070  12.618  1.00 43.03           C  
ATOM   3621  C   LEU A 495      10.568  22.729  11.482  1.00 43.03           C  
ATOM   3622  CB  LEU A 495      10.962  24.227  13.447  1.00 43.03           C  
ATOM   3623  O   LEU A 495       9.776  21.791  11.593  1.00 43.03           O  
ATOM   3624  CG  LEU A 495       9.848  23.873  14.434  1.00 43.03           C  
ATOM   3625  CD1 LEU A 495      10.419  23.113  15.627  1.00 43.03           C  
ATOM   3626  CD2 LEU A 495       9.121  25.132  14.894  1.00 43.03           C  
ATOM   3627  N   ALA A 496      10.630  23.456  10.326  1.00 44.09           N  
ATOM   3628  CA  ALA A 496       9.800  23.148   9.164  1.00 44.09           C  
ATOM   3629  C   ALA A 496      10.181  21.799   8.560  1.00 44.09           C  
ATOM   3630  CB  ALA A 496       9.923  24.250   8.115  1.00 44.09           C  
ATOM   3631  O   ALA A 496       9.310  21.024   8.158  1.00 44.09           O  
ATOM   3632  N   CYS A 497      11.496  21.516   8.657  1.00 41.33           N  
ATOM   3633  CA  CYS A 497      12.023  20.257   8.143  1.00 41.33           C  
ATOM   3634  C   CYS A 497      11.666  19.099   9.067  1.00 41.33           C  
ATOM   3635  CB  CYS A 497      13.540  20.339   7.978  1.00 41.33           C  
ATOM   3636  O   CYS A 497      11.351  18.002   8.602  1.00 41.33           O  
ATOM   3637  SG  CYS A 497      14.076  21.583   6.783  1.00 41.33           S  
ATOM   3638  N   VAL A 498      11.708  19.447  10.376  1.00 49.67           N  
ATOM   3639  CA  VAL A 498      11.274  18.467  11.366  1.00 49.67           C  
ATOM   3640  C   VAL A 498       9.774  18.218  11.225  1.00 49.67           C  
ATOM   3641  CB  VAL A 498      11.605  18.929  12.804  1.00 49.67           C  
ATOM   3642  O   VAL A 498       9.319  17.074  11.296  1.00 49.67           O  
ATOM   3643  CG1 VAL A 498      10.985  17.983  13.831  1.00 49.67           C  
ATOM   3644  CG2 VAL A 498      13.117  19.019  13.000  1.00 49.67           C  
ATOM   3645  N   GLU A 499       9.052  19.306  10.961  1.00 46.34           N  
ATOM   3646  CA  GLU A 499       7.607  19.197  10.788  1.00 46.34           C  
ATOM   3647  C   GLU A 499       7.260  18.399   9.535  1.00 46.34           C  
ATOM   3648  CB  GLU A 499       6.966  20.586  10.721  1.00 46.34           C  
ATOM   3649  O   GLU A 499       6.325  17.595   9.543  1.00 46.34           O  
ATOM   3650  CG  GLU A 499       6.904  21.300  12.064  1.00 46.34           C  
ATOM   3651  CD  GLU A 499       6.186  22.638  11.999  1.00 46.34           C  
ATOM   3652  OE1 GLU A 499       5.941  23.248  13.065  1.00 46.34           O  
ATOM   3653  OE2 GLU A 499       5.866  23.081  10.873  1.00 46.34           O  
ATOM   3654  N   LEU A 500       8.120  18.664   8.436  1.00 46.97           N  
ATOM   3655  CA  LEU A 500       7.922  17.882   7.221  1.00 46.97           C  
ATOM   3656  C   LEU A 500       8.310  16.424   7.443  1.00 46.97           C  
ATOM   3657  CB  LEU A 500       8.738  18.469   6.066  1.00 46.97           C  
ATOM   3658  O   LEU A 500       7.637  15.516   6.950  1.00 46.97           O  
ATOM   3659  CG  LEU A 500       8.463  17.890   4.678  1.00 46.97           C  
ATOM   3660  CD1 LEU A 500       7.059  18.265   4.215  1.00 46.97           C  
ATOM   3661  CD2 LEU A 500       9.508  18.375   3.679  1.00 46.97           C  
ATOM   3662  N   ALA A 501       9.391  16.256   8.235  1.00 49.92           N  
ATOM   3663  CA  ALA A 501       9.799  14.907   8.619  1.00 49.92           C  
ATOM   3664  C   ALA A 501       8.729  14.233   9.473  1.00 49.92           C  
ATOM   3665  CB  ALA A 501      11.128  14.947   9.369  1.00 49.92           C  
ATOM   3666  O   ALA A 501       8.480  13.033   9.333  1.00 49.92           O  
ATOM   3667  N   LYS A 502       8.071  15.097  10.385  1.00 49.31           N  
ATOM   3668  CA  LYS A 502       6.974  14.584  11.200  1.00 49.31           C  
ATOM   3669  C   LYS A 502       5.759  14.251  10.340  1.00 49.31           C  
ATOM   3670  CB  LYS A 502       6.590  15.595  12.281  1.00 49.31           C  
ATOM   3671  O   LYS A 502       5.064  13.264  10.593  1.00 49.31           O  
ATOM   3672  CG  LYS A 502       7.475  15.546  13.518  1.00 49.31           C  
ATOM   3673  CD  LYS A 502       7.003  16.528  14.583  1.00 49.31           C  
ATOM   3674  CE  LYS A 502       7.947  16.555  15.777  1.00 49.31           C  
ATOM   3675  NZ  LYS A 502       7.566  17.612  16.760  1.00 49.31           N  
ATOM   3676  N   GLU A 503       5.560  15.095   9.294  1.00 53.20           N  
ATOM   3677  CA  GLU A 503       4.463  14.844   8.365  1.00 53.20           C  
ATOM   3678  C   GLU A 503       4.743  13.621   7.497  1.00 53.20           C  
ATOM   3679  CB  GLU A 503       4.215  16.070   7.482  1.00 53.20           C  
ATOM   3680  O   GLU A 503       3.817  12.921   7.083  1.00 53.20           O  
ATOM   3681  CG  GLU A 503       3.424  17.173   8.170  1.00 53.20           C  
ATOM   3682  CD  GLU A 503       3.200  18.390   7.288  1.00 53.20           C  
ATOM   3683  OE1 GLU A 503       2.573  19.370   7.752  1.00 53.20           O  
ATOM   3684  OE2 GLU A 503       3.654  18.364   6.122  1.00 53.20           O  
ATOM   3685  N   LEU A 504       5.954  13.192   7.536  1.00 55.82           N  
ATOM   3686  CA  LEU A 504       6.308  12.069   6.675  1.00 55.82           C  
ATOM   3687  C   LEU A 504       6.424  10.780   7.483  1.00 55.82           C  
ATOM   3688  CB  LEU A 504       7.624  12.347   5.944  1.00 55.82           C  
ATOM   3689  O   LEU A 504       7.027   9.808   7.025  1.00 55.82           O  
ATOM   3690  CG  LEU A 504       7.518  13.121   4.629  1.00 55.82           C  
ATOM   3691  CD1 LEU A 504       8.469  14.314   4.639  1.00 55.82           C  
ATOM   3692  CD2 LEU A 504       7.812  12.207   3.445  1.00 55.82           C  
ATOM   3693  N   SER A 505       5.938  10.911   8.805  1.00 64.25           N  
ATOM   3694  CA  SER A 505       5.970   9.657   9.551  1.00 64.25           C  
ATOM   3695  C   SER A 505       5.181   8.567   8.833  1.00 64.25           C  
ATOM   3696  CB  SER A 505       5.412   9.858  10.960  1.00 64.25           C  
ATOM   3697  O   SER A 505       3.955   8.646   8.731  1.00 64.25           O  
ATOM   3698  OG  SER A 505       6.111  10.889  11.636  1.00 64.25           O  
ATOM   3699  N   LEU A 506       5.788   7.969   7.967  1.00 72.28           N  
ATOM   3700  CA  LEU A 506       5.234   6.869   7.185  1.00 72.28           C  
ATOM   3701  C   LEU A 506       5.187   5.586   8.010  1.00 72.28           C  
ATOM   3702  CB  LEU A 506       6.060   6.643   5.916  1.00 72.28           C  
ATOM   3703  O   LEU A 506       6.220   5.115   8.492  1.00 72.28           O  
ATOM   3704  CG  LEU A 506       5.432   5.745   4.849  1.00 72.28           C  
ATOM   3705  CD1 LEU A 506       6.024   6.058   3.479  1.00 72.28           C  
ATOM   3706  CD2 LEU A 506       5.633   4.275   5.201  1.00 72.28           C  
ATOM   3707  N   GLU A 507       3.907   5.149   8.327  1.00 78.21           N  
ATOM   3708  CA  GLU A 507       3.730   3.884   9.034  1.00 78.21           C  
ATOM   3709  C   GLU A 507       3.139   2.817   8.116  1.00 78.21           C  
ATOM   3710  CB  GLU A 507       2.837   4.075  10.262  1.00 78.21           C  
ATOM   3711  O   GLU A 507       2.041   2.989   7.583  1.00 78.21           O  
ATOM   3712  CG  GLU A 507       3.447   4.966  11.334  1.00 78.21           C  
ATOM   3713  CD  GLU A 507       2.551   5.142  12.550  1.00 78.21           C  
ATOM   3714  OE1 GLU A 507       2.962   5.829  13.512  1.00 78.21           O  
ATOM   3715  OE2 GLU A 507       1.429   4.589  12.539  1.00 78.21           O  
ATOM   3716  N   THR A 508       4.011   1.991   7.669  1.00 81.75           N  
ATOM   3717  CA  THR A 508       3.541   0.831   6.920  1.00 81.75           C  
ATOM   3718  C   THR A 508       3.096  -0.280   7.866  1.00 81.75           C  
ATOM   3719  CB  THR A 508       4.634   0.296   5.975  1.00 81.75           C  
ATOM   3720  O   THR A 508       3.525  -0.329   9.021  1.00 81.75           O  
ATOM   3721  CG2 THR A 508       5.045   1.354   4.956  1.00 81.75           C  
ATOM   3722  OG1 THR A 508       5.782  -0.080   6.746  1.00 81.75           O  
ATOM   3723  N   PHE A 509       2.098  -1.019   7.426  1.00 85.05           N  
ATOM   3724  CA  PHE A 509       1.538  -2.072   8.266  1.00 85.05           C  
ATOM   3725  C   PHE A 509       2.386  -3.335   8.188  1.00 85.05           C  
ATOM   3726  CB  PHE A 509       0.096  -2.381   7.851  1.00 85.05           C  
ATOM   3727  O   PHE A 509       2.692  -3.817   7.095  1.00 85.05           O  
ATOM   3728  CG  PHE A 509      -0.562  -3.444   8.690  1.00 85.05           C  
ATOM   3729  CD1 PHE A 509      -0.735  -4.731   8.195  1.00 85.05           C  
ATOM   3730  CD2 PHE A 509      -1.007  -3.155   9.973  1.00 85.05           C  
ATOM   3731  CE1 PHE A 509      -1.344  -5.716   8.969  1.00 85.05           C  
ATOM   3732  CE2 PHE A 509      -1.616  -4.135  10.753  1.00 85.05           C  
ATOM   3733  CZ  PHE A 509      -1.784  -5.414  10.248  1.00 85.05           C  
ATOM   3734  N   ASN A 510       2.780  -3.747   9.384  1.00 86.40           N  
ATOM   3735  CA  ASN A 510       3.504  -5.009   9.485  1.00 86.40           C  
ATOM   3736  C   ASN A 510       2.681  -6.071  10.210  1.00 86.40           C  
ATOM   3737  CB  ASN A 510       4.846  -4.804  10.192  1.00 86.40           C  
ATOM   3738  O   ASN A 510       2.131  -5.812  11.282  1.00 86.40           O  
ATOM   3739  CG  ASN A 510       5.809  -3.960   9.382  1.00 86.40           C  
ATOM   3740  ND2 ASN A 510       6.726  -3.285  10.065  1.00 86.40           N  
ATOM   3741  OD1 ASN A 510       5.730  -3.914   8.151  1.00 86.40           O  
ATOM   3742  N   PHE A 511       2.597  -7.184   9.552  1.00 84.35           N  
ATOM   3743  CA  PHE A 511       1.871  -8.284  10.174  1.00 84.35           C  
ATOM   3744  C   PHE A 511       2.701  -8.924  11.281  1.00 84.35           C  
ATOM   3745  CB  PHE A 511       1.488  -9.337   9.129  1.00 84.35           C  
ATOM   3746  O   PHE A 511       3.927  -8.998  11.180  1.00 84.35           O  
ATOM   3747  CG  PHE A 511       0.406  -8.888   8.184  1.00 84.35           C  
ATOM   3748  CD1 PHE A 511      -0.930  -8.931   8.563  1.00 84.35           C  
ATOM   3749  CD2 PHE A 511       0.727  -8.423   6.915  1.00 84.35           C  
ATOM   3750  CE1 PHE A 511      -1.933  -8.517   7.689  1.00 84.35           C  
ATOM   3751  CE2 PHE A 511      -0.270  -8.007   6.037  1.00 84.35           C  
ATOM   3752  CZ  PHE A 511      -1.599  -8.056   6.426  1.00 84.35           C  
ATOM   3753  N   PRO A 512       2.002  -9.199  12.369  1.00 85.27           N  
ATOM   3754  CA  PRO A 512       2.729  -9.931  13.409  1.00 85.27           C  
ATOM   3755  C   PRO A 512       3.383 -11.207  12.885  1.00 85.27           C  
ATOM   3756  CB  PRO A 512       1.641 -10.257  14.435  1.00 85.27           C  
ATOM   3757  O   PRO A 512       2.914 -11.787  11.903  1.00 85.27           O  
ATOM   3758  CG  PRO A 512       0.363 -10.227  13.660  1.00 85.27           C  
ATOM   3759  CD  PRO A 512       0.546  -9.324  12.474  1.00 85.27           C  
ATOM   3760  N   SER A 513       4.570 -11.519  13.459  1.00 83.32           N  
ATOM   3761  CA  SER A 513       5.375 -12.654  13.019  1.00 83.32           C  
ATOM   3762  C   SER A 513       4.553 -13.938  12.996  1.00 83.32           C  
ATOM   3763  CB  SER A 513       6.591 -12.834  13.927  1.00 83.32           C  
ATOM   3764  O   SER A 513       4.708 -14.765  12.094  1.00 83.32           O  
ATOM   3765  OG  SER A 513       7.385 -13.925  13.495  1.00 83.32           O  
ATOM   3766  N   GLU A 514       3.581 -14.069  13.871  1.00 86.03           N  
ATOM   3767  CA  GLU A 514       2.761 -15.272  13.978  1.00 86.03           C  
ATOM   3768  C   GLU A 514       1.837 -15.419  12.772  1.00 86.03           C  
ATOM   3769  CB  GLU A 514       1.941 -15.251  15.270  1.00 86.03           C  
ATOM   3770  O   GLU A 514       1.675 -16.518  12.238  1.00 86.03           O  
ATOM   3771  CG  GLU A 514       2.786 -15.278  16.535  1.00 86.03           C  
ATOM   3772  CD  GLU A 514       1.958 -15.310  17.810  1.00 86.03           C  
ATOM   3773  OE1 GLU A 514       2.546 -15.346  18.915  1.00 86.03           O  
ATOM   3774  OE2 GLU A 514       0.711 -15.299  17.702  1.00 86.03           O  
ATOM   3775  N   THR A 515       1.266 -14.323  12.388  1.00 84.75           N  
ATOM   3776  CA  THR A 515       0.363 -14.321  11.242  1.00 84.75           C  
ATOM   3777  C   THR A 515       1.127 -14.609   9.952  1.00 84.75           C  
ATOM   3778  CB  THR A 515      -0.375 -12.975  11.114  1.00 84.75           C  
ATOM   3779  O   THR A 515       0.638 -15.337   9.085  1.00 84.75           O  
ATOM   3780  CG2 THR A 515      -1.425 -13.026  10.009  1.00 84.75           C  
ATOM   3781  OG1 THR A 515      -1.020 -12.671  12.357  1.00 84.75           O  
ATOM   3782  N   LEU A 516       2.273 -14.078   9.844  1.00 84.72           N  
ATOM   3783  CA  LEU A 516       3.119 -14.288   8.674  1.00 84.72           C  
ATOM   3784  C   LEU A 516       3.532 -15.752   8.559  1.00 84.72           C  
ATOM   3785  CB  LEU A 516       4.363 -13.399   8.746  1.00 84.72           C  
ATOM   3786  O   LEU A 516       3.554 -16.310   7.460  1.00 84.72           O  
ATOM   3787  CG  LEU A 516       4.135 -11.897   8.566  1.00 84.72           C  
ATOM   3788  CD1 LEU A 516       5.374 -11.117   8.992  1.00 84.72           C  
ATOM   3789  CD2 LEU A 516       3.769 -11.581   7.120  1.00 84.72           C  
ATOM   3790  N   GLU A 517       3.840 -16.368   9.665  1.00 85.79           N  
ATOM   3791  CA  GLU A 517       4.238 -17.772   9.701  1.00 85.79           C  
ATOM   3792  C   GLU A 517       3.080 -18.685   9.309  1.00 85.79           C  
ATOM   3793  CB  GLU A 517       4.758 -18.149  11.091  1.00 85.79           C  
ATOM   3794  O   GLU A 517       3.274 -19.673   8.597  1.00 85.79           O  
ATOM   3795  CG  GLU A 517       6.107 -17.534  11.430  1.00 85.79           C  
ATOM   3796  CD  GLU A 517       6.604 -17.906  12.818  1.00 85.79           C  
ATOM   3797  OE1 GLU A 517       7.687 -17.425  13.224  1.00 85.79           O  
ATOM   3798  OE2 GLU A 517       5.906 -18.685  13.504  1.00 85.79           O  
ATOM   3799  N   ARG A 518       1.900 -18.345   9.777  1.00 85.23           N  
ATOM   3800  CA  ARG A 518       0.706 -19.110   9.432  1.00 85.23           C  
ATOM   3801  C   ARG A 518       0.400 -19.004   7.941  1.00 85.23           C  
ATOM   3802  CB  ARG A 518      -0.495 -18.629  10.249  1.00 85.23           C  
ATOM   3803  O   ARG A 518      -0.148 -19.936   7.347  1.00 85.23           O  
ATOM   3804  CG  ARG A 518      -0.440 -19.023  11.716  1.00 85.23           C  
ATOM   3805  CD  ARG A 518      -1.705 -18.615  12.458  1.00 85.23           C  
ATOM   3806  NE  ARG A 518      -1.567 -18.801  13.900  1.00 85.23           N  
ATOM   3807  NH1 ARG A 518      -3.742 -18.197  14.393  1.00 85.23           N  
ATOM   3808  NH2 ARG A 518      -2.305 -18.797  16.075  1.00 85.23           N  
ATOM   3809  CZ  ARG A 518      -2.539 -18.598  14.786  1.00 85.23           C  
ATOM   3810  N   ALA A 519       0.806 -17.832   7.394  1.00 82.50           N  
ATOM   3811  CA  ALA A 519       0.564 -17.616   5.969  1.00 82.50           C  
ATOM   3812  C   ALA A 519       1.647 -18.280   5.123  1.00 82.50           C  
ATOM   3813  CB  ALA A 519       0.494 -16.122   5.662  1.00 82.50           C  
ATOM   3814  O   ALA A 519       1.493 -18.422   3.907  1.00 82.50           O  
ATOM   3815  N   GLY A 520       2.684 -18.840   5.764  1.00 79.35           N  
ATOM   3816  CA  GLY A 520       3.719 -19.578   5.058  1.00 79.35           C  
ATOM   3817  C   GLY A 520       4.914 -18.721   4.685  1.00 79.35           C  
ATOM   3818  O   GLY A 520       5.740 -19.123   3.863  1.00 79.35           O  
ATOM   3819  N   VAL A 521       4.908 -17.506   5.117  1.00 76.37           N  
ATOM   3820  CA  VAL A 521       6.025 -16.625   4.795  1.00 76.37           C  
ATOM   3821  C   VAL A 521       7.222 -16.960   5.682  1.00 76.37           C  
ATOM   3822  CB  VAL A 521       5.641 -15.137   4.959  1.00 76.37           C  
ATOM   3823  O   VAL A 521       7.113 -16.949   6.911  1.00 76.37           O  
ATOM   3824  CG1 VAL A 521       6.824 -14.233   4.620  1.00 76.37           C  
ATOM   3825  CG2 VAL A 521       4.437 -14.798   4.082  1.00 76.37           C  
ATOM   3826  N   GLN A 522       8.139 -17.856   5.229  1.00 62.65           N  
ATOM   3827  CA  GLN A 522       9.324 -18.258   5.980  1.00 62.65           C  
ATOM   3828  C   GLN A 522      10.354 -17.133   6.028  1.00 62.65           C  
ATOM   3829  CB  GLN A 522       9.947 -19.515   5.369  1.00 62.65           C  
ATOM   3830  O   GLN A 522      10.674 -16.534   4.999  1.00 62.65           O  
ATOM   3831  CG  GLN A 522       9.020 -20.723   5.371  1.00 62.65           C  
ATOM   3832  CD  GLN A 522       9.771 -22.038   5.281  1.00 62.65           C  
ATOM   3833  NE2 GLN A 522       9.041 -23.145   5.367  1.00 62.65           N  
ATOM   3834  OE1 GLN A 522      10.997 -22.060   5.133  1.00 62.65           O  
ATOM   3835  N   ALA A 523      10.450 -16.355   7.065  1.00 51.83           N  
ATOM   3836  CA  ALA A 523      11.444 -15.347   7.424  1.00 51.83           C  
ATOM   3837  C   ALA A 523      12.845 -15.787   7.009  1.00 51.83           C  
ATOM   3838  CB  ALA A 523      11.399 -15.065   8.924  1.00 51.83           C  
ATOM   3839  O   ALA A 523      13.602 -16.318   7.825  1.00 51.83           O  
ATOM   3840  N   SER A 524      12.970 -16.517   5.816  1.00 43.82           N  
ATOM   3841  CA  SER A 524      14.246 -17.140   5.479  1.00 43.82           C  
ATOM   3842  C   SER A 524      15.367 -16.107   5.420  1.00 43.82           C  
ATOM   3843  CB  SER A 524      14.148 -17.875   4.142  1.00 43.82           C  
ATOM   3844  O   SER A 524      16.534 -16.436   5.644  1.00 43.82           O  
ATOM   3845  OG  SER A 524      13.831 -16.974   3.095  1.00 43.82           O  
ATOM   3846  N   SER A 525      15.555 -15.075   6.336  1.00 43.91           N  
ATOM   3847  CA  SER A 525      16.840 -14.419   6.553  1.00 43.91           C  
ATOM   3848  C   SER A 525      16.744 -13.365   7.652  1.00 43.91           C  
ATOM   3849  CB  SER A 525      17.340 -13.775   5.259  1.00 43.91           C  
ATOM   3850  O   SER A 525      15.811 -12.560   7.667  1.00 43.91           O  
ATOM   3851  OG  SER A 525      18.649 -14.219   4.949  1.00 43.91           O  
ATOM   3852  N   ALA A 526      16.798 -13.638   8.856  1.00 40.51           N  
ATOM   3853  CA  ALA A 526      17.221 -12.801   9.975  1.00 40.51           C  
ATOM   3854  C   ALA A 526      17.466 -11.364   9.524  1.00 40.51           C  
ATOM   3855  CB  ALA A 526      18.479 -13.374  10.623  1.00 40.51           C  
ATOM   3856  O   ALA A 526      17.142 -10.417  10.244  1.00 40.51           O  
ATOM   3857  N   LEU A 527      17.718 -11.129   8.154  1.00 36.96           N  
ATOM   3858  CA  LEU A 527      17.946  -9.778   7.653  1.00 36.96           C  
ATOM   3859  C   LEU A 527      16.700  -9.238   6.959  1.00 36.96           C  
ATOM   3860  CB  LEU A 527      19.132  -9.759   6.684  1.00 36.96           C  
ATOM   3861  O   LEU A 527      16.416  -8.040   7.028  1.00 36.96           O  
ATOM   3862  CG  LEU A 527      19.721  -8.385   6.361  1.00 36.96           C  
ATOM   3863  CD1 LEU A 527      20.381  -7.786   7.598  1.00 36.96           C  
ATOM   3864  CD2 LEU A 527      20.719  -8.488   5.213  1.00 36.96           C  
ATOM   3865  N   THR A 528      15.659 -10.096   6.708  1.00 42.29           N  
ATOM   3866  CA  THR A 528      14.425  -9.860   5.967  1.00 42.29           C  
ATOM   3867  C   THR A 528      13.208 -10.046   6.869  1.00 42.29           C  
ATOM   3868  CB  THR A 528      14.315 -10.799   4.751  1.00 42.29           C  
ATOM   3869  O   THR A 528      12.074 -10.094   6.388  1.00 42.29           O  
ATOM   3870  CG2 THR A 528      13.533 -10.142   3.618  1.00 42.29           C  
ATOM   3871  OG1 THR A 528      15.630 -11.123   4.285  1.00 42.29           O  
ATOM   3872  N   SER A 529      13.450 -10.392   8.257  1.00 45.47           N  
ATOM   3873  CA  SER A 529      12.400 -10.536   9.260  1.00 45.47           C  
ATOM   3874  C   SER A 529      11.346  -9.443   9.119  1.00 45.47           C  
ATOM   3875  CB  SER A 529      12.995 -10.503  10.669  1.00 45.47           C  
ATOM   3876  O   SER A 529      10.191  -9.634   9.504  1.00 45.47           O  
ATOM   3877  OG  SER A 529      11.970 -10.501  11.647  1.00 45.47           O  
ATOM   3878  N   GLN A 530      11.521  -8.482   8.145  1.00 50.37           N  
ATOM   3879  CA  GLN A 530      10.547  -7.400   8.056  1.00 50.37           C  
ATOM   3880  C   GLN A 530       9.728  -7.502   6.772  1.00 50.37           C  
ATOM   3881  CB  GLN A 530      11.246  -6.041   8.126  1.00 50.37           C  
ATOM   3882  O   GLN A 530      10.280  -7.447   5.671  1.00 50.37           O  
ATOM   3883  CG  GLN A 530      11.836  -5.723   9.493  1.00 50.37           C  
ATOM   3884  CD  GLN A 530      11.959  -4.232   9.747  1.00 50.37           C  
ATOM   3885  NE2 GLN A 530      12.516  -3.871  10.898  1.00 50.37           N  
ATOM   3886  OE1 GLN A 530      11.558  -3.412   8.915  1.00 50.37           O  
ATOM   3887  N   VAL A 531       8.998  -8.578   6.382  1.00 55.77           N  
ATOM   3888  CA  VAL A 531       8.287  -8.971   5.170  1.00 55.77           C  
ATOM   3889  C   VAL A 531       7.233  -7.921   4.825  1.00 55.77           C  
ATOM   3890  CB  VAL A 531       7.626 -10.359   5.324  1.00 55.77           C  
ATOM   3891  O   VAL A 531       6.262  -8.214   4.125  1.00 55.77           O  
ATOM   3892  CG1 VAL A 531       7.007 -10.812   4.003  1.00 55.77           C  
ATOM   3893  CG2 VAL A 531       8.645 -11.383   5.819  1.00 55.77           C  
ATOM   3894  N   PRO A 532       7.506  -6.691   4.483  1.00 65.15           N  
ATOM   3895  CA  PRO A 532       7.264  -5.777   3.365  1.00 65.15           C  
ATOM   3896  C   PRO A 532       8.483  -4.923   3.025  1.00 65.15           C  
ATOM   3897  CB  PRO A 532       6.109  -4.905   3.865  1.00 65.15           C  
ATOM   3898  O   PRO A 532       9.271  -4.585   3.912  1.00 65.15           O  
ATOM   3899  CG  PRO A 532       6.010  -5.205   5.326  1.00 65.15           C  
ATOM   3900  CD  PRO A 532       6.891  -6.382   5.633  1.00 65.15           C  
ATOM   3901  N   PRO A 533       8.577  -5.104   1.579  1.00 88.35           N  
ATOM   3902  CA  PRO A 533       7.516  -5.101   0.569  1.00 88.35           C  
ATOM   3903  C   PRO A 533       7.381  -6.443  -0.148  1.00 88.35           C  
ATOM   3904  CB  PRO A 533       7.957  -4.004  -0.403  1.00 88.35           C  
ATOM   3905  O   PRO A 533       8.349  -7.202  -0.233  1.00 88.35           O  
ATOM   3906  CG  PRO A 533       9.444  -3.952  -0.271  1.00 88.35           C  
ATOM   3907  CD  PRO A 533       9.813  -4.353   1.129  1.00 88.35           C  
ATOM   3908  N   PHE A 534       6.056  -6.897  -0.500  1.00 92.20           N  
ATOM   3909  CA  PHE A 534       5.769  -8.114  -1.250  1.00 92.20           C  
ATOM   3910  C   PHE A 534       6.043  -7.912  -2.735  1.00 92.20           C  
ATOM   3911  CB  PHE A 534       4.314  -8.546  -1.039  1.00 92.20           C  
ATOM   3912  O   PHE A 534       5.669  -6.886  -3.307  1.00 92.20           O  
ATOM   3913  CG  PHE A 534       3.994  -8.926   0.382  1.00 92.20           C  
ATOM   3914  CD1 PHE A 534       4.330 -10.182   0.873  1.00 92.20           C  
ATOM   3915  CD2 PHE A 534       3.356  -8.027   1.227  1.00 92.20           C  
ATOM   3916  CE1 PHE A 534       4.035 -10.536   2.187  1.00 92.20           C  
ATOM   3917  CE2 PHE A 534       3.058  -8.374   2.541  1.00 92.20           C  
ATOM   3918  CZ  PHE A 534       3.397  -9.630   3.019  1.00 92.20           C  
ATOM   3919  N   ALA A 535       6.752  -8.801  -3.266  1.00 93.23           N  
ATOM   3920  CA  ALA A 535       7.057  -8.774  -4.694  1.00 93.23           C  
ATOM   3921  C   ALA A 535       6.150  -9.729  -5.466  1.00 93.23           C  
ATOM   3922  CB  ALA A 535       8.523  -9.128  -4.932  1.00 93.23           C  
ATOM   3923  O   ALA A 535       6.199 -10.944  -5.260  1.00 93.23           O  
ATOM   3924  N   VAL A 536       5.337  -9.123  -6.412  1.00 94.29           N  
ATOM   3925  CA  VAL A 536       4.296  -9.948  -7.016  1.00 94.29           C  
ATOM   3926  C   VAL A 536       4.406  -9.887  -8.538  1.00 94.29           C  
ATOM   3927  CB  VAL A 536       2.887  -9.503  -6.565  1.00 94.29           C  
ATOM   3928  O   VAL A 536       4.934  -8.919  -9.090  1.00 94.29           O  
ATOM   3929  CG1 VAL A 536       2.719  -9.685  -5.058  1.00 94.29           C  
ATOM   3930  CG2 VAL A 536       2.634  -8.050  -6.963  1.00 94.29           C  
ATOM   3931  N   VAL A 537       3.978 -10.959  -9.111  1.00 93.68           N  
ATOM   3932  CA  VAL A 537       3.857 -11.086 -10.560  1.00 93.68           C  
ATOM   3933  C   VAL A 537       2.423 -11.460 -10.927  1.00 93.68           C  
ATOM   3934  CB  VAL A 537       4.842 -12.136 -11.122  1.00 93.68           C  
ATOM   3935  O   VAL A 537       1.806 -12.301 -10.269  1.00 93.68           O  
ATOM   3936  CG1 VAL A 537       4.677 -12.275 -12.634  1.00 93.68           C  
ATOM   3937  CG2 VAL A 537       6.280 -11.759 -10.771  1.00 93.68           C  
ATOM   3938  N   ALA A 538       1.890 -10.772 -11.907  1.00 92.42           N  
ATOM   3939  CA  ALA A 538       0.540 -11.064 -12.383  1.00 92.42           C  
ATOM   3940  C   ALA A 538       0.512 -11.203 -13.902  1.00 92.42           C  
ATOM   3941  CB  ALA A 538      -0.430  -9.974 -11.933  1.00 92.42           C  
ATOM   3942  O   ALA A 538       1.323 -10.592 -14.602  1.00 92.42           O  
ATOM   3943  N   SER A 539      -0.401 -12.103 -14.346  1.00 91.74           N  
ATOM   3944  CA  SER A 539      -0.490 -12.356 -15.780  1.00 91.74           C  
ATOM   3945  C   SER A 539      -1.940 -12.518 -16.224  1.00 91.74           C  
ATOM   3946  CB  SER A 539       0.309 -13.604 -16.155  1.00 91.74           C  
ATOM   3947  O   SER A 539      -2.787 -12.963 -15.447  1.00 91.74           O  
ATOM   3948  OG  SER A 539       0.214 -13.864 -17.546  1.00 91.74           O  
ATOM   3949  N   ASN A 540      -2.161 -12.168 -17.501  1.00 89.28           N  
ATOM   3950  CA  ASN A 540      -3.465 -12.392 -18.117  1.00 89.28           C  
ATOM   3951  C   ASN A 540      -3.556 -13.779 -18.747  1.00 89.28           C  
ATOM   3952  CB  ASN A 540      -3.758 -11.313 -19.162  1.00 89.28           C  
ATOM   3953  O   ASN A 540      -4.645 -14.345 -18.857  1.00 89.28           O  
ATOM   3954  CG  ASN A 540      -4.006  -9.952 -18.542  1.00 89.28           C  
ATOM   3955  ND2 ASN A 540      -3.844  -8.901 -19.337  1.00 89.28           N  
ATOM   3956  OD1 ASN A 540      -4.340  -9.846 -17.359  1.00 89.28           O  
ATOM   3957  N   ASP A 541      -2.447 -14.347 -19.016  1.00 88.78           N  
ATOM   3958  CA  ASP A 541      -2.395 -15.655 -19.663  1.00 88.78           C  
ATOM   3959  C   ASP A 541      -2.439 -16.780 -18.632  1.00 88.78           C  
ATOM   3960  CB  ASP A 541      -1.135 -15.778 -20.523  1.00 88.78           C  
ATOM   3961  O   ASP A 541      -1.745 -16.725 -17.615  1.00 88.78           O  
ATOM   3962  CG  ASP A 541      -1.095 -14.776 -21.663  1.00 88.78           C  
ATOM   3963  OD1 ASP A 541      -2.161 -14.456 -22.232  1.00 88.78           O  
ATOM   3964  OD2 ASP A 541       0.013 -14.303 -21.997  1.00 88.78           O  
ATOM   3965  N   MET A 542      -3.394 -17.760 -18.781  1.00 84.84           N  
ATOM   3966  CA  MET A 542      -3.576 -18.880 -17.862  1.00 84.84           C  
ATOM   3967  C   MET A 542      -3.194 -20.198 -18.528  1.00 84.84           C  
ATOM   3968  CB  MET A 542      -5.022 -18.943 -17.369  1.00 84.84           C  
ATOM   3969  O   MET A 542      -3.549 -20.440 -19.683  1.00 84.84           O  
ATOM   3970  CG  MET A 542      -5.515 -17.645 -16.748  1.00 84.84           C  
ATOM   3971  SD  MET A 542      -4.676 -17.263 -15.162  1.00 84.84           S  
ATOM   3972  CE  MET A 542      -5.658 -18.282 -14.027  1.00 84.84           C  
ATOM   3973  N   ASP A 543      -2.288 -20.977 -17.892  1.00 85.46           N  
ATOM   3974  CA  ASP A 543      -1.866 -22.297 -18.351  1.00 85.46           C  
ATOM   3975  C   ASP A 543      -2.143 -23.362 -17.292  1.00 85.46           C  
ATOM   3976  CB  ASP A 543      -0.379 -22.289 -18.712  1.00 85.46           C  
ATOM   3977  O   ASP A 543      -2.230 -23.053 -16.101  1.00 85.46           O  
ATOM   3978  CG  ASP A 543      -0.081 -21.503 -19.977  1.00 85.46           C  
ATOM   3979  OD1 ASP A 543      -0.981 -21.359 -20.832  1.00 85.46           O  
ATOM   3980  OD2 ASP A 543       1.066 -21.026 -20.120  1.00 85.46           O  
ATOM   3981  N   PRO A 544      -2.422 -24.538 -17.809  1.00 80.83           N  
ATOM   3982  CA  PRO A 544      -2.598 -25.630 -16.849  1.00 80.83           C  
ATOM   3983  C   PRO A 544      -1.350 -25.882 -16.006  1.00 80.83           C  
ATOM   3984  CB  PRO A 544      -2.908 -26.835 -17.740  1.00 80.83           C  
ATOM   3985  O   PRO A 544      -0.229 -25.758 -16.505  1.00 80.83           O  
ATOM   3986  CG  PRO A 544      -2.337 -26.481 -19.075  1.00 80.83           C  
ATOM   3987  CD  PRO A 544      -2.301 -24.984 -19.196  1.00 80.83           C  
ATOM   3988  N   ALA A 545      -1.612 -25.840 -14.680  1.00 71.24           N  
ATOM   3989  CA  ALA A 545      -0.534 -26.040 -13.715  1.00 71.24           C  
ATOM   3990  C   ALA A 545       0.281 -27.285 -14.054  1.00 71.24           C  
ATOM   3991  CB  ALA A 545      -1.099 -26.145 -12.301  1.00 71.24           C  
ATOM   3992  O   ALA A 545      -0.275 -28.374 -14.211  1.00 71.24           O  
ATOM   3993  N   GLU A 546       1.543 -27.111 -14.367  1.00 73.51           N  
ATOM   3994  CA  GLU A 546       2.429 -28.234 -14.661  1.00 73.51           C  
ATOM   3995  C   GLU A 546       2.886 -28.926 -13.381  1.00 73.51           C  
ATOM   3996  CB  GLU A 546       3.643 -27.765 -15.467  1.00 73.51           C  
ATOM   3997  O   GLU A 546       2.932 -30.156 -13.317  1.00 73.51           O  
ATOM   3998  CG  GLU A 546       3.293 -27.215 -16.843  1.00 73.51           C  
ATOM   3999  CD  GLU A 546       4.510 -26.775 -17.640  1.00 73.51           C  
ATOM   4000  OE1 GLU A 546       4.351 -26.359 -18.811  1.00 73.51           O  
ATOM   4001  OE2 GLU A 546       5.632 -26.847 -17.091  1.00 73.51           O  
ATOM   4002  N   ASP A 547       3.076 -28.118 -12.339  1.00 74.69           N  
ATOM   4003  CA  ASP A 547       3.581 -28.640 -11.073  1.00 74.69           C  
ATOM   4004  C   ASP A 547       2.439 -29.131 -10.187  1.00 74.69           C  
ATOM   4005  CB  ASP A 547       4.395 -27.572 -10.339  1.00 74.69           C  
ATOM   4006  O   ASP A 547       1.396 -28.480 -10.092  1.00 74.69           O  
ATOM   4007  CG  ASP A 547       5.645 -27.155 -11.094  1.00 74.69           C  
ATOM   4008  OD1 ASP A 547       6.212 -27.983 -11.839  1.00 74.69           O  
ATOM   4009  OD2 ASP A 547       6.067 -25.989 -10.941  1.00 74.69           O  
ATOM   4010  N   PRO A 548       2.533 -30.481  -9.753  1.00 72.22           N  
ATOM   4011  CA  PRO A 548       1.487 -31.080  -8.922  1.00 72.22           C  
ATOM   4012  C   PRO A 548       1.181 -30.255  -7.674  1.00 72.22           C  
ATOM   4013  CB  PRO A 548       2.073 -32.443  -8.545  1.00 72.22           C  
ATOM   4014  O   PRO A 548       0.027 -30.187  -7.241  1.00 72.22           O  
ATOM   4015  CG  PRO A 548       3.494 -32.389  -9.005  1.00 72.22           C  
ATOM   4016  CD  PRO A 548       3.669 -31.172  -9.868  1.00 72.22           C  
ATOM   4017  N   ALA A 549       2.265 -29.636  -6.955  1.00 71.49           N  
ATOM   4018  CA  ALA A 549       2.078 -28.840  -5.745  1.00 71.49           C  
ATOM   4019  C   ALA A 549       1.269 -27.580  -6.037  1.00 71.49           C  
ATOM   4020  CB  ALA A 549       3.429 -28.473  -5.136  1.00 71.49           C  
ATOM   4021  O   ALA A 549       0.461 -27.148  -5.211  1.00 71.49           O  
ATOM   4022  N   LEU A 550       1.467 -27.099  -7.240  1.00 69.29           N  
ATOM   4023  CA  LEU A 550       0.784 -25.874  -7.640  1.00 69.29           C  
ATOM   4024  C   LEU A 550      -0.638 -26.171  -8.104  1.00 69.29           C  
ATOM   4025  CB  LEU A 550       1.559 -25.167  -8.756  1.00 69.29           C  
ATOM   4026  O   LEU A 550      -1.505 -25.295  -8.061  1.00 69.29           O  
ATOM   4027  CG  LEU A 550       2.877 -24.504  -8.350  1.00 69.29           C  
ATOM   4028  CD1 LEU A 550       3.685 -24.130  -9.588  1.00 69.29           C  
ATOM   4029  CD2 LEU A 550       2.613 -23.275  -7.486  1.00 69.29           C  
ATOM   4030  N   GLN A 551      -0.805 -27.461  -8.478  1.00 66.36           N  
ATOM   4031  CA  GLN A 551      -2.128 -27.911  -8.896  1.00 66.36           C  
ATOM   4032  C   GLN A 551      -3.105 -27.910  -7.724  1.00 66.36           C  
ATOM   4033  CB  GLN A 551      -2.050 -29.308  -9.514  1.00 66.36           C  
ATOM   4034  O   GLN A 551      -4.300 -27.667  -7.906  1.00 66.36           O  
ATOM   4035  CG  GLN A 551      -3.240 -29.657 -10.398  1.00 66.36           C  
ATOM   4036  CD  GLN A 551      -2.866 -30.567 -11.553  1.00 66.36           C  
ATOM   4037  NE2 GLN A 551      -3.571 -30.427 -12.670  1.00 66.36           N  
ATOM   4038  OE1 GLN A 551      -1.951 -31.389 -11.442  1.00 66.36           O  
ATOM   4039  N   ALA A 552      -2.534 -28.210  -6.543  1.00 69.44           N  
ATOM   4040  CA  ALA A 552      -3.353 -28.228  -5.333  1.00 69.44           C  
ATOM   4041  C   ALA A 552      -3.911 -26.841  -5.029  1.00 69.44           C  
ATOM   4042  CB  ALA A 552      -2.541 -28.744  -4.148  1.00 69.44           C  
ATOM   4043  O   ALA A 552      -5.011 -26.714  -4.485  1.00 69.44           O  
ATOM   4044  N   GLU A 553      -3.058 -25.901  -5.403  1.00 67.56           N  
ATOM   4045  CA  GLU A 553      -3.474 -24.535  -5.101  1.00 67.56           C  
ATOM   4046  C   GLU A 553      -4.467 -24.018  -6.138  1.00 67.56           C  
ATOM   4047  CB  GLU A 553      -2.259 -23.607  -5.028  1.00 67.56           C  
ATOM   4048  O   GLU A 553      -5.194 -23.055  -5.884  1.00 67.56           O  
ATOM   4049  CG  GLU A 553      -1.260 -23.985  -3.944  1.00 67.56           C  
ATOM   4050  CD  GLU A 553      -1.853 -23.951  -2.544  1.00 67.56           C  
ATOM   4051  OE1 GLU A 553      -1.349 -24.673  -1.654  1.00 67.56           O  
ATOM   4052  OE2 GLU A 553      -2.829 -23.197  -2.336  1.00 67.56           O  
ATOM   4053  N   ALA A 554      -4.493 -24.610  -7.267  1.00 64.35           N  
ATOM   4054  CA  ALA A 554      -5.457 -24.306  -8.322  1.00 64.35           C  
ATOM   4055  C   ALA A 554      -6.630 -25.282  -8.290  1.00 64.35           C  
ATOM   4056  CB  ALA A 554      -4.778 -24.340  -9.689  1.00 64.35           C  
ATOM   4057  O   ALA A 554      -6.436 -26.492  -8.149  1.00 64.35           O  
ATOM   4058  N   PRO A 555      -7.733 -24.882  -7.802  1.00 60.58           N  
ATOM   4059  CA  PRO A 555      -8.868 -25.808  -7.831  1.00 60.58           C  
ATOM   4060  C   PRO A 555      -8.917 -26.642  -9.109  1.00 60.58           C  
ATOM   4061  CB  PRO A 555     -10.082 -24.880  -7.738  1.00 60.58           C  
ATOM   4062  O   PRO A 555      -8.364 -26.238 -10.135  1.00 60.58           O  
ATOM   4063  CG  PRO A 555      -9.517 -23.500  -7.835  1.00 60.58           C  
ATOM   4064  CD  PRO A 555      -8.021 -23.602  -7.913  1.00 60.58           C  
ATOM   4065  N   ALA A 556      -9.164 -27.991  -8.954  1.00 56.04           N  
ATOM   4066  CA  ALA A 556      -9.241 -29.101  -9.901  1.00 56.04           C  
ATOM   4067  C   ALA A 556      -9.710 -28.620 -11.272  1.00 56.04           C  
ATOM   4068  CB  ALA A 556     -10.175 -30.187  -9.373  1.00 56.04           C  
ATOM   4069  O   ALA A 556     -10.792 -28.041 -11.397  1.00 56.04           O  
ATOM   4070  N   GLY A 557      -8.734 -28.302 -12.180  1.00 63.36           N  
ATOM   4071  CA  GLY A 557      -9.038 -28.012 -13.572  1.00 63.36           C  
ATOM   4072  C   GLY A 557      -8.790 -26.564 -13.948  1.00 63.36           C  
ATOM   4073  O   GLY A 557      -9.042 -26.159 -15.085  1.00 63.36           O  
ATOM   4074  N   GLN A 558      -8.335 -25.865 -12.998  1.00 68.81           N  
ATOM   4075  CA  GLN A 558      -8.148 -24.447 -13.284  1.00 68.81           C  
ATOM   4076  C   GLN A 558      -6.721 -24.162 -13.744  1.00 68.81           C  
ATOM   4077  CB  GLN A 558      -8.482 -23.601 -12.054  1.00 68.81           C  
ATOM   4078  O   GLN A 558      -5.778 -24.826 -13.308  1.00 68.81           O  
ATOM   4079  CG  GLN A 558      -8.709 -22.128 -12.364  1.00 68.81           C  
ATOM   4080  CD  GLN A 558      -9.311 -21.369 -11.196  1.00 68.81           C  
ATOM   4081  NE2 GLN A 558     -10.279 -20.506 -11.485  1.00 68.81           N  
ATOM   4082  OE1 GLN A 558      -8.909 -21.557 -10.043  1.00 68.81           O  
ATOM   4083  N   SER A 559      -6.653 -23.266 -14.703  1.00 80.01           N  
ATOM   4084  CA  SER A 559      -5.412 -22.760 -15.280  1.00 80.01           C  
ATOM   4085  C   SER A 559      -4.790 -21.684 -14.397  1.00 80.01           C  
ATOM   4086  CB  SER A 559      -5.661 -22.200 -16.681  1.00 80.01           C  
ATOM   4087  O   SER A 559      -5.492 -21.019 -13.631  1.00 80.01           O  
ATOM   4088  OG  SER A 559      -6.630 -21.166 -16.645  1.00 80.01           O  
ATOM   4089  N   LEU A 560      -3.445 -21.791 -14.283  1.00 84.30           N  
ATOM   4090  CA  LEU A 560      -2.682 -20.859 -13.460  1.00 84.30           C  
ATOM   4091  C   LEU A 560      -2.145 -19.705 -14.300  1.00 84.30           C  
ATOM   4092  CB  LEU A 560      -1.524 -21.581 -12.765  1.00 84.30           C  
ATOM   4093  O   LEU A 560      -1.874 -19.872 -15.491  1.00 84.30           O  
ATOM   4094  CG  LEU A 560      -1.906 -22.722 -11.820  1.00 84.30           C  
ATOM   4095  CD1 LEU A 560      -0.665 -23.506 -11.408  1.00 84.30           C  
ATOM   4096  CD2 LEU A 560      -2.634 -22.180 -10.595  1.00 84.30           C  
ATOM   4097  N   PRO A 561      -2.183 -18.524 -13.714  1.00 89.33           N  
ATOM   4098  CA  PRO A 561      -1.600 -17.382 -14.422  1.00 89.33           C  
ATOM   4099  C   PRO A 561      -0.100 -17.538 -14.660  1.00 89.33           C  
ATOM   4100  CB  PRO A 561      -1.886 -16.205 -13.486  1.00 89.33           C  
ATOM   4101  O   PRO A 561       0.663 -17.731 -13.709  1.00 89.33           O  
ATOM   4102  CG  PRO A 561      -2.009 -16.817 -12.129  1.00 89.33           C  
ATOM   4103  CD  PRO A 561      -2.499 -18.228 -12.285  1.00 89.33           C  
ATOM   4104  N   VAL A 562       0.230 -17.537 -15.974  1.00 91.66           N  
ATOM   4105  CA  VAL A 562       1.623 -17.767 -16.344  1.00 91.66           C  
ATOM   4106  C   VAL A 562       2.052 -16.751 -17.400  1.00 91.66           C  
ATOM   4107  CB  VAL A 562       1.841 -19.205 -16.867  1.00 91.66           C  
ATOM   4108  O   VAL A 562       1.283 -16.430 -18.310  1.00 91.66           O  
ATOM   4109  CG1 VAL A 562       3.287 -19.400 -17.321  1.00 91.66           C  
ATOM   4110  CG2 VAL A 562       1.472 -20.225 -15.792  1.00 91.66           C  
ATOM   4111  N   ARG A 563       3.269 -16.221 -17.226  1.00 92.28           N  
ATOM   4112  CA  ARG A 563       3.919 -15.395 -18.238  1.00 92.28           C  
ATOM   4113  C   ARG A 563       4.992 -16.183 -18.981  1.00 92.28           C  
ATOM   4114  CB  ARG A 563       4.533 -14.146 -17.601  1.00 92.28           C  
ATOM   4115  O   ARG A 563       5.899 -16.743 -18.362  1.00 92.28           O  
ATOM   4116  CG  ARG A 563       3.507 -13.149 -17.088  1.00 92.28           C  
ATOM   4117  CD  ARG A 563       4.164 -11.871 -16.586  1.00 92.28           C  
ATOM   4118  NE  ARG A 563       3.176 -10.844 -16.269  1.00 92.28           N  
ATOM   4119  NH1 ARG A 563       4.617  -9.066 -16.580  1.00 92.28           N  
ATOM   4120  NH2 ARG A 563       2.440  -8.689 -15.969  1.00 92.28           N  
ATOM   4121  CZ  ARG A 563       3.413  -9.536 -16.273  1.00 92.28           C  
ATOM   4122  N   ARG A 564       4.947 -16.141 -20.370  1.00 91.81           N  
ATOM   4123  CA  ARG A 564       5.894 -16.891 -21.189  1.00 91.81           C  
ATOM   4124  C   ARG A 564       6.863 -15.954 -21.902  1.00 91.81           C  
ATOM   4125  CB  ARG A 564       5.154 -17.756 -22.211  1.00 91.81           C  
ATOM   4126  O   ARG A 564       6.442 -15.003 -22.563  1.00 91.81           O  
ATOM   4127  CG  ARG A 564       4.369 -18.903 -21.594  1.00 91.81           C  
ATOM   4128  CD  ARG A 564       3.638 -19.720 -22.650  1.00 91.81           C  
ATOM   4129  NE  ARG A 564       2.840 -20.786 -22.051  1.00 91.81           N  
ATOM   4130  NH1 ARG A 564       4.482 -22.401 -22.238  1.00 91.81           N  
ATOM   4131  NH2 ARG A 564       2.451 -22.926 -21.314  1.00 91.81           N  
ATOM   4132  CZ  ARG A 564       3.260 -22.035 -21.869  1.00 91.81           C  
ATOM   4133  N   TYR A 565       8.031 -16.289 -21.499  1.00 92.63           N  
ATOM   4134  CA  TYR A 565       9.120 -15.614 -22.195  1.00 92.63           C  
ATOM   4135  C   TYR A 565       9.905 -16.593 -23.060  1.00 92.63           C  
ATOM   4136  CB  TYR A 565      10.059 -14.935 -21.193  1.00 92.63           C  
ATOM   4137  O   TYR A 565       9.836 -17.807 -22.853  1.00 92.63           O  
ATOM   4138  CG  TYR A 565       9.370 -13.935 -20.297  1.00 92.63           C  
ATOM   4139  CD1 TYR A 565       9.097 -12.644 -20.741  1.00 92.63           C  
ATOM   4140  CD2 TYR A 565       8.991 -14.280 -19.004  1.00 92.63           C  
ATOM   4141  CE1 TYR A 565       8.464 -11.719 -19.918  1.00 92.63           C  
ATOM   4142  CE2 TYR A 565       8.357 -13.363 -18.171  1.00 92.63           C  
ATOM   4143  OH  TYR A 565       7.471 -11.175 -17.817  1.00 92.63           O  
ATOM   4144  CZ  TYR A 565       8.098 -12.087 -18.637  1.00 92.63           C  
ATOM   4145  N   PRO A 566      10.641 -16.100 -24.111  1.00 93.05           N  
ATOM   4146  CA  PRO A 566      11.422 -17.007 -24.956  1.00 93.05           C  
ATOM   4147  C   PRO A 566      12.390 -17.873 -24.154  1.00 93.05           C  
ATOM   4148  CB  PRO A 566      12.180 -16.056 -25.886  1.00 93.05           C  
ATOM   4149  O   PRO A 566      12.674 -19.009 -24.542  1.00 93.05           O  
ATOM   4150  CG  PRO A 566      11.334 -14.826 -25.948  1.00 93.05           C  
ATOM   4151  CD  PRO A 566      10.691 -14.621 -24.607  1.00 93.05           C  
ATOM   4152  N   TRP A 567      12.817 -17.462 -22.984  1.00 91.18           N  
ATOM   4153  CA  TRP A 567      13.836 -18.167 -22.213  1.00 91.18           C  
ATOM   4154  C   TRP A 567      13.210 -18.917 -21.042  1.00 91.18           C  
ATOM   4155  CB  TRP A 567      14.897 -17.189 -21.702  1.00 91.18           C  
ATOM   4156  O   TRP A 567      13.906 -19.615 -20.300  1.00 91.18           O  
ATOM   4157  CG  TRP A 567      14.332 -15.981 -21.017  1.00 91.18           C  
ATOM   4158  CD1 TRP A 567      13.942 -15.881 -19.711  1.00 91.18           C  
ATOM   4159  CD2 TRP A 567      14.089 -14.700 -21.608  1.00 91.18           C  
ATOM   4160  CE2 TRP A 567      13.551 -13.870 -20.599  1.00 91.18           C  
ATOM   4161  CE3 TRP A 567      14.274 -14.173 -22.893  1.00 91.18           C  
ATOM   4162  NE1 TRP A 567      13.472 -14.614 -19.453  1.00 91.18           N  
ATOM   4163  CH2 TRP A 567      13.388 -12.050 -22.103  1.00 91.18           C  
ATOM   4164  CZ2 TRP A 567      13.196 -12.540 -20.837  1.00 91.18           C  
ATOM   4165  CZ3 TRP A 567      13.921 -12.850 -23.128  1.00 91.18           C  
ATOM   4166  N   GLY A 568      11.947 -18.745 -20.767  1.00 91.61           N  
ATOM   4167  CA  GLY A 568      11.340 -19.445 -19.646  1.00 91.61           C  
ATOM   4168  C   GLY A 568       9.948 -18.942 -19.312  1.00 91.61           C  
ATOM   4169  O   GLY A 568       9.394 -18.108 -20.031  1.00 91.61           O  
ATOM   4170  N   THR A 569       9.362 -19.625 -18.336  1.00 91.09           N  
ATOM   4171  CA  THR A 569       8.015 -19.265 -17.909  1.00 91.09           C  
ATOM   4172  C   THR A 569       8.021 -18.758 -16.470  1.00 91.09           C  
ATOM   4173  CB  THR A 569       7.052 -20.461 -18.031  1.00 91.09           C  
ATOM   4174  O   THR A 569       8.861 -19.167 -15.666  1.00 91.09           O  
ATOM   4175  CG2 THR A 569       6.943 -20.935 -19.476  1.00 91.09           C  
ATOM   4176  OG1 THR A 569       7.536 -21.540 -17.221  1.00 91.09           O  
ATOM   4177  N   CYS A 570       7.250 -17.746 -16.242  1.00 91.21           N  
ATOM   4178  CA  CYS A 570       7.060 -17.194 -14.905  1.00 91.21           C  
ATOM   4179  C   CYS A 570       5.634 -17.422 -14.418  1.00 91.21           C  
ATOM   4180  CB  CYS A 570       7.381 -15.700 -14.891  1.00 91.21           C  
ATOM   4181  O   CYS A 570       4.684 -16.890 -14.996  1.00 91.21           O  
ATOM   4182  SG  CYS A 570       7.367 -14.968 -13.240  1.00 91.21           S  
ATOM   4183  N   GLU A 571       5.542 -18.237 -13.393  1.00 90.65           N  
ATOM   4184  CA  GLU A 571       4.241 -18.559 -12.815  1.00 90.65           C  
ATOM   4185  C   GLU A 571       3.923 -17.651 -11.631  1.00 90.65           C  
ATOM   4186  CB  GLU A 571       4.193 -20.026 -12.381  1.00 90.65           C  
ATOM   4187  O   GLU A 571       4.721 -17.535 -10.699  1.00 90.65           O  
ATOM   4188  CG  GLU A 571       4.415 -21.012 -13.520  1.00 90.65           C  
ATOM   4189  CD  GLU A 571       4.478 -22.459 -13.057  1.00 90.65           C  
ATOM   4190  OE1 GLU A 571       4.714 -23.356 -13.898  1.00 90.65           O  
ATOM   4191  OE2 GLU A 571       4.288 -22.698 -11.843  1.00 90.65           O  
ATOM   4192  N   ALA A 572       2.825 -16.986 -11.605  1.00 90.87           N  
ATOM   4193  CA  ALA A 572       2.428 -15.994 -10.609  1.00 90.87           C  
ATOM   4194  C   ALA A 572       2.201 -16.643  -9.247  1.00 90.87           C  
ATOM   4195  CB  ALA A 572       1.167 -15.261 -11.062  1.00 90.87           C  
ATOM   4196  O   ALA A 572       2.539 -16.064  -8.212  1.00 90.87           O  
ATOM   4197  N   LEU A 573       1.735 -17.921  -9.127  1.00 87.63           N  
ATOM   4198  CA  LEU A 573       1.376 -18.571  -7.871  1.00 87.63           C  
ATOM   4199  C   LEU A 573       2.523 -19.436  -7.360  1.00 87.63           C  
ATOM   4200  CB  LEU A 573       0.118 -19.425  -8.050  1.00 87.63           C  
ATOM   4201  O   LEU A 573       2.406 -20.074  -6.311  1.00 87.63           O  
ATOM   4202  CG  LEU A 573      -1.182 -18.667  -8.323  1.00 87.63           C  
ATOM   4203  CD1 LEU A 573      -2.318 -19.646  -8.601  1.00 87.63           C  
ATOM   4204  CD2 LEU A 573      -1.529 -17.758  -7.148  1.00 87.63           C  
ATOM   4205  N   ASN A 574       3.529 -19.441  -8.098  1.00 87.92           N  
ATOM   4206  CA  ASN A 574       4.733 -20.123  -7.634  1.00 87.92           C  
ATOM   4207  C   ASN A 574       5.516 -19.265  -6.644  1.00 87.92           C  
ATOM   4208  CB  ASN A 574       5.621 -20.512  -8.818  1.00 87.92           C  
ATOM   4209  O   ASN A 574       5.893 -18.135  -6.958  1.00 87.92           O  
ATOM   4210  CG  ASN A 574       6.766 -21.419  -8.415  1.00 87.92           C  
ATOM   4211  ND2 ASN A 574       7.404 -22.042  -9.400  1.00 87.92           N  
ATOM   4212  OD1 ASN A 574       7.075 -21.561  -7.229  1.00 87.92           O  
ATOM   4213  N   PRO A 575       5.707 -19.735  -5.353  1.00 86.57           N  
ATOM   4214  CA  PRO A 575       6.374 -18.964  -4.302  1.00 86.57           C  
ATOM   4215  C   PRO A 575       7.808 -18.586  -4.666  1.00 86.57           C  
ATOM   4216  CB  PRO A 575       6.347 -19.911  -3.099  1.00 86.57           C  
ATOM   4217  O   PRO A 575       8.370 -17.652  -4.089  1.00 86.57           O  
ATOM   4218  CG  PRO A 575       6.177 -21.274  -3.690  1.00 86.57           C  
ATOM   4219  CD  PRO A 575       5.390 -21.147  -4.962  1.00 86.57           C  
ATOM   4220  N   GLU A 576       8.412 -19.354  -5.612  1.00 86.33           N  
ATOM   4221  CA  GLU A 576       9.780 -19.044  -6.016  1.00 86.33           C  
ATOM   4222  C   GLU A 576       9.819 -17.845  -6.960  1.00 86.33           C  
ATOM   4223  CB  GLU A 576      10.433 -20.258  -6.681  1.00 86.33           C  
ATOM   4224  O   GLU A 576      10.811 -17.115  -7.004  1.00 86.33           O  
ATOM   4225  CG  GLU A 576      10.651 -21.433  -5.739  1.00 86.33           C  
ATOM   4226  CD  GLU A 576      11.357 -22.607  -6.397  1.00 86.33           C  
ATOM   4227  OE1 GLU A 576      11.693 -23.586  -5.692  1.00 86.33           O  
ATOM   4228  OE2 GLU A 576      11.577 -22.548  -7.627  1.00 86.33           O  
ATOM   4229  N   HIS A 577       8.758 -17.567  -7.697  1.00 87.25           N  
ATOM   4230  CA  HIS A 577       8.698 -16.505  -8.695  1.00 87.25           C  
ATOM   4231  C   HIS A 577       8.012 -15.262  -8.137  1.00 87.25           C  
ATOM   4232  CB  HIS A 577       7.969 -16.989  -9.949  1.00 87.25           C  
ATOM   4233  O   HIS A 577       8.412 -14.137  -8.442  1.00 87.25           O  
ATOM   4234  CG  HIS A 577       8.680 -18.090 -10.670  1.00 87.25           C  
ATOM   4235  CD2 HIS A 577       8.385 -19.405 -10.795  1.00 87.25           C  
ATOM   4236  ND1 HIS A 577       9.850 -17.888 -11.368  1.00 87.25           N  
ATOM   4237  CE1 HIS A 577      10.245 -19.035 -11.895  1.00 87.25           C  
ATOM   4238  NE2 HIS A 577       9.373 -19.972 -11.562  1.00 87.25           N  
ATOM   4239  N   SER A 578       6.968 -15.552  -7.303  1.00 90.78           N  
ATOM   4240  CA  SER A 578       6.131 -14.447  -6.845  1.00 90.78           C  
ATOM   4241  C   SER A 578       5.667 -14.664  -5.409  1.00 90.78           C  
ATOM   4242  CB  SER A 578       4.919 -14.277  -7.762  1.00 90.78           C  
ATOM   4243  O   SER A 578       5.571 -15.804  -4.948  1.00 90.78           O  
ATOM   4244  OG  SER A 578       4.087 -13.225  -7.305  1.00 90.78           O  
ATOM   4245  N   ASP A 579       5.471 -13.548  -4.693  1.00 91.85           N  
ATOM   4246  CA  ASP A 579       4.937 -13.584  -3.335  1.00 91.85           C  
ATOM   4247  C   ASP A 579       3.411 -13.536  -3.344  1.00 91.85           C  
ATOM   4248  CB  ASP A 579       5.495 -12.424  -2.508  1.00 91.85           C  
ATOM   4249  O   ASP A 579       2.784 -13.365  -2.297  1.00 91.85           O  
ATOM   4250  CG  ASP A 579       6.980 -12.561  -2.220  1.00 91.85           C  
ATOM   4251  OD1 ASP A 579       7.527 -13.677  -2.356  1.00 91.85           O  
ATOM   4252  OD2 ASP A 579       7.607 -11.545  -1.851  1.00 91.85           O  
ATOM   4253  N   LEU A 580       2.826 -13.700  -4.486  1.00 91.85           N  
ATOM   4254  CA  LEU A 580       1.381 -13.589  -4.648  1.00 91.85           C  
ATOM   4255  C   LEU A 580       0.658 -14.647  -3.820  1.00 91.85           C  
ATOM   4256  CB  LEU A 580       0.994 -13.728  -6.123  1.00 91.85           C  
ATOM   4257  O   LEU A 580      -0.379 -14.366  -3.215  1.00 91.85           O  
ATOM   4258  CG  LEU A 580      -0.494 -13.597  -6.449  1.00 91.85           C  
ATOM   4259  CD1 LEU A 580      -0.999 -12.208  -6.075  1.00 91.85           C  
ATOM   4260  CD2 LEU A 580      -0.746 -13.883  -7.926  1.00 91.85           C  
ATOM   4261  N   LEU A 581       1.189 -15.841  -3.780  1.00 89.16           N  
ATOM   4262  CA  LEU A 581       0.593 -16.933  -3.019  1.00 89.16           C  
ATOM   4263  C   LEU A 581       0.520 -16.585  -1.536  1.00 89.16           C  
ATOM   4264  CB  LEU A 581       1.394 -18.223  -3.214  1.00 89.16           C  
ATOM   4265  O   LEU A 581      -0.521 -16.771  -0.901  1.00 89.16           O  
ATOM   4266  CG  LEU A 581       0.860 -19.466  -2.501  1.00 89.16           C  
ATOM   4267  CD1 LEU A 581      -0.484 -19.880  -3.092  1.00 89.16           C  
ATOM   4268  CD2 LEU A 581       1.866 -20.609  -2.595  1.00 89.16           C  
ATOM   4269  N   PHE A 582       1.651 -16.097  -1.028  1.00 89.70           N  
ATOM   4270  CA  PHE A 582       1.726 -15.706   0.374  1.00 89.70           C  
ATOM   4271  C   PHE A 582       0.785 -14.543   0.663  1.00 89.70           C  
ATOM   4272  CB  PHE A 582       3.162 -15.325   0.751  1.00 89.70           C  
ATOM   4273  O   PHE A 582       0.103 -14.529   1.690  1.00 89.70           O  
ATOM   4274  CG  PHE A 582       4.153 -16.443   0.572  1.00 89.70           C  
ATOM   4275  CD1 PHE A 582       3.964 -17.666   1.204  1.00 89.70           C  
ATOM   4276  CD2 PHE A 582       5.274 -16.271  -0.229  1.00 89.70           C  
ATOM   4277  CE1 PHE A 582       4.880 -18.703   1.040  1.00 89.70           C  
ATOM   4278  CE2 PHE A 582       6.194 -17.302  -0.397  1.00 89.70           C  
ATOM   4279  CZ  PHE A 582       5.995 -18.517   0.239  1.00 89.70           C  
ATOM   4280  N   LEU A 583       0.855 -13.579  -0.237  1.00 90.89           N  
ATOM   4281  CA  LEU A 583      -0.003 -12.410  -0.088  1.00 90.89           C  
ATOM   4282  C   LEU A 583      -1.475 -12.809  -0.111  1.00 90.89           C  
ATOM   4283  CB  LEU A 583       0.279 -11.392  -1.196  1.00 90.89           C  
ATOM   4284  O   LEU A 583      -2.275 -12.294   0.673  1.00 90.89           O  
ATOM   4285  CG  LEU A 583      -0.461 -10.057  -1.095  1.00 90.89           C  
ATOM   4286  CD1 LEU A 583      -0.115  -9.356   0.214  1.00 90.89           C  
ATOM   4287  CD2 LEU A 583      -0.127  -9.169  -2.288  1.00 90.89           C  
ATOM   4288  N   ARG A 584      -1.849 -13.693  -0.883  1.00 89.67           N  
ATOM   4289  CA  ARG A 584      -3.210 -14.212  -0.980  1.00 89.67           C  
ATOM   4290  C   ARG A 584      -3.636 -14.878   0.324  1.00 89.67           C  
ATOM   4291  CB  ARG A 584      -3.325 -15.205  -2.138  1.00 89.67           C  
ATOM   4292  O   ARG A 584      -4.732 -14.623   0.828  1.00 89.67           O  
ATOM   4293  CG  ARG A 584      -4.725 -15.766  -2.331  1.00 89.67           C  
ATOM   4294  CD  ARG A 584      -4.780 -16.763  -3.481  1.00 89.67           C  
ATOM   4295  NE  ARG A 584      -6.038 -17.504  -3.492  1.00 89.67           N  
ATOM   4296  NH1 ARG A 584      -5.843 -18.208  -5.683  1.00 89.67           N  
ATOM   4297  NH2 ARG A 584      -7.670 -18.814  -4.438  1.00 89.67           N  
ATOM   4298  CZ  ARG A 584      -6.514 -18.174  -4.538  1.00 89.67           C  
ATOM   4299  N   ARG A 585      -2.875 -15.738   0.842  1.00 88.45           N  
ATOM   4300  CA  ARG A 585      -3.150 -16.418   2.104  1.00 88.45           C  
ATOM   4301  C   ARG A 585      -3.249 -15.420   3.253  1.00 88.45           C  
ATOM   4302  CB  ARG A 585      -2.067 -17.456   2.403  1.00 88.45           C  
ATOM   4303  O   ARG A 585      -4.112 -15.551   4.123  1.00 88.45           O  
ATOM   4304  CG  ARG A 585      -2.137 -18.692   1.520  1.00 88.45           C  
ATOM   4305  CD  ARG A 585      -1.050 -19.699   1.871  1.00 88.45           C  
ATOM   4306  NE  ARG A 585      -1.079 -20.855   0.979  1.00 88.45           N  
ATOM   4307  NH1 ARG A 585       0.837 -21.822   1.835  1.00 88.45           N  
ATOM   4308  NH2 ARG A 585      -0.303 -22.842   0.128  1.00 88.45           N  
ATOM   4309  CZ  ARG A 585      -0.182 -21.837   0.983  1.00 88.45           C  
ATOM   4310  N   LEU A 586      -2.377 -14.469   3.184  1.00 89.19           N  
ATOM   4311  CA  LEU A 586      -2.330 -13.462   4.238  1.00 89.19           C  
ATOM   4312  C   LEU A 586      -3.585 -12.595   4.218  1.00 89.19           C  
ATOM   4313  CB  LEU A 586      -1.086 -12.583   4.084  1.00 89.19           C  
ATOM   4314  O   LEU A 586      -4.192 -12.352   5.263  1.00 89.19           O  
ATOM   4315  CG  LEU A 586      -0.849 -11.545   5.183  1.00 89.19           C  
ATOM   4316  CD1 LEU A 586      -0.549 -12.236   6.509  1.00 89.19           C  
ATOM   4317  CD2 LEU A 586       0.287 -10.605   4.794  1.00 89.19           C  
ATOM   4318  N   LEU A 587      -4.080 -12.190   3.064  1.00 89.01           N  
ATOM   4319  CA  LEU A 587      -5.191 -11.255   2.926  1.00 89.01           C  
ATOM   4320  C   LEU A 587      -6.528 -11.980   3.038  1.00 89.01           C  
ATOM   4321  CB  LEU A 587      -5.108 -10.517   1.588  1.00 89.01           C  
ATOM   4322  O   LEU A 587      -7.464 -11.474   3.662  1.00 89.01           O  
ATOM   4323  CG  LEU A 587      -3.980  -9.493   1.448  1.00 89.01           C  
ATOM   4324  CD1 LEU A 587      -3.974  -8.900   0.042  1.00 89.01           C  
ATOM   4325  CD2 LEU A 587      -4.122  -8.394   2.496  1.00 89.01           C  
ATOM   4326  N   LEU A 588      -6.581 -13.222   2.560  1.00 87.23           N  
ATOM   4327  CA  LEU A 588      -7.884 -13.856   2.397  1.00 87.23           C  
ATOM   4328  C   LEU A 588      -8.111 -14.916   3.471  1.00 87.23           C  
ATOM   4329  CB  LEU A 588      -8.004 -14.487   1.008  1.00 87.23           C  
ATOM   4330  O   LEU A 588      -9.255 -15.243   3.794  1.00 87.23           O  
ATOM   4331  CG  LEU A 588      -7.902 -13.532  -0.182  1.00 87.23           C  
ATOM   4332  CD1 LEU A 588      -8.047 -14.299  -1.492  1.00 87.23           C  
ATOM   4333  CD2 LEU A 588      -8.956 -12.435  -0.079  1.00 87.23           C  
ATOM   4334  N   GLU A 589      -7.079 -15.331   4.146  1.00 85.73           N  
ATOM   4335  CA  GLU A 589      -7.268 -16.462   5.050  1.00 85.73           C  
ATOM   4336  C   GLU A 589      -6.860 -16.103   6.476  1.00 85.73           C  
ATOM   4337  CB  GLU A 589      -6.473 -17.676   4.564  1.00 85.73           C  
ATOM   4338  O   GLU A 589      -7.620 -16.328   7.420  1.00 85.73           O  
ATOM   4339  CG  GLU A 589      -6.942 -18.223   3.224  1.00 85.73           C  
ATOM   4340  CD  GLU A 589      -6.117 -19.403   2.735  1.00 85.73           C  
ATOM   4341  OE1 GLU A 589      -6.355 -19.882   1.603  1.00 85.73           O  
ATOM   4342  OE2 GLU A 589      -5.226 -19.851   3.490  1.00 85.73           O  
ATOM   4343  N   GLU A 590      -5.704 -15.443   6.735  1.00 84.80           N  
ATOM   4344  CA  GLU A 590      -5.141 -15.403   8.082  1.00 84.80           C  
ATOM   4345  C   GLU A 590      -5.085 -13.974   8.614  1.00 84.80           C  
ATOM   4346  CB  GLU A 590      -3.743 -16.026   8.099  1.00 84.80           C  
ATOM   4347  O   GLU A 590      -5.295 -13.742   9.807  1.00 84.80           O  
ATOM   4348  CG  GLU A 590      -3.715 -17.486   7.673  1.00 84.80           C  
ATOM   4349  CD  GLU A 590      -4.425 -18.410   8.650  1.00 84.80           C  
ATOM   4350  OE1 GLU A 590      -4.791 -19.542   8.259  1.00 84.80           O  
ATOM   4351  OE2 GLU A 590      -4.618 -17.998   9.816  1.00 84.80           O  
ATOM   4352  N   GLY A 591      -4.872 -12.934   7.747  1.00 83.34           N  
ATOM   4353  CA  GLY A 591      -4.477 -11.619   8.228  1.00 83.34           C  
ATOM   4354  C   GLY A 591      -5.638 -10.648   8.330  1.00 83.34           C  
ATOM   4355  O   GLY A 591      -5.444  -9.472   8.648  1.00 83.34           O  
ATOM   4356  N   PHE A 592      -6.887 -11.084   8.167  1.00 85.68           N  
ATOM   4357  CA  PHE A 592      -7.983 -10.123   8.111  1.00 85.68           C  
ATOM   4358  C   PHE A 592      -8.282  -9.562   9.496  1.00 85.68           C  
ATOM   4359  CB  PHE A 592      -9.240 -10.773   7.525  1.00 85.68           C  
ATOM   4360  O   PHE A 592      -8.745  -8.427   9.625  1.00 85.68           O  
ATOM   4361  CG  PHE A 592      -9.747 -11.943   8.325  1.00 85.68           C  
ATOM   4362  CD1 PHE A 592      -9.321 -13.235   8.040  1.00 85.68           C  
ATOM   4363  CD2 PHE A 592     -10.651 -11.751   9.361  1.00 85.68           C  
ATOM   4364  CE1 PHE A 592      -9.789 -14.319   8.778  1.00 85.68           C  
ATOM   4365  CE2 PHE A 592     -11.123 -12.830  10.104  1.00 85.68           C  
ATOM   4366  CZ  PHE A 592     -10.692 -14.113   9.810  1.00 85.68           C  
ATOM   4367  N   GLU A 593      -8.048 -10.253  10.569  1.00 88.00           N  
ATOM   4368  CA  GLU A 593      -8.298  -9.764  11.921  1.00 88.00           C  
ATOM   4369  C   GLU A 593      -7.323  -8.651  12.295  1.00 88.00           C  
ATOM   4370  CB  GLU A 593      -8.203 -10.909  12.933  1.00 88.00           C  
ATOM   4371  O   GLU A 593      -7.713  -7.659  12.914  1.00 88.00           O  
ATOM   4372  CG  GLU A 593      -9.329 -11.926  12.818  1.00 88.00           C  
ATOM   4373  CD  GLU A 593      -9.187 -13.090  13.787  1.00 88.00           C  
ATOM   4374  OE1 GLU A 593     -10.084 -13.963  13.822  1.00 88.00           O  
ATOM   4375  OE2 GLU A 593      -8.172 -13.128  14.517  1.00 88.00           O  
ATOM   4376  N   ASP A 594      -6.098  -8.891  11.925  1.00 90.34           N  
ATOM   4377  CA  ASP A 594      -5.085  -7.875  12.189  1.00 90.34           C  
ATOM   4378  C   ASP A 594      -5.390  -6.584  11.432  1.00 90.34           C  
ATOM   4379  CB  ASP A 594      -3.695  -8.390  11.809  1.00 90.34           C  
ATOM   4380  O   ASP A 594      -5.221  -5.488  11.970  1.00 90.34           O  
ATOM   4381  CG  ASP A 594      -3.245  -9.565  12.661  1.00 90.34           C  
ATOM   4382  OD1 ASP A 594      -3.646  -9.651  13.841  1.00 90.34           O  
ATOM   4383  OD2 ASP A 594      -2.481 -10.410  12.147  1.00 90.34           O  
ATOM   4384  N   LEU A 595      -5.817  -6.731  10.250  1.00 90.25           N  
ATOM   4385  CA  LEU A 595      -6.175  -5.572   9.439  1.00 90.25           C  
ATOM   4386  C   LEU A 595      -7.389  -4.856  10.021  1.00 90.25           C  
ATOM   4387  CB  LEU A 595      -6.461  -5.996   7.996  1.00 90.25           C  
ATOM   4388  O   LEU A 595      -7.450  -3.625  10.018  1.00 90.25           O  
ATOM   4389  CG  LEU A 595      -5.263  -6.490   7.184  1.00 90.25           C  
ATOM   4390  CD1 LEU A 595      -5.724  -7.040   5.838  1.00 90.25           C  
ATOM   4391  CD2 LEU A 595      -4.249  -5.368   6.990  1.00 90.25           C  
ATOM   4392  N   ARG A 596      -8.239  -5.564  10.490  1.00 89.09           N  
ATOM   4393  CA  ARG A 596      -9.436  -5.003  11.108  1.00 89.09           C  
ATOM   4394  C   ARG A 596      -9.082  -4.192  12.350  1.00 89.09           C  
ATOM   4395  CB  ARG A 596     -10.424  -6.114  11.471  1.00 89.09           C  
ATOM   4396  O   ARG A 596      -9.624  -3.106  12.564  1.00 89.09           O  
ATOM   4397  CG  ARG A 596     -11.780  -5.605  11.934  1.00 89.09           C  
ATOM   4398  CD  ARG A 596     -12.778  -6.740  12.113  1.00 89.09           C  
ATOM   4399  NE  ARG A 596     -14.059  -6.257  12.619  1.00 89.09           N  
ATOM   4400  NH1 ARG A 596     -15.209  -8.210  12.168  1.00 89.09           N  
ATOM   4401  NH2 ARG A 596     -16.295  -6.428  13.117  1.00 89.09           N  
ATOM   4402  CZ  ARG A 596     -15.185  -6.966  12.633  1.00 89.09           C  
ATOM   4403  N   GLN A 597      -8.305  -4.734  13.182  1.00 90.80           N  
ATOM   4404  CA  GLN A 597      -7.852  -4.042  14.384  1.00 90.80           C  
ATOM   4405  C   GLN A 597      -7.125  -2.747  14.033  1.00 90.80           C  
ATOM   4406  CB  GLN A 597      -6.941  -4.947  15.215  1.00 90.80           C  
ATOM   4407  O   GLN A 597      -7.331  -1.718  14.679  1.00 90.80           O  
ATOM   4408  CG  GLN A 597      -6.523  -4.342  16.548  1.00 90.80           C  
ATOM   4409  CD  GLN A 597      -5.688  -5.291  17.387  1.00 90.80           C  
ATOM   4410  NE2 GLN A 597      -5.701  -5.089  18.700  1.00 90.80           N  
ATOM   4411  OE1 GLN A 597      -5.037  -6.199  16.859  1.00 90.80           O  
ATOM   4412  N   ALA A 598      -6.241  -2.861  13.016  1.00 90.24           N  
ATOM   4413  CA  ALA A 598      -5.504  -1.679  12.577  1.00 90.24           C  
ATOM   4414  C   ALA A 598      -6.449  -0.617  12.022  1.00 90.24           C  
ATOM   4415  CB  ALA A 598      -4.462  -2.060  11.528  1.00 90.24           C  
ATOM   4416  O   ALA A 598      -6.266   0.577  12.271  1.00 90.24           O  
ATOM   4417  N   LYS A 599      -7.350  -1.011  11.272  1.00 91.16           N  
ATOM   4418  CA  LYS A 599      -8.373  -0.128  10.719  1.00 91.16           C  
ATOM   4419  C   LYS A 599      -9.149   0.577  11.828  1.00 91.16           C  
ATOM   4420  CB  LYS A 599      -9.334  -0.913   9.824  1.00 91.16           C  
ATOM   4421  O   LYS A 599      -9.380   1.786  11.759  1.00 91.16           O  
ATOM   4422  CG  LYS A 599     -10.445  -0.068   9.218  1.00 91.16           C  
ATOM   4423  CD  LYS A 599     -11.482  -0.932   8.513  1.00 91.16           C  
ATOM   4424  CE  LYS A 599     -12.212  -1.842   9.491  1.00 91.16           C  
ATOM   4425  NZ  LYS A 599     -13.203  -2.719   8.798  1.00 91.16           N  
ATOM   4426  N   ARG A 600      -9.567  -0.225  12.836  1.00 91.14           N  
ATOM   4427  CA  ARG A 600     -10.312   0.306  13.973  1.00 91.14           C  
ATOM   4428  C   ARG A 600      -9.509   1.378  14.702  1.00 91.14           C  
ATOM   4429  CB  ARG A 600     -10.688  -0.816  14.942  1.00 91.14           C  
ATOM   4430  O   ARG A 600     -10.049   2.424  15.068  1.00 91.14           O  
ATOM   4431  CG  ARG A 600     -11.565  -0.364  16.099  1.00 91.14           C  
ATOM   4432  CD  ARG A 600     -12.070  -1.543  16.918  1.00 91.14           C  
ATOM   4433  NE  ARG A 600     -12.750  -2.529  16.082  1.00 91.14           N  
ATOM   4434  NH1 ARG A 600     -14.025  -3.409  17.796  1.00 91.14           N  
ATOM   4435  NH2 ARG A 600     -14.218  -4.247  15.671  1.00 91.14           N  
ATOM   4436  CZ  ARG A 600     -13.663  -3.392  16.518  1.00 91.14           C  
ATOM   4437  N   ARG A 601      -8.252   1.173  14.916  1.00 91.55           N  
ATOM   4438  CA  ARG A 601      -7.378   2.121  15.600  1.00 91.55           C  
ATOM   4439  C   ARG A 601      -7.307   3.443  14.843  1.00 91.55           C  
ATOM   4440  CB  ARG A 601      -5.974   1.536  15.766  1.00 91.55           C  
ATOM   4441  O   ARG A 601      -7.371   4.515  15.449  1.00 91.55           O  
ATOM   4442  CG  ARG A 601      -5.885   0.437  16.812  1.00 91.55           C  
ATOM   4443  CD  ARG A 601      -4.463  -0.089  16.958  1.00 91.55           C  
ATOM   4444  NE  ARG A 601      -4.399  -1.222  17.876  1.00 91.55           N  
ATOM   4445  NH1 ARG A 601      -2.165  -1.669  17.496  1.00 91.55           N  
ATOM   4446  NH2 ARG A 601      -3.362  -2.957  18.967  1.00 91.55           N  
ATOM   4447  CZ  ARG A 601      -3.309  -1.947  18.111  1.00 91.55           C  
ATOM   4448  N   ARG A 602      -7.189   3.421  13.625  1.00 89.94           N  
ATOM   4449  CA  ARG A 602      -7.095   4.627  12.809  1.00 89.94           C  
ATOM   4450  C   ARG A 602      -8.429   5.365  12.767  1.00 89.94           C  
ATOM   4451  CB  ARG A 602      -6.643   4.281  11.388  1.00 89.94           C  
ATOM   4452  O   ARG A 602      -8.463   6.598  12.777  1.00 89.94           O  
ATOM   4453  CG  ARG A 602      -5.154   4.001  11.267  1.00 89.94           C  
ATOM   4454  CD  ARG A 602      -4.756   3.674   9.834  1.00 89.94           C  
ATOM   4455  NE  ARG A 602      -3.437   3.053   9.770  1.00 89.94           N  
ATOM   4456  NH1 ARG A 602      -4.225   0.884   9.873  1.00 89.94           N  
ATOM   4457  NH2 ARG A 602      -1.973   1.284   9.725  1.00 89.94           N  
ATOM   4458  CZ  ARG A 602      -3.214   1.741   9.789  1.00 89.94           C  
ATOM   4459  N   TYR A 603      -9.478   4.594  12.693  1.00 90.83           N  
ATOM   4460  CA  TYR A 603     -10.798   5.212  12.731  1.00 90.83           C  
ATOM   4461  C   TYR A 603     -11.041   5.898  14.070  1.00 90.83           C  
ATOM   4462  CB  TYR A 603     -11.889   4.168  12.474  1.00 90.83           C  
ATOM   4463  O   TYR A 603     -11.582   7.005  14.119  1.00 90.83           O  
ATOM   4464  CG  TYR A 603     -13.291   4.702  12.635  1.00 90.83           C  
ATOM   4465  CD1 TYR A 603     -14.087   4.310  13.709  1.00 90.83           C  
ATOM   4466  CD2 TYR A 603     -13.823   5.598  11.715  1.00 90.83           C  
ATOM   4467  CE1 TYR A 603     -15.381   4.798  13.861  1.00 90.83           C  
ATOM   4468  CE2 TYR A 603     -15.116   6.093  11.856  1.00 90.83           C  
ATOM   4469  OH  TYR A 603     -17.165   6.174  13.077  1.00 90.83           O  
ATOM   4470  CZ  TYR A 603     -15.885   5.688  12.931  1.00 90.83           C  
ATOM   4471  N   GLU A 604     -10.738   5.192  15.164  1.00 90.95           N  
ATOM   4472  CA  GLU A 604     -10.889   5.772  16.495  1.00 90.95           C  
ATOM   4473  C   GLU A 604     -10.097   7.070  16.625  1.00 90.95           C  
ATOM   4474  CB  GLU A 604     -10.445   4.775  17.569  1.00 90.95           C  
ATOM   4475  O   GLU A 604     -10.561   8.026  17.249  1.00 90.95           O  
ATOM   4476  CG  GLU A 604     -11.385   3.589  17.734  1.00 90.95           C  
ATOM   4477  CD  GLU A 604     -10.882   2.561  18.734  1.00 90.95           C  
ATOM   4478  OE1 GLU A 604     -11.593   1.560  18.985  1.00 90.95           O  
ATOM   4479  OE2 GLU A 604      -9.770   2.757  19.272  1.00 90.95           O  
ATOM   4480  N   ALA A 605      -8.920   7.020  16.019  1.00 89.29           N  
ATOM   4481  CA  ALA A 605      -8.125   8.245  16.015  1.00 89.29           C  
ATOM   4482  C   ALA A 605      -8.825   9.350  15.229  1.00 89.29           C  
ATOM   4483  CB  ALA A 605      -6.739   7.979  15.433  1.00 89.29           C  
ATOM   4484  O   ALA A 605      -8.829  10.511  15.647  1.00 89.29           O  
ATOM   4485  N   TYR A 606      -9.317   8.945  14.044  1.00 88.86           N  
ATOM   4486  CA  TYR A 606     -10.067   9.880  13.214  1.00 88.86           C  
ATOM   4487  C   TYR A 606     -11.300  10.393  13.948  1.00 88.86           C  
ATOM   4488  CB  TYR A 606     -10.482   9.218  11.896  1.00 88.86           C  
ATOM   4489  O   TYR A 606     -11.582  11.594  13.937  1.00 88.86           O  
ATOM   4490  CG  TYR A 606     -11.348  10.093  11.023  1.00 88.86           C  
ATOM   4491  CD1 TYR A 606     -12.735   9.961  11.030  1.00 88.86           C  
ATOM   4492  CD2 TYR A 606     -10.782  11.051  10.190  1.00 88.86           C  
ATOM   4493  CE1 TYR A 606     -13.538  10.764  10.226  1.00 88.86           C  
ATOM   4494  CE2 TYR A 606     -11.575  11.859   9.381  1.00 88.86           C  
ATOM   4495  OH  TYR A 606     -13.739  12.506   8.608  1.00 88.86           O  
ATOM   4496  CZ  TYR A 606     -12.949  11.709   9.407  1.00 88.86           C  
ATOM   4497  N   ARG A 607     -12.029   9.545  14.602  1.00 89.25           N  
ATOM   4498  CA  ARG A 607     -13.248   9.864  15.339  1.00 89.25           C  
ATOM   4499  C   ARG A 607     -12.957  10.823  16.488  1.00 89.25           C  
ATOM   4500  CB  ARG A 607     -13.902   8.588  15.874  1.00 89.25           C  
ATOM   4501  O   ARG A 607     -13.738  11.741  16.750  1.00 89.25           O  
ATOM   4502  CG  ARG A 607     -15.224   8.826  16.586  1.00 89.25           C  
ATOM   4503  CD  ARG A 607     -15.817   7.530  17.120  1.00 89.25           C  
ATOM   4504  NE  ARG A 607     -16.976   7.779  17.974  1.00 89.25           N  
ATOM   4505  NH1 ARG A 607     -17.216   5.581  18.643  1.00 89.25           N  
ATOM   4506  NH2 ARG A 607     -18.657   7.185  19.421  1.00 89.25           N  
ATOM   4507  CZ  ARG A 607     -17.613   6.848  18.677  1.00 89.25           C  
ATOM   4508  N   ARG A 608     -11.965  10.592  17.204  1.00 89.60           N  
ATOM   4509  CA  ARG A 608     -11.567  11.445  18.319  1.00 89.60           C  
ATOM   4510  C   ARG A 608     -11.281  12.866  17.847  1.00 89.60           C  
ATOM   4511  CB  ARG A 608     -10.337  10.869  19.025  1.00 89.60           C  
ATOM   4512  O   ARG A 608     -11.587  13.832  18.548  1.00 89.60           O  
ATOM   4513  CG  ARG A 608     -10.634   9.651  19.885  1.00 89.60           C  
ATOM   4514  CD  ARG A 608      -9.419   9.227  20.699  1.00 89.60           C  
ATOM   4515  NE  ARG A 608      -9.441   7.796  20.992  1.00 89.60           N  
ATOM   4516  NH1 ARG A 608      -7.221   7.443  20.457  1.00 89.60           N  
ATOM   4517  NH2 ARG A 608      -8.526   5.697  21.165  1.00 89.60           N  
ATOM   4518  CZ  ARG A 608      -8.396   6.982  20.871  1.00 89.60           C  
ATOM   4519  N   GLN A 609     -10.765  12.932  16.688  1.00 85.04           N  
ATOM   4520  CA  GLN A 609     -10.423  14.240  16.139  1.00 85.04           C  
ATOM   4521  C   GLN A 609     -11.677  15.028  15.773  1.00 85.04           C  
ATOM   4522  CB  GLN A 609      -9.521  14.089  14.913  1.00 85.04           C  
ATOM   4523  O   GLN A 609     -11.722  16.248  15.946  1.00 85.04           O  
ATOM   4524  CG  GLN A 609      -8.958  15.407  14.398  1.00 85.04           C  
ATOM   4525  CD  GLN A 609      -8.080  15.231  13.173  1.00 85.04           C  
ATOM   4526  NE2 GLN A 609      -7.445  16.314  12.738  1.00 85.04           N  
ATOM   4527  OE1 GLN A 609      -7.972  14.131  12.623  1.00 85.04           O  
ATOM   4528  N   TYR A 610     -12.688  14.295  15.272  1.00 79.75           N  
ATOM   4529  CA  TYR A 610     -13.938  14.918  14.852  1.00 79.75           C  
ATOM   4530  C   TYR A 610     -14.799  15.281  16.057  1.00 79.75           C  
ATOM   4531  CB  TYR A 610     -14.716  13.987  13.917  1.00 79.75           C  
ATOM   4532  O   TYR A 610     -15.571  16.242  16.009  1.00 79.75           O  
ATOM   4533  CG  TYR A 610     -15.730  14.700  13.056  1.00 79.75           C  
ATOM   4534  CD1 TYR A 610     -17.062  14.799  13.452  1.00 79.75           C  
ATOM   4535  CD2 TYR A 610     -15.359  15.275  11.845  1.00 79.75           C  
ATOM   4536  CE1 TYR A 610     -18.001  15.454  12.661  1.00 79.75           C  
ATOM   4537  CE2 TYR A 610     -16.289  15.932  11.046  1.00 79.75           C  
ATOM   4538  OH  TYR A 610     -18.530  16.665  10.675  1.00 79.75           O  
ATOM   4539  CZ  TYR A 610     -17.605  16.016  11.462  1.00 79.75           C  
ATOM   4540  N   GLN A 611     -14.781  14.426  17.153  1.00 74.61           N  
ATOM   4541  CA  GLN A 611     -15.591  14.682  18.339  1.00 74.61           C  
ATOM   4542  C   GLN A 611     -14.973  15.778  19.202  1.00 74.61           C  
ATOM   4543  CB  GLN A 611     -15.763  13.403  19.159  1.00 74.61           C  
ATOM   4544  O   GLN A 611     -15.595  16.249  20.157  1.00 74.61           O  
ATOM   4545  CG  GLN A 611     -16.669  12.369  18.504  1.00 74.61           C  
ATOM   4546  CD  GLN A 611     -16.803  11.101  19.326  1.00 74.61           C  
ATOM   4547  NE2 GLN A 611     -17.582  10.149  18.824  1.00 74.61           N  
ATOM   4548  OE1 GLN A 611     -16.211  10.978  20.403  1.00 74.61           O  
ATOM   4549  N   ARG A 612     -13.762  16.080  18.915  1.00 71.65           N  
ATOM   4550  CA  ARG A 612     -13.209  17.181  19.697  1.00 71.65           C  
ATOM   4551  C   ARG A 612     -14.021  18.456  19.498  1.00 71.65           C  
ATOM   4552  CB  ARG A 612     -11.746  17.427  19.318  1.00 71.65           C  
ATOM   4553  O   ARG A 612     -14.412  18.781  18.374  1.00 71.65           O  
ATOM   4554  CG  ARG A 612     -10.779  16.413  19.907  1.00 71.65           C  
ATOM   4555  CD  ARG A 612      -9.331  16.777  19.610  1.00 71.65           C  
ATOM   4556  NE  ARG A 612      -8.401  15.986  20.411  1.00 71.65           N  
ATOM   4557  NH1 ARG A 612      -6.608  16.265  18.981  1.00 71.65           N  
ATOM   4558  NH2 ARG A 612      -6.371  15.027  20.896  1.00 71.65           N  
ATOM   4559  CZ  ARG A 612      -7.129  15.761  20.094  1.00 71.65           C  
ATOM   4560  N   PRO A 613     -14.801  18.773  20.500  1.00 57.14           N  
ATOM   4561  CA  PRO A 613     -15.597  20.001  20.462  1.00 57.14           C  
ATOM   4562  C   PRO A 613     -14.927  21.115  19.660  1.00 57.14           C  
ATOM   4563  CB  PRO A 613     -15.720  20.389  21.938  1.00 57.14           C  
ATOM   4564  O   PRO A 613     -13.701  21.247  19.687  1.00 57.14           O  
ATOM   4565  CG  PRO A 613     -14.760  19.490  22.649  1.00 57.14           C  
ATOM   4566  CD  PRO A 613     -14.298  18.431  21.690  1.00 57.14           C  
ATOM   4567  N   ALA A 614     -15.430  21.312  18.381  1.00 53.84           N  
ATOM   4568  CA  ALA A 614     -15.183  22.472  17.528  1.00 53.84           C  
ATOM   4569  C   ALA A 614     -14.441  23.566  18.291  1.00 53.84           C  
ATOM   4570  CB  ALA A 614     -16.498  23.013  16.972  1.00 53.84           C  
ATOM   4571  O   ALA A 614     -13.683  24.338  17.699  1.00 53.84           O  
ATOM   4572  N   ALA A 615     -14.524  23.465  19.711  1.00 54.37           N  
ATOM   4573  CA  ALA A 615     -13.846  24.529  20.446  1.00 54.37           C  
ATOM   4574  C   ALA A 615     -12.340  24.288  20.499  1.00 54.37           C  
ATOM   4575  CB  ALA A 615     -14.413  24.643  21.860  1.00 54.37           C  
ATOM   4576  O   ALA A 615     -11.553  25.237  20.492  1.00 54.37           O  
ATOM   4577  N   LEU A 616     -11.923  23.055  20.028  1.00 55.21           N  
ATOM   4578  CA  LEU A 616     -10.491  22.772  20.030  1.00 55.21           C  
ATOM   4579  C   LEU A 616     -10.014  22.374  18.638  1.00 55.21           C  
ATOM   4580  CB  LEU A 616     -10.166  21.661  21.031  1.00 55.21           C  
ATOM   4581  O   LEU A 616      -8.818  22.161  18.424  1.00 55.21           O  
ATOM   4582  CG  LEU A 616      -9.646  22.111  22.398  1.00 55.21           C  
ATOM   4583  CD1 LEU A 616     -10.797  22.222  23.392  1.00 55.21           C  
ATOM   4584  CD2 LEU A 616      -8.582  21.146  22.910  1.00 55.21           C  
ATOM   4585  N   LYS A 617     -10.908  22.346  17.521  1.00 43.12           N  
ATOM   4586  CA  LYS A 617     -10.711  21.881  16.151  1.00 43.12           C  
ATOM   4587  C   LYS A 617      -9.980  22.927  15.315  1.00 43.12           C  
ATOM   4588  CB  LYS A 617     -12.054  21.538  15.503  1.00 43.12           C  
ATOM   4589  O   LYS A 617     -10.300  24.116  15.379  1.00 43.12           O  
ATOM   4590  CG  LYS A 617     -12.401  20.057  15.546  1.00 43.12           C  
ATOM   4591  CD  LYS A 617     -13.797  19.794  14.995  1.00 43.12           C  
ATOM   4592  CE  LYS A 617     -14.201  18.336  15.166  1.00 43.12           C  
ATOM   4593  NZ  LYS A 617     -15.510  18.043  14.509  1.00 43.12           N  
ATOM   4594  N   ARG A 618      -8.647  22.799  15.102  1.00 45.74           N  
ATOM   4595  CA  ARG A 618      -8.013  23.485  13.981  1.00 45.74           C  
ATOM   4596  C   ARG A 618      -8.819  23.301  12.700  1.00 45.74           C  
ATOM   4597  CB  ARG A 618      -6.584  22.978  13.778  1.00 45.74           C  
ATOM   4598  O   ARG A 618      -9.254  22.190  12.388  1.00 45.74           O  
ATOM   4599  CG  ARG A 618      -5.628  23.368  14.895  1.00 45.74           C  
ATOM   4600  CD  ARG A 618      -4.199  22.940  14.589  1.00 45.74           C  
ATOM   4601  NE  ARG A 618      -3.289  23.284  15.677  1.00 45.74           N  
ATOM   4602  NH1 ARG A 618      -1.574  23.987  14.298  1.00 45.74           N  
ATOM   4603  NH2 ARG A 618      -1.319  24.051  16.575  1.00 45.74           N  
ATOM   4604  CZ  ARG A 618      -2.063  23.773  15.514  1.00 45.74           C  
ATOM   4605  N   PRO A 619      -9.763  24.184  12.300  1.00 38.13           N  
ATOM   4606  CA  PRO A 619     -10.642  24.116  11.130  1.00 38.13           C  
ATOM   4607  C   PRO A 619      -9.998  23.396   9.948  1.00 38.13           C  
ATOM   4608  CB  PRO A 619     -10.900  25.588  10.798  1.00 38.13           C  
ATOM   4609  O   PRO A 619      -8.821  23.619   9.651  1.00 38.13           O  
ATOM   4610  CG  PRO A 619      -9.978  26.349  11.695  1.00 38.13           C  
ATOM   4611  CD  PRO A 619      -9.240  25.370  12.562  1.00 38.13           C  
ATOM   4612  N   HIS A 620     -10.442  22.179   9.646  1.00 40.14           N  
ATOM   4613  CA  HIS A 620     -10.330  21.529   8.345  1.00 40.14           C  
ATOM   4614  C   HIS A 620     -11.109  22.291   7.279  1.00 40.14           C  
ATOM   4615  CB  HIS A 620     -10.824  20.083   8.424  1.00 40.14           C  
ATOM   4616  O   HIS A 620     -12.197  22.805   7.548  1.00 40.14           O  
ATOM   4617  CG  HIS A 620     -10.119  19.156   7.487  1.00 40.14           C  
ATOM   4618  CD2 HIS A 620      -9.207  18.182   7.719  1.00 40.14           C  
ATOM   4619  ND1 HIS A 620     -10.325  19.176   6.125  1.00 40.14           N  
ATOM   4620  CE1 HIS A 620      -9.568  18.251   5.557  1.00 40.14           C  
ATOM   4621  NE2 HIS A 620      -8.880  17.634   6.503  1.00 40.14           N  
ATOM   4622  N   PRO A 621     -10.462  22.653   6.064  1.00 41.23           N  
ATOM   4623  CA  PRO A 621     -10.909  23.536   4.984  1.00 41.23           C  
ATOM   4624  C   PRO A 621     -12.109  22.977   4.223  1.00 41.23           C  
ATOM   4625  CB  PRO A 621      -9.681  23.628   4.074  1.00 41.23           C  
ATOM   4626  O   PRO A 621     -12.824  23.727   3.554  1.00 41.23           O  
ATOM   4627  CG  PRO A 621      -8.713  22.638   4.636  1.00 41.23           C  
ATOM   4628  CD  PRO A 621      -9.277  22.094   5.918  1.00 41.23           C  
ATOM   4629  N   SER A 622     -12.956  22.021   4.628  1.00 37.73           N  
ATOM   4630  CA  SER A 622     -13.995  21.752   3.640  1.00 37.73           C  
ATOM   4631  C   SER A 622     -15.359  21.587   4.304  1.00 37.73           C  
ATOM   4632  CB  SER A 622     -13.657  20.498   2.833  1.00 37.73           C  
ATOM   4633  O   SER A 622     -16.371  21.416   3.621  1.00 37.73           O  
ATOM   4634  OG  SER A 622     -13.615  19.357   3.672  1.00 37.73           O  
ATOM   4635  N   GLN A 623     -15.736  22.098   5.555  1.00 37.45           N  
ATOM   4636  CA  GLN A 623     -17.144  22.022   5.932  1.00 37.45           C  
ATOM   4637  C   GLN A 623     -17.702  23.405   6.257  1.00 37.45           C  
ATOM   4638  CB  GLN A 623     -17.330  21.087   7.128  1.00 37.45           C  
ATOM   4639  O   GLN A 623     -17.119  24.144   7.052  1.00 37.45           O  
ATOM   4640  CG  GLN A 623     -17.299  19.609   6.763  1.00 37.45           C  
ATOM   4641  CD  GLN A 623     -17.771  18.715   7.895  1.00 37.45           C  
ATOM   4642  NE2 GLN A 623     -17.429  17.433   7.820  1.00 37.45           N  
ATOM   4643  OE1 GLN A 623     -18.436  19.173   8.829  1.00 37.45           O  
ATOM   4644  N   PRO A 624     -18.658  24.021   5.479  1.00 35.26           N  
ATOM   4645  CA  PRO A 624     -19.397  25.246   5.793  1.00 35.26           C  
ATOM   4646  C   PRO A 624     -20.581  24.998   6.724  1.00 35.26           C  
ATOM   4647  CB  PRO A 624     -19.874  25.732   4.421  1.00 35.26           C  
ATOM   4648  O   PRO A 624     -21.225  23.949   6.645  1.00 35.26           O  
ATOM   4649  CG  PRO A 624     -19.638  24.576   3.504  1.00 35.26           C  
ATOM   4650  CD  PRO A 624     -19.024  23.456   4.294  1.00 35.26           C  
ATOM   4651  N   TRP A 625     -20.501  25.240   8.081  1.00 39.85           N  
ATOM   4652  CA  TRP A 625     -21.283  25.505   9.284  1.00 39.85           C  
ATOM   4653  C   TRP A 625     -22.766  25.637   8.952  1.00 39.85           C  
ATOM   4654  CB  TRP A 625     -20.788  26.776   9.980  1.00 39.85           C  
ATOM   4655  O   TRP A 625     -23.149  26.452   8.109  1.00 39.85           O  
ATOM   4656  CG  TRP A 625     -21.852  27.508  10.741  1.00 39.85           C  
ATOM   4657  CD1 TRP A 625     -22.877  28.248  10.221  1.00 39.85           C  
ATOM   4658  CD2 TRP A 625     -21.993  27.572  12.164  1.00 39.85           C  
ATOM   4659  CE2 TRP A 625     -23.127  28.370  12.436  1.00 39.85           C  
ATOM   4660  CE3 TRP A 625     -21.270  27.031  13.236  1.00 39.85           C  
ATOM   4661  NE1 TRP A 625     -23.647  28.769  11.235  1.00 39.85           N  
ATOM   4662  CH2 TRP A 625     -22.830  28.099  14.768  1.00 39.85           C  
ATOM   4663  CZ2 TRP A 625     -23.554  28.640  13.738  1.00 39.85           C  
ATOM   4664  CZ3 TRP A 625     -21.698  27.301  14.531  1.00 39.85           C  
ATOM   4665  N   SER A 626     -23.593  24.649   8.793  1.00 30.42           N  
ATOM   4666  CA  SER A 626     -25.041  24.776   8.917  1.00 30.42           C  
ATOM   4667  C   SER A 626     -25.452  25.027  10.364  1.00 30.42           C  
ATOM   4668  CB  SER A 626     -25.736  23.519   8.393  1.00 30.42           C  
ATOM   4669  O   SER A 626     -24.954  24.369  11.280  1.00 30.42           O  
ATOM   4670  OG  SER A 626     -25.695  22.481   9.358  1.00 30.42           O  
ATOM   4671  N   SER A 627     -25.549  26.299  10.905  1.00 32.69           N  
ATOM   4672  CA  SER A 627     -26.193  27.127  11.919  1.00 32.69           C  
ATOM   4673  C   SER A 627     -27.494  26.496  12.404  1.00 32.69           C  
ATOM   4674  CB  SER A 627     -26.469  28.528  11.371  1.00 32.69           C  
ATOM   4675  O   SER A 627     -28.416  26.277  11.615  1.00 32.69           O  
ATOM   4676  OG  SER A 627     -27.677  28.549  10.629  1.00 32.69           O  
ATOM   4677  N   THR A 628     -27.520  25.354  13.063  1.00 30.41           N  
ATOM   4678  CA  THR A 628     -28.725  25.254  13.878  1.00 30.41           C  
ATOM   4679  C   THR A 628     -28.405  24.655  15.245  1.00 30.41           C  
ATOM   4680  CB  THR A 628     -29.802  24.403  13.181  1.00 30.41           C  
ATOM   4681  O   THR A 628     -27.872  23.547  15.334  1.00 30.41           O  
ATOM   4682  CG2 THR A 628     -31.199  24.946  13.461  1.00 30.41           C  
ATOM   4683  OG1 THR A 628     -29.572  24.415  11.767  1.00 30.41           O  
ATOM   4684  N   ALA A 629     -27.693  25.236  16.125  1.00 32.02           N  
ATOM   4685  CA  ALA A 629     -27.691  24.879  17.541  1.00 32.02           C  
ATOM   4686  C   ALA A 629     -29.045  25.170  18.182  1.00 32.02           C  
ATOM   4687  CB  ALA A 629     -26.585  25.631  18.278  1.00 32.02           C  
ATOM   4688  O   ALA A 629     -29.659  26.204  17.908  1.00 32.02           O  
ATOM   4689  N   PRO A 630     -29.803  24.206  18.720  1.00 33.30           N  
ATOM   4690  CA  PRO A 630     -31.090  24.371  19.400  1.00 33.30           C  
ATOM   4691  C   PRO A 630     -30.984  25.219  20.666  1.00 33.30           C  
ATOM   4692  CB  PRO A 630     -31.496  22.934  19.738  1.00 33.30           C  
ATOM   4693  O   PRO A 630     -29.924  25.267  21.294  1.00 33.30           O  
ATOM   4694  CG  PRO A 630     -30.209  22.228  20.016  1.00 33.30           C  
ATOM   4695  CD  PRO A 630     -29.075  23.166  19.713  1.00 33.30           C  
ATOM   4696  N   LEU A 631     -31.403  26.545  20.684  1.00 27.15           N  
ATOM   4697  CA  LEU A 631     -32.082  27.500  21.554  1.00 27.15           C  
ATOM   4698  C   LEU A 631     -32.579  26.819  22.824  1.00 27.15           C  
ATOM   4699  CB  LEU A 631     -33.254  28.156  20.819  1.00 27.15           C  
ATOM   4700  O   LEU A 631     -33.424  25.923  22.763  1.00 27.15           O  
ATOM   4701  CG  LEU A 631     -33.188  29.675  20.658  1.00 27.15           C  
ATOM   4702  CD1 LEU A 631     -32.881  30.042  19.209  1.00 27.15           C  
ATOM   4703  CD2 LEU A 631     -34.494  30.318  21.111  1.00 27.15           C  
ATOM   4704  N   GLY A 632     -31.830  26.445  23.845  1.00 26.95           N  
ATOM   4705  CA  GLY A 632     -32.199  26.135  25.217  1.00 26.95           C  
ATOM   4706  C   GLY A 632     -32.205  27.352  26.122  1.00 26.95           C  
ATOM   4707  O   GLY A 632     -31.281  28.167  26.083  1.00 26.95           O  
ATOM   4708  N   VAL A 633     -33.268  28.137  26.386  1.00 28.57           N  
ATOM   4709  CA  VAL A 633     -34.133  28.706  27.413  1.00 28.57           C  
ATOM   4710  C   VAL A 633     -33.453  28.605  28.777  1.00 28.57           C  
ATOM   4711  CB  VAL A 633     -35.508  28.001  27.451  1.00 28.57           C  
ATOM   4712  O   VAL A 633     -33.096  27.511  29.220  1.00 28.57           O  
ATOM   4713  CG1 VAL A 633     -36.362  28.543  28.596  1.00 28.57           C  
ATOM   4714  CG2 VAL A 633     -36.230  28.170  26.115  1.00 28.57           C  
ATOM   4715  N   ALA A 634     -32.631  29.542  29.233  1.00 30.66           N  
ATOM   4716  CA  ALA A 634     -32.464  29.700  30.675  1.00 30.66           C  
ATOM   4717  C   ALA A 634     -32.691  31.148  31.099  1.00 30.66           C  
ATOM   4718  CB  ALA A 634     -31.073  29.236  31.103  1.00 30.66           C  
ATOM   4719  O   ALA A 634     -32.089  32.067  30.539  1.00 30.66           O  
ATOM   4720  N   SER A 635     -33.876  31.689  31.340  1.00 26.33           N  
ATOM   4721  CA  SER A 635     -34.628  32.271  32.446  1.00 26.33           C  
ATOM   4722  C   SER A 635     -33.759  32.416  33.690  1.00 26.33           C  
ATOM   4723  CB  SER A 635     -35.855  31.417  32.768  1.00 26.33           C  
ATOM   4724  O   SER A 635     -33.059  31.478  34.078  1.00 26.33           O  
ATOM   4725  OG  SER A 635     -36.832  32.180  33.456  1.00 26.33           O  
ATOM   4726  N   GLY A 636     -33.343  33.688  34.149  1.00 24.92           N  
ATOM   4727  CA  GLY A 636     -33.657  34.233  35.460  1.00 24.92           C  
ATOM   4728  C   GLY A 636     -32.485  34.950  36.104  1.00 24.92           C  
ATOM   4729  O   GLY A 636     -31.358  34.451  36.082  1.00 24.92           O  
ATOM   4730  N   GLY A 637     -32.465  36.363  36.262  1.00 23.85           N  
ATOM   4731  CA  GLY A 637     -32.757  37.242  37.383  1.00 23.85           C  
ATOM   4732  C   GLY A 637     -31.613  37.346  38.374  1.00 23.85           C  
ATOM   4733  O   GLY A 637     -30.994  36.339  38.723  1.00 23.85           O  
ATOM   4734  N   GLY A 638     -30.996  38.586  38.582  1.00 24.05           N  
ATOM   4735  CA  GLY A 638     -31.010  39.449  39.752  1.00 24.05           C  
ATOM   4736  C   GLY A 638     -29.622  39.790  40.259  1.00 24.05           C  
ATOM   4737  O   GLY A 638     -28.759  38.915  40.357  1.00 24.05           O  
ATOM   4738  N   ALA A 639     -29.187  41.078  40.192  1.00 26.32           N  
ATOM   4739  CA  ALA A 639     -28.969  42.330  40.912  1.00 26.32           C  
ATOM   4740  C   ALA A 639     -28.802  42.080  42.408  1.00 26.32           C  
ATOM   4741  CB  ALA A 639     -30.124  43.296  40.662  1.00 26.32           C  
ATOM   4742  O   ALA A 639     -29.634  41.414  43.029  1.00 26.32           O  
ATOM   4743  N   GLY A 640     -27.603  42.255  43.029  1.00 24.68           N  
ATOM   4744  CA  GLY A 640     -27.370  42.821  44.349  1.00 24.68           C  
ATOM   4745  C   GLY A 640     -25.953  42.608  44.848  1.00 24.68           C  
ATOM   4746  O   GLY A 640     -25.366  41.547  44.630  1.00 24.68           O  
ATOM   4747  N   THR A 641     -25.100  43.672  45.050  1.00 26.79           N  
ATOM   4748  CA  THR A 641     -24.416  44.500  46.038  1.00 26.79           C  
ATOM   4749  C   THR A 641     -24.025  43.672  47.259  1.00 26.79           C  
ATOM   4750  CB  THR A 641     -25.295  45.685  46.478  1.00 26.79           C  
ATOM   4751  O   THR A 641     -24.814  42.859  47.743  1.00 26.79           O  
ATOM   4752  CG2 THR A 641     -25.568  46.630  45.312  1.00 26.79           C  
ATOM   4753  OG1 THR A 641     -26.543  45.188  46.977  1.00 26.79           O  
ATOM   4754  N   GLY A 642     -22.654  43.503  47.597  1.00 23.43           N  
ATOM   4755  CA  GLY A 642     -22.044  43.658  48.908  1.00 23.43           C  
ATOM   4756  C   GLY A 642     -20.963  42.632  49.189  1.00 23.43           C  
ATOM   4757  O   GLY A 642     -21.124  41.451  48.873  1.00 23.43           O  
ATOM   4758  N   ALA A 643     -19.633  42.971  49.304  1.00 24.42           N  
ATOM   4759  CA  ALA A 643     -18.710  43.071  50.431  1.00 24.42           C  
ATOM   4760  C   ALA A 643     -18.315  41.688  50.942  1.00 24.42           C  
ATOM   4761  CB  ALA A 643     -19.333  43.893  51.557  1.00 24.42           C  
ATOM   4762  O   ALA A 643     -19.169  40.813  51.103  1.00 24.42           O  
ATOM   4763  N   LEU A 644     -16.942  41.317  50.975  1.00 24.42           N  
ATOM   4764  CA  LEU A 644     -15.916  40.989  51.959  1.00 24.42           C  
ATOM   4765  C   LEU A 644     -15.811  39.480  52.151  1.00 24.42           C  
ATOM   4766  CB  LEU A 644     -16.221  41.665  53.298  1.00 24.42           C  
ATOM   4767  O   LEU A 644     -16.823  38.801  52.339  1.00 24.42           O  
ATOM   4768  CG  LEU A 644     -15.952  43.169  53.374  1.00 24.42           C  
ATOM   4769  CD1 LEU A 644     -16.575  43.755  54.637  1.00 24.42           C  
ATOM   4770  CD2 LEU A 644     -14.454  43.447  53.332  1.00 24.42           C  
ATOM   4771  N   ALA A 645     -14.664  38.771  51.763  1.00 25.02           N  
ATOM   4772  CA  ALA A 645     -13.795  37.912  52.563  1.00 25.02           C  
ATOM   4773  C   ALA A 645     -13.840  36.470  52.065  1.00 25.02           C  
ATOM   4774  CB  ALA A 645     -14.194  37.976  54.035  1.00 25.02           C  
ATOM   4775  O   ALA A 645     -14.916  35.934  51.794  1.00 25.02           O  
ATOM   4776  N   SER A 646     -12.756  35.921  51.425  1.00 23.22           N  
ATOM   4777  CA  SER A 646     -11.960  34.728  51.694  1.00 23.22           C  
ATOM   4778  C   SER A 646     -11.942  33.792  50.489  1.00 23.22           C  
ATOM   4779  CB  SER A 646     -12.501  33.986  52.917  1.00 23.22           C  
ATOM   4780  O   SER A 646     -12.961  33.614  49.820  1.00 23.22           O  
ATOM   4781  OG  SER A 646     -13.834  33.559  52.697  1.00 23.22           O  
ATOM   4782  N   THR A 647     -10.877  33.806  49.658  1.00 24.68           N  
ATOM   4783  CA  THR A 647     -10.036  32.916  48.865  1.00 24.68           C  
ATOM   4784  C   THR A 647     -10.532  31.476  48.960  1.00 24.68           C  
ATOM   4785  CB  THR A 647      -8.566  32.986  49.316  1.00 24.68           C  
ATOM   4786  O   THR A 647     -10.663  30.930  50.058  1.00 24.68           O  
ATOM   4787  CG2 THR A 647      -7.930  34.312  48.914  1.00 24.68           C  
ATOM   4788  OG1 THR A 647      -8.503  32.851  50.741  1.00 24.68           O  
ATOM   4789  N   PRO A 648     -11.405  30.948  48.005  1.00 26.06           N  
ATOM   4790  CA  PRO A 648     -11.273  29.503  47.803  1.00 26.06           C  
ATOM   4791  C   PRO A 648     -10.637  29.152  46.459  1.00 26.06           C  
ATOM   4792  CB  PRO A 648     -12.718  29.003  47.870  1.00 26.06           C  
ATOM   4793  O   PRO A 648     -10.680  29.954  45.523  1.00 26.06           O  
ATOM   4794  CG  PRO A 648     -13.529  30.097  47.254  1.00 26.06           C  
ATOM   4795  CD  PRO A 648     -12.627  31.267  46.985  1.00 26.06           C  
ATOM   4796  N   ALA A 649      -9.311  28.695  46.414  1.00 23.04           N  
ATOM   4797  CA  ALA A 649      -8.658  27.486  45.917  1.00 23.04           C  
ATOM   4798  C   ALA A 649      -9.686  26.457  45.456  1.00 23.04           C  
ATOM   4799  CB  ALA A 649      -7.756  26.888  46.994  1.00 23.04           C  
ATOM   4800  O   ALA A 649     -10.564  26.060  46.226  1.00 23.04           O  
ATOM   4801  N   LEU A 650     -10.330  26.593  44.185  1.00 22.47           N  
ATOM   4802  CA  LEU A 650     -11.033  25.565  43.426  1.00 22.47           C  
ATOM   4803  C   LEU A 650     -11.268  26.016  41.988  1.00 22.47           C  
ATOM   4804  CB  LEU A 650     -12.369  25.226  44.092  1.00 22.47           C  
ATOM   4805  O   LEU A 650     -11.639  27.167  41.747  1.00 22.47           O  
ATOM   4806  CG  LEU A 650     -12.350  24.081  45.106  1.00 22.47           C  
ATOM   4807  CD1 LEU A 650     -13.346  24.351  46.228  1.00 22.47           C  
ATOM   4808  CD2 LEU A 650     -12.656  22.754  44.420  1.00 22.47           C  
ATOM   4809  N   SER A 651     -10.368  25.669  40.973  1.00 23.32           N  
ATOM   4810  CA  SER A 651     -10.605  24.983  39.707  1.00 23.32           C  
ATOM   4811  C   SER A 651     -11.177  25.934  38.661  1.00 23.32           C  
ATOM   4812  CB  SER A 651     -11.554  23.801  39.907  1.00 23.32           C  
ATOM   4813  O   SER A 651     -12.238  26.527  38.869  1.00 23.32           O  
ATOM   4814  OG  SER A 651     -12.905  24.221  39.825  1.00 23.32           O  
ATOM   4815  N   ALA A 652     -10.507  26.975  38.205  1.00 26.28           N  
ATOM   4816  CA  ALA A 652     -10.615  27.983  37.153  1.00 26.28           C  
ATOM   4817  C   ALA A 652     -11.135  27.368  35.857  1.00 26.28           C  
ATOM   4818  CB  ALA A 652      -9.264  28.653  36.917  1.00 26.28           C  
ATOM   4819  O   ALA A 652     -10.471  26.520  35.255  1.00 26.28           O  
ATOM   4820  N   ARG A 653     -12.344  26.782  35.851  1.00 25.14           N  
ATOM   4821  CA  ARG A 653     -13.539  26.930  35.026  1.00 25.14           C  
ATOM   4822  C   ARG A 653     -13.779  28.393  34.667  1.00 25.14           C  
ATOM   4823  CB  ARG A 653     -14.763  26.360  35.746  1.00 25.14           C  
ATOM   4824  O   ARG A 653     -13.889  29.245  35.552  1.00 25.14           O  
ATOM   4825  CG  ARG A 653     -15.242  25.029  35.188  1.00 25.14           C  
ATOM   4826  CD  ARG A 653     -16.400  24.462  35.998  1.00 25.14           C  
ATOM   4827  NE  ARG A 653     -17.272  23.626  35.178  1.00 25.14           N  
ATOM   4828  NH1 ARG A 653     -18.433  22.728  36.961  1.00 25.14           N  
ATOM   4829  NH2 ARG A 653     -18.954  22.105  34.818  1.00 25.14           N  
ATOM   4830  CZ  ARG A 653     -18.218  22.821  35.654  1.00 25.14           C  
ATOM   4831  N   GLU A 654     -13.385  28.973  33.435  1.00 29.23           N  
ATOM   4832  CA  GLU A 654     -14.266  29.670  32.504  1.00 29.23           C  
ATOM   4833  C   GLU A 654     -13.511  30.109  31.252  1.00 29.23           C  
ATOM   4834  CB  GLU A 654     -14.912  30.882  33.180  1.00 29.23           C  
ATOM   4835  O   GLU A 654     -12.469  30.760  31.346  1.00 29.23           O  
ATOM   4836  CG  GLU A 654     -16.132  30.539  34.023  1.00 29.23           C  
ATOM   4837  CD  GLU A 654     -16.775  31.755  34.672  1.00 29.23           C  
ATOM   4838  OE1 GLU A 654     -17.827  31.604  35.334  1.00 29.23           O  
ATOM   4839  OE2 GLU A 654     -16.223  32.867  34.515  1.00 29.23           O  
ATOM   4840  N   GLY A 655     -13.261  29.237  30.287  1.00 32.98           N  
ATOM   4841  CA  GLY A 655     -13.237  29.199  28.834  1.00 32.98           C  
ATOM   4842  C   GLY A 655     -13.628  30.518  28.196  1.00 32.98           C  
ATOM   4843  O   GLY A 655     -14.509  31.219  28.697  1.00 32.98           O  
ATOM   4844  N   LEU A 656     -12.715  31.469  27.943  1.00 36.43           N  
ATOM   4845  CA  LEU A 656     -12.632  32.638  27.073  1.00 36.43           C  
ATOM   4846  C   LEU A 656     -13.794  32.665  26.086  1.00 36.43           C  
ATOM   4847  CB  LEU A 656     -11.302  32.648  26.315  1.00 36.43           C  
ATOM   4848  O   LEU A 656     -14.042  31.680  25.386  1.00 36.43           O  
ATOM   4849  CG  LEU A 656     -10.564  33.986  26.259  1.00 36.43           C  
ATOM   4850  CD1 LEU A 656      -9.421  34.005  27.269  1.00 36.43           C  
ATOM   4851  CD2 LEU A 656     -10.043  34.251  24.850  1.00 36.43           C  
ATOM   4852  N   ASP A 657     -15.000  33.099  26.419  1.00 37.28           N  
ATOM   4853  CA  ASP A 657     -16.153  33.394  25.574  1.00 37.28           C  
ATOM   4854  C   ASP A 657     -15.734  34.159  24.321  1.00 37.28           C  
ATOM   4855  CB  ASP A 657     -17.199  34.194  26.354  1.00 37.28           C  
ATOM   4856  O   ASP A 657     -15.449  35.357  24.385  1.00 37.28           O  
ATOM   4857  CG  ASP A 657     -18.610  33.991  25.832  1.00 37.28           C  
ATOM   4858  OD1 ASP A 657     -18.812  33.151  24.928  1.00 37.28           O  
ATOM   4859  OD2 ASP A 657     -19.529  34.680  26.326  1.00 37.28           O  
ATOM   4860  N   VAL A 658     -15.043  33.594  23.386  1.00 35.52           N  
ATOM   4861  CA  VAL A 658     -14.584  34.038  22.074  1.00 35.52           C  
ATOM   4862  C   VAL A 658     -15.750  34.648  21.298  1.00 35.52           C  
ATOM   4863  CB  VAL A 658     -13.957  32.878  21.268  1.00 35.52           C  
ATOM   4864  O   VAL A 658     -15.573  35.622  20.563  1.00 35.52           O  
ATOM   4865  CG1 VAL A 658     -13.357  33.391  19.960  1.00 35.52           C  
ATOM   4866  CG2 VAL A 658     -12.895  32.164  22.102  1.00 35.52           C  
ATOM   4867  N   ARG A 659     -17.063  34.297  21.743  1.00 34.66           N  
ATOM   4868  CA  ARG A 659     -18.235  34.859  21.079  1.00 34.66           C  
ATOM   4869  C   ARG A 659     -18.470  36.302  21.512  1.00 34.66           C  
ATOM   4870  CB  ARG A 659     -19.477  34.015  21.372  1.00 34.66           C  
ATOM   4871  O   ARG A 659     -18.833  37.151  20.695  1.00 34.66           O  
ATOM   4872  CG  ARG A 659     -19.954  33.190  20.187  1.00 34.66           C  
ATOM   4873  CD  ARG A 659     -21.194  32.376  20.530  1.00 34.66           C  
ATOM   4874  NE  ARG A 659     -21.687  31.632  19.374  1.00 34.66           N  
ATOM   4875  NH1 ARG A 659     -23.349  30.525  20.536  1.00 34.66           N  
ATOM   4876  NH2 ARG A 659     -23.066  30.148  18.292  1.00 34.66           N  
ATOM   4877  CZ  ARG A 659     -22.700  30.770  19.403  1.00 34.66           C  
ATOM   4878  N   GLY A 660     -18.110  36.699  22.749  1.00 34.40           N  
ATOM   4879  CA  GLY A 660     -18.267  38.058  23.242  1.00 34.40           C  
ATOM   4880  C   GLY A 660     -17.194  39.003  22.736  1.00 34.40           C  
ATOM   4881  O   GLY A 660     -17.472  40.170  22.451  1.00 34.40           O  
ATOM   4882  N   LEU A 661     -16.031  38.388  22.338  1.00 35.33           N  
ATOM   4883  CA  LEU A 661     -14.889  39.154  21.852  1.00 35.33           C  
ATOM   4884  C   LEU A 661     -15.073  39.534  20.386  1.00 35.33           C  
ATOM   4885  CB  LEU A 661     -13.595  38.355  22.025  1.00 35.33           C  
ATOM   4886  O   LEU A 661     -14.729  40.647  19.981  1.00 35.33           O  
ATOM   4887  CG  LEU A 661     -12.816  38.598  23.319  1.00 35.33           C  
ATOM   4888  CD1 LEU A 661     -11.991  37.367  23.680  1.00 35.33           C  
ATOM   4889  CD2 LEU A 661     -11.922  39.826  23.183  1.00 35.33           C  
ATOM   4890  N   LEU A 662     -15.854  38.771  19.640  1.00 35.46           N  
ATOM   4891  CA  LEU A 662     -16.142  39.081  18.244  1.00 35.46           C  
ATOM   4892  C   LEU A 662     -17.370  39.978  18.129  1.00 35.46           C  
ATOM   4893  CB  LEU A 662     -16.358  37.794  17.442  1.00 35.46           C  
ATOM   4894  O   LEU A 662     -17.492  40.751  17.176  1.00 35.46           O  
ATOM   4895  CG  LEU A 662     -15.101  37.006  17.073  1.00 35.46           C  
ATOM   4896  CD1 LEU A 662     -15.440  35.535  16.862  1.00 35.46           C  
ATOM   4897  CD2 LEU A 662     -14.448  37.594  15.827  1.00 35.46           C  
ATOM   4898  N   ASN A 663     -18.145  40.076  19.272  1.00 36.51           N  
ATOM   4899  CA  ASN A 663     -19.238  41.036  19.170  1.00 36.51           C  
ATOM   4900  C   ASN A 663     -18.967  42.286  20.003  1.00 36.51           C  
ATOM   4901  CB  ASN A 663     -20.560  40.392  19.593  1.00 36.51           C  
ATOM   4902  O   ASN A 663     -19.836  43.148  20.137  1.00 36.51           O  
ATOM   4903  CG  ASN A 663     -21.153  39.509  18.513  1.00 36.51           C  
ATOM   4904  ND2 ASN A 663     -22.180  38.746  18.868  1.00 36.51           N  
ATOM   4905  OD1 ASN A 663     -20.690  39.512  17.369  1.00 36.51           O  
ATOM   4906  N   GLY A 664     -17.666  42.670  20.285  1.00 28.58           N  
ATOM   4907  CA  GLY A 664     -17.280  43.991  20.753  1.00 28.58           C  
ATOM   4908  C   GLY A 664     -17.574  44.212  22.225  1.00 28.58           C  
ATOM   4909  O   GLY A 664     -17.507  45.341  22.714  1.00 28.58           O  
ATOM   4910  N   SER A 665     -17.711  43.125  23.103  1.00 34.04           N  
ATOM   4911  CA  SER A 665     -17.924  43.414  24.518  1.00 34.04           C  
ATOM   4912  C   SER A 665     -16.699  43.044  25.348  1.00 34.04           C  
ATOM   4913  CB  SER A 665     -19.150  42.664  25.040  1.00 34.04           C  
ATOM   4914  O   SER A 665     -16.186  41.928  25.242  1.00 34.04           O  
ATOM   4915  OG  SER A 665     -19.238  42.766  26.451  1.00 34.04           O  
ATOM   4916  N   LEU A 666     -15.732  44.034  25.702  1.00 34.68           N  
ATOM   4917  CA  LEU A 666     -14.475  43.960  26.438  1.00 34.68           C  
ATOM   4918  C   LEU A 666     -14.717  44.064  27.940  1.00 34.68           C  
ATOM   4919  CB  LEU A 666     -13.523  45.070  25.985  1.00 34.68           C  
ATOM   4920  O   LEU A 666     -14.023  44.809  28.635  1.00 34.68           O  
ATOM   4921  CG  LEU A 666     -12.810  44.848  24.650  1.00 34.68           C  
ATOM   4922  CD1 LEU A 666     -12.489  46.186  23.992  1.00 34.68           C  
ATOM   4923  CD2 LEU A 666     -11.541  44.027  24.850  1.00 34.68           C  
ATOM   4924  N   SER A 667     -15.774  43.414  28.536  1.00 34.59           N  
ATOM   4925  CA  SER A 667     -15.855  43.513  29.989  1.00 34.59           C  
ATOM   4926  C   SER A 667     -15.474  42.194  30.654  1.00 34.59           C  
ATOM   4927  CB  SER A 667     -17.262  43.924  30.422  1.00 34.59           C  
ATOM   4928  O   SER A 667     -15.885  41.123  30.202  1.00 34.59           O  
ATOM   4929  OG  SER A 667     -18.228  43.014  29.925  1.00 34.59           O  
ATOM   4930  N   GLY A 668     -14.129  41.953  30.948  1.00 32.01           N  
ATOM   4931  CA  GLY A 668     -13.744  41.127  32.081  1.00 32.01           C  
ATOM   4932  C   GLY A 668     -12.612  40.169  31.763  1.00 32.01           C  
ATOM   4933  O   GLY A 668     -12.707  38.972  32.044  1.00 32.01           O  
ATOM   4934  N   LEU A 669     -11.430  40.665  31.150  1.00 30.66           N  
ATOM   4935  CA  LEU A 669     -10.327  39.740  30.912  1.00 30.66           C  
ATOM   4936  C   LEU A 669      -9.408  39.667  32.127  1.00 30.66           C  
ATOM   4937  CB  LEU A 669      -9.527  40.166  29.678  1.00 30.66           C
[truncated: 76,141 more chars]
