# Supplementary material for: The evolutionary origins and ancestral features of septins
Source: Front Cell Dev Biol. 2024 Jun 26;12:1406966. doi: 10.3389/fcell.2024.1406966 (PMC11238149; doi:10.3389/fcell.2024.1406966)
Supplement: Supplementary file 1 [file DataSheet3.zip › Delic_Shuman_Supp_File6/AncGroup6B_450_1250_60852.result/AncChlorophyte_450_1250_60852_unrelaxed_rank_2_model_2.pdb]

MODEL     1                                                                     
ATOM      1  N   ASN A   1     -28.906 -28.999 -38.322  1.00 41.90           N  
ATOM      2  CA  ASN A   1     -29.645 -27.754 -38.142  1.00 41.90           C  
ATOM      3  C   ASN A   1     -29.384 -27.140 -36.769  1.00 41.90           C  
ATOM      4  CB  ASN A   1     -31.144 -27.986 -38.342  1.00 41.90           C  
ATOM      5  O   ASN A   1     -30.169 -26.319 -36.292  1.00 41.90           O  
ATOM      6  CG  ASN A   1     -31.624 -27.549 -39.712  1.00 41.90           C  
ATOM      7  ND2 ASN A   1     -32.852 -27.920 -40.057  1.00 41.90           N  
ATOM      8  OD1 ASN A   1     -30.898 -26.883 -40.455  1.00 41.90           O  
ATOM      9  N   SER A   2     -28.156 -26.941 -36.459  1.00 34.77           N  
ATOM     10  CA  SER A   2     -27.526 -25.949 -35.593  1.00 34.77           C  
ATOM     11  C   SER A   2     -26.029 -25.847 -35.866  1.00 34.77           C  
ATOM     12  CB  SER A   2     -27.761 -26.295 -34.122  1.00 34.77           C  
ATOM     13  O   SER A   2     -25.218 -25.916 -34.941  1.00 34.77           O  
ATOM     14  OG  SER A   2     -26.536 -26.587 -33.471  1.00 34.77           O  
ATOM     15  N   LEU A   3     -25.694 -25.821 -37.186  1.00 34.39           N  
ATOM     16  CA  LEU A   3     -24.400 -25.339 -37.658  1.00 34.39           C  
ATOM     17  C   LEU A   3     -24.561 -24.497 -38.919  1.00 34.39           C  
ATOM     18  CB  LEU A   3     -23.458 -26.514 -37.931  1.00 34.39           C  
ATOM     19  O   LEU A   3     -23.594 -24.279 -39.652  1.00 34.39           O  
ATOM     20  CG  LEU A   3     -22.629 -27.008 -36.744  1.00 34.39           C  
ATOM     21  CD1 LEU A   3     -22.275 -28.481 -36.922  1.00 34.39           C  
ATOM     22  CD2 LEU A   3     -21.368 -26.166 -36.584  1.00 34.39           C  
ATOM     23  N   ALA A   4     -25.597 -23.679 -38.984  1.00 37.21           N  
ATOM     24  CA  ALA A   4     -25.707 -22.727 -40.086  1.00 37.21           C  
ATOM     25  C   ALA A   4     -26.031 -21.327 -39.571  1.00 37.21           C  
ATOM     26  CB  ALA A   4     -26.772 -23.184 -41.080  1.00 37.21           C  
ATOM     27  O   ALA A   4     -26.460 -20.461 -40.337  1.00 37.21           O  
ATOM     28  N   LYS A   5     -25.315 -20.824 -38.558  1.00 43.76           N  
ATOM     29  CA  LYS A   5     -25.425 -19.375 -38.413  1.00 43.76           C  
ATOM     30  C   LYS A   5     -24.169 -18.789 -37.775  1.00 43.76           C  
ATOM     31  CB  LYS A   5     -26.655 -19.010 -37.581  1.00 43.76           C  
ATOM     32  O   LYS A   5     -24.188 -18.389 -36.610  1.00 43.76           O  
ATOM     33  CG  LYS A   5     -27.940 -18.901 -38.389  1.00 43.76           C  
ATOM     34  CD  LYS A   5     -29.130 -18.556 -37.503  1.00 43.76           C  
ATOM     35  CE  LYS A   5     -30.425 -18.497 -38.302  1.00 43.76           C  
ATOM     36  NZ  LYS A   5     -31.600 -18.197 -37.431  1.00 43.76           N  
ATOM     37  N   SER A   6     -22.986 -19.152 -38.239  1.00 39.72           N  
ATOM     38  CA  SER A   6     -21.796 -18.384 -37.887  1.00 39.72           C  
ATOM     39  C   SER A   6     -21.230 -17.653 -39.100  1.00 39.72           C  
ATOM     40  CB  SER A   6     -20.726 -19.298 -37.288  1.00 39.72           C  
ATOM     41  O   SER A   6     -21.092 -18.238 -40.175  1.00 39.72           O  
ATOM     42  OG  SER A   6     -20.079 -20.047 -38.302  1.00 39.72           O  
ATOM     43  N   GLY A   7     -21.738 -16.449 -39.570  1.00 44.31           N  
ATOM     44  CA  GLY A   7     -21.268 -15.139 -39.992  1.00 44.31           C  
ATOM     45  C   GLY A   7     -19.756 -15.025 -40.011  1.00 44.31           C  
ATOM     46  O   GLY A   7     -19.173 -14.300 -39.202  1.00 44.31           O  
ATOM     47  N   VAL A   8     -19.168 -15.824 -40.851  1.00 41.04           N  
ATOM     48  CA  VAL A   8     -17.814 -15.608 -41.351  1.00 41.04           C  
ATOM     49  C   VAL A   8     -17.823 -15.591 -42.878  1.00 41.04           C  
ATOM     50  CB  VAL A   8     -16.839 -16.689 -40.835  1.00 41.04           C  
ATOM     51  O   VAL A   8     -18.153 -16.595 -43.514  1.00 41.04           O  
ATOM     52  CG1 VAL A   8     -15.430 -16.448 -41.375  1.00 41.04           C  
ATOM     53  CG2 VAL A   8     -16.831 -16.715 -39.307  1.00 41.04           C  
ATOM     54  N   LEU A   9     -18.457 -14.617 -43.495  1.00 34.95           N  
ATOM     55  CA  LEU A   9     -18.159 -14.281 -44.883  1.00 34.95           C  
ATOM     56  C   LEU A   9     -18.721 -12.910 -45.242  1.00 34.95           C  
ATOM     57  CB  LEU A   9     -18.731 -15.343 -45.826  1.00 34.95           C  
ATOM     58  O   LEU A   9     -19.851 -12.803 -45.722  1.00 34.95           O  
ATOM     59  CG  LEU A   9     -17.755 -16.418 -46.308  1.00 34.95           C  
ATOM     60  CD1 LEU A   9     -18.510 -17.688 -46.684  1.00 34.95           C  
ATOM     61  CD2 LEU A   9     -16.937 -15.907 -47.489  1.00 34.95           C  
ATOM     62  N   GLN A  10     -18.370 -11.884 -44.518  1.00 35.16           N  
ATOM     63  CA  GLN A  10     -18.649 -10.555 -45.053  1.00 35.16           C  
ATOM     64  C   GLN A  10     -17.423  -9.653 -44.950  1.00 35.16           C  
ATOM     65  CB  GLN A  10     -19.832  -9.919 -44.322  1.00 35.16           C  
ATOM     66  O   GLN A  10     -17.476  -8.594 -44.321  1.00 35.16           O  
ATOM     67  CG  GLN A  10     -20.865  -9.296 -45.251  1.00 35.16           C  
ATOM     68  CD  GLN A  10     -22.157  -8.943 -44.538  1.00 35.16           C  
ATOM     69  NE2 GLN A  10     -23.112  -8.391 -45.280  1.00 35.16           N  
ATOM     70  OE1 GLN A  10     -22.297  -9.165 -43.331  1.00 35.16           O  
ATOM     71  N   ALA A  11     -16.206 -10.215 -45.104  1.00 34.38           N  
ATOM     72  CA  ALA A  11     -15.014  -9.392 -45.293  1.00 34.38           C  
ATOM     73  C   ALA A  11     -14.210  -9.861 -46.502  1.00 34.38           C  
ATOM     74  CB  ALA A  11     -14.145  -9.418 -44.037  1.00 34.38           C  
ATOM     75  O   ALA A  11     -13.281  -9.179 -46.940  1.00 34.38           O  
ATOM     76  N   ALA A  12     -14.926 -10.345 -47.532  1.00 33.75           N  
ATOM     77  CA  ALA A  12     -14.265 -10.612 -48.807  1.00 33.75           C  
ATOM     78  C   ALA A  12     -15.162 -10.231 -49.981  1.00 33.75           C  
ATOM     79  CB  ALA A  12     -13.864 -12.082 -48.902  1.00 33.75           C  
ATOM     80  O   ALA A  12     -14.818 -10.478 -51.139  1.00 33.75           O  
ATOM     81  N   GLN A  13     -15.816  -9.081 -49.907  1.00 32.62           N  
ATOM     82  CA  GLN A  13     -16.455  -8.600 -51.127  1.00 32.62           C  
ATOM     83  C   GLN A  13     -16.369  -7.080 -51.230  1.00 32.62           C  
ATOM     84  CB  GLN A  13     -17.917  -9.047 -51.181  1.00 32.62           C  
ATOM     85  O   GLN A  13     -17.393  -6.398 -51.302  1.00 32.62           O  
ATOM     86  CG  GLN A  13     -18.282  -9.801 -52.453  1.00 32.62           C  
ATOM     87  CD  GLN A  13     -19.679 -10.390 -52.405  1.00 32.62           C  
ATOM     88  NE2 GLN A  13     -20.155 -10.883 -53.544  1.00 32.62           N  
ATOM     89  OE1 GLN A  13     -20.326 -10.404 -51.353  1.00 32.62           O  
ATOM     90  N   ALA A  14     -15.192  -6.522 -50.881  1.00 34.26           N  
ATOM     91  CA  ALA A  14     -14.994  -5.141 -51.316  1.00 34.26           C  
ATOM     92  C   ALA A  14     -13.625  -4.962 -51.967  1.00 34.26           C  
ATOM     93  CB  ALA A  14     -15.147  -4.184 -50.137  1.00 34.26           C  
ATOM     94  O   ALA A  14     -12.951  -3.955 -51.742  1.00 34.26           O  
ATOM     95  N   GLN A  15     -13.251  -5.837 -52.850  1.00 34.17           N  
ATOM     96  CA  GLN A  15     -12.123  -5.597 -53.743  1.00 34.17           C  
ATOM     97  C   GLN A  15     -12.450  -6.030 -55.170  1.00 34.17           C  
ATOM     98  CB  GLN A  15     -10.877  -6.330 -53.244  1.00 34.17           C  
ATOM     99  O   GLN A  15     -12.678  -7.214 -55.428  1.00 34.17           O  
ATOM    100  CG  GLN A  15     -10.069  -5.543 -52.221  1.00 34.17           C  
ATOM    101  CD  GLN A  15      -8.733  -6.188 -51.906  1.00 34.17           C  
ATOM    102  NE2 GLN A  15      -7.775  -5.382 -51.462  1.00 34.17           N  
ATOM    103  OE1 GLN A  15      -8.563  -7.402 -52.060  1.00 34.17           O  
ATOM    104  N   LEU A  16     -13.379  -5.313 -55.848  1.00 31.13           N  
ATOM    105  CA  LEU A  16     -13.370  -5.353 -57.306  1.00 31.13           C  
ATOM    106  C   LEU A  16     -14.304  -4.295 -57.885  1.00 31.13           C  
ATOM    107  CB  LEU A  16     -13.780  -6.740 -57.807  1.00 31.13           C  
ATOM    108  O   LEU A  16     -15.506  -4.306 -57.613  1.00 31.13           O  
ATOM    109  CG  LEU A  16     -12.641  -7.698 -58.158  1.00 31.13           C  
ATOM    110  CD1 LEU A  16     -13.103  -9.145 -58.019  1.00 31.13           C  
ATOM    111  CD2 LEU A  16     -12.130  -7.428 -59.569  1.00 31.13           C  
ATOM    112  N   GLN A  17     -13.885  -3.017 -58.060  1.00 29.91           N  
ATOM    113  CA  GLN A  17     -14.390  -2.390 -59.277  1.00 29.91           C  
ATOM    114  C   GLN A  17     -13.959  -0.928 -59.362  1.00 29.91           C  
ATOM    115  CB  GLN A  17     -15.915  -2.492 -59.340  1.00 29.91           C  
ATOM    116  O   GLN A  17     -14.174  -0.156 -58.426  1.00 29.91           O  
ATOM    117  CG  GLN A  17     -16.424  -3.434 -60.422  1.00 29.91           C  
ATOM    118  CD  GLN A  17     -17.911  -3.711 -60.308  1.00 29.91           C  
ATOM    119  NE2 GLN A  17     -18.443  -4.489 -61.245  1.00 29.91           N  
ATOM    120  OE1 GLN A  17     -18.577  -3.230 -59.385  1.00 29.91           O  
ATOM    121  N   MET A  18     -12.771  -0.575 -59.964  1.00 31.22           N  
ATOM    122  CA  MET A  18     -12.833   0.345 -61.097  1.00 31.22           C  
ATOM    123  C   MET A  18     -11.450   0.894 -61.428  1.00 31.22           C  
ATOM    124  CB  MET A  18     -13.797   1.496 -60.803  1.00 31.22           C  
ATOM    125  O   MET A  18     -10.747   1.392 -60.547  1.00 31.22           O  
ATOM    126  CG  MET A  18     -15.256   1.074 -60.741  1.00 31.22           C  
ATOM    127  SD  MET A  18     -15.978   0.794 -62.405  1.00 31.22           S  
ATOM    128  CE  MET A  18     -16.190   2.510 -62.955  1.00 31.22           C  
ATOM    129  N   GLY A  19     -10.705   0.328 -62.452  1.00 27.87           N  
ATOM    130  CA  GLY A  19     -10.408   0.590 -63.851  1.00 27.87           C  
ATOM    131  C   GLY A  19      -9.581   1.845 -64.060  1.00 27.87           C  
ATOM    132  O   GLY A  19      -9.918   2.911 -63.541  1.00 27.87           O  
ATOM    133  N   LEU A  20      -8.252   1.745 -64.329  1.00 31.29           N  
ATOM    134  CA  LEU A  20      -7.233   2.364 -65.170  1.00 31.29           C  
ATOM    135  C   LEU A  20      -7.843   2.892 -66.464  1.00 31.29           C  
ATOM    136  CB  LEU A  20      -6.121   1.361 -65.490  1.00 31.29           C  
ATOM    137  O   LEU A  20      -8.799   2.314 -66.986  1.00 31.29           O  
ATOM    138  CG  LEU A  20      -5.071   1.144 -64.399  1.00 31.29           C  
ATOM    139  CD1 LEU A  20      -4.370  -0.196 -64.598  1.00 31.29           C  
ATOM    140  CD2 LEU A  20      -4.060   2.286 -64.393  1.00 31.29           C  
ATOM    141  N   PRO A  21      -7.065   3.876 -67.157  1.00 44.28           N  
ATOM    142  CA  PRO A  21      -5.822   3.736 -67.920  1.00 44.28           C  
ATOM    143  C   PRO A  21      -5.148   5.077 -68.201  1.00 44.28           C  
ATOM    144  CB  PRO A  21      -6.281   3.072 -69.221  1.00 44.28           C  
ATOM    145  O   PRO A  21      -5.706   6.131 -67.886  1.00 44.28           O  
ATOM    146  CG  PRO A  21      -7.634   3.648 -69.487  1.00 44.28           C  
ATOM    147  CD  PRO A  21      -8.034   4.492 -68.310  1.00 44.28           C  
ATOM    148  N   ALA A  22      -3.700   5.052 -68.305  1.00 30.81           N  
ATOM    149  CA  ALA A  22      -2.693   5.016 -69.362  1.00 30.81           C  
ATOM    150  C   ALA A  22      -2.138   6.411 -69.638  1.00 30.81           C  
ATOM    151  CB  ALA A  22      -3.281   4.419 -70.638  1.00 30.81           C  
ATOM    152  O   ALA A  22      -2.896   7.379 -69.737  1.00 30.81           O  
ATOM    153  N   ASP A  23      -0.720   6.632 -69.598  1.00 27.11           N  
ATOM    154  CA  ASP A  23       0.410   6.774 -70.511  1.00 27.11           C  
ATOM    155  C   ASP A  23       0.853   8.231 -70.615  1.00 27.11           C  
ATOM    156  CB  ASP A  23       0.052   6.233 -71.897  1.00 27.11           C  
ATOM    157  O   ASP A  23       0.022   9.128 -70.775  1.00 27.11           O  
ATOM    158  CG  ASP A  23       0.201   4.726 -72.002  1.00 27.11           C  
ATOM    159  OD1 ASP A  23       1.051   4.146 -71.293  1.00 27.11           O  
ATOM    160  OD2 ASP A  23      -0.535   4.112 -72.805  1.00 27.11           O  
ATOM    161  N   ALA A  24       2.203   8.566 -70.334  1.00 27.85           N  
ATOM    162  CA  ALA A  24       3.265   8.906 -71.278  1.00 27.85           C  
ATOM    163  C   ALA A  24       3.828  10.295 -70.993  1.00 27.85           C  
ATOM    164  CB  ALA A  24       2.748   8.828 -72.712  1.00 27.85           C  
ATOM    165  O   ALA A  24       3.077  11.268 -70.893  1.00 27.85           O  
ATOM    166  N   GLU A  25       5.037  10.442 -70.405  1.00 27.76           N  
ATOM    167  CA  GLU A  25       6.194  11.327 -70.506  1.00 27.76           C  
ATOM    168  C   GLU A  25       6.281  11.966 -71.890  1.00 27.76           C  
ATOM    169  CB  GLU A  25       7.484  10.564 -70.197  1.00 27.76           C  
ATOM    170  O   GLU A  25       5.908  11.347 -72.889  1.00 27.76           O  
ATOM    171  CG  GLU A  25       7.809  10.483 -68.712  1.00 27.76           C  
ATOM    172  CD  GLU A  25       9.301  10.510 -68.422  1.00 27.76           C  
ATOM    173  OE1 GLU A  25       9.688  10.725 -67.251  1.00 27.76           O  
ATOM    174  OE2 GLU A  25      10.090  10.317 -69.374  1.00 27.76           O  
ATOM    175  N   PRO A  26       7.210  13.049 -72.091  1.00 56.09           N  
ATOM    176  CA  PRO A  26       8.470  13.640 -71.635  1.00 56.09           C  
ATOM    177  C   PRO A  26       8.763  14.987 -72.292  1.00 56.09           C  
ATOM    178  CB  PRO A  26       9.515  12.597 -72.039  1.00 56.09           C  
ATOM    179  O   PRO A  26       7.937  15.500 -73.052  1.00 56.09           O  
ATOM    180  CG  PRO A  26       9.011  12.031 -73.328  1.00 56.09           C  
ATOM    181  CD  PRO A  26       7.644  12.592 -73.593  1.00 56.09           C  
ATOM    182  N   ALA A  27       9.632  15.870 -71.628  1.00 28.16           N  
ATOM    183  CA  ALA A  27      10.902  16.353 -72.164  1.00 28.16           C  
ATOM    184  C   ALA A  27      10.951  17.878 -72.168  1.00 28.16           C  
ATOM    185  CB  ALA A  27      11.125  15.813 -73.574  1.00 28.16           C  
ATOM    186  O   ALA A  27       9.989  18.535 -72.572  1.00 28.16           O  
ATOM    187  N   ALA A  28      12.125  18.477 -71.631  1.00 27.95           N  
ATOM    188  CA  ALA A  28      13.347  19.018 -72.221  1.00 27.95           C  
ATOM    189  C   ALA A  28      13.425  20.530 -72.032  1.00 27.95           C  
ATOM    190  CB  ALA A  28      13.423  18.666 -73.705  1.00 27.95           C  
ATOM    191  O   ALA A  28      12.440  21.240 -72.246  1.00 27.95           O  
ATOM    192  N   SER A  29      14.586  21.021 -71.467  1.00 27.85           N  
ATOM    193  CA  SER A  29      15.708  21.653 -72.153  1.00 27.85           C  
ATOM    194  C   SER A  29      16.171  22.906 -71.417  1.00 27.85           C  
ATOM    195  CB  SER A  29      15.326  22.008 -73.591  1.00 27.85           C  
ATOM    196  O   SER A  29      15.369  23.799 -71.137  1.00 27.85           O  
ATOM    197  OG  SER A  29      14.273  22.957 -73.612  1.00 27.85           O  
ATOM    198  N   SER A  30      17.356  22.893 -70.850  1.00 26.47           N  
ATOM    199  CA  SER A  30      18.604  23.636 -70.720  1.00 26.47           C  
ATOM    200  C   SER A  30      18.712  24.726 -71.782  1.00 26.47           C  
ATOM    201  CB  SER A  30      19.804  22.693 -70.824  1.00 26.47           C  
ATOM    202  O   SER A  30      18.113  24.617 -72.854  1.00 26.47           O  
ATOM    203  OG  SER A  30      19.731  21.677 -69.838  1.00 26.47           O  
ATOM    204  N   PRO A  31      19.710  25.666 -71.681  1.00 49.20           N  
ATOM    205  CA  PRO A  31      21.167  25.719 -71.540  1.00 49.20           C  
ATOM    206  C   PRO A  31      21.699  27.147 -71.441  1.00 49.20           C  
ATOM    207  CB  PRO A  31      21.669  25.037 -72.815  1.00 49.20           C  
ATOM    208  O   PRO A  31      20.920  28.104 -71.471  1.00 49.20           O  
ATOM    209  CG  PRO A  31      20.686  25.430 -73.871  1.00 49.20           C  
ATOM    210  CD  PRO A  31      19.559  26.177 -73.218  1.00 49.20           C  
ATOM    211  N   GLU A  32      22.855  27.281 -70.754  1.00 27.31           N  
ATOM    212  CA  GLU A  32      24.113  27.704 -71.363  1.00 27.31           C  
ATOM    213  C   GLU A  32      24.724  28.880 -70.607  1.00 27.31           C  
ATOM    214  CB  GLU A  32      23.902  28.075 -72.832  1.00 27.31           C  
ATOM    215  O   GLU A  32      24.026  29.841 -70.275  1.00 27.31           O  
ATOM    216  CG  GLU A  32      24.033  26.899 -73.789  1.00 27.31           C  
ATOM    217  CD  GLU A  32      24.102  27.318 -75.249  1.00 27.31           C  
ATOM    218  OE1 GLU A  32      24.492  26.488 -76.101  1.00 27.31           O  
ATOM    219  OE2 GLU A  32      23.766  28.487 -75.543  1.00 27.31           O  
ATOM    220  N   THR A  33      26.038  28.737 -70.184  1.00 28.27           N  
ATOM    221  CA  THR A  33      27.386  29.018 -70.665  1.00 28.27           C  
ATOM    222  C   THR A  33      28.043  30.110 -69.824  1.00 28.27           C  
ATOM    223  CB  THR A  33      27.374  29.444 -72.145  1.00 28.27           C  
ATOM    224  O   THR A  33      27.415  31.125 -69.516  1.00 28.27           O  
ATOM    225  CG2 THR A  33      26.965  28.285 -73.047  1.00 28.27           C  
ATOM    226  OG1 THR A  33      26.444  30.521 -72.318  1.00 28.27           O  
ATOM    227  N   ALA A  34      29.248  29.818 -69.284  1.00 27.35           N  
ATOM    228  CA  ALA A  34      30.657  29.964 -69.642  1.00 27.35           C  
ATOM    229  C   ALA A  34      31.273  31.183 -68.960  1.00 27.35           C  
ATOM    230  CB  ALA A  34      30.812  30.071 -71.157  1.00 27.35           C  
ATOM    231  O   ALA A  34      30.683  32.266 -68.959  1.00 27.35           O  
ATOM    232  N   SER A  35      32.351  31.000 -68.203  1.00 27.93           N  
ATOM    233  CA  SER A  35      33.784  31.108 -68.456  1.00 27.93           C  
ATOM    234  C   SER A  35      34.402  32.248 -67.654  1.00 27.93           C  
ATOM    235  CB  SER A  35      34.051  31.319 -69.947  1.00 27.93           C  
ATOM    236  O   SER A  35      33.829  33.336 -67.568  1.00 27.93           O  
ATOM    237  OG  SER A  35      34.044  32.700 -70.269  1.00 27.93           O  
ATOM    238  N   SER A  36      35.480  31.972 -66.872  1.00 28.40           N  
ATOM    239  CA  SER A  36      36.900  32.241 -67.072  1.00 28.40           C  
ATOM    240  C   SER A  36      37.488  33.012 -65.895  1.00 28.40           C  
ATOM    241  CB  SER A  36      37.119  33.025 -68.367  1.00 28.40           C  
ATOM    242  O   SER A  36      36.855  33.929 -65.368  1.00 28.40           O  
ATOM    243  OG  SER A  36      36.663  34.360 -68.229  1.00 28.40           O  
ATOM    244  N   GLY A  37      38.563  32.473 -65.253  1.00 27.25           N  
ATOM    245  CA  GLY A  37      39.957  32.884 -65.311  1.00 27.25           C  
ATOM    246  C   GLY A  37      40.558  33.152 -63.944  1.00 27.25           C  
ATOM    247  O   GLY A  37      39.982  33.888 -63.141  1.00 27.25           O  
ATOM    248  N   SER A  38      41.406  32.307 -63.400  1.00 29.08           N  
ATOM    249  CA  SER A  38      42.733  32.178 -62.807  1.00 29.08           C  
ATOM    250  C   SER A  38      43.228  33.514 -62.263  1.00 29.08           C  
ATOM    251  CB  SER A  38      43.729  31.636 -63.834  1.00 29.08           C  
ATOM    252  O   SER A  38      43.038  34.555 -62.894  1.00 29.08           O  
ATOM    253  OG  SER A  38      43.695  30.219 -63.868  1.00 29.08           O  
ATOM    254  N   PRO A  39      44.368  33.517 -61.421  1.00 51.27           N  
ATOM    255  CA  PRO A  39      44.982  33.521 -60.091  1.00 51.27           C  
ATOM    256  C   PRO A  39      45.892  34.726 -59.865  1.00 51.27           C  
ATOM    257  CB  PRO A  39      45.786  32.219 -60.070  1.00 51.27           C  
ATOM    258  O   PRO A  39      45.904  35.656 -60.676  1.00 51.27           O  
ATOM    259  CG  PRO A  39      46.284  32.054 -61.470  1.00 51.27           C  
ATOM    260  CD  PRO A  39      45.662  33.120 -62.326  1.00 51.27           C  
ATOM    261  N   PRO A  40      46.770  34.670 -58.715  1.00 52.29           N  
ATOM    262  CA  PRO A  40      47.604  33.974 -57.731  1.00 52.29           C  
ATOM    263  C   PRO A  40      48.043  34.881 -56.584  1.00 52.29           C  
ATOM    264  CB  PRO A  40      48.808  33.512 -58.555  1.00 52.29           C  
ATOM    265  O   PRO A  40      47.682  36.060 -56.551  1.00 52.29           O  
ATOM    266  CG  PRO A  40      49.030  34.602 -59.553  1.00 52.29           C  
ATOM    267  CD  PRO A  40      47.899  35.584 -59.446  1.00 52.29           C  
ATOM    268  N   ALA A  41      48.548  34.177 -55.373  1.00 29.41           N  
ATOM    269  CA  ALA A  41      49.879  34.163 -54.772  1.00 29.41           C  
ATOM    270  C   ALA A  41      49.840  34.687 -53.339  1.00 29.41           C  
ATOM    271  CB  ALA A  41      50.851  34.989 -55.611  1.00 29.41           C  
ATOM    272  O   ALA A  41      49.235  35.727 -53.068  1.00 29.41           O  
ATOM    273  N   ALA A  42      50.507  33.947 -52.307  1.00 30.64           N  
ATOM    274  CA  ALA A  42      51.756  33.770 -51.570  1.00 30.64           C  
ATOM    275  C   ALA A  42      51.722  34.523 -50.244  1.00 30.64           C  
ATOM    276  CB  ALA A  42      52.941  34.235 -52.413  1.00 30.64           C  
ATOM    277  O   ALA A  42      51.252  35.661 -50.181  1.00 30.64           O  
ATOM    278  N   VAL A  43      52.244  33.882 -49.057  1.00 31.05           N  
ATOM    279  CA  VAL A  43      53.488  33.878 -48.294  1.00 31.05           C  
ATOM    280  C   VAL A  43      53.191  34.150 -46.821  1.00 31.05           C  
ATOM    281  CB  VAL A  43      54.490  34.921 -48.837  1.00 31.05           C  
ATOM    282  O   VAL A  43      52.428  35.062 -46.493  1.00 31.05           O  
ATOM    283  CG1 VAL A  43      55.765  34.935 -47.995  1.00 31.05           C  
ATOM    284  CG2 VAL A  43      54.816  34.635 -50.302  1.00 31.05           C  
ATOM    285  N   HIS A  44      53.856  33.333 -45.782  1.00 32.49           N  
ATOM    286  CA  HIS A  44      54.974  33.149 -44.864  1.00 32.49           C  
ATOM    287  C   HIS A  44      54.571  33.484 -43.432  1.00 32.49           C  
ATOM    288  CB  HIS A  44      56.164  34.011 -45.290  1.00 32.49           C  
ATOM    289  O   HIS A  44      53.907  34.494 -43.189  1.00 32.49           O  
ATOM    290  CG  HIS A  44      57.051  33.353 -46.298  1.00 32.49           C  
ATOM    291  CD2 HIS A  44      57.299  33.653 -47.595  1.00 32.49           C  
ATOM    292  ND1 HIS A  44      57.808  32.238 -46.009  1.00 32.49           N  
ATOM    293  CE1 HIS A  44      58.485  31.881 -47.087  1.00 32.49           C  
ATOM    294  NE2 HIS A  44      58.194  32.723 -48.064  1.00 32.49           N  
ATOM    295  N   THR A  45      55.024  32.624 -42.360  1.00 33.19           N  
ATOM    296  CA  THR A  45      56.103  32.373 -41.411  1.00 33.19           C  
ATOM    297  C   THR A  45      55.601  32.501 -39.976  1.00 33.19           C  
ATOM    298  CB  THR A  45      57.280  33.340 -41.635  1.00 33.19           C  
ATOM    299  O   THR A  45      54.801  33.387 -39.669  1.00 33.19           O  
ATOM    300  CG2 THR A  45      57.937  33.103 -42.991  1.00 33.19           C  
ATOM    301  OG1 THR A  45      56.800  34.689 -41.578  1.00 33.19           O  
ATOM    302  N   SER A  46      56.053  31.553 -38.974  1.00 30.14           N  
ATOM    303  CA  SER A  46      57.074  31.171 -38.003  1.00 30.14           C  
ATOM    304  C   SER A  46      56.743  31.707 -36.614  1.00 30.14           C  
ATOM    305  CB  SER A  46      58.448  31.680 -38.441  1.00 30.14           C  
ATOM    306  O   SER A  46      56.360  32.870 -36.466  1.00 30.14           O  
ATOM    307  OG  SER A  46      59.463  30.758 -38.082  1.00 30.14           O  
ATOM    308  N   ALA A  47      56.948  30.867 -35.396  1.00 34.18           N  
ATOM    309  CA  ALA A  47      57.915  30.467 -34.378  1.00 34.18           C  
ATOM    310  C   ALA A  47      57.485  30.948 -32.994  1.00 34.18           C  
ATOM    311  CB  ALA A  47      59.301  31.008 -34.718  1.00 34.18           C  
ATOM    312  O   ALA A  47      57.025  32.082 -32.840  1.00 34.18           O  
ATOM    313  N   LYS A  48      57.692  30.064 -31.816  1.00 27.56           N  
ATOM    314  CA  LYS A  48      58.771  29.925 -30.843  1.00 27.56           C  
ATOM    315  C   LYS A  48      58.240  30.011 -29.415  1.00 27.56           C  
ATOM    316  CB  LYS A  48      59.839  30.997 -31.070  1.00 27.56           C  
ATOM    317  O   LYS A  48      57.505  30.942 -29.076  1.00 27.56           O  
ATOM    318  CG  LYS A  48      61.196  30.655 -30.471  1.00 27.56           C  
ATOM    319  CD  LYS A  48      62.317  31.432 -31.148  1.00 27.56           C  
ATOM    320  CE  LYS A  48      63.682  31.041 -30.596  1.00 27.56           C  
ATOM    321  NZ  LYS A  48      64.786  31.789 -31.268  1.00 27.56           N  
ATOM    322  N   ALA A  49      58.471  29.059 -28.408  1.00 32.32           N  
ATOM    323  CA  ALA A  49      58.852  28.698 -27.045  1.00 32.32           C  
ATOM    324  C   ALA A  49      59.780  29.747 -26.439  1.00 32.32           C  
ATOM    325  CB  ALA A  49      59.521  27.326 -27.025  1.00 32.32           C  
ATOM    326  O   ALA A  49      60.498  30.442 -27.163  1.00 32.32           O  
ATOM    327  N   PRO A  50      60.083  29.378 -24.981  1.00 51.00           N  
ATOM    328  CA  PRO A  50      60.864  28.478 -24.128  1.00 51.00           C  
ATOM    329  C   PRO A  50      60.593  28.693 -22.641  1.00 51.00           C  
ATOM    330  CB  PRO A  50      62.312  28.830 -24.476  1.00 51.00           C  
ATOM    331  O   PRO A  50      59.960  29.681 -22.261  1.00 51.00           O  
ATOM    332  CG  PRO A  50      62.295  30.302 -24.737  1.00 51.00           C  
ATOM    333  CD  PRO A  50      60.870  30.774 -24.714  1.00 51.00           C  
ATOM    334  N   ALA A  51      60.812  27.616 -21.653  1.00 31.38           N  
ATOM    335  CA  ALA A  51      61.250  27.012 -20.397  1.00 31.38           C  
ATOM    336  C   ALA A  51      62.052  28.005 -19.561  1.00 31.38           C  
ATOM    337  CB  ALA A  51      62.078  25.759 -20.669  1.00 31.38           C  
ATOM    338  O   ALA A  51      62.715  28.891 -20.106  1.00 31.38           O  
ATOM    339  N   PRO A  52      62.696  27.549 -18.152  1.00 61.46           N  
ATOM    340  CA  PRO A  52      62.819  26.504 -17.133  1.00 61.46           C  
ATOM    341  C   PRO A  52      63.286  27.046 -15.785  1.00 61.46           C  
ATOM    342  CB  PRO A  52      63.859  25.552 -17.729  1.00 61.46           C  
ATOM    343  O   PRO A  52      63.419  28.261 -15.616  1.00 61.46           O  
ATOM    344  CG  PRO A  52      64.814  26.438 -18.461  1.00 61.46           C  
ATOM    345  CD  PRO A  52      64.269  27.838 -18.450  1.00 61.46           C  
ATOM    346  N   VAL A  53      63.318  26.045 -14.600  1.00 31.66           N  
ATOM    347  CA  VAL A  53      64.395  25.515 -13.770  1.00 31.66           C  
ATOM    348  C   VAL A  53      63.832  25.046 -12.430  1.00 31.66           C  
ATOM    349  CB  VAL A  53      65.507  26.564 -13.543  1.00 31.66           C  
ATOM    350  O   VAL A  53      63.078  25.773 -11.778  1.00 31.66           O  
ATOM    351  CG1 VAL A  53      66.578  26.020 -12.601  1.00 31.66           C  
ATOM    352  CG2 VAL A  53      66.125  26.981 -14.876  1.00 31.66           C  
ATOM    353  N   ALA A  54      64.275  23.789 -11.741  1.00 34.23           N  
ATOM    354  CA  ALA A  54      65.270  22.920 -11.118  1.00 34.23           C  
ATOM    355  C   ALA A  54      64.920  22.645  -9.658  1.00 34.23           C  
ATOM    356  CB  ALA A  54      66.660  23.543 -11.221  1.00 34.23           C  
ATOM    357  O   ALA A  54      64.509  23.552  -8.930  1.00 34.23           O  
ATOM    358  N   ALA A  55      65.260  21.332  -9.127  1.00 29.22           N  
ATOM    359  CA  ALA A  55      66.331  20.732  -8.335  1.00 29.22           C  
ATOM    360  C   ALA A  55      65.966  19.316  -7.901  1.00 29.22           C  
ATOM    361  CB  ALA A  55      66.638  21.597  -7.115  1.00 29.22           C  
ATOM    362  O   ALA A  55      64.866  19.079  -7.396  1.00 29.22           O  
ATOM    363  N   GLN A  56      66.872  18.245  -8.020  1.00 31.75           N  
ATOM    364  CA  GLN A  56      67.949  17.265  -7.924  1.00 31.75           C  
ATOM    365  C   GLN A  56      67.905  16.528  -6.589  1.00 31.75           C  
ATOM    366  CB  GLN A  56      69.308  17.941  -8.107  1.00 31.75           C  
ATOM    367  O   GLN A  56      67.702  17.144  -5.540  1.00 31.75           O  
ATOM    368  CG  GLN A  56      69.805  17.945  -9.546  1.00 31.75           C  
ATOM    369  CD  GLN A  56      71.182  18.566  -9.690  1.00 31.75           C  
ATOM    370  NE2 GLN A  56      71.634  18.725 -10.929  1.00 31.75           N  
ATOM    371  OE1 GLN A  56      71.834  18.900  -8.696  1.00 31.75           O  
ATOM    372  N   THR A  57      68.283  15.136  -6.615  1.00 30.11           N  
ATOM    373  CA  THR A  57      69.448  14.274  -6.449  1.00 30.11           C  
ATOM    374  C   THR A  57      69.022  12.840  -6.146  1.00 30.11           C  
ATOM    375  CB  THR A  57      70.367  14.787  -5.325  1.00 30.11           C  
ATOM    376  O   THR A  57      68.147  12.611  -5.308  1.00 30.11           O  
ATOM    377  CG2 THR A  57      71.278  15.903  -5.826  1.00 30.11           C  
ATOM    378  OG1 THR A  57      69.562  15.289  -4.250  1.00 30.11           O  
ATOM    379  N   SER A  58      69.562  11.746  -6.860  1.00 35.11           N  
ATOM    380  CA  SER A  58      70.418  10.708  -7.426  1.00 35.11           C  
ATOM    381  C   SER A  58      70.588   9.543  -6.457  1.00 35.11           C  
ATOM    382  CB  SER A  58      71.787  11.283  -7.791  1.00 35.11           C  
ATOM    383  O   SER A  58      70.738   9.748  -5.251  1.00 35.11           O  
ATOM    384  OG  SER A  58      72.312  12.050  -6.721  1.00 35.11           O  
ATOM    385  N   ARG A  59      70.579   8.245  -7.009  1.00 33.72           N  
ATOM    386  CA  ARG A  59      71.518   7.287  -7.584  1.00 33.72           C  
ATOM    387  C   ARG A  59      71.135   5.857  -7.216  1.00 33.72           C  
ATOM    388  CB  ARG A  59      72.944   7.585  -7.117  1.00 33.72           C  
ATOM    389  O   ARG A  59      70.844   5.567  -6.054  1.00 33.72           O  
ATOM    390  CG  ARG A  59      73.708   8.528  -8.033  1.00 33.72           C  
ATOM    391  CD  ARG A  59      75.161   8.677  -7.604  1.00 33.72           C  
ATOM    392  NE  ARG A  59      75.915   9.512  -8.535  1.00 33.72           N  
ATOM    393  NH1 ARG A  59      77.991   8.787  -7.827  1.00 33.72           N  
ATOM    394  NH2 ARG A  59      77.825  10.341  -9.503  1.00 33.72           N  
ATOM    395  CZ  ARG A  59      77.242   9.545  -8.620  1.00 33.72           C  
ATOM    396  N   SER A  60      71.124   4.919  -8.245  1.00 32.40           N  
ATOM    397  CA  SER A  60      71.980   4.033  -9.026  1.00 32.40           C  
ATOM    398  C   SER A  60      71.351   2.653  -9.184  1.00 32.40           C  
ATOM    399  CB  SER A  60      73.356   3.903  -8.372  1.00 32.40           C  
ATOM    400  O   SER A  60      70.774   2.116  -8.236  1.00 32.40           O  
ATOM    401  OG  SER A  60      73.241   3.391  -7.055  1.00 32.40           O  
ATOM    402  N   SER A  61      71.256   2.099 -10.458  1.00 30.58           N  
ATOM    403  CA  SER A  61      72.009   1.339 -11.451  1.00 30.58           C  
ATOM    404  C   SER A  61      71.262   0.075 -11.862  1.00 30.58           C  
ATOM    405  CB  SER A  61      73.391   0.972 -10.911  1.00 30.58           C  
ATOM    406  O   SER A  61      70.713  -0.631 -11.013  1.00 30.58           O  
ATOM    407  OG  SER A  61      73.282   0.281  -9.679  1.00 30.58           O  
ATOM    408  N   VAL A  62      70.901  -0.145 -13.157  1.00 29.89           N  
ATOM    409  CA  VAL A  62      71.343  -0.564 -14.483  1.00 29.89           C  
ATOM    410  C   VAL A  62      70.862  -1.987 -14.762  1.00 29.89           C  
ATOM    411  CB  VAL A  62      72.879  -0.484 -14.621  1.00 29.89           C  
ATOM    412  O   VAL A  62      71.120  -2.901 -13.975  1.00 29.89           O  
ATOM    413  CG1 VAL A  62      73.331  -1.052 -15.966  1.00 29.89           C  
ATOM    414  CG2 VAL A  62      73.354   0.959 -14.461  1.00 29.89           C  
ATOM    415  N   SER A  63      70.021  -2.321 -15.742  1.00 29.36           N  
ATOM    416  CA  SER A  63      69.404  -2.899 -16.931  1.00 29.36           C  
ATOM    417  C   SER A  63      70.096  -4.194 -17.340  1.00 29.36           C  
ATOM    418  CB  SER A  63      69.440  -1.903 -18.092  1.00 29.36           C  
ATOM    419  O   SER A  63      71.296  -4.362 -17.111  1.00 29.36           O  
ATOM    420  OG  SER A  63      68.855  -0.669 -17.714  1.00 29.36           O  
ATOM    421  N   PRO A  64      69.531  -5.048 -18.374  1.00 44.74           N  
ATOM    422  CA  PRO A  64      68.740  -4.758 -19.572  1.00 44.74           C  
ATOM    423  C   PRO A  64      68.008  -5.986 -20.107  1.00 44.74           C  
ATOM    424  CB  PRO A  64      69.786  -4.265 -20.575  1.00 44.74           C  
ATOM    425  O   PRO A  64      68.236  -7.102 -19.632  1.00 44.74           O  
ATOM    426  CG  PRO A  64      71.014  -5.060 -20.267  1.00 44.74           C  
ATOM    427  CD  PRO A  64      70.755  -5.882 -19.038  1.00 44.74           C  
ATOM    428  N   LEU A  65      66.811  -5.900 -20.653  1.00 30.51           N  
ATOM    429  CA  LEU A  65      65.857  -6.363 -21.655  1.00 30.51           C  
ATOM    430  C   LEU A  65      66.537  -7.271 -22.674  1.00 30.51           C  
ATOM    431  CB  LEU A  65      65.206  -5.174 -22.366  1.00 30.51           C  
ATOM    432  O   LEU A  65      67.695  -7.048 -23.035  1.00 30.51           O  
ATOM    433  CG  LEU A  65      63.707  -4.980 -22.130  1.00 30.51           C  
ATOM    434  CD1 LEU A  65      63.470  -3.859 -21.124  1.00 30.51           C  
ATOM    435  CD2 LEU A  65      62.993  -4.686 -23.445  1.00 30.51           C  
ATOM    436  N   PRO A  66      65.741  -8.137 -23.595  1.00 41.34           N  
ATOM    437  CA  PRO A  66      64.592  -8.066 -24.502  1.00 41.34           C  
ATOM    438  C   PRO A  66      64.011  -9.441 -24.826  1.00 41.34           C  
ATOM    439  CB  PRO A  66      65.172  -7.409 -25.756  1.00 41.34           C  
ATOM    440  O   PRO A  66      64.587 -10.464 -24.445  1.00 41.34           O  
ATOM    441  CG  PRO A  66      66.574  -7.922 -25.843  1.00 41.34           C  
ATOM    442  CD  PRO A  66      66.862  -8.731 -24.611  1.00 41.34           C  
ATOM    443  N   SER A  67      62.636  -9.627 -24.977  1.00 26.39           N  
ATOM    444  CA  SER A  67      61.518 -10.276 -25.653  1.00 26.39           C  
ATOM    445  C   SER A  67      62.005 -11.320 -26.652  1.00 26.39           C  
ATOM    446  CB  SER A  67      60.649  -9.240 -26.368  1.00 26.39           C  
ATOM    447  O   SER A  67      63.097 -11.190 -27.209  1.00 26.39           O  
ATOM    448  OG  SER A  67      61.096  -7.926 -26.081  1.00 26.39           O  
ATOM    449  N   PRO A  68      61.092 -12.203 -27.317  1.00 46.92           N  
ATOM    450  CA  PRO A  68      59.948 -13.107 -27.453  1.00 46.92           C  
ATOM    451  C   PRO A  68      60.230 -14.279 -28.390  1.00 46.92           C  
ATOM    452  CB  PRO A  68      58.851 -12.203 -28.024  1.00 46.92           C  
ATOM    453  O   PRO A  68      61.273 -14.312 -29.047  1.00 46.92           O  
ATOM    454  CG  PRO A  68      59.571 -11.251 -28.923  1.00 46.92           C  
ATOM    455  CD  PRO A  68      61.048 -11.474 -28.770  1.00 46.92           C  
ATOM    456  N   GLN A  69      59.617 -15.440 -28.170  1.00 25.89           N  
ATOM    457  CA  GLN A  69      58.756 -16.512 -28.658  1.00 25.89           C  
ATOM    458  C   GLN A  69      59.564 -17.769 -28.969  1.00 25.89           C  
ATOM    459  CB  GLN A  69      57.988 -16.060 -29.902  1.00 25.89           C  
ATOM    460  O   GLN A  69      60.667 -17.685 -29.513  1.00 25.89           O  
ATOM    461  CG  GLN A  69      56.806 -15.150 -29.598  1.00 25.89           C  
ATOM    462  CD  GLN A  69      55.710 -15.243 -30.642  1.00 25.89           C  
ATOM    463  NE2 GLN A  69      54.494 -14.868 -30.260  1.00 25.89           N  
ATOM    464  OE1 GLN A  69      55.954 -15.647 -31.784  1.00 25.89           O  
ATOM    465  N   PRO A  70      58.823 -18.913 -29.284  1.00 51.64           N  
ATOM    466  CA  PRO A  70      58.457 -20.310 -29.040  1.00 51.64           C  
ATOM    467  C   PRO A  70      59.040 -21.263 -30.081  1.00 51.64           C  
ATOM    468  CB  PRO A  70      56.928 -20.292 -29.113  1.00 51.64           C  
ATOM    469  O   PRO A  70      59.837 -20.848 -30.925  1.00 51.64           O  
ATOM    470  CG  PRO A  70      56.607 -19.282 -30.167  1.00 51.64           C  
ATOM    471  CD  PRO A  70      57.882 -18.605 -30.582  1.00 51.64           C  
ATOM    472  N   PRO A  71      58.836 -22.615 -30.053  1.00 46.57           N  
ATOM    473  CA  PRO A  71      57.792 -23.604 -30.333  1.00 46.57           C  
ATOM    474  C   PRO A  71      58.262 -25.039 -30.106  1.00 46.57           C  
ATOM    475  CB  PRO A  71      57.465 -23.364 -31.809  1.00 46.57           C  
ATOM    476  O   PRO A  71      59.438 -25.268 -29.813  1.00 46.57           O  
ATOM    477  CG  PRO A  71      58.772 -22.996 -32.435  1.00 46.57           C  
ATOM    478  CD  PRO A  71      59.795 -22.841 -31.346  1.00 46.57           C  
ATOM    479  N   SER A  72      57.373 -25.904 -29.689  1.00 26.00           N  
ATOM    480  CA  SER A  72      57.005 -27.098 -30.442  1.00 26.00           C  
ATOM    481  C   SER A  72      57.277 -28.365 -29.637  1.00 26.00           C  
ATOM    482  CB  SER A  72      57.766 -27.153 -31.767  1.00 26.00           C  
ATOM    483  O   SER A  72      58.283 -28.454 -28.930  1.00 26.00           O  
ATOM    484  OG  SER A  72      59.166 -27.176 -31.542  1.00 26.00           O  
ATOM    485  N   SER A  73      56.246 -29.127 -29.476  1.00 27.12           N  
ATOM    486  CA  SER A  73      55.769 -30.393 -30.023  1.00 27.12           C  
ATOM    487  C   SER A  73      56.393 -31.579 -29.295  1.00 27.12           C  
ATOM    488  CB  SER A  73      56.078 -30.482 -31.518  1.00 27.12           C  
ATOM    489  O   SER A  73      57.578 -31.554 -28.958  1.00 27.12           O  
ATOM    490  OG  SER A  73      57.447 -30.211 -31.766  1.00 27.12           O  
ATOM    491  N   SER A  74      55.610 -32.426 -28.723  1.00 27.49           N  
ATOM    492  CA  SER A  74      55.429 -33.805 -29.166  1.00 27.49           C  
ATOM    493  C   SER A  74      55.401 -34.767 -27.983  1.00 27.49           C  
ATOM    494  CB  SER A  74      56.542 -34.207 -30.135  1.00 27.49           C  
ATOM    495  O   SER A  74      56.168 -34.611 -27.031  1.00 27.49           O  
ATOM    496  OG  SER A  74      57.816 -34.017 -29.544  1.00 27.49           O  
ATOM    497  N   LEU A  75      54.319 -35.455 -27.840  1.00 28.48           N  
ATOM    498  CA  LEU A  75      54.131 -36.873 -28.128  1.00 28.48           C  
ATOM    499  C   LEU A  75      54.137 -37.694 -26.843  1.00 28.48           C  
ATOM    500  CB  LEU A  75      55.224 -37.377 -29.074  1.00 28.48           C  
ATOM    501  O   LEU A  75      55.027 -37.535 -26.003  1.00 28.48           O  
ATOM    502  CG  LEU A  75      54.873 -37.401 -30.563  1.00 28.48           C  
ATOM    503  CD1 LEU A  75      56.105 -37.081 -31.403  1.00 28.48           C  
ATOM    504  CD2 LEU A  75      54.290 -38.754 -30.954  1.00 28.48           C  
ATOM    505  N   SER A  76      53.035 -38.342 -26.508  1.00 28.02           N  
ATOM    506  CA  SER A  76      52.752 -39.771 -26.606  1.00 28.02           C  
ATOM    507  C   SER A  76      52.622 -40.405 -25.225  1.00 28.02           C  
ATOM    508  CB  SER A  76      53.849 -40.481 -27.401  1.00 28.02           C  
ATOM    509  O   SER A  76      53.401 -40.100 -24.320  1.00 28.02           O  
ATOM    510  OG  SER A  76      55.132 -40.123 -26.917  1.00 28.02           O  
ATOM    511  N   ASP A  77      51.447 -40.906 -24.931  1.00 27.80           N  
ATOM    512  CA  ASP A  77      51.177 -42.333 -24.792  1.00 27.80           C  
ATOM    513  C   ASP A  77      50.739 -42.673 -23.369  1.00 27.80           C  
ATOM    514  CB  ASP A  77      52.412 -43.153 -25.172  1.00 27.80           C  
ATOM    515  O   ASP A  77      51.439 -42.353 -22.406  1.00 27.80           O  
ATOM    516  CG  ASP A  77      52.460 -43.502 -26.649  1.00 27.80           C  
ATOM    517  OD1 ASP A  77      51.408 -43.449 -27.323  1.00 27.80           O  
ATOM    518  OD2 ASP A  77      53.558 -43.836 -27.144  1.00 27.80           O  
ATOM    519  N   ALA A  78      49.515 -42.820 -23.172  1.00 27.30           N  
ATOM    520  CA  ALA A  78      48.661 -43.806 -22.515  1.00 27.30           C  
ATOM    521  C   ALA A  78      49.477 -45.002 -22.030  1.00 27.30           C  
ATOM    522  CB  ALA A  78      47.557 -44.269 -23.461  1.00 27.30           C  
ATOM    523  O   ALA A  78      50.512 -45.332 -22.613  1.00 27.30           O  
ATOM    524  N   PRO A  79      48.924 -45.794 -21.033  1.00 42.68           N  
ATOM    525  CA  PRO A  79      47.714 -46.593 -20.829  1.00 42.68           C  
ATOM    526  C   PRO A  79      47.433 -46.874 -19.355  1.00 42.68           C  
ATOM    527  CB  PRO A  79      48.017 -47.890 -21.584  1.00 42.68           C  
ATOM    528  O   PRO A  79      48.267 -46.576 -18.496  1.00 42.68           O  
ATOM    529  CG  PRO A  79      49.483 -48.109 -21.394  1.00 42.68           C  
ATOM    530  CD  PRO A  79      50.058 -46.910 -20.695  1.00 42.68           C  
ATOM    531  N   SER A  80      46.105 -46.903 -19.063  1.00 28.54           N  
ATOM    532  CA  SER A  80      45.083 -47.889 -18.726  1.00 28.54           C  
ATOM    533  C   SER A  80      45.063 -48.173 -17.227  1.00 28.54           C  
ATOM    534  CB  SER A  80      45.317 -49.189 -19.496  1.00 28.54           C  
ATOM    535  O   SER A  80      46.116 -48.310 -16.602  1.00 28.54           O  
ATOM    536  OG  SER A  80      46.595 -49.727 -19.199  1.00 28.54           O  
ATOM    537  N   SER A  81      43.874 -47.974 -16.610  1.00 30.04           N  
ATOM    538  CA  SER A  81      42.714 -48.767 -16.220  1.00 30.04           C  
ATOM    539  C   SER A  81      42.494 -48.720 -14.712  1.00 30.04           C  
ATOM    540  CB  SER A  81      42.878 -50.218 -16.674  1.00 30.04           C  
ATOM    541  O   SER A  81      43.451 -48.781 -13.937  1.00 30.04           O  
ATOM    542  OG  SER A  81      44.043 -50.794 -16.108  1.00 30.04           O  
ATOM    543  N   SER A  82      41.248 -48.322 -14.334  1.00 30.74           N  
ATOM    544  CA  SER A  82      40.014 -49.023 -13.995  1.00 30.74           C  
ATOM    545  C   SER A  82      39.535 -48.654 -12.595  1.00 30.74           C  
ATOM    546  CB  SER A  82      40.212 -50.536 -14.093  1.00 30.74           C  
ATOM    547  O   SER A  82      40.333 -48.583 -11.659  1.00 30.74           O  
ATOM    548  OG  SER A  82      41.165 -50.981 -13.143  1.00 30.74           O  
ATOM    549  N   GLU A  83      38.295 -48.092 -12.529  1.00 29.06           N  
ATOM    550  CA  GLU A  83      37.025 -48.698 -12.140  1.00 29.06           C  
ATOM    551  C   GLU A  83      36.266 -47.806 -11.162  1.00 29.06           C  
ATOM    552  CB  GLU A  83      37.255 -50.080 -11.522  1.00 29.06           C  
ATOM    553  O   GLU A  83      36.827 -47.353 -10.162  1.00 29.06           O  
ATOM    554  CG  GLU A  83      37.039 -51.231 -12.493  1.00 29.06           C  
ATOM    555  CD  GLU A  83      37.241 -52.598 -11.858  1.00 29.06           C  
ATOM    556  OE1 GLU A  83      36.916 -53.620 -12.502  1.00 29.06           O  
ATOM    557  OE2 GLU A  83      37.727 -52.646 -10.706  1.00 29.06           O  
ATOM    558  N   ALA A  84      35.078 -47.319 -11.602  1.00 29.19           N  
ATOM    559  CA  ALA A  84      33.722 -47.800 -11.354  1.00 29.19           C  
ATOM    560  C   ALA A  84      32.885 -46.740 -10.644  1.00 29.19           C  
ATOM    561  CB  ALA A  84      33.755 -49.086 -10.531  1.00 29.19           C  
ATOM    562  O   ALA A  84      33.325 -46.153  -9.653  1.00 29.19           O  
ATOM    563  N   THR A  85      31.849 -46.246 -11.326  1.00 30.35           N  
ATOM    564  CA  THR A  85      30.412 -46.494 -11.302  1.00 30.35           C  
ATOM    565  C   THR A  85      29.651 -45.226 -10.927  1.00 30.35           C  
ATOM    566  CB  THR A  85      30.057 -47.621 -10.313  1.00 30.35           C  
ATOM    567  O   THR A  85      30.038 -44.515  -9.997  1.00 30.35           O  
ATOM    568  CG2 THR A  85      30.201 -48.991 -10.967  1.00 30.35           C  
ATOM    569  OG1 THR A  85      30.932 -47.549  -9.181  1.00 30.35           O  
ATOM    570  N   GLY A  86      28.828 -44.734 -11.906  1.00 28.41           N  
ATOM    571  CA  GLY A  86      27.378 -44.824 -11.962  1.00 28.41           C  
ATOM    572  C   GLY A  86      26.717 -43.537 -12.417  1.00 28.41           C  
ATOM    573  O   GLY A  86      27.042 -42.456 -11.921  1.00 28.41           O  
ATOM    574  N   GLN A  87      26.235 -43.542 -13.665  1.00 29.99           N  
ATOM    575  CA  GLN A  87      24.966 -43.715 -14.363  1.00 29.99           C  
ATOM    576  C   GLN A  87      24.127 -42.442 -14.302  1.00 29.99           C  
ATOM    577  CB  GLN A  87      24.183 -44.888 -13.772  1.00 29.99           C  
ATOM    578  O   GLN A  87      23.968 -41.847 -13.234  1.00 29.99           O  
ATOM    579  CG  GLN A  87      24.659 -46.251 -14.256  1.00 29.99           C  
ATOM    580  CD  GLN A  87      23.796 -47.390 -13.745  1.00 29.99           C  
ATOM    581  NE2 GLN A  87      24.171 -48.618 -14.087  1.00 29.99           N  
ATOM    582  OE1 GLN A  87      22.802 -47.168 -13.047  1.00 29.99           O  
ATOM    583  N   SER A  88      23.924 -41.849 -15.508  1.00 30.64           N  
ATOM    584  CA  SER A  88      22.826 -41.930 -16.464  1.00 30.64           C  
ATOM    585  C   SER A  88      22.286 -40.545 -16.805  1.00 30.64           C  
ATOM    586  CB  SER A  88      21.698 -42.805 -15.914  1.00 30.64           C  
ATOM    587  O   SER A  88      22.090 -39.714 -15.916  1.00 30.64           O  
ATOM    588  OG  SER A  88      20.910 -42.083 -14.983  1.00 30.64           O  
ATOM    589  N   SER A  89      22.482 -40.128 -18.099  1.00 31.54           N  
ATOM    590  CA  SER A  89      21.679 -40.160 -19.317  1.00 31.54           C  
ATOM    591  C   SER A  89      21.780 -38.843 -20.079  1.00 31.54           C  
ATOM    592  CB  SER A  89      20.216 -40.457 -18.988  1.00 31.54           C  
ATOM    593  O   SER A  89      21.422 -37.787 -19.554  1.00 31.54           O  
ATOM    594  OG  SER A  89      19.676 -39.453 -18.145  1.00 31.54           O  
ATOM    595  N   ALA A  90      22.628 -38.759 -21.100  1.00 30.45           N  
ATOM    596  CA  ALA A  90      22.746 -38.291 -22.478  1.00 30.45           C  
ATOM    597  C   ALA A  90      21.738 -38.993 -23.384  1.00 30.45           C  
ATOM    598  CB  ALA A  90      24.165 -38.511 -22.996  1.00 30.45           C  
ATOM    599  O   ALA A  90      21.463 -40.183 -23.213  1.00 30.45           O  
ATOM    600  N   ARG A  91      21.066 -38.274 -24.151  1.00 30.36           N  
ATOM    601  CA  ARG A  91      21.074 -38.575 -25.579  1.00 30.36           C  
ATOM    602  C   ARG A  91      20.847 -37.314 -26.405  1.00 30.36           C  
ATOM    603  CB  ARG A  91      20.007 -39.620 -25.914  1.00 30.36           C  
ATOM    604  O   ARG A  91      19.857 -36.606 -26.209  1.00 30.36           O  
ATOM    605  CG  ARG A  91      20.542 -41.040 -26.005  1.00 30.36           C  
ATOM    606  CD  ARG A  91      19.524 -41.988 -26.622  1.00 30.36           C  
ATOM    607  NE  ARG A  91      20.141 -43.244 -27.040  1.00 30.36           N  
ATOM    608  NH1 ARG A  91      18.193 -44.480 -26.922  1.00 30.36           N  
ATOM    609  NH2 ARG A  91      20.154 -45.481 -27.560  1.00 30.36           N  
ATOM    610  CZ  ARG A  91      19.495 -44.399 -27.173  1.00 30.36           C  
ATOM    611  N   GLU A  92      21.894 -36.846 -27.226  1.00 32.73           N  
ATOM    612  CA  GLU A  92      22.716 -36.896 -28.431  1.00 32.73           C  
ATOM    613  C   GLU A  92      21.912 -36.494 -29.664  1.00 32.73           C  
ATOM    614  CB  GLU A  92      23.306 -38.296 -28.622  1.00 32.73           C  
ATOM    615  O   GLU A  92      20.803 -36.989 -29.878  1.00 32.73           O  
ATOM    616  CG  GLU A  92      24.715 -38.450 -28.068  1.00 32.73           C  
ATOM    617  CD  GLU A  92      25.311 -39.826 -28.317  1.00 32.73           C  
ATOM    618  OE1 GLU A  92      26.518 -40.023 -28.050  1.00 32.73           O  
ATOM    619  OE2 GLU A  92      24.564 -40.715 -28.784  1.00 32.73           O  
ATOM    620  N   ASP A  93      22.420 -35.545 -30.473  1.00 30.22           N  
ATOM    621  CA  ASP A  93      23.382 -35.339 -31.552  1.00 30.22           C  
ATOM    622  C   ASP A  93      22.757 -35.643 -32.911  1.00 30.22           C  
ATOM    623  CB  ASP A  93      24.623 -36.208 -31.337  1.00 30.22           C  
ATOM    624  O   ASP A  93      22.075 -36.657 -33.074  1.00 30.22           O  
ATOM    625  CG  ASP A  93      25.662 -35.550 -30.446  1.00 30.22           C  
ATOM    626  OD1 ASP A  93      25.595 -34.319 -30.238  1.00 30.22           O  
ATOM    627  OD2 ASP A  93      26.557 -36.267 -29.951  1.00 30.22           O  
ATOM    628  N   LEU A  94      22.999 -34.737 -33.905  1.00 29.74           N  
ATOM    629  CA  LEU A  94      23.808 -34.972 -35.096  1.00 29.74           C  
ATOM    630  C   LEU A  94      23.686 -33.809 -36.075  1.00 29.74           C  
ATOM    631  CB  LEU A  94      23.389 -36.276 -35.780  1.00 29.74           C  
ATOM    632  O   LEU A  94      22.576 -33.401 -36.425  1.00 29.74           O  
ATOM    633  CG  LEU A  94      23.915 -37.569 -35.155  1.00 29.74           C  
ATOM    634  CD1 LEU A  94      23.232 -38.779 -35.784  1.00 29.74           C  
ATOM    635  CD2 LEU A  94      25.429 -37.662 -35.313  1.00 29.74           C  
ATOM    636  N   LEU A  95      24.787 -33.033 -36.406  1.00 28.85           N  
ATOM    637  CA  LEU A  95      25.915 -32.805 -37.303  1.00 28.85           C  
ATOM    638  C   LEU A  95      25.452 -32.753 -38.755  1.00 28.85           C  
ATOM    639  CB  LEU A  95      26.968 -33.901 -37.129  1.00 28.85           C  
ATOM    640  O   LEU A  95      24.816 -33.691 -39.242  1.00 28.85           O  
ATOM    641  CG  LEU A  95      28.048 -33.644 -36.076  1.00 28.85           C  
ATOM    642  CD1 LEU A  95      28.471 -34.953 -35.419  1.00 28.85           C  
ATOM    643  CD2 LEU A  95      29.248 -32.940 -36.701  1.00 28.85           C  
ATOM    644  N   ALA A  96      25.670 -31.615 -39.496  1.00 27.32           N  
ATOM    645  CA  ALA A  96      26.381 -30.784 -40.465  1.00 27.32           C  
ATOM    646  C   ALA A  96      26.105 -31.248 -41.892  1.00 27.32           C  
ATOM    647  CB  ALA A  96      27.881 -30.802 -40.183  1.00 27.32           C  
ATOM    648  O   ALA A  96      25.901 -32.440 -42.135  1.00 27.32           O  
ATOM    649  N   PRO A  97      26.662 -30.472 -43.137  1.00 57.12           N  
ATOM    650  CA  PRO A  97      27.084 -29.271 -43.861  1.00 57.12           C  
ATOM    651  C   PRO A  97      27.188 -29.496 -45.368  1.00 57.12           C  
ATOM    652  CB  PRO A  97      28.456 -28.959 -43.259  1.00 57.12           C  
ATOM    653  O   PRO A  97      26.761 -30.538 -45.871  1.00 57.12           O  
ATOM    654  CG  PRO A  97      29.060 -30.296 -42.972  1.00 57.12           C  
ATOM    655  CD  PRO A  97      28.026 -31.353 -43.237  1.00 57.12           C  
ATOM    656  N   PHE A  98      27.097 -28.386 -46.197  1.00 27.24           N  
ATOM    657  CA  PHE A  98      27.986 -27.969 -47.275  1.00 27.24           C  
ATOM    658  C   PHE A  98      27.257 -27.057 -48.256  1.00 27.24           C  
ATOM    659  CB  PHE A  98      28.548 -29.189 -48.012  1.00 27.24           C  
ATOM    660  O   PHE A  98      26.146 -27.366 -48.691  1.00 27.24           O  
ATOM    661  CG  PHE A  98      30.013 -29.426 -47.763  1.00 27.24           C  
ATOM    662  CD1 PHE A  98      30.976 -28.772 -48.520  1.00 27.24           C  
ATOM    663  CD2 PHE A  98      30.427 -30.305 -46.770  1.00 27.24           C  
ATOM    664  CE1 PHE A  98      32.333 -28.989 -48.292  1.00 27.24           C  
ATOM    665  CE2 PHE A  98      31.781 -30.527 -46.535  1.00 27.24           C  
ATOM    666  CZ  PHE A  98      32.732 -29.870 -47.298  1.00 27.24           C  
ATOM    667  N   ALA A  99      27.799 -25.761 -48.600  1.00 28.02           N  
ATOM    668  CA  ALA A  99      28.726 -25.243 -49.603  1.00 28.02           C  
ATOM    669  C   ALA A  99      28.104 -24.086 -50.379  1.00 28.02           C  
ATOM    670  CB  ALA A  99      29.150 -26.355 -50.560  1.00 28.02           C  
ATOM    671  O   ALA A  99      26.957 -24.174 -50.825  1.00 28.02           O  
ATOM    672  N   SER A 100      28.751 -22.878 -50.450  1.00 28.97           N  
ATOM    673  CA  SER A 100      29.750 -22.133 -51.209  1.00 28.97           C  
ATOM    674  C   SER A 100      29.092 -21.147 -52.169  1.00 28.97           C  
ATOM    675  CB  SER A 100      30.655 -23.088 -51.987  1.00 28.97           C  
ATOM    676  O   SER A 100      28.100 -21.477 -52.822  1.00 28.97           O  
ATOM    677  OG  SER A 100      29.898 -23.876 -52.890  1.00 28.97           O  
ATOM    678  N   ALA A 101      29.382 -19.812 -52.098  1.00 28.40           N  
ATOM    679  CA  ALA A 101      30.201 -19.117 -53.088  1.00 28.40           C  
ATOM    680  C   ALA A 101      29.954 -17.612 -53.045  1.00 28.40           C  
ATOM    681  CB  ALA A 101      29.919 -19.660 -54.487  1.00 28.40           C  
ATOM    682  O   ALA A 101      28.809 -17.162 -53.129  1.00 28.40           O  
ATOM    683  N   GLN A 102      30.832 -16.790 -52.505  1.00 28.78           N  
ATOM    684  CA  GLN A 102      31.375 -15.467 -52.795  1.00 28.78           C  
ATOM    685  C   GLN A 102      32.109 -15.454 -54.133  1.00 28.78           C  
ATOM    686  CB  GLN A 102      32.315 -15.015 -51.676  1.00 28.78           C  
ATOM    687  O   GLN A 102      32.602 -16.489 -54.586  1.00 28.78           O  
ATOM    688  CG  GLN A 102      31.598 -14.610 -50.396  1.00 28.78           C  
ATOM    689  CD  GLN A 102      32.234 -13.410 -49.721  1.00 28.78           C  
ATOM    690  NE2 GLN A 102      31.404 -12.510 -49.205  1.00 28.78           N  
ATOM    691  OE1 GLN A 102      33.462 -13.292 -49.663  1.00 28.78           O  
ATOM    692  N   PRO A 103      32.520 -14.148 -54.627  1.00 44.32           N  
ATOM    693  CA  PRO A 103      33.393 -13.111 -54.073  1.00 44.32           C  
ATOM    694  C   PRO A 103      33.377 -11.824 -54.896  1.00 44.32           C  
ATOM    695  CB  PRO A 103      34.778 -13.762 -54.105  1.00 44.32           C  
ATOM    696  O   PRO A 103      32.838 -11.803 -56.005  1.00 44.32           O  
ATOM    697  CG  PRO A 103      34.769 -14.619 -55.329  1.00 44.32           C  
ATOM    698  CD  PRO A 103      33.389 -14.591 -55.921  1.00 44.32           C  
ATOM    699  N   GLY A 104      33.464 -10.664 -54.246  1.00 25.65           N  
ATOM    700  CA  GLY A 104      34.628  -9.811 -54.425  1.00 25.65           C  
ATOM    701  C   GLY A 104      34.341  -8.346 -54.153  1.00 25.65           C  
ATOM    702  O   GLY A 104      33.395  -7.780 -54.704  1.00 25.65           O  
ATOM    703  N   ASP A 105      34.857  -7.747 -53.124  1.00 26.74           N  
ATOM    704  CA  ASP A 105      35.458  -6.529 -52.590  1.00 26.74           C  
ATOM    705  C   ASP A 105      36.323  -5.837 -53.641  1.00 26.74           C  
ATOM    706  CB  ASP A 105      36.292  -6.843 -51.346  1.00 26.74           C  
ATOM    707  O   ASP A 105      36.923  -6.497 -54.491  1.00 26.74           O  
ATOM    708  CG  ASP A 105      35.450  -7.007 -50.093  1.00 26.74           C  
ATOM    709  OD1 ASP A 105      34.339  -6.438 -50.026  1.00 26.74           O  
ATOM    710  OD2 ASP A 105      35.902  -7.710 -49.164  1.00 26.74           O  
ATOM    711  N   PRO A 106      36.746  -4.514 -53.412  1.00 44.88           N  
ATOM    712  CA  PRO A 106      37.411  -3.868 -52.278  1.00 44.88           C  
ATOM    713  C   PRO A 106      37.429  -2.345 -52.394  1.00 44.88           C  
ATOM    714  CB  PRO A 106      38.832  -4.436 -52.332  1.00 44.88           C  
ATOM    715  O   PRO A 106      36.980  -1.794 -53.402  1.00 44.88           O  
ATOM    716  CG  PRO A 106      39.123  -4.596 -53.790  1.00 44.88           C  
ATOM    717  CD  PRO A 106      37.873  -4.290 -54.563  1.00 44.88           C  
ATOM    718  N   GLN A 107      37.357  -1.607 -51.257  1.00 27.55           N  
ATOM    719  CA  GLN A 107      38.347  -0.754 -50.608  1.00 27.55           C  
ATOM    720  C   GLN A 107      37.769   0.624 -50.298  1.00 27.55           C  
ATOM    721  CB  GLN A 107      39.594  -0.615 -51.484  1.00 27.55           C  
ATOM    722  O   GLN A 107      37.139   1.245 -51.156  1.00 27.55           O  
ATOM    723  CG  GLN A 107      40.469  -1.861 -51.509  1.00 27.55           C  
ATOM    724  CD  GLN A 107      41.888  -1.572 -51.962  1.00 27.55           C  
ATOM    725  NE2 GLN A 107      42.816  -2.452 -51.603  1.00 27.55           N  
ATOM    726  OE1 GLN A 107      42.148  -0.565 -52.629  1.00 27.55           O  
ATOM    727  N   ASN A 108      37.864   1.137 -49.036  1.00 27.22           N  
ATOM    728  CA  ASN A 108      38.644   1.953 -48.110  1.00 27.22           C  
ATOM    729  C   ASN A 108      38.230   3.420 -48.171  1.00 27.22           C  
ATOM    730  CB  ASN A 108      40.140   1.811 -48.399  1.00 27.22           C  
ATOM    731  O   ASN A 108      38.087   3.985 -49.256  1.00 27.22           O  
ATOM    732  CG  ASN A 108      40.853   0.949 -47.376  1.00 27.22           C  
ATOM    733  ND2 ASN A 108      42.152   0.751 -47.569  1.00 27.22           N  
ATOM    734  OD1 ASN A 108      40.242   0.464 -46.421  1.00 27.22           O  
ATOM    735  N   SER A 109      37.902   4.132 -47.065  1.00 28.74           N  
ATOM    736  CA  SER A 109      38.609   5.106 -46.240  1.00 28.74           C  
ATOM    737  C   SER A 109      37.784   6.374 -46.051  1.00 28.74           C  
ATOM    738  CB  SER A 109      39.961   5.455 -46.863  1.00 28.74           C  
ATOM    739  O   SER A 109      37.104   6.822 -46.977  1.00 28.74           O  
ATOM    740  OG  SER A 109      39.789   6.044 -48.140  1.00 28.74           O  
ATOM    741  N   VAL A 110      37.563   6.889 -44.832  1.00 27.22           N  
ATOM    742  CA  VAL A 110      37.952   7.882 -43.836  1.00 27.22           C  
ATOM    743  C   VAL A 110      37.237   9.202 -44.116  1.00 27.22           C  
ATOM    744  CB  VAL A 110      39.482   8.098 -43.818  1.00 27.22           C  
ATOM    745  O   VAL A 110      37.131   9.625 -45.269  1.00 27.22           O  
ATOM    746  CG1 VAL A 110      40.124   7.318 -42.672  1.00 27.22           C  
ATOM    747  CG2 VAL A 110      40.095   7.689 -45.156  1.00 27.22           C  
ATOM    748  N   SER A 111      36.556   9.884 -43.123  1.00 26.82           N  
ATOM    749  CA  SER A 111      36.462  10.972 -42.156  1.00 26.82           C  
ATOM    750  C   SER A 111      36.269  12.315 -42.852  1.00 26.82           C  
ATOM    751  CB  SER A 111      37.713  11.019 -41.278  1.00 26.82           C  
ATOM    752  O   SER A 111      36.897  12.584 -43.878  1.00 26.82           O  
ATOM    753  OG  SER A 111      38.852  10.587 -42.002  1.00 26.82           O  
ATOM    754  N   SER A 112      35.289  13.178 -42.449  1.00 26.25           N  
ATOM    755  CA  SER A 112      35.151  14.427 -41.708  1.00 26.25           C  
ATOM    756  C   SER A 112      34.996  15.615 -42.650  1.00 26.25           C  
ATOM    757  CB  SER A 112      36.359  14.644 -40.795  1.00 26.25           C  
ATOM    758  O   SER A 112      35.705  15.715 -43.654  1.00 26.25           O  
ATOM    759  OG  SER A 112      36.448  16.000 -40.392  1.00 26.25           O  
ATOM    760  N   ALA A 113      33.945  16.435 -42.476  1.00 26.78           N  
ATOM    761  CA  ALA A 113      33.689  17.770 -41.942  1.00 26.78           C  
ATOM    762  C   ALA A 113      33.662  18.811 -43.058  1.00 26.78           C  
ATOM    763  CB  ALA A 113      34.743  18.138 -40.901  1.00 26.78           C  
ATOM    764  O   ALA A 113      34.514  18.797 -43.950  1.00 26.78           O  
ATOM    765  N   ALA A 114      32.587  19.609 -43.195  1.00 28.43           N  
ATOM    766  CA  ALA A 114      32.265  21.004 -42.906  1.00 28.43           C  
ATOM    767  C   ALA A 114      32.441  21.876 -44.147  1.00 28.43           C  
ATOM    768  CB  ALA A 114      33.135  21.526 -41.765  1.00 28.43           C  
ATOM    769  O   ALA A 114      33.438  21.753 -44.862  1.00 28.43           O  
ATOM    770  N   ASP A 115      31.381  22.588 -44.579  1.00 26.65           N  
ATOM    771  CA  ASP A 115      31.137  24.022 -44.453  1.00 26.65           C  
ATOM    772  C   ASP A 115      30.762  24.635 -45.801  1.00 26.65           C  
ATOM    773  CB  ASP A 115      32.367  24.727 -43.878  1.00 26.65           C  
ATOM    774  O   ASP A 115      31.439  24.403 -46.804  1.00 26.65           O  
ATOM    775  CG  ASP A 115      32.213  25.087 -42.411  1.00 26.65           C  
ATOM    776  OD1 ASP A 115      31.079  25.040 -41.888  1.00 26.65           O  
ATOM    777  OD2 ASP A 115      33.234  25.423 -41.773  1.00 26.65           O  
ATOM    778  N   ALA A 116      29.605  25.314 -45.893  1.00 27.76           N  
ATOM    779  CA  ALA A 116      29.290  26.733 -45.749  1.00 27.76           C  
ATOM    780  C   ALA A 116      28.745  27.309 -47.053  1.00 27.76           C  
ATOM    781  CB  ALA A 116      30.526  27.509 -45.303  1.00 27.76           C  
ATOM    782  O   ALA A 116      29.309  27.076 -48.125  1.00 27.76           O  
ATOM    783  N   SER A 117      27.589  27.976 -47.039  1.00 27.91           N  
ATOM    784  CA  SER A 117      27.076  29.333 -46.881  1.00 27.91           C  
ATOM    785  C   SER A 117      26.501  29.862 -48.191  1.00 27.91           C  
ATOM    786  CB  SER A 117      28.179  30.269 -46.384  1.00 27.91           C  
ATOM    787  O   SER A 117      27.118  29.720 -49.248  1.00 27.91           O  
ATOM    788  OG  SER A 117      28.921  29.662 -45.340  1.00 27.91           O  
ATOM    789  N   GLN A 118      25.276  30.422 -48.176  1.00 28.66           N  
ATOM    790  CA  GLN A 118      24.548  31.671 -47.978  1.00 28.66           C  
ATOM    791  C   GLN A 118      24.377  32.423 -49.295  1.00 28.66           C  
ATOM    792  CB  GLN A 118      25.265  32.555 -46.957  1.00 28.66           C  
ATOM    793  O   GLN A 118      25.324  32.539 -50.077  1.00 28.66           O  
ATOM    794  CG  GLN A 118      24.858  32.284 -45.515  1.00 28.66           C  
ATOM    795  CD  GLN A 118      25.574  33.184 -44.525  1.00 28.66           C  
ATOM    796  NE2 GLN A 118      25.579  32.784 -43.258  1.00 28.66           N  
ATOM    797  OE1 GLN A 118      26.119  34.228 -44.896  1.00 28.66           O  
ATOM    798  N   MET A 119      23.119  32.967 -49.589  1.00 28.15           N  
ATOM    799  CA  MET A 119      22.199  34.078 -49.365  1.00 28.15           C  
ATOM    800  C   MET A 119      21.677  34.627 -50.689  1.00 28.15           C  
ATOM    801  CB  MET A 119      22.882  35.191 -48.570  1.00 28.15           C  
ATOM    802  O   MET A 119      22.438  34.778 -51.646  1.00 28.15           O  
ATOM    803  CG  MET A 119      22.973  34.912 -47.078  1.00 28.15           C  
ATOM    804  SD  MET A 119      21.882  36.008 -46.090  1.00 28.15           S  
ATOM    805  CE  MET A 119      22.502  35.657 -44.422  1.00 28.15           C  
ATOM    806  N   ALA A 120      20.364  34.944 -50.796  1.00 26.79           N  
ATOM    807  CA  ALA A 120      19.533  36.129 -50.602  1.00 26.79           C  
ATOM    808  C   ALA A 120      18.415  36.191 -51.640  1.00 26.79           C  
ATOM    809  CB  ALA A 120      20.386  37.393 -50.668  1.00 26.79           C  
ATOM    810  O   ALA A 120      18.632  35.881 -52.814  1.00 26.79           O  
ATOM    811  N   SER A 121      17.175  36.476 -51.203  1.00 25.71           N  
ATOM    812  CA  SER A 121      16.374  37.691 -51.309  1.00 25.71           C  
ATOM    813  C   SER A 121      14.894  37.399 -51.084  1.00 25.71           C  
ATOM    814  CB  SER A 121      16.571  38.345 -52.677  1.00 25.71           C  
ATOM    815  O   SER A 121      14.381  36.376 -51.543  1.00 25.71           O  
ATOM    816  OG  SER A 121      15.984  37.559 -53.700  1.00 25.71           O  
ATOM    817  N   SER A 122      14.257  38.212 -50.237  1.00 28.92           N  
ATOM    818  CA  SER A 122      13.148  39.123 -50.503  1.00 28.92           C  
ATOM    819  C   SER A 122      12.409  39.484 -49.219  1.00 28.92           C  
ATOM    820  CB  SER A 122      12.173  38.503 -51.505  1.00 28.92           C  
ATOM    821  O   SER A 122      12.143  38.616 -48.385  1.00 28.92           O  
ATOM    822  OG  SER A 122      11.244  37.660 -50.846  1.00 28.92           O  
ATOM    823  N   GLY A 123      12.352  40.807 -48.844  1.00 25.65           N  
ATOM    824  CA  GLY A 123      11.605  42.048 -48.717  1.00 25.65           C  
ATOM    825  C   GLY A 123      10.130  41.830 -48.438  1.00 25.65           C  
ATOM    826  O   GLY A 123       9.497  40.968 -49.052  1.00 25.65           O  
ATOM    827  N   TYR A 124       9.527  42.365 -47.293  1.00 28.50           N  
ATOM    828  CA  TYR A 124       8.808  43.519 -46.767  1.00 28.50           C  
ATOM    829  C   TYR A 124       7.439  43.112 -46.234  1.00 28.50           C  
ATOM    830  CB  TYR A 124       8.650  44.593 -47.848  1.00 28.50           C  
ATOM    831  O   TYR A 124       6.703  42.377 -46.896  1.00 28.50           O  
ATOM    832  CG  TYR A 124       9.650  45.718 -47.736  1.00 28.50           C  
ATOM    833  CD1 TYR A 124       9.411  46.809 -46.904  1.00 28.50           C  
ATOM    834  CD2 TYR A 124      10.835  45.692 -48.464  1.00 28.50           C  
ATOM    835  CE1 TYR A 124      10.329  47.849 -46.800  1.00 28.50           C  
ATOM    836  CE2 TYR A 124      11.760  46.727 -48.367  1.00 28.50           C  
ATOM    837  OH  TYR A 124      12.411  48.826 -47.435  1.00 28.50           O  
ATOM    838  CZ  TYR A 124      11.499  47.799 -47.534  1.00 28.50           C  
ATOM    839  N   GLU A 125       7.115  43.506 -44.973  1.00 26.08           N  
ATOM    840  CA  GLU A 125       6.361  44.567 -44.314  1.00 26.08           C  
ATOM    841  C   GLU A 125       5.515  44.015 -43.170  1.00 26.08           C  
ATOM    842  CB  GLU A 125       5.470  45.299 -45.321  1.00 26.08           C  
ATOM    843  O   GLU A 125       4.728  43.087 -43.365  1.00 26.08           O  
ATOM    844  CG  GLU A 125       6.120  46.528 -45.939  1.00 26.08           C  
ATOM    845  CD  GLU A 125       5.209  47.267 -46.906  1.00 26.08           C  
ATOM    846  OE1 GLU A 125       5.613  48.330 -47.429  1.00 26.08           O  
ATOM    847  OE2 GLU A 125       4.081  46.779 -47.143  1.00 26.08           O  
ATOM    848  N   ASN A 126       5.753  44.578 -41.952  1.00 30.11           N  
ATOM    849  CA  ASN A 126       5.374  45.495 -40.883  1.00 30.11           C  
ATOM    850  C   ASN A 126       4.352  44.865 -39.940  1.00 30.11           C  
ATOM    851  CB  ASN A 126       4.826  46.801 -41.463  1.00 30.11           C  
ATOM    852  O   ASN A 126       3.354  44.298 -40.389  1.00 30.11           O  
ATOM    853  CG  ASN A 126       5.814  47.946 -41.360  1.00 30.11           C  
ATOM    854  ND2 ASN A 126       5.481  49.074 -41.976  1.00 30.11           N  
ATOM    855  OD1 ASN A 126       6.869  47.817 -40.732  1.00 30.11           O  
ATOM    856  N   PRO A 127       4.076  45.455 -38.685  1.00 48.22           N  
ATOM    857  CA  PRO A 127       4.624  45.829 -37.379  1.00 48.22           C  
ATOM    858  C   PRO A 127       3.592  45.738 -36.258  1.00 48.22           C  
ATOM    859  CB  PRO A 127       5.076  47.277 -37.588  1.00 48.22           C  
ATOM    860  O   PRO A 127       2.452  45.330 -36.495  1.00 48.22           O  
ATOM    861  CG  PRO A 127       4.075  47.857 -38.534  1.00 48.22           C  
ATOM    862  CD  PRO A 127       3.157  46.759 -38.990  1.00 48.22           C  
ATOM    863  N   TYR A 128       4.017  45.428 -35.010  1.00 30.60           N  
ATOM    864  CA  TYR A 128       3.793  46.122 -33.747  1.00 30.60           C  
ATOM    865  C   TYR A 128       4.127  45.222 -32.563  1.00 30.60           C  
ATOM    866  CB  TYR A 128       2.341  46.599 -33.646  1.00 30.60           C  
ATOM    867  O   TYR A 128       3.589  44.119 -32.442  1.00 30.60           O  
ATOM    868  CG  TYR A 128       2.177  48.088 -33.829  1.00 30.60           C  
ATOM    869  CD1 TYR A 128       2.332  48.963 -32.755  1.00 30.60           C  
ATOM    870  CD2 TYR A 128       1.866  48.624 -35.074  1.00 30.60           C  
ATOM    871  CE1 TYR A 128       2.180  50.336 -32.919  1.00 30.60           C  
ATOM    872  CE2 TYR A 128       1.712  49.995 -35.249  1.00 30.60           C  
ATOM    873  OH  TYR A 128       1.720  52.200 -34.334  1.00 30.60           O  
ATOM    874  CZ  TYR A 128       1.871  50.842 -34.167  1.00 30.60           C  
ATOM    875  N   MET A 129       5.130  45.558 -31.785  1.00 30.61           N  
ATOM    876  CA  MET A 129       5.986  45.960 -30.673  1.00 30.61           C  
ATOM    877  C   MET A 129       5.235  45.875 -29.349  1.00 30.61           C  
ATOM    878  CB  MET A 129       6.512  47.381 -30.885  1.00 30.61           C  
ATOM    879  O   MET A 129       4.068  46.263 -29.266  1.00 30.61           O  
ATOM    880  CG  MET A 129       7.767  47.449 -31.740  1.00 30.61           C  
ATOM    881  SD  MET A 129       9.260  46.867 -30.844  1.00 30.61           S  
ATOM    882  CE  MET A 129      10.494  48.028 -31.492  1.00 30.61           C  
ATOM    883  N   ALA A 130       5.989  45.287 -28.252  1.00 28.06           N  
ATOM    884  CA  ALA A 130       6.659  46.099 -27.239  1.00 28.06           C  
ATOM    885  C   ALA A 130       7.228  45.226 -26.125  1.00 28.06           C  
ATOM    886  CB  ALA A 130       5.694  47.132 -26.662  1.00 28.06           C  
ATOM    887  O   ALA A 130       6.539  44.347 -25.603  1.00 28.06           O  
ATOM    888  N   ALA A 131       8.594  45.365 -25.932  1.00 25.58           N  
ATOM    889  CA  ALA A 131       9.297  45.525 -24.662  1.00 25.58           C  
ATOM    890  C   ALA A 131      10.731  45.998 -24.886  1.00 25.58           C  
ATOM    891  CB  ALA A 131       9.289  44.214 -23.880  1.00 25.58           C  
ATOM    892  O   ALA A 131      11.401  45.550 -25.819  1.00 25.58           O  
ATOM    893  N   ALA A 132      11.208  47.124 -24.322  1.00 27.67           N  
ATOM    894  CA  ALA A 132      12.054  47.620 -23.239  1.00 27.67           C  
ATOM    895  C   ALA A 132      13.490  47.823 -23.714  1.00 27.67           C  
ATOM    896  CB  ALA A 132      12.020  46.658 -22.054  1.00 27.67           C  
ATOM    897  O   ALA A 132      14.043  46.975 -24.419  1.00 27.67           O  
ATOM    898  N   THR A 133      14.070  49.036 -23.658  1.00 29.92           N  
ATOM    899  CA  THR A 133      15.092  49.587 -22.774  1.00 29.92           C  
ATOM    900  C   THR A 133      15.859  50.709 -23.469  1.00 29.92           C  
ATOM    901  CB  THR A 133      16.077  48.498 -22.311  1.00 29.92           C  
ATOM    902  O   THR A 133      16.147  50.623 -24.664  1.00 29.92           O  
ATOM    903  CG2 THR A 133      15.483  47.665 -21.180  1.00 29.92           C  
ATOM    904  OG1 THR A 133      16.382  47.637 -23.415  1.00 29.92           O  
ATOM    905  N   GLY A 134      15.983  51.860 -22.911  1.00 30.89           N  
ATOM    906  CA  GLY A 134      17.222  52.553 -22.597  1.00 30.89           C  
ATOM    907  C   GLY A 134      17.130  54.055 -22.788  1.00 30.89           C  
ATOM    908  O   GLY A 134      16.521  54.528 -23.749  1.00 30.89           O  
ATOM    909  N   ALA A 135      17.425  54.822 -21.720  1.00 31.71           N  
ATOM    910  CA  ALA A 135      17.888  56.150 -22.111  1.00 31.71           C  
ATOM    911  C   ALA A 135      18.479  56.898 -20.920  1.00 31.71           C  
ATOM    912  CB  ALA A 135      16.743  56.954 -22.725  1.00 31.71           C  
ATOM    913  O   ALA A 135      17.885  56.926 -19.839  1.00 31.71           O  
ATOM    914  N   GLN A 136      19.819  57.276 -21.033  1.00 25.45           N  
ATOM    915  CA  GLN A 136      20.742  58.334 -20.637  1.00 25.45           C  
ATOM    916  C   GLN A 136      20.799  59.437 -21.691  1.00 25.45           C  
ATOM    917  CB  GLN A 136      22.141  57.765 -20.397  1.00 25.45           C  
ATOM    918  O   GLN A 136      20.912  59.156 -22.886  1.00 25.45           O  
ATOM    919  CG  GLN A 136      22.318  57.128 -19.025  1.00 25.45           C  
ATOM    920  CD  GLN A 136      23.774  57.028 -18.609  1.00 25.45           C  
ATOM    921  NE2 GLN A 136      24.031  56.313 -17.519  1.00 25.45           N  
ATOM    922  OE1 GLN A 136      24.660  57.587 -19.262  1.00 25.45           O  
ATOM    923  N   LEU A 137      20.429  60.729 -21.295  1.00 27.86           N  
ATOM    924  CA  LEU A 137      21.173  61.979 -21.408  1.00 27.86           C  
ATOM    925  C   LEU A 137      20.272  63.175 -21.119  1.00 27.86           C  
ATOM    926  CB  LEU A 137      21.787  62.113 -22.804  1.00 27.86           C  
ATOM    927  O   LEU A 137      19.186  63.293 -21.691  1.00 27.86           O  
ATOM    928  CG  LEU A 137      23.015  61.247 -23.091  1.00 27.86           C  
ATOM    929  CD1 LEU A 137      23.267  61.165 -24.593  1.00 27.86           C  
ATOM    930  CD2 LEU A 137      24.239  61.799 -22.368  1.00 27.86           C  
ATOM    931  N   ARG A 138      20.506  63.986 -20.071  1.00 26.40           N  
ATOM    932  CA  ARG A 138      20.375  65.322 -19.498  1.00 26.40           C  
ATOM    933  C   ARG A 138      20.847  66.388 -20.480  1.00 26.40           C  
ATOM    934  CB  ARG A 138      21.166  65.426 -18.192  1.00 26.40           C  
ATOM    935  O   ARG A 138      21.743  66.141 -21.290  1.00 26.40           O  
ATOM    936  CG  ARG A 138      20.361  65.066 -16.953  1.00 26.40           C  
ATOM    937  CD  ARG A 138      21.148  65.317 -15.675  1.00 26.40           C  
ATOM    938  NE  ARG A 138      20.335  65.080 -14.486  1.00 26.40           N  
ATOM    939  NH1 ARG A 138      21.966  65.740 -12.988  1.00 26.40           N  
ATOM    940  NH2 ARG A 138      19.920  65.038 -12.227  1.00 26.40           N  
ATOM    941  CZ  ARG A 138      20.742  65.287 -13.236  1.00 26.40           C  
ATOM    942  N   PRO A 139      20.462  67.775 -20.114  1.00 41.45           N  
ATOM    943  CA  PRO A 139      20.611  68.633 -18.936  1.00 41.45           C  
ATOM    944  C   PRO A 139      19.781  69.912 -19.029  1.00 41.45           C  
ATOM    945  CB  PRO A 139      22.108  68.954 -18.920  1.00 41.45           C  
ATOM    946  O   PRO A 139      19.273  70.245 -20.103  1.00 41.45           O  
ATOM    947  CG  PRO A 139      22.498  69.028 -20.361  1.00 41.45           C  
ATOM    948  CD  PRO A 139      21.313  68.637 -21.197  1.00 41.45           C  
ATOM    949  N   GLY A 140      19.220  70.416 -17.834  1.00 25.32           N  
ATOM    950  CA  GLY A 140      19.545  71.631 -17.104  1.00 25.32           C  
ATOM    951  C   GLY A 140      18.320  72.365 -16.591  1.00 25.32           C  
ATOM    952  O   GLY A 140      17.324  72.496 -17.305  1.00 25.32           O  
ATOM    953  N   VAL A 141      18.142  72.525 -15.253  1.00 29.31           N  
ATOM    954  CA  VAL A 141      18.295  73.690 -14.387  1.00 29.31           C  
ATOM    955  C   VAL A 141      17.387  73.550 -13.167  1.00 29.31           C  
ATOM    956  CB  VAL A 141      17.978  75.002 -15.139  1.00 29.31           C  
ATOM    957  O   VAL A 141      16.186  73.301 -13.304  1.00 29.31           O  
ATOM    958  CG1 VAL A 141      18.133  76.206 -14.213  1.00 29.31           C  
ATOM    959  CG2 VAL A 141      18.880  75.146 -16.363  1.00 29.31           C  
ATOM    960  N   ARG A 142      17.878  73.215 -11.990  1.00 30.84           N  
ATOM    961  CA  ARG A 142      18.056  73.121 -10.545  1.00 30.84           C  
ATOM    962  C   ARG A 142      17.106  74.064  -9.814  1.00 30.84           C  
ATOM    963  CB  ARG A 142      19.504  73.434 -10.159  1.00 30.84           C  
ATOM    964  O   ARG A 142      16.956  75.225 -10.199  1.00 30.84           O  
ATOM    965  CG  ARG A 142      20.467  72.283 -10.398  1.00 30.84           C  
ATOM    966  CD  ARG A 142      21.868  72.606  -9.896  1.00 30.84           C  
ATOM    967  NE  ARG A 142      22.790  71.496 -10.120  1.00 30.84           N  
ATOM    968  NH1 ARG A 142      24.325  72.181  -8.535  1.00 30.84           N  
ATOM    969  NH2 ARG A 142      24.700  70.275  -9.752  1.00 30.84           N  
ATOM    970  CZ  ARG A 142      23.936  71.320  -9.468  1.00 30.84           C  
ATOM    971  N   PRO A 143      16.680  73.635  -8.647  1.00 32.08           N  
ATOM    972  CA  PRO A 143      17.172  74.081  -7.341  1.00 32.08           C  
ATOM    973  C   PRO A 143      16.932  73.053  -6.237  1.00 32.08           C  
ATOM    974  CB  PRO A 143      16.371  75.359  -7.080  1.00 32.08           C  
ATOM    975  O   PRO A 143      16.198  72.084  -6.441  1.00 32.08           O  
ATOM    976  CG  PRO A 143      15.035  75.106  -7.701  1.00 32.08           C  
ATOM    977  CD  PRO A 143      15.096  73.806  -8.450  1.00 32.08           C  
ATOM    978  N   ALA A 144      17.896  72.721  -5.289  1.00 26.53           N  
ATOM    979  CA  ALA A 144      17.921  72.352  -3.876  1.00 26.53           C  
ATOM    980  C   ALA A 144      18.132  73.578  -2.993  1.00 26.53           C  
ATOM    981  CB  ALA A 144      19.013  71.318  -3.616  1.00 26.53           C  
ATOM    982  O   ALA A 144      18.763  74.552  -3.412  1.00 26.53           O  
ATOM    983  N   PRO A 145      17.939  73.415  -1.647  1.00 47.82           N  
ATOM    984  CA  PRO A 145      17.883  72.502  -0.503  1.00 47.82           C  
ATOM    985  C   PRO A 145      17.312  73.161   0.751  1.00 47.82           C  
ATOM    986  CB  PRO A 145      19.347  72.109  -0.293  1.00 47.82           C  
ATOM    987  O   PRO A 145      16.917  74.329   0.713  1.00 47.82           O  
ATOM    988  CG  PRO A 145      20.125  73.341  -0.627  1.00 47.82           C  
ATOM    989  CD  PRO A 145      19.178  74.370  -1.172  1.00 47.82           C  
ATOM    990  N   LEU A 146      16.623  72.391   1.665  1.00 25.85           N  
ATOM    991  CA  LEU A 146      16.814  72.321   3.109  1.00 25.85           C  
ATOM    992  C   LEU A 146      15.474  72.238   3.831  1.00 25.85           C  
ATOM    993  CB  LEU A 146      17.600  73.538   3.606  1.00 25.85           C  
ATOM    994  O   LEU A 146      14.534  72.961   3.491  1.00 25.85           O  
ATOM    995  CG  LEU A 146      19.090  73.569   3.263  1.00 25.85           C  
ATOM    996  CD1 LEU A 146      19.665  74.958   3.519  1.00 25.85           C  
ATOM    997  CD2 LEU A 146      19.846  72.515   4.066  1.00 25.85           C  
ATOM    998  N   SER A 147      15.184  71.259   4.755  1.00 29.48           N  
ATOM    999  CA  SER A 147      15.021  71.378   6.200  1.00 29.48           C  
ATOM   1000  C   SER A 147      13.862  70.521   6.698  1.00 29.48           C  
ATOM   1001  CB  SER A 147      14.792  72.838   6.596  1.00 29.48           C  
ATOM   1002  O   SER A 147      12.827  70.421   6.035  1.00 29.48           O  
ATOM   1003  OG  SER A 147      13.407  73.119   6.703  1.00 29.48           O  
ATOM   1004  N   ALA A 148      14.053  69.603   7.727  1.00 26.91           N  
ATOM   1005  CA  ALA A 148      13.900  69.575   9.179  1.00 26.91           C  
ATOM   1006  C   ALA A 148      12.467  69.908   9.587  1.00 26.91           C  
ATOM   1007  CB  ALA A 148      14.876  70.548   9.836  1.00 26.91           C  
ATOM   1008  O   ALA A 148      11.848  70.812   9.020  1.00 26.91           O  
ATOM   1009  N   ARG A 149      11.740  69.017  10.235  1.00 28.46           N  
ATOM   1010  CA  ARG A 149      11.175  69.218  11.566  1.00 28.46           C  
ATOM   1011  C   ARG A 149       9.654  69.104  11.538  1.00 28.46           C  
ATOM   1012  CB  ARG A 149      11.589  70.581  12.125  1.00 28.46           C  
ATOM   1013  O   ARG A 149       8.998  69.689  10.674  1.00 28.46           O  
ATOM   1014  CG  ARG A 149      11.736  70.607  13.638  1.00 28.46           C  
ATOM   1015  CD  ARG A 149      12.416  71.882  14.117  1.00 28.46           C  
ATOM   1016  NE  ARG A 149      12.647  71.861  15.558  1.00 28.46           N  
ATOM   1017  NH1 ARG A 149      14.216  73.557  15.540  1.00 28.46           N  
ATOM   1018  NH2 ARG A 149      13.629  72.553  17.515  1.00 28.46           N  
ATOM   1019  CZ  ARG A 149      13.497  72.657  16.201  1.00 28.46           C  
ATOM   1020  N   ALA A 150       9.106  68.196  12.356  1.00 29.15           N  
ATOM   1021  CA  ALA A 150       8.473  68.289  13.669  1.00 29.15           C  
ATOM   1022  C   ALA A 150       7.265  69.220  13.631  1.00 29.15           C  
ATOM   1023  CB  ALA A 150       9.479  68.770  14.712  1.00 29.15           C  
ATOM   1024  O   ALA A 150       7.326  70.304  13.044  1.00 29.15           O  
ATOM   1025  N   MET A 151       6.033  68.725  13.748  1.00 28.70           N  
ATOM   1026  CA  MET A 151       4.987  69.220  14.639  1.00 28.70           C  
ATOM   1027  C   MET A 151       3.605  68.999  14.032  1.00 28.70           C  
ATOM   1028  CB  MET A 151       5.194  70.705  14.940  1.00 28.70           C  
ATOM   1029  O   MET A 151       3.380  69.311  12.862  1.00 28.70           O  
ATOM   1030  CG  MET A 151       6.270  70.976  15.979  1.00 28.70           C  
ATOM   1031  SD  MET A 151       6.204  72.690  16.629  1.00 28.70           S  
ATOM   1032  CE  MET A 151       6.995  72.450  18.245  1.00 28.70           C  
ATOM   1033  N   LYS A 152       2.810  68.205  14.641  1.00 28.80           N  
ATOM   1034  CA  LYS A 152       1.386  68.481  14.805  1.00 28.80           C  
ATOM   1035  C   LYS A 152       0.986  68.449  16.277  1.00 28.80           C  
ATOM   1036  CB  LYS A 152       0.550  67.475  14.013  1.00 28.80           C  
ATOM   1037  O   LYS A 152       1.312  67.501  16.994  1.00 28.80           O  
ATOM   1038  CG  LYS A 152      -0.066  68.045  12.743  1.00 28.80           C  
ATOM   1039  CD  LYS A 152      -0.663  66.949  11.870  1.00 28.80           C  
ATOM   1040  CE  LYS A 152      -1.155  67.499  10.539  1.00 28.80           C  
ATOM   1041  NZ  LYS A 152      -1.825  66.447   9.718  1.00 28.80           N  
ATOM   1042  N   SER A 153       0.863  69.649  16.953  1.00 32.44           N  
ATOM   1043  CA  SER A 153      -0.175  70.616  17.296  1.00 32.44           C  
ATOM   1044  C   SER A 153      -0.685  70.399  18.717  1.00 32.44           C  
ATOM   1045  CB  SER A 153      -1.340  70.526  16.309  1.00 32.44           C  
ATOM   1046  O   SER A 153      -1.103  69.295  19.070  1.00 32.44           O  
ATOM   1047  OG  SER A 153      -2.498  71.147  16.839  1.00 32.44           O  
ATOM   1048  N   GLN A 154      -0.133  71.202  19.702  1.00 29.10           N  
ATOM   1049  CA  GLN A 154      -0.516  71.915  20.916  1.00 29.10           C  
ATOM   1050  C   GLN A 154      -1.317  73.172  20.586  1.00 29.10           C  
ATOM   1051  CB  GLN A 154       0.721  72.282  21.737  1.00 29.10           C  
ATOM   1052  O   GLN A 154      -1.016  73.869  19.615  1.00 29.10           O  
ATOM   1053  CG  GLN A 154       1.202  71.167  22.656  1.00 29.10           C  
ATOM   1054  CD  GLN A 154       2.356  71.594  23.543  1.00 29.10           C  
ATOM   1055  NE2 GLN A 154       2.732  70.733  24.483  1.00 29.10           N  
ATOM   1056  OE1 GLN A 154       2.907  72.688  23.384  1.00 29.10           O  
ATOM   1057  N   MET A 155      -2.505  73.288  21.191  1.00 33.15           N  
ATOM   1058  CA  MET A 155      -2.843  74.498  21.934  1.00 33.15           C  
ATOM   1059  C   MET A 155      -3.917  74.213  22.978  1.00 33.15           C  
ATOM   1060  CB  MET A 155      -3.318  75.598  20.983  1.00 33.15           C  
ATOM   1061  O   MET A 155      -4.918  73.558  22.683  1.00 33.15           O  
ATOM   1062  CG  MET A 155      -2.216  76.553  20.552  1.00 33.15           C  
ATOM   1063  SD  MET A 155      -2.848  78.238  20.190  1.00 33.15           S  
ATOM   1064  CE  MET A 155      -1.319  79.198  20.369  1.00 33.15           C  
ATOM   1065  N   HIS A 156      -3.608  74.522  24.318  1.00 32.57           N  
ATOM   1066  CA  HIS A 156      -3.717  75.610  25.284  1.00 32.57           C  
ATOM   1067  C   HIS A 156      -4.258  75.109  26.619  1.00 32.57           C  
ATOM   1068  CB  HIS A 156      -4.613  76.723  24.738  1.00 32.57           C  
ATOM   1069  O   HIS A 156      -5.234  74.356  26.655  1.00 32.57           O  
ATOM   1070  CG  HIS A 156      -3.932  77.607  23.742  1.00 32.57           C  
ATOM   1071  CD2 HIS A 156      -4.110  77.745  22.407  1.00 32.57           C  
ATOM   1072  ND1 HIS A 156      -2.929  78.486  24.091  1.00 32.57           N  
ATOM   1073  CE1 HIS A 156      -2.519  79.128  23.010  1.00 32.57           C  
ATOM   1074  NE2 HIS A 156      -3.219  78.697  21.975  1.00 32.57           N  
ATOM   1075  N   HIS A 157      -3.445  75.228  27.675  1.00 31.04           N  
ATOM   1076  CA  HIS A 157      -3.393  76.193  28.767  1.00 31.04           C  
ATOM   1077  C   HIS A 157      -3.494  75.498  30.121  1.00 31.04           C  
ATOM   1078  CB  HIS A 157      -4.510  77.227  28.623  1.00 31.04           C  
ATOM   1079  O   HIS A 157      -4.435  74.739  30.365  1.00 31.04           O  
ATOM   1080  CG  HIS A 157      -4.152  78.377  27.735  1.00 31.04           C  
ATOM   1081  CD2 HIS A 157      -4.927  79.308  27.130  1.00 31.04           C  
ATOM   1082  ND1 HIS A 157      -2.853  78.665  27.378  1.00 31.04           N  
ATOM   1083  CE1 HIS A 157      -2.844  79.728  26.591  1.00 31.04           C  
ATOM   1084  NE2 HIS A 157      -4.090  80.137  26.425  1.00 31.04           N  
ATOM   1085  N   ARG A 158      -2.412  75.394  30.879  1.00 26.29           N  
ATOM   1086  CA  ARG A 158      -1.717  75.884  32.065  1.00 26.29           C  
ATOM   1087  C   ARG A 158      -2.702  76.441  33.087  1.00 26.29           C  
ATOM   1088  CB  ARG A 158      -0.694  76.957  31.684  1.00 26.29           C  
ATOM   1089  O   ARG A 158      -3.456  77.369  32.788  1.00 26.29           O  
ATOM   1090  CG  ARG A 158       0.441  77.108  32.683  1.00 26.29           C  
ATOM   1091  CD  ARG A 158       1.540  78.020  32.155  1.00 26.29           C  
ATOM   1092  NE  ARG A 158       2.574  78.256  33.158  1.00 26.29           N  
ATOM   1093  NH1 ARG A 158       4.334  78.179  31.664  1.00 26.29           N  
ATOM   1094  NH2 ARG A 158       4.731  78.546  33.892  1.00 26.29           N  
ATOM   1095  CZ  ARG A 158       3.877  78.327  32.903  1.00 26.29           C  
ATOM   1096  N   ALA A 159      -2.979  75.694  34.153  1.00 29.56           N  
ATOM   1097  CA  ALA A 159      -3.242  76.247  35.479  1.00 29.56           C  
ATOM   1098  C   ALA A 159      -2.347  75.598  36.531  1.00 29.56           C  
ATOM   1099  CB  ALA A 159      -4.712  76.065  35.851  1.00 29.56           C  
ATOM   1100  O   ALA A 159      -2.222  74.372  36.578  1.00 29.56           O  
ATOM   1101  N   SER A 160      -1.202  76.213  36.975  1.00 33.78           N  
ATOM   1102  CA  SER A 160      -0.534  76.818  38.123  1.00 33.78           C  
ATOM   1103  C   SER A 160      -0.867  76.074  39.412  1.00 33.78           C  
ATOM   1104  CB  SER A 160      -0.928  78.290  38.257  1.00 33.78           C  
ATOM   1105  O   SER A 160      -2.025  75.727  39.653  1.00 33.78           O  
ATOM   1106  OG  SER A 160      -2.326  78.454  38.093  1.00 33.78           O  
ATOM   1107  N   GLN A 161       0.134  75.477  40.079  1.00 30.53           N  
ATOM   1108  CA  GLN A 161       1.005  75.696  41.229  1.00 30.53           C  
ATOM   1109  C   GLN A 161       0.193  75.861  42.510  1.00 30.53           C  
ATOM   1110  CB  GLN A 161       1.890  76.924  41.006  1.00 30.53           C  
ATOM   1111  O   GLN A 161      -0.806  76.583  42.530  1.00 30.53           O  
ATOM   1112  CG  GLN A 161       3.279  76.593  40.477  1.00 30.53           C  
ATOM   1113  CD  GLN A 161       4.193  77.803  40.432  1.00 30.53           C  
ATOM   1114  NE2 GLN A 161       5.204  77.751  39.572  1.00 30.53           N  
ATOM   1115  OE1 GLN A 161       3.992  78.777  41.165  1.00 30.53           O  
ATOM   1116  N   GLN A 162       0.363  75.022  43.533  1.00 30.66           N  
ATOM   1117  CA  GLN A 162       0.943  75.397  44.819  1.00 30.66           C  
ATOM   1118  C   GLN A 162      -0.070  75.231  45.948  1.00 30.66           C  
ATOM   1119  CB  GLN A 162       1.454  76.838  44.779  1.00 30.66           C  
ATOM   1120  O   GLN A 162      -1.186  75.749  45.868  1.00 30.66           O  
ATOM   1121  CG  GLN A 162       2.906  76.988  45.212  1.00 30.66           C  
ATOM   1122  CD  GLN A 162       3.463  78.370  44.929  1.00 30.66           C  
ATOM   1123  NE2 GLN A 162       4.746  78.562  45.216  1.00 30.66           N  
ATOM   1124  OE1 GLN A 162       2.747  79.258  44.455  1.00 30.66           O  
ATOM   1125  N   GLN A 163       0.179  74.272  46.912  1.00 34.32           N  
ATOM   1126  CA  GLN A 163       0.177  74.653  48.320  1.00 34.32           C  
ATOM   1127  C   GLN A 163       0.100  73.425  49.223  1.00 34.32           C  
ATOM   1128  CB  GLN A 163      -0.989  75.598  48.620  1.00 34.32           C  
ATOM   1129  O   GLN A 163      -0.813  72.608  49.092  1.00 34.32           O  
ATOM   1130  CG  GLN A 163      -0.564  77.040  48.862  1.00 34.32           C  
ATOM   1131  CD  GLN A 163      -1.725  78.015  48.783  1.00 34.32           C  
ATOM   1132  NE2 GLN A 163      -1.621  79.121  49.511  1.00 34.32           N  
ATOM   1133  OE1 GLN A 163      -2.705  77.776  48.071  1.00 34.32           O  
ATOM   1134  N   GLN A 164       1.237  72.975  49.856  1.00 30.04           N  
ATOM   1135  CA  GLN A 164       1.855  72.919  51.177  1.00 30.04           C  
ATOM   1136  C   GLN A 164       0.819  73.132  52.277  1.00 30.04           C  
ATOM   1137  CB  GLN A 164       2.967  73.962  51.294  1.00 30.04           C  
ATOM   1138  O   GLN A 164      -0.002  74.047  52.196  1.00 30.04           O  
ATOM   1139  CG  GLN A 164       4.319  73.480  50.787  1.00 30.04           C  
ATOM   1140  CD  GLN A 164       5.377  74.566  50.811  1.00 30.04           C  
ATOM   1141  NE2 GLN A 164       6.581  74.232  50.359  1.00 30.04           N  
ATOM   1142  OE1 GLN A 164       5.115  75.698  51.232  1.00 30.04           O  
ATOM   1143  N   SER A 165       0.658  72.187  53.184  1.00 31.35           N  
ATOM   1144  CA  SER A 165       1.019  72.055  54.592  1.00 31.35           C  
ATOM   1145  C   SER A 165      -0.222  71.960  55.474  1.00 31.35           C  
ATOM   1146  CB  SER A 165       1.883  73.236  55.037  1.00 31.35           C  
ATOM   1147  O   SER A 165      -1.203  72.673  55.253  1.00 31.35           O  
ATOM   1148  OG  SER A 165       1.181  74.458  54.884  1.00 31.35           O  
ATOM   1149  N   ARG A 166      -0.312  70.902  56.300  1.00 29.11           N  
ATOM   1150  CA  ARG A 166      -0.393  70.999  57.754  1.00 29.11           C  
ATOM   1151  C   ARG A 166      -1.260  69.884  58.329  1.00 29.11           C  
ATOM   1152  CB  ARG A 166      -0.947  72.363  58.172  1.00 29.11           C  
ATOM   1153  O   ARG A 166      -2.384  69.665  57.871  1.00 29.11           O  
ATOM   1154  CG  ARG A 166       0.057  73.498  58.053  1.00 29.11           C  
ATOM   1155  CD  ARG A 166      -0.438  74.763  58.739  1.00 29.11           C  
ATOM   1156  NE  ARG A 166       0.659  75.515  59.343  1.00 29.11           N  
ATOM   1157  NH1 ARG A 166      -0.572  77.439  59.684  1.00 29.11           N  
ATOM   1158  NH2 ARG A 166       1.631  77.357  60.310  1.00 29.11           N  
ATOM   1159  CZ  ARG A 166       0.570  76.768  59.778  1.00 29.11           C  
ATOM   1160  N   GLN A 167      -0.611  69.014  59.093  1.00 32.29           N  
ATOM   1161  CA  GLN A 167      -0.658  68.836  60.541  1.00 32.29           C  
ATOM   1162  C   GLN A 167      -1.102  67.423  60.907  1.00 32.29           C  
ATOM   1163  CB  GLN A 167      -1.596  69.863  61.178  1.00 32.29           C  
ATOM   1164  O   GLN A 167      -2.158  66.965  60.467  1.00 32.29           O  
ATOM   1165  CG  GLN A 167      -0.872  70.992  61.899  1.00 32.29           C  
ATOM   1166  CD  GLN A 167      -1.824  72.006  62.506  1.00 32.29           C  
ATOM   1167  NE2 GLN A 167      -1.293  73.162  62.890  1.00 32.29           N  
ATOM   1168  OE1 GLN A 167      -3.026  71.753  62.627  1.00 32.29           O  
ATOM   1169  N   ALA A 168      -0.170  66.680  61.577  1.00 27.83           N  
ATOM   1170  CA  ALA A 168       0.143  66.423  62.980  1.00 27.83           C  
ATOM   1171  C   ALA A 168      -0.568  65.169  63.480  1.00 27.83           C  
ATOM   1172  CB  ALA A 168      -0.239  67.626  63.840  1.00 27.83           C  
ATOM   1173  O   ALA A 168      -1.768  64.997  63.255  1.00 27.83           O  
ATOM   1174  N   GLY A 169       0.208  64.187  63.980  1.00 28.75           N  
ATOM   1175  CA  GLY A 169       0.385  63.829  65.378  1.00 28.75           C  
ATOM   1176  C   GLY A 169       0.194  62.347  65.643  1.00 28.75           C  
ATOM   1177  O   GLY A 169      -0.782  61.750  65.184  1.00 28.75           O  
ATOM   1178  N   GLN A 170       1.200  61.645  66.060  1.00 30.86           N  
ATOM   1179  CA  GLN A 170       1.919  60.949  67.122  1.00 30.86           C  
ATOM   1180  C   GLN A 170       0.987  60.030  67.906  1.00 30.86           C  
ATOM   1181  CB  GLN A 170       2.584  61.951  68.066  1.00 30.86           C  
ATOM   1182  O   GLN A 170      -0.078  60.455  68.358  1.00 30.86           O  
ATOM   1183  CG  GLN A 170       3.987  62.362  67.638  1.00 30.86           C  
ATOM   1184  CD  GLN A 170       4.606  63.392  68.564  1.00 30.86           C  
ATOM   1185  NE2 GLN A 170       5.598  64.119  68.063  1.00 30.86           N  
ATOM   1186  OE1 GLN A 170       4.194  63.533  69.720  1.00 30.86           O  
ATOM   1187  N   LEU A 171       1.257  58.676  68.014  1.00 29.78           N  
ATOM   1188  CA  LEU A 171       1.491  57.904  69.229  1.00 29.78           C  
ATOM   1189  C   LEU A 171       1.944  56.487  68.894  1.00 29.78           C  
ATOM   1190  CB  LEU A 171       0.224  57.858  70.087  1.00 29.78           C  
ATOM   1191  O   LEU A 171       1.280  55.782  68.131  1.00 29.78           O  
ATOM   1192  CG  LEU A 171      -0.083  59.109  70.912  1.00 29.78           C  
ATOM   1193  CD1 LEU A 171      -1.581  59.212  71.180  1.00 29.78           C  
ATOM   1194  CD2 LEU A 171       0.700  59.092  72.220  1.00 29.78           C  
ATOM   1195  N   ALA A 172       3.166  56.074  69.054  1.00 28.01           N  
ATOM   1196  CA  ALA A 172       3.952  54.895  69.408  1.00 28.01           C  
ATOM   1197  C   ALA A 172       3.261  54.083  70.500  1.00 28.01           C  
ATOM   1198  CB  ALA A 172       5.352  55.303  69.859  1.00 28.01           C  
ATOM   1199  O   ALA A 172       2.556  54.640  71.344  1.00 28.01           O  
ATOM   1200  N   PRO A 173       3.725  52.688  70.932  1.00 48.72           N  
ATOM   1201  CA  PRO A 173       4.792  51.726  70.648  1.00 48.72           C  
ATOM   1202  C   PRO A 173       4.430  50.302  71.066  1.00 48.72           C  
ATOM   1203  CB  PRO A 173       5.971  52.253  71.470  1.00 48.72           C  
ATOM   1204  O   PRO A 173       3.323  50.061  71.553  1.00 48.72           O  
ATOM   1205  CG  PRO A 173       5.350  52.827  72.703  1.00 48.72           C  
ATOM   1206  CD  PRO A 173       3.856  52.779  72.551  1.00 48.72           C  
ATOM   1207  N   GLU A 174       4.695  49.288  70.306  1.00 27.66           N  
ATOM   1208  CA  GLU A 174       5.094  48.095  71.046  1.00 27.66           C  
ATOM   1209  C   GLU A 174       5.764  47.075  70.129  1.00 27.66           C  
ATOM   1210  CB  GLU A 174       3.884  47.463  71.740  1.00 27.66           C  
ATOM   1211  O   GLU A 174       5.235  46.748  69.065  1.00 27.66           O  
ATOM   1212  CG  GLU A 174       4.251  46.418  72.784  1.00 27.66           C  
ATOM   1213  CD  GLU A 174       4.165  46.938  74.210  1.00 27.66           C  
ATOM   1214  OE1 GLU A 174       4.728  46.295  75.125  1.00 27.66           O  
ATOM   1215  OE2 GLU A 174       3.528  47.995  74.414  1.00 27.66           O  
ATOM   1216  N   ALA A 175       7.125  47.016  70.132  1.00 31.06           N  
ATOM   1217  CA  ALA A 175       8.196  46.089  70.488  1.00 31.06           C  
ATOM   1218  C   ALA A 175       7.908  44.687  69.958  1.00 31.06           C  
ATOM   1219  CB  ALA A 175       8.388  46.053  72.002  1.00 31.06           C  
ATOM   1220  O   ALA A 175       6.807  44.163  70.140  1.00 31.06           O  
ATOM   1221  N   ALA A 176       8.635  44.209  68.959  1.00 29.90           N  
ATOM   1222  CA  ALA A 176       9.693  43.308  68.509  1.00 29.90           C  
ATOM   1223  C   ALA A 176       9.399  41.868  68.920  1.00 29.90           C  
ATOM   1224  CB  ALA A 176      11.043  43.752  69.066  1.00 29.90           C  
ATOM   1225  O   ALA A 176       9.031  41.607  70.068  1.00 29.90           O  
ATOM   1226  N   ARG A 177       9.269  40.979  67.866  1.00 33.04           N  
ATOM   1227  CA  ARG A 177      10.126  39.801  67.777  1.00 33.04           C  
ATOM   1228  C   ARG A 177      10.186  39.274  66.348  1.00 33.04           C  
ATOM   1229  CB  ARG A 177       9.631  38.703  68.721  1.00 33.04           C  
ATOM   1230  O   ARG A 177       9.153  39.124  65.692  1.00 33.04           O  
ATOM   1231  CG  ARG A 177       9.809  39.030  70.195  1.00 33.04           C  
ATOM   1232  CD  ARG A 177       9.416  37.858  71.084  1.00 33.04           C  
ATOM   1233  NE  ARG A 177       9.533  38.194  72.500  1.00 33.04           N  
ATOM   1234  NH1 ARG A 177       9.476  36.004  73.236  1.00 33.04           N  
ATOM   1235  NH2 ARG A 177       9.668  37.720  74.743  1.00 33.04           N  
ATOM   1236  CZ  ARG A 177       9.559  37.305  73.490  1.00 33.04           C  
ATOM   1237  N   PRO A 178      11.381  38.853  65.838  1.00 39.49           N  
ATOM   1238  CA  PRO A 178      12.252  38.801  64.662  1.00 39.49           C  
ATOM   1239  C   PRO A 178      12.190  37.457  63.941  1.00 39.49           C  
ATOM   1240  CB  PRO A 178      13.647  39.044  65.245  1.00 39.49           C  
ATOM   1241  O   PRO A 178      11.848  36.440  64.550  1.00 39.49           O  
ATOM   1242  CG  PRO A 178      13.619  38.389  66.588  1.00 39.49           C  
ATOM   1243  CD  PRO A 178      12.207  37.974  66.887  1.00 39.49           C  
ATOM   1244  N   HIS A 179      11.646  37.380  62.611  1.00 32.74           N  
ATOM   1245  CA  HIS A 179      12.302  36.331  61.839  1.00 32.74           C  
ATOM   1246  C   HIS A 179      12.624  36.807  60.426  1.00 32.74           C  
ATOM   1247  CB  HIS A 179      11.427  35.078  61.784  1.00 32.74           C  
ATOM   1248  O   HIS A 179      11.815  37.494  59.799  1.00 32.74           O  
ATOM   1249  CG  HIS A 179      11.260  34.405  63.109  1.00 32.74           C  
ATOM   1250  CD2 HIS A 179      10.251  34.455  64.010  1.00 32.74           C  
ATOM   1251  ND1 HIS A 179      12.211  33.561  63.640  1.00 32.74           N  
ATOM   1252  CE1 HIS A 179      11.792  33.119  64.814  1.00 32.74           C  
ATOM   1253  NE2 HIS A 179      10.605  33.647  65.062  1.00 32.74           N  
ATOM   1254  N   LYS A 180      13.838  37.310  60.203  1.00 32.86           N  
ATOM   1255  CA  LYS A 180      14.947  37.235  59.256  1.00 32.86           C  
ATOM   1256  C   LYS A 180      14.442  37.249  57.816  1.00 32.86           C  
ATOM   1257  CB  LYS A 180      15.783  35.979  59.506  1.00 32.86           C  
ATOM   1258  O   LYS A 180      13.753  36.323  57.385  1.00 32.86           O  
ATOM   1259  CG  LYS A 180      16.771  36.111  60.656  1.00 32.86           C  
ATOM   1260  CD  LYS A 180      17.545  34.819  60.879  1.00 32.86           C  
ATOM   1261  CE  LYS A 180      18.410  34.893  62.130  1.00 32.86           C  
ATOM   1262  NZ  LYS A 180      19.237  33.661  62.306  1.00 32.86           N  
ATOM   1263  N   ILE A 181      14.053  38.369  57.292  1.00 33.30           N  
ATOM   1264  CA  ILE A 181      13.876  38.778  55.903  1.00 33.30           C  
ATOM   1265  C   ILE A 181      15.233  38.839  55.206  1.00 33.30           C  
ATOM   1266  CB  ILE A 181      13.161  40.144  55.804  1.00 33.30           C  
ATOM   1267  O   ILE A 181      16.149  39.519  55.675  1.00 33.30           O  
ATOM   1268  CG1 ILE A 181      11.732  40.040  56.349  1.00 33.30           C  
ATOM   1269  CG2 ILE A 181      13.160  40.650  54.358  1.00 33.30           C  
ATOM   1270  CD1 ILE A 181      11.105  41.381  56.703  1.00 33.30           C  
ATOM   1271  N   TRP A 182      15.748  37.672  54.720  1.00 35.25           N  
ATOM   1272  CA  TRP A 182      16.728  37.616  53.641  1.00 35.25           C  
ATOM   1273  C   TRP A 182      16.290  38.479  52.462  1.00 35.25           C  
ATOM   1274  CB  TRP A 182      16.939  36.171  53.181  1.00 35.25           C  
ATOM   1275  O   TRP A 182      15.156  38.368  51.991  1.00 35.25           O  
ATOM   1276  CG  TRP A 182      17.987  35.431  53.958  1.00 35.25           C  
ATOM   1277  CD1 TRP A 182      18.023  35.234  55.311  1.00 35.25           C  
ATOM   1278  CD2 TRP A 182      19.153  34.794  53.428  1.00 35.25           C  
ATOM   1279  CE2 TRP A 182      19.852  34.229  54.517  1.00 35.25           C  
ATOM   1280  CE3 TRP A 182      19.675  34.645  52.136  1.00 35.25           C  
ATOM   1281  NE1 TRP A 182      19.143  34.512  55.653  1.00 35.25           N  
ATOM   1282  CH2 TRP A 182      21.536  33.394  53.079  1.00 35.25           C  
ATOM   1283  CZ2 TRP A 182      21.048  33.525  54.353  1.00 35.25           C  
ATOM   1284  CZ3 TRP A 182      20.865  33.945  51.975  1.00 35.25           C  
ATOM   1285  N   LYS A 183      16.600  39.755  52.425  1.00 33.86           N  
ATOM   1286  CA  LYS A 183      16.820  40.655  51.296  1.00 33.86           C  
ATOM   1287  C   LYS A 183      17.586  39.956  50.177  1.00 33.86           C  
ATOM   1288  CB  LYS A 183      17.576  41.906  51.747  1.00 33.86           C  
ATOM   1289  O   LYS A 183      18.699  39.470  50.389  1.00 33.86           O  
ATOM   1290  CG  LYS A 183      16.708  42.926  52.469  1.00 33.86           C  
ATOM   1291  CD  LYS A 183      17.510  44.158  52.869  1.00 33.86           C  
ATOM   1292  CE  LYS A 183      16.662  45.146  53.658  1.00 33.86           C  
ATOM   1293  NZ  LYS A 183      17.458  46.332  54.098  1.00 33.86           N  
ATOM   1294  N   ALA A 184      16.834  39.394  49.210  1.00 36.13           N  
ATOM   1295  CA  ALA A 184      17.424  39.288  47.877  1.00 36.13           C  
ATOM   1296  C   ALA A 184      16.627  40.099  46.859  1.00 36.13           C  
ATOM   1297  CB  ALA A 184      17.502  37.826  47.445  1.00 36.13           C  
ATOM   1298  O   ALA A 184      15.396  40.150  46.923  1.00 36.13           O  
ATOM   1299  N   PRO A 185      17.339  40.924  46.042  1.00 39.74           N  
ATOM   1300  CA  PRO A 185      17.009  41.947  45.047  1.00 39.74           C  
ATOM   1301  C   PRO A 185      16.116  41.415  43.929  1.00 39.74           C  
ATOM   1302  CB  PRO A 185      18.377  42.363  44.502  1.00 39.74           C  
ATOM   1303  O   PRO A 185      16.204  40.238  43.570  1.00 39.74           O  
ATOM   1304  CG  PRO A 185      19.261  41.183  44.748  1.00 39.74           C  
ATOM   1305  CD  PRO A 185      18.565  40.256  45.703  1.00 39.74           C  
ATOM   1306  N   VAL A 186      14.819  41.853  43.871  1.00 45.81           N  
ATOM   1307  CA  VAL A 186      13.837  42.028  42.806  1.00 45.81           C  
ATOM   1308  C   VAL A 186      14.546  42.406  41.507  1.00 45.81           C  
ATOM   1309  CB  VAL A 186      12.787  43.101  43.172  1.00 45.81           C  
ATOM   1310  O   VAL A 186      15.112  43.495  41.396  1.00 45.81           O  
ATOM   1311  CG1 VAL A 186      11.888  43.406  41.976  1.00 45.81           C  
ATOM   1312  CG2 VAL A 186      11.955  42.645  44.369  1.00 45.81           C  
ATOM   1313  N   ALA A 187      15.344  41.446  40.974  1.00 39.05           N  
ATOM   1314  CA  ALA A 187      15.780  41.435  39.580  1.00 39.05           C  
ATOM   1315  C   ALA A 187      14.849  40.586  38.720  1.00 39.05           C  
ATOM   1316  CB  ALA A 187      17.214  40.921  39.475  1.00 39.05           C  
ATOM   1317  O   ALA A 187      14.417  39.509  39.139  1.00 39.05           O  
ATOM   1318  N   THR A 188      13.691  41.045  38.195  1.00 47.12           N  
ATOM   1319  CA  THR A 188      13.167  40.778  36.860  1.00 47.12           C  
ATOM   1320  C   THR A 188      13.542  39.371  36.403  1.00 47.12           C  
ATOM   1321  CB  THR A 188      13.688  41.807  35.839  1.00 47.12           C  
ATOM   1322  O   THR A 188      14.703  39.103  36.089  1.00 47.12           O  
ATOM   1323  CG2 THR A 188      12.547  42.645  35.272  1.00 47.12           C  
ATOM   1324  OG1 THR A 188      14.629  42.676  36.483  1.00 47.12           O  
ATOM   1325  N   ALA A 189      13.171  38.267  37.048  1.00 47.02           N  
ATOM   1326  CA  ALA A 189      13.349  36.881  36.621  1.00 47.02           C  
ATOM   1327  C   ALA A 189      12.075  36.337  35.980  1.00 47.02           C  
ATOM   1328  CB  ALA A 189      13.761  36.008  37.803  1.00 47.02           C  
ATOM   1329  O   ALA A 189      11.094  36.058  36.674  1.00 47.02           O  
ATOM   1330  N   THR A 190      11.475  36.941  34.964  1.00 49.44           N  
ATOM   1331  CA  THR A 190      10.814  36.061  34.007  1.00 49.44           C  
ATOM   1332  C   THR A 190      11.836  35.210  33.258  1.00 49.44           C  
ATOM   1333  CB  THR A 190       9.974  36.865  32.997  1.00 49.44           C  
ATOM   1334  O   THR A 190      12.621  35.730  32.463  1.00 49.44           O  
ATOM   1335  CG2 THR A 190       8.757  37.492  33.671  1.00 49.44           C  
ATOM   1336  OG1 THR A 190      10.782  37.904  32.432  1.00 49.44           O  
ATOM   1337  N   SER A 191      12.809  34.497  33.956  1.00 44.42           N  
ATOM   1338  CA  SER A 191      13.572  33.341  33.497  1.00 44.42           C  
ATOM   1339  C   SER A 191      12.693  32.378  32.706  1.00 44.42           C  
ATOM   1340  CB  SER A 191      14.204  32.611  34.682  1.00 44.42           C  
ATOM   1341  O   SER A 191      11.626  31.975  33.174  1.00 44.42           O  
ATOM   1342  OG  SER A 191      13.244  31.809  35.349  1.00 44.42           O  
ATOM   1343  N   ARG A 192      12.202  32.688  31.500  1.00 51.09           N  
ATOM   1344  CA  ARG A 192      11.937  31.711  30.449  1.00 51.09           C  
ATOM   1345  C   ARG A 192      12.513  30.347  30.811  1.00 51.09           C  
ATOM   1346  CB  ARG A 192      12.515  32.187  29.115  1.00 51.09           C  
ATOM   1347  O   ARG A 192      13.730  30.194  30.935  1.00 51.09           O  
ATOM   1348  CG  ARG A 192      11.746  33.338  28.485  1.00 51.09           C  
ATOM   1349  CD  ARG A 192      12.147  33.557  27.033  1.00 51.09           C  
ATOM   1350  NE  ARG A 192      11.536  34.763  26.481  1.00 51.09           N  
ATOM   1351  NH1 ARG A 192      11.203  33.878  24.373  1.00 51.09           N  
ATOM   1352  NH2 ARG A 192      10.561  36.030  24.833  1.00 51.09           N  
ATOM   1353  CZ  ARG A 192      11.101  34.888  25.230  1.00 51.09           C  
ATOM   1354  N   LEU A 193      11.989  29.689  31.908  1.00 43.44           N  
ATOM   1355  CA  LEU A 193      12.227  28.254  32.020  1.00 43.44           C  
ATOM   1356  C   LEU A 193      12.519  27.644  30.653  1.00 43.44           C  
ATOM   1357  CB  LEU A 193      11.020  27.558  32.655  1.00 43.44           C  
ATOM   1358  O   LEU A 193      11.747  27.827  29.709  1.00 43.44           O  
ATOM   1359  CG  LEU A 193      10.831  27.766  34.158  1.00 43.44           C  
ATOM   1360  CD1 LEU A 193       9.413  27.387  34.572  1.00 43.44           C  
ATOM   1361  CD2 LEU A 193      11.857  26.957  34.944  1.00 43.44           C  
ATOM   1362  N   LYS A 194      13.745  27.764  30.104  1.00 47.23           N  
ATOM   1363  CA  LYS A 194      14.203  26.966  28.970  1.00 47.23           C  
ATOM   1364  C   LYS A 194      13.878  25.488  29.171  1.00 47.23           C  
ATOM   1365  CB  LYS A 194      15.706  27.147  28.758  1.00 47.23           C  
ATOM   1366  O   LYS A 194      14.418  24.846  30.074  1.00 47.23           O  
ATOM   1367  CG  LYS A 194      16.065  28.288  27.817  1.00 47.23           C  
ATOM   1368  CD  LYS A 194      17.564  28.560  27.815  1.00 47.23           C  
ATOM   1369  CE  LYS A 194      17.927  29.688  26.859  1.00 47.23           C  
ATOM   1370  NZ  LYS A 194      19.389  29.991  26.889  1.00 47.23           N  
ATOM   1371  N   VAL A 195      12.568  25.119  29.128  1.00 52.25           N  
ATOM   1372  CA  VAL A 195      12.233  23.703  29.012  1.00 52.25           C  
ATOM   1373  C   VAL A 195      12.898  23.114  27.770  1.00 52.25           C  
ATOM   1374  CB  VAL A 195      10.704  23.485  28.952  1.00 52.25           C  
ATOM   1375  O   VAL A 195      12.844  23.706  26.690  1.00 52.25           O  
ATOM   1376  CG1 VAL A 195      10.374  21.995  28.872  1.00 52.25           C  
ATOM   1377  CG2 VAL A 195      10.027  24.121  30.164  1.00 52.25           C  
ATOM   1378  N   PRO A 196      13.962  22.270  28.002  1.00 54.73           N  
ATOM   1379  CA  PRO A 196      14.471  21.601  26.802  1.00 54.73           C  
ATOM   1380  C   PRO A 196      13.356  21.110  25.882  1.00 54.73           C  
ATOM   1381  CB  PRO A 196      15.270  20.424  27.368  1.00 54.73           C  
ATOM   1382  O   PRO A 196      12.268  20.768  26.352  1.00 54.73           O  
ATOM   1383  CG  PRO A 196      14.748  20.239  28.756  1.00 54.73           C  
ATOM   1384  CD  PRO A 196      14.123  21.529  29.206  1.00 54.73           C  
ATOM   1385  N   PRO A 197      13.379  21.606  24.518  1.00 55.87           N  
ATOM   1386  CA  PRO A 197      12.356  21.065  23.619  1.00 55.87           C  
ATOM   1387  C   PRO A 197      12.114  19.573  23.830  1.00 55.87           C  
ATOM   1388  CB  PRO A 197      12.934  21.333  22.227  1.00 55.87           C  
ATOM   1389  O   PRO A 197      13.067  18.805  23.989  1.00 55.87           O  
ATOM   1390  CG  PRO A 197      14.405  21.480  22.445  1.00 55.87           C  
ATOM   1391  CD  PRO A 197      14.635  21.918  23.863  1.00 55.87           C  
ATOM   1392  N   LYS A 198      11.068  19.213  24.599  1.00 56.82           N  
ATOM   1393  CA  LYS A 198      10.638  17.820  24.681  1.00 56.82           C  
ATOM   1394  C   LYS A 198      10.474  17.213  23.291  1.00 56.82           C  
ATOM   1395  CB  LYS A 198       9.326  17.709  25.460  1.00 56.82           C  
ATOM   1396  O   LYS A 198       9.861  17.820  22.411  1.00 56.82           O  
ATOM   1397  CG  LYS A 198       8.986  16.292  25.899  1.00 56.82           C  
ATOM   1398  CD  LYS A 198       7.750  16.265  26.790  1.00 56.82           C  
ATOM   1399  CE  LYS A 198       7.375  14.843  27.184  1.00 56.82           C  
ATOM   1400  NZ  LYS A 198       6.207  14.815  28.114  1.00 56.82           N  
ATOM   1401  N   ILE A 199      11.421  16.363  22.917  1.00 61.72           N  
ATOM   1402  CA  ILE A 199      11.340  15.557  21.703  1.00 61.72           C  
ATOM   1403  C   ILE A 199      10.104  14.662  21.760  1.00 61.72           C  
ATOM   1404  CB  ILE A 199      12.612  14.703  21.505  1.00 61.72           C  
ATOM   1405  O   ILE A 199       9.940  13.879  22.698  1.00 61.72           O  
ATOM   1406  CG1 ILE A 199      13.852  15.601  21.427  1.00 61.72           C  
ATOM   1407  CG2 ILE A 199      12.487  13.830  20.253  1.00 61.72           C  
ATOM   1408  CD1 ILE A 199      15.171  14.844  21.497  1.00 61.72           C  
ATOM   1409  N   THR A 200       9.087  15.055  21.006  1.00 63.20           N  
ATOM   1410  CA  THR A 200       7.887  14.228  20.943  1.00 63.20           C  
ATOM   1411  C   THR A 200       8.024  13.157  19.865  1.00 63.20           C  
ATOM   1412  CB  THR A 200       6.635  15.081  20.666  1.00 63.20           C  
ATOM   1413  O   THR A 200       8.332  13.465  18.712  1.00 63.20           O  
ATOM   1414  CG2 THR A 200       6.311  15.985  21.851  1.00 63.20           C  
ATOM   1415  OG1 THR A 200       6.865  15.894  19.508  1.00 63.20           O  
ATOM   1416  N   PRO A 201       8.177  11.844  20.382  1.00 65.98           N  
ATOM   1417  CA  PRO A 201       8.233  10.750  19.409  1.00 65.98           C  
ATOM   1418  C   PRO A 201       6.955  10.628  18.583  1.00 65.98           C  
ATOM   1419  CB  PRO A 201       8.439   9.511  20.284  1.00 65.98           C  
ATOM   1420  O   PRO A 201       5.852  10.734  19.126  1.00 65.98           O  
ATOM   1421  CG  PRO A 201       7.868   9.884  21.615  1.00 65.98           C  
ATOM   1422  CD  PRO A 201       8.001  11.369  21.791  1.00 65.98           C  
ATOM   1423  N   ARG A 202       7.131  10.682  17.259  1.00 73.64           N  
ATOM   1424  CA  ARG A 202       6.001  10.483  16.356  1.00 73.64           C  
ATOM   1425  C   ARG A 202       6.096   9.134  15.651  1.00 73.64           C  
ATOM   1426  CB  ARG A 202       5.932  11.610  15.324  1.00 73.64           C  
ATOM   1427  O   ARG A 202       7.171   8.741  15.192  1.00 73.64           O  
ATOM   1428  CG  ARG A 202       5.545  12.959  15.910  1.00 73.64           C  
ATOM   1429  CD  ARG A 202       5.158  13.954  14.825  1.00 73.64           C  
ATOM   1430  NE  ARG A 202       4.654  15.201  15.394  1.00 73.64           N  
ATOM   1431  NH1 ARG A 202       4.723  16.377  13.406  1.00 73.64           N  
ATOM   1432  NH2 ARG A 202       3.996  17.401  15.324  1.00 73.64           N  
ATOM   1433  CZ  ARG A 202       4.459  16.323  14.706  1.00 73.64           C  
ATOM   1434  N   TYR A 203       4.895   8.392  15.662  1.00 79.15           N  
ATOM   1435  CA  TYR A 203       4.866   7.055  15.078  1.00 79.15           C  
ATOM   1436  C   TYR A 203       4.062   7.042  13.784  1.00 79.15           C  
ATOM   1437  CB  TYR A 203       4.277   6.048  16.070  1.00 79.15           C  
ATOM   1438  O   TYR A 203       2.936   7.544  13.741  1.00 79.15           O  
ATOM   1439  CG  TYR A 203       5.058   5.934  17.356  1.00 79.15           C  
ATOM   1440  CD1 TYR A 203       6.164   5.092  17.450  1.00 79.15           C  
ATOM   1441  CD2 TYR A 203       4.693   6.666  18.481  1.00 79.15           C  
ATOM   1442  CE1 TYR A 203       6.886   4.982  18.633  1.00 79.15           C  
ATOM   1443  CE2 TYR A 203       5.408   6.564  19.669  1.00 79.15           C  
ATOM   1444  OH  TYR A 203       7.213   5.616  20.910  1.00 79.15           O  
ATOM   1445  CZ  TYR A 203       6.501   5.721  19.736  1.00 79.15           C  
ATOM   1446  N   VAL A 204       4.669   6.589  12.759  1.00 83.44           N  
ATOM   1447  CA  VAL A 204       3.985   6.407  11.483  1.00 83.44           C  
ATOM   1448  C   VAL A 204       3.972   4.927  11.110  1.00 83.44           C  
ATOM   1449  CB  VAL A 204       4.650   7.234  10.360  1.00 83.44           C  
ATOM   1450  O   VAL A 204       5.027   4.293  11.020  1.00 83.44           O  
ATOM   1451  CG1 VAL A 204       3.923   7.025   9.033  1.00 83.44           C  
ATOM   1452  CG2 VAL A 204       4.675   8.716  10.732  1.00 83.44           C  
ATOM   1453  N   ASN A 205       2.731   4.435  10.917  1.00 88.11           N  
ATOM   1454  CA  ASN A 205       2.566   3.029  10.566  1.00 88.11           C  
ATOM   1455  C   ASN A 205       2.009   2.865   9.155  1.00 88.11           C  
ATOM   1456  CB  ASN A 205       1.661   2.325  11.579  1.00 88.11           C  
ATOM   1457  O   ASN A 205       0.915   3.347   8.855  1.00 88.11           O  
ATOM   1458  CG  ASN A 205       2.220   2.364  12.988  1.00 88.11           C  
ATOM   1459  ND2 ASN A 205       1.338   2.489  13.973  1.00 88.11           N  
ATOM   1460  OD1 ASN A 205       3.435   2.284  13.189  1.00 88.11           O  
ATOM   1461  N   ILE A 206       2.765   2.247   8.301  1.00 90.43           N  
ATOM   1462  CA  ILE A 206       2.368   2.037   6.913  1.00 90.43           C  
ATOM   1463  C   ILE A 206       2.161   0.546   6.656  1.00 90.43           C  
ATOM   1464  CB  ILE A 206       3.414   2.610   5.932  1.00 90.43           C  
ATOM   1465  O   ILE A 206       2.988  -0.279   7.051  1.00 90.43           O  
ATOM   1466  CG1 ILE A 206       3.615   4.110   6.181  1.00 90.43           C  
ATOM   1467  CG2 ILE A 206       2.996   2.347   4.482  1.00 90.43           C  
ATOM   1468  CD1 ILE A 206       4.797   4.709   5.433  1.00 90.43           C  
ATOM   1469  N   MET A 207       1.074   0.287   6.002  1.00 91.14           N  
ATOM   1470  CA  MET A 207       0.766  -1.092   5.636  1.00 91.14           C  
ATOM   1471  C   MET A 207       0.839  -1.283   4.125  1.00 91.14           C  
ATOM   1472  CB  MET A 207      -0.621  -1.488   6.147  1.00 91.14           C  
ATOM   1473  O   MET A 207       0.327  -0.459   3.365  1.00 91.14           O  
ATOM   1474  CG  MET A 207      -0.976  -2.943   5.892  1.00 91.14           C  
ATOM   1475  SD  MET A 207      -2.544  -3.438   6.705  1.00 91.14           S  
ATOM   1476  CE  MET A 207      -3.742  -2.616   5.618  1.00 91.14           C  
ATOM   1477  N   VAL A 208       1.430  -2.421   3.730  1.00 92.15           N  
ATOM   1478  CA  VAL A 208       1.554  -2.727   2.309  1.00 92.15           C  
ATOM   1479  C   VAL A 208       0.718  -3.960   1.970  1.00 92.15           C  
ATOM   1480  CB  VAL A 208       3.027  -2.955   1.903  1.00 92.15           C  
ATOM   1481  O   VAL A 208       0.866  -5.010   2.600  1.00 92.15           O  
ATOM   1482  CG1 VAL A 208       3.143  -3.195   0.399  1.00 92.15           C  
ATOM   1483  CG2 VAL A 208       3.886  -1.764   2.324  1.00 92.15           C  
ATOM   1484  N   VAL A 209      -0.211  -3.741   0.964  1.00 91.60           N  
ATOM   1485  CA  VAL A 209      -1.109  -4.827   0.587  1.00 91.60           C  
ATOM   1486  C   VAL A 209      -1.094  -5.008  -0.929  1.00 91.60           C  
ATOM   1487  CB  VAL A 209      -2.551  -4.567   1.078  1.00 91.60           C  
ATOM   1488  O   VAL A 209      -1.049  -4.028  -1.677  1.00 91.60           O  
ATOM   1489  CG1 VAL A 209      -3.480  -5.702   0.651  1.00 91.60           C  
ATOM   1490  CG2 VAL A 209      -2.574  -4.395   2.596  1.00 91.60           C  
ATOM   1491  N   GLY A 210      -1.168  -6.290  -1.385  1.00 91.24           N  
ATOM   1492  CA  GLY A 210      -1.227  -6.605  -2.804  1.00 91.24           C  
ATOM   1493  C   GLY A 210      -1.097  -8.089  -3.092  1.00 91.24           C  
ATOM   1494  O   GLY A 210      -0.944  -8.894  -2.171  1.00 91.24           O  
ATOM   1495  N   GLU A 211      -1.297  -8.403  -4.378  1.00 90.15           N  
ATOM   1496  CA  GLU A 211      -1.144  -9.784  -4.825  1.00 90.15           C  
ATOM   1497  C   GLU A 211       0.268 -10.297  -4.558  1.00 90.15           C  
ATOM   1498  CB  GLU A 211      -1.476  -9.908  -6.314  1.00 90.15           C  
ATOM   1499  O   GLU A 211       1.216  -9.512  -4.486  1.00 90.15           O  
ATOM   1500  CG  GLU A 211      -1.519 -11.344  -6.817  1.00 90.15           C  
ATOM   1501  CD  GLU A 211      -1.857 -11.451  -8.296  1.00 90.15           C  
ATOM   1502  OE1 GLU A 211      -1.784 -12.569  -8.855  1.00 90.15           O  
ATOM   1503  OE2 GLU A 211      -2.197 -10.410  -8.900  1.00 90.15           O  
ATOM   1504  N   SER A 212       0.319 -11.614  -4.399  1.00 88.73           N  
ATOM   1505  CA  SER A 212       1.628 -12.213  -4.158  1.00 88.73           C  
ATOM   1506  C   SER A 212       2.519 -12.110  -5.391  1.00 88.73           C  
ATOM   1507  CB  SER A 212       1.479 -13.679  -3.748  1.00 88.73           C  
ATOM   1508  O   SER A 212       2.040 -12.222  -6.521  1.00 88.73           O  
ATOM   1509  OG  SER A 212       2.746 -14.266  -3.511  1.00 88.73           O  
ATOM   1510  N   GLY A 213       3.831 -11.732  -5.160  1.00 86.08           N  
ATOM   1511  CA  GLY A 213       4.810 -11.739  -6.235  1.00 86.08           C  
ATOM   1512  C   GLY A 213       4.988 -10.382  -6.889  1.00 86.08           C  
ATOM   1513  O   GLY A 213       5.564 -10.281  -7.975  1.00 86.08           O  
ATOM   1514  N   LEU A 214       4.490  -9.325  -6.297  1.00 89.25           N  
ATOM   1515  CA  LEU A 214       4.586  -7.994  -6.885  1.00 89.25           C  
ATOM   1516  C   LEU A 214       5.807  -7.251  -6.352  1.00 89.25           C  
ATOM   1517  CB  LEU A 214       3.317  -7.187  -6.598  1.00 89.25           C  
ATOM   1518  O   LEU A 214       6.138  -6.166  -6.835  1.00 89.25           O  
ATOM   1519  CG  LEU A 214       2.039  -7.665  -7.289  1.00 89.25           C  
ATOM   1520  CD1 LEU A 214       0.851  -6.814  -6.853  1.00 89.25           C  
ATOM   1521  CD2 LEU A 214       2.204  -7.626  -8.804  1.00 89.25           C  
ATOM   1522  N   GLY A 215       6.502  -7.930  -5.433  1.00 87.33           N  
ATOM   1523  CA  GLY A 215       7.732  -7.322  -4.952  1.00 87.33           C  
ATOM   1524  C   GLY A 215       7.517  -6.396  -3.770  1.00 87.33           C  
ATOM   1525  O   GLY A 215       8.189  -5.370  -3.648  1.00 87.33           O  
ATOM   1526  N   LYS A 216       6.611  -6.598  -2.878  1.00 89.47           N  
ATOM   1527  CA  LYS A 216       6.257  -5.785  -1.718  1.00 89.47           C  
ATOM   1528  C   LYS A 216       7.403  -5.734  -0.712  1.00 89.47           C  
ATOM   1529  CB  LYS A 216       4.994  -6.329  -1.046  1.00 89.47           C  
ATOM   1530  O   LYS A 216       7.793  -4.654  -0.263  1.00 89.47           O  
ATOM   1531  CG  LYS A 216       3.769  -6.338  -1.948  1.00 89.47           C  
ATOM   1532  CD  LYS A 216       2.540  -6.861  -1.215  1.00 89.47           C  
ATOM   1533  CE  LYS A 216       2.672  -8.341  -0.886  1.00 89.47           C  
ATOM   1534  NZ  LYS A 216       2.175  -9.203  -2.000  1.00 89.47           N  
ATOM   1535  N   THR A 217       7.945  -6.855  -0.470  1.00 86.51           N  
ATOM   1536  CA  THR A 217       9.042  -6.910   0.490  1.00 86.51           C  
ATOM   1537  C   THR A 217      10.279  -6.207  -0.062  1.00 86.51           C  
ATOM   1538  CB  THR A 217       9.395  -8.364   0.853  1.00 86.51           C  
ATOM   1539  O   THR A 217      10.965  -5.485   0.665  1.00 86.51           O  
ATOM   1540  CG2 THR A 217      10.464  -8.416   1.939  1.00 86.51           C  
ATOM   1541  OG1 THR A 217       8.217  -9.031   1.325  1.00 86.51           O  
ATOM   1542  N   THR A 218      10.445  -6.430  -1.323  1.00 89.13           N  
ATOM   1543  CA  THR A 218      11.576  -5.784  -1.979  1.00 89.13           C  
ATOM   1544  C   THR A 218      11.397  -4.268  -1.997  1.00 89.13           C  
ATOM   1545  CB  THR A 218      11.755  -6.299  -3.419  1.00 89.13           C  
ATOM   1546  O   THR A 218      12.359  -3.522  -1.801  1.00 89.13           O  
ATOM   1547  CG2 THR A 218      13.032  -5.748  -4.046  1.00 89.13           C  
ATOM   1548  OG1 THR A 218      11.823  -7.730  -3.404  1.00 89.13           O  
ATOM   1549  N   PHE A 219      10.226  -3.841  -2.198  1.00 90.19           N  
ATOM   1550  CA  PHE A 219       9.907  -2.419  -2.182  1.00 90.19           C  
ATOM   1551  C   PHE A 219      10.250  -1.802  -0.831  1.00 90.19           C  
ATOM   1552  CB  PHE A 219       8.425  -2.196  -2.499  1.00 90.19           C  
ATOM   1553  O   PHE A 219      10.823  -0.713  -0.768  1.00 90.19           O  
ATOM   1554  CG  PHE A 219       7.970  -0.774  -2.309  1.00 90.19           C  
ATOM   1555  CD1 PHE A 219       7.273  -0.400  -1.167  1.00 90.19           C  
ATOM   1556  CD2 PHE A 219       8.240   0.188  -3.273  1.00 90.19           C  
ATOM   1557  CE1 PHE A 219       6.851   0.916  -0.988  1.00 90.19           C  
ATOM   1558  CE2 PHE A 219       7.821   1.505  -3.102  1.00 90.19           C  
ATOM   1559  CZ  PHE A 219       7.126   1.866  -1.959  1.00 90.19           C  
ATOM   1560  N   ILE A 220       9.918  -2.495   0.221  1.00 88.48           N  
ATOM   1561  CA  ILE A 220      10.168  -2.008   1.573  1.00 88.48           C  
ATOM   1562  C   ILE A 220      11.670  -1.835   1.790  1.00 88.48           C  
ATOM   1563  CB  ILE A 220       9.581  -2.964   2.635  1.00 88.48           C  
ATOM   1564  O   ILE A 220      12.111  -0.823   2.339  1.00 88.48           O  
ATOM   1565  CG1 ILE A 220       8.051  -2.993   2.539  1.00 88.48           C  
ATOM   1566  CG2 ILE A 220      10.034  -2.554   4.040  1.00 88.48           C  
ATOM   1567  CD1 ILE A 220       7.397  -4.064   3.401  1.00 88.48           C  
ATOM   1568  N   LYS A 221      12.410  -2.692   1.260  1.00 85.49           N  
ATOM   1569  CA  LYS A 221      13.865  -2.635   1.365  1.00 85.49           C  
ATOM   1570  C   LYS A 221      14.423  -1.426   0.620  1.00 85.49           C  
ATOM   1571  CB  LYS A 221      14.493  -3.920   0.822  1.00 85.49           C  
ATOM   1572  O   LYS A 221      15.301  -0.727   1.131  1.00 85.49           O  
ATOM   1573  CG  LYS A 221      14.252  -5.143   1.695  1.00 85.49           C  
ATOM   1574  CD  LYS A 221      14.901  -6.388   1.104  1.00 85.49           C  
ATOM   1575  CE  LYS A 221      14.546  -7.636   1.901  1.00 85.49           C  
ATOM   1576  NZ  LYS A 221      15.032  -8.879   1.229  1.00 85.49           N  
ATOM   1577  N   ASN A 222      13.924  -1.225  -0.567  1.00 86.02           N  
ATOM   1578  CA  ASN A 222      14.377  -0.129  -1.416  1.00 86.02           C  
ATOM   1579  C   ASN A 222      13.943   1.226  -0.864  1.00 86.02           C  
ATOM   1580  CB  ASN A 222      13.862  -0.309  -2.846  1.00 86.02           C  
ATOM   1581  O   ASN A 222      14.651   2.222  -1.022  1.00 86.02           O  
ATOM   1582  CG  ASN A 222      14.571  -1.426  -3.586  1.00 86.02           C  
ATOM   1583  ND2 ASN A 222      14.157  -1.675  -4.822  1.00 86.02           N  
ATOM   1584  OD1 ASN A 222      15.483  -2.061  -3.050  1.00 86.02           O  
ATOM   1585  N   LEU A 223      12.790   1.288  -0.164  1.00 85.81           N  
ATOM   1586  CA  LEU A 223      12.256   2.524   0.397  1.00 85.81           C  
ATOM   1587  C   LEU A 223      13.161   3.054   1.504  1.00 85.81           C  
ATOM   1588  CB  LEU A 223      10.843   2.299   0.941  1.00 85.81           C  
ATOM   1589  O   LEU A 223      13.416   4.258   1.581  1.00 85.81           O  
ATOM   1590  CG  LEU A 223      10.105   3.540   1.447  1.00 85.81           C  
ATOM   1591  CD1 LEU A 223       9.833   4.501   0.294  1.00 85.81           C  
ATOM   1592  CD2 LEU A 223       8.806   3.145   2.139  1.00 85.81           C  
ATOM   1593  N   PHE A 224      13.895   2.041   2.248  1.00 78.42           N  
ATOM   1594  CA  PHE A 224      14.618   2.471   3.438  1.00 78.42           C  
ATOM   1595  C   PHE A 224      16.122   2.324   3.241  1.00 78.42           C  
ATOM   1596  CB  PHE A 224      14.168   1.667   4.662  1.00 78.42           C  
ATOM   1597  O   PHE A 224      16.902   2.562   4.165  1.00 78.42           O  
ATOM   1598  CG  PHE A 224      12.785   2.015   5.142  1.00 78.42           C  
ATOM   1599  CD1 PHE A 224      12.547   3.209   5.812  1.00 78.42           C  
ATOM   1600  CD2 PHE A 224      11.723   1.148   4.924  1.00 78.42           C  
ATOM   1601  CE1 PHE A 224      11.268   3.534   6.257  1.00 78.42           C  
ATOM   1602  CE2 PHE A 224      10.442   1.465   5.366  1.00 78.42           C  
ATOM   1603  CZ  PHE A 224      10.217   2.659   6.033  1.00 78.42           C  
ATOM   1604  N   SER A 225      16.514   1.881   2.162  1.00 69.42           N  
ATOM   1605  CA  SER A 225      17.922   1.609   1.894  1.00 69.42           C  
ATOM   1606  C   SER A 225      18.781   2.845   2.138  1.00 69.42           C  
ATOM   1607  CB  SER A 225      18.110   1.123   0.456  1.00 69.42           C  
ATOM   1608  O   SER A 225      19.891   2.743   2.663  1.00 69.42           O  
ATOM   1609  OG  SER A 225      17.443  -0.111   0.251  1.00 69.42           O  
ATOM   1610  N   SER A 226      18.273   4.026   2.053  1.00 63.14           N  
ATOM   1611  CA  SER A 226      19.041   5.259   2.192  1.00 63.14           C  
ATOM   1612  C   SER A 226      19.053   5.743   3.638  1.00 63.14           C  
ATOM   1613  CB  SER A 226      18.472   6.351   1.285  1.00 63.14           C  
ATOM   1614  O   SER A 226      19.998   6.407   4.069  1.00 63.14           O  
ATOM   1615  OG  SER A 226      17.116   6.613   1.604  1.00 63.14           O  
ATOM   1616  N   TYR A 227      18.112   5.156   4.429  1.00 64.91           N  
ATOM   1617  CA  TYR A 227      17.931   5.698   5.770  1.00 64.91           C  
ATOM   1618  C   TYR A 227      18.505   4.756   6.822  1.00 64.91           C  
ATOM   1619  CB  TYR A 227      16.447   5.953   6.052  1.00 64.91           C  
ATOM   1620  O   TYR A 227      18.798   5.173   7.945  1.00 64.91           O  
ATOM   1621  CG  TYR A 227      15.877   7.123   5.286  1.00 64.91           C  
ATOM   1622  CD1 TYR A 227      16.042   8.428   5.744  1.00 64.91           C  
ATOM   1623  CD2 TYR A 227      15.171   6.925   4.104  1.00 64.91           C  
ATOM   1624  CE1 TYR A 227      15.516   9.508   5.044  1.00 64.91           C  
ATOM   1625  CE2 TYR A 227      14.641   7.998   3.395  1.00 64.91           C  
ATOM   1626  OH  TYR A 227      14.296  10.349   3.174  1.00 64.91           O  
ATOM   1627  CZ  TYR A 227      14.818   9.283   3.872  1.00 64.91           C  
ATOM   1628  N   THR A 228      18.709   3.490   6.629  1.00 58.81           N  
ATOM   1629  CA  THR A 228      19.124   2.448   7.561  1.00 58.81           C  
ATOM   1630  C   THR A 228      20.645   2.331   7.600  1.00 58.81           C  
ATOM   1631  CB  THR A 228      18.512   1.086   7.184  1.00 58.81           C  
ATOM   1632  O   THR A 228      21.221   2.000   8.638  1.00 58.81           O  
ATOM   1633  CG2 THR A 228      16.995   1.102   7.342  1.00 58.81           C  
ATOM   1634  OG1 THR A 228      18.836   0.783   5.821  1.00 58.81           O  
ATOM   1635  N   LYS A 229      21.435   2.936   6.770  1.00 52.87           N  
ATOM   1636  CA  LYS A 229      22.860   2.621   6.775  1.00 52.87           C  
ATOM   1637  C   LYS A 229      23.695   3.850   7.123  1.00 52.87           C  
ATOM   1638  CB  LYS A 229      23.291   2.063   5.417  1.00 52.87           C  
ATOM   1639  O   LYS A 229      24.914   3.756   7.277  1.00 52.87           O  
ATOM   1640  CG  LYS A 229      24.403   1.027   5.499  1.00 52.87           C  
ATOM   1641  CD  LYS A 229      24.647   0.361   4.150  1.00 52.87           C  
ATOM   1642  CE  LYS A 229      25.784  -0.649   4.222  1.00 52.87           C  
ATOM   1643  NZ  LYS A 229      25.991  -1.343   2.916  1.00 52.87           N  
ATOM   1644  N   GLY A 230      23.085   4.949   7.424  1.00 40.49           N  
ATOM   1645  CA  GLY A 230      23.782   6.174   7.782  1.00 40.49           C  
ATOM   1646  C   GLY A 230      24.053   6.293   9.270  1.00 40.49           C  
ATOM   1647  O   GLY A 230      24.819   7.158   9.700  1.00 40.49           O  
ATOM   1648  N   GLU A 231      24.160   5.137  10.084  1.00 35.57           N  
ATOM   1649  CA  GLU A 231      24.682   5.266  11.441  1.00 35.57           C  
ATOM   1650  C   GLU A 231      25.761   4.223  11.720  1.00 35.57           C  
ATOM   1651  CB  GLU A 231      23.552   5.141  12.466  1.00 35.57           C  
ATOM   1652  O   GLU A 231      26.352   4.208  12.802  1.00 35.57           O  
ATOM   1653  CG  GLU A 231      22.614   6.340  12.497  1.00 35.57           C  
ATOM   1654  CD  GLU A 231      21.660   6.324  13.681  1.00 35.57           C  
ATOM   1655  OE1 GLU A 231      21.034   7.369  13.969  1.00 35.57           O  
ATOM   1656  OE2 GLU A 231      21.539   5.259  14.326  1.00 35.57           O  
ATOM   1657  N   VAL A 232      26.459   3.596  10.690  1.00 31.97           N  
ATOM   1658  CA  VAL A 232      27.644   2.831  11.062  1.00 31.97           C  
ATOM   1659  C   VAL A 232      28.892   3.500  10.489  1.00 31.97           C  
ATOM   1660  CB  VAL A 232      27.552   1.368  10.574  1.00 31.97           C  
ATOM   1661  O   VAL A 232      28.993   3.704   9.277  1.00 31.97           O  
ATOM   1662  CG1 VAL A 232      28.750   0.558  11.067  1.00 31.97           C  
ATOM   1663  CG2 VAL A 232      26.244   0.732  11.040  1.00 31.97           C  
ATOM   1664  N   GLY A 233      29.342   4.754  10.836  1.00 28.05           N  
ATOM   1665  CA  GLY A 233      30.710   5.224  10.979  1.00 28.05           C  
ATOM   1666  C   GLY A 233      31.740   4.124  10.808  1.00 28.05           C  
ATOM   1667  O   GLY A 233      31.538   2.999  11.270  1.00 28.05           O  
ATOM   1668  N   GLU A 234      32.261   3.805   9.598  1.00 33.77           N  
ATOM   1669  CA  GLU A 234      33.630   3.658   9.113  1.00 33.77           C  
ATOM   1670  C   GLU A 234      34.508   2.953  10.144  1.00 33.77           C  
ATOM   1671  CB  GLU A 234      34.226   5.023   8.761  1.00 33.77           C  
ATOM   1672  O   GLU A 234      34.634   3.416  11.279  1.00 33.77           O  
ATOM   1673  CG  GLU A 234      33.921   5.479   7.341  1.00 33.77           C  
ATOM   1674  CD  GLU A 234      34.449   6.871   7.031  1.00 33.77           C  
ATOM   1675  OE1 GLU A 234      34.259   7.352   5.891  1.00 33.77           O  
ATOM   1676  OE2 GLU A 234      35.057   7.485   7.936  1.00 33.77           O  
ATOM   1677  N   SER A 235      34.646   1.622  10.118  1.00 26.80           N  
ATOM   1678  CA  SER A 235      35.912   0.904  10.221  1.00 26.80           C  
ATOM   1679  C   SER A 235      35.755  -0.556   9.807  1.00 26.80           C  
ATOM   1680  CB  SER A 235      36.458   0.982  11.647  1.00 26.80           C  
ATOM   1681  O   SER A 235      34.835  -1.239  10.260  1.00 26.80           O  
ATOM   1682  OG  SER A 235      35.739   0.117  12.509  1.00 26.80           O  
ATOM   1683  N   SER A 236      35.986  -0.873   8.618  1.00 27.30           N  
ATOM   1684  CA  SER A 236      37.009  -1.809   8.166  1.00 27.30           C  
ATOM   1685  C   SER A 236      36.471  -2.736   7.081  1.00 27.30           C  
ATOM   1686  CB  SER A 236      37.535  -2.637   9.340  1.00 27.30           C  
ATOM   1687  O   SER A 236      35.412  -3.345   7.247  1.00 27.30           O  
ATOM   1688  OG  SER A 236      36.479  -3.339   9.973  1.00 27.30           O  
ATOM   1689  N   ALA A 237      36.754  -2.491   5.854  1.00 23.71           N  
ATOM   1690  CA  ALA A 237      37.262  -3.194   4.678  1.00 23.71           C  
ATOM   1691  C   ALA A 237      37.312  -4.700   4.919  1.00 23.71           C  
ATOM   1692  CB  ALA A 237      38.647  -2.672   4.302  1.00 23.71           C  
ATOM   1693  O   ALA A 237      37.767  -5.151   5.972  1.00 23.71           O  
ATOM   1694  N   PRO A 238      36.706  -5.619   4.096  1.00 29.78           N  
ATOM   1695  CA  PRO A 238      37.331  -6.935   4.249  1.00 29.78           C  
ATOM   1696  C   PRO A 238      38.246  -7.294   3.080  1.00 29.78           C  
ATOM   1697  CB  PRO A 238      36.134  -7.887   4.317  1.00 29.78           C  
ATOM   1698  O   PRO A 238      37.991  -6.886   1.944  1.00 29.78           O  
ATOM   1699  CG  PRO A 238      35.096  -7.260   3.444  1.00 29.78           C  
ATOM   1700  CD  PRO A 238      35.568  -5.889   3.051  1.00 29.78           C  
ATOM   1701  N   ALA A 239      39.586  -7.066   3.229  1.00 25.17           N  
ATOM   1702  CA  ALA A 239      40.796  -7.695   2.706  1.00 25.17           C  
ATOM   1703  C   ALA A 239      40.804  -9.194   2.995  1.00 25.17           C  
ATOM   1704  CB  ALA A 239      42.038  -7.036   3.300  1.00 25.17           C  
ATOM   1705  O   ALA A 239      40.420  -9.625   4.085  1.00 25.17           O  
ATOM   1706  N   ASN A 240      40.562 -10.074   2.046  1.00 26.95           N  
ATOM   1707  CA  ASN A 240      41.333 -11.146   1.426  1.00 26.95           C  
ATOM   1708  C   ASN A 240      41.748 -12.201   2.449  1.00 26.95           C  
ATOM   1709  CB  ASN A 240      42.565 -10.581   0.716  1.00 26.95           C  
ATOM   1710  O   ASN A 240      42.355 -11.875   3.470  1.00 26.95           O  
ATOM   1711  CG  ASN A 240      42.728 -11.123  -0.690  1.00 26.95           C  
ATOM   1712  ND2 ASN A 240      43.777 -10.685  -1.376  1.00 26.95           N  
ATOM   1713  OD1 ASN A 240      41.917 -11.927  -1.157  1.00 26.95           O  
ATOM   1714  N   GLU A 241      41.136 -13.406   2.512  1.00 28.30           N  
ATOM   1715  CA  GLU A 241      41.935 -14.600   2.774  1.00 28.30           C  
ATOM   1716  C   GLU A 241      41.203 -15.862   2.328  1.00 28.30           C  
ATOM   1717  CB  GLU A 241      42.290 -14.694   4.260  1.00 28.30           C  
ATOM   1718  O   GLU A 241      40.047 -16.079   2.697  1.00 28.30           O  
ATOM   1719  CG  GLU A 241      43.191 -13.569   4.750  1.00 28.30           C  
ATOM   1720  CD  GLU A 241      43.681 -13.771   6.175  1.00 28.30           C  
ATOM   1721  OE1 GLU A 241      44.482 -12.943   6.664  1.00 28.30           O  
ATOM   1722  OE2 GLU A 241      43.261 -14.766   6.807  1.00 28.30           O  
ATOM   1723  N   THR A 242      41.433 -16.487   1.144  1.00 27.58           N  
ATOM   1724  CA  THR A 242      41.676 -17.828   0.623  1.00 27.58           C  
ATOM   1725  C   THR A 242      42.672 -18.578   1.503  1.00 27.58           C  
ATOM   1726  CB  THR A 242      42.200 -17.778  -0.824  1.00 27.58           C  
ATOM   1727  O   THR A 242      43.714 -18.033   1.873  1.00 27.58           O  
ATOM   1728  CG2 THR A 242      41.654 -18.940  -1.647  1.00 27.58           C  
ATOM   1729  OG1 THR A 242      41.794 -16.545  -1.431  1.00 27.58           O  
ATOM   1730  N   LYS A 243      42.312 -19.694   2.151  1.00 25.43           N  
ATOM   1731  CA  LYS A 243      42.519 -21.139   2.182  1.00 25.43           C  
ATOM   1732  C   LYS A 243      43.736 -21.503   3.028  1.00 25.43           C  
ATOM   1733  CB  LYS A 243      42.683 -21.688   0.764  1.00 25.43           C  
ATOM   1734  O   LYS A 243      44.809 -20.920   2.863  1.00 25.43           O  
ATOM   1735  CG  LYS A 243      41.388 -22.186   0.139  1.00 25.43           C  
ATOM   1736  CD  LYS A 243      41.630 -22.800  -1.234  1.00 25.43           C  
ATOM   1737  CE  LYS A 243      40.329 -23.255  -1.881  1.00 25.43           C  
ATOM   1738  NZ  LYS A 243      40.564 -23.881  -3.216  1.00 25.43           N  
ATOM   1739  N   GLY A 244      43.586 -22.371   4.066  1.00 22.21           N  
ATOM   1740  CA  GLY A 244      44.201 -23.674   4.263  1.00 22.21           C  
ATOM   1741  C   GLY A 244      44.250 -24.097   5.719  1.00 22.21           C  
ATOM   1742  O   GLY A 244      44.564 -23.288   6.595  1.00 22.21           O  
ATOM   1743  N   GLU A 245      43.470 -25.119   6.095  1.00 23.51           N  
ATOM   1744  CA  GLU A 245      43.857 -26.479   6.458  1.00 23.51           C  
ATOM   1745  C   GLU A 245      43.635 -26.738   7.945  1.00 23.51           C  
ATOM   1746  CB  GLU A 245      45.321 -26.738   6.092  1.00 23.51           C  
ATOM   1747  O   GLU A 245      44.012 -25.919   8.786  1.00 23.51           O  
ATOM   1748  CG  GLU A 245      45.551 -26.971   4.606  1.00 23.51           C  
ATOM   1749  CD  GLU A 245      46.993 -27.314   4.269  1.00 23.51           C  
ATOM   1750  OE1 GLU A 245      47.278 -27.658   3.099  1.00 23.51           O  
ATOM   1751  OE2 GLU A 245      47.845 -27.240   5.182  1.00 23.51           O  
ATOM   1752  N   ALA A 246      42.687 -27.692   8.299  1.00 23.73           N  
ATOM   1753  CA  ALA A 246      42.659 -29.033   8.877  1.00 23.73           C  
ATOM   1754  C   ALA A 246      43.038 -29.000  10.355  1.00 23.73           C  
ATOM   1755  CB  ALA A 246      43.597 -29.962   8.111  1.00 23.73           C  
ATOM   1756  O   ALA A 246      44.049 -28.402  10.730  1.00 23.73           O  
ATOM   1757  N   SER A 247      42.058 -29.364  11.223  1.00 26.57           N  
ATOM   1758  CA  SER A 247      42.123 -30.474  12.168  1.00 26.57           C  
ATOM   1759  C   SER A 247      41.111 -30.298  13.296  1.00 26.57           C  
ATOM   1760  CB  SER A 247      43.531 -30.601  12.750  1.00 26.57           C  
ATOM   1761  O   SER A 247      41.030 -29.229  13.903  1.00 26.57           O  
ATOM   1762  OG  SER A 247      44.009 -29.342  13.191  1.00 26.57           O  
ATOM   1763  N   THR A 248      40.000 -31.041  13.297  1.00 24.79           N  
ATOM   1764  CA  THR A 248      39.368 -31.724  14.420  1.00 24.79           C  
ATOM   1765  C   THR A 248      40.379 -32.590  15.166  1.00 24.79           C  
ATOM   1766  CB  THR A 248      38.189 -32.597  13.951  1.00 24.79           C  
ATOM   1767  O   THR A 248      41.253 -33.203  14.550  1.00 24.79           O  
ATOM   1768  CG2 THR A 248      37.124 -32.712  15.036  1.00 24.79           C  
ATOM   1769  OG1 THR A 248      37.603 -32.010  12.782  1.00 24.79           O  
ATOM   1770  N   PRO A 249      40.081 -32.873  16.446  1.00 35.50           N  
ATOM   1771  CA  PRO A 249      39.109 -33.844  16.954  1.00 35.50           C  
ATOM   1772  C   PRO A 249      38.805 -33.653  18.438  1.00 35.50           C  
ATOM   1773  CB  PRO A 249      39.794 -35.191  16.707  1.00 35.50           C  
ATOM   1774  O   PRO A 249      39.405 -32.794  19.090  1.00 35.50           O  
ATOM   1775  CG  PRO A 249      41.250 -34.922  16.911  1.00 35.50           C  
ATOM   1776  CD  PRO A 249      41.438 -33.447  17.124  1.00 35.50           C  
ATOM   1777  N   ALA A 250      37.482 -33.824  18.869  1.00 21.14           N  
ATOM   1778  CA  ALA A 250      36.935 -34.905  19.685  1.00 21.14           C  
ATOM   1779  C   ALA A 250      36.811 -34.480  21.145  1.00 21.14           C  
ATOM   1780  CB  ALA A 250      37.806 -36.153  19.569  1.00 21.14           C  
ATOM   1781  O   ALA A 250      37.741 -33.899  21.710  1.00 21.14           O  
ATOM   1782  N   GLY A 251      35.591 -34.507  21.823  1.00 21.87           N  
ATOM   1783  CA  GLY A 251      35.053 -35.389  22.846  1.00 21.87           C  
ATOM   1784  C   GLY A 251      34.774 -34.681  24.158  1.00 21.87           C  
ATOM   1785  O   GLY A 251      35.590 -33.882  24.624  1.00 21.87           O  
ATOM   1786  N   THR A 252      33.551 -34.424  24.561  1.00 26.48           N  
ATOM   1787  CA  THR A 252      33.058 -34.889  25.853  1.00 26.48           C  
ATOM   1788  C   THR A 252      31.900 -34.020  26.334  1.00 26.48           C  
ATOM   1789  CB  THR A 252      34.177 -34.890  26.910  1.00 26.48           C  
ATOM   1790  O   THR A 252      32.009 -32.792  26.365  1.00 26.48           O  
ATOM   1791  CG2 THR A 252      34.315 -36.261  27.564  1.00 26.48           C  
ATOM   1792  OG1 THR A 252      35.419 -34.545  26.285  1.00 26.48           O  
ATOM   1793  N   GLU A 253      30.714 -34.468  26.159  1.00 26.58           N  
ATOM   1794  CA  GLU A 253      29.622 -34.334  27.119  1.00 26.58           C  
ATOM   1795  C   GLU A 253      29.928 -35.087  28.410  1.00 26.58           C  
ATOM   1796  CB  GLU A 253      28.310 -34.840  26.514  1.00 26.58           C  
ATOM   1797  O   GLU A 253      30.552 -36.150  28.383  1.00 26.58           O  
ATOM   1798  CG  GLU A 253      27.744 -33.934  25.429  1.00 26.58           C  
ATOM   1799  CD  GLU A 253      26.259 -33.656  25.595  1.00 26.58           C  
ATOM   1800  OE1 GLU A 253      25.761 -32.657  25.027  1.00 26.58           O  
ATOM   1801  OE2 GLU A 253      25.587 -34.442  26.299  1.00 26.58           O  
ATOM   1802  N   PRO A 254      29.289 -34.610  29.551  1.00 34.06           N  
ATOM   1803  CA  PRO A 254      28.053 -35.112  30.155  1.00 34.06           C  
ATOM   1804  C   PRO A 254      27.441 -34.131  31.152  1.00 34.06           C  
ATOM   1805  CB  PRO A 254      28.500 -36.397  30.858  1.00 34.06           C  
ATOM   1806  O   PRO A 254      28.105 -33.182  31.576  1.00 34.06           O  
ATOM   1807  CG  PRO A 254      29.892 -36.113  31.322  1.00 34.06           C  
ATOM   1808  CD  PRO A 254      30.305 -34.768  30.797  1.00 34.06           C  
ATOM   1809  N   THR A 255      26.061 -33.933  31.171  1.00 24.74           N  
ATOM   1810  CA  THR A 255      24.929 -34.405  31.960  1.00 24.74           C  
ATOM   1811  C   THR A 255      24.535 -33.374  33.013  1.00 24.74           C  
ATOM   1812  CB  THR A 255      25.246 -35.747  32.645  1.00 24.74           C  
ATOM   1813  O   THR A 255      25.399 -32.796  33.676  1.00 24.74           O  
ATOM   1814  CG2 THR A 255      24.507 -36.898  31.969  1.00 24.74           C  
ATOM   1815  OG1 THR A 255      26.656 -35.992  32.572  1.00 24.74           O  
ATOM   1816  N   ASP A 256      23.268 -33.048  33.120  1.00 24.29           N  
ATOM   1817  CA  ASP A 256      21.980 -33.244  33.778  1.00 24.29           C  
ATOM   1818  C   ASP A 256      21.878 -32.403  35.048  1.00 24.29           C  
ATOM   1819  CB  ASP A 256      21.764 -34.723  34.107  1.00 24.29           C  
ATOM   1820  O   ASP A 256      22.785 -32.419  35.884  1.00 24.29           O  
ATOM   1821  CG  ASP A 256      21.284 -35.532  32.915  1.00 24.29           C  
ATOM   1822  OD1 ASP A 256      20.730 -34.944  31.962  1.00 24.29           O  
ATOM   1823  OD2 ASP A 256      21.460 -36.770  32.931  1.00 24.29           O  
ATOM   1824  N   GLY A 257      20.876 -31.505  35.247  1.00 22.64           N  
ATOM   1825  CA  GLY A 257      19.719 -31.567  36.125  1.00 22.64           C  
ATOM   1826  C   GLY A 257      19.586 -30.351  37.023  1.00 22.64           C  
ATOM   1827  O   GLY A 257      20.522 -30.000  37.744  1.00 22.64           O  
ATOM   1828  N   GLY A 258      18.704 -29.386  36.740  1.00 22.59           N  
ATOM   1829  CA  GLY A 258      17.836 -28.908  37.805  1.00 22.59           C  
ATOM   1830  C   GLY A 258      16.943 -27.759  37.376  1.00 22.59           C  
ATOM   1831  O   GLY A 258      17.411 -26.799  36.762  1.00 22.59           O  
ATOM   1832  N   ALA A 259      15.717 -28.052  36.989  1.00 22.97           N  
ATOM   1833  CA  ALA A 259      14.527 -27.244  37.244  1.00 22.97           C  
ATOM   1834  C   ALA A 259      14.641 -26.503  38.572  1.00 22.97           C  
ATOM   1835  CB  ALA A 259      13.276 -28.121  37.232  1.00 22.97           C  
ATOM   1836  O   ALA A 259      15.058 -27.081  39.579  1.00 22.97           O  
ATOM   1837  N   PRO A 260      14.151 -25.194  38.662  1.00 29.36           N  
ATOM   1838  CA  PRO A 260      12.901 -24.928  39.378  1.00 29.36           C  
ATOM   1839  C   PRO A 260      12.047 -23.860  38.697  1.00 29.36           C  
ATOM   1840  CB  PRO A 260      13.376 -24.452  40.753  1.00 29.36           C  
ATOM   1841  O   PRO A 260      12.505 -23.205  37.757  1.00 29.36           O  
ATOM   1842  CG  PRO A 260      14.635 -23.693  40.481  1.00 29.36           C  
ATOM   1843  CD  PRO A 260      14.982 -23.850  39.028  1.00 29.36           C  
ATOM   1844  N   VAL A 261      10.670 -24.116  38.584  1.00 21.41           N  
ATOM   1845  CA  VAL A 261       9.301 -23.702  38.873  1.00 21.41           C  
ATOM   1846  C   VAL A 261       9.311 -22.371  39.622  1.00 21.41           C  
ATOM   1847  CB  VAL A 261       8.547 -24.771  39.696  1.00 21.41           C  
ATOM   1848  O   VAL A 261      10.027 -22.215  40.614  1.00 21.41           O  
ATOM   1849  CG1 VAL A 261       7.080 -24.381  39.871  1.00 21.41           C  
ATOM   1850  CG2 VAL A 261       8.663 -26.139  39.027  1.00 21.41           C  
ATOM   1851  N   ALA A 262       8.684 -21.195  39.117  1.00 22.71           N  
ATOM   1852  CA  ALA A 262       7.546 -20.287  39.236  1.00 22.71           C  
ATOM   1853  C   ALA A 262       7.946 -18.996  39.944  1.00 22.71           C  
ATOM   1854  CB  ALA A 262       6.399 -20.966  39.980  1.00 22.71           C  
ATOM   1855  O   ALA A 262       8.622 -19.031  40.975  1.00 22.71           O  
ATOM   1856  N   SER A 263       7.803 -17.788  39.259  1.00 21.90           N  
ATOM   1857  CA  SER A 263       6.956 -16.720  39.779  1.00 21.90           C  
ATOM   1858  C   SER A 263       7.252 -15.393  39.089  1.00 21.90           C  
ATOM   1859  CB  SER A 263       7.147 -16.572  41.289  1.00 21.90           C  
ATOM   1860  O   SER A 263       8.415 -15.042  38.879  1.00 21.90           O  
ATOM   1861  OG  SER A 263       8.408 -15.995  41.583  1.00 21.90           O  
ATOM   1862  N   ALA A 264       6.318 -14.850  38.239  1.00 22.16           N  
ATOM   1863  CA  ALA A 264       5.423 -13.696  38.214  1.00 22.16           C  
ATOM   1864  C   ALA A 264       6.205 -12.392  38.349  1.00 22.16           C  
ATOM   1865  CB  ALA A 264       4.381 -13.806  39.324  1.00 22.16           C  
ATOM   1866  O   ALA A 264       7.091 -12.278  39.200  1.00 22.16           O  
ATOM   1867  N   ALA A 265       6.258 -11.607  37.210  1.00 24.79           N  
ATOM   1868  CA  ALA A 265       5.900 -10.193  37.131  1.00 24.79           C  
ATOM   1869  C   ALA A 265       7.109  -9.342  36.753  1.00 24.79           C  
ATOM   1870  CB  ALA A 265       5.312  -9.718  38.457  1.00 24.79           C  
ATOM   1871  O   ALA A 265       8.122  -9.345  37.456  1.00 24.79           O  
ATOM   1872  N   ALA A 266       7.308  -9.196  35.369  1.00 21.53           N  
ATOM   1873  CA  ALA A 266       7.970  -7.935  35.046  1.00 21.53           C  
ATOM   1874  C   ALA A 266       7.948  -7.673  33.543  1.00 21.53           C  
ATOM   1875  CB  ALA A 266       9.408  -7.941  35.560  1.00 21.53           C  
ATOM   1876  O   ALA A 266       8.252  -8.565  32.747  1.00 21.53           O  
ATOM   1877  N   ALA A 267       6.897  -7.013  32.954  1.00 23.09           N  
ATOM   1878  CA  ALA A 267       6.892  -5.879  32.034  1.00 23.09           C  
ATOM   1879  C   ALA A 267       7.929  -6.063  30.930  1.00 23.09           C  
ATOM   1880  CB  ALA A 267       7.151  -4.578  32.791  1.00 23.09           C  
ATOM   1881  O   ALA A 267       9.092  -6.367  31.206  1.00 23.09           O  
ATOM   1882  N   PRO A 268       7.628  -6.365  29.609  1.00 27.47           N  
ATOM   1883  CA  PRO A 268       8.717  -6.462  28.635  1.00 27.47           C  
ATOM   1884  C   PRO A 268       9.325  -5.104  28.291  1.00 27.47           C  
ATOM   1885  CB  PRO A 268       8.041  -7.084  27.410  1.00 27.47           C  
ATOM   1886  O   PRO A 268       8.596  -4.123  28.121  1.00 27.47           O  
ATOM   1887  CG  PRO A 268       6.590  -6.764  27.572  1.00 27.47           C  
ATOM   1888  CD  PRO A 268       6.408  -6.013  28.860  1.00 27.47           C  
ATOM   1889  N   GLN A 269      10.362  -4.583  28.917  1.00 23.89           N  
ATOM   1890  CA  GLN A 269      11.432  -3.632  28.633  1.00 23.89           C  
ATOM   1891  C   GLN A 269      11.997  -3.843  27.231  1.00 23.89           C  
ATOM   1892  CB  GLN A 269      12.548  -3.753  29.672  1.00 23.89           C  
ATOM   1893  O   GLN A 269      12.392  -4.956  26.875  1.00 23.89           O  
ATOM   1894  CG  GLN A 269      12.162  -3.237  31.052  1.00 23.89           C  
ATOM   1895  CD  GLN A 269      13.354  -2.741  31.847  1.00 23.89           C  
ATOM   1896  NE2 GLN A 269      13.098  -2.246  33.054  1.00 23.89           N  
ATOM   1897  OE1 GLN A 269      14.497  -2.802  31.383  1.00 23.89           O  
ATOM   1898  N   LEU A 270      11.445  -3.185  26.152  1.00 31.58           N  
ATOM   1899  CA  LEU A 270      11.792  -2.502  24.911  1.00 31.58           C  
ATOM   1900  C   LEU A 270      13.265  -2.105  24.901  1.00 31.58           C  
ATOM   1901  CB  LEU A 270      10.916  -1.261  24.719  1.00 31.58           C  
ATOM   1902  O   LEU A 270      13.695  -1.281  25.711  1.00 31.58           O  
ATOM   1903  CG  LEU A 270       9.474  -1.511  24.277  1.00 31.58           C  
ATOM   1904  CD1 LEU A 270       8.585  -0.338  24.679  1.00 31.58           C  
ATOM   1905  CD2 LEU A 270       9.409  -1.745  22.771  1.00 31.58           C  
ATOM   1906  N   SER A 271      14.194  -3.005  24.681  1.00 27.48           N  
ATOM   1907  CA  SER A 271      15.575  -2.822  24.246  1.00 27.48           C  
ATOM   1908  C   SER A 271      15.643  -2.441  22.770  1.00 27.48           C  
ATOM   1909  CB  SER A 271      16.388  -4.093  24.491  1.00 27.48           C  
ATOM   1910  O   SER A 271      15.061  -3.120  21.921  1.00 27.48           O  
ATOM   1911  OG  SER A 271      15.872  -5.174  23.733  1.00 27.48           O  
ATOM   1912  N   ASP A 272      15.548  -1.129  22.435  1.00 33.19           N  
ATOM   1913  CA  ASP A 272      16.027  -0.105  21.511  1.00 33.19           C  
ATOM   1914  C   ASP A 272      17.436  -0.426  21.019  1.00 33.19           C  
ATOM   1915  CB  ASP A 272      16.004   1.272  22.178  1.00 33.19           C  
ATOM   1916  O   ASP A 272      18.407  -0.288  21.766  1.00 33.19           O  
ATOM   1917  CG  ASP A 272      14.598   1.816  22.365  1.00 33.19           C  
ATOM   1918  OD1 ASP A 272      13.692   1.446  21.588  1.00 33.19           O  
ATOM   1919  OD2 ASP A 272      14.396   2.625  23.296  1.00 33.19           O  
ATOM   1920  N   GLY A 273      17.625  -1.472  20.184  1.00 25.19           N  
ATOM   1921  CA  GLY A 273      18.748  -1.518  19.260  1.00 25.19           C  
ATOM   1922  C   GLY A 273      18.325  -1.715  17.817  1.00 25.19           C  
ATOM   1923  O   GLY A 273      17.224  -2.199  17.547  1.00 25.19           O  
ATOM   1924  N   PRO A 274      18.919  -0.905  16.730  1.00 37.65           N  
ATOM   1925  CA  PRO A 274      18.760  -0.945  15.275  1.00 37.65           C  
ATOM   1926  C   PRO A 274      19.183  -2.282  14.671  1.00 37.65           C  
ATOM   1927  CB  PRO A 274      19.672   0.185  14.790  1.00 37.65           C  
ATOM   1928  O   PRO A 274      19.010  -2.504  13.469  1.00 37.65           O  
ATOM   1929  CG  PRO A 274      20.651   0.390  15.900  1.00 37.65           C  
ATOM   1930  CD  PRO A 274      20.187  -0.392  17.095  1.00 37.65           C  
ATOM   1931  N   ILE A 275      19.385  -3.404  15.428  1.00 32.29           N  
ATOM   1932  CA  ILE A 275      19.987  -4.632  14.920  1.00 32.29           C  
ATOM   1933  C   ILE A 275      18.915  -5.709  14.773  1.00 32.29           C  
ATOM   1934  CB  ILE A 275      21.123  -5.128  15.843  1.00 32.29           C  
ATOM   1935  O   ILE A 275      19.065  -6.639  13.977  1.00 32.29           O  
ATOM   1936  CG1 ILE A 275      22.177  -4.031  16.028  1.00 32.29           C  
ATOM   1937  CG2 ILE A 275      21.754  -6.406  15.282  1.00 32.29           C  
ATOM   1938  CD1 ILE A 275      23.242  -4.366  17.064  1.00 32.29           C  
ATOM   1939  N   LEU A 276      17.567  -5.347  14.998  1.00 35.67           N  
ATOM   1940  CA  LEU A 276      16.563  -6.378  14.756  1.00 35.67           C  
ATOM   1941  C   LEU A 276      15.820  -6.117  13.450  1.00 35.67           C  
ATOM   1942  CB  LEU A 276      15.569  -6.442  15.919  1.00 35.67           C  
ATOM   1943  O   LEU A 276      15.124  -6.998  12.940  1.00 35.67           O  
ATOM   1944  CG  LEU A 276      16.096  -7.027  17.230  1.00 35.67           C  
ATOM   1945  CD1 LEU A 276      15.131  -6.726  18.371  1.00 35.67           C  
ATOM   1946  CD2 LEU A 276      16.319  -8.530  17.093  1.00 35.67           C  
ATOM   1947  N   ALA A 277      16.144  -4.992  12.672  1.00 35.64           N  
ATOM   1948  CA  ALA A 277      15.439  -4.579  11.461  1.00 35.64           C  
ATOM   1949  C   ALA A 277      16.059  -5.217  10.222  1.00 35.64           C  
ATOM   1950  CB  ALA A 277      15.447  -3.058  11.333  1.00 35.64           C  
ATOM   1951  O   ALA A 277      15.347  -5.608   9.294  1.00 35.64           O  
ATOM   1952  N   ALA A 278      17.334  -5.718  10.297  1.00 31.32           N  
ATOM   1953  CA  ALA A 278      18.037  -6.341   9.178  1.00 31.32           C  
ATOM   1954  C   ALA A 278      17.952  -7.863   9.256  1.00 31.32           C  
ATOM   1955  CB  ALA A 278      19.497  -5.894   9.152  1.00 31.32           C  
ATOM   1956  O   ALA A 278      17.833  -8.537   8.230  1.00 31.32           O  
ATOM   1957  N   ALA A 279      17.664  -8.452  10.467  1.00 27.56           N  
ATOM   1958  CA  ALA A 279      17.601  -9.894  10.695  1.00 27.56           C  
ATOM   1959  C   ALA A 279      16.178 -10.416  10.514  1.00 27.56           C  
ATOM   1960  CB  ALA A 279      18.116 -10.235  12.091  1.00 27.56           C  
ATOM   1961  O   ALA A 279      15.977 -11.539  10.045  1.00 27.56           O  
ATOM   1962  N   ALA A 280      15.068  -9.630  10.558  1.00 34.92           N  
ATOM   1963  CA  ALA A 280      13.684  -9.997  10.272  1.00 34.92           C  
ATOM   1964  C   ALA A 280      13.384  -9.883   8.780  1.00 34.92           C  
ATOM   1965  CB  ALA A 280      12.724  -9.120  11.072  1.00 34.92           C  
ATOM   1966  O   ALA A 280      12.499 -10.570   8.264  1.00 34.92           O  
ATOM   1967  N   LEU A 281      14.240  -9.246   7.963  1.00 43.30           N  
ATOM   1968  CA  LEU A 281      14.143  -9.029   6.524  1.00 43.30           C  
ATOM   1969  C   LEU A 281      14.912 -10.102   5.760  1.00 43.30           C  
ATOM   1970  CB  LEU A 281      14.675  -7.642   6.154  1.00 43.30           C  
ATOM   1971  O   LEU A 281      14.545 -10.453   4.636  1.00 43.30           O  
ATOM   1972  CG  LEU A 281      13.712  -6.471   6.353  1.00 43.30           C  
ATOM   1973  CD1 LEU A 281      14.487  -5.163   6.474  1.00 43.30           C  
ATOM   1974  CD2 LEU A 281      12.710  -6.401   5.206  1.00 43.30           C  
ATOM   1975  N   ALA A 282      15.893 -10.947   6.479  1.00 34.25           N  
ATOM   1976  CA  ALA A 282      16.787 -11.955   5.913  1.00 34.25           C  
ATOM   1977  C   ALA A 282      16.260 -13.363   6.174  1.00 34.25           C  
ATOM   1978  CB  ALA A 282      18.193 -11.801   6.487  1.00 34.25           C  
ATOM   1979  O   ALA A 282      16.580 -14.299   5.437  1.00 34.25           O  
ATOM   1980  N   ALA A 283      15.004 -13.547   6.862  1.00 32.99           N  
ATOM   1981  CA  ALA A 283      14.632 -14.920   7.196  1.00 32.99           C  
ATOM   1982  C   ALA A 283      13.286 -15.289   6.579  1.00 32.99           C  
ATOM   1983  CB  ALA A 283      14.589 -15.106   8.711  1.00 32.99           C  
ATOM   1984  O   ALA A 283      12.952 -16.471   6.466  1.00 32.99           O  
ATOM   1985  N   SER A 284      12.962 -14.892   5.206  1.00 36.93           N  
ATOM   1986  CA  SER A 284      12.042 -15.702   4.414  1.00 36.93           C  
ATOM   1987  C   SER A 284      11.515 -14.924   3.213  1.00 36.93           C  
ATOM   1988  CB  SER A 284      10.872 -16.181   5.274  1.00 36.93           C  
ATOM   1989  O   SER A 284      11.052 -13.790   3.355  1.00 36.93           O  
ATOM   1990  OG  SER A 284      10.381 -17.426   4.808  1.00 36.93           O  
ATOM   1991  N   PRO A 285      11.938 -15.191   2.012  1.00 45.64           N  
ATOM   1992  CA  PRO A 285      11.520 -14.649   0.717  1.00 45.64           C  
ATOM   1993  C   PRO A 285      10.010 -14.733   0.502  1.00 45.64           C  
ATOM   1994  CB  PRO A 285      12.265 -15.528  -0.291  1.00 45.64           C  
ATOM   1995  O   PRO A 285       9.438 -13.908  -0.215  1.00 45.64           O  
ATOM   1996  CG  PRO A 285      12.581 -16.783   0.457  1.00 45.64           C  
ATOM   1997  CD  PRO A 285      12.591 -16.473   1.927  1.00 45.64           C  
ATOM   1998  N   ASN A 286       9.194 -15.349   1.545  1.00 52.01           N  
ATOM   1999  CA  ASN A 286       7.751 -15.462   1.363  1.00 52.01           C  
ATOM   2000  C   ASN A 286       6.999 -15.202   2.665  1.00 52.01           C  
ATOM   2001  CB  ASN A 286       7.387 -16.840   0.806  1.00 52.01           C  
ATOM   2002  O   ASN A 286       7.369 -15.728   3.716  1.00 52.01           O  
ATOM   2003  CG  ASN A 286       7.901 -17.055  -0.604  1.00 52.01           C  
ATOM   2004  ND2 ASN A 286       8.113 -18.313  -0.973  1.00 52.01           N  
ATOM   2005  OD1 ASN A 286       8.107 -16.098  -1.355  1.00 52.01           O  
ATOM   2006  N   THR A 287       6.424 -13.970   2.829  1.00 60.45           N  
ATOM   2007  CA  THR A 287       5.551 -13.692   3.964  1.00 60.45           C  
ATOM   2008  C   THR A 287       4.349 -14.632   3.965  1.00 60.45           C  
ATOM   2009  CB  THR A 287       5.063 -12.231   3.948  1.00 60.45           C  
ATOM   2010  O   THR A 287       3.570 -14.654   3.010  1.00 60.45           O  
ATOM   2011  CG2 THR A 287       6.206 -11.266   4.245  1.00 60.45           C  
ATOM   2012  OG1 THR A 287       4.521 -11.929   2.656  1.00 60.45           O  
ATOM   2013  N   SER A 288       4.516 -15.766   4.615  1.00 62.85           N  
ATOM   2014  CA  SER A 288       3.461 -16.773   4.660  1.00 62.85           C  
ATOM   2015  C   SER A 288       2.281 -16.300   5.503  1.00 62.85           C  
ATOM   2016  CB  SER A 288       4.001 -18.090   5.219  1.00 62.85           C  
ATOM   2017  O   SER A 288       2.438 -15.443   6.375  1.00 62.85           O  
ATOM   2018  OG  SER A 288       4.451 -17.924   6.553  1.00 62.85           O  
ATOM   2019  N   LEU A 289       1.065 -16.574   5.111  1.00 62.08           N  
ATOM   2020  CA  LEU A 289      -0.227 -16.277   5.721  1.00 62.08           C  
ATOM   2021  C   LEU A 289      -0.266 -16.753   7.170  1.00 62.08           C  
ATOM   2022  CB  LEU A 289      -1.359 -16.931   4.926  1.00 62.08           C  
ATOM   2023  O   LEU A 289      -0.785 -16.054   8.043  1.00 62.08           O  
ATOM   2024  CG  LEU A 289      -2.778 -16.472   5.263  1.00 62.08           C  
ATOM   2025  CD1 LEU A 289      -3.533 -16.105   3.990  1.00 62.08           C  
ATOM   2026  CD2 LEU A 289      -3.521 -17.556   6.038  1.00 62.08           C  
ATOM   2027  N   GLU A 290       0.297 -17.787   7.505  1.00 60.21           N  
ATOM   2028  CA  GLU A 290       0.299 -18.391   8.835  1.00 60.21           C  
ATOM   2029  C   GLU A 290       1.209 -17.622   9.788  1.00 60.21           C  
ATOM   2030  CB  GLU A 290       0.734 -19.857   8.759  1.00 60.21           C  
ATOM   2031  O   GLU A 290       0.872 -17.433  10.959  1.00 60.21           O  
ATOM   2032  CG  GLU A 290      -0.285 -20.766   8.088  1.00 60.21           C  
ATOM   2033  CD  GLU A 290       0.101 -22.236   8.133  1.00 60.21           C  
ATOM   2034  OE1 GLU A 290      -0.683 -23.085   7.652  1.00 60.21           O  
ATOM   2035  OE2 GLU A 290       1.197 -22.541   8.654  1.00 60.21           O  
ATOM   2036  N   GLN A 291       2.223 -17.103   9.198  1.00 64.62           N  
ATOM   2037  CA  GLN A 291       3.158 -16.275   9.952  1.00 64.62           C  
ATOM   2038  C   GLN A 291       2.535 -14.928  10.308  1.00 64.62           C  
ATOM   2039  CB  GLN A 291       4.449 -16.063   9.159  1.00 64.62           C  
ATOM   2040  O   GLN A 291       2.768 -14.399  11.397  1.00 64.62           O  
ATOM   2041  CG  GLN A 291       5.568 -15.420   9.967  1.00 64.62           C  
ATOM   2042  CD  GLN A 291       6.875 -15.342   9.200  1.00 64.62           C  
ATOM   2043  NE2 GLN A 291       7.891 -14.751   9.819  1.00 64.62           N  
ATOM   2044  OE1 GLN A 291       6.971 -15.811   8.062  1.00 64.62           O  
ATOM   2045  N   PHE A 292       1.752 -14.462   9.472  1.00 70.25           N  
ATOM   2046  CA  PHE A 292       1.035 -13.216   9.719  1.00 70.25           C  
ATOM   2047  C   PHE A 292      -0.063 -13.420  10.756  1.00 70.25           C  
ATOM   2048  CB  PHE A 292       0.435 -12.673   8.419  1.00 70.25           C  
ATOM   2049  O   PHE A 292      -0.270 -12.568  11.623  1.00 70.25           O  
ATOM   2050  CG  PHE A 292      -0.247 -11.341   8.575  1.00 70.25           C  
ATOM   2051  CD1 PHE A 292      -1.631 -11.260   8.674  1.00 70.25           C  
ATOM   2052  CD2 PHE A 292       0.496 -10.168   8.624  1.00 70.25           C  
ATOM   2053  CE1 PHE A 292      -2.265 -10.028   8.819  1.00 70.25           C  
ATOM   2054  CE2 PHE A 292      -0.131  -8.934   8.769  1.00 70.25           C  
ATOM   2055  CZ  PHE A 292      -1.511  -8.866   8.865  1.00 70.25           C  
ATOM   2056  N   ARG A 293      -0.652 -14.520  10.853  1.00 67.78           N  
ATOM   2057  CA  ARG A 293      -1.721 -14.833  11.796  1.00 67.78           C  
ATOM   2058  C   ARG A 293      -1.171 -15.023  13.205  1.00 67.78           C  
ATOM   2059  CB  ARG A 293      -2.477 -16.088  11.355  1.00 67.78           C  
ATOM   2060  O   ARG A 293      -1.787 -14.592  14.182  1.00 67.78           O  
ATOM   2061  CG  ARG A 293      -3.411 -15.863  10.176  1.00 67.78           C  
ATOM   2062  CD  ARG A 293      -4.230 -17.107   9.860  1.00 67.78           C  
ATOM   2063  NE  ARG A 293      -5.231 -16.845   8.829  1.00 67.78           N  
ATOM   2064  NH1 ARG A 293      -5.651 -19.072   8.381  1.00 67.78           N  
ATOM   2065  NH2 ARG A 293      -6.774 -17.435   7.234  1.00 67.78           N  
ATOM   2066  CZ  ARG A 293      -5.883 -17.785   8.150  1.00 67.78           C  
ATOM   2067  N   LYS A 294      -0.019 -15.615  13.270  1.00 64.72           N  
ATOM   2068  CA  LYS A 294       0.568 -15.986  14.554  1.00 64.72           C  
ATOM   2069  C   LYS A 294       1.266 -14.795  15.205  1.00 64.72           C  
ATOM   2070  CB  LYS A 294       1.556 -17.141  14.379  1.00 64.72           C  
ATOM   2071  O   LYS A 294       1.072 -14.529  16.393  1.00 64.72           O  
ATOM   2072  CG  LYS A 294       0.895 -18.496  14.175  1.00 64.72           C  
ATOM   2073  CD  LYS A 294       1.927 -19.609  14.050  1.00 64.72           C  
ATOM   2074  CE  LYS A 294       1.272 -20.949  13.744  1.00 64.72           C  
ATOM   2075  NZ  LYS A 294       2.280 -22.045  13.631  1.00 64.72           N  
ATOM   2076  N   ASP A 295       1.974 -13.958  14.304  1.00 64.37           N  
ATOM   2077  CA  ASP A 295       2.653 -12.784  14.843  1.00 64.37           C  
ATOM   2078  C   ASP A 295       2.803 -11.699  13.779  1.00 64.37           C  
ATOM   2079  CB  ASP A 295       4.025 -13.166  15.401  1.00 64.37           C  
ATOM   2080  O   ASP A 295       3.749 -11.723  12.989  1.00 64.37           O  
ATOM   2081  CG  ASP A 295       3.940 -14.063  16.624  1.00 64.37           C  
ATOM   2082  OD1 ASP A 295       2.908 -14.035  17.330  1.00 64.37           O  
ATOM   2083  OD2 ASP A 295       4.913 -14.801  16.886  1.00 64.37           O  
ATOM   2084  N   PRO A 296       1.837 -10.787  13.743  1.00 60.28           N  
ATOM   2085  CA  PRO A 296       1.891  -9.695  12.768  1.00 60.28           C  
ATOM   2086  C   PRO A 296       2.983  -8.675  13.085  1.00 60.28           C  
ATOM   2087  CB  PRO A 296       0.503  -9.059  12.874  1.00 60.28           C  
ATOM   2088  O   PRO A 296       3.535  -8.054  12.173  1.00 60.28           O  
ATOM   2089  CG  PRO A 296       0.011  -9.439  14.234  1.00 60.28           C  
ATOM   2090  CD  PRO A 296       0.607 -10.767  14.603  1.00 60.28           C  
ATOM   2091  N   ASP A 297       3.461  -8.656  14.251  1.00 60.46           N  
ATOM   2092  CA  ASP A 297       4.484  -7.718  14.705  1.00 60.46           C  
ATOM   2093  C   ASP A 297       5.869  -8.139  14.219  1.00 60.46           C  
ATOM   2094  CB  ASP A 297       4.473  -7.610  16.231  1.00 60.46           C  
ATOM   2095  O   ASP A 297       6.759  -7.300  14.061  1.00 60.46           O  
ATOM   2096  CG  ASP A 297       3.223  -6.936  16.769  1.00 60.46           C  
ATOM   2097  OD1 ASP A 297       2.548  -6.208  16.009  1.00 60.46           O  
ATOM   2098  OD2 ASP A 297       2.911  -7.133  17.963  1.00 60.46           O  
ATOM   2099  N   SER A 298       6.050  -9.399  13.893  1.00 56.93           N  
ATOM   2100  CA  SER A 298       7.300  -9.948  13.379  1.00 56.93           C  
ATOM   2101  C   SER A 298       7.565  -9.480  11.952  1.00 56.93           C  
ATOM   2102  CB  SER A 298       7.274 -11.477  13.426  1.00 56.93           C  
ATOM   2103  O   SER A 298       8.718  -9.389  11.527  1.00 56.93           O  
ATOM   2104  OG  SER A 298       6.313 -11.991  12.520  1.00 56.93           O  
ATOM   2105  N   LEU A 299       6.516  -9.010  11.273  1.00 59.32           N  
ATOM   2106  CA  LEU A 299       6.624  -8.587   9.881  1.00 59.32           C  
ATOM   2107  C   LEU A 299       6.645  -7.066   9.776  1.00 59.32           C  
ATOM   2108  CB  LEU A 299       5.465  -9.152   9.057  1.00 59.32           C  
ATOM   2109  O   LEU A 299       6.551  -6.514   8.677  1.00 59.32           O  
ATOM   2110  CG  LEU A 299       5.421 -10.672   8.901  1.00 59.32           C  
ATOM   2111  CD1 LEU A 299       4.093 -11.104   8.288  1.00 59.32           C  
ATOM   2112  CD2 LEU A 299       6.591 -11.157   8.051  1.00 59.32           C  
ATOM   2113  N   CYS A 300       6.817  -6.510  10.913  1.00 62.21           N  
ATOM   2114  CA  CYS A 300       6.868  -5.054  10.987  1.00 62.21           C  
ATOM   2115  C   CYS A 300       8.309  -4.559  11.007  1.00 62.21           C  
ATOM   2116  CB  CYS A 300       6.130  -4.555  12.229  1.00 62.21           C  
ATOM   2117  O   CYS A 300       9.150  -5.111  11.718  1.00 62.21           O  
ATOM   2118  SG  CYS A 300       5.961  -2.758  12.303  1.00 62.21           S  
ATOM   2119  N   THR A 301       8.589  -3.746  10.008  1.00 62.93           N  
ATOM   2120  CA  THR A 301       9.897  -3.102   9.987  1.00 62.93           C  
ATOM   2121  C   THR A 301       9.825  -1.713  10.616  1.00 62.93           C  
ATOM   2122  CB  THR A 301      10.443  -2.991   8.552  1.00 62.93           C  
ATOM   2123  O   THR A 301       9.011  -0.882  10.207  1.00 62.93           O  
ATOM   2124  CG2 THR A 301      11.870  -2.453   8.546  1.00 62.93           C  
ATOM   2125  OG1 THR A 301      10.430  -4.287   7.940  1.00 62.93           O  
ATOM   2126  N   ARG A 302      10.592  -1.556  11.801  1.00 60.99           N  
ATOM   2127  CA  ARG A 302      10.594  -0.276  12.502  1.00 60.99           C  
ATOM   2128  C   ARG A 302      11.887   0.489  12.242  1.00 60.99           C  
ATOM   2129  CB  ARG A 302      10.402  -0.486  14.006  1.00 60.99           C  
ATOM   2130  O   ARG A 302      12.980  -0.061  12.392  1.00 60.99           O  
ATOM   2131  CG  ARG A 302       9.059  -1.094  14.377  1.00 60.99           C  
ATOM   2132  CD  ARG A 302       8.901  -1.236  15.884  1.00 60.99           C  
ATOM   2133  NE  ARG A 302       7.616  -1.832  16.238  1.00 60.99           N  
ATOM   2134  NH1 ARG A 302       8.046  -1.918  18.506  1.00 60.99           N  
ATOM   2135  NH2 ARG A 302       6.046  -2.680  17.684  1.00 60.99           N  
ATOM   2136  CZ  ARG A 302       7.239  -2.142  17.475  1.00 60.99           C  
ATOM   2137  N   VAL A 303      11.726   1.682  11.618  1.00 62.67           N  
ATOM   2138  CA  VAL A 303      12.918   2.483  11.357  1.00 62.67           C  
ATOM   2139  C   VAL A 303      12.785   3.843  12.039  1.00 62.67           C  
ATOM   2140  CB  VAL A 303      13.158   2.667   9.842  1.00 62.67           C  
ATOM   2141  O   VAL A 303      11.818   4.571  11.803  1.00 62.67           O  
ATOM   2142  CG1 VAL A 303      14.425   3.481   9.591  1.00 62.67           C  
ATOM   2143  CG2 VAL A 303      13.245   1.309   9.147  1.00 62.67           C  
ATOM   2144  N   PRO A 304      13.662   4.031  13.065  1.00 56.32           N  
ATOM   2145  CA  PRO A 304      13.635   5.377  13.640  1.00 56.32           C  
ATOM   2146  C   PRO A 304      14.372   6.401  12.779  1.00 56.32           C  
ATOM   2147  CB  PRO A 304      14.332   5.198  14.991  1.00 56.32           C  
ATOM   2148  O   PRO A 304      15.464   6.120  12.278  1.00 56.32           O  
ATOM   2149  CG  PRO A 304      15.219   4.009  14.809  1.00 56.32           C  
ATOM   2150  CD  PRO A 304      14.609   3.113  13.769  1.00 56.32           C  
ATOM   2151  N   VAL A 305      13.676   7.326  12.135  1.00 58.20           N  
ATOM   2152  CA  VAL A 305      14.330   8.367  11.349  1.00 58.20           C  
ATOM   2153  C   VAL A 305      14.398   9.661  12.158  1.00 58.20           C  
ATOM   2154  CB  VAL A 305      13.596   8.614  10.012  1.00 58.20           C  
ATOM   2155  O   VAL A 305      13.385  10.121  12.691  1.00 58.20           O  
ATOM   2156  CG1 VAL A 305      14.290   9.713   9.209  1.00 58.20           C  
ATOM   2157  CG2 VAL A 305      13.520   7.322   9.200  1.00 58.20           C  
ATOM   2158  N   THR A 306      15.672  10.035  12.433  1.00 53.27           N  
ATOM   2159  CA  THR A 306      15.843  11.318  13.105  1.00 53.27           C  
ATOM   2160  C   THR A 306      16.089  12.432  12.091  1.00 53.27           C  
ATOM   2161  CB  THR A 306      17.008  11.270  14.112  1.00 53.27           C  
ATOM   2162  O   THR A 306      16.832  12.246  11.125  1.00 53.27           O  
ATOM   2163  CG2 THR A 306      16.683  10.352  15.286  1.00 53.27           C  
ATOM   2164  OG1 THR A 306      18.183  10.785  13.451  1.00 53.27           O  
ATOM   2165  N   THR A 307      15.095  13.228  11.735  1.00 50.62           N  
ATOM   2166  CA  THR A 307      15.251  14.319  10.780  1.00 50.62           C  
ATOM   2167  C   THR A 307      16.297  15.318  11.266  1.00 50.62           C  
ATOM   2168  CB  THR A 307      13.915  15.047  10.540  1.00 50.62           C  
ATOM   2169  O   THR A 307      16.224  15.800  12.398  1.00 50.62           O  
ATOM   2170  CG2 THR A 307      13.919  15.775   9.199  1.00 50.62           C  
ATOM   2171  OG1 THR A 307      12.849  14.090  10.549  1.00 50.62           O  
ATOM   2172  N   GLU A 308      17.625  15.085  10.957  1.00 48.42           N  
ATOM   2173  CA  GLU A 308      18.599  16.152  11.169  1.00 48.42           C  
ATOM   2174  C   GLU A 308      18.575  17.157  10.021  1.00 48.42           C  
ATOM   2175  CB  GLU A 308      20.007  15.572  11.330  1.00 48.42           C  
ATOM   2176  O   GLU A 308      18.676  16.776   8.853  1.00 48.42           O  
ATOM   2177  CG  GLU A 308      20.166  14.674  12.549  1.00 48.42           C  
ATOM   2178  CD  GLU A 308      21.590  14.180  12.747  1.00 48.42           C  
ATOM   2179  OE1 GLU A 308      21.865  13.518  13.774  1.00 48.42           O  
ATOM   2180  OE2 GLU A 308      22.438  14.457  11.869  1.00 48.42           O  
ATOM   2181  N   GLU A 309      17.568  17.940   9.830  1.00 42.85           N  
ATOM   2182  CA  GLU A 309      17.482  18.920   8.752  1.00 42.85           C  
ATOM   2183  C   GLU A 309      18.674  19.872   8.774  1.00 42.85           C  
ATOM   2184  CB  GLU A 309      16.175  19.711   8.848  1.00 42.85           C  
ATOM   2185  O   GLU A 309      19.087  20.333   9.840  1.00 42.85           O  
ATOM   2186  CG  GLU A 309      15.011  19.069   8.107  1.00 42.85           C  
ATOM   2187  CD  GLU A 309      13.774  19.951   8.054  1.00 42.85           C  
ATOM   2188  OE1 GLU A 309      12.807  19.598   7.341  1.00 42.85           O  
ATOM   2189  OE2 GLU A 309      13.771  21.003   8.731  1.00 42.85           O  
ATOM   2190  N   ASP A 310      19.822  19.749   8.035  1.00 39.77           N  
ATOM   2191  CA  ASP A 310      20.789  20.618   7.371  1.00 39.77           C  
ATOM   2192  C   ASP A 310      20.708  22.043   7.912  1.00 39.77           C  
ATOM   2193  CB  ASP A 310      20.562  20.616   5.858  1.00 39.77           C  
ATOM   2194  O   ASP A 310      19.704  22.731   7.717  1.00 39.77           O  
ATOM   2195  CG  ASP A 310      21.028  19.334   5.190  1.00 39.77           C  
ATOM   2196  OD1 ASP A 310      21.952  18.675   5.712  1.00 39.77           O  
ATOM   2197  OD2 ASP A 310      20.467  18.981   4.130  1.00 39.77           O  
ATOM   2198  N   GLY A 311      21.227  22.380   9.156  1.00 42.29           N  
ATOM   2199  CA  GLY A 311      21.673  23.669   9.660  1.00 42.29           C  
ATOM   2200  C   GLY A 311      20.543  24.518  10.212  1.00 42.29           C  
ATOM   2201  O   GLY A 311      20.766  25.646  10.655  1.00 42.29           O  
ATOM   2202  N   GLN A 312      19.283  24.035  10.459  1.00 41.22           N  
ATOM   2203  CA  GLN A 312      18.205  24.678  11.202  1.00 41.22           C  
ATOM   2204  C   GLN A 312      17.688  23.772  12.316  1.00 41.22           C  
ATOM   2205  CB  GLN A 312      17.060  25.062  10.264  1.00 41.22           C  
ATOM   2206  O   GLN A 312      17.631  22.551  12.154  1.00 41.22           O  
ATOM   2207  CG  GLN A 312      16.936  26.561  10.026  1.00 41.22           C  
ATOM   2208  CD  GLN A 312      16.706  26.907   8.567  1.00 41.22           C  
ATOM   2209  NE2 GLN A 312      16.764  28.195   8.247  1.00 41.22           N  
ATOM   2210  OE1 GLN A 312      16.479  26.024   7.734  1.00 41.22           O  
ATOM   2211  N   ALA A 313      17.989  24.068  13.545  1.00 40.65           N  
ATOM   2212  CA  ALA A 313      17.585  23.524  14.839  1.00 40.65           C  
ATOM   2213  C   ALA A 313      16.835  22.206  14.670  1.00 40.65           C  
ATOM   2214  CB  ALA A 313      16.721  24.531  15.594  1.00 40.65           C  
ATOM   2215  O   ALA A 313      16.037  22.053  13.743  1.00 40.65           O  
ATOM   2216  N   PRO A 314      17.365  21.011  15.165  1.00 49.37           N  
ATOM   2217  CA  PRO A 314      16.714  19.700  15.131  1.00 49.37           C  
ATOM   2218  C   PRO A 314      15.217  19.776  15.420  1.00 49.37           C  
ATOM   2219  CB  PRO A 314      17.442  18.916  16.226  1.00 49.37           C  
ATOM   2220  O   PRO A 314      14.787  20.561  16.270  1.00 49.37           O  
ATOM   2221  CG  PRO A 314      17.988  19.961  17.144  1.00 49.37           C  
ATOM   2222  CD  PRO A 314      18.177  21.230  16.365  1.00 49.37           C  
ATOM   2223  N   SER A 315      14.261  19.945  14.424  1.00 53.58           N  
ATOM   2224  CA  SER A 315      12.849  19.720  14.718  1.00 53.58           C  
ATOM   2225  C   SER A 315      12.675  18.744  15.877  1.00 53.58           C  
ATOM   2226  CB  SER A 315      12.121  19.191  13.482  1.00 53.58           C  
ATOM   2227  O   SER A 315      13.506  17.856  16.078  1.00 53.58           O  
ATOM   2228  OG  SER A 315      12.550  17.877  13.170  1.00 53.58           O  
ATOM   2229  N   ASN A 316      12.520  19.112  17.081  1.00 58.61           N  
ATOM   2230  CA  ASN A 316      12.171  18.419  18.317  1.00 58.61           C  
ATOM   2231  C   ASN A 316      11.312  17.188  18.046  1.00 58.61           C  
ATOM   2232  CB  ASN A 316      11.453  19.367  19.280  1.00 58.61           C  
ATOM   2233  O   ASN A 316      10.752  16.600  18.974  1.00 58.61           O  
ATOM   2234  CG  ASN A 316      12.385  20.393  19.894  1.00 58.61           C  
ATOM   2235  ND2 ASN A 316      11.816  21.464  20.433  1.00 58.61           N  
ATOM   2236  OD1 ASN A 316      13.607  20.224  19.883  1.00 58.61           O  
ATOM   2237  N   VAL A 317      11.217  16.637  16.744  1.00 62.78           N  
ATOM   2238  CA  VAL A 317      10.295  15.536  16.488  1.00 62.78           C  
ATOM   2239  C   VAL A 317      11.069  14.317  15.992  1.00 62.78           C  
ATOM   2240  CB  VAL A 317       9.209  15.932  15.462  1.00 62.78           C  
ATOM   2241  O   VAL A 317      11.876  14.422  15.065  1.00 62.78           O  
ATOM   2242  CG1 VAL A 317       8.262  14.762  15.200  1.00 62.78           C  
ATOM   2243  CG2 VAL A 317       8.433  17.153  15.951  1.00 62.78           C  
ATOM   2244  N   ARG A 318      11.092  13.247  16.781  1.00 67.73           N  
ATOM   2245  CA  ARG A 318      11.632  11.950  16.388  1.00 67.73           C  
ATOM   2246  C   ARG A 318      10.557  11.083  15.741  1.00 67.73           C  
ATOM   2247  CB  ARG A 318      12.229  11.227  17.597  1.00 67.73           C  
ATOM   2248  O   ARG A 318       9.521  10.810  16.351  1.00 67.73           O  
ATOM   2249  CG  ARG A 318      13.525  11.841  18.103  1.00 67.73           C  
ATOM   2250  CD  ARG A 318      14.090  11.071  19.288  1.00 67.73           C  
ATOM   2251  NE  ARG A 318      15.243  11.749  19.872  1.00 67.73           N  
ATOM   2252  NH1 ARG A 318      15.447  10.304  21.663  1.00 67.73           N  
ATOM   2253  NH2 ARG A 318      16.901  12.060  21.430  1.00 67.73           N  
ATOM   2254  CZ  ARG A 318      15.861  11.370  20.987  1.00 67.73           C  
ATOM   2255  N   LEU A 319      10.692  10.808  14.390  1.00 72.46           N  
ATOM   2256  CA  LEU A 319       9.692  10.022  13.677  1.00 72.46           C  
ATOM   2257  C   LEU A 319      10.066   8.544  13.669  1.00 72.46           C  
ATOM   2258  CB  LEU A 319       9.536  10.529  12.241  1.00 72.46           C  
ATOM   2259  O   LEU A 319      11.205   8.189  13.354  1.00 72.46           O  
ATOM   2260  CG  LEU A 319       8.994  11.950  12.078  1.00 72.46           C  
ATOM   2261  CD1 LEU A 319       9.136  12.409  10.631  1.00 72.46           C  
ATOM   2262  CD2 LEU A 319       7.538  12.021  12.527  1.00 72.46           C  
ATOM   2263  N   HIS A 320       9.173   7.668  14.195  1.00 78.39           N  
ATOM   2264  CA  HIS A 320       9.307   6.216  14.141  1.00 78.39           C  
ATOM   2265  C   HIS A 320       8.419   5.621  13.054  1.00 78.39           C  
ATOM   2266  CB  HIS A 320       8.964   5.596  15.497  1.00 78.39           C  
ATOM   2267  O   HIS A 320       7.194   5.758  13.102  1.00 78.39           O  
ATOM   2268  CG  HIS A 320       9.897   5.999  16.594  1.00 78.39           C  
ATOM   2269  CD2 HIS A 320       9.800   6.973  17.530  1.00 78.39           C  
ATOM   2270  ND1 HIS A 320      11.102   5.369  16.816  1.00 78.39           N  
ATOM   2271  CE1 HIS A 320      11.707   5.939  17.845  1.00 78.39           C  
ATOM   2272  NE2 HIS A 320      10.938   6.915  18.296  1.00 78.39           N  
ATOM   2273  N   TYR A 321       9.058   5.147  11.954  1.00 81.04           N  
ATOM   2274  CA  TYR A 321       8.301   4.533  10.869  1.00 81.04           C  
ATOM   2275  C   TYR A 321       8.193   3.026  11.065  1.00 81.04           C  
ATOM   2276  CB  TYR A 321       8.955   4.838   9.517  1.00 81.04           C  
ATOM   2277  O   TYR A 321       9.190   2.356  11.346  1.00 81.04           O  
ATOM   2278  CG  TYR A 321       8.832   6.282   9.096  1.00 81.04           C  
ATOM   2279  CD1 TYR A 321       7.707   6.734   8.409  1.00 81.04           C  
ATOM   2280  CD2 TYR A 321       9.840   7.197   9.382  1.00 81.04           C  
ATOM   2281  CE1 TYR A 321       7.590   8.064   8.017  1.00 81.04           C  
ATOM   2282  CE2 TYR A 321       9.733   8.528   8.994  1.00 81.04           C  
ATOM   2283  OH  TYR A 321       8.496  10.269   7.928  1.00 81.04           O  
ATOM   2284  CZ  TYR A 321       8.606   8.952   8.314  1.00 81.04           C  
ATOM   2285  N   SER A 322       6.982   2.515  11.107  1.00 84.43           N  
ATOM   2286  CA  SER A 322       6.726   1.079  11.139  1.00 84.43           C  
ATOM   2287  C   SER A 322       5.979   0.623   9.890  1.00 84.43           C  
ATOM   2288  CB  SER A 322       5.925   0.705  12.387  1.00 84.43           C  
ATOM   2289  O   SER A 322       4.928   1.171   9.554  1.00 84.43           O  
ATOM   2290  OG  SER A 322       5.629  -0.681  12.397  1.00 84.43           O  
ATOM   2291  N   ILE A 323       6.619  -0.242   9.098  1.00 86.34           N  
ATOM   2292  CA  ILE A 323       5.974  -0.760   7.896  1.00 86.34           C  
ATOM   2293  C   ILE A 323       5.569  -2.216   8.114  1.00 86.34           C  
ATOM   2294  CB  ILE A 323       6.898  -0.640   6.663  1.00 86.34           C  
ATOM   2295  O   ILE A 323       6.397  -3.047   8.496  1.00 86.34           O  
ATOM   2296  CG1 ILE A 323       7.274   0.826   6.420  1.00 86.34           C  
ATOM   2297  CG2 ILE A 323       6.229  -1.246   5.426  1.00 86.34           C  
ATOM   2298  CD1 ILE A 323       8.350   1.021   5.360  1.00 86.34           C  
ATOM   2299  N   GLN A 324       4.322  -2.417   7.941  1.00 85.66           N  
ATOM   2300  CA  GLN A 324       3.777  -3.760   8.110  1.00 85.66           C  
ATOM   2301  C   GLN A 324       3.657  -4.478   6.769  1.00 85.66           C  
ATOM   2302  CB  GLN A 324       2.413  -3.704   8.799  1.00 85.66           C  
ATOM   2303  O   GLN A 324       2.954  -4.011   5.870  1.00 85.66           O  
ATOM   2304  CG  GLN A 324       1.794  -5.072   9.050  1.00 85.66           C  
ATOM   2305  CD  GLN A 324       2.533  -5.865  10.112  1.00 85.66           C  
ATOM   2306  NE2 GLN A 324       2.546  -7.185   9.964  1.00 85.66           N  
ATOM   2307  OE1 GLN A 324       3.088  -5.296  11.057  1.00 85.66           O  
ATOM   2308  N   ASP A 325       4.487  -5.569   6.685  1.00 86.17           N  
ATOM   2309  CA  ASP A 325       4.413  -6.419   5.501  1.00 86.17           C  
ATOM   2310  C   ASP A 325       3.271  -7.426   5.618  1.00 86.17           C  
ATOM   2311  CB  ASP A 325       5.739  -7.151   5.283  1.00 86.17           C  
ATOM   2312  O   ASP A 325       3.144  -8.114   6.633  1.00 86.17           O  
ATOM   2313  CG  ASP A 325       5.856  -7.767   3.900  1.00 86.17           C  
ATOM   2314  OD1 ASP A 325       4.968  -7.536   3.052  1.00 86.17           O  
ATOM   2315  OD2 ASP A 325       6.845  -8.493   3.657  1.00 86.17           O  
ATOM   2316  N   THR A 326       2.327  -7.411   4.509  1.00 85.32           N  
ATOM   2317  CA  THR A 326       1.188  -8.323   4.521  1.00 85.32           C  
ATOM   2318  C   THR A 326       1.346  -9.400   3.451  1.00 85.32           C  
ATOM   2319  CB  THR A 326      -0.135  -7.566   4.300  1.00 85.32           C  
ATOM   2320  O   THR A 326       2.048  -9.198   2.458  1.00 85.32           O  
ATOM   2321  CG2 THR A 326      -0.374  -6.543   5.406  1.00 85.32           C  
ATOM   2322  OG1 THR A 326      -0.086  -6.888   3.039  1.00 85.32           O  
ATOM   2323  N   PRO A 327       0.890 -10.591   3.848  1.00 81.38           N  
ATOM   2324  CA  PRO A 327       0.927 -11.638   2.825  1.00 81.38           C  
ATOM   2325  C   PRO A 327       0.131 -11.271   1.575  1.00 81.38           C  
ATOM   2326  CB  PRO A 327       0.307 -12.845   3.533  1.00 81.38           C  
ATOM   2327  O   PRO A 327      -0.847 -10.523   1.659  1.00 81.38           O  
ATOM   2328  CG  PRO A 327      -0.485 -12.262   4.659  1.00 81.38           C  
ATOM   2329  CD  PRO A 327       0.082 -10.912   4.992  1.00 81.38           C  
ATOM   2330  N   GLY A 328       0.725 -11.579   0.414  1.00 81.08           N  
ATOM   2331  CA  GLY A 328       0.004 -11.365  -0.831  1.00 81.08           C  
ATOM   2332  C   GLY A 328      -1.189 -12.288  -0.996  1.00 81.08           C  
ATOM   2333  O   GLY A 328      -1.177 -13.420  -0.508  1.00 81.08           O  
ATOM   2334  N   TYR A 329      -2.306 -11.687  -1.519  1.00 81.10           N  
ATOM   2335  CA  TYR A 329      -3.482 -12.502  -1.807  1.00 81.10           C  
ATOM   2336  C   TYR A 329      -3.380 -13.136  -3.189  1.00 81.10           C  
ATOM   2337  CB  TYR A 329      -4.757 -11.659  -1.712  1.00 81.10           C  
ATOM   2338  O   TYR A 329      -2.568 -12.712  -4.015  1.00 81.10           O  
ATOM   2339  CG  TYR A 329      -4.783 -10.488  -2.665  1.00 81.10           C  
ATOM   2340  CD1 TYR A 329      -4.330  -9.232  -2.269  1.00 81.10           C  
ATOM   2341  CD2 TYR A 329      -5.261 -10.636  -3.963  1.00 81.10           C  
ATOM   2342  CE1 TYR A 329      -4.353  -8.150  -3.144  1.00 81.10           C  
ATOM   2343  CE2 TYR A 329      -5.290  -9.561  -4.846  1.00 81.10           C  
ATOM   2344  OH  TYR A 329      -4.860  -7.257  -5.297  1.00 81.10           O  
ATOM   2345  CZ  TYR A 329      -4.834  -8.325  -4.428  1.00 81.10           C  
ATOM   2346  N   GLY A 330      -3.729 -14.374  -3.418  1.00 73.84           N  
ATOM   2347  CA  GLY A 330      -3.626 -15.066  -4.693  1.00 73.84           C  
ATOM   2348  C   GLY A 330      -2.878 -16.382  -4.598  1.00 73.84           C  
ATOM   2349  O   GLY A 330      -2.903 -17.185  -5.533  1.00 73.84           O  
ATOM   2350  N   ASP A 331      -2.201 -16.566  -3.433  1.00 71.43           N  
ATOM   2351  CA  ASP A 331      -1.541 -17.840  -3.161  1.00 71.43           C  
ATOM   2352  C   ASP A 331      -2.516 -18.844  -2.551  1.00 71.43           C  
ATOM   2353  CB  ASP A 331      -0.344 -17.636  -2.230  1.00 71.43           C  
ATOM   2354  O   ASP A 331      -2.402 -20.049  -2.784  1.00 71.43           O  
ATOM   2355  CG  ASP A 331       0.805 -16.899  -2.894  1.00 71.43           C  
ATOM   2356  OD1 ASP A 331       0.864 -16.858  -4.142  1.00 71.43           O  
ATOM   2357  OD2 ASP A 331       1.662 -16.356  -2.163  1.00 71.43           O  
ATOM   2358  N   ASP A 332      -3.554 -18.286  -1.948  1.00 73.28           N  
ATOM   2359  CA  ASP A 332      -4.572 -19.122  -1.319  1.00 73.28           C  
ATOM   2360  C   ASP A 332      -5.820 -19.220  -2.194  1.00 73.28           C  
ATOM   2361  CB  ASP A 332      -4.939 -18.574   0.061  1.00 73.28           C  
ATOM   2362  O   ASP A 332      -6.061 -18.356  -3.040  1.00 73.28           O  
ATOM   2363  CG  ASP A 332      -3.794 -18.657   1.056  1.00 73.28           C  
ATOM   2364  OD1 ASP A 332      -2.955 -19.577   0.944  1.00 73.28           O  
ATOM   2365  OD2 ASP A 332      -3.732 -17.796   1.960  1.00 73.28           O  
ATOM   2366  N   ILE A 333      -6.554 -20.306  -2.138  1.00 75.26           N  
ATOM   2367  CA  ILE A 333      -7.737 -20.606  -2.936  1.00 75.26           C  
ATOM   2368  C   ILE A 333      -8.885 -19.688  -2.521  1.00 75.26           C  
ATOM   2369  CB  ILE A 333      -8.155 -22.086  -2.792  1.00 75.26           C  
ATOM   2370  O   ILE A 333      -9.653 -19.223  -3.367  1.00 75.26           O  
ATOM   2371  CG1 ILE A 333      -7.022 -23.009  -3.255  1.00 75.26           C  
ATOM   2372  CG2 ILE A 333      -9.441 -22.363  -3.577  1.00 75.26           C  
ATOM   2373  CD1 ILE A 333      -7.211 -24.467  -2.861  1.00 75.26           C  
ATOM   2374  N   ASP A 334      -8.772 -19.152  -1.176  1.00 78.99           N  
ATOM   2375  CA  ASP A 334      -9.876 -18.321  -0.705  1.00 78.99           C  
ATOM   2376  C   ASP A 334      -9.437 -16.868  -0.540  1.00 78.99           C  
ATOM   2377  CB  ASP A 334     -10.426 -18.859   0.617  1.00 78.99           C  
ATOM   2378  O   ASP A 334      -8.754 -16.527   0.428  1.00 78.99           O  
ATOM   2379  CG  ASP A 334     -11.132 -20.195   0.467  1.00 78.99           C  
ATOM   2380  OD1 ASP A 334     -11.692 -20.470  -0.616  1.00 78.99           O  
ATOM   2381  OD2 ASP A 334     -11.131 -20.978   1.441  1.00 78.99           O  
ATOM   2382  N   ILE A 335      -9.648 -15.977  -1.406  1.00 81.35           N  
ATOM   2383  CA  ILE A 335      -9.278 -14.566  -1.448  1.00 81.35           C  
ATOM   2384  C   ILE A 335     -10.039 -13.801  -0.367  1.00 81.35           C  
ATOM   2385  CB  ILE A 335      -9.557 -13.950  -2.837  1.00 81.35           C  
ATOM   2386  O   ILE A 335      -9.498 -12.877   0.245  1.00 81.35           O  
ATOM   2387  CG1 ILE A 335      -8.764 -14.693  -3.919  1.00 81.35           C  
ATOM   2388  CG2 ILE A 335      -9.223 -12.456  -2.842  1.00 81.35           C  
ATOM   2389  CD1 ILE A 335      -9.219 -14.387  -5.339  1.00 81.35           C  
ATOM   2390  N   GLN A 336     -11.276 -14.220  -0.091  1.00 83.20           N  
ATOM   2391  CA  GLN A 336     -12.116 -13.566   0.907  1.00 83.20           C  
ATOM   2392  C   GLN A 336     -11.520 -13.706   2.305  1.00 83.20           C  
ATOM   2393  CB  GLN A 336     -13.532 -14.143   0.880  1.00 83.20           C  
ATOM   2394  O   GLN A 336     -11.579 -12.772   3.107  1.00 83.20           O  
ATOM   2395  CG  GLN A 336     -14.308 -13.808  -0.387  1.00 83.20           C  
ATOM   2396  CD  GLN A 336     -14.440 -12.314  -0.617  1.00 83.20           C  
ATOM   2397  NE2 GLN A 336     -14.203 -11.881  -1.851  1.00 83.20           N  
ATOM   2398  OE1 GLN A 336     -14.753 -11.556   0.306  1.00 83.20           O  
ATOM   2399  N   ASN A 337     -10.963 -14.819   2.514  1.00 84.73           N  
ATOM   2400  CA  ASN A 337     -10.318 -15.059   3.800  1.00 84.73           C  
ATOM   2401  C   ASN A 337      -9.130 -14.127   4.014  1.00 84.73           C  
ATOM   2402  CB  ASN A 337      -9.875 -16.519   3.914  1.00 84.73           C  
ATOM   2403  O   ASN A 337      -8.925 -13.618   5.118  1.00 84.73           O  
ATOM   2404  CG  ASN A 337      -9.458 -16.895   5.323  1.00 84.73           C  
ATOM   2405  ND2 ASN A 337      -8.809 -18.045   5.462  1.00 84.73           N  
ATOM   2406  OD1 ASN A 337      -9.717 -16.157   6.277  1.00 84.73           O  
ATOM   2407  N   SER A 338      -8.372 -13.906   2.921  1.00 84.75           N  
ATOM   2408  CA  SER A 338      -7.233 -12.998   2.993  1.00 84.75           C  
ATOM   2409  C   SER A 338      -7.683 -11.565   3.261  1.00 84.75           C  
ATOM   2410  CB  SER A 338      -6.420 -13.052   1.699  1.00 84.75           C  
ATOM   2411  O   SER A 338      -7.059 -10.849   4.046  1.00 84.75           O  
ATOM   2412  OG  SER A 338      -7.238 -12.758   0.579  1.00 84.75           O  
ATOM   2413  N   LEU A 339      -8.812 -11.239   2.699  1.00 85.78           N  
ATOM   2414  CA  LEU A 339      -9.396  -9.919   2.910  1.00 85.78           C  
ATOM   2415  C   LEU A 339      -9.858  -9.753   4.354  1.00 85.78           C  
ATOM   2416  CB  LEU A 339     -10.572  -9.694   1.956  1.00 85.78           C  
ATOM   2417  O   LEU A 339      -9.588  -8.728   4.983  1.00 85.78           O  
ATOM   2418  CG  LEU A 339     -11.194  -8.297   1.964  1.00 85.78           C  
ATOM   2419  CD1 LEU A 339     -11.939  -8.041   0.659  1.00 85.78           C  
ATOM   2420  CD2 LEU A 339     -12.128  -8.133   3.159  1.00 85.78           C  
ATOM   2421  N   ASN A 340     -10.574 -10.743   4.823  1.00 87.66           N  
ATOM   2422  CA  ASN A 340     -11.097 -10.683   6.184  1.00 87.66           C  
ATOM   2423  C   ASN A 340      -9.973 -10.650   7.215  1.00 87.66           C  
ATOM   2424  CB  ASN A 340     -12.030 -11.865   6.453  1.00 87.66           C  
ATOM   2425  O   ASN A 340     -10.088  -9.981   8.244  1.00 87.66           O  
ATOM   2426  CG  ASN A 340     -13.341 -11.758   5.699  1.00 87.66           C  
ATOM   2427  ND2 ASN A 340     -13.986 -12.895   5.467  1.00 87.66           N  
ATOM   2428  OD1 ASN A 340     -13.770 -10.662   5.328  1.00 87.66           O  
ATOM   2429  N   MET A 341      -8.982 -11.266   6.861  1.00 85.43           N  
ATOM   2430  CA  MET A 341      -7.834 -11.299   7.762  1.00 85.43           C  
ATOM   2431  C   MET A 341      -7.242  -9.905   7.940  1.00 85.43           C  
ATOM   2432  CB  MET A 341      -6.765 -12.258   7.237  1.00 85.43           C  
ATOM   2433  O   MET A 341      -6.944  -9.491   9.062  1.00 85.43           O  
ATOM   2434  CG  MET A 341      -5.541 -12.363   8.133  1.00 85.43           C  
ATOM   2435  SD  MET A 341      -4.212 -13.387   7.390  1.00 85.43           S  
ATOM   2436  CE  MET A 341      -3.738 -12.332   5.992  1.00 85.43           C  
ATOM   2437  N   ILE A 342      -7.065  -9.263   6.866  1.00 88.10           N  
ATOM   2438  CA  ILE A 342      -6.485  -7.925   6.882  1.00 88.10           C  
ATOM   2439  C   ILE A 342      -7.452  -6.952   7.554  1.00 88.10           C  
ATOM   2440  CB  ILE A 342      -6.143  -7.440   5.455  1.00 88.10           C  
ATOM   2441  O   ILE A 342      -7.040  -6.121   8.367  1.00 88.10           O  
ATOM   2442  CG1 ILE A 342      -5.058  -8.329   4.836  1.00 88.10           C  
ATOM   2443  CG2 ILE A 342      -5.705  -5.973   5.474  1.00 88.10           C  
ATOM   2444  CD1 ILE A 342      -4.802  -8.055   3.360  1.00 88.10           C  
ATOM   2445  N   VAL A 343      -8.693  -7.071   7.252  1.00 88.76           N  
ATOM   2446  CA  VAL A 343      -9.709  -6.203   7.838  1.00 88.76           C  
ATOM   2447  C   VAL A 343      -9.766  -6.421   9.349  1.00 88.76           C  
ATOM   2448  CB  VAL A 343     -11.099  -6.451   7.211  1.00 88.76           C  
ATOM   2449  O   VAL A 343      -9.826  -5.459  10.119  1.00 88.76           O  
ATOM   2450  CG1 VAL A 343     -12.184  -5.715   7.994  1.00 88.76           C  
ATOM   2451  CG2 VAL A 343     -11.107  -6.021   5.745  1.00 88.76           C  
ATOM   2452  N   ASP A 344      -9.750  -7.692   9.733  1.00 88.03           N  
ATOM   2453  CA  ASP A 344      -9.785  -8.031  11.153  1.00 88.03           C  
ATOM   2454  C   ASP A 344      -8.552  -7.493  11.876  1.00 88.03           C  
ATOM   2455  CB  ASP A 344      -9.885  -9.546  11.340  1.00 88.03           C  
ATOM   2456  O   ASP A 344      -8.646  -7.034  13.016  1.00 88.03           O  
ATOM   2457  CG  ASP A 344     -11.256 -10.097  10.988  1.00 88.03           C  
ATOM   2458  OD1 ASP A 344     -12.214  -9.307  10.850  1.00 88.03           O  
ATOM   2459  OD2 ASP A 344     -11.379 -11.334  10.850  1.00 88.03           O  
ATOM   2460  N   TYR A 345      -7.463  -7.589  11.176  1.00 87.36           N  
ATOM   2461  CA  TYR A 345      -6.231  -7.060  11.752  1.00 87.36           C  
ATOM   2462  C   TYR A 345      -6.354  -5.566  12.023  1.00 87.36           C  
ATOM   2463  CB  TYR A 345      -5.045  -7.326  10.821  1.00 87.36           C  
ATOM   2464  O   TYR A 345      -6.003  -5.094  13.108  1.00 87.36           O  
ATOM   2465  CG  TYR A 345      -3.772  -6.636  11.248  1.00 87.36           C  
ATOM   2466  CD1 TYR A 345      -3.330  -5.485  10.600  1.00 87.36           C  
ATOM   2467  CD2 TYR A 345      -3.008  -7.134  12.298  1.00 87.36           C  
ATOM   2468  CE1 TYR A 345      -2.157  -4.846  10.988  1.00 87.36           C  
ATOM   2469  CE2 TYR A 345      -1.834  -6.503  12.695  1.00 87.36           C  
ATOM   2470  OH  TYR A 345      -0.255  -4.734  12.424  1.00 87.36           O  
ATOM   2471  CZ  TYR A 345      -1.417  -5.362  12.036  1.00 87.36           C  
ATOM   2472  N   ILE A 346      -6.897  -4.781  11.105  1.00 88.28           N  
ATOM   2473  CA  ILE A 346      -7.015  -3.332  11.228  1.00 88.28           C  
ATOM   2474  C   ILE A 346      -8.074  -2.987  12.273  1.00 88.28           C  
ATOM   2475  CB  ILE A 346      -7.367  -2.677   9.873  1.00 88.28           C  
ATOM   2476  O   ILE A 346      -7.842  -2.149  13.148  1.00 88.28           O  
ATOM   2477  CG1 ILE A 346      -6.233  -2.895   8.865  1.00 88.28           C  
ATOM   2478  CG2 ILE A 346      -7.658  -1.184  10.054  1.00 88.28           C  
ATOM   2479  CD1 ILE A 346      -6.568  -2.444   7.450  1.00 88.28           C  
ATOM   2480  N   GLU A 347      -9.195  -3.676  12.208  1.00 85.88           N  
ATOM   2481  CA  GLU A 347     -10.309  -3.361  13.098  1.00 85.88           C  
ATOM   2482  C   GLU A 347     -10.019  -3.811  14.527  1.00 85.88           C  
ATOM   2483  CB  GLU A 347     -11.600  -4.010  12.594  1.00 85.88           C  
ATOM   2484  O   GLU A 347     -10.175  -3.035  15.471  1.00 85.88           O  
ATOM   2485  CG  GLU A 347     -12.255  -3.263  11.440  1.00 85.88           C  
ATOM   2486  CD  GLU A 347     -13.566  -3.887  10.989  1.00 85.88           C  
ATOM   2487  OE1 GLU A 347     -14.259  -3.289  10.134  1.00 85.88           O  
ATOM   2488  OE2 GLU A 347     -13.903  -4.981  11.494  1.00 85.88           O  
ATOM   2489  N   GLU A 348      -9.709  -5.101  14.691  1.00 79.26           N  
ATOM   2490  CA  GLU A 348      -9.640  -5.713  16.015  1.00 79.26           C  
ATOM   2491  C   GLU A 348      -8.305  -5.413  16.692  1.00 79.26           C  
ATOM   2492  CB  GLU A 348      -9.854  -7.226  15.920  1.00 79.26           C  
ATOM   2493  O   GLU A 348      -8.268  -5.056  17.871  1.00 79.26           O  
ATOM   2494  CG  GLU A 348     -11.288  -7.625  15.606  1.00 79.26           C  
ATOM   2495  CD  GLU A 348     -11.471  -9.126  15.441  1.00 79.26           C  
ATOM   2496  OE1 GLU A 348     -12.584  -9.565  15.073  1.00 79.26           O  
ATOM   2497  OE2 GLU A 348     -10.493  -9.868  15.684  1.00 79.26           O  
ATOM   2498  N   GLN A 349      -7.253  -5.472  15.990  1.00 77.95           N  
ATOM   2499  CA  GLN A 349      -5.931  -5.403  16.604  1.00 77.95           C  
ATOM   2500  C   GLN A 349      -5.442  -3.960  16.696  1.00 77.95           C  
ATOM   2501  CB  GLN A 349      -4.928  -6.247  15.817  1.00 77.95           C  
ATOM   2502  O   GLN A 349      -4.718  -3.602  17.628  1.00 77.95           O  
ATOM   2503  CG  GLN A 349      -5.114  -7.748  15.996  1.00 77.95           C  
ATOM   2504  CD  GLN A 349      -4.043  -8.560  15.292  1.00 77.95           C  
ATOM   2505  NE2 GLN A 349      -4.129  -9.881  15.406  1.00 77.95           N  
ATOM   2506  OE1 GLN A 349      -3.145  -8.005  14.650  1.00 77.95           O  
ATOM   2507  N   GLN A 350      -5.894  -3.124  15.778  1.00 83.12           N  
ATOM   2508  CA  GLN A 350      -5.336  -1.776  15.776  1.00 83.12           C  
ATOM   2509  C   GLN A 350      -6.342  -0.763  16.317  1.00 83.12           C  
ATOM   2510  CB  GLN A 350      -4.898  -1.378  14.366  1.00 83.12           C  
ATOM   2511  O   GLN A 350      -6.161  -0.225  17.412  1.00 83.12           O  
ATOM   2512  CG  GLN A 350      -3.844  -2.299  13.767  1.00 83.12           C  
ATOM   2513  CD  GLN A 350      -2.533  -2.266  14.531  1.00 83.12           C  
ATOM   2514  NE2 GLN A 350      -1.932  -3.434  14.727  1.00 83.12           N  
ATOM   2515  OE1 GLN A 350      -2.065  -1.199  14.941  1.00 83.12           O  
ATOM   2516  N   ASN A 351      -7.554  -0.659  15.659  1.00 85.70           N  
ATOM   2517  CA  ASN A 351      -8.536   0.364  16.000  1.00 85.70           C  
ATOM   2518  C   ASN A 351      -9.199   0.080  17.345  1.00 85.70           C  
ATOM   2519  CB  ASN A 351      -9.595   0.480  14.901  1.00 85.70           C  
ATOM   2520  O   ASN A 351      -9.385   0.990  18.155  1.00 85.70           O  
ATOM   2521  CG  ASN A 351      -9.056   1.120  13.637  1.00 85.70           C  
ATOM   2522  ND2 ASN A 351      -9.804   1.001  12.546  1.00 85.70           N  
ATOM   2523  OD1 ASN A 351      -7.976   1.717  13.640  1.00 85.70           O  
ATOM   2524  N   GLN A 352      -9.561  -1.154  17.617  1.00 85.49           N  
ATOM   2525  CA  GLN A 352     -10.200  -1.537  18.871  1.00 85.49           C  
ATOM   2526  C   GLN A 352      -9.250  -1.355  20.051  1.00 85.49           C  
ATOM   2527  CB  GLN A 352     -10.687  -2.985  18.807  1.00 85.49           C  
ATOM   2528  O   GLN A 352      -9.656  -0.884  21.116  1.00 85.49           O  
ATOM   2529  CG  GLN A 352     -11.494  -3.418  20.024  1.00 85.49           C  
ATOM   2530  CD  GLN A 352     -12.182  -4.756  19.826  1.00 85.49           C  
ATOM   2531  NE2 GLN A 352     -12.981  -5.162  20.807  1.00 85.49           N  
ATOM   2532  OE1 GLN A 352     -11.997  -5.418  18.800  1.00 85.49           O  
ATOM   2533  N   LYS A 353      -8.098  -1.752  19.840  1.00 84.73           N  
ATOM   2534  CA  LYS A 353      -7.081  -1.589  20.875  1.00 84.73           C  
ATOM   2535  C   LYS A 353      -6.896  -0.119  21.237  1.00 84.73           C  
ATOM   2536  CB  LYS A 353      -5.750  -2.188  20.417  1.00 84.73           C  
ATOM   2537  O   LYS A 353      -6.779   0.226  22.415  1.00 84.73           O  
ATOM   2538  CG  LYS A 353      -5.706  -3.708  20.463  1.00 84.73           C  
ATOM   2539  CD  LYS A 353      -4.335  -4.240  20.064  1.00 84.73           C  
ATOM   2540  CE  LYS A 353      -4.322  -5.761  20.002  1.00 84.73           C  
ATOM   2541  NZ  LYS A 353      -2.985  -6.287  19.593  1.00 84.73           N  
ATOM   2542  N   TYR A 354      -6.833   0.677  20.213  1.00 84.11           N  
ATOM   2543  CA  TYR A 354      -6.711   2.114  20.434  1.00 84.11           C  
ATOM   2544  C   TYR A 354      -7.942   2.663  21.146  1.00 84.11           C  
ATOM   2545  CB  TYR A 354      -6.506   2.846  19.105  1.00 84.11           C  
ATOM   2546  O   TYR A 354      -7.827   3.518  22.026  1.00 84.11           O  
ATOM   2547  CG  TYR A 354      -6.243   4.324  19.261  1.00 84.11           C  
ATOM   2548  CD1 TYR A 354      -7.249   5.259  19.031  1.00 84.11           C  
ATOM   2549  CD2 TYR A 354      -4.987   4.789  19.637  1.00 84.11           C  
ATOM   2550  CE1 TYR A 354      -7.011   6.623  19.171  1.00 84.11           C  
ATOM   2551  CE2 TYR A 354      -4.737   6.150  19.781  1.00 84.11           C  
ATOM   2552  OH  TYR A 354      -5.512   8.406  19.687  1.00 84.11           O  
ATOM   2553  CZ  TYR A 354      -5.754   7.057  19.546  1.00 84.11           C  
ATOM   2554  N   LEU A 355      -9.072   2.231  20.730  1.00 85.43           N  
ATOM   2555  CA  LEU A 355     -10.320   2.657  21.353  1.00 85.43           C  
ATOM   2556  C   LEU A 355     -10.343   2.289  22.833  1.00 85.43           C  
ATOM   2557  CB  LEU A 355     -11.518   2.026  20.639  1.00 85.43           C  
ATOM   2558  O   LEU A 355     -10.783   3.082  23.668  1.00 85.43           O  
ATOM   2559  CG  LEU A 355     -12.902   2.476  21.110  1.00 85.43           C  
ATOM   2560  CD1 LEU A 355     -13.082   3.972  20.874  1.00 85.43           C  
ATOM   2561  CD2 LEU A 355     -13.993   1.682  20.398  1.00 85.43           C  
ATOM   2562  N   GLU A 356      -9.933   1.136  23.174  1.00 83.86           N  
ATOM   2563  CA  GLU A 356      -9.875   0.652  24.550  1.00 83.86           C  
ATOM   2564  C   GLU A 356      -8.928   1.500  25.394  1.00 83.86           C  
ATOM   2565  CB  GLU A 356      -9.442  -0.815  24.587  1.00 83.86           C  
ATOM   2566  O   GLU A 356      -9.221   1.800  26.554  1.00 83.86           O  
ATOM   2567  CG  GLU A 356     -10.496  -1.781  24.067  1.00 83.86           C  
ATOM   2568  CD  GLU A 356      -9.987  -3.208  23.929  1.00 83.86           C  
ATOM   2569  OE1 GLU A 356     -10.749  -4.080  23.454  1.00 83.86           O  
ATOM   2570  OE2 GLU A 356      -8.819  -3.454  24.301  1.00 83.86           O  
ATOM   2571  N   GLU A 357      -7.789   1.787  24.731  1.00 80.75           N  
ATOM   2572  CA  GLU A 357      -6.795   2.610  25.415  1.00 80.75           C  
ATOM   2573  C   GLU A 357      -7.327   4.016  25.674  1.00 80.75           C  
ATOM   2574  CB  GLU A 357      -5.501   2.678  24.600  1.00 80.75           C  
ATOM   2575  O   GLU A 357      -7.019   4.623  26.702  1.00 80.75           O  
ATOM   2576  CG  GLU A 357      -4.713   1.376  24.586  1.00 80.75           C  
ATOM   2577  CD  GLU A 357      -3.524   1.405  23.640  1.00 80.75           C  
ATOM   2578  OE1 GLU A 357      -2.826   0.374  23.511  1.00 80.75           O  
ATOM   2579  OE2 GLU A 357      -3.287   2.468  23.024  1.00 80.75           O  
ATOM   2580  N   GLU A 358      -8.032   4.463  24.654  1.00 79.40           N  
ATOM   2581  CA  GLU A 358      -8.657   5.774  24.804  1.00 79.40           C  
ATOM   2582  C   GLU A 358      -9.707   5.760  25.911  1.00 79.40           C  
ATOM   2583  CB  GLU A 358      -9.289   6.223  23.485  1.00 79.40           C  
ATOM   2584  O   GLU A 358      -9.886   6.755  26.617  1.00 79.40           O  
ATOM   2585  CG  GLU A 358      -9.747   7.674  23.485  1.00 79.40           C  
ATOM   2586  CD  GLU A 358     -10.424   8.090  22.188  1.00 79.40           C  
ATOM   2587  OE1 GLU A 358     -10.906   9.242  22.098  1.00 79.40           O  
ATOM   2588  OE2 GLU A 358     -10.473   7.257  21.256  1.00 79.40           O  
ATOM   2589  N   SER A 359     -10.463   4.694  26.073  1.00 78.88           N  
ATOM   2590  CA  SER A 359     -11.580   4.566  27.004  1.00 78.88           C  
ATOM   2591  C   SER A 359     -11.094   4.204  28.403  1.00 78.88           C  
ATOM   2592  CB  SER A 359     -12.572   3.512  26.511  1.00 78.88           C  
ATOM   2593  O   SER A 359     -11.840   4.331  29.377  1.00 78.88           O  
ATOM   2594  OG  SER A 359     -11.981   2.224  26.515  1.00 78.88           O  
ATOM   2595  N   SER A 360      -9.878   3.753  28.553  1.00 77.40           N  
ATOM   2596  CA  SER A 360      -9.375   3.276  29.837  1.00 77.40           C  
ATOM   2597  C   SER A 360      -9.169   4.429  30.813  1.00 77.40           C  
ATOM   2598  CB  SER A 360      -8.063   2.514  29.650  1.00 77.40           C  
ATOM   2599  O   SER A 360      -8.882   5.555  30.400  1.00 77.40           O  
ATOM   2600  OG  SER A 360      -7.059   3.364  29.122  1.00 77.40           O  
ATOM   2601  N   LYS A 361      -9.646   4.421  32.011  1.00 66.36           N  
ATOM   2602  CA  LYS A 361      -9.698   5.350  33.136  1.00 66.36           C  
ATOM   2603  C   LYS A 361      -8.304   5.606  33.702  1.00 66.36           C  
ATOM   2604  CB  LYS A 361     -10.618   4.814  34.233  1.00 66.36           C  
ATOM   2605  O   LYS A 361      -8.016   6.705  34.182  1.00 66.36           O  
ATOM   2606  CG  LYS A 361     -12.090   4.788  33.848  1.00 66.36           C  
ATOM   2607  CD  LYS A 361     -12.954   4.243  34.978  1.00 66.36           C  
ATOM   2608  CE  LYS A 361     -14.413   4.118  34.558  1.00 66.36           C  
ATOM   2609  NZ  LYS A 361     -15.228   3.411  35.590  1.00 66.36           N  
ATOM   2610  N   ASP A 362      -7.316   4.614  33.444  1.00 64.50           N  
ATOM   2611  CA  ASP A 362      -5.937   4.756  33.901  1.00 64.50           C  
ATOM   2612  C   ASP A 362      -5.069   5.413  32.830  1.00 64.50           C  
ATOM   2613  CB  ASP A 362      -5.356   3.394  34.286  1.00 64.50           C  
ATOM   2614  O   ASP A 362      -4.610   4.746  31.901  1.00 64.50           O  
ATOM   2615  CG  ASP A 362      -5.991   2.811  35.536  1.00 64.50           C  
ATOM   2616  OD1 ASP A 362      -6.425   3.583  36.418  1.00 64.50           O  
ATOM   2617  OD2 ASP A 362      -6.056   1.567  35.641  1.00 64.50           O  
ATOM   2618  N   ARG A 363      -5.465   6.644  32.390  1.00 59.95           N  
ATOM   2619  CA  ARG A 363      -4.710   7.356  31.365  1.00 59.95           C  
ATOM   2620  C   ARG A 363      -3.265   7.574  31.801  1.00 59.95           C  
ATOM   2621  CB  ARG A 363      -5.369   8.699  31.046  1.00 59.95           C  
ATOM   2622  O   ARG A 363      -3.011   8.058  32.906  1.00 59.95           O  
ATOM   2623  CG  ARG A 363      -6.667   8.578  30.263  1.00 59.95           C  
ATOM   2624  CD  ARG A 363      -7.225   9.942  29.883  1.00 59.95           C  
ATOM   2625  NE  ARG A 363      -8.677   9.906  29.729  1.00 59.95           N  
ATOM   2626  NH1 ARG A 363      -8.725  11.314  27.897  1.00 59.95           N  
ATOM   2627  NH2 ARG A 363     -10.676  10.455  28.740  1.00 59.95           N  
ATOM   2628  CZ  ARG A 363      -9.356  10.559  28.789  1.00 59.95           C  
ATOM   2629  N   GLN A 364      -2.376   6.580  31.648  1.00 54.39           N  
ATOM   2630  CA  GLN A 364      -0.959   6.841  31.880  1.00 54.39           C  
ATOM   2631  C   GLN A 364      -0.560   8.218  31.357  1.00 54.39           C  
ATOM   2632  CB  GLN A 364      -0.099   5.760  31.223  1.00 54.39           C  
ATOM   2633  O   GLN A 364      -0.961   8.610  30.260  1.00 54.39           O  
ATOM   2634  CG  GLN A 364      -0.045   4.456  32.007  1.00 54.39           C  
ATOM   2635  CD  GLN A 364       0.736   3.371  31.288  1.00 54.39           C  
ATOM   2636  NE2 GLN A 364       1.097   2.320  32.016  1.00 54.39           N  
ATOM   2637  OE1 GLN A 364       1.011   3.477  30.089  1.00 54.39           O  
ATOM   2638  N   LEU A 365      -0.943   9.357  31.973  1.00 48.07           N  
ATOM   2639  CA  LEU A 365      -0.400  10.700  32.148  1.00 48.07           C  
ATOM   2640  C   LEU A 365       0.687  10.985  31.116  1.00 48.07           C  
ATOM   2641  CB  LEU A 365       0.164  10.871  33.561  1.00 48.07           C  
ATOM   2642  O   LEU A 365       0.997  12.146  30.840  1.00 48.07           O  
ATOM   2643  CG  LEU A 365      -0.861  11.029  34.685  1.00 48.07           C  
ATOM   2644  CD1 LEU A 365      -0.216  10.735  36.035  1.00 48.07           C  
ATOM   2645  CD2 LEU A 365      -1.462  12.431  34.668  1.00 48.07           C  
ATOM   2646  N   ASP A 366       0.390  10.914  29.711  1.00 55.15           N  
ATOM   2647  CA  ASP A 366       0.914  11.782  28.661  1.00 55.15           C  
ATOM   2648  C   ASP A 366       0.433  11.331  27.284  1.00 55.15           C  
ATOM   2649  CB  ASP A 366       2.444  11.810  28.701  1.00 55.15           C  
ATOM   2650  O   ASP A 366       0.773  10.236  26.829  1.00 55.15           O  
ATOM   2651  CG  ASP A 366       2.992  12.512  29.930  1.00 55.15           C  
ATOM   2652  OD1 ASP A 366       2.299  13.387  30.493  1.00 55.15           O  
ATOM   2653  OD2 ASP A 366       4.129  12.190  30.338  1.00 55.15           O  
ATOM   2654  N   ALA A 367      -0.912  11.363  26.922  1.00 53.07           N  
ATOM   2655  CA  ALA A 367      -1.398  11.214  25.553  1.00 53.07           C  
ATOM   2656  C   ALA A 367      -0.259  11.361  24.548  1.00 53.07           C  
ATOM   2657  CB  ALA A 367      -2.494  12.236  25.263  1.00 53.07           C  
ATOM   2658  O   ALA A 367      -0.262  10.716  23.497  1.00 53.07           O  
ATOM   2659  N   ALA A 368       0.910  12.029  25.028  1.00 52.16           N  
ATOM   2660  CA  ALA A 368       2.048  12.303  24.155  1.00 52.16           C  
ATOM   2661  C   ALA A 368       3.018  11.125  24.132  1.00 52.16           C  
ATOM   2662  CB  ALA A 368       2.767  13.573  24.600  1.00 52.16           C  
ATOM   2663  O   ALA A 368       3.702  10.895  23.132  1.00 52.16           O  
ATOM   2664  N   GLU A 369       2.870  10.170  25.111  1.00 52.50           N  
ATOM   2665  CA  GLU A 369       3.782   9.033  25.196  1.00 52.50           C  
ATOM   2666  C   GLU A 369       3.095   7.741  24.763  1.00 52.50           C  
ATOM   2667  CB  GLU A 369       4.328   8.887  26.619  1.00 52.50           C  
ATOM   2668  O   GLU A 369       3.713   6.674  24.760  1.00 52.50           O  
ATOM   2669  CG  GLU A 369       5.427   9.882  26.961  1.00 52.50           C  
ATOM   2670  CD  GLU A 369       5.956   9.728  28.378  1.00 52.50           C  
ATOM   2671  OE1 GLU A 369       6.885  10.474  28.764  1.00 52.50           O  
ATOM   2672  OE2 GLU A 369       5.438   8.855  29.109  1.00 52.50           O  
ATOM   2673  N   LEU A 370       1.769   7.880  24.373  1.00 62.74           N  
ATOM   2674  CA  LEU A 370       1.055   6.691  23.921  1.00 62.74           C  
ATOM   2675  C   LEU A 370       1.381   6.382  22.464  1.00 62.74           C  
ATOM   2676  CB  LEU A 370      -0.456   6.877  24.089  1.00 62.74           C  
ATOM   2677  O   LEU A 370       1.300   7.262  21.604  1.00 62.74           O  
ATOM   2678  CG  LEU A 370      -1.315   5.621  23.933  1.00 62.74           C  
ATOM   2679  CD1 LEU A 370      -1.042   4.647  25.073  1.00 62.74           C  
ATOM   2680  CD2 LEU A 370      -2.794   5.988  23.878  1.00 62.74           C  
ATOM   2681  N   GLN A 371       2.072   5.311  22.277  1.00 65.80           N  
ATOM   2682  CA  GLN A 371       2.393   4.820  20.941  1.00 65.80           C  
ATOM   2683  C   GLN A 371       1.126   4.483  20.160  1.00 65.80           C  
ATOM   2684  CB  GLN A 371       3.300   3.591  21.024  1.00 65.80           C  
ATOM   2685  O   GLN A 371       0.278   3.726  20.637  1.00 65.80           O  
ATOM   2686  CG  GLN A 371       4.685   3.885  21.586  1.00 65.80           C  
ATOM   2687  CD  GLN A 371       5.593   2.670  21.576  1.00 65.80           C  
ATOM   2688  NE2 GLN A 371       6.783   2.814  22.148  1.00 65.80           N  
ATOM   2689  OE1 GLN A 371       5.227   1.609  21.059  1.00 65.80           O  
ATOM   2690  N   ASP A 372       0.848   5.309  19.140  1.00 75.43           N  
ATOM   2691  CA  ASP A 372      -0.291   5.055  18.263  1.00 75.43           C  
ATOM   2692  C   ASP A 372      -0.052   3.820  17.397  1.00 75.43           C  
ATOM   2693  CB  ASP A 372      -0.569   6.271  17.377  1.00 75.43           C  
ATOM   2694  O   ASP A 372       0.885   3.788  16.597  1.00 75.43           O  
ATOM   2695  CG  ASP A 372      -1.910   6.195  16.669  1.00 75.43           C  
ATOM   2696  OD1 ASP A 372      -2.508   5.099  16.612  1.00 75.43           O  
ATOM   2697  OD2 ASP A 372      -2.372   7.239  16.160  1.00 75.43           O  
ATOM   2698  N   HIS A 373      -0.772   2.660  17.645  1.00 77.49           N  
ATOM   2699  CA  HIS A 373      -0.613   1.410  16.912  1.00 77.49           C  
ATOM   2700  C   HIS A 373      -1.488   1.388  15.663  1.00 77.49           C  
ATOM   2701  CB  HIS A 373      -0.947   0.216  17.808  1.00 77.49           C  
ATOM   2702  O   HIS A 373      -1.435   0.437  14.879  1.00 77.49           O  
ATOM   2703  CG  HIS A 373      -0.147   0.172  19.072  1.00 77.49           C  
ATOM   2704  CD2 HIS A 373      -0.522   0.301  20.366  1.00 77.49           C  
ATOM   2705  ND1 HIS A 373       1.217  -0.023  19.082  1.00 77.49           N  
ATOM   2706  CE1 HIS A 373       1.647  -0.012  20.333  1.00 77.49           C  
ATOM   2707  NE2 HIS A 373       0.611   0.183  21.131  1.00 77.49           N  
ATOM   2708  N   ARG A 374      -2.247   2.392  15.333  1.00 85.97           N  
ATOM   2709  CA  ARG A 374      -3.132   2.451  14.174  1.00 85.97           C  
ATOM   2710  C   ARG A 374      -2.335   2.601  12.883  1.00 85.97           C  
ATOM   2711  CB  ARG A 374      -4.124   3.608  14.315  1.00 85.97           C  
ATOM   2712  O   ARG A 374      -1.240   3.167  12.885  1.00 85.97           O  
ATOM   2713  CG  ARG A 374      -5.062   3.475  15.504  1.00 85.97           C  
ATOM   2714  CD  ARG A 374      -6.000   4.668  15.619  1.00 85.97           C  
ATOM   2715  NE  ARG A 374      -5.276   5.894  15.940  1.00 85.97           N  
ATOM   2716  NH1 ARG A 374      -7.150   7.245  15.946  1.00 85.97           N  
ATOM   2717  NH2 ARG A 374      -5.085   8.140  16.380  1.00 85.97           N  
ATOM   2718  CZ  ARG A 374      -5.839   7.090  16.088  1.00 85.97           C  
ATOM   2719  N   VAL A 375      -2.969   2.092  11.848  1.00 87.71           N  
ATOM   2720  CA  VAL A 375      -2.333   2.148  10.535  1.00 87.71           C  
ATOM   2721  C   VAL A 375      -2.588   3.511   9.896  1.00 87.71           C  
ATOM   2722  CB  VAL A 375      -2.843   1.021   9.609  1.00 87.71           C  
ATOM   2723  O   VAL A 375      -3.737   3.945   9.780  1.00 87.71           O  
ATOM   2724  CG1 VAL A 375      -2.184   1.113   8.234  1.00 87.71           C  
ATOM   2725  CG2 VAL A 375      -2.582  -0.345  10.240  1.00 87.71           C  
ATOM   2726  N   ASP A 376      -1.497   4.262   9.493  1.00 86.74           N  
ATOM   2727  CA  ASP A 376      -1.597   5.606   8.933  1.00 86.74           C  
ATOM   2728  C   ASP A 376      -2.003   5.560   7.462  1.00 86.74           C  
ATOM   2729  CB  ASP A 376      -0.271   6.353   9.089  1.00 86.74           C  
ATOM   2730  O   ASP A 376      -2.809   6.376   7.008  1.00 86.74           O  
ATOM   2731  CG  ASP A 376       0.081   6.641  10.538  1.00 86.74           C  
ATOM   2732  OD1 ASP A 376      -0.714   7.304  11.238  1.00 86.74           O  
ATOM   2733  OD2 ASP A 376       1.164   6.203  10.983  1.00 86.74           O  
ATOM   2734  N   CYS A 377      -1.490   4.687   6.761  1.00 90.34           N  
ATOM   2735  CA  CYS A 377      -1.813   4.563   5.344  1.00 90.34           C  
ATOM   2736  C   CYS A 377      -1.546   3.147   4.846  1.00 90.34           C  
ATOM   2737  CB  CYS A 377      -1.005   5.564   4.520  1.00 90.34           C  
ATOM   2738  O   CYS A 377      -0.714   2.433   5.409  1.00 90.34           O  
ATOM   2739  SG  CYS A 377       0.748   5.148   4.382  1.00 90.34           S  
ATOM   2740  N   CYS A 378      -2.379   2.794   3.829  1.00 92.10           N  
ATOM   2741  CA  CYS A 378      -2.206   1.498   3.182  1.00 92.10           C  
ATOM   2742  C   CYS A 378      -1.806   1.668   1.721  1.00 92.10           C  
ATOM   2743  CB  CYS A 378      -3.490   0.676   3.276  1.00 92.10           C  
ATOM   2744  O   CYS A 378      -2.502   2.338   0.956  1.00 92.10           O  
ATOM   2745  SG  CYS A 378      -3.379  -0.942   2.481  1.00 92.10           S  
ATOM   2746  N   LEU A 379      -0.616   1.105   1.422  1.00 92.92           N  
ATOM   2747  CA  LEU A 379      -0.190   1.069   0.028  1.00 92.92           C  
ATOM   2748  C   LEU A 379      -0.715  -0.181  -0.669  1.00 92.92           C  
ATOM   2749  CB  LEU A 379       1.337   1.117  -0.067  1.00 92.92           C  
ATOM   2750  O   LEU A 379      -0.387  -1.302  -0.273  1.00 92.92           O  
ATOM   2751  CG  LEU A 379       2.022   2.303   0.614  1.00 92.92           C  
ATOM   2752  CD1 LEU A 379       3.538   2.147   0.552  1.00 92.92           C  
ATOM   2753  CD2 LEU A 379       1.587   3.615  -0.030  1.00 92.92           C  
ATOM   2754  N   TYR A 380      -1.592   0.109  -1.658  1.00 92.96           N  
ATOM   2755  CA  TYR A 380      -2.144  -1.027  -2.386  1.00 92.96           C  
ATOM   2756  C   TYR A 380      -1.426  -1.225  -3.715  1.00 92.96           C  
ATOM   2757  CB  TYR A 380      -3.645  -0.834  -2.626  1.00 92.96           C  
ATOM   2758  O   TYR A 380      -1.438  -0.339  -4.573  1.00 92.96           O  
ATOM   2759  CG  TYR A 380      -4.339  -2.066  -3.154  1.00 92.96           C  
ATOM   2760  CD1 TYR A 380      -4.499  -2.267  -4.523  1.00 92.96           C  
ATOM   2761  CD2 TYR A 380      -4.837  -3.031  -2.285  1.00 92.96           C  
ATOM   2762  CE1 TYR A 380      -5.139  -3.399  -5.014  1.00 92.96           C  
ATOM   2763  CE2 TYR A 380      -5.479  -4.168  -2.765  1.00 92.96           C  
ATOM   2764  OH  TYR A 380      -6.260  -5.466  -4.609  1.00 92.96           O  
ATOM   2765  CZ  TYR A 380      -5.625  -4.343  -4.129  1.00 92.96           C  
ATOM   2766  N   PHE A 381      -0.816  -2.464  -3.869  1.00 94.24           N  
ATOM   2767  CA  PHE A 381      -0.057  -2.769  -5.076  1.00 94.24           C  
ATOM   2768  C   PHE A 381      -0.954  -3.395  -6.136  1.00 94.24           C  
ATOM   2769  CB  PHE A 381       1.111  -3.708  -4.755  1.00 94.24           C  
ATOM   2770  O   PHE A 381      -1.611  -4.407  -5.883  1.00 94.24           O  
ATOM   2771  CG  PHE A 381       2.324  -3.004  -4.209  1.00 94.24           C  
ATOM   2772  CD1 PHE A 381       3.484  -2.900  -4.967  1.00 94.24           C  
ATOM   2773  CD2 PHE A 381       2.303  -2.446  -2.938  1.00 94.24           C  
ATOM   2774  CE1 PHE A 381       4.608  -2.249  -4.464  1.00 94.24           C  
ATOM   2775  CE2 PHE A 381       3.422  -1.794  -2.428  1.00 94.24           C  
ATOM   2776  CZ  PHE A 381       4.574  -1.697  -3.192  1.00 94.24           C  
ATOM   2777  N   ILE A 382      -0.942  -2.729  -7.278  1.00 92.90           N  
ATOM   2778  CA  ILE A 382      -1.697  -3.206  -8.432  1.00 92.90           C  
ATOM   2779  C   ILE A 382      -0.753  -3.890  -9.419  1.00 92.90           C  
ATOM   2780  CB  ILE A 382      -2.456  -2.054  -9.127  1.00 92.90           C  
ATOM   2781  O   ILE A 382       0.303  -3.348  -9.755  1.00 92.90           O  
ATOM   2782  CG1 ILE A 382      -3.406  -1.368  -8.138  1.00 92.90           C  
ATOM   2783  CG2 ILE A 382      -3.219  -2.571 -10.350  1.00 92.90           C  
ATOM   2784  CD1 ILE A 382      -3.970  -0.045  -8.638  1.00 92.90           C  
ATOM   2785  N   PRO A 383      -1.203  -5.133  -9.799  1.00 92.53           N  
ATOM   2786  CA  PRO A 383      -0.380  -5.821 -10.796  1.00 92.53           C  
ATOM   2787  C   PRO A 383      -0.264  -5.040 -12.104  1.00 92.53           C  
ATOM   2788  CB  PRO A 383      -1.120  -7.143 -11.014  1.00 92.53           C  
ATOM   2789  O   PRO A 383      -1.157  -4.260 -12.443  1.00 92.53           O  
ATOM   2790  CG  PRO A 383      -2.521  -6.875 -10.565  1.00 92.53           C  
ATOM   2791  CD  PRO A 383      -2.501  -5.720  -9.605  1.00 92.53           C  
ATOM   2792  N   PRO A 384       0.898  -5.262 -12.801  1.00 91.12           N  
ATOM   2793  CA  PRO A 384       1.091  -4.538 -14.060  1.00 91.12           C  
ATOM   2794  C   PRO A 384       0.166  -5.029 -15.170  1.00 91.12           C  
ATOM   2795  CB  PRO A 384       2.556  -4.817 -14.406  1.00 91.12           C  
ATOM   2796  O   PRO A 384      -0.291  -6.175 -15.138  1.00 91.12           O  
ATOM   2797  CG  PRO A 384       2.852  -6.140 -13.775  1.00 91.12           C  
ATOM   2798  CD  PRO A 384       2.037  -6.263 -12.520  1.00 91.12           C  
ATOM   2799  N   HIS A 385      -0.373  -4.208 -16.072  1.00 88.95           N  
ATOM   2800  CA  HIS A 385      -1.087  -4.454 -17.320  1.00 88.95           C  
ATOM   2801  C   HIS A 385      -2.560  -4.752 -17.063  1.00 88.95           C  
ATOM   2802  CB  HIS A 385      -0.443  -5.612 -18.086  1.00 88.95           C  
ATOM   2803  O   HIS A 385      -3.393  -4.607 -17.961  1.00 88.95           O  
ATOM   2804  CG  HIS A 385       0.960  -5.335 -18.523  1.00 88.95           C  
ATOM   2805  CD2 HIS A 385       2.128  -5.934 -18.194  1.00 88.95           C  
ATOM   2806  ND1 HIS A 385       1.279  -4.328 -19.408  1.00 88.95           N  
ATOM   2807  CE1 HIS A 385       2.586  -4.321 -19.605  1.00 88.95           C  
ATOM   2808  NE2 HIS A 385       3.125  -5.285 -18.879  1.00 88.95           N  
ATOM   2809  N   ARG A 386      -2.868  -5.266 -15.760  1.00 88.44           N  
ATOM   2810  CA  ARG A 386      -4.258  -5.655 -15.549  1.00 88.44           C  
ATOM   2811  C   ARG A 386      -4.747  -5.216 -14.172  1.00 88.44           C  
ATOM   2812  CB  ARG A 386      -4.423  -7.168 -15.705  1.00 88.44           C  
ATOM   2813  O   ARG A 386      -4.052  -5.405 -13.172  1.00 88.44           O  
ATOM   2814  CG  ARG A 386      -4.042  -7.690 -17.082  1.00 88.44           C  
ATOM   2815  CD  ARG A 386      -4.189  -9.203 -17.172  1.00 88.44           C  
ATOM   2816  NE  ARG A 386      -3.715  -9.715 -18.454  1.00 88.44           N  
ATOM   2817  NH1 ARG A 386      -4.573 -11.839 -18.158  1.00 88.44           N  
ATOM   2818  NH2 ARG A 386      -3.434 -11.316 -20.077  1.00 88.44           N  
ATOM   2819  CZ  ARG A 386      -3.908 -10.956 -18.893  1.00 88.44           C  
ATOM   2820  N   LEU A 387      -5.919  -4.559 -14.230  1.00 88.14           N  
ATOM   2821  CA  LEU A 387      -6.633  -4.276 -12.990  1.00 88.14           C  
ATOM   2822  C   LEU A 387      -7.767  -5.273 -12.776  1.00 88.14           C  
ATOM   2823  CB  LEU A 387      -7.189  -2.849 -13.005  1.00 88.14           C  
ATOM   2824  O   LEU A 387      -8.726  -5.305 -13.551  1.00 88.14           O  
ATOM   2825  CG  LEU A 387      -7.899  -2.385 -11.732  1.00 88.14           C  
ATOM   2826  CD1 LEU A 387      -6.897  -2.232 -10.593  1.00 88.14           C  
ATOM   2827  CD2 LEU A 387      -8.639  -1.075 -11.980  1.00 88.14           C  
ATOM   2828  N   LYS A 388      -7.637  -6.072 -11.747  1.00 85.88           N  
ATOM   2829  CA  LYS A 388      -8.625  -7.105 -11.448  1.00 85.88           C  
ATOM   2830  C   LYS A 388      -9.776  -6.541 -10.620  1.00 85.88           C  
ATOM   2831  CB  LYS A 388      -7.972  -8.275 -10.711  1.00 85.88           C  
ATOM   2832  O   LYS A 388      -9.580  -5.629  -9.815  1.00 85.88           O  
ATOM   2833  CG  LYS A 388      -6.886  -8.981 -11.508  1.00 85.88           C  
ATOM   2834  CD  LYS A 388      -6.219 -10.081 -10.692  1.00 85.88           C  
ATOM   2835  CE  LYS A 388      -5.067 -10.723 -11.454  1.00 85.88           C  
ATOM   2836  NZ  LYS A 388      -4.379 -11.768 -10.639  1.00 85.88           N  
ATOM   2837  N   PRO A 389     -10.960  -7.035 -10.926  1.00 82.87           N  
ATOM   2838  CA  PRO A 389     -12.119  -6.582 -10.152  1.00 82.87           C  
ATOM   2839  C   PRO A 389     -11.986  -6.880  -8.661  1.00 82.87           C  
ATOM   2840  CB  PRO A 389     -13.281  -7.368 -10.765  1.00 82.87           C  
ATOM   2841  O   PRO A 389     -12.489  -6.121  -7.829  1.00 82.87           O  
ATOM   2842  CG  PRO A 389     -12.805  -7.752 -12.129  1.00 82.87           C  
ATOM   2843  CD  PRO A 389     -11.313  -7.911 -12.086  1.00 82.87           C  
ATOM   2844  N   ILE A 390     -11.315  -7.912  -8.393  1.00 84.15           N  
ATOM   2845  CA  ILE A 390     -11.087  -8.279  -7.000  1.00 84.15           C  
ATOM   2846  C   ILE A 390     -10.278  -7.186  -6.304  1.00 84.15           C  
ATOM   2847  CB  ILE A 390     -10.362  -9.638  -6.884  1.00 84.15           C  
ATOM   2848  O   ILE A 390     -10.446  -6.949  -5.105  1.00 84.15           O  
ATOM   2849  CG1 ILE A 390     -10.287 -10.081  -5.418  1.00 84.15           C  
ATOM   2850  CG2 ILE A 390      -8.964  -9.559  -7.504  1.00 84.15           C  
ATOM   2851  CD1 ILE A 390     -11.457 -10.949  -4.973  1.00 84.15           C  
ATOM   2852  N   ASP A 391      -9.420  -6.654  -6.976  1.00 87.39           N  
ATOM   2853  CA  ASP A 391      -8.601  -5.566  -6.449  1.00 87.39           C  
ATOM   2854  C   ASP A 391      -9.462  -4.362  -6.073  1.00 87.39           C  
ATOM   2855  CB  ASP A 391      -7.537  -5.154  -7.468  1.00 87.39           C  
ATOM   2856  O   ASP A 391      -9.238  -3.731  -5.038  1.00 87.39           O  
ATOM   2857  CG  ASP A 391      -6.437  -6.189  -7.630  1.00 87.39           C  
ATOM   2858  OD1 ASP A 391      -6.178  -6.957  -6.678  1.00 87.39           O  
ATOM   2859  OD2 ASP A 391      -5.823  -6.235  -8.717  1.00 87.39           O  
ATOM   2860  N   LEU A 392     -10.463  -4.099  -6.841  1.00 84.74           N  
ATOM   2861  CA  LEU A 392     -11.378  -2.995  -6.572  1.00 84.74           C  
ATOM   2862  C   LEU A 392     -12.212  -3.272  -5.325  1.00 84.74           C  
ATOM   2863  CB  LEU A 392     -12.298  -2.755  -7.772  1.00 84.74           C  
ATOM   2864  O   LEU A 392     -12.439  -2.373  -4.512  1.00 84.74           O  
ATOM   2865  CG  LEU A 392     -11.625  -2.254  -9.051  1.00 84.74           C  
ATOM   2866  CD1 LEU A 392     -12.636  -2.190 -10.191  1.00 84.74           C  
ATOM   2867  CD2 LEU A 392     -10.986  -0.889  -8.820  1.00 84.74           C  
ATOM   2868  N   ARG A 393     -12.609  -4.493  -5.224  1.00 82.18           N  
ATOM   2869  CA  ARG A 393     -13.371  -4.900  -4.048  1.00 82.18           C  
ATOM   2870  C   ARG A 393     -12.522  -4.801  -2.785  1.00 82.18           C  
ATOM   2871  CB  ARG A 393     -13.898  -6.326  -4.215  1.00 82.18           C  
ATOM   2872  O   ARG A 393     -13.006  -4.368  -1.737  1.00 82.18           O  
ATOM   2873  CG  ARG A 393     -15.046  -6.447  -5.204  1.00 82.18           C  
ATOM   2874  CD  ARG A 393     -15.558  -7.877  -5.304  1.00 82.18           C  
ATOM   2875  NE  ARG A 393     -16.551  -8.022  -6.364  1.00 82.18           N  
ATOM   2876  NH1 ARG A 393     -16.408 -10.325  -6.466  1.00 82.18           N  
ATOM   2877  NH2 ARG A 393     -17.845  -9.199  -7.852  1.00 82.18           N  
ATOM   2878  CZ  ARG A 393     -16.933  -9.182  -6.892  1.00 82.18           C  
ATOM   2879  N   PHE A 394     -11.286  -5.240  -2.937  1.00 86.18           N  
ATOM   2880  CA  PHE A 394     -10.349  -5.173  -1.822  1.00 86.18           C  
ATOM   2881  C   PHE A 394     -10.138  -3.730  -1.379  1.00 86.18           C  
ATOM   2882  CB  PHE A 394      -9.008  -5.806  -2.206  1.00 86.18           C  
ATOM   2883  O   PHE A 394     -10.192  -3.427  -0.185  1.00 86.18           O  
ATOM   2884  CG  PHE A 394      -8.794  -7.176  -1.623  1.00 86.18           C  
ATOM   2885  CD1 PHE A 394      -8.173  -7.333  -0.390  1.00 86.18           C  
ATOM   2886  CD2 PHE A 394      -9.215  -8.309  -2.308  1.00 86.18           C  
ATOM   2887  CE1 PHE A 394      -7.974  -8.600   0.153  1.00 86.18           C  
ATOM   2888  CE2 PHE A 394      -9.019  -9.578  -1.772  1.00 86.18           C  
ATOM   2889  CZ  PHE A 394      -8.398  -9.722  -0.542  1.00 86.18           C  
ATOM   2890  N   MET A 395      -9.948  -2.935  -2.308  1.00 86.22           N  
ATOM   2891  CA  MET A 395      -9.683  -1.527  -2.027  1.00 86.22           C  
ATOM   2892  C   MET A 395     -10.921  -0.842  -1.460  1.00 86.22           C  
ATOM   2893  CB  MET A 395      -9.219  -0.804  -3.293  1.00 86.22           C  
ATOM   2894  O   MET A 395     -10.815   0.005  -0.571  1.00 86.22           O  
ATOM   2895  CG  MET A 395      -7.802  -1.158  -3.716  1.00 86.22           C  
ATOM   2896  SD  MET A 395      -7.199  -0.110  -5.096  1.00 86.22           S  
ATOM   2897  CE  MET A 395      -8.162  -0.804  -6.469  1.00 86.22           C  
ATOM   2898  N   ALA A 396     -12.053  -1.225  -1.958  1.00 83.47           N  
ATOM   2899  CA  ALA A 396     -13.315  -0.669  -1.477  1.00 83.47           C  
ATOM   2900  C   ALA A 396     -13.551  -1.029  -0.013  1.00 83.47           C  
ATOM   2901  CB  ALA A 396     -14.476  -1.164  -2.337  1.00 83.47           C  
ATOM   2902  O   ALA A 396     -14.008  -0.194   0.772  1.00 83.47           O  
ATOM   2903  N   ALA A 397     -13.221  -2.241   0.327  1.00 83.45           N  
ATOM   2904  CA  ALA A 397     -13.407  -2.718   1.694  1.00 83.45           C  
ATOM   2905  C   ALA A 397     -12.431  -2.037   2.650  1.00 83.45           C  
ATOM   2906  CB  ALA A 397     -13.238  -4.234   1.757  1.00 83.45           C  
ATOM   2907  O   ALA A 397     -12.811  -1.635   3.752  1.00 83.45           O  
ATOM   2908  N   LEU A 398     -11.272  -1.753   2.197  1.00 86.88           N  
ATOM   2909  CA  LEU A 398     -10.214  -1.203   3.038  1.00 86.88           C  
ATOM   2910  C   LEU A 398     -10.335   0.313   3.142  1.00 86.88           C  
ATOM   2911  CB  LEU A 398      -8.838  -1.580   2.483  1.00 86.88           C  
ATOM   2912  O   LEU A 398      -9.897   0.909   4.129  1.00 86.88           O  
ATOM   2913  CG  LEU A 398      -8.430  -3.048   2.622  1.00 86.88           C  
ATOM   2914  CD1 LEU A 398      -7.084  -3.289   1.947  1.00 86.88           C  
ATOM   2915  CD2 LEU A 398      -8.377  -3.452   4.092  1.00 86.88           C  
ATOM   2916  N   SER A 399     -10.868   0.901   2.138  1.00 85.39           N  
ATOM   2917  CA  SER A 399     -10.960   2.355   2.059  1.00 85.39           C  
ATOM   2918  C   SER A 399     -11.804   2.918   3.199  1.00 85.39           C  
ATOM   2919  CB  SER A 399     -11.553   2.783   0.716  1.00 85.39           C  
ATOM   2920  O   SER A 399     -11.649   4.081   3.577  1.00 85.39           O  
ATOM   2921  OG  SER A 399     -12.915   2.403   0.624  1.00 85.39           O  
ATOM   2922  N   LYS A 400     -12.657   2.125   3.829  1.00 83.80           N  
ATOM   2923  CA  LYS A 400     -13.502   2.561   4.936  1.00 83.80           C  
ATOM   2924  C   LYS A 400     -12.705   2.649   6.235  1.00 83.80           C  
ATOM   2925  CB  LYS A 400     -14.688   1.612   5.112  1.00 83.80           C  
ATOM   2926  O   LYS A 400     -13.053   3.419   7.132  1.00 83.80           O  
ATOM   2927  CG  LYS A 400     -15.647   1.593   3.931  1.00 83.80           C  
ATOM   2928  CD  LYS A 400     -16.790   0.612   4.154  1.00 83.80           C  
ATOM   2929  CE  LYS A 400     -17.705   0.532   2.940  1.00 83.80           C  
ATOM   2930  NZ  LYS A 400     -18.770  -0.501   3.115  1.00 83.80           N  
ATOM   2931  N   LEU A 401     -11.635   1.927   6.219  1.00 84.79           N  
ATOM   2932  CA  LEU A 401     -10.912   1.796   7.479  1.00 84.79           C  
ATOM   2933  C   LEU A 401      -9.628   2.618   7.458  1.00 84.79           C  
ATOM   2934  CB  LEU A 401     -10.587   0.326   7.761  1.00 84.79           C  
ATOM   2935  O   LEU A 401      -9.277   3.255   8.453  1.00 84.79           O  
ATOM   2936  CG  LEU A 401     -11.781  -0.624   7.865  1.00 84.79           C  
ATOM   2937  CD1 LEU A 401     -11.301  -2.067   7.980  1.00 84.79           C  
ATOM   2938  CD2 LEU A 401     -12.660  -0.251   9.053  1.00 84.79           C  
ATOM   2939  N   VAL A 402      -8.945   2.611   6.311  1.00 88.62           N  
ATOM   2940  CA  VAL A 402      -7.646   3.270   6.223  1.00 88.62           C  
ATOM   2941  C   VAL A 402      -7.521   3.989   4.882  1.00 88.62           C  
ATOM   2942  CB  VAL A 402      -6.486   2.265   6.400  1.00 88.62           C  
ATOM   2943  O   VAL A 402      -8.103   3.559   3.883  1.00 88.62           O  
ATOM   2944  CG1 VAL A 402      -5.138   2.957   6.206  1.00 88.62           C  
ATOM   2945  CG2 VAL A 402      -6.558   1.604   7.775  1.00 88.62           C  
ATOM   2946  N   PRO A 403      -6.772   5.132   4.932  1.00 89.55           N  
ATOM   2947  CA  PRO A 403      -6.467   5.780   3.654  1.00 89.55           C  
ATOM   2948  C   PRO A 403      -5.601   4.912   2.744  1.00 89.55           C  
ATOM   2949  CB  PRO A 403      -5.719   7.049   4.072  1.00 89.55           C  
ATOM   2950  O   PRO A 403      -4.586   4.368   3.186  1.00 89.55           O  
ATOM   2951  CG  PRO A 403      -6.008   7.200   5.530  1.00 89.55           C  
ATOM   2952  CD  PRO A 403      -6.343   5.848   6.093  1.00 89.55           C  
ATOM   2953  N   ILE A 404      -6.063   4.844   1.440  1.00 90.02           N  
ATOM   2954  CA  ILE A 404      -5.397   3.931   0.517  1.00 90.02           C  
ATOM   2955  C   ILE A 404      -4.671   4.728  -0.564  1.00 90.02           C  
ATOM   2956  CB  ILE A 404      -6.400   2.947  -0.127  1.00 90.02           C  
ATOM   2957  O   ILE A 404      -5.230   5.669  -1.132  1.00 90.02           O  
ATOM   2958  CG1 ILE A 404      -7.066   2.083   0.951  1.00 90.02           C  
ATOM   2959  CG2 ILE A 404      -5.703   2.074  -1.175  1.00 90.02           C  
ATOM   2960  CD1 ILE A 404      -8.236   1.252   0.442  1.00 90.02           C  
ATOM   2961  N   ILE A 405      -3.424   4.325  -0.859  1.00 90.47           N  
ATOM   2962  CA  ILE A 405      -2.637   4.870  -1.960  1.00 90.47           C  
ATOM   2963  C   ILE A 405      -2.372   3.777  -2.994  1.00 90.47           C  
ATOM   2964  CB  ILE A 405      -1.303   5.469  -1.460  1.00 90.47           C  
ATOM   2965  O   ILE A 405      -1.637   2.824  -2.725  1.00 90.47           O  
ATOM   2966  CG1 ILE A 405      -1.567   6.561  -0.417  1.00 90.47           C  
ATOM   2967  CG2 ILE A 405      -0.484   6.017  -2.632  1.00 90.47           C  
ATOM   2968  CD1 ILE A 405      -0.315   7.045   0.302  1.00 90.47           C  
ATOM   2969  N   PRO A 406      -2.966   3.924  -4.148  1.00 90.99           N  
ATOM   2970  CA  PRO A 406      -2.730   2.922  -5.190  1.00 90.99           C  
ATOM   2971  C   PRO A 406      -1.340   3.035  -5.813  1.00 90.99           C  
ATOM   2972  CB  PRO A 406      -3.817   3.225  -6.224  1.00 90.99           C  
ATOM   2973  O   PRO A 406      -0.905   4.134  -6.166  1.00 90.99           O  
ATOM   2974  CG  PRO A 406      -4.133   4.673  -6.032  1.00 90.99           C  
ATOM   2975  CD  PRO A 406      -3.901   5.026  -4.591  1.00 90.99           C  
ATOM   2976  N   VAL A 407      -0.678   1.827  -5.921  1.00 91.96           N  
ATOM   2977  CA  VAL A 407       0.667   1.771  -6.484  1.00 91.96           C  
ATOM   2978  C   VAL A 407       0.734   0.684  -7.555  1.00 91.96           C  
ATOM   2979  CB  VAL A 407       1.729   1.510  -5.393  1.00 91.96           C  
ATOM   2980  O   VAL A 407       0.343  -0.460  -7.313  1.00 91.96           O  
ATOM   2981  CG1 VAL A 407       3.124   1.417  -6.009  1.00 91.96           C  
ATOM   2982  CG2 VAL A 407       1.683   2.606  -4.331  1.00 91.96           C  
ATOM   2983  N   ILE A 408       1.206   1.127  -8.724  1.00 93.16           N  
ATOM   2984  CA  ILE A 408       1.413   0.162  -9.797  1.00 93.16           C  
ATOM   2985  C   ILE A 408       2.796  -0.471  -9.664  1.00 93.16           C  
ATOM   2986  CB  ILE A 408       1.256   0.819 -11.187  1.00 93.16           C  
ATOM   2987  O   ILE A 408       3.809   0.234  -9.649  1.00 93.16           O  
ATOM   2988  CG1 ILE A 408      -0.132   1.456 -11.323  1.00 93.16           C  
ATOM   2989  CG2 ILE A 408       1.501  -0.204 -12.299  1.00 93.16           C  
ATOM   2990  CD1 ILE A 408      -0.302   2.308 -12.573  1.00 93.16           C  
ATOM   2991  N   ALA A 409       2.804  -1.797  -9.549  1.00 92.92           N  
ATOM   2992  CA  ALA A 409       4.060  -2.511  -9.332  1.00 92.92           C  
ATOM   2993  C   ALA A 409       4.709  -2.894 -10.659  1.00 92.92           C  
ATOM   2994  CB  ALA A 409       3.823  -3.755  -8.479  1.00 92.92           C  
ATOM   2995  O   ALA A 409       4.080  -2.799 -11.715  1.00 92.92           O  
ATOM   2996  N   LYS A 410       6.020  -3.157 -10.596  1.00 91.22           N  
ATOM   2997  CA  LYS A 410       6.802  -3.629 -11.735  1.00 91.22           C  
ATOM   2998  C   LYS A 410       6.577  -2.746 -12.959  1.00 91.22           C  
ATOM   2999  CB  LYS A 410       6.449  -5.080 -12.064  1.00 91.22           C  
ATOM   3000  O   LYS A 410       6.207  -3.238 -14.027  1.00 91.22           O  
ATOM   3001  CG  LYS A 410       6.757  -6.062 -10.943  1.00 91.22           C  
ATOM   3002  CD  LYS A 410       6.530  -7.502 -11.383  1.00 91.22           C  
ATOM   3003  CE  LYS A 410       6.873  -8.487 -10.274  1.00 91.22           C  
ATOM   3004  NZ  LYS A 410       6.685  -9.903 -10.712  1.00 91.22           N  
ATOM   3005  N   ALA A 411       6.742  -1.505 -12.825  1.00 90.46           N  
ATOM   3006  CA  ALA A 411       6.517  -0.539 -13.898  1.00 90.46           C  
ATOM   3007  C   ALA A 411       7.483  -0.771 -15.056  1.00 90.46           C  
ATOM   3008  CB  ALA A 411       6.658   0.886 -13.368  1.00 90.46           C  
ATOM   3009  O   ALA A 411       7.220  -0.351 -16.185  1.00 90.46           O  
ATOM   3010  N   ASP A 412       8.506  -1.469 -14.826  1.00 90.47           N  
ATOM   3011  CA  ASP A 412       9.526  -1.707 -15.842  1.00 90.47           C  
ATOM   3012  C   ASP A 412       9.039  -2.710 -16.885  1.00 90.47           C  
ATOM   3013  CB  ASP A 412      10.821  -2.205 -15.197  1.00 90.47           C  
ATOM   3014  O   ASP A 412       9.647  -2.854 -17.947  1.00 90.47           O  
ATOM   3015  CG  ASP A 412      10.616  -3.435 -14.330  1.00 90.47           C  
ATOM   3016  OD1 ASP A 412       9.619  -3.492 -13.578  1.00 90.47           O  
ATOM   3017  OD2 ASP A 412      11.461  -4.353 -14.397  1.00 90.47           O  
ATOM   3018  N   THR A 413       7.928  -3.331 -16.689  1.00 90.49           N  
ATOM   3019  CA  THR A 413       7.381  -4.309 -17.623  1.00 90.49           C  
ATOM   3020  C   THR A 413       6.509  -3.626 -18.672  1.00 90.49           C  
ATOM   3021  CB  THR A 413       6.558  -5.383 -16.888  1.00 90.49           C  
ATOM   3022  O   THR A 413       6.059  -4.266 -19.625  1.00 90.49           O  
ATOM   3023  CG2 THR A 413       7.393  -6.080 -15.819  1.00 90.49           C  
ATOM   3024  OG1 THR A 413       5.424  -4.766 -16.266  1.00 90.49           O  
ATOM   3025  N   MET A 414       6.311  -2.382 -18.591  1.00 89.33           N  
ATOM   3026  CA  MET A 414       5.498  -1.601 -19.520  1.00 89.33           C  
ATOM   3027  C   MET A 414       6.309  -0.462 -20.127  1.00 89.33           C  
ATOM   3028  CB  MET A 414       4.260  -1.045 -18.814  1.00 89.33           C  
ATOM   3029  O   MET A 414       7.237   0.050 -19.498  1.00 89.33           O  
ATOM   3030  CG  MET A 414       3.356  -2.116 -18.226  1.00 89.33           C  
ATOM   3031  SD  MET A 414       1.932  -1.409 -17.310  1.00 89.33           S  
ATOM   3032  CE  MET A 414       1.564   0.030 -18.352  1.00 89.33           C  
ATOM   3033  N   THR A 415       5.985  -0.218 -21.364  1.00 89.60           N  
ATOM   3034  CA  THR A 415       6.588   0.953 -21.991  1.00 89.60           C  
ATOM   3035  C   THR A 415       5.998   2.238 -21.418  1.00 89.60           C  
ATOM   3036  CB  THR A 415       6.393   0.932 -23.519  1.00 89.60           C  
ATOM   3037  O   THR A 415       4.983   2.203 -20.719  1.00 89.60           O  
ATOM   3038  CG2 THR A 415       6.971  -0.341 -24.129  1.00 89.60           C  
ATOM   3039  OG1 THR A 415       4.993   0.998 -23.816  1.00 89.60           O  
ATOM   3040  N   ALA A 416       6.621   3.384 -21.590  1.00 86.87           N  
ATOM   3041  CA  ALA A 416       6.140   4.660 -21.068  1.00 86.87           C  
ATOM   3042  C   ALA A 416       4.723   4.953 -21.555  1.00 86.87           C  
ATOM   3043  CB  ALA A 416       7.083   5.791 -21.474  1.00 86.87           C  
ATOM   3044  O   ALA A 416       3.890   5.453 -20.795  1.00 86.87           O  
ATOM   3045  N   GLU A 417       4.471   4.518 -22.809  1.00 88.92           N  
ATOM   3046  CA  GLU A 417       3.149   4.723 -23.394  1.00 88.92           C  
ATOM   3047  C   GLU A 417       2.116   3.795 -22.762  1.00 88.92           C  
ATOM   3048  CB  GLU A 417       3.192   4.509 -24.909  1.00 88.92           C  
ATOM   3049  O   GLU A 417       1.002   4.220 -22.447  1.00 88.92           O  
ATOM   3050  CG  GLU A 417       4.036   5.534 -25.652  1.00 88.92           C  
ATOM   3051  CD  GLU A 417       4.130   5.265 -27.145  1.00 88.92           C  
ATOM   3052  OE1 GLU A 417       4.861   5.999 -27.849  1.00 88.92           O  
ATOM   3053  OE2 GLU A 417       3.467   4.314 -27.615  1.00 88.92           O  
ATOM   3054  N   GLU A 418       2.533   2.578 -22.597  1.00 90.53           N  
ATOM   3055  CA  GLU A 418       1.663   1.586 -21.972  1.00 90.53           C  
ATOM   3056  C   GLU A 418       1.342   1.965 -20.529  1.00 90.53           C  
ATOM   3057  CB  GLU A 418       2.306   0.198 -22.021  1.00 90.53           C  
ATOM   3058  O   GLU A 418       0.213   1.779 -20.069  1.00 90.53           O  
ATOM   3059  CG  GLU A 418       2.341  -0.415 -23.414  1.00 90.53           C  
ATOM   3060  CD  GLU A 418       3.109  -1.726 -23.473  1.00 90.53           C  
ATOM   3061  OE1 GLU A 418       3.084  -2.396 -24.530  1.00 90.53           O  
ATOM   3062  OE2 GLU A 418       3.738  -2.086 -22.454  1.00 90.53           O  
ATOM   3063  N   LEU A 419       2.256   2.449 -19.873  1.00 89.18           N  
ATOM   3064  CA  LEU A 419       2.096   2.860 -18.483  1.00 89.18           C  
ATOM   3065  C   LEU A 419       1.074   3.985 -18.363  1.00 89.18           C  
ATOM   3066  CB  LEU A 419       3.438   3.309 -17.899  1.00 89.18           C  
ATOM   3067  O   LEU A 419       0.229   3.968 -17.465  1.00 89.18           O  
ATOM   3068  CG  LEU A 419       3.433   3.722 -16.426  1.00 89.18           C  
ATOM   3069  CD1 LEU A 419       3.108   2.524 -15.541  1.00 89.18           C  
ATOM   3070  CD2 LEU A 419       4.775   4.333 -16.037  1.00 89.18           C  
ATOM   3071  N   GLU A 420       1.148   4.888 -19.253  1.00 87.60           N  
ATOM   3072  CA  GLU A 420       0.212   6.009 -19.226  1.00 87.60           C  
ATOM   3073  C   GLU A 420      -1.214   5.544 -19.510  1.00 87.60           C  
ATOM   3074  CB  GLU A 420       0.627   7.081 -20.237  1.00 87.60           C  
ATOM   3075  O   GLU A 420      -2.162   6.009 -18.874  1.00 87.60           O  
ATOM   3076  CG  GLU A 420      -0.188   8.362 -20.144  1.00 87.60           C  
ATOM   3077  CD  GLU A 420      -0.000   9.099 -18.827  1.00 87.60           C  
ATOM   3078  OE1 GLU A 420      -0.950   9.772 -18.367  1.00 87.60           O  
ATOM   3079  OE2 GLU A 420       1.106   9.002 -18.251  1.00 87.60           O  
ATOM   3080  N   GLU A 421      -1.305   4.707 -20.445  1.00 89.33           N  
ATOM   3081  CA  GLU A 421      -2.612   4.138 -20.758  1.00 89.33           C  
ATOM   3082  C   GLU A 421      -3.184   3.379 -19.565  1.00 89.33           C  
ATOM   3083  CB  GLU A 421      -2.520   3.214 -21.975  1.00 89.33           C  
ATOM   3084  O   GLU A 421      -4.372   3.498 -19.257  1.00 89.33           O  
ATOM   3085  CG  GLU A 421      -2.298   3.948 -23.289  1.00 89.33           C  
ATOM   3086  CD  GLU A 421      -2.110   3.013 -24.474  1.00 89.33           C  
ATOM   3087  OE1 GLU A 421      -1.808   3.498 -25.588  1.00 89.33           O  
ATOM   3088  OE2 GLU A 421      -2.268   1.786 -24.287  1.00 89.33           O  
ATOM   3089  N   PHE A 422      -2.322   2.622 -19.038  1.00 89.98           N  
ATOM   3090  CA  PHE A 422      -2.747   1.827 -17.892  1.00 89.98           C  
ATOM   3091  C   PHE A 422      -3.094   2.724 -16.710  1.00 89.98           C  
ATOM   3092  CB  PHE A 422      -1.655   0.831 -17.492  1.00 89.98           C  
ATOM   3093  O   PHE A 422      -4.061   2.466 -15.990  1.00 89.98           O  
ATOM   3094  CG  PHE A 422      -2.072  -0.123 -16.405  1.00 89.98           C  
ATOM   3095  CD1 PHE A 422      -1.379  -0.174 -15.202  1.00 89.98           C  
ATOM   3096  CD2 PHE A 422      -3.157  -0.970 -16.587  1.00 89.98           C  
ATOM   3097  CE1 PHE A 422      -1.763  -1.056 -14.194  1.00 89.98           C  
ATOM   3098  CE2 PHE A 422      -3.547  -1.854 -15.585  1.00 89.98           C  
ATOM   3099  CZ  PHE A 422      -2.848  -1.896 -14.390  1.00 89.98           C  
ATOM   3100  N   ARG A 423      -2.427   3.728 -16.468  1.00 87.34           N  
ATOM   3101  CA  ARG A 423      -2.725   4.705 -15.426  1.00 87.34           C  
ATOM   3102  C   ARG A 423      -4.125   5.284 -15.602  1.00 87.34           C  
ATOM   3103  CB  ARG A 423      -1.688   5.831 -15.432  1.00 87.34           C  
ATOM   3104  O   ARG A 423      -4.873   5.419 -14.631  1.00 87.34           O  
ATOM   3105  CG  ARG A 423      -0.371   5.459 -14.769  1.00 87.34           C  
ATOM   3106  CD  ARG A 423       0.540   6.668 -14.608  1.00 87.34           C  
ATOM   3107  NE  ARG A 423       1.826   6.299 -14.022  1.00 87.34           N  
ATOM   3108  NH1 ARG A 423       3.027   7.946 -15.109  1.00 87.34           N  
ATOM   3109  NH2 ARG A 423       4.089   6.496 -13.685  1.00 87.34           N  
ATOM   3110  CZ  ARG A 423       2.978   6.914 -14.273  1.00 87.34           C  
ATOM   3111  N   GLN A 424      -4.354   5.624 -16.803  1.00 86.04           N  
ATOM   3112  CA  GLN A 424      -5.668   6.180 -17.106  1.00 86.04           C  
ATOM   3113  C   GLN A 424      -6.768   5.147 -16.883  1.00 86.04           C  
ATOM   3114  CB  GLN A 424      -5.714   6.695 -18.546  1.00 86.04           C  
ATOM   3115  O   GLN A 424      -7.843   5.476 -16.378  1.00 86.04           O  
ATOM   3116  CG  GLN A 424      -4.890   7.954 -18.776  1.00 86.04           C  
ATOM   3117  CD  GLN A 424      -4.825   8.355 -20.238  1.00 86.04           C  
ATOM   3118  NE2 GLN A 424      -4.175   9.479 -20.516  1.00 86.04           N  
ATOM   3119  OE1 GLN A 424      -5.356   7.659 -21.110  1.00 86.04           O  
ATOM   3120  N   GLU A 425      -6.442   3.983 -17.254  1.00 86.36           N  
ATOM   3121  CA  GLU A 425      -7.392   2.893 -17.050  1.00 86.36           C  
ATOM   3122  C   GLU A 425      -7.702   2.701 -15.569  1.00 86.36           C  
ATOM   3123  CB  GLU A 425      -6.854   1.591 -17.649  1.00 86.36           C  
ATOM   3124  O   GLU A 425      -8.862   2.525 -15.189  1.00 86.36           O  
ATOM   3125  CG  GLU A 425      -7.844   0.437 -17.601  1.00 86.36           C  
ATOM   3126  CD  GLU A 425      -7.301  -0.845 -18.211  1.00 86.36           C  
ATOM   3127  OE1 GLU A 425      -7.982  -1.893 -18.128  1.00 86.36           O  
ATOM   3128  OE2 GLU A 425      -6.186  -0.802 -18.777  1.00 86.36           O  
ATOM   3129  N   VAL A 426      -6.698   2.689 -14.793  1.00 86.64           N  
ATOM   3130  CA  VAL A 426      -6.846   2.508 -13.353  1.00 86.64           C  
ATOM   3131  C   VAL A 426      -7.608   3.691 -12.759  1.00 86.64           C  
ATOM   3132  CB  VAL A 426      -5.476   2.353 -12.657  1.00 86.64           C  
ATOM   3133  O   VAL A 426      -8.506   3.508 -11.934  1.00 86.64           O  
ATOM   3134  CG1 VAL A 426      -5.639   2.356 -11.138  1.00 86.64           C  
ATOM   3135  CG2 VAL A 426      -4.785   1.072 -13.120  1.00 86.64           C  
ATOM   3136  N   LEU A 427      -7.281   4.830 -13.194  1.00 83.82           N  
ATOM   3137  CA  LEU A 427      -7.950   6.031 -12.707  1.00 83.82           C  
ATOM   3138  C   LEU A 427      -9.434   6.007 -13.060  1.00 83.82           C  
ATOM   3139  CB  LEU A 427      -7.295   7.285 -13.292  1.00 83.82           C  
ATOM   3140  O   LEU A 427     -10.279   6.347 -12.229  1.00 83.82           O  
ATOM   3141  CG  LEU A 427      -5.958   7.701 -12.677  1.00 83.82           C  
ATOM   3142  CD1 LEU A 427      -5.343   8.849 -13.470  1.00 83.82           C  
ATOM   3143  CD2 LEU A 427      -6.140   8.092 -11.214  1.00 83.82           C  
ATOM   3144  N   ASN A 428      -9.673   5.635 -14.290  1.00 82.91           N  
ATOM   3145  CA  ASN A 428     -11.059   5.524 -14.733  1.00 82.91           C  
ATOM   3146  C   ASN A 428     -11.818   4.463 -13.941  1.00 82.91           C  
ATOM   3147  CB  ASN A 428     -11.120   5.214 -16.231  1.00 82.91           C  
ATOM   3148  O   ASN A 428     -12.975   4.669 -13.571  1.00 82.91           O  
ATOM   3149  CG  ASN A 428     -10.704   6.392 -17.089  1.00 82.91           C  
ATOM   3150  ND2 ASN A 428     -10.325   6.117 -18.331  1.00 82.91           N  
ATOM   3151  OD1 ASN A 428     -10.721   7.541 -16.638  1.00 82.91           O  
ATOM   3152  N   ALA A 429     -11.164   3.434 -13.667  1.00 80.52           N  
ATOM   3153  CA  ALA A 429     -11.779   2.333 -12.929  1.00 80.52           C  
ATOM   3154  C   ALA A 429     -12.044   2.726 -11.479  1.00 80.52           C  
ATOM   3155  CB  ALA A 429     -10.891   1.093 -12.988  1.00 80.52           C  
ATOM   3156  O   ALA A 429     -13.060   2.336 -10.899  1.00 80.52           O  
ATOM   3157  N   LEU A 430     -11.193   3.485 -10.926  1.00 78.20           N  
ATOM   3158  CA  LEU A 430     -11.339   3.934  -9.546  1.00 78.20           C  
ATOM   3159  C   LEU A 430     -12.439   4.984  -9.429  1.00 78.20           C  
ATOM   3160  CB  LEU A 430     -10.017   4.502  -9.024  1.00 78.20           C  
ATOM   3161  O   LEU A 430     -13.118   5.067  -8.403  1.00 78.20           O  
ATOM   3162  CG  LEU A 430      -8.885   3.497  -8.808  1.00 78.20           C  
ATOM   3163  CD1 LEU A 430      -7.605   4.219  -8.400  1.00 78.20           C  
ATOM   3164  CD2 LEU A 430      -9.280   2.463  -7.759  1.00 78.20           C  
ATOM   3165  N   GLN A 431     -12.628   5.808 -10.522  1.00 73.74           N  
ATOM   3166  CA  GLN A 431     -13.628   6.870 -10.547  1.00 73.74           C  
ATOM   3167  C   GLN A 431     -15.015   6.313 -10.856  1.00 73.74           C  
ATOM   3168  CB  GLN A 431     -13.251   7.940 -11.573  1.00 73.74           C  
ATOM   3169  O   GLN A 431     -16.020   6.822 -10.357  1.00 73.74           O  
ATOM   3170  CG  GLN A 431     -12.048   8.782 -11.170  1.00 73.74           C  
ATOM   3171  CD  GLN A 431     -11.648   9.784 -12.237  1.00 73.74           C  
ATOM   3172  NE2 GLN A 431     -10.795  10.733 -11.869  1.00 73.74           N  
ATOM   3173  OE1 GLN A 431     -12.102   9.704 -13.383  1.00 73.74           O  
ATOM   3174  N   ASN A 432     -15.017   5.279 -11.644  1.00 65.99           N  
ATOM   3175  CA  ASN A 432     -16.253   4.595 -12.008  1.00 65.99           C  
ATOM   3176  C   ASN A 432     -16.190   3.107 -11.674  1.00 65.99           C  
ATOM   3177  CB  ASN A 432     -16.558   4.792 -13.495  1.00 65.99           C  
ATOM   3178  O   ASN A 432     -15.838   2.290 -12.526  1.00 65.99           O  
ATOM   3179  CG  ASN A 432     -16.791   6.246 -13.855  1.00 65.99           C  
ATOM   3180  ND2 ASN A 432     -16.311   6.652 -15.025  1.00 65.99           N  
ATOM   3181  OD1 ASN A 432     -17.397   6.999 -13.088  1.00 65.99           O  
ATOM   3182  N   PRO A 433     -16.242   2.805 -10.338  1.00 62.35           N  
ATOM   3183  CA  PRO A 433     -16.090   1.375 -10.060  1.00 62.35           C  
ATOM   3184  C   PRO A 433     -17.185   0.529 -10.706  1.00 62.35           C  
ATOM   3185  CB  PRO A 433     -16.173   1.302  -8.533  1.00 62.35           C  
ATOM   3186  O   PRO A 433     -18.371   0.750 -10.452  1.00 62.35           O  
ATOM   3187  CG  PRO A 433     -16.782   2.603  -8.121  1.00 62.35           C  
ATOM   3188  CD  PRO A 433     -16.638   3.578  -9.254  1.00 62.35           C  
ATOM   3189  N   SER A 434     -17.384   0.394 -12.049  1.00 52.81           N  
ATOM   3190  CA  SER A 434     -18.348  -0.540 -12.621  1.00 52.81           C  
ATOM   3191  C   SER A 434     -17.832  -1.973 -12.562  1.00 52.81           C  
ATOM   3192  CB  SER A 434     -18.667  -0.162 -14.068  1.00 52.81           C  
ATOM   3193  O   SER A 434     -16.741  -2.267 -13.056  1.00 52.81           O  
ATOM   3194  OG  SER A 434     -17.493   0.241 -14.752  1.00 52.81           O  
ATOM   3195  N   VAL A 435     -17.709  -2.594 -11.447  1.00 51.36           N  
ATOM   3196  CA  VAL A 435     -17.318  -3.988 -11.261  1.00 51.36           C  
ATOM   3197  C   VAL A 435     -18.119  -4.880 -12.206  1.00 51.36           C  
ATOM   3198  CB  VAL A 435     -17.519  -4.443  -9.798  1.00 51.36           C  
ATOM   3199  O   VAL A 435     -19.339  -4.740 -12.317  1.00 51.36           O  
ATOM   3200  CG1 VAL A 435     -17.044  -5.882  -9.610  1.00 51.36           C  
ATOM   3201  CG2 VAL A 435     -16.785  -3.505  -8.842  1.00 51.36           C  
ATOM   3202  N   PRO A 436     -17.522  -5.555 -13.300  1.00 38.34           N  
ATOM   3203  CA  PRO A 436     -18.251  -6.546 -14.096  1.00 38.34           C  
ATOM   3204  C   PRO A 436     -18.811  -7.686 -13.249  1.00 38.34           C  
ATOM   3205  CB  PRO A 436     -17.192  -7.061 -15.074  1.00 38.34           C  
ATOM   3206  O   PRO A 436     -18.121  -8.198 -12.364  1.00 38.34           O  
ATOM   3207  CG  PRO A 436     -15.937  -6.345 -14.691  1.00 38.34           C  
ATOM   3208  CD  PRO A 436     -16.196  -5.570 -13.430  1.00 38.34           C  
ATOM   3209  N   GLY A 437     -20.172  -7.659 -12.985  1.00 44.00           N  
ATOM   3210  CA  GLY A 437     -21.041  -8.589 -12.282  1.00 44.00           C  
ATOM   3211  C   GLY A 437     -22.026  -7.901 -11.356  1.00 44.00           C  
ATOM   3212  O   GLY A 437     -22.903  -8.550 -10.781  1.00 44.00           O  
ATOM   3213  N   ILE A 438     -22.068  -6.554 -11.385  1.00 43.90           N  
ATOM   3214  CA  ILE A 438     -23.075  -5.672 -10.804  1.00 43.90           C  
ATOM   3215  C   ILE A 438     -23.654  -4.766 -11.888  1.00 43.90           C  
ATOM   3216  CB  ILE A 438     -22.487  -4.824  -9.654  1.00 43.90           C  
ATOM   3217  O   ILE A 438     -22.911  -4.172 -12.672  1.00 43.90           O  
ATOM   3218  CG1 ILE A 438     -21.941  -5.732  -8.546  1.00 43.90           C  
ATOM   3219  CG2 ILE A 438     -23.540  -3.858  -9.103  1.00 43.90           C  
ATOM   3220  CD1 ILE A 438     -21.251  -4.981  -7.415  1.00 43.90           C  
ATOM   3221  N   ARG A 439     -24.491  -5.274 -12.878  1.00 32.85           N  
ATOM   3222  CA  ARG A 439     -25.299  -4.578 -13.874  1.00 32.85           C  
ATOM   3223  C   ARG A 439     -24.980  -3.087 -13.894  1.00 32.85           C  
ATOM   3224  CB  ARG A 439     -26.790  -4.791 -13.603  1.00 32.85           C  
ATOM   3225  O   ARG A 439     -24.969  -2.435 -12.848  1.00 32.85           O  
ATOM   3226  CG  ARG A 439     -27.304  -6.157 -14.028  1.00 32.85           C  
ATOM   3227  CD  ARG A 439     -28.807  -6.283 -13.822  1.00 32.85           C  
ATOM   3228  NE  ARG A 439     -29.419  -7.149 -14.826  1.00 32.85           N  
ATOM   3229  NH1 ARG A 439     -31.542  -7.046 -13.922  1.00 32.85           N  
ATOM   3230  NH2 ARG A 439     -31.154  -8.285 -15.811  1.00 32.85           N  
ATOM   3231  CZ  ARG A 439     -30.704  -7.491 -14.851  1.00 32.85           C  
ATOM   3232  N   SER A 440     -23.955  -2.664 -14.611  1.00 36.01           N  
ATOM   3233  CA  SER A 440     -23.589  -1.525 -15.447  1.00 36.01           C  
ATOM   3234  C   SER A 440     -24.786  -0.613 -15.694  1.00 36.01           C  
ATOM   3235  CB  SER A 440     -23.016  -2.001 -16.782  1.00 36.01           C  
ATOM   3236  O   SER A 440     -24.629   0.511 -16.174  1.00 36.01           O  
ATOM   3237  OG  SER A 440     -22.742  -0.901 -17.633  1.00 36.01           O  
ATOM   3238  N   THR A 441     -25.851  -0.632 -14.845  1.00 41.06           N  
ATOM   3239  CA  THR A 441     -26.873   0.377 -15.099  1.00 41.06           C  
ATOM   3240  C   THR A 441     -26.983   1.344 -13.924  1.00 41.06           C  
ATOM   3241  CB  THR A 441     -28.245  -0.271 -15.363  1.00 41.06           C  
ATOM   3242  O   THR A 441     -27.594   2.408 -14.044  1.00 41.06           O  
ATOM   3243  CG2 THR A 441     -28.921   0.348 -16.582  1.00 41.06           C  
ATOM   3244  OG1 THR A 441     -28.068  -1.675 -15.591  1.00 41.06           O  
ATOM   3245  N   LEU A 442     -25.832   1.540 -13.063  1.00 44.31           N  
ATOM   3246  CA  LEU A 442     -26.189   2.481 -12.008  1.00 44.31           C  
ATOM   3247  C   LEU A 442     -24.950   2.937 -11.245  1.00 44.31           C  
ATOM   3248  CB  LEU A 442     -27.193   1.848 -11.041  1.00 44.31           C  
ATOM   3249  O   LEU A 442     -25.016   3.190 -10.039  1.00 44.31           O  
ATOM   3250  CG  LEU A 442     -28.594   1.584 -11.596  1.00 44.31           C  
ATOM   3251  CD1 LEU A 442     -29.349   0.618 -10.690  1.00 44.31           C  
ATOM   3252  CD2 LEU A 442     -29.363   2.892 -11.752  1.00 44.31           C  
ATOM   3253  N   VAL A 443     -23.784   3.221 -11.773  1.00 39.13           N  
ATOM   3254  CA  VAL A 443     -22.767   3.704 -10.845  1.00 39.13           C  
ATOM   3255  C   VAL A 443     -22.312   5.102 -11.259  1.00 39.13           C  
ATOM   3256  CB  VAL A 443     -21.556   2.746 -10.781  1.00 39.13           C  
ATOM   3257  O   VAL A 443     -21.987   5.335 -12.426  1.00 39.13           O  
ATOM   3258  CG1 VAL A 443     -20.477   3.301  -9.853  1.00 39.13           C  
ATOM   3259  CG2 VAL A 443     -21.999   1.358 -10.321  1.00 39.13           C  
ATOM   3260  N   GLY A 444     -22.953   6.208 -10.704  1.00 35.09           N  
ATOM   3261  CA  GLY A 444     -22.696   7.559 -10.233  1.00 35.09           C  
ATOM   3262  C   GLY A 444     -21.218   7.873 -10.098  1.00 35.09           C  
ATOM   3263  O   GLY A 444     -20.400   6.970  -9.912  1.00 35.09           O  
ATOM   3264  N   LYS A 445     -20.643   8.627 -11.006  1.00 30.51           N  
ATOM   3265  CA  LYS A 445     -19.533   9.576 -11.016  1.00 30.51           C  
ATOM   3266  C   LYS A 445     -18.893   9.688  -9.636  1.00 30.51           C  
ATOM   3267  CB  LYS A 445     -20.008  10.952 -11.486  1.00 30.51           C  
ATOM   3268  O   LYS A 445     -19.588   9.879  -8.636  1.00 30.51           O  
ATOM   3269  CG  LYS A 445     -19.175  11.541 -12.615  1.00 30.51           C  
ATOM   3270  CD  LYS A 445     -19.762  12.855 -13.116  1.00 30.51           C  
ATOM   3271  CE  LYS A 445     -18.943  13.434 -14.261  1.00 30.51           C  
ATOM   3272  NZ  LYS A 445     -19.523  14.714 -14.766  1.00 30.51           N  
ATOM   3273  N   ILE A 446     -17.763   9.037  -9.304  1.00 34.44           N  
ATOM   3274  CA  ILE A 446     -16.880   9.309  -8.176  1.00 34.44           C  
ATOM   3275  C   ILE A 446     -16.010  10.525  -8.483  1.00 34.44           C  
ATOM   3276  CB  ILE A 446     -15.995   8.087  -7.843  1.00 34.44           C  
ATOM   3277  O   ILE A 446     -15.411  10.612  -9.558  1.00 34.44           O  
ATOM   3278  CG1 ILE A 446     -16.867   6.866  -7.529  1.00 34.44           C  
ATOM   3279  CG2 ILE A 446     -15.055   8.403  -6.676  1.00 34.44           C  
ATOM   3280  CD1 ILE A 446     -16.097   5.554  -7.470  1.00 34.44           C  
ATOM   3281  N   GLU A 447     -16.398  11.745  -8.104  1.00 28.01           N  
ATOM   3282  CA  GLU A 447     -15.679  13.013  -8.187  1.00 28.01           C  
ATOM   3283  C   GLU A 447     -14.246  12.869  -7.682  1.00 28.01           C  
ATOM   3284  CB  GLU A 447     -16.411  14.098  -7.394  1.00 28.01           C  
ATOM   3285  O   GLU A 447     -14.024  12.484  -6.532  1.00 28.01           O  
ATOM   3286  CG  GLU A 447     -17.677  14.605  -8.068  1.00 28.01           C  
ATOM   3287  CD  GLU A 447     -18.322  15.771  -7.336  1.00 28.01           C  
ATOM   3288  OE1 GLU A 447     -19.314  16.336  -7.848  1.00 28.01           O  
ATOM   3289  OE2 GLU A 447     -17.829  16.123  -6.241  1.00 28.01           O  
ATOM   3290  N   ILE A 448     -13.369  12.436  -8.469  1.00 32.74           N  
ATOM   3291  CA  ILE A 448     -11.955  12.747  -8.288  1.00 32.74           C  
ATOM   3292  C   ILE A 448     -11.753  14.260  -8.310  1.00 32.74           C  
ATOM   3293  CB  ILE A 448     -11.085  12.074  -9.372  1.00 32.74           C  
ATOM   3294  O   ILE A 448     -12.228  14.943  -9.220  1.00 32.74           O  
ATOM   3295  CG1 ILE A 448     -11.309  10.557  -9.371  1.00 32.74           C  
ATOM   3296  CG2 ILE A 448      -9.605  12.409  -9.162  1.00 32.74           C  
ATOM   3297  CD1 ILE A 448     -10.697   9.840 -10.567  1.00 32.74           C  
ATOM   3298  N   PHE A 449     -11.913  15.047  -7.262  1.00 27.01           N  
ATOM   3299  CA  PHE A 449     -11.502  16.440  -7.134  1.00 27.01           C  
ATOM   3300  C   PHE A 449     -10.229  16.704  -7.930  1.00 27.01           C  
ATOM   3301  CB  PHE A 449     -11.286  16.805  -5.662  1.00 27.01           C  
ATOM   3302  O   PHE A 449      -9.208  16.050  -7.712  1.00 27.01           O  
ATOM   3303  CG  PHE A 449     -12.308  17.767  -5.119  1.00 27.01           C  
ATOM   3304  CD1 PHE A 449     -12.070  19.136  -5.134  1.00 27.01           C  
ATOM   3305  CD2 PHE A 449     -13.507  17.302  -4.594  1.00 27.01           C  
ATOM   3306  CE1 PHE A 449     -13.014  20.029  -4.632  1.00 27.01           C  
ATOM   3307  CE2 PHE A 449     -14.455  18.189  -4.091  1.00 27.01           C  
ATOM   3308  CZ  PHE A 449     -14.206  19.552  -4.110  1.00 27.01           C  
ATOM   3309  N   ASP A 450     -10.470  16.935  -9.204  1.00 26.75           N  
ATOM   3310  CA  ASP A 450      -9.556  17.534 -10.172  1.00 26.75           C  
ATOM   3311  C   ASP A 450      -9.040  18.884  -9.678  1.00 26.75           C  
ATOM   3312  CB  ASP A 450     -10.243  17.699 -11.529  1.00 26.75           C  
ATOM   3313  O   ASP A 450      -9.823  19.734  -9.249  1.00 26.75           O  
ATOM   3314  CG  ASP A 450      -9.260  17.840 -12.678  1.00 26.75           C  
ATOM   3315  OD1 ASP A 450      -8.034  17.760 -12.446  1.00 26.75           O  
ATOM   3316  OD2 ASP A 450      -9.715  18.035 -13.826  1.00 26.75           O  
ATOM   3317  N   PHE A 451      -7.891  19.015  -9.170  1.00 29.54           N  
ATOM   3318  CA  PHE A 451      -7.072  20.174  -8.836  1.00 29.54           C  
ATOM   3319  C   PHE A 451      -6.687  20.946 -10.092  1.00 29.54           C  
ATOM   3320  CB  PHE A 451      -5.812  19.743  -8.078  1.00 29.54           C  
ATOM   3321  O   PHE A 451      -5.943  21.927 -10.021  1.00 29.54           O  
ATOM   3322  CG  PHE A 451      -6.085  19.227  -6.691  1.00 29.54           C  
ATOM   3323  CD1 PHE A 451      -6.326  20.105  -5.642  1.00 29.54           C  
ATOM   3324  CD2 PHE A 451      -6.102  17.861  -6.437  1.00 29.54           C  
ATOM   3325  CE1 PHE A 451      -6.578  19.630  -4.357  1.00 29.54           C  
ATOM   3326  CE2 PHE A 451      -6.354  17.379  -5.156  1.00 29.54           C  
ATOM   3327  CZ  PHE A 451      -6.591  18.264  -4.117  1.00 29.54           C  
ATOM   3328  N   SER A 452      -7.416  20.983 -11.199  1.00 31.33           N  
ATOM   3329  CA  SER A 452      -7.033  21.995 -12.178  1.00 31.33           C  
ATOM   3330  C   SER A 452      -8.165  22.988 -12.418  1.00 31.33           C  
ATOM   3331  CB  SER A 452      -6.631  21.339 -13.499  1.00 31.33           C  
ATOM   3332  O   SER A 452      -7.992  23.971 -13.142  1.00 31.33           O  
ATOM   3333  OG  SER A 452      -7.775  21.017 -14.270  1.00 31.33           O  
ATOM   3334  N   SER A 453      -8.686  23.684 -11.481  1.00 27.28           N  
ATOM   3335  CA  SER A 453      -9.168  24.995 -11.902  1.00 27.28           C  
ATOM   3336  C   SER A 453      -9.720  25.787 -10.722  1.00 27.28           C  
ATOM   3337  CB  SER A 453     -10.244  24.851 -12.978  1.00 27.28           C  
ATOM   3338  O   SER A 453     -10.698  25.375 -10.095  1.00 27.28           O  
ATOM   3339  OG  SER A 453     -11.351  24.115 -12.487  1.00 27.28           O  
ATOM   3340  N   GLY A 454      -8.926  26.403  -9.936  1.00 27.32           N  
ATOM   3341  CA  GLY A 454      -9.246  27.653  -9.265  1.00 27.32           C  
ATOM   3342  C   GLY A 454      -9.130  28.863 -10.172  1.00 27.32           C  
ATOM   3343  O   GLY A 454      -8.099  29.066 -10.817  1.00 27.32           O  
ATOM   3344  N   GLU A 455     -10.281  29.167 -10.844  1.00 32.09           N  
ATOM   3345  CA  GLU A 455     -10.789  30.534 -10.915  1.00 32.09           C  
ATOM   3346  C   GLU A 455     -12.085  30.599 -11.718  1.00 32.09           C  
ATOM   3347  CB  GLU A 455      -9.742  31.466 -11.529  1.00 32.09           C  
ATOM   3348  O   GLU A 455     -12.171  30.041 -12.814  1.00 32.09           O  
ATOM   3349  CG  GLU A 455      -9.342  32.623 -10.624  1.00 32.09           C  
ATOM   3350  CD  GLU A 455      -8.343  33.571 -11.268  1.00 32.09           C  
ATOM   3351  OE1 GLU A 455      -8.024  34.619 -10.662  1.00 32.09           O  
ATOM   3352  OE2 GLU A 455      -7.876  33.263 -12.387  1.00 32.09           O  
ATOM   3353  N   GLU A 456     -13.273  30.590 -11.136  1.00 32.74           N  
ATOM   3354  CA  GLU A 456     -14.446  31.458 -11.141  1.00 32.74           C  
ATOM   3355  C   GLU A 456     -14.640  32.116 -12.504  1.00 32.74           C  
ATOM   3356  CB  GLU A 456     -14.330  32.528 -10.052  1.00 32.74           C  
ATOM   3357  O   GLU A 456     -13.729  32.766 -13.021  1.00 32.74           O  
ATOM   3358  CG  GLU A 456     -14.437  31.979  -8.637  1.00 32.74           C  
ATOM   3359  CD  GLU A 456     -14.571  33.065  -7.581  1.00 32.74           C  
ATOM   3360  OE1 GLU A 456     -14.790  32.734  -6.394  1.00 32.74           O  
ATOM   3361  OE2 GLU A 456     -14.456  34.257  -7.944  1.00 32.74           O  
ATOM   3362  N   THR A 457     -15.605  31.590 -13.306  1.00 27.02           N  
ATOM   3363  CA  THR A 457     -16.671  32.466 -13.779  1.00 27.02           C  
ATOM   3364  C   THR A 457     -17.851  31.651 -14.301  1.00 27.02           C  
ATOM   3365  CB  THR A 457     -16.167  33.411 -14.886  1.00 27.02           C  
ATOM   3366  O   THR A 457     -17.665  30.692 -15.054  1.00 27.02           O  
ATOM   3367  CG2 THR A 457     -15.291  34.517 -14.309  1.00 27.02           C  
ATOM   3368  OG1 THR A 457     -15.403  32.658 -15.837  1.00 27.02           O  
ATOM   3369  N   ALA A 458     -18.837  31.249 -13.501  1.00 31.69           N  
ATOM   3370  CA  ALA A 458     -20.297  31.209 -13.508  1.00 31.69           C  
ATOM   3371  C   ALA A 458     -20.864  32.064 -14.637  1.00 31.69           C  
ATOM   3372  CB  ALA A 458     -20.848  31.677 -12.163  1.00 31.69           C  
ATOM   3373  O   ALA A 458     -22.067  32.029 -14.907  1.00 31.69           O  
ATOM   3374  N   ALA A 459     -20.260  32.157 -15.838  1.00 31.41           N  
ATOM   3375  CA  ALA A 459     -20.963  32.844 -16.918  1.00 31.41           C  
ATOM   3376  C   ALA A 459     -20.713  32.158 -18.258  1.00 31.41           C  
ATOM   3377  CB  ALA A 459     -20.534  34.308 -16.985  1.00 31.41           C  
ATOM   3378  O   ALA A 459     -21.385  32.456 -19.249  1.00 31.41           O  
ATOM   3379  N   ASP A 460     -20.446  30.848 -18.352  1.00 33.96           N  
ATOM   3380  CA  ASP A 460     -20.279  30.288 -19.690  1.00 33.96           C  
ATOM   3381  C   ASP A 460     -21.051  28.979 -19.838  1.00 33.96           C  
ATOM   3382  CB  ASP A 460     -18.797  30.062 -19.995  1.00 33.96           C  
ATOM   3383  O   ASP A 460     -20.935  28.296 -20.857  1.00 33.96           O  
ATOM   3384  CG  ASP A 460     -18.053  31.348 -20.307  1.00 33.96           C  
ATOM   3385  OD1 ASP A 460     -18.700  32.356 -20.664  1.00 33.96           O  
ATOM   3386  OD2 ASP A 460     -16.807  31.353 -20.198  1.00 33.96           O  
ATOM   3387  N   GLU A 461     -22.040  28.635 -18.943  1.00 39.32           N  
ATOM   3388  CA  GLU A 461     -22.879  27.445 -19.035  1.00 39.32           C  
ATOM   3389  C   GLU A 461     -24.104  27.700 -19.910  1.00 39.32           C  
ATOM   3390  CB  GLU A 461     -23.315  26.984 -17.642  1.00 39.32           C  
ATOM   3391  O   GLU A 461     -24.669  26.766 -20.483  1.00 39.32           O  
ATOM   3392  CG  GLU A 461     -22.816  25.595 -17.269  1.00 39.32           C  
ATOM   3393  CD  GLU A 461     -23.277  25.141 -15.893  1.00 39.32           C  
ATOM   3394  OE1 GLU A 461     -22.984  23.987 -15.505  1.00 39.32           O  
ATOM   3395  OE2 GLU A 461     -23.938  25.945 -15.199  1.00 39.32           O  
ATOM   3396  N   ALA A 462     -24.185  28.802 -20.643  1.00 31.22           N  
ATOM   3397  CA  ALA A 462     -25.306  29.087 -21.535  1.00 31.22           C  
ATOM   3398  C   ALA A 462     -24.833  29.239 -22.978  1.00 31.22           C  
ATOM   3399  CB  ALA A 462     -26.039  30.347 -21.083  1.00 31.22           C  
ATOM   3400  O   ALA A 462     -25.557  28.894 -23.915  1.00 31.22           O  
ATOM   3401  N   ALA A 463     -23.516  29.059 -23.318  1.00 32.68           N  
ATOM   3402  CA  ALA A 463     -22.993  29.284 -24.664  1.00 32.68           C  
ATOM   3403  C   ALA A 463     -22.408  28.001 -25.246  1.00 32.68           C  
ATOM   3404  CB  ALA A 463     -21.938  30.387 -24.646  1.00 32.68           C  
ATOM   3405  O   ALA A 463     -22.229  27.889 -26.461  1.00 32.68           O  
ATOM   3406  N   ALA A 464     -22.481  26.808 -24.509  1.00 33.42           N  
ATOM   3407  CA  ALA A 464     -22.009  25.521 -25.012  1.00 33.42           C  
ATOM   3408  C   ALA A 464     -23.173  24.662 -25.499  1.00 33.42           C  
ATOM   3409  CB  ALA A 464     -21.223  24.783 -23.932  1.00 33.42           C  
ATOM   3410  O   ALA A 464     -22.965  23.625 -26.134  1.00 33.42           O  
ATOM   3411  N   ALA A 465     -24.453  25.298 -25.586  1.00 31.78           N  
ATOM   3412  CA  ALA A 465     -25.620  24.624 -26.150  1.00 31.78           C  
ATOM   3413  C   ALA A 465     -25.923  25.137 -27.555  1.00 31.78           C  
ATOM   3414  CB  ALA A 465     -26.834  24.815 -25.244  1.00 31.78           C  
ATOM   3415  O   ALA A 465     -26.584  24.455 -28.342  1.00 31.78           O  
ATOM   3416  N   ALA A 466     -24.922  25.826 -28.263  1.00 30.97           N  
ATOM   3417  CA  ALA A 466     -25.353  26.280 -29.583  1.00 30.97           C  
ATOM   3418  C   ALA A 466     -24.231  26.133 -30.607  1.00 30.97           C  
ATOM   3419  CB  ALA A 466     -25.823  27.731 -29.519  1.00 30.97           C  
ATOM   3420  O   ALA A 466     -24.474  26.182 -31.815  1.00 30.97           O  
ATOM   3421  N   HIS A 467     -23.399  25.015 -30.690  1.00 30.65           N  
ATOM   3422  CA  HIS A 467     -22.677  24.867 -31.949  1.00 30.65           C  
ATOM   3423  C   HIS A 467     -21.864  23.578 -31.971  1.00 30.65           C  
ATOM   3424  CB  HIS A 467     -21.762  26.070 -32.186  1.00 30.65           C  
ATOM   3425  O   HIS A 467     -20.876  23.450 -31.243  1.00 30.65           O  
ATOM   3426  CG  HIS A 467     -22.308  27.055 -33.170  1.00 30.65           C  
ATOM   3427  CD2 HIS A 467     -21.809  27.508 -34.345  1.00 30.65           C  
ATOM   3428  ND1 HIS A 467     -23.513  27.698 -32.989  1.00 30.65           N  
ATOM   3429  CE1 HIS A 467     -23.733  28.506 -34.013  1.00 30.65           C  
ATOM   3430  NE2 HIS A 467     -22.714  28.409 -34.849  1.00 30.65           N  
ATOM   3431  N   VAL A 468     -22.452  22.415 -32.227  1.00 29.89           N  
ATOM   3432  CA  VAL A 468     -21.732  21.457 -33.060  1.00 29.89           C  
ATOM   3433  C   VAL A 468     -22.699  20.397 -33.583  1.00 29.89           C  
ATOM   3434  CB  VAL A 468     -20.576  20.787 -32.284  1.00 29.89           C  
ATOM   3435  O   VAL A 468     -23.288  19.646 -32.802  1.00 29.89           O  
ATOM   3436  CG1 VAL A 468     -19.909  19.707 -33.135  1.00 29.89           C  
ATOM   3437  CG2 VAL A 468     -19.552  21.833 -31.845  1.00 29.89           C  
ATOM   3438  N   GLU A 469     -23.642  20.735 -34.523  1.00 29.98           N  
ATOM   3439  CA  GLU A 469     -24.199  19.920 -35.599  1.00 29.98           C  
ATOM   3440  C   GLU A 469     -23.136  19.577 -36.638  1.00 29.98           C  
ATOM   3441  CB  GLU A 469     -25.374  20.641 -36.266  1.00 29.98           C  
ATOM   3442  O   GLU A 469     -22.425  20.461 -37.121  1.00 29.98           O  
ATOM   3443  CG  GLU A 469     -26.624  20.711 -35.401  1.00 29.98           C  
ATOM   3444  CD  GLU A 469     -27.898  20.381 -36.161  1.00 29.98           C  
ATOM   3445  OE1 GLU A 469     -28.940  20.122 -35.515  1.00 29.98           O  
ATOM   3446  OE2 GLU A 469     -27.855  20.379 -37.411  1.00 29.98           O  
ATOM   3447  N   GLY A 470     -22.415  18.487 -36.395  1.00 25.64           N  
ATOM   3448  CA  GLY A 470     -22.034  17.741 -37.584  1.00 25.64           C  
ATOM   3449  C   GLY A 470     -20.828  16.846 -37.366  1.00 25.64           C  
ATOM   3450  O   GLY A 470     -19.859  17.249 -36.720  1.00 25.64           O  
ATOM   3451  N   GLU A 471     -21.081  15.552 -37.050  1.00 30.04           N  
ATOM   3452  CA  GLU A 471     -20.695  14.267 -37.625  1.00 30.04           C  
ATOM   3453  C   GLU A 471     -19.601  13.599 -36.796  1.00 30.04           C  
ATOM   3454  CB  GLU A 471     -20.225  14.444 -39.071  1.00 30.04           C  
ATOM   3455  O   GLU A 471     -18.502  14.140 -36.658  1.00 30.04           O  
ATOM   3456  CG  GLU A 471     -20.793  13.411 -40.033  1.00 30.04           C  
ATOM   3457  CD  GLU A 471     -20.633  13.800 -41.494  1.00 30.04           C  
ATOM   3458  OE1 GLU A 471     -21.060  13.024 -42.379  1.00 30.04           O  
ATOM   3459  OE2 GLU A 471     -20.076  14.889 -41.756  1.00 30.04           O  
ATOM   3460  N   PHE A 472     -19.943  12.799 -35.704  1.00 23.59           N  
ATOM   3461  CA  PHE A 472     -19.231  11.647 -35.167  1.00 23.59           C  
ATOM   3462  C   PHE A 472     -20.139  10.424 -35.115  1.00 23.59           C  
ATOM   3463  CB  PHE A 472     -18.684  11.954 -33.769  1.00 23.59           C  
ATOM   3464  O   PHE A 472     -21.315  10.533 -34.762  1.00 23.59           O  
ATOM   3465  CG  PHE A 472     -17.339  12.628 -33.778  1.00 23.59           C  
ATOM   3466  CD1 PHE A 472     -16.170  11.878 -33.812  1.00 23.59           C  
ATOM   3467  CD2 PHE A 472     -17.243  14.014 -33.753  1.00 23.59           C  
ATOM   3468  CE1 PHE A 472     -14.923  12.500 -33.820  1.00 23.59           C  
ATOM   3469  CE2 PHE A 472     -16.001  14.642 -33.761  1.00 23.59           C  
ATOM   3470  CZ  PHE A 472     -14.842  13.883 -33.794  1.00 23.59           C  
ATOM   3471  N   PRO A 473     -19.599   9.208 -35.561  1.00 34.16           N  
ATOM   3472  CA  PRO A 473     -19.895   7.836 -35.981  1.00 34.16           C  
ATOM   3473  C   PRO A 473     -20.544   7.008 -34.874  1.00 34.16           C  
ATOM   3474  CB  PRO A 473     -18.519   7.275 -36.348  1.00 34.16           C  
ATOM   3475  O   PRO A 473     -20.452   7.364 -33.696  1.00 34.16           O  
ATOM   3476  CG  PRO A 473     -17.569   7.951 -35.413  1.00 34.16           C  
ATOM   3477  CD  PRO A 473     -18.327   8.980 -34.625  1.00 34.16           C  
ATOM   3478  N   ALA A 474     -21.818   6.497 -35.039  1.00 28.35           N  
ATOM   3479  CA  ALA A 474     -22.733   5.380 -34.822  1.00 28.35           C  
ATOM   3480  C   ALA A 474     -22.348   4.591 -33.573  1.00 28.35           C  
ATOM   3481  CB  ALA A 474     -22.752   4.462 -36.042  1.00 28.35           C  
ATOM   3482  O   ALA A 474     -21.289   3.961 -33.531  1.00 28.35           O  
ATOM   3483  N   TYR A 475     -22.676   5.044 -32.295  1.00 33.07           N  
ATOM   3484  CA  TYR A 475     -22.920   4.523 -30.954  1.00 33.07           C  
ATOM   3485  C   TYR A 475     -24.300   3.883 -30.861  1.00 33.07           C  
ATOM   3486  CB  TYR A 475     -22.791   5.639 -29.912  1.00 33.07           C  
ATOM   3487  O   TYR A 475     -25.281   4.431 -31.369  1.00 33.07           O  
ATOM   3488  CG  TYR A 475     -22.367   5.149 -28.549  1.00 33.07           C  
ATOM   3489  CD1 TYR A 475     -23.297   4.990 -27.524  1.00 33.07           C  
ATOM   3490  CD2 TYR A 475     -21.036   4.847 -28.282  1.00 33.07           C  
ATOM   3491  CE1 TYR A 475     -22.911   4.541 -26.265  1.00 33.07           C  
ATOM   3492  CE2 TYR A 475     -20.638   4.397 -27.027  1.00 33.07           C  
ATOM   3493  OH  TYR A 475     -21.193   3.803 -24.783  1.00 33.07           O  
ATOM   3494  CZ  TYR A 475     -21.581   4.247 -26.027  1.00 33.07           C  
ATOM   3495  N   ASP A 476     -24.457   2.508 -30.951  1.00 30.53           N  
ATOM   3496  CA  ASP A 476     -25.113   1.287 -30.493  1.00 30.53           C  
ATOM   3497  C   ASP A 476     -26.454   1.598 -29.834  1.00 30.53           C  
ATOM   3498  CB  ASP A 476     -24.211   0.527 -29.519  1.00 30.53           C  
ATOM   3499  O   ASP A 476     -26.526   2.423 -28.920  1.00 30.53           O  
ATOM   3500  CG  ASP A 476     -23.019  -0.125 -30.198  1.00 30.53           C  
ATOM   3501  OD1 ASP A 476     -23.065  -0.349 -31.427  1.00 30.53           O  
ATOM   3502  OD2 ASP A 476     -22.026  -0.419 -29.498  1.00 30.53           O  
ATOM   3503  N   ALA A 477     -27.561   1.804 -30.402  1.00 34.71           N  
ATOM   3504  CA  ALA A 477     -29.014   1.656 -30.388  1.00 34.71           C  
ATOM   3505  C   ALA A 477     -29.463   0.761 -29.236  1.00 34.71           C  
ATOM   3506  CB  ALA A 477     -29.505   1.091 -31.718  1.00 34.71           C  
ATOM   3507  O   ALA A 477     -30.625   0.806 -28.823  1.00 34.71           O  
ATOM   3508  N   ASP A 478     -28.597   0.457 -28.143  1.00 35.95           N  
ATOM   3509  CA  ASP A 478     -28.972  -0.332 -26.973  1.00 35.95           C  
ATOM   3510  C   ASP A 478     -28.847   0.490 -25.693  1.00 35.95           C  
ATOM   3511  CB  ASP A 478     -28.109  -1.592 -26.876  1.00 35.95           C  
ATOM   3512  O   ASP A 478     -29.453   0.156 -24.673  1.00 35.95           O  
ATOM   3513  CG  ASP A 478     -28.303  -2.536 -28.049  1.00 35.95           C  
ATOM   3514  OD1 ASP A 478     -29.388  -2.522 -28.671  1.00 35.95           O  
ATOM   3515  OD2 ASP A 478     -27.365  -3.304 -28.353  1.00 35.95           O  
ATOM   3516  N   ALA A 479     -28.377   1.756 -25.694  1.00 38.63           N  
ATOM   3517  CA  ALA A 479     -28.176   2.653 -24.560  1.00 38.63           C  
ATOM   3518  C   ALA A 479     -29.326   3.649 -24.437  1.00 38.63           C  
ATOM   3519  CB  ALA A 479     -26.848   3.394 -24.696  1.00 38.63           C  
ATOM   3520  O   ALA A 479     -29.694   4.048 -23.329  1.00 38.63           O  
ATOM   3521  N   ALA A 480     -30.200   3.758 -25.445  1.00 36.45           N  
ATOM   3522  CA  ALA A 480     -31.329   4.684 -25.453  1.00 36.45           C  
ATOM   3523  C   ALA A 480     -32.614   3.986 -25.018  1.00 36.45           C  
ATOM   3524  CB  ALA A 480     -31.504   5.299 -26.839  1.00 36.45           C  
ATOM   3525  O   ALA A 480     -33.453   4.582 -24.338  1.00 36.45           O  
ATOM   3526  N   GLN A 481     -32.600   2.674 -24.960  1.00 36.01           N  
ATOM   3527  CA  GLN A 481     -33.714   1.876 -24.459  1.00 36.01           C  
ATOM   3528  C   GLN A 481     -33.509   1.505 -22.993  1.00 36.01           C  
ATOM   3529  CB  GLN A 481     -33.890   0.611 -25.301  1.00 36.01           C  
ATOM   3530  O   GLN A 481     -34.474   1.398 -22.234  1.00 36.01           O  
ATOM   3531  CG  GLN A 481     -34.634   0.841 -26.609  1.00 36.01           C  
ATOM   3532  CD  GLN A 481     -34.736  -0.414 -27.455  1.00 36.01           C  
ATOM   3533  NE2 GLN A 481     -35.308  -0.281 -28.647  1.00 36.01           N  
ATOM   3534  OE1 GLN A 481     -34.304  -1.494 -27.041  1.00 36.01           O  
ATOM   3535  N   ALA A 482     -32.312   1.735 -22.339  1.00 41.64           N  
ATOM   3536  CA  ALA A 482     -31.942   1.510 -20.944  1.00 41.64           C  
ATOM   3537  C   ALA A 482     -32.181   2.762 -20.105  1.00 41.64           C  
ATOM   3538  CB  ALA A 482     -30.482   1.076 -20.844  1.00 41.64           C  
ATOM   3539  O   ALA A 482     -32.536   2.670 -18.927  1.00 41.64           O  
ATOM   3540  N   ALA A 483     -32.361   3.956 -20.777  1.00 39.20           N  
ATOM   3541  CA  ALA A 483     -32.614   5.238 -20.125  1.00 39.20           C  
ATOM   3542  C   ALA A 483     -34.112   5.487 -19.968  1.00 39.20           C  
ATOM   3543  CB  ALA A 483     -31.969   6.374 -20.915  1.00 39.20           C  
ATOM   3544  O   ALA A 483     -34.553   6.041 -18.959  1.00 39.20           O  
ATOM   3545  N   GLU A 484     -34.938   4.785 -20.767  1.00 38.20           N  
ATOM   3546  CA  GLU A 484     -36.390   4.902 -20.668  1.00 38.20           C  
ATOM   3547  C   GLU A 484     -36.969   3.828 -19.751  1.00 38.20           C  
ATOM   3548  CB  GLU A 484     -37.033   4.812 -22.054  1.00 38.20           C  
ATOM   3549  O   GLU A 484     -37.953   4.068 -19.049  1.00 38.20           O  
ATOM   3550  CG  GLU A 484     -38.008   5.942 -22.354  1.00 38.20           C  
ATOM   3551  CD  GLU A 484     -38.536   5.915 -23.779  1.00 38.20           C  
ATOM   3552  OE1 GLU A 484     -39.303   6.829 -24.159  1.00 38.20           O  
ATOM   3553  OE2 GLU A 484     -38.182   4.972 -24.522  1.00 38.20           O  
ATOM   3554  N   SER A 485     -36.238   2.753 -19.399  1.00 43.00           N  
ATOM   3555  CA  SER A 485     -36.572   1.701 -18.444  1.00 43.00           C  
ATOM   3556  C   SER A 485     -36.042   2.029 -17.052  1.00 43.00           C  
ATOM   3557  CB  SER A 485     -36.009   0.357 -18.909  1.00 43.00           C  
ATOM   3558  O   SER A 485     -36.476   1.437 -16.062  1.00 43.00           O  
ATOM   3559  OG  SER A 485     -34.593   0.392 -18.953  1.00 43.00           O  
ATOM   3560  N   ALA A 486     -35.164   3.088 -16.834  1.00 43.34           N  
ATOM   3561  CA  ALA A 486     -34.652   3.629 -15.577  1.00 43.34           C  
ATOM   3562  C   ALA A 486     -35.597   4.684 -15.009  1.00 43.34           C  
ATOM   3563  CB  ALA A 486     -33.260   4.221 -15.780  1.00 43.34           C  
ATOM   3564  O   ALA A 486     -35.722   4.823 -13.790  1.00 43.34           O  
ATOM   3565  N   ALA A 487     -36.467   5.218 -15.854  1.00 42.68           N  
ATOM   3566  CA  ALA A 487     -37.453   6.210 -15.431  1.00 42.68           C  
ATOM   3567  C   ALA A 487     -38.754   5.539 -15.001  1.00 42.68           C  
ATOM   3568  CB  ALA A 487     -37.719   7.209 -16.555  1.00 42.68           C  
ATOM   3569  O   ALA A 487     -39.562   6.139 -14.286  1.00 42.68           O  
ATOM   3570  N   ALA A 488     -38.824   4.139 -15.151  1.00 45.34           N  
ATOM   3571  CA  ALA A 488     -40.013   3.386 -14.761  1.00 45.34           C  
ATOM   3572  C   ALA A 488     -39.761   2.584 -13.487  1.00 45.34           C  
ATOM   3573  CB  ALA A 488     -40.450   2.458 -15.892  1.00 45.34           C  
ATOM   3574  O   ALA A 488     -40.618   1.811 -13.052  1.00 45.34           O  
ATOM   3575  N   MET A 489     -38.555   2.843 -12.666  1.00 43.66           N  
ATOM   3576  CA  MET A 489     -38.213   2.073 -11.473  1.00 43.66           C  
ATOM   3577  C   MET A 489     -38.614   2.824 -10.208  1.00 43.66           C  
ATOM   3578  CB  MET A 489     -36.716   1.762 -11.445  1.00 43.66           C  
ATOM   3579  O   MET A 489     -38.573   4.055 -10.172  1.00 43.66           O  
ATOM   3580  CG  MET A 489     -36.365   0.387 -11.991  1.00 43.66           C  
ATOM   3581  SD  MET A 489     -34.753  -0.227 -11.366  1.00 43.66           S  
ATOM   3582  CE  MET A 489     -34.866  -1.972 -11.851  1.00 43.66           C  
ATOM   3583  N   ASP A 490     -39.600   2.318  -9.379  1.00 55.12           N  
ATOM   3584  CA  ASP A 490     -40.152   2.758  -8.102  1.00 55.12           C  
ATOM   3585  C   ASP A 490     -39.062   3.337  -7.203  1.00 55.12           C  
ATOM   3586  CB  ASP A 490     -40.857   1.598  -7.394  1.00 55.12           C  
ATOM   3587  O   ASP A 490     -37.900   2.934  -7.289  1.00 55.12           O  
ATOM   3588  CG  ASP A 490     -42.053   1.071  -8.167  1.00 55.12           C  
ATOM   3589  OD1 ASP A 490     -42.679   1.844  -8.924  1.00 55.12           O  
ATOM   3590  OD2 ASP A 490     -42.373  -0.128  -8.016  1.00 55.12           O  
ATOM   3591  N   ASP A 491     -39.122   4.520  -6.659  1.00 53.25           N  
ATOM   3592  CA  ASP A 491     -38.393   5.350  -5.706  1.00 53.25           C  
ATOM   3593  C   ASP A 491     -37.775   4.501  -4.598  1.00 53.25           C  
ATOM   3594  CB  ASP A 491     -39.316   6.411  -5.102  1.00 53.25           C  
ATOM   3595  O   ASP A 491     -36.660   4.774  -4.148  1.00 53.25           O  
ATOM   3596  CG  ASP A 491     -39.635   7.539  -6.068  1.00 53.25           C  
ATOM   3597  OD1 ASP A 491     -38.902   7.713  -7.065  1.00 53.25           O  
ATOM   3598  OD2 ASP A 491     -40.627   8.261  -5.828  1.00 53.25           O  
ATOM   3599  N   ASP A 492     -38.072   3.219  -4.341  1.00 50.86           N  
ATOM   3600  CA  ASP A 492     -37.531   2.313  -3.334  1.00 50.86           C  
ATOM   3601  C   ASP A 492     -36.432   1.430  -3.922  1.00 50.86           C  
ATOM   3602  CB  ASP A 492     -38.642   1.444  -2.741  1.00 50.86           C  
ATOM   3603  O   ASP A 492     -35.443   1.131  -3.250  1.00 50.86           O  
ATOM   3604  CG  ASP A 492     -39.509   2.190  -1.742  1.00 50.86           C  
ATOM   3605  OD1 ASP A 492     -39.108   3.281  -1.282  1.00 50.86           O  
ATOM   3606  OD2 ASP A 492     -40.601   1.681  -1.409  1.00 50.86           O  
ATOM   3607  N   GLY A 493     -36.324   1.136  -5.196  1.00 45.03           N  
ATOM   3608  CA  GLY A 493     -35.289   0.426  -5.930  1.00 45.03           C  
ATOM   3609  C   GLY A 493     -34.116   1.308  -6.312  1.00 45.03           C  
ATOM   3610  O   GLY A 493     -32.964   0.871  -6.271  1.00 45.03           O  
ATOM   3611  N   LEU A 494     -34.354   2.566  -6.475  1.00 45.79           N  
ATOM   3612  CA  LEU A 494     -33.359   3.603  -6.727  1.00 45.79           C  
ATOM   3613  C   LEU A 494     -32.616   3.967  -5.446  1.00 45.79           C  
ATOM   3614  CB  LEU A 494     -34.022   4.850  -7.318  1.00 45.79           C  
ATOM   3615  O   LEU A 494     -31.397   4.149  -5.460  1.00 45.79           O  
ATOM   3616  CG  LEU A 494     -33.079   5.929  -7.853  1.00 45.79           C  
ATOM   3617  CD1 LEU A 494     -32.512   5.515  -9.206  1.00 45.79           C  
ATOM   3618  CD2 LEU A 494     -33.804   7.267  -7.959  1.00 45.79           C  
ATOM   3619  N   LEU A 495     -33.259   3.897  -4.287  1.00 51.20           N  
ATOM   3620  CA  LEU A 495     -32.667   4.123  -2.973  1.00 51.20           C  
ATOM   3621  C   LEU A 495     -31.811   2.934  -2.550  1.00 51.20           C  
ATOM   3622  CB  LEU A 495     -33.758   4.379  -1.930  1.00 51.20           C  
ATOM   3623  O   LEU A 495     -30.727   3.111  -1.992  1.00 51.20           O  
ATOM   3624  CG  LEU A 495     -33.291   4.934  -0.583  1.00 51.20           C  
ATOM   3625  CD1 LEU A 495     -32.742   6.346  -0.754  1.00 51.20           C  
ATOM   3626  CD2 LEU A 495     -34.434   4.918   0.427  1.00 51.20           C  
ATOM   3627  N   ALA A 496     -32.182   1.726  -2.827  1.00 45.85           N  
ATOM   3628  CA  ALA A 496     -31.403   0.522  -2.548  1.00 45.85           C  
ATOM   3629  C   ALA A 496     -30.168   0.450  -3.441  1.00 45.85           C  
ATOM   3630  CB  ALA A 496     -32.264  -0.725  -2.735  1.00 45.85           C  
ATOM   3631  O   ALA A 496     -29.087   0.067  -2.987  1.00 45.85           O  
ATOM   3632  N   CYS A 497     -30.221   0.923  -4.610  1.00 39.37           N  
ATOM   3633  CA  CYS A 497     -29.146   0.964  -5.595  1.00 39.37           C  
ATOM   3634  C   CYS A 497     -28.190   2.115  -5.311  1.00 39.37           C  
ATOM   3635  CB  CYS A 497     -29.718   1.099  -7.006  1.00 39.37           C  
ATOM   3636  O   CYS A 497     -26.974   1.967  -5.452  1.00 39.37           O  
ATOM   3637  SG  CYS A 497     -30.690  -0.327  -7.538  1.00 39.37           S  
ATOM   3638  N   VAL A 498     -28.708   3.235  -4.945  1.00 46.73           N  
ATOM   3639  CA  VAL A 498     -27.921   4.375  -4.485  1.00 46.73           C  
ATOM   3640  C   VAL A 498     -27.210   4.019  -3.181  1.00 46.73           C  
ATOM   3641  CB  VAL A 498     -28.800   5.630  -4.287  1.00 46.73           C  
ATOM   3642  O   VAL A 498     -26.042   4.366  -2.989  1.00 46.73           O  
ATOM   3643  CG1 VAL A 498     -28.000   6.751  -3.627  1.00 46.73           C  
ATOM   3644  CG2 VAL A 498     -29.375   6.094  -5.624  1.00 46.73           C  
ATOM   3645  N   GLU A 499     -27.816   3.259  -2.357  1.00 46.53           N  
ATOM   3646  CA  GLU A 499     -27.251   2.770  -1.104  1.00 46.53           C  
ATOM   3647  C   GLU A 499     -26.155   1.738  -1.357  1.00 46.53           C  
ATOM   3648  CB  GLU A 499     -28.345   2.168  -0.219  1.00 46.53           C  
ATOM   3649  O   GLU A 499     -25.132   1.730  -0.671  1.00 46.53           O  
ATOM   3650  CG  GLU A 499     -29.158   3.204   0.545  1.00 46.53           C  
ATOM   3651  CD  GLU A 499     -30.233   2.591   1.428  1.00 46.53           C  
ATOM   3652  OE1 GLU A 499     -30.940   3.345   2.134  1.00 46.53           O  
ATOM   3653  OE2 GLU A 499     -30.368   1.347   1.415  1.00 46.53           O  
ATOM   3654  N   LEU A 500     -26.314   0.891  -2.330  1.00 45.19           N  
ATOM   3655  CA  LEU A 500     -25.305  -0.082  -2.734  1.00 45.19           C  
ATOM   3656  C   LEU A 500     -24.138   0.605  -3.436  1.00 45.19           C  
ATOM   3657  CB  LEU A 500     -25.919  -1.139  -3.655  1.00 45.19           C  
ATOM   3658  O   LEU A 500     -22.983   0.210  -3.262  1.00 45.19           O  
ATOM   3659  CG  LEU A 500     -25.636  -2.599  -3.294  1.00 45.19           C  
ATOM   3660  CD1 LEU A 500     -26.923  -3.416  -3.348  1.00 45.19           C  
ATOM   3661  CD2 LEU A 500     -24.584  -3.187  -4.228  1.00 45.19           C  
ATOM   3662  N   ALA A 501     -24.389   1.644  -4.208  1.00 45.08           N  
ATOM   3663  CA  ALA A 501     -23.391   2.499  -4.846  1.00 45.08           C  
ATOM   3664  C   ALA A 501     -22.611   3.300  -3.808  1.00 45.08           C  
ATOM   3665  CB  ALA A 501     -24.058   3.438  -5.848  1.00 45.08           C  
ATOM   3666  O   ALA A 501     -21.408   3.523  -3.963  1.00 45.08           O  
ATOM   3667  N   LYS A 502     -23.245   3.631  -2.714  1.00 48.47           N  
ATOM   3668  CA  LYS A 502     -22.612   4.298  -1.580  1.00 48.47           C  
ATOM   3669  C   LYS A 502     -21.736   3.328  -0.792  1.00 48.47           C  
ATOM   3670  CB  LYS A 502     -23.667   4.915  -0.662  1.00 48.47           C  
ATOM   3671  O   LYS A 502     -20.670   3.705  -0.300  1.00 48.47           O  
ATOM   3672  CG  LYS A 502     -24.131   6.299  -1.094  1.00 48.47           C  
ATOM   3673  CD  LYS A 502     -25.122   6.891  -0.101  1.00 48.47           C  
ATOM   3674  CE  LYS A 502     -25.688   8.215  -0.597  1.00 48.47           C  
ATOM   3675  NZ  LYS A 502     -26.707   8.769   0.343  1.00 48.47           N  
ATOM   3676  N   GLU A 503     -22.085   2.085  -0.776  1.00 46.93           N  
ATOM   3677  CA  GLU A 503     -21.365   1.014  -0.092  1.00 46.93           C  
ATOM   3678  C   GLU A 503     -20.116   0.607  -0.868  1.00 46.93           C  
ATOM   3679  CB  GLU A 503     -22.275  -0.199   0.114  1.00 46.93           C  
ATOM   3680  O   GLU A 503     -19.105   0.227  -0.273  1.00 46.93           O  
ATOM   3681  CG  GLU A 503     -23.123  -0.125   1.375  1.00 46.93           C  
ATOM   3682  CD  GLU A 503     -23.965  -1.369   1.607  1.00 46.93           C  
ATOM   3683  OE1 GLU A 503     -24.701  -1.425   2.618  1.00 46.93           O  
ATOM   3684  OE2 GLU A 503     -23.888  -2.297   0.770  1.00 46.93           O  
ATOM   3685  N   LEU A 504     -20.018   1.036  -2.121  1.00 52.09           N  
ATOM   3686  CA  LEU A 504     -18.861   0.693  -2.941  1.00 52.09           C  
ATOM   3687  C   LEU A 504     -18.062   1.940  -3.302  1.00 52.09           C  
ATOM   3688  CB  LEU A 504     -19.303  -0.032  -4.215  1.00 52.09           C  
ATOM   3689  O   LEU A 504     -17.238   1.910  -4.219  1.00 52.09           O  
ATOM   3690  CG  LEU A 504     -19.317  -1.560  -4.157  1.00 52.09           C  
ATOM   3691  CD1 LEU A 504     -20.751  -2.079  -4.180  1.00 52.09           C  
ATOM   3692  CD2 LEU A 504     -18.512  -2.147  -5.311  1.00 52.09           C  
ATOM   3693  N   SER A 505     -18.433   3.106  -2.649  1.00 57.50           N  
ATOM   3694  CA  SER A 505     -17.710   4.338  -2.945  1.00 57.50           C  
ATOM   3695  C   SER A 505     -16.252   4.243  -2.506  1.00 57.50           C  
ATOM   3696  CB  SER A 505     -18.380   5.530  -2.261  1.00 57.50           C  
ATOM   3697  O   SER A 505     -15.964   3.853  -1.373  1.00 57.50           O  
ATOM   3698  OG  SER A 505     -18.449   5.333  -0.859  1.00 57.50           O  
ATOM   3699  N   LEU A 506     -15.432   3.940  -3.412  1.00 67.14           N  
ATOM   3700  CA  LEU A 506     -13.987   3.870  -3.224  1.00 67.14           C  
ATOM   3701  C   LEU A 506     -13.383   5.267  -3.122  1.00 67.14           C  
ATOM   3702  CB  LEU A 506     -13.333   3.102  -4.376  1.00 67.14           C  
ATOM   3703  O   LEU A 506     -13.555   6.089  -4.024  1.00 67.14           O  
ATOM   3704  CG  LEU A 506     -11.911   2.595  -4.133  1.00 67.14           C  
ATOM   3705  CD1 LEU A 506     -11.778   1.148  -4.594  1.00 67.14           C  
ATOM   3706  CD2 LEU A 506     -10.897   3.484  -4.845  1.00 67.14           C  
ATOM   3707  N   GLU A 507     -12.897   5.633  -1.886  1.00 67.33           N  
ATOM   3708  CA  GLU A 507     -12.216   6.911  -1.702  1.00 67.33           C  
ATOM   3709  C   GLU A 507     -10.705   6.721  -1.600  1.00 67.33           C  
ATOM   3710  CB  GLU A 507     -12.741   7.625  -0.454  1.00 67.33           C  
ATOM   3711  O   GLU A 507     -10.219   6.041  -0.693  1.00 67.33           O  
ATOM   3712  CG  GLU A 507     -14.179   8.107  -0.581  1.00 67.33           C  
ATOM   3713  CD  GLU A 507     -14.667   8.868   0.641  1.00 67.33           C  
ATOM   3714  OE1 GLU A 507     -15.815   9.368   0.626  1.00 67.33           O  
ATOM   3715  OE2 GLU A 507     -13.895   8.966   1.621  1.00 67.33           O  
ATOM   3716  N   THR A 508     -10.037   6.884  -2.722  1.00 72.84           N  
ATOM   3717  CA  THR A 508      -8.579   6.861  -2.695  1.00 72.84           C  
ATOM   3718  C   THR A 508      -8.027   8.171  -2.142  1.00 72.84           C  
ATOM   3719  CB  THR A 508      -7.999   6.609  -4.100  1.00 72.84           C  
ATOM   3720  O   THR A 508      -8.685   9.211  -2.222  1.00 72.84           O  
ATOM   3721  CG2 THR A 508      -8.379   5.223  -4.611  1.00 72.84           C  
ATOM   3722  OG1 THR A 508      -8.508   7.596  -5.005  1.00 72.84           O  
ATOM   3723  N   PHE A 509      -6.905   8.033  -1.399  1.00 76.42           N  
ATOM   3724  CA  PHE A 509      -6.287   9.209  -0.799  1.00 76.42           C  
ATOM   3725  C   PHE A 509      -5.404   9.931  -1.810  1.00 76.42           C  
ATOM   3726  CB  PHE A 509      -5.464   8.818   0.432  1.00 76.42           C  
ATOM   3727  O   PHE A 509      -4.570   9.308  -2.469  1.00 76.42           O  
ATOM   3728  CG  PHE A 509      -4.800   9.983   1.114  1.00 76.42           C  
ATOM   3729  CD1 PHE A 509      -3.447  10.238   0.924  1.00 76.42           C  
ATOM   3730  CD2 PHE A 509      -5.528  10.824   1.945  1.00 76.42           C  
ATOM   3731  CE1 PHE A 509      -2.829  11.316   1.554  1.00 76.42           C  
ATOM   3732  CE2 PHE A 509      -4.917  11.903   2.578  1.00 76.42           C  
ATOM   3733  CZ  PHE A 509      -3.568  12.147   2.381  1.00 76.42           C  
ATOM   3734  N   ASN A 510      -5.729  11.235  -1.891  1.00 79.19           N  
ATOM   3735  CA  ASN A 510      -4.899  12.089  -2.734  1.00 79.19           C  
ATOM   3736  C   ASN A 510      -4.217  13.186  -1.922  1.00 79.19           C  
ATOM   3737  CB  ASN A 510      -5.731  12.702  -3.862  1.00 79.19           C  
ATOM   3738  O   ASN A 510      -4.834  13.784  -1.038  1.00 79.19           O  
ATOM   3739  CG  ASN A 510      -4.883  13.150  -5.036  1.00 79.19           C  
ATOM   3740  ND2 ASN A 510      -5.389  14.111  -5.800  1.00 79.19           N  
ATOM   3741  OD1 ASN A 510      -3.783  12.637  -5.255  1.00 79.19           O  
ATOM   3742  N   PHE A 511      -2.922  13.289  -2.193  1.00 76.09           N  
ATOM   3743  CA  PHE A 511      -2.192  14.338  -1.491  1.00 76.09           C  
ATOM   3744  C   PHE A 511      -2.567  15.713  -2.031  1.00 76.09           C  
ATOM   3745  CB  PHE A 511      -0.681  14.119  -1.617  1.00 76.09           C  
ATOM   3746  O   PHE A 511      -2.860  15.860  -3.220  1.00 76.09           O  
ATOM   3747  CG  PHE A 511      -0.175  12.922  -0.858  1.00 76.09           C  
ATOM   3748  CD1 PHE A 511       0.086  13.005   0.504  1.00 76.09           C  
ATOM   3749  CD2 PHE A 511       0.039  11.713  -1.508  1.00 76.09           C  
ATOM   3750  CE1 PHE A 511       0.554  11.898   1.209  1.00 76.09           C  
ATOM   3751  CE2 PHE A 511       0.506  10.603  -0.810  1.00 76.09           C  
ATOM   3752  CZ  PHE A 511       0.764  10.698   0.548  1.00 76.09           C  
ATOM   3753  N   PRO A 512      -2.688  16.688  -1.017  1.00 76.99           N  
ATOM   3754  CA  PRO A 512      -2.929  18.055  -1.486  1.00 76.99           C  
ATOM   3755  C   PRO A 512      -1.851  18.546  -2.450  1.00 76.99           C  
ATOM   3756  CB  PRO A 512      -2.922  18.877  -0.195  1.00 76.99           C  
ATOM   3757  O   PRO A 512      -0.721  18.050  -2.423  1.00 76.99           O  
ATOM   3758  CG  PRO A 512      -2.927  17.863   0.903  1.00 76.99           C  
ATOM   3759  CD  PRO A 512      -2.565  16.527   0.321  1.00 76.99           C  
ATOM   3760  N   SER A 513      -2.243  19.411  -3.431  1.00 75.56           N  
ATOM   3761  CA  SER A 513      -1.375  19.911  -4.493  1.00 75.56           C  
ATOM   3762  C   SER A 513      -0.117  20.555  -3.921  1.00 75.56           C  
ATOM   3763  CB  SER A 513      -2.123  20.921  -5.365  1.00 75.56           C  
ATOM   3764  O   SER A 513       0.975  20.392  -4.471  1.00 75.56           O  
ATOM   3765  OG  SER A 513      -1.298  21.381  -6.421  1.00 75.56           O  
ATOM   3766  N   GLU A 514      -0.231  21.108  -2.817  1.00 79.09           N  
ATOM   3767  CA  GLU A 514       0.903  21.770  -2.180  1.00 79.09           C  
ATOM   3768  C   GLU A 514       1.954  20.758  -1.734  1.00 79.09           C  
ATOM   3769  CB  GLU A 514       0.437  22.605  -0.985  1.00 79.09           C  
ATOM   3770  O   GLU A 514       3.153  20.979  -1.918  1.00 79.09           O  
ATOM   3771  CG  GLU A 514      -0.428  23.797  -1.367  1.00 79.09           C  
ATOM   3772  CD  GLU A 514      -0.874  24.624  -0.171  1.00 79.09           C  
ATOM   3773  OE1 GLU A 514      -1.620  25.611  -0.360  1.00 79.09           O  
ATOM   3774  OE2 GLU A 514      -0.473  24.281   0.964  1.00 79.09           O  
ATOM   3775  N   THR A 515       1.465  19.716  -1.179  1.00 77.60           N  
ATOM   3776  CA  THR A 515       2.343  18.659  -0.689  1.00 77.60           C  
ATOM   3777  C   THR A 515       3.011  17.929  -1.850  1.00 77.60           C  
ATOM   3778  CB  THR A 515       1.571  17.649   0.180  1.00 77.60           C  
ATOM   3779  O   THR A 515       4.190  17.576  -1.772  1.00 77.60           O  
ATOM   3780  CG2 THR A 515       2.514  16.628   0.807  1.00 77.60           C  
ATOM   3781  OG1 THR A 515       0.884  18.352   1.223  1.00 77.60           O  
ATOM   3782  N   LEU A 516       2.314  17.734  -2.825  1.00 79.14           N  
ATOM   3783  CA  LEU A 516       2.835  17.088  -4.024  1.00 79.14           C  
ATOM   3784  C   LEU A 516       3.934  17.930  -4.662  1.00 79.14           C  
ATOM   3785  CB  LEU A 516       1.710  16.845  -5.034  1.00 79.14           C  
ATOM   3786  O   LEU A 516       4.951  17.396  -5.110  1.00 79.14           O  
ATOM   3787  CG  LEU A 516       0.739  15.710  -4.708  1.00 79.14           C  
ATOM   3788  CD1 LEU A 516      -0.446  15.734  -5.667  1.00 79.14           C  
ATOM   3789  CD2 LEU A 516       1.452  14.363  -4.765  1.00 79.14           C  
ATOM   3790  N   GLU A 517       3.762  19.238  -4.699  1.00 80.08           N  
ATOM   3791  CA  GLU A 517       4.749  20.155  -5.260  1.00 80.08           C  
ATOM   3792  C   GLU A 517       6.020  20.183  -4.416  1.00 80.08           C  
ATOM   3793  CB  GLU A 517       4.165  21.565  -5.379  1.00 80.08           C  
ATOM   3794  O   GLU A 517       7.128  20.224  -4.955  1.00 80.08           O  
ATOM   3795  CG  GLU A 517       3.120  21.708  -6.476  1.00 80.08           C  
ATOM   3796  CD  GLU A 517       2.566  23.118  -6.597  1.00 80.08           C  
ATOM   3797  OE1 GLU A 517       1.682  23.352  -7.453  1.00 80.08           O  
ATOM   3798  OE2 GLU A 517       3.019  23.997  -5.830  1.00 80.08           O  
ATOM   3799  N   ARG A 518       5.849  20.143  -3.150  1.00 79.11           N  
ATOM   3800  CA  ARG A 518       6.992  20.121  -2.242  1.00 79.11           C  
ATOM   3801  C   ARG A 518       7.794  18.835  -2.402  1.00 79.11           C  
ATOM   3802  CB  ARG A 518       6.529  20.273  -0.791  1.00 79.11           C  
ATOM   3803  O   ARG A 518       9.007  18.822  -2.181  1.00 79.11           O  
ATOM   3804  CG  ARG A 518       6.032  21.668  -0.446  1.00 79.11           C  
ATOM   3805  CD  ARG A 518       5.656  21.785   1.025  1.00 79.11           C  
ATOM   3806  NE  ARG A 518       5.099  23.098   1.336  1.00 79.11           N  
ATOM   3807  NH1 ARG A 518       3.985  22.404   3.237  1.00 79.11           N  
ATOM   3808  NH2 ARG A 518       3.866  24.594   2.568  1.00 79.11           N  
ATOM   3809  CZ  ARG A 518       4.318  23.362   2.380  1.00 79.11           C  
ATOM   3810  N   ALA A 519       7.090  17.805  -2.798  1.00 73.61           N  
ATOM   3811  CA  ALA A 519       7.717  16.497  -2.967  1.00 73.61           C  
ATOM   3812  C   ALA A 519       8.346  16.365  -4.351  1.00 73.61           C  
ATOM   3813  CB  ALA A 519       6.696  15.384  -2.742  1.00 73.61           C  
ATOM   3814  O   ALA A 519       9.066  15.402  -4.623  1.00 73.61           O  
ATOM   3815  N   GLY A 520       8.138  17.501  -5.155  1.00 71.16           N  
ATOM   3816  CA  GLY A 520       8.817  17.524  -6.441  1.00 71.16           C  
ATOM   3817  C   GLY A 520       7.975  16.960  -7.569  1.00 71.16           C  
ATOM   3818  O   GLY A 520       8.493  16.661  -8.648  1.00 71.16           O  
ATOM   3819  N   VAL A 521       6.643  16.675  -7.258  1.00 72.86           N  
ATOM   3820  CA  VAL A 521       5.707  16.192  -8.268  1.00 72.86           C  
ATOM   3821  C   VAL A 521       5.064  17.376  -8.986  1.00 72.86           C  
ATOM   3822  CB  VAL A 521       4.617  15.289  -7.647  1.00 72.86           C  
ATOM   3823  O   VAL A 521       4.481  18.256  -8.346  1.00 72.86           O  
ATOM   3824  CG1 VAL A 521       3.650  14.794  -8.721  1.00 72.86           C  
ATOM   3825  CG2 VAL A 521       5.256  14.111  -6.914  1.00 72.86           C  
ATOM   3826  N   GLN A 522       5.492  17.773 -10.244  1.00 65.29           N  
ATOM   3827  CA  GLN A 522       4.938  18.909 -10.974  1.00 65.29           C  
ATOM   3828  C   GLN A 522       3.587  18.560 -11.591  1.00 65.29           C  
ATOM   3829  CB  GLN A 522       5.908  19.373 -12.062  1.00 65.29           C  
ATOM   3830  O   GLN A 522       3.458  17.551 -12.287  1.00 65.29           O  
ATOM   3831  CG  GLN A 522       7.258  19.834 -11.528  1.00 65.29           C  
ATOM   3832  CD  GLN A 522       7.788  21.058 -12.249  1.00 65.29           C  
ATOM   3833  NE2 GLN A 522       8.827  21.671 -11.692  1.00 65.29           N  
ATOM   3834  OE1 GLN A 522       7.269  21.450 -13.299  1.00 65.29           O  
ATOM   3835  N   ALA A 523       2.443  19.094 -11.069  1.00 53.06           N  
ATOM   3836  CA  ALA A 523       1.049  18.968 -11.488  1.00 53.06           C  
ATOM   3837  C   ALA A 523       0.798  19.723 -12.790  1.00 53.06           C  
ATOM   3838  CB  ALA A 523       0.116  19.478 -10.392  1.00 53.06           C  
ATOM   3839  O   ALA A 523      -0.219  19.507 -13.454  1.00 53.06           O  
ATOM   3840  N   SER A 524       1.814  20.469 -13.453  1.00 42.20           N  
ATOM   3841  CA  SER A 524       1.562  21.478 -14.476  1.00 42.20           C  
ATOM   3842  C   SER A 524       1.951  20.972 -15.861  1.00 42.20           C  
ATOM   3843  CB  SER A 524       2.328  22.764 -14.161  1.00 42.20           C  
ATOM   3844  O   SER A 524       1.602  21.584 -16.872  1.00 42.20           O  
ATOM   3845  OG  SER A 524       3.449  22.492 -13.337  1.00 42.20           O  
ATOM   3846  N   SER A 525       1.902  19.678 -16.209  1.00 40.78           N  
ATOM   3847  CA  SER A 525       1.971  19.446 -17.648  1.00 40.78           C  
ATOM   3848  C   SER A 525       0.991  18.360 -18.080  1.00 40.78           C  
ATOM   3849  CB  SER A 525       3.390  19.057 -18.062  1.00 40.78           C  
ATOM   3850  O   SER A 525       0.923  17.296 -17.461  1.00 40.78           O  
ATOM   3851  OG  SER A 525       3.530  19.091 -19.472  1.00 40.78           O  
ATOM   3852  N   ALA A 526      -0.228  18.538 -18.205  1.00 42.45           N  
ATOM   3853  CA  ALA A 526      -1.232  17.825 -18.991  1.00 42.45           C  
ATOM   3854  C   ALA A 526      -0.595  16.703 -19.806  1.00 42.45           C  
ATOM   3855  CB  ALA A 526      -1.972  18.792 -19.911  1.00 42.45           C  
ATOM   3856  O   ALA A 526      -1.225  15.671 -20.052  1.00 42.45           O  
ATOM   3857  N   LEU A 527       0.899  16.535 -19.689  1.00 39.37           N  
ATOM   3858  CA  LEU A 527       1.582  15.545 -20.515  1.00 39.37           C  
ATOM   3859  C   LEU A 527       2.451  14.629 -19.659  1.00 39.37           C  
ATOM   3860  CB  LEU A 527       2.440  16.234 -21.580  1.00 39.37           C  
ATOM   3861  O   LEU A 527       2.680  13.472 -20.016  1.00 39.37           O  
ATOM   3862  CG  LEU A 527       2.632  15.473 -22.893  1.00 39.37           C  
ATOM   3863  CD1 LEU A 527       1.402  15.631 -23.781  1.00 39.37           C  
ATOM   3864  CD2 LEU A 527       3.884  15.958 -23.614  1.00 39.37           C  
ATOM   3865  N   THR A 528       2.594  14.910 -18.185  1.00 42.47           N  
ATOM   3866  CA  THR A 528       3.374  13.975 -17.381  1.00 42.47           C  
ATOM   3867  C   THR A 528       2.600  13.558 -16.133  1.00 42.47           C  
ATOM   3868  CB  THR A 528       4.726  14.586 -16.970  1.00 42.47           C  
ATOM   3869  O   THR A 528       2.119  14.409 -15.382  1.00 42.47           O  
ATOM   3870  CG2 THR A 528       5.889  13.778 -17.535  1.00 42.47           C  
ATOM   3871  OG1 THR A 528       4.807  15.929 -17.464  1.00 42.47           O  
ATOM   3872  N   SER A 529       1.632  12.675 -16.121  1.00 51.30           N  
ATOM   3873  CA  SER A 529       0.914  11.614 -15.422  1.00 51.30           C  
ATOM   3874  C   SER A 529       1.556  11.310 -14.072  1.00 51.30           C  
ATOM   3875  CB  SER A 529       0.872  10.344 -16.273  1.00 51.30           C  
ATOM   3876  O   SER A 529       2.053  10.204 -13.850  1.00 51.30           O  
ATOM   3877  OG  SER A 529       0.076   9.349 -15.652  1.00 51.30           O  
ATOM   3878  N   GLN A 530       2.244  12.288 -13.339  1.00 53.96           N  
ATOM   3879  CA  GLN A 530       2.861  11.952 -12.060  1.00 53.96           C  
ATOM   3880  C   GLN A 530       1.852  12.051 -10.919  1.00 53.96           C  
ATOM   3881  CB  GLN A 530       4.057  12.865 -11.783  1.00 53.96           C  
ATOM   3882  O   GLN A 530       2.227  12.300  -9.771  1.00 53.96           O  
ATOM   3883  CG  GLN A 530       5.222  12.658 -12.741  1.00 53.96           C  
ATOM   3884  CD  GLN A 530       6.419  13.529 -12.406  1.00 53.96           C  
ATOM   3885  NE2 GLN A 530       7.481  13.407 -13.196  1.00 53.96           N  
ATOM   3886  OE1 GLN A 530       6.389  14.305 -11.446  1.00 53.96           O  
ATOM   3887  N   VAL A 531       0.536  11.922 -11.277  1.00 61.99           N  
ATOM   3888  CA  VAL A 531      -0.584  11.872 -10.344  1.00 61.99           C  
ATOM   3889  C   VAL A 531      -0.950  10.418 -10.053  1.00 61.99           C  
ATOM   3890  CB  VAL A 531      -1.813  12.632 -10.890  1.00 61.99           C  
ATOM   3891  O   VAL A 531      -0.650   9.525 -10.849  1.00 61.99           O  
ATOM   3892  CG1 VAL A 531      -2.935  12.661  -9.854  1.00 61.99           C  
ATOM   3893  CG2 VAL A 531      -1.422  14.051 -11.300  1.00 61.99           C  
ATOM   3894  N   PRO A 532      -1.231  10.064  -8.853  1.00 65.61           N  
ATOM   3895  CA  PRO A 532      -1.686   8.707  -8.541  1.00 65.61           C  
ATOM   3896  C   PRO A 532      -2.745   8.201  -9.517  1.00 65.61           C  
ATOM   3897  CB  PRO A 532      -2.265   8.845  -7.131  1.00 65.61           C  
ATOM   3898  O   PRO A 532      -3.568   8.983 -10.001  1.00 65.61           O  
ATOM   3899  CG  PRO A 532      -1.957  10.250  -6.727  1.00 65.61           C  
ATOM   3900  CD  PRO A 532      -1.494  11.005  -7.940  1.00 65.61           C  
ATOM   3901  N   PRO A 533      -2.338   6.938  -9.927  1.00 81.99           N  
ATOM   3902  CA  PRO A 533      -1.582   5.917  -9.198  1.00 81.99           C  
ATOM   3903  C   PRO A 533      -0.086   5.961  -9.502  1.00 81.99           C  
ATOM   3904  CB  PRO A 533      -2.200   4.604  -9.686  1.00 81.99           C  
ATOM   3905  O   PRO A 533       0.311   6.317 -10.615  1.00 81.99           O  
ATOM   3906  CG  PRO A 533      -2.777   4.929 -11.026  1.00 81.99           C  
ATOM   3907  CD  PRO A 533      -3.127   6.389 -11.054  1.00 81.99           C  
ATOM   3908  N   PHE A 534       0.849   5.782  -8.367  1.00 89.05           N  
ATOM   3909  CA  PHE A 534       2.302   5.793  -8.491  1.00 89.05           C  
ATOM   3910  C   PHE A 534       2.803   4.490  -9.103  1.00 89.05           C  
ATOM   3911  CB  PHE A 534       2.958   6.017  -7.125  1.00 89.05           C  
ATOM   3912  O   PHE A 534       2.304   3.411  -8.775  1.00 89.05           O  
ATOM   3913  CG  PHE A 534       2.637   7.352  -6.509  1.00 89.05           C  
ATOM   3914  CD1 PHE A 534       3.266   8.508  -6.954  1.00 89.05           C  
ATOM   3915  CD2 PHE A 534       1.705   7.450  -5.484  1.00 89.05           C  
ATOM   3916  CE1 PHE A 534       2.970   9.745  -6.386  1.00 89.05           C  
ATOM   3917  CE2 PHE A 534       1.404   8.683  -4.911  1.00 89.05           C  
ATOM   3918  CZ  PHE A 534       2.039   9.828  -5.363  1.00 89.05           C  
ATOM   3919  N   ALA A 535       3.685   4.672 -10.044  1.00 90.87           N  
ATOM   3920  CA  ALA A 535       4.308   3.524 -10.698  1.00 90.87           C  
ATOM   3921  C   ALA A 535       5.732   3.312 -10.193  1.00 90.87           C  
ATOM   3922  CB  ALA A 535       4.307   3.710 -12.214  1.00 90.87           C  
ATOM   3923  O   ALA A 535       6.599   4.169 -10.379  1.00 90.87           O  
ATOM   3924  N   VAL A 536       5.942   2.065  -9.589  1.00 91.78           N  
ATOM   3925  CA  VAL A 536       7.205   1.888  -8.880  1.00 91.78           C  
ATOM   3926  C   VAL A 536       7.925   0.649  -9.409  1.00 91.78           C  
ATOM   3927  CB  VAL A 536       6.988   1.768  -7.355  1.00 91.78           C  
ATOM   3928  O   VAL A 536       7.284  -0.307  -9.852  1.00 91.78           O  
ATOM   3929  CG1 VAL A 536       6.394   3.057  -6.791  1.00 91.78           C  
ATOM   3930  CG2 VAL A 536       6.087   0.576  -7.037  1.00 91.78           C  
ATOM   3931  N   VAL A 537       9.222   0.771  -9.362  1.00 90.65           N  
ATOM   3932  CA  VAL A 537      10.120  -0.338  -9.667  1.00 90.65           C  
ATOM   3933  C   VAL A 537      10.984  -0.654  -8.448  1.00 90.65           C  
ATOM   3934  CB  VAL A 537      11.014  -0.025 -10.888  1.00 90.65           C  
ATOM   3935  O   VAL A 537      11.484   0.255  -7.781  1.00 90.65           O  
ATOM   3936  CG1 VAL A 537      11.967  -1.185 -11.170  1.00 90.65           C  
ATOM   3937  CG2 VAL A 537      10.155   0.275 -12.115  1.00 90.65           C  
ATOM   3938  N   ALA A 538      11.087  -1.948  -8.153  1.00 89.28           N  
ATOM   3939  CA  ALA A 538      11.923  -2.359  -7.028  1.00 89.28           C  
ATOM   3940  C   ALA A 538      12.889  -3.467  -7.439  1.00 89.28           C  
ATOM   3941  CB  ALA A 538      11.055  -2.820  -5.860  1.00 89.28           C  
ATOM   3942  O   ALA A 538      12.561  -4.303  -8.284  1.00 89.28           O  
ATOM   3943  N   SER A 539      14.103  -3.349  -6.857  1.00 87.50           N  
ATOM   3944  CA  SER A 539      15.115  -4.347  -7.189  1.00 87.50           C  
ATOM   3945  C   SER A 539      15.925  -4.743  -5.960  1.00 87.50           C  
ATOM   3946  CB  SER A 539      16.050  -3.820  -8.279  1.00 87.50           C  
ATOM   3947  O   SER A 539      16.068  -3.954  -5.023  1.00 87.50           O  
ATOM   3948  OG  SER A 539      17.023  -4.793  -8.619  1.00 87.50           O  
ATOM   3949  N   ASN A 540      16.450  -6.014  -6.007  1.00 84.73           N  
ATOM   3950  CA  ASN A 540      17.352  -6.486  -4.962  1.00 84.73           C  
ATOM   3951  C   ASN A 540      18.807  -6.161  -5.288  1.00 84.73           C  
ATOM   3952  CB  ASN A 540      17.180  -7.991  -4.745  1.00 84.73           C  
ATOM   3953  O   ASN A 540      19.636  -6.032  -4.385  1.00 84.73           O  
ATOM   3954  CG  ASN A 540      15.840  -8.344  -4.131  1.00 84.73           C  
ATOM   3955  ND2 ASN A 540      15.367  -9.556  -4.394  1.00 84.73           N  
ATOM   3956  OD1 ASN A 540      15.234  -7.533  -3.426  1.00 84.73           O  
ATOM   3957  N   ASP A 541      19.043  -5.907  -6.512  1.00 83.71           N  
ATOM   3958  CA  ASP A 541      20.410  -5.632  -6.945  1.00 83.71           C  
ATOM   3959  C   ASP A 541      20.769  -4.164  -6.728  1.00 83.71           C  
ATOM   3960  CB  ASP A 541      20.592  -6.007  -8.417  1.00 83.71           C  
ATOM   3961  O   ASP A 541      19.973  -3.273  -7.031  1.00 83.71           O  
ATOM   3962  CG  ASP A 541      20.366  -7.484  -8.686  1.00 83.71           C  
ATOM   3963  OD1 ASP A 541      20.729  -8.322  -7.832  1.00 83.71           O  
ATOM   3964  OD2 ASP A 541      19.823  -7.814  -9.762  1.00 83.71           O  
ATOM   3965  N   MET A 542      21.961  -3.901  -6.144  1.00 81.47           N  
ATOM   3966  CA  MET A 542      22.435  -2.554  -5.838  1.00 81.47           C  
ATOM   3967  C   MET A 542      23.682  -2.219  -6.649  1.00 81.47           C  
ATOM   3968  CB  MET A 542      22.730  -2.414  -4.343  1.00 81.47           C  
ATOM   3969  O   MET A 542      24.602  -3.033  -6.748  1.00 81.47           O  
ATOM   3970  CG  MET A 542      21.510  -2.607  -3.457  1.00 81.47           C  
ATOM   3971  SD  MET A 542      20.228  -1.324  -3.738  1.00 81.47           S  
ATOM   3972  CE  MET A 542      18.788  -2.144  -2.999  1.00 81.47           C  
ATOM   3973  N   ASP A 543      23.627  -1.087  -7.454  1.00 80.35           N  
ATOM   3974  CA  ASP A 543      24.773  -0.622  -8.229  1.00 80.35           C  
ATOM   3975  C   ASP A 543      25.113   0.828  -7.891  1.00 80.35           C  
ATOM   3976  CB  ASP A 543      24.499  -0.762  -9.728  1.00 80.35           C  
ATOM   3977  O   ASP A 543      24.242   1.594  -7.472  1.00 80.35           O  
ATOM   3978  CG  ASP A 543      24.524  -2.204 -10.203  1.00 80.35           C  
ATOM   3979  OD1 ASP A 543      25.123  -3.061  -9.519  1.00 80.35           O  
ATOM   3980  OD2 ASP A 543      23.941  -2.485 -11.273  1.00 80.35           O  
ATOM   3981  N   PRO A 544      26.481   1.102  -7.978  1.00 75.32           N  
ATOM   3982  CA  PRO A 544      26.864   2.501  -7.772  1.00 75.32           C  
ATOM   3983  C   PRO A 544      26.297   3.431  -8.842  1.00 75.32           C  
ATOM   3984  CB  PRO A 544      28.393   2.462  -7.836  1.00 75.32           C  
ATOM   3985  O   PRO A 544      26.164   3.035 -10.002  1.00 75.32           O  
ATOM   3986  CG  PRO A 544      28.711   1.223  -8.611  1.00 75.32           C  
ATOM   3987  CD  PRO A 544      27.591   0.241  -8.419  1.00 75.32           C  
ATOM   3988  N   ALA A 545      25.521   4.349  -8.355  1.00 66.65           N  
ATOM   3989  CA  ALA A 545      24.830   5.282  -9.241  1.00 66.65           C  
ATOM   3990  C   ALA A 545      25.778   5.839 -10.299  1.00 66.65           C  
ATOM   3991  CB  ALA A 545      24.210   6.421  -8.435  1.00 66.65           C  
ATOM   3992  O   ALA A 545      26.906   6.228  -9.988  1.00 66.65           O  
ATOM   3993  N   GLU A 546      25.487   5.696 -11.551  1.00 65.65           N  
ATOM   3994  CA  GLU A 546      26.280   6.226 -12.656  1.00 65.65           C  
ATOM   3995  C   GLU A 546      25.997   7.710 -12.876  1.00 65.65           C  
ATOM   3996  CB  GLU A 546      26.005   5.442 -13.941  1.00 65.65           C  
ATOM   3997  O   GLU A 546      26.907   8.482 -13.184  1.00 65.65           O  
ATOM   3998  CG  GLU A 546      26.443   3.986 -13.879  1.00 65.65           C  
ATOM   3999  CD  GLU A 546      26.253   3.245 -15.193  1.00 65.65           C  
ATOM   4000  OE1 GLU A 546      26.668   2.069 -15.293  1.00 65.65           O  
ATOM   4001  OE2 GLU A 546      25.685   3.848 -16.132  1.00 65.65           O  
ATOM   4002  N   ASP A 547      24.760   8.197 -12.430  1.00 68.69           N  
ATOM   4003  CA  ASP A 547      24.334   9.578 -12.639  1.00 68.69           C  
ATOM   4004  C   ASP A 547      24.619  10.432 -11.405  1.00 68.69           C  
ATOM   4005  CB  ASP A 547      22.845   9.634 -12.985  1.00 68.69           C  
ATOM   4006  O   ASP A 547      24.407   9.990 -10.275  1.00 68.69           O  
ATOM   4007  CG  ASP A 547      22.526   9.015 -14.334  1.00 68.69           C  
ATOM   4008  OD1 ASP A 547      23.407   8.997 -15.221  1.00 68.69           O  
ATOM   4009  OD2 ASP A 547      21.383   8.544 -14.514  1.00 68.69           O  
ATOM   4010  N   PRO A 548      25.343  11.619 -11.606  1.00 65.26           N  
ATOM   4011  CA  PRO A 548      25.737  12.523 -10.523  1.00 65.26           C  
ATOM   4012  C   PRO A 548      24.542  13.071  -9.747  1.00 65.26           C  
ATOM   4013  CB  PRO A 548      26.476  13.647 -11.253  1.00 65.26           C  
ATOM   4014  O   PRO A 548      24.638  13.301  -8.539  1.00 65.26           O  
ATOM   4015  CG  PRO A 548      26.025  13.541 -12.674  1.00 65.26           C  
ATOM   4016  CD  PRO A 548      25.624  12.119 -12.942  1.00 65.26           C  
ATOM   4017  N   ALA A 549      23.280  13.300 -10.318  1.00 65.12           N  
ATOM   4018  CA  ALA A 549      22.054  13.788  -9.691  1.00 65.12           C  
ATOM   4019  C   ALA A 549      21.434  12.719  -8.796  1.00 65.12           C  
ATOM   4020  CB  ALA A 549      21.053  14.234 -10.755  1.00 65.12           C  
ATOM   4021  O   ALA A 549      20.901  13.027  -7.728  1.00 65.12           O  
ATOM   4022  N   LEU A 550      21.617  11.488  -9.133  1.00 67.16           N  
ATOM   4023  CA  LEU A 550      21.098  10.338  -8.399  1.00 67.16           C  
ATOM   4024  C   LEU A 550      22.024   9.965  -7.247  1.00 67.16           C  
ATOM   4025  CB  LEU A 550      20.921   9.140  -9.336  1.00 67.16           C  
ATOM   4026  O   LEU A 550      21.580   9.400  -6.245  1.00 67.16           O  
ATOM   4027  CG  LEU A 550      19.807   9.253 -10.378  1.00 67.16           C  
ATOM   4028  CD1 LEU A 550      19.902   8.108 -11.381  1.00 67.16           C  
ATOM   4029  CD2 LEU A 550      18.441   9.266  -9.702  1.00 67.16           C  
ATOM   4030  N   GLN A 551      23.272  10.391  -7.441  1.00 62.46           N  
ATOM   4031  CA  GLN A 551      24.283  10.195  -6.407  1.00 62.46           C  
ATOM   4032  C   GLN A 551      24.014  11.088  -5.199  1.00 62.46           C  
ATOM   4033  CB  GLN A 551      25.680  10.472  -6.963  1.00 62.46           C  
ATOM   4034  O   GLN A 551      24.319  10.715  -4.065  1.00 62.46           O  
ATOM   4035  CG  GLN A 551      26.273   9.306  -7.743  1.00 62.46           C  
ATOM   4036  CD  GLN A 551      27.607   9.645  -8.382  1.00 62.46           C  
ATOM   4037  NE2 GLN A 551      27.916   8.988  -9.494  1.00 62.46           N  
ATOM   4038  OE1 GLN A 551      28.353  10.492  -7.880  1.00 62.46           O  
ATOM   4039  N   ALA A 552      23.488  12.320  -5.516  1.00 62.07           N  
ATOM   4040  CA  ALA A 552      23.140  13.263  -4.456  1.00 62.07           C  
ATOM   4041  C   ALA A 552      22.040  12.700  -3.560  1.00 62.07           C  
ATOM   4042  CB  ALA A 552      22.704  14.598  -5.054  1.00 62.07           C  
ATOM   4043  O   ALA A 552      21.993  12.998  -2.364  1.00 62.07           O  
ATOM   4044  N   GLU A 553      21.211  11.955  -4.153  1.00 62.95           N  
ATOM   4045  CA  GLU A 553      20.084  11.381  -3.424  1.00 62.95           C  
ATOM   4046  C   GLU A 553      20.490  10.104  -2.695  1.00 62.95           C  
ATOM   4047  CB  GLU A 553      18.918  11.096  -4.375  1.00 62.95           C  
ATOM   4048  O   GLU A 553      19.814   9.678  -1.756  1.00 62.95           O  
ATOM   4049  CG  GLU A 553      18.356  12.340  -5.048  1.00 62.95           C  
ATOM   4050  CD  GLU A 553      17.681  13.295  -4.077  1.00 62.95           C  
ATOM   4051  OE1 GLU A 553      17.515  14.489  -4.416  1.00 62.95           O  
ATOM   4052  OE2 GLU A 553      17.317  12.847  -2.967  1.00 62.95           O  
ATOM   4053  N   ALA A 554      21.531   9.520  -3.109  1.00 60.19           N  
ATOM   4054  CA  ALA A 554      22.131   8.371  -2.436  1.00 60.19           C  
ATOM   4055  C   ALA A 554      23.162   8.817  -1.403  1.00 60.19           C  
ATOM   4056  CB  ALA A 554      22.775   7.434  -3.455  1.00 60.19           C  
ATOM   4057  O   ALA A 554      23.897   9.781  -1.627  1.00 60.19           O  
ATOM   4058  N   PRO A 555      22.996   8.624  -0.142  1.00 57.84           N  
ATOM   4059  CA  PRO A 555      23.993   9.008   0.860  1.00 57.84           C  
ATOM   4060  C   PRO A 555      25.401   8.537   0.502  1.00 57.84           C  
ATOM   4061  CB  PRO A 555      23.495   8.320   2.134  1.00 57.84           C  
ATOM   4062  O   PRO A 555      25.561   7.597  -0.281  1.00 57.84           O  
ATOM   4063  CG  PRO A 555      22.443   7.367   1.667  1.00 57.84           C  
ATOM   4064  CD  PRO A 555      22.087   7.706   0.249  1.00 57.84           C  
ATOM   4065  N   ALA A 556      26.444   9.393   0.490  1.00 50.35           N  
ATOM   4066  CA  ALA A 556      27.850   9.370   0.093  1.00 50.35           C  
ATOM   4067  C   ALA A 556      28.388   7.942   0.064  1.00 50.35           C  
ATOM   4068  CB  ALA A 556      28.684  10.230   1.040  1.00 50.35           C  
ATOM   4069  O   ALA A 556      28.355   7.239   1.076  1.00 50.35           O  
ATOM   4070  N   GLY A 557      28.322   7.211  -1.202  1.00 56.23           N  
ATOM   4071  CA  GLY A 557      29.015   5.962  -1.476  1.00 56.23           C  
ATOM   4072  C   GLY A 557      28.091   4.759  -1.497  1.00 56.23           C  
ATOM   4073  O   GLY A 557      28.552   3.616  -1.531  1.00 56.23           O  
ATOM   4074  N   GLN A 558      26.758   5.076  -1.542  1.00 65.45           N  
ATOM   4075  CA  GLN A 558      25.798   3.981  -1.445  1.00 65.45           C  
ATOM   4076  C   GLN A 558      25.243   3.613  -2.818  1.00 65.45           C  
ATOM   4077  CB  GLN A 558      24.655   4.350  -0.499  1.00 65.45           C  
ATOM   4078  O   GLN A 558      25.127   4.470  -3.697  1.00 65.45           O  
ATOM   4079  CG  GLN A 558      23.827   3.158  -0.039  1.00 65.45           C  
ATOM   4080  CD  GLN A 558      22.880   3.503   1.094  1.00 65.45           C  
ATOM   4081  NE2 GLN A 558      22.434   2.486   1.824  1.00 65.45           N  
ATOM   4082  OE1 GLN A 558      22.552   4.673   1.312  1.00 65.45           O  
ATOM   4083  N   SER A 559      25.169   2.243  -3.017  1.00 72.12           N  
ATOM   4084  CA  SER A 559      24.647   1.609  -4.223  1.00 72.12           C  
ATOM   4085  C   SER A 559      23.131   1.745  -4.308  1.00 72.12           C  
ATOM   4086  CB  SER A 559      25.038   0.131  -4.264  1.00 72.12           C  
ATOM   4087  O   SER A 559      22.457   1.892  -3.286  1.00 72.12           O  
ATOM   4088  OG  SER A 559      24.526  -0.555  -3.134  1.00 72.12           O  
ATOM   4089  N   LEU A 560      22.677   2.115  -5.514  1.00 78.09           N  
ATOM   4090  CA  LEU A 560      21.255   2.286  -5.789  1.00 78.09           C  
ATOM   4091  C   LEU A 560      20.650   1.000  -6.342  1.00 78.09           C  
ATOM   4092  CB  LEU A 560      21.034   3.434  -6.778  1.00 78.09           C  
ATOM   4093  O   LEU A 560      21.347   0.202  -6.973  1.00 78.09           O  
ATOM   4094  CG  LEU A 560      21.494   4.820  -6.322  1.00 78.09           C  
ATOM   4095  CD1 LEU A 560      21.466   5.799  -7.491  1.00 78.09           C  
ATOM   4096  CD2 LEU A 560      20.623   5.322  -5.175  1.00 78.09           C  
ATOM   4097  N   PRO A 561      19.410   0.768  -5.944  1.00 84.26           N  
ATOM   4098  CA  PRO A 561      18.735  -0.408  -6.500  1.00 84.26           C  
ATOM   4099  C   PRO A 561      18.562  -0.327  -8.015  1.00 84.26           C  
ATOM   4100  CB  PRO A 561      17.377  -0.402  -5.794  1.00 84.26           C  
ATOM   4101  O   PRO A 561      18.009   0.651  -8.526  1.00 84.26           O  
ATOM   4102  CG  PRO A 561      17.163   1.021  -5.390  1.00 84.26           C  
ATOM   4103  CD  PRO A 561      18.504   1.677  -5.225  1.00 84.26           C  
ATOM   4104  N   VAL A 562      19.168  -1.373  -8.655  1.00 87.61           N  
ATOM   4105  CA  VAL A 562      19.141  -1.387 -10.114  1.00 87.61           C  
ATOM   4106  C   VAL A 562      18.719  -2.769 -10.609  1.00 87.61           C  
ATOM   4107  CB  VAL A 562      20.512  -1.002 -10.712  1.00 87.61           C  
ATOM   4108  O   VAL A 562      19.130  -3.788 -10.048  1.00 87.61           O  
ATOM   4109  CG1 VAL A 562      20.474  -1.066 -12.238  1.00 87.61           C  
ATOM   4110  CG2 VAL A 562      20.926   0.391 -10.242  1.00 87.61           C  
ATOM   4111  N   ARG A 563      17.847  -2.719 -11.567  1.00 88.69           N  
ATOM   4112  CA  ARG A 563      17.496  -3.938 -12.287  1.00 88.69           C  
ATOM   4113  C   ARG A 563      18.208  -4.002 -13.634  1.00 88.69           C  
ATOM   4114  CB  ARG A 563      15.982  -4.026 -12.491  1.00 88.69           C  
ATOM   4115  O   ARG A 563      18.097  -3.081 -14.446  1.00 88.69           O  
ATOM   4116  CG  ARG A 563      15.465  -5.445 -12.663  1.00 88.69           C  
ATOM   4117  CD  ARG A 563      13.970  -5.538 -12.388  1.00 88.69           C  
ATOM   4118  NE  ARG A 563      13.475  -6.901 -12.559  1.00 88.69           N  
ATOM   4119  NH1 ARG A 563      11.261  -6.365 -12.175  1.00 88.69           N  
ATOM   4120  NH2 ARG A 563      11.858  -8.531 -12.628  1.00 88.69           N  
ATOM   4121  CZ  ARG A 563      12.199  -7.262 -12.454  1.00 88.69           C  
ATOM   4122  N   ARG A 564      18.928  -5.193 -13.871  1.00 87.50           N  
ATOM   4123  CA  ARG A 564      19.695  -5.328 -15.105  1.00 87.50           C  
ATOM   4124  C   ARG A 564      19.005  -6.280 -16.076  1.00 87.50           C  
ATOM   4125  CB  ARG A 564      21.113  -5.819 -14.807  1.00 87.50           C  
ATOM   4126  O   ARG A 564      18.639  -7.397 -15.704  1.00 87.50           O  
ATOM   4127  CG  ARG A 564      21.980  -4.797 -14.089  1.00 87.50           C  
ATOM   4128  CD  ARG A 564      23.404  -5.301 -13.898  1.00 87.50           C  
ATOM   4129  NE  ARG A 564      24.155  -4.457 -12.973  1.00 87.50           N  
ATOM   4130  NH1 ARG A 564      25.630  -6.115 -12.332  1.00 87.50           N  
ATOM   4131  NH2 ARG A 564      25.806  -4.011 -11.439  1.00 87.50           N  
ATOM   4132  CZ  ARG A 564      25.195  -4.863 -12.250  1.00 87.50           C  
ATOM   4133  N   TYR A 565      18.809  -5.681 -17.219  1.00 89.39           N  
ATOM   4134  CA  TYR A 565      18.314  -6.479 -18.335  1.00 89.39           C  
ATOM   4135  C   TYR A 565      19.371  -6.606 -19.426  1.00 89.39           C  
ATOM   4136  CB  TYR A 565      17.038  -5.860 -18.914  1.00 89.39           C  
ATOM   4137  O   TYR A 565      20.320  -5.821 -19.474  1.00 89.39           O  
ATOM   4138  CG  TYR A 565      15.915  -5.737 -17.913  1.00 89.39           C  
ATOM   4139  CD1 TYR A 565      15.109  -6.831 -17.603  1.00 89.39           C  
ATOM   4140  CD2 TYR A 565      15.657  -4.528 -17.276  1.00 89.39           C  
ATOM   4141  CE1 TYR A 565      14.072  -6.722 -16.683  1.00 89.39           C  
ATOM   4142  CE2 TYR A 565      14.622  -4.408 -16.354  1.00 89.39           C  
ATOM   4143  OH  TYR A 565      12.811  -5.395 -15.153  1.00 89.39           O  
ATOM   4144  CZ  TYR A 565      13.837  -5.508 -16.064  1.00 89.39           C  
ATOM   4145  N   PRO A 566      19.257  -7.635 -20.278  1.00 88.11           N  
ATOM   4146  CA  PRO A 566      20.236  -7.746 -21.363  1.00 88.11           C  
ATOM   4147  C   PRO A 566      20.264  -6.511 -22.260  1.00 88.11           C  
ATOM   4148  CB  PRO A 566      19.762  -8.976 -22.141  1.00 88.11           C  
ATOM   4149  O   PRO A 566      21.310  -6.175 -22.822  1.00 88.11           O  
ATOM   4150  CG  PRO A 566      19.010  -9.794 -21.141  1.00 88.11           C  
ATOM   4151  CD  PRO A 566      18.326  -8.864 -20.181  1.00 88.11           C  
ATOM   4152  N   TRP A 567      19.217  -5.795 -22.272  1.00 85.97           N  
ATOM   4153  CA  TRP A 567      19.094  -4.671 -23.195  1.00 85.97           C  
ATOM   4154  C   TRP A 567      19.205  -3.343 -22.454  1.00 85.97           C  
ATOM   4155  CB  TRP A 567      17.763  -4.739 -23.951  1.00 85.97           C  
ATOM   4156  O   TRP A 567      19.073  -2.275 -23.057  1.00 85.97           O  
ATOM   4157  CG  TRP A 567      16.568  -4.923 -23.064  1.00 85.97           C  
ATOM   4158  CD1 TRP A 567      15.873  -3.948 -22.405  1.00 85.97           C  
ATOM   4159  CD2 TRP A 567      15.931  -6.162 -22.737  1.00 85.97           C  
ATOM   4160  CE2 TRP A 567      14.854  -5.862 -21.874  1.00 85.97           C  
ATOM   4161  CE3 TRP A 567      16.166  -7.497 -23.091  1.00 85.97           C  
ATOM   4162  NE1 TRP A 567      14.841  -4.506 -21.687  1.00 85.97           N  
ATOM   4163  CH2 TRP A 567      14.265  -8.149 -21.721  1.00 85.97           C  
ATOM   4164  CZ2 TRP A 567      14.013  -6.851 -21.359  1.00 85.97           C  
ATOM   4165  CZ3 TRP A 567      15.328  -8.480 -22.577  1.00 85.97           C  
ATOM   4166  N   GLY A 568      19.392  -3.356 -21.196  1.00 87.09           N  
ATOM   4167  CA  GLY A 568      19.579  -2.121 -20.451  1.00 87.09           C  
ATOM   4168  C   GLY A 568      19.361  -2.286 -18.959  1.00 87.09           C  
ATOM   4169  O   GLY A 568      19.169  -3.403 -18.474  1.00 87.09           O  
ATOM   4170  N   THR A 569      19.560  -1.102 -18.225  1.00 87.76           N  
ATOM   4171  CA  THR A 569      19.414  -1.110 -16.773  1.00 87.76           C  
ATOM   4172  C   THR A 569      18.297  -0.166 -16.337  1.00 87.76           C  
ATOM   4173  CB  THR A 569      20.729  -0.710 -16.078  1.00 87.76           C  
ATOM   4174  O   THR A 569      18.064   0.864 -16.973  1.00 87.76           O  
ATOM   4175  CG2 THR A 569      21.834  -1.719 -16.370  1.00 87.76           C  
ATOM   4176  OG1 THR A 569      21.138   0.580 -16.548  1.00 87.76           O  
ATOM   4177  N   CYS A 570      17.534  -0.680 -15.435  1.00 87.93           N  
ATOM   4178  CA  CYS A 570      16.453   0.108 -14.854  1.00 87.93           C  
ATOM   4179  C   CYS A 570      16.761   0.471 -13.406  1.00 87.93           C  
ATOM   4180  CB  CYS A 570      15.132  -0.656 -14.928  1.00 87.93           C  
ATOM   4181  O   CYS A 570      16.901  -0.411 -12.557  1.00 87.93           O  
ATOM   4182  SG  CYS A 570      13.704   0.304 -14.380  1.00 87.93           S  
ATOM   4183  N   GLU A 571      16.866   1.813 -13.234  1.00 87.60           N  
ATOM   4184  CA  GLU A 571      17.152   2.320 -11.896  1.00 87.60           C  
ATOM   4185  C   GLU A 571      15.869   2.708 -11.167  1.00 87.60           C  
ATOM   4186  CB  GLU A 571      18.101   3.519 -11.966  1.00 87.60           C  
ATOM   4187  O   GLU A 571      15.046   3.454 -11.702  1.00 87.60           O  
ATOM   4188  CG  GLU A 571      19.449   3.201 -12.597  1.00 87.60           C  
ATOM   4189  CD  GLU A 571      20.332   4.425 -12.775  1.00 87.60           C  
ATOM   4190  OE1 GLU A 571      21.451   4.293 -13.321  1.00 87.60           O  
ATOM   4191  OE2 GLU A 571      19.903   5.526 -12.363  1.00 87.60           O  
ATOM   4192  N   ALA A 572      15.655   2.234  -9.988  1.00 86.51           N  
ATOM   4193  CA  ALA A 572      14.430   2.408  -9.212  1.00 86.51           C  
ATOM   4194  C   ALA A 572      14.290   3.846  -8.723  1.00 86.51           C  
ATOM   4195  CB  ALA A 572      14.408   1.442  -8.029  1.00 86.51           C  
ATOM   4196  O   ALA A 572      13.186   4.394  -8.694  1.00 86.51           O  
ATOM   4197  N   LEU A 573      15.312   4.582  -8.455  1.00 83.62           N  
ATOM   4198  CA  LEU A 573      15.269   5.912  -7.857  1.00 83.62           C  
ATOM   4199  C   LEU A 573      15.327   6.994  -8.930  1.00 83.62           C  
ATOM   4200  CB  LEU A 573      16.425   6.094  -6.870  1.00 83.62           C  
ATOM   4201  O   LEU A 573      15.201   8.182  -8.627  1.00 83.62           O  
ATOM   4202  CG  LEU A 573      16.352   5.273  -5.581  1.00 83.62           C  
ATOM   4203  CD1 LEU A 573      17.641   5.426  -4.782  1.00 83.62           C  
ATOM   4204  CD2 LEU A 573      15.147   5.694  -4.747  1.00 83.62           C  
ATOM   4205  N   ASN A 574      15.454   6.518 -10.087  1.00 84.59           N  
ATOM   4206  CA  ASN A 574      15.396   7.448 -11.210  1.00 84.59           C  
ATOM   4207  C   ASN A 574      13.959   7.850 -11.531  1.00 84.59           C  
ATOM   4208  CB  ASN A 574      16.066   6.841 -12.445  1.00 84.59           C  
ATOM   4209  O   ASN A 574      13.097   6.990 -11.720  1.00 84.59           O  
ATOM   4210  CG  ASN A 574      16.282   7.857 -13.550  1.00 84.59           C  
ATOM   4211  ND2 ASN A 574      17.008   7.458 -14.587  1.00 84.59           N  
ATOM   4212  OD1 ASN A 574      15.802   8.991 -13.470  1.00 84.59           O  
ATOM   4213  N   PRO A 575      13.666   9.235 -11.604  1.00 83.01           N  
ATOM   4214  CA  PRO A 575      12.302   9.709 -11.849  1.00 83.01           C  
ATOM   4215  C   PRO A 575      11.802   9.371 -13.251  1.00 83.01           C  
ATOM   4216  CB  PRO A 575      12.416  11.224 -11.660  1.00 83.01           C  
ATOM   4217  O   PRO A 575      10.591   9.323 -13.485  1.00 83.01           O  
ATOM   4218  CG  PRO A 575      13.868  11.524 -11.849  1.00 83.01           C  
ATOM   4219  CD  PRO A 575      14.662  10.319 -11.432  1.00 83.01           C  
ATOM   4220  N   GLU A 576      12.700   9.110 -14.112  1.00 82.47           N  
ATOM   4221  CA  GLU A 576      12.295   8.775 -15.474  1.00 82.47           C  
ATOM   4222  C   GLU A 576      11.814   7.330 -15.568  1.00 82.47           C  
ATOM   4223  CB  GLU A 576      13.450   9.010 -16.452  1.00 82.47           C  
ATOM   4224  O   GLU A 576      10.947   7.011 -16.384  1.00 82.47           O  
ATOM   4225  CG  GLU A 576      13.821  10.476 -16.624  1.00 82.47           C  
ATOM   4226  CD  GLU A 576      14.894  10.703 -17.676  1.00 82.47           C  
ATOM   4227  OE1 GLU A 576      15.207  11.877 -17.982  1.00 82.47           O  
ATOM   4228  OE2 GLU A 576      15.427   9.700 -18.201  1.00 82.47           O  
ATOM   4229  N   HIS A 577      12.313   6.448 -14.727  1.00 83.36           N  
ATOM   4230  CA  HIS A 577      12.031   5.017 -14.770  1.00 83.36           C  
ATOM   4231  C   HIS A 577      10.973   4.632 -13.741  1.00 83.36           C  
ATOM   4232  CB  HIS A 577      13.311   4.212 -14.533  1.00 83.36           C  
ATOM   4233  O   HIS A 577      10.135   3.766 -14.002  1.00 83.36           O  
ATOM   4234  CG  HIS A 577      14.329   4.372 -15.617  1.00 83.36           C  
ATOM   4235  CD2 HIS A 577      14.282   5.048 -16.789  1.00 83.36           C  
ATOM   4236  ND1 HIS A 577      15.577   3.789 -15.557  1.00 83.36           N  
ATOM   4237  CE1 HIS A 577      16.254   4.102 -16.649  1.00 83.36           C  
ATOM   4238  NE2 HIS A 577      15.491   4.865 -17.413  1.00 83.36           N  
ATOM   4239  N   SER A 578      11.020   5.349 -12.548  1.00 88.72           N  
ATOM   4240  CA  SER A 578      10.138   4.975 -11.448  1.00 88.72           C  
ATOM   4241  C   SER A 578       9.722   6.196 -10.634  1.00 88.72           C  
ATOM   4242  CB  SER A 578      10.820   3.953 -10.537  1.00 88.72           C  
ATOM   4243  O   SER A 578      10.425   7.209 -10.620  1.00 88.72           O  
ATOM   4244  OG  SER A 578      10.000   3.647  -9.422  1.00 88.72           O  
ATOM   4245  N   ASP A 579       8.528   6.099 -10.035  1.00 89.24           N  
ATOM   4246  CA  ASP A 579       8.010   7.149  -9.164  1.00 89.24           C  
ATOM   4247  C   ASP A 579       8.375   6.881  -7.705  1.00 89.24           C  
ATOM   4248  CB  ASP A 579       6.492   7.269  -9.312  1.00 89.24           C  
ATOM   4249  O   ASP A 579       7.840   7.523  -6.798  1.00 89.24           O  
ATOM   4250  CG  ASP A 579       6.068   7.794 -10.673  1.00 89.24           C  
ATOM   4251  OD1 ASP A 579       6.884   8.453 -11.353  1.00 89.24           O  
ATOM   4252  OD2 ASP A 579       4.908   7.549 -11.067  1.00 89.24           O  
ATOM   4253  N   LEU A 580       9.276   6.037  -7.475  1.00 88.78           N  
ATOM   4254  CA  LEU A 580       9.663   5.626  -6.131  1.00 88.78           C  
ATOM   4255  C   LEU A 580      10.269   6.794  -5.358  1.00 88.78           C  
ATOM   4256  CB  LEU A 580      10.661   4.467  -6.191  1.00 88.78           C  
ATOM   4257  O   LEU A 580      10.022   6.945  -4.159  1.00 88.78           O  
ATOM   4258  CG  LEU A 580      11.129   3.904  -4.848  1.00 88.78           C  
ATOM   4259  CD1 LEU A 580       9.953   3.300  -4.088  1.00 88.78           C  
ATOM   4260  CD2 LEU A 580      12.227   2.866  -5.056  1.00 88.78           C  
ATOM   4261  N   LEU A 581      10.986   7.600  -6.001  1.00 85.89           N  
ATOM   4262  CA  LEU A 581      11.614   8.759  -5.377  1.00 85.89           C  
ATOM   4263  C   LEU A 581      10.562   9.720  -4.832  1.00 85.89           C  
ATOM   4264  CB  LEU A 581      12.515   9.485  -6.379  1.00 85.89           C  
ATOM   4265  O   LEU A 581      10.671  10.188  -3.697  1.00 85.89           O  
ATOM   4266  CG  LEU A 581      13.338  10.652  -5.830  1.00 85.89           C  
ATOM   4267  CD1 LEU A 581      14.818  10.449  -6.140  1.00 85.89           C  
ATOM   4268  CD2 LEU A 581      12.842  11.974  -6.405  1.00 85.89           C  
ATOM   4269  N   PHE A 582       9.574   9.952  -5.640  1.00 86.40           N  
ATOM   4270  CA  PHE A 582       8.495  10.854  -5.254  1.00 86.40           C  
ATOM   4271  C   PHE A 582       7.685  10.268  -4.104  1.00 86.40           C  
ATOM   4272  CB  PHE A 582       7.579  11.140  -6.448  1.00 86.40           C  
ATOM   4273  O   PHE A 582       7.315  10.983  -3.170  1.00 86.40           O  
ATOM   4274  CG  PHE A 582       8.278  11.802  -7.605  1.00 86.40           C  
ATOM   4275  CD1 PHE A 582       8.902  13.033  -7.445  1.00 86.40           C  
ATOM   4276  CD2 PHE A 582       8.311  11.193  -8.852  1.00 86.40           C  
ATOM   4277  CE1 PHE A 582       9.551  13.648  -8.513  1.00 86.40           C  
ATOM   4278  CE2 PHE A 582       8.957  11.802  -9.925  1.00 86.40           C  
ATOM   4279  CZ  PHE A 582       9.575  13.030  -9.753  1.00 86.40           C  
ATOM   4280  N   LEU A 583       7.401   8.995  -4.246  1.00 88.09           N  
ATOM   4281  CA  LEU A 583       6.649   8.300  -3.207  1.00 88.09           C  
ATOM   4282  C   LEU A 583       7.413   8.304  -1.887  1.00 88.09           C  
ATOM   4283  CB  LEU A 583       6.351   6.860  -3.634  1.00 88.09           C  
ATOM   4284  O   LEU A 583       6.822   8.508  -0.824  1.00 88.09           O  
ATOM   4285  CG  LEU A 583       5.462   6.044  -2.694  1.00 88.09           C  
ATOM   4286  CD1 LEU A 583       4.105   6.721  -2.527  1.00 88.09           C  
ATOM   4287  CD2 LEU A 583       5.295   4.621  -3.215  1.00 88.09           C  
ATOM   4288  N   ARG A 584       8.647   8.197  -1.972  1.00 87.11           N  
ATOM   4289  CA  ARG A 584       9.513   8.227  -0.798  1.00 87.11           C  
ATOM   4290  C   ARG A 584       9.485   9.598  -0.132  1.00 87.11           C  
ATOM   4291  CB  ARG A 584      10.948   7.858  -1.179  1.00 87.11           C  
ATOM   4292  O   ARG A 584       9.346   9.698   1.089  1.00 87.11           O  
ATOM   4293  CG  ARG A 584      11.927   7.913  -0.017  1.00 87.11           C  
ATOM   4294  CD  ARG A 584      13.348   7.595  -0.461  1.00 87.11           C  
ATOM   4295  NE  ARG A 584      14.310   7.807   0.617  1.00 87.11           N  
ATOM   4296  NH1 ARG A 584      16.096   6.877  -0.515  1.00 87.11           N  
ATOM   4297  NH2 ARG A 584      16.380   7.700   1.606  1.00 87.11           N  
ATOM   4298  CZ  ARG A 584      15.593   7.461   0.567  1.00 87.11           C  
ATOM   4299  N   ARG A 585       9.619  10.627  -0.865  1.00 85.27           N  
ATOM   4300  CA  ARG A 585       9.589  11.995  -0.355  1.00 85.27           C  
ATOM   4301  C   ARG A 585       8.229  12.323   0.251  1.00 85.27           C  
ATOM   4302  CB  ARG A 585       9.921  12.991  -1.468  1.00 85.27           C  
ATOM   4303  O   ARG A 585       8.150  12.977   1.293  1.00 85.27           O  
ATOM   4304  CG  ARG A 585      11.388  12.999  -1.870  1.00 85.27           C  
ATOM   4305  CD  ARG A 585      11.681  14.068  -2.913  1.00 85.27           C  
ATOM   4306  NE  ARG A 585      13.089  14.074  -3.299  1.00 85.27           N  
ATOM   4307  NH1 ARG A 585      12.825  15.589  -5.023  1.00 85.27           N  
ATOM   4308  NH2 ARG A 585      14.896  14.725  -4.557  1.00 85.27           N  
ATOM   4309  CZ  ARG A 585      13.600  14.796  -4.292  1.00 85.27           C  
ATOM   4310  N   LEU A 586       7.227  11.770  -0.379  1.00 85.76           N  
ATOM   4311  CA  LEU A 586       5.866  12.026   0.080  1.00 85.76           C  
ATOM   4312  C   LEU A 586       5.598  11.321   1.406  1.00 85.76           C  
ATOM   4313  CB  LEU A 586       4.851  11.567  -0.970  1.00 85.76           C  
ATOM   4314  O   LEU A 586       5.033  11.916   2.326  1.00 85.76           O  
ATOM   4315  CG  LEU A 586       3.393  11.954  -0.717  1.00 85.76           C  
ATOM   4316  CD1 LEU A 586       3.039  13.222  -1.487  1.00 85.76           C  
ATOM   4317  CD2 LEU A 586       2.462  10.810  -1.104  1.00 85.76           C  
ATOM   4318  N   LEU A 587       6.075  10.094   1.536  1.00 85.74           N  
ATOM   4319  CA  LEU A 587       5.762   9.278   2.704  1.00 85.74           C  
ATOM   4320  C   LEU A 587       6.675   9.631   3.873  1.00 85.74           C  
ATOM   4321  CB  LEU A 587       5.893   7.790   2.369  1.00 85.74           C  
ATOM   4322  O   LEU A 587       6.218   9.728   5.015  1.00 85.74           O  
ATOM   4323  CG  LEU A 587       4.835   7.210   1.430  1.00 85.74           C  
ATOM   4324  CD1 LEU A 587       5.148   5.751   1.114  1.00 85.74           C  
ATOM   4325  CD2 LEU A 587       3.445   7.342   2.044  1.00 85.74           C  
ATOM   4326  N   LEU A 588       7.941   9.963   3.556  1.00 82.93           N  
ATOM   4327  CA  LEU A 588       8.913  10.038   4.642  1.00 82.93           C  
ATOM   4328  C   LEU A 588       9.241  11.488   4.979  1.00 82.93           C  
ATOM   4329  CB  LEU A 588      10.193   9.286   4.268  1.00 82.93           C  
ATOM   4330  O   LEU A 588       9.578  11.804   6.122  1.00 82.93           O  
ATOM   4331  CG  LEU A 588      10.049   7.784   4.019  1.00 82.93           C  
ATOM   4332  CD1 LEU A 588      11.396   7.178   3.639  1.00 82.93           C  
ATOM   4333  CD2 LEU A 588       9.474   7.090   5.250  1.00 82.93           C  
ATOM   4334  N   GLU A 589       9.006  12.437   4.068  1.00 80.37           N  
ATOM   4335  CA  GLU A 589       9.500  13.791   4.300  1.00 80.37           C  
ATOM   4336  C   GLU A 589       8.348  14.782   4.440  1.00 80.37           C  
ATOM   4337  CB  GLU A 589      10.432  14.225   3.166  1.00 80.37           C  
ATOM   4338  O   GLU A 589       8.279  15.527   5.420  1.00 80.37           O  
ATOM   4339  CG  GLU A 589      11.729  13.432   3.098  1.00 80.37           C  
ATOM   4340  CD  GLU A 589      12.621  13.837   1.936  1.00 80.37           C  
ATOM   4341  OE1 GLU A 589      13.696  13.223   1.752  1.00 80.37           O  
ATOM   4342  OE2 GLU A 589      12.242  14.779   1.203  1.00 80.37           O  
ATOM   4343  N   GLU A 590       7.296  14.745   3.534  1.00 80.49           N  
ATOM   4344  CA  GLU A 590       6.381  15.877   3.428  1.00 80.49           C  
ATOM   4345  C   GLU A 590       4.951  15.465   3.767  1.00 80.49           C  
ATOM   4346  CB  GLU A 590       6.435  16.482   2.022  1.00 80.49           C  
ATOM   4347  O   GLU A 590       4.194  16.249   4.343  1.00 80.49           O  
ATOM   4348  CG  GLU A 590       7.768  17.133   1.684  1.00 80.49           C  
ATOM   4349  CD  GLU A 590       7.757  17.864   0.351  1.00 80.49           C  
ATOM   4350  OE1 GLU A 590       8.744  18.567   0.035  1.00 80.49           O  
ATOM   4351  OE2 GLU A 590       6.753  17.733  -0.385  1.00 80.49           O  
ATOM   4352  N   GLY A 591       4.546  14.212   3.490  1.00 80.38           N  
ATOM   4353  CA  GLY A 591       3.135  13.861   3.469  1.00 80.38           C  
ATOM   4354  C   GLY A 591       2.645  13.283   4.784  1.00 80.38           C  
ATOM   4355  O   GLY A 591       1.485  12.880   4.897  1.00 80.38           O  
ATOM   4356  N   PHE A 592       3.359  13.309   5.809  1.00 81.54           N  
ATOM   4357  CA  PHE A 592       2.964  12.595   7.017  1.00 81.54           C  
ATOM   4358  C   PHE A 592       1.816  13.312   7.719  1.00 81.54           C  
ATOM   4359  CB  PHE A 592       4.153  12.449   7.971  1.00 81.54           C  
ATOM   4360  O   PHE A 592       0.951  12.671   8.318  1.00 81.54           O  
ATOM   4361  CG  PHE A 592       4.501  13.716   8.706  1.00 81.54           C  
ATOM   4362  CD1 PHE A 592       5.461  14.586   8.204  1.00 81.54           C  
ATOM   4363  CD2 PHE A 592       3.867  14.037   9.899  1.00 81.54           C  
ATOM   4364  CE1 PHE A 592       5.785  15.759   8.881  1.00 81.54           C  
ATOM   4365  CE2 PHE A 592       4.185  15.207  10.582  1.00 81.54           C  
ATOM   4366  CZ  PHE A 592       5.145  16.066  10.072  1.00 81.54           C  
ATOM   4367  N   GLU A 593       1.744  14.598   7.726  1.00 83.96           N  
ATOM   4368  CA  GLU A 593       0.669  15.341   8.377  1.00 83.96           C  
ATOM   4369  C   GLU A 593      -0.671  15.084   7.693  1.00 83.96           C  
ATOM   4370  CB  GLU A 593       0.977  16.840   8.383  1.00 83.96           C  
ATOM   4371  O   GLU A 593      -1.692  14.911   8.362  1.00 83.96           O  
ATOM   4372  CG  GLU A 593       0.031  17.659   9.249  1.00 83.96           C  
ATOM   4373  CD  GLU A 593       0.095  17.290  10.722  1.00 83.96           C  
ATOM   4374  OE1 GLU A 593      -0.972  17.172  11.365  1.00 83.96           O  
ATOM   4375  OE2 GLU A 593       1.223  17.119  11.238  1.00 83.96           O  
ATOM   4376  N   ASP A 594      -0.596  15.070   6.419  1.00 86.35           N  
ATOM   4377  CA  ASP A 594      -1.809  14.812   5.649  1.00 86.35           C  
ATOM   4378  C   ASP A 594      -2.337  13.404   5.911  1.00 86.35           C  
ATOM   4379  CB  ASP A 594      -1.547  15.006   4.154  1.00 86.35           C  
ATOM   4380  O   ASP A 594      -3.546  13.203   6.043  1.00 86.35           O  
ATOM   4381  CG  ASP A 594      -1.233  16.446   3.789  1.00 86.35           C  
ATOM   4382  OD1 ASP A 594      -1.671  17.368   4.510  1.00 86.35           O  
ATOM   4383  OD2 ASP A 594      -0.542  16.661   2.769  1.00 86.35           O  
ATOM   4384  N   LEU A 595      -1.496  12.454   5.971  1.00 86.77           N  
ATOM   4385  CA  LEU A 595      -1.872  11.071   6.244  1.00 86.77           C  
ATOM   4386  C   LEU A 595      -2.455  10.933   7.647  1.00 86.77           C  
ATOM   4387  CB  LEU A 595      -0.662  10.146   6.089  1.00 86.77           C  
ATOM   4388  O   LEU A 595      -3.431  10.207   7.850  1.00 86.77           O  
ATOM   4389  CG  LEU A 595      -0.142   9.944   4.665  1.00 86.77           C  
ATOM   4390  CD1 LEU A 595       1.160   9.149   4.685  1.00 86.77           C  
ATOM   4391  CD2 LEU A 595      -1.189   9.243   3.807  1.00 86.77           C  
ATOM   4392  N   ARG A 596      -1.994  11.639   8.445  1.00 84.73           N  
ATOM   4393  CA  ARG A 596      -2.475  11.618   9.823  1.00 84.73           C  
ATOM   4394  C   ARG A 596      -3.891  12.175   9.917  1.00 84.73           C  
ATOM   4395  CB  ARG A 596      -1.537  12.415  10.732  1.00 84.73           C  
ATOM   4396  O   ARG A 596      -4.731  11.633  10.639  1.00 84.73           O  
ATOM   4397  CG  ARG A 596      -1.791  12.204  12.216  1.00 84.73           C  
ATOM   4398  CD  ARG A 596      -0.737  12.892  13.072  1.00 84.73           C  
ATOM   4399  NE  ARG A 596      -1.011  12.730  14.497  1.00 84.73           N  
ATOM   4400  NH1 ARG A 596       0.920  13.786  15.199  1.00 84.73           N  
ATOM   4401  NH2 ARG A 596      -0.562  12.958  16.738  1.00 84.73           N  
ATOM   4402  CZ  ARG A 596      -0.217  13.158  15.475  1.00 84.73           C  
ATOM   4403  N   GLN A 597      -4.036  13.251   9.322  1.00 86.93           N  
ATOM   4404  CA  GLN A 597      -5.365  13.854   9.302  1.00 86.93           C  
ATOM   4405  C   GLN A 597      -6.391  12.905   8.689  1.00 86.93           C  
ATOM   4406  CB  GLN A 597      -5.344  15.175   8.531  1.00 86.93           C  
ATOM   4407  O   GLN A 597      -7.507  12.779   9.195  1.00 86.93           O  
ATOM   4408  CG  GLN A 597      -6.651  15.952   8.606  1.00 86.93           C  
ATOM   4409  CD  GLN A 597      -6.575  17.297   7.909  1.00 86.93           C  
ATOM   4410  NE2 GLN A 597      -7.415  18.234   8.337  1.00 86.93           N  
ATOM   4411  OE1 GLN A 597      -5.768  17.494   6.995  1.00 86.93           O  
ATOM   4412  N   ALA A 598      -6.010  12.308   7.599  1.00 86.15           N  
ATOM   4413  CA  ALA A 598      -6.899  11.356   6.937  1.00 86.15           C  
ATOM   4414  C   ALA A 598      -7.197  10.164   7.842  1.00 86.15           C  
ATOM   4415  CB  ALA A 598      -6.286  10.881   5.622  1.00 86.15           C  
ATOM   4416  O   ALA A 598      -8.331   9.681   7.890  1.00 86.15           O  
ATOM   4417  N   LYS A 599      -6.254   9.685   8.434  1.00 87.68           N  
ATOM   4418  CA  LYS A 599      -6.400   8.586   9.384  1.00 87.68           C  
ATOM   4419  C   LYS A 599      -7.373   8.951  10.501  1.00 87.68           C  
ATOM   4420  CB  LYS A 599      -5.042   8.204   9.976  1.00 87.68           C  
ATOM   4421  O   LYS A 599      -8.241   8.152  10.861  1.00 87.68           O  
ATOM   4422  CG  LYS A 599      -5.110   7.101  11.021  1.00 87.68           C  
ATOM   4423  CD  LYS A 599      -3.802   6.980  11.793  1.00 87.68           C  
ATOM   4424  CE  LYS A 599      -3.522   8.228  12.618  1.00 87.68           C  
ATOM   4425  NZ  LYS A 599      -2.205   8.145  13.319  1.00 87.68           N  
ATOM   4426  N   ARG A 600      -7.147  10.130  11.046  1.00 87.22           N  
ATOM   4427  CA  ARG A 600      -8.006  10.611  12.123  1.00 87.22           C  
ATOM   4428  C   ARG A 600      -9.464  10.660  11.680  1.00 87.22           C  
ATOM   4429  CB  ARG A 600      -7.554  11.995  12.595  1.00 87.22           C  
ATOM   4430  O   ARG A 600     -10.359  10.254  12.424  1.00 87.22           O  
ATOM   4431  CG  ARG A 600      -8.335  12.525  13.786  1.00 87.22           C  
ATOM   4432  CD  ARG A 600      -7.770  13.846  14.289  1.00 87.22           C  
ATOM   4433  NE  ARG A 600      -6.389  13.703  14.743  1.00 87.22           N  
ATOM   4434  NH1 ARG A 600      -6.140  15.920  15.344  1.00 87.22           N  
ATOM   4435  NH2 ARG A 600      -4.402  14.451  15.618  1.00 87.22           N  
ATOM   4436  CZ  ARG A 600      -5.647  14.692  15.234  1.00 87.22           C  
ATOM   4437  N   ARG A 601      -9.717  11.128  10.568  1.00 87.96           N  
ATOM   4438  CA  ARG A 601     -11.065  11.225  10.018  1.00 87.96           C  
ATOM   4439  C   ARG A 601     -11.716   9.849   9.918  1.00 87.96           C  
ATOM   4440  CB  ARG A 601     -11.038  11.892   8.642  1.00 87.96           C  
ATOM   4441  O   ARG A 601     -12.876   9.677  10.297  1.00 87.96           O  
ATOM   4442  CG  ARG A 601     -10.792  13.392   8.689  1.00 87.96           C  
ATOM   4443  CD  ARG A 601     -10.792  14.008   7.297  1.00 87.96           C  
ATOM   4444  NE  ARG A 601     -10.437  15.424   7.335  1.00 87.96           N  
ATOM   4445  NH1 ARG A 601     -10.761  15.777   5.075  1.00 87.96           N  
ATOM   4446  NH2 ARG A 601     -10.092  17.505   6.425  1.00 87.96           N  
ATOM   4447  CZ  ARG A 601     -10.431  16.232   6.278  1.00 87.96           C  
ATOM   4448  N   ARG A 602     -11.031   8.903   9.496  1.00 86.69           N  
ATOM   4449  CA  ARG A 602     -11.570   7.558   9.327  1.00 86.69           C  
ATOM   4450  C   ARG A 602     -11.778   6.877  10.675  1.00 86.69           C  
ATOM   4451  CB  ARG A 602     -10.642   6.713   8.451  1.00 86.69           C  
ATOM   4452  O   ARG A 602     -12.749   6.141  10.862  1.00 86.69           O  
ATOM   4453  CG  ARG A 602     -10.655   7.106   6.982  1.00 86.69           C  
ATOM   4454  CD  ARG A 602      -9.875   6.117   6.127  1.00 86.69           C  
ATOM   4455  NE  ARG A 602      -9.675   6.619   4.771  1.00 86.69           N  
ATOM   4456  NH1 ARG A 602      -7.643   5.563   4.459  1.00 86.69           N  
ATOM   4457  NH2 ARG A 602      -8.537   6.854   2.789  1.00 86.69           N  
ATOM   4458  CZ  ARG A 602      -8.619   6.344   4.009  1.00 86.69           C  
ATOM   4459  N   TYR A 603     -10.865   7.113  11.479  1.00 87.01           N  
ATOM   4460  CA  TYR A 603     -11.014   6.566  12.823  1.00 87.01           C  
ATOM   4461  C   TYR A 603     -12.231   7.161  13.522  1.00 87.01           C  
ATOM   4462  CB  TYR A 603      -9.755   6.829  13.654  1.00 87.01           C  
ATOM   4463  O   TYR A 603     -12.981   6.447  14.191  1.00 87.01           O  
ATOM   4464  CG  TYR A 603      -9.875   6.392  15.094  1.00 87.01           C  
ATOM   4465  CD1 TYR A 603      -9.976   7.329  16.120  1.00 87.01           C  
ATOM   4466  CD2 TYR A 603      -9.886   5.043  15.431  1.00 87.01           C  
ATOM   4467  CE1 TYR A 603     -10.086   6.931  17.448  1.00 87.01           C  
ATOM   4468  CE2 TYR A 603      -9.995   4.634  16.756  1.00 87.01           C  
ATOM   4469  OH  TYR A 603     -10.202   5.184  19.070  1.00 87.01           O  
ATOM   4470  CZ  TYR A 603     -10.095   5.584  17.756  1.00 87.01           C  
ATOM   4471  N   GLU A 604     -12.393   8.468  13.417  1.00 87.17           N  
ATOM   4472  CA  GLU A 604     -13.553   9.132  14.005  1.00 87.17           C  
ATOM   4473  C   GLU A 604     -14.855   8.550  13.463  1.00 87.17           C  
ATOM   4474  CB  GLU A 604     -13.500  10.639  13.741  1.00 87.17           C  
ATOM   4475  O   GLU A 604     -15.828   8.396  14.204  1.00 87.17           O  
ATOM   4476  CG  GLU A 604     -12.415  11.363  14.525  1.00 87.17           C  
ATOM   4477  CD  GLU A 604     -12.280  12.830  14.148  1.00 87.17           C  
ATOM   4478  OE1 GLU A 604     -11.442  13.537  14.753  1.00 87.17           O  
ATOM   4479  OE2 GLU A 604     -13.019  13.275  13.242  1.00 87.17           O  
ATOM   4480  N   ALA A 605     -14.851   8.278  12.239  1.00 85.57           N  
ATOM   4481  CA  ALA A 605     -16.008   7.629  11.628  1.00 85.57           C  
ATOM   4482  C   ALA A 605     -16.242   6.246  12.229  1.00 85.57           C  
ATOM   4483  CB  ALA A 605     -15.823   7.524  10.116  1.00 85.57           C  
ATOM   4484  O   ALA A 605     -17.385   5.858  12.483  1.00 85.57           O  
ATOM   4485  N   TYR A 606     -15.153   5.500  12.338  1.00 85.65           N  
ATOM   4486  CA  TYR A 606     -15.209   4.178  12.952  1.00 85.65           C  
ATOM   4487  C   TYR A 606     -15.704   4.266  14.390  1.00 85.65           C  
ATOM   4488  CB  TYR A 606     -13.832   3.508  12.913  1.00 85.65           C  
ATOM   4489  O   TYR A 606     -16.549   3.472  14.812  1.00 85.65           O  
ATOM   4490  CG  TYR A 606     -13.762   2.219  13.696  1.00 85.65           C  
ATOM   4491  CD1 TYR A 606     -13.252   2.196  14.992  1.00 85.65           C  
ATOM   4492  CD2 TYR A 606     -14.205   1.023  13.141  1.00 85.65           C  
ATOM   4493  CE1 TYR A 606     -13.183   1.011  15.717  1.00 85.65           C  
ATOM   4494  CE2 TYR A 606     -14.141  -0.168  13.857  1.00 85.65           C  
ATOM   4495  OH  TYR A 606     -13.565  -1.341  15.854  1.00 85.65           O  
ATOM   4496  CZ  TYR A 606     -13.630  -0.164  15.142  1.00 85.65           C  
ATOM   4497  N   ARG A 607     -15.235   5.182  15.139  1.00 85.83           N  
ATOM   4498  CA  ARG A 607     -15.595   5.397  16.537  1.00 85.83           C  
ATOM   4499  C   ARG A 607     -17.078   5.726  16.676  1.00 85.83           C  
ATOM   4500  CB  ARG A 607     -14.750   6.519  17.144  1.00 85.83           C  
ATOM   4501  O   ARG A 607     -17.738   5.260  17.607  1.00 85.83           O  
ATOM   4502  CG  ARG A 607     -14.979   6.727  18.632  1.00 85.83           C  
ATOM   4503  CD  ARG A 607     -14.116   7.853  19.184  1.00 85.83           C  
ATOM   4504  NE  ARG A 607     -14.490   8.196  20.553  1.00 85.83           N  
ATOM   4505  NH1 ARG A 607     -13.227  10.129  20.632  1.00 85.83           N  
ATOM   4506  NH2 ARG A 607     -14.463   9.487  22.453  1.00 85.83           N  
ATOM   4507  CZ  ARG A 607     -14.059   9.270  21.210  1.00 85.83           C  
ATOM   4508  N   ARG A 608     -17.519   6.565  15.851  1.00 85.97           N  
ATOM   4509  CA  ARG A 608     -18.928   6.943  15.854  1.00 85.97           C  
ATOM   4510  C   ARG A 608     -19.823   5.724  15.658  1.00 85.97           C  
ATOM   4511  CB  ARG A 608     -19.210   7.980  14.765  1.00 85.97           C  
ATOM   4512  O   ARG A 608     -20.877   5.613  16.288  1.00 85.97           O  
ATOM   4513  CG  ARG A 608     -18.798   9.395  15.139  1.00 85.97           C  
ATOM   4514  CD  ARG A 608     -19.248  10.408  14.096  1.00 85.97           C  
ATOM   4515  NE  ARG A 608     -18.209  10.655  13.100  1.00 85.97           N  
ATOM   4516  NH1 ARG A 608     -19.647  10.631  11.292  1.00 85.97           N  
ATOM   4517  NH2 ARG A 608     -17.404  10.980  10.974  1.00 85.97           N  
ATOM   4518  CZ  ARG A 608     -18.423  10.755  11.791  1.00 85.97           C  
ATOM   4519  N   GLN A 609     -19.399   4.872  14.870  1.00 81.30           N  
ATOM   4520  CA  GLN A 609     -20.169   3.672  14.561  1.00 81.30           C  
ATOM   4521  C   GLN A 609     -20.191   2.712  15.747  1.00 81.30           C  
ATOM   4522  CB  GLN A 609     -19.599   2.970  13.328  1.00 81.30           C  
ATOM   4523  O   GLN A 609     -21.196   2.041  15.991  1.00 81.30           O  
ATOM   4524  CG  GLN A 609     -20.491   1.863  12.782  1.00 81.30           C  
ATOM   4525  CD  GLN A 609     -19.942   1.238  11.514  1.00 81.30           C  
ATOM   4526  NE2 GLN A 609     -20.687   0.296  10.946  1.00 81.30           N  
ATOM   4527  OE1 GLN A 609     -18.857   1.599  11.047  1.00 81.30           O  
ATOM   4528  N   TYR A 610     -19.124   2.660  16.431  1.00 77.49           N  
ATOM   4529  CA  TYR A 610     -18.989   1.767  17.577  1.00 77.49           C  
ATOM   4530  C   TYR A 610     -19.781   2.288  18.770  1.00 77.49           C  
ATOM   4531  CB  TYR A 610     -17.516   1.602  17.960  1.00 77.49           C  
ATOM   4532  O   TYR A 610     -20.301   1.504  19.568  1.00 77.49           O  
ATOM   4533  CG  TYR A 610     -17.255   0.434  18.880  1.00 77.49           C  
ATOM   4534  CD1 TYR A 610     -17.177   0.612  20.259  1.00 77.49           C  
ATOM   4535  CD2 TYR A 610     -17.084  -0.849  18.372  1.00 77.49           C  
ATOM   4536  CE1 TYR A 610     -16.935  -0.461  21.110  1.00 77.49           C  
ATOM   4537  CE2 TYR A 610     -16.842  -1.930  19.213  1.00 77.49           C  
ATOM   4538  OH  TYR A 610     -16.529  -2.792  21.417  1.00 77.49           O  
ATOM   4539  CZ  TYR A 610     -16.769  -1.726  20.579  1.00 77.49           C  
ATOM   4540  N   GLN A 611     -19.922   3.600  18.953  1.00 73.26           N  
ATOM   4541  CA  GLN A 611     -20.611   4.226  20.077  1.00 73.26           C  
ATOM   4542  C   GLN A 611     -22.106   4.354  19.804  1.00 73.26           C  
ATOM   4543  CB  GLN A 611     -20.012   5.602  20.374  1.00 73.26           C  
ATOM   4544  O   GLN A 611     -22.868   4.776  20.676  1.00 73.26           O  
ATOM   4545  CG  GLN A 611     -18.633   5.547  21.018  1.00 73.26           C  
ATOM   4546  CD  GLN A 611     -17.988   6.914  21.141  1.00 73.26           C  
ATOM   4547  NE2 GLN A 611     -16.714   6.937  21.519  1.00 73.26           N  
ATOM   4548  OE1 GLN A 611     -18.628   7.942  20.898  1.00 73.26           O  
ATOM   4549  N   ARG A 612     -22.548   3.893  18.666  1.00 71.24           N  
ATOM   4550  CA  ARG A 612     -23.977   3.901  18.366  1.00 71.24           C  
ATOM   4551  C   ARG A 612     -24.716   2.859  19.199  1.00 71.24           C  
ATOM   4552  CB  ARG A 612     -24.215   3.646  16.876  1.00 71.24           C  
ATOM   4553  O   ARG A 612     -24.187   1.777  19.463  1.00 71.24           O  
ATOM   4554  CG  ARG A 612     -24.084   4.888  16.010  1.00 71.24           C  
ATOM   4555  CD  ARG A 612     -24.506   4.621  14.572  1.00 71.24           C  
ATOM   4556  NE  ARG A 612     -24.619   5.858  13.805  1.00 71.24           N  
ATOM   4557  NH1 ARG A 612     -24.241   4.863  11.754  1.00 71.24           N  
ATOM   4558  NH2 ARG A 612     -24.613   7.121  11.887  1.00 71.24           N  
ATOM   4559  CZ  ARG A 612     -24.491   5.945  12.484  1.00 71.24           C  
ATOM   4560  N   PRO A 613     -25.770   3.258  19.990  1.00 58.98           N  
ATOM   4561  CA  PRO A 613     -26.561   2.341  20.814  1.00 58.98           C  
ATOM   4562  C   PRO A 613     -27.036   1.113  20.039  1.00 58.98           C  
ATOM   4563  CB  PRO A 613     -27.749   3.200  21.256  1.00 58.98           C  
ATOM   4564  O   PRO A 613     -27.245   1.187  18.826  1.00 58.98           O  
ATOM   4565  CG  PRO A 613     -27.564   4.502  20.546  1.00 58.98           C  
ATOM   4566  CD  PRO A 613     -26.269   4.452  19.787  1.00 58.98           C  
ATOM   4567  N   ALA A 614     -26.699  -0.189  20.552  1.00 56.79           N  
ATOM   4568  CA  ALA A 614     -27.024  -1.528  20.068  1.00 56.79           C  
ATOM   4569  C   ALA A 614     -28.364  -1.538  19.339  1.00 56.79           C  
ATOM   4570  CB  ALA A 614     -27.045  -2.521  21.228  1.00 56.79           C  
ATOM   4571  O   ALA A 614     -28.555  -2.300  18.388  1.00 56.79           O  
ATOM   4572  N   ALA A 615     -29.263  -0.485  19.562  1.00 55.54           N  
ATOM   4573  CA  ALA A 615     -30.599  -0.388  18.978  1.00 55.54           C  
ATOM   4574  C   ALA A 615     -30.543   0.223  17.581  1.00 55.54           C  
ATOM   4575  CB  ALA A 615     -31.516   0.435  19.880  1.00 55.54           C  
ATOM   4576  O   ALA A 615     -31.370  -0.096  16.724  1.00 55.54           O  
ATOM   4577  N   LEU A 616     -29.355   0.759  17.135  1.00 52.39           N  
ATOM   4578  CA  LEU A 616     -29.176   1.408  15.841  1.00 52.39           C  
ATOM   4579  C   LEU A 616     -27.965   0.837  15.109  1.00 52.39           C  
ATOM   4580  CB  LEU A 616     -29.013   2.920  16.017  1.00 52.39           C  
ATOM   4581  O   LEU A 616     -27.551   1.369  14.077  1.00 52.39           O  
ATOM   4582  CG  LEU A 616     -30.279   3.701  16.373  1.00 52.39           C  
ATOM   4583  CD1 LEU A 616     -29.921   4.968  17.143  1.00 52.39           C  
ATOM   4584  CD2 LEU A 616     -31.070   4.040  15.114  1.00 52.39           C  
ATOM   4585  N   LYS A 617     -27.277  -0.287  15.695  1.00 46.18           N  
ATOM   4586  CA  LYS A 617     -26.116  -0.912  15.069  1.00 46.18           C  
ATOM   4587  C   LYS A 617     -26.532  -1.797  13.897  1.00 46.18           C  
ATOM   4588  CB  LYS A 617     -25.332  -1.734  16.094  1.00 46.18           C  
ATOM   4589  O   LYS A 617     -27.541  -2.501  13.972  1.00 46.18           O  
ATOM   4590  CG  LYS A 617     -24.342  -0.921  16.914  1.00 46.18           C  
ATOM   4591  CD  LYS A 617     -23.651  -1.777  17.967  1.00 46.18           C  
ATOM   4592  CE  LYS A 617     -22.784  -0.935  18.893  1.00 46.18           C  
ATOM   4593  NZ  LYS A 617     -22.050  -1.778  19.884  1.00 46.18           N  
ATOM   4594  N   ARG A 618     -26.230  -1.440  12.644  1.00 46.62           N  
ATOM   4595  CA  ARG A 618     -26.414  -2.295  11.476  1.00 46.62           C  
ATOM   4596  C   ARG A 618     -25.587  -3.571  11.595  1.00 46.62           C  
ATOM   4597  CB  ARG A 618     -26.039  -1.545  10.196  1.00 46.62           C  
ATOM   4598  O   ARG A 618     -24.458  -3.541  12.091  1.00 46.62           O  
ATOM   4599  CG  ARG A 618     -26.972  -0.392   9.861  1.00 46.62           C  
ATOM   4600  CD  ARG A 618     -26.643   0.225   8.509  1.00 46.62           C  
ATOM   4601  NE  ARG A 618     -27.529   1.344   8.198  1.00 46.62           N  
ATOM   4602  NH1 ARG A 618     -26.730   1.647   6.052  1.00 46.62           N  
ATOM   4603  NH2 ARG A 618     -28.396   2.998   6.861  1.00 46.62           N  
ATOM   4604  CZ  ARG A 618     -27.550   1.994   7.038  1.00 46.62           C  
ATOM   4605  N   PRO A 619     -26.207  -4.731  11.545  1.00 39.91           N  
ATOM   4606  CA  PRO A 619     -25.429  -5.967  11.644  1.00 39.91           C  
ATOM   4607  C   PRO A 619     -24.369  -6.086  10.551  1.00 39.91           C  
ATOM   4608  CB  PRO A 619     -26.487  -7.063  11.498  1.00 39.91           C  
ATOM   4609  O   PRO A 619     -24.579  -5.620   9.429  1.00 39.91           O  
ATOM   4610  CG  PRO A 619     -27.739  -6.338  11.124  1.00 39.91           C  
ATOM   4611  CD  PRO A 619     -27.472  -4.861  11.187  1.00 39.91           C  
ATOM   4612  N   HIS A 620     -23.016  -6.170  10.931  1.00 40.24           N  
ATOM   4613  CA  HIS A 620     -21.893  -6.590  10.101  1.00 40.24           C  
ATOM   4614  C   HIS A 620     -22.186  -7.916   9.407  1.00 40.24           C  
ATOM   4615  CB  HIS A 620     -20.620  -6.708  10.943  1.00 40.24           C  
ATOM   4616  O   HIS A 620     -22.838  -8.791   9.981  1.00 40.24           O  
ATOM   4617  CG  HIS A 620     -19.365  -6.745  10.130  1.00 40.24           C  
ATOM   4618  CD2 HIS A 620     -18.407  -5.810   9.931  1.00 40.24           C  
ATOM   4619  ND1 HIS A 620     -18.984  -7.851   9.401  1.00 40.24           N  
ATOM   4620  CE1 HIS A 620     -17.841  -7.593   8.788  1.00 40.24           C  
ATOM   4621  NE2 HIS A 620     -17.469  -6.362   9.093  1.00 40.24           N  
ATOM   4622  N   PRO A 621     -21.920  -8.102   8.013  1.00 40.93           N  
ATOM   4623  CA  PRO A 621     -22.204  -9.279   7.189  1.00 40.93           C  
ATOM   4624  C   PRO A 621     -21.388 -10.501   7.605  1.00 40.93           C  
ATOM   4625  CB  PRO A 621     -21.823  -8.822   5.779  1.00 40.93           C  
ATOM   4626  O   PRO A 621     -21.756 -11.633   7.281  1.00 40.93           O  
ATOM   4627  CG  PRO A 621     -21.094  -7.533   5.979  1.00 40.93           C  
ATOM   4628  CD  PRO A 621     -21.267  -7.104   7.408  1.00 40.93           C  
ATOM   4629  N   SER A 622     -20.596 -10.479   8.745  1.00 37.19           N  
ATOM   4630  CA  SER A 622     -19.815 -11.675   9.046  1.00 37.19           C  
ATOM   4631  C   SER A 622     -20.063 -12.152  10.473  1.00 37.19           C  
ATOM   4632  CB  SER A 622     -18.324 -11.408   8.841  1.00 37.19           C  
ATOM   4633  O   SER A 622     -19.580 -13.214  10.872  1.00 37.19           O  
ATOM   4634  OG  SER A 622     -17.852 -10.449   9.772  1.00 37.19           O  
ATOM   4635  N   GLN A 623     -21.182 -11.724  11.191  1.00 34.12           N  
ATOM   4636  CA  GLN A 623     -21.439 -12.334  12.491  1.00 34.12           C  
ATOM   4637  C   GLN A 623     -22.812 -13.000  12.525  1.00 34.12           C  
ATOM   4638  CB  GLN A 623     -21.335 -11.290  13.604  1.00 34.12           C  
ATOM   4639  O   GLN A 623     -23.783 -12.461  11.989  1.00 34.12           O  
ATOM   4640  CG  GLN A 623     -19.903 -10.910  13.958  1.00 34.12           C  
ATOM   4641  CD  GLN A 623     -19.802 -10.166  15.276  1.00 34.12           C  
ATOM   4642  NE2 GLN A 623     -18.626  -9.617  15.559  1.00 34.12           N  
ATOM   4643  OE1 GLN A 623     -20.774 -10.085  16.034  1.00 34.12           O  
ATOM   4644  N   PRO A 624     -22.904 -14.373  12.823  1.00 32.01           N  
ATOM   4645  CA  PRO A 624     -24.196 -15.018  13.067  1.00 32.01           C  
ATOM   4646  C   PRO A 624     -24.899 -14.479  14.311  1.00 32.01           C  
ATOM   4647  CB  PRO A 624     -23.826 -16.493  13.244  1.00 32.01           C  
ATOM   4648  O   PRO A 624     -24.240 -14.018  15.246  1.00 32.01           O  
ATOM   4649  CG  PRO A 624     -22.338 -16.500  13.376  1.00 32.01           C  
ATOM   4650  CD  PRO A 624     -21.821 -15.133  13.029  1.00 32.01           C  
ATOM   4651  N   TRP A 625     -26.017 -13.749  14.199  1.00 35.83           N  
ATOM   4652  CA  TRP A 625     -27.057 -13.332  15.133  1.00 35.83           C  
ATOM   4653  C   TRP A 625     -27.005 -14.162  16.412  1.00 35.83           C  
ATOM   4654  CB  TRP A 625     -28.440 -13.454  14.487  1.00 35.83           C  
ATOM   4655  O   TRP A 625     -27.007 -15.394  16.361  1.00 35.83           O  
ATOM   4656  CG  TRP A 625     -29.471 -14.089  15.371  1.00 35.83           C  
ATOM   4657  CD1 TRP A 625     -29.722 -15.425  15.516  1.00 35.83           C  
ATOM   4658  CD2 TRP A 625     -30.394 -13.412  16.229  1.00 35.83           C  
ATOM   4659  CE2 TRP A 625     -31.176 -14.401  16.866  1.00 35.83           C  
ATOM   4660  CE3 TRP A 625     -30.636 -12.063  16.523  1.00 35.83           C  
ATOM   4661  NE1 TRP A 625     -30.746 -15.620  16.414  1.00 35.83           N  
ATOM   4662  CH2 TRP A 625     -32.399 -12.756  18.049  1.00 35.83           C  
ATOM   4663  CZ2 TRP A 625     -32.183 -14.083  17.780  1.00 35.83           C  
ATOM   4664  CZ3 TRP A 625     -31.639 -11.749  17.433  1.00 35.83           C  
ATOM   4665  N   SER A 626     -26.041 -13.998  17.299  1.00 31.08           N  
ATOM   4666  CA  SER A 626     -26.169 -14.655  18.596  1.00 31.08           C  
ATOM   4667  C   SER A 626     -27.232 -13.978  19.455  1.00 31.08           C  
ATOM   4668  CB  SER A 626     -24.829 -14.653  19.334  1.00 31.08           C  
ATOM   4669  O   SER A 626     -27.292 -12.749  19.525  1.00 31.08           O  
ATOM   4670  OG  SER A 626     -24.469 -13.337  19.719  1.00 31.08           O  
ATOM   4671  N   SER A 627     -28.455 -14.401  19.457  1.00 33.77           N  
ATOM   4672  CA  SER A 627     -29.630 -14.210  20.301  1.00 33.77           C  
ATOM   4673  C   SER A 627     -29.313 -14.502  21.764  1.00 33.77           C  
ATOM   4674  CB  SER A 627     -30.779 -15.103  19.831  1.00 33.77           C  
ATOM   4675  O   SER A 627     -29.070 -15.652  22.134  1.00 33.77           O  
ATOM   4676  OG  SER A 627     -31.508 -15.607  20.937  1.00 33.77           O  
ATOM   4677  N   THR A 628     -28.381 -13.876  22.343  1.00 31.27           N  
ATOM   4678  CA  THR A 628     -28.584 -13.877  23.788  1.00 31.27           C  
ATOM   4679  C   THR A 628     -28.203 -12.527  24.389  1.00 31.27           C  
ATOM   4680  CB  THR A 628     -27.766 -14.992  24.465  1.00 31.27           C  
ATOM   4681  O   THR A 628     -27.091 -12.040  24.179  1.00 31.27           O  
ATOM   4682  CG2 THR A 628     -28.669 -16.123  24.946  1.00 31.27           C  
ATOM   4683  OG1 THR A 628     -26.818 -15.519  23.527  1.00 31.27           O  
ATOM   4684  N   ALA A 629     -29.000 -11.535  24.261  1.00 30.19           N  
ATOM   4685  CA  ALA A 629     -28.982 -10.385  25.160  1.00 30.19           C  
ATOM   4686  C   ALA A 629     -29.154 -10.821  26.612  1.00 30.19           C  
ATOM   4687  CB  ALA A 629     -30.074  -9.390  24.774  1.00 30.19           C  
ATOM   4688  O   ALA A 629     -29.920 -11.743  26.904  1.00 30.19           O  
ATOM   4689  N   PRO A 630     -28.289 -10.462  27.663  1.00 35.48           N  
ATOM   4690  CA  PRO A 630     -28.486 -10.814  29.071  1.00 35.48           C  
ATOM   4691  C   PRO A 630     -29.565  -9.970  29.745  1.00 35.48           C  
ATOM   4692  CB  PRO A 630     -27.115 -10.548  29.697  1.00 35.48           C  
ATOM   4693  O   PRO A 630     -29.769  -8.811  29.373  1.00 35.48           O  
ATOM   4694  CG  PRO A 630     -26.562  -9.392  28.927  1.00 35.48           C  
ATOM   4695  CD  PRO A 630     -27.478  -9.106  27.772  1.00 35.48           C  
ATOM   4696  N   LEU A 631     -30.831 -10.405  29.916  1.00 31.71           N  
ATOM   4697  CA  LEU A 631     -31.912 -10.019  30.815  1.00 31.71           C  
ATOM   4698  C   LEU A 631     -31.433  -9.993  32.262  1.00 31.71           C  
ATOM   4699  CB  LEU A 631     -33.096 -10.979  30.674  1.00 31.71           C  
ATOM   4700  O   LEU A 631     -30.935 -10.998  32.774  1.00 31.71           O  
ATOM   4701  CG  LEU A 631     -34.301 -10.460  29.889  1.00 31.71           C  
ATOM   4702  CD1 LEU A 631     -34.666 -11.434  28.773  1.00 31.71           C  
ATOM   4703  CD2 LEU A 631     -35.489 -10.234  30.818  1.00 31.71           C  
ATOM   4704  N   GLY A 632     -30.842  -8.967  32.816  1.00 27.53           N  
ATOM   4705  CA  GLY A 632     -30.711  -8.446  34.167  1.00 27.53           C  
ATOM   4706  C   GLY A 632     -32.046  -8.230  34.855  1.00 27.53           C  
ATOM   4707  O   GLY A 632     -32.959  -7.637  34.277  1.00 27.53           O  
ATOM   4708  N   VAL A 633     -32.597  -9.167  35.569  1.00 30.96           N  
ATOM   4709  CA  VAL A 633     -33.526  -9.323  36.684  1.00 30.96           C  
ATOM   4710  C   VAL A 633     -33.221  -8.282  37.760  1.00 30.96           C  
ATOM   4711  CB  VAL A 633     -33.458 -10.745  37.284  1.00 30.96           C  
ATOM   4712  O   VAL A 633     -32.095  -8.205  38.256  1.00 30.96           O  
ATOM   4713  CG1 VAL A 633     -34.531 -10.930  38.356  1.00 30.96           C  
ATOM   4714  CG2 VAL A 633     -33.610 -11.795  36.185  1.00 30.96           C  
ATOM   4715  N   ALA A 634     -33.747  -7.057  37.720  1.00 29.26           N  
ATOM   4716  CA  ALA A 634     -33.891  -6.132  38.840  1.00 29.26           C  
ATOM   4717  C   ALA A 634     -35.271  -6.256  39.480  1.00 29.26           C  
ATOM   4718  CB  ALA A 634     -33.649  -4.696  38.379  1.00 29.26           C  
ATOM   4719  O   ALA A 634     -36.290  -6.195  38.789  1.00 29.26           O  
ATOM   4720  N   SER A 635     -35.463  -7.097  40.458  1.00 31.54           N  
ATOM   4721  CA  SER A 635     -36.179  -7.137  41.729  1.00 31.54           C  
ATOM   4722  C   SER A 635     -36.140  -5.783  42.428  1.00 31.54           C  
ATOM   4723  CB  SER A 635     -35.587  -8.210  42.644  1.00 31.54           C  
ATOM   4724  O   SER A 635     -35.068  -5.202  42.610  1.00 31.54           O  
ATOM   4725  OG  SER A 635     -36.349  -8.333  43.833  1.00 31.54           O  
ATOM   4726  N   GLY A 636     -37.268  -4.975  42.374  1.00 27.99           N  
ATOM   4727  CA  GLY A 636     -37.594  -4.210  43.567  1.00 27.99           C  
ATOM   4728  C   GLY A 636     -38.848  -3.370  43.414  1.00 27.99           C  
ATOM   4729  O   GLY A 636     -39.030  -2.697  42.397  1.00 27.99           O  
ATOM   4730  N   GLY A 637     -40.048  -3.759  43.956  1.00 28.16           N  
ATOM   4731  CA  GLY A 637     -40.979  -3.389  45.009  1.00 28.16           C  
ATOM   4732  C   GLY A 637     -40.884  -1.927  45.403  1.00 28.16           C  
ATOM   4733  O   GLY A 637     -39.785  -1.391  45.557  1.00 28.16           O  
ATOM   4734  N   GLY A 638     -41.907  -1.104  45.054  1.00 26.98           N  
ATOM   4735  CA  GLY A 638     -42.586  -0.189  45.958  1.00 26.98           C  
ATOM   4736  C   GLY A 638     -43.132   1.043  45.261  1.00 26.98           C  
ATOM   4737  O   GLY A 638     -42.447   1.649  44.434  1.00 26.98           O  
ATOM   4738  N   ALA A 639     -44.460   1.182  45.130  1.00 29.29           N  
ATOM   4739  CA  ALA A 639     -45.593   2.000  45.556  1.00 29.29           C  
ATOM   4740  C   ALA A 639     -45.148   3.422  45.887  1.00 29.29           C  
ATOM   4741  CB  ALA A 639     -46.283   1.368  46.762  1.00 29.29           C  
ATOM   4742  O   ALA A 639     -44.175   3.620  46.618  1.00 29.29           O  
ATOM   4743  N   GLY A 640     -45.613   4.431  45.152  1.00 26.74           N  
ATOM   4744  CA  GLY A 640     -46.203   5.652  45.676  1.00 26.74           C  
ATOM   4745  C   GLY A 640     -46.357   6.739  44.628  1.00 26.74           C  
ATOM   4746  O   GLY A 640     -45.455   6.960  43.819  1.00 26.74           O  
ATOM   4747  N   THR A 641     -47.629   7.051  44.221  1.00 28.17           N  
ATOM   4748  CA  THR A 641     -48.638   8.104  44.195  1.00 28.17           C  
ATOM   4749  C   THR A 641     -47.989   9.470  43.993  1.00 28.17           C  
ATOM   4750  CB  THR A 641     -49.468   8.114  45.492  1.00 28.17           C  
ATOM   4751  O   THR A 641     -46.952   9.765  44.590  1.00 28.17           O  
ATOM   4752  CG2 THR A 641     -50.330   6.861  45.604  1.00 28.17           C  
ATOM   4753  OG1 THR A 641     -48.583   8.173  46.618  1.00 28.17           O  
ATOM   4754  N   GLY A 642     -48.335  10.161  42.874  1.00 26.38           N  
ATOM   4755  CA  GLY A 642     -48.872  11.511  42.807  1.00 26.38           C  
ATOM   4756  C   GLY A 642     -48.630  12.183  41.470  1.00 26.38           C  
ATOM   4757  O   GLY A 642     -47.512  12.159  40.950  1.00 26.38           O  
ATOM   4758  N   ALA A 643     -49.663  12.364  40.654  1.00 25.63           N  
ATOM   4759  CA  ALA A 643     -50.567  13.339  40.052  1.00 25.63           C  
ATOM   4760  C   ALA A 643     -49.821  14.612  39.662  1.00 25.63           C  
ATOM   4761  CB  ALA A 643     -51.709  13.669  41.010  1.00 25.63           C  
ATOM   4762  O   ALA A 643     -49.031  15.141  40.448  1.00 25.63           O  
ATOM   4763  N   LEU A 644     -49.826  15.069  38.381  1.00 26.37           N  
ATOM   4764  CA  LEU A 644     -50.467  16.187  37.697  1.00 26.37           C  
ATOM   4765  C   LEU A 644     -49.613  16.672  36.531  1.00 26.37           C  
ATOM   4766  CB  LEU A 644     -50.720  17.338  38.674  1.00 26.37           C  
ATOM   4767  O   LEU A 644     -48.414  16.913  36.691  1.00 26.37           O  
ATOM   4768  CG  LEU A 644     -52.063  17.324  39.405  1.00 26.37           C  
ATOM   4769  CD1 LEU A 644     -51.897  17.847  40.828  1.00 26.37           C  
ATOM   4770  CD2 LEU A 644     -53.095  18.149  38.644  1.00 26.37           C  
ATOM   4771  N   ALA A 645     -50.131  16.601  35.284  1.00 25.08           N  
ATOM   4772  CA  ALA A 645     -50.769  17.514  34.339  1.00 25.08           C  
ATOM   4773  C   ALA A 645     -49.896  17.724  33.105  1.00 25.08           C  
ATOM   4774  CB  ALA A 645     -51.067  18.853  35.010  1.00 25.08           C  
ATOM   4775  O   ALA A 645     -48.693  17.971  33.223  1.00 25.08           O  
ATOM   4776  N   SER A 646     -50.436  17.315  31.870  1.00 26.97           N  
ATOM   4777  CA  SER A 646     -50.891  18.059  30.700  1.00 26.97           C  
ATOM   4778  C   SER A 646     -50.774  17.221  29.432  1.00 26.97           C  
ATOM   4779  CB  SER A 646     -50.089  19.352  30.542  1.00 26.97           C  
ATOM   4780  O   SER A 646     -49.745  16.585  29.194  1.00 26.97           O  
ATOM   4781  OG  SER A 646     -48.704  19.074  30.424  1.00 26.97           O  
ATOM   4782  N   THR A 647     -51.905  16.705  28.816  1.00 25.75           N  
ATOM   4783  CA  THR A 647     -52.524  16.430  27.524  1.00 25.75           C  
ATOM   4784  C   THR A 647     -51.684  17.009  26.388  1.00 25.75           C  
ATOM   4785  CB  THR A 647     -53.951  17.004  27.455  1.00 25.75           C  
ATOM   4786  O   THR A 647     -51.090  18.080  26.532  1.00 25.75           O  
ATOM   4787  CG2 THR A 647     -54.920  16.170  28.287  1.00 25.75           C  
ATOM   4788  OG1 THR A 647     -53.945  18.347  27.953  1.00 25.75           O  
ATOM   4789  N   PRO A 648     -51.870  16.583  25.027  1.00 42.44           N  
ATOM   4790  CA  PRO A 648     -51.561  15.529  24.057  1.00 42.44           C  
ATOM   4791  C   PRO A 648     -51.281  16.077  22.659  1.00 42.44           C  
ATOM   4792  CB  PRO A 648     -52.825  14.665  24.062  1.00 42.44           C  
ATOM   4793  O   PRO A 648     -51.327  17.292  22.448  1.00 42.44           O  
ATOM   4794  CG  PRO A 648     -53.948  15.631  24.261  1.00 42.44           C  
ATOM   4795  CD  PRO A 648     -53.366  16.990  24.527  1.00 42.44           C  
ATOM   4796  N   ALA A 649     -50.105  15.607  22.074  1.00 21.93           N  
ATOM   4797  CA  ALA A 649     -50.054  15.634  20.615  1.00 21.93           C  
ATOM   4798  C   ALA A 649     -49.077  14.590  20.081  1.00 21.93           C  
ATOM   4799  CB  ALA A 649     -49.663  17.025  20.122  1.00 21.93           C  
ATOM   4800  O   ALA A 649     -47.949  14.480  20.568  1.00 21.93           O  
ATOM   4801  N   LEU A 650     -49.517  13.316  19.610  1.00 23.75           N  
ATOM   4802  CA  LEU A 650     -49.623  12.649  18.317  1.00 23.75           C  
ATOM   4803  C   LEU A 650     -48.308  11.971  17.946  1.00 23.75           C  
ATOM   4804  CB  LEU A 650     -50.019  13.651  17.228  1.00 23.75           C  
ATOM   4805  O   LEU A 650     -47.253  12.609  17.948  1.00 23.75           O  
ATOM   4806  CG  LEU A 650     -51.516  13.798  16.955  1.00 23.75           C  
ATOM   4807  CD1 LEU A 650     -51.845  15.236  16.566  1.00 23.75           C  
ATOM   4808  CD2 LEU A 650     -51.959  12.829  15.864  1.00 23.75           C  
ATOM   4809  N   SER A 651     -48.247  10.599  18.159  1.00 23.86           N  
ATOM   4810  CA  SER A 651     -48.260   9.535  17.160  1.00 23.86           C  
ATOM   4811  C   SER A 651     -47.366   8.373  17.579  1.00 23.86           C  
ATOM   4812  CB  SER A 651     -47.810  10.071  15.801  1.00 23.86           C  
ATOM   4813  O   SER A 651     -46.139   8.493  17.571  1.00 23.86           O  
ATOM   4814  OG  SER A 651     -46.398  10.035  15.688  1.00 23.86           O  
ATOM   4815  N   ALA A 652     -47.786   7.527  18.489  1.00 26.81           N  
ATOM   4816  CA  ALA A 652     -47.533   6.183  19.000  1.00 26.81           C  
ATOM   4817  C   ALA A 652     -48.086   5.123  18.052  1.00 26.81           C  
ATOM   4818  CB  ALA A 652     -48.141   6.018  20.391  1.00 26.81           C  
ATOM   4819  O   ALA A 652     -49.246   5.194  17.640  1.00 26.81           O  
ATOM   4820  N   ARG A 653     -47.359   4.651  17.032  1.00 29.24           N  
ATOM   4821  CA  ARG A 653     -47.145   3.363  16.380  1.00 29.24           C  
ATOM   4822  C   ARG A 653     -47.218   2.220  17.387  1.00 29.24           C  
ATOM   4823  CB  ARG A 653     -45.795   3.343  15.660  1.00 29.24           C  
ATOM   4824  O   ARG A 653     -46.397   2.141  18.304  1.00 29.24           O  
ATOM   4825  CG  ARG A 653     -45.904   3.359  14.144  1.00 29.24           C  
ATOM   4826  CD  ARG A 653     -44.544   3.525  13.482  1.00 29.24           C  
ATOM   4827  NE  ARG A 653     -44.477   2.823  12.203  1.00 29.24           N  
ATOM   4828  NH1 ARG A 653     -42.584   3.921  11.464  1.00 29.24           N  
ATOM   4829  NH2 ARG A 653     -43.581   2.333  10.146  1.00 29.24           N  
ATOM   4830  CZ  ARG A 653     -43.547   3.027  11.274  1.00 29.24           C  
ATOM   4831  N   GLU A 654     -48.390   1.862  17.898  1.00 31.02           N  
ATOM   4832  CA  GLU A 654     -48.865   0.704  18.651  1.00 31.02           C  
ATOM   4833  C   GLU A 654     -48.614  -0.592  17.886  1.00 31.02           C  
ATOM   4834  CB  GLU A 654     -50.355   0.845  18.972  1.00 31.02           C  
ATOM   4835  O   GLU A 654     -49.020  -0.726  16.730  1.00 31.02           O  
ATOM   4836  CG  GLU A 654     -50.640   1.662  20.224  1.00 31.02           C  
ATOM   4837  CD  GLU A 654     -52.121   1.764  20.549  1.00 31.02           C  
ATOM   4838  OE1 GLU A 654     -52.473   2.351  21.598  1.00 31.02           O  
ATOM   4839  OE2 GLU A 654     -52.937   1.253  19.750  1.00 31.02           O  
ATOM   4840  N   GLY A 655     -47.499  -1.298  17.970  1.00 32.44           N  
ATOM   4841  CA  GLY A 655     -47.017  -2.663  17.829  1.00 32.44           C  
ATOM   4842  C   GLY A 655     -47.758  -3.652  18.708  1.00 32.44           C  
ATOM   4843  O   GLY A 655     -48.122  -3.331  19.842  1.00 32.44           O  
ATOM   4844  N   LEU A 656     -48.717  -4.398  18.149  1.00 33.70           N  
ATOM   4845  CA  LEU A 656     -49.435  -5.657  18.315  1.00 33.70           C  
ATOM   4846  C   LEU A 656     -48.572  -6.684  19.041  1.00 33.70           C  
ATOM   4847  CB  LEU A 656     -49.872  -6.209  16.955  1.00 33.70           C  
ATOM   4848  O   LEU A 656     -47.408  -6.884  18.686  1.00 33.70           O  
ATOM   4849  CG  LEU A 656     -51.377  -6.244  16.689  1.00 33.70           C  
ATOM   4850  CD1 LEU A 656     -51.720  -5.393  15.471  1.00 33.70           C  
ATOM   4851  CD2 LEU A 656     -51.853  -7.680  16.497  1.00 33.70           C  
ATOM   4852  N   ASP A 657     -48.732  -6.883  20.380  1.00 35.73           N  
ATOM   4853  CA  ASP A 657     -48.364  -7.933  21.325  1.00 35.73           C  
ATOM   4854  C   ASP A 657     -48.741  -9.312  20.787  1.00 35.73           C  
ATOM   4855  CB  ASP A 657     -49.034  -7.695  22.680  1.00 35.73           C  
ATOM   4856  O   ASP A 657     -49.924  -9.645  20.692  1.00 35.73           O  
ATOM   4857  CG  ASP A 657     -48.170  -8.124  23.852  1.00 35.73           C  
ATOM   4858  OD1 ASP A 657     -47.011  -8.541  23.636  1.00 35.73           O  
ATOM   4859  OD2 ASP A 657     -48.653  -8.047  25.003  1.00 35.73           O  
ATOM   4860  N   VAL A 658     -48.012  -9.962  19.926  1.00 35.95           N  
ATOM   4861  CA  VAL A 658     -47.927 -11.249  19.245  1.00 35.95           C  
ATOM   4862  C   VAL A 658     -47.773 -12.369  20.272  1.00 35.95           C  
ATOM   4863  CB  VAL A 658     -46.753 -11.283  18.240  1.00 35.95           C  
ATOM   4864  O   VAL A 658     -48.171 -13.509  20.021  1.00 35.95           O  
ATOM   4865  CG1 VAL A 658     -46.802 -12.555  17.395  1.00 35.95           C  
ATOM   4866  CG2 VAL A 658     -46.780 -10.043  17.347  1.00 35.95           C  
ATOM   4867  N   ARG A 659     -47.717 -12.124  21.584  1.00 35.28           N  
ATOM   4868  CA  ARG A 659     -47.531 -13.162  22.593  1.00 35.28           C  
ATOM   4869  C   ARG A 659     -48.864 -13.568  23.213  1.00 35.28           C  
ATOM   4870  CB  ARG A 659     -46.569 -12.686  23.683  1.00 35.28           C  
ATOM   4871  O   ARG A 659     -49.076 -14.739  23.532  1.00 35.28           O  
ATOM   4872  CG  ARG A 659     -45.180 -13.298  23.589  1.00 35.28           C  
ATOM   4873  CD  ARG A 659     -44.266 -12.794  24.697  1.00 35.28           C  
ATOM   4874  NE  ARG A 659     -43.042 -13.586  24.786  1.00 35.28           N  
ATOM   4875  NH1 ARG A 659     -41.979 -12.155  26.257  1.00 35.28           N  
ATOM   4876  NH2 ARG A 659     -40.921 -14.056  25.533  1.00 35.28           N  
ATOM   4877  CZ  ARG A 659     -41.984 -13.264  25.525  1.00 35.28           C  
ATOM   4878  N   GLY A 660     -49.922 -12.811  22.966  1.00 36.10           N  
ATOM   4879  CA  GLY A 660     -51.267 -13.086  23.448  1.00 36.10           C  
ATOM   4880  C   GLY A 660     -52.124 -13.823  22.438  1.00 36.10           C  
ATOM   4881  O   GLY A 660     -53.020 -14.583  22.813  1.00 36.10           O  
ATOM   4882  N   LEU A 661     -51.602 -13.992  21.169  1.00 36.98           N  
ATOM   4883  CA  LEU A 661     -52.278 -14.645  20.053  1.00 36.98           C  
ATOM   4884  C   LEU A 661     -51.937 -16.131  20.005  1.00 36.98           C  
ATOM   4885  CB  LEU A 661     -51.894 -13.978  18.730  1.00 36.98           C  
ATOM   4886  O   LEU A 661     -52.765 -16.949  19.600  1.00 36.98           O  
ATOM   4887  CG  LEU A 661     -52.846 -12.898  18.214  1.00 36.98           C  
ATOM   4888  CD1 LEU A 661     -52.087 -11.884  17.365  1.00 36.98           C  
ATOM   4889  CD2 LEU A 661     -53.985 -13.525  17.416  1.00 36.98           C  
ATOM   4890  N   LEU A 662     -50.994 -16.557  20.823  1.00 35.27           N  
ATOM   4891  CA  LEU A 662     -50.597 -17.960  20.847  1.00 35.27           C  
ATOM   4892  C   LEU A 662     -51.154 -18.662  22.081  1.00 35.27           C  
ATOM   4893  CB  LEU A 662     -49.071 -18.086  20.818  1.00 35.27           C  
ATOM   4894  O   LEU A 662     -51.303 -19.886  22.089  1.00 35.27           O  
ATOM   4895  CG  LEU A 662     -48.406 -17.959  19.447  1.00 35.27           C  
ATOM   4896  CD1 LEU A 662     -46.967 -17.477  19.599  1.00 35.27           C  
ATOM   4897  CD2 LEU A 662     -48.453 -19.289  18.704  1.00 35.27           C  
ATOM   4898  N   ASN A 663     -51.920 -17.853  22.955  1.00 34.82           N  
ATOM   4899  CA  ASN A 663     -52.465 -18.536  24.124  1.00 34.82           C  
ATOM   4900  C   ASN A 663     -53.990 -18.487  24.141  1.00 34.82           C  
ATOM   4901  CB  ASN A 663     -51.899 -17.931  25.410  1.00 34.82           C  
ATOM   4902  O   ASN A 663     -54.620 -18.979  25.079  1.00 34.82           O  
ATOM   4903  CG  ASN A 663     -50.554 -18.517  25.789  1.00 34.82           C  
ATOM   4904  ND2 ASN A 663     -49.897 -17.909  26.769  1.00 34.82           N  
ATOM   4905  OD1 ASN A 663     -50.108 -19.508  25.204  1.00 34.82           O  
ATOM   4906  N   GLY A 664     -54.727 -18.508  22.984  1.00 30.23           N  
ATOM   4907  CA  GLY A 664     -56.122 -18.866  22.780  1.00 30.23           C  
ATOM   4908  C   GLY A 664     -57.074 -18.077  23.658  1.00 30.23           C  
ATOM   4909  O   GLY A 664     -58.117 -18.590  24.070  1.00 30.23           O  
ATOM   4910  N   SER A 665     -57.083 -16.803  23.783  1.00 30.06           N  
ATOM   4911  CA  SER A 665     -58.242 -16.111  24.336  1.00 30.06           C  
ATOM   4912  C   SER A 665     -58.646 -14.926  23.465  1.00 30.06           C  
ATOM   4913  CB  SER A 665     -57.953 -15.632  25.759  1.00 30.06           C  
ATOM   4914  O   SER A 665     -57.807 -14.097  23.107  1.00 30.06           O  
ATOM   4915  OG  SER A 665     -58.945 -14.719  26.194  1.00 30.06           O  
ATOM   4916  N   LEU A 666     -59.561 -15.097  22.482  1.00 34.13           N  
ATOM   4917  CA  LEU A 666     -60.166 -14.125  21.578  1.00 34.13           C  
ATOM   4918  C   LEU A 666     -61.309 -13.384  22.263  1.00 34.13           C  
ATOM   4919  CB  LEU A 666     -60.676 -14.816  20.311  1.00 34.13           C  
ATOM   4920  O   LEU A 666     -62.394 -13.941  22.446  1.00 34.13           O  
ATOM   4921  CG  LEU A 666     -59.652 -15.027  19.195  1.00 34.13           C  
ATOM   4922  CD1 LEU A 666     -59.950 -16.318  18.440  1.00 34.13           C  
ATOM   4923  CD2 LEU A 666     -59.642 -13.836  18.244  1.00 34.13           C  
ATOM   4924  N   SER A 667     -61.044 -12.614  23.222  1.00 29.52           N  
ATOM   4925  CA  SER A 667     -62.132 -11.667  23.444  1.00 29.52           C  
ATOM   4926  C   SER A 667     -61.599 -10.255  23.667  1.00 29.52           C  
ATOM   4927  CB  SER A 667     -62.981 -12.096  24.641  1.00 29.52           C  
ATOM   4928  O   SER A 667     -60.727 -10.042  24.512  1.00 29.52           O  
ATOM   4929  OG  SER A 667     -62.189 -12.184  25.813  1.00 29.52           O  
ATOM   4930  N   GLY A 668     -61.342  -9.638  22.526  1.00 36.62           N  
ATOM   4931  CA  GLY A 668     -61.470  -8.189  22.515  1.00 36.62           C  
ATOM   4932  C   GLY A 668     -60.579  -7.519  21.487  1.00 36.62           C  
ATOM   4933  O   GLY A 668     -59.363  -7.433  21.672  1.00 36.62           O  
ATOM   4934  N   LEU A 669     -60.819  -7.716  20.183  1.00 30.66           N  
ATOM   4935  CA  LEU A 669     -60.060  -6.886  19.254  1.00 30.66           C  
ATOM   4936  C   LEU A 669     -60.972  -5.886  18.550  1.00 30.66           C  
ATOM   4937  CB  LEU A 669     -59.342  -7.757  18.220  1.00 30.66           C
[truncated: 76,141 more chars]
