# Supplementary material for: The evolutionary origins and ancestral features of septins
Source: Front Cell Dev Biol. 2024 Jun 26;12:1406966. doi: 10.3389/fcell.2024.1406966 (PMC11238149; doi:10.3389/fcell.2024.1406966)
Supplement: Supplementary file 1 [file DataSheet3.zip › Delic_Shuman_Supp_File6/AncGroup6B_450_1250_60852.result/AncChlorophyte_450_1250_60852.a3m]

#800	1
>101
NSLAKSGVLQAAQAQLQMGLPADAEPAASSPETASSGSPPAAVHTSAKAPAPVAAQTSRSSVSPLPSPQPPSSSLSDAPSSSEATGQSSAREDLLAPFASAQPGDPQNSVSSAADASQMASSGYENPYMAAATGAQLRPGVRPAPLSARAMKSQMHHRASQQQQSRQAGQLAPEAARPHKIWKAPVATATSRLKVPPKITPRYVNIMVVGESGLGKTTFIKNLFSSYTKGEVGESSAPANETKGEASTPAGTEPTDGGAPVASAAAAPQLSDGPILAAAALAASPNTSLEQFRKDPDSLCTRVPVTTEEDGQAPSNVRLHYSIQDTPGYGDDIDIQNSLNMIVDYIEEQQNQKYLEEESSKDRQLDAAELQDHRVDCCLYFIPPHRLKPIDLRFMAALSKLVPIIPVIAKADTMTAEELEEFRQEVLNALQNPSVPGIRSTLVGKIEIFDFSSGEETAADEAAAAAHVEGEFPAYDADAAQAAESAAAMDDDGLLACVELAKELSLETFNFPSETLERAGVQASSALTSQVPPFAVVASNDMDPAEDPALQAEAPAGQSLPVRRYPWGTCEALNPEHSDLLFLRRLLLEEGFEDLRQAKRRRYEAYRRQYQRPAALKRPHPSQPWSSTAPLGVASGGGAGTGALASTPALSAREGLDVRGLLNGSLSGLPALTPEQAWRALGAAYHAVLQRARRLPSAALARALPAVLALVAACAASAGMAAQQVQDSLRSARARERRQARATLQPAAATLEQLLLAAAFKGLHAALVASRAQKQGALLAVLVAAVAAAAAPEAQAAKLA
>UPI0010A86A93	303	0.229	1.846E-81	20	613	800	553	1064	1128
--------------------PPRAEVEFPDPEPETGTTPPAA-ETSP--ADPFVTRIDVALDPLCEELALPREDPAVPPSQPKRpSGLAKPRDALRIPGCPSeRIGPvrvaRKESVPRFSafflDVSeEMySRVIWwlkdeeIRRFLEDPEEAELAQFVQEFPGGDGGGGGGgCRRPEPEEPSSRDPEALpaAPEpDPRPparpwppdgHQHISAPaPLSPLTRPRSPWgKLDPydsseddkEYvgfatlpnqvhrksvkkgfdFTLMVAGESGLGKSTLINSLFLTDLY-------------------------RDR-----------RLLNAEERITQTV--------E---------ITKHSVEIEEKG-----IKLRLTIVDTPGFGDAVNNTECWKPLADYI-DQQFEQYFRDESGLNRK----NIQDNRVHCCLYFISPfgHGLRPLDVEFLKALHQRVNIVPILAKADTLTPPEVEHKKRKIREEIERFG-----------IRIY---------------------QFPDCDSDE----------DED----------------FKLQDQALK------------DSIPFAVIGSNTVVEA----------RGRRVRGRLYPWGIVEVENPAHCDFVKLRTMLVRTHMQDLKDVTREtHYENYRAQCIQSM------------------------------------------------------------------------------------------------------------------------------------------------------------------------------------------
>O43236-7	302	0.238	4.554E-81	118	613	800	558	932	996
----------------------------------------------------------------------------------------------------------------------FSGNASCHPPEAKT--WASRPQVpEPRPQAPDLYDDDLEFRPPSRPQSSdnQQYFCAPaplsPSARPRSPWgkldpydsseDDKEYVGFATLPNQVHRKSvkkgFDFTLMVAGESGLGKSTLVNSLFLTDLYRD--RKLLGAEERIM------------------------QTVE---------------------------ITKHAVDIEEKG-----VRLRLTIVDTPGFGDAVNNTECWKPVAEYI-DQQFEQYFRDESGLNRK----NIQDNRVHCCLYFISPfgHGLRPLDVEFMKALHQRVNIVPILAKADTLTPPEVDHKKRKIREEIEHFG-----------IKIY---------------------QFPDCDSDE----------DED----------------FKLQDQALK------------ESIPFAVIGSNTVVEA----------RGRRVRGRLYPWGIVEVENPGHCDFVKLRTMLVRTHMQDLKDVTREtHYENYRAQCIQSM------------------------------------------------------------------------------------------------------------------------------------------------------------------------------------------
>UPI0013014DF9	299	0.244	2.769E-80	124	613	800	563	931	995
----------------------------------------------------------------------------------------------------------------------------CHPPEAKTWASrPQVPEPRPqAPdLCDDDL----EFRPPSWPQSSDNQQYfcapAPLSPstRPRSPWgKLDPYDSTEDDKeyvgfatLPNQVhRKsvkkgFDFTLMVAGESGLGKSTLVNSLFLTDLYR---DRKLLGAEERIV-----------------------QTVE---------------------------ITKHAVDIEEKG-----VRLRLTIVDTPGFGDAVNNTECWKPVAEYI-DQQFEQYFRDESGLNRK----NIQDNRVHCCLYFISPfgHGLRPLDVEFMKALHRRVNIVPILAKADTLTPPEVDRKKRKIREEIEHFG-----------IKIY---------------------QFPDCDSDE----------DED----------------FKLQDQALK------------ESIPFAVIGSNTVVEA----------RGRRVRGRLYPWGIVEVENPGHCDFVKLRTMLVRTHMQDLKDVTREtHYENYRAQCIQSM------------------------------------------------------------------------------------------------------------------------------------------------------------------------------------------
>A0A6P5KUU8	299	0.239	2.769E-80	137	613	800	560	931	996
-----------------------------------------------------------------------------------------------------------------------------------------FPGGdVPHP---ESMgPSQLclpaildPYEESETKESRSSSRIQPETQAHLCISSSSVLSISSRPRSPWgRLDPydsceddkEYvgfatlpnqvhrksmkkgfdFTLMVAGESGLGKSTLINSLFLTDMYRD--RRLLNSEERIM------------------------QTVE---------------------------ITKHTMDIEEKG-----VKLKLTVVDTPGFGDAVNNTECWKPVADYI-DQQFEQYFRDESGLNRK----NIQDNRVHCCLYFISPfgHGLRPLDVEFMRALHHRVNIVPILAKADTLTPNEVEHKKRKIREEIEHFG-----------IQIY---------------------QFPACDSDE----------DEE----------------FKLQDQALK------------DSIPFAVIGSNTVVEA----------KGRRVRGRLYPWGIVEVENPGHCDFVKLRTMLVRTHMQDLKDVTREiHYENYRAQCIQSM------------------------------------------------------------------------------------------------------------------------------------------------------------------------------------------
>UPI0018F40414	299	0.238	3.740E-80	134	613	800	748	1095	1159
--------------------------------------------------------------------------------------------------------------------------------------AALEPSPEPDPrPPARPWPPDgHQHisapaPLSPLTRPRSPwGKVDPYDSSE----DDKEYVGFATLPNQVHRKSvkkgFDFTLMVAGESGLGKSTLINSLFLTDLYR---DRKLLNAEERIT-----------------------QTVE---------------------------ITKHSVEIEEKG-----IKLRLTIVDTPGFGDAVNNTECWKPLADYI-DQQFEQYFRDESGLNRK----NIQDNRVHCCLYFISPfgHGLRPLDVEFLKALHQRVNIVPILAKADTLTPPEVEHKKRKIREEIERFG-----------IRIY---------------------QFPDCDSDE----------DED----------------FKLQDQALK------------DSIPFAVIGSNTVVEA----------RGRRVRGRLYPWGIVEVENPAHCDFVKLRTMLVRTHMQDLKDVTREtHYENYRAQCIQSM------------------------------------------------------------------------------------------------------------------------------------------------------------------------------------------
>UPI00109EFD7E	299	0.243	5.052E-80	133	613	800	580	920	937
-------------------------------------------------------------------------------------------------------------------------------------DVEFRATMWPQPSD-----SQQHFcaPAPQSPSSRprsPWGKLDPYDSSE----DDKEYVGFATLPNQVHRKSvkkgFDFTLMVAGESGLGKSTLVNSLFLTDLYRD--RKLLGAEERIM------------------------QTVE---------------------------ITKHAVDIEEKG-----VRLRLTIVDTPGFGDAVNNTECWKPVAEYI-DQQFEQYFRDESGLNRK----NIQDNRVHCCLYFISPfgHGLRPLDVEFMKALHQRVNIVPILAKADTLTPPEVDRKKCKIREEIEHFG-----------IKIY---------------------QFPDCDSDE----------DED----------------FKLQDQALK------------ESIPFAVIGSNTVVEA----------RGRRVRGRLYPWGIVEVENPGHCDFVKLRTMLVRTHMQDLKDVTREtHYENYRAQCIQSM------------------------------------------------------------------------------------------------------------------------------------------------------------------------------------------
>A0A8J7NLG0	299	0.247	5.052E-80	188	613	800	450	768	1083
--------------------------------------------------------------------------------------------------------------------------------------------------------------------------------------------GFATLPNQVHRKSvkkgFDFTLMVAGESGLGKSTLVNSLFLT----DLYKDRKLLN-AEGESGLGKST--LVNS----------------LFLTDLYKDRKLLNAEE-RISQTVEITKHTVDIEEKG-----VKLKLTIVDTPGFGDAVNNTECWKPITDYI-DQQFEQYFRDESGLNRK----NIQDNRVHCCLYFIPPfgHGLRPVDVEFMRALHEKVNVVPLIAKADCLTPSEVKKLKDRIREEIDKFG-----------IKVY---------------------QFPDCDSDE----------DEE------------------FKQQDKE----------LKESTPFAVIGSNTIVET----------KGQRVRGRLYPWGIVEVENQSHCDFVKLRNMLIRTHMHDLKDVTCDvHYENYRAQCIQQM------------------------------------------------------------------------------------------------------------------------------------------------------------------------------------------
>A0A498LSP0	298	0.250	6.824E-80	118	613	800	219	594	658
----------------------------------------------------------------------------------------------------------------------HTFPGREMPMMDREPDGSTRPH-TPGtPTFTRPMTRSLLGSESELpcrgQLSSMSSLDSPLSPsRPKSPWGrfDPYDSAEDQDKeyvgfatLPNQVhRKsvkkgFAFTLMVAGESGLGKSTLVNSLFLTDLY----------KDRKM-------LNAEERIA---------QTVE---------------------------ITKHTVAIEEKG-----VKLKLTIVDTPGFGDAVNNTESWRAVVDYI-DQQFEQYFRDESGLNRK----NIQDNRVHCCLYFISPfgHGLRPMDVEFMKMLHEKVNIVPVLAKADSLTPLEVRKMKMKIREEIE-------RF----DINIY---------------------QFPECDSDE----------DEE----------------FKLQHQELK------------DSIPFAVIGSN---------VQVES-QGRRFRGRQYPWGVVEVENPAHSDFLKLRNMLVRTHMQDLKDVTREtHYENYRAQCIQNM------------------------------------------------------------------------------------------------------------------------------------------------------------------------------------------
>UPI00071D392D	298	0.237	9.217E-80	119	620	800	343	721	735
-----------------------------------------------------------------------------------------------------------------------PESRREpgHPLCGVGRVPPDEPAdERDARIFSRSRPSDfQQHIAAPPPPSPnrprsPWGQLDPYDSSE----DDKEYVGFATLPNQVHRKSvkkgFDFTLMVAGESGLGKSTLVNSLFLTDMYR---DRKLLNAEERIT-----------------------QTVE---------------------------ITKHVVDIEEKG-----VKLRLTIVDTPGFGDAVNNTECWKPVADYI-DQQFEQYFRDESGLNRK----NIQDNRVHCCIYFISPfgHGLRPLDVEFMRALHQRVNIVPVLAKADTLTPAEVERMKNKIREEIDHYG-----------IRIY---------------------QFPECDSDE----------DEE----------------FKLQDQALK------------ESIPFAVIGSNTVVEA----------KGRRVRGRLYPWGIVEVENPSHCDFVKLRTMLVRTHMQDLKDVTREtHYENYRTQCIQSMTrMvvkernrKRRHP-----------------------------------------------------------------------------------------------------------------------------------------------------------------------------------
>UPI00111BD7A2	297	0.238	1.681E-79	118	613	800	514	888	905
----------------------------------------------------------------------------------------------------------------------FPGSEHCHQPEAKTR--VSRPqilEPRPqAPdLCDDDLefRPTLWSQSSDSQQYFYAPAPLSPSARPRSPWgkldpydsseDDKEYVGFATLPNQVHRKSvkkgFDFTLMVAGESGLGKSTLVNSLFLTDLYRD--RKLLGAEERIM------------------------QTVE---------------------------ITKHAVDIEEKG-----VRLRLTIVDTPGFGDAVNNTECWKPVAEYI-DQQFEQYFRDESGLNRK----NIQDNRVHCCLYFISPfgHGLRPLDVEFMKALHQRVNIVPILAKADTLTPPEVDRKKCKIREEIEHFG-----------IKIY---------------------QFPDCDSDE----------DED----------------FKLQDQALK------------ESIPFAVIGSNTVVEA----------RGRRVRGRLYPWGIVEVENPGHCDFVKLRTMLVRTHMQDLKDVTREtHYENYRAQCIQSM------------------------------------------------------------------------------------------------------------------------------------------------------------------------------------------
>UPI001C4A9B4E	297	0.241	2.271E-79	135	613	800	65	406	470
---------------------------------------------------------------------------------------------------------------------------------------ETEPKAfhRPRPL---DLKQQQHMAAPTPPSPSRPrspwGRLDPYDSDE----DDKEYVGFATLPNQVHRksvkRGFDFTLMVAGEAGLGKSTLVNSLFLT----DLYKDRKLLN---AEERI-------------------LQTVE---------------------------ITKHVVDIEEKG-----VKLRLTIVDTPGFGDAVNNTECWKPVADYI-DQQFEQYFRDESGLNRK----NIQDNRVHCCLYFISPfgHGLRPLDVEFMKALHQRVNIVPVLAKADTLMPSEVDRMKNKIRDEIEQFG-----------IRIY---------------------QFPDCDSDE----------DDD----------------FKLQDQALK------------ESIPFAVIGSNTVVEA----------KGRRIRGRLYPWGVVEVENPAHCDFVKLRTMLVRTHMQDLKDVTREtHYENYRAQCIQSM------------------------------------------------------------------------------------------------------------------------------------------------------------------------------------------
>UPI00155571A3	297	0.242	2.271E-79	135	613	800	112	449	478
---------------------------------------------------------------------------------------------------------------------------------------ELRPFSRP-----RPLDFQQHIAAPAPLSPSRPrspwGKLDPYDSSE----DDKEYVGFATLPNQVHRKSvkkgFDFTLMVAGESGLGKSTLVNSLFLTDMYR---DRKFLSAEERIT-----------------------QTVE---------------------------ITKHVVDIEEKG-----VKLRLTIVDTPGFGDAVNNTECWKPVADYI-DQQFEQYFRDESGLNRK----NIQDNRVHCCLYFISPfgHGLRPLDVEFMRALHQRVNIVPILAKADTLTPSEVERKKSKIREEIEHYG-----------IRIY---------------------QFPECDSDE----------DED----------------FKLQDQALK------------ESIPFAVIGSNTVVEA----------KGRRVRGRLYPWGIVEVENPAHCDFVKLRTMLVKTHMQDLKDVTREtHYENYRAQCIQSM------------------------------------------------------------------------------------------------------------------------------------------------------------------------------------------
>A0A8C4ZZ32	297	0.243	2.271E-79	19	613	800	81	557	626
-------------------LPVGGKEGEPEPEPtgaphaTGAPRPPAACSPAGSAVQETPPPPLKARCSAPETPPPPLTPRRSTPETP---------PPPLIPRRSTpeTPPPPLKARPSA------PET--PPPPLKARPSAPETP---PPPLKARPSAPEtPPPPLKPWRSTRADGDLQPLQLRSQmarqGSLDSPLSPA-SRPRSPwarldpydsPEDQDKEyvgfatlpsqvnrktvkkgftFTLMVTGESGLGKSTLINSLFLTDLYK-------------------------DRKVPNA---------EERILQTVGI-------------------VKHTVGIEEKG-----VRLRLNIIDTPGFGDAVNNTKSWKEVEDYV-DQQFEQYFREESGLNRK----NIQDHRVHCCLYFISPsgHGLRPLDVECMRALHQKVNIVPVLAKADSLTPAEVRTKKLKIRQEIEQFG-----------INIY---------------------QFPECDSDE----------DDE----------------FQLQDQILK------------NSVPFAVIGSN---------LQVES-EGRRFRGRIYPWGLVEVENPEHSDFLLLRNMLVRTHMQDLKDVTREnHYENYRAQCIQSM------------------------------------------------------------------------------------------------------------------------------------------------------------------------------------------
>S9YH98	297	0.223	2.271E-79	90	613	800	4	435	1697
------------------------------------------------------------------------------------------RKTVVILSPLTLAGSPQRSGVAPTG---LANPHRIKRFLEDTDDAELnkfvkdFPGnetchqpeaktWVSGPqiLEPRPQASDlcqddLEFRPpswPQPSDSQQFfSASAPLSPstRPRSPWgkldpydsselygVGPqddkEYVGFATLPNQVHRKSvkkgFDFTLMVAGESGLGKSTLVNSLFLTDLYR---DRKLLSAEERIM-----------------------QTVE---------------------------ITKHAVDIEEKG-----VKLRLTIVDTPGFGDAVNNTECWKPVAEYI-DQQFEQYFRDESGLNRK----NIQDNRVHCCLYFISPfgHGLRPLDVEFMKALHQRVNIVPILAKADTLTPPEVERKKRKIREEIEHFG-----------IKVY---------------------QFPDCDSDE----------DED----------------FKLQDQALK------------ESIPFAVIGSNTVVEA----------RGRRVRGRLYPWGIVEVENPGHCDFVKLRTMLVRTHMQDLKDVTREtHYENYRAQCIQSM------------------------------------------------------------------------------------------------------------------------------------------------------------------------------------------
>UPI00186AF25D	296	0.239	3.067E-79	158	613	800	75	391	455
--------------------------------------------------------------------------------------------------------------------------------------------------------------LSTSSRPRSPwGRLDPYDSSE----DDKEYVGFATLPNQVHRKSmkkgFDFTLMVAGESGLGKSTLINSLFLTDMYRD--RRLLNSEERIM------------------------QTVE---------------------------ITKHTMDIEEKG-----VKLKLTVVDTPGFGDAVNNTECWKPVADYI-DQQFEQYFRDESGLNRK----NIQDNRVHCCLYFISPfgHGLRPLDVEFMRALHHRVNIVPILAKADTLTPNEVEHKKRKIREEIEHFG-----------IQIY---------------------QFPACDSDE----------DEE----------------FKLQDQALK------------DSIPFAVIGSNTVVEA----------KGRRVRGRLYPWGIVEVENPGHCDFVKLRTMLVRTHMQDLKDVTREiHYENYRAQCIQSM------------------------------------------------------------------------------------------------------------------------------------------------------------------------------------------
>A0A2I4AZ54	296	0.244	4.141E-79	137	613	800	76	436	501
-----------------------------------------------------------------------------------------------------------------------------------------TPShLRP-PTAGRAHSdSGSDGSLPQ-SRSVEFELPSPVSPsRPRSPWalfdpynnnedQDKEYVGFATLPNQVHRKSvkkgFDFTLMVAGESGLGKSTLVNSLFLTDLYK---DRKLLNAEERIT-----------------------QTVE---------------------------ITKHTVDIEEKG-----VKLKLTIVDTPGFGDAVNNTECWKTVADYI-DQQFEQYFRDESGLNRK----NIQDNRVHCCLYFISPfgHGLRPLDVEFMKALHEKVNIVPVLAKADTLTPSEVKKKKIKIRDEIEQYG-----------IKIY---------------------QFPDCDSDE----------DED------------------FKQQDLQ-LKVNSSKQLK-ESIPFAVIGSNTVVEA----------KGKRVRGRLYPWGIVEVENTAHCDFITLRNMLVRTHMQDLKDVTREtHYENYRAQCIQSM------------------------------------------------------------------------------------------------------------------------------------------------------------------------------------------
>A0A8J6KQX4	296	0.247	4.141E-79	124	613	800	219	617	727
----------------------------------------------------------------------------------------------------------------------------CHPSEAKTR--VSRPqILEPRPRSPELCDDDLEYRATlwPEPSESQQYICAPaplsPSSRPRSPWgKLDPYDSSEDDKeyvgfatLPNQVHKKSvkkgfdFTLMVAGESGLGKSTLVNSLFLTDLYRD--RKLLGAEERIM------------------------QTVE---------------------------ITKHAVDIEEKG-----VRLRLTIVDTPGFGDAVNNTECWKPVAEYI-DQQFEQYFRDESGLNRK----NIQDNRVHCCLYFISPfgHGLRPLDVEFMKALHQRVNIVPILAKADTLTPPEVDRKKCKVRRA------DG----------------GRESGGLREKMG------YPE--------LWTP-----SSVCQIREEIEHFGIKIYQFPdcdSDEDEDFKLQD-QALK-ESIPFAVIGSNTVVEA----------RGRRVRGRLYPWGIVEVENPGHCDFVKLRTMLVRTHMQDLKDVTREtHYENYRAQCIQSM------------------------------------------------------------------------------------------------------------------------------------------------------------------------------------------
>A0A6P5QKD1	296	0.244	4.141E-79	168	613	800	570	905	969
------------------------------------------------------------------------------------------------------------------------------------------------------------------------GSLWPQPSDSQQYFSAPaPLSPSSRPRSPWgKLDPydsseddkEYvgfatlpnqvhrksvkkgfdFTLMVAGESGLGKSTLVNSLFLTDLYRD--RKLLGAEERIM------------------------QTVE---------------------------ITKHAVDIEEKG-----VRLRLTIVDTPGFGDAVNNTECWKPVAEYI-DQQFEQYFRDESGLNRK----NIQDNRVHCCLYFISPfgHGLRPLDVEFMKALHQRVNIVPILAKADTLTPPEVDRKKCKIREEIEHFG-----------IKIY---------------------QFPDCDSDE----------DED----------------FKLQDQALK------------ESIPFAVIGSNTVVEA----------RGRRVRGRLYPWGIVEVENPGHCDFVKLRTMLVRTHMQDLKDVTREtHYENYRAQCIQSM------------------------------------------------------------------------------------------------------------------------------------------------------------------------------------------
>UPI00090757F8	295	0.247	5.592E-79	135	613	800	116	453	517
---------------------------------------------------------------------------------------------------------------------------------------ELKPFSQPQPldLQQRIMAP---TPASPSRPRSPWGKLDPYDSSE----DDKEYVGFATLPNQVHRKSvkkgFDFTLMVTGESGLGKSTLVNSLFLTDMYKD--RKHLNAEERIM------------------------QTVE---------------------------ITKHVVDIEEKG-----VKLRLTIVDTPGFGDAVNNTECWKPVSDYI-DQQFEQYFRDESGLNRK----NIQDNRVHCCLYFISPfgHGLRPLDVEFMRALHQRVNIVPVLAKADTLTPSEVERKKSKIREEIGHYG-----------IRIY---------------------QFPDCDSDE----------DED----------------FKLQDQALK------------ESIPFAVIGSNTVVEA----------KGRRVRGRLYPWGIVEVENPTHCDFVKLRTMLVRTHMQDLKDVTREtHYENYRAQCIQSM------------------------------------------------------------------------------------------------------------------------------------------------------------------------------------------
>A0A4Y2HHR6	295	0.236	7.552E-79	79	631	800	34	489	600
-------------------------------------------------------------------------------SSPSDSGSGGSREitTIFKPFSVTTaPSSPstvhpeSSSVSSSTPPYRFASierlvqrqKIYDSNNLPVVAHFDDTPVeytyslsqkremffrdnSTPPPPTANVLPnvpaSFapsvnNFTPASQLYNSSNKENTSTTYAKEISVKDMDGYVGFANL--PNQIyRKavkkgFEFTLMIVGEAGLGKSTLINSMFLTDIYS--NEYPGP------------SLRPKKTT----------QVE----------------------------TTK--VLLKENG-----VNLHLTVVDTPGFGDAVDNSECWQPITDFIEN-KYEEFLNGESRVHR----SFEPDSRVHCCLYFIAPsgHGLKPLDVEFMKRLHDKVNIIPVLAKADTMTPEECAVFKRTIMGEIAK-----------HKIKIYDFPDCE-------------------GDDD-----------EENKML-----------------------------KRLKDRV-PFAVVGSNTVIEV----------NGKRLRGRKYPWGVAEVENMEHCDFIALRNMLIRTHMQDLKDVTNNvHYENYRCRKL--AAFTNDGKPVRISNKNPLA------------------------------------------------------------------------------------------------------------------------------------------------------------------------
>A0A8D0BNQ0	295	0.242	1.020E-78	138	613	800	45	383	447
------------------------------------------------------------------------------------------------------------------------------------------PPPTPPPLTPP--PPQQHHMAA----------LAPMSPsRPRSPWgrldpyesdeDDKEYVGFSTLPSQVHRKSvkkgFDFTLMVAGESGLGKSTLVNSLFLTDLYK---DRKLLSAEERIM-----------------------QTVE---------------------------ITKNVVDIEEKG-----VKLRLTIVDTPGFGDAVNNTECWKPVADYV-DQQFEQYFRDESGLNRK----NIQDNRVHCCLYFISPfgHGLRPLDVEFMRALHQRVNIVPVLAKADTLMPLEVERMKKRIRGEIEQFG-----------IRIY---------------------QFPDCDSDE----------DED----------------FKLQDQALK------------ESIPFAVIGSNTVVES----------KGRRIRARLYPWGIVEVENPGHCDFVKLRTMLVRTHMQDLKDVTREtHYENYRAQCIQSM------------------------------------------------------------------------------------------------------------------------------------------------------------------------------------------
>L5JQT8	295	0.240	1.020E-78	123	613	800	37	405	1644
---------------------------------------------------------------------------------------------------------------------------YHQPEAKTRVSRPQVSEPRPqAPdLNEDDLEFRTPSwpQPSDSQQYCSASAPLSPSARPRSPWgkldpydsseDDKEYVGFATLPNQVHRKSvkkgFDFTLMVAGESGLGKSTLVNSLFLTDLYR---DRKLLSAEERIM-----------------------QTVE---------------------------ITKHAVDIEEKG-----VRLRLTIVDTPGFGDAVNNTECWKPVAEYI-DQQFEQYFRDESGLNRK----NIQDNRVHCCLYFISPfgHGLRPLDVEFMKALHQRVNIVPILAKADTLTPLEVERKKRKIREEIE----------LFG-IKVY---------------------QFPDCDSDE----------DED----------------FKLQDQALK------------ESIPFAVIGSNTVVEA----------RGRRVRGRLYPWGIVEVENPGHCDFVKLRTMLVRTHMQDLKDVTREtHYENYRAQCIQSM------------------------------------------------------------------------------------------------------------------------------------------------------------------------------------------
>A0A8C1SGW3	294	0.245	1.859E-78	158	613	800	28	345	409
--------------------------------------------------------------------------------------------------------------------------------------------------------------ASDEQDSVPAS---PEpRANEVEKDQDKEYVGFATLPNQVHRKSvkkgFDFTLMVAGESGLGKSTLVNSLFLTDLYK---DRKLLNAEERIT-----------------------QTVE---------------------------ITKHTVDIEEKG-----VKLKLTIVDTPGFGDAVNNTECWKSVADYI-DQQFEQYFRDESGLNRK----NIQDNRVHCCLYFISPfgHGLRPLDVEFMKALHEKVNIVPVLAKADTLTPTEVKRKKIKIREEIEQYG-----------IKIY---------------------QFPDCDSDE----------DED------------------FKQQDQE----------LKDCIPFAVIGSNTVVEA----------KGKRVRGRLYPWGIVEVENPAHCDFVKLRNMLVRTHMQDLKDVTREtHYENYRAHCIQSM------------------------------------------------------------------------------------------------------------------------------------------------------------------------------------------
>A0A7R9F3V6	294	0.249	1.859E-78	119	631	800	16	418	551
-----------------------------------------------------------------------------------------------------------------------PSSGVSGGTAAPPATAPSpaiTPSSTPTPLA---LKEALAKRAAERSETNHAvvnnsednkERYSSKAERdkvPErRTKELDGYVGFANLPNQVYRkavkRGFDFTLMVVGESGLGKSTLINSMFLADIYS--NEYPGPSHRIKKTV----------------------QV---------------ETS---------------KVLLRENG-----VNLTLTIVDTPGFGDAVDNSNCWQPVIDYIES-KYEEYLNAESRVNRK----TLVDSRVHCCLYFIAPsgHGLKPLDVEFMQRLHDKVNIIPAIAKADTMTPDECSHFKKQ--ASL----INCC--------SIYCF-------------------KLSFY------------------LI-ILNEISQHKIKIYEFPDtEDDEESKL--NKILKDRV-PFAVVGSNTVIEV----------DGKKVRGRKYPWGVAEVENLEHCDFIALRNMLIRTHLQDLKDVTNNvHYENFRCRKL--AGLGTDGKPARISNKNPLA------------------------------------------------------------------------------------------------------------------------------------------------------------------------
>UPI001AAD8847	294	0.234	1.859E-78	138	618	800	219	581	640
------------------------------------------------------------------------------------------------------------------------------------------PHVEPELLSVR-------HIKEDIDEGKNSSQTLPLRPSG---WGCPplvPPPSPSRPKSPWgKLDPydsseedreyvgfatlpnqvhrkyvkkgFEFTLMVAGETGLGKSTLINSLFLTDLY---------------------------RGRLLVSP---------EERVTQTVEIVKQT-----------------VDIQEKG-----VRLRLTVVDTPGFGDAINNEECWKPVADYI-DQQFEQYFRDESGLNRK----NLQDTRVHCCLYFLSPlgHGLRPLDVEFLRALQDRVNIVPILGKADTLTPKELIQKKQRIREELDYFG-----------IQIY---------------------QFPDCDSDQ----------DED------------------FKVQDME----------LKKSIPFAVIGSNTVVEV----------NGKRVRGRLYPWGVVEVENEKHCDFVKLRTMLIRTHMQDLKDVTREtHYENYRAQCIQSLTQRVV-------------------------------------------------------------------------------------------------------------------------------------------------------------------------------------
>UPI0015E10B1B	293	0.249	3.388E-78	141	613	800	241	596	663
---------------------------------------------------------------------------------------------------------------------------------------------HPhAPSNLRPHV---AHRAqadsgsdSSLQQGRKVDFELPApvSPtRPKSPWarfdpychnedHGKDYVGFATLPNQVHRKSvkkgFDFTLMVAGESGLGKSTLVNSLFLTDLYK---DRKLLNAEERIT-----------------------QTVE---------------------------ITKHTVDIEEKG-----VKLKLTIVDTPGFGDAVNNTECWKSVADYI-DQQFEQYFRDESGLNRK----NIQDNRVHCCLYFISPfgHGLRPLDVEFMKALHEKVNIVPVLAKADTLTPSEIEKKKIKMREEIE----------LCG-IKIY---------------------QFPDCDSDE----------DEE------------------FKQQDL---------ALK-ESIPFAVIGSNIVVEA----------KGKKVRGRQYPWGIVEVENAAHCDFVKLRNMLVRTHMQDLKDVTREtHYENYRAQCIQSM------------------------------------------------------------------------------------------------------------------------------------------------------------------------------------------
>UPI00038E94B8	293	0.243	3.388E-78	118	613	800	551	925	989
----------------------------------------------------------------------------------------------------------------------FPGSESCRPPEAKTRMSrPQIPESRPqAPdlyeddLELRP-PSWP--QASDIQQYFcAPTPLSPST-RPRSPWgkldpydsseDDKEYVGFATLPNQVHRKSvkkgFDFTLMVAGESGLGKSTLVNSLFLTDLYRD--RKLLNAEERIM------------------------QTVE---------------------------ITKHAVDIEEKG-----VRLRLTIVDTPGFGDALNNTECWKPVAEYI-DQQFEQYFRDESGLNRK----NIQDNRVHCCLYFISPfgHGLRPLDVEFMKALHQRVNIVPILAKADTLTRPEVDLKKRKIREDIEHFG-----------IKIY---------------------QFPDCDSDE----------DED----------------FKLQDQALK------------ESIPFAVIGSNTVVEA----------RGRRVRGRLYPWGIVEVENPGHCDFVKLRTMLVRTHMQDLKDVTREtHYENYRAQCIQSM------------------------------------------------------------------------------------------------------------------------------------------------------------------------------------------
>UPI00196489D1	293	0.246	4.575E-78	136	613	800	48	397	463
----------------------------------------------------------------------------------------------------------------------------------------LRP---PVSGKAGhepVLDSEQRYRG--QLNSQMP--VAPPSPsRPKSPWarFDPYDSAEDQDKeyvgfatLPNQVhRKsvkkgFDFTLMVAGESGLGKSTLVNSLFLTDLYK---DRKLLNAEERIT-----------------------QTVE---------------------------ITKHTVDIEEKG-----VKLKLTIVDTPGFGDAVNNTECWKSVADYI-DQQFEQYFRDESGLNRK----NIQDNRVHCCLYFISPfgHGLRPLDVEFMRALHEKVNIVPILAKADTLTPSEVKKKKMKIREEIEQYS-----------IKIY---------------------QFPDCDSDE----------DDE------------------FKQQDQE----------LKESIPFAVIGSNTVVEA----------KGKRVRGRLYPWGIVEVENSAHCDFVKLRNMLVRTHMQDLKDVTREtHYENYRAQCIQSM------------------------------------------------------------------------------------------------------------------------------------------------------------------------------------------
>A0A6J2W433	293	0.243	4.575E-78	122	613	800	41	414	478
--------------------------------------------------------------------------------------------------------------------------GRDTPVMdresegSARPHTPGTPTfMRSCGMVRSFLGSEPDH-LRRGQLSSASSLDSPLSPsRPKSPWGrfDPYDSAEDQDKeyvgfatLPNQVhRKTVkkgfaFTLMVAGESGLGKSTLVNSLFLTDLYK-------------------------DRKVPNAEERIAQTVH----------------------------ITKHTVSIEEKG-----IKLRLTIVDTPGFGDAVNNTESWKPIEDYI-DQQFEQYFRDESGLNRK----NIQDNRVHCCLYFISPygHGLRPMDVEFMKALHEKVNIVPVLAKADSLTPAEVRRKKLKIREEIEKFG-----------INIY---------------------QFPECDSDE----------DEE------------------FKRQDQE----------LKDSIPFAVIGSNVIVEN----------KGKRFRCRQYPWGMVEVENPAHSDFLKLRNMLVRTHMQDLKDVTREtHYENYRAQCIQSM------------------------------------------------------------------------------------------------------------------------------------------------------------------------------------------
>UPI001885D78E	293	0.241	4.575E-78	141	613	800	129	482	549
---------------------------------------------------------------------------------------------------------------------------------------------RPHtPSGLRPLvagRAQLESGCEPSLPPSVDFDLpFPISPsRPKSPWarFDPYSNnedqdkeyvGFATLPNQVHRKSvkkgFDFTLMVAGESGLGKSTLVNSLFLTDLYKD--RRLLNAEERIM------------------------QTVE---------------------------ITKHTVDIEEKG-----VKLKLTIVDTPGFGDAVNNTECWKPVADYI-DQQFEQYFRDESGLNRK----NIQDNRVHCCLYFISPfgHGLRPLDVEFMKALHEKVNIVPVLAKADTLTPSEVKKKKIKIREEIE----------LYG-IKIY---------------------QFPDCDSDE----------DDD------------------FKQQDQE----------LKDSIPFAVIGSNTVVEA----------KGKRVRGRLYPWGIVEVENSAHCDFVKLRNMLVRSHMQDLKDVTREtHYENYRAHCIQNM------------------------------------------------------------------------------------------------------------------------------------------------------------------------------------------
>A0A7R9AUJ4	292	0.269	6.176E-78	188	610	800	82	418	505
--------------------------------------------------------------------------------------------------------------------------------------------------------------------------------------------GFATLPEQVHRksvkRGFDFTLMVVGESGLGKSTLVNSLFLSDLYKDrkipdaIGKSILLSQILLPVQAIRICTDYTD----VW------RLSNLSCITSLGSIL---TI--QFRvLSSERVekTTSIEKktmDIEERG-----VKLRLTVVDTPGFGDAINCEDSWRACCGYIDE-QFRQYFTDESGLNRK----NIQDNRVHCCLYFVPPygHGLRQIDVEFMRRLHRKVNIVPVLAKADTLTSQEVKRLKERVMVDIEE-----------NKIQIY---------------------QFPECDSDE----------DED------------------FKQQDRE----------LKACVPFAVVGSNTVLEV----------AGKRIRGRQYPWGVVEVENPQHSDFIKLRTMLISTHMQDLKDVTQDvHYENFRAQCI---------------------------------------------------------------------------------------------------------------------------------------------------------------------------------------------
>A0A671X2T7	292	0.237	6.176E-78	91	613	800	34	449	540
-------------------------------------------------------------------------------------------EDTQFPFAMRdlppvsQPGdqhqTPGHQASVTREAGGTAPNGR----LPSLPGTPTlpRPVPcHPAdsppvpPRAhrVRPDAEFSPIPLRRQLVSQVSLDC-PPSPssRPHSPWgrsdpyDSPedqdkEYVGFATLPNQVHRktvkKGFTFTLMVAGESGLGKSTLVNSLFLTDIYK-------------------------DRKVPNAQ-ERIDQTVD---------------------------IIKHTVGIEEKG-----IKLRLTIIDTPGFGDAVNNTECWKEIEDYI-DQQFEQYFRDESGLNRR----NIQDNRVHCCLYFISPfgHGLRPLDVEFMKALHEKVNIVPVLAKADSLTYSEICRKKRKIREQIKQFG-----------INIY---------------------QFPECDSDE----------EED------------------FKKQDQ----------ILKDSIPFAVIGSN---------VQVESK-GRRCRGRAYPWGVVEVEDPAHSDFLLLRNMLVRTHMQDLKDVTQEtHYENYRAECIQNM------------------------------------------------------------------------------------------------------------------------------------------------------------------------------------------
>UPI001EEB465B	292	0.250	6.176E-78	18	631	800	165	659	773
------------------GLPTTAHPPSTSSSSSSTSSFTSA--TNVAIGESLALQSKREMFFKSDTLPA-GAGLSssaTASTANNATPASSAtgaqqpvgniaslKESLLANKenhttATTTTGGPQTSSSSAT----LTGSISNNSSHGSV------PGLASTGSKVEALKRELTDDSSSSSSSTSNrvilrDRLaekgpAPSPPVINKTREVDYVG-FANLPNQVYRRavkkGFEFTLMVVGESGLGKSTLINSMFLADIYSP--EYPGPSHRIKKTV----------------------QV-------------------EQ-----------CQALLKENG-----VNLTLTVVDTPGFGDAVDNSNCWQPIVDYIES-KYEEYLNAESRVQRQP----MRDHRVHVCLYFIQPsgHGLKPLDIEFMKRLHDKVNIIPVLAKADTMTPDECTYFKKQVLNEIAQ-----------HKIKIYEFPD-----------------------------------VDDEELRKS--------------------------QRALRERV-PFAVVGSNTVVEV----------DGRKIRGRRYPWGVVEVENMEHCDFIALRNMLIRTHMTDLKEVTNNvHYENFRCRKLAGVGVTASDgtlgKSNRISNKNPLA------------------------------------------------------------------------------------------------------------------------------------------------------------------------
>F1QHM4	292	0.258	8.337E-78	124	613	800	37	406	476
----------------------------------------------------------------------------------------------------------------------------ENQTMDRQPDGSTAPH-TPGtPTTTRPInRSFL---GSEQELFRR-GQLssvssldSPLSPsRPKSPWarFDPYDSAEDQDKeyvgfatLPNQVhRKsvkkgFAFTLMVAGESGLGKSTLVNSLFLTDLYKD--------------RKMP---NAEERIA---------QTVE---------------------------ITKHTVAIEEKG-----VKLRLTIVDTPGFGDAVNNTESWRAIVDYI-DQQFEQYFRDESGLNRK----NIQDNRVHCCLYFISPfgHGLRPIDVEFMKILHEKVNIVPVLAKTDSLTPEEVRKMKMKIREEIE-------RF----DIMIY---------------------QFPECESDE----------EDE----------------FKLQQQELK------------DSVPFAVIGSN---------VQVES-QGRRFRGRQYPWGLVEVENPEHSDFLKLRNMLVRTHMQDLKDVTREtHYENYRAQCIQNM------------------------------------------------------------------------------------------------------------------------------------------------------------------------------------------
>A0A6J1QCY6	292	0.256	8.337E-78	136	632	800	982	1362	1421
----------------------------------------------------------------------------------------------------------------------------------------DRPVdSAPAQVEAGRTKRGIHEREPPSAVVRFGRHLAAYARRPTE---APlDSTIMSGDRdyigfatLPEQVhrksvkRGFEFTLMVLGETGLGKSTLINSLF----LGDLYKD----------RRIP------DAAERVA----------------------KTTSIE-----------KKTMDIEERG-----VRLRLTIVDTPGFGDAVNCEDTWKACSAYIDE-QFRQYFTDESGLNRK----NIQDNRVHCCLYFIPPygHGLRQIDLEVLRRLHRKVNVVPVIAKADTLTTHEVKKLKERILADIEE-----------HEIQIY---------------------QFPDCDSDE----------DEE------------------FKQQDKE----------LKACIPFAVVGSSTVLEV----------AGRKVRGRQYPWGVVEVENPKHSDFVKLRTMLISTHMQDLKDVTQDvHYENFRAQCIsqisqqairERSKLKRdsgPHFENSISDTDRLLL-----------------------------------------------------------------------------------------------------------------------------------------------------------------------
>A0A6P5AXC0	291	0.259	1.125E-77	156	607	800	3	320	388
------------------------------------------------------------------------------------------------------------------------------------------------------------HRQSAREAIRTSGFFSDDRIASskqFVNPEQPGYVGFANLPNQVHRKSvkkgFEFTLMVVGESGLGKSTLINSLFLT--------DLYP------EREIP-------GAAE-------------KIEQTVKIDAS-------------------TVEIEERG-----VKLRLTVVDTPGYGDAINSKDCFKPILSYIDD-QFERYFHDESGLNRR----NIVDNRVHCCFYFISPygHGLKPLDVEFMKALHHKVNIVPVIAKADTLTPKEVRALKARILEEIAQHG-----------IKIY---------------------QMPDCDSDE----------DED------------------FKE----------QCRLLKAAVPFAVVGSNQMIEV----------KGKKVRGRLYPWGVVEVENPEHCDFIKLRTMLI-THMQDLQEVTQDvHYENYRA------------------------------------------------------------------------------------------------------------------------------------------------------------------------------------------------
>A0A6P9C348	291	0.241	1.519E-77	141	613	800	948	1280	1343
---------------------------------------------------------------------------------------------------------------------------------------------RPHPL---DLKQQ--HMAAPAPPS-------PSRPRsPwgrLDPYESDeddkEYVGFATLPNQVHRKSvkkgFDFTLMVAGESGLGKSTLVNSLFLTDLYK---DRKHLNAEERIV-----------------------QTVE---------------------------ITKHVVDIEEKG-----VKLRLTIVDTPGFGDAVNNTECWKPVADYI-DQQFEQYFRDESGLNRK----NIQDNRVHCCLYFISPfgHGLRPLDVEFMKALHQRVNIVPVLAKADTLMPSEVERMKCKIRDEIDRFG-----------IRIY---------------------QFPDCDSDE----------DEE------------------FKQQDE---------ALK-DSIPFAVIGSNTIVEM----------KGKRIRGRLYPWGIVEVENPMHCDFVKLRTMLVRTHMQDLKDVTREtHYENYRAQCIQSM------------------------------------------------------------------------------------------------------------------------------------------------------------------------------------------
>A0A3Q3VRM9	291	0.247	2.050E-77	178	613	800	6	306	370
----------------------------------------------------------------------------------------------------------------------------------------------------------------------------------HTMKDEDkDYVGFATLPNQVQRKSvkkgFDFTLMVAGESGLGKSTMINSLFLTDLYKDRM--LLNAEER------------------------ISQTVE---------------------------ITKHTVDIEEKG-----VKLRLNIVDTPGFGDAINNSECWKPLVDYI-NQQFEQYFRDESGLNRK----NIQDNRVHCCLYFISPlgHGLRPVDVEFMKVLHEKVNLVPVLAKTDTLIPSEVEKMKTKIREEIE----------LYG-IKIY---------------------QFPDCDSDE----------DED------------------FKQQDTE----------LKQSIPFAVIGSNTVVEV----------NGKRVRGRLYPWGIVEVENSQHCDFVKLRNMLIRTHMQDLKDVTREtHYENYRAQCIQSM------------------------------------------------------------------------------------------------------------------------------------------------------------------------------------------
>A0A821M096	291	0.239	2.050E-77	172	618	800	44	364	423
----------------------------------------------------------------------------------------------------------------------------------------------------------------------------PSPSRPKSPWgKLDPYDSSEEEReyvgfatLPNQVHRKYvkkgfeFTLMVAGESGLGKSTLINSLFLTDLY---------------------------QGRQLPSP---------EERVTQTIEIVKQT-----------------VDIQEKG-----VRLRLTIVDTPGYGDAVNNDECWKPVADYI-DQQFEQYFRDESGLNRK----NLQDTRVHCCLYFLSPlgHGLRPLDIEFLRALHDRVNIVPILGKADSLTPTELVQKKERIREELDHYG-----------IRIY---------------------QFPECDSDQ----------DED------------------FKFQDME----------LKKSIPFAVIGSNTIVEK----------NGKRVRGRLYPWGVVEVENEQHCDFVKLRTMLIRTHMQDLKDVTREtHYENYRAQCIQSLTQRVV-------------------------------------------------------------------------------------------------------------------------------------------------------------------------------------
>UPI000C6F88DF	291	0.247	2.050E-77	91	613	800	32	440	506
-------------------------------------------------------------------------------------------EDTQFPFAMRdlPPVSPghQAPVNREADGTGTATNGRLPSLPGTPPLHrpipCLlgSPIVPPRPNRVGVDAEFQPLPLRRQLVS-QVSLDSPLSPasRPRSPWgrfdpyDSPedqdkEYVGFATLPNQVHRktvkKGFTFTLMVAGESGLGKSTLINSLFLTDLYK---DRKVPNAEER----IN-------------------QTVD---------------------------IVKHTISIEEKG-----IKLRLSIIDTPGFGDAIDNTESWKQIEDYI-DQQFEQYFRDESGLNRR----NIQDNRVHCCLYFISPfgHGLRPLDVECMRALHEKVNIVPILAKADSLTEAEVCRKKMKIREDIRQFG-----------INIY---------------------QFPECDSDE----------DED------------------FQRQDQ----------LLKDSIPFAIIGSN---------VQVESK-GRKFRGRVYPWGVVEVENPAHSDFLLLRNMLVRTHMQDLKDVTREtHYENYRAQCIQNM------------------------------------------------------------------------------------------------------------------------------------------------------------------------------------------
>UPI000F5DE842	291	0.258	2.050E-77	112	613	800	82	460	541
----------------------------------------------------------------------------------------------------------------TVPNERLPSlPGTPPPPSAITYHAPDSPTVPPRPNCARWDAEFQPVLLRRQLVSQVSMDC-PLSPasRPQSPWSrfNPYDSPEDREKeyvgfatLPNQVhRKsvkkgFAFTLMVAGESGLGKSTLINSLFLTDLYK-------------------------DRKVPNAQ-ERIDQTVD---------------------------IVKHTVSIEEKG-----IRLRLTIIDTPGFGDAINNTECYKPIEDYI-SQQLEQYFRDESGLNRR----NIQDNRVHCCLYFISPfgHGLRPLDVEYMKALHEKVNIVPVLAKADSMTEEELRRKKMKIREEIK----------LFG-INIY---------------------QFPECDSDE----------DED----------------F------------QKQDQMLKDSIPFAVIGST---------VQAEIK-GRKVRARVYPWSPVEVEDPAHSDFLLLRDMLVRTHMQDLKDVTQEiHYENYRAQCIQNM------------------------------------------------------------------------------------------------------------------------------------------------------------------------------------------
>UPI000A1C41C0	290	0.248	2.767E-77	88	613	800	29	445	513
----------------------------------------------------------------------------------------SNREDVQCPFAMR-DLPPS---GLSEDVQSIP----QNPTSVINYGAeaingrlssqPGTPSlVRPAPLSlsgspVVPRRSSRSGSDAEFSPGfrRQLvshGSLdSPLSPssRPRSPWgrfdpyDSPedqdkEYVGFATLPNQVHRktvkKGFTFTVMVAGESGLGKSTLINSLFLTDMYK---DRKVPNAEER-----------------------ISQTVD---------------------------IVKHTVSIEEKG-----IKLRLTIIDTPGFGDAVNNSESWKHLEDYI-DQQFEQYFRDESGLNRR----NIQDNRVHCCLYFISPygHGLRPIDVQCMKALHEKVNIIPILAKADSLTAAERHKKKMKIREEIKQFG-----------INIYQFL---------------------EYDSDE----------DED-------LKRHDQI---------------------LKDSIPFAIIGSN---------IQVESK-GRRIRGRLYPWGVVEVENPAHSDFLLLRNMLVRTHMQDLKDVTREsHYENYRAQCIQSM------------------------------------------------------------------------------------------------------------------------------------------------------------------------------------------
>A0A6P4ZAE5	290	0.267	3.735E-77	188	631	800	29	342	448
--------------------------------------------------------------------------------------------------------------------------------------------------------------------------------------------GFANLPNQVYRkavkRGFEFTLMVVGESGLGKSTLVNSLFMTDLYS---PSEYP--------------------GP-------SQ----RITKTVKV----ETS---------------RVLVKEGG-----VQLQLTIVDTPGFGDAVDNSNCWKPITDHI-EQRFEDYLNSESRVNRR----TMPDNRVHACLYFIGPtgHGLKPLDIEFMKRLHDKVNIIPLIAKADTMTPEECTQFKKKILQEIKE-----------NKIQIYEFPEGE----DE----------------------------EDNKL-----------------------------NKKLRERI-PFAVVGSNTLLEI----------NGRKVRGRQYPWGVAEVENMDHCDFITLRNMLIRTHMQDLKDVTNNvHYENYRCQKLAgitaTNGTekGKPaggNPSRPSASRNPLA------------------------------------------------------------------------------------------------------------------------------------------------------------------------
>UPI00141A5D02	290	0.229	3.735E-77	136	613	800	46	407	471
----------------------------------------------------------------------------------------------------------------------------------------TEPEMF--PSAAL--------RTLPDEASEEKEQKGFHRPRPldlkqHQHMAAPTPPSPSRPRSPWgRLDPYEsdeddkeyvgfatlpnqvhrksvkkgfdFTLMVAGEAGLGKSTLVNSLFLT----DLYKDRKLLN---AEERI-------------------LQTVE---------------------------ITKHVVDIEEKG-----VKLRLTIVDTPGFGDALNNTECWKPVADYV-DQQFEQYFRDESGLNRK----NILDNRVHCCLYFISPfgHGLRPLDVEFMKALHQRVNIVPVLAKADTLMPSEVERMKNKIRDEIDQFG-----------IRIY---------------------QFPECDSDE----------DED----------------FKLQDQALK------------ESIPFAVIGSNTVVET----------KGRRIRGRLYPWGIVEVENPLHCDFVKLRTMLVRTHMQDLKDVTREtHYENYRAQCIQSM------------------------------------------------------------------------------------------------------------------------------------------------------------------------------------------
>UPI001ED86586	290	0.245	3.735E-77	91	613	800	32	448	517
-------------------------------------------------------------------------------------------EDSHFPFAMRdlpplsQPGelhqIPghQAPVNHeaegawTTPNGRLPSlPGTPPPPRHIPCHSVGSPTV-P-PRSNRVRP----DAEFQLQPLRQLvSQVSmdcPSSPssRPQSPWcrfdpyDSPedqdkEYVGFATLPNQVHRktvkKGFTFTLMVAGESGLGKSTLINSLFLTDLYK-------------------------DRKVPNAQ-ERISQTVD---------------------------IVRHTVSIEEKG-----IKLRLTIIDTPGFGDAVNNAECWKPIEDYI-DQQFEQYFRDESGLNRR----NIQDNRVHCCLYFISPfsHGLRPLDVECMKALHEKVNIVPVLAKADSLTQAEVRRKKMKIREEIKQFG-----------INIY---------------------QFPEYDSDE----------DED------------------FNKQDQ----------MLKNSIPFAVIGSN---------VQVESK-GRRFRGRAYPWGVVEVEDPVHSDFLLLRNMLVRTHMQDLKEVTQEtHYENYRAECIHKM------------------------------------------------------------------------------------------------------------------------------------------------------------------------------------------
>UPI0004572979	289	0.236	5.041E-77	180	613	800	2	306	374
------------------------------------------------------------------------------------------------------------------------------------------------------------------------------------LWrETPVqdqekeYVGFATLPSQVHRKSvkkgFDFTLLVAGESGLGKSTLVNSLFLTDLYNDK------KFLNSEERIT--------------------QTVE---------------------------ITKHTVEIEEKG-----VRLRLTIVDTPGFGDAVNNKECWRPVADYV-DQQFEQYFRDESGLNRR----NILDNRVHCCLYFISPfgHGLRPMDVEFMRAVHDKVNIVPILAKADTLTPAEVRKMKPKIRQEIESFG-----------IKIY---------------------QFPDCDSDE----------DEE------------------FKQQDKE----------LKESIPFAVIGSNTVVEA----------KGRRIRGRLYPWGIVEVENPAHCDFVKLRNMLIRTHMQDLKDVTRDtHYENYRAQCIQSM------------------------------------------------------------------------------------------------------------------------------------------------------------------------------------------
>W5LLD9	289	0.239	5.041E-77	118	613	800	9	383	445
----------------------------------------------------------------------------------------------------------------------HTFPGREMPLMdrepdgSARPHTPGTPTfMRPIGRNLLGSEPELLRRC---QLSSTSSLESPLSPsRPRSPWrFDPYDSIEDQDReyvgfatLPNQVhRKsvkkgFAFTLMVAGESGLGKSTLINSLFLTDLY----------KDRKM-------LNAEERI---------TQTVE---------------------------IIKHTIGIEEKG-----VKLKLTIVDTPGFGDAVNNTESWRPIVDFV-EQQFEQYFRDESGLNRK----NIQDNRVHCCLYFISPygHGLRPIDVEFMKALHEKVNIVPVLAKADCLTPAELSLKKIKIREEIERFGI--------H---IY---------------------QFPDCDSDE----------DEE----------------FKLQDQELK------------ESIPFAVVGSNILVES----------KGRRFRGRTYPWGVVEVENPAHSDFLKLRNMLVRTHMQDLKDVTREtHYENYRAQCIQKM------------------------------------------------------------------------------------------------------------------------------------------------------------------------------------------
>UPI001BD437C9	289	0.250	5.041E-77	125	613	800	83	444	512
-----------------------------------------------------------------------------------------------------------------------------HPIPCYPAGSPTTPTrpnrmginteFHPPPLR-RQVVTQvsLDSPLSPSSRPRSPwGRFDPYD-SPED--QDKEYVGFATLPNQVHRktvkKGFTFTLMVVGESGLGKSTLINSLFLTDLN----------KERK---------------VPNAQ-ERIDQTVD---------------------------IVKHTVSIEEKG-----IKLRLSIIDTPGFGDAINNTESWKPIEDYI-DQQFEQYFRDESGLNRR----NIQDNRVHCCLYFISPfgHGLRPLDVECMKALHEKVNIVPVLAKADSLTQEEVYRKKMQIREEIKQFG-----------INIY---------------------QFPECDSDE----------DED------------------FKNQDQ----------ILKDSIPFAVIGSN---------VQVESK-GRRFRGRIYPWGVVEVEDPAHSDFLLLRNMLVRTHMQDLKDVTREtHYENYRAQCIQNM------------------------------------------------------------------------------------------------------------------------------------------------------------------------------------------
>UPI001888D2A7	289	0.244	6.803E-77	173	635	800	9	334	369
-----------------------------------------------------------------------------------------------------------------------------------------------------------------------------RAPRTEDA-QEKDYVGFATLPNQVHRKSvkkgFDFTLMVAGESGLGKSTLVNSLFLTDLHK---DRKLLNAEER-----------------VA------QTVE---------------------------ISRHTVDIEEKG-----VKLRLTIVDTPGFGDAVNNSECWRPVSEYI-EQQFEFYFRDESGLNRK----NIQDHRVHCCLYFIPPfgHGLRPVDVEFMKALQEKVNVVPLIAKADCLTPPEVKRLKEKLREEIDEYG-----------IKVY---------------------QFPDCDSDE----------DDE------------------FKRQDRE----------LKASCPFAVIGSNTVVEA----------RGQRVRGRLYPWGIVEVENPSHCDFVKLRTMLIRTHMHDLKDVTSEgHYESYRAQCIHALS-GRMNPDRRVqSPLPPPPLSSP--------------------------------------------------------------------------------------------------------------------------------------------------------------------
>UPI001CB7E3E9	289	0.240	6.803E-77	168	613	800	103	409	477
------------------------------------------------------------------------------------------------------------------------------------------------------------------------GKLDPYDSSEDQDKE---YVGFATLPNQVHRKSvkkgFDFTLLVAGESGLGKSTLVNSLFLT----DLYKDR--KFLNTEERIT--------------------QTVD---------------------------ITKHSVEIEEKG-----VRLRLTIIDTPGFGDAINNQECWKPIADYI-DQQFEQYFRDESGLNRK----NIVDNRIHCCLYFISPfgHGLRPLDVEFMKAVHNKVNIVPLLAKADTLTPAEVSKMKPKIREEIKFYG-----------IKIY---------------------QFPECDSDE----------DEE------------------FKRQDQE----------LKDSIPFTVIGSNTVVEA----------KGRRVRGRLYPWGIVEVENPAHCDFVRLRNMLIRTHMQDLKDVTRDvHYENYRAQCIQSM------------------------------------------------------------------------------------------------------------------------------------------------------------------------------------------
>UPI00159C6864	289	0.250	6.803E-77	91	613	800	30	448	517
-------------------------------------------------------------------------------------------EDTQFPFAMRdlpavsQPGDqhqePghQMSVNHGAEGPRATTNGRRPSLPGTPPPA--RPI--PClPTTDSPTAPQRPHRAgvdSGFQPLPLRKQLisqtsldstGSSVSRPHSPWgrfdpyDSPedqdkEYVGFATLPNQVHRktvkKGFTFTLMVAGESGLGKSTLINSLFLTDLYK---DRKVPNAEER-----------------------ISQTVD---------------------------IIKHTVSIEEKG-----IKLRLTIIDTPGFGDAVNNSESWKHIEDYIDE-QFEKYFRDESGLNRR----NIQDNRVHCCLYFISPfgHGLRPLDVECMKAIHEKVNIVPILAKADSLTQAEVCRKKMKIQEEMKQFG-----------INIY---------------------QFPECDSDE----------DED----------------FKTHDQILK------------DSIPFAVIGGN---------VQVESK-GRRFRGRLYPWGVVEVENPAHSDFLLLRNMLVRTHMQDLKDVTREtHYENYRAQCIQNM------------------------------------------------------------------------------------------------------------------------------------------------------------------------------------------
>UPI0018EA98F7	289	0.243	9.181E-77	91	613	800	32	449	518
-------------------------------------------------------------------------------------------EDTQFPFAMRdlppvsQPEeehqtlDHQLPVPHevegteTATNGRLPSLPRTPPVShPIPCHPAVSPTV-PHrPNRVRPDAAFQPMPLRRQLASQVSMDC-PLSPvsRPLSPWGrfDPYDCQEDQDKeyvgfatLPNQVhRKtvkkgFTFTLMVAGESGLGKSTLINSLFLTDLYK-------------------------DRKVPNA------Q--------------------E--RINQTVNIVKHAISIEEKG-----IKLRLTTIDTPGFGDAINNTESWKPIEDYI-DQQFEQYFRDESGLNRR----NIQDNRVHCCLYFISPfgHGLRPLDVECMKALHEKVNIIPVLAKADSMTQAEVWRKKMKIREEIKQFG-----------INIY---------------------QFPECDSDE----------DED------------------FKKQDQ----------ILKDSIPFAVIGSN--VQVEN--------NGRKFRGRVYPWGVVEVEDPAHSDFLILRNMLVRTHMQDLKDVTREtHYENYRAQCIQNM------------------------------------------------------------------------------------------------------------------------------------------------------------------------------------------
>A0A0F4YWH5	289	0.270	9.181E-77	182	618	800	300	602	698
--------------------------------------------------------------------------------------------------------------------------------------------------------------------------------------KLTGYVGFANL--PNQWHRKSvrkgfnFNVMVVGESGLGKSTLINTLFNT--------SLYPPKERKG----P----SHD--------------------------IIPKT------VSIQS----ISADIEENG-----VRLRLTVVDTPGFGDFVNNDDSWRPIVENI-EQRFDAYLEAENRVNRM----NIVDNRVHACVYFIQPtgHSLKPLDIEVMRRLHTKVNLIPVIAKADTLTDEEVALFKQRILADIQH-----------HNIQIF---------------------EGPRYELD-----------DEE---------------------------TIAENQEIMSKV-PFAVVGANT---------EVTTPDGRKVRGRSYPWGVIEVDNEEHCDFVKLRQMLIRTHMEELKEHTNNVlYENYRSDKLTQMGVaQDP-------------------------------------------------------------------------------------------------------------------------------------------------------------------------------------
>A0A8C5LRF9	288	0.255	1.239E-76	195	623	800	34	336	364
---------------------------------------------------------------------------------------------------------------------------------------------------------------------------------------------------PNQVHRKYvkkgfeFTLMVAGESGLGKSTLINSLFLTDLY------------RSRQ--IP---SPEEC---VV------QTVEI-------------------------VKQ--TVDIQEKG-----VRLRLTVVDTPGYGDAINNDECWKPIADYI-DQQFEQYFRDESGLNRK----NLQDTRVHCCLYFLSPlgHGMRPLDIEFLRALHDRVNIVPILAKADSLTPTELLQKKQRIREELDYFG-----------IRIY---------------------QFPDCDSDQ----------DED------------------FKLQDME----------LKRCIPFAVIGSNTVVDI----------NGRRVRGRLYPWGVVEVENEKHCDFVKLRTMLIRTHMQDLKDVTREtHYENYRAQCiqslthklTRESGTDFPIPSVP--------------------------------------------------------------------------------------------------------------------------------------------------------------------------------
>A0A6I8S438	288	0.234	1.239E-76	172	618	800	75	396	455
----------------------------------------------------------------------------------------------------------------------------------------------------------------------------PLSPsRPKSPWGRFdPYDSFEEDReyvgfatLPNQMHRKYvkkgfeFTLMVAGESGLGKSTLINSLFLTDLY------------RDRHILSP------------------------EERVTQTVEIVKQT-----------------VDIQEKG-----VRLRLTVVDTPGYGDAINNEICWKPVADYI-DQQFEQYFRDESGLNRR----NLQDTRVHCCLYFLSPlgHGMRPMDIEFLQALQDKVNIVPILGKADSLTPTELQQKKQRIRDEIDKYG-----------IRIY---------------------QFPECDPDE----------DED------------------FKQQDIE----------LKKSIPFAVIGSNTIIEV----------NGRRVRGRMYPWGVVEVENEEHCDFIKLRTMLIRTHMQDLKDVTREtHYENYRAQCIQNLTQRVV-------------------------------------------------------------------------------------------------------------------------------------------------------------------------------------
>UPI001863E983	288	0.244	1.239E-76	118	613	800	48	423	485
----------------------------------------------------------------------------------------------------------------------HTFPGRETPLMDREPDSSARPH-TPGtPTFMRAGGRNLLGSEPELlrrcQLSSTSSLESPLSPsRSKSPWSrfDPYDSIEDQDKeyvgfatLPNQVhRKsvkkgFAFTLMVAGESGLGKSTLINSLFLTDLYK---DRKVLNAEERIT-----------------------QTVE---------------------------ITKHTIGIEEKG-----VKLKLTIVDTPGFGDAVNNTESWRAVVDYI-DQQFEQYFRDESGLNRK----NIQDNRVHCCLYFISPygHGLRPVDVEFMKALHEKVNIVPVLAKADCLTPRELTRKKIKIREEIETFG-----------IKIY---------------------QFPECDSDE----------DEE----------------FRLQDQELK------------DSIPFAVVGSNILVES----------KGRRFRGRMYPWGVVEVENPAHSDFLKLRNMLVRTHMQDLKDVTREtHYENYRAQCIQNM------------------------------------------------------------------------------------------------------------------------------------------------------------------------------------------
>A0A2I4BX64	288	0.241	1.239E-76	91	613	800	27	436	505
-------------------------------------------------------------------------------------------EDTQFPFSMR-DLPP---VARAAGRFQ--SSGYHeaEETLTASNGLQSFSGtsslprsMHFPPVDCPTVPPRPTRAGPDPQclpvKKPLVSQVsldSPLSPasRPRSPWgrfdpyDSPedqdkEYVGFATLPNQVHRktvkKGFTFTVMVAGESGLGKSTLINSLFLTDIYK-------------------------DRKVPNA---------EERICQTLGI-------------------TKHTIGIEEKG-----IKLRLTIIDTPGFGDAVNNTKSWKHIEDYI-DQQFEQYFRDESGLNRK----NIQDNRVHCLLYFISPfgHGLRPLDVECMKALHAKVNIIPLLAKADGLTQTEVCKKKMKIREDIRQFGI--------H---IY---------------------QFPDCDSDE----------DED----------------FKTQEQTLK------------DSIPFAVIGSN---------IQVESK-GRKFRGRAYPWGVVEVENPAHSDFLLLRNMLVRTHMQDLKDVTREiHYENYRAQCIQNM------------------------------------------------------------------------------------------------------------------------------------------------------------------------------------------
>UPI001F0800AA	288	0.239	1.239E-76	91	613	800	35	439	508
-------------------------------------------------------------------------------------------KDLPPPSGEKHPRrhTP--VIDREPEATGMGPdlLPYTQKTSPLPRPTPCNPSGTPvtPPRPSR-VPLETEFRPVQLRGHQLAsvGSLDyPQSPsRPGSPWSrfDPYDSAEDQDKeyvgfatLPNQVhRKsvkkgFAFTLMVAGESGLGKSTLVNSLFITDLYK---DRKVLNAEERIT-----------------------QTLD---------------------------IVKHSMGIEEKG-----VKLRLTIVDTPGFGDAVNNNESWKEIEDYI-DQQFEQYFRDESGLNRK----NIQDNRVHCCLYFISPfgHGLRPLDVECMRALHEKVNIVPILAKADSLTPAEVHKKKMKIREEIEHFG-----------INIY---------------------QFPECDSDE----------DED------------------FKQQDQ----------LLKDSIPFAVIGSN---------LQVESK-GRKFRGRLYPWGVVDVENPAHSDFLMLRNMLVRTHMQDLKDVTREtHYENYRAQCIQNM------------------------------------------------------------------------------------------------------------------------------------------------------------------------------------------
>A0A545AD30	288	0.258	1.239E-76	143	618	800	88	438	534
-----------------------------------------------------------------------------------------------------------------------------------------------SPtSSARDSPSPTKNSKNIFLEIPQSiSSSDPkvaaqQASDMRNIIrrKITGYVGFANL--PNQWHRKSvrkgfnFNIMVVGESGLGKSTLINTLFNTLL--------YPPRERKP---------PS-------------------------LDIIPKTvSIE-----------SLSADIEENG-----VRLRLTVVDTPGFGDFVNNDESWRPIIDNI-EQRFDAYLDAENKVNRM----NIIDNRIHACVYFIQPtgHALKPLDIEVMRRLHTKVNLIPVIAKADTMTDEEIVAFKSRILADVKH-----------HEIQIF---------------------EGPRYELD-----------DEE---------------------------TIAENNEIMAKV-PFAVVGANSEITNED---------GRKVRGRRYPWGIIEVDNEEHCDFVKLRQMLIRTHMEELKEHTNNaLYENYRSEKLTAMGVaQDP-------------------------------------------------------------------------------------------------------------------------------------------------------------------------------------
>A0A668TT39	288	0.256	1.239E-76	138	613	800	157	496	550
------------------------------------------------------------------------------------------------------------------------------------------PGGSPqLPLR-RQIVSQvsLDSPLSPSMRPRSPwGRFDPYD-SPED--QDKEYVGFATLPNQVHRktvkKGFTFTLMVAGESGLGKSTLINSLFLTDLYK---DRKVPNAEERI-------------SRTVA-------------------------------------IIKHTIGIEEKG-----VKLRLTIIDTPGFGDAVNNTESWRHIEDYI-DQQFEQYFRDESGLNRR----NIQDNRVHCCLYFISPfgHGLRPLDVDCMRALHEKVNIIPVLAKADSLTPAEVCRKKMKIREEIKQFG-----------INIY---------------------QFPECDSDE----------DED----------------FKTQEQILK------------NSIPFAVIGSN---------IQVESK-GRKFRGRVYPWGVVEVENPAHSDFLLLRNMLVRTHMQDLKDVTREiHYENYRAQCIQNM------------------------------------------------------------------------------------------------------------------------------------------------------------------------------------------
>A0A3N4KN07	288	0.256	1.672E-76	138	618	800	27	364	460
------------------------------------------------------------------------------------------------------------------------------------------PSGSPPP---IPVAAQSTNpKLAAQAAAQADGKNIVRR-------KLTGYVGFANL--PNQWHRKSvrkgfnFNVMVVGESGLGKSTLVNTLFNT--------SLYPPKERKG---------PS-------------------------LDIIPKT------VSIQS----ISADIEENG-----VRLRLTVVDTPGFGDFVNNDESWRPIVDNI-EQRFDAYLDAENKVNR----SNIIDNRVHACVYFIQPtgHALKPLDIEVMRRLHTKVNLIPVIAKADTLTDEEIADFKKRILADINH-----------HQIQIF---------------------EGPRYELD-----------DDE---------------------------TIAENNEIMSKV-PFAVVGANS---------EVTNPDGRKVRGRRYPWGIIEVDNEEHCDFVKLRQMLIRTHMEELKEHTNNFlYENYRSEKLTAMGVaQDP-------------------------------------------------------------------------------------------------------------------------------------------------------------------------------------
>UPI001BE659D3	288	0.245	1.672E-76	91	613	800	32	443	512
-------------------------------------------------------------------------------------------EDTQFPFAMRdlppisQPGEQhQTPVhreaegTGTAHNGRLPSLPGTPPlpYPVPchPAGSPTVPprvnRVRPdAefqPLPLRQLVSQVSIDCPSSPASR------PHSPwcR-FDPYDSPedqdkEYVGFATLPNQVHRktvkKGFTFTLMVAGESGLGKSTLINSLFLTDLYK---DRKVPnAQERIDQA--------VD-------------------------------------------IVKHTVSIEEKG-----IKLRLTIIDTPGFGDAINNTECWKQIEDYI-DQQFEQYFRDESGLNRR----NIQDNRVHCCLYFISPfgHGLRPLDVECMKALHEKVNIVPILAKADSLTHTEVWRKKMKIREEIKQFG-----------INIY---------------------QFPECDSDE----------DED-FMK-------------------------QDQ--MLKDSIPFAVIGSN---------VQVESK-GRKFRGRSYPWGVVEVEDPVHSDFLLLRNMLVRTHMQDLKDVTQEtHYENYRAQCIQNM------------------------------------------------------------------------------------------------------------------------------------------------------------------------------------------
>UPI001476B605	288	0.237	1.672E-76	90	613	800	27	448	519
------------------------------------------------------------------------------------------REDTELVYAMRElpPVPPSQVAS----GDQQAISGCHAPVIdrepEATGPWVGRPGHTPAgtPFLPRPCPGGpPPSAPPRPSCAFLDEEFEPLQPRMHQLTSGSqsmDSSPQSRPRSPWgRFDPydsaedmdkEYvgfatlpnqvhrksvkkgfaFTLMVAGESGLGKSTLVNSLFLT----DLYKDR--------------------------------KVLNAEERITQTIY-----------------ITKHTVGIEEKG-----VKLRLSIVDTPGFGDAVNNTESWKELEDYI-DQQFEQYFRDESGLNRK----NIQDNRVHCCLYFISPfgHGLRPLDVECMRALHEKVNIIPVLAKADSLTPTEVCRKKMKIREEIEHFG-----------INIY---------------------QFPDCDSDE----------DEE------------------FKRQDQ----------LLKDSIPFAVIGSN---------IQFESK-GRKFRGRLYPWGVVEVENPAHSDFLLLRNMLVRTHMQDLKDVTREtHYENYRAQCIQNM------------------------------------------------------------------------------------------------------------------------------------------------------------------------------------------
>UPI0018F644CC	288	0.228	1.672E-76	118	613	800	82	473	541
----------------------------------------------------------------------------------------------------------------------MKESVCENyPFHPAQANspANITCSERIECRTALGIPEQLSlagtSDVVKEQNWKQTlkGQQGDSllvavepmplncAPRTRSPWgkLDPYDSSEDQDKeyvgfatLPSQVhRKsvkkgFDFTLLVAGESGLGKSTLVNSLFLTDLYKDK------RFLNTEERIT--------------------QTVD---------------------------ITKHSVEIEEKG-----VRLRLTIVDTPGFGDAINNEECWKQVADYL-DQQFEQYFRDESGLNRK----NIADNRIHCCLYFISPfgHGLRPLDVEFMKAVHEKVNIVPLLAKADTLTPAEASKMKPKIRAEIKSYG-----------IKIY---------------------QFPECDSDE----------DEE------------------FKRQDQE----------LKDSIPFTVIGSNTVVEA----------KGKRVRGRLYPWGIVEVENPAHCDFVRLRNMLIRTHMQDLKDVTRDvHYENYRAQCIQSM------------------------------------------------------------------------------------------------------------------------------------------------------------------------------------------
>A0A6J1SMT0	288	0.246	1.672E-76	95	631	800	147	567	679
-----------------------------------------------------------------------------------------------PP-PNAPPPVPTTVPGSGAPPAAMAPSNgdllqsKREQFFKNEPTTPTMPGPTPGSGSAPSVPPPtapapsaIKEALAKRAAERgrlQNGDSANSednKERYNKENKAPerrtkeldGYVGFANLPNQVYRkavkRGFDFTLMVVGESGLGKSTLINSMFLSDVYS--NEHPGPSL---------------------------------RVKKTVAV----ETS-------------KCLLK-------ENNVNLSLTVVDTPGFGDAVDNSNCWAPVVEYIES-KYEEFLNAESRVNRKI----LSDSRVHCCLYFIAPsgHGLKPLDVEFMQRLHDKVNIIPVIAKADTMTPDECNQFKKQILNEIAQ-----------HKIKIYEFPDTEE---------------------------------EEE----------------------------VKQHKALKDRV-PFAVVGSNTVIEV----------DGKKLRGRKYPWGIAEVENLEHCDFIALRNMLIRTHLQDLKEVTNsVHYENYRCRKL--AGLGTDGKPGRISNKNPLA------------------------------------------------------------------------------------------------------------------------------------------------------------------------
>UPI00112D9266	287	0.244	2.256E-76	188	613	800	7	296	356
--------------------------------------------------------------------------------------------------------------------------------------------------------------------------------------------GFATLPNQVHRKSvkkgFEFTLMVAGESGLGKSTLINSLFLT----NLYKDRKLLNSEERIS----------------------QTIE---------------------------ITKHTVEIEEKG-----VKLRLTVVDTPGFGDALDNADCWKPIADYV-DQQFEQYFRDESGLNRK----NILDNRVHCCLYFISPfgHGLRPLDLEFLKALHERVNVVPILAKADTLTPLEVERKKRKIRDELEHYH-----------INIY---------------------QFPDCDSDE----------DEE------------------FKQQDME----------LKRCIPFAVTGSNTVVEI----------DGKRVRGRLYPWGVVEVENPSHSDFVKLRTMLVKTHMQDLKDVTREtHYENYRAQCIQSM------------------------------------------------------------------------------------------------------------------------------------------------------------------------------------------
>UPI0018F65C80	287	0.244	3.044E-76	188	613	800	19	308	340
--------------------------------------------------------------------------------------------------------------------------------------------------------------------------------------------GFATLPNQVHRKSvkkgFDFTLMVAGESGLGKSTLVNSLFLTDLY----------KER---------------IIPDA---------DERITKTLAI-------------------TKHAVDIEERG-----VRVKLTIVDTPGFGDAVDNSDCWKPIVTYI-DQQFEHYFHDESGLNRK----NIQDNRVHCLLYFLSPlgHGVRPLDVEFMKAVHEKVNIVPVIAKADTLTPGEVQRTKQKIRQEIDDHG-----------ISVY---------------------QFPDCDSDE----------DED------------------FKEQYGE----------LKNSIPFAVIGSNTLIES----------KGKEVRGRLYPWGVVEVEDPTHCDFVKLRNMLIQTHMQDLKDVTQEvHYENYRAECIQSM------------------------------------------------------------------------------------------------------------------------------------------------------------------------------------------
>UPI001455562B	287	0.250	3.044E-76	182	631	800	13	330	431
--------------------------------------------------------------------------------------------------------------------------------------------------------------------------------------DMEGYVGFANLPNQVYRRSvkrgFDFTLMVVGESGLGKSTLINSLFLTDIYSS--EYPGPSQ--RMK-------------KTV-------QV---------------ETS---------------QVAAKENG-----VQLRLTIVDTPGFGDQVDNSNCWQPILDHI-DNKFEEYLNAEARVNRR----SIPDKRVHCCLYFIAPsgHGLKPLDVEFMKRLHDKVNIIPLIAKADTMTPEECRDFKKRIMKEIDE-----------NKIKIYEFPDVEEEEESKE------NKKLP------------------------------------------MERV-------------PFAVVGSNMILEA----------NGKRVRGRQYPWGVAEVENLEHCDFIPLRNMLIRTHMQDLKDVTNNvHYENYRCRKLTAVTAGDSKkasnemaGDQRVASKNPLA------------------------------------------------------------------------------------------------------------------------------------------------------------------------
>A0A6P8IZJ3	287	0.250	3.044E-76	183	630	800	6	317	441
---------------------------------------------------------------------------------------------------------------------------------------------------------------------------------------MEGYVGFANL--PNQVfRKsvkkgFEFTVMVVGESGLGKSTLLNSLFLTDLY---TPSSYPSIKEKMT-------------KTVE----------------VKP---------------------CTVELKE-----GSVRLRLTVVDTPGFGDAVNNSDCWKPIIEYI-DNKFEEFLTEESKVNRHP----FPDSRVHCCLYFIAPtgHCLKPLDIEFMKKLHKKVNIVPVIAKSDTMTTEECTRFKKQILQEIKE-----------NDIGIYEFPD----LAGE----------------------------DDS----------------------------EQDSTNMRDRI-PFAVVGSNTVLEV----------NGKRVRARVYPWGVAEVENVDHCDFVALRNMLIRTHMQDLKDVTDDtHYENYRCEKLASMSLGSPSanPSNASFSRSPL-------------------------------------------------------------------------------------------------------------------------------------------------------------------------
>A0A232M2M4	287	0.261	3.044E-76	128	618	800	0	364	460
--------------------------------------------------------------------------------------------------------------------------------MAATANGSTTPIL-PKPtLPALptlpyversnPMGTGNA-QTVSSKDPKAAAQAASDM-RNVVRRKLTGYVGFANL--PNQWHRKSvrkgfnFNVMVVGESGLGKSTLINTLFNT--------SLYPPKERKG---------PT-------------Q-HIIPTTV-----------------SIQS----ISADIEENG-----VRLRLTVVDTPGFGDFVNNDDSWRPIIENI-EQRFDAYLEAENKVNRM----NIVDNRVHACVYFIQPtgHSLKPLDIEVMRRLHTKVNLIPVIAKADTLTDEEVTLFKQRILADIQQ-----------HSIQIF---------------------EGPRYELD-----------DEE---------------------------TIAENQEIMSKV-PFAVVGAN---------MEVTTPDGRKVRGRRYPWGVIEVDNEEHCDFVKLRQMLIRTHMEELKEHTNNVlYENYRSDKLTQMGVaQDP-------------------------------------------------------------------------------------------------------------------------------------------------------------------------------------
>UPI0011770AC5	287	0.237	3.044E-76	102	613	800	4	400	469
------------------------------------------------------------------------------------------------------PPLPQ-------PGELHSNPGHREP-----EGTNGRLSSFPeVPPPSRPLPSRpagspavpprrnHVHMDAEFHPLPLRRQLAsqvsldsPLSPasRPRSPWgrfdpyDSPedqdkEYVGFATLPNQVHRktvkKGFTFTLMVAGESGLGKSTLINSLFLTDLYK---DRKVPNAEER------IG-----------------QTVDI-VKHTIG--------------------------IEEKG-----IKLRLTIIDTPGFGDAVNNTESWKHIEDYI-DQQFEQYFRDESGLNRR----NIQDNRVHCCLYFISPfgHGLRPLDVECMSALHEKVNIIPVLAKADSLTQAEVRRKKMKIREEIKQFG-----------INIY---------------------QFPDCDSDE----------DED----------------YKLQEQILK------------DSIPFAVIGSN---------VQVESK-GHKFRGRMYPWGAVEVENPAHSDFLLLRNMLVRTHMQDLKDVTREtHYENYRAQCIQSM------------------------------------------------------------------------------------------------------------------------------------------------------------------------------------------
>UPI0003F0B9B1	287	0.250	3.044E-76	188	632	800	115	419	480
--------------------------------------------------------------------------------------------------------------------------------------------------------------------------------------------GFATLPDQVHRKSvkkgFEFTLMVVGESGLGKSTLVNSLFLTDLYK---DRILPSAEE--------------------------------------------------RISKTVLIQKSTVEIEEQG-----IKLRLNVVDTPGFGDTVDGSESWKPIKDYI-DKQYEQYFQDESGLNRK----NIVDNRVHCCLYFISPYgrGLRPIDVEFMKQLHTKVNIVPVIAKADCLTPLEVQTLKRRILDDLD-----------VHGIQIY---------------------EFPDCDSDE----------DED------------------FKQQDKE----------LKASTPFAVIGSNTIVEA----------NGKRVRGRLYPWGIVEVENPKHCDFVKLRNMLIRTHMHDLKEVTCDiHYENYRLQRIKTTG----HPFNPVNARDRNKL-----------------------------------------------------------------------------------------------------------------------------------------------------------------------
>A0A6P7JIZ3	287	0.245	3.044E-76	102	613	800	53	441	510
------------------------------------------------------------------------------------------------------PGHREADLTGAATYSRLHSLPGTPPPSRAFGCH---PGGSP------TLPPRLNHIAldADFQPMVLRRQLvsqgsldSPLSPssRPRSPWgrfdpyDSPedqdkEYVGFATLPNQVHRktvkKGFTFTLMVAGESGLGKSTLINSLFLTDLYK---DRKVPNAEE--------------------------------------------------RISPTVDIIKHTIGIEEKG-----IKLRLTIIDTPGFGDGVDNTESWKQIEDYI-DQQFEQYFRDESGLNRR----NIQDNRVHCCLYFISPygHGLRPLDVEFMKALHEKVNIIPVLAKADSLTQAEVCRKKMKIREEIRQFG-----------INVY---------------------QFPECDSDE----------DED----------------FKMQEQILK------------DSIPFAVIGSN---------VQVESK-GRKFRGRIYPWGVVEVENPAHSDFLLLRNMLVRTHMQDLKDVTREtHYENYRAQCIQNM------------------------------------------------------------------------------------------------------------------------------------------------------------------------------------------
>UPI00145A5DBE	287	0.250	3.044E-76	88	613	800	29	445	513
----------------------------------------------------------------------------------------SNQDDVQCPFAMR-DLPPS---GLSEDVQSIP----HNPTSVINYGAeaingrcssqPGTPSlVRPAPLilsGSPVVPSKPSRSGSDAEFSpgfrRQLvshGSLdSPLSPssRPRSPWgrfdpyDSPedqdrEYVGFATLPNQVHRktvkKGFTFTVMVAGESGLGKSTLINSLFLTDMYK---ERKVPNAEER-----------------------ISQTVD---------------------------IVKHTVSIEEKG-----VKLKLTIVDTPGFGDAVNNTESWKHLEDYI-DQQFEQYFRDESGLNRR----NIQDNRVHCCLYFISPygHGLRPIDVQCMKALHEKVNFIPILAKADSLTAAERQKKKQKIREEIKQFG-----------INIYQFL---------------------EYDSDE---------------------------------EEDMKR---QDQ--ILKDSIPFAIIGSN---------IQVESK-GRRVRGRLYPWGVVEVENPVHSDFLLLRNMLVRTHMQDLKDVTRDsHYENYRAQCIQSM------------------------------------------------------------------------------------------------------------------------------------------------------------------------------------------
>UPI001B3AC83B	287	0.240	3.044E-76	91	613	800	32	444	513
-------------------------------------------------------------------------------------------EDTQFPYAMRdLPPIPqpgeqlQTPVNREAEGSGAATNGRLtslpgTPSLprPIPCHAAGFPIV-PHrPNRAGMDAEIQPLPLRRQLIS-QVSFESPLSPssRPRSPWgrfdpyDSPedqdkEYVGFATLPNQVHRktvkKGFTFTLMVAGESGLGKSTLINSLFLTDLYK---DRKVPNAEER-----------------------ISQTVD---------------------------IIKHTISIEEKG-----IKLRLTIIDTPGFGDAVNNTESWKQVEDYI-DQQFEQYFRDESGLNRR----NIQDNRVHCCLYFISPfgHGLRPLDVECMKALHEKVNIVPLLAKADSLTQAEVCRKKMKIREEIKQFG-----------INIY---------------------QFPECDSDE----------DED------------------FKKQDQ----------ILKDSIPFAVIGSN---------VQVE-CKGRRFRGRVYPWGVVEVENPDHSDFLLLRNMLVRTHMHDLKDVTREtHYENYRAQCIQNM------------------------------------------------------------------------------------------------------------------------------------------------------------------------------------------
>A0A4Z0ADE6	287	0.256	3.044E-76	188	698	800	47	471	1348
--------------------------------------------------------------------------------------------------------------------------------------------------------------------------------------------GFANLPNQVHRksvRKgFQFTAMVVGESGLGKSTLVNTLFNTPLYPPK-EPLPPNAERPQTvaiESISAGTHPN-----VYFPPSSAD-----------------QSNEL-------------SDIEENG-----VRLRLTVVDTPGFGDFVNNDDSWKPIVENIESRFD-SYLEQENRVNRQ----KVVDNRVHACLYFIQPtgHALKPLDIEFMRRLHTKVNLIPIIAKSDTLTDEEVAEFKARILADIA-----------YHNIHIF---------------------QAPTYE-------------NED--------------------EETLAEAEEIASK------IPFAVVGSDQV---------VDTPDGRQVRGRSYPWGVIEVDNEDHCDFVKLRQMLVRTYMEELREYTNDVlYENWRTEKLLSMGvaqdssvFKEVNPalrmqEERVLHEAKLAKMEAEMKMVfqqkvqekeSKLKqSEEELYARhremkESLDkQRNDLeekkRKIESGRP-LTPEKTQPDAWTMCNVILRSP-DSPPAA-----------------------------------------------------------------------------------------------------
>V4A7T9	287	0.260	4.107E-76	178	630	800	20	329	427
----------------------------------------------------------------------------------------------------------------------------------------------------------------------------------HK--ELEGYVGFANLPNQVYRksvkRGFEFTLMVVGESGLGKSTLINSLFLTDLYS--TEFPGPSH---------------------------------RIKKTVKV---DTTQ----------------VMLKENG-----VQLKLTTTDTPGFGDAVDNSNCWQPIIDYIDS-KYEDYLTAESRVNR----TGIPDNRVHCCLYFIAPtgHGLKPLDVEFMKRLHDKVNIIPLIAKADTLTPEECKDFKRTILSEIAE-----------HKIKIYEFP----------------------Y---------------------C----------------EDEEDSKIQ--KKLRDRV-PFAVVGSNRVMES----------SGKRVRGRQYPWGVVEVENLEHNDFIALRNMLIRTHMQDLKDVTNNvHYENYRYGKLAP--VQSDGKIKPGSLTkDPL-------------------------------------------------------------------------------------------------------------------------------------------------------------------------
>UPI0014456B9C	287	0.244	4.107E-76	80	613	800	27	441	510
--------------------------------------------------------------------------------DQEDTHFPYAMRD-LPP--VSQPGEQhQAPVHQEAEEPGTATNGRLPSL-------PGTPSlPRPIPCH-PPGSPTVPHRPSRAGTEREFhppplrRQLVsqvsvdcPLSPasRPHSPWgrfdpyVSPedldkEYVGFATLPNQVHRktvkKGFTFTLMVAGESGLGKSTLINSLFLTDLYK-------------------------DRKVPNAQ-ERINQTVD---------------------------IIKHTISIEEKG-----IKLRLTIIDTPGFGDAVNNTESWKPIEDYI-DQQFEQYFRDESGLNRR----NIQDNRVHCCLYFISPfgHGLRPLDVACMKALHEKVNIVPVVAKADSLTQAEVYRKKQKIREEIKQFG-----------INIY---------------------QFPECDSDE----------DED------------------FKNHDQ----------LLKDSIPFAVIGSNVQMESE----------GRKFRGRFYPWGFVEVENPAHSDFLLLRNMLVRTYMQDLKDVTAEtHYENFRAQCIQNM------------------------------------------------------------------------------------------------------------------------------------------------------------------------------------------
>UPI00145A4F7A	287	0.227	4.107E-76	123	613	800	92	465	532
---------------------------------------------------------------------------------------------------------------------------WEQSYGegrATSPDWLGIPSfLRP-PTTGSVCPSGTETEQTEKLLLPSVAQDGnpPQSPslsRPKSPWGryDPYYSAEDQEKeyvgfatLPNQVhRKsvkkgFDFTLMVAGESGLGKSTLVNSLFLTDLYK---DRKLLNAEERIT-----------------------QTVE---------------------------ITKHSVDIEEKG-----VKLRLTVVDTPGFGDAVNNTECWKSVADYI-DQQFEQYFRDESGLNRK----NIQDNRVHCCLYFISPfgHGLRPLDVEFMKALHEKVNIVPILAKADTLTPAEVKKKKMKIREEIDQY---C--------IKVY---------------------QFPDCDSDE----------DED------------------FKQQDHE----------LKESIPFAVIGSNTVVEA----------KGKRVRGRLYPWGIVEVENTAHCDFVKLRNMLVRTHMQDLKDVTREtHYENYRAHCIQSM------------------------------------------------------------------------------------------------------------------------------------------------------------------------------------------
>C3ZBD7	286	0.263	5.542E-76	183	631	800	0	318	326
---------------------------------------------------------------------------------------------------------------------------------------------------------------------------------------MESYVGFANLPNQVYRkavkRGFEFTLMVVGESGLGKSTLVNSLFITDLYS---PSEYP--------------------GP-------SQ----RITKTVKV----ETS---------------RVLVKEGG-----VQLQLTIVDTPGFGDAVDNSNCWKPITDHI-EQRFEDYLNSESRVNRR----TMPDNRVHACLYFIGPtgHGLKPLDIEFMKRLHDKVNIIPLIAKADTMTPEECTQFKKKILQEIKE-----------NKIQIYEFPEGE----DE----------------------------EDNKL-----------------------------NKKLRERI-PFAVVGSNTLLEI----------NGRKVRGRQYPWGVAEVENMDHCDFITLRNMLIRTHMQDLKDVTNNvHYENYRCQKLAgitaTNGTekGKPaggNPShNP-ASRNPLA------------------------------------------------------------------------------------------------------------------------------------------------------------------------
>A0A8C4ABX5	286	0.254	5.542E-76	181	626	800	6	318	360
-------------------------------------------------------------------------------------------------------------------------------------------------------------------------------------CLLEGYVGFVSLPNQVYRksvkRGFEFTLMVVGESGLGKSTLINSLFLTDLYS--GEYPGPAHRVKKTV----------------------QVE-------------------------QS-----KVLLKEGG-----VQLLLTIVDTPGFGDAVDNSNCWQPVIDYIDS-KFEDYLNAESRVNRR----QMPDSRVHSCLYFIAPsgHGLKPLDIEFMKRLHEKVNIIPLIAKADTLTPEECQQFKKQIMHEIQE-----------HKIKIYEFP---ET-------------------YDE----------EENKLVKKI-----------------KER-------------LPLAVVGSNTIIEV----------NGKKVRGRQYPWGVAEVENGEHCDFTILRNMLIRTHMQDLKDVTNDvHYENYRSRKLAAvtyNGVdnnKRVkHSSLPHVH-----------------------------------------------------------------------------------------------------------------------------------------------------------------------------
>A0A7N8Y0V6	286	0.258	5.542E-76	138	613	800	34	384	453
------------------------------------------------------------------------------------------------------------------------------------------PG-TP-PLS-RPILY--HHTGSltlRRQLVSQVSLDSPLSPasRPRSPWgrfdpyDSPedqdkEYVGFATLPNQVHRktvkKGFTFTLMVAGESGLGKSTLINSLFLTDLY-------------------------RDRKVPNA---------EERINQTVSN-------------------VKHTVSIEEKG-----IKLRLTIIDTPGFGDAVNNTESWKHIEDYI-DQQFEHYFRDESGLNRR----NIQDNRVHCCLYFISPfgHGLRPLDVECMKALHEKVNIVPVLAKADSLTQAEVSRKKMNIREDIK----------LFG-INIY---------------------QFPDCDSDE----------DED------------------FKRQDQ----------ILKDSIPFAVIGSN---------VQVESK-GRKFRGRVYPWGVVEVENPAHSDFLLLRNMLVRTHMQDLKDVTREtHYENYRAQCIQNM------------------------------------------------------------------------------------------------------------------------------------------------------------------------------------------
>A0A8C9UZT3	286	0.247	5.542E-76	136	613	800	37	394	460
----------------------------------------------------------------------------------------------------------------------------------------TRPH-TPGPhTFFRQSTSRTSRDSSVEPESlrrFQLGSVdLPLSPsRPKSPWgrfdpyDSPedqdkEYIGFATLPNQVHRksvkRGFDFTLMVAGESGLGKSTLVNSLFLTDLYKD--RKLLNAEERIM------------------------QTVE---------------------------ITKHTVDIEEKG-----VRLRLTIVDTPGFGDAVNNTQCWRTVTDYI-DQQFEQYFRDESGLNRK----NIQDNCVHCCLYFISPfgHGLRPLDVEFMKAVHEKVNIIPVLAKADSLTPSEIRVKKIRIRDEMDQFG-----------IKIYHF---------------------PDCDSDS----------DED------------------FRQHDQE----------LRDSIPFAVIGSNSVVEA----------KGRRVRGRLYPWGIVEVENPAHSDFLMLRNMLVRTHMQDLKDVTREiHYENYRVQCIQNM------------------------------------------------------------------------------------------------------------------------------------------------------------------------------------------
>UPI001C581CD1	286	0.249	5.542E-76	188	613	800	129	418	473
--------------------------------------------------------------------------------------------------------------------------------------------------------------------------------------------GFATLPNQVHRKSvkkgFAFTLMVAGESGLGKSTLVNSLFLTDLYK---DRKVLNAEERII-----------------------QTV---------------------------QITKHTVSIEEKG-----VRLRLTIVDTPGFGDAVNNTESWKAVEDYI-DQQFEQYFRDESGLNRK----NIQDNRVHCCLYFISPygHGLRPLDIEFMRALHGKVNIVPVLAKADSLTPAEIRRKKIKIREEIERFGI--------H---IY---------------------QFPDCDSDE----------DED------------------FKHQDRE----------LKESIPFAVIGSNMLFES----------KGRRFRGRMYPWGVVEVENPAHSDFLKLRNMLVRTHMQDLKEVTREtHYENYRAQCIQNM------------------------------------------------------------------------------------------------------------------------------------------------------------------------------------------
>A0A4W3JNQ6	286	0.254	7.477E-76	188	613	800	15	304	333
--------------------------------------------------------------------------------------------------------------------------------------------------------------------------------------------GFATLPNQVHRKSvkkgFDFTLMVAGESGLGKSTLVKSLFLT----DLYKDRKLLN---AEERIN-------------------QTVE---------------------------IIKHTVDIEEKG-----VKLKLTIVDTPGFGDAVNNMQSWKPIADYI-DQQFEQYFRDESGLNRK----NIQDNRVHCCLYFISPygHGLRPVDTEFMKALHEKVNIVPVIAKADSLTPIEVKKLKERIRDEIE----------LFG-IKIY---------------------QFPECDSDE----------DDD------------------FKQQDKE----------LKESIPFAVIGSNTVVEA----------RGQRVRGRLYPWGIVEVENQSHCDFVKLRNMLIRTHMQDLKDVTwDVHYENFRARCIQEM------------------------------------------------------------------------------------------------------------------------------------------------------------------------------------------
>A0A3Q0QPW6	286	0.246	7.477E-76	188	630	800	16	310	342
--------------------------------------------------------------------------------------------------------------------------------------------------------------------------------------------GFATLPNQVHRKSvkkgFDFTLMVAGESGLGKSTLVNSLFLT----DLHKDRKLLN---AEERIR-------------------QTVE---------------------------ITKHTVDIEEKG-----VKLKLTIVDTPGFGDAVNNTECWRPITQYI-DQQFEQYFRDESGLNRK----NIQDNRVHCCLYFIPPfgHGLRPVDIEFMKALQDKVNVVPLIAKADCLTPLEIKKLKERLREEIDKYG-----------IKIY---------------------QFPDCDSDE----------DEE----------------FKQQDKDLKEST------------PFAVIGSNTVVEA----------RGQRVRGRLYPWGIVEVENPSHCDFVKLRTMLIRTHMHDLKDITSDcHYENYRAQ------------SVFHSPLAPL-------------------------------------------------------------------------------------------------------------------------------------------------------------------------
>UPI0010FCBDD5	286	0.248	7.477E-76	184	634	800	28	342	390
----------------------------------------------------------------------------------------------------------------------------------------------------------------------------------------PGYVGFANLPNQVHRksvkRGFEFTLMVVGESGLGKSTLVDSLFLTDLY--------------DETEIP---KAVD------------RIH-----QTVEI----ETN---------------TVEIEEKG-----IRLRLTVVDTPGFADAVDNTDCWQVITNYVDE-QYEAYLQDESGLNRR----HIVDNRVHCCLYFVCPHghGLKPIDIAFMKILHTKVNIVPVIAKADCLTKFEMQRLKRKVLDEIQDNG-----------IKIYTF---------------------PDCDS------------EDD--------------EEF-----------VQINQELK-ASIPFAVIGSNSVAEI----------RGKQVRVRQYPWGVAEVENPDHCDFIKLRNMLIRTHMQDLKDVTQEvHYENYRAERLSRTEQGAPSPRRSIENMKRKSTAH---------------------------------------------------------------------------------------------------------------------------------------------------------------------
>UPI000CD6166F	286	0.248	7.477E-76	124	613	800	51	418	468
----------------------------------------------------------------------------------------------------------------------------CDRVVGEATSRPLTPGRHPFfrqitPnRTSRDLSteseSLLRFNLSSMD--------LPLSPsRPKSPWGHfdPYDSVEDQDKeyvgfatLPNQVhkksvkRGFDFTLMVAGESGLGKSTLVNSLFLTDLYK---DRRLFSAEERIT-----------------------QTVE---------------------------ITRCTVDIEEKG-----VKLRLTVVDTPGFGDAINNKECWRPVVDYIEE-QFEQYFRDESGLNRK----NIQDNRVHCCLYFISPfsHGLRPIDVEFMKALHEKVNIVPVLAKADSLTPYEMRKKKIKIREEMEQHG-----------IKIF---------------------QFPDCDSDS----------DED------------------FRQHDQE---------LKGRV-PFAIIGSNMVVES----------MGRQVRGRLYPWGTVEVEDPAHSDFLMLRDVLVCTHMQDLKDITREtHYENYRVQCIQTM------------------------------------------------------------------------------------------------------------------------------------------------------------------------------------------
>A0A3B3DBY8	286	0.243	7.477E-76	91	613	800	32	440	509
-------------------------------------------------------------------------------------------EDIQFPFAMR-DLPPvSHSAGQlhMTD-HQMAEEPSSERFSGFPSNPPL-PRPIPClPCSpkvpPRAKPAGLNSQIPPlPMRSPVVSQVsvdSPLSPasRPRSPWgrfdpyDSPedqdkEYVGFATLPNQVHRktvkKGFTFTLMVAGESGLGKSTLINSLFLTDLYK---DRKVPNAEER-----------------------ISQTVD---------------------------IIRHTVSIEEKG-----IKLKLSIIDTPGFGDAINNTESWKYVEDYI-DQQFEQYFRDESGLNRK----NIQDNRVHCLLYFVSPfgHGLRPLDVECMRALHEKVNIIPLLAKADSLTHTELRRKKMKIREEIKEFG-----------INIY---------------------QFPECDSDE----------DED----------------------------LKTQEQILQDSIPFAVIGSN---------IQVESK-GRKFRGRSYPWGVVEVENPAHSDFLLLRNMLVRTHMQDLKDVTREmHYENYRAQCIQNM------------------------------------------------------------------------------------------------------------------------------------------------------------------------------------------
>UPI001CF6E41F	286	0.235	7.477E-76	91	613	800	32	449	518
-------------------------------------------------------------------------------------------EDIQLPYAMRdLPPTSQ-------PGEQLHTTGhqaavYCeaEGTGSATNGRlsslPGTPSlPRPTPCnptgsPAFPHRPSRMGPDSVFQPPPLRRQLItqesldcPLSPasRPRSPWgrfdpyDSPedqdkEYVGFATLPNQVHRktvkKGFTFTVMVAGESGLGKSTLINSLFLTDLYK---DRKVPNAEER----IN-------------------QTID---------------------------IIKHSISIEEKG-----IKLRLTIIDTPGFGDAIDNTESWKPIEDYI-DQQFEQYFRDESGLNRR----NIQDNRVHCCLYFVSPfgHGLRPLDVECMRALHEKVNIVPVLAKADSLTHAEVCRKKMKIREDIKQFG-----------INIY---------------------QFPDCDSDE----------DED------------------FKKQDQ----------ILKDSIPFAIIGSN---------VQMESK-GRKFRGRVYPWGVVEVENPVHSDFLLLRNMLVRTHMQDLKDVTREtHYENYRAQCIQNM------------------------------------------------------------------------------------------------------------------------------------------------------------------------------------------
>G0S572	286	0.261	7.477E-76	122	618	800	131	484	580
--------------------------------------------------------------------------------------------------------------------------NIPNPQ-PAAPGAQLD-----NPSSAGSEVS----RQTPSDTKAAAPQQASSTDNKNIIRrKLTGYVGFANL--PNQWHRKSvrkgfnFNVMVVGESGLGKSTLVNTLFNT--------SLYPPKERKG---------PS-------------------------LDIVPKT----------VQIQSISADIEEAG-----VRLRLTVVDTPGFGDFVNNDESWRPIVDNI-EQRFDAYLDAENKINR----HNIVDNRIHACVYFIQPtgHSLKPLDIEVMKRLHTKVNLIPVIAKADTLTDEEVTAFKQRILADIK-----------YHNIQIF---------------------EGPRYELD-----------DEE---------------------------TIAENNEIMSKV-PFAVVGANT---------EVVNADGRRVRGRKYPWGIIEVDNEEHCDFVKLRQMLIRTHMEELKEHTNNVlYENYRTDKLLAMGVsQDP-------------------------------------------------------------------------------------------------------------------------------------------------------------------------------------
>A0A1W4WZ12	286	0.250	1.009E-75	182	636	800	12	323	358
--------------------------------------------------------------------------------------------------------------------------------------------------------------------------------------ETPGYVGFANLPNQVHRKSvkkgFEFTLMVVGESGLGKSTLVNSLFLT--------DLYP--ER---------------IVPDA---------IEKGKQTVKLDAS-------------------TVEIEERG-----VKLRLTVVDTPGYGDAIDNTDCFKAIIRYIDE-QFERFLRDESGLNRR----NIVDNRIHCCFYFISPfgHGLKPLDIEFMKQLHNKVNIIPVIAKADVLTKKEMQRLKNKVMDEIRDNG-----------IKIY---------------------QLPECDSDE------------------------------------DEEYKEQVRQL--KQAVPFAVCGSNTMMEV----------KGRKVRGRLYPWGVVEVENPEHCDFIKLRTMLI-THMQDMQEVTHEvHYENYRSERLAKGA---P-PPTPTS--KRNTISENG-------------------------------------------------------------------------------------------------------------------------------------------------------------------
>A0A8B7Y0Z2	286	0.252	1.009E-75	182	629	800	13	322	370
--------------------------------------------------------------------------------------------------------------------------------------------------------------------------------------ETPGYVGFANLPNQVHRKSvkkgFEFTLMVVGESGLGKSTLINSLFLT--------DLYP------ERHIPSASEKID--------------------KTVSIDAS-------------------TVEIEERG-----VKLRLTVVDTPGYGDAINNSDCFDPILHYIDD-QYERYLNDESGLNRR----NIIDNRVHCCFYFISPtgHGLKPLDVQFMKALHSKVNIVPVIAKADTLTRKEIATLKSKIMSEIED-----------NHIRIY---------------------QMPDSDSDE----------DED------------------FKEQ---------NKQLKAGV-PFAVCGSSQMIEV----------KGRKVRGRLYPWGVVEVENPDHCDFIKLRSMLI-THMQDLQEVTHEvHYENFRSEKLARSGEKDLRAGRP-AQRAP--------------------------------------------------------------------------------------------------------------------------------------------------------------------------
>C3YB06	286	0.240	1.009E-75	188	613	800	18	307	375
--------------------------------------------------------------------------------------------------------------------------------------------------------------------------------------------GFATLPDQVHRKSikkgFEFTLIVVGETGLGKSTLINSLFLTDLYKDKV---VPTAEERI-------------SKTVEIKKS-------------------------------------TVEIEEKG-----VKLKLNVIDTPGFGDSLDCSDCWKQVADFI-EAQFEQYFRDESGLNRK----NITDNRVHCCLYFIPPygHGLRPLDREFMKRLQDKVNIVPVIAKADTLTPAEVKKLKAKINEEIEK----C-------EIKIY---------------------QFPDCDSDE----------DEE------------------FKQQD---------NALK-ACIPFAVIGSNTVIEV----------KGRRVRGRVYPWGVVEVENQDHCDFVKLRNMLVRTHMQDLKDVTRDvHYENYRAQTLQRM------------------------------------------------------------------------------------------------------------------------------------------------------------------------------------------
>A0A673BWL7	286	0.247	1.009E-75	130	613	800	11	374	453
----------------------------------------------------------------------------------------------------------------------------------DPTGTPPLPLPLPHPTGTPPLP--RTGRDVQSLPmKRQLvsqGSLDPPlspASRPHSPWgffdpyDSPedqdkEYVGFAMLPNQVHRktvkKGFTFTLMVAGESGLGKSTLINSLFLTDLYK---ERKVPNAEER----IN---KTVD-------------------------------------------IVKHTVSIEEKG-----IKLRLTIIDTPGFGDAVNNTESWKPLEDYI-DQQFEQYFRDESGLNRR----NIQDNRVHCCLYFISPfgHGLRPLDVECMKALHEKVNIVPILAKADSLTAAEMRRKKMKIREEIKQFG-----------INIY---------------------QFPEYDSDE----------EAD------------------FKRQDQ----------ILKDSIPFAVIGSN---------IQVESK-GRRVRGRIYPWGMVEVENPVHSDFLLLRNMLVRTHMQDLKDVTREsHYENYRANCIQNM------------------------------------------------------------------------------------------------------------------------------------------------------------------------------------------
>A0A2S5B9Q3	286	0.254	1.009E-75	168	619	800	35	383	487
------------------------------------------------------------------------------------------------------------------------------------------------------------------------SQCGATRRLTRNLVDPPVA----NLPNQYHRRSirkgFHFTAMVVGESGLGKSTLVNTLFDT--------PLYP-KKDVPQ---PH----HDRAQTVA-------------------------------------IESITADIEENG-----VKLRLTVVDTPGFGDFINNEDGWKPVLDNIEARFD-AYLEQENRVNRQ----KLVDNRVHACLYFIEPtgHSLKPLDLEFMRRLHKRVNLIPIIAKADTLTDEEVAAFKARILSDLAH-----------HRIEIYQAPQyeneDEETLAENEeIVVSRVEHSTLAllCRaVLRAPASVNEHRFDSS-------------------------------QHVHFQRKIPFAVVGSDKL---------VSTADGRHVRGRSYPWGTIEVDNEDHCDFVKLRQMLVRTHMEELKEHTNEVlYERYRSEKLLAMGVAQDH------------------------------------------------------------------------------------------------------------------------------------------------------------------------------------
>K1Y3A5	286	0.264	1.009E-75	127	618	800	83	442	538
-------------------------------------------------------------------------------------------------------------------------------YYTAANGAaPVAPTrASPAPNlhSKPSSPLEIPQTVSSSDPKIAA-QQASDM-RNIVRRKLTGYVGFANL--PNQWHRKSvrkgfnFNVMVVGESGLGKSTLVNTLFNT--------SLYPPRERKG---------PS-------------------------LDIIPKT------VSIQS----ISADIEENG-----VRLRLTVVDTPGFGDFVNNDESWRPIVDNI-EQRFDAYLDAENKVNRM----NIVDNRVHACVYFIQPtgHALKPLDIEVMRRLHTKVNLIPVIAKADTMTDEEIMAFKSRILADIKH-----------HDIQIF---------------------EGPRYELD-----------DEE---------------------------TIAENNEIMSKV-PFAVVGANSEITSDD---------GRKVRGRKYPWGIIEVDNEEHCDFVKLRQMLIRTHMEELKEHTNNaLYENYRSEKLTSMGVaQDP-------------------------------------------------------------------------------------------------------------------------------------------------------------------------------------
>A0A427YVP8	285	0.265	1.361E-75	139	615	800	12	344	446
-------------------------------------------------------------------------------------------------------------------------------------------GSIPHP---RDHTPTaRPHPTPIQSQSQSQAQ-APVIRKKLASW-----VGFSNLPNQVHRramrRGFHFVTMVVGESGLGKSTLINTLFETKLYGPK-SVPQPGQ---------------DRGKTV-------------QIES--------TS----------------AEIEENG-----VRLKLTVVDTPGFGDFVNNDESWKPIVDNIEARFD-AYLEQENRVNR----SKLVDNRVHACIYFIQPtgHALKPIDVEFMRRLHTKVNLIPVIAKSDTLTEEEVVLFKQRILADIAHHG-----------IQIF---------------------QPPQYEN------------EDE--------------ETIQENEEIISKV-------------PFAVVGSDSLVNSQD---------GRQVRGRAYPWGTIEVDNEAHCDFVKLRQMLVRTHMEELREHTNEIlYENYRTEKLRAMGV----------------------------------------------------------------------------------------------------------------------------------------------------------------------------------------
>A0A6G1I0Z5	285	0.263	1.361E-75	128	618	800	0	371	468
--------------------------------------------------------------------------------------------------------------------------------MASTNGApPSRPSPAPTSPTLSNGKSSLSHREPNGIITDEVGAL-PQT-VASKDPKAAALAANDlRnivrrkltgyvgfANLPNQWHRKSvrkgfnFNVMVVGESGLGKSTLINTLFNT--------SLYPPKERKP---------PS-------------------------LDIIPKTvSVE-----------SISADIEENG-----VRLRLTVVDTPGFGDFVNNDASWGPIVENIESRFD-AYLDAENKVNRM----NIVDNRIHACVYFIQPtgHSLKPLDVEVMRRLHTKVNLIPVIAKADTLTDEEVIAFKQRILADIQ-----------YHNIHIF---------------------EGPRYELD-----------DEE---------------------------TIAENSEIMSKV-PFAVVGANTEVTTAD---------GRKVRGRSYPWGVIEVDNEEHCDFVKLRQMLIRTHMEELKENTNNVlYENYRSDKLTAMGVaQDP-------------------------------------------------------------------------------------------------------------------------------------------------------------------------------------
>UPI001CE9FBD4	285	0.238	1.361E-75	44	618	800	0	478	574
--------------------------------------------MSFDLGRHAKARNRSVSLGTSLLFLNPSPIAEPTP----RTSRDSRRSTSLPMnkFplgqddqGSSQPSAPrPSPVrhqRSMLDVDADSRltlnviapmSFYEQLVNIQQDGKAADQGGEPSePGDNRQIPSRSNGRfTSSEYSWTSPGSESPalaPSASPTNVPSQPPPTADNRnivrrkltgyvgfANLPNQWHRKSvrkgfnFNVMVVGESGLGKSTLVNTLFNT--------SLYPPKERKG-----------------------PSLDIIPKTVT---------------------IQSISADIEEAG-----VRLRLTVVDTPGFGDFVNNDESWRPIVDNI-EQRFDSYLDAENKVNRM----NIVDNRIHACVFFIQPtgHSLKPLDIEVMRRLHTKVNLIPVIAKADTLTDEEIAAFKSRILADIKHHG-----------IQIF---------------------EGPRYELD-----------DEE---------------------------TIAENNEIMSKV-PFAVVGANNEITSAD---------GRKIRGRAYPWGIIEVDNEEHCDFVKLRQMLIRTHMEELKEHTNNQlYENYRTDKLLAMGVsQDP-------------------------------------------------------------------------------------------------------------------------------------------------------------------------------------
>UPI001F4FEB4A	285	0.252	1.836E-75	188	632	800	12	333	383
--------------------------------------------------------------------------------------------------------------------------------------------------------------------------------------------GFATLPEQVHRksvkRGFEFTLMVVGESGLGKSTLVNSLFLSDLY----------KERR---------------VPDAN----------ERIE-------KTTSIE-----------KKTMDIEERG-----VRLRLTVVDTPGFGDAVNCEDSWRACCNYVDE-QFQQYFRDESGLNRK----NIQDNRVHCCLYFVPPygHGLRQLDLEFLRRLHRKVNIVPVIAKADTLTANEVRRLKERVMADIED-----------NKIQIY---------------------QFPDCDTDE----------DED------------------FKQQDRE----------LKACVPFAVVGSNTVLEV----------AGKRVRGRQYPWGVVEVENPKHSDFIKLRTMLISTHMQDLKDVTQDvHYENFRAQCISQISQqairersklkRDSGPAyEPVtiSDTDRLLL-----------------------------------------------------------------------------------------------------------------------------------------------------------------------
>A0A672G0B1	285	0.239	1.836E-75	165	631	800	19	355	476
---------------------------------------------------------------------------------------------------------------------------------------------------------------------PLSWTCGPPRPPP----GLPV-PAVSTLRqticlqsyvgfatLPNQvyrksvRRGFEFTLMVVGESGLGKSTLMNSLFLTDLYSE--EYPGPSQ--RMKKTVQ-----VEQS----------QVL-----------------------------------VKEGG-----VHLLLTIVDTPGFGDAVNNSNCWQPVTDHIDS-KFEDYLNAESRVNRR----QMPDNRVHCCLYFIAPsgHGLKSLDIEFMKRLHEKVNIIPLIAKADTLTPEECLRFKRQIMQEIQE-----------HKIKIYDFP---ET--------------------------------EDEEEMKMIR--------------------KVKDR-------LPLAVVGSNTIMEV----------NGKRVRGRQYPWGVAEVENSEHCDFMILRNMLIRTHMQDLKDVTNNvHYENYRSRKL--AAVTGGDDSRargPLS-KSPLA------------------------------------------------------------------------------------------------------------------------------------------------------------------------
>A0A3M7N1F9	285	0.250	1.836E-75	104	618	800	3	385	481
--------------------------------------------------------------------------------------------------------PPSLSISNVVDQPAAVANGIShqirgaSPPVAIPNGKPLVPQVkQSNPMGVGEGAAQTVTSKDPKAAAAAASDL-----RNVVRRKLTGYVGFANL--PNQWHRKSvrkgfnFNVMVVGESGLGKSTLVNTLFNT--------SLYPPRERTG---------PT-------------------------LDIIPKT------VSIQS----ISADIEENG-----VRLRLTVVDTPGFGDFVNNDDSWRPIIENI-EQRFDAYLEAENKVNRM----NIVDNRVHACVYFIQPtgHSLKPLDIEVMRRLHTKVNLIPVIAKADTLTDDEITSFKQRILADIDH-----------HSIQIF---------------------EGPRYELD-----------DEE---------------------------TIAENQEIMSKV-PFAVVGAN---------YEVTNPEGRKVRGRRYPWGIIEVDNEEHCDFVKLRQMLIRTHMEELKEHTNNFlYENYRSDKLIQMGVsQDP-------------------------------------------------------------------------------------------------------------------------------------------------------------------------------------
>UPI0003BD38D4	285	0.246	1.836E-75	135	613	800	46	414	483
---------------------------------------------------------------------------------------------------------------------------------------PGTPSlVRtiPfHPRGSPAVPPRHNHMGldPEFQQLPlrrqivsQVSLDSPLSPsmRPRSPWgrfdpyDSPedqdkEYVGFATLPNQVHRktvkKGFTFTLIVAGESGLGKSTLINSLFLTDLYK---DRKVLNAEERI-------------SRTVA-------------------------------------IIKHTVGIEEKG-----VKLRLTIIDTPGFGDAVNNTESWRHIDDYI-DQQFEQYFRDESGLNRR----NIQDNRVHCCLYFISPfgHGLRPLDVDCMRALHEKVNIIPVLAKADSLTPAEVCRKKMKIREEIKQFG-----------INIY---------------------QFPECDSDE----------DED----------------FKTQEQILK------------NSIPFAVIGSN---------VQVESK-GRKFRGRVYPWGVVEVENPAHSDFLLLRNMLVRTHMQDLKDVTREiHYENYRAQCIQNM------------------------------------------------------------------------------------------------------------------------------------------------------------------------------------------
>UPI0015AB2FEB	285	0.239	1.836E-75	115	613	800	54	421	488
-------------------------------------------------------------------------------------------------------------------REHQPASPVRPPTPGTP--AFLRPSVVGRTFSVPPLEP---EPLRRFQMSSLDSPLSPSS-RPKSPWGrfDPYDSAEDQDKeyvgfatLPNQVhrksvkRGFDFTLMVAGESGLGKSTLVNSLFLTDLY-------------RGRKLL----NAEERIA---------QTVE---------------------------ITKHTVDIEEKG-----VKLRLTIVDTPGFGDAVNNTECWKSVEDYIDE-QFEQYFRDESGLNRK----NIQDNRVHCCLYFISPfgHGLRPLDVEFMKALHEKVNIVPLLAKADSLTPAEVRKKKTKILEEIEQ-----------FDIKIY---------------------QFPECDSDE----------DED----------------FKLQDQELK------------DSIPFAVIGSNTVVER----------KGRRVRGRLYPWGIVEVENPAHSDFLKLRNMLVRTHMQDLKDMTRDtHYENFRSHCIQSM------------------------------------------------------------------------------------------------------------------------------------------------------------------------------------------
>UPI00148FA546	285	0.241	1.836E-75	91	613	800	35	448	517
-------------------------------------------------------------------------------------------EDTQFPFAMRdLPPIPQ-------PGEQHQTQRHPGPISceaeeingrlPSLPGTPSTPcsppchsAGSPtiPPRSNRmGMNTEFHPPPLRRQVVTQVSLDSPLSPasRPRSPWgrfdpyDSPddqdkEYVGFATLPNQVHRktvkKGFTFTLMVVGESGLGKSTLINSLFLT----DLNKD----------RKVPNAQERID------------QTID---------------------------IVKHTVSIEEKG-----IKLRLSIIDTPGFGDAINNTESWKSVEDYI-DQQFEQYFRDESGLNRR----NIQDNRVHCCLYFISPfgHGLRPLDVECMKALHEKVNIIPILSKGDSLTLEEVFKRKIKIRQEIKQFG-----------INIY---------------------QFPECDSDE----------DED------------------FKTQDQ----------ILKDSVPFAVIGSN---------VQVESK-GRRVRGRMYPWGAVEVEDPAHSDFLMLRNMLVRTHMQDLKDVTREtHYENYRAQCIHSM------------------------------------------------------------------------------------------------------------------------------------------------------------------------------------------
>A0A161TC78	285	0.250	1.836E-75	86	618	800	62	472	568
--------------------------------------------------------------------------------------TPPARLDL--PSVSSLPPIrvvPQDSLANiecASP----ATNGFVPPGSAARASPAPQPQAQPSPQP--NGKPASTH--SERAPSVSTAQSSIPQTVSNKDPKLAAQAASDMrnivrrkltgyvgfANLPNQWHRKSvrkgfnFNVMVVGESGLGKSTLVNTLFNT--------SLYPPKERK-----------------------APSLDIIP--KTVAI-------------------QSISADIEENG-----VRLRLTVVDTPGFGDFVNNDESWRPIVENI-EQRFDAYLDAENKLNR----VNVIDNRIHACVYFIQPtgHSLKPLDIEVMKRLHTKVNLIPVIAKSDTLTDEEIVLFKQRILADIQH-----------HSIQIF---------------------EGPRYELD-----------DEE---------------------------TIAENNEILSKV-PFAVVGANSEVTNAD---------GRRVRGRRYPWGVIEVDNEDHCDFVKLRQMLIRTHMEELKEHTNNsLYENYRSDKLTAMGVaQDP-------------------------------------------------------------------------------------------------------------------------------------------------------------------------------------
>UPI000F551843	284	0.255	2.476E-75	184	623	800	22	321	386
----------------------------------------------------------------------------------------------------------------------------------------------------------------------------------------PGYVGFANLPNQVHRKSvkkgFEFTLMVVGESGLGKSTLVDSLFLT----DLYDDTA----------IP-------------------RVVD-RIHQTVEI----ETN---------------TVEIEEKG-----IRLRLTVVDTPGFADAVDNTDCWQAVTNYV-DQQYEAYLQDESGLNRR----HIVDNRVHCCLYFICPHghGLKPIDIAFMKMLHTKVNIVPVIAKADCLTKFEVQRLKRKILEEIDDNG-----------IKIYTF---------------------PECDS------------EDD--------------EEF-----------VQINQELK-GSIPFAVIGSNNVTDV----------RGKQVRVRQYPWGMAEVENPEHCDFIKLRNMLIRTHMQDLKDVTQEvHYENYRAERLSSQG----EPSSP--------------------------------------------------------------------------------------------------------------------------------------------------------------------------------
>A0A6A5SM58	284	0.250	2.476E-75	139	620	800	4	373	461
-------------------------------------------------------------------------------------------------------------------------------------------GASPAPPS-RASPSPptsSNGHAMDQTLSVSNGQL----PAPHTITaKSPkaaAAMANDMnivrrkltgyvgfANLPNQWHRKSvrkgfnFNVMVVGESGLGKSTLVNTLFNT--------SLYPPKER----------NPpsLDISKTV---------------------------------SIQS----ISADIEENG-----VRLRLTVVDTPGFGDFINNDESWDPIVKNI-EQRFDAYLDAENKVNRM----NIVDNRIHAVVYFIQPtgHSLKPIDIEVMKKLHTKVNLIPVIAKADTVTDDEIDNYKKRILADIA-----------FHKIQIF---------------------EGPRYELD-----------DEE---------------------------TIAENQEIMAKV-PFAVVGSNT---------EVTTIDGRKVRGRQLPWGVVEVDNEEHCDFVKLRQMLIRTHMEELKENTNNaLYENYRSEKLAQMGiqqdssvFKEINP-----------------------------------------------------------------------------------------------------------------------------------------------------------------------------------
>UPI001E1DF665	284	0.258	2.476E-75	142	630	800	16	376	482
----------------------------------------------------------------------------------------------------------------------------------------------PAPtpkfdPNAR-FTSDRPERSerSREPVAREPVRNMePDKEKERdkkygdSTKELDGYVGFANLPNQVYRksvkRGFDFTLMVVGESGLGKSTLINSLFLTDLYS--GEYPGPSN----------------------------RIQ-----KTVKV---DKTN----------------VTLKENG-----VQLRLTVVDTPGFGDAVDNSNCWQPVIDFI-DCKYEEYLGNESKVVRTTTA----DTRVHCCLYFIAPtgHGLKPLDVEFMRRLHDKVNIIPLIAKADTQTPDECREFKKTILNEIAQ-----------HKIKIY---------------------EFPECD--------------------------------------DEEENKIQ--KKLRDRV-PFAVVGSNTVTEV----------GGKRVRGRQYPWGIVEVENLEHNDFLALRNMLIRTHMQDLKDVTNNvHYENYRYNKLAPANTD--GKIKPGSLTkDPL-------------------------------------------------------------------------------------------------------------------------------------------------------------------------
>UPI00193CB449	284	0.250	2.476E-75	84	634	800	151	574	683
------------------------------------------------------------------------------------TGiiSSPSVPSVPPPQPPTQtPGSQvnNSSVANATTASSLTSPN-TTPVYSSGAlaglNAKSRlPSATTVPNDA-SEDSNRRESArnaisSKEDSNKEASLLHHARPTpPTKPKELDGYVGFANLPNQVYRkavkKGFEFTLMVVGESGLGKSTLINSMFLADIYS--AEYFGPSLRLKKT---------------VA----------------------VETS---------------KVLLKENG-----VNLTLTIVDTPGFGDAVDNSNCWVPVIDYIES-KYEEFLNAESRVTRR----QIPDSRVHCCLYFVAPsgHGLKPLDVEFMQRLHDKVNIIPVIAKADTMTPDECAHFKKQILNEIAQ-----------HKIKIYEFPEVEE---------------------------------EED--------------NKF--------------HKLLRDRV-PFAVVGANTVVECE---------NGKKLRGRKYPWGIAEVENLEHCDFIALRNMVVRTHVQDLKDVTNNvHYENFRCRTL--AGLGVDGKPTKASNKNPLAQLE---------------------------------------------------------------------------------------------------------------------------------------------------------------------
>UPI0014715589	284	0.252	3.340E-75	176	610	800	7	301	328
--------------------------------------------------------------------------------------------------------------------------------------------------------------------------------RPAQQKNLEGYVGFANLPNQVYRksvkRGFEFTLMVVGESGLGKSTLINSLFLTDLYSS--EYPGPSHRIKKTV----------------------QVE-------------------------QS-----KVLVKEGG-----VQLLLTIVDTPGFGDAVDNSNCWQPVIEHIDS-KFEDYLNAESRVNRR----QMPDSRVHCCLYFIAPsgHGLKPLDIEFMKRLHEKVNIIPLIAKADTMTPEECQQFKKQIMREIQE-----------HKIKIYDFP---ET--------------------------------DDEDEMKLVR--------------------KIKDR-------LPLAVVGSNTIIEV----------NGKRVRGRQYPWGVAEVENSEHCDFMILRNMLIRTHMQDLKDVTNNvHYENYRSRKL---------------------------------------------------------------------------------------------------------------------------------------------------------------------------------------------
>A7RLX3	284	0.267	3.340E-75	182	610	800	11	304	367
--------------------------------------------------------------------------------------------------------------------------------------------------------------------------------------KNNVAyVGFANLPNQVHRKSvkkgFEFTLMVVGESGLGKSTLIDSLFLTDLY--DDKSIPP-------AKGRIG-----------------QTVHIE----------SNT-----------------VEIEEKG-----VRLRLTVVDTPGFADAVDNTYSWEPIVDYI-DHQFESYLRDESGLNRR----NIMDTRVHCCLYFINPHghGLRPVDVEFMKALHTKVNIVPVIAKSDSLTKTEISRLKRKVLDEIAD-----------HEIKIY---------------------SFPECDSE-----------DDEEFLAIN---------------KDLK------------ASLPFAVIGSNTVIEV----------KGRKVRARWYPWGYAEVENPDHCDFIKLRNMLVRTHMQDLKDVTQDvHYENYRAQRL---------------------------------------------------------------------------------------------------------------------------------------------------------------------------------------------
>A0A0D2APW7	284	0.260	3.340E-75	129	616	800	0	350	450
---------------------------------------------------------------------------------------------------------------------------------MAANGApPTRPS--PAPAASPDMANGTIpqTIASKDPKAAAA---VAADSRNIVRRKLTGYVGFANL--PNQWHRKSvrkgfnFNVMVVGESGLGKSTLVNTLFNT--------SLYPPKERK-----------------------APSLDII-----------PKT------VSIQSL----SADIEENG-----VRLRLTVVDTPGFGDFVNNDASWGPIVESI-EQRFDAYLDAENRVNRM----NIVDNRIHACVYFIQPtgHSLKPLDVEVMRRLHTKVNLIPVIAKADTLTDDEITAFKKRILDDIA-----------YHHIQIF---------------------EGPRYELD-----------DEE---------------------------TIAENNEIMSKV-PFAVVGANSEVTTAD---------GRKVRGRRYPWGVIEVDNEEHCDFVKLRQMLIRTHMEELKEHTNNKlYEDYRSEKLTAMGVQ---------------------------------------------------------------------------------------------------------------------------------------------------------------------------------------
>UPI001C475735	284	0.243	3.340E-75	173	630	800	17	324	464
-----------------------------------------------------------------------------------------------------------------------------------------------------------------------------RRPR-----EVDGYVGFANLPNQVYRkavkRGFEFSLMVVGESGLGKSTLINSMFLSDVYSS--DHPGPSHRVKKTV----------------------QVE----------------------------TTK--VLLKENG-----VNLMLTVVDTPGFGDAVDNSDCWQPVTDYV-ETKYEEYLNCESRVNR----TQISDSRVHCCLYFIAPsgHGLKPLDVEFMRRLHDKVNIIPVIAKADTLTPDECQHLKKQVLNEIAQ-----------HKIKIYEFPEDE-------------------------------------------------------------GDSGV---AKMKQRV-PFAVVGSNTTVEVE----------GKKVRGRKYPWGIVEVENIEHCDFIPLRNMMIRTHMQDLKDVTNNvHYENYRCRKL--AGVGGADPKLKVTNKNPL-------------------------------------------------------------------------------------------------------------------------------------------------------------------------
>A0A395SF58	284	0.258	3.340E-75	129	618	800	110	478	574
---------------------------------------------------------------------------------------------------------------------------------AAQVGEPSEPGdNRqPLPRSGRRFNSSEYSWTSPGSESPA---LAP-SASPTNVPSQPPPAADNRnivrrkltgyvgfANLPNQWHRKSvrkgfnFNVMVVGESGLGKSTLVNTLFNT--------SLYPPKERKG-----------------------PSLDIIPKTVT---------------------IQSISADIEEAG-----VRLRLTVVDTPGFGDFVNNDESWRPIVDNI-EQRFDSYLDAENKVNRM----NIVDNRIHACVFFIQPtgHSLKPLDIEVMRRLHTKVNLIPVIAKADTLTDEEIAAFKSRILADIKHHG-----------IQIF---------------------EGPRYELD-----------DEE---------------------------TIAENNEIMSKV-PFAVVGANNEITSAD---------GRKIRGRAYPWGIIEVDNEEHCDFVKLRQMLIRTHMEELKEHTNNQlYENYRTDKLLAMGVsQDP-------------------------------------------------------------------------------------------------------------------------------------------------------------------------------------
>A0A3S0ZKR7	284	0.252	3.340E-75	173	630	800	198	515	615
-----------------------------------------------------------------------------------------------------------------------------------------------------------------------------RKYGPETRKELEGYVGFANLPNQVYRksvkRGFEFTLMVVGESGLGKSTLINSLFLT----DLYSAEYP------------------------GPSHRIQ-------KTVKV---DTT----------------YVTLKENG-----VQLRLTIVDTPGFGDAVDNSNCWSPVTDFIDS-KYEEFLNAESRVNRNTTA----DTRVHCCLYFIAPtgHGLKPLDVEFMKRLHDKVNIIPLIAKADTLTPDECREFKKTILNEIAQ-----------HKIRIY---------------------EFPDCD--------------------------------------DEEEMKVQKR--LRERV-PFAVVGSNRVIEV----------GGKRVRGRQYPWGIVEVENLEHNDFIALRNMVIRTHMQDLKDVTNNvHYENFRYNKLAPSG-ADGNKIKPGSLTkDPL-------------------------------------------------------------------------------------------------------------------------------------------------------------------------
>A0A3N0XMG2	284	0.237	3.340E-75	175	624	800	16	335	645
-------------------------------------------------------------------------------------------------------------------------------------------------------------------------------PRTRTTRqKDKQYVGFATLPNQVHRKSvkkgFDFTLMVAGESGLGKSTLVNSLFLT----DLYKDRKLLN---AEERIN-------------------QTVE---------------------------ITKHTVDIEEKG-----VKLKLTIVDTPGFGDAVNNNECWKPITDYI-DHQFEQYFRDESGLNRK----NILDNRVHCCLYFIPPfgHGLRPVDVEFMKALHEKVNIIPLISKADCLTPNEVKKLKDRVRDEIERFG-----------IKVY---------------------QFPECDSDE---EEEFKQMDKE-----------------------------------LKECTPFAVIGSNTVVEA----------RGQRVRGRLYPWGIVEVENQSHCDFVKLRNMLIRSHMHDLKDVTCDvHYENYRAQCIQEMTSKlaqdnRTDSPLPI-------------------------------------------------------------------------------------------------------------------------------------------------------------------------------
>A0A8H6XED2	284	0.266	3.340E-75	188	631	800	566	904	980
--------------------------------------------------------------------------------------------------------------------------------------------------------------------------------------------GFANLPNQVHRksvRKgFQFTAMVVGESGLGKSTLINTLFNTTLYPPK-EHLPPSAER-----------P----KTVA-------------IESIGAGEFP------FV-YPSDFCSSIFSrtDIEENG-----VRLHLTVVDTPGFGDFVNNDDSWKPIVENIESRFD-SYLEQENRVNR----TKIVDNRVHACLYFIQPtgHSLKEIDIEFMRRLHTKVNLIPVIAKADTMTDEEIGEFKERILSDIAH-----------HNIHIF---------------------QAPTYDN------------EDE--------------ETIAEHEEIASK-------------IPFAVVGS-------DKP--VVTPDGREVRGRAYPWGVVEVDNEEHCDFVKLRQMLVRTYMEELREYTNDVlYENWRTEKLMSMGvaqdstvFKEINPaarmqEERVLHEAKLA------------------------------------------------------------------------------------------------------------------------------------------------------------------------
>A0A8D8XT98	284	0.244	4.505E-75	188	632	800	7	330	380
--------------------------------------------------------------------------------------------------------------------------------------------------------------------------------------------GFATLPEQVHRKSvkkgFDFTLMVVGESGLGKSTLVNSLFLSDLY---GDRKVP--------------NVND--------------RQG-----------KTTSIE-----------KKSMDIEERG-----VKLRLTVVDTPGFGDSINSEESWRACCSYIDD-QFRQYFNDESGLNRK----NIVDNRVHCCLYFIPPfgHGLRQIDIETMRRLHRKVNIVPVIAKADTLTTTEVKKLKKKLLEDIEE-----------HQIQIY---------------------QFPECDSDE----------DED------------------FKQQDKE----------LKESVPFAIIGSNTVIEV----------AGTKVRGRQYPWGVVEVENPKHSDFNKLRNMLISTHMQDLKDVTEDvHYENFRAQCLSQMSQRGdrginysPYrklkkdsaPDGLISETDRLLL-----------------------------------------------------------------------------------------------------------------------------------------------------------------------
>A0A317XMZ6	284	0.274	4.505E-75	182	619	800	23	324	426
--------------------------------------------------------------------------------------------------------------------------------------------------------------------------------------KLSGYVGFANLPNQVHRKSvrKGFNFtaMVVGESGLGKSTLINTLFNT--------TLYPRKE------VP---APH-------------Q----ERPKTVAI-----ES--------------ISSDIEENG-----VRLRLNVVDTPGFGDFINNDESWKPIVDNIESRFD-AYLEQENRVNR----SKMQDNRVHACIYFIQPtgHALRPIDIEFMRRLHQKVNLIPVIAKSDTLTDEEIVQFKQRILNDIAH-----------HKIEIF--------SA-------------PLYENE-----------DEETML----EIQEISNKV------------------------PFAVVGSNS---------EIDTPDGRRVRGRAYPWGVIEVDNEEHCDFVKLRQMLIHTHMEELKEHTNNVlYEKYRSEKLVAMGVTQDH------------------------------------------------------------------------------------------------------------------------------------------------------------------------------------
>UPI0014254D5E	284	0.244	4.505E-75	182	631	800	6	333	438
--------------------------------------------------------------------------------------------------------------------------------------------------------------------------------------DMEGYVGFANLPNQVYRRSvkrgFEYTLMVVGESGLGKSTLINSLFLTDVYS--NQYPGPSQRMKKTT----------------------QV---------------ETSN---------------VILKENG-----VQLRLTIVDTPGFGDQVDNSNCWQPIIDHI-DNKFEDFLNAESQVSRK----SIPDKRVHSCLYFIAPsgHGLKALDVEFMKRLHDKVNIIPLIAKADTLTAEECRDFKKQIMKEIEK-----------NKIKIYEFP------------------EIPDDEDDS----------KENKVLKRRNMLQK----------EQEKTVNIKDR-------VPFAVVGSNSVLEV----------NGKRVRGRQYPWGVAEVENLEHCDFITLRNMLIRTHMQDLKDVTNNvHYENYRCRKLTAITTGEgRKPSSKVAGKNPLA------------------------------------------------------------------------------------------------------------------------------------------------------------------------
>A0A067NS47	284	0.278	4.505E-75	158	618	800	16	342	444
--------------------------------------------------------------------------------------------------------------------------------------------------------------GVPNGSSPSLAQTAQSSPMTSVIRkKLMGFVGFSNLPNQVHRksvRKgFQFTAMVVGESGLGKSTLINTLFNT--------TLYPPKE------------P--------LPPAADR---------------PKTvAIESIGAD-----------IEENG-----VRLHLTVVDTPGFGDFVNNDDSWKPIVENIESRFD-SYLEQENRVNR----SKIVDNRVHACLYFIQPtgHSLKQIDIEFMRRLHTRVNLIPVIAKADTMTDEEIIEFKQRILADIQ-----------YHNIHIF---------------------QAPTYE-------------NED--------------------EETLAEAAEIASK------IPFAVVGSNQV---------VETPDGRQVRGRVYPWGVVEVDNEEHCDFVKLRQMLVRTYMEELREYTNDVlYENWRTEKLVSMGViQDP-------------------------------------------------------------------------------------------------------------------------------------------------------------------------------------
>A0A6G1HH74	284	0.258	4.505E-75	129	618	800	0	352	448
---------------------------------------------------------------------------------------------------------------------------------MATNGA---PA-APAP--ARSPPTPQSNGSVPQTVSSKDPKAAAQAASdMRNIvrRKLTGYVGFANL--PNQWHRKSvrkgfnFNVMVVGESGLGKSTLVNTLFNT--------SLYPPRERKE---------PSLDIIP----------------KTVAI-------------------QSISADIEENG-----VRLRLTVVDTPGFGDFVNNDSSWGPIVNNI-EQRFDAYLDAENKVNRM----NIVDNRIHACVYFIQPtgHSLKPLDVEVMRRLHTKVNLIPVIAKADTVTDEELTAFKQRILADIAH-----------HNIQIF---------------------EGPRYELD-----------DEE---------------------------TIAENNEIMSKV-PFAIVGANT---------EVTNPDGRKVRGRRYPWGVIEVDNEEHCDFVKLRQMLIRTHMEELKEHTNNaLYENYRSDKLTAMGVaQDP-------------------------------------------------------------------------------------------------------------------------------------------------------------------------------------
>A0A6A6A6G7	284	0.241	4.505E-75	129	616	800	0	364	463
---------------------------------------------------------------------------------------------------------------------------------MDFNGASPAPpSrASPSPPATLNGSLGMDHTLS--MSDRQ----SPAIPQTVtaKDPKAAAAMANDMnivrrkltgyvgfANLPNQWHRKSvrkgfnFNVMVVGESGLGKSTLVNTLFNT--------SLYPPKERQP----P----SLDISKTV---------------------------------SIQS----ISADIEENG-----VRLRLTVVDTPGFGDFINNDESWDPIVKNI-EQRFDAYLDAENKVNR----VNIVDNRIHAVVYFIQPtgHSLKPLDIEVMKKLHTKVNLIPVIAKADLVTDEEIDNYKKRILADINH-----------HNIRIF---------------------EGPRYELD-----------DEE---------------------------TIAENQEIMAKV-PFAVVGSNS---------EVTTPDGRKVRGRQYPWGVVEVDNEEHCDFVKLRQMLIRTHMEELKENTNNVlYENYRSDKLTAMGVQ---------------------------------------------------------------------------------------------------------------------------------------------------------------------------------------
>A0A8H6FAB7	284	0.254	4.505E-75	118	618	800	0	373	472
----------------------------------------------------------------------------------------------------------------------MATNGpLSqaPRQSPAPQSGPPVPNGKPtSPYNERtnPMspTQQIASQTVSSKDPKAAAQAASDM-RNVVRRKLTGYVGFANL--PNQWHRKSvrkgfnFNVMVVGESGLGKSTLVNTLFNT--------SLYPPKERKG---------PS-------------------------LDIIPKT------VSIQS----ISADIEENG-----VRLRLTVVDTPGFGDFVNNDDSWRPIVENI-EQRFDAYLDAENKVNRM----NIVDNRVHACVYFIQPtgHSLKPLDIEVMRRLHTKVNLIPVIAKSDTLTDEEIMSFKARILTDIHH-----------HSIQIF---------------------EGPRYEL------------DDD--------------ETIAENQEIMSKV-------------PFAVVGANS---------EVTSPEGRKVRGRRYPWGVIEVDNEDHCDFVKLRQMLIRTHMEELKEHTNNaLYENYRSDRLTQMGVaQDP-------------------------------------------------------------------------------------------------------------------------------------------------------------------------------------
>A0A8H3TWQ2	284	0.262	4.505E-75	94	618	800	16	408	508
----------------------------------------------------------------------------------------------LSPSNISQTGgIPSS--SSTGHQRPHSSteNGYHGED-AYPAGESQAPAaAVPGSHSAVaglSIKSGIN--GSSSHGAGLGG--AAEMVRK----KMGSFVGFANLPNQVHRksvkRGFQFVAMVVGDSGLGKSTLINTLFE-HKLYDLNAPRSLAN--------GASMNGNATGRTVA-------------------------------------IESKSADIEENG-----VRLRLTVVDTPGFGDFVNNDEAWKPIVDNIESRFD-AYLEQENRVNR----AKLMDNRVHACIYFIQPtgHSLRPIDIEFMRKLHHKVNLIPVIAKADTLTDDEILAFKQRILNDIAH-----------NNIKIF---------------------QPPVYDLD-----------DE---------------ETIAENEEILSKV-------------PFAVVGSDNFVTTAD---------GRQVRGRSYPWGTIEVDNEAHCDFIKLRQMLIHTHMEELREHTNDIlYEQYRTQRLLSMGVaQDP-------------------------------------------------------------------------------------------------------------------------------------------------------------------------------------
>A0A8H3WBE8	284	0.245	4.505E-75	75	618	800	35	453	549
---------------------------------------------------------------------------SNAGSSPTTKVQIVRSMlDVGKPNSDGQPGP--------SSASRLSQPGKENDDPARqvserSPASEGSPATSPPPSAAPASPPagklvSANEIEEAISNASLAGGVVPPMAAPssdlRNIvrRKLTGYVGFANL--PNQWHRKSvrkgfnFNVMVVGESGLGKSTLVNTLFNT--------SLYPPKERKG-----------------------PSLDIIPKTVT---------------------IQSISADIEEAG-----VRLRLTVVDTPGFGDFVNNDESWRPIVDNI-EQRYDAYLDAENKVNRM----NIVDNRIHACVFFIQPtgHSLKPLDIEVMRRLHTKVNLIPVIAKADTLTDEEIANFKSRILSDIK-----------YHGIQIF---------------------EGPRYELD-----------DEE---------------------------TIAENNEIMSKV-PFAVVGATNEITNAD---------GRKVRGRSYPWGVIEVDNEEHCDFVKLRQMLIRTHMEELKEHTNNsLYENYRTDKLIGMGVsQDP-------------------------------------------------------------------------------------------------------------------------------------------------------------------------------------
>A0A8J6LIH4	284	0.252	4.505E-75	175	617	800	222	555	711
-------------------------------------------------------------------------------------------------------------------------------------------------------------------------------PTKRKSCSLDletsGYVGFANLPNQVHRKSvkkgFEFTLMVVGESGLGKSTLVNALFLT--------DLYP------ERQVP------DAIGNVVSL---------KVLELRSPIAHGEHSV--FQKMKQTVKLEpSTVEIEERG-----VKLRLTVVDTPGYGDAIDNTDSFSEIIKYIDD-QFERFLRDESGLNRK----NIMDNRIHCCFYFISPfgHGLKPLDVEFMKQLHNKVNIVPVIAKADVLTKKEMQRLKKKVMDEIQEHG-----------IRIY---------------------SLPECDSDE------------------------------------DEEYKEQVRQL--KQAVPFAVCGANTLLEV----------RGRKVRGRLYPWGVVEVENPEHCDFIKLRTMLI-THMQDLQEITQqVHYENYRSEHLARGGVsKR--------------------------------------------------------------------------------------------------------------------------------------------------------------------------------------
>UPI0004CD16A3	283	0.239	6.076E-75	188	632	800	8	328	386
--------------------------------------------------------------------------------------------------------------------------------------------------------------------------------------------GFATLPEQVHRksvkRGFEFTLMVLGETGLGKSTLINSLF----LGDLYKD----------RRIP---DAID------------RVE-------------KTTTIE-----------KKTMDIEERG-----VRLRLNIIDTPGFGDAVNCEDTWKACSAYIDE-QFRQYFTDESGLNRK----NIQDNRVHCCLYFIPPygHGLRQMDLEVLKRLHRKVNIVPVIAKADTLTTQEVKRLKQNILSDIEE-----------HEIQIY---------------------QFPDCDSDE----------DED------------------FKQQDKE----------LKACVPFAVIGSSTVLEV----------AGRKVRGRQYPWGVVEVENPKHSDFVKLRTMLISTHMQDLKDVTQDvHYENFRAQCISQISQqairersklkRDSGPQfeNSISDTDRLLL-----------------------------------------------------------------------------------------------------------------------------------------------------------------------
>K2RMN6	283	0.252	6.076E-75	118	618	800	0	379	475
----------------------------------------------------------------------------------------------------------------------MATNG------APVPAAPTRASPVPtpaSPLSnskpsspAGgDVKSSNLMADGKQGSSPQTVSSrDPKaaaqaASDMRNIvrRKLTGYVGFANL--PNQWHRKSvrkgfnFNVMVVGESGLGKSTLVNTLFNT--------SLYPPKERKP---------PSLDIIP----------------KTVAI-------------------QSISADIEENG-----VRLRLTVVDTPGFGDFVNNDDSWRPIVENI-EQRFDAYLDAENKVNRM----NIVDNRIHACVYFIQPtgHSLKPLDVEVMRRLHTKVNLIPVIAKSDTLTDDEITAFKQRILADIAHHG-----------IQIF---------------------EGPRYE------------MDDE--------------ETIAENQEIMSKV-------------PFAVVGANT-----D----VSTSDGRKVRGRRYPWGVIEVDNEEHCDFVKLRQMLIRTHMEELKEHTNNTlYENYRSDKLISMGVsQDP-------------------------------------------------------------------------------------------------------------------------------------------------------------------------------------
>A0A2B7WG14	283	0.258	6.076E-75	93	618	800	7	423	519
---------------------------------------------------------------------------------------------IVMPKQEYQisigPATPSSGEltigeSSASSVEEDKVKPSEvadkadcvIPPASAANGipAPTRPS--PAAGNA-SGKSPYVERSNPmgQGAAQTVTSKDPKAAaqaasdlRNVVRRKLTGYVGFANL--PNQWHRKSvrkgfnFNVMVVGESGLGKSTLVNTLFNT--------SLYPPKERKG---------PSLDIIP----------------KTVAI-----ES--------------ISADIEENG-----VRLRLTVVDTPGFGDFVNNDDSWRPIVENI-EQRFDAYLEAENKVNRM----NIVDNRVHACVYFIQPtgHSLKPLDIEVMRRLHTKVNLIPVIAKADTLTDEEIALFKQRILADIQ-----------YHSIQIF---------------------EGPRYELD-----------DE---------------ETIAENQEIMSK-------------IPFAVVGANSEVTSSE---------GRKVRGRRYPWGVIEVDNEEHCDFVKLRQMLIRTHMEELKEHTNNaLYENYRSDKLTQMGVaQDP-------------------------------------------------------------------------------------------------------------------------------------------------------------------------------------
>UPI000DBD7587	283	0.254	6.076E-75	81	618	800	51	429	525
---------------------------------------------------------------------------------SEATTANSVPHNVATP-----PPAPaANGTpVSASPPSSKPSSPFvERSNPMGSGAAQTVSSKDPkaAAQAATDMK------------------NVVRR-------KLTGYVGFANL--PNQWHRKSvrkgfnFNVMVVGESGLGKSTLVNTLFNT--------SLYPPKERTG----P----SHD--------------------------IIPKT------VSIQS----ISADIEENG-----VRLRLTVVDTPGFGDFVNNDDSWRPIVENI-EQRYDAYLEAENKVNR----TNIIDNRIHACVYFIQPtgHSLKPLDIEVMRRLHTKVNLIPVIAKADTLTDEEIVAFKQRILADIQH-----------HSIQIF---------------------EGPRYELD-----------DEE---------------------------TIAENQEIMSKV-PFAVVGANAEVTAAD---------GRKVRGRSYPWGVIEVDNEEHCDFVKLRQMLIRTHMEELKEHTNNsLYENYRSDKLTQMGVaQDP-------------------------------------------------------------------------------------------------------------------------------------------------------------------------------------
>A0A7M5VGE8	283	0.261	8.195E-75	182	655	800	3	323	354
--------------------------------------------------------------------------------------------------------------------------------------------------------------------------------------DAGIYVGFANLPNQVHRksvkRGFEFTLMVVGESGLGKSTLVDSLFLTSLYSER-ETLTAVNRIKRTVS-------VSQS---------------------------------------------TVEIEEKG-----VKLKLTVVDTPGFGDSIDNSDSWSPIVSYIDE-QYEAYLRDESGLNRR----NIIDNRVHCCLYFINPcgHGLKPQDVAVMKCLHDKVNIVPVIAKADTLTKKEVKELKQRILREIYE-----------NQIQIYQFPEADEE--------------------------------EDD--------------EEF-----------IAVNKELKNSV-PFAVVGSNTVYEV----------NGKKVRGRIYPWGVVDIENPAHCDFTMLRNMLIRTHMQDLKDVTQDtHYENYRAKKL--------------ASGEPLEVSENGG---GGRAS-QELDSRDAL------------------------------------------------------------------------------------------------------------------------------------------------
>U4KZH7	283	0.255	8.195E-75	135	618	800	1	346	442
---------------------------------------------------------------------------------------------------------------------------------------ESDPEMSPeSPKSAPppvPIVSTNP-KAAAQAAAAADAKNIVRR-------KLTGYVGFANL--PNQWHRKSvrkgfnFNVMVVGESGLGKSTLVNTLFNT--------SLYP---------------PKEQKGP--------SLDIIP--KTVAI---------------QSIST----ELEENG-----VRLRLTVVDTPGFGDFVNNDESWRPIVDNI-EQRFDAYLEAENKVNRM----NIIDNRIHACVYFIQPtgHSLKPLDIEVMRRLHTKVNLIPVIAKSDTLTDEEIASFKLRILADINH-----------HKIHIF---------------------EGPSYDLD-----------DDE---------------------------TIAENNEIMSKV-PFAVVGANT---------EVQSAEGRKVRGRRYPWGVIEVDNEEHCDFVKLRQMLIRTHMEELKEHTSNVlYENYRSEKLAAMGVeQDP-------------------------------------------------------------------------------------------------------------------------------------------------------------------------------------
>A0A6G1G1X6	283	0.247	8.195E-75	128	618	800	0	360	456
--------------------------------------------------------------------------------------------------------------------------------MDPQANIESSP---PAanaqPYVERS-NPMPNGSGSAPQTVtskdPKAAALAASDLRNIVRRKLTGYVGFANL--PNQWHRKSvrkgfnFNVMVVGESGLGKSTLVNTLFNT--------SLYP---------------PRDR-----KPPS--------------LDIIPKT------VSIQS----ISADIEENG-----VRLRLTVVDTPGFGDFVNNEDSWRPIVENI-EQRYDAYLDAENKVNRM----NIVDNRVHACVYFIEPtgHSLKPLDVEVMRRLHTKVNLIPVVAKADTLTDDEISAFKARILADIE-----------YHHIQIF---------------------EGPRYELD-----------DDE---------------------------TIAENNEIMAKV-PFAVVGANQ---------EVSTPDGRKVRGRRYPWGVIEVDNEEHCDFVKLRQMLIRTHMEELKEHTNNFmYENYRSDKLTAMGVaQDP-------------------------------------------------------------------------------------------------------------------------------------------------------------------------------------
>J6EP24	283	0.261	8.195E-75	122	616	800	5	356	457
--------------------------------------------------------------------------------------------------------------------------GYE-PTNGATPEPVDVPSAEPSP--DHHEVAYLNGNGSAGADISTNGI-----PTPVVVRKTLSSWvGFSNLPNQVHRRSvrrgFQFVAMVVGESGLGKSTLINTLFETKLY-------QPKV-------IP---EPgTDRGKTV---------------------------------NIES----ISAEIEENG-----VRLKLTVVDTPGFGDFVNNDECWKPIVDNIEARYD-AYLEQENRVNR----LKMTDNRIHACIYFIQPtgHALKPIDIEFMKRLHTKVNLIPVIAKADTLTEEEVELFKRRVLSDIHHHG-----------IRIF---------------------EPPQYERD-----------DEE---------------------------TQQENQEIISKI-PFAVVGSDQV---------VQAPDGRSVRGRSYPWGVIEVDNETHCDFVKLRQMLVRTHMEELREHTNDVlYENYRTEKLRAMGVT---------------------------------------------------------------------------------------------------------------------------------------------------------------------------------------
>UPI000BA80078	283	0.250	8.195E-75	141	627	800	21	379	485
---------------------------------------------------------------------------------------------------------------------------------------------RPdGGDSTINLTSTTNTSYSSSglMNSTKENIIHKEKERdTETIYpkDMEGYVGFANLPNQVYRkavkRGFNFTLMVVGESGLGKSTLINSLFLTDIYS--NEYPGPSQRIKKTV----------------------QV---------------ETN---------------KVFLRENG-----VNLTLTIVDTPGFGDAVDNSECWQPIVDFI-DTKYEDFLNAESRVHR----TSITDSRIHCCLYFISPgHGLKPLDIEFMKRLHEKVNVVPLIAKADTMTPEECYQFKKIVLNEIAQ-----------NKIRIYEFPDCE----------------------------------DEE---------------------------ENKLQKPMKEQV-PFAVVGSNMVIEC----------NGKRVRGRRYPWGVAEVENMEHCDFLALRNMLLRTHMQDLRDVTNNvHYENYRCMKLagvgadgKPVAVANNYCQQRISNT----------------------------------------------------------------------------------------------------------------------------------------------------------------------------
>A0A1F5LVH4	283	0.246	8.195E-75	114	618	800	10	399	496
------------------------------------------------------------------------------------------------------------------DREKQSIPNGLPPdNMligsQASPVANGSPVASPvasrdSPTPSNSMDSPFVER-SNPMGSGNAQTVTSRDPKavaqaATDMKnvvrrKLTGYVGFANL--PNQWHRKSvrkgfnFNVMVVGESGLGKSTLVNTLFNT--------SLYP---------------PKERTGPNA-------------------DIIPKT------VSIQS--TS--ADIEENG-----VRLRLSVIDTPGFGDFVNNDDSWRPIVENI-EQRYDTYLEAENKVNR----SNIVDNRIHACVYFIQPtgHSLKPLDIEVMRRLHTKVNLIPVIAKADTLTDEEVAAFKQRILADIEQ-----------HSIQIF---------------------EGPRYELD-----------DEE---------------------------TIAENQEIMSKV-PFAVVGANSEVTTAD---------GRRVRGRSYPWGIIEVDNEEHCDFVKLRQMLIRTHMEELKEHTNNFlYENYRSDKLTQMGVaQDP-------------------------------------------------------------------------------------------------------------------------------------------------------------------------------------
>A0A365N7Z2	283	0.244	8.195E-75	97	618	800	46	425	521
-------------------------------------------------------------------------------------------------FPLSQdDGSPSSPSSPrPSTVRHYrTSPGSESP--------ALAPSASPA-----------NGRFIFYVNfcSRTDCRVVPSQPPPpadnRNIvrRKLTGYVGFANL--PNQWHRKSvrkgfnFNVMVVGESGLGKSTLVNTLFNT--------SLYPPKERKG-----------------------PSLDIIPKTVT---------------------IQSISADIEEAG-----VRLRLTVVDTPGFGDFVNNDESWRPIVDNI-EQRFDSYLDAENKVNRM----NIVDNRIHACVFFIQPtgHSLKPLDIEVMRRLHTKVNLIPVIAKADTLTDEEIAAFKSRILADIKHHG-----------IQIF---------------------EGPRYELD-----------DEE---------------------------TIAENNEIMSKV-PFAVVGANNEITSAD---------GRKIRGRAYPWGIIEVDNEEHCDFVKLRQMLIRTHMEELKEHTNNQlYENYRTDKLLAMGVsQDP-------------------------------------------------------------------------------------------------------------------------------------------------------------------------------------
>A0A4S2L3Y4	283	0.240	8.195E-75	168	629	800	275	596	636
------------------------------------------------------------------------------------------------------------------------------------------------------------------------SDMSSESVKTFASLETPGYVGFANLPNQVHRKSvkkgFEFTLMVVGESGLGKSTLVNSLFLT--------DLYP------ERIIPDAVEKTNQ--------------------TVKLDAS-------------------TVEIEERG-----VKLRLTVVDTPGYGDAIDNTDSFRAIIQYIDD-QFERFLRDESGLNRR----NIVDNRIHCCFYFISPfgHGLKPLDIEFMKQLHNKVNIVPVIAKADVLTKKEVLRLKKRVMEEIEGNG-----------IKIY---------------------PLPDCDSDE----------DED----------------Y----------KEQVRQL--KEAVPFAVCGANTLLEV----------KGKKVRGRLYPWGVVEVENPDHCDFIKLRTMLI-THMQDLQEVTQEvHYENYRSERLAKGA---PVPPRRQTIADP--------------------------------------------------------------------------------------------------------------------------------------------------------------------------
>T1IHJ1	283	0.250	8.195E-75	173	631	800	265	584	697
-----------------------------------------------------------------------------------------------------------------------------------------------------------------------------EREKEHhtnNIKDLDGYVGFANLPNQVYRkavkKGFEFTLMVVGESGLGKSTLINSMFLSDIYS--AEHPGPSHRIKKTV----------------------QVE----------------------------TTK--ALLKENG-----VNLTLTVVDTPGFGDAVDNSNCWQPVMDYI-ETKYEEYLNSESRVNRR----TTPDNRVHCCLYFLSPsgHGLKPLDVEFMKRLHDKVNIIPLLAKADTMTPEECVSFKQKIINEISQ-----------HKIKIYEFPDG-----------------------------------------------------------DDEEETKVQ--KPLKDRV-PFAVVGSNTIIDI----------NGKKVRGRKYPWGVAEVENMEHCDFIALRNMLMRTHMQDLKDITNNvHYENFRCRKL--AGIGSDGKPLRVSSKNPLA------------------------------------------------------------------------------------------------------------------------------------------------------------------------
>A0A0C9URM1	282	0.252	1.105E-74	170	627	800	28	361	447
--------------------------------------------------------------------------------------------------------------------------------------------------------------------------VAPTPPTHHSFSsvvrkKLMGYVGFANLPNQVHRksvRKgFQFTAMVVGESGLGKSTLINTLFNT--------TLYPRKE-----PLP----PH---------AERPQTV-----------------------SIQS----ISADIEESG-----VRLRLTVVDTPGFGDFVNNDESWKPIVEDIESRFD-AYLEQETRVNRQ----KIVDNRVHACLYFIQPtgHSLKQIDIEFMRRLHQRVNLIPVIAKADTMTDEEIIEFKQRILADIAQ-----------HNIQIFQAPIHENE--------------------------------DEETLTEI-------------------EEITTK---------IPFAVVGSDQVVL---------TPDGREVRGRAYPWGVIEVDNEDHCDFVKLRQMLIRTYMEELREHTNTYlYENWRSEKLTNMGiqqdptvFKEVNPAQRVAEE----------------------------------------------------------------------------------------------------------------------------------------------------------------------------
>A0A6A6SM40	282	0.255	1.105E-74	129	620	800	4	375	463
---------------------------------------------------------------------------------------------------------------------------------GASPIAPTRASPSPptldgSPLMDRNFSPVANGSASpaPQTVSSTDPKLAVQLANEKNIvrRKLTGYVGFANL--PNQWHRKSvrkgfnFNVMVVGESGLGKSTLVNTLFNT--------SLYPPKERKP----P----SLDISKTV---------------------------------SIQS----ISADIEENG-----VRLRLTVVDTPGFGDFINNDESWDPIVKNI-EQRFDAYLDAENKINRM----NIVDNRIHAVVFFIQPtgHSLKPLDVEVMRKLHTKVNLIPVIAKSDTLTDDEIIAFKQRILADINH-----------HKIKIF---------------------EGPRYEL------------DDD--------------ETIAENQEIMNKV-------------PFAVVGSNSL---------VKAPNGGMVRGRSYPWGVIDVDNEEHCDFVKLRQMLIRTHMEELKENTNNaLYENYRSEKLHSMGvlqdssvFKEVNP-----------------------------------------------------------------------------------------------------------------------------------------------------------------------------------
>A0A5N5NZP6	282	0.246	1.105E-74	135	618	800	71	423	519
---------------------------------------------------------------------------------------------------------------------------------------PTRASPTPqAPNGAPP-------PVPQASESREidPNYNATAPIVPvindnRNIvrRKLTGYVGFANL--PNQWHRKSvrkgfnFNVMVVGESGLGKSTLVNTLFNT--------SLYPPKERKG-----------------------PSLDIIPKTVT---------------------IQSISADIEEHG-----VRLRLTVVDTPGFGDFVNNDESWRPIVDNI-EQRFDAYLDAENKVNRM----NIVDNRIHACVFFIQPtgHSLKPLDIEVMKRLHTKVNLIPVIAKSDTLTDEEITAFKHRILADIK-----------FHKVQIF---------------------EGPRYELD-----------DEE---------------------------TIAENNEIMSKV-PFAVVGATN---------EISTPDGRKVRGRRYPWGVIEVDNEEHCDFVKLRQMLIRTHMEELKEHTNNIlYENYRTDKLIAMGVsQDP-------------------------------------------------------------------------------------------------------------------------------------------------------------------------------------
>A0A8J5N6D1	282	0.244	1.105E-74	172	613	800	158	468	543
----------------------------------------------------------------------------------------------------------------------------------------------------------------------------PSTSTLHPLNHAAKSNAqdfigFATLPEQVHRksvkRGFDFTLMVVGESGLGKSTLINSLFLTDLY--------------KERKIP----------------------TGESLVEKTVSIEKKT-----------------IEIEERG-----VKLRLTVVDTPGFGDAVNCEEGWKSVERYVDEQFN-KFFQDESGLNRK----NIQDHRVHCCLYFVPPygHGLRQMDVEFMRRLHRKVNIVPVIAKSDTLTKPEINKLKTNILNDIEN-----------NKIKIY---------------------QFPECDSDE----------DED------------------FKQQDRE----------LKASIPFAVIGSNCVIEV----------AGKKMRGRQYPWGIVEVENSAHCDFVKLRTMLISTHMQDMKEVTQDiHYENFRAQCISQM------------------------------------------------------------------------------------------------------------------------------------------------------------------------------------------
>UPI0006B071E3	282	0.254	1.105E-74	182	631	800	172	478	591
--------------------------------------------------------------------------------------------------------------------------------------------------------------------------------------DMESYVGFVNLPNQVYRkavkRGFDFTLMVVGESGLGKSTLINSMFLTDIYS--NEYPGPSQ--RMK-------------KTV-------QV---------------ETN---------------KVFLHENG-----VNLTLTIVDTPGFGDAVDNSECWYPIIDYIES-KYEDFLNAESRVHR----TAIVDSRVHCCLYFISPgHGLKPLDIEFMKRLHEKVNIIPLIAKADTMTPEECNQFKKQVLNEIAQ-----------NEIRIYEFPDCE----------------------------------DEE---------------------------ENKLQKPLKDRI-PFAVVGSNVIVES----------NGKRVRGRRYPWGVAEVENMEHCDFLALRNMLIRTHMQDLKDVTNNvHYENYR--CLKLAGVGSEGKSGIVTNKNPLA------------------------------------------------------------------------------------------------------------------------------------------------------------------------
>UPI001ED8DFB4	282	0.248	1.105E-74	126	631	800	150	527	639
------------------------------------------------------------------------------------------------------------------------------PPTAAATGTTLTssvpPSVAPpsAPTKAR-LPQTSVTlnqndsedsNKRESANNRSADSKDSRSAPTTKPKELDGYVGFANLPNQVYRkavkKGFDFTLMVVGESGLGKSTLINSMF----LADIYSSEYP----------------------------GPSLR---VKKTVAV----ETS---------------KVLLKENG-----VNLTLTVVDTPGFGDAVDNSNCWVPVIEYIES-KYEEFLNAESRVTRK----QIADSRVHCCLYFVAPsgHGLKPLDVEFMQRLHDKVNIIPVIAKADTMTPDECAHFKKQILNEIAQ-----------HKIKIYEFPEDEEE--------------------------------EESKL-----------------------------HKVLRDRV-PFAVVGANTVVEQ----------DGKKVRGRKYPWGVAEVENLEHCDFIALRNMVIRTHLQDLKDVTNNvHYENFRCRTL--AGLGVDGKPTRISNKNPLA------------------------------------------------------------------------------------------------------------------------------------------------------------------------
>UPI001964479A	282	0.246	1.491E-74	188	633	800	6	321	363
--------------------------------------------------------------------------------------------------------------------------------------------------------------------------------------------GFATLPNQVHRKSvkkgFDFTLMVVGESGLGKSTLVNSLFLTDLY---TDREIPSSEE----CIP-------------------QTL--EIIKNA-------------------------VDIEERG-----VKVKLTIVDTPGFGDALDNSDCWKPIAQYI-DQQFEQYFRDESGLNRK----NIQDNRVHCILYFISPygHGLRPLDVEFMKAVHDKVNIVPIIAKADTLTPKEVMVMKQRIRDEIEQYG-----------INIY---------------------QFPDCDSDE----------DEE------------------FKQQDL---------ALK-NSIPFAVIGSNEMI-NENVA--------RPIRGRAYPWGVAEVENKVHCDFSMLRNMLIQTHMQDLKDVTQEvHYENYRAQCiqsLTRIGTKDRSSRNKISRQSIteLSLL----------------------------------------------------------------------------------------------------------------------------------------------------------------------
>A0A6J2UR88	282	0.240	1.491E-74	188	625	800	23	332	369
--------------------------------------------------------------------------------------------------------------------------------------------------------------------------------------------GFATLPNQVHRKSvkkgFDFTLMVAGESGLGKSTLLNSLFLT----DLYKDRKLLN---AEERIN-------------------QTVE---------------------------ITKHTVDIEEKG-----VKLKLTIVDTPGFGDAVNNTECWKPLTDYI-DQQFEQYFRDESGLNRK----NIQDNRVHCCLYFIPPfgHGLRPMDVQFMKALQDKVNVVPLISKADCLTPTEMRRMKDRVRDEIERFG-----------IKVY---------------------QFPECDSDE----------DEE------------------FKQQDKE----------LKESTPFAVIGSSTVVEA----------RGQRLRGRLYPWGIVEVENQSHCDFVKLRNMLIRTHMHDLKDITCDvHYENYRAQCIQQMTSKLtqdnrvesPIPILPLS------------------------------------------------------------------------------------------------------------------------------------------------------------------------------
>M7X0D3	282	0.258	1.491E-74	168	619	800	7	323	422
------------------------------------------------------------------------------------------------------------------------------------------------------------------------GQLDGAAPA-HNVIqkKLGGFVGFANLPNQYHRRSvrkgFHFTAMVVGESGLGKSTLINTLFNTSLYAKKN---VPA--------------PHH---------ERPQTV-----------------------AIES----ITADIEENG-----VRLRLTVVDTPGYGDFINNEDGWKPILDNIEARFD-AYLEQENRVNRQ----KMVDNRVHACLYFIEPtgHSLKPVDIEFMRRLHTRVNLIPVIAKADTLTDDEIVQFKARIMSDLAH-----------HRIEIY---------------------QAPQYEL------------EDE--------------ETLAENEEIVRK-------------IPFAVVGSDTV---------VSTPDGRQARGRAYPWGTIEVDNEDHCDFVKLRQMLIRTHMEELKEHTNgALYENYRTEKLLAMGVAQDH------------------------------------------------------------------------------------------------------------------------------------------------------------------------------------
>A0A068S6X8	282	0.245	1.491E-74	154	621	800	0	338	436
----------------------------------------------------------------------------------------------------------------------------------------------------------MSDTEEQQaQQQQQPEQQQPEQPQVNgassAINvvrkKLTGYVGFANLPNQVHRKSvkkgFQFTCMVVGESGLGKSTLVNTLFNS--------QLYP----------------------------------------------PKQNVEPSHETPQTVeIQSITSDIEENG-----VRLQLTVVDTPGFGDFVNNEQSWKPILDDIESRFD-AYLEQENRVNRR----RMVDNRIHACIYFIAPtgHALKPLDIEFMRRLHTRVNLIPVIAKADTLTEEEVASFKQRILADIN-----------YHNIQIYQAPTSE-------------------YD-------------DEE---------------------------TVAENREIMSKI-PFAVVGSDKEVEV----------DGKQVRGRKYPWGVIEVDNEEHCDFVKLRQMLIRTHMEELKEFTSDIlYENYRTEKLTAMGIQQ-DPS----------------------------------------------------------------------------------------------------------------------------------------------------------------------------------
>A0A812ECH9	282	0.255	1.491E-74	178	612	800	28	321	440
----------------------------------------------------------------------------------------------------------------------------------------------------------------------------------HKELENYVG--FANLPNQVYRksvkRGFEFNLMVVGESGLGKSTLINSLFLT----DLYSSEYP------------------------GPSLRIQ-------KTVKV---DTTQ----------------VVLKENG-----VSLRLTVVDTPGFGDAVDNSNCWQPVIDFIDS-KYEEYLNSESRVNR----TTMPDNRVHCCLYFIAPtgHGLKPLDVEFMKRLHDKVNIIPLIAKADTLTPDECRDFKKTILNEIAQ-----------HRIKIY---------------------EFPECD--------------------------------------DEEENKIQ-KKLLKDRV-PFAIVGSNTVVDN----------NGKRIRGRQYPWGIVEVENLEHNDFIALRNMLIRTHMQDLKDVTNNvHYENYRYSKLAP-------------------------------------------------------------------------------------------------------------------------------------------------------------------------------------------
>UPI0015E20E2D	282	0.245	1.491E-74	94	613	800	3	399	468
----------------------------------------------------------------------------------------------LPP--VSQPGEqhqrDQAEGTGTAPNGRLpslprtPSLPRHCPL-AGSPTVPPRPNrVRPdAvfqPqLLRRQLVSQVSMDCPSSPVSR------PQSPWSrFDPYDAPedhdkEYVGFATLPNQVHRktvkKGFTFTLMVAGESGLGKSTLINSLFLTDLYK-------------------------DRKVPNAQ-ERINQTVD---------------------------IVKHTVSIEEKG-----IKLRLTIIDTPGFGDAINNTESWKQIEDYI-DQQFEQYFRDESGLNRR----NIQDNRVHCCLYFISPfgHGLRPLDVEYMKALHEKVNIVPILAKADSLTKAEVYKKKIKIIEEIKQFG-----------INIY---------------------QFPDCDSDE----------DED------------------FKRQDQ----------ILKDSIPFAVIGSN---------VQVES-EGRKFRGRAYPWGVVGVEDPAHSDFLLLRNMLVRTHMEDLKEVTQDtHYENYRAQCIQNM------------------------------------------------------------------------------------------------------------------------------------------------------------------------------------------
>A0A5M6BX13	282	0.264	1.491E-74	123	615	800	5	381	483
---------------------------------------------------------------------------------------------------------------------------YEHPPHpPTSNGGSISPNGTGFPdTTARStMTSPNGHsvdggRAITpnsaaysngtgYANGGQNGLTSSQAASaPPARKKLASWVGFSNLPNQVHRksvrRGFQFVAMVVGESGLGKSTLINTLFETKLY-------QP-------KSIP---SPgADRGKTV-------QIE------------------------------SISAEIEENG-----VRLKLTVVDTPGFGDFVNNDESWKPIVDNIEARFD-AYLEQENRVNR----LKLVDNRVHACIYFIQPtgHSLKPIDIEFMKRLHTKVNLIPVIAKSDTMTDDEIKLFKQRILGDIAHHG-----------IQIF---------------------VPPQYEN------------EDE--------------ETIQENEEILSKV-------------PFAVVGSDHI---------VQAPDGRQVRGRSYPWGVIEVDNEEHCDFVKLRQMLVRTHMEELREHTNDVlYENYRTDKLKAMGV----------------------------------------------------------------------------------------------------------------------------------------------------------------------------------------
>A0A1B6MJM9	282	0.250	1.491E-74	130	631	800	21	395	504
----------------------------------------------------------------------------------------------------------------------------------AGGTAPAFPATAPAvpPPAAPtpnNIKEALTKRATERVTTPSDGtgdvDKLTKAERdkvvPErRTKELDGYVGFANLPNQVYRkavkKGFDFTLMVVGESGLGKSTLINSMFLADIYS--NDHPGPSQRIKKTV----------------------QV---------------ETS---------------KVLLKENG-----VNLMLTVVDTPGFGDAVDNSNCWQPIINYIES-RYEEYLNAESRVNRKASQ---PDTRVHCCLYFVAPsgHGLKPLDVEFMQRLHEKVNIIPVVAKADTMTPDECTHFKKQILNEIAQ-----------NKIKIYEFP---ET--------------------------------DDD------------------------EESKL--HKALRDRV-PFAVVGSNTVIEV----------DGKKIRGRKYPWGIAEVENLEHCDFIALRNMLIRTHLQDLKDVTNNvHYENFRCISLAGHG---PDgKPSRISNKNPLA------------------------------------------------------------------------------------------------------------------------------------------------------------------------
>A0A6A4S9R7	282	0.238	1.491E-74	156	610	800	36	358	531
------------------------------------------------------------------------------------------------------------------------------------------------------------HSAQLKQNQREGecRLVNDRYLRrqgASTLWQQKnleGYVGFASLPNQVYRksvkRGFEFTLMVVGESGLGKSTLINSLFLT----DLYSAEYP--------------------GPSHRIKKTVQVE-------------------------QS-----KVLIKEGG-----VQLLLTIVDTPGFGDAVDNSNCWQPIIDHIDS-KFEDYLNSESRVNRR----QMPDSRIHCCLYFIAPsgHGLKPLDIEFMKRLHEKVNVIPLIAKADTLTPEECQQFKKQIMREIQE-----------HKIKIYEFP---ET-------------------DDE----------EENRLVKKI------------------------------KDKLPLAVVGSNTITEA----------NGKRVRGRQYPWGVAEVENSDHCDFTILRDMLIRTHMQDLKDVTNNvHYENYRSRKL---------------------------------------------------------------------------------------------------------------------------------------------------------------------------------------------
>A0A5A9PD22	282	0.237	1.491E-74	117	613	800	421	790	854
---------------------------------------------------------------------------------------------------------------------EMPTMNREPDYSirLQTPGTPTftRPVSRSVPTSE-------IETPRRGQLSSMSSLESPVSPfRPKSPWSrfDPYDSAEDQDKeyvgfatLPNQVhRKsvkkgFAFTLMVAGESGLGKSTLVNSLFLT----DLYKDRKMlnAEERIMQTKE---------------------------------------------------ITKHTLSIEEKG-----VKLRLTIVDTPGFGDAVDNTESWKPVADYIDE-QFEQYFRDESGLNRK----NIQDNRVHCCLYFISPfgHGLRPMDVEFMKALHEKVNIVPVLAKADSMTPVEVQKMKLKICEDIERFG-----------ISVYQFS---------------------ECDSDE----------DEE-----LKLP----------------------HQELK-DSIPFTVIGSNILVES----------QGRRFRGRQYPWGVVEVENPTHSDFLKLRNMLVRTHMQDLKDVTREtHYENYRAQSIQNM------------------------------------------------------------------------------------------------------------------------------------------------------------------------------------------
>A0A6J2W0T8	282	0.254	2.010E-74	172	625	800	12	351	358
----------------------------------------------------------------------------------------------------------------------------------------------------------------------------PPPPRPKSPWGrfDPYDSVEDQDKeyvgfatLPNQVhRKsvkkgFEFTLMVVGESGLGKSTLVNSLFLTDLYKGRVLHNAP--ER------------------VA------QTV---------------------------AITKNTVEIVEKG-----VKLKLNIVDTPGFGDAVNNIQSWRAVSDYV-DRQFEQYRRDETGLNRK----NIQDNRIHCCLYFISPygHGLRPLDVEFMRSLHEKVNIVPVLAKADSLTSSELRNMKTRIMTEIDK-----------HRIKIYQFPDCDE---------------------------------DEDEL--FRRQDLELKVK--------ERRIG-WVHSEITSLSIPFAVVGSNAIVESE----------GRRFRARIYPWGVVEVENVAHSDFVHLRNMLVRTHMQDLKDMTQDvHYENYRAQYL----CRGASPDLSYS------------------------------------------------------------------------------------------------------------------------------------------------------------------------------
>A0A162ZJ97	282	0.258	2.010E-74	188	621	800	9	305	402
--------------------------------------------------------------------------------------------------------------------------------------------------------------------------------------------GFANFPNQVHRksvkTGFQFTCMVVGESGLGKSTLVNTLFNT----QIYPNKQPAE--------P----THDC----------PQTVE-----------------------IQSITT----DIEENG-----VRLRMTVVDTPGFGDFVNNEESWKPILDNIESRFD-AYLEQENRVNRR----KMVDNRIHACLYFITPtgHALKPLDVEFMRRLHTRVNLIPVIAKADTLTEEEVVAFKQRILADIKH-----------HNIQIY---------------------QAPAYEYD-----------DE---------------ETIAENREVMSK-------------IPFAIVGSDKEFEVE---------GGRRVRGRRYPWGVIQVDNEEHCDFVKLRQMLIRTHMEELKEFTNDVlYENYRTEKLSAMGIQQ-DPS----------------------------------------------------------------------------------------------------------------------------------------------------------------------------------
>A0A6A6GR51	282	0.250	2.010E-74	129	620	800	0	365	462
---------------------------------------------------------------------------------------------------------------------------------MATNGVAASPATRasPGPQ-VPNGKPTV--PAGSPPQPPQQGQSVITkdakaaqaaALDTKNIvrRKLTGFVGFANL--PNQWHRKSvrkgfnFNVMVVGESGLGKSTLVNTLFNT--------SLYPPKERK---------QPSLDFAP----------------KTVAV-------------------QSISADIEENG-----VRLRLTVVDTPGFGDFVNNDDSWRPIVENI-DQRFDAYLDAENKINRM----NIVDNRIHACVYFIQPtgHSLKPLDVEVMRRLHTKVNLIPVIAKSDTLTDEEIVSFKQRILSDINH-----------HNIQIF---------------------EGPRYELD-----------DE---------------ETIAENNEILSK-------------IPFAVVGANT---------EVTTPEGRRVRGRKYPWGTIEVDNEDHCDFVKLRQMLIRTHMEELKEHTNNYlYEGYRSDKLEGLGMQ-SDP-----------------------------------------------------------------------------------------------------------------------------------------------------------------------------------
>A0A8H7DZS4	282	0.262	2.010E-74	128	618	800	0	367	463
--------------------------------------------------------------------------------------------------------------------------------MAAIANGAQAPArASPAPnIPNGKATSPYSERGNpmTQGASQTVSSKDPKaAAQAANDMKNVVRRKLTGyvgfANLPNQWHRKSvrkgfnFNVMVVGESGLGKSTLVNTLFNT--------SLYPPKER-----------------------------KGPSLE-----IIPKT------VSIQS----ISADIEENG-----VRLRLTVVDTPGFGDFVNNDDSWRPIVENI-EQRFDAYLEAENKVNRM----NIIDNRVHACVYFIQPtgHSLKPLDIEVMRRLHTKVNLIPVIAKADTMTDEEIINFKQRILTDIEH-----------HSIQIF---------------------EGPRYELD-----------DEE---------------------------TIAENQEIMSKV-PFAVVGAN---------YEVTNPEGRKVRGRRYPWGIIEVDNEEHCDFVKLRQMLIRTHMEELKEHTNNaLYENYRSDKLIQMGVnQDP-------------------------------------------------------------------------------------------------------------------------------------------------------------------------------------
>UPI000C6E19C2	282	0.245	2.010E-74	178	614	800	70	365	492
----------------------------------------------------------------------------------------------------------------------------------------------------------------------------------HSK-ESDGYVGFANLPNQVYRkavkRGFEFTLMVVGESGLGKSTLINSVFLTDIYS--NEYPGPSHRIKKTVQI----------------------------ETTK------------------------VLLKENG-----VNLLLTVVDTPGFGDAVDNSKCWQPIVDFIESKC-EEYLNAESRVNR----TTIPDTRVHCCLYFIAPsgHGLKPLDIEFMKQLHDKVNIIPLIAKADTLTPEECSFFKRTILNEIAQ-----------NKIKVY---------------------EFPECD-------------DEE----------------------------ENKVQKLLKERMPFAVVGSNTLVDV----------NGKQVRGRKYPWGVAEVENPDHCDFIALRNMLIRTHMQDLKDVTSNvHYENYRCRKLAGIG-----------------------------------------------------------------------------------------------------------------------------------------------------------------------------------------
>A0A6J2QXX1	282	0.234	2.010E-74	93	613	800	44	448	512
---------------------------------------------------------------------------------------------IRNMSPVSQPGEQhQTPVHREAEGTGTATNGRLPSLPGTPSLP--RPIPcHPAGSPTIPHRPSRLRTEAEFQPLQLRRQLVsqvsmdcPLSPasRPHSPWGrfDPYDSTEDQDKeyvgfatLPNQIqRKtmkkgFTFTLMVAGESGLGKSTLINSLFLTDLYK-------------------------DRKVPNAQ-ERINQTVD---------------------------IVKHAISIEEKG-----IKLRLTIIDTPGFGDAINETESWKPLKDYI-DQQFEQYFRDESGLNRR----NIQDNRVHCCLYFVSPfgHGLRPLDVACMKALHDKVNLVPVVAKADSLTEAEVHRKKMKIREEIEQFG-----------INIY---------------------QFPECDSDE----------DED----------------------------LKKQDQILKDSIPFAVIGSN---------VQVES-DGHKFRGRAYPWGVVEVENPTHSDFLLLRNMLVRTHMQDLKDVTGEtHYENYRAQCIQSM------------------------------------------------------------------------------------------------------------------------------------------------------------------------------------------
>A0A194XA43	282	0.260	2.010E-74	127	618	800	104	463	559
-------------------------------------------------------------------------------------------------------------------------------FYTATNGVAPaAPTRAPAP--VPNGKAVSPTLEAPQTVSSTDPKIAAQQASdMRNIvrRKLTGYVGFANL--PNQWHRKSvrkgfnFNVMVVGESGLGKSTLVNTLFNT--------SLYPPRERKG---------PS-------------------------LDIIPKT------VSIQS----ISADIEENG-----VRLRLTVVDTPGFGDFVNNDESWRPIVDNI-EQRFDAYLDAENKVNRM----NIVDNRVHACVYFIQPtgHALKPLDIEVMRRLHTKVNLIPVIAKADTMTDEEIMAFKARILADIKHQG-----------IQIF---------------------EGPRYELD-----------DDE---------------------------TIAENNEIMSKV-PFAVVGANSEITSAD---------GRKVRGRKYPWGIIEVDNEEHCDFVKLRQMLIRTHMEELKEHTNNaLYENYRSEKLTAMGVaQDP-------------------------------------------------------------------------------------------------------------------------------------------------------------------------------------
>UPI0005AC4427	282	0.246	2.010E-74	125	634	800	162	547	656
-----------------------------------------------------------------------------------------------------------------------------PPPQPPATGIATSTTVSPAtvPPTA-PIKSRLPpanvtlnqTDASEDSNKRESrydsnkegsVQLHQRPAIPTKPKELDGYVGFANLPNQVYRkavkKGFDFTLMVVGESGLGKSTLINSMF----LADIYSAEYP----------------------------GPSLR---VKKTVAV--------E---------TTK--VILKENG-----VNLTLTIVDTPGFGDAVDNSNCWVPVIEYIES-KYEEFLNAESRVVRR----QIPDSRVHCCLYFVSPtgHGLKPLDVEFMQRLHDKVNIIPVIAKADTMTPDECGHFKKQILNEIAQ-----------HKIKIYEFPEIEEE--------------------------------EENKL-----------------------------HKVLRDRV-PFAVVGANTVVEH----------DGKKVRGRKYPWGVAEVENLEHCDFIALRNMVIRTHLQDLKEVTNNvHYENFRCRTL--AGLGVDGKPTRISNKNPLAQLE---------------------------------------------------------------------------------------------------------------------------------------------------------------------
>E4YB03	281	0.260	2.711E-74	188	628	800	23	328	365
--------------------------------------------------------------------------------------------------------------------------------------------------------------------------------------------GFANLPNQVHRKSvkkgFEFTLMVVGESGLGKSTLINSLFLT--------DLYP-----------------DRELPDAEAKIK-QTV----------------SME--------AST---VEIEERG-----VRLRLTVVDTPGFGDAINSSKCYDPILEYI-DAQFERYLHDESGLNRR----NISDNRVHCCFYFISPygHGLKPLDIEFMKSLHNRVNIVPVIAKSDTLTKQEVNRLKKRVLDEIAK-----------HNIKIYQLPDVE----------------------------------DDE-----------------------EEDYKEQTR--VLKQSIPFAVVGSTTTIEV----------KGRKVRGRMYPWGVVELENDEHCDYLKLRTMLI-SHMQDLQEVTHDlHYENYRATRLDPENTVEPVakPGKPSGNTD---------------------------------------------------------------------------------------------------------------------------------------------------------------------------
>UPI0018E4F1AE	281	0.246	2.711E-74	178	635	800	8	330	375
----------------------------------------------------------------------------------------------------------------------------------------------------------------------------------FSNLETPGYVGFANLPNQVHRKSvkkgFEFTLMVVGESGLGKSTLVNSLFLT--------DLYP------ERVIPDATEKLNQ--------------------TVKLDAS-------------------TVEIEERG-----VKLRLTVVDTPGYGDAIDNTDCFKSIIQYIDE-QFERFLRDESGLNRR----NIVDNRIHCCFYFISPfgHGLKPLDIEFMKQLHNKVNIVPVIAKADCLTKKEVQRLKSRVMEEIEREG-----------IKIY---------------------PLPDCDSDE----------DED----------------Y----------KEQVRQL--KAAVPFAVCG---------AGQQLEV-RGRRVRGRLYPWGVVEVENPDHCDFIKLRTMLI-THMQDLQEVTQEvHYENYRSERLARNGQvpKRHTSTESGLSEDSNGLANG--------------------------------------------------------------------------------------------------------------------------------------------------------------------
>A0A6F9DS82	281	0.244	2.711E-74	155	611	800	37	349	400
-----------------------------------------------------------------------------------------------------------------------------------------------------------RHRKPESETEQKKtfGFTNPE---------TPGYVGFANLPNQVHRKSvkkgFEFTLMVAGESGLGKSTLVNSLFLT--------DLYPERE-----------------VPDA---------DAKVKQTVKIDAS-------------------TVEIEERG-----VKLRLTVVDTPGYGDAINCSDCYKPIIQYIDD-QFERYLHDESGLNRR----HIVDNRVHCCFYFVSstGHGLKPLDVEFMKALHNKVNIVPVISKADTLTMPEVKKLKKRILEEIAVNG-----------IQIY---------------------QLPDADDDE----------DED------------------FKEQT---------RCLR-ESIPFAVVGSTQMIEV----------KGKKVRGRLYPWGVVEVENPDHCDFLKLRTMLI-THMQDLQEVTHDlHYENFRARRLQ--------------------------------------------------------------------------------------------------------------------------------------------------------------------------------------------
>A0A081CH93	281	0.265	2.711E-74	182	619	800	30	331	433
--------------------------------------------------------------------------------------------------------------------------------------------------------------------------------------KLSGYVGFANLPNQVHRKSvrKGFNFtaMVVGESGLGKSTLINTLFNT--------TLYPRKEVPP---------PH-------------Q----ERPKTVAI-----ES--------------ISSDIEENG-----VRLKLTVVDTPGFGDFINNDQSWKPIVDNIESRFD-NYLEQENRVNRN----KLQDNRVHACIYFVQPtgHSLRPIDIEFMRRLHQKVNLIPVIAKSDTLTDDEIVAFKQRILNDIAH-----------HQIEIF--------HA-------------PIYENE-----------DEETMLEIQEISTK----------------------------VPFAVVGSNT---------EIDTPDGRRVRGRAYPWGVIEVDNEEHCDFVKLRQMLIHTHMEELKEHTNNVlYEKYRSEKLVGMGVTQDH------------------------------------------------------------------------------------------------------------------------------------------------------------------------------------
>UPI00112D7ECE	281	0.241	2.711E-74	157	610	800	1	330	456
-------------------------------------------------------------------------------------------------------------------------------------------------------------RIEEPLPQSPTWNCSrtPRAFTGSSMIERPesVAAAIAQQRnldgyvgfanLPNQVyrksvkRGFEFTLMVVGESGLGKSTLINSLFLTELYSK--EYPGPSLRIKKTV----------------------QVE-------------------------QS-----KVLVKEGG-----VQLTLTIVDTPGFGDAVDNSNCWQPVINHIDS-KFEDFLNAESRVNRR----QIPDTRVHCCLYFIAPsgHGLKPLDIEFMKRLHDKVNIIPLIAKADTLTPEECQAFKKQIMKEIQE-----------HKIKIYEFPE-----------------------------------MDDD--------------EDNKLTRRIKER-------------MPLAVVGSNAVIEV----------NGKKVRGRQYPWGVAEVENGDHCDFTILRNMLIRTHMQDLKDVTNNvHYENYRSKKL---------------------------------------------------------------------------------------------------------------------------------------------------------------------------------------------
>A0A0J0XW07	281	0.258	2.711E-74	118	615	800	0	360	462
----------------------------------------------------------------------------------------------------------------------MAEQQYAYDNSPAPDHHVDqvaypDPGLSPAPLN--------GH--VSPAPASTNGDAAPSngAAAGLNvIRKTLASWvGFSNLPNQVHRRSvrrgFQFVAMVVGESGLGKSTLINTLFEDTLY-------QPKV-------IP---EPgADRGRTV-------QIE------------------------------SINAEIEENG-----VRLKLTVVDTPGFGDFVNNEECWKPILENIEARYD-AYLEQENRVNR----LKMTDNRVHACIYFIQPtgHALKPIDIEFMKQLHNKVNLIPVIAKADTLTEEEVDLFKRRILADIE-----------YHGINIF---------------------QPPSYE------------RDDD--------------ETIQENHEIISK-------------IPFAVVGSDHIVPSPD---------GRQVRGREYPWGVIEVDNEQHCDFVKLRQMLVRTHMEELREHTNDIlYERYRTEKLQAMGV----------------------------------------------------------------------------------------------------------------------------------------------------------------------------------------
>UPI001C42B44D	281	0.249	2.711E-74	115	613	800	56	438	505
-------------------------------------------------------------------------------------------------------------------VPVHCEAGATNGRLPSLPGAPPPPLHRPAPrPPAGsPTAPQRPHRGFQPlllkkQLVSQASLDSPvsPASRPHSPWgrfdshdctedQDKEYVGFATLPNQVQRktlkKGFTFTLMVAGESGLGKSTLINSLFLTDLYK---DRKVPNAEER-----------------------ISQTVD---------------------------IIKHTLSIEEKG-----IKLQLSIIDTPGFGDSLNNTESWRQIEDYI-DQQFEQFFRDESGLNRR----NIQDNRVHCCLYFISPfgHGLRPLDVECMRALHEKVNLVPVLAKADSLTPAEVCRKKTKIQEEIKQFG-----------INIYQFP-----------------------ESDS----------DED--------------EEFKMQEQILK------------NSIPFAVIGGN---------AQAESK-GHKFRGRAYPWGVVEVENPAHSDFLLLRNMLVRTHMQDLKDVTREtHYENYRAQCIQNM------------------------------------------------------------------------------------------------------------------------------------------------------------------------------------------
>UPI00165BA2FE	281	0.241	2.711E-74	121	613	800	69	443	512
-------------------------------------------------------------------------------------------------------------------------NGRLHGYPGAPPSSC--PV--PCPPAASPtVPPRPNHAGRDSPQVlPLKRQLvyqvsldSPLSPasRPRSPWglfdpyDSPedqdkEYVGFATLPNQVHRktvkKGFTFTLMVAGETGLGKSTLINSLFLTDLYK---DRKVPNAEER------IG-----------------QTVDI-VKHTIG--------------------------IEEKG-----IKLWLSIVDTPGFGDAVNNTASWKHVEDYI-DQQFEQYFRDESGLNRK----NIKDNRVHCLLYFISPfgHGLRPIDVECMKALHEKVNIIPLLAKADSLTHAEAYSKKLKIREEIKQFG-----------INIY---------------------QFPECDSDE----------DED-------LKRQ---------EQTLK------------DSIPFAVIGSN---------IQVESK-GRKFRGRSYPWGVVEVENPIHSDFLLLRNMLVRTHMQDLKDVTREtHYENYRAQCIQSM------------------------------------------------------------------------------------------------------------------------------------------------------------------------------------------
>A0A2P8YLB5	281	0.255	2.711E-74	188	610	800	167	453	538
--------------------------------------------------------------------------------------------------------------------------------------------------------------------------------------------GFATLPEQVHRksvkRGFDFTLMVVGESGLGKSTLVNSLFLSDLYKD--------------RRIP------DAIERVE----------------------KTTNIE-----------KKTMDIEERG-----VKLRLTVVDTPGFGDAINCEESWRACCNYIDE-QFRQYFTDESGLNRK----NIQDNRVHCCLYFVPPygHGLRQIDLEFMRRMHRKVNIVPVIAKADTLTSTEIRKLKDRIMADIED-----------HKIQIY---------------------QFPDCDSDE----------DEE------------------FKQQDRE----------LKACVPFAVVGSNTVIEV----------AGKKVRGRQYPWGVVEVENPKHSDFIKLRTMLISTHMQDLKDVTQDvHYENFRAQCI---------------------------------------------------------------------------------------------------------------------------------------------------------------------------------------------
>A0A671WHR4	281	0.237	3.655E-74	183	630	800	7	314	327
---------------------------------------------------------------------------------------------------------------------------------------------------------------------------------------APSVQGYVGfANLPNQVyrksvkRGFEFTLMVVGESGLGKSTLINSLFLTDLYSK--DYPGPSQRIKKTV----------------------QVE-------------------------QS-----KVLIKEGG-----VQLTLTIVDTPGFGDAVDNSNCWQPVINYIDSKC-EDFLNAESRVNRR----SMPDNRVHCCLYFIAPsgHGLKPLDIEFMKRLHDKVNVIPLIAKADTLTPEECQLFKKQIMKEIQE-----------HKIKIYEFPDTED---------------------------------DED-----NKLIRKIK--------------------------MPLAVVGSNVVIEV----------NGKKVRGRQYPWGVAEVENGEHCDFTVLRNMLIRTHMQDLKDVTNNvHYENYRSKKLAAVTCNGVDTTKTKDHR-PL-------------------------------------------------------------------------------------------------------------------------------------------------------------------------
>UPI00089DAE17	281	0.234	3.655E-74	156	611	800	3	323	383
------------------------------------------------------------------------------------------------------------------------------------------------------------HQLERHRSIRKNARIVSHfSPDPkFTNPETPGYVGFANLPNQVHRKSvkkgFEFTLMVAGESGLGKSTLVNSLFLT--------DLYP------ERCIP----------PAA---------D-KITQTVKIDAS-------------------TVEIEERG-----VKLRLTVVDTPGYGDAINCSDCYKPIIQYIDD-QFERYLHDESGLNRR----HIVDNRVHSCFYFISsqGHGLKPLDIEFMKALHNKVNIVPVLSKADSLTMPEVKRLKRRILEEIA-----------AHEIQIYQLPDADE---------------------------------DED------------------------EEFKEQTRCL--KESIPFAVVGSTQMIEV----------KGKKVRGRLYPWGVVEVENPDHCDFLKLRTMLI-THMQDLQEVTHDlHYENFRARRLQ--------------------------------------------------------------------------------------------------------------------------------------------------------------------------------------------
>A0A316UGJ5	281	0.271	3.655E-74	188	619	800	21	316	420
--------------------------------------------------------------------------------------------------------------------------------------------------------------------------------------------GFANLPNQWHRRSvrKGFNFtaMVVGESGLGKSTLVNTLFN-HKLYPKKEVPAP----HME-------RP----KTVA-------------------------------------IESISADIEENG-----VRLKLTVVDTPGFADFVNNDESWKPIVDNIESRFD-AYLEQENRVNR----AKLTDNRVHACLYFIQPsgHALRPIDIEFMRRLHQKVNLIPVIAKSDTMTDEEIHLFKQRILADIAH-----------HNIQIF-------YA--------------PSYD------------VEDD--------------ETLAENEEIVRK-------------IPFAVVGSDQ---------QVDTIDGRRVRGRAYPWGVIEVDNEEHCDFVKLRQMLIRSHMEELKEHTHNVlYEKYRSEKLVAMGVTQDH------------------------------------------------------------------------------------------------------------------------------------------------------------------------------------
>UPI00138FA69A	281	0.246	3.655E-74	183	630	800	15	326	447
---------------------------------------------------------------------------------------------------------------------------------------------------------------------------------------MEGYVGFANL--PNQVfRKsvkkgFEFTVMVVGESGLGKSTLLNSLFLTDLY---TPSSYPSIKEKL--------NKTVEVKP------------------------------------------CTVELKEGG-----VRLRLTVVDTPGFGDAVDNTDCWKPVIKYIDS-KFEEHLNAESRVQRSP----FPDNRVHCCLYFISPtgHSLKPLDIEFMKKLHNKVNIVPVISKADTLTTEECTRFKKQILQEIKE-----------NNISIYEFPD----------------------------------------L-------------------GGEEDAELDAVN-MRDKV-PFAVVGSNTVLEV----------NGKRVRARVYPWGVVEVENVEHCDFVALRNMLIRTHMQDLKDVTNDaHYENYRCDKLASMTVGSPSssPSHVSLSKSPL-------------------------------------------------------------------------------------------------------------------------------------------------------------------------
>UPI0009E263DC	281	0.245	3.655E-74	183	630	800	15	327	451
---------------------------------------------------------------------------------------------------------------------------------------------------------------------------------------MEGYVGFANL--PNQVfRKsvkkgFEFTIMVAGESGLGKSTLLNSLFLTDIY---TPAAYPSVEERLK-------------KTVAIKPS-------------------------------------TIEMKEGG-----VRLRLTIVDTPGFGDAVDNTDCWKPIIEYIDS-KFEEYLNAESRVFRTP----FPDDRVHCCLYFIAPtgHCLKPLDIEFMKRLHNKVNIVPVIAKADTLTHDECTKFKKQILKEIEE-----------NDIGIYKFPD----------LGG-----------------------DDD-----------------------EDVAAV----SMKDRI-PFAVVGSNTVLEV----------NGKRVRARVYPWGVAEVENVDHCDFVALRNMLIRTHMQDLKDMTNdNHYENYRCEKLAAMTVGSPTnqPSSNISlSRSPL-------------------------------------------------------------------------------------------------------------------------------------------------------------------------
>A0A1E3HXH0	281	0.268	3.655E-74	118	616	800	0	357	459
----------------------------------------------------------------------------------------------------------------------MADSYYEeQPISPSQNADQLSAngygDERVASPAASGPISPNGYP---EEPSPVA--VAAPARKKLSSW-----VGFSNLPNQVHRRSvkrgFQFVAMVVGESGLGKSTLINTLFETKLYQPK-QVPAP------------GT---DRGKTV---------------------------------NIES----ISAEIEENG-----VRLKLTVVDTPGFGDFVNNDESWKPIVENIEGRFD-AYLEQENRVNR----SKLTDNRVHACLYFIQPtgHSLKPIDIEFMRRLHTKVNLIPIIAKADTMTDDEIAAFKQRILADIVH-----------HNIDIFQ----------------------P-----------------------------------FQYENEDEE--TIQENEEIVSKV-PFAVVGSDSL---------VQAPDGRQVRGRAYPWGIIEVDNEEHCDFVKLRQMLVRTHMEELREHTNDVlYENYRTDKLRAMGVQ---------------------------------------------------------------------------------------------------------------------------------------------------------------------------------------
>UPI001056C322	281	0.250	3.655E-74	120	613	800	38	404	474
------------------------------------------------------------------------------------------------------------------------TPPLSRPFSSFSTGSPVVP-----PrLSHIGLDSEFHHLPLRRQLASQVSLDSPLSPssRPRSPWgrfdpyDSPedqdkDYVGFATLPNQVHRktvkKGFTFTLMVAGESGLGKSTLINSLFLTDLYK---DRKVLNAEER-----------------------ICQTVDI-VKHTIG--------------------------IEEKG-----VKLRLTIIDTPGLGDAVNNTDSWFHIEQYI-DQQFEQYFRDESGLNRR----NIQDNRVHCCLYFISPfgHGLRPLDVECMRALHEKVNIIPVLAKADSLTRAEIFKKKRKIKEEIKQFG-----------INIY---------------------EFPECDSD-----------DDD---------------EFRMQEQILK------------DSIPFAVIGSN---------IQVESK-GHKFRGRIYPWGVVEVENPAHSDFLLLRNMLVRTHMQDLKDITREtHYENYRAQCIQNM------------------------------------------------------------------------------------------------------------------------------------------------------------------------------------------
>A0A6P8Z3V2	281	0.249	3.655E-74	83	618	800	136	556	722
-----------------------------------------------------------------------------------AAGGPQGPPPNAPP-----PVPttvPGSGAAGAAGAAQTPSNGdllqskREqffkneapsTPTMpGPTPGAGSAPSVppptAPAP-SAIkeALAKRAAERGRLNGDSINNEDNKERynkenKAPERKTKELDGYVGFANLPNQVYRkavkKGFDFTLMVVGESGLGKSTLINSMFLSDIYS--NEHPGPSL---------------------------------RVKKTVAV----ETS-------------KCLLK-------ENNVNLSLTVVDTPGFGDAVDNSNCWAPIVDYIES-KYEEYLNAESRVNRKI----LSDSRVHCCLYFIAPsgHGLKPLDVEFMQRLHDKVNIIPVIAKADTMIPDECNLFKKQILNEIAQ-----------HKIKIYEFPDTE----------------------------------DEE---------------------------EVKQHKGLKDRV-PFAVVGSNTVIEV----------DGKKLRGRKYPWGIAEVENLEHCDFIALRNMLIRTHLQDLKEVTNsVHYENYRCRKLAGLGTdGKP-------------------------------------------------------------------------------------------------------------------------------------------------------------------------------------
>UPI000A2AA12A	280	0.248	4.929E-74	183	626	800	16	322	364
---------------------------------------------------------------------------------------------------------------------------------------------------------------------------------------MASYVGFANLPNQVHRksvrRGFEFTLMVVGESGLGKSTLIDSLFLTDLYS---DRIVPKAEER-------------------------------IKKTVKI----ETS---------------TVEIEERG-----VKLRLTVVDTPGFGDGMDNNDCFKPILEYV-NLQFENYLHDESGLNRR----NITDTRVHCCFYFISPtgHGLKPLDIAFMKELHEKVNIVPVIGKADTLTKSELASMKARVRQEIEEYG-----------IQTY-----------------HL----PECDDDE----------DED----FIEQTNQLR------------------------MAMPFAVVGSNTLIEV----------GGKKSRGRLYPWGVVEVENPEHCDFSKLRTMLI-THMQDLREVTQDvHYENFRAAALGEVAPATPRSSKSLSR-----------------------------------------------------------------------------------------------------------------------------------------------------------------------------
>A0A8D8W8E4	280	0.246	4.929E-74	182	625	800	11	314	364
--------------------------------------------------------------------------------------------------------------------------------------------------------------------------------------DSSSYVGFANLPNQVHRKSvkkgFEFTLMVVGESGLGKSTLVNSLFMT--------DLYP--ER---------------VVPDA---------IGKTKQTVKLDAS-------------------TVEIEEKG-----VKLRLTVVDTPGFGDAINNTNSFDEIIQYIDD-QFERFLRDESGLNRR----NIIDNRIHCCFYFISPfgHGLKPLDIEFMKQLHNKVNIVPVIAKADCLTRKEIQRLKKKVMEEIQQNG-----------ITIY---------------------PLPDCDSDE----------DED----------------Y----------KEQVRQL--KEAVPFAVCGANTVLEV----------GGSKVRGRQYPWGVVEVENPEHCDFTKLRTMLV-THMQDLQEVTQEiHYENYRSERLVK---GVPVPKRTVS------------------------------------------------------------------------------------------------------------------------------------------------------------------------------
>UPI000626C069	280	0.250	4.929E-74	188	632	800	8	328	386
--------------------------------------------------------------------------------------------------------------------------------------------------------------------------------------------GFATLPEQVHRksvkRGFEFTLMVVGETGLGKSTLINSLF----LGDLYKDRR---------------------IPDA-------------LERVE----KTTSVE-----------KKTMDIEERG-----VRLRLTIVDTPGFGDSVNCDDTWKACSAYIDE-QFRQYFTDESGLNRK----NIQDNRVHCCLYFIPPYgrGLRQMDLEVLRRLHRKVNVVPVIAKADTLTALEVKNLKEKILADIDE-----------HEIQIY---------------------QFPDCDSDE----------DED------------------FKQQDKE----------LKACVPFAVIGSSTVLEV----------AGRKVRGRQYPWGVVEVENPKHSDFVKLRTMLISTHMQDLKDVTQDvHYENFRAQCIsqisqqairERSKLKRdsgPHFEHSISDTDRLLL-----------------------------------------------------------------------------------------------------------------------------------------------------------------------
>V4AUN3	280	0.240	4.929E-74	139	618	800	6	327	389
-------------------------------------------------------------------------------------------------------------------------------------------GEEPAPVVPGSISGSLF-------TSRQ--FVNPEQ---------PGYVGFANLPNQVHRKSvkkgFEFTLMVVGESGLGKSTLVNSLFLT--------DLYP------ERHIPTALE--------------------KIKQTVKIDAS-------------------TVEIEERG-----VKLRLTVVDTPGFGDSLNSDDCFKPIIQYVDD-QFERYLNDESGLNRR----HIVDNRVHCCFYFINPsgHGMKPLDIAFMRAVHHKVNIVPVIAKADTLTKQEVQTLKRKILDQIDEYG-----------INIY---------------------PLPDCDSDE----------DEDYKEQCRQLK----------------------------SAVPFAVIGANTVIEV----------KGRKVRGRMYPWGVVEVENPEHCDFIKLRTMLI-THMQDLQEVTQEiHYENYRAEKL---ATGEP-------------------------------------------------------------------------------------------------------------------------------------------------------------------------------------
>UPI001ED88B68	280	0.265	4.929E-74	188	610	800	18	304	400
--------------------------------------------------------------------------------------------------------------------------------------------------------------------------------------------GFATLPEQVHRKSvkkgFDFTLMVVGESGLGKSTLINSLFLSDLYKD--------------RKIP------DASERVERT----------------------TKVE-----------KKTMEIEERG-----VKLRLTIVDTPGFGDAINCEESWHACCNYVDE-QFRQYFQDESGVNRK----NIQDNRVHCCLYFIPPygHSVRQIDLELMRRLHRKVNIVPVIGKADTLTAAEVKRLKARIMADLEE-----------NKIQIY---------------------QFPDCDSDE----------DED------------------FQQQDRE----------LKACIPFAVVGSNIVMEV----------AGKKVRGRQYPWGIVEVDNPKHSDFLKLRTMLISTHMQDLKDITQDvHYENFRTQCI---------------------------------------------------------------------------------------------------------------------------------------------------------------------------------------------
>A0A1E3HPK5	280	0.269	4.929E-74	143	616	800	30	358	455
-----------------------------------------------------------------------------------------------------------------------------------------------SPNGAIPPNGYINGNATPVSESAAQ---APAR-KKLSSW-----VGFSNLPNQVHRRSvkrgFQFVAMVVGESGLGKSTLINTLFET-------KFYQPKQ-------IP---EPgTDRGKTV---------------------------------NIES----ISAEIEENG-----VRLKLTVVDTPGFGDFVNNDESWKPIVDNIEARFD-AYLEQENRVNR----SKLIDNRVHACLYFIQPtgHSLKPIDIEFMRRLHTKVNLIPVVAKADTMTEEEVVLFKQRILADIAHHG-----------IQIFQ----------------------P-----------------------------------FQYENEDEE--TIQENEEIISKV-PFAVVGSDTL---------VNTPSGQQVRGRAYPWGVIEVDNEEHCDFVKLRQMLVRTHMEELREHTNDVlYENYRTEKLMAMGVK---------------------------------------------------------------------------------------------------------------------------------------------------------------------------------------
>A0A0B1P131	280	0.273	4.929E-74	165	618	800	55	369	465
---------------------------------------------------------------------------------------------------------------------------------------------------------------------QQAGDL-----RNIVRKKLTGYVGFANL--PNQWHRKSvrkgfnFNIMVVGESGLGKSTLVNTLFNS--------SLYPPRERKG---------PS-------------------------LDIIPKT------VSIQS----ISADIEENG-----VRLRLTVVDTPGFGDFVNNDGSWRPIVDNI-EQRFDAYLDAENKVNRK----NIVDNRVHACVYFIQPtgHALKPLDIEVMRRLHTKVNLIPVIAKADTMTDEEISAFKSRILADVKH-----------HDIQIF---------------------EGPRYELD-----------DEE---------------------------TIAENNEIMSKV-PFAVVGANSEITNAD---------GLKVRGRRYPWGVIEVDNEEHCDFVKLRQMLIRTHMEELKEHTSNaLYENYRSEKLTAMGVaQDP-------------------------------------------------------------------------------------------------------------------------------------------------------------------------------------
>A0A5N6KP45	280	0.252	4.929E-74	129	619	800	16	372	468
---------------------------------------------------------------------------------------------------------------------------------ASPTSApPTRPSpSSPLPNGKPAVAANGNTSTVSSKDPKAAAQ-AASDLRNVVRRKLTGYVGFANL--PNQWHRKSvrkgfnFNVMVVGESGLGKSTLVNTLFNT--------SLYPPKERKG---------PS-------------------------LDIIPKT------VSIQS----ISADIEENG-----VRLRLTVVDTPGFGDFVNNDDSWRPIVENI-EQRFDAYLDAENKVNRM----NIVDNRVHACVYFIQPtgHALKPLDVEVMRRLHTKVNLIPVIAKSDTLTDEEIAAFKQRILADIHH-----------HHIQIF---------------------EGPRYELD-----------DEE---------------------------TIAENAEIMSKV-PFAIVGANS---------EVSTPQGRKVRGRSYPWGVIEVDNEDHCDFVKLRQMLIRTHMEELKEHTNNaLYENYRSEKLTAMGVAQDH------------------------------------------------------------------------------------------------------------------------------------------------------------------------------------
>UPI0014723725	280	0.233	4.929E-74	138	613	800	50	416	485
------------------------------------------------------------------------------------------------------------------------------------------PSlpWTPSltlPaLGSPTMPLKQNHTGVDadfhplQLRWQlmcQGSLESPLSPGscPRSPWgqfdpydsedQDKEYVGFAMLPSQVHRktvkKGFTFTVMVLGESGLGKSTLINSLFLTDLYK---DRKVPNAEERI-------------SQTVEIIKR-------------------------------------TVSIEEKG-----IKLQLSIVDTPGFGDAINNRESWKPVEDYI-DQQFEQYFRDESGLNRK----NLQDNRVHCCLYFISPygHGLRPLDVECMRALHEKVNIVPVLAKADSLTPTEVCSKKMKIKEEIKHFG-----------INIY---------------------QFPECDSDE----------DEE----------------YKKQDQILK------------DSIPFAVIGSN---------VQLENK-GRRFRGRLYPWGVVEVENPAHSDFLLLRNMLVRTHMQDLKDVTQEmHYENYRAECIQSM------------------------------------------------------------------------------------------------------------------------------------------------------------------------------------------
>Q55QB8	280	0.252	4.929E-74	102	616	800	60	439	543
------------------------------------------------------------------------------------------------------PTPPWSLYFPAHthlPPPTMADSYYENQSHS------------PSPQGEQYSNDKIHHserIASPNGGGVSTeGYLAnkNTEPTPVaaapARKKLSSWVGFSNLPNQVHRRSvrrgFQFVTMVVGESGLGKSTLINTLFETKLY-------QPKQ-------IP---TPSaDRGKTV-------QIE------------------------------SISADIEENG-----VRLKLTVVDTPGFGDFVNNEESWKPIVDNIEARFD-AFLEQENRVNR----SKLLDNRVHACLYFIQPtgHSLKAIDIEFMRRLHNKVNLIPIIAKADTMTDDEIIAFKQRILADIAHYG-----------IQIFQ----------------------P-----------------------------------FQYENEDEE--TIQENEEIISKV-PFAVVGSDSL---------VQSPDGRQVRGRSYPWGVIEVDNEDHCDFVKLRQMLVRTHMEELREHTNDVlYENYRTEKLRAMGVQ---------------------------------------------------------------------------------------------------------------------------------------------------------------------------------------
>A0A7R9GGB4	280	0.252	4.929E-74	172	631	800	130	449	557
----------------------------------------------------------------------------------------------------------------------------------------------------------------------------PEQQPPQqKPRKVDGFVGFANLPDQVYRkavkRGFEFTLMVVGASGLGKSTLINSMFLADVYSK--DHPGPSQRIKKTV----------------------QVE----------------------------TTK--VLLKEKG-----VNLTLTVVDTPGFGDAVDNSDCWQPIIDYI-DARYEEFLVNESRVDRK----CVPDSRVHCCLYFVAPgHGLKPLDIEFMKRLHEKVNVIPVVGKADTMTPEECDEFKAQVLTEIRQ-----------HKIKIYDFP-----------------------DSD------------------------------------DEEESKIQ--RPLKDRV-PFAIVGSNTVLEV----------DGKKVRGRRYPWGTVDVENLEHCDFVALRKMVVRSHMMDLREVTNNvHYENYRCRKL--AGV-DSKSDDPImlkSNKNPLA------------------------------------------------------------------------------------------------------------------------------------------------------------------------
>R4FKK6	280	0.284	6.646E-74	203	631	800	68	352	380
-----------------------------------------------------------------------------------------------------------------------------------------------------------------------------------------------------------FTLMVVGESGLGKSTLINSMF----LAEVYSADYP--------------------GPSERVKKTVQV---------------ETS-----------RTLLR----ENG-----VNLTLTIVDTPGFGDAVDNSNCWQPVIDYIES-RYEEFLNAESRVNRR---SQSPDTRVHCCLYFIAPsgHGLKPLDVEFMQRLHDKVNIIPVIAKADTMTPEECAHFKKQILNEVAQ-----------HKIKIYEFPDVE--------------------DS------------NDDG-----------------------KPSG----KKLRDRV-PMAVVGSNTIVEV----------DGKKIRGRKYPWGIAEVENLEHCDFIALRNMLIRTHLQDLKDVTNNvHYENYRCRKL--AGLGQ-DPKQAKSNKNPLA------------------------------------------------------------------------------------------------------------------------------------------------------------------------
>A0A7E6FPR4	280	0.238	6.646E-74	170	623	800	22	346	403
--------------------------------------------------------------------------------------------------------------------------------------------------------------------------LVSSPPRTVLRFVNPeqiGYVGFANLPNQVHRKSvkkgFEFTLLVVGESGLGKSTLVNSLF--------LADLYP------ERHIP--------SASE------------KITQTVKIDAS-------------------TVEIEERG-----VKLRLTVVDTPGFGDSLNSEDCFTPIIEYIDE-QFERYLHDESGLNRR----HIIDNRVHCCFYFINPssHGLKPLDISFMKAVHHKVNIVPVLAKADTLTKKEVLNLKRKIMDQIDEYG-----------INIY---------------------PLPDCDSDE----------DDDYKEQCRQLK----------------------------EAVPFAVVGSSESFEV----------NGKKVRGRRYPWGVVEVENPDHCDFIKLRTMLI-THMQDLQEVTQEiHYENFRAEKLAGGKVvkqrtSRSGVQQP--------------------------------------------------------------------------------------------------------------------------------------------------------------------------------
>A0A2P1MAC4	280	0.252	6.646E-74	174	620	800	6	315	424
------------------------------------------------------------------------------------------------------------------------------------------------------------------------------APPANKAKDMEGYVGFANLPNQVYRRSvkrgFEFTLMVVGESGLGKSTLINSLFLTDIYSS--VYPGPSQ---------------------------------RIKKTVKV----ETSN---------------VHLKENG-----VNLRLTIVDTPGFGDQVDNSNCWQPILEHI-DTKFEEYLNSESRVNR----CSLPDKRVHCCLYFIAPsgHGLKPLDVELMKRLHDRVNIIPLIAKADTLTPDECKEFKKRILKEIRD-----------NEINIYEFPDIE----------------------------------DEE------------------------ENS---ASKKLAERV-PFAVVGSNMILEA----------NGKRVRGRQYPWGIAEVENLEHCDFIPLRNMLIRTHMQDLKDVTNNvHYENYRCKNLTAVTAgdgKKPSP-----------------------------------------------------------------------------------------------------------------------------------------------------------------------------------
>UPI0018D8ABC5	280	0.257	6.646E-74	188	622	800	39	336	432
--------------------------------------------------------------------------------------------------------------------------------------------------------------------------------------------GFATLPDQVHRKSvkkgFEFTLMVVGESGLGKSTLVNSLFLTDLYKERKELS--ADERIE------------------------RTVD---------------------------IKRNSIDIEEQG-----VRLRLTVVDTPGFGDSVNCSNSWKPIIDYIEDQFAQYY-EDESGLNRK----NIVDNRVHCCLYFISPygHGLRPIDVGFMQRLHDKVNIVPVLAKADCLTPTEVRTLKERVMREIRE-----------QDINIY---------------------SFPDCDSDE----------DED------------------YKQQDKE----------LKASVPFAVIGSNTVVEV----------GGKRVRGRLYPWGITEVENPKHCDFVKLRNMLIRTHMQDLKEVTRDlHYENYRLRRIQDE-TDNPDVKQ---------------------------------------------------------------------------------------------------------------------------------------------------------------------------------
>A0A3N4HIR7	280	0.260	6.646E-74	182	621	800	61	364	459
--------------------------------------------------------------------------------------------------------------------------------------------------------------------------------------KLTGYVGFANL--PNQWHRKSvrkgfnFNVMVVGESGLGKSTLVNTLFNT--------ALYP---------------PKDPKQP--------SLEIIP--KTVAI---ESTS----------------ADIEENG-----VRLRLTVVDTPGFGDFVNNDESWRPIVDSIESRFD-SFLEAENKVNR----TNIADTRIHACVYFIQPtgHSLKPLDIEVMKRLHTKVNLIPVIAKADTLTDEEVTAFKKRILADIN-----------YHNIQIF---------------------EGPRYEL------------DDD--------------ETIAENQEIMSKV-------------PFAVVGANT---------EVQIGNGRKVRGRRYPWGIIEVDNEDHCDFVKLRQMLIRTHMEELKEHTSNVlYENYRSDKLTSLGVTQ-DPS----------------------------------------------------------------------------------------------------------------------------------------------------------------------------------
>A0A1Y2BEE3	280	0.252	6.646E-74	118	639	800	0	401	467
----------------------------------------------------------------------------------------------------------------------MADSYYDNPPLSAGSG-----GGSISPNGAygeeRSGgISPNSRATSPNASYANGGTTmsaLPATPTPavqrkvLQSW-----VGFSNLPNQVHRRSvrrgFQFTAMVVGESGLGKSTLINTLFETKLYAPK-EYPPPGVER---------------GKTV-------QIE------------------------------SISADIEENG-----VRLKLTIVDTPGFGDYVNNDESWKPIVDNIEARFD-AYLEQENRVNRK----QLIDNRIHACIYFIQPtgHSLKPIDIEFLRRLHTKVNLIPVIAKADTLTDEEITSFKQRVLADIAHHG-----------IRIF---------------------QPPQYEN------------EDE--------------ETIQENEEILSKV-------------PFAVVGSDTLVRAAD---------GRQVRGRAYPWGVIEVDNESHCDFVKLRQMLVRTHMEELREHTNDVlYEDYRTDKLRAMGvsqdesvFKETNPaikqaEERTLHEAKLAKMETEMKM----------------------------------------------------------------------------------------------------------------------------------------------------------------
>UPI0005BDA21A	280	0.248	6.646E-74	84	634	800	159	583	692
------------------------------------------------------------------------------------TGiiSSPSVPSVPPPQPPTQAPNSQVNNSSTTTASNNATtaSSITSPNTApiYTSGATLTGSNTkPrLPSAIPNDASEdSNRREsariisSKEDSNKEASLL--QHARPMPPTKSKVLDGYVGfANLPNQVyRKavkkgFEFTLMVVGESGLGKSTLINSMF----LADIYSAEYP----------------------------GPSLR---IKKTVAV----ETN---------------KVMLTENG-----VNLTLTVVDTPGFGDAVDNSNCWVPVIDYIES-KYEEFLNAESRVTRR----QIPDSRVHCCLYFVSPsgHGLKPLDVEFMQRLHDKVNIIPVIAKADTMTPDECAHFKKQILNEIAQ-----------HKIKIYEFPEVEE---------------------------------EED--------------NKF--------------HKLLRDRV-PFAVVGANTVVEH----------DGKKVRGRKYPWGVAEVENLEHCDFIALRNMVVRTHVQDLKDVTNNvHYENFRCRTL--AGLGVDGKPTKASNKNPLAQLE---------------------------------------------------------------------------------------------------------------------------------------------------------------------
>A0A670JBY4	280	0.244	8.960E-74	181	626	800	6	314	316
-------------------------------------------------------------------------------------------------------------------------------------------------------------------------------------WDDKDYVGFATLPTQVHRKSvkkgFDFTLMVAGESGLGKSTLVNSLFLTDLYK-------------------------DRILPDA------Q------------GRIPQT-LE---------IVKHAVDIEERG-----VKVKLTVIDTPGFGDAVDNTECWKPIAHYIDS-QFEQYFRDESGLDRK----NIQDGRVHCCLYVLSPfgHGLRPLDIVFLRAIHGKVNIVPVIGKADSLTPTEVKHKKEKIRQELEENG-----------INIY---------------------EFPDCDSDE----------DEE------------------FKAQDAE----------MKQSIPFAVIGSSQVVmESKD----------KVFRGRQYPWGTVEVENAAHCDFLKLRNMLIQTHMQDLKDVTHEvHYENYRAQCI--QSLTRPGARDRSSR-----------------------------------------------------------------------------------------------------------------------------------------------------------------------------
>UPI0009E37D7E	280	0.262	8.960E-74	188	610	800	5	290	351
--------------------------------------------------------------------------------------------------------------------------------------------------------------------------------------------GFANLPNQVHRKSvkkgFEFTLMVVGESGLGKSTLINSLFLTDLY-------------------------TDRKLPKA--------AD-SIKRTVKI----ETS---------------TVEIEERG-----VKLRLTIVDTPGYGDGMDNKDSFKPILDYVND-QFESYLKDESGLNRR----HIVDTRVHCCFYFVAPtgHGLKPLDIEFMKQLHDKVNIVPVIGKADTLTPTELDSMKRRILDEIEEQG-----------IKTY---------------------ELPDCESDE----------DED----YVEQTKQLK------------------------AGMPFAVVGSNTLIEV----------CGKKVRGRLYPWGVVEVENPKHCDFVKLRTMLI-THMQDLKEVTQEtHYENFRAAQL---------------------------------------------------------------------------------------------------------------------------------------------------------------------------------------------
>UPI00142588C6	280	0.258	8.960E-74	182	618	800	12	312	362
--------------------------------------------------------------------------------------------------------------------------------------------------------------------------------------ETPGYVGFANLPNQVHRKSvkkgFEFTLMVVGESGLGKSTLVNSLFLT--------DLYP------ERQIPSAAEKID--------------------KTVSIDAS-------------------TVEIEERG-----VRLRLTVVDTPGYGDAINNQDCFKPIIKYIDD-QYEKYLNDESGLNRR----HIVDNRVHCCFYFISPtgHGLKPLDVEFMRALHNKVNIVPVIAKSDTLTKREITKLKAKIMNEIDDNG-----------IKIY-----------------HL----PDSDSDE----------DED------------------FKEQ---------NNSLK-QSVPFAVCGSSQLIEV----------KGKKVRGRLYPWGVVEVENPDHCDFIMLRSMLI-THMQDLQEVTHEvHYENFRSERLaRTGGTPAP-------------------------------------------------------------------------------------------------------------------------------------------------------------------------------------
>UPI0006D5219D	280	0.252	8.960E-74	181	610	800	6	306	375
-------------------------------------------------------------------------------------------------------------------------------------------------------------------------------------WniKAPkpgdrDYIGFATLPEQIHRksvkRGFDFTLMVVGESGLGKSTLVNSLFLSDLYKD--------------RIIP-------------------DVQD-KLEQT--------TKIE-----------KKTMDIEERG-----VKLRLTVVDTPGFGDALNSEESWKVCVNYIDD-QFRQYFTDESGLNRK----NIQDNRVHCCLYFIPPygHGLRQIDIETMKRLHQKVNIVPVIAKADTLTGPEVWKLKQRILADIEE-----------HQIQIY---------------------QFPECDSDE----------DEE------------------FQQQDRE---------LKAAV-PFSVIGSNTVIEV----------GGTRVRGRQYPWGVVEVENPKHSDFNKLRNMLITTHMQDLKDVTEDvHYENFRAQCI---------------------------------------------------------------------------------------------------------------------------------------------------------------------------------------------
>A0A671RNT4	280	0.245	8.960E-74	152	613	800	0	316	375
--------------------------------------------------------------------------------------------------------------------------------------------------------STHHH-----DGNPQKTFWEIEIEIPDQDKE---YVGFATLPNQVHRKSvkkgFAFTLMVAGESGLGKSTLVNSLFLTDLY----------KDRKM-------LNAEERI---------SQTVE---------------------------ITKHTVAIEEKG-----VKLKLTIVDTPGFGDAVNNTESWRAVVDYI-DQQFEQYFRDESGLNRK----NIQDNRVHCCLYFISPfgHGLRPMDVEFMKMLHEKVNIVPVLAKADSLTPLEVRKIKMKIREEIE-------RF----DINIY---------------------QFPECDSD-----------DEE----------------FKLQHQELK------------DSVPFTVIGSN---------VQVES-QGRRFRGRQYPWGVVEVENPVHSDFLKLRNMLVRTHMQDLKDVTREtHYENYRAQCIQNM------------------------------------------------------------------------------------------------------------------------------------------------------------------------------------------
>A0A0D2WK97	280	0.252	8.960E-74	170	622	800	8	323	418
--------------------------------------------------------------------------------------------------------------------------------------------------------------------------CEPTTSRSDSSKQLGGYVGFANLPNQVHRKSvkkgFEFTLMVVGESGLGKSTLVNSLFLTDLY---NEREYPSAAER-------------------------------IEKTVKVSS---TS----------------VEIEEKG-----VRLRLTIVDTPGFGDAVNNQDSWASIVTFIDE-RFEEFLNDELRVNR----TKTNDNRVHCCLYFIAPngHGLKPLDIEFMKRLHKKVNIIPVIGKADTLTADEIKSFRRQILSQIAE-----------NDISIYQF----------------------ATDSDD----------EED----AIREAQSLQ------------------------ASVPFAVVGSNTVLEI----------GGKKVRGRMYPWGIVEVENEDHCDFTKLRNLLIRTHMQDLKDNTNDVlYESYRAFKLTGMGGSLPGGDK---------------------------------------------------------------------------------------------------------------------------------------------------------------------------------
>G4TFG9	280	0.267	8.960E-74	188	631	800	28	336	421
--------------------------------------------------------------------------------------------------------------------------------------------------------------------------------------------GFANLPNQVHRksvRKgFQFTIMVVGESGLGKSTLINTLFNTTLYAPK-EVLAPSAER-----------P----KTVA-------------------------------------IQSISADIEENG-----VRLRLTVVDTPGFGDFVNNHESWKPILDNIESRFD-SYLEQENRVNRQ----KIVDNRVHACLYFIQPtgHSLKPIDVEFMRQLHTKVNLIPVIAKADTLTDEEILKFKQRILSDIAH-----------HQIHIF---------------------QAPIYDND-----------DE---------------ETIAENEEIASK-------------IPFAVVGSDR---------EVRTADGRSVRGRSYPWGVIEVDNEEHCDFVKLRQMLIRTNMEELREHTNDVlYENWRSEKLINMGVvQDPSVFKEINPAAKLA------------------------------------------------------------------------------------------------------------------------------------------------------------------------
>A0A074WP06	280	0.250	8.960E-74	182	621	800	32	335	431
--------------------------------------------------------------------------------------------------------------------------------------------------------------------------------------KLTGFVGFANL--PNQWhRKsvrkgFSFNVMVVGESGLGKSTLVNTLFNT--------SLYP---------------PKEQKQP--SLDFAPTTV---------------------------AIQSISADIEENG-----VRLRLNVIDTPGFGDFVNNNESWRPIVENI-EQRFDAYLDAENKVNRM----NIVDNRIHACVYFIQPtgHSLKPLDIEVMRRLHTKVNLIPVIAKADTLTDEEVVSFKARILSDIKHQG-----------IQIF---------------------EGPRYELD-----------DEE---------------------------TIAENQEIMSKV-PFAVVGAN---------AEVSTPEGRKVRGRKYPWGIIEVDNEDHCDFAKLRQMLIRTHMEELKEHTNNTlYENYRSDKLESMGMQQ-DPS----------------------------------------------------------------------------------------------------------------------------------------------------------------------------------
>A0A8C3AAH4	280	0.250	8.960E-74	175	610	800	2	303	435
-------------------------------------------------------------------------------------------------------------------------------------------------------------------------------PTETdgGIMEQPknleGYVGFANL--PNQIyrksvkRGFEFTLMVVGESGLGKSTLINSLFLTDLYSP--EYPGPSH---------------------------------RVEKTVTV--------EQS-----------KVLVKEGG-----VQLLLTIVDTPGFGDTIDNSNCWQPIIDYI-DNKFEGYLNAESRVNRRL----MPDSRVQCCLYFITPsgHGLKPLDVEFMKRLHEKVNIIPLIAKADTMTPEECQLFKKQIMRGIQE-----------HKIRIYQFP---ET--------------------------------------------------------DDEEE--MKMVKRIKDRL-PLAVIGSNTIIEV----------NGKRVRGRQYPWGVADVENGEHCDFTILRNMLIRTHMQDLKDVTNNvHYENYRSRKL---------------------------------------------------------------------------------------------------------------------------------------------------------------------------------------------
>A0A553RL43	280	0.256	8.960E-74	188	613	800	135	424	459
--------------------------------------------------------------------------------------------------------------------------------------------------------------------------------------------GFATLPNQVHRKSvkkgFAFTLMVAGESGLGKSTLVNSLFLTDLYKD--------------RKMP---HAEERIA---------QTVE---------------------------ITKHVVAIEEKG-----VKLRLTIVDTPGFGDAVNNTESWRAIVDYI-DQQFEQYFRDESGLNRK----NIQDNRVHCCLYFISPfgRGLRPIDVEFMRMLHEKVNIVPVLAKADSLTPAEVRKMKKKICQDIE-------RF----NIRIY---------------------QFPECESDE----------EEDSKLQ---------------------------HEELK-ESVPFAVIGSN---------IQVE-CQGRRFRGRQYPWGLVEVENPGHSDFLKLRNILVRTHMQDLKEVTREtHYENYRAQCIQNM------------------------------------------------------------------------------------------------------------------------------------------------------------------------------------------
>A0A6A6GZY4	280	0.266	8.960E-74	119	618	800	5	374	470
-----------------------------------------------------------------------------------------------------------------------ATNGVSaQPPARASPSPAGLPNGKPAtPVSTSnAMPNGPN--AAPQTISSKDPKAAAAAASdMRNIvrRKLTGYVGFANL--PNQWHRKSvrkgfnFNVMVVGESGLGKSTLVNTLFNT--------SLYPPKERKG---------PS-------------------------LDIIPKT------VSIQS----ISADIEENG-----VRLRLTVVDTPGFGDFVNNDDSWRPIVENI-EQRFDAYLDAENKVNRM----NIVDNRVHACVYFIQPtgHALKPLDVEVMRRLHTKVNLIPVIAKADTLTDEEIAAFKHRILADIQH-----------HNIQIF---------------------EGPRYELD-----------DEE---------------------------TIAENNEIMSKV-PFAVVGaSTEVTTAE----------GRRVRGRRYPWGIIEVDNEEHCDFVKLRQMLIRTHMEELKEHTNNaLYENYRSDKLTAMGVaQDP-------------------------------------------------------------------------------------------------------------------------------------------------------------------------------------
>A0A166W2H7	280	0.243	8.960E-74	39	618	800	17	489	585
---------------------------------------PLAVHDQCTtTAGSAIASKRTSSIMATQDTTAMTSTTSSA--TPSVTG--AARHyrsmlDIEEP-PKLNPLNPMSFDELYTPPSQLPSK-YtseESPFGTTTNGACGNSGnaadnqvndlsssngsESPtgAPSSPHAGKPESAASAQDVYPSdpvpAVPSQLAPSIQDARNIvrRKLTGYVGFANL--PNQWHRKSvrkgfnFNVMVVGESGLGKSTLVNTLFNT--------SLYPPRERKG---------PS-------------------------LDIIPKT----------VQIQAISADIEEAG-----VRLRLTVVDTPGFGDFVNNDESWRPIVDDIERRYD-AYLDAENKVNRM----NIVDNRIHACVFFIQPtgHSLKPLDIEVMRRLHTKVNLIPVIAKSDTLTDEEIASFKARILADIKHHG-----------IQIF---------------------EGPRYELD-----------DEE---------------------------TIAENNEIMSKV-PFAVVGATNEIKTAD---------GRAVRGRQYPWGIIEVDNEEHCDFVKLRQMLIRTHMEELKENTNNaLYENYRTDKLIAMGVsQDP-------------------------------------------------------------------------------------------------------------------------------------------------------------------------------------
>A0A2G8LFF4	279	0.241	1.208E-73	166	614	800	1	310	315
----------------------------------------------------------------------------------------------------------------------------------------------------------------------QSGEM-DESEDDFTNPETPGYVGFANLPNQVHRKSvkkgFEFTLMVVGESGLGKSTLINSLFLT--------DLYPEAHSK-------CCRKID--------------------KTVSIDAS-------------------TVEIEERG-----VKLRLTVVDTPGYGDAINNNDCFDPILKYIDD-QYERYLNDESGLNRR----NIVDNRVHCCFYFISPtgHGLKPLDIEFMKALHNKVNIVPVIAKSDTLTKKEIVNLKRRIMDEIDE-----------NSIKIY-----------------HM----PDSDSDE----------DED------------------FKEQNQK----------LKDSVPFAVCGSSQLIEV----------KGRKVRGRLYPWGVVEVENPDHCDFIKLRSMLI-THMQDLQEVTHEvHYENFRSQNFTKSG-----------------------------------------------------------------------------------------------------------------------------------------------------------------------------------------
>A0A7J7JL50	279	0.248	1.208E-73	182	634	800	23	341	355
--------------------------------------------------------------------------------------------------------------------------------------------------------------------------------------ETPGYVGFANLPNQVHRKSvkkgFEFTLMVVGESGLGKSTLVNNLFLT--------DLYP------ERHIP---NAID-----------------KIKQTVKIDAS-------------------SVEIEERG-----VKLRLTVVDTPGFGDSINTGECYASILQYIDE-QFERYLNDESGLNRR----NITDNRVHACFYFISPagHGLKPLDIAFMKAVHYKVNIVPVIAKADTLTKQEVHKLKKKILEEIRANG-----------INIYTL---------------------PDCDDDE----------DEEFKLQCDQLK----------------------------TAMPFAVVGSNQIIEV----------KGRKVRGRMYPWGVVEVENPEHCDFIKLRTMLI-THMQDLQEVTHEvHYENFRSDRLSGPGEvdeRDSGRKQRLSIRFNLTLSS---------------------------------------------------------------------------------------------------------------------------------------------------------------------
>UPI001E1E1B79	279	0.236	1.208E-73	188	628	800	66	377	429
--------------------------------------------------------------------------------------------------------------------------------------------------------------------------------------------GFANLPNQVHRKSvkkgFEFTLMVVGESGLGKSTLVNSLFLT--------DLYP------ERQIP-------------TASEKIQ-------QTVKIDAS-------------------TVEIEERG-----VKLRLTVVDTPGFGDSLNSVDCFKPIIQYVDD-QFERYLNDESGLNRR----HIIDNRVHCCFYFINPsgHGLRPLDIAFMKAVHHKVNIVPVLAKADTLTKKEVLNLKKKVMQQIEQYG-----------ISLY---------------------PLPDCDDDE----------DEDYKEQCRQLK----------------------------AAVPFAVVGSNTIIEV----------KGKKVRGRMYPWGVVEVENPDHCDFIKLRTMLI-THMQDLQEVTQEvHYENFRAERLAsgaPMPAKKPSsrrrqVEEPTDRTQ---------------------------------------------------------------------------------------------------------------------------------------------------------------------------
>A0A397SPG2	279	0.252	1.208E-73	182	616	800	40	338	439
--------------------------------------------------------------------------------------------------------------------------------------------------------------------------------------KLQGYVGFANLPNQVHRKSvkkgFHFTVMIVGESGLGKSTLVNTLFGT--------TLYP---NKGEA------EPSD--------------------ET------PKT-VE---------IQSLSADIEENG-----VKLRLTVVDTPGFGDFVNNEESWKPILENIETRFD-AYLEQENRVNRR----KMVDNRVHACIYFIAPtgHSLKPLDVEFMRRLHTKVNLIPVIAKSDTLTEDEIKQFKQRILDDIA-----------YHKIQIY---------------------QAPQYEYD-----------DE---------------ETVAENREIISK-------------IPFAIVGSDK---------EVELPDGRRVRGRKYPWGVIEVDNEEHNDFVKLRQMLIRTHMEELKEYTNDVlYENYRSEKLVTMGVQ---------------------------------------------------------------------------------------------------------------------------------------------------------------------------------------
>UPI001AD60864	279	0.237	1.208E-73	193	630	800	124	427	465
-------------------------------------------------------------------------------------------------------------------------------------------------------------------------------------------------PLPDQVHQKsvkkgfEFTLMVAGESGLGKSTLVHSLFLTDLYK---DRKLLSAE-----------------------EHISQTV--EIL-------------------------KHTVDIEEKG-----VKLKLTIVDTPGFGDAVNNSECWKPITDYV-DQQFEQYFRDESGLNRK----NIQDNRVHCCLYFISPfgHGLRPVDVGFMKALHEKVNIVPLIAKADCLVPSEIRKLKERIREEIDKFGI--------H---VY---------------------QFPECDSDE----------DED------------------FKQQDRE----------LKESAPFAVIGSNTVVEA----------KGQRVRGRLYPWGIVEVENQAHCDFVKLRNMLIRTHMHDLKDVTCDvHYENYRAHCIQQMTSKLTQDSRMESPIPIL-------------------------------------------------------------------------------------------------------------------------------------------------------------------------
>A0A167WVJ2	279	0.242	1.208E-73	160	618	800	80	423	519
----------------------------------------------------------------------------------------------------------------------------------------------------------------DENRKPQTSANGSSAPSPPQAKVSPIAPQSaineSRnivrrkltgyvgfANLPNQWHRKSvrkgfnFNVMVVGESGLGKSTLVNTLFNT--------SLYPPKERKG-----------------------PSLDIIPKTVT---------------------IQSISADIEEAG-----VRLRLTVVDTPGFGDFVNNDESWRPIVDNI-EQRFDAYLDAENKVNRM----NIVDNRIHACVFFIQPtgHSLKPLDIEVMKRLHTKVNLIPVIAKSDTLTDDEITAFKRRILADIQ-----------YHKVQIF---------------------EGPRYELD-----------DEE---------------------------TIAENNEILSKV-PFAVVGATNEITNAD---------GRKVRGRRYPWGVIEVDNEEHCDFVKLRQMLIRTHMEELKEHTNNIlYENYRTDKLLQMGVsQDP-------------------------------------------------------------------------------------------------------------------------------------------------------------------------------------
>A0A060SH21	279	0.255	1.208E-73	126	631	800	52	455	532
------------------------------------------------------------------------------------------------------------------------------PFLAAIHLAQGSPdssssSSHPqPPLSSFdPASFQMSDygstngdtSLSPTGNGRLNGsspSLQPSAPDsvmsPIIRKKLMGFVGFANLPNQVHRksvRKgFQFTAMVVGESGLGKSTLINTLFNT--------TLYP-----PKAPLP----------PSAERPS-----------TVAI-----ES--------------ISADIEENG-----VRLRLTVVDTPGFGDFVNNDECWKPIVENIEARFD-SYLEQENRVNRQ----KIVDNRVHACLYFIQPtgHSLKPIDIEFMRQLHTRVNLIPIIAKADTLTDEEVAEFKARVLADIQ-----------YHKIHIF---------------------EAPTYE-------------NED------------------------EEALAEAKEIMSK--IPFAVVGSDKL---------VKTPDGREVRGRAYPWGVVEVDNEDHCDFVKLRQMLVRTYMEELREYTNDVlYENWRTDKLLSMGvvqdstvFKEINPairiqEERIMHEAKLA------------------------------------------------------------------------------------------------------------------------------------------------------------------------
>UPI0010FBA604	279	0.252	1.208E-73	162	613	800	495	804	872
------------------------------------------------------------------------------------------------------------------------------------------------------------------MEERNQSQISSLE-R-HGK----GYVGFATLPNQVHRktvkKGFTFTLMVVGESGLGKSTLINSLFLT----DLNKD----------RKVPNAQERID------------QTVDI-VKHTVG--------------------------IEEKG-----IKLRLSIIDTPGFGDAINNTESWKPIEDYI-DQQFEQYFRDESGLNRR----NIQDNRVHCCLYFISPfgHGLRPLDVECMKALHEKVNIVPILAKADSLTQEEVFRKKMQIRGEVKQFG-----------INIY---------------------QFPECDSDE----------DED----------------FKCQDQILK------------GSIPFAVIGSN---------VQVESK-GRRVRGRIYPWGAVEVEDPAHSDFLLLRNMLVRTHMQDLKDVTREtHYENFRAQCIQNM------------------------------------------------------------------------------------------------------------------------------------------------------------------------------------------
>A0A6J2XUE3	279	0.247	1.629E-73	173	614	800	3	307	352
-----------------------------------------------------------------------------------------------------------------------------------------------------------------------------ESIKTFSSLETPGYVGFANLPNQVHRKSvkkgFEFTLMVVGESGLGKSTLVNALFLT--------DLYP------ERVVP------DA---VEKLK---QTVK----------------LEP--------TT---VEIEERG-----IKLRLTVVDTPGYGDAINNTDSFSEIISYIDD-QFERFLRDESGLNRK----NIVDNRIHCCFYFISPfgHGLKPLDVEFMKQLHNKVNIVPVIAKADVLTKKEMQKLKKKVLDEIAENG-----------IKIF---------------------SLPECDSDE------------------------------------DEEYKEQVRQL--KQAVPFAVCGANTLLEV----------KGRKVRGRLYPWGVVEVENPDHCDFIKLRTMLI-THMQDLQDITqREHYENYRSERLAKGG-----------------------------------------------------------------------------------------------------------------------------------------------------------------------------------------
>A0A6P8NPM2	279	0.249	1.629E-73	188	613	800	7	296	356
--------------------------------------------------------------------------------------------------------------------------------------------------------------------------------------------GFATLPGQMHRKSvkkgFEFTIMVAGESGLGKSTLINSLFLT----DLYKDRKLLNSEERIS----------------------QTID---------------------------ITKRAVEIEEKG-----VKLRLTVVDTPGFGDALNNTDCWKPIADYV-DQQFEQYFRDESGLNRK----NILDNRVHCCLYFISPfgHGLRPLDVKFMKALHERVNIVPILAKADTLTPIEVERKKCKIQEEIEH-----------NEIQIYQ-----------CA----------DYDSDE----------DDE------------------FTNQDLD----------LKRCIPFAVIGSNTVVEK----------DGKRVRGRLYPWGIVEVENPSHSDFVKLRMMLVKTHMQDLKDLTREtHYENYRAQCIQSM------------------------------------------------------------------------------------------------------------------------------------------------------------------------------------------
>A0A0K2T7E2	279	0.265	1.629E-73	182	659	800	9	329	375
--------------------------------------------------------------------------------------------------------------------------------------------------------------------------------------DTAGYVGFANLPNQVHRKSvkkgFEFTLMVVGESGLGKSTLINSLFLT--------ELYP-----------------DRAIPSAG---------EKVKRTVKLDAS-------------------TVEIEERG-----VKLRLTVVDTPGFGDAIDNTDSFHQIIRYIDD-QFERYLQDENGLNRK----NIIDNRVHCCFYFINPygHGLKPLDIDVMKQLSNKVSIVPVIAKSDCLTKKEISALKQKVLQEIQE-----------NDIKIY---------------------SLPECDSDE----------DED----------------YKAQVQGLR------------DSIPFAVVGANTLVQICD----------KKVRGRQYPWGVVEVENPEHCDFIKLRSMLI-THMQDLQEVTNDvHYENYRSQKL---STR--------SSTAPNV---GNGAI-GALT-----SSRNGGDARG--------------------------------------------------------------------------------------------------------------------------------------------
>UPI001B7EAAB7	279	0.270	1.629E-73	160	614	800	28	336	406
----------------------------------------------------------------------------------------------------------------------------------------------------------------QQQQQQQAQFTNPE---------TPGYVGFANLPNQVHRKSvkkgFEFTLMVVGESGLGKSTLINSLFLT--------DLYP------ERVIP-------GAAE-------------KIERTVQIEAS-------------------TVEIEERG-----VKLRLTVVDTPGYGDAINSQDCFKTIISYIDE-QFERYLHDESGLNRR----HIIDNRVHCCFYFISPfgHGLKPLDVEFMKAIHNKVNVVPVIAKADTLTLKERERLKRRILDEIEE-----------HSIRIY-----------------HL----PDAESDE----------DED------------------FKEQT----------RVLKASIPFAVVGSNQLIEA----------KGKKVRGRLYPWGVVEVENPEHNDFLKLRTMLI-THMQDLQEVTQDlHYENFRSERLKRGG-----------------------------------------------------------------------------------------------------------------------------------------------------------------------------------------
>A0A6A5UTQ4	279	0.256	1.629E-73	175	616	800	11	335	434
-------------------------------------------------------------------------------------------------------------------------------------------------------------------------------PAPTTISsKNPkaAAAAASdmnivRrkltgyvgfANLPNQWHRKSvrkgfnFNVMVVGESGLGKSTLVNTLFNT--------SLYPPKERKP----P----SLDISKTVA-------------------------------------IQSISADIEENG-----VRLRLTVVDTPGFGDYINNDESWDPIVKNI-EQRFDAYLEQENKVNRM----NIVDNRIHAVVFFIQPtgHSLKPLDVEVMKKLHTKVNLIPVIAKADTLTDEEIAAFKARILADIE-----------YHKIQIF---------------------EGPRYELD-----------DEE---------------------------TIAENAEIMSKV-PFAVVGAN---------YEVSTSDGRKVRGRRYPWGVIEVDNEEHCDFVKLRQMLIRTHMEELKEHTNNQlYENYRSDKLTAMGVQ---------------------------------------------------------------------------------------------------------------------------------------------------------------------------------------
>A0A164XM14	279	0.257	1.629E-73	159	615	800	1	337	441
---------------------------------------------------------------------------------------------------------------------------------------------------------------SDSYASTPNGEY-PDTPNGHANGnGSPLASQNSGstvvrkklmgyvgfANLPNQVhRKsvrkgFHFTTMVVGESGLGKSTLINTLFNT--------QLYPAKE------------P--------LPPSAER---------------PKTvSIE-----------SISADIEENG-----VRLRLTVVDTPGFGDFVNNDESWKPIVDNIESRFD-AYLEQENRVNRQ----KIVDNRVHACLYFIQPtgHSLKPIDIEFMRRLHAKVNLIPIIAKADTLTDDEVFNFKQRVLADIA-----------FHNIHIF---------------------QAPIYEN------------EDE--------------ETVAENEEIASK-------------IPFAVVGSNQ---------EVQTADGRTVRGRSYPWGVIEVDNEDHCDFVKLRQMLIRTYMEELREHTNNVlYENWRSEKLLGMGV----------------------------------------------------------------------------------------------------------------------------------------------------------------------------------------
>UPI0012EDB3E8	279	0.239	1.629E-73	117	613	800	110	474	543
---------------------------------------------------------------------------------------------------------------------RLPRAVFCNP--AGSPTVPHRPS-RVGPNADLQLL-----ALRRQLISQVSMDC-PLSPasRPHSPWgrfdpyDSPedrdkEYVGFATLPNQVHRktvkKGFAFTLLVAGESGLGKSTLINSLFLTDLY-------------------------QDRKVPNAQ-ERIDQTVD---------------------------IVKHTISIEEKG-----IKVRLAIIDTPGFGDAVNDTESWNPIEDYI-DQQFEQYFRDESGLNRR----NIQDNRVHCCLYFISPigHGLRPLDVACMKALHNKVNIVPVVAKADSLTQAEVDRKKLKIREEIEQFG-----------INIY---------------------QFPECDSDE----------DED------------------FKRQDQ----------ILKDSIPFAVIGSN---------VQAES-EGRKFRGRVYPWGVVEVENPAHSDFLLLRNMLVRTHMQDLKDVTGEtHYENYRAQCIQNM------------------------------------------------------------------------------------------------------------------------------------------------------------------------------------------
>A0A8B6XMK8	278	0.247	2.196E-73	182	611	800	2	295	332
--------------------------------------------------------------------------------------------------------------------------------------------------------------------------------------DSGIYVGFANLPNQVHRksvkRGFEFTLMVVGESGLGKSTLVDSLFLTSLYS---DRHLPDAAKRIEKTI-------------------------------------------------SVSTS-TVEIEEKG-----VKLKLTVVDTPGFGDAVNNSDSWQPIVQYINE-QYEAYLRDESGLNRR----NITDTRVHCCLYFINPvgHGLKPLDIAMMKALHDKVNIVPVIAKADTLTLKEVKTLKERILDEIRRSG-----------IQVYRFPDDDE---------------------------------DDE--------------EEF-----------IEVNRQLKASV-PFAVVGSNKIFEV----------NGKKVRGRIYPWGIVDIENPAHCDFTMLRNMLIRTHMQDLKDVTQDaHYENFRAKRLR--------------------------------------------------------------------------------------------------------------------------------------------------------------------------------------------
>A0A7M5V2M2	278	0.250	2.196E-73	182	669	800	20	371	373
--------------------------------------------------------------------------------------------------------------------------------------------------------------------------------------KMSSYVGFANLPNQVHRktvkRGFEFTLMVVGESGLGKSTLINSLFLTDLYAGRNFST---AKERIKSTLNI-----D------------------------------TS---------------SVEIEERG-----VRLKLTVVDTPGYGDSLDCSNGFEPIVKYI-EQQFENYLRDESGLNRR----NITDNRVHCCFYFINPvgHGLKPIDVKFMQLLHERVNIVPVIGKADTLTKKELQKIKRKVLEEVHK-----------NNIKIYDFPDCDE---------------------------------DED--------------EEFKLLTKELK------------AAVPYAVIGSNTTIDI----------RGKKVRGRQYPWGIVEIENPNHCDFIKLRTMLI-TYMQDLKEVTQDFhYENYRAQRLKTPPGGSPKSDRKRSNQ---SLSQTDGAS-GEDEKSKMLREKEAELQRMQQmleamRLQMQNQP----------------------------------------------------------------------------------------------------------------------------------
>UPI00193EBA41	278	0.250	2.196E-73	188	632	800	27	349	391
--------------------------------------------------------------------------------------------------------------------------------------------------------------------------------------------GFATLPEQVHRksvkRGFDFTLMVVGESGLGKSTLVNSLFLSDLYKD--------RKVGDVSE---------------------RVQ-------------KTTSIE-----------KKSMDIEERG-----VKLRLTVVDTPGFGDALNCDESWRACCNYIDE-QFRQYFNDESGLNRK----NIVDNRVHCCLYFIPPygHGLRQIDLELMRRLHQKVNIVPVVAKADTLTAAEIRKLKQRILNDIEE-----------NNIQIY---------------------QFPDCDSDE----------DEE------------------FKQQDRE----------LKACVPFAVVGSNTVIEV----------GGTRVRGRQYPWGVVEVENPKHSDFSKLRNMLITTHMQDLKDVTEDvHYENFRAQCisqisqqaIRERGkLKRDSNSQlecvgTISETDRLLI-----------------------------------------------------------------------------------------------------------------------------------------------------------------------
>UPI001C666832	278	0.290	2.196E-73	300	613	800	103	329	393
------------------------------------------------------------------------------------------------------------------------------------------------------------------------------------------------------------------------------------------------------------------------------------------------------------TKHVVDIEEKG-----VKLRLTIVDTPGFGDAVNNTECWKPVADYI-DQQFEQYFRDESGLNRK----NIQDNRVHCCLYFISPfgHGLRPLDVEFMRALHQRVNIVPILAKADTLTPSEVERKKSKIREEIEHYG-----------IRIY---------------------QFPECDSDE----------DED----------------FKLQDQALK------------ESIPFAVIGSNTVVEA----------KGRRVRGRLYPWGIVEVENPAHCDFVKLRTMLVKTHMQDLKDVTREtHYENYRAQCIQSM------------------------------------------------------------------------------------------------------------------------------------------------------------------------------------------
>A0A6I9PAZ6	278	0.242	2.196E-73	110	613	800	24	404	411
--------------------------------------------------------------------------------------------------------------SGTAPNGRLPSlPGtpsLPRPIPVYASGSPTVPqrSIRV-RTDAEFHSLQLRRQFASYSSMERP--LSP-ASRPHSPWGrfDPYESAEDQEKeyvgfatLPHQvQRKtvkkgFTFTLMVAGESGLGKSTLINSLFLTDLYK-------------------------DRKVPNA---------EERINQTVGI-----------------LT--HTVSIEEKG-----IKLRLTVIDTPGFGDSINETGSWKPLEDYI-DKQFEQYFRDESGLNRR----NIQDNRVHCCLYFISPygHGLRPLDVACMKALHNKVNIVPVVAKADSLTEAEVQRKKMKIREQIEHFG-----------INIY---------------------QFPECDSDE----------DED----------------------------LKKQDQLLKDSIPFAVIGSN---------VQVES-DGHKVRGRVYPWGVVEVENPAHSDFLLLRNMLVKTHMQDLKDQTGEtHYENFRAQCISNM------------------------------------------------------------------------------------------------------------------------------------------------------------------------------------------
>A0A4P9YSK5	278	0.250	2.196E-73	167	621	800	5	320	421
-----------------------------------------------------------------------------------------------------------------------------------------------------------------------NRQLSPKS-VPAKKKQLQGYVGFANLPNQVHRKSvkkgFHFTVMVVGESGLGKSTLINTLFNT--------ALYP---------------PKNNMAP--SPET-PKTVD---------------------------IQAISADIKENG-----VNLKLTVVDTPGFGDFVNNEESWKPILENIEARFD-AYLEQENRVNRQ----RIVDNRVHSCIYFIAPtgHALKPLDIEFMRRLHTRVNLIPVIAKSDTLTEEEISEFKKRILADIQ-----------YHKIQIF---------------------QAPQYEYDDP--------------------------ETIAENREIMSK-------------IPFAIVGSDTIVEV----------NGRKVRGRQYPLGVIEVDNEEHNDFVKLRQMLIRTHMEELKQHTaDVLYENYRTGKLQSMGITQ-DPS----------------------------------------------------------------------------------------------------------------------------------------------------------------------------------
>A0A165PFH6	278	0.246	2.196E-73	166	631	800	4	354	429
----------------------------------------------------------------------------------------------------------------------------------------------------------------------ENGDAASPSPTPngsaHgfsNIvrKKLMGYVGFANLPNQVHRKSvkkgFQFTAMVVGESGLGKSTLINTLFNT--------QLYPRK--------------------VPLPPSAER---------------PKT----------VAIESITADIEENG-----VRLRLTVVDTPGFGDFVDNDESWKPILENIEARFDE-YLEQENRVNRQ----KIVDNRVHACLYFIQPtgHSLKQLDIEFMRRLHTKVNLIPVIAKADTLTDEEIVSFKQRVLSDIAE-----------HNIRIF---------------------QAPIYE-------------NED--------------------EETVAETEEIASK------IPFAVVGSDQ---------EVDTPDGRTVRGRSYPWGVVEVDNEDHCDFVKLRQMLVRTYMEELREHTNLHlYENWRSEKLHAMGvaqdssvFKEVNPaaklaEERTLHEAKLA------------------------------------------------------------------------------------------------------------------------------------------------------------------------
>A0A5C3NJD4	278	0.254	2.196E-73	171	630	800	33	357	445
---------------------------------------------------------------------------------------------------------------------------------------------------------------------------GPAGISPVLRKKLMGFVGFANLPNQVHRksvRKgFQFTTMVVGESGLGKSTLVNTLFDTQLYAPK-EPLPPSAER-----------P----KTVA-------------------------------------IESISADIEENG-----VRLRLTVVDTPGFGDFVNNDDSWKPIVENIESRFD-SYLEQENRVNR----SKIVDNRVHACLYFIQPtgHSLKPIDIEFMRRLHNKVNLIPIIAKADTLTEEEVAEFKARVLADIA-----------YHNIHIF---------------------EAPTYE-------------NED--------------------EEAISEAEEIASK------IPFAVVGSDRV---------VQTPDGRKVRGRAYPWGVVEVDNEDHCDFVKLRQMLIRTYMEELREYTNDVlYENWRTEKLQSMGIaQDPSVFQEVNPAAKM-------------------------------------------------------------------------------------------------------------------------------------------------------------------------
>A0A3Q2DTI6	278	0.242	2.196E-73	132	613	800	41	408	477
------------------------------------------------------------------------------------------------------------------------------------PGAPPAPRPVPCpPTGSPTVPPRPTHsgKGSSQilplkrQLVSQVSLDSPLSPasRPRSPWGSfdPYDSPEDQDKeyigfatLPNQVhRKtvkkgFTFTLMVAGETGLGKSTLINSLFLTDLY-------------------------RDRKVPNAE-ERISQTVDI-VKHTIG--------------------------IEEKG-----IKLRLSIIDTPGFGDAVNNTESWKHVEDYV-DQQFEQYFRDESGLNRK----NIQDNRVHCLLYFISPfgHGLRPIDVECMKAMHEKVNIIPLLAKADSLTQAEVNRKKLKIKEEIKQFG-----------INIY---------------------QFPDCDSDE----------DED----------------FKRQEQILK------------DSIPFAVIGSN---------IQVESK-GRKFRGRSYPWGIVEVENPDHSDFLLLRNMLVRTHMQDLKDVTREiHYENYRAQCIESM------------------------------------------------------------------------------------------------------------------------------------------------------------------------------------------
>A0A4U0U7F2	278	0.256	2.196E-73	138	618	800	76	426	524
------------------------------------------------------------------------------------------------------------------------------------------PNGKPAsPLVATSNTMPNGGQPVPQTVSSKDPKAAAQAATdMRNIvrRKLTGYVGFANL--PNQWHRKSvrkgfnFNVMVVGESGLGKSTLVNTLFNT--------SLYPPKERK---------QP--------SLDFAPKTV-----------------------SIQS----ISADIEENG-----VRLRLTVVDTPGFGDFVNNDDSWRPIVENI-EQRYDAYLDAENKVNRM----NIVDNRVHACVYFVQPtgHSLKPLDVEVMRRLHTKVNLIPVIAKADTLTDDEIASFKQRILADIQH-----------HNIRIF---------------------EGPRYELD-----------DEE---------------------------TIAENNEIMSKV-PFAIVGANA-----D----VQTPEGRKVRGRRYPWGVIEVDNEDHCDFVKLRQMLIRTHMEELKEHTNNFlYENHRSDKLTAMGVaQDP-------------------------------------------------------------------------------------------------------------------------------------------------------------------------------------
>A0A8H7URF5	278	0.252	2.196E-73	182	622	800	916	1227	1315
--------------------------------------------------------------------------------------------------------------------------------------------------------------------------------------KLQGYVGFANLPNQVHRKSvkkgFQFTTMVVGESGLGKSTLVNTLFST--------QLYP-NKV------------------VAEPSH----------ET------PKT------VDIQS----ITADIEENG-----VRLRLTVVDTPGFGDFVNNEESWKPILDNIESRFD-AYLEQENRVNR----TKLVDNRIHACIYFIAPtgHALKPLDVEFMRRLHTRVNLIPVIAKSDTMTEEEVHAFKERILDDIN-----------FHNIQIF---------------------QAPQYEYDDA--------------------------ETIAENREIMSK-------------IPFAIVGSDKEVEIE---------GGRMVRGRKYPWGVIEVDNEDHCDFVKLRQMLIRTHMEELKEYTNNFlYENYRSEKLSAMGiqqdptvFKEVNPVQ---------------------------------------------------------------------------------------------------------------------------------------------------------------------------------
>A0A8C4Z946	278	0.276	2.960E-73	201	613	800	25	297	334
---------------------------------------------------------------------------------------------------------------------------------------------------------------------------------------------------------FTFTLMVTGESGLGKSTLINSLFLTDLYK-------------------------DRKVPNA---------EERILQTVGI-------------------VKHTVGIEEKG-----VRLRLNIIDTPGFGDAVNNTKSWKEVEDYV-DQQFEQYFREESGLNRK----NIQDHRVHCCLYFISPsgHGLRPLDVECMRALHQKVNIVPVLAKADSLTPAEVRTKKLKIRQEIEQFG-----------INIY---------------------QFPECDSDE----------DDE----------------FQLQDQILK------------NSVPFAVIGSN---------LQVES-EGRRFRGRIYPWGLVEVENPEHSDFLLLRNMLVRTHMQDLKDVTREnHYENYRAQCIQSM------------------------------------------------------------------------------------------------------------------------------------------------------------------------------------------
>UPI000C6CFD87	278	0.254	2.960E-73	182	622	800	11	317	360
--------------------------------------------------------------------------------------------------------------------------------------------------------------------------------------ETPGYVGFANLPNQVHRksvkRGFEFTLIVVGESGLGKSTLINSLFLT--------DLYP-----------------DRNIPDA--AEKIQ-------QTVKL----NAS---------------TVEIEERG-----VKLRLTVVDTPGYGDAIDNTDCFKSIIQYIDE-QFERFLRDESGLNRR----NITDNRVHCCFYFISPfgHGLKPLDIEFMKQLHNKVNIVPVIAKADALTKKELIVLKKRVMQEIEDNG-----------IRLY---------------------PLPDCDSDE----------DED------------------YKEQVRE----------LKEAVPFA-ISS---------ALQTIDVKNRKVRGRLYPWGVVEVENPEHCDFSKLRTMLI-THMQDLQEVTQEvHYENYRSERLAgKAGWRKPNaqPEE---------------------------------------------------------------------------------------------------------------------------------------------------------------------------------
>A0A0C2ZXW0	278	0.260	2.960E-73	177	639	800	25	363	429
---------------------------------------------------------------------------------------------------------------------------------------------------------------------------------PVIRKKLAGYVGFANLPNQVHRksvRKgFQFTAMVVGESGLGKSTLINTLFNT--------PLYPAKE------------P--------LPPSAER---------------PKTvAIESIGAD-----------IEENG-----VRLHLTVVDTPGFGDFTNNDESWRPIVENIESRFD-SYLEQENRVNRQ----KIVDNRVHACLYFIQPtgHTLKQIDIEFMRRLHTRVNLIPIIAKADTLTDDEVRDFKARILADIAH-----------HKIHIF---------------------QSPTYE-------------NED--------------------EETLAEAALIASK------IPFAVVGSDRLVETED---------GREVRGRAYPWGVIEVDNEDHCDFVKLRQMLVRTYMEDLREYTNDVlYENWRTEKLLSMGvaqdssvFREINPSakvqeERLMHEAKLAKMEGEMKM----------------------------------------------------------------------------------------------------------------------------------------------------------------
>V5GPU0	278	0.266	2.960E-73	188	630	800	34	352	431
--------------------------------------------------------------------------------------------------------------------------------------------------------------------------------------------GFANLPNQVHRKSvrKGFNFtaMVVGESGLGKSTLINTLFNT--------TLYPRKE------VP----P-------------PQQ---ERPKTVAI-----ES--------------ISSDIEENG-----VRLRLNVVDTPGFGDYINNDESWKPIVENIESRFD-NYLEQENRVNRN----KLQDNRVHACIYFVQPtgHSLRPIDIEFMRRLHQKVNLIPVIAKSDTLTDEEIVSFKQRILNDIAH-----------HQIQIF--------HA-------------PIYE------------MEDE--------------ETLQEIQEISSKV-------------PFAVVGSNT---------EIDTPDGRRVRGRAYPWGVIEVDNEEHCDFVKLRQMLIHTHMEELKENTNNVlYEKYRSEKLVAMGvtqdasvFKEVNPaakmaEERAIHEARL-------------------------------------------------------------------------------------------------------------------------------------------------------------------------
>UPI0004416FE3	278	0.242	2.960E-73	160	631	800	2	369	445
----------------------------------------------------------------------------------------------------------------------------------------------------------------DSYVSTQDGDLAPApngaagastpslaTPGGHSAGLSPiirkklmGYVGFSNLPNQVHRksvRKgFQFTAMVVGESGLGKSTLINTLFNTPLYPPK-EPLPPSAER-----------P----KTVA-------------------------------------IESISADIEENG-----VRLRLTVVDTPGFGDFVNNDESWKPIVDNIESRFD-SYLDQENRVNRQ----KIVDNRVHACLYFIQPtgHSLKQLDIEFMRRLHNKVNLIPVIAKADTMTDEEVADFKARILADIA-----------YHNIHIF---------------------QAPAYENE-----------DEE---SIAEM------------EEIISK-------------IPFAVVGSDKL---------VKTPDGREVRGRAYPWGVVEVDNEDHCDFVKLRQMLIRTYMEELREHTNNVlYENWRSEKLLSMGiaqdssvFKEVNPaarmqEERIMHEAKLA------------------------------------------------------------------------------------------------------------------------------------------------------------------------
>A0A6J8B135	278	0.247	2.960E-73	182	630	800	65	373	474
--------------------------------------------------------------------------------------------------------------------------------------------------------------------------------------ELEGYVGFANLPNQVYRKSvkkgFEFTLMVVGESGLGKSTLINSLF----LSDLYSSDYP------------------------GPSHRIQ-------KTVKV---DTTQ----------------VVLKENG-----VQLKLTTVDTPGFGDAVDNSNCWQPVIDYIDSKYDE-YLNAESRVNRITNA----DTRVHVCCYFIAPtgHGLKPLDVEFMKRLHDKVNIIPIIAKADTLTPDECREFKKTILNEIAQ-----------HKIKIY---------------------EFPECD-------------DEE---------------------------ENKLQKKMRDRV-PFAVIGSNRVIES----------GGKKVRGRQYPWGIVEVENLEHNDFIALRNMLIRKHMQDLKDVTNNvHYENFRYNKLAPTSVDG-NKIKPGSlSKDPL-------------------------------------------------------------------------------------------------------------------------------------------------------------------------
>A0A6A6WCW0	278	0.247	2.960E-73	129	621	800	9	379	474
---------------------------------------------------------------------------------------------------------------------------------GPVAAAPTRASPAPPTQATPTGKPTSPF--VERSNPMPNGQGaAPQTIT-SKDPKAAAAAASDMrnivrrkltgyvgfANLPNQWHRKSvrkgfnFNVMVVGESGLGKSTLVNTLFNT--------SLYPPKERKP---------PS-------------------------LDIIPKT------VSIQS----ISADIEENG-----VRLRLTVVDTPGFGDFVNNDNSWETIVQNIEGRFD-AYLDAENKVNRM----NIVDNRIHACVYFIQPtgHSLKPLDVEVMRRLHTKVNLIPVIAKADTLTDDEITAFKQRILADIAH-----------HNIQIF---------------------EGPRYELD-----------DE---------------ETISENNEIMSKV-------------PFAVVGANS-----D----VTSVDGRKVRGRKYPWGIIEVDNEEHCDFVKLRQMLIRTHMEELKENTNNsLYENYRSDKLTSMGVTQ-DPS----------------------------------------------------------------------------------------------------------------------------------------------------------------------------------
>A0A8J1UTB2	278	0.252	2.960E-73	174	628	800	59	380	486
------------------------------------------------------------------------------------------------------------------------------------------------------------------------------APAPsLPNKESPTVDGYVGfANLPNQVyRKsvkkgFEFTLMVVGESGLGKSTLINSLFLTELYNS-GDYPGPSHRIKKTV----------------------QV--------------EKTQ----------------VLLKEGG-----VQLRLTVVDTPGFGDAVDNSNCWQPVIDFIDANYDE-YLNSESRVNRKTN----PDSRVHCCLYFIAPngHGLKPLDVEFMKRLHDKVNIIPMIAKADTMTPDECRDFKKTILNEIAQ-----------HKIKIY---------------------EFPDCD--------------------------------------DEEENKVQKR--LKDRV-PFAVVGSNTVVEN----------SGKKFRGRVYPWGVVEVENLEHNDFIALRNMLIRTHMQDLKDVTNNvHYENFRYNKLASVSGKQKNSSgkNPLTQMD---------------------------------------------------------------------------------------------------------------------------------------------------------------------------
>A0A6A4T0P4	278	0.238	2.960E-73	96	613	800	23	436	505
------------------------------------------------------------------------------------------------PFAMSdlprvsPPGDqhqePgrQVPVDREAQGTGMATNGRLLPSLpGTPPLHRPVPchpaeSPTPPqrPNRAGVDAGFQPLSLRKRLVS-QASLDSPLSPasRPQSPWgrfdpyDSPedqdkEYVGFATLPNQVHRktvkKGFTFTLMVAGESGLGKSTLINSLFLTDLYK---DRKVPNAEER-----------------------ISQTVD---------------------------IVKHGVSIEEKG-----IKLRLTIIDTPGLGDAVDNAGSWRQIEDYI-DQQFEQYFRDESGLNRR----NIQDNRVHCCLYFISPfgHGLRPLDVECMKAVHEKVNLVPVLAKADGLTQAEVCRKKMKIREEIKRFG-----------INIY---------------------QFPECDSDE----------DED------------------FKTHDQ----------MLKDSIPFAVIGSN---------VQVES-NGRKFRGRAYPWGVVEVENPAHSDFLLLRNMLVRTHMQDLKDVTREtHYENFRAHCIQNM------------------------------------------------------------------------------------------------------------------------------------------------------------------------------------------
>A0A2S4L4C0	278	0.247	2.960E-73	131	618	800	101	458	554
-----------------------------------------------------------------------------------------------------------------------------------PSNGADSP---PAAASASPSNGKPDSEASAQGISPsDPAPLVPSqaasAPDNRNIvrRKLTGYVGFANL--PNQWHRKSvrkgfnFNVMVVGESGLGKSTLVNTLFNT--------SLYPPKERKG-----------------------PSLDIIPKTVT---------------------IQSISADIEEAG-----VRLRLTVVDTPGFGDFVNNDESWRPIVDNI-EQRFDAYLDAENKVNRM----NIVDNRIHACVFFIQPtgHSLKPLDIEVMRRLHTKVNLIPVIAKSDTLTDEEITNFKARILSDIK-----------YHGIQIF---------------------EGPRYELD-----------DEE---------------------------TIAENNEIMSKV-PFAVVGATNEIKTAD---------GRQVRGREYPWGIIEVDNEEHCDFVKLRQMLIRTHMEELKEHTNNLlYENYRTDKLIAMGVsQDP-------------------------------------------------------------------------------------------------------------------------------------------------------------------------------------
>A0A8B7N823	278	0.250	2.960E-73	201	634	800	352	633	742
---------------------------------------------------------------------------------------------------------------------------------------------------------------------------------------------------------FEFSLMVVGESGLGKSTMINSMFLSDIYS--NEYPGPSHRVKKTV----------------------QVE----------------------------TTKVLLK-------ENAVNLMLTVVDTPGFGDAVDNSDCWQPVIDYVES-KYEEYLNAESKVNRK----SISDNRVHCCLYFIAPsgHGLKSLDIEFMRRLHDKVNIIPVIAKADTLTPEECQHFKKQIINEIHQ-----------HKIKIYEFP-------------------------------------EEDG-----------------------------DNNKLKQRV-PFAVVGSNVTTEV----------DGKKVRGRKYPWGIVEVENLSHCDFIPLRNLLIRTHMQDLKEVTSsVHYENYRCRKL--AGGTTDNKSKS-SNKNPLALME---------------------------------------------------------------------------------------------------------------------------------------------------------------------
>A0A0A9Y2S3	278	0.235	3.990E-73	188	635	800	7	324	363
--------------------------------------------------------------------------------------------------------------------------------------------------------------------------------------------GFATLPEQIHRksvkRGFDFTLMVVGESGLGKSTLVNSLFLSDLYKD--------------RKIP-------------------EVAD-KLERT--------TTIE-----------RKTMDIEERG-----VKLRLTVVDTPGFGDALNCDDSWKVVVNYIDD-QFRQYFTDESGLNRK----NIQDNRVHCCLYFIPPygHGLRQIDVELMKRLHQKVNIVPVIGKADALTLPEIKKLKQRILDDIGEHG-----------IQIY---------------------QFPECDSDE----------DEE------------------FKQQDRE----------LKASLPFSVIGSNTVIEV----------GGSRTRGRQYPWGVVEVENPKHSDFNKLRNMLITTHMQDLKDVTEDvHYENFRAQCisqISQQAFRERGklkrDSVP-PNLDPTMITET--------------------------------------------------------------------------------------------------------------------------------------------------------------------
>A0A0R3NXT6	278	0.240	3.990E-73	174	616	800	1	309	366
------------------------------------------------------------------------------------------------------------------------------------------------------------------------------MSSTNEKWfssiETPGYVGFANLPNQVHRKSvkkgFEFTLMVVGESGLGKSTLVNSLFLT--------DLYP--ER---------------IIPDA---------IEKQKQTVK--------LE--------AST---VEIEERG-----VKLRLTVVDTPGFGDAIDNSNSFSAILEYIDE-QYERFLRDESGLNRR----NIVDNRIHCCFYFISPfgHGLKPLDVEFMKKLHSKVNIVPVIAKADCLTKKEILRLKCRIMQEIESHG-----------IKIY---------------------PLPDCDSDE----------DED----------------YK------EQVKQ------LKEAVPFAVCGANTLLEV----------KGKKVRGRLYPWGVVEVENPDHCDFIKLRTMLI-THMQDLQEVTQEvHYENYRSDRLAK-GIK---------------------------------------------------------------------------------------------------------------------------------------------------------------------------------------
>A0A2R5LLS3	278	0.252	3.990E-73	188	643	800	9	313	370
--------------------------------------------------------------------------------------------------------------------------------------------------------------------------------------------GFATLPEQVHRksvkRGFDFTLMVVGESGLGKSTLINSLFLTDLYQD--------------RKIPTAEEKVD------------RTVNIEKK---------------------------TMEIEEKG-----VRLRLTVVDTPGFGDAVNCEESWRTIDKYIDEQFN-QFFKDESGLNRK----NIVDNRVHCCLYFIPPwgHGLRQLDIEFMKRLHQKVNIVPVIAKADTLTPAEVRATKERILRELEENEV-----------TIY---------------------QLPECDSDE----------DED--LKL----------------QDKE----------LKGSIPFAVISSSQVVEA----------NGRRVRGRLYPWGIVEVENPKHSDFLKLRTFLISTHMQDLKEVTRDvHYENYRAQYI-----------QKISQQA----AHERGKDMGPT------------------------------------------------------------------------------------------------------------------------------------------------------------
>UPI001C48E7EC	278	0.250	3.990E-73	182	631	800	9	325	373
--------------------------------------------------------------------------------------------------------------------------------------------------------------------------------------DMPGYVGFANLPNQIHRksvkRGFEFTLMVVGESGLGKSTLINTLFLT--------DLYP-----------------DRV--LASAQE-------NIEKTVKIDVS-------------------TVEIEERG-----VKVRLTVVDTPGYGDAIDNTDCFQSIIQYIND-QFERYLQDESGLNRR----HIVDNRVHCCFYFINPagHGLKPLDIQFMKQLHNKVNIVPVLAKADTLTKQEVSKLKRKVLDEIEENGI--------H---IY---------------------PLPDCDTDE----------EED----------------Y----------KEQVRQL--KEAVPFAVVGSTTVLDV----------GGKKVRGRQYPWGVIEVENPSHCDFIKLRC-LLGTHMQDLTEVTQDvHYENYRSERLAKGGgspLAAPNANnNSHSSTNSLG------------------------------------------------------------------------------------------------------------------------------------------------------------------------
>UPI001BB26C52	278	0.246	3.990E-73	188	619	800	10	303	378
--------------------------------------------------------------------------------------------------------------------------------------------------------------------------------------------GFATLPEQMQRksvkRGFEFTLMVVGETGLGKSTLVNSLFLTDLYKD--RASLNAEER------------ID--KTVE-------------------------------------IQRSSIDIEEQG-----VRLRLTVVDTPGFGDSVNSENSWGPIISHIES-KFEQYYRDESGLNRK----NLIDDRIHCCLYFISPygHGLRPIDIEFMKRLHDKVNIVPIIAKADCLTKAEVKRMKDRVLREISQ-----------HEIGIYAF---------------------PDCESDE----------DED------------------FKKQDRE----------LKASIPFAVIGSNTVVEV----------NGRRVRGRLYPWGITEVENPKHCDFVKLRNMLIRTHMQDLKDVTRDvHYENYRLGRIR--GGRGTH------------------------------------------------------------------------------------------------------------------------------------------------------------------------------------
>A0A7M7J8Y3	278	0.255	3.990E-73	173	611	800	1	307	387
-----------------------------------------------------------------------------------------------------------------------------------------------------------------------------RMPSGDHRRNSPLAPegeiGFATLPEQVHRKSvkkgFDFTLMVVGEAGLGKSTLINSLFLM----DLYED----------RKLP----SVD-----------------ERIE-RTVYIEKKT-----------------MEIEEKG-----VRLRLTVVDTPGFGDALNCEDSWRAIEKYIDEQFN-QFFRDESGLNRK----NIVDNRVHCCLYFIPPwgHGLRPLDIEFMKRLHKKVNIVPVIAKADTLTPKEVAELKKRVLKELE-----------CHEVMVY---------------------QLPECDEDE----------DDE------------------FKDTDRQ----------LKESIPFAVVSS----------CQAVEVGGRKVRGRVYPWGVVEVENPKHSDFLKLRTFLISSHMQDLKEVTRDvHYENYRAEYIQ--------------------------------------------------------------------------------------------------------------------------------------------------------------------------------------------
>A0A6P8HW50	278	0.259	3.990E-73	188	618	800	16	315	390
--------------------------------------------------------------------------------------------------------------------------------------------------------------------------------------------GFANLPNQVHRKSvkkgFEFTLMVVGESGLGKSTLIESLFLT----DIYDDN----------KIP----------PVI--DRIYQTLNIE------------TN---------------TVEIEEKG-----IKLKLTVVDTPGFADAVDNTDCWQAILDYINK-QFESYLRDESGLNRR----NIVDTRVHCCLYFINPHghGLRPVDVQFMQALHNKVNIVPVIAKADCLTKHELSRLKRKVLNELED-----------NSIKIYTFPDCES---------------------------------DDD--------------EEF-----------IEINKELKMTV-PFAVIGSNRLIES----------RGRKIRVRQYPWGYAEVENPDHCDFVMLRNFLVRTHMQDLKDVTQDiHYENYRAERLsretgTPVGYKKV-------------------------------------------------------------------------------------------------------------------------------------------------------------------------------------
>A0A1X2GHB2	278	0.240	3.990E-73	188	621	800	28	323	420
--------------------------------------------------------------------------------------------------------------------------------------------------------------------------------------------GFANLPNQVHRKSvkkgFEFTAMVVGESGLGKSTLVNTLFNT--------ALYPPKEN---------TEPSN-----------------ETVQTVEI-------------------QSITSDIEENG-----VKLRLTVVDTPGFGDFVNNEESWKPILDDIESRFD-AYLEQENRVNRR----KMVDNRIHACIYFImaTGHALKPLDIEFMRRLHTRVNLIPVIAKADTLTEEEVVAFKQRILADIQH-----------HKIQIY---------------------QAPTYEYD-----------DEETM---------------------------AENKEIMSKI-PFAVVGSDKEVEI----------NGRRVRGRSYPWGLIEVDNEDHCDFVKLRQMLIRTHMEELKEFTNNIlYENYRTEKLQAMGIQQ-DPS----------------------------------------------------------------------------------------------------------------------------------------------------------------------------------
>A0A1Y1UNW9	278	0.264	3.990E-73	167	615	800	24	336	438
-----------------------------------------------------------------------------------------------------------------------------------------------------------------------NGHSGTQPVNPINRKKLASWVGFSNLPNQVHRRSmrRGFNFtaMVVGESGLGKSTLINTLFETKLY-------EPKQ-------IP---APgVDRGRTV-------QIE------------------------------SISADIEENG-----VRLKLTVVDTPGFGDFVNNDESWRPIVDNIEARFD-AYLEQENRVNR----LKLVDNRVHACIYFIQPtgHSLKPIDIEFMRRLHTKVNLIPVIAKADTLTEEEVVLSKRRVLADIAHHG-----------IRIF---------------------QPPQYEN------------EDE--------------ETIQENEEIISKV-------------PFAVVGSDNI---------VRSPNGREVRGRAYPWGVIEVDNEEHCDFVKLRQMLVRTHMEELREHTNDIlYENYRTDKLKAMGV----------------------------------------------------------------------------------------------------------------------------------------------------------------------------------------
>A0A0C3QWT8	278	0.255	3.990E-73	129	619	800	0	353	453
---------------------------------------------------------------------------------------------------------------------------------MSSAGVSPSPSPQPyAP----------NGGANGYGASSPNG-SASPAPAPngssHHLSsivrkKLMGYVGFANLPNQVHRksiRKgFQFTCMVVGESGLGKSTLINTLFNT-TLYPARPSPDPAVER-----------P----KTVA-------------------------------------IESISADIEE-----STVRLRLTVVDTPGFGDFVNNDESWKPIVENIEARFD-AYLEQENRVNRQ----KMVDNRVHACLYFIQPtgHALKQIDIEFMRRLHTKVNLIPIIAKADTLTDEEVQNFKRRVLADIEH-----------HNIRIF---------------------QAPVYENE-----------DEETL----------------------------AEHEAITTKIPFAVVGSNSELELED---------GRVIRGRSYPWGVVEVDNEEHCDFVKLRQMLIRTHMEELREHTNNVlYENYRSDKLLGMGVTQDH------------------------------------------------------------------------------------------------------------------------------------------------------------------------------------
>A0A4Q1BKE7	278	0.258	3.990E-73	99	615	800	5	366	468
---------------------------------------------------------------------------------------------------YQQPLSPtaDRSMSPGAysnDArsRSMSGAGAVSPYGAANNTA----SPAPAAVNAGGMdgKGTVNR-------------------KKLSSW-----VGFSNLPNQVHRRSlrrgFQFVAMVVGESGLGKSTLINTLFETKLY-------QPKV-------IP---LP---------GQERPKTVD---------------------------ITSISAEIEEGG-----VRLKLTVVDTPGFGDFVNNEDSWRPIVDNIESRFD-HYLEQENRVNR----SKLSDNRVHACIYFIQPtgHALKPIDIEFMRRLHTKVNLIPVIAKADTLTEEEVLLFKQRILSDIQHHG-----------IQIF---------------------HPPAYDN------------EDE--------------ETVMENEEIISKV-------------PFAVVGSD---------ALVTGADGRKVRGRAYPWGIIEVDNETHCDFVKLRQMLVRTHMEELREHTNDVlYENYRTDKLKSMGV----------------------------------------------------------------------------------------------------------------------------------------------------------------------------------------
>A0A165CUY3	278	0.252	3.990E-73	118	620	800	2	378	469
----------------------------------------------------------------------------------------------------------------------HNESA--SPTEGYTTSGDYTNGSTlPAiPnGSMRDVASSINGSANRaaslvSQQTYPTSNIAPPQvSRKQLM----GYVGFANLPNQVHRRSvrkgFQFTVMVVGESGLGKSTLVNTLFAT--------PLYPSKE------LP----P-----PSAEPA-------------------KTVSIE-----------SISADIEE-----SDVRLRLTVVDTPGFGDYVNNDSSWKPILDNIEARFD-AYLDQENRVNR----SKMVDNRVHACLYFIQPtgHALKPIDIEFMRRLHTRVNLIPIIAKADTMTDEEVTQFKARVLADIR-----------YHNIQIF---------------------QAPTYEK------------EDE--------------ETLAENEEIASR-------------IPFAVVGSTTI---------IKTPDGRTVRGRAYPWGVIEVDNEEHCDFVKLRQMLIRTNMEELREHTNLFlYENWRTEKLIAMGveqdqsvFKEVNP-----------------------------------------------------------------------------------------------------------------------------------------------------------------------------------
>A0A1A5ZUJ8	278	0.258	3.990E-73	146	615	800	42	372	475
--------------------------------------------------------------------------------------------------------------------------------------------------SAYPVKTEpgLNGNANPNAGVQAQAQAQQPARKKLASW-----VGFSNLPNQVHRRSvrrgFQFVAMVVGESGLGKSTLINTLFETKLY-------QPKN-------VP---APgEDRGQTV-------QIE------------------------------SISAEIEENG-----VRLKLTVVDTPGFGDFVNNDESWKPIVDNIEARFD-AYLEQENRVNR----LKLVDNRVHACIYFIQPtgHSLKPIDIEFMRRLHTKVNLIPVIAKADTMTDDEIVLFKQRILSDIAHHG-----------IRIF---------------------QPPQYEN------------EDE--------------ETIQENEEIISKV-------------PFAVVGSDTL---------VNSPDGRQVRGRAYPWGVIEVDNEDHCDFVKLRQMLVRTHMEELREHTNDVlYENYRTDKLKAMGV----------------------------------------------------------------------------------------------------------------------------------------------------------------------------------------
>A0A8H5H117	278	0.267	3.990E-73	161	615	800	7	326	478
-----------------------------------------------------------------------------------------------------------------------------------------------------------------FQTSRRPLLVNPPAGLSSVIRkKLMGYVGFANLPNQVHRksvRKgFQFTAMVVGESGLGKSTLINTLFNT--------TLYPAKE------------P--------QPPSA------EKPKTVAI-----ES--------------IGADIEENG-----VRLHLTVVDTPGFGDFVNNDDSWKPIVEDIESRFD-SYLEQENRVNR----TKVVDNRVHACLYFLQPtgHSLKQIDVEFMRRLHTKVNLIPVIAKADTMTDEELAAFKQRILSDIEH-----------HNIHIF---------------------QAPTYE-------------NED--------------------EETIAEAEEIASK------IPFAVVGSDKV---------VNTPDGRQVRGRVYPWGVVEVDNEEHCDFVKLRQMLVRTYMEELREYTNDVlYENWRTEKLLGMGV----------------------------------------------------------------------------------------------------------------------------------------------------------------------------------------
>UPI000719CB19	278	0.259	3.990E-73	172	630	800	70	387	495
----------------------------------------------------------------------------------------------------------------------------------------------------------------------------PSAAAMQrSNKSVDGYVGFANLPNQVYRksvkRGFEFTLMVVGESGLGKSTLINSLFMT----ELYNAEHPGASLRIK-------------KTV-------QV--------------ESTN----------------VILKESG-----VQLQLQVVDTPGFGDAVDNSNCWQTIIDYI-EQRYEEYLNGESRVNRK----TMPDARVHCCLYFISPngHGLKPLDIEFMKKLHDKVNIIPVIAKADTMTPEECTSFKKTILNEIAQ-----------HKIKIYDFPDIE----------------------------------DEE---------------------------ENKTNKSLKERV-PFAVVGSNTVIEV----------SGKKVRGRRYPWGIVEVENMEHCDFIPLRNMLVRTHMMDLKDVTNNvHYENFRCRKL--VGITSDGKSGKIPNKSPM-------------------------------------------------------------------------------------------------------------------------------------------------------------------------
>A0A8J6HBH0	278	0.238	3.990E-73	188	632	800	163	481	506
--------------------------------------------------------------------------------------------------------------------------------------------------------------------------------------------GFATLPDQVHRksvkRGFDFTLMVVGESGLGKSTLINSLF--------LDDLYK-----------------NRKVPDVSE----RIQ-------------KTTSIE-----------KKTMEIEERG-----VKLRLTVIDTPGFGDAVNCEDSWKVCTKYIDD-QFRQYFTDESGLNRR----NIQDNRVHCCLYFVPPwgHSLRQMDLELMKRLHQKVNIVVVIAKADCLTTSEIARLKKNIINDIKE-----------HDIQMY---------------------EFPECDSDE----------DEE------------------FKQQDRE----------LKASVPFAVVGSNTTLEV----------GGRKVRGRQYPWGVVDVENPKHSDFIKLRTMLISTHMQDLKDVTEDvHYENYRAQCISQISQharergKLKRDSAPYdsdsSETDRLLL-----------------------------------------------------------------------------------------------------------------------------------------------------------------------
>UPI001D056C70	278	0.252	3.990E-73	114	616	800	59	433	532
------------------------------------------------------------------------------------------------------------------DTS-LATNG-PIPSTGARASPAPQPGKIPNgqPTSPFPERQQspvgpNAQIAAQTVSSRDPRAAAQQASDMKNVvrRKLTGYVGFANL--PNQWHRKSvrkgfnFNVMVVGESGLGKSTLVNTLFNT--------SLYPPKESKG---------P--------SLDIMPKTV---------------------------SISAISADIEENG-----VRLRLTVVDTPGFGDFVNNDDSWRPIVENIEARFD-TYLDAENRVNRM----NIVDNRVHACVYFIQPtgHSLKPLDIEVMRRLHTKVNLIPVIAKSDTLTDDEIVSFKARILTDIHH-----------HKIQIF---------------------EGPRYEL------------DDD--------------ETIAENQEIMSKV-------------PFAIVGANS-----D----VTTPEGRKVRGRRYPWGVIEVDNEDHCDFVKLRQMLIRTHMEELKEHTNNaLYENYRSDKLTQMGVQ---------------------------------------------------------------------------------------------------------------------------------------------------------------------------------------
>UPI00148AC331	278	0.243	3.990E-73	188	616	800	298	590	650
--------------------------------------------------------------------------------------------------------------------------------------------------------------------------------------------GFATLPDQVHRkavkRGFEFSFMVVGETGLGKSTLINSLFLTDLYK-------------------------DRKFPNHILDNAEQTVDIE---------------------------RKQLEIEEKG-----VKVRLSVVDTPGFSEALNGEKSWQPIIDYV-DRQFEQYYQAESGVNRK----NIQDSRVHCCLYFISPygHGLKPIDVFMMKKLHHKVNIIPLIAKSDTLTPKERSHLKNKVMEQIEE-----------NHINIY---------------------KFPECDSDE----------DEE------------------FKQQDRE----------LKSAIPFAVVGSNTVVEV----------AGKKVRGRMYQWGIVEVENPAHCDFVKLRQMLISTHMQDLKDITSDiHYENYRAEHLAE-QMK---------------------------------------------------------------------------------------------------------------------------------------------------------------------------------------
>UPI0006C9AC44	278	0.257	3.990E-73	172	634	800	250	572	679
----------------------------------------------------------------------------------------------------------------------------------------------------------------------------PRPAIPAKPKELDGYVGFANLPNQVYRkavkRGFDFTLMVVGESGLGKSTLINSLFLT----DIYSAEHP----------------------------GPSLR---IKKTVAV----ETS---------------KVLLKENG-----VNLTLTIVDTPGFGDAVDNSNCWHPVIDYIEN-KYEEFLNAESRVVRR----QIPDSRVHCCLYFVAPsgHGLKPLDVEFMQRLHDKVNIIPVIAKADTMTPDECAYFKKQILNEIAQ-----------HKIKIYEFP---ET--------------------------------------------------------EVEEEDSNKVNKHLRDRV-PFAIVGANTVIEH----------DGKKVRGRKYPWGVVEVENLEHNDFIALRDMIVRTHLQDLKDVTNNvHYENYRCRTL--AGLSVDGKPSRGSNKNPLAQLE---------------------------------------------------------------------------------------------------------------------------------------------------------------------
>UPI00106BAE94	277	0.259	5.378E-73	188	610	800	6	289	351
--------------------------------------------------------------------------------------------------------------------------------------------------------------------------------------------GFANLPNQVHRksvkRGFEFTLMVVGESGLGKSTLINSLFLTNLYSD--------------REIP----------PVSE-----RLK-----KTV---------------DIESST----VEIEERG-----VKLKLTVVDTPGFGDSLDNSECYKPILDYVNNQFN-TYLKDESGLNRR----NIVDNRIHCCFYFISPTGLQPIDIDCMKQLHSRVNIVPVIGKADTLTQKELRELKKKIIHEIQKYE-----------IQIY---------------------QLPYCDDDE----------DDD----------------YKKQTEDLR------------ATMPFAVVGSNATVEV----------QGKKVRGRRYPWGVVEVENPKHSDFVKLRTMLI-THMQDLKEVTQDvHYENYRANCL---------------------------------------------------------------------------------------------------------------------------------------------------------------------------------------------
>A0A6J1TBP9	277	0.254	5.378E-73	188	636	800	8	320	364
--------------------------------------------------------------------------------------------------------------------------------------------------------------------------------------------GFATLPEQVHRksvkRGFDFTLLVVGESGLGKSTLVNSLF----LGDLYKD----------RKI----------AEV-----------GERLE-------KTTQIE-----------KKSMDIEERG-----VKLRLTIVDTPGFGDGINCEESWKACVNYVDE-QFRQYFTDENGLNRR----NLQDNRVHCCLYFIPPygHGLRQIDLEFMRRLHRKVNIVPVIGKADTLTENEVIKLKRQILADIEE-----------HKIQIY---------------------QFPDCDSDE----------DEE------------------FKTQDRE----------LKACVPFAVVGSNTVLEV----------GGKKVRGRQYPWGVVEVENPKHSDFNKLRNMLITTHMQDLKDVTEDvHYENFRAQCISQISQQAIRERAPGSKLKRDSVINDG-------------------------------------------------------------------------------------------------------------------------------------------------------------------
>UPI001CFBAD6F	277	0.257	5.378E-73	188	611	800	7	295	366
--------------------------------------------------------------------------------------------------------------------------------------------------------------------------------------------GFATLPSQVHRKSvkkgFDFTLMVAGESGLGKSTLIDSLFLTDLY----------KER--------------------------QLTD------AADRIS--QTLE---------ILKHAVDIEERG-----VKVKLTIVDTPGFGDALDNSDCWKPIAQYIDE-QFEQYFRDESGLNRK----NIQDNRVHCLLYFISPlgHGFRPLDLEFMRAIHEKVNIVPVIAKADTLTPAEVKKLKQKVRDEVEE-----------HEIKIYHF---------------------PDCDSDE----------DEE------------------FKKQDEE----------LKESFPFAVIGSKTI---------INEKTGKTIRGRIYPWGMVEVDNPTHCDFTKLRNMLIQTHMQDLKDVTQEiHYENYRAQCIQ--------------------------------------------------------------------------------------------------------------------------------------------------------------------------------------------
>UPI000F0A8423	277	0.237	5.378E-73	188	613	800	23	312	369
--------------------------------------------------------------------------------------------------------------------------------------------------------------------------------------------GFATLPNQVHRKSvkkgFDFTLMVAGESGLGKSTLVNSLFLT----DLHKDRKLLNAEERIS----------------------QTVE---------------------------ITKHTVDIEEKG-----VKLKLTIVDTPGFGDAINNTECWKTITDYIEH-QFEQYFRDESGLNRK----NIQDNRVHCCLYFISPfgHGLRPVDVEFMKALQDKVNVVPLISKADCLVPAEMRKMKDRIREEIDKFG-----------IKVY---------------------QFPDCDSDE----------DEE------------------FKQQDQE----------LKDSTPFAVIGSNTVVEA----------KGQRVRGRLYPWGVVEVENQSHSDFVKLRNMLICTHMHDLKDITCDvHYENYRAQCIQQM------------------------------------------------------------------------------------------------------------------------------------------------------------------------------------------
>A0A6I8T0L2	277	0.252	5.378E-73	182	613	800	11	306	371
--------------------------------------------------------------------------------------------------------------------------------------------------------------------------------------DSAGYVGFANLPNQVHRKSvkkgFEFTLMVVGESGLGKSTLINSLFLT--------DLYP------ERYIP-------GAAE-------------KIERTVQIEAS-------------------TVEIEERG-----VKLRLTVVDTPGYGDAINSQDCFKTIIHYI-DNQFERYLHDESGLNRR----HIIDNRVHCCFYFISPfgHGLRPVDVAFMKALHEKVNIVPLIAKADCLIPGEIRKLKDRIREEIEKFG-----------IKVY---------------------QFPECDSDE----------DDD------------------FKQQDRE----------LKESAPFAVIGSNTVVEA----------KGQRVRGRLYPWGIVEVENQAHCDFVKLRNMLIRTHMHDLKDVTCDvHYENYRAQCIQQM------------------------------------------------------------------------------------------------------------------------------------------------------------------------------------------
>UPI0006B0F691	277	0.250	5.378E-73	182	621	800	12	316	372
--------------------------------------------------------------------------------------------------------------------------------------------------------------------------------------EMPGYVGFANLPNQVHRKSvkkgFEFTLMVVGESGLGKSTMINSLFLT--------DLYP------ERHIP------D----------------------ASEKINQNVKLE--------AST---VEIEERG-----VKLRLTVVDTPGFGDAIDNTDCFRSIIQYIDE-QFERFLQDESGLNRR----NITDNRIHCCFYFISPfgHGLKPLDIEFMKQLHSKVNIVPVIAKADALTKKEVMKLKRRVMQEIEENG-----------IKIY---------------------PLPDCDSDE----------DED----------------Y----------KEQVRQL--KEAVPFAV--SSTTQTL-DV-------KGRKVRGRLYPWGVVEVENPDHCDFIKLRTMLI-THMQDLQEVTQElHYENYRSERLagKAAPQKNTAPD----------------------------------------------------------------------------------------------------------------------------------------------------------------------------------
>A0A1S3JUG7	277	0.261	5.378E-73	177	616	800	51	354	392
---------------------------------------------------------------------------------------------------------------------------------------------------------------------------------PETSGKAPkeldGYVGFANLPNQVYRksvkRGFEFTLMVVGQSGLGKSTLINTLFLT----DLYSADYP--------------------GPSYRIKKTVQVE----------------------------TTQ--VLLKEGG-----VQLRLTVVDTPGFGDAVDNSNCWQPVTDYIDS-KYEEYLNAESRVNRK----TMPDNRVHCCLYFITPsgHGLKPLDVEFMKRLHDKVNIIPMIAKADTMTPDECREFKKTILNEIAQ-----------HKIKIY---------------------EFPECD-------------DEE---------------------------ENKLQKKLKDRV-PFAVVGSNTLVSV----------GGKTVRARQYPWGIVEVENLEHNDFLALRNMLVRTHLHDLKDVTNNvHYENYRYNKLASVATK---------------------------------------------------------------------------------------------------------------------------------------------------------------------------------------
>UPI001C917E1A	277	0.241	5.378E-73	126	616	800	4	354	414
------------------------------------------------------------------------------------------------------------------------------PPLPPAPGRRQRPklrsSVTPPPICLSCDPLQLD------LTSAAFVKCGPSGDQDEKEYI-----GFATLPEQVHRksvkRGFDFTLMVVGETGLGKSTLINSLFLT----DLYKDRQP-------------TDPTE-------------------------KINKTTKIEKR-----------TMEIEEKG-----VRLRLTVVDTPGFGDALNCEESYRVCEKYIDDQFN-KYFQDESGLNRR----NIQDNRVHCCLYFIPPygHGLRQLDIEFMRRLHKKVNLVPVIAKADVLTQKEKKRLKENMMKDIA-----------ANQIEIY---------------------EFPECDPEE----------DDE------------------FKRQDAE----------LKASFPFAVIGSNTVLEV----------AGRRVRGRQYPWGVVEVENQQHCDFVKLRTMLISTHMHDLKDMTQEVqYENFRTQCisqISQMAMK---------------------------------------------------------------------------------------------------------------------------------------------------------------------------------------
>UPI00080D673F	277	0.268	5.378E-73	188	615	800	86	377	480
--------------------------------------------------------------------------------------------------------------------------------------------------------------------------------------------GFSNLPNQVHRRSvrrgFQFVAMVVGESGLGKSTLINTLFETKLY-------QPKN-------IP---APgEDRGKTV-------QIE------------------------------SISAEIEENG-----VRLKLTVVDTPGFGDFVNNDESWKPIVDNIEARFD-AYLEQENRVNR----LKLVDNRVHACIYFIQPtgHSLKPIDIEFMRRLHTKVNLIPVIAKADTMTDDEIILFKQRILADIAHHG-----------IRIF---------------------QPPQYEN------------EDE--------------ETIQENEEIISKV-------------PFAVVGSDSL---------VSSPDGRQVRGRAYPWGVIEVDNEDHCDFVKLRQMLVRTHMEELREHTNDVlYENYRTDKLKAMGV----------------------------------------------------------------------------------------------------------------------------------------------------------------------------------------
>UPI001885D4A5	277	0.250	5.378E-73	96	613	800	35	416	482
------------------------------------------------------------------------------------------------PFASRAPPPASQTLSSARRGTEVAGaNGRHRGLPGTPP-----PSPRVSdwsfPLSGR-M-----------TVSRRSLDS-PLSPasRPHSPWGSfdPYDSAEDQDKeyvgfaaLPNQVhRKtvkkgFTFTLMVAGESGLGKSTLINSLFLTDLYK-------------------------DRKIPNA---------------------------EE-RISQTVSIVKHTVSIEEKG-----VKLRLSIIDTPGFGDAVNNMQSWKHLEDYV-EQQFDQFFRDESGLNRR----NIQDNRVHCCLYFIPPygHGLRPLDVECMRALHEKVNIVPVLAKADSLTRAEVYKKKIKIREELRRFG-----------INIYQFA---------------------DCDSDE----------DEE------------------FKR----------RDRLLKDSVPFAVIGSNVLVES----------QGRRFKGRAYPWGVVEVESPAHSDFLLLRDMLVRTHMQDLKDVTREcHYENYRAHCIRNM------------------------------------------------------------------------------------------------------------------------------------------------------------------------------------------
>A0A162J5Q8	277	0.242	5.378E-73	131	618	800	130	486	582
-----------------------------------------------------------------------------------------------------------------------------------TNGTASPPTMAPAsPangkldIPADFGKGVIPSNPVSVDVSASAVQ------DTRNIvrRKLTGYVGFANL--PNQWHRKSvrkgfnFNVMVVGESGLGKSTLVNTLFNT--------SLYPPKERKG-----------------------PSLDIIPKTVT---------------------IQSISADIEEAG-----VRLRLTVVDTPGFGDFVNNDESWRPITDNI-EQRYDAYLDAENKVNRM----NIVDNRIHACVFFIQPtgHSLKPLDIEVMRRLHTKVNLIPVIAKSDTLTDEEIASFKARILSDIRHHG-----------IQIF---------------------EGPRYELD-----------DEE---------------------------TIAENNEIMSKV-PFAVVGATN---------EIKTPDGRAVRGRQYPWGTIEVDNEEHCDFVKLRQMLIRTHMEELKEHTNNTlYENYRTDKLIAMGVsQDP-------------------------------------------------------------------------------------------------------------------------------------------------------------------------------------
>UPI001457F0F2	277	0.236	7.249E-73	188	616	800	12	303	366
--------------------------------------------------------------------------------------------------------------------------------------------------------------------------------------------GFATLPDQVHRkavkRGFEFGLMVVGETGLGKSTLINSLFLTDLYKD--------------RKIP------------------------NVEETVK----KTVQIE-----------KKQLEIEERG-----VKLRLTIVDTPGFNDSVNGEENWTPIIHYIDNQFDQYY-QAESGLNRK----NIQDTRVHCCLYFISPygHGLKPVDIAVMKRLHTKVNIVPLLAKSDILTPKEVKRLKAKILDEIKE-----------NHIQIY---------------------QFPECDSDE----------DED------------------FKQQD---------KALK-AAIPFAVVGSNTVVEA----------GGKKIRGRMYPWGIVEVDNPKHCDFGKLRQMLISTHMQDLKDITaDLHYENYRAEHLAEE-MK---------------------------------------------------------------------------------------------------------------------------------------------------------------------------------------
>A0A1B6BYA2	277	0.261	7.249E-73	188	632	800	37	356	391
--------------------------------------------------------------------------------------------------------------------------------------------------------------------------------------------GFATLPEQVHRKSvkkgFDFTMMVVGESGLGKSTLINSLFLSDLY----------KERK---------VPDVTE----------RVV-------------KTTEIE-----------KKSMDIEERG-----VKLRLTVVDTPGFGDAINCEESWRACCTYIDD-QFKQYFNDESGLNRK----NIQDNRVHCCLYFIPPygHGLRQIDLDIMKKLHTKVNIVPVIAKADTLTSAEIRRLKQQVMTDIEE-----------NHIQIY---------------------QFPECDSDE----------DED------------------FKQQDRE----------LKACVPFAVVGSNAVIEV----------GGCRVRGRQYPWGVVEVENPKHSDFSKLRNMLITTHMQDLKDVTEDvHYENFRAQCIsqisqagRERGkLKRDSTSQiegSISETDRLLL-----------------------------------------------------------------------------------------------------------------------------------------------------------------------
>UPI00096B56CE	277	0.247	7.249E-73	193	631	800	17	320	429
-------------------------------------------------------------------------------------------------------------------------------------------------------------------------------------------------NLPNQVfrkavkRGFQFSLMVVGQSGLGKSTLINSLFMTDLYEDCV--YSP------------------------SPQRMPRTT--EIKES-------------------------TVSVEEGG-----VRLELTLIDTPGFGDIVDNSQCWRPIVDYIDS-KYEKYLNDESRVNR----GYTEDYRIHCCLYFIPPngHGLRQIDIEFMKQLHNKTNIVPVIAKADTFTPEEVVRFKKVVLQDIADNG-----------IKIY---------------------QFPDAQLDE----------EDD-----------------------------AANQKLR-EAIPFAVVGSNTILEV----------NQKKVRGRQYPWGVAEVENADHCDFTTLRNMIIRTHMQDLKDITNNvHYENYRCTKLANVSsVTGSATDKIAPSRDPLA------------------------------------------------------------------------------------------------------------------------------------------------------------------------
>A0A0D7AJQ5	277	0.268	7.249E-73	159	630	800	1	344	432
---------------------------------------------------------------------------------------------------------------------------------------------------------------SDSYGSSRNGDAayaADASPPPTinSIIrkKLLGYVGFANLPNQVHRksvrTGFSFVTMVVGESGLGKSTLINTLFNT--------TLYP---------------P---KQPL--PPSAER---------------PKTvSIESIGAD-----------IEENG-----VRLHLTVVDTPGFGDFVDNDDSWKPIVENIES-RFESYLEQETRVNRQ----KIVDNRVHACLYFIQPtgHSLKQIDIEFMRRLHTKVNLIPVIAKADTLTEEEVMDFKARVLADIA-----------FHKIHIF---------------------QAPTYE-------------NED--------------------EETILEAEEIASK------IPFAVVGSDQ---------AVVTPDGREVRGRAYPWGVVEVDNEDHCDFVKLRQMLVRTYMEELREYTNEVlYENWRTEKLINMGVpQDPSVFREINPAARL-------------------------------------------------------------------------------------------------------------------------------------------------------------------------
>UPI00145511FC	277	0.264	7.249E-73	188	621	800	63	357	444
--------------------------------------------------------------------------------------------------------------------------------------------------------------------------------------------GFATLPDQVHRKSvkkgFEFTLMVVGESGLGKSTLVNSLFLTDLY----------KERR------------DISA-DERIE---QTVD---------------------------IKRCAVDIEEQG-----VRLRLNVVDTPGFGDSINCNASCTPIIDYIEEQFAQYY-QDESGLNRK----NIIDNRVHCCLYFISPygHGLRPIDVCFMQRLHDKVNIVPVLAKADCLTPTEVRTLKDRVLREIRE-----------QDINIYNF---------------------PDCDSDE----------DED------------------FKQQDSE----------LKASVPFAVIGSNTVVEV----------GGKRVRGRLYPWGITEVENPKHCDFVKLRKMLIRTHMQDLKDVTRDlHYENYRLRRI-----KDetDHPE----------------------------------------------------------------------------------------------------------------------------------------------------------------------------------
>A0A7D8Z8H4	277	0.270	7.249E-73	188	615	800	82	373	475
--------------------------------------------------------------------------------------------------------------------------------------------------------------------------------------------GFSNLPNQVHRRSvrrgFQFVAMVVGESGLGKSTLINTLFETKLY-------QPKV-------IP---DPgADRGKTV-------QIE------------------------------SISAEIEENG-----VRLKLTVVDTPGFGDYVNNEECWKPIVDNIEARYD-AYLEQENRVNR----LKMTDNRVHACIYFIQPtgHALKPIDIEFLKRLHTKVNLIPVIAKADTLTEEEVELFKQRVLADIE-----------YHGIRIF---------------------QPPSYEKD-----------DE---------------ETAQENDEIISK-------------IPFAVVGSDTV---------VQAPDGRMVRGRSYPWGVIEVDNEQHCDFVKLRQMLVRTHMEELREHTNDVlYENYRTDKLRAMGV----------------------------------------------------------------------------------------------------------------------------------------------------------------------------------------
>A0A1B6DNI7	277	0.258	7.249E-73	179	630	800	79	389	503
-----------------------------------------------------------------------------------------------------------------------------------------------------------------------------------KTKELDGYVGFANLPNQVYRkavkKGFDFTLMVVGESGLGKSTLINSMFLSDVY--CSEYPGPSLRVKKTV----------------------QV---------------ETS---------------KILLKENG-----VNLTLTIVDTPGFGDAVDNSNCWQPVIDYIES-KYEEYLNAESRVNRK---ACQPDSRVHCCLYFVAPsgHGLKPLDVEFMQRLHDKVNIIPVISKSDTMTPEECAQFKKQILNEIAQ-----------HKIKIYQFP---ET--------------------------------------------------------EDEEDSKL--HRTLRDRV-PFAVVGSNTVLEV----------DGKKVRGRKYPWGVAEVENLDHCDFIALRNMLIRTHLQDLKDVTNtVHYENFRCRSL---AGQGPDGKVMRnSSKNPL-------------------------------------------------------------------------------------------------------------------------------------------------------------------------
>UPI0013AEE44F	277	0.245	7.249E-73	96	613	800	37	443	512
------------------------------------------------------------------------------------------------PYAMRdlhpmpQPGqHPQAPVHREAEDTGTATNGalpslpgtpcLPCPIPCHPTGSPTvpnRPScvgqnteFTPLPLR-RQLVSQVSMDCP----------LSP-ASRPHSPWGrfdpySPedqdkEYVGFATLPNQVHRktvkKGFTFTLMVAGVSGLGKSTLINTLFLTDLYK-------------------------DRKVPNA------QEQINQTVDIVK----------------------HTLSIEEKG-----IKLRLTIIDTPGFGDAVDNTESWKPIEDYI-DQQFEQYFRDESGLNRR----NIQDNRVHCCLYFISPfgHGLQPLDVACMKALHEKVNIVPVVAKADSLTQAEVYRKKMKIREEIKQYG-----------INIY---------------------QFPECDSDE----------DED------------------FKKQDQ----------ILKDSVPFAVIGSN---------VQVES-EGHKFRGRVYPWGLVEVENPAHSDFLLLRNMLMRTHMQDLKDVTGEtHYENYRAQCIENM------------------------------------------------------------------------------------------------------------------------------------------------------------------------------------------
>UPI001B88931F	277	0.250	7.249E-73	188	630	800	199	501	600
--------------------------------------------------------------------------------------------------------------------------------------------------------------------------------------------GFANLPNQVYRksvkRGFDFTLMVVGESGLGKSTLINSLFVTDLY--CQEYVGPSHRIKKTVSV----------------------------ET--------TN----------------VVIKENG-----VTLRLTIVDTPGFGDAVDNSNCWQPVTDFIDS-KYEEFLNAESRVSREPI---IPDHRVHTCLYFISPtsHGLKPLDVEFMKRLHDKVNIVPLIAKADTLTPDECRDFKKTILNEIAQ-----------HRIKIYEFP-----------------------DTD-----------DDD------ENKQSIK---------------------MKDRV-PFAVVGSNRVLDV----------GGKRVRGRQYPWGIVEVENLEHNDFVALRNMVIRTHMQDLKDVTNNvHYENYRYGKLAPVG--GDGKVKPGSlNRDPL-------------------------------------------------------------------------------------------------------------------------------------------------------------------------
>A0A336MIN1	277	0.264	7.249E-73	201	631	800	364	650	792
---------------------------------------------------------------------------------------------------------------------------------------------------------------------------------------------------------FEFTLMVVGESGLGKSTLINSMFLTDIYNPDV-HPGPSFRVKKTVE-------------VE-------------------------------------TTK--VVLKENG-----VNLTLTVVDTPGFGDAVDNSNCWTPVIDFVES-KYEEYLTAESRVHRK----AMSDSRVHCCLYFIAPsgHGLKPLDVEFMQRVCDKVNIIPVIAKADTMTPEEVTQFKKQILNEIAQ-----------HKIKIYDFP---------------------------------------EPL-------------------DDEEEAKVM--RQLRQRV-PFAVVGANTVIEVE---------GGKKVRGRRYPWGVAEVENLEHCDFIALRNMVIRTHLQDLKEVTNNvHYENYRCRKL--AGLGADGKGKS-SNKNPLA------------------------------------------------------------------------------------------------------------------------------------------------------------------------
>A0A4S4KPZ1	277	0.252	7.249E-73	164	620	800	19	352	1602
--------------------------------------------------------------------------------------------------------------------------------------------------------------------SKMNGST-PSLPQPSDTASSPilrkklmGYVGFANLPNQVHRksvRKgFQFTAMVVGESGLGKSTLINTLFNTPLYPPK-EPLPPSAER-------------------------PQTV-----------------------AIES----ISAEIEENG-----VRLRLTVVDTPGFGDFVNNEDSWKPIVENIESRFD-SYLEQENRVNRQ----KIADNRVHACLYFIQPtgHSLKPIDVEFMRQLHTRVNLIPVIAKADTLTDEEVAEFKARILADIA-----------YHNIHIF---------------------QAPTYE-------------NED--------------------EEALAEAEEIAGK------IPFAVVGSDQT---------VKTPDGREVRGRAYPWGVVEVDNEDHCDFVKLRQMLVRTYMEELREYTNDVlYENWRTEKLVSLGivqdqsvFKEINP-----------------------------------------------------------------------------------------------------------------------------------------------------------------------------------
>A0A336LQE2	276	0.248	9.770E-73	188	610	800	8	293	343
--------------------------------------------------------------------------------------------------------------------------------------------------------------------------------------------GFANLPNQVHRksvkRGFEFTLMIVGESGLGKSTLVNSLFLT--------DLYP-------------------DRPVLDA-------IEKQKQTVK--------LE--------AST---VEIEERG-----VKLRLTVVDTPGFGDAIDNSDSFNSILKYIDD-QFEHYLRDETGLNRR----NIIDNRIHCCFYFISPfgHGLKPLDIEFMKKLHTKVNIVPVIAKADVLTKKEMQRLKDRVMKEIEDNG-----------IKIYTL---------------------PECDSDE----------DED----------------Y----------KEQVRQL--KEAVPFAVCGSTSVLEV----------KGRKLRGRLYPWGVVEVENPEHCDFIKLRTMLI-THMQDLQEVTQEvHYENYRSERL---------------------------------------------------------------------------------------------------------------------------------------------------------------------------------------------
>A0A293LUN3	276	0.257	9.770E-73	173	629	800	3	328	372
-----------------------------------------------------------------------------------------------------------------------------------------------------------------------------ESRSAFANPEVPGYVGFANLPNQVHRKSvkkgFEFTLMVVGESGLGKSTLVNSLFLT--------DLYP--ERQ---------------VPDASA---------KIKQTVTLDAS-------------------TVEIEERG-----VKLRLTVVDTPGYGDAIDNTDCFDSIIQYI-DNQFERFLRDESGLNRR----NINDNRVHCCFYFISPfgHGLKPLDIQFMKMLHNKVNIVPVIAKADALTKKEVLRLKQQIMKQIEE-----------NKIKIYTL---------------------PECDSDE----------DED----------------YK------EQVKQ------LKEAVPFAV--SSSVDPIE--------VKGRKVRGRLYPWGVVEVENPEHGDFIKLRTMLI-THMQDLQEVTQElHYENYRSERLVgntPPPAKKPTvtiPEENLSEKDR--------------------------------------------------------------------------------------------------------------------------------------------------------------------------
>UPI000719CC9D	276	0.250	9.770E-73	182	614	800	39	334	373
--------------------------------------------------------------------------------------------------------------------------------------------------------------------------------------ETPGYVGFANLPNQVHRksvkRGFEFTLMVVGESGLGKSTLINSLFLT--------DLYP------ERHIP------DAS--------------EKIEQTVKIEAS-------------------TVEIEERG-----VKLRLTVVDTPGFADSITSQNCIEPIIEYI-DQQYERYLQDESGLNRR----HILDNRVHCCFYFISPsgHGLRPLDVEFMKKLHHKVNIVPVIGKADMLTMTEVKKIKRKILDQVDEAG-----------IQIY---------------------RMPDCDADE----------DED------------------FKEQNKQ----------LKEAVPFAVVGSTQLLEV----------RGKKVRGRLYPWGVVEVENPEHCDFIKLRTMLI-THMQDLQEVTHDlHYENFRADKLAKAG-----------------------------------------------------------------------------------------------------------------------------------------------------------------------------------------
>UPI0001CBB578	276	0.231	9.770E-73	176	621	800	24	332	387
--------------------------------------------------------------------------------------------------------------------------------------------------------------------------------RNFTNPEQAGYVGFANLPNQVHRKSvkkgFEFTLMVVGESGLGKSTLVNSLFLT--------DLYP------ERQIPGAAEKID--------------------KTVTIDAS-------------------TVEIEERG-----VKLRLTVVDTPGYGDAINNSDCFKPIIKYIDE-QYERYLQDESGLNRR----NIVDNRVHCCFYFISPtgHGLKPLDIEFMRALHHKVNVVPVIAKSDTLTKKEVWKLKNKIVGEIEENG-----------ISMY---------------------RIPDCDSDE----------DED------------------FKEQNKQ----------IKESMPFAICGSSQLIEV----------KGRKVRGRLYPWGVVEVENPDHCDFIKLRSMLI-THMQDLQEVTQDvHYENFRSEKLARSGGSKSRPP----------------------------------------------------------------------------------------------------------------------------------------------------------------------------------
>A0A139AMF6	276	0.257	9.770E-73	177	620	800	4	314	403
---------------------------------------------------------------------------------------------------------------------------------------------------------------------------------PVVKKQLNGYVGFSNLPNQVHRKSikkgFFFNLMVVGESGLGKSTLVNTLFNT--------SIYPAK---------VEVEPTV--------------------------DTPKT------VDIQA----ISADIEESG-----VKLKLTVIDTPGFGDFVNNEDSWRPILAAIESRFD-SYLEQENRVNRK----RIVDNRVHACLYFIAPtgHSLKPLDIEFMRRLHQRVNLIPVIAKSDTLTDEEIKLFKQRILDDIA-----------ANKIEIY---------------------KPQIYEGDDA--------------------------ETIDETKKILER-------------IPFAIVGSTQEYEV----------NGKKVRGRKYPWGVIEVDNEDHCDFVKLRQMLIRTHMEELKEHTNQVlYEQYRTQKILSGGGpvidGNPDP-----------------------------------------------------------------------------------------------------------------------------------------------------------------------------------
>A0A0C9W142	276	0.254	9.770E-73	182	629	800	9	318	412
--------------------------------------------------------------------------------------------------------------------------------------------------------------------------------------KLTGYVGFANLPNQVHRksvRKgFQFTAMVVGESGLGKSTLVNTLFNT--------TLYP---------------PRD---P--IPPSAERPQ------TVAI-------------------QSISADIEENG-----VRLRLTVVDTPGFGDFVNNDDSWKPILEDIESRFD-AYLEQENRINRQ----KTVDNRVHACLYFIQPtgHSLKQIDIEFMRRLHQKVNLIPIIAKADTLTDEEVHSFKQRVLSDIH-----------FHNIQIF---------------------QAPVYENE-----------DEETL-------------------GEHEEIASK---------IPFAVVGSNQ---------EVVTPDGRAVRGRAYPWGVIEVDNEEHCDFVKLRQMLVRTYMEELRERTDQVlYENWRTEKLVSLG--VPQDSSVFKETNP--------------------------------------------------------------------------------------------------------------------------------------------------------------------------
>A0A1X2GM83	276	0.241	9.770E-73	182	622	800	21	332	420
--------------------------------------------------------------------------------------------------------------------------------------------------------------------------------------KLQGYVGFANLPNQVHRKSvkkgFQFTCMVVGESGLGKSTLVNTLFNT--------QLYP---------------PREN---VALTHESPQTVE---------------------------VKSITSDIEENG-----VKLRLTVVDTPGFGDFVNNEESWKPILDDIESRFD-AFLEQENRVNRR----KLADNRIHACIYFISPtgHALKPLDIEFMRRLHTRVNLIPVIAKADTLTEEEVAAFKQRILADIN-----------YHKIQIY---------------------QAPTYEYDDQE--------------------------------------TVAENHEIVSKI-PFAVVGSDK---------EFDVGGGRCVRGRKYPWGIIEVDNEEHCDFVKLRQMLIRTHMEELKEHTNNVlYENYRTEKLAAMGiqqdptvFKEVNPVQ---------------------------------------------------------------------------------------------------------------------------------------------------------------------------------
>A0A066VYV0	276	0.263	9.770E-73	175	619	800	4	319	420
-------------------------------------------------------------------------------------------------------------------------------------------------------------------------------AQPHANG-APqlsrkkltGYVGFANLPNQVHRKSvrKGFNFtcMVVGESGLGKSTLINTLFNT--------TLYPRKE------VP----P-------------PQA---ERHRTVAI-----ES--------------ISADIEENG-----VRLRLNVVDTPGFGDFVNNDNSWKPIVENIESRFD-AYLEQENRVNR----SKLVDNRVHACIYFVQPtgHALRPIDIEFMRRLHQKVNLIPVIAKSDTLTDEEILSFKQRILNDIAH-----------HQIDIY--------HA-------------PVYDN------------EDE--------------ETIAENEEIARK-------------IPFAIVGANS---------EIDTPDGRRVRGRGYPWGVIEVDNEEHCDFVKLRQMLIRTHMEELKEHTHTVlYEKYRSEKLVAMGVTQDH------------------------------------------------------------------------------------------------------------------------------------------------------------------------------------
>A0A6F9DSJ5	276	0.271	9.770E-73	201	610	800	36	301	424
---------------------------------------------------------------------------------------------------------------------------------------------------------------------------------------------------------FEFTLMVVGESGLGKSTLINSLFLSDLYSK--EYPGPAFRIKKTV----------------------QVE----------------------------TTKVLVK--ENG-----VSLRLTICDTPGFGDAVDNSDCWQPVIGHIES-KFEDYLNAESMVSR----TKIADNRVHCCLYFIAPtgHGLKPLDIEFMKHLHDKVNIIPLIAKADTMTPEECLKFKQQIMREIRE-----------HQIQLY---------------------EFPECD-DE----------EENRL-----------------------------NKKLKSRV-PFAVVGSNTVMEV----------GGRRVRGRQYPWGIAEVENIDHCDFTVLRDMLIRTHMQDLKDVTNNvHYENYRSKKL---------------------------------------------------------------------------------------------------------------------------------------------------------------------------------------------
>UPI00193A144F	276	0.261	9.770E-73	201	610	800	37	302	424
---------------------------------------------------------------------------------------------------------------------------------------------------------------------------------------------------------FEFTLMVVGESGQGKSTLINSLFLT----DLYSSEYP-------------------------GPSM------RIKKTVKV--------E---------TTR--VLIKENG-----VTLNLTVVDTPGFGDAVDNSDCWQPLIGHI-ETKFEDYLNAESRVDR----TRVADNRVHCCLYFIAPsgHGLKPLDIEFMKRLHDKVNILPLIAKADTMTPEECKRFKKQILKEIQE-----------HKIKLYEFPECE----DE----------------------------EENRL-----------------------------NRKLKERV-PFAVVGSNTVLEI----------NGRRVRGRQYPWGVAEVENIDHCDFTVLRDMLIRTHMQDLKDVTNNvHYENYRSKKL---------------------------------------------------------------------------------------------------------------------------------------------------------------------------------------------
>A0A8C2ZIM1	276	0.247	9.770E-73	111	613	800	35	404	428
---------------------------------------------------------------------------------------------------------------SLSGTPTLPRAVLCNP-----TGSPTVPHrpSRVGPntdLKPLALKRQLIPQVSMDYP------LIP-ASRPHSPWgrfdpyDSPedrEYVGFATLPNQVHRkngEERCLgCIfLSVGESGLGKSTLINSLFLTDLYK-------------------------DRKVPNA------QERI------------DQTVN----------TIKHTISIEEKG-----IKVRLTVIDTPGFGDAVNNTESWNPIEDYI-DQQFEQYFRDESGLNR----SNIQDNRVHCCLYFISPlgHGLRPLDVACMKALHNKVNIVPVVAKADSLTQAEVHRKKMKIREEIEQFG-----------INIY---------------------QFPECDSDE----------DED----------------FKKQDQILKDST------------PFAVIGSN---------VQVESK-GRKFRGRVYPWGVVEVENSAHSDFLLLRNMLVRTHMQDLKDVTGEtHYENYRAQCIQNM------------------------------------------------------------------------------------------------------------------------------------------------------------------------------------------
>UPI0008F992E6	276	0.248	9.770E-73	188	610	800	92	378	456
--------------------------------------------------------------------------------------------------------------------------------------------------------------------------------------------GFATLPEQVHRksvkRGFDFTLMVVGDSGLGKSTLINSLFLSDLYQD--------------RKI-----PNVNE----------RLE-------------KTTSIE-----------KKSMDIEERG-----VKLRLTVVDTPGFGDGLKCEESWRACCNYIDD-QFRQYFTDESGLNRK----NIVDNRVHCCLYFIPPygHGLRQMDFEVLRRLHQKVNIVPVIAKADTLTASEVKKLKEKVLSDIDE-----------HNIQIY---------------------QFPECDSDE----------DED------------------FKQQDRE----------LKACVPFAVVGSNTVIEV----------GGCKVRGRQYPWGVVEVENPKHSDFSKLRNMLISTHMQDLKDVTEDvHYENFRAQCI---------------------------------------------------------------------------------------------------------------------------------------------------------------------------------------------
>A0A427XFX4	276	0.268	9.770E-73	168	616	800	49	362	463
------------------------------------------------------------------------------------------------------------------------------------------------------------------------GLNGGASPQPAVIRKTLASWvGFSNLPNQVHRRSvrrgFQFVAMVVGESGLGKSTLINTIFET--------TLSPPK------VVP---EPgTDRGKTVE-------------------------------------IQSTAAEIEENG-----VRLKLTVVDTPGFGDFVNNDDCWKPILDNIEARYD-AYLEQENRVNR----LKMVDNRVHACIYFIQPtgHALKPIDIEFMKRLHTKVNLIPVIAKADTLTEEEVELFKRRVLADIEH-----------HEINIF---------------------SPPMYD------------RDDD--------------ETAQENEEIIRK-------------IPFAVVGSDQV---------VKAPDGRNVRGRSYPWGVIEVDNEQHCDFVKLRQMLVRTHMEELREKTNDVlYEDYRSEKLRAMGVT---------------------------------------------------------------------------------------------------------------------------------------------------------------------------------------
>A0A433Q7E0	276	0.247	9.770E-73	182	630	800	63	374	463
--------------------------------------------------------------------------------------------------------------------------------------------------------------------------------------KLQGYVGFANLPNQVHRKSvkkgFHFTTMVVGESGLGKSTLVNTLFNT--------TLYPAKNDTVELS------PEV----------------------------PKT-VE---------IQAITADIEENG-----VKLRLTVVDTPGFGDFVNNEESWKPILDNIEARFD-AYLEQENRVNR----HKMVDNRIHACIYFIQPtgHALKPLDIEFMRRLHTRVNLIPVIAKSDTLTEEEIRVFKERILADITH-----------HNIHIY---------------------QAPQYEY------------DDS--------------ETISENREIMAK-------------IPFAIVGSDKEVEAE---------GGRRVRGRKYPWGVIEVDNEEHCDFVKLRQMLIRTHMEELKEYTNDVlYENYRTEKLMAMGIQQ-DPSV-FKEVNPL-------------------------------------------------------------------------------------------------------------------------------------------------------------------------
>A0A0F7SUG2	276	0.269	9.770E-73	133	618	800	21	379	484
-------------------------------------------------------------------------------------------------------------------------------------HSQLSPS-YPrAQTTSLSLSS---TPVNDQA---HNGYSSPAtsvSPQPEEPFKAPspavtrkklsGYVGFANLPNQVHRksvRKgFQFTAMVVGESGLGKSTLINTLFST--------TIKP----QRLYSQPGSELPST--VSVES-----------------------TS----------------ADIEENG-----VRLRLTVVDTPGFGDYVNNDESWKPIVDNIEARFD-AYLEQENRVNRQ----KMVDNRVHACLYFLQPtgHSLKPIDIEFMRRLHQKVNLIPIIAKSDTMTDEEILVFKQRVLRDIN-----------YHQIQIF--------SA-------------PIYD-------------NED--------------------EETLGENEAIASK------IPFAVVGSTSLVQS--------AITGQEIRGRSYPWGVVEVDNEDHCDFVKLRQMLIRTHMEDLRERTNlVLYERYRTEKLLGMGVaQDP-------------------------------------------------------------------------------------------------------------------------------------------------------------------------------------
>A0A0J7L646	276	0.242	9.770E-73	84	632	800	147	570	647
------------------------------------------------------------------------------------TGiiSSPSVPSVPPPQPPTQtPGSQVNNSSSATnAAATVGGGGLTSPNTpVYTSGvAATKPRlpsaistaipNDPSEDSNRRECARIAVSGAKEDSNKEAG-LHHARPTpPTKPKELDGYVGFANLPNQVYRkavkKGFEFTLMVVGESGLGKSTLINSMF----LADIYSAEYP----------------------------GPSLR---IKKTVAV----ETS---------------KVLLKENG-----VNLTLTVVDTPGFGDAVDNSNCWVPVIDYIES-KYEEFLNAESRVTRR----QIPDSRVHCCLYFVAPsgHGLKPLDVEFMQRLHDKVNIIPVIAKADTMTPDECAHFKKQILNEIAQ-----------HKIKIYEFPEVEE---------------------------------EED--------------NKF--------------HKLLRDRV-PFAVVGANAVVEH----------DGKKVRGRKYPWGIAEVENLEHCDFIALRNMVVRTHVQDLKDVTNNvHYENFRCRTLAGLGVDG-KPTKASNNLCPPGV-----------------------------------------------------------------------------------------------------------------------------------------------------------------------
>A0A146H679	276	0.262	9.770E-73	173	631	800	17	352	1411
-----------------------------------------------------------------------------------------------------------------------------------------------------------------------------PSAVPSIIRkKLMGYVGFANLPNQVHRksvRKgFQFTAMVVGESGLGKSTLINTLFNT--------TLYPPKE------------P--------LPPSAER---------------PKTvSIESIGAD-----------IEENG-----VRLHLTVVDTPGFGDFVNNDESWKPILENIESRFD-SYLEQENRVNR----TKVVDNRVHACLYFIQatGHSLKEIDIEFMRRLHNKVNLIPVIAKADTMTDEEVAEFKERILSDIAH-----------HNIHIF---------------------QAPTYD-------------NED--------------------EETIAEAEEIASK------IPFAVVGSDKI---------VDTPDGRHVRGRAYPWGVVEVDNEEHCDFVKLRQMLIRTYMEELREYTNDVlYENWRTEKLLGMGvaqdssvFKEINPaarmqEERILHEAKLA------------------------------------------------------------------------------------------------------------------------------------------------------------------------
>UPI001B88C255	276	0.244	1.317E-72	156	622	800	12	345	403
------------------------------------------------------------------------------------------------------------------------------------------------------------HRITSKAGEVTFGKLLttPLFVNP----EQPGYVGFANLPNQVHRKSvkkgFEFTLMVVGESGLGKSTLVNSLFLT--------DLYP------ERLIP--------SAAE------------KVTQTVKIDAS-------------------TVEIEERG-----VKLRLTVVDTPGFGDSLNSQDCFRPIIQYVDD-QFERYLQDESGLNRR----HIVDNRVHSCFYFINPsgHGLKPLDLAFMKALHHKVNIVPVLAKADTLTKMEIINRKKKILEQIKECG-----------ISIY---------------------PLPDCDEDE----------DEDYKEQCRQLK----------------------------DAVPFAVVGANTIIEV----------KGRKVRGRMYPWGVVEVENPEHCDFIKLRTMLI-THMQDLQEVTQDlHYENFRAERLavggkaKPAKPRRPDSGQ---------------------------------------------------------------------------------------------------------------------------------------------------------------------------------
>S2JKZ4	276	0.245	1.317E-72	172	631	800	8	343	417
----------------------------------------------------------------------------------------------------------------------------------------------------------------------------PSASGITVIRkKLQGYVGFANLPNQVHRksvkTGFQFTCMVVGESGLGKSTLVNTLFNT--------QLYPP---KEIAEL---------TAEV------PQTVEI------------------------KSTT---ADIEENG-----VKLKLTVVDTPGFGDFVNNEESWKPILDDIESRCD-AYLEQENRVNRR----KMTDNRIHACLYFIAPtgHALKPLDIEFMRRLHTRVNLIPIIAKADTMTEEEVVAFKERILADIN-----------YHQIQIY---------------------QAPVYEYD--------------------------DMETIAENSEIMSK-------------IPFAVVGSDKEFDVE----------GRRVRGRMYPWGIIEVDNEDHCDFVKLRQMLIRTHMEELKEYTNDVlYENYRTEKLTAMGiqqdpsvFKEVNPTQkmeeeRIAHEQKLA------------------------------------------------------------------------------------------------------------------------------------------------------------------------
>A0A316Z2W2	276	0.266	1.317E-72	182	616	800	13	311	420
--------------------------------------------------------------------------------------------------------------------------------------------------------------------------------------KLNGYVGFANLPNQVHRksvRKgFTFTCMVVGESGLGKSTLINTLFNTRLYARK-EVPPPHAER-----------P----KTVA-------------------------------------IESISADIEENG-----VRLKLTVVDTPGFGDFINNDDSWKPIVDNIESRFD-AYLEQENRVNR----AKLLDNRVHACIYFIQPtgHSLRPIDIEFMRRLHQKVNLIPVIAKSDTLTDDEILSFKQRVLNDIAH-----------HRIEIF--------HA-------------PVYDN------------EDE--------------ETIAENEEIIRK-------------IPFAVVGSDQEIDTAD---------GRRVRGRAYPWGVIEVDNEAHCDFVKLRQMLIRSHMEELKEHTHDaLYEKYRSEKLVAMGVT---------------------------------------------------------------------------------------------------------------------------------------------------------------------------------------
>UPI000E6E16CD	276	0.265	1.317E-72	152	631	800	229	589	700
--------------------------------------------------------------------------------------------------------------------------------------------------------SQHHHGPSgDHLPNNSTTQNDTKLPL-HTKPDPPVRQDTLREKPKPKELDGYVgfaNLpnqvyrkavkkgfeftlMVVGESGLGKSTLINSMFLSDVYSP--DHPGPSQRLKKT---------------VA----------------------VETS---------------RVLLKENG-----VNLTLTVVDTPGFGDAVDNSKCWVPIIDFVES-RYEEFLNAESRVTRR----SLPDGRVHCCLYFVAPtgHGLKPLDVEFMQRLGDKVNIVPVIAKADTMTPEECAQFKKQILNEIAR-----------HKIKIY---------------------EFPDCD-------------EKDG-------------------GGQEDEAEIKLLKQMRSKV-PFAVVGAN--------AIMV---DGKEVRGRKYPWGVVEMENMEHCDFIALRNMVIRTHLQDLKDVTNsVHYENYRCRKL--AGLGSDGKPSRISNKNPLA------------------------------------------------------------------------------------------------------------------------------------------------------------------------
>A0A553NBM1	276	0.243	1.775E-72	182	620	800	13	317	368
--------------------------------------------------------------------------------------------------------------------------------------------------------------------------------------DTPGYVGFANLPNQVHRKSvkkgFEFTLMVVGESGLGKSTLINSLFLTDLY---PDRLVPSAAE----KIAKKTMQLDAS---------------------------------------------TVEIEERG-----VKLRLTVVDTPGFGDAIDNGGSFLEINRYIDE-QYERYLRDESGLNRK----NIIDNRVHCCFFFISPygHGLRPLDIEVMKQLSDKVNIVPVIAKSDCLSRDEVNRLKGIILKEIKENG-----------IKIY---------------------SLPDCDSDE----------DED----------------FKQQVDDLR------------QSMPFAVVGANAMVEV----------GGKKIRGRQYPWGVVEVENPKHCDFVKLRTMLI-THMQDLQEVTHDvHYENYRSHRLasKPGGFVPPTP-----------------------------------------------------------------------------------------------------------------------------------------------------------------------------------
>A0A2H3CGC7	276	0.267	1.775E-72	171	615	800	32	338	442
---------------------------------------------------------------------------------------------------------------------------------------------------------------------------APLSSVIRKKLMGYVG--FANLPNQVHRksvRKgFQFTAMVVGESGLGKSTLINTLFNT--------PLYPSKE------------P--------LPPSAER---------------PKTvAIESIGAD-----------IEENG-----VRLHLTVVDTPGFGDFVNNDESWKPIVENIETRFD-SYLEQENRVNRM----KIVDNRVHACLYFIQPtgHSLKQIDVEFMRRLHTKVNLIPVIAKADTMTDEEIAEFKERILADIAH-----------NNIHIF---------------------QAPTYD-------------NED--------------------EETIAEAEEIAGK------IPFAVVGSDKT---------VNTPDGRKVRGRAYPWGVVEVDNEDHCDFVKLRQMLVRTYMEELREYTNDVlYENWRTEKLLSMGV----------------------------------------------------------------------------------------------------------------------------------------------------------------------------------------
>A0A433PQ73	276	0.237	1.775E-72	188	630	800	30	335	455
--------------------------------------------------------------------------------------------------------------------------------------------------------------------------------------------GFANLPNQVHRKSvkkgFHFTTMVVGESGLGKSTLVNTLFNTTLY------------------------PTKND-NVELSSETPQTVE---------------------------IQAITADIEENG-----VKLRLTVVDTPGFGDFVNNEESWKPILDNIEARFD-AYLEQENRVNRN----KMVDNRIHACIYFIQPtgHALKPLDIEFMRRLHTRVNLIPVIAKSDTLTEDEIRDFKARILDDI-----------TYHKIQIY---------------------QAPQYEYDD-----SETTTENREIMAKI----------------------------------PFAIVGSDKEVEAE---------GGRRVRGRKYPWGVIEVDNEEHCDFVKLRQMLIRTHMEELKEHTNDVlYENYRTEKLMAMGIEQ-DPSV-FKEVNPL-------------------------------------------------------------------------------------------------------------------------------------------------------------------------
>UPI001C71DAD1	276	0.265	1.775E-72	182	620	800	67	363	497
--------------------------------------------------------------------------------------------------------------------------------------------------------------------------------------EMDGYVGFANL--PNQIyRKavkkgFDFTLMIVGEAGLGKSTLLNSMFLTDIYS--NEYPGP------------SLRP---KKTV-------QV------EVAK------------------------VLLKENG-----VNLHLTVVDTPGFGDNVDNSECWQPIIDFIEN-KFEDYLNGESRVHR----SFAPDSRIHCCLYFIAPsgHGLKPLDVEFMKRLHDKVNIVPVIAKADTMTPEECATFKKSILGEIAR-----------NKINIY---------------------EFPDCD-DE----------EENKLL---------------------RR--------LRDRV-PFAVVGSNTVIEV----------NGKRLRGRRYPWGVAEVENMEHCDFLALRDMLIRTHMQDLKEITNNvHYENYRCKKLT--AFTDGKP-----------------------------------------------------------------------------------------------------------------------------------------------------------------------------------
>Q967D1	275	0.263	2.392E-72	199	617	800	20	295	349
-------------------------------------------------------------------------------------------------------------------------------------------------------------------------------------------------------RGFEFTLMVVGESGLGKSTLIQSLFLTNFFG--NKTSPPAGERIAQ------TVSID------------------------------------------ATT---VDIEEKG-----VKLRLTVVDTPGFGDAVNNELCWQPVIDYCNEKYD-QYLRDESGLNRR----NIEDHRVHCCLYFINPlgHGLKPLDIEFMKQLHNLVNIIPVIAKADTLTPKEIKALKIKIMNEIQENG-----------IKIY---TGE-------------------TDDDE----------DDNP---------------------DIKE---------LKEIIPFAVVGSNTLLEV----------NGKRVRGRLYPWGVVEVENKDHCDFVKLRTMLIRTHMQDLKDYTQDvHYENFRKKKLMQGSPGR--------------------------------------------------------------------------------------------------------------------------------------------------------------------------------------
>UPI0014031F0A	275	0.276	2.392E-72	182	637	800	14	320	365
--------------------------------------------------------------------------------------------------------------------------------------------------------------------------------------ENPGYVGFANLPNQVHRKSvkkgFEFTLMVVGESGLGKSTLINSLFLT--------DLYP------ERVIP-------GAAE-------------KIERTVQIDAS-------------------TVEIEERG-----VKLRLTVVDTPGYGDAIDSRGCFNTILQYIDE-QFERYLHDESGLNRR----HIVDNRVHCCFYFISPfgHGLKPLDVEFMKALHNKVNIVPVIAKADTLTMRERETLKRRILNEIEERG-----------IKIY-----------------HL----PDADSDE----------DEE------------------FKEQT----------RILKLSIPFAVVGSNQLIEV----------KGKKVRGRLYPWGVVEVENPEHNDFLKLRTMLI-THMQDLQEVTQDlHYENFRSERL-----KRATRGQ-----APP--AEEGG------------------------------------------------------------------------------------------------------------------------------------------------------------------
>UPI0013900261	275	0.254	2.392E-72	162	620	800	0	319	370
------------------------------------------------------------------------------------------------------------------------------------------------------------------MSSPKTGQSGVL----KELLGMANYVGFANLPNQVHRKSvkkgFEFTLMVVGESGLGKSTLIDSLFLTDLYS---DRKILSAEER-------------------------------IKKTVKI----ETS---------------TVEIEERG-----VKLRLTVVDTPGYGDGINHKNSFKPILDYANN-QFESYLKDESGLNRR----HIIDSRVHCCFYFIAPtgHGLKPLDIEFMKALHHIVNIVPVIGKADTLTPTELKEMKRRVLDEIDEYG-----------IQIY---------------------ELPQCDSDE----------DEE----FIEQTRQLK------------------------EGMPFAVVGSNTLIDV----------CGKKVRGRLYPWGVVEVENPIHCDFSKLRAMLI-THMQDLKEVTQDvHYENFRAMRLGEAAVpREPGtP-----------------------------------------------------------------------------------------------------------------------------------------------------------------------------------
>UPI000A2A4588	275	0.268	2.392E-72	188	625	800	36	343	385
--------------------------------------------------------------------------------------------------------------------------------------------------------------------------------------------GFANLPNQVHRKSvkkgFEFTLMVVGESGLGKSTLVESLFLTDLY--DDTSLSPAINRMHQ------TVSID------------------------------TN---------------TVEIEEKG-----IKLKLTVVDTPGFGDAIDNSSCWQSIVNYI-DKQFESYLHDESGLNRR----NIVDTRVHCCMYFISPfgHGLRPIDVEFMKALHNRVNIVPVIAKADTLTKNELNLLKRKILNEMEN-----------NSIKIYTFPDSES---------------------------------DDD--------------EEF-----------IEINQELKLSV-PFAVIGSNRVVDL----------NGRKTRVRQYPWGYTEVENPDHCDFVMLRNMLVRTHMQDLKDVTQEiHYENYRAQRLsqqtgTPAGYKKDmKPRKSGS------------------------------------------------------------------------------------------------------------------------------------------------------------------------------
>UPI000B45D37B	275	0.255	2.392E-72	182	630	800	59	367	468
--------------------------------------------------------------------------------------------------------------------------------------------------------------------------------------ELDGYVGFASLPNQVYRKSvkkgFEFTLMVVGESGLGKSTLINSLFLSDLY--CAEYPGPSH----------------------------RIQ-----KTVKV---------------ETTKTVLK----ENG-----VQLQLTVVDTPGFGDAVDNSNCWQPVIDFIDSKYD-DYLNSESRVSR----ITMPDYRVHTCLYFIAPtgHGLKPLDVEFMKRLHDKVNIIPLIAKADTLTPDECREFKKTILNEIAR-----------HKIRIY---------------------EFPECDDD--------------------------------------EDSKIQ--KKLRDRV-PFAVVGSNRVIEA----------GGKRVRGRQYPWGLVEVENLEHNDFIALRNMLIRTHMQDLKDVTNNvHYENYRYSKLAPS--TGDSKQiKPGSmSKDPL-------------------------------------------------------------------------------------------------------------------------------------------------------------------------
>UPI001A995533	275	0.242	3.223E-72	190	628	800	3	309	346
----------------------------------------------------------------------------------------------------------------------------------------------------------------------------------------------SSGPLPPQ---TGRRLLELglrrwrGESGLGKSTLVNSLFLTDLHK---DRKLLSAEER-----------------------ISQTVEL---------------------------KKHTVDIEEKG-----VKLKLTIVDTPGFGDAVNNTECWRPVTDYI-DQQFEQYFRDESGLNRK----NIQDNRVHCCLYFIPPfgHGLRPVDVQFMKALQDKVNVVPLIAKADCLTPTEIKRLKEQLREEIDKYG-----------IKIY---------------------QFPDCDSDE----------DEE------------------FKQKDKE---LKESS-------PFAVIGSNAVVEA----------RGQRVRGRLYPWGIVEVENPSHCDFVKLRTMLIRTHMHDLKDITSDcHYESYRAQCIQTMtsKMnadKRVESPIPILPLA---------------------------------------------------------------------------------------------------------------------------------------------------------------------------
>A0A023F711	275	0.244	3.223E-72	188	610	800	6	292	361
--------------------------------------------------------------------------------------------------------------------------------------------------------------------------------------------GFATLPEQIHRksvkRGFDFTLMVVGDSGLGKSTLINSLF----LSDLYKDR--------------------------------KICD------VSEKIEKTTTIE-----------KKTMDIEERG-----VKLRLTVVDTPGFGDALNCEDSWKVCVNYIDE-QFRQYFTDESGLNRK----NIQDNRVHCCLYFIPPfgHGLRQIDTELMKRLHQKVNIVPIIAKADTLTAPEVKKLKQRILSDIEE-----------NEIQIY---------------------QFPECDSDE----------DEE------------------FKQQDRE----------LKAALPFSVIGSNCVIEV----------GGTKVRGRQYPWGVVEVENPKHSDFNKLRNMLITTHMQDLKDVTEDvHYENFRAQCI---------------------------------------------------------------------------------------------------------------------------------------------------------------------------------------------
>UPI001CC43198	275	0.268	3.223E-72	203	626	800	26	308	366
-----------------------------------------------------------------------------------------------------------------------------------------------------------------------------------------------------------FTLMVAGESGLGKSTLINSLFLTDLYK-------------------------DRLIPDASA----RLS-------------------------QTLTIeRRGVEIEEEG-----IKVKLTVVDTPGFGDAVDNGDCWMPVVRFIEE-QFEQYLRDESGLNRK----NIQDSRVHCCLYFISPfgRGLRPLDVAFLRAVHEKVNIVPVIGKADALTPKETQVLKQKIREQLQE-----------QEINIY---------------------QFPDCDSDE----------DED------------------FKKQDAE----------MKESIPFAVIGSSTV--VKDGAT-------RPVRGRLYPWGTAEVENPHHCDFLNLRRMLVQTHLQDLKEVTHDLlYEGYRARCLQSLA--RPGARERASR-----------------------------------------------------------------------------------------------------------------------------------------------------------------------------
>UPI001BB1B2E5	275	0.252	3.223E-72	182	632	800	11	334	369
--------------------------------------------------------------------------------------------------------------------------------------------------------------------------------------ETPEYVGFANLPNQVHRKSvkkgFEFTLMVVGESGLGKSTLINSLFLT--------DLYP------ERHIPSAAEKID--------------------KTVSIDAS-------------------TVEIEERG-----VKLRLTVVDTPGYGDAINNNDCFDPILKYIDD-QYERYLNDESGLNRR----NIVDNRVHCCFYFISPtgHGLKPLDVQFIQALHNKVNIVPVIAKSDTLTKRELLKLKHKVLDEIHDNG-----------IKIY-----------------HM----PDSDSDE----------DED------------------FKEH---------NKQLKASV-PFAVCGSSQLIEV----------KGRKVRGRLYPWGVVEVENPDHCDFIKLRSMLI-AYMEDLKDVTHEvHYEAFRSEKLAKSGgsaAKKPAsrragstSEEPTSEKDRMLL-----------------------------------------------------------------------------------------------------------------------------------------------------------------------
>UPI0014021FE4	275	0.240	3.223E-72	182	614	800	4	297	409
--------------------------------------------------------------------------------------------------------------------------------------------------------------------------------------KAPeNYVGFANLPNQVYRksvkRGFEFTLMVVGESGLGKSTLINSLF--LTEFYSSEHPGPSQRIKKTVQ-------VEQSKALV---------------------------------------------KEGG-----VHLTLTVVDTPGFGDAVDNSNCWQPVIDFIDS-KFEDFLNGESRVNRR----QLPDTRVHCCLYFIAPsgHGLKPLDIEFMKRLHEKVNIIPLISKADTLTPDECKSFKKQIMKEIAE-----------NKIKIYDFPDTE----------------------DEEENKMAK---------------------------KIKER-------------IPLAVVGSNTLIDV----------NGKKVRGRQYPWGVAEVENGEHCDFNVLRNMLIRTHMQDLKDVTNNvHYENFRSRQLASVA-----------------------------------------------------------------------------------------------------------------------------------------------------------------------------------------
>A0A507ESZ8	275	0.250	3.223E-72	177	630	800	18	331	419
---------------------------------------------------------------------------------------------------------------------------------------------------------------------------------PIVKKKLAGYVGFHNLPNQVHRKSvkkgFQFTLMVVGESGLGKSTLVNTLFNT--------SLYPNKENKE---------PTH--------------------------ESPKT-VE---------IQTISADIEENG-----VKLKLTVIDTPGFGDFVDNEESWRPILENIEARYD-AYLEQENRVNRK----RIVDTRVHACLYFIAPtgHSLKPIDIEFMKQLAGRVNLIPVIAKSDTLTEDEIKAFKARILEDIA-----------YNKIQIY---------------------QPPMYDNDDPE--------------------------------------TVQENKDIISRI-PFAIVGSDKEVDV----------GGKKVRGRKYPWGVIEVDNEDHCDFVKLRQMLVRTHMEELKEYTNEVlYESYRISKLARGGYE---VSSDGSALNPL-------------------------------------------------------------------------------------------------------------------------------------------------------------------------
>A0A8B8EZY2	275	0.238	3.223E-72	183	623	800	48	354	424
---------------------------------------------------------------------------------------------------------------------------------------------------------------------------------------APeqsGYVGFANLPNQVHRKSvkkgFEFTLMVVGESGLGKSTLVNSLFLT--------DLYP--ER----------HIHSAA--------------EKISQTVKIDAS-------------------TVEIEERG-----VKLRLTVVDTPGFGDSLNSQDCFKPIIQYIDS-QFERYLEDESGLNRR----HIVDNRVHCCFYFINPsgHGLRPLDISFMKAVHHKVNIVPVIAKSDTLTLQECQQLKRKVMTQIAENG-----------INLY---------------------SLPDCDEDE----------DEDYREQCR----------------------------LLKEAVPFAVIGANTVIEV----------KGKKVRGRMYPWGVVEVENPDHCDFIKLRTMLI-THMQDLQEVTQEvHYENYRAEKLG-GGGTAPKKSrKP--------------------------------------------------------------------------------------------------------------------------------------------------------------------------------
>A0A0D7B3R5	275	0.266	3.223E-72	167	620	800	18	346	438
-----------------------------------------------------------------------------------------------------------------------------------------------------------------------NGDAAPPPSGPglsNVIRkKLMGYVGFANLPNQVHRksvRKgFQFTTMVVGESGLGKSTLVNTLFNT--------TLYPAKE------------P--------LPPSAER---------------PKTvAIESIGAD-----------IEENG-----VRLHLTVVDTPGFGDFVNNDDSWKPILDNIESRFD-SYLEQENRVNRQ----KIVDNRVHACLYFIQPtgHSLKQIDVEFMRQLHTKVNLIPIIAKADTMTDEEIAAFKARVLSDIE-----------YHNIHIF---------------------QAPTYD-------------NED--------------------EETIAEAEEIASK------IPFAVVGSDKL---------VATPDGREVRGRAYPWGVVEVDNEDHCDFVKLRQMLVRTYMEELREYTNDVlYENWRTEKLLGMGvaqdqtvFKEVNP-----------------------------------------------------------------------------------------------------------------------------------------------------------------------------------
>A0A067MY23	275	0.263	3.223E-72	188	619	800	50	345	445
--------------------------------------------------------------------------------------------------------------------------------------------------------------------------------------------GFANFPNQVHRksvRKgFHFTAMVVGESGLGKSTLINTLFNT--------KLYPKKE------------P--------LPPSADR--------------------------PQTVAIeSISADIEENG-----VRLRLTVVDTPGFGDFVNNDESWKPIVENIEARFD-AYLEQENRVNRQ----KMVDNRVHACLYFIQPtgHALKQIDIEFMRRLHSKVNLIPIIAKADTMTDEEILLFKQRVLSDIEH-----------HNIRIF---------------------KAPTYE-------------NED--------------------EETLNENEEIASK------IPFAVVGSDT---------EVDTPDGRKVRGRSYPWGVVEVDNEEHCDFVKLRQMLVRTYMEELREHTNDVlYENYRSEKLLGMGVTQDH------------------------------------------------------------------------------------------------------------------------------------------------------------------------------------
>A0A287BJ05	275	0.262	3.223E-72	173	629	800	90	409	489
-----------------------------------------------------------------------------------------------------------------------------------------------------------------------------QQPTQFINPETPGYVGFANLPNQVHRKSvkkgFEFTLMVVGESGLGKSTLINSLFLT--------DLYP------ERVIP-------GAAE-------------KIERTVQIEAS-------------------TVEIEERG-----VKLRLTVVDTPGYGDAINCRDCFKTIICYIDE-QFERYLHDESGLNRR----HIVDNRVHCCFYFISPfgHGLKPLDVAFMKAIHNKVNIVPVIAKADTLTLKERERLKRRILDEIEE-----------HSIKIY-----------------HL----PDAESDE----------DED------------------FKEQT----------RLLKASIPFSVVGSNQLIEA----------KGKKVRGRLYPWGVVEVENPEHNDFLKLRTMLI-THMQDLQEVTQDlHYENFRSERLKRGGRLLPGlRGSP-SSARP--------------------------------------------------------------------------------------------------------------------------------------------------------------------------
>A0A2P8Y3V2	275	0.245	3.223E-72	125	631	800	24	382	518
-----------------------------------------------------------------------------------------------------------------------------PPTSASTGGGPTIPSqpPQP-PSSGTPSATTTTTSGIKEALAKRAA----ERATEnHtGSTEVPdnkeRYNKAERDKVPERRTKE-----LDGESGLGKSTLMNSMF----LADIYSTEYP--------------------GPSHRIKKTVQVE----------------------------TTK--VLLKENG-----VNLTLTVVDTPGFGDAVDNSNCWQPVIDYIEN-KYEEYLNAESRVNRR----TLADSRVHCCLYFIAPsgHGLKPLDVEFMQRLHDKVNIIPAIAKADTMTPDECSHFKKQILNEISQ-----------HKIKIYEFPD-----------------------------------------------------------TEDEEETKL--HKVLRDRV-PFAVVGSNTVIEV----------DGKKIRGRKYPWGIAEVENLEHCDFIALRNMLIRTHLQDLKDVTNNvHYENYRCRKL--AGLGTDGKPSRISNKNPLA------------------------------------------------------------------------------------------------------------------------------------------------------------------------
>A0A6I9XVR3	274	0.290	4.343E-72	300	613	800	25	251	314
------------------------------------------------------------------------------------------------------------------------------------------------------------------------------------------------------------------------------------------------------------------------------------------------------------TKHVVDIEEKG-----VKLRLTIVDTPGFGDAVNNTECWKPVADYI-DQQFEQYFRDESGLNRK----NIQDNRVHCCLYFISPfgHGLRPLDVEFMRALHQRVNIVPVLAKADTLMPSEVERMKCKIRDEIDHFG-----------IRIY---------------------QFPDCDSDE----------DDE------------------FKQQDE---------ALK-DSIPFAVIGSNTIVET----------KGRRIRGRLYPWGIVEVENPMHCDFVKLRTMLVRTHMQDLKDVTREtHYENYRAQCIQSM------------------------------------------------------------------------------------------------------------------------------------------------------------------------------------------
>A0A6A6ZKR9	274	0.248	4.343E-72	182	620	800	38	347	435
--------------------------------------------------------------------------------------------------------------------------------------------------------------------------------------KLTGYVGFANL--PNQWHRKSvrkgfnFNVMVVGESGLGKSTLVNTLFNT--------SLYPPKERKP----P----SLDISKTVS-------------------------------------VQSISADIEENG-----VRLRLTVVDTPGFGDFINNDGSWDPIVQNI-EQRFDSYLDAENKVNRM----NVVDNRIHAVVYFIQPtgHSLKPMDIEVMKRLHTKVNLIPVIAKADTVTDDDLDNYKKRILADIA-----------YHKIQIF---------------------EGPRYELD-----------DEE---------------------------TIAENQEIMSKV-PFAVVGSN---------AEITTPDGRKVRGRQLPWGVVEVDNEEHCDFVKLRQMLIRTHMEELKENTNNVlYENYRSEKLTSMGiqqdstvFKEINP-----------------------------------------------------------------------------------------------------------------------------------------------------------------------------------
>A0A8B7N827	274	0.254	4.343E-72	201	629	800	166	441	571
---------------------------------------------------------------------------------------------------------------------------------------------------------------------------------------------------------FEFSLMVVGESGLGKSTMINSMFLSDIYS--NEYPGPSHRVKKTV----------------------QVE----------------------------TTKVLLK-------ENAVNLMLTVVDTPGFGDAVDNSDCWQPVIDYVES-KYEEYLNAESKVNRK----SISDNRVHCCLYFIAPsgHGLKSLDIEFMRRLHDKVNIIPVIAKADTLTPEECQHFKKQIINEIHQ-----------HKIKIYEFP-------------------------------------EEDG-----------------------------DNNKLKQRV-PFAVVGSNVTTEV----------DGKKVRGRKYPWGIVEVENLSHCDFIPLRNLLIRTHMQDLKEVTSsVHYENYRCRKL--AGGTTDNKSK--SSNKP--------------------------------------------------------------------------------------------------------------------------------------------------------------------------
>A0A8H7FJE7	274	0.258	4.343E-72	170	631	800	55	393	1386
--------------------------------------------------------------------------------------------------------------------------------------------------------------------------LGPSAPASNVIRkKLMGYVGFANLPNQVHRksvRKgFQFTAMVVGESGLGKSTLINTLFNT--------TLYPPKE------------P--------LPPTADR---------------PKTvAIESIGAD-----------IEENG-----VRLHLNVVDTPGFGDFVNNDDSWRPIVENIESRFD-SYLEQENRVNRQ----KVIDNRVHACLYFIQPtgHSLKQIDIEFMRRLHTKVNLIPIIAKADTLTDEEIADFKARILADIAH-----------HNIHIF---------------------QAPTYE-------------NED--------------------EETIAEAEEIASK------IPFAVVGSDKVVRTAD---------GREVRGRVYPWGVIEVDNEEHCDFVKLRQMLVRTYMEELREYTNDVlYENWRTEKLLSMGvaqdssvFKEINPaarmqEERVLHEAKLA------------------------------------------------------------------------------------------------------------------------------------------------------------------------
>A0A4S4N6B2	274	0.244	4.343E-72	176	634	800	38	372	1655
--------------------------------------------------------------------------------------------------------------------------------------------------------------------------------SPIIRKKLMGYVGFANLPNQVHRksvRKgFQFTTMVVGESGLGKSTLINTLFNT--------RLYP----------------------------------------------PKEPLPPSAERPQTVAIeSISADIEESG-----VRLRLTVVDTPGFGDFVNNDDSWKPIVENIESRFD-SYLEQENRVNRQ----KIVDNRVHACLYFIQPtgHSLKPIDVEFMRQLHTKVNLIPVIAKSDTLTDEEVADFKARILADIA-----------YHKIHIF---------------------QAPTYE-------------NED--------------------EEAIAEAEEIASK------IPFAVVGSDQV---------VNTPDGRQVRGRAYPWGVVEVDNEDHCDFVKLRQMLVRTYMEELREYTNDVlYENWRTEKLLSMGvvqdssvFKEINPavrvqEERVMHEAKLAKLE---------------------------------------------------------------------------------------------------------------------------------------------------------------------
>UPI000B937C0B	274	0.241	5.852E-72	182	625	800	12	315	358
--------------------------------------------------------------------------------------------------------------------------------------------------------------------------------------ESPGFVGFANLPNQVHRKSvkkgFEFTLMVVGESGLGKSTLVNSLFLT--------DLYP------ERTIP------DAIA--------------KTKQTVKLDAS-------------------TVEIEERG-----VKLRLTVVDTPGFGDAIDNSDSFRAIIQYIDE-QYERFLKDESGLNRR----HIIDNRVHCCFYFVSPfgHGLKPLDIELMKKLHNKVNIVPVIAKSDVLTKKEIQKLKKRILEEINANG-----------IKIY---------------------PLPDCDSDE----------DED----------------YK------EQVKQ------LKEAVPFAVCGANQLLEV----------RGKKVRGRFYPWGVVEVENPDHCDFIKLRTMLI-THMQDLQEVTQEvHYENYRSERLAK---GVPVPKRTTS------------------------------------------------------------------------------------------------------------------------------------------------------------------------------
>A0A813N8H3	274	0.248	5.852E-72	188	610	800	20	305	371
--------------------------------------------------------------------------------------------------------------------------------------------------------------------------------------------GFANLPNQVHRkfvkKGFEFTLMVVGESGLGKSTLINSLFLTDLY---PERPTP--------------DPTE-----------------KIRKTVNIEAS-------------------TVEIEERG-----VKLRLTIVDTPGFGDSINATECYKPIIKYIDD-QFERFLNDESGLNRR----NISDNRAHCCFYFIAPwgHGLKPLDIECMKELQGKVNIIPIIAKADTLTPNEVKRLKTRILKELNE-----------HDIHIY---------------------QIPDCDSDE----------DEE------------------FKTQNKQ----------LKDAIPFAVVGSTQTIEV----------RGRKIRGRLYPWGVVEVENIEHNDFLKLRSMLI-THMQDLQEVTHEvHYENYRSEKL---------------------------------------------------------------------------------------------------------------------------------------------------------------------------------------------
>A0A4W4G4Z2	274	0.263	5.852E-72	208	610	800	0	258	395
----------------------------------------------------------------------------------------------------------------------------------------------------------------------------------------------------------------LGESGLGKSTLINSLFLTDLYSK--EYPGPSQRIKKTV----------------------QVE-------------------------QS-----KVLVKEGG-----VQLTLTIVDTPGFGDAVDNSNCWQPVINYIDSKC-EDFLNAESRVNRR----QMPDNRVHCCLYFIAPsgHGLKPLDIEFMKRLHDKVNIIPLIAKADTMTPEECQHFKKQIMKEIQE-----------HKIKIYEFPDTEE---------------------------------DED-----NKLIRKIK-----------ER-------------MPLAVVGSNVVVEV----------NGRKVRGRQYPWGVAEVENGEHCDFTVLRNMLIRTHMQDLKDVTNNvHYENYRSRKL---------------------------------------------------------------------------------------------------------------------------------------------------------------------------------------------
>A0A1Y2G233	274	0.250	5.852E-72	175	619	800	9	322	421
-------------------------------------------------------------------------------------------------------------------------------------------------------------------------------PTPAAISsvvrkKLQGYVGFANLPNQVHRksvRKgFHFTTMVVGESGLGKSTLINTLFNTSLYAKK-SVPAPHQER-----------PST----VA-------------------------------------IESITADIEENG-----VRLRLTVVDTPGYGDFINNDDGWKPILDNIEARFD-AYLEQENRVNR----TKMVDNRIHACLYFIEPtgHSLKPVDVEFMRRLHTKVNLIPVIAKADTMTDDEVLQFKARILSDIAH-----------HRIEIY---------------------QAPRYDQ------------EDE--------------ETIAENEEIIRK-------------IPFAIVGSDSV---------VATPDGRQVRGRAYPWGTIEVDNEDHCDFVKLRQMLIRTHMEELKEHTNgSLYEKYRSEKLLGMGVTQDH------------------------------------------------------------------------------------------------------------------------------------------------------------------------------------
>A0A0H2RYD6	274	0.252	5.852E-72	188	631	800	42	361	436
--------------------------------------------------------------------------------------------------------------------------------------------------------------------------------------------GFANLPNQVHRksvRKgFQFTAMVVGESGLGKSTLINTLFNTELYQPK-EVLPPSAER-----------P----KTVA-------------------------------------IESISADIEENG-----VRLRLTVVDTPGFGDFVNNEESWKPIVEDIESRFD-SYLEQENRVNRQ----KIVDNRVHACLYFIQPtgHSLRPIDIEFMRRLHTKVNLIPIIAKADTMTDEEIINFKDRILNDIRH-----------HNIHIF---------------------QLPTYE-------------NED--------------------EEALTEQEEIARK------IPFAIVGSNQL---------VHTPDGRQVRGRAYPWGVIEVDNEDHCDFVKLRQMLIRTSMEELREHTTAVlYENYRSEKLLGMGvaqdssvFKEINPalkmqEERTLHEAKLA------------------------------------------------------------------------------------------------------------------------------------------------------------------------
>A0A166GKH4	274	0.252	5.852E-72	172	622	800	25	348	438
----------------------------------------------------------------------------------------------------------------------------------------------------------------------------PQTPAMSNIIrkKLMGYVGFANLPNQVHRksvRKgFQFTAMVVGESGLGKSTLVNTLFDT--------PLYP----------------------------------------------PKEPLPPHAERPTTVAIeSISADIEENG-----VRLRLTVVDTPGFGDFVNNEDSWKPIVENIEARFD-SYLEQENRVNR----AKITDNRVHACLYFIQPtgHALKPLDIEFMRRLHTKVNLIPVIAKADTMTDEEVADFKARILADIA-----------YHNIQIF---------------------QAPTYE-------------NED--------------------EEALAEAEEIAGK------IPFAVVGSTNIVVAAD---------GREVRGRSYPWGVIEVDNEEHCDFVKLRQMLIRTYMEELREYTNDTlYENWRSDKLTSMGvaqdssvFKEVNPAQ---------------------------------------------------------------------------------------------------------------------------------------------------------------------------------
>A0A0D0DXF1	274	0.252	5.852E-72	174	630	800	27	368	443
------------------------------------------------------------------------------------------------------------------------------------------------------------------------------SPAPHqnNSVTSPVirkklmgYVGFANLPNQVHRksvRKgFQFTAMVVGESGLGKSTLINTLFNT--------PLYP---------------P---KQPL--PPSAER---------------PKTvAIESIGAD-----------IEENG-----VRLHLTVVDTPGFGDFVNNDDSWRPILENIESRFD-SYLEQENRVNRQ----KIMDNRVHACLYFIQPtgHSLKQIDIEFMRRLHTRVNLIPVIAKADTLTDEGIADFKARILADIAH-----------HKIQIF---------------------QAPTYE-------------NED--------------------EETIAEAEEIASK------IPFAIVGSDHV---------VQTPEGRQVRGRAYPWGVIEVDNEEHCDFVKLRQMLVRTYMEELREYTNDVlYENWRTEKLVSMGvaqdstvFREVNPSakmqeERILHEAKL-------------------------------------------------------------------------------------------------------------------------------------------------------------------------
>UPI001C04548C	274	0.240	5.852E-72	128	613	800	32	404	469
--------------------------------------------------------------------------------------------------------------------------------LPSFPGSPSLPHPIPClPAGSPKIPPRANRAGLDLQfqplplRSQLVSQVsldSPLSPasRPRSPWgrfdpyDSPedqdkEYVGFATLPNQVHRktvkKGFTFTLMVAGESGLGKSTLINSLFLTDLSK---DRKVPNAEER------IG-----------------QTVD---------------------------IVKHIVSIEEKG-----IKLRLSIVDTPGFGDAVNNTESWRHIEDYI-DQQFEQYFRDESGLNRK----NIQDNRVHCLLYFISPfgHGLRPLDVKCMKALHEKVNIIPLLAKADSLTQAEVCRKKMKIREEIK----------LFG-INIY---------------------QFPECDSDE----------DEE----------------FKTQEQILK------------DTIPFAVIGSN---------IQVESK-GRKFRGRSYPWGVVEVENPIHSDFLLLRNMLVRTHMQDLKDVTREtHYENYRAECIQSM------------------------------------------------------------------------------------------------------------------------------------------------------------------------------------------
>UPI0006B0EF18	274	0.250	5.852E-72	188	634	800	74	378	486
--------------------------------------------------------------------------------------------------------------------------------------------------------------------------------------------GFANLPNQVYRkavkRGFDFTLMVVGESGLGKSTLINSMFLTDIYS--NEYPGPSHRVKKTIE-------------VE-------------------------------------TTK--VLLKENG-----VNLSLTIVDTPGFGDAVDNSNCWQPVINYIES-KYQEYLNAESMVHR----GTIEDSRIQCCLYFIAPsgHGLKTLDIEFMKRIHDKVNIIPLIAKADTMTSEECALFKRTILNEIAQ-----------NKIKIY---------------------EFPDCD-------------DEE-----------------------EKKS----HKLMKARV-PFAVVGSNTLIEV----------NGKKVRGRKYPWGIVEVENLEHCDFIALRNMLIRTHMQDLKDVTNNvHYENYR--CLKLAGVGADGISSAIPNKNPLSQLE---------------------------------------------------------------------------------------------------------------------------------------------------------------------
>A0A8D8W796	274	0.258	5.852E-72	201	618	800	132	409	528
---------------------------------------------------------------------------------------------------------------------------------------------------------------------------------------------------------FEFTLMVVGESGLGKSTLINSMF----LSDIYSAEHP----------------------------GPSLR---IKKTV--------NVE---------TSRCLLV-------ENNVKLSLTVVDTPGFGDAVDNSDCWQPVIDYIES-RYEEYLNAESRVVR----SHGADSRVHACLYFIAPsgHGLKPLDVEFMQRLHDKVNIIPVIAKSDTMTPEECAAFKKQILSEIAQ-----------HKIEIYQFP------------------------VTSGSSEE----------------------ETGKF------------SKSLRDRV-PFAVVGANTVIEV----------DGKKVRGRKYPWGVAEVENLEHCDFIALRNMLVRTHLQDLKDVTSNvHYENFRCRKLAGLGTdGKP-------------------------------------------------------------------------------------------------------------------------------------------------------------------------------------
>A0A4Y2PGT5	274	0.238	7.885E-72	188	616	800	7	299	365
--------------------------------------------------------------------------------------------------------------------------------------------------------------------------------------------GFATLPEQVHRKSvkkgFDFTLIVVGETGLGKSTLINSLFLTDLYK---DRKILSVEER-----------VD------------RTVDIE---------------------------KTTIDIEEKG-----VKLRLTVIDTPGFGDAINCEENWKTIERYIDEQFN-QFFKDESGLNRK----NIIDNRVHCCLYFIPPygHGLRQLDVEFMKRLHSKVNIVPIIAKADTLTPIEVRKLKETILREVEE-----------QQIKIY---------------------QLPECDSDE----------DEE------------------FKQQDKE----------LKESIPFAVIGSTQIVEI----------NGRKVRGRLYPWGIVEVENPKHSDFLKLRTFLISTHMQDLKDVTRDvHYENYRAQYITKISQQ---------------------------------------------------------------------------------------------------------------------------------------------------------------------------------------
>A0A6J2YL78	274	0.246	7.885E-72	188	632	800	16	334	371
--------------------------------------------------------------------------------------------------------------------------------------------------------------------------------------------GFATLPDQVHRksvkRGFEFTLMVVGESGLGKSTLINSLF--------LEDLYK-----------------NRKVPDVSE----RIH-------------KTTTVE-----------KKTMEIEERG-----VRVRLTIIDTPGFGDAVNCEDSWKVCTNYIDE-QFRQYFTDESGLNRR----NIQDNRVHCCLYFIPPwgHSLRQMDLEMLKRLHRKVNIVLVIAKADTLTTSEVDKLKKNILHDIKE-----------HEIQMY---------------------EFPECDSDE----------DEE------------------FKQQDRE----------LKASVPFAVVGSNTILEV----------AGRKIRGRQYPWGVVDVENPKHSDFIKLRTMIISTHMQDLKDVTEDvHYENFRAQCIsqisqhaRERGkLKRDStPyDSDISETDRLLL-----------------------------------------------------------------------------------------------------------------------------------------------------------------------
>A0A1C7NAD7	274	0.255	7.885E-72	167	622	800	6	331	420
-----------------------------------------------------------------------------------------------------------------------------------------------------------------------ASQTSPAGITVIRK-KLQGYVGFANLPNQVHRksvkTGFQFTCMVVGESGLGKSTLVNTLFNS--------QLYPLKET------PG---PTT---EVS------QTVEI------------------------KSTTAH---IEENG-----VKLKLTVVDTPGFGDFVDNMESWNPILDDIESRFD-AYLEQENRVNR----HRMADNRIHACLYFIAPtgHALRPLDIEFMRRLHTRVNLIPVIAKADTLTEEEVMAFKERILADIA-----------YHKIHIY---------------------QAPMYEYDDQ--------------------------ETIAENREIMSK-------------IPFAVVGSGKEYELE---------GGRRVRGRLYPWGVIEVDNEDHCDFVKLRQMLIRTHMEELKEYTNDVlYENYRTEKLTSMGiqqdpsvFKEVNPTQ---------------------------------------------------------------------------------------------------------------------------------------------------------------------------------
>A0A316VIV7	274	0.255	7.885E-72	188	619	800	23	318	423
--------------------------------------------------------------------------------------------------------------------------------------------------------------------------------------------GFANLPNQVHRksvRKgFTFTCMVVGESGLGKSTLINTLFNTRLY-PKKEVPPPSQER---------------SKTVA-------------------------------------IESISADIVENG-----VRLRLTVVDTPGFGDFVNNDDSWKPIVDNIESRFD-AYLEQENRVNR----AKLVDNRVHACLYFVQPtgHALRPIDIEFMRRLHQKVNLIPVIAKSDTMTDEEIVQFKARILADITH-----------HQIQIF--------HA-------------PVYEN------------EDE--------------ETIAENEEIVRK-------------IPFAVVGSDT---------EIDTPDGRRVRGRAYPWGVIEVDNEDHCDFVKLRQMLIRSHMEELKEHTHdNLYERYRSEKLVGMGVTQDH------------------------------------------------------------------------------------------------------------------------------------------------------------------------------------
>A0A7R8ZLB0	274	0.245	7.885E-72	188	704	800	5	412	426
--------------------------------------------------------------------------------------------------------------------------------------------------------------------------------------------GFASLPDQLHRksvkRGFAFTLMVVGETGLGKSTMVNSLFLTDLYK-------------------------DRKASDVR-----ELTK------------KTVSIE-----------RKTVDIEEKG-----VKLKLTIVDTPGFGDGLNCQENWESIEKYVTD-QFEKYLEAESGVNRR----NIQDTRIHCCLYFIPPwgRGLRPLDIEFLKRLGNKVNIIPLIGKSDTLTPSESKTLKENVRKDI-----------IKHGIQIYQFP---ET--------DDVMG-------------------DDDPSTK-----------------QEYED---------MKQAVPFAVVGSDTVIEL----------LGKKVRGRRYPWGIVDVENPDHSDFLKLRRLLISTHMQDLKESTHEiHYENYRSKAI--SSLKDRRSILP--ATDPLA-SDLLQKkdeeirrmqdmlqqMSDRLRqvstPSPASSERSlpGSlpaipEQRtvfgGGVPSTYSHPPQL-VRRSYSSSTSSTTTTTTNSKsHLPSSALGRPPP-----------------------------------------------------------------------------------------------
>A0A1Y1Y3J0	274	0.243	7.885E-72	184	631	800	27	345	434
----------------------------------------------------------------------------------------------------------------------------------------------------------------------------------------PqGYVGFSNLPNQVHRRSvkqgFYFTCMVVGESGLGKSTLVNTLFNT--------ALYP---------------P-KQQAPLLE-------------------ESPKT---------------VEVqAISADII-ENDVKLRLTVIDTPGFGDYINNEDSWKPILDNIESRFD-AYLEQENRVNR----SRMVDNRVHACMYFIAPtgHSLKPLDVEFMKRLHTKVNLIPVIAKSDTLTEEEIQGFKQRILADIHHHG-----------IQIFTPS---------------------DYANDEPE--------------------------------------TIAQNKEIVNKI-PFAIVGSDKEVEV----------NGKMVRGRKYPWGVIEVDNEEHCDFSQLRQMLIRTHMEELKEHTSTIiYENYRSAKLQELGidqdpsvFKDVLTHHCFSSISPLA------------------------------------------------------------------------------------------------------------------------------------------------------------------------
>M7P3F2	274	0.240	7.885E-72	178	621	800	46	361	449
----------------------------------------------------------------------------------------------------------------------------------------------------------------------------------HIIRrKLTGYVGFANL--PNQWYRKSIkkgfilNLMVVGESGLGKSTLVNTLFNC--------SLYP----------PRNIKP--------------LTKDLEKTIEIK---------------------SITSEIEENG-----VKLKLTVVDTPGFGDFVNNNDSWQPILENI-EQRFDAYLEAENRVSR----ANIIDNRIHACIFFIDPtgHSLKPLEIEFMRRLHQRVNLIPVIAKSDTLTEQEVLSFKKRILSDIA-----------FHEIEIF---------------------RPPNYEYD-----------DEETL---------------------------NENNEIASKI-PFAIVGSN---------YEVTTSSGHTVRGRKYPWGVIEVENENHCDFIKLRQMLIRTHMEDLKEYTNDVlYENYRTDKLLQMGvaqdssvFKEVNPS----------------------------------------------------------------------------------------------------------------------------------------------------------------------------------
>A0A2J7Q8E4	274	0.249	7.885E-72	172	632	800	85	400	523
----------------------------------------------------------------------------------------------------------------------------------------------------------------------------PERRTK----ELDGYVGFANLPNQVYRkavkKGFDFTLMVVGESGLGKSTLMNSMF----LADIYSAEFP--------------------GPSHRIKKTVQVE----------------------------TTK--VLLKENG-----VNLTLTVVDTPGFGDAVDNSNCWQPVIDYIES-KYEEYLNAESRVNRR----TLADNRVHCCLYFIAPsgHGLTPLDVEFMQRLHDKVNIIPVIAKSDTMTPDECSHFKKQVLNEISQ-----------HKIKIYEFPD-----------------------------------------------------------TEDEEETKL--HKVLRDRV-PFAVVGSNTVIEV----------DGKKIRGRKYPWGIAEVENLEHCDFIALRNMLIRTHLQDLKDVTNNvHYENYRCRKL--AGLGTDGKPTRISNNVcPQGV-----------------------------------------------------------------------------------------------------------------------------------------------------------------------
>M4AR47	273	0.248	1.062E-71	203	610	800	1	267	387
-----------------------------------------------------------------------------------------------------------------------------------------------------------------------------------------------------------INIcrLCqFGESGLGKSTLINSLFLTDLYSP--EYPGPSHRIKKTVQ-------VEQS----------QVL-----------------------------------IKEGG-----VHLLLTIVDTPGFGDAVDNSNCWQPVTDYI-DNKFEDFLNSESRVNRRL----MPDSRVHCCLYFIAPsgHGLKPLDIEFMKRLHEKVNVIPLIAKADTMTPEECQQFKKQIMKEIHE-----------HKIKIYDFP---ET--------------------------------DNEEEMKMIR--------------------KIKDR-------LPLAVVGSNTIIEV----------NGKRVRGRQYPWGVAEVENGDHCDFTILRNMLIRTHMQDLKDVTNNvHYENYRSRKL---------------------------------------------------------------------------------------------------------------------------------------------------------------------------------------------
>A0A177UNN5	273	0.249	1.062E-71	182	619	800	10	311	412
--------------------------------------------------------------------------------------------------------------------------------------------------------------------------------------KLTGYVGFANLPNQVHRksvRKGFnFTVMVVGESGLGKSTLVNTLFNT--------TLYPRKEVPP---------PH-------------Q----ERPKTVAI-----ES--------------ISADIEENG-----VRLRLTVVDTPGFGDFVNNDGSWKPIVDNIESRFD-AFLEQENRVNR----AKMVDNRVHACLYFIQPtgHALRPIDIEFMRRLHQKVNLIPIIAKSDTLTDEEIVQFKQRVLADIAH-----------HNIEIY--------HA-------------PVYDN------------EDE--------------ETIAENEAIVRK-------------IPFAIVG---------AHQEIDTPDGRRVRGRAYPWGVIEVDNEDHCDFVKLRQMLIRTHMEELKEHTHQTlYEKYRSEKLFVMGVTQDH------------------------------------------------------------------------------------------------------------------------------------------------------------------------------------
>UPI001E8EC575	273	0.259	1.062E-71	188	615	800	23	319	419
--------------------------------------------------------------------------------------------------------------------------------------------------------------------------------------------GFANLPDQVHRRSvrrgFQFTAMVVGESGLGKSTLINTLFENKLF------------DLEQRS--------RNAAP------PPGTERG---RTVGI---------------ESLSS----DIEENG-----VKLRLTVVDTPGYGDFINNDDSWKPIVDNIEARFD-AYLEQENRVNR----AKLIDNRIHACIYFIQPtgHSLKPLDIEFMRRLHTKVNLIPVIAKADTLTDDEVTAFKRRILDDIHH-----------HQIQIF---------------------QPPVYEN------------EDE--------------ETIAENEEILSKV-------------PFAIVGSDTV---------VSTADGRHVRGRAYPWGTIEVDNEGHCDFVKLRQMLIHTHMEELREHTNDVlYEGYRSEKLIAMGV----------------------------------------------------------------------------------------------------------------------------------------------------------------------------------------
>A0A3P9MB19	273	0.246	1.062E-71	167	610	800	3	310	439
-----------------------------------------------------------------------------------------------------------------------------------------------------------------------AGTLLCEADRRRGVMEQPktleAYVGFANLPNQVYRksvkRGFEFTLMVVGESGLGKSTLINSLFLTDLYSP--EYPGPSHRIKQTV----------------------QVE-------------------------QS-----KVLIKEGG-----VQLLLTIVDTPGFGDAVDNSGCWKSVMDYIDS-KFEDFLNAESRVNRR----QMPDSRVHCCLYFIAPsgHGLKPLDTEFMKYLHEKVNIIPLIAKADTLTPEECQQFKRQIMKEIQE-----------NEIKIYEFP---ET--------------------------------------------------------EDEEE--MKMVKKIKDRL-PLAVVGSNTIIEV----------DGKRVRGRKYPWGVAEVENSEHCDFMILRNMLIRTHMQDLKDVTNNvHYENFRSGKL---------------------------------------------------------------------------------------------------------------------------------------------------------------------------------------------
>A0A384BN92	273	0.249	1.062E-71	139	618	800	10	371	439
-------------------------------------------------------------------------------------------------------------------------------------------GMTPSQRDPGSENS--RYSWSWFSPPVRASQL-PTLPAPlfatlnflsHqRKWvETAGAATASRamdkeyvgfAALPNQLhRKsvkkgFDFTLMVAGESGLGKSTLINSLFLT----NLYEDRQL---------------------PEASA----RLT-------------------------QTLTIeRRGVEIEEGG-----IKVKLTLVDTPGFGDSVDCSDCWLPVVRFIEE-QFEQYLRDESGLNRK----NIQDSRVHCCLYFISPfgRGLRPLDVAFLRAVHEKVNIIPVIGKADALMPKETQALKQKIREQLKE-----------EEINIY---------------------QFPDCDSDE----------DED------------------FKRQDAE----------MKESIPFAVVGSCEV--VRDGGT-------RPVRGRRYSWGTVEVENPHHCDFLNLRRMLVQTHLQDLKEVTHDLlYEGYRARCLQSLA--RP-------------------------------------------------------------------------------------------------------------------------------------------------------------------------------------
>A0A8C4Q3J8	273	0.264	1.062E-71	188	611	800	116	402	463
--------------------------------------------------------------------------------------------------------------------------------------------------------------------------------------------GFANLPNQVHRKSvkkgFEFTLMVVGESGLGKSTLINSLFLT--------DLYP------ERVVP--------GAAV------------KIERTVQIEAS-------------------TVEIEERG-----VKLRLTVVDTPGYGDPINSQDCFRPILQYIDS-QFERYLQDESGLNRR----HIVDNRVHCCFYFLSPygHGLKPLDVEFMKALNNKVNIVPVIAKADTLTLSERSHLKRRVLDEIEEHG-----------IKIYTLPDAE---------------------SDE----------DEE------------------FKEQT----------RVLKESIPFAVVGSNQLIEV----------KGKKVRGRLYPWGVVEVENPEHNDFLKLRTMLI-THMQDLQEVTQElHYENFRSERLK--------------------------------------------------------------------------------------------------------------------------------------------------------------------------------------------
>A0A8J2PSE0	273	0.262	1.062E-71	203	631	800	364	647	757
-----------------------------------------------------------------------------------------------------------------------------------------------------------------------------------------------------------FTLMVVGESGLGKSTLINSMF----LADIYSAEYP--------------------GPSHRIKKTVQV------ET------------------------CKVLLKENG-----VNLTLTIVDTPGFGDAVDNSNCWQPVIDYIES-RYEDYLNSESRVNRKMVM----DSRVHCCLYFIAPsgHGLKPLDIELMKKLHDKVNIIPVLAKADTMTPEECAHFKKQVLNEIAQ-----------HKIKIY---------------------EFPDCD-------------DEE----------------------------ENKVNKMMRERVPFAVVGSNAVVDVE----------GKKFRGRKYPWGTVIVENMEHCDFVPLRNMVVRTHLQDLKDVTNNvHYENFRCRKL--AGL-GPDgkPLKVFGDKNPLA------------------------------------------------------------------------------------------------------------------------------------------------------------------------
>H2Z606	273	0.254	1.431E-71	201	610	800	36	347	349
---------------------------------------------------------------------------------------------------------------------------------------------------------------------------------------------------------FEFTLMVVGESGLGKSTLINSLFLSDLYS--GDYPGPSLRIKKTVK-------------VE-------------------------------------TTK--VLIKENG-----VTLRLTIDDTPGFGDAVDNSNCWQAVINHIEK-KFEDYLNSESMVTR----TKLADNRVHCCLYFIAPtgHGLKPLDIEFMKNLHDKVNIIPLIAKADTMTPDECLRFKKQIMKEIHE-----------HKIQLYEFPECEDEEENK------LNRKLKVWEETRGIGNFISL------FIMCKGNTYATQ-RIMDAIISTIP---LKQHCVFTQSRVPFAVVGSNMVLEV----------GGRRVRGRQYPWGVAEVENIDHCDFTVLRNMLVRTHMQNLKYVTNsVHYENYLMKKL---------------------------------------------------------------------------------------------------------------------------------------------------------------------------------------------
>A0A7J6YNA0	273	0.254	1.431E-71	188	632	800	17	336	371
--------------------------------------------------------------------------------------------------------------------------------------------------------------------------------------------GFATLPDQVHRKSvkkgFDFTLMVVGESGLGKSTLINSLF--------LEDLYK-----------------NRIVPDV---------EEKIERT--------TKIE-----------KKTMEIEEKG-----VKLRLTIIDTPGFGDAVNCEDSWKVCTNYIDE-QFKQYFTDESGLNRR----NIQDNRVHCCLYFVPPwgHSLRQMDLELMKRLHRKVNLVVVIAKADTLTATEIVKLKQNILNDIRD-----------NAIQMY---------------------EFPECDSDE----------DEE------------------FKQQDLE----------LKASLPFAVVGSNTTLEV----------AGRKVRGRQYPWGVVDVENPKHSDFIKLRTMLISTHMQDLKDVTEDvHYENFRAQCisqisqhaLRERGkLKRDSaPlDAQISETDRLLL-----------------------------------------------------------------------------------------------------------------------------------------------------------------------
>A0A1A8GC48	273	0.226	1.431E-71	184	625	800	11	334	371
----------------------------------------------------------------------------------------------------------------------------------------------------------------------------------------PVKTEDSMEEkqyvgfatLPNQVhRKsvkkgFDFTLMVAGESGMGKSTLVNSLFLT----DLYKDRKLLNAEERIS----------------------QTVE---------------------------IIKHTVDIEEKG-----VKLKLTIVDVPGFGDAVNNTECWRPVTDYI-DQQFEQYFRDESGLNRK----NLQDNRIHCCLYFISPfgQGLRPIDIEFMKALQDKVNVVPLVAKADCLTPLEIKKLKERVREEIDRYG-----------LKIY---------------------QFPDCDSDE----------DEE------------------IKQQDKE----------LKESIPFAVIGGNTVVEVRC----------QRVRGRLYPWGIVEVENSSHCDFVKLRNMLIRSHMHDLKDTTNDcHYENYRAQCIQTMtskmnAEKRvesPIPVLPLS------------------------------------------------------------------------------------------------------------------------------------------------------------------------------
>A0A5C3QXH4	273	0.266	1.431E-71	170	621	800	27	341	441
--------------------------------------------------------------------------------------------------------------------------------------------------------------------------LAPAALSSVIRKKLMGYVGFANLPNQVHRksvRKgFQFTAMVVGESGLGKSTLVNTLFNTtlYTPK---EPLPPSAER---------------SRTVA-------------------------------------IESIDADIEENG-----VRLHLTVVDTPGFGDFINNDDSWNPILENIESRFD-AYLEQENRVNRQ----KITDNRVHACLYFLQPtgHALKQIDIEFMRKLHNKVNLIPVIAKSDTMTDEEILDFKERILSDIAH-----------HNIRIF---------------------QAPTYE-------------NED--------------------EETITEAEEIASK------IPFAVVGS-----VQ----QVNTPDGRQVRGRAYPWGVVEVDNEEHCDFVKLRQMLIRTYMEELREHTNNVlYENWRSDKLVSMGVTQ-DPS----------------------------------------------------------------------------------------------------------------------------------------------------------------------------------
>W4KNI3	273	0.250	1.431E-71	160	631	800	2	367	442
----------------------------------------------------------------------------------------------------------------------------------------------------------------DSYISSRNGDLSP-SPNGAANGSTPSLSPNSNGGLNPIIRKKlmgYVgfaNLpnqvhrksvrkgfqftaMVVGESGLGKSTLVNTLFETTLY-------AP--------KVP---LP-----PNA---ERPQTV-----------------------AIES----ISADIEENG-----VRLRLTVVDTPGFGDFVNNDDSWKPIVENIEARFD-SYLEQENRVNR----LKIVDNRVHACLYFIQPtgHSLKPLDIEFMRRLHTKVNLIPVIAKADTLTDDEIAEFKARILADIA-----------YHNIHIF---------------------QAPTYE-------------NED--------------------EETVAEAEEIAGK------IPFAVVGSDQ---------SVKTPDGRDVRGRSYPWGVIEVDNEEHCDFVKLRQMLVRTYMEELREYTNgVLYENWRTEKLLSMGvaqdssvFKEVNPalrmqEERVLHEAKLA------------------------------------------------------------------------------------------------------------------------------------------------------------------------
>UPI0018CC5F8D	273	0.257	1.431E-71	174	632	800	136	451	617
------------------------------------------------------------------------------------------------------------------------------------------------------------------------------RPKP---KELDGYVGFANLPNQVYRkavkKGFEFTLMVVGESGLGKSTLINSMFLSDIYNQD-QHPGPSHRVKKT---------------VA--------------------------VE---------TTK--VLLKENG-----VNLTLTVVDTPGFGDAVDNSNCWVPIIDFVES-KYEEYLTAESRVHR----IAIPDNRVHSCLYFIAPsgHGLKPLDVEFMSRLCDKVNIIPVIAKADTMTPEEVQLFKKQILNEIAQ-----------HKIKIYDFP---------------------------------------EPL-------------------EDEEEAKVL--RQLRHRV-PFAIVGANTVIEVE----------GRKVRGRRYPWGIAEVENLEHCDFIALRNMVIRTHLQDLKDVTNNvHYENYRCRKL--AGLGNDGKTRLSNNLCPQGI-----------------------------------------------------------------------------------------------------------------------------------------------------------------------
>A0A1W5CS00	273	0.254	1.431E-71	134	618	800	771	1125	1222
--------------------------------------------------------------------------------------------------------------------------------------APAVPNGKPtAPYVERsnPMGPQgqSVAQTVSSRDPKAAAQAASDM-RNVVRRKLTGYVGFANL--PNQWHRKSvrkgfnFNVMVVGESGLGKSTLVNTLFST--------SLYPPKERKG---------PSLDIIP----------------KTVAI-------------------QSISADIEENG-----VRLRLTVVDTPGFGDFVNNDDSWRPIVENVEARFD-AYLDAENKVNRM----NIVDNRVHACVYFIQPtgHALKPLDTEVMRRLHTKVNLIPVIAKADTLTDEEIMNFKQRILADIN-----------FHSIQIF---------------------EGPRYELD-----------DEETM---------------------------AENQEIMSKV-PFAVVGANS---------EVTSPEGRRVRGRRYPWGVIEVDNEDHCDFVKLRQMLIRTHMEELKEHTNNaLYERYRSDKLTQMGVaQDP-------------------------------------------------------------------------------------------------------------------------------------------------------------------------------------
>A0A1J1IT34	273	0.254	1.431E-71	176	631	800	238	551	1884
--------------------------------------------------------------------------------------------------------------------------------------------------------------------------------RP-KVKELDGYVGFANLPNQVYRkavkKGFEFTLMVVGESGLGKSTLINSMFLSDIYNQ-EQHPGPSFRAKKT-----------------------------------------VNVE---------TTK--VMLRENG-----VNLTLTVVDTPGFGDAVDNSNCWVPVIDFVES-KYEEYLTAESRVHRK----AMSDSRVHVCLYFIAPsgHGLKPLDIEFMQRLHDKVNIIPVIAKADTLTPEEIQHFKKQILNEIAQ-----------HKIKIYDFP---------------------------------------EPL-------------------EDEEEA--KALRQLRTRV-PFAVVGANAIIEI----------DGRKIRGRKYPWGIAEVENLEHCDFIALRNMVVRTHLQDLKDVTNNvHYENYRCRKL--AGLGNDGKAR-LSNKNPLA------------------------------------------------------------------------------------------------------------------------------------------------------------------------
>UPI001F049E4A	273	0.252	1.929E-71	188	610	800	6	289	348
--------------------------------------------------------------------------------------------------------------------------------------------------------------------------------------------GFANLPNQVHRksvkRGFEFTLMVVGESGLGKSTLINSLFLTDLYSD--REILPVSERLKKTV-----------------------------------------------NIESST----VEIEERG-----VKLKLTVVDTPGFGDSLDNSECYKPILDYVNNQFH-TYLKDESGLNRR----NIVDNRVHCCFYFISPTGLQPIDIACMKQLHSRVNIVPVIGKADTLTQKELRELKKKILYEIDKYE-----------IQLY---------------------QLPFCDEDE----------DDD------------------FRKQTEE----------LRSSMPFAVVGSNVTVEV----------QGKRVRARRYPWGIVEVENPKHSDFIKLRTMLI-THMQDLKEVTQDvHYENYRATCL---------------------------------------------------------------------------------------------------------------------------------------------------------------------------------------------
>A0A8C8FTK7	273	0.256	1.929E-71	188	613	800	16	305	363
--------------------------------------------------------------------------------------------------------------------------------------------------------------------------------------------GFATLPNQVHRKSvkkgFAFTLMVAGESGLGKSTLVNSL---YLTDLYNNRKVLNAEERIV-----------------------QTV--------------------F-------ITKHTVGIEEKG-----VRLRLSIVDTPGFGDAVNNTESWKEIEDYI-DQQFEQYFRDESGLNRK----NIQDNRVHCCLYFISPfgHGLRPLDVECMRALHDKVNIVPVLAKADSLTPTEVRRKKMKIREEMEKFG-----------INIYQFPDCE---------------------------------FDED--------------EEFKQQEQ------------LLKDSIPFAVIGSN---------IQVESK-GRKFRGRLYPWGVVEVEDPAHSDFLLLRNMLVKTHMQDLKDVTREtHYENYRAQCIQNM------------------------------------------------------------------------------------------------------------------------------------------------------------------------------------------
>UPI001D09938A	273	0.244	1.929E-71	188	632	800	10	328	365
--------------------------------------------------------------------------------------------------------------------------------------------------------------------------------------------GFATLPEQVHRksvkRGFDFTLMVVGESGLGKSTLINSLF-------LGD--------------------------LYKNRHIPDVSE-RIKKT--------TCIE-----------KKTMDIEERG-----VKLRLTVVDTPGFGDAVNCEDSWRVCTAYIDE-QFRQYFTDESGLNRR----NIQDNRVHCCLYFVPPwgHSLRQMDLELMKRLHRKVNIVVVIAKADTLTTTEVKKLKEGILADIEE-----------HQIQMY---------------------QFPECDSDE----------DDE------------------FKQQDRE----------LKASVPFAVVGSNTVLEI----------SGRKVRGRQYPWGVVDVENPKHSDFVKLRTMLISTHMQDLKDVTQDvHYENFRAQCisqisqhaLRERGkLKRDSgPTFNENETDRLLL-----------------------------------------------------------------------------------------------------------------------------------------------------------------------
>A0A8B7NX10	273	0.235	1.929E-71	163	613	800	2	320	414
-------------------------------------------------------------------------------------------------------------------------------------------------------------------QAPPTGRSSRLPPMPplrHDSSKGTREMiGFATLPEQVHRktvkRGFEFTLLVVGEAGLGKSTLVNSLFLT----ELYKDRK---------------NP-----PVHGA----------IKKTVEI-------------------EKKTVEIEEKG-----VKLRLTVVDTPGFGDGVDCGDDWKSVERYVDEQFN-KYFQDESGLNRR----NIQDHRVHCCLYFVPPygHGLRQLDVEFMKRLHRKVNIVPVVAKADTLTKAEIAKLKANLLRDIDT-----------HKIKIYQFPDCDE---------------------------------DED----------------EEFQQQDRE----------LKASIPFAVIGSNCIIEI----------AGRRVRGRQYPWGIVEVENAAHCDFVKLRTMLISTHMQDMKEVTQDiHYENFRAQCISHM------------------------------------------------------------------------------------------------------------------------------------------------------------------------------------------
>A0A137NZJ4	273	0.250	1.929E-71	168	619	800	17	327	423
------------------------------------------------------------------------------------------------------------------------------------------------------------------------GLNGPIKPKSLNGY-----VGFSNLPNQVHRkavkKGFYFTLMVVGESGMGKSTLVNTLFNTSLYQDKGDV-ALSNET------------------------------------------PKT------VDIQS----ISAEIEE-----SSVKLKLTVVDTPGFGDFVNNEDSWGPILDTI-EQRYDAYLEQESRVNR----TKIVDKRVHACIYFIAPtgHALKPLDIEFMKRLHNKVNLIPVIAKSDTLTEEEVAGFKERILEDIS-----------YHGIKIF---------------------KPTIYE-------------HDD-------------------PDTVAEISEIN-------SKIPFAVVGSTT-------ELNV---DGRKVRGRQYPWGVIEVDNENHNDFVKLRQMLIRTNMEELKELTDVQlYEEYRTQKLESMGVhQDPN------------------------------------------------------------------------------------------------------------------------------------------------------------------------------------
>UPI001480DD87	273	0.266	1.929E-71	168	623	800	110	422	427
------------------------------------------------------------------------------------------------------------------------------------------------------------------------GYTNPYKPLEDQ-GKDYVGFATLLCQVRRKAVKKgfEFTLMVVGESGLGKSTLINSLFLTDLYKD--RTLYDAQER--------------INKTVA-------------------------------------ITKKSVEVVEKG-----VKLRLNIVDTPGFGDALDNTNSWKPVVDYI-DQQFEQYRQAEICLNRK----NIQDSRVHCCLYFISPsgHGLRLIDVEFMKALHKKVNIVPVLAKADCLTRSETHYMKTRILDEIDR-----------HKIKIYDF---------------------PECDS------------DDDELL--------------------------RKHNFVLKKSIPFAVIGSNTIVES----------NGKKVRARIYPWGVVEVENPAHCDFVHLRSMLVRTHMQDLKDMTEDTlYENYRSQIL----CQNQDPANP--------------------------------------------------------------------------------------------------------------------------------------------------------------------------------
>A0A1I8GF88	273	0.256	1.929E-71	193	620	800	62	357	474
-------------------------------------------------------------------------------------------------------------------------------------------------------------------------------------------------NLPDQMHrkavKKGFNftLMVVGESGLGKSTLINSLFQ--------QDLYKDREL------------------------------GSVTER----INKTTEIEKR-----------YIELDEKG-----VKLRLTVVDTPGFNDCINCQECWRPIEDYI-DNTFEQYFKDECGLNRK----NIIDHRVHCCLYFISPygHGLRPIDVEFMRRLHGKVNIVPIIAKSDTLTSTEVRELKERVMGDLER-----------HKIQIY---------------------RMPETDS------------DDD------------------------EETRVQESEI--RACIPFAAIGSNCVVESGE--------TGRRVRGRQYPWGVVEVENPRHCDFTKLRIFLLGTHMQDLKDITKEvHYENYRAKYITERMTKRKGP-----------------------------------------------------------------------------------------------------------------------------------------------------------------------------------
>A0A8H2ZW24	273	0.258	1.929E-71	182	619	800	42	343	1801
--------------------------------------------------------------------------------------------------------------------------------------------------------------------------------------KLNGYVGFANLPNQVHRksvrTGFQFTVMVVGESGLGKSTLVNTLFNTTLYPPK-EYLHPSAER-----------P----KTVA-------------------------------------IESISADIEENG-----VRLRLTVVDTPGFGDFVNNDDSWKPIVENIEARFD-AYLEQENRVNRQ----KMVDNRVHACLYFIQPsgHSLKQIDIEFMRRLHTKVNLIPVIAKSDTLTDEEIMQFKQRILSDIAH-----------HQIRIF---------------------QAPVYD-------------NED--------------------EETIAEYEEIASK------IPFAIVGSDK---------AVETHDGRTVRGRVYPWGVIEVDNEDHCDFVKLRQMLIRTYMEELREHTNlVLYENYRSDKLLTMGVTQDH------------------------------------------------------------------------------------------------------------------------------------------------------------------------------------
>A0A8C4FL66	272	0.238	2.598E-71	185	613	800	6	298	310
-----------------------------------------------------------------------------------------------------------------------------------------------------------------------------------------MYVGFATLPNQVHRKSvkkgFAFTLMVAGESGLGKSTLVNSLFLTDLY-----------KNRK----------------VLNAEE--------------------------RISQTVQINKYTVGIEEKG-----VKLRLTIVDTPGFGDAVNNTWSWKAVEEYI-DLQFEQYFRDESGLNRK----NIQDNRVHCCLYFISPygHGLRPLDIEFMMALHEKVNIVPVLAKADSLTPSEIRKKKMKIRQEIERFG-----------IKMY---------------------QFPECDSDE----------DEE----------------FKLQDQELK------------DSIPFAVIGSNILVES----------KGRRFRGRLYPWGVVEVENPAHSDFLKLRNMLVRTHMQDLKDVTREtHYENYRAQCIQNM------------------------------------------------------------------------------------------------------------------------------------------------------------------------------------------
>A0A3B3ZPJ6	272	0.270	2.598E-71	206	613	800	0	267	326
--------------------------------------------------------------------------------------------------------------------------------------------------------------------------------------------------------------MVAGESGLGKSTLINSLFLTDMYK---ERKVPNAEER-----------------------ISQTVD---------------------------IVKHTVSIEEKG-----VKLKLTIVDTPGFGDAVNNTESWKHLEDYI-DQQFEQYFRDESGLNRR----NIQDNRVHCCLYFISPygHGLRPIDVQCMKALHEKVNFIPILAKADSLTAAERQKKKQKIREEIKQFG-----------INIYQFL---------------------EYDSDE---------------------------------EEDMKR---QDQ--ILKDSIPFAIIGSN---------IQVESK-GRRVRGRLYPWGVVEVENPVHSDFLLLRNMLVRTHMQDLKDVTRDsHYENYRAQCIQSM------------------------------------------------------------------------------------------------------------------------------------------------------------------------------------------
>A0A1S3K2P4	272	0.259	3.500E-71	188	608	800	11	295	363
--------------------------------------------------------------------------------------------------------------------------------------------------------------------------------------------GFASLPEQVHRkaVKKGFNftLMVVGESGLGKSTLINSLFLTDIYK---DRQIPSVEDRMT-------------KTVE--------------------------IEKRQID-----------IEERG-----VRLRLTVVDTPGYSDALNTQDCCKAVENFVDE-QFAQYFKDESGVNRR----NIQDSRVHCCLYFISPcgHGLKQVDVEFMKQLHEKVNIVPIIAKADTLTAAEVCKLKNRVLQEIDEHG-----------IKIY---------------------EFPDCDSDE----------DED------------------FKQQDKE---------LKLAI-PFSVIGSNTVLEV----------NGKKIRGRLYPWGIVEVDNPKHCDFLKLRQMLISTHMQDLKDVTQDvHYENYRAQ-----------------------------------------------------------------------------------------------------------------------------------------------------------------------------------------------
>A0A1Y3N3G6	272	0.250	3.500E-71	188	628	800	22	326	409
--------------------------------------------------------------------------------------------------------------------------------------------------------------------------------------------GFSNL--PRQVHNKSIkkgfqfTVMVVGESGLGKSTLINTLFNT--------AIYP-NKEPKELST----------------------------ET------PKT------VDIQT----ITADIEENG-----VKLKLTIIDTPGFGDYVNNENSWQPILENIEARFD-AYLEQENRVNRK----RLIDTRVHACIYFIPPtgHSLRPIDIEFMSRLHHRVNLIPVIAKSDILSDEEIKQFKARILEDIA-----------YHNIQIY---------------------QPPIYDNDDAE--------------------------------------TIQENKDIILSM-PFCVVGS-------DKPFKVGNKN---VRGRKYPWGIIEVDNPDHCDFVKLRQMLIRTHMEELKEYTNEVlYEKYRSQKLISNEVADSSDAlNPLSQLD---------------------------------------------------------------------------------------------------------------------------------------------------------------------------
>A0A3Q3H1C9	272	0.242	3.500E-71	209	625	800	118	402	439
-----------------------------------------------------------------------------------------------------------------------------------------------------------------------------------------------------------------GESGLGKSTLVNSLFLT----DLHKDRKLLNAEERIS----------------------QTVE---------------------------ITKHTVDIEEKG-----VKLKLTILDTPGFGDAVNNNECWRAVTDYI-NQQFEQYFRDESGLNRK----NIQDNRVHCCLYFIPPfgHGLRPVDIEFMKVLQDKVNVVPLISKADCLTPTEIKKLKERLREEIDKYG-----------LKVY---------------------QFPDCDSDE----------DEE------------------FKRQDKE----------LKESTPFAVIGSNTVVEA----------RGQRVRGRLYPWGIVEVENPSHCDFVKLRTMLIRTHMHDLKDITgDCHYENYRSQCIQTMtsKMnadKRvesPIPILPLS------------------------------------------------------------------------------------------------------------------------------------------------------------------------------
>A0A0A9W7A4	272	0.261	3.500E-71	174	618	800	67	376	494
------------------------------------------------------------------------------------------------------------------------------------------------------------------------------RSVPEkKTKELDGYVGFANLPNQVYRkavkRGFDFTLMVVGESGLGKSTLINSMF----LADIYSADYP--------------------GPSQRVKKTVQV---------------ETS-----------RTLLK----ENG-----VNLSLTIVDTPGFGDAVDNSNCWQPVIDYIES-RYEEYLNAESRVNRTAQSA---DTRVHCCLYFIAPsgHGLKPLDVEFMQRLHDKVNIIPVIAKADTMTPEECSHFKKQILNEVAQ-----------HKIKIYEFP---ET-------------------------------------------------------EDNDEK---PIGKKLKDRIPIMAVVGSNTIVEM----------DGKKVRGRKYPWGVAEVENLEHSDFIALRDLLIRTHLQDLKDVTNNvHYENYRCRKLAGLGQdsKQP-------------------------------------------------------------------------------------------------------------------------------------------------------------------------------------
>A0A834I534	272	0.259	3.500E-71	137	631	800	144	497	607
-----------------------------------------------------------------------------------------------------------------------------------------TPSVeKPAvPerrETAIDLAP----KETKEESSKESS---PEiiKERP-KVKELDGYVGFANLPNQVYRkavkKGFEFTLMVVGESGLGKSTLINSMFLTEIY---NSSDYP--------------GPT-------------Q----RLKKTVAV--------E---------TTR--VLLKENG-----VNLLLTMVDTPGFGDAVDNSNCWVPIIEYIES-KYEDYLNSEARVTRK----TTPDQRVHCCLYFIQPsgHGLKSLDIEFMKRLCDKVNIIPIIAKADTLTSEECNLFKKQILNEIAQ-----------HKIKIYEFP---ETSEE-----------------------------DEEHKL----------------------------NKSLKERV-PFAVVGSNVVIEAE----------GKKIRGRKYPWGIAEVENLEHCDFIALRNMVIRTHLQDLKDVTNNvHYENYRCRKL--AGLSTDGKLSRISNKNPLA------------------------------------------------------------------------------------------------------------------------------------------------------------------------
>A0A8J5DMS3	271	0.247	4.715E-71	182	610	800	6	297	347
--------------------------------------------------------------------------------------------------------------------------------------------------------------------------------------ETAGYVGFANLPNQVHRKSvkkgFEFTLMVAGESGLGKSTLINSLFLT--------DLYPDRE------IP-------------------SVSD-KIKQNVKLDAS-------------------TVEIEERG-----VKLRLTVVDTPGYGDAINNTDCFNSIVKYIDD-QFERFLNDESGLNRR----NIIDNRVHCCFYFISPygHGLKPLDIQFMKQLSTMCNVVPIIAKADTLTKKEVSRLKKKILEEIK-----------ANSIRIY---------------------PLPDCDSDE----------DED----------------YK------EQVKQ------LKEAVPFAICGSNQLIEV----------KGKKVRGRLYPWGVVEVENPDHCDFIKLRTMLI-THMQDLQEVTQDlHYENFRSQRL---------------------------------------------------------------------------------------------------------------------------------------------------------------------------------------------
>UPI000C207C95	271	0.239	4.715E-71	188	632	800	10	329	365
--------------------------------------------------------------------------------------------------------------------------------------------------------------------------------------------GFATLPDQVHRksvkRGFDFTLMVVGESGLGKSTLINSLF----LGDL-------YKNRKISEVNE------------------RIH-------------KTTTIE-----------KKTMEIEERG-----VKLRLTVIDTPGFGDAVNCEDSWKVCTSYIDE-QFRQYFTDESGLNRR----NIQDNRVHCCLYFVPPwgHSLRQMDLELMKRLHRKVNLVVVIAKADTLTSSEVAKLKSNILNDIKD-----------NDIQMY---------------------EFPECGSDE----------DED------------------FKEQDRE----------LKASIPFAVVGSNVILEV----------AGRKVRGRQYPWGVVDVENPKHSDFIKLRTMLISTHMQDLKDVTEDvHYENFRAQCisqisqhaLRERG-KLKRDSVPYdsdiSETDRLLI-----------------------------------------------------------------------------------------------------------------------------------------------------------------------
>A0A3L8SC97	271	0.250	4.715E-71	139	611	800	61	395	441
-------------------------------------------------------------------------------------------------------------------------------------------HVTPssnYPNFDFSFSPELGLcqDLTVKLPVSETG-LYPAKMTPAT--QQEGYVGFANLPNQVHRKSvkkgFEFTLMVVGESGLGKSTLINSLFLT--------DLYP------ERYIP-------GAAE-------------KIERTVQIEAS-------------------TVEIEERG-----VKLRLTVVDTPGYGDAINSQDCFKTIIHYI-DNQFERYLHDESGLNRR----HIIDNRVHCCFYFISPfgHGLKPLDVEFMKALHGKVNIVPVIAKADTLTLKERERLKRRVLDEISEHG-----------IRIY---------------------QLPDADSDE----------DEE------------------FKEQTR-------------ASIPFAVIGSNQLIEV----------KGKKIRGRLYPWGVVEVENPEHNDFLKLRTMLV-THMQDLQEVTQDlHYENFRSERLK--------------------------------------------------------------------------------------------------------------------------------------------------------------------------------------------
>G7E5J8	271	0.250	4.715E-71	159	616	800	26	347	448
---------------------------------------------------------------------------------------------------------------------------------------------------------------SQSHASMPNGKP-PGSPGPAVVRkKLMGYVGFANLPNQVHRQSvrkgFQFTCMVVGESGLGKSTLVNTLFNTSLYAKK----QP---------LP----PH--------------------------AERPKT------IAIES----ISADIEENG-----VKLRLTVVDTPGFGDFVNNSECWKPVLDNIEARFD-AYLEQENRVNR----AKMVDNRVHACIYFIEPtgHALKPIDVEFLRRLHNRVNIIPVIAKADTMTDDEIASFKQRILADLAHHG-----------IQTF--------VA-------------PQYDQ------------EDE--------------ETIAENTEIMSK-------------IPFAVVGSDQ---------EVMGPDGKPVRGRQYPWGLIDVDNEDHCDFVKLRQMLIRTHMEELKEHTNmALYEQYRSEKLLGMGVT---------------------------------------------------------------------------------------------------------------------------------------------------------------------------------------
>UPI00193DCEDA	271	0.250	4.715E-71	179	630	800	192	502	623
-----------------------------------------------------------------------------------------------------------------------------------------------------------------------------------KTKELDGYVGFANLPNQVYRkavkKGFDFTLMVVGESGLGKSTLINSMF----LADVYSAEHP--------------------GPSHRVKKTVQV---------------ETS---------------KALLNENG-----VNLTLTVVDTPGFGDAVDNSNCWQPVIDYIES-RYEEYLNAESRVNRKVQQ---PDSRVHCCLYFVAPsgHGLKPLDVEFMHRLHDKVNIIPIIAKADTMTPDEIGHFKKQILNEIAQ-----------HKIKIYEFP---ETV-------------------------------DEE---------------------------EAKLHKTLRERV-PFAVVGSNTTVEV----------DGKQVRGRKYPWGVAEVENLEHNDFIALRDMLISTHLQDLKDVTNNvHYENYRCRTL--AGLGADGKPVRISNNQML-------------------------------------------------------------------------------------------------------------------------------------------------------------------------
>A0A6Q2WTA8	271	0.263	4.715E-71	204	610	800	15	275	670
------------------------------------------------------------------------------------------------------------------------------------------------------------------------------------------------------------NIM--GESGLGKSTLINSLFLTDLYSP--EYPGPSHRIKKTV----------------------QVE-------------------------QS-----KVLVKEGG-----VQLLLTIVDTPGFGDAVDNSNCWQPVIDYIDS-KFEDYLNSESRVNRR----QMPDNRVHCCLYFIAPsgHGLKPLDIEFMKRLHEKVNIIPLIAKADTMTPEECQQFKKQIMREITE-----------HKIKIYEFP---ET--------------------------------DDE-----------------------EEN---KIVKKIKDRL-PLAVVGSNTII----------VVNEKRVRGRQYPWGVAEVENGEHCDFTILRNMLIRTHMQDLKDVTNNvHYENYRSRKL---------------------------------------------------------------------------------------------------------------------------------------------------------------------------------------------
>A0A6P7FJB8	271	0.250	6.351E-71	182	629	800	12	327	356
--------------------------------------------------------------------------------------------------------------------------------------------------------------------------------------ETPGYVGFANLPNQVHRKSvkkgFEFTLMVVGESGLGKSTLVTSLFLT--------DLYP------ERLIP------DA---VEKMK---QTV----------------RLEPS-----------TVEIEERG-----VKLRLTVVDTPGYGDAIDNRDSFDEIIGYI-NQQFERFLKDESGLNRK----NIMDNRVHCCFYFISPfgHGLKPLDIEFMKKLHNKVNIVPVIAKADVLTKKEMQKLKKTVLDEIAQNG-----------IRIY---------------------SLPECDSDE------------------------------------DEEYKEQVRQL--KQAVPFAVCGANTELEV----------RGRKVKGRLYPWGVVEVENPEHCDFIKLRTMLI-THMQDLQEITQqVHYENYRSERLAKEGpVAKRNPGEekpaPVSDKDR--------------------------------------------------------------------------------------------------------------------------------------------------------------------------
>A0A812AZA9	271	0.244	6.351E-71	188	621	800	63	359	362
--------------------------------------------------------------------------------------------------------------------------------------------------------------------------------------------GFATLPEQVHRkavkRGFDFTLMVLGETGLGKSTLINCLFLT----ELYKD-RQIN------------NVED------------RIH-------------KTTQIE-----------KKQLEIEERG-----VRLRLTIVDTPGFNDSVNGEETHKPIIDYINSQFD-QYFQDECGLNRK----NIQDNRVHCCLYFISPfgHGLKPVDIDIMKKIHHKVNIVPLLAKADILTPSEVKQRKKKILDEIQK-----------HEIQIY---------------------EFPECDSDE----------DED------------------FKKQDQE---------LKKSV-PFAVVGCNSVVEV----------NGKRLRGRVYPWGIVEVDNPNHCDFIRLRQMLISTHMQDLKDVTaDVHYENYRADYLAD-QMKNTNKE----------------------------------------------------------------------------------------------------------------------------------------------------------------------------------
>A0A131XXD2	271	0.245	6.351E-71	182	623	800	11	318	365
--------------------------------------------------------------------------------------------------------------------------------------------------------------------------------------ETPGYVGFANLPNQVHRKSvkkgFEFTLMVVGESGLGKSTLVNSLFLT--------DLYP--ERQL---------------PDAC---------GKVKQTVALDAS-------------------TVEIEERG-----VKLRLTVVDTPGFGDAIDNTDCFKSIIQYIED-QFERFLCDESGLNRR----NITDNRVHCCFYFISPfgHGLKPLDVQFMKMLHNKVNIVPVIAKADALTKKEVMRLKRKIMQEIAEHG-----------IRLY---------------------PLPDCDSDE----------DEE----------------YK------EQVKQ------LKESVPFAVSSSVQLIEV----------KGRKVRGRLYPWGVVEVENPEHGDFIKLRTMLI-THMQDLQEVTQElHYENYRSERLAgkaPPTAKKPVVPLP--------------------------------------------------------------------------------------------------------------------------------------------------------------------------------
>UPI00142578B4	271	0.235	6.351E-71	188	625	800	10	304	367
--------------------------------------------------------------------------------------------------------------------------------------------------------------------------------------------GFATLPDQVHRKSvkkgFEFTLMVVGESGLGKSTLVNSLFLTDLY---CDRAVPNAEER-------------------------------ISKTVGIERS-------------------SIDIVE-----CGVKLRLTVVDTPGFGDSLNGEDSWKAIVKYVDDQFNQYY-RDESGLNRK----NIIDNRVHCCLYFISPygHGLRPIDVKFMKELHNKVNIVPVIAKADCLTKSEVKNLKSKVIDEIEE-----------NNISIYQFPDCESE--------------------------------DEE------------------FKQQNIE----------LKESIPFAVIGSNTTIDV----------NGKKVRGRLYPWGITEVENPAHCDFVMLRNMLIRTHMQDLKEVTgDVHYENYRSQCI------QTDKSAPMS------------------------------------------------------------------------------------------------------------------------------------------------------------------------------
>UPI000E6E5B8F	271	0.247	6.351E-71	188	632	800	9	333	370
--------------------------------------------------------------------------------------------------------------------------------------------------------------------------------------------GFATLPEQVHRksvkRGFDFTLMVVGESGLGKSTMINSLF-------LGD--------------------------MYRNRHIPEVAD-RIEKT--------TCIE-----------KKTMDIEEKG-----VRLRLTVVDTPGFGDAVNCEDSWRVCTAYIDE-QFRQYFTDESGLNRK----NIQDNRVHCCLYFVPPygHSLRQMDLELMRRLHRKVNIVIVIGKADTLTATEVKRLKANILKDLEE-----------NQIQMY---------------------QFPECDSDE----------DEE------------------FKQQDRE---LKASA-------PFAVVGSNTVFEI----------QGRKVRGRHYPWGVVDIENPNHSDFVKLRTMLISTHMQDLKDVTQDvHYENFRAQCisqisqhaLRERGkLKRDSVgtgangqDINYSDTDRLLL-----------------------------------------------------------------------------------------------------------------------------------------------------------------------
>A0A1Y1ZC48	271	0.252	6.351E-71	175	631	800	14	336	425
-------------------------------------------------------------------------------------------------------------------------------------------------------------------------------PLPNGV-KSPVkkalqgYVGFSKLPKQVHRRSvkngFYFTCMIVGESGLGKSTLVNTLFNT--------SLYP---------------PKQQS-PL-------------QEES------PKT-VE---------IQAISADIIE-----EEVKLRLTVIDTPGFGDYVNNEDSWRPIMDNIESRFD-AYLEQENRVNR----SRMVDNRVHACIYFIAPtgHALKPLDVEFMKRLHTKVNLIPVIAKSDTMTEEEIQGFKQRILADIHHHG-----------IEIFKPS--------------------P-YTNDNP--------------------------ETLAQNREVVEK-------------IPFAIVGSDYEVEVE----------GKMVRGRKYPWGVIEVDNEEHCDFIKLRQMLIRTHMEELKEHTSTLiYENYRASKLQALGIEQ-DPSV-FKDINPLA------------------------------------------------------------------------------------------------------------------------------------------------------------------------
>UPI0018F62CA4	271	0.252	6.351E-71	178	610	800	9	300	426
----------------------------------------------------------------------------------------------------------------------------------------------------------------------------------HA-RSLEGYVGFANLPNQVYRksvkRGFEFTLMVVGESGLGKSTLINSLFLSDLYSK--EYPGPS----------LRINKTV------------QV-------------------EQ-----------VKVLVKEGG-----VQLTLTIVDTPGFGDAVDNSNCWQPVINYIDS-KFEDFLNSESRVNRR----QMADTRVHCCLYFIAPsgHGMKPLDIEFMKRLHDKVNIIPLIAKADTLTPEECQHFKKQIMKEIKE-----------QKIKIYEFPGTE----DE----------------------------EDNKLVK-------------KFKD----------------RV-PLAVVGSTLVFEV----------SGRKVRGRQYPWGLAEVENGEHCDFSLLRNMLIRTHMQDLKDITNNvHYENYRSRKL---------------------------------------------------------------------------------------------------------------------------------------------------------------------------------------------
>A0A8H7CAG9	271	0.276	6.351E-71	174	618	800	33	342	435
------------------------------------------------------------------------------------------------------------------------------------------------------------------------------APTPVARKKITGHVGFSNL--PNQIRRKSVkdgfqlTVMVVGESGLGKSTLINTLFNSTIC-------VPR-------------EPLH---PAA--------------------DRPKTlAIENIQAD-----------IEENG-----VRLRLTVVDTPGFGDFVNNSTSWNPILENI-EQRFEAYLSQEHRVRR----AKLVDSRVHACVYFIQPtgHSLKQIDLEFMRRLHHRVNLIPVIAKADTMTDEEIDDFKARILSDLE-----------FNGIRIF---------------------QAPIYE-------------DED------------------------EESIAEAEDI--ARAIPFAIVGSNN---------AVRTSDGRVVRGRAYPWGVVEVENPAHCDFVKLRQMLIRTNMEELREHTNDVlFEAWRTERLLAMGFtQDP-------------------------------------------------------------------------------------------------------------------------------------------------------------------------------------
>A0A6A7BQL3	271	0.240	6.351E-71	128	616	800	0	378	479
--------------------------------------------------------------------------------------------------------------------------------MAAvANTANLAP-MTPqqeppSPastaPTAQPMTQPM-TQPSTSGSVPatNGSQAVPQTASSRDPKATTTAASDSRniirrkltgyvgfANLPNQWHRKSvrkgfnFNVMVVGESGLGKSTLVNTLFNT--------SLYPPRERQQ----P----SHD----LA-------------HKTVSI-------------------QSISADIEESG-----VRLRLTVVDTPGFGDFVNNDNSWRPIIDNI-DQRFDAYLDAENKLNRM----NIVDNRIHACVYFIQPtgHSLKALDIEVMRRLHSKVNLIPVIAKSDTMSEEEITGFKRRVLNDIE-----------YQGIHIF---------------------EGPRYELD-----------DEETV-----------------AENNDIASKV-----------PFAVVGANAV---------VMTPQGHRVRGRSYPWGVIDVDNEEHCDFVKLRQMLIRTHMEELKEHTNNVlYENYRSDKLTHMGVT---------------------------------------------------------------------------------------------------------------------------------------------------------------------------------------
>UPI0017837914	271	0.246	6.351E-71	172	632	800	196	537	575
----------------------------------------------------------------------------------------------------------------------------------------------------------------------------PLYPKP----KTPsfdkdrDYIGFATLPEQVHRksvkRGFDFTLMVVGESGLGKSTLINSLF----LGDLYKTRiIPNVEERLE---------------------------------------KTTRVE-----------KKTMDIEERG-----VRLRLTVVDTPGFGDGINCEDSWRVCTAYIDE-QFRQYFTDESGLNRR----NIQDNRVHCCLYFVPPwgHSLRQMDLDLIRRLHRKVNIVLVIAKADCLTKNEVRKLKERILQDLED-----------NKIQLY---------------------QFPECDSDE----------DDD------------------FKQQDRD----------LKASIPFAVVGSNTILEI----------AGKKVRGRQYPWGVVDVEDPEHSDFNKLRTFLISTHMQDLKDTTQDvHYENFRAQCisqisqhaLRERGkLKRDSISStngfdaAISETDRLLL-----------------------------------------------------------------------------------------------------------------------------------------------------------------------
>U5EZI2	271	0.258	6.351E-71	174	614	800	303	602	775
------------------------------------------------------------------------------------------------------------------------------------------------------------------------------RPKP---KELDGYVGFANLPNQVYRkavkKGFEFTLMVVGESGLGKSTLINSMFLS-DVYHPEQYPGPSF---------------------------------RIKKTVAV---ENT----------------KVLLKE-----NLVNLTLTVVDTPGFGDAVDNSNCWVPIIDFVES-KYEEYLTAESRVHRK----AMSDSRVHCCLYFIAPsgHGLKPLDIEFMQRLCDKVNIIPVIAKADTLTPEEITQFKKQILNEIAQ-----------HKIKIYDFPE-------------------P-LD-------------DED-------------------DAKTLKQ--------LRSRV-PFAVVGANAIIEV----------DGRKVRGRRYPWGIAEVENLEHCDFIALRNMVIRTHLQDLKDVTNNvHYENYRCRKLAGLG-----------------------------------------------------------------------------------------------------------------------------------------------------------------------------------------
>E0VQN3	271	0.239	8.554E-71	172	618	800	15	325	332
----------------------------------------------------------------------------------------------------------------------------------------------------------------------------PLFVKPTET-KRPkeldGYVGFANLPNQVYRkavkKGFEFTLMIVGESGLGKSTLINSLF----LADVYSSEYP--------------------GPSLRPK-----------KTVTV---DTT------------KTLLK----ENG-----VNLALTVVDTPGFGDAVDNTNCWQPVIEYIES-RYEEFLNAESRVNRK----SVPDNRVHCCLYMISPsgHGLKPLDVELMKRLHDKVNLIPIIAKADTMIPEECATFKKQIMTEISQ-----------HKIKIYEFP-----------------------DS-----------MDEE---------------------------ESKLHKVLKDRV-PFAVVGSNCIVEV----------DGKKIRGRKYPWGIAEVENLEHCDFIALRNMVLRTHLQDLKEVTNNvHYENYRFRALAGMAPdGKP-------------------------------------------------------------------------------------------------------------------------------------------------------------------------------------
>A0A556UYL3	271	0.233	8.554E-71	128	613	800	2	356	372
--------------------------------------------------------------------------------------------------------------------------------MMDrDPDGRTRPHTpdSPTeiPQVERTLQnpePDLLHRChfiSTYS---------PQSPRPKSPWSRPdpYESPEDQDReyvgfatLPNQIfRKsvrkgFSFTLMVAGESGLGKSTLVNSLFLTDVYK---DRTLLNAEERI-------------SKTVE-------------------------------------ITKHTIGFEEKG-----VKLKLTIVDTPGFGDAVNNTESWKPVVDFI-NCQFEQYFRDESGLDRK----NIQDNRVHCCLYFISPYGHGPVDVEFMRALHKKVNLLPVLGKADCLTPLELSQKKKKIREEIERFG-----------INIY---------------------QFPGCDSDE----------DDQEL----------------------------------KDSVPFAVVASNILVQI----------KGRRVRGRAYPWGVVEVENPAHSDFLKLRNMLVRTHMQDLKDVMQEtHYENYRSECIRNM------------------------------------------------------------------------------------------------------------------------------------------------------------------------------------------
>A0A0B7ATZ0	271	0.242	8.554E-71	188	637	800	78	388	440
--------------------------------------------------------------------------------------------------------------------------------------------------------------------------------------------GFANLPNQVHRKSvkkgFEFTLMVVGESGLGKSTLVNSLFLT--------DLYP------ERHIP-------------SAAEKIQ-------QTVKIDAS-------------------TVEIEERG-----VKLRLTVVDTPGFGDSLNSIDCFKSIIQYIDD-QFERYLNDENGLNRR----HIVDNRVHCCFYFINPsgHGLKPLDIAFMRAVHHKVNIVPVLAKADTLTQLEVTTLKRKIMDQVDDHG-----------IRIY---------------------PLPDCDSDE----------DEDYKEQCKQL-----------------------RNAV-----PFAVVGANTIIEV----------KSKKVRGRMYPWGVVEVENPEHCDFIKLRTMLI-THMQDLQEVTQEtHYENFRAEKLATGGSYKSKSGKPAADT--YGRMENGG------------------------------------------------------------------------------------------------------------------------------------------------------------------
>A0A4Y7QMB8	271	0.261	8.554E-71	188	618	800	47	342	441
--------------------------------------------------------------------------------------------------------------------------------------------------------------------------------------------GFANLPNQVHRksvRKgFQFTAMVVGESGLGKSTLINTLFNTKLYPGK-EVPAPSAER-----------P----KTVA-------------------------------------IESISADIEENG-----VRLRLTVVDTPGFGDFVNNDDSWKPIVENIEARFD-AYLEQENRVNR----LKIVDNRVHACLYFIQPtgHSLKPIDIEFMRRLHTKVNLIPVIAKADTMTEEEIRDFKARILSDIA-----------YHNIHIY---------------------EAPTYE-------------NED--------------------EEALAEAEEIASK------IPFAIVGSDNV---------VDTPDGRQVRGRAYPWGVIEVDNEDHCDFVKLRQMLIRTYMEELREHTNSVlYENWRSGKLLGMGIaQDP-------------------------------------------------------------------------------------------------------------------------------------------------------------------------------------
>A0A507EMD8	271	0.248	8.554E-71	184	623	800	219	521	599
----------------------------------------------------------------------------------------------------------------------------------------------------------------------------------------PVG--FSNLPNQVHRKSikkgFQFTVMVVGESGLGKSTLVNTLFNT--------SLYPAKDSKVE---------LTNEIP-------------STVEIQAIA----------------------ADIEENG-----VKLKLTVVDTPGFGDFINNEESWAPILENIEARFD-AFLDQENRVNRK----RIVDTRVHACLYFIAPtgHALKPLDIEFMKRLAGRVNLIPVVAKSDTLTEEELKLFKSRILDDIS-----------ANKINIY---------------------QPPTYENDDPE--------------------------------------TIQENKEIVSRI-PFAVVGAD-----RDIDMG----NGRKIRGRKYPWGIIEVDNEEHCDFVKLRQMLIRTHMEELKEFTNEVlYESYRTAKLAETGGDIAVHSNP--------------------------------------------------------------------------------------------------------------------------------------------------------------------------------
>UPI001401E10E	270	0.245	1.152E-70	203	614	800	27	298	365
-----------------------------------------------------------------------------------------------------------------------------------------------------------------------------------------------------------FTLMVAGESGLGKSTLIDSLFVTDLY----------KER---------------CIPDA------------VERIVK----------------TMTITKHAVDIEERG-----VRVKLTIVDTPGFGDAVDNSDCWQPIVAYIDE-QFERYFQDECGLNRK----NIQDHRVHCLLYFLSPlgHGVRPLDLEFLRAVHEKVNVIPVIAKADMLTPPEVERAKQKIREEIKEQG-----------IQVY---------------------QFPECDSDE----------EEE------------------FKQQYQE----------LTDCTPFAVVGSSTLIES----------QGRRVRGRLYPWGVVEVENPRHCDFSKLRTVLIQSHLPDLKEVTQDvHYENFRARCLRTLG-----------------------------------------------------------------------------------------------------------------------------------------------------------------------------------------
>UPI0006B078EB	270	0.243	1.152E-70	183	616	800	0	299	372
---------------------------------------------------------------------------------------------------------------------------------------------------------------------------------------MPSVGeiGFATLPEQIHRKSvkkgFDFTMMVVGESGLGKSTLINSLF----LADLYKD----------RKIP----------------------NVEEKLDRTVTIEKKT-----------------MEIEEKG-----VKLKLTIVDTPGFGEAVNCENNWKVIESYLTEQFN-QFFKDESGLNRK----NIVDNRVHCCLYFIPPwgHGLRPLDIEFMKHLHQKVNVVPVIAKADTLNANEIRRLKDKVLRELKENEV--------H---VY---------------------QLPDCDSDE----------DEE------------------FKQQDHE----------LKQSIPFAVIGSTQVVEV----------NGRRVRGRIYPWGIVEVENPIHSDFLKLRTFLVSTHMQDLKDVTRDvHYENYRAQYLTKISQQ---------------------------------------------------------------------------------------------------------------------------------------------------------------------------------------
>UPI000521768E	270	0.268	1.152E-70	201	610	800	36	301	424
---------------------------------------------------------------------------------------------------------------------------------------------------------------------------------------------------------FEFTLMVVGESGLGKSTLINSLFLSDLYS--NEYPGPSLRIKKTVK-------------VE-------------------------------------TTK--VLIKENG-----VTLRLTIDDTPGFGDAVDNSNCWQAVINHIEK-KFEDYLNAESMVTR----SKLADNRVHCCLYFIAPtgHGLKPLDVEFMKNLHDKVNIIPLIAKADTMTPEECLRFKKQIMKEIHE-----------HKIQLYEFPECE----DE----------------------------EENRL-----------------------------NRKLKSRV-PFAVVGSNTVLEI----------GGRRVRGRQYPWGVAEVENIDHCDFTVLRNMLVRTHMQDLKDVTNNvHYENYRSKKL---------------------------------------------------------------------------------------------------------------------------------------------------------------------------------------------
>A0A8J1UTP5	270	0.244	1.552E-70	188	617	800	44	336	400
--------------------------------------------------------------------------------------------------------------------------------------------------------------------------------------------GFATLPDQVHRkavrRGFDFTLMVVGESGLGKSTLVSSLFLTDLYKDK--------------KTP------D----------------------VEDKISKTVEIE-----------KKYMEIEEKG-----VKLRLTIVDTPGFNDAVNANECWKPVAGYI-DQQFEQYFKDESGLNRR----NIKDHRVHCCLYFISPygHGLRQVDIEFMKQLHHKVNIVPIIAKADTLTTKEIHNLKLKILEEVEK-----------HKIEIY---------------------EFPECDSDE----------DEE----------------FKQQDTDLKSA------------IPFAVIGSNTVLEV----------NGKKVRGRMYPWGIVEVDNPIHCDFGKLRQMLISTHMQDLKDVTRDiHYENFRAINLAD-KMKK--------------------------------------------------------------------------------------------------------------------------------------------------------------------------------------
>A0A0L0RZK0	270	0.256	1.552E-70	182	631	800	11	334	413
--------------------------------------------------------------------------------------------------------------------------------------------------------------------------------------KLNAFVGFSNLPNQHHRRSvkkgFHFTIMVVGESGLGKSTLINTLFNT--------TLYP------EKKVP---ITTD----------------------------LNKSL-----DIQE----ISAEIEESG-----VKLRLNVIDTPGFGDFINNEDSWKPILRSVEARYD-AYLEQEQSQHR----AKITDNRIHACLYFIAPtgHSLRQLDIEFMRRLAPRVNLIPVIAKSDTLTDEEVAAFKQRILDDI-----------IFNKIEIY---------------------RPPVYEDD-----------DEDTVAETNEITSK----------------------------IPFAVVGSNKDVTTSD---------GRTVRGRAYPWGIIEVDNEDHNDFVKLRQMLIRTHMEELKRFTSEVlYETYRTQRLEASGrtqeaiPKEINPaasleEQRIVHEQKLA------------------------------------------------------------------------------------------------------------------------------------------------------------------------
>A0A5C5G4A8	270	0.249	1.552E-70	172	619	800	7	320	421
----------------------------------------------------------------------------------------------------------------------------------------------------------------------------PPDASLHSIvrKKLGGFVGFANLPNQYHRRSvrkgFHFTAMVVGESGLGKSTLVNTLFNTSLYAKK-DVPLP---------------EHD----------RPQTV-----------------------AIES----ITADIEENG-----VRLRLTVVDTPGYGDFINNDQGWKPILDNIEARFD-AFLEQENRVNRQ----KTIDNRIHACLYFVEPtgHSLKPVDIEFMRRLHQRVNLIPVIAKADTLTDDEVAQFKARILSDLAH-----------HRIDIY---------------------QAPQYDL------------EDE--------------ETIAENEEIVRK-------------IPFAVVGSDTVVATSD---------GRQARGRAYPWGTVEVDNEDHCDFVKLRQMLVRTHMEELKEHTaDVLYEKYRQEKLLAMGVAQDH------------------------------------------------------------------------------------------------------------------------------------------------------------------------------------
>A0A086TII5	270	0.260	1.552E-70	182	634	800	24	338	423
--------------------------------------------------------------------------------------------------------------------------------------------------------------------------------------KLQGYVGFANLPNQVhrKSVKKGFNftIMVVGESGLGKSTLVNTLFN-----------APLY-------------PSKDHVPLS---------D-ESPKTVGI---------------QVLNT----DIEENG-----VRLKLNVVDTPGFGDFINNEDSWKPILETIESRFD-AYLEQENRVNR----SKITDTRVNACLYFIAPtgHSLKALDIEFMKRLHKKVNLIPVIAKSDTMTNEEIVAFKERILLDIAH-----------HDIKIY-----------------HAQH----YDCDDA--------------------------ETIAETKDVMSK-------------IPFAIVGSDKIIETAD---------GRQVRGRRYPWGTIEVDNEEHCDFIKLRQMLIRTHMEELREFTNDlHYENYRTEKLLAMGYQQ---DQTVFREvDPLAKLE---------------------------------------------------------------------------------------------------------------------------------------------------------------------
>UPI001605548D	270	0.248	1.552E-70	176	618	800	106	412	643
--------------------------------------------------------------------------------------------------------------------------------------------------------------------------------RPEkdkRKKELDGYVGFANLPNQVYRkavkRGFDFTLMVVGESGLGKSTLTNSMFLADIYSP--EYPGPSLRLKKTV----------------------QVD---------------TS---------------KVTMKENG-----VNLSLTIVDTPGYGDSIDNSQCWQPILDYIEN-RYEDFLNAESRVNRK----TLLDSRVHCCLYFIAPsgHGLKALDIEFMKKLHDKVNIIPILSKADTMTPEECSHFKKQVMNQIKQ-----------HQIKIY---------------------EFPDCD-------------DEE---------------------------ENKINKQMRDRV-PFAVVGSNTVVEV----------DGKKARGRKYPWGTVLVENLEHCDFVALRNMVVRTHLQDLKDVTNNvHYENFRCRKLAGLGPdGKP-------------------------------------------------------------------------------------------------------------------------------------------------------------------------------------
>A0A7M5WTA1	270	0.247	1.552E-70	119	610	800	185	539	663
-----------------------------------------------------------------------------------------------------------------------SSSPTLGPTGSKSDNSIGSPSpTTPrAPreilpqSPSDDGNSSIYDDGSE-GSSVVDG--GPATPTPKKGLENYVGFA----NLPNQVfRKsvkkgFQFTLMVVGESGLGKSTLINSLFLTDIYtSTVYEDAAAKFGKTMT---------------------------------------------------------VNASTFELK--EGGVRLQLTVVDTPGFGDNIDNTDCWNSVIQNI-EAKFEDYLNAESRVNR----TTVQDTRVHCCLYFIAPtgHGLKPLDVEFMKKLHNKVNIVPVIAKADTLTGDECNRFKQQILKEIED-----------HQINIYRFP--------------------PLSD-DESENDLAA-----------------------------LRR-------------IPFAVVGSNTVLEV----------GGKKIRGRKYPWGIVEVENIEHCDFIALRNLLIRTHMQDLIDVTNDvHYENFRSERL---------------------------------------------------------------------------------------------------------------------------------------------------------------------------------------------
>A0A3B1KC49	269	0.264	2.090E-70	188	622	800	11	309	319
--------------------------------------------------------------------------------------------------------------------------------------------------------------------------------------------GFARLVKQVQRnavRQgFEFTLMVVGESGLGKSTLINSLF----LQDLYKD-RP-------LSGPR--------------ERMYQTV---------------------------AITKKTVDIVEKG-----VKLRLNLVDTPGFGDSMNSTNSWKPVLDYV-EQQFKHYHIGEASPNRK----NLQDHRVHCCLYFISsfGHGLKPIDVQFMKALHRKVNIVPVLAKADCLTPSEIQRMKVRILKELDE-----------NDIKIFQFPECD-----------------P----------------NEDEL----------------YRQQDLE----------IKKSIPFAVVGSNTTVEH----------NGKRIRARLYPWGVVEVENPAHCDFVHLRNMLVHTHMQDLKDTTDYLlYENYRMQLIQARKQDRNRKSQ---------------------------------------------------------------------------------------------------------------------------------------------------------------------------------
>UPI001C918E9D	269	0.255	2.090E-70	182	616	800	10	308	363
--------------------------------------------------------------------------------------------------------------------------------------------------------------------------------------EAPGYVGFANLPNQVHRKSvkkgFGFTMMVVGESGLGKSTLVNSLFLT--------DLYP--ERQ---------------VPAAS--------DV-IKRTVKIEAS-------------------TVEIEERG-----VKLRLTVVDTPGFGDAIDNTNCFEPIVQYIDD-QFEKYFKDESGLNRR----NIVDNRIHCCFYFINPagHGLKPLDVQFMKMLHNKVNLVPVVAKADTLTKAEMDRLKARLRTEIGEHG-----------IRVY---------------------QLPDCDTDE----------DEE----------------YK------EQVKQ------LKAAMPFAVCGS---------SQQIEV-AGKKIRGRQYPWGVIDVENPNHCDFIKLRTMLM-THMQDLDDMTHDsHYENYRSERLaRQAAPK---------------------------------------------------------------------------------------------------------------------------------------------------------------------------------------
>E4XAF4	269	0.248	2.090E-70	206	628	800	0	279	370
--------------------------------------------------------------------------------------------------------------------------------------------------------------------------------------------------------------MVVGESGLGKSTLTNSLFLTDVYSD--EYPGPSQRVKKTLEVQ------------------------------------KTAL----------------SITENG-----IKLNLTVVDTPGFGDNVNNDKCWDPIQSYI-DQQYDNYLNQESRVNR-P--VHIHDTRVHVCLYFIAPsgHGLKPLDIEFMRRLHEKVNIVPLIAKADTMTPDECHDFKKEILREIQ-----------MHNINIYEFPD----VSDE----------------------------EENRL-----------------------------QKKLKQRV-PFAVIGSNVVLQIND----------RRIRARQYPWGIAEVENEEHCDFKILRDMLIRTHMQDLIDVTSsVHYENFRAKKLAGVMPKNPSAKSPIEQMN---------------------------------------------------------------------------------------------------------------------------------------------------------------------------
>A0A1B0DJT3	269	0.246	2.090E-70	188	610	800	16	302	375
--------------------------------------------------------------------------------------------------------------------------------------------------------------------------------------------GFATLPEQVHRksvkRGFEFTMMVVGESGLGKSTLINSLF----LGDL-------YKNR---VIP----------NVE-----------ERIE-------KTTRIE-----------KKTMDIEEKG-----VRLRLTVVDTPGFGDAVNCDDSWRVCSAYIEE-QFRQYFTDESGLNRR----NIQDNRVHCCLYFIPPygHSLRQMDLEMLRRLHRKVNIVLVIGKADTLTQAEVKKLKERILADLEE-----------NNLQLY---------------------QFPDCDSDE----------DEE------------------FKQQDRE----------LKACLPFAVVGSNTILEV----------AGRKIRGRQYPWGVVDVENPLHSDFIKLRTMLISTHMQDLKDTTQDvHYENFRAQCI---------------------------------------------------------------------------------------------------------------------------------------------------------------------------------------------
>UPI000C9EC263	269	0.258	2.090E-70	272	630	800	60	342	380
--------------------------------------------------------------------------------------------------------------------------------------------------------------------------------------------------------------------------------------------------------------------------------GQW-PARLFMAPWTDSTPSLYLWAERINQtveilKHTVDIEEKG-----VKLKLTIVDTPGFGDAVNNSECWKPITDYV-DQQFEQYFRDESGLNRK----NIQDNRVHCCLYFISPfgHGLRPVDVSFMKALHEKVNIVPLIAKADCLVPGEIRKLKERIREEIDKFGI--------H---VY---------------------QFPECDSDE----------DED------------------FKQQDRE---LKPSPAPSQESAPFAVIGSNTVVEA----------KGQRVRGRLYPWGIVEVENQAHCDFVKLRNMLIRTHMHDLKDVTCDvHYENYRAHCIQQMTSKLTQDSRMESPIPIL-------------------------------------------------------------------------------------------------------------------------------------------------------------------------
>A0A2G4SHR7	269	0.258	2.090E-70	188	622	800	15	319	400
--------------------------------------------------------------------------------------------------------------------------------------------------------------------------------------------GFANLPNQVHRksvkTGFEFTCMVVGESGLGKSTLINTLFNTQII-------PP-----REIHIP-------------------QEL-------------PKT------IDIRSLTSH----IEENG-----VRLKLTVVDTPGFGDFINNEQSWKPILGDIEARYN-TYLEQETRVHR----HRLEDNRIHACIYFIAPtgHSLKPIDIELMRRLHKRVNLIPVIGKADTMSNEEIISFKQRIMADIEH-----------HEIQIYQ-----------AS----------TYE-------------HDD-------------IETVSENREIMSKV-------------PFAIVGSNHEYTTQ---------SGHRFRGRLYPWGIIEVDNEDHCDFVKLRQMLIRSHMEELREYTNDVlYENYRTERLSAMGFqqdasvfQEVNPQQ---------------------------------------------------------------------------------------------------------------------------------------------------------------------------------
>I1CCW7	269	0.238	2.090E-70	178	634	800	33	363	428
----------------------------------------------------------------------------------------------------------------------------------------------------------------------------------HPKLHGYVG--FSNLPNQVHRKSvksgFQFTCMVAGESGLGKSTLINTLFNT------------------------------------------RLHPG-----------KNYTLE-LEKEPKTVQIRsISANIEENG-----VKLKLTVVDTPGFGDFINNNQSWKPILDEIEGRFD-MHLEQEARVHR----SRIMDNRIHACIYFIAPtgHSLKPLDIEFMRRLHTRVNLIPVIAKSDTMTDEEIMDFKHRILNDIE-----------YHQIQIY---------------------QAPIYEYD--------------------------DVETVAENREIMSK-------------IPFAVVGS---------IKEFSLKGGHRVRGRMYPWGVIEVDNEDHCDFVKLRQMLIRTHMEELKEQTNDViYENYRTEKLSAMGiqqdasvFKEVDPvermeQKRISHEQKLSKLE---------------------------------------------------------------------------------------------------------------------------------------------------------------------
>A0A8C4GBL0	269	0.243	2.090E-70	188	610	800	21	305	431
--------------------------------------------------------------------------------------------------------------------------------------------------------------------------------------------GFANLPNQVYRksvkRGFEFTLMVVGESGLGKSTLINSLFLTDLYSK--DYPGPSQRIKKTV----------------------QVE-------------------------QS-----KVLVKEGG-----VQLTLTIVDTPGFGDACrrRNDLPWQPVINYIDSKC-EDFLNAESRVNRRL----MPDSRVHCCLYFISPsgHGLKPLDIEFMKRLHDKVNVIPLIAKADTLTPEECQLFKKQIMKEIQE-----------HSIKIYEFPDTED---------------------------------DED-----NKLIRKVK-----------ER-------------MPLAVVGSNIIVEV----------NGRKVRGRQYPWGVAEVENGEHCDFTVLRNMLIRTHMQDLKDVTNNvHYENYRSRKL---------------------------------------------------------------------------------------------------------------------------------------------------------------------------------------------
>A0A5M3N6F8	269	0.268	2.090E-70	188	615	800	49	340	451
--------------------------------------------------------------------------------------------------------------------------------------------------------------------------------------------GFANLPNQVHRksvRKgFQFTVMVVGESGLGKSTLVNTLFNT--------PLYPAKE-----VLP----------PSAERAS-----------TVAI-----ES--------------IGADIEENG-----VRLHLNVVDTPGFGDFVNNDDSWRPIVENIESRFD-SYLEQENRVNRQ----KIMDNRVHACLYFIQPtgHSLKQLDIEFMRRLHTKVNLIPVIAKADTLTDEEIADFKARILADIAH-----------NKIHIF---------------------QAPTYE-------------NED--------------------EEAIAEAEEIASK------IPFAVVGSDQVVRTAD---------GRDVRGRSYPWGVIEVDNEEHCDFVKLRQMLIRTYMEELREHTNNVlYENWRTQKLLSMGV----------------------------------------------------------------------------------------------------------------------------------------------------------------------------------------
>A0A4S2LY05	269	0.248	2.090E-70	172	617	800	179	495	578
----------------------------------------------------------------------------------------------------------------------------------------------------------------------------PSTPSYNRSCGIPLTSEeDSRLGfghLPDQMHrkavKKGFNftLMVVGESGLGKSTLINSMF--------MQDLYKDRE-------------------VAGASERIR---------------STTQIEKRQ-----------IELDERG-----VKLRLTVVDTPGFNDAVDCTDCWKPIETYIDD-TFEQYFKDECGLNRK----NIHDHRVHCCLYFISPygHGLRQVDVEFMRRLQHKVNIVPIIAKADTLTATELRAFKERIMSDFDR-----------YKINIY---------------------RLPECDSDE----------EEE----IKRLDKEIK------------------------SVLPFAVIGSNCVIELE---------GGKRARGRQYPWGVAEVENPRHCDFTKLRIFLLKTHMQDLKDMTlDVHYENYRAKYITERMSKR--------------------------------------------------------------------------------------------------------------------------------------------------------------------------------------
>A0A7R9A3Q4	269	0.248	2.090E-70	182	630	800	811	1125	1157
--------------------------------------------------------------------------------------------------------------------------------------------------------------------------------------DLPGYLGFANLPNQVHRkfvkKGFEFTLMIAGEAGLGKTTLVNSLFLT--------DLYP--ERV-----------------VPSAAEKIQ-------ATVRIEAS-------------------TVEIEERG-----VKLRLTVVDTPGFGDGINSTDCFKSIIQYIDE-QFERYLRDESGLNRR----NIIDNRVHCCFYFISPfgHGLKPLDIEFMRQLHGKVNIVPVIAKADTLTKKEVLDLKRRVLAEIEENG-----------IRIY---------------------SMPDTDSDE----------DDDYREQINQLK----------------------------ASIPFAVCGSTQLIEV----------KGQKVRGRLYPWGIVEVENPDHCDFIKLRAMLV-MNMQDLQEVTQElHYENYRSERLAkgtPRKIGGVNVDENLGDKDRL-------------------------------------------------------------------------------------------------------------------------------------------------------------------------
>A0A1J1J625	269	0.254	2.814E-70	195	614	800	15	300	361
---------------------------------------------------------------------------------------------------------------------------------------------------------------------------------------------------PDQIhrksvkRGFEFTLMVVGESGLGKSTLINSLFLADLY--KNRQLTPVEERSEKT----------------------------------------TRIE-----------KKTLDIEEKG-----VRLRLNVIDTPGFGDGVNADDSWRVVTDYIDE-QFRQYFMDESGLNRK----NIQDNRVHCCLYAVPPwgHSLRQMDLEMMRRLHKKVNIVIVITKADTLTQSEVKRLKANILRDVEANG-----------IQLY---------------------KFPECDSDE----------DDD------------------FKRQDAE----------MKQSIPFAVVGSNAIFEV----------GGKKFRGRQYPWGVVDVENPMHSDFIKLRTMLISTHMQDLNDTTQDvHYENFRAQCIAQMA-----------------------------------------------------------------------------------------------------------------------------------------------------------------------------------------
>A0A6P7G8U4	269	0.255	2.814E-70	188	632	800	9	327	365
--------------------------------------------------------------------------------------------------------------------------------------------------------------------------------------------GFATLPDQVHRKSvkkgFEFTLMVVGESGLGKSTLLNSLF--------LEDLY------RNRKIP------D----------------------VSERISKTTSIE-----------KKTMEIEERG-----VKLRLTVVDTPGFGDAINCEESWKTCVNYIDE-QFRQYFTDESGLNRR----NMQDNRVHCCLYFVPPwgHSLRQMDLEVMKRLHRKVNIVVVIAKADTLTSSEVAKLKANILNDIRD-----------NDIQMY---------------------EFPECDSDE----------DEE------------------FKQQDKE----------LKASVPFAVVGSNTTLEI----------AGKKIRGRQYPWGVVDVENPKHSDFIKLRTMLISTHMQDLKDVTEDvHYENFRAacisqisQHARERGkLKRDStPyDSDISETDRLLI-----------------------------------------------------------------------------------------------------------------------------------------------------------------------
>B3S5G8	269	0.266	2.814E-70	184	611	800	15	306	377
----------------------------------------------------------------------------------------------------------------------------------------------------------------------------------------PDYIGFANLPNQVHRkavkKGFEFTVVVVGESGLGKSTLIDSLFQTNLYA-------------------------DRNIPNAKA---------RIKKTVEI-------------RKQ------TVDIEEKG-----VRLRLSVVDTPGFGDALNNDKCWDNIVKFIDE-QYEKYLSDESGLNRR----NITDQRVHCCLYFISPTgnGLKPLDIEFMKRLDTRVNIVPVIAKSDTLTAHEIKTLKRKILDDIRT-----------HSIDVYTFP---ET------------------DSDE----------DEE------------------FKRE---------NNQLKSSV-PFAVVGSNKF---YD-------IRGKKVRGRQYPWGIVEVENLEHCDFAKLRSMLIRTHMQDLKEVTHEVlYEQYRANRLR--------------------------------------------------------------------------------------------------------------------------------------------------------------------------------------------
>T1EEA5	269	0.252	2.814E-70	176	629	800	5	316	380
--------------------------------------------------------------------------------------------------------------------------------------------------------------------------------RPFVNPDLPGYLGFANLPNQVHRkfvkKGFEFTLMVVGESGLGKSTLVNSLFLTDLYPDKIHPSA-AEKIKKTVSIEAST----------------------------------------------------VEIVERG-----VKLKLTVVDTPGFGDGINSSDCFKSIIQYV-DQQFDKFLKDESGLNRR----NIMDSRVHCCFYFINPvgHGLRPLDITFMKQLDKKINIVPVIAKADTLTKQELLKLKKIIMSEIEK-----------HKIQIY---------------------PIPECDDDE----------DEDYKLQCQQLK----------------------------EAVPFAVVGSNAIIEI----------RGKKVRGRLYPWGVVEVENPEHSDFIKLRTMLV-AHMQDLQEVTQEvHYENYRLSRL-----DQPDSGTPDNVQSP--------------------------------------------------------------------------------------------------------------------------------------------------------------------------
>A0A7R9G7N4	269	0.247	2.814E-70	182	610	800	10	301	390
--------------------------------------------------------------------------------------------------------------------------------------------------------------------------------------DVPGYLGFANLPNQVHRkfvkKGFEFTLMIVGESGLGKTTLVNSLFLT--------DLYP------ERVIP---NAAD-----------------KTKATVKIEAS-------------------TVEIEERG-----VKLRLTVVDTPGFGDSINSTDCFQTIIQYIDD-QYERYLQDESGLNRR----NIVDNRVHCCFYFISPfgHGLKPLDIDFMKQLHAKVNIVPVIAKADTLTRKEVLALKTRVVEQIQEHG-----------IRVYTI---------------------PDCDSDE------------------------------------DEEYKEQIR--ILKASVPFAVCGSNQ---------QFDVK-GKKVRGRMYPWGVVEVENPDHCDFIKLRAMLV-MHMQDLQEVTQDlHYENYRSERL---------------------------------------------------------------------------------------------------------------------------------------------------------------------------------------------
>A0A1B6EPV8	269	0.259	3.790E-70	201	617	800	9	282	307
---------------------------------------------------------------------------------------------------------------------------------------------------------------------------------------------------------FEFTLMVVGESGLGKSTLVNSLFLT--------DLYP--ERK---------------VPDA-TQKSTQTVELE------------AS---------------TVEIEERG-----VKLRLTVVDTPGFGDAIDNRNSFGAILSYIDE-QFERFLKDESGLNRR----HIVDNRIHCCFYFISPfgHGLKPLDVEFMKQLHNKVNIVPVVAKADVLTKKEMRELKRRILDEIQ---I--------HQIRIY---------------------PLPECDSDE----------DDD----------------Y----------KEQVRQL--KNAIPFAVCGSNTVLEV----------NKKRVRGRVYPWGVVDVENGDHCDFIKLRTMLI-THMQDLQEVTQDvHYENYRSERL--AKQKR--------------------------------------------------------------------------------------------------------------------------------------------------------------------------------------
>A0A182P6U4	269	0.242	3.790E-70	181	632	800	3	334	366
-------------------------------------------------------------------------------------------------------------------------------------------------------------------------------------YSAPSFPerdyiGFATLAEQVHRksvkRGFEFTLMVCGETGLGKSTLINTLFLT--------------ELYAQRTVP----PVEQ----------------RIEKT--------TRIE-----------KKTLDIEEKG-----VKLRLTIVDTPGFGDAVNCEDSWRVCTQYIDE-QFRQYFTDESGLNRR----NIQDNRVHCLLYFVPPygHSLRQLDIDLLRRMHKKVNIILVIGKADTLTPKEVKALKARILEDIDTHG-----------IQIYRF---------------------PDCDTDE----------DEE------------------FKQQDRD----------LKASLPFAVVGSNQVMEV----------AGRKIRCRQYPWGVVDVENPEHSDVVKLRTMLISTHMQDLKDTTRDvHYENYRAQCisqisqhaLRErNKLKRESTSSNHefSDTDRLLL-----------------------------------------------------------------------------------------------------------------------------------------------------------------------
>UPI000819C8C8	269	0.269	3.790E-70	203	631	800	25	319	389
-----------------------------------------------------------------------------------------------------------------------------------------------------------------------------------------------------------FTLMVAGESGLGKSTLINSLFLT----NLYEDRQM---------------------PDASA----RLT-------------------------QTLTIeRRGVEIEEGG-----IKVKLTLVDTPGFGDSVDCSDCWLPVVHFIEE-QFEQYLRDESGLNRK----NIQDSRVHCCLYFISPfgRGLRPLDVAFLRAVHEKVNIIPVIGKADALNPKETQVLKQKIRDQLKE-----------EEINIY---------------------QFPECDSDE----------DEE------------------FKKQDEE----------MKGSIPFAVVGSCEV--VRDGGT-------RLVRGRRYSWGTVEVENPHHCDFLNLRRMLVQTHLQDLKEVTHDLlYEGYRARCLqslaRPGARDRASRSQHSrSSSRPLA------------------------------------------------------------------------------------------------------------------------------------------------------------------------
>A0A3Q1FA56	269	0.243	3.790E-70	136	613	800	64	404	473
----------------------------------------------------------------------------------------------------------------------------------------LDREFHPLQLR-RQLASQvsLDSPLSPASRPRSPwGRFDPYD-SPED--QDKEYVGFATLPNQVHRktvkKGFTFTLMVAGESGLGKSTLINSLFLTDIYKD-------RKVLNAEERIN-------------------QTID---------------------------IVKHTISIEEKG-----IKLRLSIIDTPGFGDAVNNTECFKDLEDYI-DQQFEQYFRDESGLNRR----NIQDNRVHCCLYFISPfgHGLRPLDVECMKALHEKVNIIPLLAKADSLTHAEIRRKKMKIREEMK----------LFG-INIY---------------------QFPECDSDE----------EED----------------FKTEEQILK------------DSIPFAVIGGN---------VQMESK-GRKYRARVYPWGVVEVENPAHSDFLLLRNMLVRTHMQDLKDVTREiHYENYRAQCIQNM------------------------------------------------------------------------------------------------------------------------------------------------------------------------------------------
>A0A1V9XZA0	269	0.250	3.790E-70	182	631	800	79	403	498
--------------------------------------------------------------------------------------------------------------------------------------------------------------------------------------DGPVG--FSTL--PEQVynktvkRGFEFTLMVCGESGLGKSTLVNSLF----CADIYSADYP--------------GPSQRA--VQKTV---QVE----------------------------TTKVVLQ-------EGQVTLTLTIVDTPGFGGSLDNTNCWVPIMEFIED-KYAEYLQEETKIQRS---AHIVDNRVHCCLYFIAPsgHGLKPLDIEVMKKLHDKVNIVPVIAKADTFTPEECQLFKRRIQNELTQHG-----------IKVYDFPSLNE-----ISENG----------SLDAGGSEG-------------------GI--------DLKSGG--ASKSIKDRL-PFAIVGSNTLIEV----------GGQKVRARKYPWGLVQVDSIEHCDFIPLRNVLIRSHMQDLKEVTHNcHYEHFRVRKLT-GGACAP-PEGGASNKNPLA------------------------------------------------------------------------------------------------------------------------------------------------------------------------
>UPI0006B0934F	269	0.260	3.790E-70	188	631	800	88	385	500
--------------------------------------------------------------------------------------------------------------------------------------------------------------------------------------------GFANLPNQVYRkavkRGFDFTILVVGESGLGKSTLINSLFFTDIYS--NEYPGPSQRIKKTV----------------------QV---------------ETS---------------KVILRENG-----VNLTLTIVDTPGFGDAVDNSVCWQPVLNYVES-KYEDYLHAESRVHR----TTIVDTRVHCCLYFISPgHGLKPLDLEFMKKLHDKVNLIPLVAKADTMTPEECNQFKKTVLNEITQ-----------SKIRIY---------------------EFPDCD-------------DEE------ENKHQKRIK---------ER-------------IPFAVVGSNVIVEA----------NGKRVRGRKYPWGVVEVENMEHCDFVALRNIMIRTHLQDLKDVTNNiHYENYRCLKL-----GAVGKSGTTANKNPLA------------------------------------------------------------------------------------------------------------------------------------------------------------------------
>A0A087T6E6	268	0.247	5.103E-70	182	610	800	11	302	312
--------------------------------------------------------------------------------------------------------------------------------------------------------------------------------------ETPGYVGFANLPHQVHRKSvkkgFEFTLMVVGESGLGKSTLINSLFLT--------DLYP--ER---------------HVPDA---------AEKIKQTVK--------LE--------AST---VEIEERG-----VKLRLTVVDTPGFGDAIDNSDSFKLIIQYIDD-QFERFLRDESGLNRR----NINDSRVHCCFYFISPygHGLKPLDIEFMRQLHGKVNIVPVIAKADALTKKEVMQLKKRIMHEIDEHG-----------IRIY---------------------PLPDCDSDE----------DED----------------YK------EQVKQ------LKEAVPFAVSAAIPTIEV----------KGRKVRGRLYPWGVVEIENPDHCDFIKLRTMLV-THMQDLQEVTQDvHYENYRSERL---------------------------------------------------------------------------------------------------------------------------------------------------------------------------------------------
>UPI0011837231	268	0.255	5.103E-70	188	610	800	41	327	396
--------------------------------------------------------------------------------------------------------------------------------------------------------------------------------------------GFATLPEQVHRksvkRGFDFTLMVVGESGLGKSTLINSLF----LGDL-------YKNRKIS----------------------DVQD-RVEKT--------TTIE-----------KKTMEIEERG-----VKLRLTIVDTPGFGDAINCEDSWRVCSAYIDE-QFRQYFTDESGLNRR----HMQDNRVHCCLYFVPPwaHSLRQVDLEMMKRLHRKVNIVVVIAKADSLTAAEVKRLKMRILNDLDE-----------HQIQVY---------------------QFPECDSDE----------DDD------------------FKQQDRE---------LKEAA-PFAVVASDTVLEV----------GGKRVRGRQYPWGIVDVENPRHSDFTKLRTMLISTHMQDLKDVTQDvHYENFRAQCI---------------------------------------------------------------------------------------------------------------------------------------------------------------------------------------------
>UPI000BBDA8C8	268	0.266	5.103E-70	188	608	800	110	394	403
--------------------------------------------------------------------------------------------------------------------------------------------------------------------------------------------GFARLVKQVQRnavRQgFEFTLMVVGESGLGKSTLINSLF----LQDLYKD-RP-------LSGPR--------------ERMYQTV---------------------------AITKKTVDIVEKG-----VKLRLNLVDTPGFGDSMNSTNSWKPVLDYV-EQQFKHYHIGEASPNRK----NLQDHRVHCCLYFISsfGHGLKPIDVQFMKALHRKVNIVPVLAKADCLTPSEIQRMKVRILKELDE-----------NDIKIFQFPECD-----------------P----------------NEDEL----------------YRQQDLE----------IKKSIPFAVVGSNTTVEH----------NGKRIRARLYPWGVVEVENPAHCDFVHLRNMLVHTHMQDLKDTTDYLlYENYRMQ-----------------------------------------------------------------------------------------------------------------------------------------------------------------------------------------------
>A0A7R9S317	268	0.232	5.103E-70	188	610	800	57	343	406
--------------------------------------------------------------------------------------------------------------------------------------------------------------------------------------------GFATLPEQVHRKSvkkgFEFTLMVVGDTGLGKSTLMSSLFHT----DLYKDRKL------------------------------------------------SSVED-KINKTVSVEKHTMEIEEKG-----VKVRLTIVDTPGFGDAINCEENWQTVEKYILDQFH-QYFQDESGLNRK----NIQDNRVHCCLFFIPPygHGLRQLDLQFMLRLHKRVNLVPVIAKADTLTPAEVQKLKAKLMEDIREHG-----------IQVY---------------------QFPECDSDE----------DDD----------------FKQQDKDLK------------ASIPFAVVGSNTVVEV----------QGKKVRGRQYPWGIVDVEDPEHSDFNKLRTFLISTHMQDLKEVTQDvHYENFRAQCI---------------------------------------------------------------------------------------------------------------------------------------------------------------------------------------------
>T1FU84	268	0.262	5.103E-70	193	610	800	86	372	502
-------------------------------------------------------------------------------------------------------------------------------------------------------------------------------------------------RLPNQIyrksvkRGFDFTLMVVGESGLGKSTLINSLFLTDIY---------SAENRM---------------PVFKTKKTLQVE----------------------------TTQ--VSLSEKG-----VKLKLTIVDTPGFGDFIDNTNCWEPIINYIDS-RYEEYLNAESRVNR----VQILDSRVHCCLYFISPngHGLKALDIEFMKRLHDKVNIIPLIAKADSMTKEEVTEFKKIILQEIAE-----------NKINIYDFP---------------VNSNINSISSD-----------DDERMLK------------------------------LYKDRVPFAVVGSNTLIETS---------QGRKVRGRMYPWGAVEVEKLEHNDFTALKNMLIGMHMQDLKDVTNNvHYENFRFNRL---------------------------------------------------------------------------------------------------------------------------------------------------------------------------------------------
>UPI00187974E8	268	0.264	6.872E-70	195	618	800	11	299	367
---------------------------------------------------------------------------------------------------------------------------------------------------------------------------------------------------PNQLHRKSIkkgfdfTLMVAGESGLGKSTLINSLFLT----NLYEDRQL---------------------PEASA----RLT-------------------------QTLTIeRRGVEIEEGG-----IRVKLTLVDTPGFGDSMDCSDCWLPVVRFIEE-QFEQYLRDESGLNRK----NIQDSRVHCCLYFISPfgRGLRPLDVAFLRAVHEKVNIIPVIGKADALVPRETQALKQKIRDQLKE-----------EEINIY---------------------QFPDCDSEE----------DED------------------FKKQDAE----------MKESIPFAVVGSSEV--VRD--------SGtRPVRGRHYPWGTVEVENPHHCDFLNLRRLLVQTHLQDLKEVTHDLlYEGYRARCLQSLA--RP-------------------------------------------------------------------------------------------------------------------------------------------------------------------------------------
>UPI0010BDBC6A	268	0.239	6.872E-70	188	611	800	12	306	385
--------------------------------------------------------------------------------------------------------------------------------------------------------------------------------------------GFATLPEQVHRKSvkkgFDFTLMVVGEAGLGKSTLINSLF-------LMDL----YEERKQ--------PSV---------------DERVHRTVYI-------------------EKKTMEIEEKG-----VRLRLTVVDTPGFGDALNSDDSWRAIEKYIDEQFN-QFFRDESGLNRK----NIVDNRVHCCLYFIPPwgHGLRQLDIEFMRRLHKKVNIVPVIAKADTLSPKEAAELKKIIMKELES-----------HEIRVYQLPECDE---------------------------------DED------------------------EELKTTDRDL--KESIPFAVVSSCQVVEV----------GGRKVRGRIYPWGVVEVENPKHSDFLKLRTFLIRiimglfsSHMQDLKEVTRDvHYENYRAEYIQ--------------------------------------------------------------------------------------------------------------------------------------------------------------------------------------------
>A0A8H6ZCS1	268	0.277	6.872E-70	176	630	800	6	325	409
--------------------------------------------------------------------------------------------------------------------------------------------------------------------------------TPVARKKIAGHVGFSNL--PNQIRRKSVkdgfqlTVMVVGESGLGKTTLVNTLFNSQIC-------APRE------------VPH----PAA---------DRPTTVA----------IENIQAD-----------IEENG-----VRLRLTVVDTPGFGDFVNNSTSWNPILESI-EQRYEAYLQQEHRVRR----TKLVDNRIHACVYFIQPtgHSLKQIDIEFMRRLHHRVNLIPVIAKADTMSEEEILDFKERILSDLA-----------FHGIQIF---------------------QAPVYE-------------DED--------------------EESIQEAEEIA------RAIPFAIVGSENFVRTRD---------GRMVRGRAYPWGVVEVDNPEHSDFGLLRKLLVRTNMEELREHTNNVlFEAWRTERLLAMGFtQDPSVFQEVSPADEL-------------------------------------------------------------------------------------------------------------------------------------------------------------------------
>A0A1Y3N4H3	267	0.268	9.253E-70	203	623	800	14	296	354
-----------------------------------------------------------------------------------------------------------------------------------------------------------------------------------------------------------FTVMSVGASGLGKSTFINTLC---------ESAV--FEKKDYS------NP-EQAA---------------VEKTVEI-------------------TPITVDLEEDG-----IKLSLTIIDTPGFGDNINNERCFNDILNYIEAQYD-YVLSEESRIRRNP---KYQDNRVHACIYFIPPtgHALRELDIEFMRRLGSRVNVIPVIAKADSLSPAELVDFKKRVMEDIEYYKIP-----------IYNFP----------------------YD-DE---------IDDD---------------------ETIEE-----NNELR-ALLPFAVVGSEDEV----------IINGRRVRCRQYPWGVVEIDNVKHCDFSKLRYMLLSSHLQDLKEITHDIlYEQYRTEKLSREGVVDLDSDLP--------------------------------------------------------------------------------------------------------------------------------------------------------------------------------
>UPI0016521A27	267	0.248	9.253E-70	188	607	800	57	340	356
--------------------------------------------------------------------------------------------------------------------------------------------------------------------------------------------GFATLPEQVHRkavRKgFDFTLMVVGESGLGKSTLINSLF----LSELYKD----REL-----------PSVND--LI------Q-------RTVSI---EKKQLE----------------IEEKG-----VRLKLTIVDTPGFNDTVNADDCHKALLEYV-EQQFKQYFEDESGLNRR----NIVDNRVHCCLYFISPygHGLRQIDVETMKKLHHKVNIVPLLAKADILTKQELKAMKDRIMQEIED-----------NKIHVY---------------------EFPDCDSDE----------DED------------------FKQQDRE----------LKASIPFAVVGCNTVVEA----------GGKKIRGRAYPWGIVEVDNPDHCDFVRLRQMLISTHMQDLKDVTSDvHYENYRA------------------------------------------------------------------------------------------------------------------------------------------------------------------------------------------------
>A0A1D2NHM2	267	0.246	9.253E-70	188	614	800	19	308	361
--------------------------------------------------------------------------------------------------------------------------------------------------------------------------------------------GFANLPNQVHRKSvkkgFEFTLMIVGESGLGKSTLINSLF--------LKDLYP-----------------DKKIPDA--------KD-KIQKTVK------TN----------AKT---VEIEERG-----VKLRLTVVDTPGFGDAVNNENSFSPLVKYIDD-QFEKFFHGERGLNRR----NISDTRVHCCFYFISPfgHGLKPLDIECMKQLHQKVNIVPVIAKADVLTKKEVTDLKKRILQEIQSNG-----------IKIYSLPEVDE---------------------------------DED--------------QDYK---EEVRQ---------LKDAMPFAVSGSSSCIEV----------KGKKVRGRLYPWGVVEIENPEHSDFVKLRTMLI-THMQDLQEVTQEvHYENYRLQKLAQEA-----------------------------------------------------------------------------------------------------------------------------------------------------------------------------------------
>A0A1W4X3P3	267	0.243	9.253E-70	188	632	800	11	330	368
--------------------------------------------------------------------------------------------------------------------------------------------------------------------------------------------GFATLPDQVHRKSvkkgFEFTLMVVGESGLGKSTLINSLF--------LEDLYK--------------NRVV---PDV--------------------------NEKL----QKTTTidKKTMEIEEKG-----VKVRLTVVDTPGFGEAINCEDSWKVCVNYIDE-QFRQYFTDESGLNRR----NIQDNRVHCCLYFVPPwgHSLRQMDLDLMKRLHRKVNLVVVIAKADCLTSLEVATLKKNILNDIKENG-----------IQMY---------------------EFPECDSDE----------DEE------------------FKQQDRE----------LKASIPFAVVGSNSILEV----------AGRKIRGRQYPWGVVDVENPKHSDFLKLRTMLISTHMQDLKDVTEDvHYENFRAQCisqisqhaFRERGkLKRDStaCDQEISETDRLLL-----------------------------------------------------------------------------------------------------------------------------------------------------------------------
>A0A3M7TA33	267	0.250	9.253E-70	188	610	800	20	305	372
--------------------------------------------------------------------------------------------------------------------------------------------------------------------------------------------GFANLPNQVHRkfvkKGFEFTLMVLGESGLGKSTLINSLFLT--------DLYP--ER-----------P----IPNAS---------EKIKKTVNIEAS-------------------TVEIEERG-----VKLRLTIVDTPGFGDSVDATDCYKSIIKYIDD-QFERFLNDESGLNRR----NISDNRVHCCFYFIAPwgHGLKPLDIECMRALQNKVNIVPIIAKADTLTMHEVKRLKTRIIKELNE-----------NSIQIY---------------------KIPDCDSDE----------DEE------------------FKSQNKQ----------LKDAIPFAVVGSSQTIEV----------RGRRVRGRLYPWGVVEVENVEHNDFLKLRSMLI-THMQDLQEVTHEvHYENFRSERL---------------------------------------------------------------------------------------------------------------------------------------------------------------------------------------------
>A0A1W7R9I2	267	0.247	9.253E-70	188	616	800	7	299	373
--------------------------------------------------------------------------------------------------------------------------------------------------------------------------------------------GFATLPDQVHRKSvkkgFDFTLIVVGESGLGKSTLINSLFLTDIYK---DRVVPNVEER-----------VD------------KTVD---------------------------ISKTTIEIEEKG-----VRLRLTVVDTPGFGDSVNCEDNYKAIEKYIDEQFN-QFFKDESGLNRK----NIVDNRVHCCLYFIPPfgHGLRPIDVEFMKRLHQKVNIVPIVAKADALTATEIRRLKDRILRELDE-----------HQVKIY---------------------QLPECDSDE----------DEE------------------FKQQDRE----------LKESIPFAVIGSNIVVEA----------NGKRTRGRLYPWGIVEVENPKHSDFLKLKTFLISTHMQDLKDVTRDvHYESYRAQYITKISQQ---------------------------------------------------------------------------------------------------------------------------------------------------------------------------------------
>A0A7R8YYN0	267	0.244	9.253E-70	188	610	800	16	302	376
--------------------------------------------------------------------------------------------------------------------------------------------------------------------------------------------GFATLPEQVHRksvkRGFDFTLMVVGESGLGKSTLINSLF----LGDL-------YKNRF---IP---NVED-----------------RIEKT--------TRIE-----------KKTMDIEEKG-----VRLRLTVVDTPGFGDAINCEDSWRVCTAYIDE-QFRQYFTDESGLNRR----NIQDNRVHCCLYFVPPygHSIRQMDIDLMRRLHRKVNIVLVIGKADCLTQTEIKKLKARILQDLED-----------NHIQLY---------------------QFPDCDSDE----------DEE------------------FKQQDRE----------LKASIPFAVVGSNVILDI----------AGKKVRGRQYPWGVVDVENPLHSDFIKLRTMLISTHMQDLKDTTQDvHYENFRAQCI---------------------------------------------------------------------------------------------------------------------------------------------------------------------------------------------
>A0A8B6ET30	267	0.233	9.253E-70	188	621	800	45	342	401
--------------------------------------------------------------------------------------------------------------------------------------------------------------------------------------------GFASLPEQVHRkavrRGFDFSLMVLGDSGLGKSTLINSLFLTDLYKD--------------REIP------DTADLVER----------------------------------TLTTvKKQIEIEEKG-----VKVRLTIVDTPGYNDAVNAEDSWKRVVSYV-DQQFQLYYQAESGLNRK----NINDTRIHCCLYFISPygHGLKPLDILVMKKLHHKVNIVPLIAKSDVLTPKEVKRLKTKVLEDIKE-----------NDINIYTF---------------------PECDSDE----------DEE------------------FKEQD---------KALK-EAVPFAVIGSNTVVEA----------GGKKIRGRMYPWGIVEVDNPKHCDFIKLRQMLISTHMQDLKDITSEiHYENYRAESLLSSEVSKSNRE----------------------------------------------------------------------------------------------------------------------------------------------------------------------------------
>UPI0003F0DF69	267	0.244	9.253E-70	182	630	800	7	314	423
--------------------------------------------------------------------------------------------------------------------------------------------------------------------------------------ELEGYVGFANLPNQVYRRSvkrgFEFTLMVVGESGLGKSTLINSLFLTDIYNDK-EYPGPSLRIKKTVS-------VD------------------------------TS---------------KVLIKEGG-----VQLQLTIVDTPGFGDAVDNSNCWVPVTDYI-DNTFEDYLNAESRVNRR----TMPDNRVHCCLYFIAPtgHGLKPLDIEFMKKLHEKVNIIPLISKADTLTPEECKQFKKQIMKDIEE-----------NKIKIYEFPD------------------TPD---------------DED---------------------DNKEN---NAKNTPVPQA-P--------ILEV----------NGKKVRGRQYPWGIVEVENLEHSDFVTLRNLLLRTHMQDLKDVTNNvHYENFRCRKLTqvTSGDQKPSRAAKASSKNPM-------------------------------------------------------------------------------------------------------------------------------------------------------------------------
>A0A2N5T195	267	0.248	9.253E-70	188	619	800	39	334	432
--------------------------------------------------------------------------------------------------------------------------------------------------------------------------------------------GFANLPNQVHRksvRKgFHFTVMVVGESGLGKSTLINTLFNT--------TLYPAKE------YPG---PH---------AERPRTI---------------------------AIQSISADIEEAG-----VRLRLKVVDTPGYGDFVNNSESWKPILENIEARFD-AYLEQENRVNR----AKIIDNRIHACIYFIEPtgHSLKLVDVEFMKCLHTKVNLIPVIAKADTMTDDEIAAFKQRILADIA-----------FHNIRIY---------------------EARRYEK------------EDE--------------ETIAENEEIMRK-------------IPFAIVGSDS---------EVQTADGRQCRGRQFPWGTVEVDNEEHCDFVKLRQMLIRTHMEELKDHTaNVLYENYRTEKLLSIGVTQDH------------------------------------------------------------------------------------------------------------------------------------------------------------------------------------
>A0A182RHT2	267	0.276	9.253E-70	201	631	800	295	580	692
---------------------------------------------------------------------------------------------------------------------------------------------------------------------------------------------------------FELTLMVVGESGLGKSTLINSMFLS-DIYHAEQHPGPSK---------------------------------RIKKTVAV-----ES------------TK--VLLKENG-----VNLTLTVVDTPGFGDAVDNSNCWLPIVDFVES-KYEEYLTAESRVHR----TALPDSRVHVCLYFIAPsgHGLKPLDIEFMQRLCDKVNIIPVIAKADTLTPEEITLFKKQILNEIAQ-----------HKIKIYDFPD-------------------P---------------MDEE------------------------EDAKVL--RQLRSRV-PFAVVGANAIIEI----------DGRKVRGRRYPWGVAEVENLDHCDFIALRNMVIRTNLQDLKDVTNNvHYENYRCRKL--AGLGTDGKAK-LSNKNPLA------------------------------------------------------------------------------------------------------------------------------------------------------------------------
>UPI00165886A8	267	0.276	9.253E-70	201	631	800	299	584	696
[truncated: 2,658,700 more chars]
