# Supplementary material for: The evolutionary origins and ancestral features of septins
Source: Front Cell Dev Biol. 2024 Jun 26;12:1406966. doi: 10.3389/fcell.2024.1406966 (PMC11238149; doi:10.3389/fcell.2024.1406966)
Supplement: Supplementary file 1 [file DataSheet3.zip › Delic_Shuman_Supp_File6/AncGroup7_450___47750.result/AncProt_450___47750_unrelaxed_rank_3_model_2.pdb]

MODEL     1                                                                     
ATOM      1  N   ALA A   1      30.025  -4.983 -60.405  1.00 39.74           N  
ATOM      2  CA  ALA A   1      29.137  -3.926 -59.927  1.00 39.74           C  
ATOM      3  C   ALA A   1      29.263  -3.745 -58.417  1.00 39.74           C  
ATOM      4  CB  ALA A   1      27.691  -4.236 -60.304  1.00 39.74           C  
ATOM      5  O   ALA A   1      28.865  -4.622 -57.645  1.00 39.74           O  
ATOM      6  N   ASP A   2      30.611  -3.579 -57.944  1.00 35.52           N  
ATOM      7  CA  ASP A   2      31.552  -2.981 -57.002  1.00 35.52           C  
ATOM      8  C   ASP A   2      31.285  -1.487 -56.834  1.00 35.52           C  
ATOM      9  CB  ASP A   2      32.993  -3.208 -57.466  1.00 35.52           C  
ATOM     10  O   ASP A   2      31.235  -0.745 -57.817  1.00 35.52           O  
ATOM     11  CG  ASP A   2      33.459  -4.640 -57.273  1.00 35.52           C  
ATOM     12  OD1 ASP A   2      32.905  -5.350 -56.406  1.00 35.52           O  
ATOM     13  OD2 ASP A   2      34.391  -5.061 -57.992  1.00 35.52           O  
ATOM     14  N   HIS A   3      30.753  -1.046 -55.634  1.00 36.80           N  
ATOM     15  CA  HIS A   3      31.130   0.309 -55.248  1.00 36.80           C  
ATOM     16  C   HIS A   3      31.343   0.413 -53.742  1.00 36.80           C  
ATOM     17  CB  HIS A   3      30.064   1.310 -55.698  1.00 36.80           C  
ATOM     18  O   HIS A   3      30.441   0.103 -52.960  1.00 36.80           O  
ATOM     19  CG  HIS A   3      30.373   1.967 -57.006  1.00 36.80           C  
ATOM     20  CD2 HIS A   3      29.663   2.035 -58.157  1.00 36.80           C  
ATOM     21  ND1 HIS A   3      31.543   2.659 -57.233  1.00 36.80           N  
ATOM     22  CE1 HIS A   3      31.539   3.126 -58.470  1.00 36.80           C  
ATOM     23  NE2 HIS A   3      30.409   2.761 -59.052  1.00 36.80           N  
ATOM     24  N   GLU A   4      32.597   0.396 -53.202  1.00 35.61           N  
ATOM     25  CA  GLU A   4      33.644   1.059 -52.431  1.00 35.61           C  
ATOM     26  C   GLU A   4      33.718   2.546 -52.765  1.00 35.61           C  
ATOM     27  CB  GLU A   4      35.000   0.395 -52.684  1.00 35.61           C  
ATOM     28  O   GLU A   4      33.682   2.928 -53.937  1.00 35.61           O  
ATOM     29  CG  GLU A   4      35.682  -0.112 -51.422  1.00 35.61           C  
ATOM     30  CD  GLU A   4      37.021  -0.781 -51.690  1.00 35.61           C  
ATOM     31  OE1 GLU A   4      37.805  -0.976 -50.734  1.00 35.61           O  
ATOM     32  OE2 GLU A   4      37.288  -1.113 -52.867  1.00 35.61           O  
ATOM     33  N   TRP A   5      33.608   3.460 -51.714  1.00 34.51           N  
ATOM     34  CA  TRP A   5      34.426   4.669 -51.724  1.00 34.51           C  
ATOM     35  C   TRP A   5      34.479   5.301 -50.338  1.00 34.51           C  
ATOM     36  CB  TRP A   5      33.881   5.678 -52.739  1.00 34.51           C  
ATOM     37  O   TRP A   5      33.442   5.526 -49.711  1.00 34.51           O  
ATOM     38  CG  TRP A   5      34.917   6.620 -53.276  1.00 34.51           C  
ATOM     39  CD1 TRP A   5      35.493   7.672 -52.621  1.00 34.51           C  
ATOM     40  CD2 TRP A   5      35.495   6.597 -54.585  1.00 34.51           C  
ATOM     41  CE2 TRP A   5      36.416   7.665 -54.653  1.00 34.51           C  
ATOM     42  CE3 TRP A   5      35.324   5.775 -55.707  1.00 34.51           C  
ATOM     43  NE1 TRP A   5      36.396   8.305 -53.443  1.00 34.51           N  
ATOM     44  CH2 TRP A   5      36.979   7.114 -56.885  1.00 34.51           C  
ATOM     45  CZ2 TRP A   5      37.165   7.933 -55.802  1.00 34.51           C  
ATOM     46  CZ3 TRP A   5      36.070   6.043 -56.849  1.00 34.51           C  
ATOM     47  N   ALA A   6      35.641   5.347 -49.569  1.00 31.24           N  
ATOM     48  CA  ALA A   6      36.855   6.091 -49.246  1.00 31.24           C  
ATOM     49  C   ALA A   6      36.546   7.564 -48.999  1.00 31.24           C  
ATOM     50  CB  ALA A   6      37.882   5.946 -50.366  1.00 31.24           C  
ATOM     51  O   ALA A   6      35.769   8.174 -49.737  1.00 31.24           O  
ATOM     52  N   SER A   7      36.866   8.070 -47.785  1.00 32.20           N  
ATOM     53  CA  SER A   7      37.447   9.243 -47.140  1.00 32.20           C  
ATOM     54  C   SER A   7      37.937  10.254 -48.171  1.00 32.20           C  
ATOM     55  CB  SER A   7      38.601   8.836 -46.224  1.00 32.20           C  
ATOM     56  O   SER A   7      38.492   9.875 -49.205  1.00 32.20           O  
ATOM     57  OG  SER A   7      38.126   8.089 -45.118  1.00 32.20           O  
ATOM     58  N   PRO A   8      37.876  11.562 -47.764  1.00 39.20           N  
ATOM     59  CA  PRO A   8      39.045  12.350 -48.162  1.00 39.20           C  
ATOM     60  C   PRO A   8      39.523  13.294 -47.061  1.00 39.20           C  
ATOM     61  CB  PRO A   8      38.542  13.137 -49.375  1.00 39.20           C  
ATOM     62  O   PRO A   8      38.744  13.663 -46.178  1.00 39.20           O  
ATOM     63  CG  PRO A   8      37.101  13.406 -49.086  1.00 39.20           C  
ATOM     64  CD  PRO A   8      36.714  12.652 -47.846  1.00 39.20           C  
ATOM     65  N   ALA A   9      40.847  13.226 -46.715  1.00 27.15           N  
ATOM     66  CA  ALA A   9      41.950  14.108 -46.341  1.00 27.15           C  
ATOM     67  C   ALA A   9      42.414  14.940 -47.533  1.00 27.15           C  
ATOM     68  CB  ALA A   9      43.114  13.296 -45.778  1.00 27.15           C  
ATOM     69  O   ALA A   9      42.463  14.446 -48.662  1.00 27.15           O  
ATOM     70  N   SER A  10      42.643  16.315 -47.417  1.00 28.82           N  
ATOM     71  CA  SER A  10      43.816  17.178 -47.324  1.00 28.82           C  
ATOM     72  C   SER A  10      43.490  18.602 -47.762  1.00 28.82           C  
ATOM     73  CB  SER A  10      44.959  16.623 -48.175  1.00 28.82           C  
ATOM     74  O   SER A  10      42.758  18.807 -48.732  1.00 28.82           O  
ATOM     75  OG  SER A  10      44.506  16.303 -49.479  1.00 28.82           O  
ATOM     76  N   THR A  11      43.902  19.668 -47.025  1.00 27.58           N  
ATOM     77  CA  THR A  11      44.995  20.604 -46.780  1.00 27.58           C  
ATOM     78  C   THR A  11      44.980  21.733 -47.806  1.00 27.58           C  
ATOM     79  CB  THR A  11      46.359  19.891 -46.817  1.00 27.58           C  
ATOM     80  O   THR A  11      44.754  21.497 -48.994  1.00 27.58           O  
ATOM     81  CG2 THR A  11      47.436  20.729 -46.137  1.00 27.58           C  
ATOM     82  OG1 THR A  11      46.252  18.631 -46.143  1.00 27.58           O  
ATOM     83  N   THR A  12      45.060  23.050 -47.351  1.00 29.06           N  
ATOM     84  CA  THR A  12      46.108  24.055 -47.492  1.00 29.06           C  
ATOM     85  C   THR A  12      45.661  25.390 -46.904  1.00 29.06           C  
ATOM     86  CB  THR A  12      46.502  24.247 -48.968  1.00 29.06           C  
ATOM     87  O   THR A  12      44.540  25.839 -47.152  1.00 29.06           O  
ATOM     88  CG2 THR A  12      47.396  23.110 -49.452  1.00 29.06           C  
ATOM     89  OG1 THR A  12      45.316  24.283 -49.772  1.00 29.06           O  
ATOM     90  N   ALA A  13      46.414  25.938 -45.829  1.00 28.40           N  
ATOM     91  CA  ALA A  13      47.614  26.737 -45.592  1.00 28.40           C  
ATOM     92  C   ALA A  13      47.274  28.221 -45.491  1.00 28.40           C  
ATOM     93  CB  ALA A  13      48.637  26.503 -46.701  1.00 28.40           C  
ATOM     94  O   ALA A  13      46.528  28.751 -46.317  1.00 28.40           O  
ATOM     95  N   ALA A  14      47.703  28.867 -44.332  1.00 29.76           N  
ATOM     96  CA  ALA A  14      48.905  29.607 -43.955  1.00 29.76           C  
ATOM     97  C   ALA A  14      48.546  30.926 -43.278  1.00 29.76           C  
ATOM     98  CB  ALA A  14      49.779  29.862 -45.180  1.00 29.76           C  
ATOM     99  O   ALA A  14      47.666  31.653 -43.746  1.00 29.76           O  
ATOM    100  N   THR A  15      49.208  31.189 -42.015  1.00 29.97           N  
ATOM    101  CA  THR A  15      50.456  31.812 -41.588  1.00 29.97           C  
ATOM    102  C   THR A  15      50.199  32.843 -40.493  1.00 29.97           C  
ATOM    103  CB  THR A  15      51.179  32.483 -42.770  1.00 29.97           C  
ATOM    104  O   THR A  15      49.299  33.676 -40.616  1.00 29.97           O  
ATOM    105  CG2 THR A  15      52.512  33.080 -42.332  1.00 29.97           C  
ATOM    106  OG1 THR A  15      51.417  31.508 -43.793  1.00 29.97           O  
ATOM    107  N   HIS A  16      50.993  32.731 -39.314  1.00 31.33           N  
ATOM    108  CA  HIS A  16      52.258  33.210 -38.770  1.00 31.33           C  
ATOM    109  C   HIS A  16      52.132  33.536 -37.286  1.00 31.33           C  
ATOM    110  CB  HIS A  16      52.739  34.442 -39.539  1.00 31.33           C  
ATOM    111  O   HIS A  16      51.182  34.203 -36.871  1.00 31.33           O  
ATOM    112  CG  HIS A  16      53.425  34.116 -40.827  1.00 31.33           C  
ATOM    113  CD2 HIS A  16      52.980  34.151 -42.105  1.00 31.33           C  
ATOM    114  ND1 HIS A  16      54.734  33.689 -40.886  1.00 31.33           N  
ATOM    115  CE1 HIS A  16      55.066  33.477 -42.148  1.00 31.33           C  
ATOM    116  NE2 HIS A  16      54.019  33.749 -42.909  1.00 31.33           N  
ATOM    117  N   GLN A  17      52.985  32.866 -36.444  1.00 29.71           N  
ATOM    118  CA  GLN A  17      54.324  33.125 -35.923  1.00 29.71           C  
ATOM    119  C   GLN A  17      54.344  33.057 -34.399  1.00 29.71           C  
ATOM    120  CB  GLN A  17      54.828  34.490 -36.394  1.00 29.71           C  
ATOM    121  O   GLN A  17      53.531  33.701 -33.732  1.00 29.71           O  
ATOM    122  CG  GLN A  17      55.609  34.440 -37.701  1.00 29.71           C  
ATOM    123  CD  GLN A  17      56.118  35.803 -38.132  1.00 29.71           C  
ATOM    124  NE2 GLN A  17      56.437  35.937 -39.415  1.00 29.71           N  
ATOM    125  OE1 GLN A  17      56.223  36.727 -37.320  1.00 29.71           O  
ATOM    126  N   SER A  18      55.109  32.137 -33.779  1.00 29.67           N  
ATOM    127  CA  SER A  18      56.343  31.681 -33.147  1.00 29.67           C  
ATOM    128  C   SER A  18      56.609  32.433 -31.847  1.00 29.67           C  
ATOM    129  CB  SER A  18      57.528  31.856 -34.098  1.00 29.67           C  
ATOM    130  O   SER A  18      56.449  33.654 -31.786  1.00 29.67           O  
ATOM    131  OG  SER A  18      57.199  31.401 -35.400  1.00 29.67           O  
ATOM    132  N   ALA A  19      56.875  31.687 -30.744  1.00 29.66           N  
ATOM    133  CA  ALA A  19      58.019  31.088 -30.061  1.00 29.66           C  
ATOM    134  C   ALA A  19      58.218  31.705 -28.679  1.00 29.66           C  
ATOM    135  CB  ALA A  19      59.285  31.250 -30.900  1.00 29.66           C  
ATOM    136  O   ALA A  19      58.130  32.925 -28.519  1.00 29.66           O  
ATOM    137  N   SER A  20      58.360  30.843 -27.638  1.00 28.35           N  
ATOM    138  CA  SER A  20      59.568  30.410 -26.944  1.00 28.35           C  
ATOM    139  C   SER A  20      59.343  30.336 -25.437  1.00 28.35           C  
ATOM    140  CB  SER A  20      60.731  31.355 -27.248  1.00 28.35           C  
ATOM    141  O   SER A  20      58.715  31.222 -24.854  1.00 28.35           O  
ATOM    142  OG  SER A  20      60.536  32.610 -26.619  1.00 28.35           O  
ATOM    143  N   SER A  21      59.596  29.120 -24.801  1.00 30.21           N  
ATOM    144  CA  SER A  21      60.611  28.328 -24.114  1.00 30.21           C  
ATOM    145  C   SER A  21      60.763  28.764 -22.661  1.00 30.21           C  
ATOM    146  CB  SER A  21      61.956  28.441 -24.833  1.00 30.21           C  
ATOM    147  O   SER A  21      60.760  29.960 -22.363  1.00 30.21           O  
ATOM    148  OG  SER A  21      61.889  29.395 -25.879  1.00 30.21           O  
ATOM    149  N   GLN A  22      60.578  27.814 -21.725  1.00 29.40           N  
ATOM    150  CA  GLN A  22      61.446  27.051 -20.834  1.00 29.40           C  
ATOM    151  C   GLN A  22      61.619  27.760 -19.494  1.00 29.40           C  
ATOM    152  CB  GLN A  22      62.811  26.817 -21.484  1.00 29.40           C  
ATOM    153  O   GLN A  22      61.926  28.953 -19.452  1.00 29.40           O  
ATOM    154  CG  GLN A  22      62.896  25.525 -22.286  1.00 29.40           C  
ATOM    155  CD  GLN A  22      64.271  25.297 -22.886  1.00 29.40           C  
ATOM    156  NE2 GLN A  22      64.317  24.601 -24.016  1.00 29.40           N  
ATOM    157  OE1 GLN A  22      65.284  25.743 -22.337  1.00 29.40           O  
ATOM    158  N   ALA A  23      61.233  27.155 -18.413  1.00 30.93           N  
ATOM    159  CA  ALA A  23      61.550  26.795 -17.034  1.00 30.93           C  
ATOM    160  C   ALA A  23      62.717  27.625 -16.505  1.00 30.93           C  
ATOM    161  CB  ALA A  23      61.872  25.306 -16.933  1.00 30.93           C  
ATOM    162  O   ALA A  23      63.628  27.977 -17.258  1.00 30.93           O  
ATOM    163  N   PRO A  24      62.955  27.740 -15.194  1.00 39.78           N  
ATOM    164  CA  PRO A  24      63.171  26.989 -13.955  1.00 39.78           C  
ATOM    165  C   PRO A  24      63.006  27.851 -12.706  1.00 39.78           C  
ATOM    166  CB  PRO A  24      64.614  26.494 -14.090  1.00 39.78           C  
ATOM    167  O   PRO A  24      62.605  29.013 -12.802  1.00 39.78           O  
ATOM    168  CG  PRO A  24      65.329  27.594 -14.805  1.00 39.78           C  
ATOM    169  CD  PRO A  24      64.321  28.623 -15.229  1.00 39.78           C  
ATOM    170  N   PRO A  25      63.504  27.362 -11.453  1.00 48.57           N  
ATOM    171  CA  PRO A  25      63.594  26.565 -10.227  1.00 48.57           C  
ATOM    172  C   PRO A  25      63.815  27.420  -8.982  1.00 48.57           C  
ATOM    173  CB  PRO A  25      64.799  25.656 -10.486  1.00 48.57           C  
ATOM    174  O   PRO A  25      63.908  28.647  -9.079  1.00 48.57           O  
ATOM    175  CG  PRO A  25      65.749  26.497 -11.277  1.00 48.57           C  
ATOM    176  CD  PRO A  25      65.065  27.788 -11.627  1.00 48.57           C  
ATOM    177  N   SER A  26      63.555  26.797  -7.688  1.00 28.01           N  
ATOM    178  CA  SER A  26      64.106  26.320  -6.425  1.00 28.01           C  
ATOM    179  C   SER A  26      64.653  27.473  -5.590  1.00 28.01           C  
ATOM    180  CB  SER A  26      65.211  25.293  -6.676  1.00 28.01           C  
ATOM    181  O   SER A  26      65.286  28.387  -6.123  1.00 28.01           O  
ATOM    182  OG  SER A  26      64.829  24.382  -7.692  1.00 28.01           O  
ATOM    183  N   ALA A  27      64.394  27.523  -4.279  1.00 28.71           N  
ATOM    184  CA  ALA A  27      64.996  27.281  -2.971  1.00 28.71           C  
ATOM    185  C   ALA A  27      65.720  28.524  -2.461  1.00 28.71           C  
ATOM    186  CB  ALA A  27      65.959  26.098  -3.039  1.00 28.71           C  
ATOM    187  O   ALA A  27      66.424  29.194  -3.220  1.00 28.71           O  
ATOM    188  N   ALA A  28      65.531  28.914  -1.192  1.00 28.39           N  
ATOM    189  CA  ALA A  28      66.276  28.899   0.065  1.00 28.39           C  
ATOM    190  C   ALA A  28      66.406  30.306   0.641  1.00 28.39           C  
ATOM    191  CB  ALA A  28      67.657  28.283  -0.143  1.00 28.39           C  
ATOM    192  O   ALA A  28      66.647  31.266  -0.095  1.00 28.39           O  
ATOM    193  N   THR A  29      66.133  30.495   1.926  1.00 28.34           N  
ATOM    194  CA  THR A  29      66.805  30.580   3.218  1.00 28.34           C  
ATOM    195  C   THR A  29      66.820  32.018   3.727  1.00 28.34           C  
ATOM    196  CB  THR A  29      68.248  30.048   3.133  1.00 28.34           C  
ATOM    197  O   THR A  29      67.089  32.949   2.965  1.00 28.34           O  
ATOM    198  CG2 THR A  29      68.810  29.758   4.520  1.00 28.34           C  
ATOM    199  OG1 THR A  29      68.261  28.840   2.362  1.00 28.34           O  
ATOM    200  N   SER A  30      66.434  32.228   4.966  1.00 30.77           N  
ATOM    201  CA  SER A  30      67.127  32.460   6.228  1.00 30.77           C  
ATOM    202  C   SER A  30      66.440  33.551   7.044  1.00 30.77           C  
ATOM    203  CB  SER A  30      68.586  32.844   5.977  1.00 30.77           C  
ATOM    204  O   SER A  30      65.997  34.560   6.492  1.00 30.77           O  
ATOM    205  OG  SER A  30      68.669  34.045   5.230  1.00 30.77           O  
ATOM    206  N   ARG A  31      66.113  33.191   8.287  1.00 27.10           N  
ATOM    207  CA  ARG A  31      66.677  33.337   9.625  1.00 27.10           C  
ATOM    208  C   ARG A  31      66.069  34.534  10.347  1.00 27.10           C  
ATOM    209  CB  ARG A  31      68.198  33.484   9.554  1.00 27.10           C  
ATOM    210  O   ARG A  31      65.926  35.611   9.764  1.00 27.10           O  
ATOM    211  CG  ARG A  31      68.958  32.229   9.952  1.00 27.10           C  
ATOM    212  CD  ARG A  31      70.454  32.375   9.711  1.00 27.10           C  
ATOM    213  NE  ARG A  31      71.195  32.463  10.966  1.00 27.10           N  
ATOM    214  NH1 ARG A  31      73.265  32.696   9.967  1.00 27.10           N  
ATOM    215  NH2 ARG A  31      73.086  32.682  12.252  1.00 27.10           N  
ATOM    216  CZ  ARG A  31      72.514  32.614  11.059  1.00 27.10           C  
ATOM    217  N   ALA A  32      65.498  34.265  11.519  1.00 29.94           N  
ATOM    218  CA  ALA A  32      66.001  34.504  12.869  1.00 29.94           C  
ATOM    219  C   ALA A  32      64.941  35.171  13.740  1.00 29.94           C  
ATOM    220  CB  ALA A  32      67.263  35.362  12.823  1.00 29.94           C  
ATOM    221  O   ALA A  32      64.272  36.111  13.305  1.00 29.94           O  
ATOM    222  N   SER A  33      64.566  34.458  14.805  1.00 30.00           N  
ATOM    223  CA  SER A  33      64.954  34.531  16.210  1.00 30.00           C  
ATOM    224  C   SER A  33      63.771  34.923  17.090  1.00 30.00           C  
ATOM    225  CB  SER A  33      66.095  35.530  16.401  1.00 30.00           C  
ATOM    226  O   SER A  33      63.008  35.828  16.746  1.00 30.00           O  
ATOM    227  OG  SER A  33      65.814  36.748  15.733  1.00 30.00           O  
ATOM    228  N   GLY A  34      63.415  33.980  17.914  1.00 28.01           N  
ATOM    229  CA  GLY A  34      63.688  33.938  19.342  1.00 28.01           C  
ATOM    230  C   GLY A  34      62.434  33.806  20.186  1.00 28.01           C  
ATOM    231  O   GLY A  34      61.452  34.515  19.962  1.00 28.01           O  
ATOM    232  N   SER A  35      62.271  32.623  20.742  1.00 28.14           N  
ATOM    233  CA  SER A  35      62.512  31.923  22.000  1.00 28.14           C  
ATOM    234  C   SER A  35      61.551  32.393  23.086  1.00 28.14           C  
ATOM    235  CB  SER A  35      63.955  32.130  22.460  1.00 28.14           C  
ATOM    236  O   SER A  35      61.297  33.592  23.222  1.00 28.14           O  
ATOM    237  OG  SER A  35      64.109  33.395  23.081  1.00 28.14           O  
ATOM    238  N   ALA A  36      60.805  31.473  23.614  1.00 29.74           N  
ATOM    239  CA  ALA A  36      60.956  30.701  24.845  1.00 29.74           C  
ATOM    240  C   ALA A  36      59.670  30.720  25.666  1.00 29.74           C  
ATOM    241  CB  ALA A  36      62.120  31.242  25.672  1.00 29.74           C  
ATOM    242  O   ALA A  36      59.039  31.769  25.818  1.00 29.74           O  
ATOM    243  N   THR A  37      59.153  29.536  25.928  1.00 27.99           N  
ATOM    244  CA  THR A  37      59.223  28.563  27.014  1.00 27.99           C  
ATOM    245  C   THR A  37      57.983  28.650  27.899  1.00 27.99           C  
ATOM    246  CB  THR A  37      60.485  28.773  27.871  1.00 27.99           C  
ATOM    247  O   THR A  37      57.532  29.746  28.238  1.00 27.99           O  
ATOM    248  CG2 THR A  37      61.347  27.515  27.898  1.00 27.99           C  
ATOM    249  OG1 THR A  37      61.252  29.853  27.325  1.00 27.99           O  
ATOM    250  N   SER A  38      57.222  27.580  28.001  1.00 29.57           N  
ATOM    251  CA  SER A  38      57.100  26.674  29.138  1.00 29.57           C  
ATOM    252  C   SER A  38      55.673  26.155  29.281  1.00 29.57           C  
ATOM    253  CB  SER A  38      57.529  27.372  30.429  1.00 29.57           C  
ATOM    254  O   SER A  38      54.714  26.923  29.173  1.00 29.57           O  
ATOM    255  OG  SER A  38      56.703  28.493  30.693  1.00 29.57           O  
ATOM    256  N   SER A  39      55.421  24.947  28.920  1.00 27.33           N  
ATOM    257  CA  SER A  39      54.522  23.960  29.508  1.00 27.33           C  
ATOM    258  C   SER A  39      54.731  23.851  31.014  1.00 27.33           C  
ATOM    259  CB  SER A  39      54.728  22.592  28.856  1.00 27.33           C  
ATOM    260  O   SER A  39      55.845  24.036  31.507  1.00 27.33           O  
ATOM    261  OG  SER A  39      54.496  22.660  27.459  1.00 27.33           O  
ATOM    262  N   PRO A  40      53.828  23.250  31.812  1.00 41.06           N  
ATOM    263  CA  PRO A  40      52.915  22.105  31.807  1.00 41.06           C  
ATOM    264  C   PRO A  40      51.854  22.192  32.902  1.00 41.06           C  
ATOM    265  CB  PRO A  40      53.845  20.912  32.042  1.00 41.06           C  
ATOM    266  O   PRO A  40      51.998  22.974  33.845  1.00 41.06           O  
ATOM    267  CG  PRO A  40      54.908  21.430  32.956  1.00 41.06           C  
ATOM    268  CD  PRO A  40      54.700  22.906  33.140  1.00 41.06           C  
ATOM    269  N   GLN A  41      50.642  21.738  32.627  1.00 25.72           N  
ATOM    270  CA  GLN A  41      49.476  20.951  33.013  1.00 25.72           C  
ATOM    271  C   GLN A  41      49.056  21.258  34.448  1.00 25.72           C  
ATOM    272  CB  GLN A  41      49.761  19.456  32.858  1.00 25.72           C  
ATOM    273  O   GLN A  41      49.901  21.537  35.301  1.00 25.72           O  
ATOM    274  CG  GLN A  41      49.764  18.978  31.412  1.00 25.72           C  
ATOM    275  CD  GLN A  41      48.516  18.194  31.052  1.00 25.72           C  
ATOM    276  NE2 GLN A  41      47.870  18.578  29.956  1.00 25.72           N  
ATOM    277  OE1 GLN A  41      48.135  17.250  31.752  1.00 25.72           O  
ATOM    278  N   PRO A  42      47.889  20.705  34.960  1.00 48.44           N  
ATOM    279  CA  PRO A  42      46.482  20.297  34.945  1.00 48.44           C  
ATOM    280  C   PRO A  42      45.794  20.504  36.292  1.00 48.44           C  
ATOM    281  CB  PRO A  42      46.551  18.809  34.590  1.00 48.44           C  
ATOM    282  O   PRO A  42      46.423  20.970  37.246  1.00 48.44           O  
ATOM    283  CG  PRO A  42      47.793  18.314  35.257  1.00 48.44           C  
ATOM    284  CD  PRO A  42      48.521  19.489  35.843  1.00 48.44           C  
ATOM    285  N   SER A  43      44.487  20.821  36.344  1.00 25.65           N  
ATOM    286  CA  SER A  43      43.534  20.215  37.268  1.00 25.65           C  
ATOM    287  C   SER A  43      42.482  21.224  37.717  1.00 25.65           C  
ATOM    288  CB  SER A  43      44.258  19.643  38.487  1.00 25.65           C  
ATOM    289  O   SER A  43      42.790  22.400  37.922  1.00 25.65           O  
ATOM    290  OG  SER A  43      45.000  20.652  39.150  1.00 25.65           O  
ATOM    291  N   SER A  44      41.249  20.850  37.606  1.00 27.07           N  
ATOM    292  CA  SER A  44      40.191  20.417  38.513  1.00 27.07           C  
ATOM    293  C   SER A  44      39.310  21.589  38.934  1.00 27.07           C  
ATOM    294  CB  SER A  44      40.787  19.746  39.751  1.00 27.07           C  
ATOM    295  O   SER A  44      39.808  22.692  39.172  1.00 27.07           O  
ATOM    296  OG  SER A  44      41.592  20.658  40.479  1.00 27.07           O  
ATOM    297  N   SER A  45      38.037  21.472  38.711  1.00 27.72           N  
ATOM    298  CA  SER A  45      36.906  21.321  39.621  1.00 27.72           C  
ATOM    299  C   SER A  45      36.082  22.602  39.695  1.00 27.72           C  
ATOM    300  CB  SER A  45      37.391  20.936  41.019  1.00 27.72           C  
ATOM    301  O   SER A  45      36.633  23.704  39.670  1.00 27.72           O  
ATOM    302  OG  SER A  45      38.248  21.933  41.548  1.00 27.72           O  
ATOM    303  N   SER A  46      34.817  22.437  39.403  1.00 27.15           N  
ATOM    304  CA  SER A  46      33.633  22.441  40.255  1.00 27.15           C  
ATOM    305  C   SER A  46      32.957  23.808  40.258  1.00 27.15           C  
ATOM    306  CB  SER A  46      34.000  22.041  41.685  1.00 27.15           C  
ATOM    307  O   SER A  46      33.632  24.840  40.251  1.00 27.15           O  
ATOM    308  OG  SER A  46      34.855  23.007  42.273  1.00 27.15           O  
ATOM    309  N   SER A  47      31.737  23.793  39.866  1.00 27.41           N  
ATOM    310  CA  SER A  47      30.478  23.934  40.589  1.00 27.41           C  
ATOM    311  C   SER A  47      30.059  25.397  40.690  1.00 27.41           C  
ATOM    312  CB  SER A  47      30.593  23.331  41.990  1.00 27.41           C  
ATOM    313  O   SER A  47      30.901  26.278  40.873  1.00 27.41           O  
ATOM    314  OG  SER A  47      31.584  24.004  42.747  1.00 27.41           O  
ATOM    315  N   SER A  48      28.929  25.655  40.166  1.00 26.37           N  
ATOM    316  CA  SER A  48      27.729  26.077  40.881  1.00 26.37           C  
ATOM    317  C   SER A  48      27.351  27.511  40.528  1.00 26.37           C  
ATOM    318  CB  SER A  48      27.933  25.951  42.392  1.00 26.37           C  
ATOM    319  O   SER A  48      28.215  28.388  40.462  1.00 26.37           O  
ATOM    320  OG  SER A  48      26.877  26.582  43.096  1.00 26.37           O  
ATOM    321  N   ALA A  49      26.275  27.656  39.903  1.00 26.79           N  
ATOM    322  CA  ALA A  49      25.045  28.250  40.420  1.00 26.79           C  
ATOM    323  C   ALA A  49      24.931  29.717  40.013  1.00 26.79           C  
ATOM    324  CB  ALA A  49      24.987  28.117  41.940  1.00 26.79           C  
ATOM    325  O   ALA A  49      25.892  30.479  40.140  1.00 26.79           O  
ATOM    326  N   ALA A  50      24.027  29.989  39.161  1.00 31.53           N  
ATOM    327  CA  ALA A  50      22.905  30.889  38.908  1.00 31.53           C  
ATOM    328  C   ALA A  50      23.308  32.344  39.132  1.00 31.53           C  
ATOM    329  CB  ALA A  50      21.720  30.525  39.798  1.00 31.53           C  
ATOM    330  O   ALA A  50      24.055  32.651  40.064  1.00 31.53           O  
ATOM    331  N   PRO A  51      22.684  33.277  38.285  1.00 33.85           N  
ATOM    332  CA  PRO A  51      21.819  34.276  38.916  1.00 33.85           C  
ATOM    333  C   PRO A  51      20.849  34.924  37.930  1.00 33.85           C  
ATOM    334  CB  PRO A  51      22.810  35.306  39.463  1.00 33.85           C  
ATOM    335  O   PRO A  51      20.958  34.710  36.720  1.00 33.85           O  
ATOM    336  CG  PRO A  51      23.922  35.335  38.464  1.00 33.85           C  
ATOM    337  CD  PRO A  51      23.684  34.248  37.455  1.00 33.85           C  
ATOM    338  N   ALA A  52      19.518  35.006  38.295  1.00 27.73           N  
ATOM    339  CA  ALA A  52      18.433  35.983  38.325  1.00 27.73           C  
ATOM    340  C   ALA A  52      18.978  37.403  38.458  1.00 27.73           C  
ATOM    341  CB  ALA A  52      17.472  35.676  39.470  1.00 27.73           C  
ATOM    342  O   ALA A  52      19.881  37.656  39.258  1.00 27.73           O  
ATOM    343  N   SER A  53      18.660  38.301  37.542  1.00 30.41           N  
ATOM    344  CA  SER A  53      17.821  39.433  37.164  1.00 30.41           C  
ATOM    345  C   SER A  53      18.634  40.721  37.086  1.00 30.41           C  
ATOM    346  CB  SER A  53      16.672  39.605  38.159  1.00 30.41           C  
ATOM    347  O   SER A  53      19.481  40.980  37.943  1.00 30.41           O  
ATOM    348  OG  SER A  53      17.096  39.295  39.475  1.00 30.41           O  
ATOM    349  N   ASP A  54      18.585  41.396  35.922  1.00 28.93           N  
ATOM    350  CA  ASP A  54      18.157  42.776  35.715  1.00 28.93           C  
ATOM    351  C   ASP A  54      18.941  43.430  34.579  1.00 28.93           C  
ATOM    352  CB  ASP A  54      18.321  43.587  37.002  1.00 28.93           C  
ATOM    353  O   ASP A  54      20.174  43.405  34.574  1.00 28.93           O  
ATOM    354  CG  ASP A  54      17.175  44.554  37.244  1.00 28.93           C  
ATOM    355  OD1 ASP A  54      16.237  44.606  36.420  1.00 28.93           O  
ATOM    356  OD2 ASP A  54      17.212  45.272  38.266  1.00 28.93           O  
ATOM    357  N   GLU A  55      18.281  43.667  33.424  1.00 31.86           N  
ATOM    358  CA  GLU A  55      17.734  44.658  32.502  1.00 31.86           C  
ATOM    359  C   GLU A  55      18.646  45.877  32.397  1.00 31.86           C  
ATOM    360  CB  GLU A  55      16.332  45.087  32.943  1.00 31.86           C  
ATOM    361  O   GLU A  55      19.060  46.439  33.413  1.00 31.86           O  
ATOM    362  CG  GLU A  55      15.232  44.687  31.970  1.00 31.86           C  
ATOM    363  CD  GLU A  55      13.899  45.356  32.263  1.00 31.86           C  
ATOM    364  OE1 GLU A  55      13.278  45.908  31.326  1.00 31.86           O  
ATOM    365  OE2 GLU A  55      13.473  45.330  33.439  1.00 31.86           O  
ATOM    366  N   THR A  56      19.219  46.104  31.134  1.00 30.86           N  
ATOM    367  CA  THR A  56      19.129  47.350  30.380  1.00 30.86           C  
ATOM    368  C   THR A  56      20.068  47.323  29.177  1.00 30.86           C  
ATOM    369  CB  THR A  56      19.460  48.564  31.267  1.00 30.86           C  
ATOM    370  O   THR A  56      21.237  46.955  29.304  1.00 30.86           O  
ATOM    371  CG2 THR A  56      18.312  48.880  32.220  1.00 30.86           C  
ATOM    372  OG1 THR A  56      20.638  48.282  32.033  1.00 30.86           O  
ATOM    373  N   LEU A  57      19.566  47.186  27.925  1.00 29.84           N  
ATOM    374  CA  LEU A  57      19.306  47.818  26.637  1.00 29.84           C  
ATOM    375  C   LEU A  57      20.605  48.281  25.986  1.00 29.84           C  
ATOM    376  CB  LEU A  57      18.354  49.005  26.804  1.00 29.84           C  
ATOM    377  O   LEU A  57      21.392  49.002  26.605  1.00 29.84           O  
ATOM    378  CG  LEU A  57      16.859  48.683  26.793  1.00 29.84           C  
ATOM    379  CD1 LEU A  57      16.091  49.698  27.632  1.00 29.84           C  
ATOM    380  CD2 LEU A  57      16.329  48.653  25.363  1.00 29.84           C  
ATOM    381  N   ALA A  58      21.071  47.561  24.913  1.00 30.80           N  
ATOM    382  CA  ALA A  58      21.121  47.866  23.485  1.00 30.80           C  
ATOM    383  C   ALA A  58      22.517  47.621  22.920  1.00 30.80           C  
ATOM    384  CB  ALA A  58      20.695  49.311  23.235  1.00 30.80           C  
ATOM    385  O   ALA A  58      23.512  48.080  23.486  1.00 30.80           O  
ATOM    386  N   GLN A  59      22.678  46.453  22.153  1.00 29.03           N  
ATOM    387  CA  GLN A  59      23.299  46.501  20.834  1.00 29.03           C  
ATOM    388  C   GLN A  59      23.901  45.149  20.460  1.00 29.03           C  
ATOM    389  CB  GLN A  59      24.376  47.586  20.785  1.00 29.03           C  
ATOM    390  O   GLN A  59      24.592  44.526  21.268  1.00 29.03           O  
ATOM    391  CG  GLN A  59      23.829  48.983  20.528  1.00 29.03           C  
ATOM    392  CD  GLN A  59      24.918  50.038  20.467  1.00 29.03           C  
ATOM    393  NE2 GLN A  59      24.530  51.276  20.182  1.00 29.03           N  
ATOM    394  OE1 GLN A  59      26.099  49.742  20.675  1.00 29.03           O  
ATOM    395  N   ASP A  60      23.242  44.304  19.607  1.00 30.99           N  
ATOM    396  CA  ASP A  60      23.502  43.621  18.343  1.00 30.99           C  
ATOM    397  C   ASP A  60      23.709  42.124  18.559  1.00 30.99           C  
ATOM    398  CB  ASP A  60      24.724  44.226  17.648  1.00 30.99           C  
ATOM    399  O   ASP A  60      24.655  41.714  19.235  1.00 30.99           O  
ATOM    400  CG  ASP A  60      24.422  44.726  16.246  1.00 30.99           C  
ATOM    401  OD1 ASP A  60      23.332  44.426  15.713  1.00 30.99           O  
ATOM    402  OD2 ASP A  60      25.283  45.424  15.668  1.00 30.99           O  
ATOM    403  N   PRO A  61      22.714  41.073  18.119  1.00 35.08           N  
ATOM    404  CA  PRO A  61      23.294  39.737  17.960  1.00 35.08           C  
ATOM    405  C   PRO A  61      23.277  39.255  16.511  1.00 35.08           C  
ATOM    406  CB  PRO A  61      22.400  38.858  18.838  1.00 35.08           C  
ATOM    407  O   PRO A  61      22.405  39.653  15.734  1.00 35.08           O  
ATOM    408  CG  PRO A  61      21.059  39.517  18.799  1.00 35.08           C  
ATOM    409  CD  PRO A  61      21.213  40.874  18.175  1.00 35.08           C  
ATOM    410  N   THR A  62      24.346  39.238  15.728  1.00 33.15           N  
ATOM    411  CA  THR A  62      24.867  38.205  14.840  1.00 33.15           C  
ATOM    412  C   THR A  62      24.267  36.844  15.183  1.00 33.15           C  
ATOM    413  CB  THR A  62      26.403  38.125  14.915  1.00 33.15           C  
ATOM    414  O   THR A  62      24.194  36.470  16.355  1.00 33.15           O  
ATOM    415  CG2 THR A  62      27.050  39.324  14.228  1.00 33.15           C  
ATOM    416  OG1 THR A  62      26.807  38.101  16.289  1.00 33.15           O  
ATOM    417  N   ARG A  63      22.992  36.539  14.822  1.00 32.46           N  
ATOM    418  CA  ARG A  63      22.191  35.434  14.303  1.00 32.46           C  
ATOM    419  C   ARG A  63      22.961  34.119  14.374  1.00 32.46           C  
ATOM    420  CB  ARG A  63      21.760  35.712  12.862  1.00 32.46           C  
ATOM    421  O   ARG A  63      23.944  33.930  13.656  1.00 32.46           O  
ATOM    422  CG  ARG A  63      20.265  35.567  12.627  1.00 32.46           C  
ATOM    423  CD  ARG A  63      19.885  35.897  11.190  1.00 32.46           C  
ATOM    424  NE  ARG A  63      18.607  35.297  10.819  1.00 32.46           N  
ATOM    425  NH1 ARG A  63      18.307  36.599   8.935  1.00 32.46           N  
ATOM    426  NH2 ARG A  63      16.736  35.032   9.513  1.00 32.46           N  
ATOM    427  CZ  ARG A  63      17.886  35.644   9.756  1.00 32.46           C  
ATOM    428  N   SER A  64      23.345  33.570  15.558  1.00 32.25           N  
ATOM    429  CA  SER A  64      23.485  32.150  15.865  1.00 32.25           C  
ATOM    430  C   SER A  64      22.128  31.453  15.887  1.00 32.25           C  
ATOM    431  CB  SER A  64      24.187  31.958  17.210  1.00 32.25           C  
ATOM    432  O   SER A  64      21.176  31.955  16.488  1.00 32.25           O  
ATOM    433  OG  SER A  64      25.521  32.434  17.153  1.00 32.25           O  
ATOM    434  N   ALA A  65      21.484  31.104  14.750  1.00 41.70           N  
ATOM    435  CA  ALA A  65      20.530  30.041  14.446  1.00 41.70           C  
ATOM    436  C   ALA A  65      20.271  29.170  15.672  1.00 41.70           C  
ATOM    437  CB  ALA A  65      21.037  29.186  13.287  1.00 41.70           C  
ATOM    438  O   ALA A  65      21.174  28.485  16.157  1.00 41.70           O  
ATOM    439  N   VAL A  66      19.727  29.668  16.806  1.00 37.51           N  
ATOM    440  CA  VAL A  66      18.983  28.978  17.855  1.00 37.51           C  
ATOM    441  C   VAL A  66      18.166  27.841  17.246  1.00 37.51           C  
ATOM    442  CB  VAL A  66      18.057  29.947  18.624  1.00 37.51           C  
ATOM    443  O   VAL A  66      17.378  28.060  16.322  1.00 37.51           O  
ATOM    444  CG1 VAL A  66      17.319  29.214  19.743  1.00 37.51           C  
ATOM    445  CG2 VAL A  66      18.861  31.118  19.188  1.00 37.51           C  
ATOM    446  N   VAL A  67      18.813  26.774  16.769  1.00 39.26           N  
ATOM    447  CA  VAL A  67      18.159  25.479  16.617  1.00 39.26           C  
ATOM    448  C   VAL A  67      17.135  25.282  17.733  1.00 39.26           C  
ATOM    449  CB  VAL A  67      19.184  24.322  16.624  1.00 39.26           C  
ATOM    450  O   VAL A  67      17.424  25.546  18.903  1.00 39.26           O  
ATOM    451  CG1 VAL A  67      18.474  22.972  16.534  1.00 39.26           C  
ATOM    452  CG2 VAL A  67      20.179  24.484  15.476  1.00 39.26           C  
ATOM    453  N   SER A  68      15.880  25.687  17.576  1.00 37.30           N  
ATOM    454  CA  SER A  68      14.689  25.385  18.363  1.00 37.30           C  
ATOM    455  C   SER A  68      14.852  24.079  19.133  1.00 37.30           C  
ATOM    456  CB  SER A  68      13.456  25.305  17.462  1.00 37.30           C  
ATOM    457  O   SER A  68      15.490  23.142  18.649  1.00 37.30           O  
ATOM    458  OG  SER A  68      12.328  24.854  18.192  1.00 37.30           O  
ATOM    459  N   PRO A  69      14.889  23.948  20.480  1.00 37.50           N  
ATOM    460  CA  PRO A  69      14.840  22.746  21.316  1.00 37.50           C  
ATOM    461  C   PRO A  69      13.973  21.643  20.713  1.00 37.50           C  
ATOM    462  CB  PRO A  69      14.241  23.254  22.630  1.00 37.50           C  
ATOM    463  O   PRO A  69      14.146  20.467  21.043  1.00 37.50           O  
ATOM    464  CG  PRO A  69      14.207  24.741  22.484  1.00 37.50           C  
ATOM    465  CD  PRO A  69      14.428  25.084  21.039  1.00 37.50           C  
ATOM    466  N   ARG A  70      13.199  21.928  19.575  1.00 43.19           N  
ATOM    467  CA  ARG A  70      12.356  20.962  18.879  1.00 43.19           C  
ATOM    468  C   ARG A  70      13.166  20.155  17.869  1.00 43.19           C  
ATOM    469  CB  ARG A  70      11.196  21.669  18.174  1.00 43.19           C  
ATOM    470  O   ARG A  70      12.900  18.969  17.658  1.00 43.19           O  
ATOM    471  CG  ARG A  70       9.888  21.629  18.948  1.00 43.19           C  
ATOM    472  CD  ARG A  70       8.790  22.412  18.242  1.00 43.19           C  
ATOM    473  NE  ARG A  70       7.599  22.541  19.075  1.00 43.19           N  
ATOM    474  NH1 ARG A  70       6.457  23.898  17.594  1.00 43.19           N  
ATOM    475  NH2 ARG A  70       5.489  23.294  19.582  1.00 43.19           N  
ATOM    476  CZ  ARG A  70       6.518  23.244  18.749  1.00 43.19           C  
ATOM    477  N   ALA A  71      14.263  20.698  17.377  1.00 42.20           N  
ATOM    478  CA  ALA A  71      15.167  20.124  16.384  1.00 42.20           C  
ATOM    479  C   ALA A  71      16.240  19.267  17.050  1.00 42.20           C  
ATOM    480  CB  ALA A  71      15.814  21.228  15.551  1.00 42.20           C  
ATOM    481  O   ALA A  71      16.672  18.257  16.490  1.00 42.20           O  
ATOM    482  N   MET A  72      16.552  19.536  18.377  1.00 35.74           N  
ATOM    483  CA  MET A  72      17.558  18.813  19.150  1.00 35.74           C  
ATOM    484  C   MET A  72      16.936  17.624  19.875  1.00 35.74           C  
ATOM    485  CB  MET A  72      18.234  19.745  20.157  1.00 35.74           C  
ATOM    486  O   MET A  72      17.575  16.581  20.026  1.00 35.74           O  
ATOM    487  CG  MET A  72      19.450  20.469  19.602  1.00 35.74           C  
ATOM    488  SD  MET A  72      20.337  21.438  20.884  1.00 35.74           S  
ATOM    489  CE  MET A  72      21.917  21.719  20.037  1.00 35.74           C  
ATOM    490  N   LYS A  73      15.511  17.628  20.205  1.00 41.84           N  
ATOM    491  CA  LYS A  73      14.767  16.539  20.831  1.00 41.84           C  
ATOM    492  C   LYS A  73      14.385  15.474  19.806  1.00 41.84           C  
ATOM    493  CB  LYS A  73      13.513  17.074  21.523  1.00 41.84           C  
ATOM    494  O   LYS A  73      14.229  14.301  20.151  1.00 41.84           O  
ATOM    495  CG  LYS A  73      13.700  17.361  23.006  1.00 41.84           C  
ATOM    496  CD  LYS A  73      12.585  18.247  23.548  1.00 41.84           C  
ATOM    497  CE  LYS A  73      12.767  18.529  25.034  1.00 41.84           C  
ATOM    498  NZ  LYS A  73      11.755  19.503  25.540  1.00 41.84           N  
ATOM    499  N   SER A  74      14.345  15.912  18.508  1.00 46.82           N  
ATOM    500  CA  SER A  74      14.128  15.057  17.345  1.00 46.82           C  
ATOM    501  C   SER A  74      15.403  14.315  16.959  1.00 46.82           C  
ATOM    502  CB  SER A  74      13.629  15.882  16.158  1.00 46.82           C  
ATOM    503  O   SER A  74      15.344  13.238  16.363  1.00 46.82           O  
ATOM    504  OG  SER A  74      13.736  17.269  16.430  1.00 46.82           O  
ATOM    505  N   LYS A  75      16.611  14.768  17.407  1.00 41.96           N  
ATOM    506  CA  LYS A  75      17.942  14.253  17.097  1.00 41.96           C  
ATOM    507  C   LYS A  75      18.292  13.064  17.988  1.00 41.96           C  
ATOM    508  CB  LYS A  75      18.993  15.352  17.254  1.00 41.96           C  
ATOM    509  O   LYS A  75      19.001  12.150  17.562  1.00 41.96           O  
ATOM    510  CG  LYS A  75      19.152  16.236  16.025  1.00 41.96           C  
ATOM    511  CD  LYS A  75      20.127  17.378  16.281  1.00 41.96           C  
ATOM    512  CE  LYS A  75      20.168  18.352  15.110  1.00 41.96           C  
ATOM    513  NZ  LYS A  75      21.176  19.433  15.324  1.00 41.96           N  
ATOM    514  N   LYS A  76      17.483  12.848  19.139  1.00 48.72           N  
ATOM    515  CA  LYS A  76      17.716  11.714  20.028  1.00 48.72           C  
ATOM    516  C   LYS A  76      16.650  10.638  19.838  1.00 48.72           C  
ATOM    517  CB  LYS A  76      17.744  12.171  21.487  1.00 48.72           C  
ATOM    518  O   LYS A  76      16.940   9.444  19.941  1.00 48.72           O  
ATOM    519  CG  LYS A  76      19.088  11.975  22.171  1.00 48.72           C  
ATOM    520  CD  LYS A  76      19.094  12.570  23.574  1.00 48.72           C  
ATOM    521  CE  LYS A  76      20.474  12.489  24.211  1.00 48.72           C  
ATOM    522  NZ  LYS A  76      20.465  12.991  25.618  1.00 48.72           N  
ATOM    523  N   ARG A  77      15.583  10.897  18.902  1.00 56.57           N  
ATOM    524  CA  ARG A  77      14.374  10.081  18.948  1.00 56.57           C  
ATOM    525  C   ARG A  77      13.931   9.678  17.546  1.00 56.57           C  
ATOM    526  CB  ARG A  77      13.245  10.832  19.658  1.00 56.57           C  
ATOM    527  O   ARG A  77      13.806  10.526  16.660  1.00 56.57           O  
ATOM    528  CG  ARG A  77      13.513  11.098  21.131  1.00 56.57           C  
ATOM    529  CD  ARG A  77      12.261  11.571  21.855  1.00 56.57           C  
ATOM    530  NE  ARG A  77      12.468  11.644  23.299  1.00 56.57           N  
ATOM    531  NH1 ARG A  77      10.242  11.990  23.810  1.00 56.57           N  
ATOM    532  NH2 ARG A  77      11.804  11.890  25.484  1.00 56.57           N  
ATOM    533  CZ  ARG A  77      11.504  11.841  24.194  1.00 56.57           C  
ATOM    534  N   GLY A  78      14.767   9.158  16.794  1.00 64.79           N  
ATOM    535  CA  GLY A  78      14.678   8.530  15.486  1.00 64.79           C  
ATOM    536  C   GLY A  78      13.319   8.701  14.833  1.00 64.79           C  
ATOM    537  O   GLY A  78      12.309   8.855  15.522  1.00 64.79           O  
ATOM    538  N   VAL A  79      13.116   9.227  13.640  1.00 80.88           N  
ATOM    539  CA  VAL A  79      11.949   9.435  12.789  1.00 80.88           C  
ATOM    540  C   VAL A  79      11.489   8.100  12.208  1.00 80.88           C  
ATOM    541  CB  VAL A  79      12.247  10.437  11.652  1.00 80.88           C  
ATOM    542  O   VAL A  79      12.301   7.329  11.690  1.00 80.88           O  
ATOM    543  CG1 VAL A  79      11.006  10.660  10.790  1.00 80.88           C  
ATOM    544  CG2 VAL A  79      12.748  11.761  12.226  1.00 80.88           C  
ATOM    545  N   HIS A  80      10.115   7.748  12.505  1.00 86.34           N  
ATOM    546  CA  HIS A  80       9.546   6.525  11.949  1.00 86.34           C  
ATOM    547  C   HIS A  80       8.903   6.784  10.591  1.00 86.34           C  
ATOM    548  CB  HIS A  80       8.518   5.927  12.911  1.00 86.34           C  
ATOM    549  O   HIS A  80       8.074   7.687  10.453  1.00 86.34           O  
ATOM    550  CG  HIS A  80       9.078   5.596  14.257  1.00 86.34           C  
ATOM    551  CD2 HIS A  80       9.013   6.259  15.436  1.00 86.34           C  
ATOM    552  ND1 HIS A  80       9.811   4.454  14.497  1.00 86.34           N  
ATOM    553  CE1 HIS A  80      10.173   4.430  15.769  1.00 86.34           C  
ATOM    554  NE2 HIS A  80       9.701   5.514  16.360  1.00 86.34           N  
ATOM    555  N   PHE A  81       9.277   6.069   9.699  1.00 90.65           N  
ATOM    556  CA  PHE A  81       8.731   6.171   8.351  1.00 90.65           C  
ATOM    557  C   PHE A  81       8.362   4.795   7.810  1.00 90.65           C  
ATOM    558  CB  PHE A  81       9.733   6.853   7.414  1.00 90.65           C  
ATOM    559  O   PHE A  81       9.220   3.918   7.694  1.00 90.65           O  
ATOM    560  CG  PHE A  81       9.162   7.205   6.067  1.00 90.65           C  
ATOM    561  CD1 PHE A  81       9.698   6.663   4.906  1.00 90.65           C  
ATOM    562  CD2 PHE A  81       8.089   8.081   5.963  1.00 90.65           C  
ATOM    563  CE1 PHE A  81       9.172   6.988   3.658  1.00 90.65           C  
ATOM    564  CE2 PHE A  81       7.558   8.410   4.719  1.00 90.65           C  
ATOM    565  CZ  PHE A  81       8.101   7.863   3.568  1.00 90.65           C  
ATOM    566  N   ASN A  82       7.028   4.611   7.528  1.00 92.49           N  
ATOM    567  CA  ASN A  82       6.505   3.320   7.097  1.00 92.49           C  
ATOM    568  C   ASN A  82       6.050   3.357   5.640  1.00 92.49           C  
ATOM    569  CB  ASN A  82       5.352   2.878   8.001  1.00 92.49           C  
ATOM    570  O   ASN A  82       5.182   4.152   5.277  1.00 92.49           O  
ATOM    571  CG  ASN A  82       5.745   2.828   9.465  1.00 92.49           C  
ATOM    572  ND2 ASN A  82       4.795   3.126  10.344  1.00 92.49           N  
ATOM    573  OD1 ASN A  82       6.892   2.526   9.803  1.00 92.49           O  
ATOM    574  N   ILE A  83       6.636   2.495   4.780  1.00 93.97           N  
ATOM    575  CA  ILE A  83       6.303   2.411   3.362  1.00 93.97           C  
ATOM    576  C   ILE A  83       5.741   1.027   3.045  1.00 93.97           C  
ATOM    577  CB  ILE A  83       7.533   2.706   2.475  1.00 93.97           C  
ATOM    578  O   ILE A  83       6.349   0.010   3.388  1.00 93.97           O  
ATOM    579  CG1 ILE A  83       8.101   4.094   2.795  1.00 93.97           C  
ATOM    580  CG2 ILE A  83       7.168   2.593   0.992  1.00 93.97           C  
ATOM    581  CD1 ILE A  83       9.427   4.392   2.109  1.00 93.97           C  
ATOM    582  N   MET A  84       4.598   1.080   2.426  1.00 94.55           N  
ATOM    583  CA  MET A  84       3.957  -0.166   2.016  1.00 94.55           C  
ATOM    584  C   MET A  84       4.057  -0.360   0.507  1.00 94.55           C  
ATOM    585  CB  MET A  84       2.490  -0.185   2.449  1.00 94.55           C  
ATOM    586  O   MET A  84       3.812   0.573  -0.260  1.00 94.55           O  
ATOM    587  CG  MET A  84       1.760  -1.468   2.087  1.00 94.55           C  
ATOM    588  SD  MET A  84       0.060  -1.527   2.775  1.00 94.55           S  
ATOM    589  CE  MET A  84      -0.820  -0.528   1.542  1.00 94.55           C  
ATOM    590  N   VAL A  85       4.401  -1.591   0.073  1.00 94.59           N  
ATOM    591  CA  VAL A  85       4.514  -1.901  -1.348  1.00 94.59           C  
ATOM    592  C   VAL A  85       3.413  -2.878  -1.754  1.00 94.59           C  
ATOM    593  CB  VAL A  85       5.901  -2.488  -1.692  1.00 94.59           C  
ATOM    594  O   VAL A  85       3.264  -3.941  -1.148  1.00 94.59           O  
ATOM    595  CG1 VAL A  85       6.040  -2.698  -3.199  1.00 94.59           C  
ATOM    596  CG2 VAL A  85       7.010  -1.574  -1.173  1.00 94.59           C  
ATOM    597  N   VAL A  86       2.620  -2.434  -2.785  1.00 93.38           N  
ATOM    598  CA  VAL A  86       1.485  -3.241  -3.221  1.00 93.38           C  
ATOM    599  C   VAL A  86       1.527  -3.414  -4.738  1.00 93.38           C  
ATOM    600  CB  VAL A  86       0.141  -2.609  -2.794  1.00 93.38           C  
ATOM    601  O   VAL A  86       1.869  -2.479  -5.466  1.00 93.38           O  
ATOM    602  CG1 VAL A  86      -1.033  -3.456  -3.282  1.00 93.38           C  
ATOM    603  CG2 VAL A  86       0.090  -2.443  -1.276  1.00 93.38           C  
ATOM    604  N   GLY A  87       1.141  -4.626  -5.270  1.00 91.76           N  
ATOM    605  CA  GLY A  87       1.061  -4.896  -6.697  1.00 91.76           C  
ATOM    606  C   GLY A  87       0.861  -6.365  -7.017  1.00 91.76           C  
ATOM    607  O   GLY A  87       0.793  -7.199  -6.111  1.00 91.76           O  
ATOM    608  N   GLU A  88       0.658  -6.605  -8.332  1.00 90.63           N  
ATOM    609  CA  GLU A  88       0.506  -7.971  -8.825  1.00 90.63           C  
ATOM    610  C   GLU A  88       1.749  -8.805  -8.530  1.00 90.63           C  
ATOM    611  CB  GLU A  88       0.216  -7.971 -10.328  1.00 90.63           C  
ATOM    612  O   GLU A  88       2.850  -8.265  -8.402  1.00 90.63           O  
ATOM    613  CG  GLU A  88      -0.062  -9.353 -10.901  1.00 90.63           C  
ATOM    614  CD  GLU A  88      -0.314  -9.342 -12.400  1.00 90.63           C  
ATOM    615  OE1 GLU A  88      -0.396 -10.432 -13.010  1.00 90.63           O  
ATOM    616  OE2 GLU A  88      -0.430  -8.234 -12.969  1.00 90.63           O  
ATOM    617  N   SER A  89       1.504 -10.103  -8.389  1.00 89.25           N  
ATOM    618  CA  SER A  89       2.626 -11.001  -8.139  1.00 89.25           C  
ATOM    619  C   SER A  89       3.579 -11.040  -9.330  1.00 89.25           C  
ATOM    620  CB  SER A  89       2.126 -12.413  -7.830  1.00 89.25           C  
ATOM    621  O   SER A  89       3.141 -11.018 -10.482  1.00 89.25           O  
ATOM    622  OG  SER A  89       3.208 -13.275  -7.524  1.00 89.25           O  
ATOM    623  N   GLY A  90       4.902 -10.941  -9.034  1.00 86.52           N  
ATOM    624  CA  GLY A  90       5.907 -11.099 -10.073  1.00 86.52           C  
ATOM    625  C   GLY A  90       6.377  -9.779 -10.654  1.00 86.52           C  
ATOM    626  O   GLY A  90       7.039  -9.753 -11.693  1.00 86.52           O  
ATOM    627  N   LEU A  91       6.034  -8.663 -10.024  1.00 90.33           N  
ATOM    628  CA  LEU A  91       6.409  -7.354 -10.545  1.00 90.33           C  
ATOM    629  C   LEU A  91       7.722  -6.880  -9.929  1.00 90.33           C  
ATOM    630  CB  LEU A  91       5.304  -6.330 -10.270  1.00 90.33           C  
ATOM    631  O   LEU A  91       8.262  -5.846 -10.328  1.00 90.33           O  
ATOM    632  CG  LEU A  91       3.996  -6.522 -11.039  1.00 90.33           C  
ATOM    633  CD1 LEU A  91       2.983  -5.455 -10.635  1.00 90.33           C  
ATOM    634  CD2 LEU A  91       4.249  -6.485 -12.542  1.00 90.33           C  
ATOM    635  N   GLY A  92       8.245  -7.695  -9.032  1.00 87.60           N  
ATOM    636  CA  GLY A  92       9.546  -7.354  -8.480  1.00 87.60           C  
ATOM    637  C   GLY A  92       9.458  -6.519  -7.216  1.00 87.60           C  
ATOM    638  O   GLY A  92      10.315  -5.670  -6.965  1.00 87.60           O  
ATOM    639  N   LYS A  93       8.448  -6.600  -6.367  1.00 91.04           N  
ATOM    640  CA  LYS A  93       8.224  -5.853  -5.133  1.00 91.04           C  
ATOM    641  C   LYS A  93       9.295  -6.173  -4.094  1.00 91.04           C  
ATOM    642  CB  LYS A  93       6.836  -6.158  -4.566  1.00 91.04           C  
ATOM    643  O   LYS A  93       9.923  -5.267  -3.543  1.00 91.04           O  
ATOM    644  CG  LYS A  93       5.693  -5.815  -5.509  1.00 91.04           C  
ATOM    645  CD  LYS A  93       4.339  -6.113  -4.878  1.00 91.04           C  
ATOM    646  CE  LYS A  93       4.154  -7.603  -4.625  1.00 91.04           C  
ATOM    647  NZ  LYS A  93       3.995  -8.365  -5.900  1.00 91.04           N  
ATOM    648  N   THR A  94       9.540  -7.404  -3.911  1.00 89.08           N  
ATOM    649  CA  THR A  94      10.546  -7.812  -2.936  1.00 89.08           C  
ATOM    650  C   THR A  94      11.943  -7.417  -3.404  1.00 89.08           C  
ATOM    651  CB  THR A  94      10.496  -9.330  -2.684  1.00 89.08           C  
ATOM    652  O   THR A  94      12.770  -6.976  -2.603  1.00 89.08           O  
ATOM    653  CG2 THR A  94      11.467  -9.737  -1.580  1.00 89.08           C  
ATOM    654  OG1 THR A  94       9.167  -9.701  -2.297  1.00 89.08           O  
ATOM    655  N   THR A  95      12.077  -7.528  -4.701  1.00 89.09           N  
ATOM    656  CA  THR A  95      13.356  -7.132  -5.280  1.00 89.09           C  
ATOM    657  C   THR A  95      13.592  -5.635  -5.097  1.00 89.09           C  
ATOM    658  CB  THR A  95      13.425  -7.486  -6.777  1.00 89.09           C  
ATOM    659  O   THR A  95      14.713  -5.209  -4.813  1.00 89.09           O  
ATOM    660  CG2 THR A  95      14.805  -7.181  -7.351  1.00 89.09           C  
ATOM    661  OG1 THR A  95      13.148  -8.882  -6.944  1.00 89.09           O  
ATOM    662  N   PHE A  96      12.546  -4.862  -5.256  1.00 89.65           N  
ATOM    663  CA  PHE A  96      12.643  -3.422  -5.047  1.00 89.65           C  
ATOM    664  C   PHE A  96      13.053  -3.109  -3.613  1.00 89.65           C  
ATOM    665  CB  PHE A  96      11.310  -2.740  -5.373  1.00 89.65           C  
ATOM    666  O   PHE A  96      13.914  -2.258  -3.380  1.00 89.65           O  
ATOM    667  CG  PHE A  96      11.298  -1.263  -5.083  1.00 89.65           C  
ATOM    668  CD1 PHE A  96      10.739  -0.776  -3.908  1.00 89.65           C  
ATOM    669  CD2 PHE A  96      11.846  -0.362  -5.986  1.00 89.65           C  
ATOM    670  CE1 PHE A  96      10.726   0.590  -3.637  1.00 89.65           C  
ATOM    671  CE2 PHE A  96      11.836   1.005  -5.723  1.00 89.65           C  
ATOM    672  CZ  PHE A  96      11.275   1.479  -4.548  1.00 89.65           C  
ATOM    673  N   ILE A  97      12.451  -3.795  -2.680  1.00 89.22           N  
ATOM    674  CA  ILE A  97      12.743  -3.582  -1.266  1.00 89.22           C  
ATOM    675  C   ILE A  97      14.210  -3.899  -0.989  1.00 89.22           C  
ATOM    676  CB  ILE A  97      11.828  -4.442  -0.365  1.00 89.22           C  
ATOM    677  O   ILE A  97      14.900  -3.133  -0.312  1.00 89.22           O  
ATOM    678  CG1 ILE A  97      10.372  -3.976  -0.482  1.00 89.22           C  
ATOM    679  CG2 ILE A  97      12.304  -4.391   1.090  1.00 89.22           C  
ATOM    680  CD1 ILE A  97       9.376  -4.870   0.243  1.00 89.22           C  
ATOM    681  N   ASN A  98      14.667  -4.967  -1.547  1.00 86.93           N  
ATOM    682  CA  ASN A  98      16.060  -5.367  -1.379  1.00 86.93           C  
ATOM    683  C   ASN A  98      17.014  -4.348  -1.996  1.00 86.93           C  
ATOM    684  CB  ASN A  98      16.299  -6.751  -1.985  1.00 86.93           C  
ATOM    685  O   ASN A  98      18.056  -4.036  -1.416  1.00 86.93           O  
ATOM    686  CG  ASN A  98      15.644  -7.860  -1.185  1.00 86.93           C  
ATOM    687  ND2 ASN A  98      15.373  -8.983  -1.839  1.00 86.93           N  
ATOM    688  OD1 ASN A  98      15.383  -7.708   0.012  1.00 86.93           O  
ATOM    689  N   SER A  99      16.606  -3.859  -3.157  1.00 84.38           N  
ATOM    690  CA  SER A  99      17.408  -2.849  -3.840  1.00 84.38           C  
ATOM    691  C   SER A  99      17.460  -1.551  -3.042  1.00 84.38           C  
ATOM    692  CB  SER A  99      16.849  -2.576  -5.237  1.00 84.38           C  
ATOM    693  O   SER A  99      18.501  -0.893  -2.984  1.00 84.38           O  
ATOM    694  OG  SER A  99      16.967  -3.724  -6.060  1.00 84.38           O  
ATOM    695  N   LEU A 100      16.378  -1.151  -2.434  1.00 84.53           N  
ATOM    696  CA  LEU A 100      16.324   0.050  -1.608  1.00 84.53           C  
ATOM    697  C   LEU A 100      17.234  -0.085  -0.392  1.00 84.53           C  
ATOM    698  CB  LEU A 100      14.887   0.325  -1.156  1.00 84.53           C  
ATOM    699  O   LEU A 100      17.950   0.855  -0.039  1.00 84.53           O  
ATOM    700  CG  LEU A 100      14.637   1.670  -0.473  1.00 84.53           C  
ATOM    701  CD1 LEU A 100      14.782   2.810  -1.476  1.00 84.53           C  
ATOM    702  CD2 LEU A 100      13.257   1.694   0.174  1.00 84.53           C  
ATOM    703  N   PHE A 101      17.314  -1.343   0.150  1.00 82.00           N  
ATOM    704  CA  PHE A 101      18.154  -1.593   1.316  1.00 82.00           C  
ATOM    705  C   PHE A 101      19.629  -1.564   0.937  1.00 82.00           C  
ATOM    706  CB  PHE A 101      17.802  -2.940   1.955  1.00 82.00           C  
ATOM    707  O   PHE A 101      20.454  -1.016   1.671  1.00 82.00           O  
ATOM    708  CG  PHE A 101      16.527  -2.917   2.755  1.00 82.00           C  
ATOM    709  CD1 PHE A 101      16.322  -1.954   3.735  1.00 82.00           C  
ATOM    710  CD2 PHE A 101      15.534  -3.861   2.527  1.00 82.00           C  
ATOM    711  CE1 PHE A 101      15.143  -1.931   4.477  1.00 82.00           C  
ATOM    712  CE2 PHE A 101      14.353  -3.844   3.264  1.00 82.00           C  
ATOM    713  CZ  PHE A 101      14.160  -2.879   4.239  1.00 82.00           C  
ATOM    714  N   ASN A 102      19.891  -2.165  -0.099  1.00 75.76           N  
ATOM    715  CA  ASN A 102      21.271  -2.260  -0.565  1.00 75.76           C  
ATOM    716  C   ASN A 102      21.828  -0.893  -0.949  1.00 75.76           C  
ATOM    717  CB  ASN A 102      21.374  -3.227  -1.746  1.00 75.76           C  
ATOM    718  O   ASN A 102      23.012  -0.620  -0.741  1.00 75.76           O  
ATOM    719  CG  ASN A 102      21.229  -4.677  -1.329  1.00 75.76           C  
ATOM    720  ND2 ASN A 102      21.146  -5.570  -2.308  1.00 75.76           N  
ATOM    721  OD1 ASN A 102      21.192  -4.992  -0.137  1.00 75.76           O  
ATOM    722  N   SER A 103      21.030  -0.198  -1.623  1.00 72.31           N  
ATOM    723  CA  SER A 103      21.438   1.148  -2.010  1.00 72.31           C  
ATOM    724  C   SER A 103      21.735   2.009  -0.787  1.00 72.31           C  
ATOM    725  CB  SER A 103      20.356   1.813  -2.861  1.00 72.31           C  
ATOM    726  O   SER A 103      22.636   2.850  -0.817  1.00 72.31           O  
ATOM    727  OG  SER A 103      20.647   3.185  -3.065  1.00 72.31           O  
ATOM    728  N   TYR A 104      21.129   1.679   0.229  1.00 69.15           N  
ATOM    729  CA  TYR A 104      21.332   2.450   1.451  1.00 69.15           C  
ATOM    730  C   TYR A 104      22.592   1.997   2.178  1.00 69.15           C  
ATOM    731  CB  TYR A 104      20.119   2.318   2.377  1.00 69.15           C  
ATOM    732  O   TYR A 104      23.288   2.810   2.792  1.00 69.15           O  
ATOM    733  CG  TYR A 104      18.981   3.244   2.022  1.00 69.15           C  
ATOM    734  CD1 TYR A 104      19.045   4.604   2.317  1.00 69.15           C  
ATOM    735  CD2 TYR A 104      17.839   2.761   1.391  1.00 69.15           C  
ATOM    736  CE1 TYR A 104      17.998   5.461   1.994  1.00 69.15           C  
ATOM    737  CE2 TYR A 104      16.786   3.609   1.063  1.00 69.15           C  
ATOM    738  OH  TYR A 104      15.835   5.798   1.045  1.00 69.15           O  
ATOM    739  CZ  TYR A 104      16.875   4.955   1.367  1.00 69.15           C  
ATOM    740  N   SER A 105      22.841   0.724   2.301  1.00 62.51           N  
ATOM    741  CA  SER A 105      24.064   0.209   2.910  1.00 62.51           C  
ATOM    742  C   SER A 105      25.303   0.756   2.210  1.00 62.51           C  
ATOM    743  CB  SER A 105      24.079  -1.319   2.873  1.00 62.51           C  
ATOM    744  O   SER A 105      26.326   1.005   2.851  1.00 62.51           O  
ATOM    745  OG  SER A 105      23.035  -1.853   3.668  1.00 62.51           O  
ATOM    746  N   LYS A 106      25.194   1.059   1.011  1.00 56.44           N  
ATOM    747  CA  LYS A 106      26.297   1.593   0.217  1.00 56.44           C  
ATOM    748  C   LYS A 106      26.523   3.072   0.515  1.00 56.44           C  
ATOM    749  CB  LYS A 106      26.030   1.393  -1.276  1.00 56.44           C  
ATOM    750  O   LYS A 106      27.662   3.544   0.516  1.00 56.44           O  
ATOM    751  CG  LYS A 106      26.434   0.023  -1.799  1.00 56.44           C  
ATOM    752  CD  LYS A 106      26.158  -0.110  -3.291  1.00 56.44           C  
ATOM    753  CE  LYS A 106      26.325  -1.547  -3.766  1.00 56.44           C  
ATOM    754  NZ  LYS A 106      25.934  -1.705  -5.199  1.00 56.44           N  
ATOM    755  N   SER A 107      25.442   3.858   0.669  1.00 53.17           N  
ATOM    756  CA  SER A 107      25.537   5.276   1.005  1.00 53.17           C  
ATOM    757  C   SER A 107      26.150   5.477   2.386  1.00 53.17           C  
ATOM    758  CB  SER A 107      24.157   5.933   0.949  1.00 53.17           C  
ATOM    759  O   SER A 107      26.896   6.433   2.607  1.00 53.17           O  
ATOM    760  OG  SER A 107      23.423   5.662   2.131  1.00 53.17           O  
ATOM    761  N   GLU A 108      26.089   4.534   3.394  1.00 46.31           N  
ATOM    762  CA  GLU A 108      26.699   4.561   4.720  1.00 46.31           C  
ATOM    763  C   GLU A 108      28.176   4.183   4.655  1.00 46.31           C  
ATOM    764  CB  GLU A 108      25.957   3.620   5.672  1.00 46.31           C  
ATOM    765  O   GLU A 108      28.994   4.726   5.400  1.00 46.31           O  
ATOM    766  CG  GLU A 108      24.603   4.147   6.126  1.00 46.31           C  
ATOM    767  CD  GLU A 108      24.244   3.734   7.545  1.00 46.31           C  
ATOM    768  OE1 GLU A 108      23.337   4.354   8.146  1.00 46.31           O  
ATOM    769  OE2 GLU A 108      24.875   2.784   8.060  1.00 46.31           O  
ATOM    770  N   LEU A 109      28.576   3.389   3.683  1.00 35.97           N  
ATOM    771  CA  LEU A 109      29.963   2.968   3.514  1.00 35.97           C  
ATOM    772  C   LEU A 109      30.759   4.015   2.743  1.00 35.97           C  
ATOM    773  CB  LEU A 109      30.029   1.622   2.787  1.00 35.97           C  
ATOM    774  O   LEU A 109      31.961   4.178   2.968  1.00 35.97           O  
ATOM    775  CG  LEU A 109      29.899   0.373   3.659  1.00 35.97           C  
ATOM    776  CD1 LEU A 109      28.986  -0.649   2.990  1.00 35.97           C  
ATOM    777  CD2 LEU A 109      31.272  -0.230   3.938  1.00 35.97           C  
ATOM    778  N   SER A 110      30.134   4.845   1.960  1.00 38.05           N  
ATOM    779  CA  SER A 110      30.796   5.908   1.211  1.00 38.05           C  
ATOM    780  C   SER A 110      30.979   7.156   2.067  1.00 38.05           C  
ATOM    781  CB  SER A 110      29.998   6.255  -0.047  1.00 38.05           C  
ATOM    782  O   SER A 110      31.977   7.867   1.932  1.00 38.05           O  
ATOM    783  OG  SER A 110      30.864   6.617  -1.108  1.00 38.05           O  
ATOM    784  N   GLN A 111      30.270   7.309   3.215  1.00 39.17           N  
ATOM    785  CA  GLN A 111      30.410   8.440   4.126  1.00 39.17           C  
ATOM    786  C   GLN A 111      31.404   8.129   5.241  1.00 39.17           C  
ATOM    787  CB  GLN A 111      29.053   8.820   4.723  1.00 39.17           C  
ATOM    788  O   GLN A 111      32.091   9.026   5.736  1.00 39.17           O  
ATOM    789  CG  GLN A 111      28.200   9.688   3.808  1.00 39.17           C  
ATOM    790  CD  GLN A 111      26.852  10.031   4.414  1.00 39.17           C  
ATOM    791  NE2 GLN A 111      26.023  10.737   3.653  1.00 39.17           N  
ATOM    792  OE1 GLN A 111      26.558   9.664   5.556  1.00 39.17           O  
ATOM    793  N   ASN A 112      31.771   6.821   5.446  1.00 35.30           N  
ATOM    794  CA  ASN A 112      32.759   6.456   6.456  1.00 35.30           C  
ATOM    795  C   ASN A 112      34.134   6.226   5.837  1.00 35.30           C  
ATOM    796  CB  ASN A 112      32.307   5.213   7.225  1.00 35.30           C  
ATOM    797  O   ASN A 112      35.147   6.245   6.539  1.00 35.30           O  
ATOM    798  CG  ASN A 112      31.242   5.520   8.259  1.00 35.30           C  
ATOM    799  ND2 ASN A 112      30.611   4.479   8.788  1.00 35.30           N  
ATOM    800  OD1 ASN A 112      30.988   6.684   8.579  1.00 35.30           O  
ATOM    801  N   GLN A 113      34.249   6.246   4.537  1.00 36.87           N  
ATOM    802  CA  GLN A 113      35.518   6.093   3.833  1.00 36.87           C  
ATOM    803  C   GLN A 113      36.027   7.437   3.319  1.00 36.87           C  
ATOM    804  CB  GLN A 113      35.374   5.108   2.673  1.00 36.87           C  
ATOM    805  O   GLN A 113      37.203   7.570   2.974  1.00 36.87           O  
ATOM    806  CG  GLN A 113      35.739   3.674   3.034  1.00 36.87           C  
ATOM    807  CD  GLN A 113      35.635   2.726   1.854  1.00 36.87           C  
ATOM    808  NE2 GLN A 113      35.212   1.495   2.118  1.00 36.87           N  
ATOM    809  OE1 GLN A 113      35.931   3.099   0.714  1.00 36.87           O  
ATOM    810  N   ALA A 114      35.277   8.577   3.496  1.00 36.41           N  
ATOM    811  CA  ALA A 114      35.741   9.920   3.159  1.00 36.41           C  
ATOM    812  C   ALA A 114      36.229  10.660   4.401  1.00 36.41           C  
ATOM    813  CB  ALA A 114      34.629  10.712   2.474  1.00 36.41           C  
ATOM    814  O   ALA A 114      37.012  11.608   4.300  1.00 36.41           O  
ATOM    815  N   GLN A 115      36.328   9.955   5.632  1.00 33.16           N  
ATOM    816  CA  GLN A 115      36.911  10.563   6.823  1.00 33.16           C  
ATOM    817  C   GLN A 115      37.946   9.641   7.461  1.00 33.16           C  
ATOM    818  CB  GLN A 115      35.821  10.911   7.837  1.00 33.16           C  
ATOM    819  O   GLN A 115      38.680  10.052   8.362  1.00 33.16           O  
ATOM    820  CG  GLN A 115      35.256  12.316   7.675  1.00 33.16           C  
ATOM    821  CD  GLN A 115      34.185  12.640   8.701  1.00 33.16           C  
ATOM    822  NE2 GLN A 115      33.723  13.885   8.702  1.00 33.16           N  
ATOM    823  OE1 GLN A 115      33.777  11.777   9.485  1.00 33.16           O  
ATOM    824  N   THR A 116      38.596   8.655   6.718  1.00 32.31           N  
ATOM    825  CA  THR A 116      39.792   8.051   7.294  1.00 32.31           C  
ATOM    826  C   THR A 116      40.865   7.852   6.228  1.00 32.31           C  
ATOM    827  CB  THR A 116      39.470   6.700   7.960  1.00 32.31           C  
ATOM    828  O   THR A 116      40.699   7.039   5.316  1.00 32.31           O  
ATOM    829  CG2 THR A 116      39.181   6.874   9.447  1.00 32.31           C  
ATOM    830  OG1 THR A 116      38.322   6.123   7.326  1.00 32.31           O  
ATOM    831  N   SER A 117      41.152   8.812   5.394  1.00 35.64           N  
ATOM    832  CA  SER A 117      42.430   8.717   4.695  1.00 35.64           C  
ATOM    833  C   SER A 117      43.241   9.999   4.849  1.00 35.64           C  
ATOM    834  CB  SER A 117      42.208   8.419   3.211  1.00 35.64           C  
ATOM    835  O   SER A 117      42.804  11.071   4.424  1.00 35.64           O  
ATOM    836  OG  SER A 117      41.311   9.354   2.639  1.00 35.64           O  
ATOM    837  N   GLU A 118      43.749  10.219   6.068  1.00 30.56           N  
ATOM    838  CA  GLU A 118      45.039  10.900   6.139  1.00 30.56           C  
ATOM    839  C   GLU A 118      45.755  10.591   7.451  1.00 30.56           C  
ATOM    840  CB  GLU A 118      44.858  12.412   5.983  1.00 30.56           C  
ATOM    841  O   GLU A 118      45.170  10.719   8.528  1.00 30.56           O  
ATOM    842  CG  GLU A 118      44.442  12.840   4.583  1.00 30.56           C  
ATOM    843  CD  GLU A 118      44.459  14.348   4.386  1.00 30.56           C  
ATOM    844  OE1 GLU A 118      44.300  14.812   3.234  1.00 30.56           O  
ATOM    845  OE2 GLU A 118      44.632  15.071   5.393  1.00 30.56           O  
ATOM    846  N   THR A 119      46.598   9.570   7.537  1.00 26.53           N  
ATOM    847  CA  THR A 119      47.960   9.682   8.047  1.00 26.53           C  
ATOM    848  C   THR A 119      48.521   8.307   8.397  1.00 26.53           C  
ATOM    849  CB  THR A 119      48.019  10.594   9.286  1.00 26.53           C  
ATOM    850  O   THR A 119      47.871   7.523   9.091  1.00 26.53           O  
ATOM    851  CG2 THR A 119      49.368  11.298   9.387  1.00 26.53           C  
ATOM    852  OG1 THR A 119      46.983  11.580   9.196  1.00 26.53           O  
ATOM    853  N   LYS A 120      49.292   7.696   7.502  1.00 27.47           N  
ATOM    854  CA  LYS A 120      50.712   7.399   7.660  1.00 27.47           C  
ATOM    855  C   LYS A 120      51.045   6.007   7.129  1.00 27.47           C  
ATOM    856  CB  LYS A 120      51.124   7.511   9.129  1.00 27.47           C  
ATOM    857  O   LYS A 120      50.450   5.015   7.555  1.00 27.47           O  
ATOM    858  CG  LYS A 120      51.718   8.860   9.504  1.00 27.47           C  
ATOM    859  CD  LYS A 120      52.154   8.893  10.963  1.00 27.47           C  
ATOM    860  CE  LYS A 120      52.677  10.267  11.360  1.00 27.47           C  
ATOM    861  NZ  LYS A 120      53.173  10.285  12.769  1.00 27.47           N  
ATOM    862  N   GLY A 121      51.541   5.929   5.858  1.00 26.69           N  
ATOM    863  CA  GLY A 121      52.640   5.278   5.162  1.00 26.69           C  
ATOM    864  C   GLY A 121      53.972   5.439   5.869  1.00 26.69           C  
ATOM    865  O   GLY A 121      54.297   6.525   6.353  1.00 26.69           O  
ATOM    866  N   THR A 122      54.602   4.331   6.356  1.00 26.64           N  
ATOM    867  CA  THR A 122      55.879   3.796   5.899  1.00 26.64           C  
ATOM    868  C   THR A 122      56.520   2.930   6.979  1.00 26.64           C  
ATOM    869  CB  THR A 122      56.847   4.925   5.500  1.00 26.64           C  
ATOM    870  O   THR A 122      56.555   3.313   8.150  1.00 26.64           O  
ATOM    871  CG2 THR A 122      56.739   5.242   4.012  1.00 26.64           C  
ATOM    872  OG1 THR A 122      56.534   6.103   6.252  1.00 26.64           O  
ATOM    873  N   ALA A 123      56.795   1.651   6.710  1.00 26.86           N  
ATOM    874  CA  ALA A 123      57.872   0.757   6.291  1.00 26.86           C  
ATOM    875  C   ALA A 123      58.602   0.175   7.499  1.00 26.86           C  
ATOM    876  CB  ALA A 123      58.853   1.494   5.384  1.00 26.86           C  
ATOM    877  O   ALA A 123      58.949   0.903   8.432  1.00 26.86           O  
ATOM    878  N   GLU A 124      58.721  -1.172   7.619  1.00 25.73           N  
ATOM    879  CA  GLU A 124      59.862  -2.081   7.556  1.00 25.73           C  
ATOM    880  C   GLU A 124      59.755  -3.176   8.613  1.00 25.73           C  
ATOM    881  CB  GLU A 124      61.173  -1.310   7.728  1.00 25.73           C  
ATOM    882  O   GLU A 124      59.466  -2.895   9.779  1.00 25.73           O  
ATOM    883  CG  GLU A 124      61.590  -0.522   6.495  1.00 25.73           C  
ATOM    884  CD  GLU A 124      62.963   0.117   6.627  1.00 25.73           C  
ATOM    885  OE1 GLU A 124      63.482   0.654   5.622  1.00 25.73           O  
ATOM    886  OE2 GLU A 124      63.525   0.080   7.744  1.00 25.73           O  
ATOM    887  N   THR A 125      59.807  -4.490   8.172  1.00 25.40           N  
ATOM    888  CA  THR A 125      60.735  -5.607   8.028  1.00 25.40           C  
ATOM    889  C   THR A 125      60.692  -6.508   9.258  1.00 25.40           C  
ATOM    890  CB  THR A 125      62.175  -5.111   7.801  1.00 25.40           C  
ATOM    891  O   THR A 125      60.814  -6.031  10.388  1.00 25.40           O  
ATOM    892  CG2 THR A 125      63.123  -6.277   7.540  1.00 25.40           C  
ATOM    893  OG1 THR A 125      62.198  -4.229   6.672  1.00 25.40           O  
ATOM    894  N   GLN A 126      60.308  -7.751   9.112  1.00 28.92           N  
ATOM    895  CA  GLN A 126      61.121  -8.929   9.394  1.00 28.92           C  
ATOM    896  C   GLN A 126      60.256 -10.181   9.509  1.00 28.92           C  
ATOM    897  CB  GLN A 126      61.930  -8.730  10.677  1.00 28.92           C  
ATOM    898  O   GLN A 126      59.292 -10.207  10.278  1.00 28.92           O  
ATOM    899  CG  GLN A 126      63.216  -7.939  10.477  1.00 28.92           C  
ATOM    900  CD  GLN A 126      64.102  -7.940  11.708  1.00 28.92           C  
ATOM    901  NE2 GLN A 126      65.332  -7.462  11.553  1.00 28.92           N  
ATOM    902  OE1 GLN A 126      63.685  -8.366  12.789  1.00 28.92           O  
ATOM    903  N   LYS A 127      60.340 -11.150   8.518  1.00 26.48           N  
ATOM    904  CA  LYS A 127      61.093 -12.384   8.312  1.00 26.48           C  
ATOM    905  C   LYS A 127      60.525 -13.522   9.156  1.00 26.48           C  
ATOM    906  CB  LYS A 127      62.571 -12.174   8.644  1.00 26.48           C  
ATOM    907  O   LYS A 127      60.357 -13.379  10.369  1.00 26.48           O  
ATOM    908  CG  LYS A 127      63.519 -13.036   7.823  1.00 26.48           C  
ATOM    909  CD  LYS A 127      64.975 -12.676   8.089  1.00 26.48           C  
ATOM    910  CE  LYS A 127      65.921 -13.484   7.212  1.00 26.48           C  
ATOM    911  NZ  LYS A 127      67.352 -13.197   7.529  1.00 26.48           N  
ATOM    912  N   SER A 128      60.087 -14.655   8.479  1.00 27.28           N  
ATOM    913  CA  SER A 128      60.711 -15.952   8.242  1.00 27.28           C  
ATOM    914  C   SER A 128      59.693 -17.083   8.348  1.00 27.28           C  
ATOM    915  CB  SER A 128      61.851 -16.188   9.233  1.00 27.28           C  
ATOM    916  O   SER A 128      58.824 -17.063   9.222  1.00 27.28           O  
ATOM    917  OG  SER A 128      61.431 -15.912  10.558  1.00 27.28           O  
ATOM    918  N   THR A 129      59.526 -17.875   7.199  1.00 27.46           N  
ATOM    919  CA  THR A 129      59.917 -19.155   6.619  1.00 27.46           C  
ATOM    920  C   THR A 129      59.797 -20.274   7.649  1.00 27.46           C  
ATOM    921  CB  THR A 129      61.357 -19.105   6.076  1.00 27.46           C  
ATOM    922  O   THR A 129      60.256 -20.133   8.784  1.00 27.46           O  
ATOM    923  CG2 THR A 129      61.414 -18.386   4.732  1.00 27.46           C  
ATOM    924  OG1 THR A 129      62.191 -18.411   7.013  1.00 27.46           O  
ATOM    925  N   GLU A 130      58.874 -21.226   7.451  1.00 24.09           N  
ATOM    926  CA  GLU A 130      58.599 -22.659   7.427  1.00 24.09           C  
ATOM    927  C   GLU A 130      59.609 -23.429   8.272  1.00 24.09           C  
ATOM    928  CB  GLU A 130      58.606 -23.184   5.989  1.00 24.09           C  
ATOM    929  O   GLU A 130      60.791 -23.079   8.308  1.00 24.09           O  
ATOM    930  CG  GLU A 130      57.348 -22.843   5.204  1.00 24.09           C  
ATOM    931  CD  GLU A 130      56.910 -23.952   4.261  1.00 24.09           C  
ATOM    932  OE1 GLU A 130      55.740 -23.943   3.814  1.00 24.09           O  
ATOM    933  OE2 GLU A 130      57.743 -24.838   3.966  1.00 24.09           O  
ATOM    934  N   PRO A 131      59.278 -24.841   8.604  1.00 55.69           N  
ATOM    935  CA  PRO A 131      58.621 -26.028   9.155  1.00 55.69           C  
ATOM    936  C   PRO A 131      59.614 -27.101   9.597  1.00 55.69           C  
ATOM    937  CB  PRO A 131      57.761 -26.527   7.991  1.00 55.69           C  
ATOM    938  O   PRO A 131      60.826 -26.870   9.577  1.00 55.69           O  
ATOM    939  CG  PRO A 131      58.557 -26.214   6.766  1.00 55.69           C  
ATOM    940  CD  PRO A 131      59.766 -25.422   7.172  1.00 55.69           C  
ATOM    941  N   THR A 132      59.374 -27.857  10.755  1.00 25.07           N  
ATOM    942  CA  THR A 132      59.640 -29.288  10.851  1.00 25.07           C  
ATOM    943  C   THR A 132      59.581 -29.754  12.303  1.00 25.07           C  
ATOM    944  CB  THR A 132      61.014 -29.642  10.251  1.00 25.07           C  
ATOM    945  O   THR A 132      60.067 -29.064  13.201  1.00 25.07           O  
ATOM    946  CG2 THR A 132      60.949 -29.708   8.729  1.00 25.07           C  
ATOM    947  OG1 THR A 132      61.968 -28.644  10.635  1.00 25.07           O  
ATOM    948  N   ASP A 133      58.785 -30.794  12.653  1.00 23.53           N  
ATOM    949  CA  ASP A 133      59.039 -32.207  12.916  1.00 23.53           C  
ATOM    950  C   ASP A 133      58.406 -32.642  14.235  1.00 23.53           C  
ATOM    951  CB  ASP A 133      60.543 -32.487  12.937  1.00 23.53           C  
ATOM    952  O   ASP A 133      58.606 -32.000  15.268  1.00 23.53           O  
ATOM    953  CG  ASP A 133      61.079 -32.949  11.593  1.00 23.53           C  
ATOM    954  OD1 ASP A 133      60.290 -33.441  10.758  1.00 23.53           O  
ATOM    955  OD2 ASP A 133      62.302 -32.822  11.368  1.00 23.53           O  
ATOM    956  N   ALA A 134      57.503 -33.632  14.157  1.00 26.14           N  
ATOM    957  CA  ALA A 134      57.588 -35.057  14.469  1.00 26.14           C  
ATOM    958  C   ALA A 134      56.951 -35.362  15.822  1.00 26.14           C  
ATOM    959  CB  ALA A 134      59.044 -35.518  14.454  1.00 26.14           C  
ATOM    960  O   ALA A 134      57.271 -34.719  16.825  1.00 26.14           O  
ATOM    961  N   ALA A 135      55.852 -36.167  15.724  1.00 25.94           N  
ATOM    962  CA  ALA A 135      55.776 -37.501  16.314  1.00 25.94           C  
ATOM    963  C   ALA A 135      54.345 -38.032  16.289  1.00 25.94           C  
ATOM    964  CB  ALA A 135      56.307 -37.481  17.746  1.00 25.94           C  
ATOM    965  O   ALA A 135      53.415 -37.349  16.724  1.00 25.94           O  
ATOM    966  N   ARG A 136      54.081 -38.944  15.358  1.00 28.63           N  
ATOM    967  CA  ARG A 136      53.278 -40.162  15.332  1.00 28.63           C  
ATOM    968  C   ARG A 136      53.528 -41.009  16.575  1.00 28.63           C  
ATOM    969  CB  ARG A 136      53.578 -40.978  14.073  1.00 28.63           C  
ATOM    970  O   ARG A 136      54.652 -41.064  17.080  1.00 28.63           O  
ATOM    971  CG  ARG A 136      52.342 -41.563  13.408  1.00 28.63           C  
ATOM    972  CD  ARG A 136      52.691 -42.316  12.132  1.00 28.63           C  
ATOM    973  NE  ARG A 136      51.539 -43.039  11.602  1.00 28.63           N  
ATOM    974  NH1 ARG A 136      52.762 -44.305  10.105  1.00 28.63           N  
ATOM    975  NH2 ARG A 136      50.488 -44.564  10.242  1.00 28.63           N  
ATOM    976  CZ  ARG A 136      51.599 -43.968  10.651  1.00 28.63           C  
ATOM    977  N   PRO A 137      52.540 -42.061  16.864  1.00 40.05           N  
ATOM    978  CA  PRO A 137      52.275 -43.311  16.148  1.00 40.05           C  
ATOM    979  C   PRO A 137      50.940 -43.943  16.538  1.00 40.05           C  
ATOM    980  CB  PRO A 137      53.444 -44.209  16.561  1.00 40.05           C  
ATOM    981  O   PRO A 137      50.247 -43.434  17.423  1.00 40.05           O  
ATOM    982  CG  PRO A 137      53.735 -43.830  17.977  1.00 40.05           C  
ATOM    983  CD  PRO A 137      52.879 -42.651  18.341  1.00 40.05           C  
ATOM    984  N   VAL A 138      50.302 -44.610  15.486  1.00 27.03           N  
ATOM    985  CA  VAL A 138      50.291 -46.001  15.045  1.00 27.03           C  
ATOM    986  C   VAL A 138      48.851 -46.464  14.831  1.00 27.03           C  
ATOM    987  CB  VAL A 138      51.001 -46.924  16.061  1.00 27.03           C  
ATOM    988  O   VAL A 138      48.011 -46.336  15.724  1.00 27.03           O  
ATOM    989  CG1 VAL A 138      52.517 -46.762  15.970  1.00 27.03           C  
ATOM    990  CG2 VAL A 138      50.513 -46.632  17.479  1.00 27.03           C  
ATOM    991  N   ALA A 139      48.476 -46.918  13.557  1.00 30.86           N  
ATOM    992  CA  ALA A 139      48.455 -47.965  12.539  1.00 30.86           C  
ATOM    993  C   ALA A 139      47.319 -48.953  12.791  1.00 30.86           C  
ATOM    994  CB  ALA A 139      49.794 -48.697  12.501  1.00 30.86           C  
ATOM    995  O   ALA A 139      47.102 -49.382  13.927  1.00 30.86           O  
ATOM    996  N   SER A 140      46.508 -49.255  11.745  1.00 28.97           N  
ATOM    997  CA  SER A 140      46.644 -50.265  10.700  1.00 28.97           C  
ATOM    998  C   SER A 140      45.319 -50.974  10.441  1.00 28.97           C  
ATOM    999  CB  SER A 140      47.714 -51.289  11.079  1.00 28.97           C  
ATOM   1000  O   SER A 140      44.626 -51.369  11.381  1.00 28.97           O  
ATOM   1001  OG  SER A 140      47.346 -51.989  12.256  1.00 28.97           O  
ATOM   1002  N   ARG A 141      44.894 -50.993   9.175  1.00 26.17           N  
ATOM   1003  CA  ARG A 141      45.076 -52.050   8.185  1.00 26.17           C  
ATOM   1004  C   ARG A 141      43.939 -52.050   7.169  1.00 26.17           C  
ATOM   1005  CB  ARG A 141      45.167 -53.416   8.869  1.00 26.17           C  
ATOM   1006  O   ARG A 141      42.765 -52.081   7.543  1.00 26.17           O  
ATOM   1007  CG  ARG A 141      45.920 -54.460   8.060  1.00 26.17           C  
ATOM   1008  CD  ARG A 141      46.629 -55.465   8.957  1.00 26.17           C  
ATOM   1009  NE  ARG A 141      45.933 -56.748   8.984  1.00 26.17           N  
ATOM   1010  NH1 ARG A 141      47.540 -57.828  10.244  1.00 26.17           N  
ATOM   1011  NH2 ARG A 141      45.667 -58.956   9.557  1.00 26.17           N  
ATOM   1012  CZ  ARG A 141      46.382 -57.841   9.595  1.00 26.17           C  
ATOM   1013  N   ALA A 142      44.262 -51.750   5.858  1.00 27.52           N  
ATOM   1014  CA  ALA A 142      44.771 -52.405   4.656  1.00 27.52           C  
ATOM   1015  C   ALA A 142      43.686 -52.510   3.588  1.00 27.52           C  
ATOM   1016  CB  ALA A 142      45.315 -53.790   4.995  1.00 27.52           C  
ATOM   1017  O   ALA A 142      42.554 -52.902   3.880  1.00 27.52           O  
ATOM   1018  N   ALA A 143      43.993 -51.890   2.356  1.00 26.48           N  
ATOM   1019  CA  ALA A 143      44.507 -52.464   1.116  1.00 26.48           C  
ATOM   1020  C   ALA A 143      43.814 -51.855  -0.100  1.00 26.48           C  
ATOM   1021  CB  ALA A 143      44.333 -53.981   1.118  1.00 26.48           C  
ATOM   1022  O   ALA A 143      42.584 -51.804  -0.160  1.00 26.48           O  
ATOM   1023  N   SER A 144      44.471 -51.020  -0.911  1.00 27.62           N  
ATOM   1024  CA  SER A 144      44.439 -50.687  -2.331  1.00 27.62           C  
ATOM   1025  C   SER A 144      44.926 -51.853  -3.184  1.00 27.62           C  
ATOM   1026  CB  SER A 144      45.293 -49.449  -2.611  1.00 27.62           C  
ATOM   1027  O   SER A 144      45.774 -52.635  -2.750  1.00 27.62           O  
ATOM   1028  OG  SER A 144      44.576 -48.265  -2.307  1.00 27.62           O  
ATOM   1029  N   PRO A 145      44.597 -51.893  -4.657  1.00 43.79           N  
ATOM   1030  CA  PRO A 145      44.995 -50.976  -5.727  1.00 43.79           C  
ATOM   1031  C   PRO A 145      44.328 -51.301  -7.062  1.00 43.79           C  
ATOM   1032  CB  PRO A 145      46.511 -51.171  -5.813  1.00 43.79           C  
ATOM   1033  O   PRO A 145      43.561 -52.263  -7.155  1.00 43.79           O  
ATOM   1034  CG  PRO A 145      46.728 -52.618  -5.507  1.00 43.79           C  
ATOM   1035  CD  PRO A 145      45.413 -53.223  -5.107  1.00 43.79           C  
ATOM   1036  N   SER A 146      43.955 -50.208  -7.870  1.00 26.49           N  
ATOM   1037  CA  SER A 146      44.411 -50.181  -9.256  1.00 26.49           C  
ATOM   1038  C   SER A 146      43.543 -49.260 -10.106  1.00 26.49           C  
ATOM   1039  CB  SER A 146      44.407 -51.590  -9.850  1.00 26.49           C  
ATOM   1040  O   SER A 146      42.313 -49.343 -10.063  1.00 26.49           O  
ATOM   1041  OG  SER A 146      44.695 -51.553 -11.237  1.00 26.49           O  
ATOM   1042  N   ALA A 147      43.998 -48.153 -10.629  1.00 31.44           N  
ATOM   1043  CA  ALA A 147      44.306 -47.374 -11.825  1.00 31.44           C  
ATOM   1044  C   ALA A 147      43.374 -47.743 -12.975  1.00 31.44           C  
ATOM   1045  CB  ALA A 147      45.762 -47.583 -12.236  1.00 31.44           C  
ATOM   1046  O   ALA A 147      43.218 -48.922 -13.302  1.00 31.44           O  
ATOM   1047  N   SER A 148      42.435 -46.835 -13.341  1.00 28.43           N  
ATOM   1048  CA  SER A 148      42.048 -46.594 -14.727  1.00 28.43           C  
ATOM   1049  C   SER A 148      41.286 -45.281 -14.869  1.00 28.43           C  
ATOM   1050  CB  SER A 148      41.194 -47.748 -15.254  1.00 28.43           C  
ATOM   1051  O   SER A 148      40.386 -44.991 -14.078  1.00 28.43           O  
ATOM   1052  OG  SER A 148      39.948 -47.273 -15.734  1.00 28.43           O  
ATOM   1053  N   ARG A 149      41.962 -44.178 -15.322  1.00 37.90           N  
ATOM   1054  CA  ARG A 149      41.869 -43.255 -16.450  1.00 37.90           C  
ATOM   1055  C   ARG A 149      40.456 -43.233 -17.024  1.00 37.90           C  
ATOM   1056  CB  ARG A 149      42.871 -43.637 -17.541  1.00 37.90           C  
ATOM   1057  O   ARG A 149      39.945 -44.262 -17.470  1.00 37.90           O  
ATOM   1058  CG  ARG A 149      44.263 -43.064 -17.326  1.00 37.90           C  
ATOM   1059  CD  ARG A 149      45.198 -43.407 -18.477  1.00 37.90           C  
ATOM   1060  NE  ARG A 149      46.472 -42.702 -18.365  1.00 37.90           N  
ATOM   1061  NH1 ARG A 149      47.176 -43.207 -20.506  1.00 37.90           N  
ATOM   1062  NH2 ARG A 149      48.508 -41.956 -19.122  1.00 37.90           N  
ATOM   1063  CZ  ARG A 149      47.383 -42.623 -19.331  1.00 37.90           C  
ATOM   1064  N   GLY A 150      39.586 -42.337 -16.500  1.00 27.46           N  
ATOM   1065  CA  GLY A 150      38.523 -41.805 -17.338  1.00 27.46           C  
ATOM   1066  C   GLY A 150      37.618 -40.831 -16.609  1.00 27.46           C  
ATOM   1067  O   GLY A 150      37.430 -40.940 -15.395  1.00 27.46           O  
ATOM   1068  N   SER A 151      37.779 -39.541 -16.643  1.00 28.81           N  
ATOM   1069  CA  SER A 151      36.991 -38.342 -16.913  1.00 28.81           C  
ATOM   1070  C   SER A 151      36.070 -38.011 -15.743  1.00 28.81           C  
ATOM   1071  CB  SER A 151      36.165 -38.518 -18.188  1.00 28.81           C  
ATOM   1072  O   SER A 151      35.296 -38.860 -15.296  1.00 28.81           O  
ATOM   1073  OG  SER A 151      35.788 -37.260 -18.720  1.00 28.81           O  
ATOM   1074  N   PRO A 152      36.315 -37.010 -14.892  1.00 35.78           N  
ATOM   1075  CA  PRO A 152      35.175 -36.756 -14.009  1.00 35.78           C  
ATOM   1076  C   PRO A 152      34.180 -35.760 -14.602  1.00 35.78           C  
ATOM   1077  CB  PRO A 152      35.826 -36.190 -12.745  1.00 35.78           C  
ATOM   1078  O   PRO A 152      34.571 -34.869 -15.360  1.00 35.78           O  
ATOM   1079  CG  PRO A 152      37.045 -35.474 -13.231  1.00 35.78           C  
ATOM   1080  CD  PRO A 152      37.214 -35.760 -14.696  1.00 35.78           C  
ATOM   1081  N   THR A 153      32.943 -36.235 -15.059  1.00 28.11           N  
ATOM   1082  CA  THR A 153      31.511 -36.077 -14.831  1.00 28.11           C  
ATOM   1083  C   THR A 153      31.247 -35.021 -13.761  1.00 28.11           C  
ATOM   1084  CB  THR A 153      30.862 -37.409 -14.413  1.00 28.11           C  
ATOM   1085  O   THR A 153      31.927 -34.988 -12.734  1.00 28.11           O  
ATOM   1086  CG2 THR A 153      29.340 -37.312 -14.439  1.00 28.11           C  
ATOM   1087  OG1 THR A 153      31.279 -38.442 -15.314  1.00 28.11           O  
ATOM   1088  N   LEU A 154      30.923 -33.762 -14.211  1.00 35.39           N  
ATOM   1089  CA  LEU A 154      29.725 -32.941 -14.076  1.00 35.39           C  
ATOM   1090  C   LEU A 154      29.118 -33.090 -12.685  1.00 35.39           C  
ATOM   1091  CB  LEU A 154      28.692 -33.320 -15.140  1.00 35.39           C  
ATOM   1092  O   LEU A 154      28.374 -34.039 -12.426  1.00 35.39           O  
ATOM   1093  CG  LEU A 154      28.968 -32.826 -16.560  1.00 35.39           C  
ATOM   1094  CD1 LEU A 154      28.178 -33.650 -17.572  1.00 35.39           C  
ATOM   1095  CD2 LEU A 154      28.628 -31.345 -16.687  1.00 35.39           C  
ATOM   1096  N   ALA A 155      29.862 -32.854 -11.627  1.00 33.19           N  
ATOM   1097  CA  ALA A 155      29.216 -32.689 -10.328  1.00 33.19           C  
ATOM   1098  C   ALA A 155      29.916 -31.616  -9.499  1.00 33.19           C  
ATOM   1099  CB  ALA A 155      29.198 -34.015  -9.570  1.00 33.19           C  
ATOM   1100  O   ALA A 155      30.027 -31.740  -8.277  1.00 33.19           O  
ATOM   1101  N   SER A 156      30.107 -30.454 -10.059  1.00 32.64           N  
ATOM   1102  CA  SER A 156      30.342 -29.299  -9.199  1.00 32.64           C  
ATOM   1103  C   SER A 156      29.876 -28.009  -9.867  1.00 32.64           C  
ATOM   1104  CB  SER A 156      31.824 -29.190  -8.839  1.00 32.64           C  
ATOM   1105  O   SER A 156      30.164 -26.914  -9.381  1.00 32.64           O  
ATOM   1106  OG  SER A 156      32.426 -28.096  -9.510  1.00 32.64           O  
ATOM   1107  N   GLN A 157      28.705 -28.028 -10.399  1.00 31.92           N  
ATOM   1108  CA  GLN A 157      27.988 -26.805 -10.746  1.00 31.92           C  
ATOM   1109  C   GLN A 157      26.503 -26.926 -10.415  1.00 31.92           C  
ATOM   1110  CB  GLN A 157      28.170 -26.479 -12.229  1.00 31.92           C  
ATOM   1111  O   GLN A 157      25.758 -27.611 -11.118  1.00 31.92           O  
ATOM   1112  CG  GLN A 157      29.491 -25.794 -12.551  1.00 31.92           C  
ATOM   1113  CD  GLN A 157      29.644 -25.476 -14.026  1.00 31.92           C  
ATOM   1114  NE2 GLN A 157      30.869 -25.580 -14.531  1.00 31.92           N  
ATOM   1115  OE1 GLN A 157      28.670 -25.141 -14.707  1.00 31.92           O  
ATOM   1116  N   ALA A 158      26.135 -27.350  -9.294  1.00 28.96           N  
ATOM   1117  CA  ALA A 158      24.754 -27.160  -8.859  1.00 28.96           C  
ATOM   1118  C   ALA A 158      24.695 -26.394  -7.541  1.00 28.96           C  
ATOM   1119  CB  ALA A 158      24.049 -28.508  -8.720  1.00 28.96           C  
ATOM   1120  O   ALA A 158      23.915 -26.739  -6.649  1.00 28.96           O  
ATOM   1121  N   ALA A 159      25.482 -25.315  -7.376  1.00 29.81           N  
ATOM   1122  CA  ALA A 159      25.129 -24.434  -6.265  1.00 29.81           C  
ATOM   1123  C   ALA A 159      25.203 -22.968  -6.683  1.00 29.81           C  
ATOM   1124  CB  ALA A 159      26.045 -24.690  -5.071  1.00 29.81           C  
ATOM   1125  O   ALA A 159      25.626 -22.114  -5.901  1.00 29.81           O  
ATOM   1126  N   ALA A 160      24.632 -22.566  -7.860  1.00 30.26           N  
ATOM   1127  CA  ALA A 160      24.254 -21.180  -8.125  1.00 30.26           C  
ATOM   1128  C   ALA A 160      22.981 -21.110  -8.964  1.00 30.26           C  
ATOM   1129  CB  ALA A 160      25.392 -20.444  -8.828  1.00 30.26           C  
ATOM   1130  O   ALA A 160      23.011 -20.666 -10.114  1.00 30.26           O  
ATOM   1131  N   ALA A 161      22.014 -21.894  -8.728  1.00 28.41           N  
ATOM   1132  CA  ALA A 161      20.644 -21.776  -9.221  1.00 28.41           C  
ATOM   1133  C   ALA A 161      19.894 -20.663  -8.495  1.00 28.41           C  
ATOM   1134  CB  ALA A 161      19.905 -23.103  -9.061  1.00 28.41           C  
ATOM   1135  O   ALA A 161      20.044 -20.492  -7.283  1.00 28.41           O  
ATOM   1136  N   VAL A 162      19.935 -19.354  -8.991  1.00 42.14           N  
ATOM   1137  CA  VAL A 162      18.950 -18.290  -9.153  1.00 42.14           C  
ATOM   1138  C   VAL A 162      17.978 -18.301  -7.976  1.00 42.14           C  
ATOM   1139  CB  VAL A 162      18.178 -18.430 -10.484  1.00 42.14           C  
ATOM   1140  O   VAL A 162      17.211 -19.252  -7.805  1.00 42.14           O  
ATOM   1141  CG1 VAL A 162      17.114 -17.340 -10.608  1.00 42.14           C  
ATOM   1142  CG2 VAL A 162      19.141 -18.378 -11.668  1.00 42.14           C  
ATOM   1143  N   ALA A 163      18.392 -17.993  -6.802  1.00 34.97           N  
ATOM   1144  CA  ALA A 163      17.483 -17.958  -5.659  1.00 34.97           C  
ATOM   1145  C   ALA A 163      16.477 -16.819  -5.793  1.00 34.97           C  
ATOM   1146  CB  ALA A 163      18.269 -17.819  -4.358  1.00 34.97           C  
ATOM   1147  O   ALA A 163      16.861 -15.650  -5.877  1.00 34.97           O  
ATOM   1148  N   GLN A 164      15.524 -16.866  -6.715  1.00 46.57           N  
ATOM   1149  CA  GLN A 164      14.300 -16.078  -6.613  1.00 46.57           C  
ATOM   1150  C   GLN A 164      13.767 -16.072  -5.184  1.00 46.57           C  
ATOM   1151  CB  GLN A 164      13.234 -16.615  -7.569  1.00 46.57           C  
ATOM   1152  O   GLN A 164      13.784 -17.101  -4.505  1.00 46.57           O  
ATOM   1153  CG  GLN A 164      13.606 -16.488  -9.040  1.00 46.57           C  
ATOM   1154  CD  GLN A 164      12.743 -15.483  -9.780  1.00 46.57           C  
ATOM   1155  NE2 GLN A 164      13.050 -15.261 -11.053  1.00 46.57           N  
ATOM   1156  OE1 GLN A 164      11.807 -14.911  -9.211  1.00 46.57           O  
ATOM   1157  N   PRO A 165      13.699 -14.809  -4.621  1.00 56.95           N  
ATOM   1158  CA  PRO A 165      13.082 -14.782  -3.293  1.00 56.95           C  
ATOM   1159  C   PRO A 165      11.757 -15.539  -3.242  1.00 56.95           C  
ATOM   1160  CB  PRO A 165      12.868 -13.289  -3.033  1.00 56.95           C  
ATOM   1161  O   PRO A 165      11.063 -15.646  -4.257  1.00 56.95           O  
ATOM   1162  CG  PRO A 165      12.908 -12.657  -4.387  1.00 56.95           C  
ATOM   1163  CD  PRO A 165      13.674 -13.558  -5.312  1.00 56.95           C  
ATOM   1164  N   PRO A 166      11.641 -16.418  -2.138  1.00 57.73           N  
ATOM   1165  CA  PRO A 166      10.384 -17.153  -1.970  1.00 57.73           C  
ATOM   1166  C   PRO A 166       9.156 -16.253  -2.079  1.00 57.73           C  
ATOM   1167  CB  PRO A 166      10.506 -17.743  -0.563  1.00 57.73           C  
ATOM   1168  O   PRO A 166       9.245 -15.047  -1.833  1.00 57.73           O  
ATOM   1169  CG  PRO A 166      11.464 -16.842   0.147  1.00 57.73           C  
ATOM   1170  CD  PRO A 166      12.396 -16.243  -0.867  1.00 57.73           C  
ATOM   1171  N   LYS A 167       8.111 -16.699  -2.808  1.00 65.46           N  
ATOM   1172  CA  LYS A 167       6.818 -16.037  -2.954  1.00 65.46           C  
ATOM   1173  C   LYS A 167       6.255 -15.625  -1.597  1.00 65.46           C  
ATOM   1174  CB  LYS A 167       5.826 -16.949  -3.677  1.00 65.46           C  
ATOM   1175  O   LYS A 167       6.338 -16.382  -0.628  1.00 65.46           O  
ATOM   1176  CG  LYS A 167       6.154 -17.181  -5.145  1.00 65.46           C  
ATOM   1177  CD  LYS A 167       5.093 -18.035  -5.827  1.00 65.46           C  
ATOM   1178  CE  LYS A 167       5.443 -18.304  -7.285  1.00 65.46           C  
ATOM   1179  NZ  LYS A 167       4.412 -19.153  -7.954  1.00 65.46           N  
ATOM   1180  N   THR A 168       5.939 -14.303  -1.534  1.00 68.06           N  
ATOM   1181  CA  THR A 168       5.414 -13.779  -0.278  1.00 68.06           C  
ATOM   1182  C   THR A 168       3.936 -14.125  -0.122  1.00 68.06           C  
ATOM   1183  CB  THR A 168       5.600 -12.253  -0.189  1.00 68.06           C  
ATOM   1184  O   THR A 168       3.122 -13.797  -0.988  1.00 68.06           O  
ATOM   1185  CG2 THR A 168       5.302 -11.744   1.218  1.00 68.06           C  
ATOM   1186  OG1 THR A 168       6.951 -11.921  -0.529  1.00 68.06           O  
ATOM   1187  N   VAL A 169       3.557 -14.910   0.908  1.00 67.28           N  
ATOM   1188  CA  VAL A 169       2.211 -15.425   1.137  1.00 67.28           C  
ATOM   1189  C   VAL A 169       1.510 -14.585   2.201  1.00 67.28           C  
ATOM   1190  CB  VAL A 169       2.238 -16.910   1.563  1.00 67.28           C  
ATOM   1191  O   VAL A 169       0.293 -14.392   2.146  1.00 67.28           O  
ATOM   1192  CG1 VAL A 169       0.822 -17.426   1.813  1.00 67.28           C  
ATOM   1193  CG2 VAL A 169       2.939 -17.757   0.502  1.00 67.28           C  
ATOM   1194  N   GLU A 170       2.413 -13.788   3.009  1.00 77.30           N  
ATOM   1195  CA  GLU A 170       1.872 -12.958   4.081  1.00 77.30           C  
ATOM   1196  C   GLU A 170       2.547 -11.591   4.116  1.00 77.30           C  
ATOM   1197  CB  GLU A 170       2.029 -13.657   5.434  1.00 77.30           C  
ATOM   1198  O   GLU A 170       3.634 -11.415   3.561  1.00 77.30           O  
ATOM   1199  CG  GLU A 170       1.211 -14.934   5.566  1.00 77.30           C  
ATOM   1200  CD  GLU A 170       1.349 -15.596   6.928  1.00 77.30           C  
ATOM   1201  OE1 GLU A 170       0.653 -16.605   7.185  1.00 77.30           O  
ATOM   1202  OE2 GLU A 170       2.158 -15.102   7.744  1.00 77.30           O  
ATOM   1203  N   ILE A 171       1.768 -10.566   4.670  1.00 84.81           N  
ATOM   1204  CA  ILE A 171       2.313  -9.222   4.824  1.00 84.81           C  
ATOM   1205  C   ILE A 171       3.514  -9.257   5.765  1.00 84.81           C  
ATOM   1206  CB  ILE A 171       1.246  -8.236   5.352  1.00 84.81           C  
ATOM   1207  O   ILE A 171       3.413  -9.745   6.893  1.00 84.81           O  
ATOM   1208  CG1 ILE A 171       0.061  -8.162   4.382  1.00 84.81           C  
ATOM   1209  CG2 ILE A 171       1.857  -6.850   5.578  1.00 84.81           C  
ATOM   1210  CD1 ILE A 171      -1.142  -7.408   4.932  1.00 84.81           C  
ATOM   1211  N   THR A 172       4.725  -8.985   5.293  1.00 85.10           N  
ATOM   1212  CA  THR A 172       5.969  -8.989   6.055  1.00 85.10           C  
ATOM   1213  C   THR A 172       6.505  -7.570   6.221  1.00 85.10           C  
ATOM   1214  CB  THR A 172       7.036  -9.869   5.378  1.00 85.10           C  
ATOM   1215  O   THR A 172       6.443  -6.764   5.291  1.00 85.10           O  
ATOM   1216  CG2 THR A 172       6.609 -11.332   5.356  1.00 85.10           C  
ATOM   1217  OG1 THR A 172       7.233  -9.419   4.032  1.00 85.10           O  
ATOM   1218  N   GLU A 173       6.900  -7.237   7.478  1.00 87.59           N  
ATOM   1219  CA  GLU A 173       7.469  -5.933   7.804  1.00 87.59           C  
ATOM   1220  C   GLU A 173       8.976  -6.026   8.024  1.00 87.59           C  
ATOM   1221  CB  GLU A 173       6.792  -5.346   9.046  1.00 87.59           C  
ATOM   1222  O   GLU A 173       9.449  -6.902   8.751  1.00 87.59           O  
ATOM   1223  CG  GLU A 173       5.288  -5.165   8.898  1.00 87.59           C  
ATOM   1224  CD  GLU A 173       4.610  -4.704  10.179  1.00 87.59           C  
ATOM   1225  OE1 GLU A 173       3.370  -4.533  10.182  1.00 87.59           O  
ATOM   1226  OE2 GLU A 173       5.326  -4.511  11.187  1.00 87.59           O  
ATOM   1227  N   THR A 174       9.688  -5.265   7.334  1.00 85.36           N  
ATOM   1228  CA  THR A 174      11.129  -5.158   7.534  1.00 85.36           C  
ATOM   1229  C   THR A 174      11.508  -3.754   7.997  1.00 85.36           C  
ATOM   1230  CB  THR A 174      11.899  -5.503   6.246  1.00 85.36           C  
ATOM   1231  O   THR A 174      11.154  -2.766   7.351  1.00 85.36           O  
ATOM   1232  CG2 THR A 174      13.398  -5.602   6.511  1.00 85.36           C  
ATOM   1233  OG1 THR A 174      11.431  -6.758   5.738  1.00 85.36           O  
ATOM   1234  N   THR A 175      12.115  -3.695   9.188  1.00 84.27           N  
ATOM   1235  CA  THR A 175      12.487  -2.407   9.765  1.00 84.27           C  
ATOM   1236  C   THR A 175      13.999  -2.210   9.720  1.00 84.27           C  
ATOM   1237  CB  THR A 175      11.993  -2.283  11.218  1.00 84.27           C  
ATOM   1238  O   THR A 175      14.759  -3.122  10.052  1.00 84.27           O  
ATOM   1239  CG2 THR A 175      12.245  -0.883  11.767  1.00 84.27           C  
ATOM   1240  OG1 THR A 175      10.587  -2.557  11.265  1.00 84.27           O  
ATOM   1241  N   VAL A 176      14.362  -1.001   9.246  1.00 83.29           N  
ATOM   1242  CA  VAL A 176      15.774  -0.640   9.175  1.00 83.29           C  
ATOM   1243  C   VAL A 176      16.000   0.701   9.870  1.00 83.29           C  
ATOM   1244  CB  VAL A 176      16.271  -0.574   7.714  1.00 83.29           C  
ATOM   1245  O   VAL A 176      15.224   1.642   9.684  1.00 83.29           O  
ATOM   1246  CG1 VAL A 176      17.746  -0.182   7.662  1.00 83.29           C  
ATOM   1247  CG2 VAL A 176      16.045  -1.912   7.013  1.00 83.29           C  
ATOM   1248  N   GLU A 177      16.969   0.712  10.738  1.00 82.11           N  
ATOM   1249  CA  GLU A 177      17.335   1.946  11.428  1.00 82.11           C  
ATOM   1250  C   GLU A 177      18.466   2.669  10.702  1.00 82.11           C  
ATOM   1251  CB  GLU A 177      17.740   1.654  12.875  1.00 82.11           C  
ATOM   1252  O   GLU A 177      19.524   2.087  10.455  1.00 82.11           O  
ATOM   1253  CG  GLU A 177      16.596   1.151  13.744  1.00 82.11           C  
ATOM   1254  CD  GLU A 177      17.006   0.895  15.185  1.00 82.11           C  
ATOM   1255  OE1 GLU A 177      16.147   0.478  15.996  1.00 82.11           O  
ATOM   1256  OE2 GLU A 177      18.195   1.113  15.507  1.00 82.11           O  
ATOM   1257  N   ILE A 178      18.052   3.857  10.282  1.00 78.74           N  
ATOM   1258  CA  ILE A 178      19.041   4.614   9.523  1.00 78.74           C  
ATOM   1259  C   ILE A 178      19.376   5.909  10.259  1.00 78.74           C  
ATOM   1260  CB  ILE A 178      18.540   4.924   8.094  1.00 78.74           C  
ATOM   1261  O   ILE A 178      18.486   6.573  10.797  1.00 78.74           O  
ATOM   1262  CG1 ILE A 178      18.129   3.631   7.381  1.00 78.74           C  
ATOM   1263  CG2 ILE A 178      19.613   5.672   7.297  1.00 78.74           C  
ATOM   1264  CD1 ILE A 178      17.243   3.852   6.162  1.00 78.74           C  
ATOM   1265  N   GLU A 179      20.735   6.168  10.263  1.00 77.18           N  
ATOM   1266  CA  GLU A 179      21.190   7.421  10.858  1.00 77.18           C  
ATOM   1267  C   GLU A 179      21.650   8.406   9.787  1.00 77.18           C  
ATOM   1268  CB  GLU A 179      22.321   7.163  11.857  1.00 77.18           C  
ATOM   1269  O   GLU A 179      22.561   8.108   9.012  1.00 77.18           O  
ATOM   1270  CG  GLU A 179      22.595   8.332  12.792  1.00 77.18           C  
ATOM   1271  CD  GLU A 179      23.647   8.024  13.845  1.00 77.18           C  
ATOM   1272  OE1 GLU A 179      24.074   8.954  14.567  1.00 77.18           O  
ATOM   1273  OE2 GLU A 179      24.049   6.844  13.948  1.00 77.18           O  
ATOM   1274  N   GLU A 180      20.818   9.442   9.490  1.00 68.05           N  
ATOM   1275  CA  GLU A 180      21.165  10.453   8.497  1.00 68.05           C  
ATOM   1276  C   GLU A 180      21.344  11.824   9.144  1.00 68.05           C  
ATOM   1277  CB  GLU A 180      20.095  10.523   7.404  1.00 68.05           C  
ATOM   1278  O   GLU A 180      20.436  12.325   9.810  1.00 68.05           O  
ATOM   1279  CG  GLU A 180      20.286   9.505   6.290  1.00 68.05           C  
ATOM   1280  CD  GLU A 180      19.279   9.653   5.161  1.00 68.05           C  
ATOM   1281  OE1 GLU A 180      19.377   8.911   4.158  1.00 68.05           O  
ATOM   1282  OE2 GLU A 180      18.384  10.521   5.280  1.00 68.05           O  
ATOM   1283  N   ASP A 181      22.584  12.467   9.162  1.00 64.14           N  
ATOM   1284  CA  ASP A 181      22.860  13.838   9.580  1.00 64.14           C  
ATOM   1285  C   ASP A 181      22.525  14.040  11.056  1.00 64.14           C  
ATOM   1286  CB  ASP A 181      22.073  14.830   8.722  1.00 64.14           C  
ATOM   1287  O   ASP A 181      21.913  15.044  11.428  1.00 64.14           O  
ATOM   1288  CG  ASP A 181      22.515  14.837   7.269  1.00 64.14           C  
ATOM   1289  OD1 ASP A 181      23.705  14.575   6.992  1.00 64.14           O  
ATOM   1290  OD2 ASP A 181      21.666  15.111   6.393  1.00 64.14           O  
ATOM   1291  N   GLY A 182      22.752  12.928  11.929  1.00 65.85           N  
ATOM   1292  CA  GLY A 182      22.559  13.069  13.363  1.00 65.85           C  
ATOM   1293  C   GLY A 182      21.140  12.769  13.807  1.00 65.85           C  
ATOM   1294  O   GLY A 182      20.840  12.792  15.003  1.00 65.85           O  
ATOM   1295  N   THR A 183      20.181  12.424  12.815  1.00 71.70           N  
ATOM   1296  CA  THR A 183      18.808  12.008  13.076  1.00 71.70           C  
ATOM   1297  C   THR A 183      18.618  10.531  12.741  1.00 71.70           C  
ATOM   1298  CB  THR A 183      17.805  12.853  12.270  1.00 71.70           C  
ATOM   1299  O   THR A 183      19.048  10.069  11.683  1.00 71.70           O  
ATOM   1300  CG2 THR A 183      16.371  12.564  12.701  1.00 71.70           C  
ATOM   1301  OG1 THR A 183      18.084  14.243  12.478  1.00 71.70           O  
ATOM   1302  N   ARG A 184      18.186   9.717  13.723  1.00 78.65           N  
ATOM   1303  CA  ARG A 184      17.923   8.290  13.567  1.00 78.65           C  
ATOM   1304  C   ARG A 184      16.587   8.053  12.871  1.00 78.65           C  
ATOM   1305  CB  ARG A 184      17.937   7.588  14.927  1.00 78.65           C  
ATOM   1306  O   ARG A 184      15.550   8.543  13.322  1.00 78.65           O  
ATOM   1307  CG  ARG A 184      19.285   7.630  15.627  1.00 78.65           C  
ATOM   1308  CD  ARG A 184      19.251   6.894  16.960  1.00 78.65           C  
ATOM   1309  NE  ARG A 184      20.543   6.948  17.638  1.00 78.65           N  
ATOM   1310  NH1 ARG A 184      19.964   5.452  19.301  1.00 78.65           N  
ATOM   1311  NH2 ARG A 184      22.058   6.385  19.270  1.00 78.65           N  
ATOM   1312  CZ  ARG A 184      20.852   6.261  18.735  1.00 78.65           C  
ATOM   1313  N   LEU A 185      16.591   7.546  11.628  1.00 83.60           N  
ATOM   1314  CA  LEU A 185      15.389   7.200  10.877  1.00 83.60           C  
ATOM   1315  C   LEU A 185      15.084   5.711  10.995  1.00 83.60           C  
ATOM   1316  CB  LEU A 185      15.548   7.586   9.404  1.00 83.60           C  
ATOM   1317  O   LEU A 185      15.938   4.873  10.696  1.00 83.60           O  
ATOM   1318  CG  LEU A 185      14.341   7.325   8.501  1.00 83.60           C  
ATOM   1319  CD1 LEU A 185      14.029   8.560   7.662  1.00 83.60           C  
ATOM   1320  CD2 LEU A 185      14.594   6.115   7.607  1.00 83.60           C  
ATOM   1321  N   ASN A 186      13.908   5.408  11.516  1.00 87.02           N  
ATOM   1322  CA  ASN A 186      13.405   4.038  11.531  1.00 87.02           C  
ATOM   1323  C   ASN A 186      12.485   3.766  10.344  1.00 87.02           C  
ATOM   1324  CB  ASN A 186      12.677   3.748  12.845  1.00 87.02           C  
ATOM   1325  O   ASN A 186      11.319   4.164  10.353  1.00 87.02           O  
ATOM   1326  CG  ASN A 186      13.595   3.816  14.049  1.00 87.02           C  
ATOM   1327  ND2 ASN A 186      13.046   4.208  15.192  1.00 87.02           N  
ATOM   1328  OD1 ASN A 186      14.789   3.518  13.952  1.00 87.02           O  
ATOM   1329  N   LEU A 187      13.053   3.209   9.330  1.00 87.60           N  
ATOM   1330  CA  LEU A 187      12.303   2.935   8.110  1.00 87.60           C  
ATOM   1331  C   LEU A 187      11.713   1.529   8.138  1.00 87.60           C  
ATOM   1332  CB  LEU A 187      13.200   3.100   6.880  1.00 87.60           C  
ATOM   1333  O   LEU A 187      12.441   0.550   8.314  1.00 87.60           O  
ATOM   1334  CG  LEU A 187      12.553   2.812   5.525  1.00 87.60           C  
ATOM   1335  CD1 LEU A 187      11.453   3.829   5.236  1.00 87.60           C  
ATOM   1336  CD2 LEU A 187      13.601   2.823   4.418  1.00 87.60           C  
ATOM   1337  N   THR A 188      10.399   1.454   8.084  1.00 90.52           N  
ATOM   1338  CA  THR A 188       9.693   0.179   8.031  1.00 90.52           C  
ATOM   1339  C   THR A 188       9.123  -0.065   6.636  1.00 90.52           C  
ATOM   1340  CB  THR A 188       8.556   0.126   9.069  1.00 90.52           C  
ATOM   1341  O   THR A 188       8.305   0.717   6.148  1.00 90.52           O  
ATOM   1342  CG2 THR A 188       7.905  -1.252   9.102  1.00 90.52           C  
ATOM   1343  OG1 THR A 188       9.088   0.423  10.366  1.00 90.52           O  
ATOM   1344  N   LEU A 189       9.616  -1.075   5.969  1.00 91.34           N  
ATOM   1345  CA  LEU A 189       9.109  -1.462   4.657  1.00 91.34           C  
ATOM   1346  C   LEU A 189       8.166  -2.655   4.770  1.00 91.34           C  
ATOM   1347  CB  LEU A 189      10.266  -1.797   3.713  1.00 91.34           C  
ATOM   1348  O   LEU A 189       8.548  -3.706   5.289  1.00 91.34           O  
ATOM   1349  CG  LEU A 189      11.206  -0.645   3.356  1.00 91.34           C  
ATOM   1350  CD1 LEU A 189      12.441  -1.172   2.634  1.00 91.34           C  
ATOM   1351  CD2 LEU A 189      10.483   0.391   2.501  1.00 91.34           C  
ATOM   1352  N   ILE A 190       6.928  -2.430   4.328  1.00 92.41           N  
ATOM   1353  CA  ILE A 190       5.883  -3.441   4.439  1.00 92.41           C  
ATOM   1354  C   ILE A 190       5.678  -4.121   3.087  1.00 92.41           C  
ATOM   1355  CB  ILE A 190       4.555  -2.829   4.938  1.00 92.41           C  
ATOM   1356  O   ILE A 190       5.314  -3.469   2.106  1.00 92.41           O  
ATOM   1357  CG1 ILE A 190       4.760  -2.140   6.292  1.00 92.41           C  
ATOM   1358  CG2 ILE A 190       3.467  -3.903   5.030  1.00 92.41           C  
ATOM   1359  CD1 ILE A 190       3.657  -1.156   6.659  1.00 92.41           C  
ATOM   1360  N   ASP A 191       6.052  -5.379   3.055  1.00 91.34           N  
ATOM   1361  CA  ASP A 191       5.874  -6.194   1.857  1.00 91.34           C  
ATOM   1362  C   ASP A 191       4.541  -6.938   1.893  1.00 91.34           C  
ATOM   1363  CB  ASP A 191       7.028  -7.188   1.708  1.00 91.34           C  
ATOM   1364  O   ASP A 191       4.233  -7.624   2.870  1.00 91.34           O  
ATOM   1365  CG  ASP A 191       7.047  -7.875   0.354  1.00 91.34           C  
ATOM   1366  OD1 ASP A 191       6.320  -7.436  -0.563  1.00 91.34           O  
ATOM   1367  OD2 ASP A 191       7.794  -8.866   0.203  1.00 91.34           O  
ATOM   1368  N   THR A 192       3.727  -6.749   0.774  1.00 89.51           N  
ATOM   1369  CA  THR A 192       2.410  -7.370   0.693  1.00 89.51           C  
ATOM   1370  C   THR A 192       2.401  -8.484  -0.350  1.00 89.51           C  
ATOM   1371  CB  THR A 192       1.324  -6.333   0.350  1.00 89.51           C  
ATOM   1372  O   THR A 192       3.233  -8.497  -1.260  1.00 89.51           O  
ATOM   1373  CG2 THR A 192       1.257  -5.237   1.408  1.00 89.51           C  
ATOM   1374  OG1 THR A 192       1.622  -5.740  -0.919  1.00 89.51           O  
ATOM   1375  N   PRO A 193       1.600  -9.509  -0.017  1.00 84.93           N  
ATOM   1376  CA  PRO A 193       1.475 -10.540  -1.049  1.00 84.93           C  
ATOM   1377  C   PRO A 193       0.918  -9.996  -2.363  1.00 84.93           C  
ATOM   1378  CB  PRO A 193       0.509 -11.550  -0.424  1.00 84.93           C  
ATOM   1379  O   PRO A 193       0.127  -9.049  -2.357  1.00 84.93           O  
ATOM   1380  CG  PRO A 193      -0.258 -10.766   0.591  1.00 84.93           C  
ATOM   1381  CD  PRO A 193       0.589  -9.611   1.043  1.00 84.93           C  
ATOM   1382  N   GLY A 194       1.551 -10.447  -3.476  1.00 80.67           N  
ATOM   1383  CA  GLY A 194       1.019 -10.048  -4.769  1.00 80.67           C  
ATOM   1384  C   GLY A 194      -0.338 -10.657  -5.069  1.00 80.67           C  
ATOM   1385  O   GLY A 194      -0.699 -11.691  -4.504  1.00 80.67           O  
ATOM   1386  N   TYR A 195      -1.178  -9.830  -5.714  1.00 82.71           N  
ATOM   1387  CA  TYR A 195      -2.477 -10.339  -6.138  1.00 82.71           C  
ATOM   1388  C   TYR A 195      -2.438 -10.788  -7.594  1.00 82.71           C  
ATOM   1389  CB  TYR A 195      -3.560  -9.272  -5.950  1.00 82.71           C  
ATOM   1390  O   TYR A 195      -1.448 -10.562  -8.294  1.00 82.71           O  
ATOM   1391  CG  TYR A 195      -3.282  -7.987  -6.692  1.00 82.71           C  
ATOM   1392  CD1 TYR A 195      -2.624  -6.929  -6.069  1.00 82.71           C  
ATOM   1393  CD2 TYR A 195      -3.677  -7.828  -8.016  1.00 82.71           C  
ATOM   1394  CE1 TYR A 195      -2.367  -5.742  -6.748  1.00 82.71           C  
ATOM   1395  CE2 TYR A 195      -3.425  -6.646  -8.705  1.00 82.71           C  
ATOM   1396  OH  TYR A 195      -2.519  -4.438  -8.741  1.00 82.71           O  
ATOM   1397  CZ  TYR A 195      -2.770  -5.611  -8.064  1.00 82.71           C  
ATOM   1398  N   GLY A 196      -3.322 -11.730  -8.046  1.00 73.54           N  
ATOM   1399  CA  GLY A 196      -3.359 -12.117  -9.447  1.00 73.54           C  
ATOM   1400  C   GLY A 196      -2.900 -13.543  -9.685  1.00 73.54           C  
ATOM   1401  O   GLY A 196      -2.840 -13.999 -10.829  1.00 73.54           O  
ATOM   1402  N   ASP A 197      -2.606 -14.303  -8.559  1.00 73.30           N  
ATOM   1403  CA  ASP A 197      -2.239 -15.713  -8.652  1.00 73.30           C  
ATOM   1404  C   ASP A 197      -3.468 -16.609  -8.514  1.00 73.30           C  
ATOM   1405  CB  ASP A 197      -1.205 -16.070  -7.582  1.00 73.30           C  
ATOM   1406  O   ASP A 197      -3.531 -17.681  -9.120  1.00 73.30           O  
ATOM   1407  CG  ASP A 197       0.134 -15.388  -7.801  1.00 73.30           C  
ATOM   1408  OD1 ASP A 197       0.452 -15.025  -8.954  1.00 73.30           O  
ATOM   1409  OD2 ASP A 197       0.880 -15.216  -6.813  1.00 73.30           O  
ATOM   1410  N   ASN A 198      -4.462 -15.990  -7.853  1.00 73.14           N  
ATOM   1411  CA  ASN A 198      -5.685 -16.745  -7.605  1.00 73.14           C  
ATOM   1412  C   ASN A 198      -6.775 -16.395  -8.614  1.00 73.14           C  
ATOM   1413  CB  ASN A 198      -6.185 -16.505  -6.179  1.00 73.14           C  
ATOM   1414  O   ASN A 198      -6.740 -15.325  -9.225  1.00 73.14           O  
ATOM   1415  CG  ASN A 198      -5.259 -17.087  -5.129  1.00 73.14           C  
ATOM   1416  ND2 ASN A 198      -5.336 -16.561  -3.913  1.00 73.14           N  
ATOM   1417  OD1 ASN A 198      -4.479 -18.001  -5.410  1.00 73.14           O  
ATOM   1418  N   VAL A 199      -7.630 -17.332  -9.058  1.00 70.94           N  
ATOM   1419  CA  VAL A 199      -8.726 -17.190 -10.012  1.00 70.94           C  
ATOM   1420  C   VAL A 199      -9.743 -16.181  -9.485  1.00 70.94           C  
ATOM   1421  CB  VAL A 199      -9.414 -18.545 -10.291  1.00 70.94           C  
ATOM   1422  O   VAL A 199     -10.237 -15.337 -10.237  1.00 70.94           O  
ATOM   1423  CG1 VAL A 199     -10.590 -18.366 -11.249  1.00 70.94           C  
ATOM   1424  CG2 VAL A 199      -8.409 -19.548 -10.854  1.00 70.94           C  
ATOM   1425  N   ASP A 200      -9.803 -16.090  -8.071  1.00 71.99           N  
ATOM   1426  CA  ASP A 200     -10.648 -15.095  -7.418  1.00 71.99           C  
ATOM   1427  C   ASP A 200      -9.806 -14.071  -6.661  1.00 71.99           C  
ATOM   1428  CB  ASP A 200     -11.636 -15.772  -6.466  1.00 71.99           C  
ATOM   1429  O   ASP A 200      -9.158 -14.406  -5.667  1.00 71.99           O  
ATOM   1430  CG  ASP A 200     -12.751 -16.505  -7.190  1.00 71.99           C  
ATOM   1431  OD1 ASP A 200     -13.069 -16.145  -8.344  1.00 71.99           O  
ATOM   1432  OD2 ASP A 200     -13.319 -17.450  -6.601  1.00 71.99           O  
ATOM   1433  N   ASN A 201      -9.793 -12.837  -7.149  1.00 70.53           N  
ATOM   1434  CA  ASN A 201      -8.957 -11.797  -6.560  1.00 70.53           C  
ATOM   1435  C   ASN A 201      -9.798 -10.709  -5.899  1.00 70.53           C  
ATOM   1436  CB  ASN A 201      -8.035 -11.186  -7.617  1.00 70.53           C  
ATOM   1437  O   ASN A 201      -9.269  -9.675  -5.485  1.00 70.53           O  
ATOM   1438  CG  ASN A 201      -7.048 -12.190  -8.181  1.00 70.53           C  
ATOM   1439  ND2 ASN A 201      -6.761 -12.077  -9.473  1.00 70.53           N  
ATOM   1440  OD1 ASN A 201      -6.549 -13.059  -7.463  1.00 70.53           O  
ATOM   1441  N   GLU A 202     -11.081 -10.956  -5.741  1.00 71.17           N  
ATOM   1442  CA  GLU A 202     -11.985  -9.963  -5.167  1.00 71.17           C  
ATOM   1443  C   GLU A 202     -11.665  -9.709  -3.697  1.00 71.17           C  
ATOM   1444  CB  GLU A 202     -13.441 -10.410  -5.319  1.00 71.17           C  
ATOM   1445  O   GLU A 202     -11.762  -8.576  -3.222  1.00 71.17           O  
ATOM   1446  CG  GLU A 202     -14.030 -10.133  -6.695  1.00 71.17           C  
ATOM   1447  CD  GLU A 202     -15.497 -10.514  -6.808  1.00 71.17           C  
ATOM   1448  OE1 GLU A 202     -16.093 -10.321  -7.892  1.00 71.17           O  
ATOM   1449  OE2 GLU A 202     -16.056 -11.008  -5.803  1.00 71.17           O  
ATOM   1450  N   ASP A 203     -11.068 -10.761  -2.997  1.00 72.45           N  
ATOM   1451  CA  ASP A 203     -10.841 -10.647  -1.559  1.00 72.45           C  
ATOM   1452  C   ASP A 203      -9.375 -10.346  -1.257  1.00 72.45           C  
ATOM   1453  CB  ASP A 203     -11.274 -11.929  -0.844  1.00 72.45           C  
ATOM   1454  O   ASP A 203      -8.966 -10.333  -0.094  1.00 72.45           O  
ATOM   1455  CG  ASP A 203     -12.771 -12.173  -0.919  1.00 72.45           C  
ATOM   1456  OD1 ASP A 203     -13.547 -11.195  -0.974  1.00 72.45           O  
ATOM   1457  OD2 ASP A 203     -13.178 -13.355  -0.921  1.00 72.45           O  
ATOM   1458  N   SER A 204      -8.566 -10.171  -2.357  1.00 78.56           N  
ATOM   1459  CA  SER A 204      -7.132  -9.997  -2.148  1.00 78.56           C  
ATOM   1460  C   SER A 204      -6.816  -8.604  -1.614  1.00 78.56           C  
ATOM   1461  CB  SER A 204      -6.367 -10.238  -3.450  1.00 78.56           C  
ATOM   1462  O   SER A 204      -5.808  -8.409  -0.932  1.00 78.56           O  
ATOM   1463  OG  SER A 204      -6.573 -11.560  -3.917  1.00 78.56           O  
ATOM   1464  N   PHE A 205      -7.744  -7.710  -1.648  1.00 82.00           N  
ATOM   1465  CA  PHE A 205      -7.474  -6.337  -1.237  1.00 82.00           C  
ATOM   1466  C   PHE A 205      -7.838  -6.129   0.228  1.00 82.00           C  
ATOM   1467  CB  PHE A 205      -8.247  -5.349  -2.116  1.00 82.00           C  
ATOM   1468  O   PHE A 205      -7.337  -5.205   0.873  1.00 82.00           O  
ATOM   1469  CG  PHE A 205      -9.736  -5.566  -2.107  1.00 82.00           C  
ATOM   1470  CD1 PHE A 205     -10.334  -6.417  -3.028  1.00 82.00           C  
ATOM   1471  CD2 PHE A 205     -10.539  -4.918  -1.176  1.00 82.00           C  
ATOM   1472  CE1 PHE A 205     -11.713  -6.619  -3.023  1.00 82.00           C  
ATOM   1473  CE2 PHE A 205     -11.916  -5.116  -1.164  1.00 82.00           C  
ATOM   1474  CZ  PHE A 205     -12.501  -5.966  -2.089  1.00 82.00           C  
ATOM   1475  N   GLN A 206      -8.780  -6.984   0.817  1.00 87.82           N  
ATOM   1476  CA  GLN A 206      -9.302  -6.810   2.169  1.00 87.82           C  
ATOM   1477  C   GLN A 206      -8.189  -6.923   3.207  1.00 87.82           C  
ATOM   1478  CB  GLN A 206     -10.396  -7.838   2.458  1.00 87.82           C  
ATOM   1479  O   GLN A 206      -8.130  -6.131   4.150  1.00 87.82           O  
ATOM   1480  CG  GLN A 206     -11.231  -7.518   3.691  1.00 87.82           C  
ATOM   1481  CD  GLN A 206     -11.962  -6.194   3.577  1.00 87.82           C  
ATOM   1482  NE2 GLN A 206     -12.059  -5.472   4.689  1.00 87.82           N  
ATOM   1483  OE1 GLN A 206     -12.436  -5.822   2.499  1.00 87.82           O  
ATOM   1484  N   PRO A 207      -7.329  -7.842   3.025  1.00 89.03           N  
ATOM   1485  CA  PRO A 207      -6.267  -7.969   4.025  1.00 89.03           C  
ATOM   1486  C   PRO A 207      -5.363  -6.740   4.086  1.00 89.03           C  
ATOM   1487  CB  PRO A 207      -5.485  -9.199   3.556  1.00 89.03           C  
ATOM   1488  O   PRO A 207      -4.901  -6.361   5.165  1.00 89.03           O  
ATOM   1489  CG  PRO A 207      -6.442  -9.952   2.690  1.00 89.03           C  
ATOM   1490  CD  PRO A 207      -7.404  -8.973   2.079  1.00 89.03           C  
ATOM   1491  N   ILE A 208      -5.174  -6.098   2.950  1.00 90.74           N  
ATOM   1492  CA  ILE A 208      -4.326  -4.913   2.890  1.00 90.74           C  
ATOM   1493  C   ILE A 208      -5.031  -3.739   3.565  1.00 90.74           C  
ATOM   1494  CB  ILE A 208      -3.961  -4.552   1.432  1.00 90.74           C  
ATOM   1495  O   ILE A 208      -4.425  -3.018   4.361  1.00 90.74           O  
ATOM   1496  CG1 ILE A 208      -3.173  -5.695   0.780  1.00 90.74           C  
ATOM   1497  CG2 ILE A 208      -3.169  -3.242   1.382  1.00 90.74           C  
ATOM   1498  CD1 ILE A 208      -2.976  -5.533  -0.721  1.00 90.74           C  
ATOM   1499  N   VAL A 209      -6.223  -3.589   3.284  1.00 91.09           N  
ATOM   1500  CA  VAL A 209      -7.015  -2.521   3.886  1.00 91.09           C  
ATOM   1501  C   VAL A 209      -7.112  -2.737   5.394  1.00 91.09           C  
ATOM   1502  CB  VAL A 209      -8.429  -2.445   3.266  1.00 91.09           C  
ATOM   1503  O   VAL A 209      -6.958  -1.794   6.174  1.00 91.09           O  
ATOM   1504  CG1 VAL A 209      -9.302  -1.454   4.033  1.00 91.09           C  
ATOM   1505  CG2 VAL A 209      -8.344  -2.057   1.791  1.00 91.09           C  
ATOM   1506  N   ASP A 210      -7.406  -3.963   5.775  1.00 91.45           N  
ATOM   1507  CA  ASP A 210      -7.512  -4.308   7.189  1.00 91.45           C  
ATOM   1508  C   ASP A 210      -6.207  -4.012   7.925  1.00 91.45           C  
ATOM   1509  CB  ASP A 210      -7.888  -5.782   7.355  1.00 91.45           C  
ATOM   1510  O   ASP A 210      -6.224  -3.547   9.067  1.00 91.45           O  
ATOM   1511  CG  ASP A 210      -9.323  -6.076   6.955  1.00 91.45           C  
ATOM   1512  OD1 ASP A 210     -10.120  -5.127   6.801  1.00 91.45           O  
ATOM   1513  OD2 ASP A 210      -9.659  -7.270   6.796  1.00 91.45           O  
ATOM   1514  N   TYR A 211      -5.184  -4.309   7.261  1.00 93.09           N  
ATOM   1515  CA  TYR A 211      -3.883  -4.040   7.862  1.00 93.09           C  
ATOM   1516  C   TYR A 211      -3.695  -2.548   8.111  1.00 93.09           C  
ATOM   1517  CB  TYR A 211      -2.757  -4.565   6.966  1.00 93.09           C  
ATOM   1518  O   TYR A 211      -3.257  -2.143   9.191  1.00 93.09           O  
ATOM   1519  CG  TYR A 211      -1.374  -4.281   7.499  1.00 93.09           C  
ATOM   1520  CD1 TYR A 211      -0.635  -3.196   7.032  1.00 93.09           C  
ATOM   1521  CD2 TYR A 211      -0.802  -5.096   8.469  1.00 93.09           C  
ATOM   1522  CE1 TYR A 211       0.641  -2.931   7.518  1.00 93.09           C  
ATOM   1523  CE2 TYR A 211       0.473  -4.841   8.963  1.00 93.09           C  
ATOM   1524  OH  TYR A 211       2.448  -3.501   8.968  1.00 93.09           O  
ATOM   1525  CZ  TYR A 211       1.185  -3.758   8.483  1.00 93.09           C  
ATOM   1526  N   ILE A 212      -3.974  -1.702   7.116  1.00 93.47           N  
ATOM   1527  CA  ILE A 212      -3.825  -0.256   7.241  1.00 93.47           C  
ATOM   1528  C   ILE A 212      -4.728   0.261   8.359  1.00 93.47           C  
ATOM   1529  CB  ILE A 212      -4.151   0.463   5.913  1.00 93.47           C  
ATOM   1530  O   ILE A 212      -4.298   1.061   9.193  1.00 93.47           O  
ATOM   1531  CG1 ILE A 212      -3.151   0.055   4.825  1.00 93.47           C  
ATOM   1532  CG2 ILE A 212      -4.158   1.982   6.109  1.00 93.47           C  
ATOM   1533  CD1 ILE A 212      -3.504   0.568   3.436  1.00 93.47           C  
ATOM   1534  N   GLU A 213      -5.938  -0.210   8.363  1.00 92.78           N  
ATOM   1535  CA  GLU A 213      -6.885   0.214   9.390  1.00 92.78           C  
ATOM   1536  C   GLU A 213      -6.430  -0.232  10.777  1.00 92.78           C  
ATOM   1537  CB  GLU A 213      -8.282  -0.335   9.093  1.00 92.78           C  
ATOM   1538  O   GLU A 213      -6.605   0.494  11.757  1.00 92.78           O  
ATOM   1539  CG  GLU A 213      -8.986   0.365   7.940  1.00 92.78           C  
ATOM   1540  CD  GLU A 213     -10.371  -0.192   7.654  1.00 92.78           C  
ATOM   1541  OE1 GLU A 213     -11.112   0.409   6.844  1.00 92.78           O  
ATOM   1542  OE2 GLU A 213     -10.718  -1.238   8.247  1.00 92.78           O  
ATOM   1543  N   SER A 214      -5.936  -1.439  10.862  1.00 93.00           N  
ATOM   1544  CA  SER A 214      -5.423  -1.934  12.136  1.00 93.00           C  
ATOM   1545  C   SER A 214      -4.304  -1.044  12.665  1.00 93.00           C  
ATOM   1546  CB  SER A 214      -4.918  -3.370  11.989  1.00 93.00           C  
ATOM   1547  O   SER A 214      -4.204  -0.814  13.872  1.00 93.00           O  
ATOM   1548  OG  SER A 214      -3.714  -3.405  11.242  1.00 93.00           O  
ATOM   1549  N   GLN A 215      -3.450  -0.576  11.726  1.00 92.36           N  
ATOM   1550  CA  GLN A 215      -2.376   0.329  12.123  1.00 92.36           C  
ATOM   1551  C   GLN A 215      -2.934   1.655  12.631  1.00 92.36           C  
ATOM   1552  CB  GLN A 215      -1.421   0.574  10.954  1.00 92.36           C  
ATOM   1553  O   GLN A 215      -2.431   2.213  13.609  1.00 92.36           O  
ATOM   1554  CG  GLN A 215      -0.661  -0.668  10.509  1.00 92.36           C  
ATOM   1555  CD  GLN A 215       0.160  -1.286  11.626  1.00 92.36           C  
ATOM   1556  NE2 GLN A 215      -0.012  -2.586  11.840  1.00 92.36           N  
ATOM   1557  OE1 GLN A 215       0.944  -0.600  12.290  1.00 92.36           O  
ATOM   1558  N   PHE A 216      -3.954   2.167  11.968  1.00 93.03           N  
ATOM   1559  CA  PHE A 216      -4.607   3.386  12.429  1.00 93.03           C  
ATOM   1560  C   PHE A 216      -5.222   3.183  13.809  1.00 93.03           C  
ATOM   1561  CB  PHE A 216      -5.684   3.829  11.435  1.00 93.03           C  
ATOM   1562  O   PHE A 216      -5.121   4.055  14.674  1.00 93.03           O  
ATOM   1563  CG  PHE A 216      -5.137   4.524  10.217  1.00 93.03           C  
ATOM   1564  CD1 PHE A 216      -3.870   5.092  10.234  1.00 93.03           C  
ATOM   1565  CD2 PHE A 216      -5.892   4.608   9.053  1.00 93.03           C  
ATOM   1566  CE1 PHE A 216      -3.361   5.735   9.108  1.00 93.03           C  
ATOM   1567  CE2 PHE A 216      -5.390   5.249   7.924  1.00 93.03           C  
ATOM   1568  CZ  PHE A 216      -4.125   5.813   7.954  1.00 93.03           C  
ATOM   1569  N   GLU A 217      -5.830   2.049  13.964  1.00 91.19           N  
ATOM   1570  CA  GLU A 217      -6.468   1.723  15.236  1.00 91.19           C  
ATOM   1571  C   GLU A 217      -5.442   1.628  16.361  1.00 91.19           C  
ATOM   1572  CB  GLU A 217      -7.250   0.412  15.124  1.00 91.19           C  
ATOM   1573  O   GLU A 217      -5.681   2.111  17.469  1.00 91.19           O  
ATOM   1574  CG  GLU A 217      -8.075   0.081  16.359  1.00 91.19           C  
ATOM   1575  CD  GLU A 217      -9.221   1.053  16.593  1.00 91.19           C  
ATOM   1576  OE1 GLU A 217      -9.603   1.270  17.766  1.00 91.19           O  
ATOM   1577  OE2 GLU A 217      -9.740   1.603  15.596  1.00 91.19           O  
ATOM   1578  N   GLN A 218      -4.426   0.993  16.080  1.00 90.39           N  
ATOM   1579  CA  GLN A 218      -3.345   0.871  17.052  1.00 90.39           C  
ATOM   1580  C   GLN A 218      -2.843   2.243  17.493  1.00 90.39           C  
ATOM   1581  CB  GLN A 218      -2.191   0.052  16.473  1.00 90.39           C  
ATOM   1582  O   GLN A 218      -2.613   2.474  18.682  1.00 90.39           O  
ATOM   1583  CG  GLN A 218      -2.481  -1.440  16.381  1.00 90.39           C  
ATOM   1584  CD  GLN A 218      -1.339  -2.223  15.759  1.00 90.39           C  
ATOM   1585  NE2 GLN A 218      -1.588  -3.492  15.454  1.00 90.39           N  
ATOM   1586  OE1 GLN A 218      -0.244  -1.691  15.554  1.00 90.39           O  
ATOM   1587  N   TYR A 219      -2.695   3.047  16.490  1.00 89.21           N  
ATOM   1588  CA  TYR A 219      -2.253   4.401  16.801  1.00 89.21           C  
ATOM   1589  C   TYR A 219      -3.309   5.147  17.608  1.00 89.21           C  
ATOM   1590  CB  TYR A 219      -1.937   5.172  15.516  1.00 89.21           C  
ATOM   1591  O   TYR A 219      -2.981   5.881  18.543  1.00 89.21           O  
ATOM   1592  CG  TYR A 219      -1.369   6.550  15.759  1.00 89.21           C  
ATOM   1593  CD1 TYR A 219      -2.161   7.687  15.612  1.00 89.21           C  
ATOM   1594  CD2 TYR A 219      -0.040   6.717  16.134  1.00 89.21           C  
ATOM   1595  CE1 TYR A 219      -1.641   8.958  15.833  1.00 89.21           C  
ATOM   1596  CE2 TYR A 219       0.490   7.984  16.357  1.00 89.21           C  
ATOM   1597  OH  TYR A 219       0.202  10.352  16.424  1.00 89.21           O  
ATOM   1598  CZ  TYR A 219      -0.317   9.096  16.205  1.00 89.21           C  
ATOM   1599  N   LEU A 220      -4.542   5.027  17.257  1.00 88.52           N  
ATOM   1600  CA  LEU A 220      -5.648   5.665  17.963  1.00 88.52           C  
ATOM   1601  C   LEU A 220      -5.708   5.199  19.414  1.00 88.52           C  
ATOM   1602  CB  LEU A 220      -6.976   5.364  17.263  1.00 88.52           C  
ATOM   1603  O   LEU A 220      -5.947   6.003  20.318  1.00 88.52           O  
ATOM   1604  CG  LEU A 220      -8.215   6.056  17.832  1.00 88.52           C  
ATOM   1605  CD1 LEU A 220      -8.089   7.569  17.692  1.00 88.52           C  
ATOM   1606  CD2 LEU A 220      -9.476   5.553  17.137  1.00 88.52           C  
ATOM   1607  N   GLN A 221      -5.564   3.932  19.662  1.00 86.11           N  
ATOM   1608  CA  GLN A 221      -5.571   3.359  21.004  1.00 86.11           C  
ATOM   1609  C   GLN A 221      -4.459   3.954  21.862  1.00 86.11           C  
ATOM   1610  CB  GLN A 221      -5.427   1.838  20.940  1.00 86.11           C  
ATOM   1611  O   GLN A 221      -4.669   4.255  23.039  1.00 86.11           O  
ATOM   1612  CG  GLN A 221      -6.666   1.124  20.416  1.00 86.11           C  
ATOM   1613  CD  GLN A 221      -6.444  -0.362  20.207  1.00 86.11           C  
ATOM   1614  NE2 GLN A 221      -7.392  -1.016  19.545  1.00 86.11           N  
ATOM   1615  OE1 GLN A 221      -5.428  -0.917  20.637  1.00 86.11           O  
ATOM   1616  N   GLN A 222      -3.332   4.051  21.215  1.00 82.54           N  
ATOM   1617  CA  GLN A 222      -2.183   4.619  21.912  1.00 82.54           C  
ATOM   1618  C   GLN A 222      -2.414   6.090  22.247  1.00 82.54           C  
ATOM   1619  CB  GLN A 222      -0.915   4.466  21.070  1.00 82.54           C  
ATOM   1620  O   GLN A 222      -2.025   6.556  23.320  1.00 82.54           O  
ATOM   1621  CG  GLN A 222      -0.428   3.028  20.948  1.00 82.54           C  
ATOM   1622  CD  GLN A 222       0.727   2.880  19.975  1.00 82.54           C  
ATOM   1623  NE2 GLN A 222       1.149   1.643  19.739  1.00 82.54           N  
ATOM   1624  OE1 GLN A 222       1.235   3.870  19.439  1.00 82.54           O  
ATOM   1625  N   GLU A 223      -2.975   6.743  21.297  1.00 79.84           N  
ATOM   1626  CA  GLU A 223      -3.302   8.149  21.513  1.00 79.84           C  
ATOM   1627  C   GLU A 223      -4.318   8.313  22.639  1.00 79.84           C  
ATOM   1628  CB  GLU A 223      -3.837   8.780  20.225  1.00 79.84           C  
ATOM   1629  O   GLU A 223      -4.254   9.277  23.405  1.00 79.84           O  
ATOM   1630  CG  GLU A 223      -4.008  10.290  20.305  1.00 79.84           C  
ATOM   1631  CD  GLU A 223      -4.597  10.895  19.040  1.00 79.84           C  
ATOM   1632  OE1 GLU A 223      -4.603  12.140  18.909  1.00 79.84           O  
ATOM   1633  OE2 GLU A 223      -5.056  10.118  18.174  1.00 79.84           O  
ATOM   1634  N   SER A 224      -5.341   7.505  22.685  1.00 75.68           N  
ATOM   1635  CA  SER A 224      -6.396   7.545  23.692  1.00 75.68           C  
ATOM   1636  C   SER A 224      -5.845   7.247  25.083  1.00 75.68           C  
ATOM   1637  CB  SER A 224      -7.503   6.547  23.350  1.00 75.68           C  
ATOM   1638  O   SER A 224      -6.373   7.736  26.083  1.00 75.68           O  
ATOM   1639  OG  SER A 224      -7.005   5.220  23.363  1.00 75.68           O  
ATOM   1640  N   ARG A 225      -4.799   6.353  25.183  1.00 69.85           N  
ATOM   1641  CA  ARG A 225      -4.168   5.973  26.443  1.00 69.85           C  
ATOM   1642  C   ARG A 225      -3.420   7.151  27.059  1.00 69.85           C  
ATOM   1643  CB  ARG A 225      -3.211   4.797  26.233  1.00 69.85           C  
ATOM   1644  O   ARG A 225      -3.353   7.279  28.283  1.00 69.85           O  
ATOM   1645  CG  ARG A 225      -3.909   3.484  25.915  1.00 69.85           C  
ATOM   1646  CD  ARG A 225      -2.917   2.338  25.773  1.00 69.85           C  
ATOM   1647  NE  ARG A 225      -3.593   1.065  25.546  1.00 69.85           N  
ATOM   1648  NH1 ARG A 225      -1.652  -0.180  25.417  1.00 69.85           N  
ATOM   1649  NH2 ARG A 225      -3.691  -1.201  25.180  1.00 69.85           N  
ATOM   1650  CZ  ARG A 225      -2.977  -0.102  25.381  1.00 69.85           C  
ATOM   1651  N   VAL A 226      -2.954   8.000  26.239  1.00 58.04           N  
ATOM   1652  CA  VAL A 226      -2.158   9.149  26.656  1.00 58.04           C  
ATOM   1653  C   VAL A 226      -3.079  10.278  27.113  1.00 58.04           C  
ATOM   1654  CB  VAL A 226      -1.234   9.642  25.520  1.00 58.04           C  
ATOM   1655  O   VAL A 226      -2.775  10.985  28.076  1.00 58.04           O  
ATOM   1656  CG1 VAL A 226      -0.524  10.934  25.922  1.00 58.04           C  
ATOM   1657  CG2 VAL A 226      -0.218   8.562  25.153  1.00 58.04           C  
ATOM   1658  N   VAL A 227      -4.306  10.431  26.597  1.00 55.63           N  
ATOM   1659  CA  VAL A 227      -5.288  11.455  26.939  1.00 55.63           C  
ATOM   1660  C   VAL A 227      -5.940  11.119  28.278  1.00 55.63           C  
ATOM   1661  CB  VAL A 227      -6.366  11.597  25.842  1.00 55.63           C  
ATOM   1662  O   VAL A 227      -6.275  12.017  29.055  1.00 55.63           O  
ATOM   1663  CG1 VAL A 227      -7.481  12.536  26.298  1.00 55.63           C  
ATOM   1664  CG2 VAL A 227      -5.740  12.098  24.541  1.00 55.63           C  
ATOM   1665  N   ARG A 228      -5.995   9.806  28.727  1.00 52.81           N  
ATOM   1666  CA  ARG A 228      -6.545   9.407  30.018  1.00 52.81           C  
ATOM   1667  C   ARG A 228      -5.547   9.662  31.142  1.00 52.81           C  
ATOM   1668  CB  ARG A 228      -6.946   7.930  29.999  1.00 52.81           C  
ATOM   1669  O   ARG A 228      -5.928   9.745  32.312  1.00 52.81           O  
ATOM   1670  CG  ARG A 228      -8.197   7.642  29.185  1.00 52.81           C  
ATOM   1671  CD  ARG A 228      -8.685   6.214  29.386  1.00 52.81           C  
ATOM   1672  NE  ARG A 228      -9.725   5.859  28.425  1.00 52.81           N  
ATOM   1673  NH1 ARG A 228      -8.311   4.713  27.003  1.00 52.81           N  
ATOM   1674  NH2 ARG A 228     -10.543   4.888  26.511  1.00 52.81           N  
ATOM   1675  CZ  ARG A 228      -9.524   5.154  27.316  1.00 52.81           C  
ATOM   1676  N   SER A 229      -4.287   9.978  30.815  1.00 52.12           N  
ATOM   1677  CA  SER A 229      -3.272  10.354  31.794  1.00 52.12           C  
ATOM   1678  C   SER A 229      -3.244  11.863  32.010  1.00 52.12           C  
ATOM   1679  CB  SER A 229      -1.892   9.869  31.348  1.00 52.12           C  
ATOM   1680  O   SER A 229      -2.314  12.391  32.623  1.00 52.12           O  
ATOM   1681  OG  SER A 229      -1.404  10.656  30.276  1.00 52.12           O  
ATOM   1682  N   ALA A 230      -4.244  12.693  31.397  1.00 53.06           N  
ATOM   1683  CA  ALA A 230      -4.498  14.131  31.443  1.00 53.06           C  
ATOM   1684  C   ALA A 230      -4.353  14.668  32.864  1.00 53.06           C  
ATOM   1685  CB  ALA A 230      -5.889  14.444  30.898  1.00 53.06           C  
ATOM   1686  O   ALA A 230      -4.286  15.882  33.072  1.00 53.06           O  
ATOM   1687  N   LEU A 231      -4.015  13.794  33.873  1.00 54.71           N  
ATOM   1688  CA  LEU A 231      -3.577  14.273  35.179  1.00 54.71           C  
ATOM   1689  C   LEU A 231      -2.055  14.284  35.272  1.00 54.71           C  
ATOM   1690  CB  LEU A 231      -4.162  13.402  36.294  1.00 54.71           C  
ATOM   1691  O   LEU A 231      -1.495  14.669  36.301  1.00 54.71           O  
ATOM   1692  CG  LEU A 231      -5.673  13.499  36.508  1.00 54.71           C  
ATOM   1693  CD1 LEU A 231      -6.140  12.423  37.483  1.00 54.71           C  
ATOM   1694  CD2 LEU A 231      -6.054  14.887  37.011  1.00 54.71           C  
ATOM   1695  N   VAL A 232      -1.364  14.122  34.127  1.00 56.95           N  
ATOM   1696  CA  VAL A 232       0.091  14.026  34.064  1.00 56.95           C  
ATOM   1697  C   VAL A 232       0.663  15.267  33.382  1.00 56.95           C  
ATOM   1698  CB  VAL A 232       0.544  12.751  33.319  1.00 56.95           C  
ATOM   1699  O   VAL A 232      -0.000  15.883  32.544  1.00 56.95           O  
ATOM   1700  CG1 VAL A 232       2.061  12.741  33.138  1.00 56.95           C  
ATOM   1701  CG2 VAL A 232       0.083  11.502  34.069  1.00 56.95           C  
ATOM   1702  N   SER A 233       1.474  16.166  34.042  1.00 60.61           N  
ATOM   1703  CA  SER A 233       2.225  17.354  33.649  1.00 60.61           C  
ATOM   1704  C   SER A 233       2.580  17.317  32.166  1.00 60.61           C  
ATOM   1705  CB  SER A 233       3.499  17.484  34.484  1.00 60.61           C  
ATOM   1706  O   SER A 233       2.685  16.241  31.574  1.00 60.61           O  
ATOM   1707  OG  SER A 233       4.537  16.683  33.947  1.00 60.61           O  
ATOM   1708  N   GLN A 234       2.173  18.252  31.255  1.00 57.13           N  
ATOM   1709  CA  GLN A 234       2.487  18.578  29.868  1.00 57.13           C  
ATOM   1710  C   GLN A 234       3.843  18.009  29.462  1.00 57.13           C  
ATOM   1711  CB  GLN A 234       2.468  20.093  29.655  1.00 57.13           C  
ATOM   1712  O   GLN A 234       4.004  17.511  28.346  1.00 57.13           O  
ATOM   1713  CG  GLN A 234       1.088  20.653  29.338  1.00 57.13           C  
ATOM   1714  CD  GLN A 234       1.134  22.090  28.856  1.00 57.13           C  
ATOM   1715  NE2 GLN A 234       0.069  22.529  28.194  1.00 57.13           N  
ATOM   1716  OE1 GLN A 234       2.119  22.802  29.078  1.00 57.13           O  
ATOM   1717  N   GLU A 235       4.732  17.829  30.371  1.00 57.91           N  
ATOM   1718  CA  GLU A 235       6.073  17.299  30.142  1.00 57.91           C  
ATOM   1719  C   GLU A 235       6.062  15.774  30.089  1.00 57.91           C  
ATOM   1720  CB  GLU A 235       7.034  17.780  31.232  1.00 57.91           C  
ATOM   1721  O   GLU A 235       6.748  15.172  29.261  1.00 57.91           O  
ATOM   1722  CG  GLU A 235       7.547  19.197  31.018  1.00 57.91           C  
ATOM   1723  CD  GLU A 235       8.379  19.716  32.180  1.00 57.91           C  
ATOM   1724  OE1 GLU A 235       8.825  20.885  32.133  1.00 57.91           O  
ATOM   1725  OE2 GLU A 235       8.588  18.947  33.145  1.00 57.91           O  
ATOM   1726  N   GLU A 236       5.204  15.090  30.802  1.00 59.01           N  
ATOM   1727  CA  GLU A 236       5.011  13.643  30.817  1.00 59.01           C  
ATOM   1728  C   GLU A 236       4.180  13.185  29.622  1.00 59.01           C  
ATOM   1729  CB  GLU A 236       4.343  13.204  32.122  1.00 59.01           C  
ATOM   1730  O   GLU A 236       4.425  12.113  29.064  1.00 59.01           O  
ATOM   1731  CG  GLU A 236       5.311  13.046  33.286  1.00 59.01           C  
ATOM   1732  CD  GLU A 236       4.616  12.812  34.617  1.00 59.01           C  
ATOM   1733  OE1 GLU A 236       5.310  12.573  35.631  1.00 59.01           O  
ATOM   1734  OE2 GLU A 236       3.366  12.865  34.647  1.00 59.01           O  
ATOM   1735  N   ARG A 237       3.283  14.062  29.147  1.00 57.48           N  
ATOM   1736  CA  ARG A 237       2.526  13.861  27.915  1.00 57.48           C  
ATOM   1737  C   ARG A 237       3.443  13.900  26.697  1.00 57.48           C  
ATOM   1738  CB  ARG A 237       1.428  14.918  27.780  1.00 57.48           C  
ATOM   1739  O   ARG A 237       3.302  13.086  25.782  1.00 57.48           O  
ATOM   1740  CG  ARG A 237       0.134  14.388  27.184  1.00 57.48           C  
ATOM   1741  CD  ARG A 237      -0.911  15.486  27.038  1.00 57.48           C  
ATOM   1742  NE  ARG A 237      -1.592  15.753  28.301  1.00 57.48           N  
ATOM   1743  NH1 ARG A 237      -3.302  16.986  27.357  1.00 57.48           N  
ATOM   1744  NH2 ARG A 237      -3.248  16.641  29.622  1.00 57.48           N  
ATOM   1745  CZ  ARG A 237      -2.713  16.459  28.424  1.00 57.48           C  
ATOM   1746  N   GLN A 238       4.316  14.840  26.818  1.00 53.02           N  
ATOM   1747  CA  GLN A 238       5.300  15.003  25.753  1.00 53.02           C  
ATOM   1748  C   GLN A 238       6.353  13.900  25.803  1.00 53.02           C  
ATOM   1749  CB  GLN A 238       5.972  16.374  25.847  1.00 53.02           C  
ATOM   1750  O   GLN A 238       6.792  13.405  24.763  1.00 53.02           O  
ATOM   1751  CG  GLN A 238       6.629  16.827  24.551  1.00 53.02           C  
ATOM   1752  CD  GLN A 238       5.981  18.068  23.966  1.00 53.02           C  
ATOM   1753  NE2 GLN A 238       6.427  18.467  22.780  1.00 53.02           N  
ATOM   1754  OE1 GLN A 238       5.086  18.662  24.575  1.00 53.02           O  
ATOM   1755  N   ARG A 239       6.759  13.397  27.016  1.00 57.07           N  
ATOM   1756  CA  ARG A 239       7.664  12.268  27.208  1.00 57.07           C  
ATOM   1757  C   ARG A 239       7.002  10.959  26.793  1.00 57.07           C  
ATOM   1758  CB  ARG A 239       8.119  12.186  28.667  1.00 57.07           C  
ATOM   1759  O   ARG A 239       7.640  10.102  26.178  1.00 57.07           O  
ATOM   1760  CG  ARG A 239       9.220  13.171  29.025  1.00 57.07           C  
ATOM   1761  CD  ARG A 239       9.707  12.977  30.454  1.00 57.07           C  
ATOM   1762  NE  ARG A 239      10.703  13.978  30.825  1.00 57.07           N  
ATOM   1763  NH1 ARG A 239      10.316  13.823  33.097  1.00 57.07           N  
ATOM   1764  NH2 ARG A 239      11.897  15.277  32.295  1.00 57.07           N  
ATOM   1765  CZ  ARG A 239      10.970  14.357  32.071  1.00 57.07           C  
ATOM   1766  N   GLN A 240       5.687  10.860  27.078  1.00 55.67           N  
ATOM   1767  CA  GLN A 240       4.914   9.671  26.737  1.00 55.67           C  
ATOM   1768  C   GLN A 240       4.556   9.654  25.253  1.00 55.67           C  
ATOM   1769  CB  GLN A 240       3.643   9.595  27.584  1.00 55.67           C  
ATOM   1770  O   GLN A 240       4.502   8.590  24.634  1.00 55.67           O  
ATOM   1771  CG  GLN A 240       3.866   9.024  28.978  1.00 55.67           C  
ATOM   1772  CD  GLN A 240       2.586   8.935  29.787  1.00 55.67           C  
ATOM   1773  NE2 GLN A 240       2.656   8.271  30.937  1.00 55.67           N  
ATOM   1774  OE1 GLN A 240       1.543   9.458  29.384  1.00 55.67           O  
ATOM   1775  N   ALA A 241       4.293  10.848  24.699  1.00 54.25           N  
ATOM   1776  CA  ALA A 241       4.111  11.025  23.260  1.00 54.25           C  
ATOM   1777  C   ALA A 241       5.406  10.741  22.505  1.00 54.25           C  
ATOM   1778  CB  ALA A 241       3.620  12.439  22.956  1.00 54.25           C  
ATOM   1779  O   ALA A 241       5.377  10.254  21.372  1.00 54.25           O  
ATOM   1780  N   SER A 242       6.505  10.920  23.165  1.00 51.39           N  
ATOM   1781  CA  SER A 242       7.875  10.763  22.688  1.00 51.39           C  
ATOM   1782  C   SER A 242       8.333   9.312  22.787  1.00 51.39           C  
ATOM   1783  CB  SER A 242       8.826  11.661  23.481  1.00 51.39           C  
ATOM   1784  O   SER A 242       9.170   8.864  22.000  1.00 51.39           O  
ATOM   1785  OG  SER A 242      10.176  11.359  23.175  1.00 51.39           O  
ATOM   1786  N   LYS A 243       7.677   8.354  23.503  1.00 55.97           N  
ATOM   1787  CA  LYS A 243       7.914   6.918  23.619  1.00 55.97           C  
ATOM   1788  C   LYS A 243       7.091   6.142  22.595  1.00 55.97           C  
ATOM   1789  CB  LYS A 243       7.587   6.432  25.031  1.00 55.97           C  
ATOM   1790  O   LYS A 243       7.450   5.023  22.221  1.00 55.97           O  
ATOM   1791  CG  LYS A 243       8.191   5.078  25.375  1.00 55.97           C  
ATOM   1792  CD  LYS A 243       7.993   4.735  26.846  1.00 55.97           C  
ATOM   1793  CE  LYS A 243       8.579   3.371  27.187  1.00 55.97           C  
ATOM   1794  NZ  LYS A 243       8.216   2.943  28.571  1.00 55.97           N  
ATOM   1795  N   TYR A 244       6.315   6.845  21.805  1.00 65.31           N  
ATOM   1796  CA  TYR A 244       5.387   6.128  20.938  1.00 65.31           C  
ATOM   1797  C   TYR A 244       5.925   6.043  19.515  1.00 65.31           C  
ATOM   1798  CB  TYR A 244       4.015   6.808  20.938  1.00 65.31           C  
ATOM   1799  O   TYR A 244       6.496   7.009  19.002  1.00 65.31           O  
ATOM   1800  CG  TYR A 244       3.288   6.710  22.257  1.00 65.31           C  
ATOM   1801  CD1 TYR A 244       2.665   5.526  22.646  1.00 65.31           C  
ATOM   1802  CD2 TYR A 244       3.223   7.800  23.118  1.00 65.31           C  
ATOM   1803  CE1 TYR A 244       1.993   5.431  23.860  1.00 65.31           C  
ATOM   1804  CE2 TYR A 244       2.553   7.717  24.334  1.00 65.31           C  
ATOM   1805  OH  TYR A 244       1.279   6.443  25.899  1.00 65.31           O  
ATOM   1806  CZ  TYR A 244       1.943   6.531  24.696  1.00 65.31           C  
ATOM   1807  N   GLN A 245       5.984   4.837  19.044  1.00 72.59           N  
ATOM   1808  CA  GLN A 245       6.384   4.615  17.658  1.00 72.59           C  
ATOM   1809  C   GLN A 245       5.195   4.760  16.713  1.00 72.59           C  
ATOM   1810  CB  GLN A 245       7.018   3.233  17.497  1.00 72.59           C  
ATOM   1811  O   GLN A 245       4.099   4.280  17.007  1.00 72.59           O  
ATOM   1812  CG  GLN A 245       8.275   3.031  18.333  1.00 72.59           C  
ATOM   1813  CD  GLN A 245       8.895   1.660  18.140  1.00 72.59           C  
ATOM   1814  NE2 GLN A 245       9.900   1.344  18.949  1.00 72.59           N  
ATOM   1815  OE1 GLN A 245       8.473   0.890  17.271  1.00 72.59           O  
ATOM   1816  N   ASP A 246       5.345   5.705  15.824  1.00 83.01           N  
ATOM   1817  CA  ASP A 246       4.320   5.915  14.806  1.00 83.01           C  
ATOM   1818  C   ASP A 246       4.102   4.652  13.977  1.00 83.01           C  
ATOM   1819  CB  ASP A 246       4.701   7.084  13.894  1.00 83.01           C  
ATOM   1820  O   ASP A 246       5.005   4.205  13.267  1.00 83.01           O  
ATOM   1821  CG  ASP A 246       3.536   7.592  13.064  1.00 83.01           C  
ATOM   1822  OD1 ASP A 246       2.504   6.894  12.968  1.00 83.01           O  
ATOM   1823  OD2 ASP A 246       3.652   8.701  12.498  1.00 83.01           O  
ATOM   1824  N   SER A 247       2.919   3.920  14.125  1.00 86.91           N  
ATOM   1825  CA  SER A 247       2.576   2.670  13.455  1.00 86.91           C  
ATOM   1826  C   SER A 247       1.827   2.929  12.152  1.00 86.91           C  
ATOM   1827  CB  SER A 247       1.729   1.785  14.372  1.00 86.91           C  
ATOM   1828  O   SER A 247       1.584   2.003  11.375  1.00 86.91           O  
ATOM   1829  OG  SER A 247       0.485   2.401  14.656  1.00 86.91           O  
ATOM   1830  N   ARG A 248       1.507   4.171  11.803  1.00 91.72           N  
ATOM   1831  CA  ARG A 248       0.717   4.517  10.625  1.00 91.72           C  
ATOM   1832  C   ARG A 248       1.528   4.330   9.348  1.00 91.72           C  
ATOM   1833  CB  ARG A 248       0.214   5.959  10.720  1.00 91.72           C  
ATOM   1834  O   ARG A 248       2.730   4.604   9.323  1.00 91.72           O  
ATOM   1835  CG  ARG A 248      -0.694   6.217  11.912  1.00 91.72           C  
ATOM   1836  CD  ARG A 248      -1.038   7.694  12.049  1.00 91.72           C  
ATOM   1837  NE  ARG A 248       0.119   8.480  12.469  1.00 91.72           N  
ATOM   1838  NH1 ARG A 248      -1.009  10.495  12.522  1.00 91.72           N  
ATOM   1839  NH2 ARG A 248       1.217  10.407  13.063  1.00 91.72           N  
ATOM   1840  CZ  ARG A 248       0.106   9.792  12.684  1.00 91.72           C  
ATOM   1841  N   VAL A 249       0.792   3.883   8.345  1.00 93.86           N  
ATOM   1842  CA  VAL A 249       1.422   3.746   7.036  1.00 93.86           C  
ATOM   1843  C   VAL A 249       1.425   5.094   6.320  1.00 93.86           C  
ATOM   1844  CB  VAL A 249       0.706   2.684   6.171  1.00 93.86           C  
ATOM   1845  O   VAL A 249       0.368   5.688   6.097  1.00 93.86           O  
ATOM   1846  CG1 VAL A 249       1.388   2.548   4.810  1.00 93.86           C  
ATOM   1847  CG2 VAL A 249       0.675   1.339   6.894  1.00 93.86           C  
ATOM   1848  N   HIS A 250       2.640   5.569   5.922  1.00 93.18           N  
ATOM   1849  CA  HIS A 250       2.790   6.919   5.390  1.00 93.18           C  
ATOM   1850  C   HIS A 250       2.624   6.935   3.874  1.00 93.18           C  
ATOM   1851  CB  HIS A 250       4.152   7.499   5.776  1.00 93.18           C  
ATOM   1852  O   HIS A 250       2.099   7.899   3.313  1.00 93.18           O  
ATOM   1853  CG  HIS A 250       4.404   7.509   7.250  1.00 93.18           C  
ATOM   1854  CD2 HIS A 250       3.831   8.226   8.245  1.00 93.18           C  
ATOM   1855  ND1 HIS A 250       5.353   6.709   7.848  1.00 93.18           N  
ATOM   1856  CE1 HIS A 250       5.352   6.933   9.151  1.00 93.18           C  
ATOM   1857  NE2 HIS A 250       4.437   7.850   9.418  1.00 93.18           N  
ATOM   1858  N   CYS A 251       3.078   5.902   3.225  1.00 93.55           N  
ATOM   1859  CA  CYS A 251       3.006   5.870   1.769  1.00 93.55           C  
ATOM   1860  C   CYS A 251       2.842   4.441   1.262  1.00 93.55           C  
ATOM   1861  CB  CYS A 251       4.258   6.496   1.156  1.00 93.55           C  
ATOM   1862  O   CYS A 251       3.360   3.501   1.866  1.00 93.55           O  
ATOM   1863  SG  CYS A 251       4.359   6.316  -0.638  1.00 93.55           S  
ATOM   1864  N   CYS A 252       2.035   4.345   0.166  1.00 94.87           N  
ATOM   1865  CA  CYS A 252       1.871   3.071  -0.525  1.00 94.87           C  
ATOM   1866  C   CYS A 252       2.380   3.158  -1.958  1.00 94.87           C  
ATOM   1867  CB  CYS A 252       0.403   2.645  -0.520  1.00 94.87           C  
ATOM   1868  O   CYS A 252       1.888   3.965  -2.749  1.00 94.87           O  
ATOM   1869  SG  CYS A 252       0.089   1.105  -1.410  1.00 94.87           S  
ATOM   1870  N   LEU A 253       3.418   2.361  -2.218  1.00 95.03           N  
ATOM   1871  CA  LEU A 253       3.906   2.249  -3.588  1.00 95.03           C  
ATOM   1872  C   LEU A 253       3.126   1.188  -4.357  1.00 95.03           C  
ATOM   1873  CB  LEU A 253       5.399   1.911  -3.599  1.00 95.03           C  
ATOM   1874  O   LEU A 253       3.181   0.004  -4.018  1.00 95.03           O  
ATOM   1875  CG  LEU A 253       6.319   2.877  -2.851  1.00 95.03           C  
ATOM   1876  CD1 LEU A 253       7.750   2.352  -2.849  1.00 95.03           C  
ATOM   1877  CD2 LEU A 253       6.255   4.268  -3.475  1.00 95.03           C  
ATOM   1878  N   TYR A 254       2.379   1.735  -5.327  1.00 94.83           N  
ATOM   1879  CA  TYR A 254       1.576   0.799  -6.104  1.00 94.83           C  
ATOM   1880  C   TYR A 254       2.278   0.425  -7.404  1.00 94.83           C  
ATOM   1881  CB  TYR A 254       0.198   1.395  -6.409  1.00 94.83           C  
ATOM   1882  O   TYR A 254       2.478   1.275  -8.276  1.00 94.83           O  
ATOM   1883  CG  TYR A 254      -0.794   0.391  -6.943  1.00 94.83           C  
ATOM   1884  CD1 TYR A 254      -0.962   0.211  -8.314  1.00 94.83           C  
ATOM   1885  CD2 TYR A 254      -1.565  -0.378  -6.079  1.00 94.83           C  
ATOM   1886  CE1 TYR A 254      -1.876  -0.712  -8.811  1.00 94.83           C  
ATOM   1887  CE2 TYR A 254      -2.483  -1.304  -6.565  1.00 94.83           C  
ATOM   1888  OH  TYR A 254      -3.537  -2.379  -8.417  1.00 94.83           O  
ATOM   1889  CZ  TYR A 254      -2.630  -1.464  -7.930  1.00 94.83           C  
ATOM   1890  N   PHE A 255       2.629  -0.917  -7.526  1.00 95.07           N  
ATOM   1891  CA  PHE A 255       3.335  -1.394  -8.710  1.00 95.07           C  
ATOM   1892  C   PHE A 255       2.351  -1.770  -9.812  1.00 95.07           C  
ATOM   1893  CB  PHE A 255       4.219  -2.595  -8.363  1.00 95.07           C  
ATOM   1894  O   PHE A 255       1.451  -2.585  -9.596  1.00 95.07           O  
ATOM   1895  CG  PHE A 255       5.559  -2.217  -7.792  1.00 95.07           C  
ATOM   1896  CD1 PHE A 255       6.733  -2.538  -8.464  1.00 95.07           C  
ATOM   1897  CD2 PHE A 255       5.645  -1.541  -6.582  1.00 95.07           C  
ATOM   1898  CE1 PHE A 255       7.974  -2.189  -7.937  1.00 95.07           C  
ATOM   1899  CE2 PHE A 255       6.882  -1.190  -6.049  1.00 95.07           C  
ATOM   1900  CZ  PHE A 255       8.045  -1.515  -6.728  1.00 95.07           C  
ATOM   1901  N   ILE A 256       2.618  -1.134 -10.939  1.00 93.97           N  
ATOM   1902  CA  ILE A 256       1.785  -1.392 -12.108  1.00 93.97           C  
ATOM   1903  C   ILE A 256       2.558  -2.245 -13.113  1.00 93.97           C  
ATOM   1904  CB  ILE A 256       1.316  -0.077 -12.770  1.00 93.97           C  
ATOM   1905  O   ILE A 256       3.736  -1.991 -13.375  1.00 93.97           O  
ATOM   1906  CG1 ILE A 256       0.520   0.769 -11.770  1.00 93.97           C  
ATOM   1907  CG2 ILE A 256       0.486  -0.369 -14.023  1.00 93.97           C  
ATOM   1908  CD1 ILE A 256       0.276   2.201 -12.227  1.00 93.97           C  
ATOM   1909  N   ALA A 257       1.828  -3.261 -13.563  1.00 92.79           N  
ATOM   1910  CA  ALA A 257       2.429  -4.122 -14.578  1.00 92.79           C  
ATOM   1911  C   ALA A 257       2.786  -3.327 -15.830  1.00 92.79           C  
ATOM   1912  CB  ALA A 257       1.483  -5.268 -14.931  1.00 92.79           C  
ATOM   1913  O   ALA A 257       2.105  -2.357 -16.173  1.00 92.79           O  
ATOM   1914  N   PRO A 258       3.895  -3.735 -16.486  1.00 90.46           N  
ATOM   1915  CA  PRO A 258       4.304  -3.019 -17.697  1.00 90.46           C  
ATOM   1916  C   PRO A 258       3.319  -3.198 -18.849  1.00 90.46           C  
ATOM   1917  CB  PRO A 258       5.660  -3.644 -18.035  1.00 90.46           C  
ATOM   1918  O   PRO A 258       2.592  -4.193 -18.896  1.00 90.46           O  
ATOM   1919  CG  PRO A 258       5.609  -5.013 -17.437  1.00 90.46           C  
ATOM   1920  CD  PRO A 258       4.733  -4.969 -16.218  1.00 90.46           C  
ATOM   1921  N   HIS A 259       3.030  -2.182 -19.693  1.00 89.11           N  
ATOM   1922  CA  HIS A 259       2.336  -2.178 -20.976  1.00 89.11           C  
ATOM   1923  C   HIS A 259       0.827  -2.056 -20.785  1.00 89.11           C  
ATOM   1924  CB  HIS A 259       2.664  -3.445 -21.767  1.00 89.11           C  
ATOM   1925  O   HIS A 259       0.129  -1.524 -21.651  1.00 89.11           O  
ATOM   1926  CG  HIS A 259       4.104  -3.554 -22.155  1.00 89.11           C  
ATOM   1927  CD2 HIS A 259       5.037  -4.488 -21.854  1.00 89.11           C  
ATOM   1928  ND1 HIS A 259       4.734  -2.620 -22.948  1.00 89.11           N  
ATOM   1929  CE1 HIS A 259       5.996  -2.976 -23.120  1.00 89.11           C  
ATOM   1930  NE2 HIS A 259       6.206  -4.106 -22.466  1.00 89.11           N  
ATOM   1931  N   ARG A 260       0.291  -2.526 -19.542  1.00 88.64           N  
ATOM   1932  CA  ARG A 260      -1.158  -2.463 -19.383  1.00 88.64           C  
ATOM   1933  C   ARG A 260      -1.538  -2.125 -17.946  1.00 88.64           C  
ATOM   1934  CB  ARG A 260      -1.802  -3.788 -19.798  1.00 88.64           C  
ATOM   1935  O   ARG A 260      -0.927  -2.632 -17.002  1.00 88.64           O  
ATOM   1936  CG  ARG A 260      -1.575  -4.154 -21.256  1.00 88.64           C  
ATOM   1937  CD  ARG A 260      -2.172  -5.513 -21.596  1.00 88.64           C  
ATOM   1938  NE  ARG A 260      -1.868  -5.907 -22.968  1.00 88.64           N  
ATOM   1939  NH1 ARG A 260      -3.784  -7.166 -23.250  1.00 88.64           N  
ATOM   1940  NH2 ARG A 260      -2.269  -6.979 -24.960  1.00 88.64           N  
ATOM   1941  CZ  ARG A 260      -2.641  -6.683 -23.723  1.00 88.64           C  
ATOM   1942  N   LEU A 261      -2.550  -1.184 -17.873  1.00 90.89           N  
ATOM   1943  CA  LEU A 261      -3.197  -0.922 -16.591  1.00 90.89           C  
ATOM   1944  C   LEU A 261      -4.480  -1.735 -16.454  1.00 90.89           C  
ATOM   1945  CB  LEU A 261      -3.506   0.570 -16.442  1.00 90.89           C  
ATOM   1946  O   LEU A 261      -5.432  -1.533 -17.210  1.00 90.89           O  
ATOM   1947  CG  LEU A 261      -4.072   1.013 -15.091  1.00 90.89           C  
ATOM   1948  CD1 LEU A 261      -3.020   0.856 -13.999  1.00 90.89           C  
ATOM   1949  CD2 LEU A 261      -4.564   2.454 -15.164  1.00 90.89           C  
ATOM   1950  N   LYS A 262      -4.477  -2.653 -15.530  1.00 90.33           N  
ATOM   1951  CA  LYS A 262      -5.614  -3.548 -15.335  1.00 90.33           C  
ATOM   1952  C   LYS A 262      -6.733  -2.854 -14.565  1.00 90.33           C  
ATOM   1953  CB  LYS A 262      -5.179  -4.816 -14.599  1.00 90.33           C  
ATOM   1954  O   LYS A 262      -6.485  -1.901 -13.822  1.00 90.33           O  
ATOM   1955  CG  LYS A 262      -4.197  -5.678 -15.377  1.00 90.33           C  
ATOM   1956  CD  LYS A 262      -3.796  -6.919 -14.590  1.00 90.33           C  
ATOM   1957  CE  LYS A 262      -2.755  -7.743 -15.336  1.00 90.33           C  
ATOM   1958  NZ  LYS A 262      -2.322  -8.934 -14.546  1.00 90.33           N  
ATOM   1959  N   GLU A 263      -7.929  -3.288 -14.791  1.00 88.48           N  
ATOM   1960  CA  GLU A 263      -9.094  -2.720 -14.120  1.00 88.48           C  
ATOM   1961  C   GLU A 263      -9.044  -2.975 -12.617  1.00 88.48           C  
ATOM   1962  CB  GLU A 263     -10.386  -3.294 -14.708  1.00 88.48           C  
ATOM   1963  O   GLU A 263      -9.464  -2.130 -11.824  1.00 88.48           O  
ATOM   1964  CG  GLU A 263     -10.690  -2.806 -16.118  1.00 88.48           C  
ATOM   1965  CD  GLU A 263     -11.965  -3.399 -16.696  1.00 88.48           C  
ATOM   1966  OE1 GLU A 263     -12.291  -3.109 -17.869  1.00 88.48           O  
ATOM   1967  OE2 GLU A 263     -12.643  -4.159 -15.969  1.00 88.48           O  
ATOM   1968  N   ILE A 264      -8.532  -4.110 -12.359  1.00 88.24           N  
ATOM   1969  CA  ILE A 264      -8.412  -4.464 -10.949  1.00 88.24           C  
ATOM   1970  C   ILE A 264      -7.500  -3.464 -10.242  1.00 88.24           C  
ATOM   1971  CB  ILE A 264      -7.873  -5.901 -10.770  1.00 88.24           C  
ATOM   1972  O   ILE A 264      -7.705  -3.150  -9.067  1.00 88.24           O  
ATOM   1973  CG1 ILE A 264      -8.034  -6.354  -9.314  1.00 88.24           C  
ATOM   1974  CG2 ILE A 264      -6.410  -5.988 -11.213  1.00 88.24           C  
ATOM   1975  CD1 ILE A 264      -8.012  -7.866  -9.131  1.00 88.24           C  
ATOM   1976  N   ASP A 265      -6.518  -3.003 -10.926  1.00 90.94           N  
ATOM   1977  CA  ASP A 265      -5.599  -2.011 -10.378  1.00 90.94           C  
ATOM   1978  C   ASP A 265      -6.325  -0.706 -10.058  1.00 90.94           C  
ATOM   1979  CB  ASP A 265      -4.449  -1.747 -11.353  1.00 90.94           C  
ATOM   1980  O   ASP A 265      -6.103  -0.108  -9.004  1.00 90.94           O  
ATOM   1981  CG  ASP A 265      -3.483  -2.914 -11.459  1.00 90.94           C  
ATOM   1982  OD1 ASP A 265      -3.343  -3.682 -10.483  1.00 90.94           O  
ATOM   1983  OD2 ASP A 265      -2.853  -3.065 -12.528  1.00 90.94           O  
ATOM   1984  N   ILE A 266      -7.202  -0.299 -10.911  1.00 91.66           N  
ATOM   1985  CA  ILE A 266      -7.965   0.931 -10.729  1.00 91.66           C  
ATOM   1986  C   ILE A 266      -8.888   0.791  -9.520  1.00 91.66           C  
ATOM   1987  CB  ILE A 266      -8.785   1.279 -11.991  1.00 91.66           C  
ATOM   1988  O   ILE A 266      -8.979   1.701  -8.693  1.00 91.66           O  
ATOM   1989  CG1 ILE A 266      -7.851   1.581 -13.169  1.00 91.66           C  
ATOM   1990  CG2 ILE A 266      -9.722   2.460 -11.718  1.00 91.66           C  
ATOM   1991  CD1 ILE A 266      -8.570   1.766 -14.498  1.00 91.66           C  
ATOM   1992  N   GLU A 267      -9.511  -0.337  -9.479  1.00 88.95           N  
ATOM   1993  CA  GLU A 267     -10.393  -0.607  -8.348  1.00 88.95           C  
ATOM   1994  C   GLU A 267      -9.615  -0.636  -7.035  1.00 88.95           C  
ATOM   1995  CB  GLU A 267     -11.135  -1.931  -8.549  1.00 88.95           C  
ATOM   1996  O   GLU A 267     -10.078  -0.108  -6.022  1.00 88.95           O  
ATOM   1997  CG  GLU A 267     -12.218  -2.193  -7.513  1.00 88.95           C  
ATOM   1998  CD  GLU A 267     -13.063  -3.418  -7.824  1.00 88.95           C  
ATOM   1999  OE1 GLU A 267     -14.013  -3.710  -7.062  1.00 88.95           O  
ATOM   2000  OE2 GLU A 267     -12.772  -4.092  -8.837  1.00 88.95           O  
ATOM   2001  N   PHE A 268      -8.461  -1.228  -7.066  1.00 89.53           N  
ATOM   2002  CA  PHE A 268      -7.617  -1.308  -5.879  1.00 89.53           C  
ATOM   2003  C   PHE A 268      -7.209   0.083  -5.410  1.00 89.53           C  
ATOM   2004  CB  PHE A 268      -6.372  -2.154  -6.160  1.00 89.53           C  
ATOM   2005  O   PHE A 268      -7.324   0.403  -4.225  1.00 89.53           O  
ATOM   2006  CG  PHE A 268      -5.828  -2.857  -4.946  1.00 89.53           C  
ATOM   2007  CD1 PHE A 268      -4.971  -2.201  -4.071  1.00 89.53           C  
ATOM   2008  CD2 PHE A 268      -6.176  -4.174  -4.678  1.00 89.53           C  
ATOM   2009  CE1 PHE A 268      -4.466  -2.849  -2.946  1.00 89.53           C  
ATOM   2010  CE2 PHE A 268      -5.676  -4.829  -3.555  1.00 89.53           C  
ATOM   2011  CZ  PHE A 268      -4.821  -4.164  -2.691  1.00 89.53           C  
ATOM   2012  N   MET A 269      -6.796   0.880  -6.284  1.00 92.08           N  
ATOM   2013  CA  MET A 269      -6.329   2.223  -5.954  1.00 92.08           C  
ATOM   2014  C   MET A 269      -7.486   3.104  -5.494  1.00 92.08           C  
ATOM   2015  CB  MET A 269      -5.632   2.861  -7.157  1.00 92.08           C  
ATOM   2016  O   MET A 269      -7.314   3.957  -4.622  1.00 92.08           O  
ATOM   2017  CG  MET A 269      -4.275   2.253  -7.472  1.00 92.08           C  
ATOM   2018  SD  MET A 269      -3.382   3.170  -8.787  1.00 92.08           S  
ATOM   2019  CE  MET A 269      -4.226   2.523 -10.257  1.00 92.08           C  
ATOM   2020  N   ARG A 270      -8.629   2.880  -6.074  1.00 91.54           N  
ATOM   2021  CA  ARG A 270      -9.823   3.625  -5.688  1.00 91.54           C  
ATOM   2022  C   ARG A 270     -10.180   3.369  -4.228  1.00 91.54           C  
ATOM   2023  CB  ARG A 270     -11.003   3.253  -6.589  1.00 91.54           C  
ATOM   2024  O   ARG A 270     -10.548   4.294  -3.502  1.00 91.54           O  
ATOM   2025  CG  ARG A 270     -12.231   4.126  -6.388  1.00 91.54           C  
ATOM   2026  CD  ARG A 270     -13.368   3.723  -7.315  1.00 91.54           C  
ATOM   2027  NE  ARG A 270     -13.054   4.014  -8.711  1.00 91.54           N  
ATOM   2028  NH1 ARG A 270     -15.023   3.145  -9.551  1.00 91.54           N  
ATOM   2029  NH2 ARG A 270     -13.462   4.041 -10.971  1.00 91.54           N  
ATOM   2030  CZ  ARG A 270     -13.847   3.732  -9.741  1.00 91.54           C  
ATOM   2031  N   ARG A 271     -10.021   2.263  -3.809  1.00 88.78           N  
ATOM   2032  CA  ARG A 271     -10.375   1.875  -2.448  1.00 88.78           C  
ATOM   2033  C   ARG A 271      -9.296   2.303  -1.459  1.00 88.78           C  
ATOM   2034  CB  ARG A 271     -10.598   0.364  -2.359  1.00 88.78           C  
ATOM   2035  O   ARG A 271      -9.598   2.648  -0.314  1.00 88.78           O  
ATOM   2036  CG  ARG A 271     -11.833  -0.122  -3.101  1.00 88.78           C  
ATOM   2037  CD  ARG A 271     -12.098  -1.599  -2.848  1.00 88.78           C  
ATOM   2038  NE  ARG A 271     -13.168  -2.109  -3.702  1.00 88.78           N  
ATOM   2039  NH1 ARG A 271     -13.135  -4.244  -2.821  1.00 88.78           N  
ATOM   2040  NH2 ARG A 271     -14.612  -3.711  -4.491  1.00 88.78           N  
ATOM   2041  CZ  ARG A 271     -13.636  -3.353  -3.669  1.00 88.78           C  
ATOM   2042  N   LEU A 272      -8.066   2.345  -1.888  1.00 91.24           N  
ATOM   2043  CA  LEU A 272      -6.931   2.616  -1.013  1.00 91.24           C  
ATOM   2044  C   LEU A 272      -6.711   4.117  -0.858  1.00 91.24           C  
ATOM   2045  CB  LEU A 272      -5.663   1.956  -1.560  1.00 91.24           C  
ATOM   2046  O   LEU A 272      -6.148   4.566   0.143  1.00 91.24           O  
ATOM   2047  CG  LEU A 272      -5.445   0.490  -1.184  1.00 91.24           C  
ATOM   2048  CD1 LEU A 272      -4.855  -0.278  -2.362  1.00 91.24           C  
ATOM   2049  CD2 LEU A 272      -4.541   0.380   0.040  1.00 91.24           C  
ATOM   2050  N   GLN A 273      -7.138   4.905  -1.808  1.00 91.88           N  
ATOM   2051  CA  GLN A 273      -6.853   6.334  -1.882  1.00 91.88           C  
ATOM   2052  C   GLN A 273      -7.367   7.062  -0.642  1.00 91.88           C  
ATOM   2053  CB  GLN A 273      -7.473   6.942  -3.141  1.00 91.88           C  
ATOM   2054  O   GLN A 273      -6.861   8.130  -0.289  1.00 91.88           O  
ATOM   2055  CG  GLN A 273      -8.994   6.885  -3.167  1.00 91.88           C  
ATOM   2056  CD  GLN A 273      -9.585   7.526  -4.409  1.00 91.88           C  
ATOM   2057  NE2 GLN A 273     -10.868   7.279  -4.650  1.00 91.88           N  
ATOM   2058  OE1 GLN A 273      -8.894   8.237  -5.145  1.00 91.88           O  
ATOM   2059  N   LYS A 274      -8.383   6.520   0.150  1.00 90.25           N  
ATOM   2060  CA  LYS A 274      -8.955   7.179   1.320  1.00 90.25           C  
ATOM   2061  C   LYS A 274      -8.137   6.880   2.573  1.00 90.25           C  
ATOM   2062  CB  LYS A 274     -10.407   6.744   1.526  1.00 90.25           C  
ATOM   2063  O   LYS A 274      -8.226   7.605   3.567  1.00 90.25           O  
ATOM   2064  CG  LYS A 274     -11.349   7.190   0.417  1.00 90.25           C  
ATOM   2065  CD  LYS A 274     -12.779   6.736   0.683  1.00 90.25           C  
ATOM   2066  CE  LYS A 274     -13.714   7.139  -0.449  1.00 90.25           C  
ATOM   2067  NZ  LYS A 274     -15.096   6.612  -0.241  1.00 90.25           N  
ATOM   2068  N   ARG A 275      -7.297   5.955   2.454  1.00 89.68           N  
ATOM   2069  CA  ARG A 275      -6.651   5.494   3.679  1.00 89.68           C  
ATOM   2070  C   ARG A 275      -5.147   5.738   3.630  1.00 89.68           C  
ATOM   2071  CB  ARG A 275      -6.934   4.008   3.910  1.00 89.68           C  
ATOM   2072  O   ARG A 275      -4.512   5.947   4.665  1.00 89.68           O  
ATOM   2073  CG  ARG A 275      -8.413   3.664   3.966  1.00 89.68           C  
ATOM   2074  CD  ARG A 275      -9.061   4.163   5.250  1.00 89.68           C  
ATOM   2075  NE  ARG A 275     -10.415   3.640   5.409  1.00 89.68           N  
ATOM   2076  NH1 ARG A 275     -10.870   4.829   7.337  1.00 89.68           N  
ATOM   2077  NH2 ARG A 275     -12.454   3.432   6.446  1.00 89.68           N  
ATOM   2078  CZ  ARG A 275     -11.243   3.968   6.397  1.00 89.68           C  
ATOM   2079  N   VAL A 276      -4.541   5.781   2.380  1.00 93.95           N  
ATOM   2080  CA  VAL A 276      -3.090   5.912   2.298  1.00 93.95           C  
ATOM   2081  C   VAL A 276      -2.715   6.770   1.093  1.00 93.95           C  
ATOM   2082  CB  VAL A 276      -2.400   4.532   2.205  1.00 93.95           C  
ATOM   2083  O   VAL A 276      -3.477   6.861   0.127  1.00 93.95           O  
ATOM   2084  CG1 VAL A 276      -2.739   3.847   0.882  1.00 93.95           C  
ATOM   2085  CG2 VAL A 276      -0.888   4.681   2.362  1.00 93.95           C  
ATOM   2086  N   ASN A 277      -1.519   7.396   1.211  1.00 93.53           N  
ATOM   2087  CA  ASN A 277      -0.953   8.116   0.076  1.00 93.53           C  
ATOM   2088  C   ASN A 277      -0.412   7.158  -0.982  1.00 93.53           C  
ATOM   2089  CB  ASN A 277       0.150   9.070   0.541  1.00 93.53           C  
ATOM   2090  O   ASN A 277       0.507   6.384  -0.713  1.00 93.53           O  
ATOM   2091  CG  ASN A 277      -0.341  10.074   1.566  1.00 93.53           C  
ATOM   2092  ND2 ASN A 277       0.493  10.363   2.558  1.00 93.53           N  
ATOM   2093  OD1 ASN A 277      -1.459  10.584   1.467  1.00 93.53           O  
ATOM   2094  N   ILE A 278      -0.976   7.284  -2.203  1.00 94.14           N  
ATOM   2095  CA  ILE A 278      -0.638   6.320  -3.245  1.00 94.14           C  
ATOM   2096  C   ILE A 278       0.369   6.937  -4.212  1.00 94.14           C  
ATOM   2097  CB  ILE A 278      -1.896   5.850  -4.010  1.00 94.14           C  
ATOM   2098  O   ILE A 278       0.169   8.052  -4.699  1.00 94.14           O  
ATOM   2099  CG1 ILE A 278      -2.879   5.167  -3.052  1.00 94.14           C  
ATOM   2100  CG2 ILE A 278      -1.511   4.914  -5.159  1.00 94.14           C  
ATOM   2101  CD1 ILE A 278      -4.242   4.877  -3.667  1.00 94.14           C  
ATOM   2102  N   ILE A 279       1.447   6.177  -4.481  1.00 93.81           N  
ATOM   2103  CA  ILE A 279       2.445   6.533  -5.485  1.00 93.81           C  
ATOM   2104  C   ILE A 279       2.531   5.431  -6.539  1.00 93.81           C  
ATOM   2105  CB  ILE A 279       3.831   6.771  -4.844  1.00 93.81           C  
ATOM   2106  O   ILE A 279       3.030   4.337  -6.263  1.00 93.81           O  
ATOM   2107  CG1 ILE A 279       3.743   7.866  -3.775  1.00 93.81           C  
ATOM   2108  CG2 ILE A 279       4.865   7.132  -5.914  1.00 93.81           C  
ATOM   2109  CD1 ILE A 279       5.011   8.025  -2.947  1.00 93.81           C  
ATOM   2110  N   PRO A 280       2.036   5.752  -7.719  1.00 93.84           N  
ATOM   2111  CA  PRO A 280       2.093   4.741  -8.777  1.00 93.84           C  
ATOM   2112  C   PRO A 280       3.505   4.536  -9.323  1.00 93.84           C  
ATOM   2113  CB  PRO A 280       1.168   5.308  -9.857  1.00 93.84           C  
ATOM   2114  O   PRO A 280       4.200   5.509  -9.627  1.00 93.84           O  
ATOM   2115  CG  PRO A 280       1.160   6.783  -9.618  1.00 93.84           C  
ATOM   2116  CD  PRO A 280       1.417   7.031  -8.159  1.00 93.84           C  
ATOM   2117  N   VAL A 281       3.862   3.197  -9.413  1.00 93.84           N  
ATOM   2118  CA  VAL A 281       5.183   2.836  -9.916  1.00 93.84           C  
ATOM   2119  C   VAL A 281       5.046   1.797 -11.027  1.00 93.84           C  
ATOM   2120  CB  VAL A 281       6.091   2.294  -8.790  1.00 93.84           C  
ATOM   2121  O   VAL A 281       4.360   0.786 -10.860  1.00 93.84           O  
ATOM   2122  CG1 VAL A 281       7.454   1.884  -9.345  1.00 93.84           C  
ATOM   2123  CG2 VAL A 281       6.252   3.339  -7.687  1.00 93.84           C  
ATOM   2124  N   ILE A 282       5.717   2.131 -12.146  1.00 94.17           N  
ATOM   2125  CA  ILE A 282       5.736   1.174 -13.247  1.00 94.17           C  
ATOM   2126  C   ILE A 282       6.883   0.185 -13.052  1.00 94.17           C  
ATOM   2127  CB  ILE A 282       5.868   1.886 -14.613  1.00 94.17           C  
ATOM   2128  O   ILE A 282       8.046   0.585 -12.957  1.00 94.17           O  
ATOM   2129  CG1 ILE A 282       4.733   2.899 -14.799  1.00 94.17           C  
ATOM   2130  CG2 ILE A 282       5.884   0.865 -15.754  1.00 94.17           C  
ATOM   2131  CD1 ILE A 282       4.915   3.819 -15.998  1.00 94.17           C  
ATOM   2132  N   ALA A 283       6.523  -1.099 -12.970  1.00 92.63           N  
ATOM   2133  CA  ALA A 283       7.519  -2.139 -12.727  1.00 92.63           C  
ATOM   2134  C   ALA A 283       8.160  -2.600 -14.033  1.00 92.63           C  
ATOM   2135  CB  ALA A 283       6.886  -3.324 -12.001  1.00 92.63           C  
ATOM   2136  O   ALA A 283       7.669  -2.281 -15.119  1.00 92.63           O  
ATOM   2137  N   LYS A 284       9.374  -3.186 -13.924  1.00 89.98           N  
ATOM   2138  CA  LYS A 284      10.096  -3.771 -15.050  1.00 89.98           C  
ATOM   2139  C   LYS A 284      10.184  -2.790 -16.215  1.00 89.98           C  
ATOM   2140  CB  LYS A 284       9.422  -5.067 -15.505  1.00 89.98           C  
ATOM   2141  O   LYS A 284       9.771  -3.107 -17.333  1.00 89.98           O  
ATOM   2142  CG  LYS A 284       9.373  -6.148 -14.435  1.00 89.98           C  
ATOM   2143  CD  LYS A 284       8.814  -7.453 -14.986  1.00 89.98           C  
ATOM   2144  CE  LYS A 284       8.789  -8.544 -13.923  1.00 89.98           C  
ATOM   2145  NZ  LYS A 284       8.288  -9.840 -14.471  1.00 89.98           N  
ATOM   2146  N   ALA A 285      10.651  -1.655 -15.989  1.00 88.83           N  
ATOM   2147  CA  ALA A 285      10.751  -0.593 -16.987  1.00 88.83           C  
ATOM   2148  C   ALA A 285      11.677  -1.000 -18.130  1.00 88.83           C  
ATOM   2149  CB  ALA A 285      11.243   0.700 -16.342  1.00 88.83           C  
ATOM   2150  O   ALA A 285      11.595  -0.449 -19.230  1.00 88.83           O  
ATOM   2151  N   ASP A 286      12.494  -1.972 -17.898  1.00 88.10           N  
ATOM   2152  CA  ASP A 286      13.438  -2.426 -18.915  1.00 88.10           C  
ATOM   2153  C   ASP A 286      12.721  -3.183 -20.031  1.00 88.10           C  
ATOM   2154  CB  ASP A 286      14.518  -3.310 -18.288  1.00 88.10           C  
ATOM   2155  O   ASP A 286      13.306  -3.446 -21.084  1.00 88.10           O  
ATOM   2156  CG  ASP A 286      13.946  -4.469 -17.490  1.00 88.10           C  
ATOM   2157  OD1 ASP A 286      12.920  -4.287 -16.800  1.00 88.10           O  
ATOM   2158  OD2 ASP A 286      14.529  -5.574 -17.550  1.00 88.10           O  
ATOM   2159  N   THR A 287      11.439  -3.459 -19.944  1.00 89.42           N  
ATOM   2160  CA  THR A 287      10.669  -4.188 -20.946  1.00 89.42           C  
ATOM   2161  C   THR A 287      10.026  -3.226 -21.940  1.00 89.42           C  
ATOM   2162  CB  THR A 287       9.579  -5.057 -20.290  1.00 89.42           C  
ATOM   2163  O   THR A 287       9.365  -3.654 -22.888  1.00 89.42           O  
ATOM   2164  CG2 THR A 287      10.180  -6.011 -19.263  1.00 89.42           C  
ATOM   2165  OG1 THR A 287       8.628  -4.207 -19.637  1.00 89.42           O  
ATOM   2166  N   MET A 288      10.232  -1.962 -21.817  1.00 88.19           N  
ATOM   2167  CA  MET A 288       9.646  -0.952 -22.694  1.00 88.19           C  
ATOM   2168  C   MET A 288      10.712   0.013 -23.202  1.00 88.19           C  
ATOM   2169  CB  MET A 288       8.546  -0.179 -21.964  1.00 88.19           C  
ATOM   2170  O   MET A 288      11.723   0.235 -22.534  1.00 88.19           O  
ATOM   2171  CG  MET A 288       7.447  -1.063 -21.398  1.00 88.19           C  
ATOM   2172  SD  MET A 288       6.156  -0.103 -20.517  1.00 88.19           S  
ATOM   2173  CE  MET A 288       5.325   0.684 -21.925  1.00 88.19           C  
ATOM   2174  N   THR A 289      10.504   0.439 -24.390  1.00 89.79           N  
ATOM   2175  CA  THR A 289      11.366   1.484 -24.931  1.00 89.79           C  
ATOM   2176  C   THR A 289      11.017   2.841 -24.327  1.00 89.79           C  
ATOM   2177  CB  THR A 289      11.257   1.559 -26.466  1.00 89.79           C  
ATOM   2178  O   THR A 289       9.929   3.019 -23.776  1.00 89.79           O  
ATOM   2179  CG2 THR A 289      11.612   0.222 -27.108  1.00 89.79           C  
ATOM   2180  OG1 THR A 289       9.915   1.908 -26.826  1.00 89.79           O  
ATOM   2181  N   PRO A 290      11.904   3.767 -24.284  1.00 87.49           N  
ATOM   2182  CA  PRO A 290      11.628   5.086 -23.709  1.00 87.49           C  
ATOM   2183  C   PRO A 290      10.396   5.750 -24.320  1.00 87.49           C  
ATOM   2184  CB  PRO A 290      12.894   5.883 -24.029  1.00 87.49           C  
ATOM   2185  O   PRO A 290       9.648   6.435 -23.619  1.00 87.49           O  
ATOM   2186  CG  PRO A 290      13.550   5.128 -25.140  1.00 87.49           C  
ATOM   2187  CD  PRO A 290      13.153   3.683 -25.034  1.00 87.49           C  
ATOM   2188  N   ASP A 291      10.189   5.516 -25.626  1.00 90.03           N  
ATOM   2189  CA  ASP A 291       9.013   6.075 -26.287  1.00 90.03           C  
ATOM   2190  C   ASP A 291       7.734   5.400 -25.797  1.00 90.03           C  
ATOM   2191  CB  ASP A 291       9.133   5.935 -27.806  1.00 90.03           C  
ATOM   2192  O   ASP A 291       6.728   6.069 -25.553  1.00 90.03           O  
ATOM   2193  CG  ASP A 291      10.243   6.788 -28.395  1.00 90.03           C  
ATOM   2194  OD1 ASP A 291      10.619   7.809 -27.779  1.00 90.03           O  
ATOM   2195  OD2 ASP A 291      10.744   6.438 -29.485  1.00 90.03           O  
ATOM   2196  N   GLU A 292       7.806   4.092 -25.653  1.00 91.29           N  
ATOM   2197  CA  GLU A 292       6.679   3.323 -25.136  1.00 91.29           C  
ATOM   2198  C   GLU A 292       6.362   3.711 -23.694  1.00 91.29           C  
ATOM   2199  CB  GLU A 292       6.964   1.822 -25.226  1.00 91.29           C  
ATOM   2200  O   GLU A 292       5.193   3.791 -23.310  1.00 91.29           O  
ATOM   2201  CG  GLU A 292       6.958   1.280 -26.648  1.00 91.29           C  
ATOM   2202  CD  GLU A 292       7.351  -0.186 -26.733  1.00 91.29           C  
ATOM   2203  OE1 GLU A 292       7.350  -0.752 -27.850  1.00 91.29           O  
ATOM   2204  OE2 GLU A 292       7.662  -0.775 -25.673  1.00 91.29           O  
ATOM   2205  N   LEU A 293       7.335   3.979 -22.959  1.00 89.85           N  
ATOM   2206  CA  LEU A 293       7.202   4.367 -21.559  1.00 89.85           C  
ATOM   2207  C   LEU A 293       6.482   5.704 -21.431  1.00 89.85           C  
ATOM   2208  CB  LEU A 293       8.578   4.449 -20.892  1.00 89.85           C  
ATOM   2209  O   LEU A 293       5.603   5.862 -20.580  1.00 89.85           O  
ATOM   2210  CG  LEU A 293       8.587   4.705 -19.384  1.00 89.85           C  
ATOM   2211  CD1 LEU A 293       8.459   3.390 -18.623  1.00 89.85           C  
ATOM   2212  CD2 LEU A 293       9.856   5.444 -18.974  1.00 89.85           C  
ATOM   2213  N   LYS A 294       6.857   6.587 -22.286  1.00 89.66           N  
ATOM   2214  CA  LYS A 294       6.225   7.902 -22.282  1.00 89.66           C  
ATOM   2215  C   LYS A 294       4.735   7.797 -22.597  1.00 89.66           C  
ATOM   2216  CB  LYS A 294       6.908   8.830 -23.288  1.00 89.66           C  
ATOM   2217  O   LYS A 294       3.910   8.438 -21.942  1.00 89.66           O  
ATOM   2218  CG  LYS A 294       6.476  10.285 -23.181  1.00 89.66           C  
ATOM   2219  CD  LYS A 294       7.234  11.167 -24.165  1.00 89.66           C  
ATOM   2220  CE  LYS A 294       6.752  12.611 -24.108  1.00 89.66           C  
ATOM   2221  NZ  LYS A 294       7.491  13.479 -25.073  1.00 89.66           N  
ATOM   2222  N   GLU A 295       4.442   7.051 -23.570  1.00 91.48           N  
ATOM   2223  CA  GLU A 295       3.048   6.839 -23.950  1.00 91.48           C  
ATOM   2224  C   GLU A 295       2.269   6.157 -22.829  1.00 91.48           C  
ATOM   2225  CB  GLU A 295       2.960   6.008 -25.232  1.00 91.48           C  
ATOM   2226  O   GLU A 295       1.128   6.528 -22.544  1.00 91.48           O  
ATOM   2227  CG  GLU A 295       3.369   6.767 -26.486  1.00 91.48           C  
ATOM   2228  CD  GLU A 295       3.390   5.898 -27.734  1.00 91.48           C  
ATOM   2229  OE1 GLU A 295       3.841   6.376 -28.799  1.00 91.48           O  
ATOM   2230  OE2 GLU A 295       2.949   4.730 -27.645  1.00 91.48           O  
ATOM   2231  N   PHE A 296       2.902   5.223 -22.308  1.00 92.60           N  
ATOM   2232  CA  PHE A 296       2.269   4.463 -21.237  1.00 92.60           C  
ATOM   2233  C   PHE A 296       2.039   5.340 -20.013  1.00 92.60           C  
ATOM   2234  CB  PHE A 296       3.125   3.249 -20.860  1.00 92.60           C  
ATOM   2235  O   PHE A 296       0.987   5.260 -19.375  1.00 92.60           O  
ATOM   2236  CG  PHE A 296       2.448   2.303 -19.906  1.00 92.60           C  
ATOM   2237  CD1 PHE A 296       3.059   1.944 -18.710  1.00 92.60           C  
ATOM   2238  CD2 PHE A 296       1.200   1.771 -20.204  1.00 92.60           C  
ATOM   2239  CE1 PHE A 296       2.435   1.068 -17.825  1.00 92.60           C  
ATOM   2240  CE2 PHE A 296       0.571   0.895 -19.324  1.00 92.60           C  
ATOM   2241  CZ  PHE A 296       1.190   0.544 -18.136  1.00 92.60           C  
ATOM   2242  N   LYS A 297       2.897   6.172 -19.627  1.00 91.05           N  
ATOM   2243  CA  LYS A 297       2.750   7.118 -18.525  1.00 91.05           C  
ATOM   2244  C   LYS A 297       1.550   8.034 -18.743  1.00 91.05           C  
ATOM   2245  CB  LYS A 297       4.022   7.951 -18.360  1.00 91.05           C  
ATOM   2246  O   LYS A 297       0.783   8.294 -17.813  1.00 91.05           O  
ATOM   2247  CG  LYS A 297       5.184   7.191 -17.738  1.00 91.05           C  
ATOM   2248  CD  LYS A 297       6.380   8.101 -17.491  1.00 91.05           C  
ATOM   2249  CE  LYS A 297       7.529   7.350 -16.831  1.00 91.05           C  
ATOM   2250  NZ  LYS A 297       8.701   8.241 -16.581  1.00 91.05           N  
ATOM   2251  N   GLN A 298       1.461   8.470 -19.968  1.00 90.72           N  
ATOM   2252  CA  GLN A 298       0.344   9.341 -20.318  1.00 90.72           C  
ATOM   2253  C   GLN A 298      -0.985   8.597 -20.219  1.00 90.72           C  
ATOM   2254  CB  GLN A 298       0.525   9.907 -21.727  1.00 90.72           C  
ATOM   2255  O   GLN A 298      -1.970   9.140 -19.713  1.00 90.72           O  
ATOM   2256  CG  GLN A 298       1.573  11.008 -21.817  1.00 90.72           C  
ATOM   2257  CD  GLN A 298       1.802  11.485 -23.239  1.00 90.72           C  
ATOM   2258  NE2 GLN A 298       2.854  12.273 -23.438  1.00 90.72           N  
ATOM   2259  OE1 GLN A 298       1.041  11.148 -24.152  1.00 90.72           O  
ATOM   2260  N   GLN A 299      -0.942   7.445 -20.646  1.00 92.27           N  
ATOM   2261  CA  GLN A 299      -2.142   6.617 -20.603  1.00 92.27           C  
ATOM   2262  C   GLN A 299      -2.583   6.360 -19.165  1.00 92.27           C  
ATOM   2263  CB  GLN A 299      -1.905   5.289 -21.324  1.00 92.27           C  
ATOM   2264  O   GLN A 299      -3.773   6.436 -18.851  1.00 92.27           O  
ATOM   2265  CG  GLN A 299      -1.864   5.411 -22.841  1.00 92.27           C  
ATOM   2266  CD  GLN A 299      -1.573   4.090 -23.529  1.00 92.27           C  
ATOM   2267  NE2 GLN A 299      -1.678   4.076 -24.853  1.00 92.27           N  
ATOM   2268  OE1 GLN A 299      -1.256   3.092 -22.875  1.00 92.27           O  
ATOM   2269  N   ILE A 300      -1.674   6.039 -18.310  1.00 92.41           N  
ATOM   2270  CA  ILE A 300      -1.958   5.762 -16.906  1.00 92.41           C  
ATOM   2271  C   ILE A 300      -2.525   7.013 -16.238  1.00 92.41           C  
ATOM   2272  CB  ILE A 300      -0.695   5.281 -16.157  1.00 92.41           C  
ATOM   2273  O   ILE A 300      -3.509   6.937 -15.497  1.00 92.41           O  
ATOM   2274  CG1 ILE A 300      -0.278   3.891 -16.652  1.00 92.41           C  
ATOM   2275  CG2 ILE A 300      -0.933   5.275 -14.644  1.00 92.41           C  
ATOM   2276  CD1 ILE A 300       1.057   3.412 -16.100  1.00 92.41           C  
ATOM   2277  N   MET A 301      -1.971   8.067 -16.539  1.00 90.60           N  
ATOM   2278  CA  MET A 301      -2.416   9.327 -15.950  1.00 90.60           C  
ATOM   2279  C   MET A 301      -3.838   9.660 -16.387  1.00 90.60           C  
ATOM   2280  CB  MET A 301      -1.470  10.466 -16.336  1.00 90.60           C  
ATOM   2281  O   MET A 301      -4.652  10.110 -15.578  1.00 90.60           O  
ATOM   2282  CG  MET A 301      -0.120  10.403 -15.641  1.00 90.60           C  
ATOM   2283  SD  MET A 301      -0.258  10.583 -13.820  1.00 90.60           S  
ATOM   2284  CE  MET A 301      -0.619  12.357 -13.700  1.00 90.60           C  
ATOM   2285  N   GLU A 302      -4.102   9.482 -17.639  1.00 91.32           N  
ATOM   2286  CA  GLU A 302      -5.444   9.713 -18.164  1.00 91.32           C  
ATOM   2287  C   GLU A 302      -6.461   8.782 -17.510  1.00 91.32           C  
ATOM   2288  CB  GLU A 302      -5.466   9.530 -19.684  1.00 91.32           C  
ATOM   2289  O   GLU A 302      -7.545   9.218 -17.115  1.00 91.32           O  
ATOM   2290  CG  GLU A 302      -6.773   9.958 -20.336  1.00 91.32           C  
ATOM   2291  CD  GLU A 302      -6.759   9.827 -21.851  1.00 91.32           C  
ATOM   2292  OE1 GLU A 302      -7.793  10.115 -22.495  1.00 91.32           O  
ATOM   2293  OE2 GLU A 302      -5.706   9.430 -22.398  1.00 91.32           O  
ATOM   2294  N   ASP A 303      -6.079   7.575 -17.385  1.00 92.37           N  
ATOM   2295  CA  ASP A 303      -6.969   6.579 -16.796  1.00 92.37           C  
ATOM   2296  C   ASP A 303      -7.227   6.876 -15.320  1.00 92.37           C  
ATOM   2297  CB  ASP A 303      -6.381   5.175 -16.954  1.00 92.37           C  
ATOM   2298  O   ASP A 303      -8.347   6.710 -14.835  1.00 92.37           O  
ATOM   2299  CG  ASP A 303      -6.461   4.656 -18.379  1.00 92.37           C  
ATOM   2300  OD1 ASP A 303      -7.156   5.273 -19.215  1.00 92.37           O  
ATOM   2301  OD2 ASP A 303      -5.824   3.620 -18.668  1.00 92.37           O  
ATOM   2302  N   LEU A 304      -6.244   7.304 -14.642  1.00 90.89           N  
ATOM   2303  CA  LEU A 304      -6.380   7.630 -13.227  1.00 90.89           C  
ATOM   2304  C   LEU A 304      -7.260   8.861 -13.035  1.00 90.89           C  
ATOM   2305  CB  LEU A 304      -5.006   7.867 -12.596  1.00 90.89           C  
ATOM   2306  O   LEU A 304      -8.075   8.909 -12.111  1.00 90.89           O  
ATOM   2307  CG  LEU A 304      -4.113   6.636 -12.433  1.00 90.89           C  
ATOM   2308  CD1 LEU A 304      -2.744   7.041 -11.898  1.00 90.89           C  
ATOM   2309  CD2 LEU A 304      -4.772   5.615 -11.512  1.00 90.89           C  
ATOM   2310  N   GLN A 305      -7.125   9.770 -13.940  1.00 90.59           N  
ATOM   2311  CA  GLN A 305      -7.941  10.979 -13.880  1.00 90.59           C  
ATOM   2312  C   GLN A 305      -9.404  10.671 -14.187  1.00 90.59           C  
ATOM   2313  CB  GLN A 305      -7.411  12.034 -14.851  1.00 90.59           C  
ATOM   2314  O   GLN A 305     -10.305  11.188 -13.524  1.00 90.59           O  
ATOM   2315  CG  GLN A 305      -6.097  12.669 -14.414  1.00 90.59           C  
ATOM   2316  CD  GLN A 305      -5.565  13.671 -15.421  1.00 90.59           C  
ATOM   2317  NE2 GLN A 305      -4.507  14.382 -15.048  1.00 90.59           N  
ATOM   2318  OE1 GLN A 305      -6.101  13.804 -16.526  1.00 90.59           O  
ATOM   2319  N   ASN A 306      -9.560   9.829 -15.133  1.00 92.41           N  
ATOM   2320  CA  ASN A 306     -10.911   9.441 -15.523  1.00 92.41           C  
ATOM   2321  C   ASN A 306     -11.609   8.652 -14.419  1.00 92.41           C  
ATOM   2322  CB  ASN A 306     -10.883   8.628 -16.819  1.00 92.41           C  
ATOM   2323  O   ASN A 306     -12.827   8.746 -14.258  1.00 92.41           O  
ATOM   2324  CG  ASN A 306     -10.511   9.467 -18.026  1.00 92.41           C  
ATOM   2325  ND2 ASN A 306     -10.152   8.805 -19.120  1.00 92.41           N  
ATOM   2326  OD1 ASN A 306     -10.546  10.699 -17.976  1.00 92.41           O  
ATOM   2327  N   SER A 307     -10.867   8.022 -13.638  1.00 90.55           N  
ATOM   2328  CA  SER A 307     -11.412   7.169 -12.587  1.00 90.55           C  
ATOM   2329  C   SER A 307     -11.502   7.915 -11.260  1.00 90.55           C  
ATOM   2330  CB  SER A 307     -10.556   5.913 -12.417  1.00 90.55           C  
ATOM   2331  O   SER A 307     -12.091   7.415 -10.299  1.00 90.55           O  
ATOM   2332  OG  SER A 307     -10.472   5.193 -13.635  1.00 90.55           O  
ATOM   2333  N   GLY A 308     -11.028   9.200 -11.230  1.00 89.98           N  
ATOM   2334  CA  GLY A 308     -11.100  10.049 -10.051  1.00 89.98           C  
ATOM   2335  C   GLY A 308     -10.169   9.604  -8.939  1.00 89.98           C  
ATOM   2336  O   GLY A 308     -10.509   9.713  -7.758  1.00 89.98           O  
ATOM   2337  N   ILE A 309      -9.082   8.963  -9.247  1.00 90.71           N  
ATOM   2338  CA  ILE A 309      -8.101   8.514  -8.265  1.00 90.71           C  
ATOM   2339  C   ILE A 309      -7.098   9.631  -7.990  1.00 90.71           C  
ATOM   2340  CB  ILE A 309      -7.367   7.240  -8.741  1.00 90.71           C  
ATOM   2341  O   ILE A 309      -6.505  10.184  -8.920  1.00 90.71           O  
ATOM   2342  CG1 ILE A 309      -8.366   6.096  -8.951  1.00 90.71           C  
ATOM   2343  CG2 ILE A 309      -6.278   6.839  -7.742  1.00 90.71           C  
ATOM   2344  CD1 ILE A 309      -7.786   4.895  -9.686  1.00 90.71           C  
ATOM   2345  N   GLU A 310      -6.963   9.958  -6.676  1.00 86.70           N  
ATOM   2346  CA  GLU A 310      -6.048  11.018  -6.263  1.00 86.70           C  
ATOM   2347  C   GLU A 310      -4.666  10.459  -5.940  1.00 86.70           C  
ATOM   2348  CB  GLU A 310      -6.608  11.771  -5.053  1.00 86.70           C  
ATOM   2349  O   GLU A 310      -4.526   9.606  -5.061  1.00 86.70           O  
ATOM   2350  CG  GLU A 310      -7.892  12.533  -5.343  1.00 86.70           C  
ATOM   2351  CD  GLU A 310      -8.463  13.235  -4.121  1.00 86.70           C  
ATOM   2352  OE1 GLU A 310      -9.550  13.847  -4.225  1.00 86.70           O  
ATOM   2353  OE2 GLU A 310      -7.817  13.172  -3.051  1.00 86.70           O  
ATOM   2354  N   ILE A 311      -3.716  10.842  -6.742  1.00 88.24           N  
ATOM   2355  CA  ILE A 311      -2.346  10.408  -6.488  1.00 88.24           C  
ATOM   2356  C   ILE A 311      -1.584  11.507  -5.752  1.00 88.24           C  
ATOM   2357  CB  ILE A 311      -1.619  10.037  -7.800  1.00 88.24           C  
ATOM   2358  O   ILE A 311      -1.945  12.683  -5.834  1.00 88.24           O  
ATOM   2359  CG1 ILE A 311      -1.582  11.241  -8.748  1.00 88.24           C  
ATOM   2360  CG2 ILE A 311      -2.290   8.834  -8.468  1.00 88.24           C  
ATOM   2361  CD1 ILE A 311      -0.732  11.024  -9.992  1.00 88.24           C  
ATOM   2362  N   PHE A 312      -0.623  10.999  -4.962  1.00 85.12           N  
ATOM   2363  CA  PHE A 312       0.178  11.960  -4.213  1.00 85.12           C  
ATOM   2364  C   PHE A 312       1.118  12.721  -5.141  1.00 85.12           C  
ATOM   2365  CB  PHE A 312       0.982  11.254  -3.117  1.00 85.12           C  
ATOM   2366  O   PHE A 312       1.862  12.114  -5.914  1.00 85.12           O  
ATOM   2367  CG  PHE A 312       1.716  12.195  -2.201  1.00 85.12           C  
ATOM   2368  CD1 PHE A 312       3.065  12.467  -2.397  1.00 85.12           C  
ATOM   2369  CD2 PHE A 312       1.058  12.807  -1.142  1.00 85.12           C  
ATOM   2370  CE1 PHE A 312       3.747  13.338  -1.550  1.00 85.12           C  
ATOM   2371  CE2 PHE A 312       1.733  13.678  -0.292  1.00 85.12           C  
ATOM   2372  CZ  PHE A 312       3.078  13.941  -0.497  1.00 85.12           C  
ATOM   2373  N   ASP A 313       0.952  14.036  -5.021  1.00 81.12           N  
ATOM   2374  CA  ASP A 313       1.751  14.903  -5.881  1.00 81.12           C  
ATOM   2375  C   ASP A 313       2.863  15.588  -5.090  1.00 81.12           C  
ATOM   2376  CB  ASP A 313       0.866  15.950  -6.559  1.00 81.12           C  
ATOM   2377  O   ASP A 313       2.596  16.274  -4.101  1.00 81.12           O  
ATOM   2378  CG  ASP A 313       1.590  16.724  -7.648  1.00 81.12           C  
ATOM   2379  OD1 ASP A 313       2.805  16.507  -7.845  1.00 81.12           O  
ATOM   2380  OD2 ASP A 313       0.939  17.559  -8.313  1.00 81.12           O  
ATOM   2381  N   PHE A 314       4.100  15.358  -5.493  1.00 72.77           N  
ATOM   2382  CA  PHE A 314       5.271  15.904  -4.819  1.00 72.77           C  
ATOM   2383  C   PHE A 314       5.505  17.353  -5.229  1.00 72.77           C  
ATOM   2384  CB  PHE A 314       6.514  15.064  -5.132  1.00 72.77           C  
ATOM   2385  O   PHE A 314       6.367  18.032  -4.667  1.00 72.77           O  
ATOM   2386  CG  PHE A 314       6.472  13.678  -4.545  1.00 72.77           C  
ATOM   2387  CD1 PHE A 314       6.804  13.462  -3.213  1.00 72.77           C  
ATOM   2388  CD2 PHE A 314       6.102  12.592  -5.327  1.00 72.77           C  
ATOM   2389  CE1 PHE A 314       6.766  12.181  -2.668  1.00 72.77           C  
ATOM   2390  CE2 PHE A 314       6.062  11.308  -4.789  1.00 72.77           C  
ATOM   2391  CZ  PHE A 314       6.396  11.105  -3.460  1.00 72.77           C  
ATOM   2392  N   SER A 315       4.666  17.923  -6.081  1.00 65.61           N  
ATOM   2393  CA  SER A 315       4.827  19.244  -6.680  1.00 65.61           C  
ATOM   2394  C   SER A 315       4.121  20.315  -5.855  1.00 65.61           C  
ATOM   2395  CB  SER A 315       4.289  19.254  -8.111  1.00 65.61           C  
ATOM   2396  O   SER A 315       4.439  21.501  -5.965  1.00 65.61           O  
ATOM   2397  OG  SER A 315       2.891  19.019  -8.124  1.00 65.61           O  
ATOM   2398  N   GLU A 316       3.336  19.978  -4.886  1.00 53.19           N  
ATOM   2399  CA  GLU A 316       2.483  20.914  -4.158  1.00 53.19           C  
ATOM   2400  C   GLU A 316       3.179  21.434  -2.904  1.00 53.19           C  
ATOM   2401  CB  GLU A 316       1.154  20.253  -3.786  1.00 53.19           C  
ATOM   2402  O   GLU A 316       2.794  22.470  -2.358  1.00 53.19           O  
ATOM   2403  CG  GLU A 316       0.248  19.979  -4.978  1.00 53.19           C  
ATOM   2404  CD  GLU A 316      -1.121  19.449  -4.582  1.00 53.19           C  
ATOM   2405  OE1 GLU A 316      -1.965  19.218  -5.478  1.00 53.19           O  
ATOM   2406  OE2 GLU A 316      -1.352  19.265  -3.366  1.00 53.19           O  
ATOM   2407  N   GLY A 317       4.371  21.041  -2.549  1.00 46.88           N  
ATOM   2408  CA  GLY A 317       5.003  21.439  -1.301  1.00 46.88           C  
ATOM   2409  C   GLY A 317       6.152  22.410  -1.497  1.00 46.88           C  
ATOM   2410  O   GLY A 317       6.547  23.109  -0.562  1.00 46.88           O  
ATOM   2411  N   GLU A 318       6.389  22.821  -2.821  1.00 46.61           N  
ATOM   2412  CA  GLU A 318       7.348  23.902  -3.026  1.00 46.61           C  
ATOM   2413  C   GLU A 318       6.679  25.121  -3.654  1.00 46.61           C  
ATOM   2414  CB  GLU A 318       8.511  23.430  -3.902  1.00 46.61           C  
ATOM   2415  O   GLU A 318       7.341  25.932  -4.305  1.00 46.61           O  
ATOM   2416  CG  GLU A 318       9.516  22.553  -3.169  1.00 46.61           C  
ATOM   2417  CD  GLU A 318      10.786  22.302  -3.966  1.00 46.61           C  
ATOM   2418  OE1 GLU A 318      11.752  21.733  -3.406  1.00 46.61           O  
ATOM   2419  OE2 GLU A 318      10.817  22.677  -5.159  1.00 46.61           O  
ATOM   2420  N   ASP A 319       5.395  25.366  -3.412  1.00 44.07           N  
ATOM   2421  CA  ASP A 319       4.712  26.455  -4.103  1.00 44.07           C  
ATOM   2422  C   ASP A 319       4.124  27.454  -3.109  1.00 44.07           C  
ATOM   2423  CB  ASP A 319       3.609  25.905  -5.011  1.00 44.07           C  
ATOM   2424  O   ASP A 319       3.388  28.364  -3.497  1.00 44.07           O  
ATOM   2425  CG  ASP A 319       4.152  25.164  -6.221  1.00 44.07           C  
ATOM   2426  OD1 ASP A 319       5.327  25.378  -6.591  1.00 44.07           O  
ATOM   2427  OD2 ASP A 319       3.397  24.361  -6.811  1.00 44.07           O  
ATOM   2428  N   THR A 320       4.721  27.828  -1.964  1.00 42.50           N  
ATOM   2429  CA  THR A 320       4.255  29.110  -1.446  1.00 42.50           C  
ATOM   2430  C   THR A 320       5.379  30.141  -1.463  1.00 42.50           C  
ATOM   2431  CB  THR A 320       3.708  28.967  -0.014  1.00 42.50           C  
ATOM   2432  O   THR A 320       5.123  31.347  -1.449  1.00 42.50           O  
ATOM   2433  CG2 THR A 320       2.214  28.662  -0.024  1.00 42.50           C  
ATOM   2434  OG1 THR A 320       4.397  27.901   0.651  1.00 42.50           O  
ATOM   2435  N   ALA A 321       6.554  29.869  -2.048  1.00 47.56           N  
ATOM   2436  CA  ALA A 321       7.518  30.964  -2.115  1.00 47.56           C  
ATOM   2437  C   ALA A 321       7.906  31.265  -3.560  1.00 47.56           C  
ATOM   2438  CB  ALA A 321       8.760  30.633  -1.291  1.00 47.56           C  
ATOM   2439  O   ALA A 321       8.158  32.419  -3.914  1.00 47.56           O  
ATOM   2440  N   ALA A 322       7.582  30.397  -4.489  1.00 48.23           N  
ATOM   2441  CA  ALA A 322       8.023  30.611  -5.865  1.00 48.23           C  
ATOM   2442  C   ALA A 322       6.854  31.017  -6.758  1.00 48.23           C  
ATOM   2443  CB  ALA A 322       8.694  29.353  -6.410  1.00 48.23           C  
ATOM   2444  O   ALA A 322       7.020  31.813  -7.685  1.00 48.23           O  
ATOM   2445  N   ASP A 323       5.578  30.739  -6.325  1.00 48.26           N  
ATOM   2446  CA  ASP A 323       4.380  31.125  -7.065  1.00 48.26           C  
ATOM   2447  C   ASP A 323       3.911  32.521  -6.662  1.00 48.26           C  
ATOM   2448  CB  ASP A 323       3.259  30.107  -6.840  1.00 48.26           C  
ATOM   2449  O   ASP A 323       3.390  33.269  -7.491  1.00 48.26           O  
ATOM   2450  CG  ASP A 323       3.424  28.850  -7.675  1.00 48.26           C  
ATOM   2451  OD1 ASP A 323       4.217  28.858  -8.642  1.00 48.26           O  
ATOM   2452  OD2 ASP A 323       2.752  27.842  -7.366  1.00 48.26           O  
ATOM   2453  N   GLU A 324       4.346  33.125  -5.440  1.00 49.21           N  
ATOM   2454  CA  GLU A 324       4.131  34.500  -4.998  1.00 49.21           C  
ATOM   2455  C   GLU A 324       5.189  35.437  -5.573  1.00 49.21           C  
ATOM   2456  CB  GLU A 324       4.132  34.580  -3.469  1.00 49.21           C  
ATOM   2457  O   GLU A 324       4.903  36.600  -5.865  1.00 49.21           O  
ATOM   2458  CG  GLU A 324       2.741  34.655  -2.857  1.00 49.21           C  
ATOM   2459  CD  GLU A 324       2.759  34.812  -1.344  1.00 49.21           C  
ATOM   2460  OE1 GLU A 324       1.674  34.948  -0.735  1.00 49.21           O  
ATOM   2461  OE2 GLU A 324       3.868  34.800  -0.764  1.00 49.21           O  
ATOM   2462  N   ALA A 325       6.348  34.878  -6.072  1.00 50.49           N  
ATOM   2463  CA  ALA A 325       7.410  35.652  -6.710  1.00 50.49           C  
ATOM   2464  C   ALA A 325       7.179  35.765  -8.214  1.00 50.49           C  
ATOM   2465  CB  ALA A 325       8.771  35.018  -6.430  1.00 50.49           C  
ATOM   2466  O   ALA A 325       7.485  36.795  -8.820  1.00 50.49           O  
ATOM   2467  N   VAL A 326       6.351  34.859  -8.830  1.00 52.10           N  
ATOM   2468  CA  VAL A 326       6.023  34.861 -10.252  1.00 52.10           C  
ATOM   2469  C   VAL A 326       4.730  35.639 -10.484  1.00 52.10           C  
ATOM   2470  CB  VAL A 326       5.887  33.424 -10.805  1.00 52.10           C  
ATOM   2471  O   VAL A 326       4.581  36.319 -11.502  1.00 52.10           O  
ATOM   2472  CG1 VAL A 326       5.711  33.444 -12.322  1.00 52.10           C  
ATOM   2473  CG2 VAL A 326       7.103  32.586 -10.416  1.00 52.10           C  
ATOM   2474  N   ALA A 327       3.842  35.799  -9.429  1.00 47.55           N  
ATOM   2475  CA  ALA A 327       2.635  36.619  -9.472  1.00 47.55           C  
ATOM   2476  C   ALA A 327       2.951  38.078  -9.154  1.00 47.55           C  
ATOM   2477  CB  ALA A 327       1.589  36.080  -8.499  1.00 47.55           C  
ATOM   2478  O   ALA A 327       2.317  38.989  -9.692  1.00 47.55           O  
ATOM   2479  N   ALA A 328       4.131  38.409  -8.509  1.00 48.18           N  
ATOM   2480  CA  ALA A 328       4.606  39.752  -8.186  1.00 48.18           C  
ATOM   2481  C   ALA A 328       5.388  40.352  -9.351  1.00 48.18           C  
ATOM   2482  CB  ALA A 328       5.471  39.722  -6.928  1.00 48.18           C  
ATOM   2483  O   ALA A 328       5.401  41.571  -9.535  1.00 48.18           O  
ATOM   2484  N   LEU A 329       5.737  39.528 -10.402  1.00 49.82           N  
ATOM   2485  CA  LEU A 329       6.458  40.044 -11.561  1.00 49.82           C  
ATOM   2486  C   LEU A 329       5.515  40.246 -12.742  1.00 49.82           C  
ATOM   2487  CB  LEU A 329       7.591  39.093 -11.954  1.00 49.82           C  
ATOM   2488  O   LEU A 329       5.864  40.923 -13.711  1.00 49.82           O  
ATOM   2489  CG  LEU A 329       8.827  39.100 -11.053  1.00 49.82           C  
ATOM   2490  CD1 LEU A 329       9.670  37.854 -11.300  1.00 49.82           C  
ATOM   2491  CD2 LEU A 329       9.650  40.363 -11.284  1.00 49.82           C  
ATOM   2492  N   ASN A 330       4.174  39.851 -12.634  1.00 45.13           N  
ATOM   2493  CA  ASN A 330       3.206  40.007 -13.714  1.00 45.13           C  
ATOM   2494  C   ASN A 330       2.124  41.021 -13.355  1.00 45.13           C  
ATOM   2495  CB  ASN A 330       2.574  38.659 -14.068  1.00 45.13           C  
ATOM   2496  O   ASN A 330       1.186  41.233 -14.125  1.00 45.13           O  
ATOM   2497  CG  ASN A 330       3.303  37.949 -15.192  1.00 45.13           C  
ATOM   2498  ND2 ASN A 330       2.728  36.853 -15.672  1.00 45.13           N  
ATOM   2499  OD1 ASN A 330       4.375  38.382 -15.624  1.00 45.13           O  
ATOM   2500  N   VAL A 331       2.314  42.009 -12.363  1.00 39.57           N  
ATOM   2501  CA  VAL A 331       1.361  43.101 -12.197  1.00 39.57           C  
ATOM   2502  C   VAL A 331       1.930  44.381 -12.805  1.00 39.57           C  
ATOM   2503  CB  VAL A 331       1.011  43.327 -10.709  1.00 39.57           C  
ATOM   2504  O   VAL A 331       3.020  44.821 -12.432  1.00 39.57           O  
ATOM   2505  CG1 VAL A 331       0.089  44.535 -10.549  1.00 39.57           C  
ATOM   2506  CG2 VAL A 331       0.365  42.076 -10.117  1.00 39.57           C  
ATOM   2507  N   GLU A 332       2.160  44.527 -14.098  1.00 43.81           N  
ATOM   2508  CA  GLU A 332       1.971  45.657 -15.002  1.00 43.81           C  
ATOM   2509  C   GLU A 332       1.361  46.851 -14.273  1.00 43.81           C  
ATOM   2510  CB  GLU A 332       1.088  45.257 -16.187  1.00 43.81           C  
ATOM   2511  O   GLU A 332       0.320  46.724 -13.625  1.00 43.81           O  
ATOM   2512  CG  GLU A 332       1.838  44.537 -17.298  1.00 43.81           C  
ATOM   2513  CD  GLU A 332       1.023  44.386 -18.572  1.00 43.81           C  
ATOM   2514  OE1 GLU A 332       1.593  43.990 -19.614  1.00 43.81           O  
ATOM   2515  OE2 GLU A 332      -0.195  44.668 -18.529  1.00 43.81           O  
ATOM   2516  N   GLN A 333       2.135  47.744 -13.653  1.00 35.23           N  
ATOM   2517  CA  GLN A 333       2.484  49.127 -13.960  1.00 35.23           C  
ATOM   2518  C   GLN A 333       1.260  49.915 -14.418  1.00 35.23           C  
ATOM   2519  CB  GLN A 333       3.574  49.180 -15.032  1.00 35.23           C  
ATOM   2520  O   GLN A 333       0.681  49.619 -15.465  1.00 35.23           O  
ATOM   2521  CG  GLN A 333       4.969  49.440 -14.479  1.00 35.23           C  
ATOM   2522  CD  GLN A 333       6.014  49.588 -15.568  1.00 35.23           C  
ATOM   2523  NE2 GLN A 333       7.166  50.147 -15.213  1.00 35.23           N  
ATOM   2524  OE1 GLN A 333       5.789  49.202 -16.720  1.00 35.23           O  
ATOM   2525  N   GLU A 334       0.298  50.265 -13.619  1.00 34.54           N  
ATOM   2526  CA  GLU A 334      -0.542  51.453 -13.739  1.00 34.54           C  
ATOM   2527  C   GLU A 334       0.228  52.714 -13.357  1.00 34.54           C  
ATOM   2528  CB  GLU A 334      -1.794  51.317 -12.868  1.00 34.54           C  
ATOM   2529  O   GLU A 334       0.803  52.791 -12.269  1.00 34.54           O  
ATOM   2530  CG  GLU A 334      -3.087  51.212 -13.663  1.00 34.54           C  
ATOM   2531  CD  GLU A 334      -4.291  50.855 -12.806  1.00 34.54           C  
ATOM   2532  OE1 GLU A 334      -5.382  50.602 -13.366  1.00 34.54           O  
ATOM   2533  OE2 GLU A 334      -4.142  50.828 -11.564  1.00 34.54           O  
ATOM   2534  N   PHE A 335       0.900  53.382 -14.298  1.00 31.16           N  
ATOM   2535  CA  PHE A 335       1.416  54.705 -14.629  1.00 31.16           C  
ATOM   2536  C   PHE A 335       0.542  55.795 -14.021  1.00 31.16           C  
ATOM   2537  CB  PHE A 335       1.500  54.886 -16.148  1.00 31.16           C  
ATOM   2538  O   PHE A 335      -0.662  55.849 -14.280  1.00 31.16           O  
ATOM   2539  CG  PHE A 335       2.743  54.300 -16.761  1.00 31.16           C  
ATOM   2540  CD1 PHE A 335       3.920  55.035 -16.817  1.00 31.16           C  
ATOM   2541  CD2 PHE A 335       2.733  53.012 -17.282  1.00 31.16           C  
ATOM   2542  CE1 PHE A 335       5.072  54.495 -17.384  1.00 31.16           C  
ATOM   2543  CE2 PHE A 335       3.881  52.466 -17.850  1.00 31.16           C  
ATOM   2544  CZ  PHE A 335       5.049  53.209 -17.901  1.00 31.16           C  
ATOM   2545  N   PRO A 336       1.034  56.727 -12.980  1.00 34.98           N  
ATOM   2546  CA  PRO A 336       0.471  58.070 -13.134  1.00 34.98           C  
ATOM   2547  C   PRO A 336       1.503  59.092 -13.606  1.00 34.98           C  
ATOM   2548  CB  PRO A 336      -0.028  58.407 -11.726  1.00 34.98           C  
ATOM   2549  O   PRO A 336       2.696  58.943 -13.328  1.00 34.98           O  
ATOM   2550  CG  PRO A 336       0.808  57.568 -10.814  1.00 34.98           C  
ATOM   2551  CD  PRO A 336       1.725  56.722 -11.651  1.00 34.98           C  
ATOM   2552  N   GLU A 337       1.346  59.588 -14.797  1.00 40.85           N  
ATOM   2553  CA  GLU A 337       1.510  60.826 -15.552  1.00 40.85           C  
ATOM   2554  C   GLU A 337       2.143  61.917 -14.693  1.00 40.85           C  
ATOM   2555  CB  GLU A 337       0.163  61.304 -16.101  1.00 40.85           C  
ATOM   2556  O   GLU A 337       1.611  62.271 -13.639  1.00 40.85           O  
ATOM   2557  CG  GLU A 337       0.040  61.192 -17.613  1.00 40.85           C  
ATOM   2558  CD  GLU A 337      -1.369  61.453 -18.122  1.00 40.85           C  
ATOM   2559  OE1 GLU A 337      -1.636  61.213 -19.321  1.00 40.85           O  
ATOM   2560  OE2 GLU A 337      -2.213  61.902 -17.315  1.00 40.85           O  
ATOM   2561  N   TYR A 338       3.458  62.194 -14.875  1.00 35.94           N  
ATOM   2562  CA  TYR A 338       4.042  63.508 -14.633  1.00 35.94           C  
ATOM   2563  C   TYR A 338       5.169  63.794 -15.618  1.00 35.94           C  
ATOM   2564  CB  TYR A 338       4.566  63.608 -13.197  1.00 35.94           C  
ATOM   2565  O   TYR A 338       6.042  62.950 -15.834  1.00 35.94           O  
ATOM   2566  CG  TYR A 338       3.908  64.698 -12.386  1.00 35.94           C  
ATOM   2567  CD1 TYR A 338       4.501  65.952 -12.257  1.00 35.94           C  
ATOM   2568  CD2 TYR A 338       2.694  64.476 -11.745  1.00 35.94           C  
ATOM   2569  CE1 TYR A 338       3.900  66.958 -11.509  1.00 35.94           C  
ATOM   2570  CE2 TYR A 338       2.084  65.475 -10.994  1.00 35.94           C  
ATOM   2571  OH  TYR A 338       2.094  67.704 -10.140  1.00 35.94           O  
ATOM   2572  CZ  TYR A 338       2.693  66.711 -10.883  1.00 35.94           C  
ATOM   2573  N   ASP A 339       5.024  64.733 -16.542  1.00 37.08           N  
ATOM   2574  CA  ASP A 339       5.423  65.942 -17.256  1.00 37.08           C  
ATOM   2575  C   ASP A 339       6.779  66.447 -16.768  1.00 37.08           C  
ATOM   2576  CB  ASP A 339       4.365  67.035 -17.093  1.00 37.08           C  
ATOM   2577  O   ASP A 339       6.995  66.594 -15.563  1.00 37.08           O  
ATOM   2578  CG  ASP A 339       3.946  67.657 -18.414  1.00 37.08           C  
ATOM   2579  OD1 ASP A 339       4.508  67.288 -19.468  1.00 37.08           O  
ATOM   2580  OD2 ASP A 339       3.047  68.525 -18.401  1.00 37.08           O  
ATOM   2581  N   SER A 340       7.883  66.426 -17.594  1.00 29.98           N  
ATOM   2582  CA  SER A 340       8.737  67.568 -17.907  1.00 29.98           C  
ATOM   2583  C   SER A 340      10.136  67.117 -18.313  1.00 29.98           C  
ATOM   2584  CB  SER A 340       8.825  68.515 -16.709  1.00 29.98           C  
ATOM   2585  O   SER A 340      10.718  66.234 -17.679  1.00 29.98           O  
ATOM   2586  OG  SER A 340       9.173  67.807 -15.532  1.00 29.98           O  
ATOM   2587  N   ASP A 341      10.614  67.336 -19.579  1.00 31.31           N  
ATOM   2588  CA  ASP A 341      11.466  68.253 -20.329  1.00 31.31           C  
ATOM   2589  C   ASP A 341      12.909  67.756 -20.367  1.00 31.31           C  
ATOM   2590  CB  ASP A 341      11.409  69.657 -19.723  1.00 31.31           C  
ATOM   2591  O   ASP A 341      13.480  67.413 -19.329  1.00 31.31           O  
ATOM   2592  CG  ASP A 341      10.698  70.660 -20.614  1.00 31.31           C  
ATOM   2593  OD1 ASP A 341      10.329  70.307 -21.756  1.00 31.31           O  
ATOM   2594  OD2 ASP A 341      10.507  71.813 -20.173  1.00 31.31           O  
ATOM   2595  N   GLU A 342      13.430  67.362 -21.513  1.00 35.15           N  
ATOM   2596  CA  GLU A 342      14.491  67.971 -22.309  1.00 35.15           C  
ATOM   2597  C   GLU A 342      15.756  67.117 -22.287  1.00 35.15           C  
ATOM   2598  CB  GLU A 342      14.801  69.382 -21.803  1.00 35.15           C  
ATOM   2599  O   GLU A 342      16.209  66.695 -21.221  1.00 35.15           O  
ATOM   2600  CG  GLU A 342      14.320  70.488 -22.731  1.00 35.15           C  
ATOM   2601  CD  GLU A 342      14.655  71.883 -22.227  1.00 35.15           C  
ATOM   2602  OE1 GLU A 342      14.372  72.871 -22.943  1.00 35.15           O  
ATOM   2603  OE2 GLU A 342      15.205  71.988 -21.108  1.00 35.15           O  
ATOM   2604  N   THR A 343      16.149  66.611 -23.457  1.00 33.20           N  
ATOM   2605  CA  THR A 343      17.269  66.981 -24.314  1.00 33.20           C  
ATOM   2606  C   THR A 343      18.040  65.742 -24.761  1.00 33.20           C  
ATOM   2607  CB  THR A 343      18.224  67.953 -23.598  1.00 33.20           C  
ATOM   2608  O   THR A 343      18.344  64.867 -23.948  1.00 33.20           O  
ATOM   2609  CG2 THR A 343      17.707  69.386 -23.670  1.00 33.20           C  
ATOM   2610  OG1 THR A 343      18.344  67.568 -22.222  1.00 33.20           O  
ATOM   2611  N   GLN A 344      17.900  65.407 -26.026  1.00 34.43           N  
ATOM   2612  CA  GLN A 344      18.566  65.284 -27.319  1.00 34.43           C  
ATOM   2613  C   GLN A 344      19.981  64.737 -27.158  1.00 34.43           C  
ATOM   2614  CB  GLN A 344      18.604  66.636 -28.034  1.00 34.43           C  
ATOM   2615  O   GLN A 344      20.749  65.220 -26.323  1.00 34.43           O  
ATOM   2616  CG  GLN A 344      17.293  67.009 -28.712  1.00 34.43           C  
ATOM   2617  CD  GLN A 344      17.419  68.234 -29.599  1.00 34.43           C  
ATOM   2618  NE2 GLN A 344      16.304  68.661 -30.182  1.00 34.43           N  
ATOM   2619  OE1 GLN A 344      18.509  68.793 -29.757  1.00 34.43           O  
ATOM   2620  N   ALA A 345      20.215  63.555 -27.651  1.00 32.76           N  
ATOM   2621  CA  ALA A 345      21.323  63.417 -28.593  1.00 32.76           C  
ATOM   2622  C   ALA A 345      21.760  61.960 -28.716  1.00 32.76           C  
ATOM   2623  CB  ALA A 345      22.501  64.287 -28.161  1.00 32.76           C  
ATOM   2624  O   ALA A 345      21.989  61.287 -27.709  1.00 32.76           O  
ATOM   2625  N   SER A 346      21.261  61.310 -29.740  1.00 35.31           N  
ATOM   2626  CA  SER A 346      22.040  60.873 -30.894  1.00 35.31           C  
ATOM   2627  C   SER A 346      22.043  59.353 -31.016  1.00 35.31           C  
ATOM   2628  CB  SER A 346      23.477  61.388 -30.796  1.00 35.31           C  
ATOM   2629  O   SER A 346      22.292  58.647 -30.036  1.00 35.31           O  
ATOM   2630  OG  SER A 346      24.150  60.796 -29.697  1.00 35.31           O  
ATOM   2631  N   GLU A 347      21.223  58.862 -31.900  1.00 38.51           N  
ATOM   2632  CA  GLU A 347      21.238  58.205 -33.204  1.00 38.51           C  
ATOM   2633  C   GLU A 347      22.430  57.261 -33.333  1.00 38.51           C  
ATOM   2634  CB  GLU A 347      21.264  59.242 -34.329  1.00 38.51           C  
ATOM   2635  O   GLU A 347      23.566  57.645 -33.047  1.00 38.51           O  
ATOM   2636  CG  GLU A 347      19.901  59.840 -34.647  1.00 38.51           C  
ATOM   2637  CD  GLU A 347      19.944  60.870 -35.764  1.00 38.51           C  
ATOM   2638  OE1 GLU A 347      18.879  61.178 -36.347  1.00 38.51           O  
ATOM   2639  OE2 GLU A 347      21.051  61.374 -36.059  1.00 38.51           O  
ATOM   2640  N   SER A 348      22.153  55.950 -33.276  1.00 35.36           N  
ATOM   2641  CA  SER A 348      22.481  55.074 -34.396  1.00 35.36           C  
ATOM   2642  C   SER A 348      22.704  53.639 -33.929  1.00 35.36           C  
ATOM   2643  CB  SER A 348      23.726  55.580 -35.126  1.00 35.36           C  
ATOM   2644  O   SER A 348      23.524  53.389 -33.043  1.00 35.36           O  
ATOM   2645  OG  SER A 348      24.833  55.650 -34.244  1.00 35.36           O  
ATOM   2646  N   ALA A 349      21.674  52.712 -34.059  1.00 35.62           N  
ATOM   2647  CA  ALA A 349      22.012  51.525 -34.840  1.00 35.62           C  
ATOM   2648  C   ALA A 349      21.178  50.325 -34.401  1.00 35.62           C  
ATOM   2649  CB  ALA A 349      23.500  51.210 -34.712  1.00 35.62           C  
ATOM   2650  O   ALA A 349      21.092  50.023 -33.209  1.00 35.62           O  
ATOM   2651  N   SER A 350      19.947  50.066 -34.975  1.00 32.92           N  
ATOM   2652  CA  SER A 350      19.603  48.914 -35.801  1.00 32.92           C  
ATOM   2653  C   SER A 350      18.658  47.969 -35.066  1.00 32.92           C  
ATOM   2654  CB  SER A 350      20.865  48.160 -36.222  1.00 32.92           C  
ATOM   2655  O   SER A 350      18.902  47.613 -33.911  1.00 32.92           O  
ATOM   2656  OG  SER A 350      21.570  47.686 -35.087  1.00 32.92           O  
ATOM   2657  N   ALA A 351      17.377  48.020 -35.367  1.00 44.04           N  
ATOM   2658  CA  ALA A 351      16.332  47.149 -35.899  1.00 44.04           C  
ATOM   2659  C   ALA A 351      16.800  45.697 -35.947  1.00 44.04           C  
ATOM   2660  CB  ALA A 351      15.907  47.614 -37.289  1.00 44.04           C  
ATOM   2661  O   ALA A 351      17.736  45.364 -36.679  1.00 44.04           O  
ATOM   2662  N   MET A 352      16.757  44.964 -34.768  1.00 40.42           N  
ATOM   2663  CA  MET A 352      16.645  43.510 -34.842  1.00 40.42           C  
ATOM   2664  C   MET A 352      15.773  42.973 -33.712  1.00 40.42           C  
ATOM   2665  CB  MET A 352      18.029  42.860 -34.788  1.00 40.42           C  
ATOM   2666  O   MET A 352      15.885  43.421 -32.569  1.00 40.42           O  
ATOM   2667  CG  MET A 352      18.822  42.998 -36.077  1.00 40.42           C  
ATOM   2668  SD  MET A 352      19.020  41.398 -36.955  1.00 40.42           S  
ATOM   2669  CE  MET A 352      19.695  41.982 -38.535  1.00 40.42           C  
ATOM   2670  N   ASP A 353      14.433  42.716 -33.900  1.00 44.80           N  
ATOM   2671  CA  ASP A 353      13.396  41.718 -33.657  1.00 44.80           C  
ATOM   2672  C   ASP A 353      13.499  41.151 -32.243  1.00 44.80           C  
ATOM   2673  CB  ASP A 353      13.487  40.588 -34.684  1.00 44.80           C  
ATOM   2674  O   ASP A 353      14.411  40.377 -31.944  1.00 44.80           O  
ATOM   2675  CG  ASP A 353      12.749  40.898 -35.975  1.00 44.80           C  
ATOM   2676  OD1 ASP A 353      11.757  41.659 -35.942  1.00 44.80           O  
ATOM   2677  OD2 ASP A 353      13.161  40.376 -37.033  1.00 44.80           O  
ATOM   2678  N   ASP A 354      13.134  41.794 -31.203  1.00 47.31           N  
ATOM   2679  CA  ASP A 354      12.970  41.594 -29.767  1.00 47.31           C  
ATOM   2680  C   ASP A 354      11.681  40.835 -29.461  1.00 47.31           C  
ATOM   2681  CB  ASP A 354      12.976  42.937 -29.034  1.00 47.31           C  
ATOM   2682  O   ASP A 354      11.412  40.498 -28.306  1.00 47.31           O  
ATOM   2683  CG  ASP A 354      14.329  43.282 -28.436  1.00 47.31           C  
ATOM   2684  OD1 ASP A 354      15.153  42.366 -28.224  1.00 47.31           O  
ATOM   2685  OD2 ASP A 354      14.572  44.479 -28.172  1.00 47.31           O  
ATOM   2686  N   ASP A 355      11.040  40.099 -30.397  1.00 49.14           N  
ATOM   2687  CA  ASP A 355       9.846  39.301 -30.136  1.00 49.14           C  
ATOM   2688  C   ASP A 355      10.146  37.809 -30.251  1.00 49.14           C  
ATOM   2689  CB  ASP A 355       8.721  39.687 -31.100  1.00 49.14           C  
ATOM   2690  O   ASP A 355       9.441  36.981 -29.671  1.00 49.14           O  
ATOM   2691  CG  ASP A 355       7.911  40.879 -30.619  1.00 49.14           C  
ATOM   2692  OD1 ASP A 355       7.798  41.084 -29.391  1.00 49.14           O  
ATOM   2693  OD2 ASP A 355       7.379  41.617 -31.476  1.00 49.14           O  
ATOM   2694  N   ALA A 356      11.402  37.333 -30.495  1.00 48.87           N  
ATOM   2695  CA  ALA A 356      11.750  35.917 -30.586  1.00 48.87           C  
ATOM   2696  C   ALA A 356      12.664  35.502 -29.436  1.00 48.87           C  
ATOM   2697  CB  ALA A 356      12.417  35.618 -31.926  1.00 48.87           C  
ATOM   2698  O   ALA A 356      12.729  34.323 -29.081  1.00 48.87           O  
ATOM   2699  N   ALA A 357      13.149  36.451 -28.635  1.00 47.82           N  
ATOM   2700  CA  ALA A 357      14.065  36.138 -27.541  1.00 47.82           C  
ATOM   2701  C   ALA A 357      13.319  36.036 -26.214  1.00 47.82           C  
ATOM   2702  CB  ALA A 357      15.164  37.194 -27.450  1.00 47.82           C  
ATOM   2703  O   ALA A 357      13.688  35.240 -25.347  1.00 47.82           O  
ATOM   2704  N   GLU A 358      12.053  36.530 -26.186  1.00 50.04           N  
ATOM   2705  CA  GLU A 358      11.211  36.447 -24.996  1.00 50.04           C  
ATOM   2706  C   GLU A 358      10.326  35.204 -25.032  1.00 50.04           C  
ATOM   2707  CB  GLU A 358      10.347  37.703 -24.859  1.00 50.04           C  
ATOM   2708  O   GLU A 358      10.030  34.616 -23.990  1.00 50.04           O  
ATOM   2709  CG  GLU A 358       9.667  37.838 -23.505  1.00 50.04           C  
ATOM   2710  CD  GLU A 358       8.849  39.112 -23.368  1.00 50.04           C  
ATOM   2711  OE1 GLU A 358       8.211  39.313 -22.309  1.00 50.04           O  
ATOM   2712  OE2 GLU A 358       8.846  39.916 -24.327  1.00 50.04           O  
ATOM   2713  N   GLU A 359      10.173  34.546 -26.217  1.00 48.96           N  
ATOM   2714  CA  GLU A 359       9.461  33.288 -26.420  1.00 48.96           C  
ATOM   2715  C   GLU A 359      10.402  32.094 -26.291  1.00 48.96           C  
ATOM   2716  CB  GLU A 359       8.776  33.273 -27.789  1.00 48.96           C  
ATOM   2717  O   GLU A 359      10.016  31.046 -25.769  1.00 48.96           O  
ATOM   2718  CG  GLU A 359       7.742  32.168 -27.947  1.00 48.96           C  
ATOM   2719  CD  GLU A 359       6.984  32.239 -29.263  1.00 48.96           C  
ATOM   2720  OE1 GLU A 359       6.184  31.320 -29.554  1.00 48.96           O  
ATOM   2721  OE2 GLU A 359       7.192  33.221 -30.011  1.00 48.96           O  
ATOM   2722  N   THR A 360      11.722  32.260 -26.436  1.00 49.76           N  
ATOM   2723  CA  THR A 360      12.735  31.215 -26.340  1.00 49.76           C  
ATOM   2724  C   THR A 360      13.294  31.132 -24.922  1.00 49.76           C  
ATOM   2725  CB  THR A 360      13.885  31.457 -27.335  1.00 49.76           C  
ATOM   2726  O   THR A 360      13.570  30.041 -24.421  1.00 49.76           O  
ATOM   2727  CG2 THR A 360      13.509  30.984 -28.736  1.00 49.76           C  
ATOM   2728  OG1 THR A 360      14.183  32.858 -27.380  1.00 49.76           O  
ATOM   2729  N   ALA A 361      13.248  32.183 -24.104  1.00 47.37           N  
ATOM   2730  CA  ALA A 361      13.692  32.236 -22.713  1.00 47.37           C  
ATOM   2731  C   ALA A 361      12.587  31.775 -21.767  1.00 47.37           C  
ATOM   2732  CB  ALA A 361      14.142  33.650 -22.352  1.00 47.37           C  
ATOM   2733  O   ALA A 361      12.860  31.145 -20.743  1.00 47.37           O  
ATOM   2734  N   ALA A 362      11.253  31.879 -22.177  1.00 50.13           N  
ATOM   2735  CA  ALA A 362      10.072  31.340 -21.509  1.00 50.13           C  
ATOM   2736  C   ALA A 362       9.892  29.857 -21.823  1.00 50.13           C  
ATOM   2737  CB  ALA A 362       8.826  32.122 -21.919  1.00 50.13           C  
ATOM   2738  O   ALA A 362       9.482  29.079 -20.959  1.00 50.13           O  
ATOM   2739  N   LYS A 363      10.404  29.339 -22.939  1.00 45.57           N  
ATOM   2740  CA  LYS A 363      10.373  27.937 -23.345  1.00 45.57           C  
ATOM   2741  C   LYS A 363      11.575  27.178 -22.791  1.00 45.57           C  
ATOM   2742  CB  LYS A 363      10.337  27.821 -24.870  1.00 45.57           C  
ATOM   2743  O   LYS A 363      11.455  26.015 -22.401  1.00 45.57           O  
ATOM   2744  CG  LYS A 363       8.951  27.993 -25.471  1.00 45.57           C  
ATOM   2745  CD  LYS A 363       8.968  27.793 -26.981  1.00 45.57           C  
ATOM   2746  CE  LYS A 363       7.593  28.028 -27.593  1.00 45.57           C  
ATOM   2747  NZ  LYS A 363       7.575  27.713 -29.053  1.00 45.57           N  
ATOM   2748  N   VAL A 364      12.742  27.877 -22.468  1.00 43.11           N  
ATOM   2749  CA  VAL A 364      13.968  27.295 -21.931  1.00 43.11           C  
ATOM   2750  C   VAL A 364      13.898  27.259 -20.406  1.00 43.11           C  
ATOM   2751  CB  VAL A 364      15.217  28.079 -22.389  1.00 43.11           C  
ATOM   2752  O   VAL A 364      14.366  26.306 -19.779  1.00 43.11           O  
ATOM   2753  CG1 VAL A 364      16.479  27.513 -21.739  1.00 43.11           C  
ATOM   2754  CG2 VAL A 364      15.337  28.049 -23.911  1.00 43.11           C  
ATOM   2755  N   GLY A 365      13.136  28.157 -19.688  1.00 37.61           N  
ATOM   2756  CA  GLY A 365      12.852  28.180 -18.261  1.00 37.61           C  
ATOM   2757  C   GLY A 365      11.694  27.283 -17.869  1.00 37.61           C  
ATOM   2758  O   GLY A 365      11.718  26.659 -16.806  1.00 37.61           O  
ATOM   2759  N   ALA A 366      10.763  26.916 -18.781  1.00 39.98           N  
ATOM   2760  CA  ALA A 366       9.655  25.970 -18.670  1.00 39.98           C  
ATOM   2761  C   ALA A 366      10.109  24.552 -19.002  1.00 39.98           C  
ATOM   2762  CB  ALA A 366       8.506  26.386 -19.586  1.00 39.98           C  
ATOM   2763  O   ALA A 366       9.640  23.585 -18.398  1.00 39.98           O  
ATOM   2764  N   GLN A 367      11.208  24.415 -19.836  1.00 36.87           N  
ATOM   2765  CA  GLN A 367      11.778  23.129 -20.226  1.00 36.87           C  
ATOM   2766  C   GLN A 367      12.802  22.649 -19.202  1.00 36.87           C  
ATOM   2767  CB  GLN A 367      12.424  23.225 -21.609  1.00 36.87           C  
ATOM   2768  O   GLN A 367      12.913  21.448 -18.943  1.00 36.87           O  
ATOM   2769  CG  GLN A 367      11.917  22.183 -22.597  1.00 36.87           C  
ATOM   2770  CD  GLN A 367      12.490  22.368 -23.990  1.00 36.87           C  
ATOM   2771  NE2 GLN A 367      12.900  21.268 -24.613  1.00 36.87           N  
ATOM   2772  OE1 GLN A 367      12.562  23.489 -24.502  1.00 36.87           O  
ATOM   2773  N   ALA A 368      13.497  23.514 -18.454  1.00 30.74           N  
ATOM   2774  CA  ALA A 368      14.461  23.209 -17.399  1.00 30.74           C  
ATOM   2775  C   ALA A 368      13.758  22.965 -16.067  1.00 30.74           C  
ATOM   2776  CB  ALA A 368      15.475  24.342 -17.262  1.00 30.74           C  
ATOM   2777  O   ALA A 368      14.185  22.119 -15.279  1.00 30.74           O  
ATOM   2778  N   ASN A 369      12.494  23.498 -15.858  1.00 35.87           N  
ATOM   2779  CA  ASN A 369      11.619  23.266 -14.713  1.00 35.87           C  
ATOM   2780  C   ASN A 369      10.709  22.062 -14.938  1.00 35.87           C  
ATOM   2781  CB  ASN A 369      10.785  24.513 -14.414  1.00 35.87           C  
ATOM   2782  O   ASN A 369      10.249  21.439 -13.980  1.00 35.87           O  
ATOM   2783  CG  ASN A 369      11.067  25.089 -13.040  1.00 35.87           C  
ATOM   2784  ND2 ASN A 369      10.461  26.232 -12.740  1.00 35.87           N  
ATOM   2785  OD1 ASN A 369      11.824  24.511 -12.255  1.00 35.87           O  
ATOM   2786  N   SER A 370      10.589  21.549 -16.114  1.00 44.75           N  
ATOM   2787  CA  SER A 370       9.839  20.370 -16.535  1.00 44.75           C  
ATOM   2788  C   SER A 370      10.688  19.108 -16.430  1.00 44.75           C  
ATOM   2789  CB  SER A 370       9.336  20.538 -17.969  1.00 44.75           C  
ATOM   2790  O   SER A 370      10.178  18.037 -16.092  1.00 44.75           O  
ATOM   2791  OG  SER A 370       8.629  19.385 -18.392  1.00 44.75           O  
ATOM   2792  N   GLU A 371      12.077  19.229 -16.537  1.00 39.44           N  
ATOM   2793  CA  GLU A 371      13.021  18.121 -16.426  1.00 39.44           C  
ATOM   2794  C   GLU A 371      13.339  17.812 -14.966  1.00 39.44           C  
ATOM   2795  CB  GLU A 371      14.310  18.434 -17.190  1.00 39.44           C  
ATOM   2796  O   GLU A 371      13.613  16.662 -14.615  1.00 39.44           O  
ATOM   2797  CG  GLU A 371      14.181  18.290 -18.699  1.00 39.44           C  
ATOM   2798  CD  GLU A 371      15.461  18.630 -19.446  1.00 39.44           C  
ATOM   2799  OE1 GLU A 371      15.480  18.531 -20.694  1.00 39.44           O  
ATOM   2800  OE2 GLU A 371      16.453  18.997 -18.778  1.00 39.44           O  
ATOM   2801  N   LEU A 372      12.923  18.680 -13.964  1.00 42.69           N  
ATOM   2802  CA  LEU A 372      13.134  18.552 -12.527  1.00 42.69           C  
ATOM   2803  C   LEU A 372      11.816  18.295 -11.804  1.00 42.69           C  
ATOM   2804  CB  LEU A 372      13.798  19.814 -11.968  1.00 42.69           C  
ATOM   2805  O   LEU A 372      11.805  17.753 -10.697  1.00 42.69           O  
ATOM   2806  CG  LEU A 372      15.308  19.936 -12.181  1.00 42.69           C  
ATOM   2807  CD1 LEU A 372      15.706  21.401 -12.318  1.00 42.69           C  
ATOM   2808  CD2 LEU A 372      16.064  19.276 -11.033  1.00 42.69           C  
ATOM   2809  N   LYS A 373      10.664  18.173 -12.590  1.00 51.49           N  
ATOM   2810  CA  LYS A 373       9.428  17.924 -11.854  1.00 51.49           C  
ATOM   2811  C   LYS A 373       8.681  16.722 -12.426  1.00 51.49           C  
ATOM   2812  CB  LYS A 373       8.529  19.161 -11.881  1.00 51.49           C  
ATOM   2813  O   LYS A 373       8.121  16.797 -13.522  1.00 51.49           O  
ATOM   2814  CG  LYS A 373       8.798  20.146 -10.752  1.00 51.49           C  
ATOM   2815  CD  LYS A 373       7.940  21.397 -10.887  1.00 51.49           C  
ATOM   2816  CE  LYS A 373       8.297  22.437  -9.832  1.00 51.49           C  
ATOM   2817  NZ  LYS A 373       7.437  23.653  -9.940  1.00 51.49           N  
ATOM   2818  N   GLN A 374       9.369  15.651 -12.567  1.00 56.50           N  
ATOM   2819  CA  GLN A 374       8.676  14.497 -13.131  1.00 56.50           C  
ATOM   2820  C   GLN A 374       7.680  13.913 -12.133  1.00 56.50           C  
ATOM   2821  CB  GLN A 374       9.679  13.425 -13.560  1.00 56.50           C  
ATOM   2822  O   GLN A 374       8.012  13.710 -10.963  1.00 56.50           O  
ATOM   2823  CG  GLN A 374      10.568  13.845 -14.723  1.00 56.50           C  
ATOM   2824  CD  GLN A 374      11.139  12.662 -15.482  1.00 56.50           C  
ATOM   2825  NE2 GLN A 374      11.886  12.944 -16.544  1.00 56.50           N  
ATOM   2826  OE1 GLN A 374      10.911  11.504 -15.117  1.00 56.50           O  
ATOM   2827  N   VAL A 375       6.416  14.077 -12.438  1.00 65.83           N  
ATOM   2828  CA  VAL A 375       5.136  13.741 -11.824  1.00 65.83           C  
ATOM   2829  C   VAL A 375       4.843  12.255 -12.017  1.00 65.83           C  
ATOM   2830  CB  VAL A 375       3.986  14.591 -12.408  1.00 65.83           C  
ATOM   2831  O   VAL A 375       5.259  11.658 -13.013  1.00 65.83           O  
ATOM   2832  CG1 VAL A 375       2.681  14.322 -11.660  1.00 65.83           C  
ATOM   2833  CG2 VAL A 375       4.340  16.076 -12.353  1.00 65.83           C  
ATOM   2834  N   PRO A 376       4.692  11.464 -10.988  1.00 76.99           N  
ATOM   2835  CA  PRO A 376       4.165  10.103 -11.114  1.00 76.99           C  
ATOM   2836  C   PRO A 376       3.275   9.927 -12.342  1.00 76.99           C  
ATOM   2837  CB  PRO A 376       3.361   9.916  -9.825  1.00 76.99           C  
ATOM   2838  O   PRO A 376       2.658  10.889 -12.805  1.00 76.99           O  
ATOM   2839  CG  PRO A 376       3.067  11.303  -9.353  1.00 76.99           C  
ATOM   2840  CD  PRO A 376       4.088  12.233  -9.941  1.00 76.99           C  
ATOM   2841  N   PRO A 377       3.562   8.728 -12.993  1.00 86.84           N  
ATOM   2842  CA  PRO A 377       4.072   7.471 -12.440  1.00 86.84           C  
ATOM   2843  C   PRO A 377       5.570   7.289 -12.672  1.00 86.84           C  
ATOM   2844  CB  PRO A 377       3.270   6.405 -13.191  1.00 86.84           C  
ATOM   2845  O   PRO A 377       6.107   7.773 -13.673  1.00 86.84           O  
ATOM   2846  CG  PRO A 377       2.871   7.060 -14.474  1.00 86.84           C  
ATOM   2847  CD  PRO A 377       2.779   8.541 -14.245  1.00 86.84           C  
ATOM   2848  N   PHE A 378       6.356   6.645 -11.581  1.00 90.23           N  
ATOM   2849  CA  PHE A 378       7.784   6.362 -11.660  1.00 90.23           C  
ATOM   2850  C   PHE A 378       8.031   4.988 -12.273  1.00 90.23           C  
ATOM   2851  CB  PHE A 378       8.427   6.441 -10.272  1.00 90.23           C  
ATOM   2852  O   PHE A 378       7.282   4.043 -12.013  1.00 90.23           O  
ATOM   2853  CG  PHE A 378       8.303   7.792  -9.622  1.00 90.23           C  
ATOM   2854  CD1 PHE A 378       9.162   8.828  -9.970  1.00 90.23           C  
ATOM   2855  CD2 PHE A 378       7.326   8.028  -8.663  1.00 90.23           C  
ATOM   2856  CE1 PHE A 378       9.049  10.080  -9.370  1.00 90.23           C  
ATOM   2857  CE2 PHE A 378       7.208   9.276  -8.059  1.00 90.23           C  
ATOM   2858  CZ  PHE A 378       8.071  10.300  -8.413  1.00 90.23           C  
ATOM   2859  N   ALA A 379       9.039   4.971 -13.127  1.00 90.87           N  
ATOM   2860  CA  ALA A 379       9.423   3.721 -13.778  1.00 90.87           C  
ATOM   2861  C   ALA A 379      10.699   3.152 -13.164  1.00 90.87           C  
ATOM   2862  CB  ALA A 379       9.609   3.937 -15.278  1.00 90.87           C  
ATOM   2863  O   ALA A 379      11.767   3.762 -13.260  1.00 90.87           O  
ATOM   2864  N   VAL A 380      10.516   1.906 -12.559  1.00 90.37           N  
ATOM   2865  CA  VAL A 380      11.634   1.399 -11.770  1.00 90.37           C  
ATOM   2866  C   VAL A 380      12.029   0.010 -12.268  1.00 90.37           C  
ATOM   2867  CB  VAL A 380      11.290   1.348 -10.265  1.00 90.37           C  
ATOM   2868  O   VAL A 380      11.184  -0.747 -12.750  1.00 90.37           O  
ATOM   2869  CG1 VAL A 380      12.437   0.727  -9.470  1.00 90.37           C  
ATOM   2870  CG2 VAL A 380      10.970   2.747  -9.744  1.00 90.37           C  
ATOM   2871  N   ILE A 381      13.313  -0.199 -12.130  1.00 87.42           N  
ATOM   2872  CA  ILE A 381      13.892  -1.510 -12.402  1.00 87.42           C  
ATOM   2873  C   ILE A 381      14.522  -2.070 -11.129  1.00 87.42           C  
ATOM   2874  CB  ILE A 381      14.941  -1.441 -13.534  1.00 87.42           C  
ATOM   2875  O   ILE A 381      15.226  -1.355 -10.411  1.00 87.42           O  
ATOM   2876  CG1 ILE A 381      14.305  -0.896 -14.819  1.00 87.42           C  
ATOM   2877  CG2 ILE A 381      15.567  -2.817 -13.775  1.00 87.42           C  
ATOM   2878  CD1 ILE A 381      15.313  -0.516 -15.895  1.00 87.42           C  
ATOM   2879  N   GLY A 382      14.195  -3.322 -10.795  1.00 81.89           N  
ATOM   2880  CA  GLY A 382      14.805  -3.948  -9.633  1.00 81.89           C  
ATOM   2881  C   GLY A 382      15.757  -5.073  -9.992  1.00 81.89           C  
ATOM   2882  O   GLY A 382      15.549  -5.777 -10.983  1.00 81.89           O  
ATOM   2883  N   SER A 383      16.904  -5.111  -9.249  1.00 78.87           N  
ATOM   2884  CA  SER A 383      17.822  -6.226  -9.458  1.00 78.87           C  
ATOM   2885  C   SER A 383      18.431  -6.695  -8.141  1.00 78.87           C  
ATOM   2886  CB  SER A 383      18.934  -5.830 -10.431  1.00 78.87           C  
ATOM   2887  O   SER A 383      18.728  -5.882  -7.264  1.00 78.87           O  
ATOM   2888  OG  SER A 383      19.817  -6.915 -10.655  1.00 78.87           O  
ATOM   2889  N   SER A 384      18.511  -8.116  -7.981  1.00 68.34           N  
ATOM   2890  CA  SER A 384      19.181  -8.693  -6.821  1.00 68.34           C  
ATOM   2891  C   SER A 384      20.614  -9.094  -7.153  1.00 68.34           C  
ATOM   2892  CB  SER A 384      18.409  -9.909  -6.305  1.00 68.34           C  
ATOM   2893  O   SER A 384      21.410  -9.373  -6.254  1.00 68.34           O  
ATOM   2894  OG  SER A 384      17.090  -9.547  -5.936  1.00 68.34           O  
ATOM   2895  N   GLU A 385      21.026  -8.914  -8.430  1.00 67.02           N  
ATOM   2896  CA  GLU A 385      22.347  -9.340  -8.882  1.00 67.02           C  
ATOM   2897  C   GLU A 385      23.302  -8.155  -8.987  1.00 67.02           C  
ATOM   2898  CB  GLU A 385      22.249 -10.058 -10.231  1.00 67.02           C  
ATOM   2899  O   GLU A 385      22.951  -7.115  -9.548  1.00 67.02           O  
ATOM   2900  CG  GLU A 385      21.523 -11.394 -10.165  1.00 67.02           C  
ATOM   2901  CD  GLU A 385      21.470 -12.115 -11.502  1.00 67.02           C  
ATOM   2902  OE1 GLU A 385      20.946 -13.250 -11.560  1.00 67.02           O  
ATOM   2903  OE2 GLU A 385      21.958 -11.540 -12.501  1.00 67.02           O  
ATOM   2904  N   ALA A 386      24.417  -8.202  -8.206  1.00 59.95           N  
ATOM   2905  CA  ALA A 386      25.484  -7.206  -8.270  1.00 59.95           C  
ATOM   2906  C   ALA A 386      26.401  -7.462  -9.463  1.00 59.95           C  
ATOM   2907  CB  ALA A 386      26.290  -7.205  -6.974  1.00 59.95           C  
ATOM   2908  O   ALA A 386      26.806  -8.600  -9.710  1.00 59.95           O  
ATOM   2909  N   THR A 387      26.167  -6.617 -10.582  1.00 56.92           N  
ATOM   2910  CA  THR A 387      27.073  -6.791 -11.712  1.00 56.92           C  
ATOM   2911  C   THR A 387      28.183  -5.745 -11.681  1.00 56.92           C  
ATOM   2912  CB  THR A 387      26.318  -6.702 -13.052  1.00 56.92           C  
ATOM   2913  O   THR A 387      27.988  -4.639 -11.171  1.00 56.92           O  
ATOM   2914  CG2 THR A 387      25.357  -7.875 -13.220  1.00 56.92           C  
ATOM   2915  OG1 THR A 387      25.573  -5.479 -13.093  1.00 56.92           O  
ATOM   2916  N   GLN A 388      29.484  -6.160 -11.840  1.00 54.00           N  
ATOM   2917  CA  GLN A 388      30.637  -5.286 -12.022  1.00 54.00           C  
ATOM   2918  C   GLN A 388      30.582  -4.577 -13.372  1.00 54.00           C  
ATOM   2919  CB  GLN A 388      31.938  -6.079 -11.898  1.00 54.00           C  
ATOM   2920  O   GLN A 388      30.263  -5.194 -14.391  1.00 54.00           O  
ATOM   2921  CG  GLN A 388      32.305  -6.440 -10.465  1.00 54.00           C  
ATOM   2922  CD  GLN A 388      33.563  -7.283 -10.375  1.00 54.00           C  
ATOM   2923  NE2 GLN A 388      33.794  -7.881  -9.211  1.00 54.00           N  
ATOM   2924  OE1 GLN A 388      34.320  -7.397 -11.344  1.00 54.00           O  
ATOM   2925  N   ALA A 389      30.063  -3.377 -13.395  1.00 47.24           N  
ATOM   2926  CA  ALA A 389      30.007  -2.534 -14.587  1.00 47.24           C  
ATOM   2927  C   ALA A 389      31.265  -2.699 -15.435  1.00 47.24           C  
ATOM   2928  CB  ALA A 389      29.821  -1.071 -14.195  1.00 47.24           C  
ATOM   2929  O   ALA A 389      32.383  -2.615 -14.921  1.00 47.24           O  
ATOM   2930  N   ARG A 390      31.425  -3.635 -16.358  1.00 45.60           N  
ATOM   2931  CA  ARG A 390      32.514  -3.492 -17.319  1.00 45.60           C  
ATOM   2932  C   ARG A 390      32.096  -2.616 -18.494  1.00 45.60           C  
ATOM   2933  CB  ARG A 390      32.970  -4.863 -17.824  1.00 45.60           C  
ATOM   2934  O   ARG A 390      31.068  -2.866 -19.127  1.00 45.60           O  
ATOM   2935  CG  ARG A 390      34.439  -4.920 -18.210  1.00 45.60           C  
ATOM   2936  CD  ARG A 390      34.814  -6.271 -18.804  1.00 45.60           C  
ATOM   2937  NE  ARG A 390      36.209  -6.301 -19.236  1.00 45.60           N  
ATOM   2938  NH1 ARG A 390      36.057  -8.358 -20.276  1.00 45.60           N  
ATOM   2939  NH2 ARG A 390      38.045  -7.217 -20.267  1.00 45.60           N  
ATOM   2940  CZ  ARG A 390      36.767  -7.292 -19.925  1.00 45.60           C  
ATOM   2941  N   ASN A 391      31.993  -1.334 -18.361  1.00 43.64           N  
ATOM   2942  CA  ASN A 391      31.905  -0.513 -19.564  1.00 43.64           C  
ATOM   2943  C   ASN A 391      32.758  -1.082 -20.694  1.00 43.64           C  
ATOM   2944  CB  ASN A 391      32.317   0.929 -19.261  1.00 43.64           C  
ATOM   2945  O   ASN A 391      33.945  -1.354 -20.505  1.00 43.64           O  
ATOM   2946  CG  ASN A 391      31.206   1.730 -18.611  1.00 43.64           C  
ATOM   2947  ND2 ASN A 391      31.580   2.703 -17.789  1.00 43.64           N  
ATOM   2948  OD1 ASN A 391      30.022   1.476 -18.846  1.00 43.64           O  
ATOM   2949  N   PRO A 392      32.354  -1.639 -21.914  1.00 43.17           N  
ATOM   2950  CA  PRO A 392      33.271  -1.794 -23.046  1.00 43.17           C  
ATOM   2951  C   PRO A 392      33.337  -0.549 -23.927  1.00 43.17           C  
ATOM   2952  CB  PRO A 392      32.681  -2.978 -23.817  1.00 43.17           C  
ATOM   2953  O   PRO A 392      34.167  -0.475 -24.836  1.00 43.17           O  
ATOM   2954  CG  PRO A 392      31.250  -3.038 -23.389  1.00 43.17           C  
ATOM   2955  CD  PRO A 392      31.062  -2.114 -22.221  1.00 43.17           C  
ATOM   2956  N   THR A 393      33.215   0.722 -23.422  1.00 41.11           N  
ATOM   2957  CA  THR A 393      33.624   1.767 -24.355  1.00 41.11           C  
ATOM   2958  C   THR A 393      34.323   2.906 -23.618  1.00 41.11           C  
ATOM   2959  CB  THR A 393      32.419   2.320 -25.137  1.00 41.11           C  
ATOM   2960  O   THR A 393      34.817   3.846 -24.244  1.00 41.11           O  
ATOM   2961  CG2 THR A 393      32.818   2.714 -26.555  1.00 41.11           C  
ATOM   2962  OG1 THR A 393      31.397   1.318 -25.200  1.00 41.11           O  
ATOM   2963  N   ALA A 394      35.150   2.698 -22.728  1.00 34.45           N  
ATOM   2964  CA  ALA A 394      36.048   3.794 -22.374  1.00 34.45           C  
ATOM   2965  C   ALA A 394      37.286   3.276 -21.647  1.00 34.45           C  
ATOM   2966  CB  ALA A 394      35.320   4.822 -21.512  1.00 34.45           C  
ATOM   2967  O   ALA A 394      37.173   2.556 -20.652  1.00 34.45           O  
ATOM   2968  N   ALA A 395      38.236   2.565 -22.319  1.00 36.84           N  
ATOM   2969  CA  ALA A 395      39.676   2.591 -22.080  1.00 36.84           C  
ATOM   2970  C   ALA A 395      40.097   3.893 -21.406  1.00 36.84           C  
ATOM   2971  CB  ALA A 395      40.437   2.404 -23.391  1.00 36.84           C  
ATOM   2972  O   ALA A 395      39.898   4.978 -21.958  1.00 36.84           O  
ATOM   2973  N   LEU A 396      40.007   3.996 -20.097  1.00 37.04           N  
ATOM   2974  CA  LEU A 396      41.028   4.621 -19.263  1.00 37.04           C  
ATOM   2975  C   LEU A 396      40.736   4.393 -17.784  1.00 37.04           C  
ATOM   2976  CB  LEU A 396      41.113   6.121 -19.554  1.00 37.04           C  
ATOM   2977  O   LEU A 396      39.629   4.667 -17.316  1.00 37.04           O  
ATOM   2978  CG  LEU A 396      41.976   6.533 -20.748  1.00 37.04           C  
ATOM   2979  CD1 LEU A 396      41.437   7.815 -21.374  1.00 37.04           C  
ATOM   2980  CD2 LEU A 396      43.429   6.710 -20.321  1.00 37.04           C  
ATOM   2981  N   GLU A 397      41.163   3.275 -17.185  1.00 41.19           N  
ATOM   2982  CA  GLU A 397      41.746   2.971 -15.882  1.00 41.19           C  
ATOM   2983  C   GLU A 397      41.856   4.225 -15.019  1.00 41.19           C  
ATOM   2984  CB  GLU A 397      43.124   2.324 -16.047  1.00 41.19           C  
ATOM   2985  O   GLU A 397      42.450   5.221 -15.436  1.00 41.19           O  
ATOM   2986  CG  GLU A 397      43.083   0.943 -16.686  1.00 41.19           C  
ATOM   2987  CD  GLU A 397      44.410   0.206 -16.607  1.00 41.19           C  
ATOM   2988  OE1 GLU A 397      44.453  -1.002 -16.931  1.00 41.19           O  
ATOM   2989  OE2 GLU A 397      45.415   0.842 -16.217  1.00 41.19           O  
ATOM   2990  N   VAL A 398      40.890   4.350 -14.031  1.00 35.58           N  
ATOM   2991  CA  VAL A 398      41.172   4.832 -12.683  1.00 35.58           C  
ATOM   2992  C   VAL A 398      40.089   4.345 -11.723  1.00 35.58           C  
ATOM   2993  CB  VAL A 398      41.267   6.374 -12.641  1.00 35.58           C  
ATOM   2994  O   VAL A 398      38.897   4.428 -12.028  1.00 35.58           O  
ATOM   2995  CG1 VAL A 398      41.547   6.858 -11.219  1.00 35.58           C  
ATOM   2996  CG2 VAL A 398      42.350   6.867 -13.599  1.00 35.58           C  
ATOM   2997  N   ASP A 399      40.264   3.156 -10.926  1.00 36.25           N  
ATOM   2998  CA  ASP A 399      40.486   2.813  -9.524  1.00 36.25           C  
ATOM   2999  C   ASP A 399      39.196   2.942  -8.717  1.00 36.25           C  
ATOM   3000  CB  ASP A 399      41.576   3.701  -8.921  1.00 36.25           C  
ATOM   3001  O   ASP A 399      38.668   4.044  -8.553  1.00 36.25           O  
ATOM   3002  CG  ASP A 399      42.970   3.120  -9.080  1.00 36.25           C  
ATOM   3003  OD1 ASP A 399      43.106   1.882  -9.182  1.00 36.25           O  
ATOM   3004  OD2 ASP A 399      43.940   3.907  -9.101  1.00 36.25           O  
ATOM   3005  N   GLY A 400      38.282   1.898  -8.826  1.00 40.21           N  
ATOM   3006  CA  GLY A 400      37.476   1.401  -7.722  1.00 40.21           C  
ATOM   3007  C   GLY A 400      36.218   0.685  -8.176  1.00 40.21           C  
ATOM   3008  O   GLY A 400      35.336   1.295  -8.785  1.00 40.21           O  
ATOM   3009  N   GLY A 401      36.291  -0.374  -8.973  1.00 46.33           N  
ATOM   3010  CA  GLY A 401      35.290  -1.391  -9.252  1.00 46.33           C  
ATOM   3011  C   GLY A 401      33.975  -1.147  -8.537  1.00 46.33           C  
ATOM   3012  O   GLY A 401      33.870  -1.366  -7.328  1.00 46.33           O  
ATOM   3013  N   LYS A 402      33.258  -0.054  -8.839  1.00 55.63           N  
ATOM   3014  CA  LYS A 402      31.943   0.236  -8.274  1.00 55.63           C  
ATOM   3015  C   LYS A 402      30.931  -0.841  -8.655  1.00 55.63           C  
ATOM   3016  CB  LYS A 402      31.450   1.607  -8.739  1.00 55.63           C  
ATOM   3017  O   LYS A 402      30.811  -1.200  -9.828  1.00 55.63           O  
ATOM   3018  CG  LYS A 402      30.299   2.163  -7.914  1.00 55.63           C  
ATOM   3019  CD  LYS A 402      29.975   3.600  -8.303  1.00 55.63           C  
ATOM   3020  CE  LYS A 402      28.790   4.140  -7.514  1.00 55.63           C  
ATOM   3021  NZ  LYS A 402      28.345   5.472  -8.024  1.00 55.63           N  
ATOM   3022  N   THR A 403      30.721  -1.817  -7.740  1.00 59.77           N  
ATOM   3023  CA  THR A 403      29.656  -2.804  -7.884  1.00 59.77           C  
ATOM   3024  C   THR A 403      28.307  -2.119  -8.082  1.00 59.77           C  
ATOM   3025  CB  THR A 403      29.587  -3.735  -6.660  1.00 59.77           C  
ATOM   3026  O   THR A 403      27.924  -1.251  -7.294  1.00 59.77           O  
ATOM   3027  CG2 THR A 403      30.777  -4.690  -6.627  1.00 59.77           C  
ATOM   3028  OG1 THR A 403      29.591  -2.945  -5.465  1.00 59.77           O  
ATOM   3029  N   VAL A 404      27.846  -2.077  -9.306  1.00 68.56           N  
ATOM   3030  CA  VAL A 404      26.549  -1.497  -9.641  1.00 68.56           C  
ATOM   3031  C   VAL A 404      25.521  -2.609  -9.835  1.00 68.56           C  
ATOM   3032  CB  VAL A 404      26.631  -0.619 -10.909  1.00 68.56           C  
ATOM   3033  O   VAL A 404      25.849  -3.686 -10.339  1.00 68.56           O  
ATOM   3034  CG1 VAL A 404      25.281   0.035 -11.201  1.00 68.56           C  
ATOM   3035  CG2 VAL A 404      27.719   0.442 -10.754  1.00 68.56           C  
ATOM   3036  N   TYR A 405      24.399  -2.454  -9.196  1.00 74.19           N  
ATOM   3037  CA  TYR A 405      23.296  -3.402  -9.316  1.00 74.19           C  
ATOM   3038  C   TYR A 405      22.580  -3.239 -10.651  1.00 74.19           C  
ATOM   3039  CB  TYR A 405      22.303  -3.219  -8.165  1.00 74.19           C  
ATOM   3040  O   TYR A 405      22.319  -2.117 -11.090  1.00 74.19           O  
ATOM   3041  CG  TYR A 405      22.839  -3.657  -6.824  1.00 74.19           C  
ATOM   3042  CD1 TYR A 405      22.757  -4.987  -6.420  1.00 74.19           C  
ATOM   3043  CD2 TYR A 405      23.429  -2.741  -5.958  1.00 74.19           C  
ATOM   3044  CE1 TYR A 405      23.249  -5.395  -5.184  1.00 74.19           C  
ATOM   3045  CE2 TYR A 405      23.924  -3.138  -4.720  1.00 74.19           C  
ATOM   3046  OH  TYR A 405      24.318  -4.863  -3.119  1.00 74.19           O  
ATOM   3047  CZ  TYR A 405      23.830  -4.465  -4.343  1.00 74.19           C  
ATOM   3048  N   GLY A 406      22.565  -4.315 -11.352  1.00 80.13           N  
ATOM   3049  CA  GLY A 406      21.927  -4.249 -12.657  1.00 80.13           C  
ATOM   3050  C   GLY A 406      21.653  -5.615 -13.257  1.00 80.13           C  
ATOM   3051  O   GLY A 406      22.050  -6.638 -12.694  1.00 80.13           O  
ATOM   3052  N   ARG A 407      20.748  -5.652 -14.230  1.00 82.08           N  
ATOM   3053  CA  ARG A 407      20.414  -6.870 -14.962  1.00 82.08           C  
ATOM   3054  C   ARG A 407      21.234  -6.981 -16.243  1.00 82.08           C  
ATOM   3055  CB  ARG A 407      18.920  -6.906 -15.291  1.00 82.08           C  
ATOM   3056  O   ARG A 407      21.404  -5.997 -16.965  1.00 82.08           O  
ATOM   3057  CG  ARG A 407      18.021  -6.966 -14.067  1.00 82.08           C  
ATOM   3058  CD  ARG A 407      16.554  -7.103 -14.451  1.00 82.08           C  
ATOM   3059  NE  ARG A 407      15.711  -7.341 -13.282  1.00 82.08           N  
ATOM   3060  NH1 ARG A 407      13.758  -7.607 -14.487  1.00 82.08           N  
ATOM   3061  NH2 ARG A 407      13.732  -7.779 -12.202  1.00 82.08           N  
ATOM   3062  CZ  ARG A 407      14.403  -7.575 -13.326  1.00 82.08           C  
ATOM   3063  N   LYS A 408      21.841  -8.228 -16.428  1.00 81.85           N  
ATOM   3064  CA  LYS A 408      22.629  -8.467 -17.633  1.00 81.85           C  
ATOM   3065  C   LYS A 408      21.811  -9.208 -18.687  1.00 81.85           C  
ATOM   3066  CB  LYS A 408      23.894  -9.261 -17.299  1.00 81.85           C  
ATOM   3067  O   LYS A 408      21.206 -10.242 -18.397  1.00 81.85           O  
ATOM   3068  CG  LYS A 408      24.929  -9.273 -18.414  1.00 81.85           C  
ATOM   3069  CD  LYS A 408      26.213  -9.967 -17.977  1.00 81.85           C  
ATOM   3070  CE  LYS A 408      27.224 -10.042 -19.114  1.00 81.85           C  
ATOM   3071  NZ  LYS A 408      28.502 -10.679 -18.677  1.00 81.85           N  
ATOM   3072  N   TYR A 409      21.690  -8.527 -19.830  1.00 84.07           N  
ATOM   3073  CA  TYR A 409      21.066  -9.146 -20.994  1.00 84.07           C  
ATOM   3074  C   TYR A 409      22.106  -9.478 -22.058  1.00 84.07           C  
ATOM   3075  CB  TYR A 409      19.993  -8.226 -21.583  1.00 84.07           C  
ATOM   3076  O   TYR A 409      23.210  -8.928 -22.049  1.00 84.07           O  
ATOM   3077  CG  TYR A 409      18.895  -7.874 -20.608  1.00 84.07           C  
ATOM   3078  CD1 TYR A 409      17.867  -8.774 -20.332  1.00 84.07           C  
ATOM   3079  CD2 TYR A 409      18.881  -6.642 -19.964  1.00 84.07           C  
ATOM   3080  CE1 TYR A 409      16.852  -8.453 -19.437  1.00 84.07           C  
ATOM   3081  CE2 TYR A 409      17.871  -6.311 -19.066  1.00 84.07           C  
ATOM   3082  OH  TYR A 409      15.861  -6.898 -17.922  1.00 84.07           O  
ATOM   3083  CZ  TYR A 409      16.863  -7.221 -18.809  1.00 84.07           C  
ATOM   3084  N   PRO A 410      21.786 -10.439 -22.986  1.00 81.56           N  
ATOM   3085  CA  PRO A 410      22.742 -10.748 -24.052  1.00 81.56           C  
ATOM   3086  C   PRO A 410      23.110  -9.524 -24.888  1.00 81.56           C  
ATOM   3087  CB  PRO A 410      22.000 -11.785 -24.900  1.00 81.56           C  
ATOM   3088  O   PRO A 410      24.218  -9.450 -25.425  1.00 81.56           O  
ATOM   3089  CG  PRO A 410      21.025 -12.419 -23.962  1.00 81.56           C  
ATOM   3090  CD  PRO A 410      20.581 -11.386 -22.966  1.00 81.56           C  
ATOM   3091  N   TRP A 411      22.276  -8.494 -24.918  1.00 82.45           N  
ATOM   3092  CA  TRP A 411      22.468  -7.327 -25.773  1.00 82.45           C  
ATOM   3093  C   TRP A 411      22.952  -6.131 -24.960  1.00 82.45           C  
ATOM   3094  CB  TRP A 411      21.168  -6.973 -26.500  1.00 82.45           C  
ATOM   3095  O   TRP A 411      23.227  -5.065 -25.515  1.00 82.45           O  
ATOM   3096  CG  TRP A 411      19.978  -6.852 -25.597  1.00 82.45           C  
ATOM   3097  CD1 TRP A 411      19.596  -5.753 -24.880  1.00 82.45           C  
ATOM   3098  CD2 TRP A 411      19.017  -7.873 -25.309  1.00 82.45           C  
ATOM   3099  CE2 TRP A 411      18.078  -7.321 -24.410  1.00 82.45           C  
ATOM   3100  CE3 TRP A 411      18.858  -9.201 -25.726  1.00 82.45           C  
ATOM   3101  NE1 TRP A 411      18.453  -6.028 -24.165  1.00 82.45           N  
ATOM   3102  CH2 TRP A 411      16.862  -9.350 -24.344  1.00 82.45           C  
ATOM   3103  CZ2 TRP A 411      16.994  -8.053 -23.920  1.00 82.45           C  
ATOM   3104  CZ3 TRP A 411      17.779  -9.928 -25.237  1.00 82.45           C  
ATOM   3105  N   GLY A 412      22.999  -6.233 -23.666  1.00 81.92           N  
ATOM   3106  CA  GLY A 412      23.494  -5.133 -22.853  1.00 81.92           C  
ATOM   3107  C   GLY A 412      23.176  -5.291 -21.378  1.00 81.92           C  
ATOM   3108  O   GLY A 412      22.622  -6.311 -20.963  1.00 81.92           O  
ATOM   3109  N   THR A 413      23.691  -4.305 -20.564  1.00 81.60           N  
ATOM   3110  CA  THR A 413      23.477  -4.305 -19.121  1.00 81.60           C  
ATOM   3111  C   THR A 413      22.595  -3.132 -18.705  1.00 81.60           C  
ATOM   3112  CB  THR A 413      24.813  -4.243 -18.358  1.00 81.60           C  
ATOM   3113  O   THR A 413      22.755  -2.018 -19.209  1.00 81.60           O  
ATOM   3114  CG2 THR A 413      24.599  -4.424 -16.859  1.00 81.60           C  
ATOM   3115  OG1 THR A 413      25.678  -5.281 -18.835  1.00 81.60           O  
ATOM   3116  N   CYS A 414      21.596  -3.514 -17.943  1.00 83.08           N  
ATOM   3117  CA  CYS A 414      20.695  -2.501 -17.405  1.00 83.08           C  
ATOM   3118  C   CYS A 414      21.015  -2.207 -15.944  1.00 83.08           C  
ATOM   3119  CB  CYS A 414      19.241  -2.952 -17.536  1.00 83.08           C  
ATOM   3120  O   CYS A 414      20.919  -3.093 -15.092  1.00 83.08           O  
ATOM   3121  SG  CYS A 414      18.040  -1.670 -17.118  1.00 83.08           S  
ATOM   3122  N   GLU A 415      21.377  -0.951 -15.753  1.00 84.71           N  
ATOM   3123  CA  GLU A 415      21.752  -0.526 -14.408  1.00 84.71           C  
ATOM   3124  C   GLU A 415      20.568   0.099 -13.676  1.00 84.71           C  
ATOM   3125  CB  GLU A 415      22.919   0.463 -14.463  1.00 84.71           C  
ATOM   3126  O   GLU A 415      19.849   0.926 -14.240  1.00 84.71           O  
ATOM   3127  CG  GLU A 415      24.192  -0.119 -15.059  1.00 84.71           C  
ATOM   3128  CD  GLU A 415      25.323   0.892 -15.162  1.00 84.71           C  
ATOM   3129  OE1 GLU A 415      26.369   0.572 -15.771  1.00 84.71           O  
ATOM   3130  OE2 GLU A 415      25.162   2.012 -14.629  1.00 84.71           O  
ATOM   3131  N   VAL A 416      20.370  -0.240 -12.392  1.00 85.55           N  
ATOM   3132  CA  VAL A 416      19.232   0.185 -11.584  1.00 85.55           C  
ATOM   3133  C   VAL A 416      19.395   1.652 -11.193  1.00 85.55           C  
ATOM   3134  CB  VAL A 416      19.075  -0.690 -10.320  1.00 85.55           C  
ATOM   3135  O   VAL A 416      18.425   2.414 -11.198  1.00 85.55           O  
ATOM   3136  CG1 VAL A 416      17.930  -0.177  -9.448  1.00 85.55           C  
ATOM   3137  CG2 VAL A 416      18.844  -2.149 -10.707  1.00 85.55           C  
ATOM   3138  N   GLU A 417      20.564   2.197 -10.968  1.00 81.96           N  
ATOM   3139  CA  GLU A 417      20.819   3.532 -10.436  1.00 81.96           C  
ATOM   3140  C   GLU A 417      21.057   4.538 -11.559  1.00 81.96           C  
ATOM   3141  CB  GLU A 417      22.019   3.512  -9.486  1.00 81.96           C  
ATOM   3142  O   GLU A 417      21.122   5.744 -11.316  1.00 81.96           O  
ATOM   3143  CG  GLU A 417      21.750   2.797  -8.170  1.00 81.96           C  
ATOM   3144  CD  GLU A 417      22.863   2.977  -7.150  1.00 81.96           C  
ATOM   3145  OE1 GLU A 417      22.669   2.611  -5.969  1.00 81.96           O  
ATOM   3146  OE2 GLU A 417      23.937   3.491  -7.536  1.00 81.96           O  
ATOM   3147  N   ASN A 418      21.134   3.987 -12.724  1.00 84.03           N  
ATOM   3148  CA  ASN A 418      21.301   4.873 -13.871  1.00 84.03           C  
ATOM   3149  C   ASN A 418      19.993   5.569 -14.238  1.00 84.03           C  
ATOM   3150  CB  ASN A 418      21.846   4.099 -15.073  1.00 84.03           C  
ATOM   3151  O   ASN A 418      18.983   4.908 -14.487  1.00 84.03           O  
ATOM   3152  CG  ASN A 418      22.304   5.009 -16.195  1.00 84.03           C  
ATOM   3153  ND2 ASN A 418      23.058   4.456 -17.137  1.00 84.03           N  
ATOM   3154  OD1 ASN A 418      21.984   6.201 -16.215  1.00 84.03           O  
ATOM   3155  N   PRO A 419      19.950   7.001 -14.282  1.00 83.62           N  
ATOM   3156  CA  PRO A 419      18.744   7.780 -14.573  1.00 83.62           C  
ATOM   3157  C   PRO A 419      18.228   7.560 -15.993  1.00 83.62           C  
ATOM   3158  CB  PRO A 419      19.203   9.227 -14.378  1.00 83.62           C  
ATOM   3159  O   PRO A 419      17.049   7.799 -16.270  1.00 83.62           O  
ATOM   3160  CG  PRO A 419      20.693   9.173 -14.482  1.00 83.62           C  
ATOM   3161  CD  PRO A 419      21.153   7.815 -14.035  1.00 83.62           C  
ATOM   3162  N   GLU A 420      19.112   7.070 -16.844  1.00 81.26           N  
ATOM   3163  CA  GLU A 420      18.677   6.819 -18.214  1.00 81.26           C  
ATOM   3164  C   GLU A 420      17.876   5.524 -18.311  1.00 81.26           C  
ATOM   3165  CB  GLU A 420      19.880   6.765 -19.159  1.00 81.26           C  
ATOM   3166  O   GLU A 420      17.017   5.382 -19.183  1.00 81.26           O  
ATOM   3167  CG  GLU A 420      20.594   8.099 -19.324  1.00 81.26           C  
ATOM   3168  CD  GLU A 420      21.673   8.074 -20.394  1.00 81.26           C  
ATOM   3169  OE1 GLU A 420      22.191   9.154 -20.759  1.00 81.26           O  
ATOM   3170  OE2 GLU A 420      22.004   6.966 -20.871  1.00 81.26           O  
ATOM   3171  N   HIS A 421      18.078   4.594 -17.383  1.00 80.27           N  
ATOM   3172  CA  HIS A 421      17.489   3.260 -17.423  1.00 80.27           C  
ATOM   3173  C   HIS A 421      16.338   3.137 -16.430  1.00 80.27           C  
ATOM   3174  CB  HIS A 421      18.549   2.197 -17.132  1.00 80.27           C  
ATOM   3175  O   HIS A 421      15.341   2.467 -16.709  1.00 80.27           O  
ATOM   3176  CG  HIS A 421      19.600   2.091 -18.191  1.00 80.27           C  
ATOM   3177  CD2 HIS A 421      19.748   2.750 -19.365  1.00 80.27           C  
ATOM   3178  ND1 HIS A 421      20.661   1.217 -18.103  1.00 80.27           N  
ATOM   3179  CE1 HIS A 421      21.419   1.343 -19.179  1.00 80.27           C  
ATOM   3180  NE2 HIS A 421      20.887   2.267 -19.961  1.00 80.27           N  
ATOM   3181  N   SER A 422      16.488   3.862 -15.235  1.00 87.00           N  
ATOM   3182  CA  SER A 422      15.494   3.696 -14.180  1.00 87.00           C  
ATOM   3183  C   SER A 422      15.333   4.974 -13.365  1.00 87.00           C  
ATOM   3184  CB  SER A 422      15.878   2.538 -13.258  1.00 87.00           C  
ATOM   3185  O   SER A 422      16.280   5.753 -13.229  1.00 87.00           O  
ATOM   3186  OG  SER A 422      14.930   2.389 -12.216  1.00 87.00           O  
ATOM   3187  N   ASP A 423      14.079   5.173 -12.888  1.00 89.29           N  
ATOM   3188  CA  ASP A 423      13.780   6.305 -12.016  1.00 89.29           C  
ATOM   3189  C   ASP A 423      13.967   5.932 -10.548  1.00 89.29           C  
ATOM   3190  CB  ASP A 423      12.354   6.804 -12.255  1.00 89.29           C  
ATOM   3191  O   ASP A 423      13.522   6.657  -9.656  1.00 89.29           O  
ATOM   3192  CG  ASP A 423      12.166   7.432 -13.625  1.00 89.29           C  
ATOM   3193  OD1 ASP A 423      13.160   7.890 -14.227  1.00 89.29           O  
ATOM   3194  OD2 ASP A 423      11.012   7.470 -14.105  1.00 89.29           O  
ATOM   3195  N   PHE A 424      14.623   4.910 -10.296  1.00 89.72           N  
ATOM   3196  CA  PHE A 424      14.819   4.385  -8.950  1.00 89.72           C  
ATOM   3197  C   PHE A 424      15.552   5.396  -8.076  1.00 89.72           C  
ATOM   3198  CB  PHE A 424      15.597   3.066  -8.993  1.00 89.72           C  
ATOM   3199  O   PHE A 424      15.147   5.653  -6.941  1.00 89.72           O  
ATOM   3200  CG  PHE A 424      15.901   2.496  -7.634  1.00 89.72           C  
ATOM   3201  CD1 PHE A 424      17.162   2.645  -7.069  1.00 89.72           C  
ATOM   3202  CD2 PHE A 424      14.926   1.812  -6.921  1.00 89.72           C  
ATOM   3203  CE1 PHE A 424      17.447   2.119  -5.812  1.00 89.72           C  
ATOM   3204  CE2 PHE A 424      15.203   1.283  -5.663  1.00 89.72           C  
ATOM   3205  CZ  PHE A 424      16.465   1.437  -5.111  1.00 89.72           C  
ATOM   3206  N   ALA A 425      16.635   5.951  -8.530  1.00 85.75           N  
ATOM   3207  CA  ALA A 425      17.432   6.909  -7.768  1.00 85.75           C  
ATOM   3208  C   ALA A 425      16.609   8.141  -7.403  1.00 85.75           C  
ATOM   3209  CB  ALA A 425      18.673   7.317  -8.559  1.00 85.75           C  
ATOM   3210  O   ALA A 425      16.673   8.625  -6.271  1.00 85.75           O  
ATOM   3211  N   MET A 426      15.868   8.455  -8.307  1.00 85.49           N  
ATOM   3212  CA  MET A 426      15.003   9.612  -8.095  1.00 85.49           C  
ATOM   3213  C   MET A 426      13.931   9.306  -7.054  1.00 85.49           C  
ATOM   3214  CB  MET A 426      14.348  10.043  -9.408  1.00 85.49           C  
ATOM   3215  O   MET A 426      13.666  10.125  -6.171  1.00 85.49           O  
ATOM   3216  CG  MET A 426      13.556  11.336  -9.303  1.00 85.49           C  
ATOM   3217  SD  MET A 426      12.891  11.887 -10.922  1.00 85.49           S  
ATOM   3218  CE  MET A 426      11.727  10.538 -11.266  1.00 85.49           C  
ATOM   3219  N   LEU A 427      13.211   8.220  -7.254  1.00 88.63           N  
ATOM   3220  CA  LEU A 427      12.170   7.780  -6.331  1.00 88.63           C  
ATOM   3221  C   LEU A 427      12.723   7.637  -4.916  1.00 88.63           C  
ATOM   3222  CB  LEU A 427      11.570   6.450  -6.793  1.00 88.63           C  
ATOM   3223  O   LEU A 427      12.089   8.070  -3.951  1.00 88.63           O  
ATOM   3224  CG  LEU A 427      10.458   5.867  -5.920  1.00 88.63           C  
ATOM   3225  CD1 LEU A 427       9.289   6.842  -5.829  1.00 88.63           C  
ATOM   3226  CD2 LEU A 427       9.997   4.521  -6.468  1.00 88.63           C  
ATOM   3227  N   ARG A 428      13.859   7.189  -4.789  1.00 86.72           N  
ATOM   3228  CA  ARG A 428      14.522   7.038  -3.498  1.00 86.72           C  
ATOM   3229  C   ARG A 428      14.779   8.395  -2.853  1.00 86.72           C  
ATOM   3230  CB  ARG A 428      15.839   6.274  -3.655  1.00 86.72           C  
ATOM   3231  O   ARG A 428      14.487   8.592  -1.671  1.00 86.72           O  
ATOM   3232  CG  ARG A 428      16.608   6.098  -2.356  1.00 86.72           C  
ATOM   3233  CD  ARG A 428      17.969   5.457  -2.588  1.00 86.72           C  
ATOM   3234  NE  ARG A 428      18.849   6.325  -3.365  1.00 86.72           N  
ATOM   3235  NH1 ARG A 428      20.635   4.860  -3.367  1.00 86.72           N  
ATOM   3236  NH2 ARG A 428      20.807   6.887  -4.424  1.00 86.72           N  
ATOM   3237  CZ  ARG A 428      20.095   6.022  -3.717  1.00 86.72           C  
ATOM   3238  N   ASN A 429      15.359   9.304  -3.612  1.00 84.68           N  
ATOM   3239  CA  ASN A 429      15.650  10.645  -3.116  1.00 84.68           C  
ATOM   3240  C   ASN A 429      14.375  11.382  -2.715  1.00 84.68           C  
ATOM   3241  CB  ASN A 429      16.422  11.450  -4.164  1.00 84.68           C  
ATOM   3242  O   ASN A 429      14.346  12.069  -1.692  1.00 84.68           O  
ATOM   3243  CG  ASN A 429      17.851  10.972  -4.330  1.00 84.68           C  
ATOM   3244  ND2 ASN A 429      18.476  11.348  -5.439  1.00 84.68           N  
ATOM   3245  OD1 ASN A 429      18.388  10.271  -3.469  1.00 84.68           O  
ATOM   3246  N   LEU A 430      13.341  11.117  -3.485  1.00 85.16           N  
ATOM   3247  CA  LEU A 430      12.065  11.766  -3.203  1.00 85.16           C  
ATOM   3248  C   LEU A 430      11.432  11.194  -1.939  1.00 85.16           C  
ATOM   3249  CB  LEU A 430      11.107  11.602  -4.386  1.00 85.16           C  
ATOM   3250  O   LEU A 430      10.900  11.940  -1.114  1.00 85.16           O  
ATOM   3251  CG  LEU A 430       9.816  12.420  -4.331  1.00 85.16           C  
ATOM   3252  CD1 LEU A 430       9.550  13.082  -5.679  1.00 85.16           C  
ATOM   3253  CD2 LEU A 430       8.641  11.538  -3.923  1.00 85.16           C  
ATOM   3254  N   LEU A 431      11.495   9.900  -1.745  1.00 85.49           N  
ATOM   3255  CA  LEU A 431      10.857   9.219  -0.624  1.00 85.49           C  
ATOM   3256  C   LEU A 431      11.617   9.478   0.673  1.00 85.49           C  
ATOM   3257  CB  LEU A 431      10.772   7.714  -0.888  1.00 85.49           C  
ATOM   3258  O   LEU A 431      11.008   9.748   1.711  1.00 85.49           O  
ATOM   3259  CG  LEU A 431       9.757   7.266  -1.941  1.00 85.49           C  
ATOM   3260  CD1 LEU A 431       9.885   5.768  -2.198  1.00 85.49           C  
ATOM   3261  CD2 LEU A 431       8.340   7.618  -1.500  1.00 85.49           C  
ATOM   3262  N   LEU A 432      12.925   9.560   0.590  1.00 81.86           N  
ATOM   3263  CA  LEU A 432      13.709   9.519   1.819  1.00 81.86           C  
ATOM   3264  C   LEU A 432      14.326  10.882   2.116  1.00 81.86           C  
ATOM   3265  CB  LEU A 432      14.810   8.460   1.717  1.00 81.86           C  
ATOM   3266  O   LEU A 432      14.637  11.190   3.269  1.00 81.86           O  
ATOM   3267  CG  LEU A 432      14.344   7.014   1.534  1.00 81.86           C  
ATOM   3268  CD1 LEU A 432      15.544   6.090   1.355  1.00 81.86           C  
ATOM   3269  CD2 LEU A 432      13.493   6.572   2.719  1.00 81.86           C  
ATOM   3270  N   SER A 433      14.444  11.799   1.137  1.00 77.97           N  
ATOM   3271  CA  SER A 433      15.128  13.065   1.380  1.00 77.97           C  
ATOM   3272  C   SER A 433      14.138  14.222   1.459  1.00 77.97           C  
ATOM   3273  CB  SER A 433      16.158  13.338   0.283  1.00 77.97           C  
ATOM   3274  O   SER A 433      13.938  14.804   2.528  1.00 77.97           O  
ATOM   3275  OG  SER A 433      17.166  12.343   0.281  1.00 77.97           O  
ATOM   3276  N   SER A 434      13.326  14.409   0.397  1.00 77.91           N  
ATOM   3277  CA  SER A 434      12.542  15.633   0.273  1.00 77.91           C  
ATOM   3278  C   SER A 434      11.075  15.385   0.608  1.00 77.91           C  
ATOM   3279  CB  SER A 434      12.661  16.206  -1.139  1.00 77.91           C  
ATOM   3280  O   SER A 434      10.418  16.237   1.211  1.00 77.91           O  
ATOM   3281  OG  SER A 434      12.070  15.334  -2.087  1.00 77.91           O  
ATOM   3282  N   GLY A 435      10.554  14.131   0.365  1.00 79.43           N  
ATOM   3283  CA  GLY A 435       9.119  13.891   0.366  1.00 79.43           C  
ATOM   3284  C   GLY A 435       8.625  13.234   1.641  1.00 79.43           C  
ATOM   3285  O   GLY A 435       7.418  13.092   1.845  1.00 79.43           O  
ATOM   3286  N   MET A 436       9.441  12.918   2.558  1.00 85.79           N  
ATOM   3287  CA  MET A 436       9.070  12.193   3.770  1.00 85.79           C  
ATOM   3288  C   MET A 436       8.162  13.041   4.654  1.00 85.79           C  
ATOM   3289  CB  MET A 436      10.318  11.776   4.551  1.00 85.79           C  
ATOM   3290  O   MET A 436       7.114  12.573   5.104  1.00 85.79           O  
ATOM   3291  CG  MET A 436      10.014  11.024   5.836  1.00 85.79           C  
ATOM   3292  SD  MET A 436      11.534  10.535   6.741  1.00 85.79           S  
ATOM   3293  CE  MET A 436      12.149  12.168   7.238  1.00 85.79           C  
ATOM   3294  N   GLN A 437       8.567  14.235   4.897  1.00 85.81           N  
ATOM   3295  CA  GLN A 437       7.810  15.117   5.779  1.00 85.81           C  
ATOM   3296  C   GLN A 437       6.426  15.410   5.208  1.00 85.81           C  
ATOM   3297  CB  GLN A 437       8.569  16.424   6.013  1.00 85.81           C  
ATOM   3298  O   GLN A 437       5.430  15.383   5.935  1.00 85.81           O  
ATOM   3299  CG  GLN A 437       7.929  17.329   7.055  1.00 85.81           C  
ATOM   3300  CD  GLN A 437       7.919  16.713   8.442  1.00 85.81           C  
ATOM   3301  NE2 GLN A 437       7.151  17.307   9.349  1.00 85.81           N  
ATOM   3302  OE1 GLN A 437       8.596  15.712   8.695  1.00 85.81           O  
ATOM   3303  N   ASP A 438       6.376  15.629   3.957  1.00 88.63           N  
ATOM   3304  CA  ASP A 438       5.105  15.919   3.299  1.00 88.63           C  
ATOM   3305  C   ASP A 438       4.157  14.726   3.387  1.00 88.63           C  
ATOM   3306  CB  ASP A 438       5.334  16.302   1.835  1.00 88.63           C  
ATOM   3307  O   ASP A 438       2.963  14.893   3.646  1.00 88.63           O  
ATOM   3308  CG  ASP A 438       6.024  17.646   1.675  1.00 88.63           C  
ATOM   3309  OD1 ASP A 438       6.096  18.416   2.657  1.00 88.63           O  
ATOM   3310  OD2 ASP A 438       6.496  17.939   0.555  1.00 88.63           O  
ATOM   3311  N   LEU A 439       4.661  13.556   3.199  1.00 90.75           N  
ATOM   3312  CA  LEU A 439       3.855  12.342   3.264  1.00 90.75           C  
ATOM   3313  C   LEU A 439       3.348  12.101   4.682  1.00 90.75           C  
ATOM   3314  CB  LEU A 439       4.665  11.134   2.787  1.00 90.75           C  
ATOM   3315  O   LEU A 439       2.188  11.732   4.877  1.00 90.75           O  
ATOM   3316  CG  LEU A 439       4.944  11.055   1.285  1.00 90.75           C  
ATOM   3317  CD1 LEU A 439       6.046  10.038   1.004  1.00 90.75           C  
ATOM   3318  CD2 LEU A 439       3.673  10.698   0.523  1.00 90.75           C  
ATOM   3319  N   LYS A 440       4.184  12.400   5.590  1.00 89.71           N  
ATOM   3320  CA  LYS A 440       3.791  12.237   6.987  1.00 89.71           C  
ATOM   3321  C   LYS A 440       2.708  13.240   7.374  1.00 89.71           C  
ATOM   3322  CB  LYS A 440       5.003  12.392   7.907  1.00 89.71           C  
ATOM   3323  O   LYS A 440       1.746  12.888   8.060  1.00 89.71           O  
ATOM   3324  CG  LYS A 440       5.895  11.162   7.970  1.00 89.71           C  
ATOM   3325  CD  LYS A 440       7.046  11.354   8.949  1.00 89.71           C  
ATOM   3326  CE  LYS A 440       6.836  10.549  10.224  1.00 89.71           C  
ATOM   3327  NZ  LYS A 440       8.023  10.624  11.128  1.00 89.71           N  
ATOM   3328  N   GLU A 441       2.845  14.425   6.940  1.00 89.29           N  
ATOM   3329  CA  GLU A 441       1.889  15.480   7.263  1.00 89.29           C  
ATOM   3330  C   GLU A 441       0.526  15.201   6.634  1.00 89.29           C  
ATOM   3331  CB  GLU A 441       2.413  16.842   6.800  1.00 89.29           C  
ATOM   3332  O   GLU A 441      -0.509  15.386   7.277  1.00 89.29           O  
ATOM   3333  CG  GLU A 441       3.545  17.388   7.658  1.00 89.29           C  
ATOM   3334  CD  GLU A 441       4.109  18.702   7.140  1.00 89.29           C  
ATOM   3335  OE1 GLU A 441       5.077  19.225   7.738  1.00 89.29           O  
ATOM   3336  OE2 GLU A 441       3.579  19.213   6.128  1.00 89.29           O  
ATOM   3337  N   THR A 442       0.564  14.799   5.375  1.00 90.57           N  
ATOM   3338  CA  THR A 442      -0.688  14.475   4.701  1.00 90.57           C  
ATOM   3339  C   THR A 442      -1.389  13.309   5.392  1.00 90.57           C  
ATOM   3340  CB  THR A 442      -0.452  14.129   3.219  1.00 90.57           C  
ATOM   3341  O   THR A 442      -2.612  13.320   5.553  1.00 90.57           O  
ATOM   3342  CG2 THR A 442      -1.773  13.921   2.485  1.00 90.57           C  
ATOM   3343  OG1 THR A 442       0.267  15.199   2.593  1.00 90.57           O  
ATOM   3344  N   THR A 443      -0.637  12.350   5.797  1.00 91.49           N  
ATOM   3345  CA  THR A 443      -1.206  11.204   6.497  1.00 91.49           C  
ATOM   3346  C   THR A 443      -1.829  11.635   7.823  1.00 91.49           C  
ATOM   3347  CB  THR A 443      -0.142  10.121   6.755  1.00 91.49           C  
ATOM   3348  O   THR A 443      -2.943  11.224   8.154  1.00 91.49           O  
ATOM   3349  CG2 THR A 443      -0.750   8.907   7.449  1.00 91.49           C  
ATOM   3350  OG1 THR A 443       0.423   9.709   5.504  1.00 91.49           O  
ATOM   3351  N   ARG A 444      -1.195  12.508   8.518  1.00 89.21           N  
ATOM   3352  CA  ARG A 444      -1.648  12.966   9.828  1.00 89.21           C  
ATOM   3353  C   ARG A 444      -2.887  13.845   9.703  1.00 89.21           C  
ATOM   3354  CB  ARG A 444      -0.533  13.730  10.546  1.00 89.21           C  
ATOM   3355  O   ARG A 444      -3.887  13.620  10.389  1.00 89.21           O  
ATOM   3356  CG  ARG A 444      -0.920  14.230  11.928  1.00 89.21           C  
ATOM   3357  CD  ARG A 444       0.219  14.992  12.592  1.00 89.21           C  
ATOM   3358  NE  ARG A 444       0.462  16.275  11.940  1.00 89.21           N  
ATOM   3359  NH1 ARG A 444       2.011  17.004  13.490  1.00 89.21           N  
ATOM   3360  NH2 ARG A 444       1.452  18.335  11.710  1.00 89.21           N  
ATOM   3361  CZ  ARG A 444       1.308  17.202  12.381  1.00 89.21           C  
ATOM   3362  N   ASP A 445      -2.877  14.829   8.818  1.00 89.01           N  
ATOM   3363  CA  ASP A 445      -3.869  15.898   8.771  1.00 89.01           C  
ATOM   3364  C   ASP A 445      -5.098  15.472   7.970  1.00 89.01           C  
ATOM   3365  CB  ASP A 445      -3.263  17.167   8.169  1.00 89.01           C  
ATOM   3366  O   ASP A 445      -6.225  15.839   8.310  1.00 89.01           O  
ATOM   3367  CG  ASP A 445      -2.185  17.782   9.044  1.00 89.01           C  
ATOM   3368  OD1 ASP A 445      -2.170  17.522  10.267  1.00 89.01           O  
ATOM   3369  OD2 ASP A 445      -1.344  18.535   8.507  1.00 89.01           O  
ATOM   3370  N   ARG A 446      -4.828  14.650   7.047  1.00 90.46           N  
ATOM   3371  CA  ARG A 446      -5.941  14.348   6.154  1.00 90.46           C  
ATOM   3372  C   ARG A 446      -6.456  12.930   6.380  1.00 90.46           C  
ATOM   3373  CB  ARG A 446      -5.522  14.525   4.693  1.00 90.46           C  
ATOM   3374  O   ARG A 446      -7.618  12.737   6.742  1.00 90.46           O  
ATOM   3375  CG  ARG A 446      -6.684  14.513   3.712  1.00 90.46           C  
ATOM   3376  CD  ARG A 446      -6.220  14.765   2.285  1.00 90.46           C  
ATOM   3377  NE  ARG A 446      -7.301  14.569   1.324  1.00 90.46           N  
ATOM   3378  NH1 ARG A 446      -6.158  15.482  -0.464  1.00 90.46           N  
ATOM   3379  NH2 ARG A 446      -8.290  14.689  -0.746  1.00 90.46           N  
ATOM   3380  CZ  ARG A 446      -7.247  14.914   0.040  1.00 90.46           C  
ATOM   3381  N   LEU A 447      -5.579  11.929   6.249  1.00 91.90           N  
ATOM   3382  CA  LEU A 447      -6.009  10.536   6.214  1.00 91.90           C  
ATOM   3383  C   LEU A 447      -6.355  10.039   7.614  1.00 91.90           C  
ATOM   3384  CB  LEU A 447      -4.919   9.653   5.601  1.00 91.90           C  
ATOM   3385  O   LEU A 447      -7.420   9.455   7.825  1.00 91.90           O  
ATOM   3386  CG  LEU A 447      -4.537   9.955   4.152  1.00 91.90           C  
ATOM   3387  CD1 LEU A 447      -3.362   9.083   3.720  1.00 91.90           C  
ATOM   3388  CD2 LEU A 447      -5.732   9.745   3.229  1.00 91.90           C  
ATOM   3389  N   TYR A 448      -5.491  10.273   8.534  1.00 92.35           N  
ATOM   3390  CA  TYR A 448      -5.714   9.807   9.898  1.00 92.35           C  
ATOM   3391  C   TYR A 448      -6.853  10.576  10.557  1.00 92.35           C  
ATOM   3392  CB  TYR A 448      -4.437   9.951  10.731  1.00 92.35           C  
ATOM   3393  O   TYR A 448      -7.699   9.986  11.233  1.00 92.35           O  
ATOM   3394  CG  TYR A 448      -4.619   9.596  12.187  1.00 92.35           C  
ATOM   3395  CD1 TYR A 448      -4.507  10.566  13.180  1.00 92.35           C  
ATOM   3396  CD2 TYR A 448      -4.901   8.290  12.572  1.00 92.35           C  
ATOM   3397  CE1 TYR A 448      -4.672  10.244  14.523  1.00 92.35           C  
ATOM   3398  CE2 TYR A 448      -5.068   7.955  13.912  1.00 92.35           C  
ATOM   3399  OH  TYR A 448      -5.116   8.612  16.206  1.00 92.35           O  
ATOM   3400  CZ  TYR A 448      -4.952   8.938  14.878  1.00 92.35           C  
ATOM   3401  N   GLU A 449      -6.901  11.871  10.365  1.00 90.27           N  
ATOM   3402  CA  GLU A 449      -7.967  12.690  10.932  1.00 90.27           C  
ATOM   3403  C   GLU A 449      -9.331  12.272  10.391  1.00 90.27           C  
ATOM   3404  CB  GLU A 449      -7.718  14.173  10.641  1.00 90.27           C  
ATOM   3405  O   GLU A 449     -10.321  12.264  11.126  1.00 90.27           O  
ATOM   3406  CG  GLU A 449      -6.624  14.792  11.498  1.00 90.27           C  
ATOM   3407  CD  GLU A 449      -6.403  16.269  11.214  1.00 90.27           C  
ATOM   3408  OE1 GLU A 449      -5.549  16.895  11.883  1.00 90.27           O  
ATOM   3409  OE2 GLU A 449      -7.089  16.805  10.316  1.00 90.27           O  
ATOM   3410  N   ALA A 450      -9.375  12.034   9.170  1.00 90.85           N  
ATOM   3411  CA  ALA A 450     -10.615  11.542   8.574  1.00 90.85           C  
ATOM   3412  C   ALA A 450     -11.051  10.231   9.222  1.00 90.85           C  
ATOM   3413  CB  ALA A 450     -10.444  11.357   7.068  1.00 90.85           C  
ATOM   3414  O   ALA A 450     -12.235  10.038   9.510  1.00 90.85           O  
ATOM   3415  N   TYR A 451     -10.079   9.331   9.336  1.00 92.22           N  
ATOM   3416  CA  TYR A 451     -10.357   8.049   9.974  1.00 92.22           C  
ATOM   3417  C   TYR A 451     -10.787   8.243  11.423  1.00 92.22           C  
ATOM   3418  CB  TYR A 451      -9.127   7.139   9.912  1.00 92.22           C  
ATOM   3419  O   TYR A 451     -11.750   7.622  11.880  1.00 92.22           O  
ATOM   3420  CG  TYR A 451      -9.317   5.814  10.608  1.00 92.22           C  
ATOM   3421  CD1 TYR A 451      -8.824   5.603  11.894  1.00 92.22           C  
ATOM   3422  CD2 TYR A 451      -9.988   4.769   9.982  1.00 92.22           C  
ATOM   3423  CE1 TYR A 451      -8.995   4.383  12.539  1.00 92.22           C  
ATOM   3424  CE2 TYR A 451     -10.164   3.544  10.617  1.00 92.22           C  
ATOM   3425  OH  TYR A 451      -9.838   2.150  12.527  1.00 92.22           O  
ATOM   3426  CZ  TYR A 451      -9.666   3.361  11.894  1.00 92.22           C  
ATOM   3427  N   ARG A 452     -10.147   9.057  12.144  1.00 90.88           N  
ATOM   3428  CA  ARG A 452     -10.457   9.358  13.538  1.00 90.88           C  
ATOM   3429  C   ARG A 452     -11.862   9.935  13.674  1.00 90.88           C  
ATOM   3430  CB  ARG A 452      -9.431  10.335  14.118  1.00 90.88           C  
ATOM   3431  O   ARG A 452     -12.603   9.569  14.589  1.00 90.88           O  
ATOM   3432  CG  ARG A 452      -9.519  10.496  15.627  1.00 90.88           C  
ATOM   3433  CD  ARG A 452      -8.514  11.516  16.145  1.00 90.88           C  
ATOM   3434  NE  ARG A 452      -8.690  11.769  17.572  1.00 90.88           N  
ATOM   3435  NH1 ARG A 452      -7.159  13.498  17.664  1.00 90.88           N  
ATOM   3436  NH2 ARG A 452      -8.279  12.850  19.556  1.00 90.88           N  
ATOM   3437  CZ  ARG A 452      -8.042  12.705  18.261  1.00 90.88           C  
ATOM   3438  N   ALA A 453     -12.168  10.884  12.878  1.00 89.62           N  
ATOM   3439  CA  ALA A 453     -13.496  11.494  12.871  1.00 89.62           C  
ATOM   3440  C   ALA A 453     -14.578  10.447  12.626  1.00 89.62           C  
ATOM   3441  CB  ALA A 453     -13.571  12.592  11.813  1.00 89.62           C  
ATOM   3442  O   ALA A 453     -15.633  10.474  13.264  1.00 89.62           O  
ATOM   3443  N   GLN A 454     -14.262   9.601  11.671  1.00 90.47           N  
ATOM   3444  CA  GLN A 454     -15.200   8.529  11.355  1.00 90.47           C  
ATOM   3445  C   GLN A 454     -15.410   7.611  12.556  1.00 90.47           C  
ATOM   3446  CB  GLN A 454     -14.706   7.719  10.155  1.00 90.47           C  
ATOM   3447  O   GLN A 454     -16.540   7.213  12.849  1.00 90.47           O  
ATOM   3448  CG  GLN A 454     -15.675   6.634   9.705  1.00 90.47           C  
ATOM   3449  CD  GLN A 454     -15.161   5.846   8.515  1.00 90.47           C  
ATOM   3450  NE2 GLN A 454     -15.797   4.713   8.235  1.00 90.47           N  
ATOM   3451  OE1 GLN A 454     -14.200   6.251   7.853  1.00 90.47           O  
ATOM   3452  N   ARG A 455     -14.377   7.253  13.230  1.00 89.45           N  
ATOM   3453  CA  ARG A 455     -14.465   6.376  14.393  1.00 89.45           C  
ATOM   3454  C   ARG A 455     -15.217   7.053  15.534  1.00 89.45           C  
ATOM   3455  CB  ARG A 455     -13.068   5.960  14.860  1.00 89.45           C  
ATOM   3456  O   ARG A 455     -15.955   6.398  16.273  1.00 89.45           O  
ATOM   3457  CG  ARG A 455     -12.427   4.882  14.001  1.00 89.45           C  
ATOM   3458  CD  ARG A 455     -13.175   3.560  14.105  1.00 89.45           C  
ATOM   3459  NE  ARG A 455     -12.649   2.568  13.171  1.00 89.45           N  
ATOM   3460  NH1 ARG A 455     -14.031   0.860  13.884  1.00 89.45           N  
ATOM   3461  NH2 ARG A 455     -12.519   0.490  12.201  1.00 89.45           N  
ATOM   3462  CZ  ARG A 455     -13.068   1.308  13.088  1.00 89.45           C  
ATOM   3463  N   ARG A 456     -15.043   8.290  15.697  1.00 85.43           N  
ATOM   3464  CA  ARG A 456     -15.758   9.057  16.713  1.00 85.43           C  
ATOM   3465  C   ARG A 456     -17.256   9.076  16.430  1.00 85.43           C  
ATOM   3466  CB  ARG A 456     -15.219  10.488  16.785  1.00 85.43           C  
ATOM   3467  O   ARG A 456     -18.068   8.949  17.349  1.00 85.43           O  
ATOM   3468  CG  ARG A 456     -13.925  10.620  17.570  1.00 85.43           C  
ATOM   3469  CD  ARG A 456     -13.575  12.077  17.841  1.00 85.43           C  
ATOM   3470  NE  ARG A 456     -13.099  12.749  16.636  1.00 85.43           N  
ATOM   3471  NH1 ARG A 456     -12.714  14.778  17.671  1.00 85.43           N  
ATOM   3472  NH2 ARG A 456     -12.286  14.529  15.433  1.00 85.43           N  
ATOM   3473  CZ  ARG A 456     -12.701  14.017  16.583  1.00 85.43           C  
ATOM   3474  N   ARG A 457     -17.551   9.259  15.225  1.00 88.94           N  
ATOM   3475  CA  ARG A 457     -18.954   9.261  14.824  1.00 88.94           C  
ATOM   3476  C   ARG A 457     -19.609   7.915  15.115  1.00 88.94           C  
ATOM   3477  CB  ARG A 457     -19.088   9.598  13.337  1.00 88.94           C  
ATOM   3478  O   ARG A 457     -20.751   7.861  15.578  1.00 88.94           O  
ATOM   3479  CG  ARG A 457     -18.808  11.055  13.008  1.00 88.94           C  
ATOM   3480  CD  ARG A 457     -18.974  11.340  11.522  1.00 88.94           C  
ATOM   3481  NE  ARG A 457     -18.611  12.715  11.193  1.00 88.94           N  
ATOM   3482  NH1 ARG A 457     -18.494  12.358   8.913  1.00 88.94           N  
ATOM   3483  NH2 ARG A 457     -18.067  14.438   9.775  1.00 88.94           N  
ATOM   3484  CZ  ARG A 457     -18.392  13.167   9.961  1.00 88.94           C  
ATOM   3485  N   GLN A 458     -18.866   6.908  14.811  1.00 86.18           N  
ATOM   3486  CA  GLN A 458     -19.381   5.563  15.046  1.00 86.18           C  
ATOM   3487  C   GLN A 458     -19.559   5.295  16.537  1.00 86.18           C  
ATOM   3488  CB  GLN A 458     -18.451   4.517  14.431  1.00 86.18           C  
ATOM   3489  O   GLN A 458     -20.538   4.669  16.949  1.00 86.18           O  
ATOM   3490  CG  GLN A 458     -18.489   4.479  12.909  1.00 86.18           C  
ATOM   3491  CD  GLN A 458     -17.583   3.410  12.326  1.00 86.18           C  
ATOM   3492  NE2 GLN A 458     -17.602   3.274  11.004  1.00 86.18           N  
ATOM   3493  OE1 GLN A 458     -16.872   2.713  13.057  1.00 86.18           O  
ATOM   3494  N   ALA A 459     -18.617   5.719  17.286  1.00 82.03           N  
ATOM   3495  CA  ALA A 459     -18.701   5.569  18.736  1.00 82.03           C  
ATOM   3496  C   ALA A 459     -19.901   6.326  19.298  1.00 82.03           C  
ATOM   3497  CB  ALA A 459     -17.413   6.054  19.397  1.00 82.03           C  
ATOM   3498  O   ALA A 459     -20.580   5.840  20.205  1.00 82.03           O  
ATOM   3499  N   LYS A 460     -20.162   7.530  18.840  1.00 83.59           N  
ATOM   3500  CA  LYS A 460     -21.309   8.325  19.269  1.00 83.59           C  
ATOM   3501  C   LYS A 460     -22.622   7.637  18.906  1.00 83.59           C  
ATOM   3502  CB  LYS A 460     -21.259   9.720  18.645  1.00 83.59           C  
ATOM   3503  O   LYS A 460     -23.589   7.693  19.669  1.00 83.59           O  
ATOM   3504  CG  LYS A 460     -20.219  10.640  19.268  1.00 83.59           C  
ATOM   3505  CD  LYS A 460     -20.257  12.030  18.646  1.00 83.59           C  
ATOM   3506  CE  LYS A 460     -19.179  12.934  19.227  1.00 83.59           C  
ATOM   3507  NZ  LYS A 460     -19.157  14.270  18.560  1.00 83.59           N  
ATOM   3508  N   ARG A 461     -22.576   7.017  17.757  1.00 79.85           N  
ATOM   3509  CA  ARG A 461     -23.763   6.292  17.314  1.00 79.85           C  
ATOM   3510  C   ARG A 461     -24.080   5.135  18.256  1.00 79.85           C  
ATOM   3511  CB  ARG A 461     -23.573   5.770  15.888  1.00 79.85           C  
ATOM   3512  O   ARG A 461     -25.238   4.930  18.627  1.00 79.85           O  
ATOM   3513  CG  ARG A 461     -24.876   5.448  15.172  1.00 79.85           C  
ATOM   3514  CD  ARG A 461     -24.649   5.151  13.697  1.00 79.85           C  
ATOM   3515  NE  ARG A 461     -25.218   3.862  13.313  1.00 79.85           N  
ATOM   3516  NH1 ARG A 461     -24.609   4.022  11.090  1.00 79.85           N  
ATOM   3517  NH2 ARG A 461     -25.734   2.173  11.845  1.00 79.85           N  
ATOM   3518  CZ  ARG A 461     -25.186   3.355  12.084  1.00 79.85           C  
ATOM   3519  N   VAL A 462     -23.051   4.421  18.590  1.00 82.01           N  
ATOM   3520  CA  VAL A 462     -23.221   3.279  19.482  1.00 82.01           C  
ATOM   3521  C   VAL A 462     -23.669   3.762  20.860  1.00 82.01           C  
ATOM   3522  CB  VAL A 462     -21.919   2.456  19.604  1.00 82.01           C  
ATOM   3523  O   VAL A 462     -24.531   3.145  21.491  1.00 82.01           O  
ATOM   3524  CG1 VAL A 462     -22.063   1.372  20.671  1.00 82.01           C  
ATOM   3525  CG2 VAL A 462     -21.551   1.838  18.256  1.00 82.01           C  
ATOM   3526  N   GLN A 463     -23.124   4.883  21.292  1.00 77.44           N  
ATOM   3527  CA  GLN A 463     -23.505   5.466  22.574  1.00 77.44           C  
ATOM   3528  C   GLN A 463     -24.956   5.938  22.554  1.00 77.44           C  
ATOM   3529  CB  GLN A 463     -22.579   6.630  22.931  1.00 77.44           C  
ATOM   3530  O   GLN A 463     -25.692   5.742  23.524  1.00 77.44           O  
ATOM   3531  CG  GLN A 463     -22.819   7.202  24.322  1.00 77.44           C  
ATOM   3532  CD  GLN A 463     -21.790   8.246  24.712  1.00 77.44           C  
ATOM   3533  NE2 GLN A 463     -21.842   8.691  25.963  1.00 77.44           N  
ATOM   3534  OE1 GLN A 463     -20.955   8.649  23.897  1.00 77.44           O  
ATOM   3535  N   ARG A 464     -25.320   6.494  21.453  1.00 77.46           N  
ATOM   3536  CA  ARG A 464     -26.697   6.952  21.300  1.00 77.46           C  
ATOM   3537  C   ARG A 464     -27.667   5.775  21.285  1.00 77.46           C  
ATOM   3538  CB  ARG A 464     -26.851   7.774  20.019  1.00 77.46           C  
ATOM   3539  O   ARG A 464     -28.746   5.845  21.878  1.00 77.46           O  
ATOM   3540  CG  ARG A 464     -26.252   9.169  20.107  1.00 77.46           C  
ATOM   3541  CD  ARG A 464     -26.559   9.994  18.865  1.00 77.46           C  
ATOM   3542  NE  ARG A 464     -26.079  11.367  18.997  1.00 77.46           N  
ATOM   3543  NH1 ARG A 464     -26.580  11.970  16.824  1.00 77.46           N  
ATOM   3544  NH2 ARG A 464     -25.638  13.494  18.254  1.00 77.46           N  
ATOM   3545  CZ  ARG A 464     -26.100  12.274  18.025  1.00 77.46           C  
ATOM   3546  N   LEU A 465     -27.273   4.793  20.552  1.00 78.18           N  
ATOM   3547  CA  LEU A 465     -28.112   3.602  20.488  1.00 78.18           C  
ATOM   3548  C   LEU A 465     -28.190   2.918  21.848  1.00 78.18           C  
ATOM   3549  CB  LEU A 465     -27.575   2.623  19.441  1.00 78.18           C  
ATOM   3550  O   LEU A 465     -29.246   2.408  22.232  1.00 78.18           O  
ATOM   3551  CG  LEU A 465     -27.734   3.039  17.978  1.00 78.18           C  
ATOM   3552  CD1 LEU A 465     -26.977   2.077  17.068  1.00 78.18           C  
ATOM   3553  CD2 LEU A 465     -29.209   3.096  17.595  1.00 78.18           C  
ATOM   3554  N   ALA A 466     -27.067   2.906  22.535  1.00 76.23           N  
ATOM   3555  CA  ALA A 466     -27.035   2.328  23.876  1.00 76.23           C  
ATOM   3556  C   ALA A 466     -27.872   3.153  24.849  1.00 76.23           C  
ATOM   3557  CB  ALA A 466     -25.596   2.220  24.375  1.00 76.23           C  
ATOM   3558  O   ALA A 466     -28.603   2.599  25.673  1.00 76.23           O  
ATOM   3559  N   SER A 467     -27.784   4.509  24.788  1.00 75.54           N  
ATOM   3560  CA  SER A 467     -28.558   5.406  25.639  1.00 75.54           C  
ATOM   3561  C   SER A 467     -30.042   5.354  25.291  1.00 75.54           C  
ATOM   3562  CB  SER A 467     -28.046   6.841  25.513  1.00 75.54           C  
ATOM   3563  O   SER A 467     -30.896   5.427  26.177  1.00 75.54           O  
ATOM   3564  OG  SER A 467     -28.206   7.317  24.187  1.00 75.54           O  
ATOM   3565  N   ALA A 468     -30.327   5.235  24.007  1.00 75.15           N  
ATOM   3566  CA  ALA A 468     -31.707   5.079  23.555  1.00 75.15           C  
ATOM   3567  C   ALA A 468     -32.295   3.755  24.034  1.00 75.15           C  
ATOM   3568  CB  ALA A 468     -31.781   5.171  22.032  1.00 75.15           C  
ATOM   3569  O   ALA A 468     -33.465   3.692  24.420  1.00 75.15           O  
ATOM   3570  N   GLY A 469     -31.460   2.726  23.923  1.00 74.46           N  
ATOM   3571  CA  GLY A 469     -31.876   1.444  24.467  1.00 74.46           C  
ATOM   3572  C   GLY A 469     -32.142   1.487  25.960  1.00 74.46           C  
ATOM   3573  O   GLY A 469     -33.116   0.904  26.439  1.00 74.46           O  
ATOM   3574  N   LEU A 470     -31.262   2.171  26.688  1.00 66.78           N  
ATOM   3575  CA  LEU A 470     -31.415   2.340  28.129  1.00 66.78           C  
ATOM   3576  C   LEU A 470     -32.638   3.192  28.451  1.00 66.78           C  
ATOM   3577  CB  LEU A 470     -30.160   2.980  28.729  1.00 66.78           C  
ATOM   3578  O   LEU A 470     -33.386   2.885  29.381  1.00 66.78           O  
ATOM   3579  CG  LEU A 470     -29.829   2.600  30.173  1.00 66.78           C  
ATOM   3580  CD1 LEU A 470     -28.352   2.246  30.303  1.00 66.78           C  
ATOM   3581  CD2 LEU A 470     -30.198   3.735  31.123  1.00 66.78           C  
ATOM   3582  N   ALA A 471     -32.923   4.204  27.746  1.00 65.27           N  
ATOM   3583  CA  ALA A 471     -34.091   5.070  27.887  1.00 65.27           C  
ATOM   3584  C   ALA A 471     -35.381   4.301  27.615  1.00 65.27           C  
ATOM   3585  CB  ALA A 471     -33.981   6.268  26.947  1.00 65.27           C  
ATOM   3586  O   ALA A 471     -36.371   4.465  28.332  1.00 65.27           O  
ATOM   3587  N   ARG A 472     -35.342   3.429  26.648  1.00 70.58           N  
ATOM   3588  CA  ARG A 472     -36.492   2.597  26.314  1.00 70.58           C  
ATOM   3589  C   ARG A 472     -36.750   1.557  27.399  1.00 70.58           C  
ATOM   3590  CB  ARG A 472     -36.282   1.905  24.965  1.00 70.58           C  
ATOM   3591  O   ARG A 472     -37.902   1.272  27.733  1.00 70.58           O  
ATOM   3592  CG  ARG A 472     -36.930   2.628  23.795  1.00 70.58           C  
ATOM   3593  CD  ARG A 472     -36.795   1.838  22.500  1.00 70.58           C  
ATOM   3594  NE  ARG A 472     -35.961   2.537  21.527  1.00 70.58           N  
ATOM   3595  NH1 ARG A 472     -35.506   0.659  20.260  1.00 70.58           N  
ATOM   3596  NH2 ARG A 472     -34.630   2.691  19.662  1.00 70.58           N  
ATOM   3597  CZ  ARG A 472     -35.368   1.961  20.485  1.00 70.58           C  
ATOM   3598  N   ALA A 473     -35.722   1.010  27.925  1.00 64.64           N  
ATOM   3599  CA  ALA A 473     -35.807   0.038  29.012  1.00 64.64           C  
ATOM   3600  C   ALA A 473     -36.327   0.689  30.290  1.00 64.64           C  
ATOM   3601  CB  ALA A 473     -34.444  -0.602  29.261  1.00 64.64           C  
ATOM   3602  O   ALA A 473     -37.154   0.109  30.998  1.00 64.64           O  
ATOM   3603  N   LEU A 474     -35.915   1.884  30.550  1.00 58.53           N  
ATOM   3604  CA  LEU A 474     -36.363   2.641  31.714  1.00 58.53           C  
ATOM   3605  C   LEU A 474     -37.808   3.095  31.543  1.00 58.53           C  
ATOM   3606  CB  LEU A 474     -35.458   3.854  31.945  1.00 58.53           C  
ATOM   3607  O   LEU A 474     -38.586   3.077  32.500  1.00 58.53           O  
ATOM   3608  CG  LEU A 474     -34.178   3.603  32.743  1.00 58.53           C  
ATOM   3609  CD1 LEU A 474     -33.204   4.763  32.562  1.00 58.53           C  
ATOM   3610  CD2 LEU A 474     -34.501   3.395  34.219  1.00 58.53           C  
ATOM   3611  N   ALA A 475     -38.222   3.448  30.390  1.00 62.92           N  
ATOM   3612  CA  ALA A 475     -39.593   3.822  30.053  1.00 62.92           C  
ATOM   3613  C   ALA A 475     -40.530   2.621  30.154  1.00 62.92           C  
ATOM   3614  CB  ALA A 475     -39.652   4.422  28.650  1.00 62.92           C  
ATOM   3615  O   ALA A 475     -41.656   2.744  30.643  1.00 62.92           O  
ATOM   3616  N   ALA A 476     -40.124   1.496  29.739  1.00 64.38           N  
ATOM   3617  CA  ALA A 476     -40.885   0.254  29.847  1.00 64.38           C  
ATOM   3618  C   ALA A 476     -41.033  -0.173  31.305  1.00 64.38           C  
ATOM   3619  CB  ALA A 476     -40.215  -0.853  29.037  1.00 64.38           C  
ATOM   3620  O   ALA A 476     -42.096  -0.644  31.715  1.00 64.38           O  
ATOM   3621  N   ALA A 477     -40.010   0.024  32.084  1.00 52.36           N  
ATOM   3622  CA  ALA A 477     -40.025  -0.259  33.517  1.00 52.36           C  
ATOM   3623  C   ALA A 477     -40.948   0.704  34.257  1.00 52.36           C  
ATOM   3624  CB  ALA A 477     -38.612  -0.183  34.089  1.00 52.36           C  
ATOM   3625  O   ALA A 477     -41.684   0.299  35.160  1.00 52.36           O  
ATOM   3626  N   ALA A 478     -40.969   1.956  33.849  1.00 53.55           N  
ATOM   3627  CA  ALA A 478     -41.850   2.985  34.397  1.00 53.55           C  
ATOM   3628  C   ALA A 478     -43.305   2.718  34.022  1.00 53.55           C  
ATOM   3629  CB  ALA A 478     -41.422   4.367  33.908  1.00 53.55           C  
ATOM   3630  O   ALA A 478     -44.207   2.901  34.842  1.00 53.55           O  
ATOM   3631  N   ALA A 479     -43.584   2.224  32.838  1.00 62.95           N  
ATOM   3632  CA  ALA A 479     -44.917   1.886  32.347  1.00 62.95           C  
ATOM   3633  C   ALA A 479     -45.464   0.649  33.053  1.00 62.95           C  
ATOM   3634  CB  ALA A 479     -44.888   1.664  30.837  1.00 62.95           C  
ATOM   3635  O   ALA A 479     -46.659   0.573  33.350  1.00 62.95           O  
ATOM   3636  N   SER A 480     -44.565  -0.308  33.355  1.00 53.69           N  
ATOM   3637  CA  SER A 480     -44.927  -1.530  34.064  1.00 53.69           C  
ATOM   3638  C   SER A 480     -45.279  -1.242  35.520  1.00 53.69           C  
ATOM   3639  CB  SER A 480     -43.786  -2.546  33.999  1.00 53.69           C  
ATOM   3640  O   SER A 480     -46.177  -1.870  36.083  1.00 53.69           O  
ATOM   3641  OG  SER A 480     -42.650  -2.073  34.702  1.00 53.69           O  
ATOM   3642  N   VAL A 481     -44.652  -0.234  36.085  1.00 52.29           N  
ATOM   3643  CA  VAL A 481     -44.874   0.192  37.463  1.00 52.29           C  
ATOM   3644  C   VAL A 481     -46.158   1.013  37.549  1.00 52.29           C  
ATOM   3645  CB  VAL A 481     -43.680   1.011  38.003  1.00 52.29           C  
ATOM   3646  O   VAL A 481     -46.908   0.903  38.522  1.00 52.29           O  
ATOM   3647  CG1 VAL A 481     -44.020   1.630  39.358  1.00 52.29           C  
ATOM   3648  CG2 VAL A 481     -42.436   0.131  38.111  1.00 52.29           C  
ATOM   3649  N   ALA A 482     -46.483   1.766  36.515  1.00 52.16           N  
ATOM   3650  CA  ALA A 482     -47.718   2.535  36.385  1.00 52.16           C  
ATOM   3651  C   ALA A 482     -48.920   1.615  36.198  1.00 52.16           C  
ATOM   3652  CB  ALA A 482     -47.614   3.513  35.217  1.00 52.16           C  
ATOM   3653  O   ALA A 482     -50.006   1.890  36.714  1.00 52.16           O  
ATOM   3654  N   ARG A 483     -48.720   0.399  35.580  1.00 55.28           N  
ATOM   3655  CA  ARG A 483     -49.767  -0.583  35.313  1.00 55.28           C  
ATOM   3656  C   ARG A 483     -50.033  -1.447  36.540  1.00 55.28           C  
ATOM   3657  CB  ARG A 483     -49.385  -1.466  34.122  1.00 55.28           C  
ATOM   3658  O   ARG A 483     -51.151  -1.927  36.737  1.00 55.28           O  
ATOM   3659  CG  ARG A 483     -50.045  -1.057  32.815  1.00 55.28           C  
ATOM   3660  CD  ARG A 483     -49.673  -1.997  31.677  1.00 55.28           C  
ATOM   3661  NE  ARG A 483     -50.044  -1.444  30.378  1.00 55.28           N  
ATOM   3662  NH1 ARG A 483     -47.874  -1.253  29.608  1.00 55.28           N  
ATOM   3663  NH2 ARG A 483     -49.628  -0.609  28.279  1.00 55.28           N  
ATOM   3664  CZ  ARG A 483     -49.181  -1.103  29.425  1.00 55.28           C  
ATOM   3665  N   ALA A 484     -49.102  -1.483  37.523  1.00 51.47           N  
ATOM   3666  CA  ALA A 484     -49.189  -2.243  38.767  1.00 51.47           C  
ATOM   3667  C   ALA A 484     -49.832  -1.413  39.874  1.00 51.47           C  
ATOM   3668  CB  ALA A 484     -47.803  -2.718  39.199  1.00 51.47           C  
ATOM   3669  O   ALA A 484     -50.150  -1.934  40.945  1.00 51.47           O  
ATOM   3670  N   GLY A 485     -50.523  -0.222  39.590  1.00 43.24           N  
ATOM   3671  CA  GLY A 485     -51.516   0.430  40.430  1.00 43.24           C  
ATOM   3672  C   GLY A 485     -50.936   0.985  41.717  1.00 43.24           C  
ATOM   3673  O   GLY A 485     -51.662   1.192  42.692  1.00 43.24           O  
ATOM   3674  N   ARG A 486     -49.637   1.397  41.883  1.00 47.28           N  
ATOM   3675  CA  ARG A 486     -49.126   2.116  43.045  1.00 47.28           C  
ATOM   3676  C   ARG A 486     -48.954   3.600  42.739  1.00 47.28           C  
ATOM   3677  CB  ARG A 486     -47.794   1.518  43.505  1.00 47.28           C  
ATOM   3678  O   ARG A 486     -48.713   3.978  41.591  1.00 47.28           O  
ATOM   3679  CG  ARG A 486     -47.938   0.222  44.287  1.00 47.28           C  
ATOM   3680  CD  ARG A 486     -46.604  -0.250  44.848  1.00 47.28           C  
ATOM   3681  NE  ARG A 486     -45.982  -1.253  43.988  1.00 47.28           N  
ATOM   3682  NH1 ARG A 486     -44.711  -2.203  45.666  1.00 47.28           N  
ATOM   3683  NH2 ARG A 486     -44.594  -3.024  43.529  1.00 47.28           N  
ATOM   3684  CZ  ARG A 486     -45.097  -2.158  44.396  1.00 47.28           C  
ATOM   3685  N   SER A 487     -49.888   4.572  43.139  1.00 43.29           N  
ATOM   3686  CA  SER A 487     -50.101   6.015  43.099  1.00 43.29           C  
ATOM   3687  C   SER A 487     -49.067   6.702  42.214  1.00 43.29           C  
ATOM   3688  CB  SER A 487     -50.050   6.605  44.509  1.00 43.29           C  
ATOM   3689  O   SER A 487     -47.869   6.435  42.329  1.00 43.29           O  
ATOM   3690  OG  SER A 487     -48.739   6.521  45.042  1.00 43.29           O  
ATOM   3691  N   ALA A 488     -49.213   6.782  40.975  1.00 45.07           N  
ATOM   3692  CA  ALA A 488     -48.822   7.563  39.804  1.00 45.07           C  
ATOM   3693  C   ALA A 488     -47.980   8.771  40.206  1.00 45.07           C  
ATOM   3694  CB  ALA A 488     -50.057   8.014  39.028  1.00 45.07           C  
ATOM   3695  O   ALA A 488     -47.059   9.161  39.485  1.00 45.07           O  
ATOM   3696  N   GLY A 489     -47.772   9.044  41.549  1.00 46.88           N  
ATOM   3697  CA  GLY A 489     -47.093  10.249  41.999  1.00 46.88           C  
ATOM   3698  C   GLY A 489     -45.734   9.973  42.615  1.00 46.88           C  
ATOM   3699  O   GLY A 489     -44.794  10.749  42.428  1.00 46.88           O  
ATOM   3700  N   THR A 490     -45.312   8.715  42.922  1.00 47.45           N  
ATOM   3701  CA  THR A 490     -44.077   8.344  43.605  1.00 47.45           C  
ATOM   3702  C   THR A 490     -43.137   7.604  42.657  1.00 47.45           C  
ATOM   3703  CB  THR A 490     -44.362   7.467  44.838  1.00 47.45           C  
ATOM   3704  O   THR A 490     -41.918   7.775  42.725  1.00 47.45           O  
ATOM   3705  CG2 THR A 490     -45.074   8.263  45.926  1.00 47.45           C  
ATOM   3706  OG1 THR A 490     -45.190   6.363  44.450  1.00 47.45           O  
ATOM   3707  N   ALA A 491     -43.603   7.127  41.517  1.00 42.40           N  
ATOM   3708  CA  ALA A 491     -42.827   6.385  40.526  1.00 42.40           C  
ATOM   3709  C   ALA A 491     -42.292   7.314  39.440  1.00 42.40           C  
ATOM   3710  CB  ALA A 491     -43.677   5.279  39.905  1.00 42.40           C  
ATOM   3711  O   ALA A 491     -41.149   7.171  39.000  1.00 42.40           O  
ATOM   3712  N   ALA A 492     -42.994   8.415  39.108  1.00 45.82           N  
ATOM   3713  CA  ALA A 492     -42.567   9.468  38.190  1.00 45.82           C  
ATOM   3714  C   ALA A 492     -41.602  10.433  38.874  1.00 45.82           C  
ATOM   3715  CB  ALA A 492     -43.777  10.225  37.648  1.00 45.82           C  
ATOM   3716  O   ALA A 492     -40.633  10.889  38.262  1.00 45.82           O  
ATOM   3717  N   ALA A 493     -41.606  10.561  40.191  1.00 45.97           N  
ATOM   3718  CA  ALA A 493     -40.759  11.383  41.051  1.00 45.97           C  
ATOM   3719  C   ALA A 493     -39.471  10.651  41.415  1.00 45.97           C  
ATOM   3720  CB  ALA A 493     -41.516  11.784  42.315  1.00 45.97           C  
ATOM   3721  O   ALA A 493     -38.399  11.258  41.470  1.00 45.97           O  
ATOM   3722  N   LEU A 494     -39.415   9.273  41.402  1.00 46.20           N  
ATOM   3723  CA  LEU A 494     -38.263   8.418  41.662  1.00 46.20           C  
ATOM   3724  C   LEU A 494     -37.462   8.181  40.386  1.00 46.20           C  
ATOM   3725  CB  LEU A 494     -38.711   7.079  42.253  1.00 46.20           C  
ATOM   3726  O   LEU A 494     -36.230   8.146  40.419  1.00 46.20           O  
ATOM   3727  CG  LEU A 494     -38.613   6.941  43.773  1.00 46.20           C  
ATOM   3728  CD1 LEU A 494     -39.470   5.776  44.257  1.00 46.20           C  
ATOM   3729  CD2 LEU A 494     -37.161   6.757  44.201  1.00 46.20           C  
ATOM   3730  N   ALA A 495     -38.212   8.171  39.221  1.00 46.97           N  
ATOM   3731  CA  ALA A 495     -37.605   8.084  37.896  1.00 46.97           C  
ATOM   3732  C   ALA A 495     -36.998   9.421  37.482  1.00 46.97           C  
ATOM   3733  CB  ALA A 495     -38.637   7.630  36.866  1.00 46.97           C  
ATOM   3734  O   ALA A 495     -35.899   9.465  36.925  1.00 46.97           O  
ATOM   3735  N   ALA A 496     -37.559  10.570  37.919  1.00 47.44           N  
ATOM   3736  CA  ALA A 496     -37.079  11.933  37.708  1.00 47.44           C  
ATOM   3737  C   ALA A 496     -35.998  12.297  38.721  1.00 47.44           C  
ATOM   3738  CB  ALA A 496     -38.237  12.924  37.792  1.00 47.44           C  
ATOM   3739  O   ALA A 496     -35.034  12.991  38.388  1.00 47.44           O  
ATOM   3740  N   ALA A 497     -35.987  11.713  39.967  1.00 43.58           N  
ATOM   3741  CA  ALA A 497     -35.020  11.867  41.052  1.00 43.58           C  
ATOM   3742  C   ALA A 497     -33.781  11.011  40.806  1.00 43.58           C  
ATOM   3743  CB  ALA A 497     -35.659  11.501  42.390  1.00 43.58           C  
ATOM   3744  O   ALA A 497     -32.666  11.410  41.151  1.00 43.58           O  
ATOM   3745  N   LEU A 498     -33.840   9.944  39.961  1.00 45.71           N  
ATOM   3746  CA  LEU A 498     -32.734   9.084  39.556  1.00 45.71           C  
ATOM   3747  C   LEU A 498     -31.997   9.675  38.358  1.00 45.71           C  
ATOM   3748  CB  LEU A 498     -33.242   7.681  39.216  1.00 45.71           C  
ATOM   3749  O   LEU A 498     -30.781   9.515  38.232  1.00 45.71           O  
ATOM   3750  CG  LEU A 498     -33.358   6.700  40.384  1.00 45.71           C  
ATOM   3751  CD1 LEU A 498     -34.204   5.496  39.983  1.00 45.71           C  
ATOM   3752  CD2 LEU A 498     -31.975   6.257  40.850  1.00 45.71           C  
ATOM   3753  N   VAL A 499     -32.655  10.613  37.664  1.00 48.34           N  
ATOM   3754  CA  VAL A 499     -32.107  11.388  36.555  1.00 48.34           C  
ATOM   3755  C   VAL A 499     -31.465  12.667  37.087  1.00 48.34           C  
ATOM   3756  CB  VAL A 499     -33.193  11.730  35.511  1.00 48.34           C  
ATOM   3757  O   VAL A 499     -30.449  13.125  36.560  1.00 48.34           O  
ATOM   3758  CG1 VAL A 499     -32.662  12.735  34.490  1.00 48.34           C  
ATOM   3759  CG2 VAL A 499     -33.680  10.461  34.813  1.00 48.34           C  
ATOM   3760  N   LYS A 500     -31.685  13.097  38.456  1.00 40.17           N  
ATOM   3761  CA  LYS A 500     -31.229  14.345  39.060  1.00 40.17           C  
ATOM   3762  C   LYS A 500     -30.251  14.079  40.201  1.00 40.17           C  
ATOM   3763  CB  LYS A 500     -32.418  15.161  39.569  1.00 40.17           C  
ATOM   3764  O   LYS A 500     -29.674  15.013  40.762  1.00 40.17           O  
ATOM   3765  CG  LYS A 500     -33.057  16.050  38.512  1.00 40.17           C  
ATOM   3766  CD  LYS A 500     -34.247  16.819  39.072  1.00 40.17           C  
ATOM   3767  CE  LYS A 500     -34.929  17.655  37.999  1.00 40.17           C  
ATOM   3768  NZ  LYS A 500     -36.155  18.332  38.519  1.00 40.17           N  
ATOM   3769  N   LEU A 501     -29.824  12.808  40.545  1.00 37.79           N  
ATOM   3770  CA  LEU A 501     -28.852  12.488  41.585  1.00 37.79           C  
ATOM   3771  C   LEU A 501     -27.453  12.346  40.995  1.00 37.79           C  
ATOM   3772  CB  LEU A 501     -29.246  11.198  42.309  1.00 37.79           C  
ATOM   3773  O   LEU A 501     -27.282  11.763  39.922  1.00 37.79           O  
ATOM   3774  CG  LEU A 501     -29.169  11.226  43.836  1.00 37.79           C  
ATOM   3775  CD1 LEU A 501     -30.454  11.802  44.421  1.00 37.79           C  
ATOM   3776  CD2 LEU A 501     -28.904   9.829  44.385  1.00 37.79           C  
ATOM   3777  N   ALA A 502     -26.565  13.429  41.186  1.00 40.37           N  
ATOM   3778  CA  ALA A 502     -25.133  13.716  41.144  1.00 40.37           C  
ATOM   3779  C   ALA A 502     -24.358  12.552  40.533  1.00 40.37           C  
ATOM   3780  CB  ALA A 502     -24.611  14.022  42.546  1.00 40.37           C  
ATOM   3781  O   ALA A 502     -24.646  11.388  40.820  1.00 40.37           O  
ATOM   3782  N   PRO A 503     -23.597  12.759  39.374  1.00 46.80           N  
ATOM   3783  CA  PRO A 503     -22.753  11.949  38.493  1.00 46.80           C  
ATOM   3784  C   PRO A 503     -21.734  11.109  39.260  1.00 46.80           C  
ATOM   3785  CB  PRO A 503     -22.052  12.993  37.619  1.00 46.80           C  
ATOM   3786  O   PRO A 503     -21.128  10.197  38.692  1.00 46.80           O  
ATOM   3787  CG  PRO A 503     -22.299  14.296  38.308  1.00 46.80           C  
ATOM   3788  CD  PRO A 503     -23.313  14.077  39.393  1.00 46.80           C  
ATOM   3789  N   ARG A 504     -21.743  10.935  40.640  1.00 40.95           N  
ATOM   3790  CA  ARG A 504     -20.617  10.263  41.281  1.00 40.95           C  
ATOM   3791  C   ARG A 504     -21.069   8.989  41.986  1.00 40.95           C  
ATOM   3792  CB  ARG A 504     -19.930  11.198  42.279  1.00 40.95           C  
ATOM   3793  O   ARG A 504     -20.325   8.007  42.042  1.00 40.95           O  
ATOM   3794  CG  ARG A 504     -19.161  12.336  41.627  1.00 40.95           C  
ATOM   3795  CD  ARG A 504     -18.346  13.122  42.646  1.00 40.95           C  
ATOM   3796  NE  ARG A 504     -17.062  13.548  42.096  1.00 40.95           N  
ATOM   3797  NH1 ARG A 504     -17.279  15.753  42.749  1.00 40.95           N  
ATOM   3798  NH2 ARG A 504     -15.404  15.065  41.624  1.00 40.95           N  
ATOM   3799  CZ  ARG A 504     -16.584  14.787  42.157  1.00 40.95           C  
ATOM   3800  N   THR A 505     -22.347   8.684  42.132  1.00 40.48           N  
ATOM   3801  CA  THR A 505     -22.866   7.446  42.703  1.00 40.48           C  
ATOM   3802  C   THR A 505     -23.570   6.612  41.637  1.00 40.48           C  
ATOM   3803  CB  THR A 505     -23.840   7.731  43.862  1.00 40.48           C  
ATOM   3804  O   THR A 505     -23.834   5.426  41.844  1.00 40.48           O  
ATOM   3805  CG2 THR A 505     -23.119   8.380  45.039  1.00 40.48           C  
ATOM   3806  OG1 THR A 505     -24.873   8.612  43.404  1.00 40.48           O  
ATOM   3807  N   ALA A 506     -23.834   7.141  40.366  1.00 42.57           N  
ATOM   3808  CA  ALA A 506     -24.313   6.563  39.114  1.00 42.57           C  
ATOM   3809  C   ALA A 506     -23.180   5.871  38.360  1.00 42.57           C  
ATOM   3810  CB  ALA A 506     -24.949   7.640  38.239  1.00 42.57           C  
ATOM   3811  O   ALA A 506     -23.394   4.844  37.712  1.00 42.57           O  
ATOM   3812  N   SER A 507     -21.911   6.202  38.744  1.00 44.11           N  
ATOM   3813  CA  SER A 507     -20.724   5.608  38.138  1.00 44.11           C  
ATOM   3814  C   SER A 507     -20.350   4.298  38.822  1.00 44.11           C  
ATOM   3815  CB  SER A 507     -19.545   6.581  38.202  1.00 44.11           C  
ATOM   3816  O   SER A 507     -19.975   3.329  38.158  1.00 44.11           O  
ATOM   3817  OG  SER A 507     -18.316   5.892  38.051  1.00 44.11           O  
ATOM   3818  N   ALA A 508     -20.702   4.217  40.102  1.00 40.11           N  
ATOM   3819  CA  ALA A 508     -20.381   3.012  40.864  1.00 40.11           C  
ATOM   3820  C   ALA A 508     -21.475   1.959  40.710  1.00 40.11           C  
ATOM   3821  CB  ALA A 508     -20.179   3.354  42.338  1.00 40.11           C  
ATOM   3822  O   ALA A 508     -21.184   0.766  40.592  1.00 40.11           O  
ATOM   3823  N   ALA A 509     -22.705   2.397  40.521  1.00 39.69           N  
ATOM   3824  CA  ALA A 509     -23.858   1.531  40.285  1.00 39.69           C  
ATOM   3825  C   ALA A 509     -23.964   1.149  38.812  1.00 39.69           C  
ATOM   3826  CB  ALA A 509     -25.142   2.216  40.748  1.00 39.69           C  
ATOM   3827  O   ALA A 509     -24.293   0.006  38.483  1.00 39.69           O  
ATOM   3828  N   LEU A 510     -23.460   1.971  37.884  1.00 46.70           N  
ATOM   3829  CA  LEU A 510     -23.311   1.735  36.452  1.00 46.70           C  
ATOM   3830  C   LEU A 510     -22.067   0.901  36.165  1.00 46.70           C  
ATOM   3831  CB  LEU A 510     -23.234   3.064  35.695  1.00 46.70           C  
ATOM   3832  O   LEU A 510     -22.081   0.043  35.279  1.00 46.70           O  
ATOM   3833  CG  LEU A 510     -24.549   3.597  35.126  1.00 46.70           C  
ATOM   3834  CD1 LEU A 510     -24.427   5.085  34.814  1.00 46.70           C  
ATOM   3835  CD2 LEU A 510     -24.949   2.815  33.879  1.00 46.70           C  
ATOM   3836  N   ALA A 511     -20.974   1.038  37.017  1.00 44.69           N  
ATOM   3837  CA  ALA A 511     -19.762   0.225  36.973  1.00 44.69           C  
ATOM   3838  C   ALA A 511     -20.020  -1.175  37.523  1.00 44.69           C  
ATOM   3839  CB  ALA A 511     -18.638   0.901  37.753  1.00 44.69           C  
ATOM   3840  O   ALA A 511     -19.530  -2.165  36.975  1.00 44.69           O  
ATOM   3841  N   ALA A 512     -20.934  -1.260  38.446  1.00 41.20           N  
ATOM   3842  CA  ALA A 512     -21.320  -2.536  39.043  1.00 41.20           C  
ATOM   3843  C   ALA A 512     -22.318  -3.276  38.157  1.00 41.20           C  
ATOM   3844  CB  ALA A 512     -21.911  -2.315  40.434  1.00 41.20           C  
ATOM   3845  O   ALA A 512     -22.231  -4.496  37.999  1.00 41.20           O  
ATOM   3846  N   LEU A 513     -23.131  -2.566  37.370  1.00 44.23           N  
ATOM   3847  CA  LEU A 513     -24.072  -3.104  36.395  1.00 44.23           C  
ATOM   3848  C   LEU A 513     -23.375  -3.397  35.070  1.00 44.23           C  
ATOM   3849  CB  LEU A 513     -25.230  -2.127  36.171  1.00 44.23           C  
ATOM   3850  O   LEU A 513     -23.694  -4.382  34.401  1.00 44.23           O  
ATOM   3851  CG  LEU A 513     -26.631  -2.650  36.491  1.00 44.23           C  
ATOM   3852  CD1 LEU A 513     -27.492  -1.536  37.076  1.00 44.23           C  
ATOM   3853  CD2 LEU A 513     -27.281  -3.236  35.243  1.00 44.23           C  
ATOM   3854  N   ALA A 514     -22.304  -2.689  34.742  1.00 45.51           N  
ATOM   3855  CA  ALA A 514     -21.426  -2.903  33.595  1.00 45.51           C  
ATOM   3856  C   ALA A 514     -20.483  -4.078  33.838  1.00 45.51           C  
ATOM   3857  CB  ALA A 514     -20.627  -1.638  33.292  1.00 45.51           C  
ATOM   3858  O   ALA A 514     -20.229  -4.876  32.933  1.00 45.51           O  
ATOM   3859  N   LEU A 515     -20.048  -4.293  35.096  1.00 45.20           N  
ATOM   3860  CA  LEU A 515     -19.245  -5.441  35.503  1.00 45.20           C  
ATOM   3861  C   LEU A 515     -20.103  -6.697  35.600  1.00 45.20           C  
ATOM   3862  CB  LEU A 515     -18.564  -5.169  36.847  1.00 45.20           C  
ATOM   3863  O   LEU A 515     -19.651  -7.791  35.254  1.00 45.20           O  
ATOM   3864  CG  LEU A 515     -17.188  -4.504  36.788  1.00 45.20           C  
ATOM   3865  CD1 LEU A 515     -16.716  -4.135  38.190  1.00 45.20           C  
ATOM   3866  CD2 LEU A 515     -16.180  -5.421  36.104  1.00 45.20           C  
ATOM   3867  N   ALA A 516     -21.376  -6.472  35.929  1.00 41.56           N  
ATOM   3868  CA  ALA A 516     -22.354  -7.556  35.975  1.00 41.56           C  
ATOM   3869  C   ALA A 516     -22.848  -7.909  34.575  1.00 41.56           C  
ATOM   3870  CB  ALA A 516     -23.530  -7.175  36.871  1.00 41.56           C  
ATOM   3871  O   ALA A 516     -23.034  -9.085  34.253  1.00 41.56           O  
ATOM   3872  N   ALA A 517     -22.832  -6.972  33.618  1.00 42.19           N  
ATOM   3873  CA  ALA A 517     -23.134  -7.134  32.198  1.00 42.19           C  
ATOM   3874  C   ALA A 517     -21.931  -7.688  31.441  1.00 42.19           C  
ATOM   3875  CB  ALA A 517     -23.573  -5.803  31.592  1.00 42.19           C  
ATOM   3876  O   ALA A 517     -22.085  -8.508  30.533  1.00 42.19           O  
ATOM   3877  N   LYS A 518     -20.658  -7.365  31.849  1.00 43.00           N  
ATOM   3878  CA  LYS A 518     -19.398  -7.908  31.348  1.00 43.00           C  
ATOM   3879  C   LYS A 518     -19.189  -9.342  31.827  1.00 43.00           C  
ATOM   3880  CB  LYS A 518     -18.224  -7.032  31.787  1.00 43.00           C  
ATOM   3881  O   LYS A 518     -18.689 -10.185  31.079  1.00 43.00           O  
ATOM   3882  CG  LYS A 518     -17.058  -7.024  30.810  1.00 43.00           C  
ATOM   3883  CD  LYS A 518     -16.025  -5.968  31.180  1.00 43.00           C  
ATOM   3884  CE  LYS A 518     -14.885  -5.922  30.171  1.00 43.00           C  
ATOM   3885  NZ  LYS A 518     -13.973  -4.765  30.419  1.00 43.00           N  
ATOM   3886  N   ALA A 519     -19.670  -9.681  33.025  1.00 40.37           N  
ATOM   3887  CA  ALA A 519     -19.644 -11.021  33.606  1.00 40.37           C  
ATOM   3888  C   ALA A 519     -20.703 -11.916  32.969  1.00 40.37           C  
ATOM   3889  CB  ALA A 519     -19.852 -10.949  35.117  1.00 40.37           C  
ATOM   3890  O   ALA A 519     -20.456 -13.097  32.716  1.00 40.37           O  
ATOM   3891  N   GLN A 520     -21.832 -11.308  32.444  1.00 42.20           N  
ATOM   3892  CA  GLN A 520     -22.907 -11.971  31.715  1.00 42.20           C  
ATOM   3893  C   GLN A 520     -22.578 -12.081  30.229  1.00 42.20           C  
ATOM   3894  CB  GLN A 520     -24.228 -11.224  31.906  1.00 42.20           C  
ATOM   3895  O   GLN A 520     -22.907 -13.080  29.587  1.00 42.20           O  
ATOM   3896  CG  GLN A 520     -25.245 -11.978  32.752  1.00 42.20           C  
ATOM   3897  CD  GLN A 520     -26.481 -11.154  33.057  1.00 42.20           C  
ATOM   3898  NE2 GLN A 520     -27.572 -11.828  33.404  1.00 42.20           N  
ATOM   3899  OE1 GLN A 520     -26.456  -9.921  32.982  1.00 42.20           O  
ATOM   3900  N   ALA A 521     -21.748 -11.223  29.662  1.00 40.99           N  
ATOM   3901  CA  ALA A 521     -21.227 -11.201  28.297  1.00 40.99           C  
ATOM   3902  C   ALA A 521     -20.030 -12.136  28.152  1.00 40.99           C  
ATOM   3903  CB  ALA A 521     -20.838  -9.779  27.899  1.00 40.99           C  
ATOM   3904  O   ALA A 521     -19.869 -12.793  27.120  1.00 40.99           O  
ATOM   3905  N   GLN A 522     -19.251 -12.381  29.220  1.00 41.25           N  
ATOM   3906  CA  GLN A 522     -18.139 -13.323  29.280  1.00 41.25           C  
ATOM   3907  C   GLN A 522     -18.637 -14.747  29.514  1.00 41.25           C  
ATOM   3908  CB  GLN A 522     -17.155 -12.924  30.380  1.00 41.25           C  
ATOM   3909  O   GLN A 522     -18.072 -15.703  28.979  1.00 41.25           O  
ATOM   3910  CG  GLN A 522     -16.319 -11.697  30.042  1.00 41.25           C  
ATOM   3911  CD  GLN A 522     -15.199 -11.456  31.036  1.00 41.25           C  
ATOM   3912  NE2 GLN A 522     -14.135 -10.801  30.585  1.00 41.25           N  
ATOM   3913  OE1 GLN A 522     -15.289 -11.856  32.202  1.00 41.25           O  
ATOM   3914  N   ALA A 523     -19.905 -14.875  30.093  1.00 35.87           N  
ATOM   3915  CA  ALA A 523     -20.609 -16.141  30.277  1.00 35.87           C  
ATOM   3916  C   ALA A 523     -21.409 -16.510  29.031  1.00 35.87           C  
ATOM   3917  CB  ALA A 523     -21.529 -16.067  31.494  1.00 35.87           C  
ATOM   3918  O   ALA A 523     -21.479 -17.682  28.655  1.00 35.87           O  
ATOM   3919  N   ALA A 524     -21.769 -15.539  28.095  1.00 35.65           N  
ATOM   3920  CA  ALA A 524     -22.403 -15.665  26.785  1.00 35.65           C  
ATOM   3921  C   ALA A 524     -21.358 -15.780  25.679  1.00 35.65           C  
ATOM   3922  CB  ALA A 524     -23.322 -14.474  26.522  1.00 35.65           C  
ATOM   3923  O   ALA A 524     -21.589 -16.443  24.664  1.00 35.65           O  
ATOM   3924  N   ALA A 525     -20.070 -15.402  25.878  1.00 38.49           N  
ATOM   3925  CA  ALA A 525     -18.903 -15.472  25.002  1.00 38.49           C  
ATOM   3926  C   ALA A 525     -18.239 -16.844  25.081  1.00 38.49           C  
ATOM   3927  CB  ALA A 525     -17.901 -14.378  25.363  1.00 38.49           C  
ATOM   3928  O   ALA A 525     -17.742 -17.358  24.077  1.00 38.49           O  
ATOM   3929  N   VAL A 526     -18.478 -17.625  26.134  1.00 41.70           N  
ATOM   3930  CA  VAL A 526     -17.978 -18.985  26.309  1.00 41.70           C  
ATOM   3931  C   VAL A 526     -18.983 -19.983  25.741  1.00 41.70           C  
ATOM   3932  CB  VAL A 526     -17.697 -19.299  27.796  1.00 41.70           C  
ATOM   3933  O   VAL A 526     -18.598 -20.977  25.121  1.00 41.70           O  
ATOM   3934  CG1 VAL A 526     -17.321 -20.769  27.976  1.00 41.70           C  
ATOM   3935  CG2 VAL A 526     -16.591 -18.392  28.333  1.00 41.70           C  
ATOM   3936  N   ALA A 527     -20.246 -19.566  25.465  1.00 36.19           N  
ATOM   3937  CA  ALA A 527     -21.325 -20.309  24.818  1.00 36.19           C  
ATOM   3938  C   ALA A 527     -21.426 -19.954  23.338  1.00 36.19           C  
ATOM   3939  CB  ALA A 527     -22.654 -20.036  25.520  1.00 36.19           C  
ATOM   3940  O   ALA A 527     -21.732 -20.811  22.506  1.00 36.19           O  
ATOM   3941  N   GLY A 528     -20.834 -18.846  22.867  1.00 35.89           N  
ATOM   3942  CA  GLY A 528     -20.721 -18.317  21.517  1.00 35.89           C  
ATOM   3943  C   GLY A 528     -19.508 -18.841  20.771  1.00 35.89           C  
ATOM   3944  O   GLY A 528     -19.560 -19.042  19.556  1.00 35.89           O  
ATOM   3945  N   LYS A 529     -18.477 -19.337  21.495  1.00 42.30           N  
ATOM   3946  CA  LYS A 529     -17.259 -19.905  20.923  1.00 42.30           C  
ATOM   3947  C   LYS A 529     -17.465 -21.366  20.533  1.00 42.30           C  
ATOM   3948  CB  LYS A 529     -16.096 -19.785  21.909  1.00 42.30           C  
ATOM   3949  O   LYS A 529     -16.956 -21.817  19.505  1.00 42.30           O  
ATOM   3950  CG  LYS A 529     -15.320 -18.481  21.796  1.00 42.30           C  
ATOM   3951  CD  LYS A 529     -14.180 -18.420  22.804  1.00 42.30           C  
ATOM   3952  CE  LYS A 529     -13.528 -17.044  22.829  1.00 42.30           C  
ATOM   3953  NZ  LYS A 529     -12.301 -17.028  23.680  1.00 42.30           N  
ATOM   3954  N   GLN A 530     -18.508 -22.020  21.079  1.00 42.99           N  
ATOM   3955  CA  GLN A 530     -18.890 -23.395  20.775  1.00 42.99           C  
ATOM   3956  C   GLN A 530     -19.953 -23.441  19.681  1.00 42.99           C  
ATOM   3957  CB  GLN A 530     -19.400 -24.101  22.032  1.00 42.99           C  
ATOM   3958  O   GLN A 530     -19.914 -24.309  18.806  1.00 42.99           O  
ATOM   3959  CG  GLN A 530     -18.297 -24.513  22.997  1.00 42.99           C  
ATOM   3960  CD  GLN A 530     -18.677 -25.711  23.847  1.00 42.99           C  
ATOM   3961  NE2 GLN A 530     -17.685 -26.331  24.476  1.00 42.99           N  
ATOM   3962  OE1 GLN A 530     -19.854 -26.075  23.939  1.00 42.99           O  
ATOM   3963  N   VAL A 531     -20.708 -22.339  19.535  1.00 40.12           N  
ATOM   3964  CA  VAL A 531     -21.761 -22.121  18.548  1.00 40.12           C  
ATOM   3965  C   VAL A 531     -21.159 -21.541  17.270  1.00 40.12           C  
ATOM   3966  CB  VAL A 531     -22.863 -21.184  19.091  1.00 40.12           C  
ATOM   3967  O   VAL A 531     -21.539 -21.933  16.164  1.00 40.12           O  
ATOM   3968  CG1 VAL A 531     -23.860 -20.829  17.990  1.00 40.12           C  
ATOM   3969  CG2 VAL A 531     -23.578 -21.833  20.274  1.00 40.12           C  
ATOM   3970  N   SER A 532     -20.026 -20.863  17.340  1.00 43.75           N  
ATOM   3971  CA  SER A 532     -19.276 -20.319  16.212  1.00 43.75           C  
ATOM   3972  C   SER A 532     -18.388 -21.382  15.574  1.00 43.75           C  
ATOM   3973  CB  SER A 532     -18.422 -19.131  16.660  1.00 43.75           C  
ATOM   3974  O   SER A 532     -18.241 -21.423  14.351  1.00 43.75           O  
ATOM   3975  OG  SER A 532     -17.375 -19.558  17.514  1.00 43.75           O  
ATOM   3976  N   LYS A 533     -17.987 -22.349  16.395  1.00 45.71           N  
ATOM   3977  CA  LYS A 533     -17.206 -23.490  15.928  1.00 45.71           C  
ATOM   3978  C   LYS A 533     -18.097 -24.522  15.242  1.00 45.71           C  
ATOM   3979  CB  LYS A 533     -16.454 -24.138  17.092  1.00 45.71           C  
ATOM   3980  O   LYS A 533     -17.727 -25.078  14.206  1.00 45.71           O  
ATOM   3981  CG  LYS A 533     -15.172 -24.848  16.682  1.00 45.71           C  
ATOM   3982  CD  LYS A 533     -14.421 -25.389  17.892  1.00 45.71           C  
ATOM   3983  CE  LYS A 533     -13.135 -26.094  17.483  1.00 45.71           C  
ATOM   3984  NZ  LYS A 533     -12.290 -26.435  18.667  1.00 45.71           N  
ATOM   3985  N   LEU A 534     -19.331 -24.614  15.687  1.00 48.15           N  
ATOM   3986  CA  LEU A 534     -20.334 -25.516  15.131  1.00 48.15           C  
ATOM   3987  C   LEU A 534     -21.004 -24.896  13.909  1.00 48.15           C  
ATOM   3988  CB  LEU A 534     -21.388 -25.861  16.185  1.00 48.15           C  
ATOM   3989  O   LEU A 534     -21.301 -25.595  12.938  1.00 48.15           O  
ATOM   3990  CG  LEU A 534     -21.066 -27.038  17.107  1.00 48.15           C  
ATOM   3991  CD1 LEU A 534     -21.927 -26.979  18.364  1.00 48.15           C  
ATOM   3992  CD2 LEU A 534     -21.269 -28.361  16.376  1.00 48.15           C  
ATOM   3993  N   LEU A 535     -21.060 -23.546  13.829  1.00 43.58           N  
ATOM   3994  CA  LEU A 535     -21.561 -22.762  12.704  1.00 43.58           C  
ATOM   3995  C   LEU A 535     -20.511 -22.658  11.604  1.00 43.58           C  
ATOM   3996  CB  LEU A 535     -21.974 -21.363  13.168  1.00 43.58           C  
ATOM   3997  O   LEU A 535     -20.842 -22.704  10.417  1.00 43.58           O  
ATOM   3998  CG  LEU A 535     -23.432 -21.192  13.594  1.00 43.58           C  
ATOM   3999  CD1 LEU A 535     -23.549 -20.110  14.663  1.00 43.58           C  
ATOM   4000  CD2 LEU A 535     -24.307 -20.858  12.390  1.00 43.58           C  
ATOM   4001  N   ALA A 536     -19.239 -22.748  11.980  1.00 48.96           N  
ATOM   4002  CA  ALA A 536     -18.102 -22.776  11.063  1.00 48.96           C  
ATOM   4003  C   ALA A 536     -17.936 -24.157  10.436  1.00 48.96           C  
ATOM   4004  CB  ALA A 536     -16.823 -22.367  11.789  1.00 48.96           C  
ATOM   4005  O   ALA A 536     -17.648 -24.274   9.243  1.00 48.96           O  
ATOM   4006  N   LYS A 537     -18.333 -25.190  11.170  1.00 54.12           N  
ATOM   4007  CA  LYS A 537     -18.304 -26.575  10.709  1.00 54.12           C  
ATOM   4008  C   LYS A 537     -19.507 -26.885   9.823  1.00 54.12           C  
ATOM   4009  CB  LYS A 537     -18.268 -27.536  11.898  1.00 54.12           C  
ATOM   4010  O   LYS A 537     -19.379 -27.584   8.815  1.00 54.12           O  
ATOM   4011  CG  LYS A 537     -16.906 -28.172  12.139  1.00 54.12           C  
ATOM   4012  CD  LYS A 537     -16.951 -29.169  13.290  1.00 54.12           C  
ATOM   4013  CE  LYS A 537     -15.570 -29.732  13.596  1.00 54.12           C  
ATOM   4014  NZ  LYS A 537     -15.599 -30.667  14.761  1.00 54.12           N  
ATOM   4015  N   HIS A 538     -20.653 -26.246  10.098  1.00 49.78           N  
ATOM   4016  CA  HIS A 538     -21.879 -26.347   9.314  1.00 49.78           C  
ATOM   4017  C   HIS A 538     -21.787 -25.516   8.038  1.00 49.78           C  
ATOM   4018  CB  HIS A 538     -23.083 -25.901  10.145  1.00 49.78           C  
ATOM   4019  O   HIS A 538     -22.232 -25.953   6.975  1.00 49.78           O  
ATOM   4020  CG  HIS A 538     -24.397 -26.334   9.576  1.00 49.78           C  
ATOM   4021  CD2 HIS A 538     -25.480 -25.618   9.194  1.00 49.78           C  
ATOM   4022  ND1 HIS A 538     -24.709 -27.657   9.347  1.00 49.78           N  
ATOM   4023  CE1 HIS A 538     -25.930 -27.735   8.846  1.00 49.78           C  
ATOM   4024  NE2 HIS A 538     -26.420 -26.511   8.743  1.00 49.78           N  
ATOM   4025  N   ARG A 539     -21.045 -24.392   8.053  1.00 49.84           N  
ATOM   4026  CA  ARG A 539     -20.772 -23.538   6.902  1.00 49.84           C  
ATOM   4027  C   ARG A 539     -19.776 -24.197   5.954  1.00 49.84           C  
ATOM   4028  CB  ARG A 539     -20.241 -22.176   7.357  1.00 49.84           C  
ATOM   4029  O   ARG A 539     -19.915 -24.100   4.733  1.00 49.84           O  
ATOM   4030  CG  ARG A 539     -21.327 -21.140   7.597  1.00 49.84           C  
ATOM   4031  CD  ARG A 539     -20.742 -19.787   7.978  1.00 49.84           C  
ATOM   4032  NE  ARG A 539     -21.766 -18.747   8.009  1.00 49.84           N  
ATOM   4033  NH1 ARG A 539     -20.299 -17.030   8.496  1.00 49.84           N  
ATOM   4034  NH2 ARG A 539     -22.538 -16.599   8.259  1.00 49.84           N  
ATOM   4035  CZ  ARG A 539     -21.532 -17.461   8.255  1.00 49.84           C  
ATOM   4036  N   GLN A 540     -18.876 -24.963   6.527  1.00 50.46           N  
ATOM   4037  CA  GLN A 540     -17.874 -25.733   5.796  1.00 50.46           C  
ATOM   4038  C   GLN A 540     -18.492 -26.974   5.158  1.00 50.46           C  
ATOM   4039  CB  GLN A 540     -16.725 -26.135   6.721  1.00 50.46           C  
ATOM   4040  O   GLN A 540     -18.164 -27.323   4.022  1.00 50.46           O  
ATOM   4041  CG  GLN A 540     -15.466 -26.573   5.984  1.00 50.46           C  
ATOM   4042  CD  GLN A 540     -14.304 -26.850   6.919  1.00 50.46           C  
ATOM   4043  NE2 GLN A 540     -13.139 -27.135   6.348  1.00 50.46           N  
ATOM   4044  OE1 GLN A 540     -14.453 -26.807   8.144  1.00 50.46           O  
ATOM   4045  N   ARG A 541     -19.594 -27.506   5.678  1.00 51.78           N  
ATOM   4046  CA  ARG A 541     -20.327 -28.669   5.190  1.00 51.78           C  
ATOM   4047  C   ARG A 541     -21.334 -28.271   4.116  1.00 51.78           C  
ATOM   4048  CB  ARG A 541     -21.041 -29.378   6.342  1.00 51.78           C  
ATOM   4049  O   ARG A 541     -21.499 -28.978   3.119  1.00 51.78           O  
ATOM   4050  CG  ARG A 541     -20.196 -30.436   7.034  1.00 51.78           C  
ATOM   4051  CD  ARG A 541     -20.993 -31.196   8.085  1.00 51.78           C  
ATOM   4052  NE  ARG A 541     -20.141 -32.086   8.868  1.00 51.78           N  
ATOM   4053  NH1 ARG A 541     -21.844 -32.862  10.223  1.00 51.78           N  
ATOM   4054  NH2 ARG A 541     -19.703 -33.629  10.512  1.00 51.78           N  
ATOM   4055  CZ  ARG A 541     -20.565 -32.857   9.866  1.00 51.78           C  
ATOM   4056  N   VAL A 542     -21.839 -27.037   4.226  1.00 49.50           N  
ATOM   4057  CA  VAL A 542     -22.786 -26.452   3.283  1.00 49.50           C  
ATOM   4058  C   VAL A 542     -22.037 -25.900   2.072  1.00 49.50           C  
ATOM   4059  CB  VAL A 542     -23.628 -25.337   3.943  1.00 49.50           C  
ATOM   4060  O   VAL A 542     -22.488 -26.049   0.934  1.00 49.50           O  
ATOM   4061  CG1 VAL A 542     -24.460 -24.597   2.896  1.00 49.50           C  
ATOM   4062  CG2 VAL A 542     -24.528 -25.921   5.030  1.00 49.50           C  
ATOM   4063  N   ALA A 543     -20.774 -25.475   2.252  1.00 49.09           N  
ATOM   4064  CA  ALA A 543     -19.876 -25.019   1.194  1.00 49.09           C  
ATOM   4065  C   ALA A 543     -19.298 -26.198   0.418  1.00 49.09           C  
ATOM   4066  CB  ALA A 543     -18.751 -24.170   1.781  1.00 49.09           C  
ATOM   4067  O   ALA A 543     -19.173 -26.141  -0.808  1.00 49.09           O  
ATOM   4068  N   ARG A 544     -19.175 -27.339   1.077  1.00 47.98           N  
ATOM   4069  CA  ARG A 544     -18.715 -28.585   0.472  1.00 47.98           C  
ATOM   4070  C   ARG A 544     -19.854 -29.293  -0.254  1.00 47.98           C  
ATOM   4071  CB  ARG A 544     -18.114 -29.510   1.533  1.00 47.98           C  
ATOM   4072  O   ARG A 544     -19.652 -29.865  -1.328  1.00 47.98           O  
ATOM   4073  CG  ARG A 544     -16.626 -29.765   1.356  1.00 47.98           C  
ATOM   4074  CD  ARG A 544     -16.085 -30.705   2.424  1.00 47.98           C  
ATOM   4075  NE  ARG A 544     -14.770 -31.230   2.064  1.00 47.98           N  
ATOM   4076  NH1 ARG A 544     -14.388 -32.245   4.103  1.00 47.98           N  
ATOM   4077  NH2 ARG A 544     -12.816 -32.376   2.440  1.00 47.98           N  
ATOM   4078  CZ  ARG A 544     -13.994 -31.949   2.870  1.00 47.98           C  
ATOM   4079  N   GLY A 545     -21.085 -29.024   0.193  1.00 46.14           N  
ATOM   4080  CA  GLY A 545     -22.295 -29.534  -0.432  1.00 46.14           C  
ATOM   4081  C   GLY A 545     -22.778 -28.675  -1.586  1.00 46.14           C  
ATOM   4082  O   GLY A 545     -23.262 -29.195  -2.594  1.00 46.14           O  
ATOM   4083  N   GLN A 546     -22.342 -27.406  -1.634  1.00 47.98           N  
ATOM   4084  CA  GLN A 546     -22.645 -26.450  -2.694  1.00 47.98           C  
ATOM   4085  C   GLN A 546     -21.555 -26.450  -3.762  1.00 47.98           C  
ATOM   4086  CB  GLN A 546     -22.813 -25.043  -2.117  1.00 47.98           C  
ATOM   4087  O   GLN A 546     -21.838 -26.245  -4.945  1.00 47.98           O  
ATOM   4088  CG  GLN A 546     -24.088 -24.860  -1.305  1.00 47.98           C  
ATOM   4089  CD  GLN A 546     -24.276 -23.434  -0.821  1.00 47.98           C  
ATOM   4090  NE2 GLN A 546     -25.487 -23.113  -0.378  1.00 47.98           N  
ATOM   4091  OE1 GLN A 546     -23.341 -22.628  -0.844  1.00 47.98           O  
ATOM   4092  N   ALA A 547     -20.329 -26.976  -3.451  1.00 43.27           N  
ATOM   4093  CA  ALA A 547     -19.191 -27.138  -4.351  1.00 43.27           C  
ATOM   4094  C   ALA A 547     -19.241 -28.487  -5.063  1.00 43.27           C  
ATOM   4095  CB  ALA A 547     -17.879 -26.994  -3.583  1.00 43.27           C  
ATOM   4096  O   ALA A 547     -18.882 -28.591  -6.238  1.00 43.27           O  
ATOM   4097  N   LYS A 548     -20.042 -29.448  -4.537  1.00 42.62           N  
ATOM   4098  CA  LYS A 548     -20.243 -30.766  -5.132  1.00 42.62           C  
ATOM   4099  C   LYS A 548     -21.513 -30.800  -5.977  1.00 42.62           C  
ATOM   4100  CB  LYS A 548     -20.309 -31.841  -4.045  1.00 42.62           C  
ATOM   4101  O   LYS A 548     -21.546 -31.439  -7.032  1.00 42.62           O  
ATOM   4102  CG  LYS A 548     -18.974 -32.514  -3.759  1.00 42.62           C  
ATOM   4103  CD  LYS A 548     -19.110 -33.594  -2.694  1.00 42.62           C  
ATOM   4104  CE  LYS A 548     -17.760 -34.203  -2.339  1.00 42.62           C  
ATOM   4105  NZ  LYS A 548     -17.886 -35.253  -1.284  1.00 42.62           N  
ATOM   4106  N   ALA A 549     -22.466 -29.759  -5.820  1.00 42.84           N  
ATOM   4107  CA  ALA A 549     -23.698 -29.593  -6.588  1.00 42.84           C  
ATOM   4108  C   ALA A 549     -23.514 -28.567  -7.703  1.00 42.84           C  
ATOM   4109  CB  ALA A 549     -24.845 -29.178  -5.671  1.00 42.84           C  
ATOM   4110  O   ALA A 549     -24.085 -28.710  -8.787  1.00 42.84           O  
ATOM   4111  N   ALA A 550     -22.388 -27.729  -7.695  1.00 43.07           N  
ATOM   4112  CA  ALA A 550     -22.027 -26.702  -8.669  1.00 43.07           C  
ATOM   4113  C   ALA A 550     -20.964 -27.214  -9.637  1.00 43.07           C  
ATOM   4114  CB  ALA A 550     -21.534 -25.444  -7.958  1.00 43.07           C  
ATOM   4115  O   ALA A 550     -20.921 -26.799 -10.797  1.00 43.07           O  
ATOM   4116  N   SER A 551     -20.415 -28.500  -9.504  1.00 41.49           N  
ATOM   4117  CA  SER A 551     -19.389 -29.063 -10.375  1.00 41.49           C  
ATOM   4118  C   SER A 551     -19.968 -30.139 -11.287  1.00 41.49           C  
ATOM   4119  CB  SER A 551     -18.244 -29.646  -9.547  1.00 41.49           C  
ATOM   4120  O   SER A 551     -19.513 -30.312 -12.420  1.00 41.49           O  
ATOM   4121  OG  SER A 551     -18.518 -30.989  -9.184  1.00 41.49           O  
ATOM   4122  N   VAL A 552     -21.379 -30.398 -11.194  1.00 46.64           N  
ATOM   4123  CA  VAL A 552     -21.951 -31.414 -12.070  1.00 46.64           C  
ATOM   4124  C   VAL A 552     -23.108 -30.817 -12.868  1.00 46.64           C  
ATOM   4125  CB  VAL A 552     -22.434 -32.646 -11.271  1.00 46.64           C  
ATOM   4126  O   VAL A 552     -23.289 -31.138 -14.045  1.00 46.64           O  
ATOM   4127  CG1 VAL A 552     -23.155 -33.634 -12.186  1.00 46.64           C  
ATOM   4128  CG2 VAL A 552     -21.257 -33.322 -10.571  1.00 46.64           C  
ATOM   4129  N   GLU A 553     -23.328 -29.439 -12.840  1.00 44.57           N  
ATOM   4130  CA  GLU A 553     -24.441 -28.846 -13.576  1.00 44.57           C  
ATOM   4131  C   GLU A 553     -23.993 -27.612 -14.353  1.00 44.57           C  
ATOM   4132  CB  GLU A 553     -25.582 -28.483 -12.623  1.00 44.57           C  
ATOM   4133  O   GLU A 553     -24.527 -27.320 -15.425  1.00 44.57           O  
ATOM   4134  CG  GLU A 553     -26.464 -29.663 -12.240  1.00 44.57           C  
ATOM   4135  CD  GLU A 553     -27.770 -29.248 -11.583  1.00 44.57           C  
ATOM   4136  OE1 GLU A 553     -28.664 -30.108 -11.412  1.00 44.57           O  
ATOM   4137  OE2 GLU A 553     -27.901 -28.053 -11.236  1.00 44.57           O  
ATOM   4138  N   ALA A 554     -22.654 -27.139 -14.187  1.00 41.97           N  
ATOM   4139  CA  ALA A 554     -22.150 -25.930 -14.832  1.00 41.97           C  
ATOM   4140  C   ALA A 554     -21.196 -26.273 -15.973  1.00 41.97           C  
ATOM   4141  CB  ALA A 554     -21.453 -25.034 -13.811  1.00 41.97           C  
ATOM   4142  O   ALA A 554     -21.150 -25.570 -16.985  1.00 41.97           O  
ATOM   4143  N   SER A 555     -20.849 -27.662 -16.170  1.00 47.11           N  
ATOM   4144  CA  SER A 555     -19.964 -28.085 -17.250  1.00 47.11           C  
ATOM   4145  C   SER A 555     -20.750 -28.711 -18.397  1.00 47.11           C  
ATOM   4146  CB  SER A 555     -18.923 -29.078 -16.732  1.00 47.11           C  
ATOM   4147  O   SER A 555     -20.408 -28.525 -19.566  1.00 47.11           O  
ATOM   4148  OG  SER A 555     -18.944 -30.272 -17.495  1.00 47.11           O  
ATOM   4149  N   ASP A 556     -22.077 -28.975 -18.179  1.00 43.94           N  
ATOM   4150  CA  ASP A 556     -22.924 -29.581 -19.202  1.00 43.94           C  
ATOM   4151  C   ASP A 556     -23.870 -28.549 -19.812  1.00 43.94           C  
ATOM   4152  CB  ASP A 556     -23.723 -30.747 -18.617  1.00 43.94           C  
ATOM   4153  O   ASP A 556     -24.143 -28.584 -21.014  1.00 43.94           O  
ATOM   4154  CG  ASP A 556     -22.897 -32.012 -18.461  1.00 43.94           C  
ATOM   4155  OD1 ASP A 556     -21.863 -32.154 -19.148  1.00 43.94           O  
ATOM   4156  OD2 ASP A 556     -23.286 -32.875 -17.644  1.00 43.94           O  
ATOM   4157  N   ALA A 557     -24.051 -27.367 -19.142  1.00 48.14           N  
ATOM   4158  CA  ALA A 557     -24.932 -26.292 -19.592  1.00 48.14           C  
ATOM   4159  C   ALA A 557     -24.150 -25.225 -20.352  1.00 48.14           C  
ATOM   4160  CB  ALA A 557     -25.661 -25.669 -18.404  1.00 48.14           C  
ATOM   4161  O   ALA A 557     -24.638 -24.676 -21.343  1.00 48.14           O  
ATOM   4162  N   ALA A 558     -22.789 -25.139 -20.128  1.00 41.87           N  
ATOM   4163  CA  ALA A 558     -21.893 -24.199 -20.797  1.00 41.87           C  
ATOM   4164  C   ALA A 558     -21.358 -24.785 -22.101  1.00 41.87           C  
ATOM   4165  CB  ALA A 558     -20.738 -23.817 -19.875  1.00 41.87           C  
ATOM   4166  O   ALA A 558     -21.216 -24.071 -23.097  1.00 41.87           O  
ATOM   4167  N   ALA A 559     -21.394 -26.187 -22.221  1.00 49.19           N  
ATOM   4168  CA  ALA A 559     -20.983 -26.904 -23.425  1.00 49.19           C  
ATOM   4169  C   ALA A 559     -22.141 -27.030 -24.411  1.00 49.19           C  
ATOM   4170  CB  ALA A 559     -20.443 -28.286 -23.064  1.00 49.19           C  
ATOM   4171  O   ALA A 559     -21.950 -26.905 -25.622  1.00 49.19           O  
ATOM   4172  N   GLN A 560     -23.375 -26.984 -23.875  1.00 49.61           N  
ATOM   4173  CA  GLN A 560     -24.589 -27.066 -24.679  1.00 49.61           C  
ATOM   4174  C   GLN A 560     -25.006 -25.688 -25.187  1.00 49.61           C  
ATOM   4175  CB  GLN A 560     -25.727 -27.694 -23.873  1.00 49.61           C  
ATOM   4176  O   GLN A 560     -25.466 -25.553 -26.323  1.00 49.61           O  
ATOM   4177  CG  GLN A 560     -25.698 -29.216 -23.852  1.00 49.61           C  
ATOM   4178  CD  GLN A 560     -26.793 -29.813 -22.988  1.00 49.61           C  
ATOM   4179  NE2 GLN A 560     -26.781 -31.133 -22.842  1.00 49.61           N  
ATOM   4180  OE1 GLN A 560     -27.643 -29.092 -22.455  1.00 49.61           O  
ATOM   4181  N   ALA A 561     -24.595 -24.623 -24.485  1.00 50.37           N  
ATOM   4182  CA  ALA A 561     -24.871 -23.238 -24.859  1.00 50.37           C  
ATOM   4183  C   ALA A 561     -23.857 -22.735 -25.883  1.00 50.37           C  
ATOM   4184  CB  ALA A 561     -24.864 -22.341 -23.624  1.00 50.37           C  
ATOM   4185  O   ALA A 561     -24.217 -22.021 -26.823  1.00 50.37           O  
ATOM   4186  N   SER A 562     -22.643 -23.329 -25.927  1.00 56.08           N  
ATOM   4187  CA  SER A 562     -21.573 -22.984 -26.858  1.00 56.08           C  
ATOM   4188  C   SER A 562     -21.711 -23.753 -28.168  1.00 56.08           C  
ATOM   4189  CB  SER A 562     -20.206 -23.266 -26.233  1.00 56.08           C  
ATOM   4190  O   SER A 562     -21.429 -23.216 -29.241  1.00 56.08           O  
ATOM   4191  OG  SER A 562     -19.896 -24.647 -26.305  1.00 56.08           O  
ATOM   4192  N   ALA A 563     -22.443 -24.892 -28.114  1.00 60.38           N  
ATOM   4193  CA  ALA A 563     -22.745 -25.703 -29.292  1.00 60.38           C  
ATOM   4194  C   ALA A 563     -23.972 -25.170 -30.025  1.00 60.38           C  
ATOM   4195  CB  ALA A 563     -22.958 -27.161 -28.893  1.00 60.38           C  
ATOM   4196  O   ALA A 563     -23.999 -25.131 -31.257  1.00 60.38           O  
ATOM   4197  N   LYS A 564     -24.853 -24.543 -29.282  1.00 65.97           N  
ATOM   4198  CA  LYS A 564     -26.056 -23.942 -29.850  1.00 65.97           C  
ATOM   4199  C   LYS A 564     -25.758 -22.565 -30.438  1.00 65.97           C  
ATOM   4200  CB  LYS A 564     -27.154 -23.833 -28.791  1.00 65.97           C  
ATOM   4201  O   LYS A 564     -26.313 -22.193 -31.474  1.00 65.97           O  
ATOM   4202  CG  LYS A 564     -28.045 -25.062 -28.694  1.00 65.97           C  
ATOM   4203  CD  LYS A 564     -29.161 -24.865 -27.676  1.00 65.97           C  
ATOM   4204  CE  LYS A 564     -29.964 -26.142 -27.471  1.00 65.97           C  
ATOM   4205  NZ  LYS A 564     -31.010 -25.976 -26.418  1.00 65.97           N  
ATOM   4206  N   ALA A 565     -24.717 -21.908 -29.939  1.00 59.09           N  
ATOM   4207  CA  ALA A 565     -24.264 -20.608 -30.427  1.00 59.09           C  
ATOM   4208  C   ALA A 565     -23.441 -20.757 -31.703  1.00 59.09           C  
ATOM   4209  CB  ALA A 565     -23.450 -19.891 -29.353  1.00 59.09           C  
ATOM   4210  O   ALA A 565     -23.566 -19.950 -32.627  1.00 59.09           O  
ATOM   4211  N   ARG A 566     -22.813 -21.907 -31.897  1.00 67.56           N  
ATOM   4212  CA  ARG A 566     -22.023 -22.221 -33.083  1.00 67.56           C  
ATOM   4213  C   ARG A 566     -22.916 -22.694 -34.225  1.00 67.56           C  
ATOM   4214  CB  ARG A 566     -20.973 -23.287 -32.763  1.00 67.56           C  
ATOM   4215  O   ARG A 566     -22.692 -22.336 -35.384  1.00 67.56           O  
ATOM   4216  CG  ARG A 566     -19.676 -22.725 -32.203  1.00 67.56           C  
ATOM   4217  CD  ARG A 566     -18.634 -23.815 -31.991  1.00 67.56           C  
ATOM   4218  NE  ARG A 566     -17.411 -23.283 -31.397  1.00 67.56           N  
ATOM   4219  NH1 ARG A 566     -16.708 -25.305 -30.528  1.00 67.56           N  
ATOM   4220  NH2 ARG A 566     -15.445 -23.417 -30.217  1.00 67.56           N  
ATOM   4221  CZ  ARG A 566     -16.524 -24.003 -30.715  1.00 67.56           C  
ATOM   4222  N   GLU A 567     -24.031 -23.297 -33.857  1.00 69.04           N  
ATOM   4223  CA  GLU A 567     -25.051 -23.724 -34.810  1.00 69.04           C  
ATOM   4224  C   GLU A 567     -25.867 -22.537 -35.314  1.00 69.04           C  
ATOM   4225  CB  GLU A 567     -25.976 -24.767 -34.177  1.00 69.04           C  
ATOM   4226  O   GLU A 567     -26.187 -22.456 -36.502  1.00 69.04           O  
ATOM   4227  CG  GLU A 567     -26.300 -25.938 -35.093  1.00 69.04           C  
ATOM   4228  CD  GLU A 567     -27.164 -26.998 -34.428  1.00 69.04           C  
ATOM   4229  OE1 GLU A 567     -27.534 -27.988 -35.099  1.00 69.04           O  
ATOM   4230  OE2 GLU A 567     -27.475 -26.836 -33.227  1.00 69.04           O  
ATOM   4231  N   MET A 568     -26.073 -21.539 -34.465  1.00 71.83           N  
ATOM   4232  CA  MET A 568     -26.793 -20.313 -34.796  1.00 71.83           C  
ATOM   4233  C   MET A 568     -25.924 -19.383 -35.637  1.00 71.83           C  
ATOM   4234  CB  MET A 568     -27.248 -19.595 -33.524  1.00 71.83           C  
ATOM   4235  O   MET A 568     -26.408 -18.765 -36.587  1.00 71.83           O  
ATOM   4236  CG  MET A 568     -28.268 -18.496 -33.773  1.00 71.83           C  
ATOM   4237  SD  MET A 568     -28.821 -17.687 -32.221  1.00 71.83           S  
ATOM   4238  CE  MET A 568     -29.511 -16.148 -32.891  1.00 71.83           C  
ATOM   4239  N   GLN A 569     -24.584 -19.470 -35.421  1.00 60.45           N  
ATOM   4240  CA  GLN A 569     -23.607 -18.682 -36.164  1.00 60.45           C  
ATOM   4241  C   GLN A 569     -23.385 -19.256 -37.561  1.00 60.45           C  
ATOM   4242  CB  GLN A 569     -22.280 -18.616 -35.406  1.00 60.45           C  
ATOM   4243  O   GLN A 569     -23.280 -18.509 -38.536  1.00 60.45           O  
ATOM   4244  CG  GLN A 569     -21.350 -17.512 -35.889  1.00 60.45           C  
ATOM   4245  CD  GLN A 569     -20.256 -17.187 -34.889  1.00 60.45           C  
ATOM   4246  NE2 GLN A 569     -19.252 -16.437 -35.331  1.00 60.45           N  
ATOM   4247  OE1 GLN A 569     -20.313 -17.606 -33.729  1.00 60.45           O  
ATOM   4248  N   GLU A 570     -23.577 -20.581 -37.742  1.00 70.61           N  
ATOM   4249  CA  GLU A 570     -23.447 -21.290 -39.011  1.00 70.61           C  
ATOM   4250  C   GLU A 570     -24.718 -21.167 -39.845  1.00 70.61           C  
ATOM   4251  CB  GLU A 570     -23.116 -22.766 -38.771  1.00 70.61           C  
ATOM   4252  O   GLU A 570     -24.654 -21.046 -41.070  1.00 70.61           O  
ATOM   4253  CG  GLU A 570     -22.170 -23.360 -39.805  1.00 70.61           C  
ATOM   4254  CD  GLU A 570     -21.775 -24.796 -39.501  1.00 70.61           C  
ATOM   4255  OE1 GLU A 570     -21.045 -25.409 -40.312  1.00 70.61           O  
ATOM   4256  OE2 GLU A 570     -22.200 -25.313 -38.444  1.00 70.61           O  
ATOM   4257  N   GLN A 571     -25.818 -20.946 -39.174  1.00 67.30           N  
ATOM   4258  CA  GLN A 571     -27.115 -20.763 -39.815  1.00 67.30           C  
ATOM   4259  C   GLN A 571     -27.301 -19.321 -40.281  1.00 67.30           C  
ATOM   4260  CB  GLN A 571     -28.246 -21.156 -38.862  1.00 67.30           C  
ATOM   4261  O   GLN A 571     -27.890 -19.075 -41.335  1.00 67.30           O  
ATOM   4262  CG  GLN A 571     -28.393 -22.659 -38.670  1.00 67.30           C  
ATOM   4263  CD  GLN A 571     -29.530 -23.023 -37.734  1.00 67.30           C  
ATOM   4264  NE2 GLN A 571     -29.805 -24.317 -37.609  1.00 67.30           N  
ATOM   4265  OE1 GLN A 571     -30.156 -22.148 -37.127  1.00 67.30           O  
ATOM   4266  N   LEU A 572     -26.636 -18.373 -39.600  1.00 63.78           N  
ATOM   4267  CA  LEU A 572     -26.669 -16.955 -39.940  1.00 63.78           C  
ATOM   4268  C   LEU A 572     -25.704 -16.645 -41.079  1.00 63.78           C  
ATOM   4269  CB  LEU A 572     -26.323 -16.102 -38.716  1.00 63.78           C  
ATOM   4270  O   LEU A 572     -26.009 -15.830 -41.952  1.00 63.78           O  
ATOM   4271  CG  LEU A 572     -27.470 -15.806 -37.749  1.00 63.78           C  
ATOM   4272  CD1 LEU A 572     -26.924 -15.317 -36.412  1.00 63.78           C  
ATOM   4273  CD2 LEU A 572     -28.425 -14.780 -38.350  1.00 63.78           C  
ATOM   4274  N   LEU A 573     -24.622 -17.452 -41.201  1.00 61.92           N  
ATOM   4275  CA  LEU A 573     -23.624 -17.313 -42.256  1.00 61.92           C  
ATOM   4276  C   LEU A 573     -24.097 -17.979 -43.544  1.00 61.92           C  
ATOM   4277  CB  LEU A 573     -22.289 -17.921 -41.815  1.00 61.92           C  
ATOM   4278  O   LEU A 573     -23.838 -17.475 -44.639  1.00 61.92           O  
ATOM   4279  CG  LEU A 573     -21.326 -16.984 -41.085  1.00 61.92           C  
ATOM   4280  CD1 LEU A 573     -20.371 -17.785 -40.207  1.00 61.92           C  
ATOM   4281  CD2 LEU A 573     -20.553 -16.128 -42.082  1.00 61.92           C  
ATOM   4282  N   ALA A 574     -25.042 -18.960 -43.405  1.00 63.12           N  
ATOM   4283  CA  ALA A 574     -25.673 -19.666 -44.518  1.00 63.12           C  
ATOM   4284  C   ALA A 574     -26.880 -18.894 -45.043  1.00 63.12           C  
ATOM   4285  CB  ALA A 574     -26.089 -21.071 -44.090  1.00 63.12           C  
ATOM   4286  O   ALA A 574     -27.139 -18.880 -46.249  1.00 63.12           O  
ATOM   4287  N   ALA A 575     -27.513 -18.090 -44.192  1.00 58.12           N  
ATOM   4288  CA  ALA A 575     -28.660 -17.250 -44.527  1.00 58.12           C  
ATOM   4289  C   ALA A 575     -28.211 -15.934 -45.154  1.00 58.12           C  
ATOM   4290  CB  ALA A 575     -29.506 -16.983 -43.285  1.00 58.12           C  
ATOM   4291  O   ALA A 575     -28.893 -15.390 -46.026  1.00 58.12           O  
ATOM   4292  N   ALA A 576     -26.905 -15.534 -44.917  1.00 55.26           N  
ATOM   4293  CA  ALA A 576     -26.300 -14.320 -45.458  1.00 55.26           C  
ATOM   4294  C   ALA A 576     -25.745 -14.561 -46.859  1.00 55.26           C  
ATOM   4295  CB  ALA A 576     -25.196 -13.817 -44.531  1.00 55.26           C  
ATOM   4296  O   ALA A 576     -25.713 -13.647 -47.686  1.00 55.26           O  
ATOM   4297  N   ALA A 577     -25.753 -15.902 -47.322  1.00 54.49           N  
ATOM   4298  CA  ALA A 577     -25.249 -16.306 -48.632  1.00 54.49           C  
ATOM   4299  C   ALA A 577     -26.392 -16.507 -49.622  1.00 54.49           C  
ATOM   4300  CB  ALA A 577     -24.421 -17.584 -48.513  1.00 54.49           C  
ATOM   4301  O   ALA A 577     -26.232 -16.269 -50.821  1.00 54.49           O  
ATOM   4302  N   GLU A 578     -27.602 -16.279 -49.181  1.00 60.02           N  
ATOM   4303  CA  GLU A 578     -28.715 -16.450 -50.109  1.00 60.02           C  
ATOM   4304  C   GLU A 578     -29.726 -15.314 -49.975  1.00 60.02           C  
ATOM   4305  CB  GLU A 578     -29.405 -17.797 -49.879  1.00 60.02           C  
ATOM   4306  O   GLU A 578     -30.302 -15.113 -48.905  1.00 60.02           O  
ATOM   4307  CG  GLU A 578     -28.694 -18.973 -50.534  1.00 60.02           C  
ATOM   4308  CD  GLU A 578     -29.450 -20.284 -50.395  1.00 60.02           C  
ATOM   4309  OE1 GLU A 578     -29.024 -21.297 -50.995  1.00 60.02           O  
ATOM   4310  OE2 GLU A 578     -30.478 -20.299 -49.681  1.00 60.02           O  
ATOM   4311  N   ARG A 579     -29.427 -13.903 -50.176  1.00 54.72           N  
ATOM   4312  CA  ARG A 579     -30.696 -13.225 -50.417  1.00 54.72           C  
ATOM   4313  C   ARG A 579     -30.473 -11.764 -50.794  1.00 54.72           C  
ATOM   4314  CB  ARG A 579     -31.598 -13.317 -49.185  1.00 54.72           C  
ATOM   4315  O   ARG A 579     -29.751 -11.043 -50.103  1.00 54.72           O  
ATOM   4316  CG  ARG A 579     -32.482 -14.553 -49.159  1.00 54.72           C  
ATOM   4317  CD  ARG A 579     -33.451 -14.530 -47.985  1.00 54.72           C  
ATOM   4318  NE  ARG A 579     -34.268 -15.739 -47.936  1.00 54.72           N  
ATOM   4319  NH1 ARG A 579     -35.632 -14.997 -46.226  1.00 54.72           N  
ATOM   4320  NH2 ARG A 579     -35.962 -17.072 -47.143  1.00 54.72           N  
ATOM   4321  CZ  ARG A 579     -35.285 -15.933 -47.102  1.00 54.72           C  
ATOM   4322  N   LYS A 580     -30.576 -11.472 -52.020  1.00 54.96           N  
ATOM   4323  CA  LYS A 580     -31.024 -10.350 -52.840  1.00 54.96           C  
ATOM   4324  C   LYS A 580     -32.497 -10.040 -52.590  1.00 54.96           C  
ATOM   4325  CB  LYS A 580     -30.795 -10.643 -54.323  1.00 54.96           C  
ATOM   4326  O   LYS A 580     -33.347 -10.929 -52.675  1.00 54.96           O  
ATOM   4327  CG  LYS A 580     -29.400 -10.288 -54.816  1.00 54.96           C  
ATOM   4328  CD  LYS A 580     -29.256 -10.536 -56.312  1.00 54.96           C  
ATOM   4329  CE  LYS A 580     -27.844 -10.234 -56.796  1.00 54.96           C  
ATOM   4330  NZ  LYS A 580     -27.704 -10.454 -58.267  1.00 54.96           N  
ATOM   4331  N   GLU A 581     -32.845  -9.319 -51.401  1.00 56.73           N  
ATOM   4332  CA  GLU A 581     -33.954  -8.372 -51.461  1.00 56.73           C  
ATOM   4333  C   GLU A 581     -34.318  -7.859 -50.071  1.00 56.73           C  
ATOM   4334  CB  GLU A 581     -35.177  -9.016 -52.120  1.00 56.73           C  
ATOM   4335  O   GLU A 581     -34.440  -8.643 -49.127  1.00 56.73           O  
ATOM   4336  CG  GLU A 581     -35.172  -8.932 -53.640  1.00 56.73           C  
ATOM   4337  CD  GLU A 581     -36.516  -8.528 -54.223  1.00 56.73           C  
ATOM   4338  OE1 GLU A 581     -36.566  -8.111 -55.403  1.00 56.73           O  
ATOM   4339  OE2 GLU A 581     -37.528  -8.628 -53.494  1.00 56.73           O  
ATOM   4340  N   PRO A 582     -34.435  -6.579 -49.689  1.00 53.19           N  
ATOM   4341  CA  PRO A 582     -34.489  -5.723 -48.502  1.00 53.19           C  
ATOM   4342  C   PRO A 582     -35.876  -5.686 -47.864  1.00 53.19           C  
ATOM   4343  CB  PRO A 582     -34.101  -4.345 -49.044  1.00 53.19           C  
ATOM   4344  O   PRO A 582     -36.010  -5.327 -46.691  1.00 53.19           O  
ATOM   4345  CG  PRO A 582     -34.418  -4.404 -50.503  1.00 53.19           C  
ATOM   4346  CD  PRO A 582     -34.374  -5.840 -50.943  1.00 53.19           C  
ATOM   4347  N   ALA A 583     -36.875  -6.611 -48.165  1.00 55.14           N  
ATOM   4348  CA  ALA A 583     -38.186  -6.591 -47.521  1.00 55.14           C  
ATOM   4349  C   ALA A 583     -38.391  -7.831 -46.656  1.00 55.14           C  
ATOM   4350  CB  ALA A 583     -39.292  -6.488 -48.568  1.00 55.14           C  
ATOM   4351  O   ALA A 583     -39.022  -7.761 -45.599  1.00 55.14           O  
ATOM   4352  N   ALA A 584     -37.593  -8.832 -46.671  1.00 57.00           N  
ATOM   4353  CA  ALA A 584     -37.578 -10.067 -45.892  1.00 57.00           C  
ATOM   4354  C   ALA A 584     -36.626  -9.955 -44.704  1.00 57.00           C  
ATOM   4355  CB  ALA A 584     -37.186 -11.249 -46.775  1.00 57.00           C  
ATOM   4356  O   ALA A 584     -36.824 -10.610 -43.678  1.00 57.00           O  
ATOM   4357  N   ALA A 585     -35.845  -8.916 -44.582  1.00 57.65           N  
ATOM   4358  CA  ALA A 585     -34.851  -8.653 -43.545  1.00 57.65           C  
ATOM   4359  C   ALA A 585     -35.477  -7.926 -42.358  1.00 57.65           C  
ATOM   4360  CB  ALA A 585     -33.692  -7.837 -44.113  1.00 57.65           C  
ATOM   4361  O   ALA A 585     -35.152  -8.214 -41.204  1.00 57.65           O  
ATOM   4362  N   GLU A 586     -36.603  -7.226 -42.604  1.00 60.85           N  
ATOM   4363  CA  GLU A 586     -37.269  -6.516 -41.516  1.00 60.85           C  
ATOM   4364  C   GLU A 586     -38.238  -7.430 -40.771  1.00 60.85           C  
ATOM   4365  CB  GLU A 586     -38.011  -5.288 -42.050  1.00 60.85           C  
ATOM   4366  O   GLU A 586     -38.340  -7.368 -39.545  1.00 60.85           O  
ATOM   4367  CG  GLU A 586     -37.133  -4.053 -42.192  1.00 60.85           C  
ATOM   4368  CD  GLU A 586     -37.898  -2.822 -42.651  1.00 60.85           C  
ATOM   4369  OE1 GLU A 586     -37.287  -1.735 -42.766  1.00 60.85           O  
ATOM   4370  OE2 GLU A 586     -39.119  -2.945 -42.896  1.00 60.85           O  
ATOM   4371  N   SER A 587     -38.778  -8.397 -41.439  1.00 68.22           N  
ATOM   4372  CA  SER A 587     -39.677  -9.376 -40.835  1.00 68.22           C  
ATOM   4373  C   SER A 587     -38.898 -10.469 -40.111  1.00 68.22           C  
ATOM   4374  CB  SER A 587     -40.580 -10.002 -41.898  1.00 68.22           C  
ATOM   4375  O   SER A 587     -39.306 -10.924 -39.040  1.00 68.22           O  
ATOM   4376  OG  SER A 587     -40.384 -11.404 -41.963  1.00 68.22           O  
ATOM   4377  N   ALA A 588     -37.672 -10.711 -40.463  1.00 69.18           N  
ATOM   4378  CA  ALA A 588     -36.779 -11.676 -39.827  1.00 69.18           C  
ATOM   4379  C   ALA A 588     -36.127 -11.083 -38.581  1.00 69.18           C  
ATOM   4380  CB  ALA A 588     -35.709 -12.141 -40.813  1.00 69.18           C  
ATOM   4381  O   ALA A 588     -35.951 -11.776 -37.576  1.00 69.18           O  
ATOM   4382  N   LEU A 589     -35.950  -9.785 -38.548  1.00 71.00           N  
ATOM   4383  CA  LEU A 589     -35.421  -9.076 -37.389  1.00 71.00           C  
ATOM   4384  C   LEU A 589     -36.484  -8.938 -36.304  1.00 71.00           C  
ATOM   4385  CB  LEU A 589     -34.908  -7.692 -37.795  1.00 71.00           C  
ATOM   4386  O   LEU A 589     -36.187  -9.085 -35.116  1.00 71.00           O  
ATOM   4387  CG  LEU A 589     -34.039  -6.962 -36.770  1.00 71.00           C  
ATOM   4388  CD1 LEU A 589     -32.567  -7.297 -36.988  1.00 71.00           C  
ATOM   4389  CD2 LEU A 589     -34.268  -5.457 -36.848  1.00 71.00           C  
ATOM   4390  N   GLN A 590     -37.714  -8.853 -36.764  1.00 76.78           N  
ATOM   4391  CA  GLN A 590     -38.815  -8.763 -35.811  1.00 76.78           C  
ATOM   4392  C   GLN A 590     -39.114 -10.124 -35.187  1.00 76.78           C  
ATOM   4393  CB  GLN A 590     -40.069  -8.208 -36.488  1.00 76.78           C  
ATOM   4394  O   GLN A 590     -39.391 -10.216 -33.990  1.00 76.78           O  
ATOM   4395  CG  GLN A 590     -40.015  -6.709 -36.746  1.00 76.78           C  
ATOM   4396  CD  GLN A 590     -41.275  -6.182 -37.407  1.00 76.78           C  
ATOM   4397  NE2 GLN A 590     -41.358  -4.864 -37.560  1.00 76.78           N  
ATOM   4398  OE1 GLN A 590     -42.166  -6.952 -37.779  1.00 76.78           O  
ATOM   4399  N   LYS A 591     -38.905 -11.139 -35.896  1.00 81.91           N  
ATOM   4400  CA  LYS A 591     -39.111 -12.502 -35.413  1.00 81.91           C  
ATOM   4401  C   LYS A 591     -37.965 -12.943 -34.507  1.00 81.91           C  
ATOM   4402  CB  LYS A 591     -39.255 -13.472 -36.586  1.00 81.91           C  
ATOM   4403  O   LYS A 591     -38.188 -13.614 -33.497  1.00 81.91           O  
ATOM   4404  CG  LYS A 591     -40.614 -13.419 -37.270  1.00 81.91           C  
ATOM   4405  CD  LYS A 591     -40.712 -14.438 -38.398  1.00 81.91           C  
ATOM   4406  CE  LYS A 591     -42.009 -14.284 -39.180  1.00 81.91           C  
ATOM   4407  NZ  LYS A 591     -42.087 -15.247 -40.319  1.00 81.91           N  
ATOM   4408  N   SER A 592     -36.763 -12.441 -34.736  1.00 78.40           N  
ATOM   4409  CA  SER A 592     -35.599 -12.734 -33.907  1.00 78.40           C  
ATOM   4410  C   SER A 592     -35.646 -11.959 -32.594  1.00 78.40           C  
ATOM   4411  CB  SER A 592     -34.308 -12.404 -34.658  1.00 78.40           C  
ATOM   4412  O   SER A 592     -35.289 -12.491 -31.541  1.00 78.40           O  
ATOM   4413  OG  SER A 592     -34.064 -11.008 -34.649  1.00 78.40           O  
ATOM   4414  N   GLU A 593     -36.241 -10.800 -32.665  1.00 76.71           N  
ATOM   4415  CA  GLU A 593     -36.397  -9.983 -31.466  1.00 76.71           C  
ATOM   4416  C   GLU A 593     -37.507 -10.525 -30.569  1.00 76.71           C  
ATOM   4417  CB  GLU A 593     -36.688  -8.527 -31.841  1.00 76.71           C  
ATOM   4418  O   GLU A 593     -37.382 -10.515 -29.343  1.00 76.71           O  
ATOM   4419  CG  GLU A 593     -35.461  -7.753 -32.300  1.00 76.71           C  
ATOM   4420  CD  GLU A 593     -35.767  -6.314 -32.682  1.00 76.71           C  
ATOM   4421  OE1 GLU A 593     -34.821  -5.550 -32.979  1.00 76.71           O  
ATOM   4422  OE2 GLU A 593     -36.963  -5.947 -32.685  1.00 76.71           O  
ATOM   4423  N   ALA A 594     -38.491 -11.086 -31.175  1.00 79.59           N  
ATOM   4424  CA  ALA A 594     -39.584 -11.705 -30.430  1.00 79.59           C  
ATOM   4425  C   ALA A 594     -39.138 -13.018 -29.792  1.00 79.59           C  
ATOM   4426  CB  ALA A 594     -40.784 -11.941 -31.343  1.00 79.59           C  
ATOM   4427  O   ALA A 594     -39.501 -13.315 -28.651  1.00 79.59           O  
ATOM   4428  N   ALA A 595     -38.286 -13.724 -30.422  1.00 81.27           N  
ATOM   4429  CA  ALA A 595     -37.741 -14.972 -29.895  1.00 81.27           C  
ATOM   4430  C   ALA A 595     -36.753 -14.705 -28.763  1.00 81.27           C  
ATOM   4431  CB  ALA A 595     -37.067 -15.771 -31.008  1.00 81.27           C  
ATOM   4432  O   ALA A 595     -36.731 -15.430 -27.766  1.00 81.27           O  
ATOM   4433  N   ALA A 596     -36.083 -13.574 -28.816  1.00 74.66           N  
ATOM   4434  CA  ALA A 596     -35.150 -13.163 -27.770  1.00 74.66           C  
ATOM   4435  C   ALA A 596     -35.896 -12.680 -26.529  1.00 74.66           C  
ATOM   4436  CB  ALA A 596     -34.220 -12.068 -28.288  1.00 74.66           C  
ATOM   4437  O   ALA A 596     -35.498 -12.983 -25.402  1.00 74.66           O  
ATOM   4438  N   ARG A 597     -37.019 -12.131 -26.744  1.00 80.22           N  
ATOM   4439  CA  ARG A 597     -37.833 -11.646 -25.635  1.00 80.22           C  
ATOM   4440  C   ARG A 597     -38.505 -12.802 -24.902  1.00 80.22           C  
ATOM   4441  CB  ARG A 597     -38.889 -10.658 -26.134  1.00 80.22           C  
ATOM   4442  O   ARG A 597     -38.599 -12.794 -23.673  1.00 80.22           O  
ATOM   4443  CG  ARG A 597     -38.353  -9.257 -26.383  1.00 80.22           C  
ATOM   4444  CD  ARG A 597     -39.468  -8.281 -26.733  1.00 80.22           C  
ATOM   4445  NE  ARG A 597     -38.947  -6.946 -27.015  1.00 80.22           N  
ATOM   4446  NH1 ARG A 597     -40.894  -6.164 -27.981  1.00 80.22           N  
ATOM   4447  NH2 ARG A 597     -39.064  -4.795 -27.810  1.00 80.22           N  
ATOM   4448  CZ  ARG A 597     -39.636  -5.972 -27.602  1.00 80.22           C  
ATOM   4449  N   GLN A 598     -38.813 -13.812 -25.613  1.00 82.44           N  
ATOM   4450  CA  GLN A 598     -39.421 -15.007 -25.038  1.00 82.44           C  
ATOM   4451  C   GLN A 598     -38.395 -15.828 -24.263  1.00 82.44           C  
ATOM   4452  CB  GLN A 598     -40.062 -15.863 -26.131  1.00 82.44           C  
ATOM   4453  O   GLN A 598     -38.695 -16.356 -23.191  1.00 82.44           O  
ATOM   4454  CG  GLN A 598     -41.497 -15.470 -26.459  1.00 82.44           C  
ATOM   4455  CD  GLN A 598     -42.126 -16.367 -27.507  1.00 82.44           C  
ATOM   4456  NE2 GLN A 598     -43.342 -16.030 -27.923  1.00 82.44           N  
ATOM   4457  OE1 GLN A 598     -41.524 -17.355 -27.941  1.00 82.44           O  
ATOM   4458  N   SER A 599     -37.203 -15.832 -24.708  1.00 79.38           N  
ATOM   4459  CA  SER A 599     -36.123 -16.536 -24.024  1.00 79.38           C  
ATOM   4460  C   SER A 599     -35.712 -15.810 -22.748  1.00 79.38           C  
ATOM   4461  CB  SER A 599     -34.913 -16.688 -24.946  1.00 79.38           C  
ATOM   4462  O   SER A 599     -35.465 -16.444 -21.719  1.00 79.38           O  
ATOM   4463  OG  SER A 599     -34.290 -15.435 -25.169  1.00 79.38           O  
ATOM   4464  N   GLN A 600     -35.813 -14.524 -22.804  1.00 77.84           N  
ATOM   4465  CA  GLN A 600     -35.489 -13.728 -21.626  1.00 77.84           C  
ATOM   4466  C   GLN A 600     -36.583 -13.841 -20.568  1.00 77.84           C  
ATOM   4467  CB  GLN A 600     -35.279 -12.262 -22.009  1.00 77.84           C  
ATOM   4468  O   GLN A 600     -36.292 -13.905 -19.371  1.00 77.84           O  
ATOM   4469  CG  GLN A 600     -33.955 -11.993 -22.711  1.00 77.84           C  
ATOM   4470  CD  GLN A 600     -33.747 -10.524 -23.029  1.00 77.84           C  
ATOM   4471  NE2 GLN A 600     -32.581 -10.195 -23.575  1.00 77.84           N  
ATOM   4472  OE1 GLN A 600     -34.627  -9.692 -22.787  1.00 77.84           O  
ATOM   4473  N   ALA A 601     -37.777 -14.008 -21.000  1.00 82.07           N  
ATOM   4474  CA  ALA A 601     -38.909 -14.175 -20.092  1.00 82.07           C  
ATOM   4475  C   ALA A 601     -38.883 -15.550 -19.430  1.00 82.07           C  
ATOM   4476  CB  ALA A 601     -40.225 -13.971 -20.839  1.00 82.07           C  
ATOM   4477  O   ALA A 601     -39.169 -15.677 -18.238  1.00 82.07           O  
ATOM   4478  N   ARG A 602     -38.406 -16.540 -20.126  1.00 82.59           N  
ATOM   4479  CA  ARG A 602     -38.283 -17.894 -19.594  1.00 82.59           C  
ATOM   4480  C   ARG A 602     -37.145 -17.984 -18.583  1.00 82.59           C  
ATOM   4481  CB  ARG A 602     -38.059 -18.898 -20.726  1.00 82.59           C  
ATOM   4482  O   ARG A 602     -37.294 -18.598 -17.525  1.00 82.59           O  
ATOM   4483  CG  ARG A 602     -39.319 -19.241 -21.504  1.00 82.59           C  
ATOM   4484  CD  ARG A 602     -39.059 -20.310 -22.557  1.00 82.59           C  
ATOM   4485  NE  ARG A 602     -40.248 -20.571 -23.364  1.00 82.59           N  
ATOM   4486  NH1 ARG A 602     -39.296 -22.289 -24.581  1.00 82.59           N  
ATOM   4487  NH2 ARG A 602     -41.463 -21.658 -24.982  1.00 82.59           N  
ATOM   4488  CZ  ARG A 602     -40.333 -21.505 -24.307  1.00 82.59           C  
ATOM   4489  N   GLN A 603     -36.089 -17.239 -18.820  1.00 80.68           N  
ATOM   4490  CA  GLN A 603     -34.951 -17.214 -17.906  1.00 80.68           C  
ATOM   4491  C   GLN A 603     -35.282 -16.434 -16.637  1.00 80.68           C  
ATOM   4492  CB  GLN A 603     -33.725 -16.607 -18.590  1.00 80.68           C  
ATOM   4493  O   GLN A 603     -34.886 -16.829 -15.538  1.00 80.68           O  
ATOM   4494  CG  GLN A 603     -33.077 -17.526 -19.617  1.00 80.68           C  
ATOM   4495  CD  GLN A 603     -31.840 -16.917 -20.251  1.00 80.68           C  
ATOM   4496  NE2 GLN A 603     -31.215 -17.656 -21.161  1.00 80.68           N  
ATOM   4497  OE1 GLN A 603     -31.450 -15.791 -19.926  1.00 80.68           O  
ATOM   4498  N   ALA A 604     -36.141 -15.489 -16.770  1.00 82.13           N  
ATOM   4499  CA  ALA A 604     -36.559 -14.686 -15.624  1.00 82.13           C  
ATOM   4500  C   ALA A 604     -37.504 -15.471 -14.719  1.00 82.13           C  
ATOM   4501  CB  ALA A 604     -37.226 -13.395 -16.094  1.00 82.13           C  
ATOM   4502  O   ALA A 604     -37.396 -15.406 -13.493  1.00 82.13           O  
ATOM   4503  N   ARG A 605     -38.294 -16.320 -15.300  1.00 86.97           N  
ATOM   4504  CA  ARG A 605     -39.218 -17.155 -14.540  1.00 86.97           C  
ATOM   4505  C   ARG A 605     -38.475 -18.268 -13.809  1.00 86.97           C  
ATOM   4506  CB  ARG A 605     -40.284 -17.752 -15.460  1.00 86.97           C  
ATOM   4507  O   ARG A 605     -38.773 -18.563 -12.649  1.00 86.97           O  
ATOM   4508  CG  ARG A 605     -41.363 -16.765 -15.875  1.00 86.97           C  
ATOM   4509  CD  ARG A 605     -42.444 -17.431 -16.716  1.00 86.97           C  
ATOM   4510  NE  ARG A 605     -43.423 -16.462 -17.200  1.00 86.97           N  
ATOM   4511  NH1 ARG A 605     -44.744 -18.024 -18.274  1.00 86.97           N  
ATOM   4512  NH2 ARG A 605     -45.320 -15.806 -18.317  1.00 86.97           N  
ATOM   4513  CZ  ARG A 605     -44.494 -16.766 -17.929  1.00 86.97           C  
ATOM   4514  N   GLU A 606     -37.481 -18.727 -14.419  1.00 87.40           N  
ATOM   4515  CA  GLU A 606     -36.671 -19.787 -13.825  1.00 87.40           C  
ATOM   4516  C   GLU A 606     -35.838 -19.258 -12.661  1.00 87.40           C  
ATOM   4517  CB  GLU A 606     -35.760 -20.423 -14.878  1.00 87.40           C  
ATOM   4518  O   GLU A 606     -35.699 -19.928 -11.635  1.00 87.40           O  
ATOM   4519  CG  GLU A 606     -36.446 -21.485 -15.724  1.00 87.40           C  
ATOM   4520  CD  GLU A 606     -35.540 -22.082 -16.789  1.00 87.40           C  
ATOM   4521  OE1 GLU A 606     -36.005 -22.943 -17.569  1.00 87.40           O  
ATOM   4522  OE2 GLU A 606     -34.354 -21.685 -16.844  1.00 87.40           O  
ATOM   4523  N   THR A 607     -35.419 -18.049 -12.770  1.00 79.80           N  
ATOM   4524  CA  THR A 607     -34.629 -17.446 -11.702  1.00 79.80           C  
ATOM   4525  C   THR A 607     -35.513 -17.097 -10.508  1.00 79.80           C  
ATOM   4526  CB  THR A 607     -33.900 -16.182 -12.191  1.00 79.80           C  
ATOM   4527  O   THR A 607     -35.098 -17.247  -9.357  1.00 79.80           O  
ATOM   4528  CG2 THR A 607     -32.882 -16.519 -13.276  1.00 79.80           C  
ATOM   4529  OG1 THR A 607     -34.859 -15.259 -12.722  1.00 79.80           O  
ATOM   4530  N   GLU A 608     -36.711 -16.755 -10.846  1.00 86.01           N  
ATOM   4531  CA  GLU A 608     -37.656 -16.425  -9.783  1.00 86.01           C  
ATOM   4532  C   GLU A 608     -38.082 -17.674  -9.016  1.00 86.01           C  
ATOM   4533  CB  GLU A 608     -38.885 -15.715 -10.357  1.00 86.01           C  
ATOM   4534  O   GLU A 608     -38.187 -17.649  -7.788  1.00 86.01           O  
ATOM   4535  CG  GLU A 608     -38.668 -14.234 -10.631  1.00 86.01           C  
ATOM   4536  CD  GLU A 608     -39.897 -13.543 -11.201  1.00 86.01           C  
ATOM   4537  OE1 GLU A 608     -39.833 -12.325 -11.481  1.00 86.01           O  
ATOM   4538  OE2 GLU A 608     -40.932 -14.226 -11.367  1.00 86.01           O  
ATOM   4539  N   GLU A 609     -38.196 -18.736  -9.711  1.00 89.22           N  
ATOM   4540  CA  GLU A 609     -38.534 -20.012  -9.088  1.00 89.22           C  
ATOM   4541  C   GLU A 609     -37.378 -20.537  -8.241  1.00 89.22           C  
ATOM   4542  CB  GLU A 609     -38.919 -21.044 -10.150  1.00 89.22           C  
ATOM   4543  O   GLU A 609     -37.592 -21.068  -7.149  1.00 89.22           O  
ATOM   4544  CG  GLU A 609     -40.290 -20.809 -10.768  1.00 89.22           C  
ATOM   4545  CD  GLU A 609     -40.637 -21.812 -11.857  1.00 89.22           C  
ATOM   4546  OE1 GLU A 609     -41.746 -21.724 -12.432  1.00 89.22           O  
ATOM   4547  OE2 GLU A 609     -39.795 -22.694 -12.136  1.00 89.22           O  
ATOM   4548  N   ARG A 610     -36.227 -20.289  -8.697  1.00 87.48           N  
ATOM   4549  CA  ARG A 610     -35.039 -20.698  -7.955  1.00 87.48           C  
ATOM   4550  C   ARG A 610     -34.871 -19.866  -6.688  1.00 87.48           C  
ATOM   4551  CB  ARG A 610     -33.790 -20.578  -8.830  1.00 87.48           C  
ATOM   4552  O   ARG A 610     -34.520 -20.397  -5.632  1.00 87.48           O  
ATOM   4553  CG  ARG A 610     -33.529 -21.796  -9.702  1.00 87.48           C  
ATOM   4554  CD  ARG A 610     -32.221 -21.669 -10.471  1.00 87.48           C  
ATOM   4555  NE  ARG A 610     -32.061 -22.748 -11.442  1.00 87.48           N  
ATOM   4556  NH1 ARG A 610     -30.159 -21.868 -12.414  1.00 87.48           N  
ATOM   4557  NH2 ARG A 610     -31.033 -23.844 -13.179  1.00 87.48           N  
ATOM   4558  CZ  ARG A 610     -31.085 -22.817 -12.343  1.00 87.48           C  
ATOM   4559  N   GLN A 611     -35.263 -18.646  -6.790  1.00 81.41           N  
ATOM   4560  CA  GLN A 611     -35.173 -17.751  -5.641  1.00 81.41           C  
ATOM   4561  C   GLN A 611     -36.207 -18.113  -4.579  1.00 81.41           C  
ATOM   4562  CB  GLN A 611     -35.354 -16.296  -6.077  1.00 81.41           C  
ATOM   4563  O   GLN A 611     -35.910 -18.095  -3.383  1.00 81.41           O  
ATOM   4564  CG  GLN A 611     -34.112 -15.684  -6.710  1.00 81.41           C  
ATOM   4565  CD  GLN A 611     -34.267 -14.202  -6.994  1.00 81.41           C  
ATOM   4566  NE2 GLN A 611     -33.155 -13.532  -7.273  1.00 81.41           N  
ATOM   4567  OE1 GLN A 611     -35.379 -13.665  -6.965  1.00 81.41           O  
ATOM   4568  N   THR A 612     -37.330 -18.560  -5.046  1.00 89.61           N  
ATOM   4569  CA  THR A 612     -38.385 -18.958  -4.121  1.00 89.61           C  
ATOM   4570  C   THR A 612     -38.036 -20.277  -3.438  1.00 89.61           C  
ATOM   4571  CB  THR A 612     -39.739 -19.093  -4.842  1.00 89.61           C  
ATOM   4572  O   THR A 612     -38.278 -20.446  -2.241  1.00 89.61           O  
ATOM   4573  CG2 THR A 612     -40.185 -17.757  -5.428  1.00 89.61           C  
ATOM   4574  OG1 THR A 612     -39.616 -20.050  -5.901  1.00 89.61           O  
ATOM   4575  N   GLN A 613     -37.404 -21.123  -4.158  1.00 89.87           N  
ATOM   4576  CA  GLN A 613     -36.982 -22.406  -3.606  1.00 89.87           C  
ATOM   4577  C   GLN A 613     -35.875 -22.222  -2.571  1.00 89.87           C  
ATOM   4578  CB  GLN A 613     -36.508 -23.340  -4.721  1.00 89.87           C  
ATOM   4579  O   GLN A 613     -35.894 -22.857  -1.515  1.00 89.87           O  
ATOM   4580  CG  GLN A 613     -36.493 -24.811  -4.326  1.00 89.87           C  
ATOM   4581  CD  GLN A 613     -36.362 -25.738  -5.519  1.00 89.87           C  
ATOM   4582  NE2 GLN A 613     -36.402 -27.041  -5.265  1.00 89.87           N  
ATOM   4583  OE1 GLN A 613     -36.226 -25.286  -6.661  1.00 89.87           O  
ATOM   4584  N   LEU A 614     -35.015 -21.316  -2.804  1.00 84.71           N  
ATOM   4585  CA  LEU A 614     -33.930 -21.019  -1.875  1.00 84.71           C  
ATOM   4586  C   LEU A 614     -34.465 -20.365  -0.606  1.00 84.71           C  
ATOM   4587  CB  LEU A 614     -32.894 -20.106  -2.536  1.00 84.71           C  
ATOM   4588  O   LEU A 614     -34.013 -20.679   0.497  1.00 84.71           O  
ATOM   4589  CG  LEU A 614     -31.883 -20.786  -3.461  1.00 84.71           C  
ATOM   4590  CD1 LEU A 614     -31.081 -19.741  -4.229  1.00 84.71           C  
ATOM   4591  CD2 LEU A 614     -30.957 -21.698  -2.663  1.00 84.71           C  
ATOM   4592  N   GLN A 615     -35.497 -19.592  -0.822  1.00 83.63           N  
ATOM   4593  CA  GLN A 615     -36.123 -18.940   0.323  1.00 83.63           C  
ATOM   4594  C   GLN A 615     -36.847 -19.952   1.206  1.00 83.63           C  
ATOM   4595  CB  GLN A 615     -37.098 -17.857  -0.142  1.00 83.63           C  
ATOM   4596  O   GLN A 615     -36.782 -19.873   2.434  1.00 83.63           O  
ATOM   4597  CG  GLN A 615     -36.440 -16.508  -0.404  1.00 83.63           C  
ATOM   4598  CD  GLN A 615     -37.443 -15.419  -0.731  1.00 83.63           C  
ATOM   4599  NE2 GLN A 615     -37.011 -14.166  -0.636  1.00 83.63           N  
ATOM   4600  OE1 GLN A 615     -38.598 -15.701  -1.068  1.00 83.63           O  
ATOM   4601  N   LYS A 616     -37.429 -20.929   0.592  1.00 91.01           N  
ATOM   4602  CA  LYS A 616     -38.107 -21.991   1.329  1.00 91.01           C  
ATOM   4603  C   LYS A 616     -37.106 -22.866   2.077  1.00 91.01           C  
ATOM   4604  CB  LYS A 616     -38.949 -22.849   0.383  1.00 91.01           C  
ATOM   4605  O   LYS A 616     -37.338 -23.238   3.230  1.00 91.01           O  
ATOM   4606  CG  LYS A 616     -40.274 -22.214  -0.014  1.00 91.01           C  
ATOM   4607  CD  LYS A 616     -41.099 -23.147  -0.891  1.00 91.01           C  
ATOM   4608  CE  LYS A 616     -42.379 -22.477  -1.371  1.00 91.01           C  
ATOM   4609  NZ  LYS A 616     -43.179 -23.377  -2.255  1.00 91.01           N  
ATOM   4610  N   GLU A 617     -36.013 -23.085   1.494  1.00 87.30           N  
ATOM   4611  CA  GLU A 617     -34.967 -23.889   2.118  1.00 87.30           C  
ATOM   4612  C   GLU A 617     -34.332 -23.152   3.294  1.00 87.30           C  
ATOM   4613  CB  GLU A 617     -33.894 -24.266   1.093  1.00 87.30           C  
ATOM   4614  O   GLU A 617     -34.035 -23.758   4.326  1.00 87.30           O  
ATOM   4615  CG  GLU A 617     -34.322 -25.365   0.131  1.00 87.30           C  
ATOM   4616  CD  GLU A 617     -33.246 -25.730  -0.879  1.00 87.30           C  
ATOM   4617  OE1 GLU A 617     -33.471 -26.648  -1.701  1.00 87.30           O  
ATOM   4618  OE2 GLU A 617     -32.168 -25.095  -0.848  1.00 87.30           O  
ATOM   4619  N   LEU A 618     -34.186 -21.888   3.171  1.00 83.30           N  
ATOM   4620  CA  LEU A 618     -33.641 -21.068   4.248  1.00 83.30           C  
ATOM   4621  C   LEU A 618     -34.600 -21.019   5.432  1.00 83.30           C  
ATOM   4622  CB  LEU A 618     -33.354 -19.649   3.749  1.00 83.30           C  
ATOM   4623  O   LEU A 618     -34.175 -21.121   6.585  1.00 83.30           O  
ATOM   4624  CG  LEU A 618     -32.373 -18.823   4.583  1.00 83.30           C  
ATOM   4625  CD1 LEU A 618     -31.337 -18.161   3.680  1.00 83.30           C  
ATOM   4626  CD2 LEU A 618     -33.119 -17.778   5.406  1.00 83.30           C  
ATOM   4627  N   GLN A 619     -35.846 -20.982   5.100  1.00 85.28           N  
ATOM   4628  CA  GLN A 619     -36.858 -20.958   6.150  1.00 85.28           C  
ATOM   4629  C   GLN A 619     -36.927 -22.298   6.878  1.00 85.28           C  
ATOM   4630  CB  GLN A 619     -38.228 -20.607   5.568  1.00 85.28           C  
ATOM   4631  O   GLN A 619     -37.060 -22.338   8.103  1.00 85.28           O  
ATOM   4632  CG  GLN A 619     -38.394 -19.130   5.233  1.00 85.28           C  
ATOM   4633  CD  GLN A 619     -39.782 -18.797   4.721  1.00 85.28           C  
ATOM   4634  NE2 GLN A 619     -40.099 -17.508   4.663  1.00 85.28           N  
ATOM   4635  OE1 GLN A 619     -40.564 -19.690   4.380  1.00 85.28           O  
ATOM   4636  N   ALA A 620     -36.748 -23.343   6.156  1.00 88.98           N  
ATOM   4637  CA  ALA A 620     -36.734 -24.674   6.756  1.00 88.98           C  
ATOM   4638  C   ALA A 620     -35.495 -24.872   7.624  1.00 88.98           C  
ATOM   4639  CB  ALA A 620     -36.798 -25.747   5.672  1.00 88.98           C  
ATOM   4640  O   ALA A 620     -35.577 -25.439   8.716  1.00 88.98           O  
ATOM   4641  N   ALA A 621     -34.429 -24.342   7.189  1.00 82.66           N  
ATOM   4642  CA  ALA A 621     -33.180 -24.440   7.941  1.00 82.66           C  
ATOM   4643  C   ALA A 621     -33.251 -23.626   9.230  1.00 82.66           C  
ATOM   4644  CB  ALA A 621     -32.005 -23.974   7.085  1.00 82.66           C  
ATOM   4645  O   ALA A 621     -32.791 -24.076  10.282  1.00 82.66           O  
ATOM   4646  N   ARG A 622     -33.890 -22.513   9.195  1.00 85.37           N  
ATOM   4647  CA  ARG A 622     -34.076 -21.671  10.373  1.00 85.37           C  
ATOM   4648  C   ARG A 622     -34.973 -22.355  11.399  1.00 85.37           C  
ATOM   4649  CB  ARG A 622     -34.669 -20.317   9.978  1.00 85.37           C  
ATOM   4650  O   ARG A 622     -34.700 -22.305  12.601  1.00 85.37           O  
ATOM   4651  CG  ARG A 622     -33.645 -19.328   9.446  1.00 85.37           C  
ATOM   4652  CD  ARG A 622     -34.275 -17.977   9.136  1.00 85.37           C  
ATOM   4653  NE  ARG A 622     -33.285 -17.020   8.649  1.00 85.37           N  
ATOM   4654  NH1 ARG A 622     -34.836 -15.457   7.950  1.00 85.37           N  
ATOM   4655  NH2 ARG A 622     -32.595 -15.051   7.689  1.00 85.37           N  
ATOM   4656  CZ  ARG A 622     -33.574 -15.845   8.097  1.00 85.37           C  
ATOM   4657  N   ALA A 623     -35.949 -23.025  10.890  1.00 86.26           N  
ATOM   4658  CA  ALA A 623     -36.871 -23.737  11.771  1.00 86.26           C  
ATOM   4659  C   ALA A 623     -36.176 -24.907  12.462  1.00 86.26           C  
ATOM   4660  CB  ALA A 623     -38.083 -24.232  10.985  1.00 86.26           C  
ATOM   4661  O   ALA A 623     -36.390 -25.148  13.653  1.00 86.26           O  
ATOM   4662  N   GLU A 624     -35.300 -25.533  11.774  1.00 86.90           N  
ATOM   4663  CA  GLU A 624     -34.563 -26.653  12.351  1.00 86.90           C  
ATOM   4664  C   GLU A 624     -33.585 -26.177  13.421  1.00 86.90           C  
ATOM   4665  CB  GLU A 624     -33.814 -27.423  11.260  1.00 86.90           C  
ATOM   4666  O   GLU A 624     -33.449 -26.810  14.471  1.00 86.90           O  
ATOM   4667  CG  GLU A 624     -34.702 -28.343  10.436  1.00 86.90           C  
ATOM   4668  CD  GLU A 624     -33.945 -29.101   9.357  1.00 86.90           C  
ATOM   4669  OE1 GLU A 624     -34.577 -29.873   8.601  1.00 86.90           O  
ATOM   4670  OE2 GLU A 624     -32.710 -28.923   9.269  1.00 86.90           O  
ATOM   4671  N   LEU A 625     -32.993 -25.081  13.165  1.00 82.50           N  
ATOM   4672  CA  LEU A 625     -32.052 -24.500  14.117  1.00 82.50           C  
ATOM   4673  C   LEU A 625     -32.772 -24.042  15.381  1.00 82.50           C  
ATOM   4674  CB  LEU A 625     -31.309 -23.321  13.484  1.00 82.50           C  
ATOM   4675  O   LEU A 625     -32.274 -24.243  16.491  1.00 82.50           O  
ATOM   4676  CG  LEU A 625     -30.168 -22.719  14.305  1.00 82.50           C  
ATOM   4677  CD1 LEU A 625     -28.920 -23.590  14.198  1.00 82.50           C  
ATOM   4678  CD2 LEU A 625     -29.873 -21.295  13.848  1.00 82.50           C  
ATOM   4679  N   GLN A 626     -33.915 -23.568  15.217  1.00 82.19           N  
ATOM   4680  CA  GLN A 626     -34.714 -23.124  16.354  1.00 82.19           C  
ATOM   4681  C   GLN A 626     -35.149 -24.306  17.215  1.00 82.19           C  
ATOM   4682  CB  GLN A 626     -35.940 -22.343  15.877  1.00 82.19           C  
ATOM   4683  O   GLN A 626     -35.137 -24.222  18.445  1.00 82.19           O  
ATOM   4684  CG  GLN A 626     -35.657 -20.877  15.578  1.00 82.19           C  
ATOM   4685  CD  GLN A 626     -36.908 -20.100  15.215  1.00 82.19           C  
ATOM   4686  NE2 GLN A 626     -36.817 -18.775  15.256  1.00 82.19           N  
ATOM   4687  OE1 GLN A 626     -37.949 -20.686  14.899  1.00 82.19           O  
ATOM   4688  N   GLN A 627     -35.398 -25.387  16.579  1.00 83.20           N  
ATOM   4689  CA  GLN A 627     -35.783 -26.603  17.288  1.00 83.20           C  
ATOM   4690  C   GLN A 627     -34.603 -27.187  18.059  1.00 83.20           C  
ATOM   4691  CB  GLN A 627     -36.338 -27.641  16.312  1.00 83.20           C  
ATOM   4692  O   GLN A 627     -34.760 -27.646  19.192  1.00 83.20           O  
ATOM   4693  CG  GLN A 627     -37.187 -28.717  16.976  1.00 83.20           C  
ATOM   4694  CD  GLN A 627     -37.788 -29.689  15.978  1.00 83.20           C  
ATOM   4695  NE2 GLN A 627     -38.488 -30.700  16.483  1.00 83.20           N  
ATOM   4696  OE1 GLN A 627     -37.626 -29.533  14.764  1.00 83.20           O  
ATOM   4697  N   GLN A 628     -33.480 -27.042  17.535  1.00 82.30           N  
ATOM   4698  CA  GLN A 628     -32.275 -27.544  18.187  1.00 82.30           C  
ATOM   4699  C   GLN A 628     -31.909 -26.690  19.398  1.00 82.30           C  
ATOM   4700  CB  GLN A 628     -31.107 -27.584  17.201  1.00 82.30           C  
ATOM   4701  O   GLN A 628     -31.510 -27.218  20.438  1.00 82.30           O  
ATOM   4702  CG  GLN A 628     -31.195 -28.717  16.188  1.00 82.30           C  
ATOM   4703  CD  GLN A 628     -30.008 -28.755  15.245  1.00 82.30           C  
ATOM   4704  NE2 GLN A 628     -30.003 -29.725  14.336  1.00 82.30           N  
ATOM   4705  OE1 GLN A 628     -29.103 -27.919  15.330  1.00 82.30           O  
ATOM   4706  N   LEU A 629     -32.148 -25.449  19.253  1.00 79.81           N  
ATOM   4707  CA  LEU A 629     -31.876 -24.534  20.356  1.00 79.81           C  
ATOM   4708  C   LEU A 629     -32.851 -24.765  21.506  1.00 79.81           C  
ATOM   4709  CB  LEU A 629     -31.962 -23.081  19.882  1.00 79.81           C  
ATOM   4710  O   LEU A 629     -32.460 -24.729  22.675  1.00 79.81           O  
ATOM   4711  CG  LEU A 629     -30.689 -22.490  19.274  1.00 79.81           C  
ATOM   4712  CD1 LEU A 629     -31.025 -21.267  18.427  1.00 79.81           C  
ATOM   4713  CD2 LEU A 629     -29.690 -22.131  20.368  1.00 79.81           C  
ATOM   4714  N   ARG A 630     -34.056 -25.078  21.168  1.00 80.73           N  
ATOM   4715  CA  ARG A 630     -35.070 -25.375  22.175  1.00 80.73           C  
ATOM   4716  C   ARG A 630     -34.746 -26.669  22.914  1.00 80.73           C  
ATOM   4717  CB  ARG A 630     -36.455 -25.472  21.530  1.00 80.73           C  
ATOM   4718  O   ARG A 630     -34.896 -26.746  24.135  1.00 80.73           O  
ATOM   4719  CG  ARG A 630     -37.066 -24.125  21.178  1.00 80.73           C  
ATOM   4720  CD  ARG A 630     -38.494 -24.269  20.671  1.00 80.73           C  
ATOM   4721  NE  ARG A 630     -39.074 -22.976  20.319  1.00 80.73           N  
ATOM   4722  NH1 ARG A 630     -40.178 -23.750  18.443  1.00 80.73           N  
ATOM   4723  NH2 ARG A 630     -40.334 -21.542  19.041  1.00 80.73           N  
ATOM   4724  CZ  ARG A 630     -39.861 -22.759  19.268  1.00 80.73           C  
ATOM   4725  N   ALA A 631     -34.259 -27.609  22.213  1.00 82.16           N  
ATOM   4726  CA  ALA A 631     -33.894 -28.893  22.806  1.00 82.16           C  
ATOM   4727  C   ALA A 631     -32.685 -28.748  23.726  1.00 82.16           C  
ATOM   4728  CB  ALA A 631     -33.607 -29.921  21.715  1.00 82.16           C  
ATOM   4729  O   ALA A 631     -32.644 -29.343  24.806  1.00 82.16           O  
ATOM   4730  N   GLU A 632     -31.808 -27.918  23.370  1.00 82.50           N  
ATOM   4731  CA  GLU A 632     -30.607 -27.691  24.168  1.00 82.50           C  
ATOM   4732  C   GLU A 632     -30.927 -26.902  25.435  1.00 82.50           C  
ATOM   4733  CB  GLU A 632     -29.545 -26.957  23.345  1.00 82.50           C  
ATOM   4734  O   GLU A 632     -30.371 -27.177  26.500  1.00 82.50           O  
ATOM   4735  CG  GLU A 632     -28.694 -27.875  22.481  1.00 82.50           C  
ATOM   4736  CD  GLU A 632     -27.533 -27.160  21.808  1.00 82.50           C  
ATOM   4737  OE1 GLU A 632     -26.676 -27.836  21.195  1.00 82.50           O  
ATOM   4738  OE2 GLU A 632     -27.480 -25.912  21.894  1.00 82.50           O  
ATOM   4739  N   LYS A 633     -31.820 -26.010  25.234  1.00 79.71           N  
ATOM   4740  CA  LYS A 633     -32.247 -25.227  26.389  1.00 79.71           C  
ATOM   4741  C   LYS A 633     -32.988 -26.097  27.400  1.00 79.71           C  
ATOM   4742  CB  LYS A 633     -33.135 -24.062  25.950  1.00 79.71           C  
ATOM   4743  O   LYS A 633     -32.787 -25.962  28.609  1.00 79.71           O  
ATOM   4744  CG  LYS A 633     -32.372 -22.907  25.317  1.00 79.71           C  
ATOM   4745  CD  LYS A 633     -33.287 -21.722  25.034  1.00 79.71           C  
ATOM   4746  CE  LYS A 633     -32.528 -20.572  24.385  1.00 79.71           C  
ATOM   4747  NZ  LYS A 633     -33.419 -19.403  24.116  1.00 79.71           N  
ATOM   4748  N   GLN A 634     -33.718 -26.998  26.900  1.00 74.40           N  
ATOM   4749  CA  GLN A 634     -34.446 -27.915  27.771  1.00 74.40           C  
ATOM   4750  C   GLN A 634     -33.497 -28.891  28.460  1.00 74.40           C  
ATOM   4751  CB  GLN A 634     -35.504 -28.683  26.978  1.00 74.40           C  
ATOM   4752  O   GLN A 634     -33.696 -29.242  29.625  1.00 74.40           O  
ATOM   4753  CG  GLN A 634     -36.695 -27.833  26.557  1.00 74.40           C  
ATOM   4754  CD  GLN A 634     -37.860 -28.663  26.051  1.00 74.40           C  
ATOM   4755  NE2 GLN A 634     -39.021 -28.032  25.910  1.00 74.40           N  
ATOM   4756  OE1 GLN A 634     -37.718 -29.862  25.789  1.00 74.40           O  
ATOM   4757  N   GLY A 635     -32.480 -29.232  27.737  1.00 82.46           N  
ATOM   4758  CA  GLY A 635     -31.449 -30.073  28.324  1.00 82.46           C  
ATOM   4759  C   GLY A 635     -30.670 -29.380  29.426  1.00 82.46           C  
ATOM   4760  O   GLY A 635     -30.383 -29.982  30.463  1.00 82.46           O  
ATOM   4761  N   ALA A 636     -30.415 -28.154  29.226  1.00 70.61           N  
ATOM   4762  CA  ALA A 636     -29.696 -27.342  30.204  1.00 70.61           C  
ATOM   4763  C   ALA A 636     -30.553 -27.084  31.440  1.00 70.61           C  
ATOM   4764  CB  ALA A 636     -29.259 -26.019  29.579  1.00 70.61           C  
ATOM   4765  O   ALA A 636     -30.050 -27.097  32.566  1.00 70.61           O  
ATOM   4766  N   LYS A 637     -31.800 -26.935  31.228  1.00 80.08           N  
ATOM   4767  CA  LYS A 637     -32.751 -26.776  32.324  1.00 80.08           C  
ATOM   4768  C   LYS A 637     -32.829 -28.042  33.172  1.00 80.08           C  
ATOM   4769  CB  LYS A 637     -34.138 -26.420  31.785  1.00 80.08           C  
ATOM   4770  O   LYS A 637     -32.855 -27.971  34.403  1.00 80.08           O  
ATOM   4771  CG  LYS A 637     -35.133 -26.008  32.860  1.00 80.08           C  
ATOM   4772  CD  LYS A 637     -36.469 -25.596  32.256  1.00 80.08           C  
ATOM   4773  CE  LYS A 637     -37.485 -25.241  33.333  1.00 80.08           C  
ATOM   4774  NZ  LYS A 637     -38.796 -24.832  32.746  1.00 80.08           N  
ATOM   4775  N   ALA A 638     -32.823 -29.165  32.612  1.00 77.72           N  
ATOM   4776  CA  ALA A 638     -32.880 -30.446  33.311  1.00 77.72           C  
ATOM   4777  C   ALA A 638     -31.606 -30.690  34.114  1.00 77.72           C  
ATOM   4778  CB  ALA A 638     -33.106 -31.585  32.319  1.00 77.72           C  
ATOM   4779  O   ALA A 638     -31.660 -31.189  35.241  1.00 77.72           O  
ATOM   4780  N   GLU A 639     -30.518 -30.243  33.616  1.00 74.80           N  
ATOM   4781  CA  GLU A 639     -29.231 -30.401  34.287  1.00 74.80           C  
ATOM   4782  C   GLU A 639     -29.123 -29.481  35.499  1.00 74.80           C  
ATOM   4783  CB  GLU A 639     -28.081 -30.126  33.314  1.00 74.80           C  
ATOM   4784  O   GLU A 639     -28.597 -29.877  36.541  1.00 74.80           O  
ATOM   4785  CG  GLU A 639     -27.714 -31.319  32.443  1.00 74.80           C  
ATOM   4786  CD  GLU A 639     -26.464 -31.091  31.609  1.00 74.80           C  
ATOM   4787  OE1 GLU A 639     -26.008 -32.036  30.926  1.00 74.80           O  
ATOM   4788  OE2 GLU A 639     -25.935 -29.957  31.638  1.00 74.80           O  
ATOM   4789  N   LEU A 640     -29.691 -28.337  35.368  1.00 71.14           N  
ATOM   4790  CA  LEU A 640     -29.700 -27.364  36.455  1.00 71.14           C  
ATOM   4791  C   LEU A 640     -30.632 -27.811  37.577  1.00 71.14           C  
ATOM   4792  CB  LEU A 640     -30.126 -25.988  35.939  1.00 71.14           C  
ATOM   4793  O   LEU A 640     -30.326 -27.623  38.756  1.00 71.14           O  
ATOM   4794  CG  LEU A 640     -29.025 -24.931  35.836  1.00 71.14           C  
ATOM   4795  CD1 LEU A 640     -29.272 -24.024  34.635  1.00 71.14           C  
ATOM   4796  CD2 LEU A 640     -28.945 -24.115  37.122  1.00 71.14           C  
ATOM   4797  N   GLN A 641     -31.663 -28.479  37.232  1.00 72.44           N  
ATOM   4798  CA  GLN A 641     -32.595 -29.024  38.213  1.00 72.44           C  
ATOM   4799  C   GLN A 641     -31.978 -30.201  38.963  1.00 72.44           C  
ATOM   4800  CB  GLN A 641     -33.896 -29.458  37.535  1.00 72.44           C  
ATOM   4801  O   GLN A 641     -32.149 -30.329  40.177  1.00 72.44           O  
ATOM   4802  CG  GLN A 641     -34.804 -28.298  37.148  1.00 72.44           C  
ATOM   4803  CD  GLN A 641     -36.096 -28.756  36.498  1.00 72.44           C  
ATOM   4804  NE2 GLN A 641     -36.975 -27.808  36.193  1.00 72.44           N  
ATOM   4805  OE1 GLN A 641     -36.302 -29.953  36.271  1.00 72.44           O  
ATOM   4806  N   ASN A 642     -31.189 -30.989  38.288  1.00 79.36           N  
ATOM   4807  CA  ASN A 642     -30.495 -32.114  38.906  1.00 79.36           C  
ATOM   4808  C   ASN A 642     -29.384 -31.644  39.840  1.00 79.36           C  
ATOM   4809  CB  ASN A 642     -29.929 -33.049  37.835  1.00 79.36           C  
ATOM   4810  O   ASN A 642     -29.206 -32.196  40.927  1.00 79.36           O  
ATOM   4811  CG  ASN A 642     -30.956 -34.037  37.319  1.00 79.36           C  
ATOM   4812  ND2 ASN A 642     -30.622 -34.729  36.236  1.00 79.36           N  
ATOM   4813  OD1 ASN A 642     -32.042 -34.176  37.888  1.00 79.36           O  
ATOM   4814  N   LEU A 643     -28.741 -30.590  39.451  1.00 72.54           N  
ATOM   4815  CA  LEU A 643     -27.684 -30.003  40.268  1.00 72.54           C  
ATOM   4816  C   LEU A 643     -28.266 -29.321  41.502  1.00 72.54           C  
ATOM   4817  CB  LEU A 643     -26.870 -28.997  39.451  1.00 72.54           C  
ATOM   4818  O   LEU A 643     -27.687 -29.393  42.588  1.00 72.54           O  
ATOM   4819  CG  LEU A 643     -25.888 -29.584  38.436  1.00 72.54           C  
ATOM   4820  CD1 LEU A 643     -25.320 -28.482  37.549  1.00 72.54           C  
ATOM   4821  CD2 LEU A 643     -24.767 -30.334  39.149  1.00 72.54           C  
ATOM   4822  N   GLY A 644     -29.422 -28.717  41.270  1.00 77.75           N  
ATOM   4823  CA  GLY A 644     -30.143 -28.144  42.396  1.00 77.75           C  
ATOM   4824  C   GLY A 644     -30.599 -29.182  43.403  1.00 77.75           C  
ATOM   4825  O   GLY A 644     -30.502 -28.966  44.613  1.00 77.75           O  
ATOM   4826  N   ALA A 645     -30.981 -30.331  42.982  1.00 75.52           N  
ATOM   4827  CA  ALA A 645     -31.410 -31.428  43.846  1.00 75.52           C  
ATOM   4828  C   ALA A 645     -30.225 -32.034  44.593  1.00 75.52           C  
ATOM   4829  CB  ALA A 645     -32.125 -32.501  43.029  1.00 75.52           C  
ATOM   4830  O   ALA A 645     -30.338 -32.384  45.770  1.00 75.52           O  
ATOM   4831  N   THR A 646     -29.074 -32.058  44.015  1.00 73.79           N  
ATOM   4832  CA  THR A 646     -27.853 -32.587  44.612  1.00 73.79           C  
ATOM   4833  C   THR A 646     -27.317 -31.636  45.678  1.00 73.79           C  
ATOM   4834  CB  THR A 646     -26.769 -32.829  43.545  1.00 73.79           C  
ATOM   4835  O   THR A 646     -26.846 -32.076  46.729  1.00 73.79           O  
ATOM   4836  CG2 THR A 646     -27.181 -33.941  42.585  1.00 73.79           C  
ATOM   4837  OG1 THR A 646     -26.561 -31.623  42.800  1.00 73.79           O  
ATOM   4838  N   LEU A 647     -27.445 -30.399  45.430  1.00 72.02           N  
ATOM   4839  CA  LEU A 647     -27.012 -29.367  46.366  1.00 72.02           C  
ATOM   4840  C   LEU A 647     -27.935 -29.311  47.578  1.00 72.02           C  
ATOM   4841  CB  LEU A 647     -26.972 -28.001  45.677  1.00 72.02           C  
ATOM   4842  O   LEU A 647     -27.473 -29.143  48.709  1.00 72.02           O  
ATOM   4843  CG  LEU A 647     -25.746 -27.132  45.964  1.00 72.02           C  
ATOM   4844  CD1 LEU A 647     -25.190 -26.555  44.666  1.00 72.02           C  
ATOM   4845  CD2 LEU A 647     -26.098 -26.017  46.943  1.00 72.02           C  
ATOM   4846  N   ALA A 648     -29.166 -29.561  47.367  1.00 70.86           N  
ATOM   4847  CA  ALA A 648     -30.147 -29.635  48.446  1.00 70.86           C  
ATOM   4848  C   ALA A 648     -29.904 -30.858  49.326  1.00 70.86           C  
ATOM   4849  CB  ALA A 648     -31.563 -29.667  47.876  1.00 70.86           C  
ATOM   4850  O   ALA A 648     -30.020 -30.782  50.551  1.00 70.86           O  
ATOM   4851  N   LYS A 649     -29.491 -31.920  48.748  1.00 76.94           N  
ATOM   4852  CA  LYS A 649     -29.159 -33.147  49.468  1.00 76.94           C  
ATOM   4853  C   LYS A 649     -27.870 -32.982  50.268  1.00 76.94           C  
ATOM   4854  CB  LYS A 649     -29.025 -34.320  48.496  1.00 76.94           C  
ATOM   4855  O   LYS A 649     -27.774 -33.453  51.403  1.00 76.94           O  
ATOM   4856  CG  LYS A 649     -29.199 -35.685  49.146  1.00 76.94           C  
ATOM   4857  CD  LYS A 649     -29.323 -36.789  48.104  1.00 76.94           C  
ATOM   4858  CE  LYS A 649     -29.519 -38.152  48.753  1.00 76.94           C  
ATOM   4859  NZ  LYS A 649     -29.689 -39.231  47.734  1.00 76.94           N  
ATOM   4860  N   GLN A 650     -26.913 -32.227  49.737  1.00 71.64           N  
ATOM   4861  CA  GLN A 650     -25.637 -31.969  50.396  1.00 71.64           C  
ATOM   4862  C   GLN A 650     -25.812 -31.030  51.586  1.00 71.64           C  
ATOM   4863  CB  GLN A 650     -24.631 -31.380  49.406  1.00 71.64           C  
ATOM   4864  O   GLN A 650     -25.183 -31.218  52.629  1.00 71.64           O  
ATOM   4865  CG  GLN A 650     -24.033 -32.406  48.452  1.00 71.64           C  
ATOM   4866  CD  GLN A 650     -22.854 -31.861  47.668  1.00 71.64           C  
ATOM   4867  NE2 GLN A 650     -22.129 -32.748  46.995  1.00 71.64           N  
ATOM   4868  OE1 GLN A 650     -22.598 -30.653  47.666  1.00 71.64           O  
ATOM   4869  N   GLN A 651     -26.757 -30.148  51.434  1.00 71.51           N  
ATOM   4870  CA  GLN A 651     -27.043 -29.186  52.492  1.00 71.51           C  
ATOM   4871  C   GLN A 651     -27.813 -29.839  53.637  1.00 71.51           C  
ATOM   4872  CB  GLN A 651     -27.833 -27.998  51.940  1.00 71.51           C  
ATOM   4873  O   GLN A 651     -27.585 -29.522  54.806  1.00 71.51           O  
ATOM   4874  CG  GLN A 651     -26.991 -27.025  51.126  1.00 71.51           C  
ATOM   4875  CD  GLN A 651     -27.773 -25.806  50.675  1.00 71.51           C  
ATOM   4876  NE2 GLN A 651     -27.065 -24.795  50.183  1.00 71.51           N  
ATOM   4877  OE1 GLN A 651     -29.004 -25.773  50.768  1.00 71.51           O  
ATOM   4878  N   SER A 652     -28.626 -30.790  53.294  1.00 72.02           N  
ATOM   4879  CA  SER A 652     -29.350 -31.564  54.298  1.00 72.02           C  
ATOM   4880  C   SER A 652     -28.413 -32.494  55.060  1.00 72.02           C  
ATOM   4881  CB  SER A 652     -30.469 -32.376  53.645  1.00 72.02           C  
ATOM   4882  O   SER A 652     -28.540 -32.653  56.276  1.00 72.02           O  
ATOM   4883  OG  SER A 652     -29.937 -33.459  52.902  1.00 72.02           O  
ATOM   4884  N   ASN A 653     -27.451 -33.043  54.404  1.00 73.34           N  
ATOM   4885  CA  ASN A 653     -26.451 -33.907  55.024  1.00 73.34           C  
ATOM   4886  C   ASN A 653     -25.507 -33.115  55.924  1.00 73.34           C  
ATOM   4887  CB  ASN A 653     -25.657 -34.662  53.956  1.00 73.34           C  
ATOM   4888  O   ASN A 653     -25.111 -33.594  56.989  1.00 73.34           O  
ATOM   4889  CG  ASN A 653     -26.442 -35.807  53.345  1.00 73.34           C  
ATOM   4890  ND2 ASN A 653     -26.015 -36.259  52.172  1.00 73.34           N  
ATOM   4891  OD1 ASN A 653     -27.425 -36.280  53.923  1.00 73.34           O  
ATOM   4892  N   LEU A 654     -25.187 -31.893  55.571  1.00 69.25           N  
ATOM   4893  CA  LEU A 654     -24.349 -30.983  56.343  1.00 69.25           C  
ATOM   4894  C   LEU A 654     -25.088 -30.480  57.578  1.00 69.25           C  
ATOM   4895  CB  LEU A 654     -23.908 -29.798  55.480  1.00 69.25           C  
ATOM   4896  O   LEU A 654     -24.492 -30.337  58.648  1.00 69.25           O  
ATOM   4897  CG  LEU A 654     -22.568 -29.946  54.759  1.00 69.25           C  
ATOM   4898  CD1 LEU A 654     -22.512 -29.020  53.548  1.00 69.25           C  
ATOM   4899  CD2 LEU A 654     -21.412 -29.659  55.712  1.00 69.25           C  
ATOM   4900  N   ALA A 655     -26.377 -30.261  57.449  1.00 65.43           N  
ATOM   4901  CA  ALA A 655     -27.233 -29.854  58.560  1.00 65.43           C  
ATOM   4902  C   ALA A 655     -27.421 -30.995  59.555  1.00 65.43           C  
ATOM   4903  CB  ALA A 655     -28.588 -29.377  58.040  1.00 65.43           C  
ATOM   4904  O   ALA A 655     -27.435 -30.773  60.768  1.00 65.43           O  
ATOM   4905  N   GLN A 656     -27.471 -32.227  59.078  1.00 67.87           N  
ATOM   4906  CA  GLN A 656     -27.584 -33.416  59.916  1.00 67.87           C  
ATOM   4907  C   GLN A 656     -26.273 -33.705  60.641  1.00 67.87           C  
ATOM   4908  CB  GLN A 656     -27.999 -34.627  59.079  1.00 67.87           C  
ATOM   4909  O   GLN A 656     -26.278 -34.131  61.798  1.00 67.87           O  
ATOM   4910  CG  GLN A 656     -29.506 -34.789  58.936  1.00 67.87           C  
ATOM   4911  CD  GLN A 656     -29.890 -35.964  58.056  1.00 67.87           C  
ATOM   4912  NE2 GLN A 656     -31.151 -36.374  58.131  1.00 67.87           N  
ATOM   4913  OE1 GLN A 656     -29.059 -36.498  57.314  1.00 67.87           O  
ATOM   4914  N   ARG A 657     -25.177 -33.343  60.042  1.00 65.53           N  
ATOM   4915  CA  ARG A 657     -23.844 -33.496  60.616  1.00 65.53           C  
ATOM   4916  C   ARG A 657     -23.576 -32.428  61.671  1.00 65.53           C  
ATOM   4917  CB  ARG A 657     -22.777 -33.432  59.521  1.00 65.53           C  
ATOM   4918  O   ARG A 657     -22.967 -32.709  62.705  1.00 65.53           O  
ATOM   4919  CG  ARG A 657     -22.488 -34.771  58.863  1.00 65.53           C  
ATOM   4920  CD  ARG A 657     -21.391 -34.659  57.814  1.00 65.53           C  
ATOM   4921  NE  ARG A 657     -20.791 -35.958  57.520  1.00 65.53           N  
ATOM   4922  NH1 ARG A 657     -19.223 -35.130  56.039  1.00 65.53           N  
ATOM   4923  NH2 ARG A 657     -19.307 -37.376  56.489  1.00 65.53           N  
ATOM   4924  CZ  ARG A 657     -19.775 -36.151  56.683  1.00 65.53           C  
ATOM   4925  N   GLU A 658     -24.123 -31.267  61.441  1.00 64.95           N  
ATOM   4926  CA  GLU A 658     -24.000 -30.144  62.366  1.00 64.95           C  
ATOM   4927  C   GLU A 658     -24.910 -30.325  63.577  1.00 64.95           C  
ATOM   4928  CB  GLU A 658     -24.322 -28.826  61.658  1.00 64.95           C  
ATOM   4929  O   GLU A 658     -24.551 -29.941  64.693  1.00 64.95           O  
ATOM   4930  CG  GLU A 658     -23.232 -28.357  60.705  1.00 64.95           C  
ATOM   4931  CD  GLU A 658     -23.533 -27.010  60.066  1.00 64.95           C  
ATOM   4932  OE1 GLU A 658     -22.623 -26.418  59.441  1.00 64.95           O  
ATOM   4933  OE2 GLU A 658     -24.686 -26.542  60.193  1.00 64.95           O  
ATOM   4934  N   ALA A 659     -26.024 -30.986  63.400  1.00 59.24           N  
ATOM   4935  CA  ALA A 659     -26.951 -31.341  64.472  1.00 59.24           C  
ATOM   4936  C   ALA A 659     -26.412 -32.504  65.300  1.00 59.24           C  
ATOM   4937  CB  ALA A 659     -28.321 -31.692  63.896  1.00 59.24           C
[truncated: 91,288 more chars]
