# Supplementary material for: The evolutionary origins and ancestral features of septins
Source: Front Cell Dev Biol. 2024 Jun 26;12:1406966. doi: 10.3389/fcell.2024.1406966 (PMC11238149; doi:10.3389/fcell.2024.1406966)
Supplement: Supplementary file 1 [file DataSheet3.zip › Delic_Shuman_Supp_File6/AncGroup7_450___47750.result/AncProt_450___47750.a3m]

#812	1
>101
ADHEWASPASTTAATHQSASSQAPPSAATSRASGSATSSPQPSSSSSSAAPASDETLAQDPTRSAVVSPRAMKSKKRGVHFNIMVVGESGLGKTTFINSLFNSYSKSELSQNQAQTSETKGTAETQKSTEPTDAARPVASRAASPSASRGSPTLASQAAAAVAQPPKTVEITETTVEIEEDGTRLNLTLIDTPGYGDNVDNEDSFQPIVDYIESQFEQYLQQESRVVRSALVSQEERQRQASKYQDSRVHCCLYFIAPHRLKEIDIEFMRRLQKRVNIIPVIAKADTMTPDELKEFKQQIMEDLQNSGIEIFDFSEGEDTAADEAVAALNVEQEFPEYDSDETQASESASAMDDDAAEETAAKVGAQANSELKQVPPFAVIGSSEATQARNPTAALEVDGGKTVYGRKYPWGTCEVENPEHSDFAMLRNLLLSSGMQDLKETTRDRLYEAYRAQRRRQAKRVQRLASAGLARALAAAAASVARAGRSAGTAAALAAALVKLAPRTASAALAALALAAKAQAQAAAVAGKQVSKLLAKHRQRVARGQAKAASVEASDAAAQASAKAREMQEQLLAAAAERKEPAAAESALQKSEAAARQSQARQARETEERQTQLQKELQAARAELQQQLRAEKQGAKAELQNLGATLAKQQSNLAQREASNAGASSSQSHSATARARAAKKSARNTVEKLGAALESASTRPGRAAEQGAARAARRRQRAGTQRKGAGAGGKVRLNEEAGHVEQPAGGFARRGGERATRPEEEEPLPSNGGEEALEWGSQKARSSKPGEAKKLWKFAGLIAPPLQAHRSLTNL
>A0A7R9AUJ4	344	0.373	5.287E-95	64	457	812	85	420	505
----------------------------------------------------------------TLPEQVHRKSVKRGFDFTLMVVGESGLGKSTLVNSLFlsDLYKDRKIPDAIGKSILLSQILLPVQAIRICTDYTDVWRLSNLSCITSLGSILTIQFRVlSSERVEKTTSIEKKTMDIEERGVKLRLTVVDTPGFGDAINCEDSWRACCGYIDEQFRQYFTDESGLNRKNI-------------QDNRVHCCLYFVPPygHGLRQIDVEFMRRLHRKVNIVPVLAKADTLTSQEVKRLKERVMVDIEENKIQIYQF---------------------PECDSDE----------DEDFK---------QQDRELKACVPFAVVGS---------NTVLEV-AGKRIRGRQYPWGVVEVENPQHSDFIKLRTMLISTHMQDLKDVTQDVHYENFRAQCISQ------------------------------------------------------------------------------------------------------------------------------------------------------------------------------------------------------------------------------------------------------------------------------------------------------------------------------------------------------------------
>UPI001920C02E	343	0.333	1.315E-94	1	464	812	594	947	998
-DLEYRPPSCPQPSESQQYFSASAPLSPSARPRSPWGKLDPYDSSEDDKEYVGFATLPNQV---------HRKSVKKGFDFTLMVAGESGLGKSTLVNSLF----LTDLYQDRKLLS---------------------AEERIM----------------------QTVEITKHAVDIEEKGVRLRLTIVDTPGFGDAVNNTECWKPVAEYIDQQFEQYFRDESGLNRKNI-------------QDNRVHCCLYFISPfgHGLRPLDVEFMKALHQRVNIVPILAKADTLTPPEVERKKRKIREEIERFGIKVYQF---------------------PDCDSDE----------DEDFK---------LQDQALKESIPFAVIGSNTVVEAR----------GRRVRGRLYPWGIVEVENPGHCDFVKLRTMLVRTHMQDLKDVTRETHYENYRAQciqsmtRLvvKERNR-NKL-----------------------------------------------------------------------------------------------------------------------------------------------------------------------------------------------------------------------------------------------------------------------------------------------------------------------------------------------------------
>A0A8C1SGW3	342	0.351	1.781E-94	15	452	812	1	339	409
---------------HLLLWSEMAECTVAPVAMEDSDREADSASDEQDSVPASPEPRAnevekdQDkeyVGFATLPNQVHRKSVKKGFDFTLMVAGESGLGKSTLVNSLF----LTDLYK---------------------DRKLLNAEERIT----------------------QTVEITKHTVDIEEKGVKLKLTIVDTPGFGDAVNNTECWKSVADYIDQQFEQYFRDESGLNRKNI-------------QDNRVHCCLYFISPfgHGLRPLDVEFMKALHEKVNIVPVLAKADTLTPTEVKRKKIKIREEIEQYGIKIYQF---------------------PDCDSDE----------DEDFK---------QQDQELKDCIPFAVIGSNTVVEAK----------GKRVRGRLYPWGIVEVENPAHCDFVKLRNMLVRTHMQDLKDVTRETHYENYRA-----------------------------------------------------------------------------------------------------------------------------------------------------------------------------------------------------------------------------------------------------------------------------------------------------------------------------------------------------------------------
>S9YH98	342	0.336	2.413E-94	1	464	812	88	448	1697
-DLEFRPPSWPQPSdSQQFFSASAPLSPSTRPRSPWGKLDPYDSSELYGVGPQDDKEY---VGFATLPNQVHRKSVKKGFDFTLMVAGESGLGKSTLVNSLF----LTDLYRDRKLLS---------------------AEERIM----------------------QTVEITKHAVDIEEKGVKLRLTIVDTPGFGDAVNNTECWKPVAEYIDQQFEQYFRDESGLNRKNI-------------QDNRVHCCLYFISPfgHGLRPLDVEFMKALHQRVNIVPILAKADTLTPPEVERKKRKIREEIEHFGIKVYQF---------------------PDCDSDE----------DEDFK---------LQDQALKESIPFAVIGSNTVVEAR----------GRRVRGRLYPWGIVEVENPGHCDFVKLRTMLVRTHMQDLKDVTRETHYENYRAQciqsmtRLvvKERNR-NKL-----------------------------------------------------------------------------------------------------------------------------------------------------------------------------------------------------------------------------------------------------------------------------------------------------------------------------------------------------------
>C3YB06	340	0.362	8.127E-94	52	470	812	9	326	375
----------------------------------------------------KDEQTGQLIGFATLPDQVHRKSIKKGFEFTLIVVGETGLGKSTLINSLF----LTDLYKDKV---------------------VPTAEERIS----------------------KTVEIKKSTVEIEEKGVKLKLNVIDTPGFGDSLDCSDCWKQVADFIEAQFEQYFRDESGLNRKNI-------------TDNRVHCCLYFIPPygHGLRPLDREFMKRLQDKVNIVPVIAKADTLTPAEVKKLKAKINEEIEKCEIKIYQF---------------------PDCDSDE----------DEEFK---------QQDNALKACIPFAVIGSNTVIEVK----------GRRVRGRVYPWGVVEVENQDHCDFVKLRNMLVRTHMQDLKDVTRDVHYENYRAqtlQRMNkavfQRNKLKRDSSPDFA-----------------------------------------------------------------------------------------------------------------------------------------------------------------------------------------------------------------------------------------------------------------------------------------------------------------------------------------------------
>A0A8C2SW58	340	0.331	1.491E-93	4	453	812	124	476	545
----WDSghPLCGRAPgeeptdEHDLRSFSRPRpldTQQHIMAPPPPSPSRPRSPWGQLDPYDSSEDDKEYVGFATLPNQVHRKSVKKGFDFTLMVAGESGLGKSTLVNSLFltDMYRDRKLLNAEERIT-------------------------------------------------QTVEITKHAVDIEEKGVKLKLTIVDTPGFGDAVNNTECWKPVADYIDQQFEQYFRDESGLNRKNI-------------QDNRVHCCIYFISPfgHGLRPLDVEFMRALHQRVNIVPVLAKADTLTPTEVERMKNKIREEIDHYGIRIYQF---------------------PECDSDE----------DEEFK---------QQDQALKESIPFAVIGSNTVVEAK----------GRRIRGRLYPWGIVEVENPSHCDFVKLRTMLVRTHMQDLKDVTRETHYENYRTQ----------------------------------------------------------------------------------------------------------------------------------------------------------------------------------------------------------------------------------------------------------------------------------------------------------------------------------------------------------------------
>UPI001885D78E	340	0.345	1.491E-93	12	464	812	144	495	549
------------AQLESGCEPSLPP--SVDFDLPFPISPSRPKSPWARFDPYSNNE-DQDkeyVGFATLPNQVHRKSVKKGFDFTLMVAGESGLGKSTLVNSLF----LTDLYKDRR---------------------LLNAEERIM----------------------QTVEITKHTVDIEEKGVKLKLTIVDTPGFGDAVNNTECWKPVADYIDQQFEQYFRDESGLNRKNI-------------QDNRVHCCLYFISPfgHGLRPLDVEFMKALHEKVNIVPVLAKADTLTPSEVKKKKIKIREEIELYGIKIYQF---------------------PDCDSDE----------DDDFK---------QQDQELKDSIPFAVIGSNTVVEAK----------GKRVRGRLYPWGIVEVENSAHCDFVKLRNMLVRSHMQDLKDVTRETHYENYRAhciqnmTRMvvKERNR-NKL-----------------------------------------------------------------------------------------------------------------------------------------------------------------------------------------------------------------------------------------------------------------------------------------------------------------------------------------------------------
>UPI0007500297	339	0.342	2.020E-93	7	453	812	252	593	662
-------PDDTMVEKEQRAFHRPQPldlQQQHMAAPTPASPSRPRSPWGRLDPYDSDEDDKEYVGFATLPNQVHRKSVKKGFDFTLMVAGEAGLGKSTLVNSLF----LTDLYKDR-------------------------------------------KLLNAEERIMQTVEITKHVVDIEEKGVKLRLTIVDTPGFGDAVNNTECWKPVADYIDQQFEQYFRDESGLNRKNI-------------QDNRIHCCLYFISPfgHGLRPLDIECMKALHQRVNIVPVLAKADTLTPFEVDRMKTKIRDEIEQFGIRIYQF---------------------PECDSDE----------DDDFKTQDLA---------LKESIPFAVIGSNTVVEAK----------GRRVRGRLYPWGIVEVENPAHCDFVKLRTMLVRTHMQDLKDVTRETHYENYRAQ----------------------------------------------------------------------------------------------------------------------------------------------------------------------------------------------------------------------------------------------------------------------------------------------------------------------------------------------------------------------
>UPI0004572979	338	0.361	3.706E-93	54	453	812	5	301	374
------------------------------------------------------ETPVQDqekeyVGFATLPSQVHRKSVKKGFDFTLLVAGESGLGKSTLVNSLF----LTDLYN---------------------DKKFLNSEERIT----------------------QTVEITKHTVEIEEKGVRLRLTIVDTPGFGDAVNNKECWRPVADYVDQQFEQYFRDESGLNRRNIL-------------DNRVHCCLYFISPfgHGLRPMDVEFMRAVHDKVNIVPILAKADTLTPAEVRKMKPKIRQEIESFGIKIYQF---------------------PDCDSDE----------DEEFK---------QQDKELKESIPFAVIGSNTVVEAK----------GRRIRGRLYPWGIVEVENPAHCDFVKLRNMLIRTHMQDLKDVTRDTHYENYRAQ----------------------------------------------------------------------------------------------------------------------------------------------------------------------------------------------------------------------------------------------------------------------------------------------------------------------------------------------------------------------
>UPI000C297205	338	0.335	3.706E-93	23	464	812	548	889	940
-----------------------PERRKSESVLGTSEEDISEEMCSHVIWWLKDEEDDKEyVGFATLPNQVHRKSVKKGFDFTLMVAGESGLGKSTLVNSLF----LTDLY---------------------RDRKLLGAEERIV----------------------QTVEITKHAVDIEEKGVRLRLTIVDTPGFGDAVNNTECWKPVAEYIDQQFEQYFRDESGLNRKNI-------------QDNRVHCCLYFISPfgHGLRPLDVEFMKALHRRVNIVPILAKADTLTPPEVDRKKRKIREEIEHFGIKIYQF---------------------PDCDSDE----------DEDFK---------LQDQALKESIPFAVIGSNTVVEAR----------GRRVRGRLYPWGIVEVENPGHCDFVKLRTMLVRTHMQDLKDVTRETHYENYRAQciqsmtRLavKERNR-NKL-----------------------------------------------------------------------------------------------------------------------------------------------------------------------------------------------------------------------------------------------------------------------------------------------------------------------------------------------------------
>A0A5C6N038	338	0.279	3.706E-93	64	689	812	33	569	1490
----------------------------------------------------------------TLPKQVHRKSVKKGFDFTLMVAGESGMGKSTLINSLF----LTDLYKDR-------------------------------------------KLLNAEERINQTVEIIKHTVDIEEKGVKLKLTIVDTPGFGDAVNNNECWKPITDYIDQQFEQYFRDESGLNRKNI-------------QDNRVHCCLYFIPPfgHGLRPVDVEFMKALHEKVNIIPLIAKADCLTPNEIKKLKDRIQEEIDKFGIKVYQF---------------------PECDSDE----------DEEFK---------QLDKELKECTPFAVIGSNTVVEAR----------GQRVRGRLYPWGIVEVENQSHCDFVKLRNMLIRSHMHDLKDVTCDVHYENYRAqciqemtSKLAQDNRmdspvpilplstpdveTEKLIrmkDEELKRMQEMLNKMQQQMHKDHDKGEIIKVLLViSVMPGSVRLELTTL-LPP----SRPAVRVHMLeKELLPEGSQVNCTSRSlTSTSLPTSfPSGTTKLLLHKNLLTSLPNGILDDLTSLHFVSLQDNPWIYGSKLKGVDESNALVLPANKSKKKTASlTRASKKKPLTKKQ--KKELQK---VLERKEKK-AQR-ADILSKLAEVQLPESERKLLYTTSKLGTGEKL--------------------------------------------------------------------------------------------------------------------------
>UPI001C544B8E	338	0.338	6.797E-93	1	453	812	562	897	919
-DQEFRAPSWPQSSDSQQYICAPAPLSPCSRPRSPWGKLDPYDSSEDDKEYVGFATLPNQV---------HRKSVKKGFDFTLMVAGESGLGKSTLVNSLF----LTDLYRDR-------------------------------------------KLLGAEERIMQTVEITKHAVDIEEKGVRLRLTIVDTPGFGDAVNNTECWKPVAEYIDQQFEQYFRDESGLNRKNI-------------QDNRVHCCLYFISPfgHGLRPLDVEFMKALHQRVNIVPILAKADTLTPPEVDRKKRKIREEIEYFGIKIYQF---------------------PDCDSDE----------DEDFK---------LQDQALKESIPFAVIGSNTVVEAR----------GRRVRGRLYPWGIVEVENPGHCDFVKLRTMLVRTHMQDLKDVTRETHYENYRAQ----------------------------------------------------------------------------------------------------------------------------------------------------------------------------------------------------------------------------------------------------------------------------------------------------------------------------------------------------------------------
>UPI00053FED3B	338	0.333	6.797E-93	1	464	812	584	937	988
-DLELRSPSWP-----QSSDNQQYFCTPTPLSPSTRPRSPWGKLDPYDSSEDDKEYVGF----ATLPNQVHRKSVKKGFDFTLMVAGESGLGKSTLVNSLF----LTDLYQDR-------------------------------------------KLLNAEERIMQTVEITKHAVDIEEKGVRLRLTIVDTPGFGDALNNTECWKPVAEYIDQQFEQYFRDESGLNRKNI-------------QDNRVHCCLYFISPfgHGLRPLDVEFMKALHQRVNIVPVLAKADTLTRPEVDLKKRKIREDIEHFGIKIYQF---------------------PDCDSDE----------DEDFK---------LQDQALKESIPFAVIGSNTVVEAR----------GRRVRGRLYPWGIVEVENPGHCDFVKLRTMLVRTHMQDLKDVTRETHYENYRAQciqsmtRLvvKERNR-NKL-----------------------------------------------------------------------------------------------------------------------------------------------------------------------------------------------------------------------------------------------------------------------------------------------------------------------------------------------------------
>A0A8C6MAP1	337	0.360	9.206E-93	52	460	812	3	303	368
----------------------------------------------------SYEEEKQYVGFATLPNQVHRKSVKKGFDFTLMVAGESGMGKSTLVNSLF----LTDLYKDR-------------------------------------------KLLNAEERINQTVEIIKHTVDIEEKGVKLKLTIVDTPGFGDAVNNNECWKPITDYIDQQFEQYFRDESGLNRKNI-------------QDNRVHCCLYFIPPfgHGLRPVDVEFMKALHEKVNIIPLIAKADCLTPNEIKKLKDRVREEIDKFGIKVYQF---------------------PECDSDE----------DEEFK---------QLDKELKECTPFAVIGSNTVVEAR----------GQRVRGRLYPWGIVEVENQSHCDFVKLRNMLIRSHMHDLKDVTCDVHYENYRAQCIQEMTR---------------------------------------------------------------------------------------------------------------------------------------------------------------------------------------------------------------------------------------------------------------------------------------------------------------------------------------------------------------
>A0A2I4AZ54	337	0.345	9.206E-93	7	453	812	82	431	501
-------PPTAGRA-HSDSGSDGslPQSRSVEFELPSPVSPSRPRSPWALFDPYNNNE-DQDkeyVGFATLPNQVHRKSVKKGFDFTLMVAGESGLGKSTLVNSLF----LTDLYK---------------------DRKLLNAEERIT----------------------QTVEITKHTVDIEEKGVKLKLTIVDTPGFGDAVNNTECWKTVADYIDQQFEQYFRDESGLNRKNI-------------QDNRVHCCLYFISPfgHGLRPLDVEFMKALHEKVNIVPVLAKADTLTPSEVKKKKIKIRDEIEQYGIKIYQF---------------------PDCDSDE----------DEDFKQQDL-QLKVNSSKQLKESIPFAVIGSNTVVEAK----------GKRVRGRLYPWGIVEVENTAHCDFITLRNMLVRTHMQDLKDVTRETHYENYRAQ----------------------------------------------------------------------------------------------------------------------------------------------------------------------------------------------------------------------------------------------------------------------------------------------------------------------------------------------------------------------
>H9G445	337	0.316	9.206E-93	64	525	812	34	387	508
----------------------------------------------------------------TLPNQVHRKSVKKGFDFTLMVAGESGLGKSTLVNSLF----LTDLYKDR-------------------------------------------KLLNAEERISQTVEIVKHTVDIEEKGVKLKLTIVDTPGFGDAVNNTECWKAITDYIDQQFEQYFRDESGLNRKNI-------------QDNRVHCCLYFISPfgHGLRPVDVEFMKALHEKVNIVPLIAKADCLVPSEIKKLKERIREEIDKFGIKVYQF---------------------PECDSDE----------DEDFK---------QQDRELKESAPFAVIGSNTVVEAK----------GQRVRGRLYPWGIVEVENQAHCDFVKLRNMLIRTHMHDLKDVTCDVHYENYRAqciqqmtSKLTQDNRIE-------SPIPILPLPTPDVETEKLIKMKDEEVSWVKLCDVFSDDACKSQSGGLFQLADRNFV----------------------------------------------------------------------------------------------------------------------------------------------------------------------------------------------------------------------------------------------------------------------------------------------
>UPI00159E8341	336	0.326	1.688E-92	4	464	812	580	946	997
----WASRPQAPDLYDDDLEFRPPSWPQSSDSQQYFCAPAPLSPSARPRSPwgkldpyDSSEDDKEYVGFATLPNQVHRKSVKKGFDFTLMVAGESGLGKSTLVNSLF----LTDLYRDR-------------------------------------------KLLGAEERIMQTVEITKHAVDIEEKGVRLRLTIVDTPGFGDAVNNTECWKPVAEYIDQQFEQYFRDESGLNRKNI-------------QDNRVHCCLYFISPfgHGLRPLDVEFMKALHQRVNIVPILAKADTLTPPEVDCKKRKIREEIERFGIKIYQF---------------------PDCDSDE----------DEDFK---------LQDQALKESIPFAVIGSNTVVEAR----------GRRVRGRLYPWGIVEVENPGHCDFVKLRTMLVRTHMQDLKDVTRETHYENYRAQciqsmtRLvvKERNR-NKL-----------------------------------------------------------------------------------------------------------------------------------------------------------------------------------------------------------------------------------------------------------------------------------------------------------------------------------------------------------
>UPI0003F0B9B1	336	0.389	2.286E-92	64	456	812	118	402	480
----------------------------------------------------------------TLPDQVHRKSVKKGFEFTLMVVGESGLGKSTLVNSLF----LTDLYK---------------------DRILPSAEERIS----------------------KTVLIQKSTVEIEEQGIKLRLNVVDTPGFGDTVDGSESWKPIKDYIDKQYEQYFQDESGLNRKNIV-------------DNRVHCCLYFISPYgrGLRPIDVEFMKQLHTKVNIVPVIAKADCLTPLEVQTLKRRILDDLDVHGIQIY---------------------EFPDCDSDE----------DEDFK---------QQDKELKASTPFAVIGSNTIVEAN----------GKRVRGRLYPWGIVEVENPKHCDFVKLRNMLIRTHMHDLKEVTCDIHYENYRLQRIK-------------------------------------------------------------------------------------------------------------------------------------------------------------------------------------------------------------------------------------------------------------------------------------------------------------------------------------------------------------------
>UPI00112D566A	336	0.354	2.286E-92	24	453	812	122	444	509
------------------------PVEGLQQISVPLLSPSQSKSLWGKRDPYSSlEDDRDYVGFATLPNQVHRKSVKKGFEFTLMVAGESGLGKSTLINSLFltNLYKDRKLLNSEERIS-------------------------------------------------QTIEITKHTVEIEEKGVKLRLTVVDTPGFGDALDNADCWKPIADYVDQQFEQYFRDESGLNRKNIL-------------DNRVHCCLYFISPfgHGLRPLDLEFLKALHERVNVVPILAKADTLTPLEVERKKRKIRDELEHYHINIYQF---------------------PDCDSDE----------DEEFK---------QQDMELKRCIPFAVTGS---------NTVVEID-GKRVRGRLYPWGVVEVENPSHSDFVKLRTMLVKTHMQDLKDVTRETHYENYRAQ----------------------------------------------------------------------------------------------------------------------------------------------------------------------------------------------------------------------------------------------------------------------------------------------------------------------------------------------------------------------
>A0A3Q3VRM9	336	0.364	3.096E-92	64	453	812	20	301	370
----------------------------------------------------------------TLPNQVQRKSVKKGFDFTLMVAGESGLGKSTMINSLF----LTDLYKDR-------------------------------------------MLLNAEERISQTVEITKHTVDIEEKGVKLRLNIVDTPGFGDAINNSECWKPLVDYINQQFEQYFRDESGLNRKNI-------------QDNRVHCCLYFISPlgHGLRPVDVEFMKVLHEKVNLVPVLAKTDTLIPSEVEKMKTKIREEIELYGIKIYQF---------------------PDCDSDE----------DEDFK---------QQDTELKQSIPFAVIGSNTVVEVN----------GKRVRGRLYPWGIVEVENSQHCDFVKLRNMLIRTHMQDLKDVTRETHYENYRAQ----------------------------------------------------------------------------------------------------------------------------------------------------------------------------------------------------------------------------------------------------------------------------------------------------------------------------------------------------------------------
>UPI000F551843	336	0.389	3.096E-92	70	455	812	35	312	386
----------------------------------------------------------------------HRKSVKKGFEFTLMVVGESGLGKSTLVDSLF----LTDLYDDTA---------------------IPRVVDRIH----------------------QTVEIETNTVEIEEKGIRLRLTVVDTPGFADAVDNTDCWQAVTNYVDQQYEAYLQDESGLNRRHIV-------------DNRVHCCLYFICPHghGLKPIDIAFMKMLHTKVNIVPVIAKADCLTKFEVQRLKRKILEEIDDNGIKIYTF---------------------PECDS------------EDD--EE-----FVQINQELKGSIPFAVIGSNNVTDVR----------GKQVRVRQYPWGMAEVENPEHCDFIKLRNMLIRTHMQDLKDVTQEVHYENYRAERL--------------------------------------------------------------------------------------------------------------------------------------------------------------------------------------------------------------------------------------------------------------------------------------------------------------------------------------------------------------------
>A0A2D0T9X1	336	0.348	3.096E-92	23	453	812	126	444	516
-----------------------PPFSPSPISPSRPKSPWGRFDPYDSTEDQDKEYVGF----ATLPNQVHRKSVKKGFDFTLMVAGESGLGKSTLVNSLF----LTDLYK---------------------DRKLLNAEERIT----------------------QTVEITKHTVDIEEKGVKLKLTIVDTPGFGDAVNNTECWKSVADYIDQQFEQYFRDESGLNRKNI-------------QDNRVHCCIYFISPfgHGLRPLDVEFMKALHEKVNIVPVLAKADTLTPSEIKKKKIKIREEIEQFGIKIYQF---------------------PDCDSDE----------DEEFK---------QQDQELKESIPFAVIGSNTVVEAK----------GKRVRGRLYPWGIVEVENSAHCDFIKLRNMLVRTHMQDLKDVTRDVHYENYRAQ----------------------------------------------------------------------------------------------------------------------------------------------------------------------------------------------------------------------------------------------------------------------------------------------------------------------------------------------------------------------
>A0A8J6LIH4	335	0.358	4.193E-92	70	455	812	248	547	711
----------------------------------------------------------------------HRKSVKKGFEFTLMVVGESGLGKSTLVNALF----LTDLYPER----QVPDAIGNVVSLKVLELRSPIA----------------HGEHSVFQKMKQTVKLEPSTVEIEERGVKLRLTVVDTPGYGDAIDNTDSFSEIIKYIDDQFERFLRDESGLNRKNIM-------------DNRIHCCFYFISPfgHGLKPLDVEFMKQLHNKVNIVPVIAKADVLTKKEMQRLKKKVMDEIQEHGIRIY---------------------SLPECDSDE----------DEEYKEQ---------VRQLKQAVPFAVCGANTLLEVR----------GRKVRGRLYPWGVVEVENPEHCDFIKLRTMLI-THMQDLQEITQQVHYENYRSEHL--------------------------------------------------------------------------------------------------------------------------------------------------------------------------------------------------------------------------------------------------------------------------------------------------------------------------------------------------------------------
>UPI00159DC877	335	0.343	4.193E-92	24	464	812	481	823	874
------------------------PPPSPPSRSLCSVPTHLPLVGKEAVTPASLPGGAQDdkeyVGFATLPNQVHRKSMKKGLDFTLMVAGESGLGKSTLVNSLF----LTDLYRDR-------------------------------------------KLLGAEERIMQTVEITKHAVDIEEKGVRLRLTIVDTPGFGDAVNNTECWKPVAEYIDQQFEQYFRDESGLNRKNI-------------QDNRVHCCLYFISPfgHGLRPLDVEFMKALHQRVNIVPILAKADTLTPPEVDCKKRKIREEIECFGIKIYQF---------------------PDCDSDE----------DEDFK---------LQNQALKESIPFAVIGSNTVVEAR----------GRRVQGRLYPWGIVEVENPGHCDFVKLRTMLVRTHMQDLKDVTRETHYENYRAQciqsitRLvKERNR-NKL-----------------------------------------------------------------------------------------------------------------------------------------------------------------------------------------------------------------------------------------------------------------------------------------------------------------------------------------------------------
>A0A821M096	335	0.346	5.678E-92	24	458	812	32	362	423
------------------------PSGWGCPPLVPPPSPSRPKSPWGKLDPyDSSEEEREYVGFATLPNQVHRKYVKKGFEFTLMVAGESGLGKSTLINSLF----LTDLYQG---------------------RQLPSPEERVT----------------------QTIEIVKQTVDIQEKGVRLRLTIVDTPGYGDAVNNDECWKPVADYIDQQFEQYFRDESGLNRKNL-------------QDTRVHCCLYFLSPlgHGLRPLDIEFLRALHDRVNIVPILGKADSLTPTELVQKKERIREELDHYGIRIYQF---------------------PECDSD----------QDEDFKFQ---------DMELKKSIPFAVIGSNTIVEKN----------GKRVRGRLYPWGVVEVENEQHCDFVKLRTMLIRTHMQDLKDVTRETHYENYRAqciQSLTQR-----------------------------------------------------------------------------------------------------------------------------------------------------------------------------------------------------------------------------------------------------------------------------------------------------------------------------------------------------------------
>UPI001301B651	335	0.335	5.678E-92	9	453	812	581	914	981
---------CRTSSRFQ-TESQAHLCISSSSMLSTSSRPRSPWGRLDPYDSSEDDKEYVG--FATLPNQVHRKSMKKGFDFTLMVAGESGLGKSTLINSLF----LTDMYRDR-------------------------------------------RLLNSEERIMQTVEITKHTVDIEEKGVKLKLTVVDTPGFGDAVNNTECWKPVADYIDQQFEQYFRDESGLNRKNI-------------QDNRVHCCLYFISPfgHGLRPLDVEFMRALHHRVNIVPILAKADTLTPCEVEHKKRKIREEIEHFGIQIYQF---------------------PACDSDE----------DEEFK---------LQDQALKDSIPFAVIGSNTVVEAK----------GRRVRGRLYPWGIVEVENPGHCDFVKLRTMLVRTHMQDLKDVTREIHYENYRAQ----------------------------------------------------------------------------------------------------------------------------------------------------------------------------------------------------------------------------------------------------------------------------------------------------------------------------------------------------------------------
>A7RLX3	334	0.375	7.688E-92	70	456	812	27	305	367
----------------------------------------------------------------------HRKSVKKGFEFTLMVVGESGLGKSTLIDSLF----LTDLYD---------------------DKSIPPAKGRIG----------------------QTVHIESNTVEIEEKGVRLRLTVVDTPGFADAVDNTYSWEPIVDYIDHQFESYLRDESGLNRRNIM-------------DTRVHCCLYFINPHghGLRPVDVEFMKALHTKVNIVPVIAKSDSLTKTEISRLKRKVLDEIADHEIKIYSF---------------------PECDS------------EDD--EEFLA-----INKDLKASLPFAVIGSNTVIEVK----------GRKVRARWYPWGYAEVENPDHCDFIKLRNMLVRTHMQDLKDVTQDVHYENYRAQRLL-------------------------------------------------------------------------------------------------------------------------------------------------------------------------------------------------------------------------------------------------------------------------------------------------------------------------------------------------------------------
>A0A6I8S438	334	0.340	7.688E-92	24	458	812	64	394	455
------------------------PTKLCCPQALTPLSPSRPKSPWGRFDPyDSFEEDREYVGFATLPNQMHRKYVKKGFEFTLMVAGESGLGKSTLINSLF----LTDLYRDRHILS---------------------PEERVT----------------------QTVEIVKQTVDIQEKGVRLRLTVVDTPGYGDAINNEICWKPVADYIDQQFEQYFRDESGLNRRNL-------------QDTRVHCCLYFLSPlgHGMRPMDIEFLQALQDKVNIVPILGKADSLTPTELQQKKQRIRDEIDKYGIRIYQF---------------------PECDPDE----------DEDFK---------QQDIELKKSIPFAVIGSNTIIEVN----------GRRVRGRMYPWGVVEVENEEHCDFIKLRTMLIRTHMQDLKDVTRETHYENYRAqciQNLTQR-----------------------------------------------------------------------------------------------------------------------------------------------------------------------------------------------------------------------------------------------------------------------------------------------------------------------------------------------------------------
>UPI0018F65C80	334	0.357	1.041E-91	64	453	812	22	303	340
----------------------------------------------------------------TLPNQVHRKSVKKGFDFTLMVAGESGLGKSTLVNSLF----LTDLYK---------------------ERIIPDADERIT----------------------KTLAITKHAVDIEERGVRVKLTIVDTPGFGDAVDNSDCWKPIVTYIDQQFEHYFHDESGLNRKNI-------------QDNRVHCLLYFLSPlgHGVRPLDVEFMKAVHEKVNIVPVIAKADTLTPGEVQRTKQKIRQEIDDHGISVYQF---------------------PDCDSDE----------DEDFKEQ---------YGELKNSIPFAVIGSNTLIESK----------GKEVRGRLYPWGVVEVEDPTHCDFVKLRNMLIQTHMQDLKDVTQEVHYENYRAE----------------------------------------------------------------------------------------------------------------------------------------------------------------------------------------------------------------------------------------------------------------------------------------------------------------------------------------------------------------------
>UPI001ABE80B9	334	0.337	1.041E-91	23	458	812	33	363	424
-----------------------PPGWGCPPLVPPPSPSRPKSPWGKLDPYDSSEEDREYVGFATLPNQVHRKYVKKGFEFTLMVAGESGLGKSTLINSLF----LTDLYRG---------------------RQLPSPEERVT----------------------QTIEIVKQTVDIQEKGVRLRLTVVDTPGYGDAVNNEECWKPVADYIDQQFEQYFRDESGLNRKNL-------------QDTRVHCCLYFLSPlgHGMRPLDIEFLRALHDRVNIVPILGKADSLTPKELIQKKQRIREELDHYGIQIYQF---------------------PDCDSD----------QDEEFK---------MQDTELKKSIPFAVIGSNTIVEVN----------GKRVRGRLYPWGVVEVENEHHCDFVKLRTMLIRTHMQDLKDVTRETHYENYRAqciQSLTQR-----------------------------------------------------------------------------------------------------------------------------------------------------------------------------------------------------------------------------------------------------------------------------------------------------------------------------------------------------------------
>A0A8C8G966	334	0.321	1.409E-91	20	502	812	4	386	410
--------------------SSFPPSSSLHHCPSPLSPSSSPPHLLSSSPPyllSSSPTLLPSPSpkeyvgFATLPNQVHRKSVKKGFDFTLMVAGESGLGKSTLVNSLF----LTDLHKDR-------------------------------------------KLLSAEERISQTVEITKHTVDIEEKGVKLKLTIVDTPGFGDAVNNTECWRPITDYIDQQFEQYFRDESGLNRKNI-------------QDNRVHCCLYFIPPfgHGLRPVDIEFMKALQDKVNVVPLISKSDCLTPNEIRKLKDRVREEIDKFGIKVYQF---------------------PDCDSDED--------------EE-----AKQKDRELKESTPFAVIGSNMVVETR----------GQKVRGRLYPWGIVEVENQSHCDFVKLRTMLIRTHMHDLKDITCDCHYENYRAHCIHTMTRYRLSISLSLSL-PLSLCVCVPIPILPLSTPDVETEKLIKMKD---------------------------------------------------------------------------------------------------------------------------------------------------------------------------------------------------------------------------------------------------------------------------------------------------------------------
>UPI0018F644CC	334	0.352	1.409E-91	64	453	812	187	468	541
----------------------------------------------------------------TLPSQVHRKSVKKGFDFTLLVAGESGLGKSTLVNSLF----LTDLYKDKR---------------------FLNTEERIT----------------------QTVDITKHSVEIEEKGVRLRLTIVDTPGFGDAINNEECWKQVADYLDQQFEQYFRDESGLNRKNI-------------ADNRIHCCLYFISPfgHGLRPLDVEFMKAVHEKVNIVPLLAKADTLTPAEASKMKPKIRAEIKSYGIKIYQF---------------------PECDSDE----------DEEFKRQ---------DQELKDSIPFTVIGSNTVVEAK----------GKRVRGRLYPWGIVEVENPAHCDFVRLRNMLIRTHMQDLKDVTRDVHYENYRAQ----------------------------------------------------------------------------------------------------------------------------------------------------------------------------------------------------------------------------------------------------------------------------------------------------------------------------------------------------------------------
>A0A8C4WMZ7	333	0.296	1.908E-91	64	631	812	21	498	512
----------------------------------------------------------------TLPNQVHRKSVKKGFDFTLMVAGESGLGKSTLVNSLFltDMYRDRKLLNAEERIT-------------------------------------------------QTVEITKHVVDIEEKGVKLRLTIVDTPGFGEAVNNTECWKPVADYIDQQFEQYFRDESGLNRKNI-------------QDNRVHCCLYFISPfgHGLRPLDVEFMRALHQRVNIVPILAKADTLTPSEVERKKSKIREEIERYGIRIYQF---------------------PECDSDE----------DEDFK---------LQDQALKESIPFAVIGSNMVVEAK----------GRRVRGRLYPWGIVEVENPAHCDFVKLRTMLVKTHMQDLKDVTRETHYENYRAQciqsmtRMvvKERNR-NKLTrESGTdfpipAIPAVPDSETEKLIREKDKEVSARAGAWVscqGLHQSHSRMWEAWLELRAALSPTPACsCAGLWSPRSPWQHRQPAAGPDTfPAWRISTSIPLEELTESSSIHSAKLSSALWPPAATTPPWVSLSQNWASGSFPPQELAAPFEGRVCSVHGANWPISLPLLALTHPE------------------------------------------------------------------------------------------------------------------------------------------------------------------------------------
>A0A2U9B9X9	332	0.335	6.411E-91	6	453	812	75	405	1121
------SPPTLHTHTHTHTHDYSP--------RCGCHLLLERTDASWALSPDDGED-KEYVGFATLPNQVHRKSVKKGFDFTLMVAGESGLGKSTLVNSLF----LTDLHKDR-------------------------------------------KLLNAEERISQTVEITKHTVDIEEKGVKLKLTIVDTPGFGDAVNNTECWRPVTDYIHQQFEQYFRDESGLNRKNI-------------QDNRVHCCLYFIPPfgHGLRPVDVEFMKALQDKVNVVPLIAKADCLTPSEIKKLKEQLREEIDKYGIKIYQFL---------------------DCDSDE----------DEEFK---------QQDKELKESTPFAVIGSNTVVEAR----------GQRVRGRLYPWGIVEVENPSHCDFVKLRTMLIRTHMHDLKDITGDCHYENYRAQ----------------------------------------------------------------------------------------------------------------------------------------------------------------------------------------------------------------------------------------------------------------------------------------------------------------------------------------------------------------------
>UPI0010FCBDD5	331	0.381	8.680E-91	70	455	812	41	318	390
----------------------------------------------------------------------HRKSVKRGFEFTLMVVGESGLGKSTLVDSLFLTDLYDETE-------------------------IPKAVDRIH----------------------QTVEIETNTVEIEEKGIRLRLTVVDTPGFADAVDNTDCWQVITNYVDEQYEAYLQDESGLNRRHIV-------------DNRVHCCLYFVCPHghGLKPIDIAFMKILHTKVNIVPVIAKADCLTKFEMQRLKRKVLDEIQDNGIKIYTF---------------------PDCDS------------EDD--EE-----FVQINQELKASIPFAVIGSNSVAEIR----------GKQVRVRQYPWGVAEVENPDHCDFIKLRNMLIRTHMQDLKDVTQEVHYENYRAERL--------------------------------------------------------------------------------------------------------------------------------------------------------------------------------------------------------------------------------------------------------------------------------------------------------------------------------------------------------------------
>UPI001ED88B68	331	0.370	8.680E-91	52	457	812	4	306	400
----------------------------------------------------SGGTLLQGGTRdyigfATLPEQVHRKSVKKGFDFTLMVVGESGLGKSTLINSLF----LSDLYKDR----------------KIPDASERVE---------------------------RTTKVEKKTMEIEERGVKLRLTIVDTPGFGDAINCEESWHACCNYVDEQFRQYFQDESGVNRKNI-------------QDNRVHCCLYFIPPygHSVRQIDLELMRRLHRKVNIVPVIGKADTLTAAEVKRLKARIMADLEENKIQIYQF---------------------PDCDSDE----------DEDF---------QQQDRELKACIPFAVVGS---------NIVMEV-AGKKVRGRQYPWGIVEVDNPKHSDFLKLRTMLISTHMQDLKDITQDVHYENFRTQCISQ------------------------------------------------------------------------------------------------------------------------------------------------------------------------------------------------------------------------------------------------------------------------------------------------------------------------------------------------------------------
>UPI00142588C6	331	0.381	1.175E-90	70	455	812	27	303	362
----------------------------------------------------------------------HRKSVKKGFEFTLMVVGESGLGKSTLVNSLF----LTDLYPE-----------------------RQIPS--------------------AAEKIDKTVSIDASTVEIEERGVRLRLTVVDTPGYGDAINNQDCFKPIIKYIDDQYEKYLNDESGLNRRHIV-------------DNRVHCCFYFISPtgHGLKPLDVEFMRALHNKVNIVPVIAKSDTLTKREITKLKAKIMNEIDDNGIKIY---------------------HLPDSDSDE----------DEDFKEQ---------NNSLKQSVPFAVCGSSQLIEVK----------GKKVRGRLYPWGVVEVENPDHCDFIMLRSMLI-THMQDLQEVTHEVHYENFRSERL--------------------------------------------------------------------------------------------------------------------------------------------------------------------------------------------------------------------------------------------------------------------------------------------------------------------------------------------------------------------
>A0A8D8XT98	331	0.367	1.591E-90	64	458	812	10	296	380
----------------------------------------------------------------TLPEQVHRKSVKKGFDFTLMVVGESGLGKSTLVNSLF----LSDLY---------------------GDRKVPNVN----------------------DRQGKTTSIEKKSMDIEERGVKLRLTVVDTPGFGDSINSEESWRACCSYIDDQFRQYFNDESGLNRKNIV-------------DNRVHCCLYFIPPfgHGLRQIDIETMRRLHRKVNIVPVIAKADTLTTTEVKKLKKKLLEDIEEHQIQIYQF---------------------PECDSDE----------DEDFK---------QQDKELKESVPFAIIGSNTVIEVA----------GTKVRGRQYPWGVVEVENPKHSDFNKLRNMLISTHMQDLKDVTEDVHYENFRAQCLSQM-----------------------------------------------------------------------------------------------------------------------------------------------------------------------------------------------------------------------------------------------------------------------------------------------------------------------------------------------------------------
>UPI001888D2A7	330	0.347	2.914E-90	50	462	812	11	323	369
--------------------------------------------------PRTEDAQEKDyVGFATLPNQVHRKSVKKGFDFTLMVAGESGLGKSTLVNSLF----LTDLHKDR----------------KLLNAEERVA---------------------------QTVEISRHTVDIEEKGVKLRLTIVDTPGFGDAVNNSECWRPVSEYIEQQFEFYFRDESGLNRKNI-------------QDHRVHCCLYFIPPfgHGLRPVDVEFMKALQEKVNVVPLIAKADCLTPPEVKRLKEKLREEIDEYGIKVYQF---------------------PDCDSDE----------DDEFKRQ---------DRELKASCPFAVIGSNTVVEAR----------GQRVRGRLYPWGIVEVENPSHCDFVKLRTMLIRTHMHDLKDVTSEGHYESYRAQcihalsgRMNPDRRVQ-------------------------------------------------------------------------------------------------------------------------------------------------------------------------------------------------------------------------------------------------------------------------------------------------------------------------------------------------------------
>UPI001BB26C52	330	0.360	2.914E-90	64	461	812	13	302	378
----------------------------------------------------------------TLPEQMQRKSVKRGFEFTLMVVGETGLGKSTLVNSLF----LTDLYKDRASLN-------------------------------------------AEERIDKTVEIQRSSIDIEEQGVRLRLTVVDTPGFGDSVNSENSWGPIISHIESKFEQYYRDESGLNRKNLI-------------DDRIHCCLYFISPygHGLRPIDIEFMKRLHDKVNIVPIIAKADCLTKAEVKRMKDRVLREISQHEIGIYAF---------------------PDCESDE----------DEDFK---------KQDRELKASIPFAVIGSNTVVEVN----------GRRVRGRLYPWGITEVENPKHCDFVKLRNMLIRTHMQDLKDVTRDVHYENYRLGRIRGGRGT--------------------------------------------------------------------------------------------------------------------------------------------------------------------------------------------------------------------------------------------------------------------------------------------------------------------------------------------------------------
>A0A131YL91	330	0.373	2.914E-90	64	457	812	20	308	386
----------------------------------------------------------------TLPEQVHRKSVKRGFDFTLMVVGESGLGKSTLINSLF----LTDLYE---------------------DRKLPNAEE----------------------KIDRTVQIERKTMEIEEKGVRLRLTVVDTPGFGDAVNCEESWRSIDRYIDEQFNQFFKDESGLNRKNIV-------------DNRVHCCLYFIPPwgHGLRQLDIEFMKRLHQKVNIVPVIAKADTLTPTEVRQMKDRVLRELEEHQVTVY---------------------QLPECDSDE----------DDDIK---------LQDRELKESIPFAVISSTQVVDIN----------GRRVRGRLYPWGIVEVENPKHSDFLKLRTFLISTHMQDLKEVTRDVHYENYRAqyiQKISQ------------------------------------------------------------------------------------------------------------------------------------------------------------------------------------------------------------------------------------------------------------------------------------------------------------------------------------------------------------------
>A0A7E6FPR4	329	0.342	3.945E-90	70	496	812	52	378	403
----------------------------------------------------------------------HRKSVKKGFEFTLLVVGESGLGKSTLVNSLF----LADLYP---------------------ERHIPSASEKIT----------------------QTVKIDASTVEIEERGVKLRLTVVDTPGFGDSLNSEDCFTPIIEYIDEQFERYLHDESGLNRRHII-------------DNRVHCCFYFINPssHGLKPLDISFMKAVHHKVNIVPVLAKADTLTKKEVLNLKRKIMDQIDEYGINIY---------------------PLPDCDSDE----------DDDYKEQC---------RQLKEAVPFAVVGSSESFEVN----------GKKVRGRRYPWGVVEVENPDHCDFIKLRTMLI-THMQDLQEVTQEIHYENFRAEKLaggkvvKQRTsrsGVQQPEATDREQALMEKEAELRQMKEMLAKMQAEMAA---------------------------------------------------------------------------------------------------------------------------------------------------------------------------------------------------------------------------------------------------------------------------------------------------------------------------
>A0A6J1TIR6	329	0.333	3.945E-90	10	457	812	260	595	663
----------PTGPVHPGKPKSPTWCLSCPPNSLGFSTAWATKKDVPEPKPDSRDYIGF----ATLPEQVHRKSVKRGFDFTLLVVGESGLGKSTLVNSLF----LGDLYKDR-------KIAEVGE------------------------------------RLEKTTQIEKKSMDIEERGVKLRLTIVDTPGFGDGINCEESWKACVNYVDEQFRQYFTDENGLNRRNL-------------QDNRVHCCLYFIPPygHGLRQIDLEFMRRLHRKVNIVPVIGKADTLTENEVIKLKRQILADIEEHKIQIYQF---------------------PDCDSDE----------DEEFKTQ---------DRELKACVPFAVVGS---------NTVLEV-GGKKVRGRQYPWGVVEVENPKHSDFNKLRNMLITTHMQDLKDVTEDVHYENFRAQCISQ------------------------------------------------------------------------------------------------------------------------------------------------------------------------------------------------------------------------------------------------------------------------------------------------------------------------------------------------------------------
>UPI0009E37D7E	329	0.384	5.340E-90	70	455	812	14	290	351
----------------------------------------------------------------------HRKSVKKGFEFTLMVVGESGLGKSTLINSLF----LTDLY---------------------TDRKLPK----------------------AADSIKRTVKIETSTVEIEERGVKLRLTIVDTPGYGDGMDNKDSFKPILDYVNDQFESYLKDESGLNRRHIV-------------DTRVHCCFYFVAPtgHGLKPLDIEFMKQLHDKVNIVPVIGKADTLTPTELDSMKRRILDEIEEQGIKTY---------------------ELPDCESDE----------DEDYVEQT---------KQLKAGMPFAVVGSNTLIEV----------CGKKVRGRLYPWGVVEVENPKHCDFVKLRTMLI-THMQDLKEVTQETHYENFRAAQL--------------------------------------------------------------------------------------------------------------------------------------------------------------------------------------------------------------------------------------------------------------------------------------------------------------------------------------------------------------------
>A0A6I8T0L2	329	0.366	5.340E-90	70	460	812	26	308	371
----------------------------------------------------------------------HRKSVKKGFEFTLMVVGESGLGKSTLINSLF----LTDLYP---------------------ERYIPGAAEKIE----------------------RTVQIEASTVEIEERGVKLRLTVVDTPGYGDAINSQDCFKTIIHYIDNQFERYLHDESGLNRRHII-------------DNRVHCCFYFISPfgHGLRPVDVAFMKALHEKVNIVPLIAKADCLIPGEIRKLKDRIREEIEKFGIKVYQF---------------------PECDSDE----------DDDFK---------QQDRELKESAPFAVIGSNTVVEAK----------GQRVRGRLYPWGIVEVENQAHCDFVKLRNMLIRTHMHDLKDVTCDVHYENYRAQCIQQMTR---------------------------------------------------------------------------------------------------------------------------------------------------------------------------------------------------------------------------------------------------------------------------------------------------------------------------------------------------------------
>UPI001F4F942A	329	0.340	5.340E-90	6	455	812	76	408	539
------SPRPPPPPQPDNKESYAAARAERDKDSCAASKTERERVPERRTKELDGYVGFANL-----PNQVYRKAVKRGFDFTLMVVGESGLGKSTLINSMF----LADIYSNE----------------------YPGPSHRI----------------------KKTVQVETSKVLLKENGVNLTLTVVDTPGFGDAVDNSNCWQPVIDYIESKYEEYLNAESRVNRKTLV-------------DNRVHCCLYFIAPsgHGLKPLDVEFMQRLHDKVNIIPVIAKSDTMTPDECTHFKKQILNEISQHKIKIYEFPDPED--------------------------------------EE-----ESKANKTLKDRVPFAVVGS---------NTVIEVD-GKKLRGRKYPWGIAEVENLEHCDFIALRDMLIRTHLQDLKDVTNNVHYENFRCRKL--------------------------------------------------------------------------------------------------------------------------------------------------------------------------------------------------------------------------------------------------------------------------------------------------------------------------------------------------------------------
>A0A8J5N6D1	329	0.329	5.340E-90	5	461	812	115	471	543
-----CQPVCTLSIICHLPVSLYPPTIQSVTQPSIYKPVHSLHLSAPNPSTSTLHPLnhaaksnAQDfIGFATLPEQVHRKSVKRGFDFTLMVVGESGLGKSTLINSLF----LTDLYKER--------KIPTGESLVE-----------------------------------KTVSIEKKTIEIEERGVKLRLTVVDTPGFGDAVNCEEGWKSVERYVDEQFNKFFQDESGLNRKNI-------------QDHRVHCCLYFVPPygHGLRQMDVEFMRRLHRKVNIVPVIAKSDTLTKPEINKLKTNILNDIENNKIKIYQF---------------------PECDSDE----------DEDFK---------QQDRELKASIPFAVIGSNCVIEVA----------GKKMRGRQYPWGIVEVENSAHCDFVKLRTMLISTHMQDMKEVTQDIHYENFRAQCISQMQQV--------------------------------------------------------------------------------------------------------------------------------------------------------------------------------------------------------------------------------------------------------------------------------------------------------------------------------------------------------------
>A0A182H1D8	329	0.355	7.227E-90	70	464	812	27	314	359
----------------------------------------------------------------------HRKSVKKGFEFTLMVVGESGLGKSTLVNSLF----LSDLYPER----------------VVPD---------------------------AVEKQHQTVKLDASTVEIEERGVKLRLTVVDTPGFGDAIDNSDSFSAILEYIDEQYERFLRDESGLNRRNIV-------------DNRIHCCFYFISPfgHGLKPLDIEFMKKLHCKVNIVPVIAKADVLTKKEIQRLKCRIMQEIEDNGIKIY---------------------PLPDCDSDE----------DEDYKEQ---------VRQLKEAVPFAVCGSTTLLEVK----------GRKVRGRLYPWGVVEVENPEHCDFIKLRTMLI-THMQDLQEVTQEVHYENYRSERLakSVRKNTNPI-----------------------------------------------------------------------------------------------------------------------------------------------------------------------------------------------------------------------------------------------------------------------------------------------------------------------------------------------------------
>A0A6P4ZAE5	329	0.350	7.227E-90	71	462	812	39	319	448
-----------------------------------------------------------------------RKAVKRGFEFTLMVVGESGLGKSTLVNSLF----MTDLY---------------------SPSEYPGPSQRIT----------------------KTVKVETSRVLVKEGGVQLQLTIVDTPGFGDAVDNSNCWKPITDHIEQRFEDYLNSESRVNRRTM-------------PDNRVHACLYFIGPtgHGLKPLDIEFMKRLHDKVNIIPLIAKADTMTPEECTQFKKKILQEIKENKIQIYEFPEGEDEEDN-------------------------------------------KLNKKLRERIPFAVVGSNTLLEIN----------GRKVRGRQYPWGVAEVENMDHCDFITLRNMLIRTHMQDLKDVTNNVHYENYRCQKLAGITATN-------------------------------------------------------------------------------------------------------------------------------------------------------------------------------------------------------------------------------------------------------------------------------------------------------------------------------------------------------------
>UPI000B4571AE	328	0.328	9.782E-90	3	457	812	481	822	888
---EFTSPNVTKSLSFSSGTPLAEALSLPTPSPRRKPRVSRRTSQKLIRM-DEDEFIGF----ATLPDQVHRKAVKRGFEFGLMVVGETGLGKSTLINSLF----LTDLYKD-RKIPKVEETIK------------------------------------------KTVHIEKKQLEIEERGVRLRLTIVDTPGFNDSVNGEENWMPIIDYIDSQFDQYYQAESGLNRKNI-------------QDTRVHCCLYFISPygHGLKPVDIAVMKRLHTKVNIVPLLAKSDILTPKEVKRLKAKILDEIKDNHIQIYQF---------------------PECDSDE----------DEEFK---------QQDKALKSAIPFAVVGSNTVVEA----------GGKKIRGRMYPWGIVEVDNPKHCDFGKLRQMLISTHMQDLKDITADLHYENYRAEHLAE------------------------------------------------------------------------------------------------------------------------------------------------------------------------------------------------------------------------------------------------------------------------------------------------------------------------------------------------------------------
>A0A1B6BYA2	328	0.365	1.324E-89	64	471	812	40	333	391
----------------------------------------------------------------TLPEQVHRKSVKKGFDFTMMVVGESGLGKSTLINSLF--------------------LSDLYKERKVPDVTERVV---------------------------KTTEIEKKSMDIEERGVKLRLTVVDTPGFGDAINCEESWRACCTYIDDQFKQYFNDESGLNRKNI-------------QDNRVHCCLYFIPPygHGLRQIDLDIMKKLHTKVNIVPVIAKADTLTSAEIRRLKQQVMTDIEENHIQIYQF---------------------PECDSDE----------DEDFK---------QQDRELKACVPFAVVGS---------NAVIEV-GGCRVRGRQYPWGVVEVENPKHSDFSKLRNMLITTHMQDLKDVTEDVHYENFRAQCISQ------ISQAGRER----------------------------------------------------------------------------------------------------------------------------------------------------------------------------------------------------------------------------------------------------------------------------------------------------------------------------------------------------
>UPI001BB17371	328	0.364	1.324E-89	71	455	812	28	317	442
-----------------------------------------------------------------------RRSVKRGFEFTLMVVGESGLGKSTLINSLF----LTDIYSGD----------------------YPGPSQRI----------------------KKTVKVETSQANLKENGVQLRLTIVDTPGFGDQVDNSNCWAPILDHIDSKFEEYLNSESRVNR---YS----------IPDKRVQCCLYFIAPsgHGLKPLDIEFMKRLHDKVNIIPLIAKADTLTPEECREFKKRIMAEINEHKIKIYEFPDIEEEEENKENKRLTQRRNGP-KEKDTSPNS-------------------------LKERVPFAVVGSNHIMEVN----------GKRVRGRQYPWGIAEVENLEHCDFIPLRNMLIRTHMQDLKDVTNNVHYENFRCRKL--------------------------------------------------------------------------------------------------------------------------------------------------------------------------------------------------------------------------------------------------------------------------------------------------------------------------------------------------------------------
>UPI000C6E19C2	328	0.369	1.324E-89	71	455	812	89	361	492
-----------------------------------------------------------------------RKAVKRGFEFTLMVVGESGLGKSTLINSVF----LTDIYSNE----------------------YPGPSHRI----------------------KKTVQIETTKVLLKENGVNLLLTVVDTPGFGDAVDNSKCWQPIVDFIESKCEEYLNAESRVNRTTI-------------PDTRVHCCLYFIAPsgHGLKPLDIEFMKQLHDKVNIIPLIAKADTLTPEECSFFKRTILNEIAQNKIKVYEFPECDDEEE-------NKVQKL------------------------------------LKERMPFAVVGSNTLVDVN----------GKQVRGRKYPWGVAEVENPDHCDFIALRNMLIRTHMQDLKDVTSNVHYENYRCRKL--------------------------------------------------------------------------------------------------------------------------------------------------------------------------------------------------------------------------------------------------------------------------------------------------------------------------------------------------------------------
>UPI001D06B973	327	0.376	1.792E-89	64	457	812	11	296	362
----------------------------------------------------------------TLPDQVHRKSVKRGFDFTLMVVGESGLGKSTLINSLF----LDDLYKN---------------------RIIPDVSERIH----------------------RTTCIEKKTMEIEERGVKLRLTVIDTPGFGDAVNCEDSWKVCTNYIDDQFRQYFTDESGLNRRNI-------------QDNRVHCCLYFVPPwgHSVRQMDLELMKRLHRKVNIVLVIAKADTLTTSEVNKLKQSILNDVKDHGIQMY---------------------EFPDCDSDE----------DEDFK---------QQDRELKASVPFAVVGS---------NTILEV-GGKKVRGRQYPWGVVDVENPKHSDFIKLRTMLISTHMQDLKDVTEDVHYENFRAQCISQ------------------------------------------------------------------------------------------------------------------------------------------------------------------------------------------------------------------------------------------------------------------------------------------------------------------------------------------------------------------
>A0A3P9IUS7	327	0.348	1.792E-89	64	462	812	72	369	415
----------------------------------------------------------------TLPNQLHRKSVKKGFDFTLLVAGEAGLGKSTLVNSLFltDLYKERKLLNAEERIK-------------------------------------------------QTVEITKRTVDIEEKGVKLKLTIVDTPGVGDAVNNTQCWRPVTDYIDQQFEQYFRDESGLNRKNI-------------QDNRVHCCLYFISPFgqGLRPIDVEFMKALQDKANVVPVIAKADCLTPLEIKKMKERVREEIDKYGIKIYQF---------------------PDCDSDEDEESK-------------------QQDRELKESIPFAVIGGNTVIEVR----------GQRVRGRLYPWGVVEVENPSHCDFVKLRNMLIRTHMHDLKDTTNDLHYENYRAhaiqnmtSKMNADKRVE-------------------------------------------------------------------------------------------------------------------------------------------------------------------------------------------------------------------------------------------------------------------------------------------------------------------------------------------------------------
>A0A812ECH9	327	0.349	2.425E-89	71	469	812	46	333	440
-----------------------------------------------------------------------RKSVKRGFEFNLMVVGESGLGKSTLINSLF----LTDLY----------------------SSEYPGPSLRIQ----------------------KTVKVDTTQVVLKENGVSLRLTVVDTPGFGDAVDNSNCWQPVIDFIDSKYEEYLNSESRVNRTTM-------------PDNRVHCCLYFIAPtgHGLKPLDVEFMKRLHDKVNIIPLIAKADTLTPDECRDFKKTILNEIAQHRIKIYEFPECDDEEEN------KIQKKL------------------------------------LKDRVPFAIVGSNTVVDNN----------GKRIRGRQYPWGIVEVENLEHNDFIALRNMLIRTHMQDLKDVTNNVHYENYRYSKLAPVTADGKIKASSL------------------------------------------------------------------------------------------------------------------------------------------------------------------------------------------------------------------------------------------------------------------------------------------------------------------------------------------------------
>UPI001BD437C9	327	0.335	2.425E-89	6	462	812	92	450	512
------SPTTPTRPNRMGINTEFHPPPLRRQVVTQVSLDSPLSPSSRPRSPwgrfdpyDSPED--QDkeyVGFATLPNQVHRKTVKKGFTFTLMVVGESGLGKSTLINSLF----LTDLNK---------------------ERKVPNAQERI----------------------DQTVDIVKHTVSIEEKGIKLRLSIIDTPGFGDAINNTESWKPIEDYIDQQFEQYFRDESGLNRRNI-------------QDNRVHCCLYFISPfgHGLRPLDVECMKALHEKVNIVPVLAKADSLTQEEVYRKKMQIREEIKQFGINIYQF---------------------PECDSDE----------DEDFK---------NQDQILKDSIPFAVIGSN--VQVE--------SKGRRFRGRIYPWGVVEVEDPAHSDFLLLRNMLVRTHMQDLKDVTRETHYENYRAQCIQNMTRmvVQ-------------------------------------------------------------------------------------------------------------------------------------------------------------------------------------------------------------------------------------------------------------------------------------------------------------------------------------------------------------
>UPI0011837231	327	0.373	3.281E-89	64	457	812	44	329	396
----------------------------------------------------------------TLPEQVHRKSVKRGFDFTLMVVGESGLGKSTLINSLF----LGDLYKNR----------------KISDVQDRVE---------------------------KTTTIEKKTMEIEERGVKLRLTIVDTPGFGDAINCEDSWRVCSAYIDEQFRQYFTDESGLNRRHM-------------QDNRVHCCLYFVPPwaHSLRQVDLEMMKRLHRKVNIVVVIAKADSLTAAEVKRLKMRILNDLDEHQIQVYQF---------------------PECDSDE----------DDDFK---------QQDRELKEAAPFAVVASDT---------VLEV-GGKRVRGRQYPWGIVDVENPRHSDFTKLRTMLISTHMQDLKDVTQDVHYENFRAQCISQ------------------------------------------------------------------------------------------------------------------------------------------------------------------------------------------------------------------------------------------------------------------------------------------------------------------------------------------------------------------
>A0A6F9DS82	327	0.353	3.281E-89	70	471	812	72	364	400
----------------------------------------------------------------------HRKSVKKGFEFTLMVAGESGLGKSTLVNSLF----LTDLYPER----------------EVPD---------------------------ADAKVKQTVKIDASTVEIEERGVKLRLTVVDTPGYGDAINCSDCYKPIIQYIDDQFERYLHDESGLNRRHIV-------------DNRVHCCFYFVSStgHGLKPLDVEFMKALHNKVNIVPVISKADTLTMPEVKKLKKRILEEIAVNGIQIYQLPDADD---------------------DE----------DEDFKEQTRC---------LRESIPFAVVGSTQMIEVK----------GKKVRGRLYPWGVVEVENPDHCDFLKLRTMLI-THMQDLQEVTHDLHYENFRARR-LQGKEGEvPLDASDRAL----------------------------------------------------------------------------------------------------------------------------------------------------------------------------------------------------------------------------------------------------------------------------------------------------------------------------------------------------
>A0A1V9XA69	326	0.329	4.441E-89	64	532	812	24	380	390
----------------------------------------------------------------TLPEQVHRKSVKKGFDFTLMVVGEAGLGKSTLINSLF----LMDLYE---------------------DRKLPAVNERIE----------------------RTVYIEKKTMEIEEKGVRLRLTVVDTPGFGDALNCEESWRAIEKYIDEQFNQFFRDESGLNRKNIV-------------DNRVHCCLYFIPPwgHGLRQLDIEFMKRLHKKVNIVPVIAKADTLTPKEVVELKKRILKELECHEVNVY---------------------QLPDCEEDE-----------DDEFKDT--------DRQLKESIPFAVVSSCQTVEV----------GGRKVRGRVYPWGVVEVENPKHSDFLKLRTFLISSHMQDLKEVTRDVHYENYRAEYIQSLRGgvgegdTGQMAVAGLSEADRLLQEKEAELRKMQEMLAQMQA---KLKDTSRSATPSGCTTP-------DTTTTEQRSR---------------------------------------------------------------------------------------------------------------------------------------------------------------------------------------------------------------------------------------------------------------------------------------
>UPI001ED86586	326	0.336	4.441E-89	2	462	812	93	454	517
--HSVGSPTVPPRSnrVRPDAEFQLQPlrqLVSQVSMDCPSSPSSRPQSPWCRFDPYDSPE-DQDkeyVGFATLPNQVHRKTVKKGFTFTLMVAGESGLGKSTLINSLF----LTDLYK---------------------DRKVPNAQERIS----------------------QTVDIVRHTVSIEEKGIKLRLTIIDTPGFGDAVNNAECWKPIEDYIDQQFEQYFRDESGLNRRNI-------------QDNRVHCCLYFISPfsHGLRPLDVECMKALHEKVNIVPVLAKADSLTQAEVRRKKMKIREEIKQFGINIYQF---------------------PEYDSDE----------DEDFN---------KQDQMLKNSIPFAVIGSN--VQVE--------SKGRRFRGRAYPWGVVEVEDPVHSDFLLLRNMLVRTHMQDLKEVTQETHYENYRAECIHKMTRmvVQ-------------------------------------------------------------------------------------------------------------------------------------------------------------------------------------------------------------------------------------------------------------------------------------------------------------------------------------------------------------
>A0A671X2T7	326	0.329	4.441E-89	0	462	812	111	453	540
AEF---SPIPLRRQLVSQVSLDCPPSPSSRPHSPWGRSDPYDSPEDQDKEYVGFATLPNQV---------HRKTVKKGFTFTLMVAGESGLGKSTLVNSLF--------------------LTDIYK-----DRKVPNAQERI----------------------DQTVDIIKHTVGIEEKGIKLRLTIIDTPGFGDAVNNTECWKEIEDYIDQQFEQYFRDESGLNRRNI-------------QDNRVHCCLYFISPfgHGLRPLDVEFMKALHEKVNIVPVLAKADSLTYSEICRKKRKIREQIKQFGINIYQF---------------------PECDSDE----------EEDFK---------KQDQILKDSIPFAVIGSN--VQVE--------SKGRRCRGRAYPWGVVEVEDPAHSDFLLLRNMLVRTHMQDLKDVTQETHYENYRAECIQNMRRMN-------------------------------------------------------------------------------------------------------------------------------------------------------------------------------------------------------------------------------------------------------------------------------------------------------------------------------------------------------------
>A0A2I4CPW0	326	0.348	4.441E-89	71	455	812	264	602	729
-----------------------------------------------------------------------RKSVKRGFEFTLMVVGESGLGKSTLMNSLFltDLYSPEYPGRGRRMAQQKNLEGYVGFANLPNQVYRKsvkrgfeftlmvvgesGLGKSTLMNSLFLTDLYSPEYPGPSHRINKTVQVEQSKVLVKEGGVHLLLTIVDTPGFGDAVDNSSCWQPVIDYIDSKFEDFLNAESRVNRRQM-------------PDNRVHCCLYFIAPsgHGLKPLDTEFMKRLHEKVNIIPLIAKADTLTPEECQQFKKQIMAEIHEHKIKIYDFPET------------------------------------DDEEEMKVIR-------KIKDRLPLAVVGSNTIIEVN----------GKRVRGRQYPWGVAEVDNGEHCDFMILRNMLIRNHMQDLKDVTNNVHYENYRSRKL--------------------------------------------------------------------------------------------------------------------------------------------------------------------------------------------------------------------------------------------------------------------------------------------------------------------------------------------------------------------
>UPI000719E9A5	326	0.357	6.009E-89	68	452	812	23	301	366
--------------------------------------------------------------------PEqvHRKTVKRGFDFTLMVAGEAGLGKSTLVNSLF----LSDLYK---------------------SRAVPSVEERIS----------------------KTTEIDKKTLDIEEKGVKLRLTVVDTPGFGDQVNVDDCWKPIEKYIDDQFAQYFKDESGLNRKNI-------------TDNRVHCCLYFISPYgrGLRPLDVEFMKRIHNKVNIVPLISKADTLTPSEIRKLKEKILQEIQKHQISIYTF---------------------PECDEDE----------DDDFKEHI---------RELKEAIPFAVIGSNTVVEVN----------GKKVRGRLYPWGIVEVDNPRHCDFTRLRTMLISTHMHDLKDMTQDVHYENYRS-----------------------------------------------------------------------------------------------------------------------------------------------------------------------------------------------------------------------------------------------------------------------------------------------------------------------------------------------------------------------
>A0A813N8H3	326	0.353	6.009E-89	70	455	812	29	305	371
----------------------------------------------------------------------HRKFVKKGFEFTLMVVGESGLGKSTLINSLF----LTDLYPE-----------------------RPTPD--------------------PTEKIRKTVNIEASTVEIEERGVKLRLTIVDTPGFGDSINATECYKPIIKYIDDQFERFLNDESGLNRRNI-------------SDNRAHCCFYFIAPwgHGLKPLDIECMKELQGKVNIIPIIAKADTLTPNEVKRLKTRILKELNEHDIHIY---------------------QIPDCDSDE----------DEEFKTQ---------NKQLKDAIPFAVVGSTQTIEVR----------GRKIRGRLYPWGVVEVENIEHNDFLKLRSMLI-THMQDLQEVTHEVHYENYRSEKL--------------------------------------------------------------------------------------------------------------------------------------------------------------------------------------------------------------------------------------------------------------------------------------------------------------------------------------------------------------------
>B3S5G8	326	0.375	6.009E-89	70	456	812	28	306	377
----------------------------------------------------------------------HRKAVKKGFEFTVVVVGESGLGKSTLIDSLFqtNLYA---------------------------DRNIPNAKARI----------------------KKTVEIRKQTVDIEEKGVRLRLSVVDTPGFGDALNNDKCWDNIVKFIDEQYEKYLSDESGLNRRNI-------------TDQRVHCCLYFISPTgnGLKPLDIEFMKRLDTRVNIVPVIAKSDTLTAHEIKTLKRKILDDIRTHSIDVYTF---------------------PETDSDE----------DEEFKRE---------NNQLKSSVPFAVVGSNKFYDIR----------GKKVRGRQYPWGIVEVENLEHCDFAKLRSMLIRTHMQDLKEVTHEVLYEQYRANRLR-------------------------------------------------------------------------------------------------------------------------------------------------------------------------------------------------------------------------------------------------------------------------------------------------------------------------------------------------------------------
>A0A433Q7E0	326	0.336	6.009E-89	6	455	812	18	356	463
------SPDTSCHALYPTPLSSPTPLDYSFWLSEKFNSTTYQWPANSVIRKKLQGYVGFAN----LPNQVHRKSVKKGFHFTTMVVGESGLGKSTLVNTLFNT-TLYPAKNDTVELS---------------------------------------------PEVPKTVEIQAITADIEENGVKLRLTVVDTPGFGDFVNNEESWKPILDNIEARFDAYLEQENRVNRHKMV-------------DNRIHACIYFIQPtgHALKPLDIEFMRRLHTRVNLIPVIAKSDTLTEEEIRVFKERILADITHHNIHIY---------------------QAPQY---EY----------DDS--ETISE-----NREIMAKIPFAIVGSDKEV---------EAEGGRRVRGRKYPWGVIEVDNEEHCDFVKLRQMLIRTHMEELKEYTNDVLYENYRTEKL--------------------------------------------------------------------------------------------------------------------------------------------------------------------------------------------------------------------------------------------------------------------------------------------------------------------------------------------------------------------
>A0A8C4Q3J8	326	0.356	6.009E-89	50	461	812	98	407	463
--------------------------------------------------PLSDklKIAAQEGSGSYVGfanlpNQVHRKSVKKGFEFTLMVVGESGLGKSTLINSLF----LTDLYPERV---------------------VPG----------------------AAVKIERTVQIEASTVEIEERGVKLRLTVVDTPGYGDPINSQDCFRPILQYIDSQFERYLQDESGLNRRHIV-------------DNRVHCCFYFLSPygHGLKPLDVEFMKALNNKVNIVPVIAKADTLTLSERSHLKRRVLDEIEEHGIKIYTLPDAE---------------------SDE----------DEEFKEQT---------RVLKESIPFAVVGSNQLIEVK----------GKKVRGRLYPWGVVEVENPEHNDFLKLRTMLI-THMQDLQEVTQELHYENFRSERLKRVARV--------------------------------------------------------------------------------------------------------------------------------------------------------------------------------------------------------------------------------------------------------------------------------------------------------------------------------------------------------------
>A0A6P8P3K9	326	0.338	6.009E-89	15	453	812	103	440	505
---------------HID--KHSEPCKWTSLLSTEGMQCIPAPLPSPSWPKSSWTKL--DPYKSledrreyvgfaTLPGQMHRKSVKKGFEFTIMVAGESGLGKSTLINSLF----LTDLYKDR-------------------------------------------KLLNSEERISQTIDITKRAVEIEEKGVKLRLTVVDTPGFGDALNNTDCWKPIADYVDQQFEQYFRDESGLNRKNIL-------------DNRVHCCLYFISPfgHGLRPLDVKFMKALHERVNIVPILAKADTLTPIEVERKKCKIQEEIEHNEIQIYQCA---------------------DYDSDE----------DDEF---------TNQDLDLKRCIPFAVIGS---------NTVVEKD-GKRVRGRLYPWGIVEVENPSHSDFVKLRMMLVKTHMQDLKDLTRETHYENYRAQ----------------------------------------------------------------------------------------------------------------------------------------------------------------------------------------------------------------------------------------------------------------------------------------------------------------------------------------------------------------------
>UPI00148AC331	326	0.337	6.009E-89	24	459	812	262	590	650
------------------------ETDAVKETGTKETKRERRLTRRISLEPKKVEDDEFIG-FATLPDQVHRKAVKRGFEFSFMVVGETGLGKSTLINSLF----LTDLYKDRKFPNHILDNAE------------------------------------------QTVDIERKQLEIEEKGVKVRLSVVDTPGFSEALNGEKSWQPIIDYVDRQFEQYYQAESGVNRKNI-------------QDSRVHCCLYFISPygHGLKPIDVFMMKKLHHKVNIIPLIAKSDTLTPKERSHLKNKVMEQIEENHINIYKF---------------------PECDSDE----------DEEFK---------QQDRELKSAIPFAVVGSNTVVEVA----------GKKVRGRMYQWGIVEVENPAHCDFVKLRQMLISTHMQDLKDITSDIHYENYRAEHLAeQMK----------------------------------------------------------------------------------------------------------------------------------------------------------------------------------------------------------------------------------------------------------------------------------------------------------------------------------------------------------------
>A0A7R8ZMN2	326	0.334	6.009E-89	16	455	812	102	432	841
----------------KEFVSSMPVPQASQDASMVGSTAGDPMVGGGSHQKFSNPDLPGYLGFANLPNQVHRKFVKKGFEFTLMVVGESGLGKSTLINSMF----LTDLYPDR--------IIPS-----------------------------------AEDKIKSTVKIEASTVEIEERGVKLRLTVVDTPGFGDGINNSECFKPIIQYVDEQYERYLRDESGLNRRNII-------------DNRVHCCFYFISPlgHGLKPIDVEFMRQLHTKVNVVPVIAKADTLTRKELLTLKKKIMAQIEEKGIRIYTI---------------------PDCDVDE----------DDDYKEQL---------SLLRASVPFAVSGSNQLIEVR----------GKKIRGRLYPWGVVEVENPEHCDFIKLRAMLV-MHMQDLQEVTQEVHYENYRSERL--------------------------------------------------------------------------------------------------------------------------------------------------------------------------------------------------------------------------------------------------------------------------------------------------------------------------------------------------------------------
>A0A0A9Y2S3	325	0.366	8.132E-89	64	457	812	10	295	363
----------------------------------------------------------------TLPEQIHRKSVKRGFDFTLMVVGESGLGKSTLVNSLF----LSDLYKDR-------------KIPEVADKLE------------------------------RTTTIERKTMDIEERGVKLRLTVVDTPGFGDALNCDDSWKVVVNYIDDQFRQYFTDESGLNRKNI-------------QDNRVHCCLYFIPPygHGLRQIDVELMKRLHQKVNIVPVIGKADALTLPEIKKLKQRILDDIGEHGIQIYQF---------------------PECDSDE----------DEEFK---------QQDRELKASLPFSVIGSNTVIEV----------GGSRTRGRQYPWGVVEVENPKHSDFNKLRNMLITTHMQDLKDVTEDVHYENFRAQCISQ------------------------------------------------------------------------------------------------------------------------------------------------------------------------------------------------------------------------------------------------------------------------------------------------------------------------------------------------------------------
>A0A668TT39	325	0.344	8.132E-89	10	460	812	151	498	550
----------RTIPFHPGGSPQLPlrrQIVSQVSLDSPLSPSMRPRSPWGRFDPYDSPE-DQDkeyVGFATLPNQVHRKTVKKGFTFTLMVAGESGLGKSTLINSLF----LTDLYK---------------------DRKVPNAEERIS----------------------RTVAIIKHTIGIEEKGVKLRLTIIDTPGFGDAVNNTESWRHIEDYIDQQFEQYFRDESGLNRRNI-------------QDNRVHCCLYFISPfgHGLRPLDVDCMRALHEKVNIIPVLAKADSLTPAEVCRKKMKIREEIKQFGINIYQF---------------------PECDSDE----------DEDFKTQ---------EQILKNSIPFAVIGSN--IQVE--------SKGRKFRGRVYPWGVVEVENPAHSDFLLLRNMLVRTHMQDLKDVTREIHYENYRAQCIQNMTR---------------------------------------------------------------------------------------------------------------------------------------------------------------------------------------------------------------------------------------------------------------------------------------------------------------------------------------------------------------
>A0A3L8SC97	325	0.324	1.100E-88	24	456	812	77	395	441
------------------------PELGLCQDLTVKLPVSETGLYPAKMTPATQQEGYVG--FANLPNQVHRKSVKKGFEFTLMVVGESGLGKSTLINSLF----LTDLYP---------------------ERYIPGAAEKIE----------------------RTVQIEASTVEIEERGVKLRLTVVDTPGYGDAINSQDCFKTIIHYIDNQFERYLHDESGLNRRHII-------------DNRVHCCFYFISPfgHGLKPLDVEFMKALHGKVNIVPVIAKADTLTLKERERLKRRVLDEISEHGIRIY---------------------QLPDADSDE----------DEEFKEQT------------RASIPFAVIGSNQLIEVK----------GKKIRGRLYPWGVVEVENPEHNDFLKLRTMLV-THMQDLQEVTQDLHYENFRSERLK-------------------------------------------------------------------------------------------------------------------------------------------------------------------------------------------------------------------------------------------------------------------------------------------------------------------------------------------------------------------
>E0VTS6	325	0.337	1.100E-88	6	457	812	137	478	543
------SPTSPMKI--ESPGTLLPNSNFCLSCPPASLQLSAAIQTKRTDPDAPGEVDRDYIGFATLPEQIHRKSVKKGFDFTLMVVGESGLGKSTLVNSLF----LSDLYKDR----------------KIPDVSDRVE---------------------------KTTTIEKKSMDIEERGVKLRLTIVDTPGYGDAINGEESWRSCCAYIDEQMRQYFQDESGLNRKNI-------------QDNRVHCCVYFVPPygHGLRQLDLEFMRRLHRKVNIVPVIAKADTLTASEVKRLKERIMADIEENQIQIYQF---------------------PDCDSDE----------DEEFKEQ---------DRELKASVPFAVIGS---------NVLLEIN-GKQVRGRQYPWGIVEVENPKHSDFIKLRNMLICTHMHDLKDITQDVHYENFRAQCISQ------------------------------------------------------------------------------------------------------------------------------------------------------------------------------------------------------------------------------------------------------------------------------------------------------------------------------------------------------------------
>A0A8B8EZX6	325	0.323	1.100E-88	12	455	812	180	514	597
------------ASVHSSHTPS--HSASSDGPNGRDAPSVSPGDKVKGGSPYKFTAPEQSGYvgFANLPNQVHRKSVKKGFEFTLMVVGESGLGKSTLVNSLF----LTDLYPER-------------------------------------------HIHSAAEKISQTVKIDASTVEIEERGVKLRLTVVDTPGFGDSLNSQDCFKPIIQYIDSQFERYLEDESGLNRRHIV-------------DNRVHCCFYFINPsgHGLRPLDISFMKAVHHKVNIVPVIAKSDTLTLQECQQLKRKVMTQIAENGINLY---------------------SLPDCDEDE----------DEDYREQC--RL-------LKEAVPFAVIGANTVIEVK----------GKKVRGRMYPWGVVEVENPDHCDFIKLRTMLI-THMQDLQEVTQEVHYENYRAEKL--------------------------------------------------------------------------------------------------------------------------------------------------------------------------------------------------------------------------------------------------------------------------------------------------------------------------------------------------------------------
>UPI001ED879DF	325	0.336	1.100E-88	7	455	812	157	521	652
-------PSKPTPS--PAVGSTGPPPAPPASASSIREASRTAQQSSTDVKTIAGERAQQRAAASTGNGPvvahkeldgyvgfanlpnqVYRKAVKKGFDFTLMVVGESGLGKSTLINSMF--------------------LADIY------SPEYPGPSHRI----------------------KKTVQVETTRVLLKENGVNLTLTVVDTPGFGDAVDNSNCWQPVIDYVESKYEEYLNAESRVGRRPGWGGS-----GGGGVDGRVHCCLYFVAPsgHGLKPLDAEFMRRLHDRVNVVPVIAKADTMTPEECAHFKKQIISEIAQHKIKIYEFPSGSDT-------------------------------GDEDDANE----------KKLRERVPFAVVGS---------NAVVELEGGKKVRGRRYPWGIAEVENLNHCDFVALRDMLIRTHLQDLKDVTNNVHYENYRCRKL--------------------------------------------------------------------------------------------------------------------------------------------------------------------------------------------------------------------------------------------------------------------------------------------------------------------------------------------------------------------
>UPI000719CC9D	325	0.340	1.489E-88	52	455	812	22	330	373
----------------------------------------------------SDEDLSNPAVSYKFVNPEtpgyvgfanlpnqvHRKSVKRGFEFTLMVVGESGLGKSTLINSLF----LTDLYP-ERHIPDASEKIE------------------------------------------QTVKIEASTVEIEERGVKLRLTVVDTPGFADSITSQNCIEPIIEYIDQQYERYLQDESGLNRRHIL-------------DNRVHCCFYFISPsgHGLRPLDVEFMKKLHHKVNIVPVIGKADMLTMTEVKKIKRKILDQVDEAGIQIY---------------------RMPDCDADE----------DEDFKEQ---------NKQLKEAVPFAVVGSTQLLEVR----------GKKVRGRLYPWGVVEVENPEHCDFIKLRTMLI-THMQDLQEVTHDLHYENFRADKL--------------------------------------------------------------------------------------------------------------------------------------------------------------------------------------------------------------------------------------------------------------------------------------------------------------------------------------------------------------------
>UPI001C711442	325	0.350	1.489E-88	50	461	812	9	315	374
--------------------------------------------------PANKENL--QNTQefigfATLPEQVHRKSVKRGFDFTLMVVGEAGLGKSTLVNSLF----LTDLY---KERKIPTGESLVK----------------------------------------KTVSIEKKTIEIEERGVKLRLTVVDTPGYGDAVNCEENWKSVERYVDEQFNKFFQDESGLNRKNI-------------QDHRVHCCLYFIPPygHGLRQMDVEFMKRLHKKVNIVPVIAKADTLTKPEIQKLKTNLLNDIEDNKIKIYQF---------------------PECDSDE----------DEEFK---------QQDRELKASIPFAVIGSNCVIEVA----------GKKMRGRQYPWGIVEVENPAHCDFVKLRTMLISTHMQDMKEVTQDIHYENFRAQCISQMQQV--------------------------------------------------------------------------------------------------------------------------------------------------------------------------------------------------------------------------------------------------------------------------------------------------------------------------------------------------------------
>A0A8C3AAH4	325	0.362	1.489E-88	66	455	812	26	303	435
------------------------------------------------------------------PNQIYRKSVKRGFEFTLMVVGESGLGKSTLINSLF----LTDLY----------------------SPEYPGPSHRVE----------------------KTVTVEQSKVLVKEGGVQLLLTIVDTPGFGDTIDNSNCWQPIIDYIDNKFEGYLNAESRVNRRLM-------------PDSRVQCCLYFITPsgHGLKPLDVEFMKRLHEKVNIIPLIAKADTMTPEECQLFKKQIMRGIQEHKIRIYQFPET------------------------------------DDEEEM-------KMVKRIKDRLPLAVIGSNTIIEVN----------GKRVRGRQYPWGVADVENGEHCDFTILRNMLIRTHMQDLKDVTNNVHYENYRSRKL--------------------------------------------------------------------------------------------------------------------------------------------------------------------------------------------------------------------------------------------------------------------------------------------------------------------------------------------------------------------
>A0A7N8Y0V6	325	0.331	1.489E-88	7	462	812	38	390	453
-------PLSRPILYHHTGSlTLRRQLVSQVSLDSPLSPASRPRSPWGRFDPYDSPE-DQDkeyVGFATLPNQVHRKTVKKGFTFTLMVAGESGLGKSTLINSLF----LTDLY---------------------RDRKVPNAEERIN----------------------QTVSNVKHTVSIEEKGIKLRLTIIDTPGFGDAVNNTESWKHIEDYIDQQFEHYFRDESGLNRRNI-------------QDNRVHCCLYFISPfgHGLRPLDVECMKALHEKVNIVPVLAKADSLTQAEVSRKKMNIREDIKLFGINIYQF---------------------PDCDSDE----------DEDFKRQ---------DQILKDSIPFAVIGSN--VQVE--------SKGRKFRGRVYPWGVVEVENPAHSDFLLLRNMLVRTHMQDLKDVTRETHYENYRAQCIQNMTRmvVQ-------------------------------------------------------------------------------------------------------------------------------------------------------------------------------------------------------------------------------------------------------------------------------------------------------------------------------------------------------------
>A0A8C9UZT3	325	0.360	1.489E-88	64	460	812	108	396	460
----------------------------------------------------------------TLPNQVHRKSVKRGFDFTLMVAGESGLGKSTLVNSLF----LTDLYKDR-------------------------------------------KLLNAEERIMQTVEITKHTVDIEEKGVRLRLTIVDTPGFGDAVNNTQCWRTVTDYIDQQFEQYFRDESGLNRKNI-------------QDNCVHCCLYFISPfgHGLRPLDVEFMKAVHEKVNIIPVLAKADSLTPSEIRVKKIRIRDEMDQFGIKIYHF---------------------PDCDSD----------SDEDF---------RQHDQELRDSIPFAVIGSNSVVEAK----------GRRVRGRLYPWGIVEVENPAHSDFLMLRNMLVRTHMQDLKDVTREIHYENYRVQCIQNMTR---------------------------------------------------------------------------------------------------------------------------------------------------------------------------------------------------------------------------------------------------------------------------------------------------------------------------------------------------------------
>A0A4Y2HHR6	325	0.364	1.489E-88	66	455	812	191	470	600
------------------------------------------------------------------PNQIYRKAVKKGFEFTLMIVGEAGLGKSTLINSMF----LTDIYSNE----------------------YPGPS----------------------LRPKKTTQVETTKVLLKENGVNLHLTVVDTPGFGDAVDNSECWQPITDFIENKYEEFLNGESRVHRSF-------------EPDSRVHCCLYFIAPsgHGLKPLDVEFMKRLHDKVNIIPVLAKADTMTPEECAVFKRTIMGEIAKHKIKIYDFPDCE---------------------------------GDDD--EEN------KMLKRLKDRVPFAVVGSNTVIEVN----------GKRLRGRKYPWGVAEVENMEHCDFIALRNMLIRTHMQDLKDVTNNVHYENYRCRKL--------------------------------------------------------------------------------------------------------------------------------------------------------------------------------------------------------------------------------------------------------------------------------------------------------------------------------------------------------------------
>A0A162ZJ97	324	0.375	2.015E-88	65	462	812	13	301	402
-----------------------------------------------------------------FPNQVHRKSVKTGFQFTCMVVGESGLGKSTLVNTLFNT----QIYPNK----------------------QP---------------------AEPTHDCPQTVEIQSITTDIEENGVRLRMTVVDTPGFGDFVNNEESWKPILDNIESRFDAYLEQENRVNRRKMV-------------DNRIHACLYFITPtgHALKPLDVEFMRRLHTRVNLIPVIAKADTLTEEEVVAFKQRILADIKHHNIQIY---------------------QAPAY---EY----------DD--EETIAE-----NREVMSKIPFAIVGSDKEF---------EVEGGRRVRGRRYPWGVIQVDNEEHCDFVKLRQMLIRTHMEELKEFTNDVLYENYRTEKLS-AMGIQ-------------------------------------------------------------------------------------------------------------------------------------------------------------------------------------------------------------------------------------------------------------------------------------------------------------------------------------------------------------
>A0A8B7NJP5	324	0.352	2.015E-88	16	455	812	6	337	415
----------------QQLQSESPLsSPADSLPSTPRTPLTPSKSFKVKKNPFTPPDMPGYVGFANLPNQIHRKSVKRGFEFTLMVVGESGLGKSTLINTLF----LTDLYPDRVVSS----VQENLK---------------------------------------KTVKIDVSTVEIEERGVKVRLTVVDTPGYGDAIDNTDCFQSIITYINEQFERYLQDESGLNRRHIV-------------DNRVHCCFYFINPagHGLKPLDVQFMKQLHNKVNIVPVIAKADTLTKIEVAKLKKKVMDEIQQHGIHVY---------------------PLPECDTDE----------EEDYK---------LQVRQLKEAVPFAVVGS---------ATVLDV-GGRKVRGRQYPWGVIEVENPQHCDFSKLR-CLLGTHMQDLTEVTQEVHYENYRSDRL--------------------------------------------------------------------------------------------------------------------------------------------------------------------------------------------------------------------------------------------------------------------------------------------------------------------------------------------------------------------
>UPI0014723725	324	0.336	2.015E-88	6	453	812	65	411	485
------SPTMPLKQNHTGVDADFHPLQLRWQLMCQGSLESPLSPGSCPRSPwgQFDPYDSEDqdkeyVGFAMLPSQVHRKTVKKGFTFTVMVLGESGLGKSTLINSLF----LTDLYK---------------------DRKVPNAEERIS----------------------QTVEIIKRTVSIEEKGIKLQLSIVDTPGFGDAINNRESWKPVEDYIDQQFEQYFRDESGLNRKNL-------------QDNRVHCCLYFISPygHGLRPLDVECMRALHEKVNIVPVLAKADSLTPTEVCSKKMKIKEEIKHFGINIYQF---------------------PECDSDE----------DEEYK---------KQDQILKDSIPFAVIGSN--VQLEN--------KGRRFRGRLYPWGVVEVENPAHSDFLLLRNMLVRTHMQDLKDVTQEMHYENYRAE----------------------------------------------------------------------------------------------------------------------------------------------------------------------------------------------------------------------------------------------------------------------------------------------------------------------------------------------------------------------
>A0A6P7JIZ3	324	0.341	2.015E-88	2	462	812	85	447	510
--HPGGSPTLPPRLNHIALDADFQPMVLRRQLVSQGSLDSPLSPSSRPRSPwgrfdpyDSPED--QDkeyVGFATLPNQVHRKTVKKGFTFTLMVAGESGLGKSTLINSLF----LTDLYK---------------------DRKVPNAEERIS----------------------PTVDIIKHTIGIEEKGIKLRLTIIDTPGFGDGVDNTESWKQIEDYIDQQFEQYFRDESGLNRRNI-------------QDNRVHCCLYFISPygHGLRPLDVEFMKALHEKVNIIPVLAKADSLTQAEVCRKKMKIREEIRQFGINVYQF---------------------PECDSDE----------DEDFK---------MQEQILKDSIPFAVIGSN--VQVE--------SKGRKFRGRIYPWGVVEVENPAHSDFLLLRNMLVRTHMQDLKDVTRETHYENYRAQCIQNMTRmvVQ-------------------------------------------------------------------------------------------------------------------------------------------------------------------------------------------------------------------------------------------------------------------------------------------------------------------------------------------------------------
>UPI0006B071E3	324	0.370	2.015E-88	65	455	812	180	459	591
-----------------------------------------------------------------VNLPNqvYRKAVKRGFDFTLMVVGESGLGKSTLINSMF----LTDIYSNE----------------------YPGPSQRM----------------------KKTVQVETNKVFLHENGVNLTLTIVDTPGFGDAVDNSECWYPIIDYIESKYEDFLNAESRVHRTAIV-------------DSRVHCCLYFISPgHGLKPLDIEFMKRLHEKVNIIPLIAKADTMTPEECNQFKKQVLNEIAQNEIRIYEFPDCED---------------------------------------EEENKLQ----KPLKDRIPFAVVGS---------NVIVE-SNGKRVRGRRYPWGVAEVENMEHCDFLALRNMLIRTHMQDLKDVTNNVHYENYRCLKL--------------------------------------------------------------------------------------------------------------------------------------------------------------------------------------------------------------------------------------------------------------------------------------------------------------------------------------------------------------------
>A0A1I8GEE4	324	0.329	2.015E-88	4	461	812	407	769	887
----WHIPVdsyqkysqffSVSFKKMDSGTPDAPPSPTLSSSTSSSSQSNGAAASADSTG--SDNSRVQLG-FANLPDQMHRKAVKKGFNFTLMVVGESGLGKSTLINSLF----QQDLYKDR----------ELGSVTE---------------------------------RINKTTEIEKRYIELDEKGVKLRLTVVDTPGFNDCINCQECWRPIEDYIDNTFEQYFKDECGLNRKNII-------------DHRVHCCLYFISPygHGLRPIDVEFMRRLHGKVNIVPIIAKSDTLTSTEVRELKERVMGDLERHKIQIY---------------------RMPETDS------------DDD--EET-----RVQESEIRACIPFAAIGSNCVVESGET--------GRRVRGRQYPWGVVEVENPRHCDFTKLRIFLLGTHMQDLKDITKELHYENYRAkyitERMTKRKGP--------------------------------------------------------------------------------------------------------------------------------------------------------------------------------------------------------------------------------------------------------------------------------------------------------------------------------------------------------------
>E4YB03	324	0.358	2.726E-88	70	455	812	32	308	365
----------------------------------------------------------------------HRKSVKKGFEFTLMVVGESGLGKSTLINSLF----LTDLYPDR----------------ELPD---------------------------AEAKIKQTVSMEASTVEIEERGVRLRLTVVDTPGFGDAINSSKCYDPILEYIDAQFERYLHDESGLNRRNI-------------SDNRVHCCFYFISPygHGLKPLDIEFMKSLHNRVNIVPVIAKSDTLTKQEVNRLKKRVLDEIAKHNIKIYQLPDVED---------------------DE----------EEDYKEQT---------RVLKQSIPFAVVGSTTTIEVK----------GRKVRGRMYPWGVVELENDEHCDYLKLRTMLI-SHMQDLQEVTHDLHYENYRATRL--------------------------------------------------------------------------------------------------------------------------------------------------------------------------------------------------------------------------------------------------------------------------------------------------------------------------------------------------------------------
>UPI001591ECAA	324	0.351	2.726E-88	50	456	812	30	330	388
--------------------------------------------------PAEKFTNPETPGYVGFANlPNqvHRKSVKKGFEFTLMVVGESGLGKSTLINSLF----LTDLYP---------------------ERIIPGAAEKIE----------------------RTVQIEASTVEIEERGVKLRLTVVDTPGYGDAINCRDCFRTIISYIDEQFERYLHDESGLNRRHIV-------------DNRVHCCFYFISPfgHGLKPLDVEFMKAIHNKVNIVPVIAKADTLTLKERERLKKRILDEIEEHSIKIYHLPDAE---------------------SDE----------DEDFKEQT--RL-------LKTSIPFCVVGSNQLIEAK----------GKKVRGRLYPWGVVEVENPEHNDFLKLRTMLI-THMQDLQEVTQDLHYENFRSERLK-------------------------------------------------------------------------------------------------------------------------------------------------------------------------------------------------------------------------------------------------------------------------------------------------------------------------------------------------------------------
>Q4T908	324	0.329	2.726E-88	6	458	812	86	427	486
------SPTVPPRALMQLVS----QASVERPSSPTSRPQSPWCRFDPYDSPEDQDKEYVG--FATLPNQVHRKTVKKGFTFTLMVAGESGLGKSTLIKSLF----LTDLYKD-----------------------RKVAS--------------------AQERIDQTVDIVRHTVGIEEKGIKLRLTIIDTPGFGDAVDNTKCWQHLEDYIDQQFEQYFRDESGLNRRNI-------------QDNRVHCCLYFISPfsHGLRPLDVECMKALHEKVNIVPVLAKADCLTPAEVCRKKQKIKQEIKQFGINIYQF---------------------PECDSDE----------EEDFKRQ---------DQILKNSIPFAVIGSN--VQVE--------SKGRKVRGRSYPWGVVEVEDPVHSDFLLLRNMLVRTHMQDLKDVTQETHYENYRAEcihKMTQM-----------------------------------------------------------------------------------------------------------------------------------------------------------------------------------------------------------------------------------------------------------------------------------------------------------------------------------------------------------------
>UPI0015B266F2	323	0.345	3.688E-88	64	464	812	32	329	388
----------------------------------------------------------------TLPEQVHRKSVKKGFDFTLMVVGDTGLGKSTLINSLF----LTDLYKDR-------------------------------------------KILSVEERVDRTVEIEKTTMDIEEKGVKLRLTVVDTPGFGDAINCEENWKTIERYIDDQFNQFFKDESGLNRKNIV-------------DNRVHCCLYFVPPygHGLRQLDVEFMKRLHQKVNVVPVIAKADTLTPAEVRKLKDKILREVDENQIKIY---------------------QLPECDSDE----------DEEFK---------QQDRELKDSVPFAVIGSTQIVEIN----------GRKVRGRLYPWGIVEVENPKHSDFLKLRTFLISTHMQDLKDVTRDVHYESYRAQyitKISQqaARERNKL-----------------------------------------------------------------------------------------------------------------------------------------------------------------------------------------------------------------------------------------------------------------------------------------------------------------------------------------------------------
>G4TFG9	323	0.379	3.688E-88	70	462	812	37	321	421
----------------------------------------------------------------------HRKSVRKGFQFTIMVVGESGLGKSTLINTLFNT----TLYA-------------------PKEVLAPSAER------------------------PKTVAIQSISADIEENGVRLRLTVVDTPGFGDFVNNHESWKPILDNIESRFDSYLEQENRVNRQKIV-------------DNRVHACLYFIQPtgHSLKPIDVEFMRQLHTKVNLIPVIAKADTLTDEEILKFKQRILSDIAHHQIHIF---------------------QAPIYD-------------NDD--EETIAE-----NEEIASKIPFAVVGSDREVRTAD---------GRSVRGRSYPWGVIEVDNEEHCDFVKLRQMLIRTNMEELREHTNDVLYENWRSEKLINMGVVQ-------------------------------------------------------------------------------------------------------------------------------------------------------------------------------------------------------------------------------------------------------------------------------------------------------------------------------------------------------------
>A0A1B6EPV8	323	0.353	4.989E-88	70	459	812	1	282	307
----------------------------------------------------------------------HRKSVKKGFEFTLMVVGESGLGKSTLVNSLF----LTDLYP---------------------ERKVPDATQKST----------------------QTVELEASTVEIEERGVKLRLTVVDTPGFGDAIDNRNSFGAILSYIDEQFERFLKDESGLNRRHIV-------------DNRIHCCFYFISPfgHGLKPLDVEFMKQLHNKVNIVPVVAKADVLTKKEMRELKRRILDEIQIHQIRIY---------------------PLPECDSDE----------DDDYKEQ---------VRQLKNAIPFAVCGSNTVLEVN----------KKRVRGRVYPWGVVDVENGDHCDFIKLRTMLI-THMQDLQEVTQDVHYENYRSERLaKQKR----------------------------------------------------------------------------------------------------------------------------------------------------------------------------------------------------------------------------------------------------------------------------------------------------------------------------------------------------------------
>UPI000C6CFD87	323	0.358	4.989E-88	70	455	812	26	302	360
----------------------------------------------------------------------HRKSVKRGFEFTLIVVGESGLGKSTLINSLF----LTDLYPDR----------------NIPDAAEKIQ---------------------------QTVKLNASTVEIEERGVKLRLTVVDTPGYGDAIDNTDCFKSIIQYIDEQFERFLRDESGLNRRNI-------------TDNRVHCCFYFISPfgHGLKPLDIEFMKQLHNKVNIVPVIAKADALTKKELIVLKKRVMQEIEDNGIRLY---------------------PLPDCDSDE----------DEDYKEQ---------VRELKEAVPFAISSALQTIDVKN----------RKVRGRLYPWGVVEVENPEHCDFSKLRTMLI-THMQDLQEVTQEVHYENYRSERL--------------------------------------------------------------------------------------------------------------------------------------------------------------------------------------------------------------------------------------------------------------------------------------------------------------------------------------------------------------------
>M2NCV6	323	0.347	4.989E-88	7	458	812	30	371	475
-------PAAPLVQTsnmMPNGGSQPIPQTVTSKDPKAAAQAATDMKNIVRRKLTGYVGFANLP------NQWHRKSVRKGFNFNVMVVGESGLGKSTLVNTLFNT------------------------SLYPP-KERKQPSLDFA---------------------PKTVSIQSIAADIEENGVRLRLTVVDTPGFGDFVNNDDSWRPIVDNIEQRFDAYLDAENKVNRMNIV-------------DNRVHACVYFIQPtgHSLKPLDVEVMRRLHTKVNLIPVIAKADTLTDDEIAAFKQRILTDIQYHNIHIF---------------------EAPRYE------------LDD---EETIAE-----NNEILSKVPFAVVGAN--TEVPTPE-------GRKVRGRRYPWGVIEVDNEEHCDFVKLRQMLIRTHMEELKEHTNNFLYENYRSDKLAQM-----------------------------------------------------------------------------------------------------------------------------------------------------------------------------------------------------------------------------------------------------------------------------------------------------------------------------------------------------------------
>A0A672G0B1	323	0.331	4.989E-88	12	455	812	0	334	476
------------MFVFQNvLTPSSPPLLDWCPLSWTCGPPRPPPGLPVPAVSTLRQTICLQSYvgFATLPNQVYRKSVRRGFEFTLMVVGESGLGKSTLMNSLF----LTDLYSEE----------------------YPGPSQRM----------------------KKTVQVEQSQVLVKEGGVHLLLTIVDTPGFGDAVNNSNCWQPVTDHIDSKFEDYLNAESRVNRRQM-------------PDNRVHCCLYFIAPsgHGLKSLDIEFMKRLHEKVNIIPLIAKADTLTPEECLRFKRQIMQEIQEHKIKIYDFPETEDE-------------------------------------EEM------KMIRKVKDRLPLAVVGSNTIMEVN----------GKRVRGRQYPWGVAEVENSEHCDFMILRNMLIRTHMQDLKDVTNNVHYENYRSRKL--------------------------------------------------------------------------------------------------------------------------------------------------------------------------------------------------------------------------------------------------------------------------------------------------------------------------------------------------------------------
>UPI0013900261	323	0.381	6.750E-88	70	458	812	31	310	370
----------------------------------------------------------------------HRKSVKKGFEFTLMVVGESGLGKSTLIDSLF----LTDLYSDR-------------------------------------------KILSAEERIKKTVKIETSTVEIEERGVKLRLTVVDTPGYGDGINHKNSFKPILDYANNQFESYLKDESGLNRRHII-------------DSRVHCCFYFIAPtgHGLKPLDIEFMKALHHIVNIVPVIGKADTLTPTELKEMKRRVLDEIDEYGIQIY---------------------ELPQCDSDE----------DEEFIEQT---------RQLKEGMPFAVVGSNTLIDV----------CGKKVRGRLYPWGVVEVENPIHCDFSKLRAMLI-THMQDLKEVTQDVHYENFRAMRLGEA-----------------------------------------------------------------------------------------------------------------------------------------------------------------------------------------------------------------------------------------------------------------------------------------------------------------------------------------------------------------
>V9KPK3	323	0.350	6.750E-88	64	460	812	22	310	376
----------------------------------------------------------------TLPNQVHRKSVKKGFDFTLMVAGESGLGKSTLINSLF----LTDLYQNR----------------VIRNAAERVA---------------------------QTLEIVRHCVDIEERGVKVKLTIVDTPGFGDAVDNSDCWKPIIEFIDEQFDQYFRMENGINRKNM-------------QDNRIHCLLYFLSPlgHGIRPLDIEFMKAVHEKVNIVPVIAKADTLTPREVTRAKQRIREEIADQGISVY---------------------QLPDCESDE----------EDEFKTQ---------YAELKDSIPFAVIGSNEVIQSE----------GRSVRGRVYPWGVVEVEDPSHCDFVKLRTLLVQTHMQDLKDVTQDIHYENYRAKCIQNMKG---------------------------------------------------------------------------------------------------------------------------------------------------------------------------------------------------------------------------------------------------------------------------------------------------------------------------------------------------------------
>UPI000A2A6D36	323	0.354	6.750E-88	71	471	812	21	314	433
-----------------------------------------------------------------------RKSVKKGFEFTVMVVGESGLGKSTLLNSLF----LTDLY---------------------TPSSYPSTKE----------------------KLNKTVEVKPCTVELKEGSVRLRLTVVDTPGFGDAVDNSDCWKPIIQHIDNKFEEYLSEESKVHR-----QP--------FPDNRVHCCLYFIAPTGhcLKPLDIEFMKKLHNKVNIVPVIAKSDTMTQEECTRFKKQILEEIKENEIGIYDFP---DLAVDD------------ENDQ-------------DGF--------------TMRDRIPFAVVGSNTVLEVN----------GKRVRARVYPWGVAEVENVDHCDFVALRNMLIRTHMQDLKDVTNDIHYENFRCEKLAGMQlgsPTNSSTSASLSR----------------------------------------------------------------------------------------------------------------------------------------------------------------------------------------------------------------------------------------------------------------------------------------------------------------------------------------------------
>UPI00145511FC	323	0.336	6.750E-88	2	456	812	3	350	444
--FQSRAPGFRTAWTRVSPTpRQQPSALERFELNSRSSSVTERETRRGEAAADSHQSGREYVGFATLPDQVHRKSVKKGFEFTLMVVGESGLGKSTLVNSLF----LTDLYKERRDIS-------------------------------------------ADERIEQTVDIKRCAVDIEEQGVRLRLNVVDTPGFGDSINCNASCTPIIDYIEEQFAQYYQDESGLNRKNII-------------DNRVHCCLYFISPygHGLRPIDVCFMQRLHDKVNIVPVLAKADCLTPTEVRTLKDRVLREIREQDINIYNF---------------------PDCDSDE----------DEDFK---------QQDSELKASVPFAVIGSNTVVEV----------GGKRVRGRLYPWGITEVENPKHCDFVKLRKMLIRTHMQDLKDVTRDLHYENYRLRRIK-------------------------------------------------------------------------------------------------------------------------------------------------------------------------------------------------------------------------------------------------------------------------------------------------------------------------------------------------------------------
>A0A7N6FEN5	323	0.334	6.750E-88	0	462	812	42	386	449
AEFQ---PILTRRQLVSRVSLDSP-------LSPSSRPRSPWGRFDPYDSPEDQEREYVG--FATLPNQVHRKTVKKGFTFTLMVAGESGLGKSTLINSLF----LTDLYRH---------------------RKVPNAEERIS----------------------QTVDIIKHTIGIEEKGIKLRLTIIDTPGFGDAVNNTQSWKHIEDYIEQQFEQYFRDESGLNRSNI-------------QDNRVHCCLYFISPfgHGLRPLDVECMKALHDKVNIIPVLAKVDSLTQAEVYRKKMKIREEIKQFGINIYQF---------------------PECDSDE----------DEDFK---------KQDQMLKDSIPFAIIGSN--VQVE--------SKGRKFRGRVYPWGLVEVENPAHSDFLLLRNMLVRTHMQDLKDVTRETHYENYRAQCIQNMTRmvVQ-------------------------------------------------------------------------------------------------------------------------------------------------------------------------------------------------------------------------------------------------------------------------------------------------------------------------------------------------------------
>A0A5M6BX13	323	0.355	6.750E-88	7	456	812	27	377	483
-------PDTTARSTMTSPNGHSVDGGRAITPNSAAYSNGTGYANGGQNGLTSSQAASAPPARkklaSWVGfsnlpNQVHRKSVRRGFQFVAMVVGESGLGKSTLINTLF----ETKLYQ-------------------PKSIPSPGADR------------------------GKTVQIESISAEIEENGVRLKLTVVDTPGFGDFVNNDESWKPIVDNIEARFDAYLEQENRVNRLKLV-------------DNRVHACIYFIQPtgHSLKPIDIEFMKRLHTKVNLIPVIAKSDTMTDDEIKLFKQRILGDIAHHGIQIF-VP--------------------PQY-------------ENED--EET-----IQENEEILSKVPFAVVGSDHIVQAPD---------GRQVRGRSYPWGVIEVDNEEHCDFVKLRQMLVRTHMEELREHTNDVLYENYRTDKLK-------------------------------------------------------------------------------------------------------------------------------------------------------------------------------------------------------------------------------------------------------------------------------------------------------------------------------------------------------------------
>UPI000719CB19	323	0.372	6.750E-88	71	455	812	97	369	495
-----------------------------------------------------------------------RKSVKRGFEFTLMVVGESGLGKSTLINSLF----MTELYNAE----------------------HPGASLRI----------------------KKTVQVESTNVILKESGVQLQLQVVDTPGFGDAVDNSNCWQTIIDYIEQRYEEYLNGESRVNRKTM-------------PDARVHCCLYFISPngHGLKPLDIEFMKKLHDKVNIIPVIAKADTMTPEECTSFKKTILNEIAQHKIKIYDFPDIEDEEEN-------------------------------------------KTNKSLKERVPFAVVGS---------NTVIEVS-GKKVRGRRYPWGIVEVENMEHCDFIPLRNMLVRTHMMDLKDVTNNVHYENFRCRKL--------------------------------------------------------------------------------------------------------------------------------------------------------------------------------------------------------------------------------------------------------------------------------------------------------------------------------------------------------------------
>A0A293LZM6	323	0.349	6.750E-88	66	455	812	104	381	513
------------------------------------------------------------------PDQVYRKAVKKGFEFTLMVVGESGLGKSTLINSMF----LTDIYSNE----------------------YPGPSHRV----------------------KKTVEVETTRVVLREGGVNLTLTIVDTPGFGDAVDNTQCWQPIIDYVEAKYAEYLDAESRVHRSAV-------------PDNRIHCCLYFIMPsgHGLKPLNIEFMKRLHDKVNIIPVIAKADTMTPEECSLFKRTILNEIAQNKIRLYEFPECDDDEENKHLKG-------------------------------------------LRERVPFAVVGSNTIVEVN----------GKRVRGRKYPWGVAEVENMEHCDFIALRNMLIRTHMQDLKDITNNVHYENFRCRKL--------------------------------------------------------------------------------------------------------------------------------------------------------------------------------------------------------------------------------------------------------------------------------------------------------------------------------------------------------------------
>UPI000BA82D00	322	0.365	9.132E-88	64	455	812	11	294	373
----------------------------------------------------------------TLPEQIHRKSVKKGFDFTMMVVGESGLGKSTLINSLF----LTDLYK----------ERKILNVEEKLD---------------------------------RTVDVEKKTMEIEEKGVKLKLTIVDTPGFGDAVNCEENWMVIENYITDQFNQFFKDESGLNRKNIV-------------DNRVHCCLYFIPPwgHGLRPLDIEFMKRLHQKVNIIPVIAKADTLNTNEIRRLKDKILRELEENEVHVY---------------------QLPECDSDE----------DDEFK---------QQDRELKQSIPFAVIGSTQVVEVN----------GRRVRGRIYPWGIVEVENPVHSDFLKLRTFLVSTHMQDLKDVTRDVHYENYRAQYL--------------------------------------------------------------------------------------------------------------------------------------------------------------------------------------------------------------------------------------------------------------------------------------------------------------------------------------------------------------------
>A0A553RL43	322	0.352	9.132E-88	7	458	812	75	427	459
-------PTTTRSLSRGFMVSEAEFPRRGPLTSMSSLDSPLSPSRCKSPWARFDPYDSaedQDkeyVGFATLPNQVHRKSVKKGFAFTLMVAGESGLGKSTLVNSLF----LTDLYK---------------------DRKMPHAEERIA----------------------QTVEITKHVVAIEEKGVKLRLTIVDTPGFGDAVNNTESWRAIVDYIDQQFEQYFRDESGLNRKNI-------------QDNRVHCCLYFISPFgrGLRPIDVEFMRMLHEKVNIVPVLAKADSLTPAEVRKMKKKICQDIERFNIRIYQF---------------------PECESDE---------------EED----SKLQHEELKESVPFAVIGSN--IQV-------ECQ-GRRFRGRQYPWGLVEVENPGHSDFLKLRNILVRTHMQDLKEVTRETHYENYRAqciQNMTQM-----------------------------------------------------------------------------------------------------------------------------------------------------------------------------------------------------------------------------------------------------------------------------------------------------------------------------------------------------------------
>UPI000CD6166F	322	0.377	9.132E-88	64	453	812	132	413	468
----------------------------------------------------------------TLPNQVHKKSVKRGFDFTLMVAGESGLGKSTLVNSLF----LTDLYKDRRLFS---------------------AEERIT----------------------QTVEITRCTVDIEEKGVKLRLTVVDTPGFGDAINNKECWRPVVDYIEEQFEQYFRDESGLNRKNI-------------QDNRVHCCLYFISPfsHGLRPIDVEFMKALHEKVNIVPVLAKADSLTPYEMRKKKIKIREEMEQHGIKIFQF---------------------PDCDSD----------SDEDF---------RQHDQELKGRVPFAIIGS---------NMVVESM-GRQVRGRLYPWGTVEVEDPAHSDFLMLRDVLVCTHMQDLKDITRETHYENYRVQ----------------------------------------------------------------------------------------------------------------------------------------------------------------------------------------------------------------------------------------------------------------------------------------------------------------------------------------------------------------------
>A0A8C9XKP8	322	0.360	1.235E-87	56	470	812	1	321	340
--------------------------------------------------------LGQQPTghspeyvgFATLPNQVHRKTVKKGFTFTIMVAGVSGLGKSTLINTLF----LTDLYKD-----------------------RKVPNAQVTLHLYV-----------SAEQINQTVNIVKHTISIEEKGIKLRLTIIDTPGFGDAVDNTESWKPIEDYIDQQFEQYFRDESGLNRRNI-------------QDNRVHCCLYFISPfgHGLRPLDVACMKALQEKVNIVPVVAKADSLTQAEVYRKKMKIREEIKQYGINIYQF---------------------PECDSDE----------DEDFK---------NQDQILKDSIPFAVIGSN--VQVES-----E---GHKFRGRVYPWGLVEVENPAHSDFLLLRNMLMRTHMQDLKDVTGETHYENYRAQ-FRRKSKVGSL--SSLA-----------------------------------------------------------------------------------------------------------------------------------------------------------------------------------------------------------------------------------------------------------------------------------------------------------------------------------------------------
>A0A8J5DMS3	322	0.347	1.235E-87	70	455	812	21	297	347
----------------------------------------------------------------------HRKSVKKGFEFTLMVAGESGLGKSTLINSLF----LTDLYPDR----EIPSVSDKIK---------------------------------------QNVKLDASTVEIEERGVKLRLTVVDTPGYGDAINNTDCFNSIVKYIDDQFERFLNDESGLNRRNII-------------DNRVHCCFYFISPygHGLKPLDIQFMKQLSTMCNVVPIIAKADTLTKKEVSRLKKKILEEIKANSIRIY---------------------PLPDCDSDE----------DEDYKEQ---------VKQLKEAVPFAICGSNQLIEVK----------GKKVRGRLYPWGVVEVENPDHCDFIKLRTMLI-THMQDLQEVTQDLHYENFRSQRL--------------------------------------------------------------------------------------------------------------------------------------------------------------------------------------------------------------------------------------------------------------------------------------------------------------------------------------------------------------------
>UPI0016521A27	322	0.327	1.235E-87	24	463	812	24	352	356
------------------------PGVKIPTTPGLKRRLTRRISYTPARYKDDDEYIGF----ATLPEQVHRKAVRKGFDFTLMVVGESGLGKSTLINSLF----LSELYKDR----ELPSVNDLIQ---------------------------------------RTVSIEKKQLEIEEKGVRLKLTIVDTPGFNDTVNADDCHKALLEYVEQQFKQYFEDESGLNRRNIV-------------DNRVHCCLYFISPygHGLRQIDVETMKKLHHKVNIVPLLAKADILTKQELKAMKDRIMQEIEDNKIHVY---------------------EFPDCDSDE----------DEDFK---------QQDRELKASIPFAVVGCNTVVEA----------GGKKIRGRAYPWGIVEVDNPDHCDFVRLRQMLISTHMQDLKDVTSDVHYENYRATHIRtQMSGTQK------------------------------------------------------------------------------------------------------------------------------------------------------------------------------------------------------------------------------------------------------------------------------------------------------------------------------------------------------------
>UPI000A2AA12A	322	0.366	1.235E-87	70	452	812	30	303	364
----------------------------------------------------------------------HRKSVRRGFEFTLMVVGESGLGKSTLIDSLF----LTDLY---------------------SDRIVPKAEERI----------------------KKTVKIETSTVEIEERGVKLRLTVVDTPGFGDGMDNNDCFKPILEYVNLQFENYLHDESGLNRRNI-------------TDTRVHCCFYFISPtgHGLKPLDIAFMKELHEKVNIVPVIGKADTLTKSELASMKARVRQEIEEYGIQTY---------------------HLPECDDDE----------DEDFIEQT---------NQLRMAMPFAVVGSNTLIEV----------GGKKSRGRLYPWGVVEVENPEHCDFSKLRTMLI-THMQDLREVTQDVHYENFRA-----------------------------------------------------------------------------------------------------------------------------------------------------------------------------------------------------------------------------------------------------------------------------------------------------------------------------------------------------------------------
>A0A7R8ZLB0	322	0.305	1.235E-87	66	553	812	10	392	426
------------------------------------------------------------------PDQLHRKSVKRGFAFTLMVVGETGLGKSTMVNSLF----LTDLYKDR----KASDVRELTK---------------------------------------KTVSIERKTVDIEEKGVKLKLTIVDTPGFGDGLNCQENWESIEKYVTDQFEKYLEAESGVNRRNI-------------QDTRIHCCLYFIPPwgRGLRPLDIEFLKRLGNKVNIIPLIGKSDTLTPSESKTLKENVRKDIIKHGIQIYQFPETDDVM------------------------------GDDD-------PSTKQEYEDMKQAVPFAVVGSDTVIELL----------GKKVRGRRYPWGIVDVENPDHSDFLKLRRLLISTHMQDLKESTHEIHYENYRSkaisslkDRRSILPATDPL-ASDLLQKKDEEIRRMQDMLQQMSDRLRQVST---PSPASSERSLPGS-LPAIPE--QRTVFGGGVPSTYSHPPQLVRRSYSSSTSSTT------------------------------------------------------------------------------------------------------------------------------------------------------------------------------------------------------------------------------------------------------------------
>A0A397SPG2	322	0.368	1.235E-87	70	471	812	55	357	439
----------------------------------------------------------------------HRKSVKKGFHFTVMIVGESGLGKSTLVNTLF----GTTLYPNKGEA-------------EPSDET------------------------------PKTVEIQSLSADIEENGVKLRLTVVDTPGFGDFVNNEESWKPILENIETRFDAYLEQENRVNRRKMV-------------DNRVHACIYFIAPtgHSLKPLDVEFMRRLHTKVNLIPVIAKSDTLTEDEIKQFKQRILDDIAYHKIQIY---------------------QAPQY---EY----------DD--EETVAE-----NREIISKIPFAIVGSDKEVELPD---------GRRVRGRKYPWGVIEVDNEEHNDFVKLRQMLIRTHMEELKEYTNDVLYENYRSEKLVTMgvqqdqtvfKEVNPLAKMEEER----------------------------------------------------------------------------------------------------------------------------------------------------------------------------------------------------------------------------------------------------------------------------------------------------------------------------------------------------
>A0A365N7Z2	322	0.305	1.235E-87	6	544	812	72	505	521
------SPGSESPALAPSAS---PANGRFIFYVNFCSRTDCRVVPSQPPPPADNRNIVRRKLTGYVGfanlpNQWHRKSVRKGFNFNVMVVGESGLGKSTLVNTLFNT------------------------------SLYPPKERKGP----------------SLDIIPKTVTIQSISADIEEAGVRLRLTVVDTPGFGDFVNNDESWRPIVDNIEQRFDSYLDAENKVNRMNIV-------------DNRIHACVFFIQPtgHSLKPLDIEVMRRLHTKVNLIPVIAKADTLTDEEIAAFKSRILADIKHHGIQIF---------------------EGPRYE------------LDD---EETIAE-----NNEIMSKVPFAVVGANNEITSAD---------GRKIRGRAYPWGIIEVDNEEHCDFVKLRQMLIRTHMEELKEHTNNQLYENYRTDKLLAMgvsqdpsvfKEVNPAVKQEEERALHEQKLAKMEAEMKMVFQQKVAEKESKL--KQSEEELYARHKEMKEQLDR------Q--RLeLEDKKQRVESG---------------------------------------------------------------------------------------------------------------------------------------------------------------------------------------------------------------------------------------------------------------------------
>UPI0011763325	322	0.332	1.235E-87	6	453	812	121	468	542
------SPVAPPRPHRAATENQFQPLSLRRQLATQGSLDSPLSPSSRPQSPwgrfdpyDSPED--QDkeyVGFATLPNQVHRKTVKKGFTFTLIVAGESGLGKSTLINSLF----LTDLYK---------------------DRKVPNAEERIS----------------------QTVTITTHSIGIEEKGVKLRLTIVDTPGFGDAVNNTESWKEIEDYIDRQFEQYFRDESGLNRKNI-------------QDNRVHCCLYFISPfgHGLRPLDVECMKALHEKVNIIPVLAKADSLTPAEVCRKKMKIKEEIKQFGISIYQF---------------------PDCDSDEDEAFK-------------------KQDQILKDSIPFAVIGSNLQVESK----------GRKFRGRLYPWGMVEVENPAHSDFLLLRNMLMRTHMQDLKDVTRETHYENYRAQ----------------------------------------------------------------------------------------------------------------------------------------------------------------------------------------------------------------------------------------------------------------------------------------------------------------------------------------------------------------------
>UPI000E6D5E9B	322	0.336	1.235E-87	7	455	812	224	565	708
-------PATPAPPVPNSAPPAAPPllRSTDNIKKPDHPPVAPKPELPKLEKPKTKEL---DGYvgFANLPNQVYRKAVKKGFEFTLMVVGETGLGKSTLINSLF----LTDVYDKDKH---------------------PGPSLRV----------------------KKTVGVETSVVLLKENGVNLTLTIVDTPGFGDAVDNSNCWQPIIDFVESKYEEYLNAESRVTRKAAL------------QDTRVHCCLYFIAPsgHGLKPLDVEFMQRLGDKVNIIPVIAKADTMTPEECKDFKEQIMKEITQHKIKIYDFPESTGEEG--------------------------------DGAEAT---------RVLRRRVPFAVVGA---------NTIIEQD-GRRIRGRKYPWGIAEVENLEHCDFIALRNMVIRTHLQDLKDVTSSVHYENYRCRKL--------------------------------------------------------------------------------------------------------------------------------------------------------------------------------------------------------------------------------------------------------------------------------------------------------------------------------------------------------------------
>UPI00106BAE94	321	0.375	1.671E-87	70	453	812	15	287	351
----------------------------------------------------------------------HRKSVKRGFEFTLMVVGESGLGKSTLINSLF----LTNLY---------------------SDREIPPVSE----------------------RLKKTVDIESSTVEIEERGVKLKLTVVDTPGFGDSLDNSECYKPILDYVNNQFNTYLKDESGLNRRNIV-------------DNRIHCCFYFISPTGLQPIDIDCMKQLHSRVNIVPVIGKADTLTQKELRELKKKIIHEIQKYEIQIY---------------------QLPYCDDDE----------DDDYKKQT---------EDLRATMPFAVVGSNATVEVQ----------GKKVRGRRYPWGVVEVENPKHSDFVKLRTMLI-THMQDLKEVTQDVHYENYRAN----------------------------------------------------------------------------------------------------------------------------------------------------------------------------------------------------------------------------------------------------------------------------------------------------------------------------------------------------------------------
>A0A7M5VGE8	321	0.363	1.671E-87	70	455	812	18	296	354
----------------------------------------------------------------------HRKSVKRGFEFTLMVVGESGLGKSTLVDSLF----LTSLYSERETLT-------------------------------------------AVNRIKRTVSVSQSTVEIEEKGVKLKLTVVDTPGFGDSIDNSDSWSPIVSYIDEQYEAYLRDESGLNRRNII-------------DNRVHCCLYFINPcgHGLKPQDVAVMKCLHDKVNIVPVIAKADTLTKKEVKELKQRILREIYENQIQIYQFPEADEEEDDEEFIAV---------------------------------------NKELKNSVPFAVVGSNTVYEVN----------GKKVRGRIYPWGVVDIENPAHCDFTMLRNMLIRTHMQDLKDVTQDTHYENYRAKKL--------------------------------------------------------------------------------------------------------------------------------------------------------------------------------------------------------------------------------------------------------------------------------------------------------------------------------------------------------------------
>A0A1D2NHM2	321	0.366	1.671E-87	70	457	812	28	306	361
----------------------------------------------------------------------HRKSVKKGFEFTLMIVGESGLGKSTLINSLF----LKDLYPDK----------------KIPDAKDKIQ---------------------------KTVKTNAKTVEIEERGVKLRLTVVDTPGFGDAVNNENSFSPLVKYIDDQFEKFFHGERGLNRRNI-------------SDTRVHCCFYFISPfgHGLKPLDIECMKQLHQKVNIVPVIAKADVLTKKEVTDLKKRILQEIQSNGIKIY---------------------SLPEVDEDEDQ----------DYKEE---------VRQLKDAMPFAVSGSSSCIEVK----------GKKVRGRLYPWGVVEIENPEHSDFVKLRTMLI-THMQDLQEVTQEVHYENYRLQKLAQ------------------------------------------------------------------------------------------------------------------------------------------------------------------------------------------------------------------------------------------------------------------------------------------------------------------------------------------------------------------
>UPI001B88C255	321	0.322	1.671E-87	21	455	812	1	327	403
---------------------ESPPEKPRRKVHRITSKAGEVTFGKLLTTP--LFVNPEQPGYVGFANlPNqvHRKSVKKGFEFTLMVVGESGLGKSTLVNSLF----LTDLYP---------------------ERLIPSAAEKVT----------------------QTVKIDASTVEIEERGVKLRLTVVDTPGFGDSLNSQDCFRPIIQYVDDQFERYLQDESGLNRRHIV-------------DNRVHSCFYFINPsgHGLKPLDLAFMKALHHKVNIVPVLAKADTLTKMEIINRKKKILEQIKECGISIY---------------------PLPDCDEDE----------DEDYKEQC---------RQLKDAVPFAVVGANTIIEVK----------GRKVRGRMYPWGVVEVENPEHCDFIKLRTMLI-THMQDLQEVTQDLHYENFRAERL--------------------------------------------------------------------------------------------------------------------------------------------------------------------------------------------------------------------------------------------------------------------------------------------------------------------------------------------------------------------
>A0A5A9PD22	321	0.339	1.671E-87	7	460	812	446	792	854
-------PVSRSVPTSEIETPRRGQLSSMSSLESPVSPFRPKSPWSRFDPYDSAED--QDkeyVGFATLPNQVHRKSVKKGFAFTLMVAGESGLGKSTLVNSLF----LTDLYKDRKMLN---------------------AEERIM----------------------QTKEITKHTLSIEEKGVKLRLTIVDTPGFGDAVDNTESWKPVADYIDEQFEQYFRDESGLNRKNI-------------QDNRVHCCLYFISPfgHGLRPMDVEFMKALHEKVNIVPVLAKADSMTPVEVQKMKLKICEDIERFGISVYQF---------------------SECDSDED--------------EEL--KLPHQ---ELKDSIPFTVIGSNILVESQ----------GRRFRGRQYPWGVVEVENPTHSDFLKLRNMLVRTHMQDLKDVTRETHYENYRAQSIQNMTR---------------------------------------------------------------------------------------------------------------------------------------------------------------------------------------------------------------------------------------------------------------------------------------------------------------------------------------------------------------
>UPI001C918E9D	321	0.346	2.261E-87	70	458	812	25	305	363
----------------------------------------------------------------------HRKSVKKGFGFTMMVVGESGLGKSTLVNSLF----LTDLYP---------------------ERQVPAASDVI----------------------KRTVKIEASTVEIEERGVKLRLTVVDTPGFGDAIDNTNCFEPIVQYIDDQFEKYFKDESGLNRRNIV-------------DNRIHCCFYFINPagHGLKPLDVQFMKMLHNKVNLVPVVAKADTLTKAEMDRLKARLRTEIGEHGIRVY---------------------QLPDCDTDE----------DEEYKEQ---------VKQLKAAMPFAVCGSSQQIEVA----------GKKIRGRQYPWGVIDVENPNHCDFIKLRTMLM-THMQDLDDMTHDSHYENYRSERLaRQA-----------------------------------------------------------------------------------------------------------------------------------------------------------------------------------------------------------------------------------------------------------------------------------------------------------------------------------------------------------------
>A0A067NS47	321	0.383	2.261E-87	63	462	812	49	340	444
---------------------------------------------------------------SNLPNQVHRKSVRKGFQFTAMVVGESGLGKSTLINTLFNT----TLYP-------------------PKEPLPPAADR------------------------PKTVAIESIGADIEENGVRLHLTVVDTPGFGDFVNNDDSWKPIVENIESRFDSYLEQENRVNRSKIV-------------DNRVHACLYFIQPtgHSLKQIDIEFMRRLHTRVNLIPVIAKADTMTDEEIIEFKQRILADIQYHNIHIF---------------------QAPTY-------------ENED--EETLAEAA-----EIASKIPFAVVGSNQVVETPD---------GRQVRGRVYPWGVVEVDNEEHCDFVKLRQMLVRTYMEELREYTNDVLYENWRTEKLVSMGVIQ-------------------------------------------------------------------------------------------------------------------------------------------------------------------------------------------------------------------------------------------------------------------------------------------------------------------------------------------------------------
>UPI000F4FA7E3	321	0.332	2.261E-87	6	460	812	70	425	485
------SPDTPTFMRRVRRNLQGsEPDLLHRCHFTSQSYLESPLSPSRAKSPWSrlDPYDSpedQDkeyVGFATLPSQVHRKSVKKGFAFTLMVAGESGLGKSTLVNSLF----LTDVYKDR-------------------------------------------TLLNAEERISKTVEITKHTIGIEEKGVKLKLTIVDTPGFGDAVNNTESWKPVLDFVDHQFEKYFRDESGLNRRNI-------------QDNRVHCCLYFISPygHGLRPVDVEFMRALHEKVNLVPVLGKADCLTPLELSQKKTKIREEIQRFGINIYQF---------------------PECDSD----------TDDDV---------RIQDEDLKDSIPFAVVGS---------NIVVEIK-GRRVRGRVYPWGVVEVENPANSDFLKLRNMLVRTHMQDLKDVTQETHYENYRSECIRNMTR---------------------------------------------------------------------------------------------------------------------------------------------------------------------------------------------------------------------------------------------------------------------------------------------------------------------------------------------------------------
>UPI001C71DAD1	321	0.344	2.261E-87	66	455	812	78	355	497
------------------------------------------------------------------PNQIYRKAVKKGFDFTLMIVGEAGLGKSTLLNSMF----LTDIYSNE----------------------YPGPS----------------------LRPKKTVQVEVAKVLLKENGVNLHLTVVDTPGFGDNVDNSECWQPIIDFIENKFEDYLNGESRVHRSFA-------------PDSRIHCCLYFIAPsgHGLKPLDVEFMKRLHDKVNIVPVIAKADTMTPEECATFKKSILGEIARNKINIYEFPDCDDEEENKLL-------------------------------------------RRLRDRVPFAVVGSNTVIEVN----------GKRLRGRRYPWGVAEVENMEHCDFLALRDMLIRTHMQDLKEITNNVHYENYRCKKL--------------------------------------------------------------------------------------------------------------------------------------------------------------------------------------------------------------------------------------------------------------------------------------------------------------------------------------------------------------------
>A0A6P7G8U4	321	0.342	3.058E-87	64	468	812	12	313	365
----------------------------------------------------------------TLPDQVHRKSVKKGFEFTLMVVGESGLGKSTLLNSLF----LEDLYRNR----------------KIPDVSE---------------------------RISKTTSIEKKTMEIEERGVKLRLTVVDTPGFGDAINCEESWKTCVNYIDEQFRQYFTDESGLNRRNM-------------QDNRVHCCLYFVPPwgHSLRQMDLEVMKRLHRKVNIVVVIAKADTLTSSEVAKLKANILNDIRDNDIQMY---------------------EFPECDSDE----------DEEFK---------QQDKELKASVPFAVVGS---------NTTLEI-AGKKIRGRQYPWGVVDVENPKHSDFIKLRTMLISTHMQDLKDVTEDVHYENFRAacisqisQHARERGKLKR--DST-------------------------------------------------------------------------------------------------------------------------------------------------------------------------------------------------------------------------------------------------------------------------------------------------------------------------------------------------------
>UPI001CFBAD6F	321	0.357	3.058E-87	64	453	812	10	292	366
----------------------------------------------------------------TLPSQVHRKSVKKGFDFTLMVAGESGLGKSTLIDSLF--------------------LTDLYKERQLTD---------------------------AADRISQTLEILKHAVDIEERGVKVKLTIVDTPGFGDALDNSDCWKPIAQYIDEQFEQYFRDESGLNRKNI-------------QDNRVHCLLYFISPlgHGFRPLDLEFMRAIHEKVNIVPVIAKADTLTPAEVKKLKQKVRDEVEEHEIKIYHF---------------------PDCDSDE----------DEEFK---------KQDEELKESFPFAVIGSKTIINEKT---------GKTIRGRIYPWGMVEVDNPTHCDFTKLRNMLIQTHMQDLKDVTQEIHYENYRAQ----------------------------------------------------------------------------------------------------------------------------------------------------------------------------------------------------------------------------------------------------------------------------------------------------------------------------------------------------------------------
>UPI00142578B4	321	0.359	3.058E-87	64	453	812	13	293	367
----------------------------------------------------------------TLPDQVHRKSVKKGFEFTLMVVGESGLGKSTLVNSLF----LTDLY---------------------CDRAVPNAEERIS----------------------KTVGIERSSIDIVECGVKLRLTVVDTPGFGDSLNGEDSWKAIVKYVDDQFNQYYRDESGLNRKNII-------------DNRVHCCLYFISPygHGLRPIDVKFMKELHNKVNIVPVIAKADCLTKSEVKNLKSKVIDEIEENNISIYQFPDCES----------------------------------ED--EE-----FKQQNIELKESIPFAVIGSNTTIDVN----------GKKVRGRLYPWGITEVENPAHCDFVMLRNMLIRTHMQDLKEVTGDVHYENYRSQ----------------------------------------------------------------------------------------------------------------------------------------------------------------------------------------------------------------------------------------------------------------------------------------------------------------------------------------------------------------------
>UPI000A2A4588	321	0.376	3.058E-87	70	457	812	45	324	385
----------------------------------------------------------------------HRKSVKKGFEFTLMVVGESGLGKSTLVESLF----LTDLYDDT--------------SLSP-----------------------------AINRMHQTVSIDTNTVEIEEKGIKLKLTVVDTPGFGDAIDNSSCWQSIVNYIDKQFESYLHDESGLNRRNIV-------------DTRVHCCMYFISPfgHGLRPIDVEFMKALHNRVNIVPVIAKADTLTKNELNLLKRKILNEMENNSIKIYTFPDSE---------------------------------SDDD--EE-----FIEINQELKLSVPFAVIGSNRVVDLN----------GRKTRVRQYPWGYTEVENPDHCDFVMLRNMLVRTHMQDLKDVTQEIHYENYRAQRLSQ------------------------------------------------------------------------------------------------------------------------------------------------------------------------------------------------------------------------------------------------------------------------------------------------------------------------------------------------------------------
>A0A6P8HW50	321	0.365	3.058E-87	70	455	812	25	302	390
----------------------------------------------------------------------HRKSVKKGFEFTLMVVGESGLGKSTLIESLF----LTDIYD---------------------DNKIPPVIDRIY----------------------QTLNIETNTVEIEEKGIKLKLTVVDTPGFADAVDNTDCWQAILDYINKQFESYLRDESGLNRRNIV-------------DTRVHCCLYFINPHghGLRPVDVQFMQALHNKVNIVPVIAKADCLTKHELSRLKRKVLNELEDNSIKIYTFPDCE---------------------------------SDDD--EE-----FIEINKELKMTVPFAVIGSNRLIESR----------GRKIRVRQYPWGYAEVENPDHCDFVMLRNFLVRTHMQDLKDVTQDIHYENYRAERL--------------------------------------------------------------------------------------------------------------------------------------------------------------------------------------------------------------------------------------------------------------------------------------------------------------------------------------------------------------------
>A0A6F9DSJ5	321	0.364	3.058E-87	56	455	812	7	301	424
--------------------------------------------------------MAQQPKSldSYVGfanlpNQLYRKSVKQGFEFTLMVVGESGLGKSTLINSLF----LSDLYSKE----------------------YPG----------------------PAFRIKKTVQVETTKVLVKENGVSLRLTICDTPGFGDAVDNSDCWQPVIGHIESKFEDYLNAESMVSR-------------TKIADNRVHCCLYFIAPtgHGLKPLDIEFMKHLHDKVNIIPLIAKADTMTPEECLKFKQQIMREIREHQIQLYEFPECDDEEENR-------------------------------------------LNKKLKSRVPFAVVGS---------NTVMEV-GGRRVRGRQYPWGIAEVENIDHCDFTVLRDMLIRTHMQDLKDVTNNVHYENYRSKKL--------------------------------------------------------------------------------------------------------------------------------------------------------------------------------------------------------------------------------------------------------------------------------------------------------------------------------------------------------------------
>UPI0011770AC5	321	0.341	3.058E-87	6	453	812	48	395	469
------SPAVPPRRNHVHMDAEFHPLPLRRQLASQVSLDSPLSPASRPRSPwgrfdpyDSPED--QDkeyVGFATLPNQVHRKTVKKGFTFTLMVAGESGLGKSTLINSLF----LTDLYK---------------------DRKVPNAEERIG----------------------QTVDIVKHTIGIEEKGIKLRLTIIDTPGFGDAVNNTESWKHIEDYIDQQFEQYFRDESGLNRRNI-------------QDNRVHCCLYFISPfgHGLRPLDVECMSALHEKVNIIPVLAKADSLTQAEVRRKKMKIREEIKQFGINIYQF---------------------PDCDSDE----------DEDY------KLQEQ---ILKDSIPFAVIGSN--VQVE--------SKGHKFRGRMYPWGAVEVENPAHSDFLLLRNMLVRTHMQDLKDVTRETHYENYRAQ----------------------------------------------------------------------------------------------------------------------------------------------------------------------------------------------------------------------------------------------------------------------------------------------------------------------------------------------------------------------
>UPI001F0800AA	321	0.329	3.058E-87	7	460	812	88	441	508
-------PVTPPRPSRVPLETEFRPVQLRGHQLASVGSLDYPQSPSRPGSPWSrfdpyDSAEDQDkeyVGFATLPNQVHRKSVKKGFAFTLMVAGESGLGKSTLVNSLF--------------------ITDLYK-----DRKVLNAEERIT----------------------QTLDIVKHSMGIEEKGVKLRLTIVDTPGFGDAVNNNESWKEIEDYIDQQFEQYFRDESGLNRKNI-------------QDNRVHCCLYFISPfgHGLRPLDVECMRALHEKVNIVPILAKADSLTPAEVHKKKMKIREEIEHFGINIYQF---------------------PECDSDE----------DEDFK---------QQDQLLKDSIPFAVIGSNLQVESK----------GRKFRGRLYPWGVVDVENPAHSDFLMLRNMLVRTHMQDLKDVTRETHYENYRAQCIQNMTR---------------------------------------------------------------------------------------------------------------------------------------------------------------------------------------------------------------------------------------------------------------------------------------------------------------------------------------------------------------
>UPI001BE659D3	321	0.316	3.058E-87	7	462	812	80	449	512
-------PLPYPVPCHPAGSPTVPPrvnrvRPDAEFQPLPLRQLVSQVSIDCPSSPASRPHspwCRFDPYdspedqdkeyvgFATLPNQVHRKTVKKGFTFTLMVAGESGLGKSTLINSLF----LTDLYK---------------------DRKVPNAQERI----------------------DQAVDIVKHTVSIEEKGIKLRLTIIDTPGFGDAINNTECWKQIEDYIDQQFEQYFRDESGLNRRNI-------------QDNRVHCCLYFISPfgHGLRPLDVECMKALHEKVNIVPILAKADSLTHTEVWRKKMKIREEIKQFGINIYQF---------------------PECDSDE----------DEDFM---------KQDQMLKDSIPFAVIGSN--VQVE--------SKGRKFRGRSYPWGVVEVEDPVHSDFLLLRNMLVRTHMQDLKDVTQETHYENYRAQCIQNMTRmvVQ-------------------------------------------------------------------------------------------------------------------------------------------------------------------------------------------------------------------------------------------------------------------------------------------------------------------------------------------------------------
>UPI001CF6E41F	321	0.331	3.058E-87	5	462	812	92	455	518
-----CNPTGSPAFPHRpsrmgpDSVFQPPPLRRQLITQESLDCPLSPASRPRSPWGRFDPYDSpedQDkeyVGFATLPNQVHRKTVKKGFTFTVMVAGESGLGKSTLINSLF----LTDLYK---------------------DRKVPNAEERIN----------------------QTIDIIKHSISIEEKGIKLRLTIIDTPGFGDAIDNTESWKPIEDYIDQQFEQYFRDESGLNRRNI-------------QDNRVHCCLYFVSPfgHGLRPLDVECMRALHEKVNIVPVLAKADSLTHAEVCRKKMKIREDIKQFGINIYQF---------------------PDCDSDE----------DEDFK---------KQDQILKDSIPFAIIGSN--VQME--------SKGRKFRGRVYPWGVVEVENPVHSDFLLLRNMLVRTHMQDLKDVTRETHYENYRAQCIQNMTRmvVQ-------------------------------------------------------------------------------------------------------------------------------------------------------------------------------------------------------------------------------------------------------------------------------------------------------------------------------------------------------------
>K1Y3A5	321	0.329	3.058E-87	5	455	812	90	433	538
-----AAPVAPTRAspapnLHSKPSSPLEIPQTVSSSDPKIAAQQASDMRNIVRRKLTGYVGFANL-----PNQWHRKSVRKGFNFNVMVVGESGLGKSTLVNTLFNT------------------------------SLYPPRERKGP----------------SLDIIPKTVSIQSISADIEENGVRLRLTVVDTPGFGDFVNNDESWRPIVDNIEQRFDAYLDAENKVNRMNIV-------------DNRVHACVYFIQPtgHALKPLDIEVMRRLHTKVNLIPVIAKADTMTDEEIMAFKSRILADIKHHDIQIF---------------------EGPRYE------------LDD---EETIAE-----NNEIMSKVPFAVVGANSEITS---------DDGRKVRGRKYPWGIIEVDNEEHCDFVKLRQMLIRTHMEELKEHTNNALYENYRSEKL--------------------------------------------------------------------------------------------------------------------------------------------------------------------------------------------------------------------------------------------------------------------------------------------------------------------------------------------------------------------
>T1IHJ1	321	0.359	3.058E-87	71	455	812	293	565	697
-----------------------------------------------------------------------RKAVKKGFEFTLMVVGESGLGKSTLINSMF----LSDIYSAE----------------------HPGPSHRI----------------------KKTVQVETTKALLKENGVNLTLTVVDTPGFGDAVDNSNCWQPVMDYIETKYEEYLNSESRVNRRTT-------------PDNRVHCCLYFLSPsgHGLKPLDVEFMKRLHDKVNIIPLLAKADTMTPEECVSFKQKIINEISQHKIKIYEFPDGDDE-------------------------------------EET----KVQ--KPLKDRVPFAVVGSNTIIDIN----------GKKVRGRKYPWGVAEVENMEHCDFIALRNMLMRTHMQDLKDITNNVHYENFRCRKL--------------------------------------------------------------------------------------------------------------------------------------------------------------------------------------------------------------------------------------------------------------------------------------------------------------------------------------------------------------------
>UPI001964479A	320	0.359	4.137E-87	64	453	812	9	291	363
----------------------------------------------------------------TLPNQVHRKSVKKGFDFTLMVVGESGLGKSTLVNSLF----LTDLYTDR----------EIPSSEEC---------------------------------IPQTLEIIKNAVDIEERGVKVKLTIVDTPGFGDALDNSDCWKPIAQYIDQQFEQYFRDESGLNRKNI-------------QDNRVHCILYFISPygHGLRPLDVEFMKAVHDKVNIVPIIAKADTLTPKEVMVMKQRIRDEIEQYGINIYQF---------------------PDCDSDE----------DEEFK---------QQDLALKNSIPFAVIGSNEMI---NENV------ARPIRGRAYPWGVAEVENKVHCDFSMLRNMLIQTHMQDLKDVTQEVHYENYRAQ----------------------------------------------------------------------------------------------------------------------------------------------------------------------------------------------------------------------------------------------------------------------------------------------------------------------------------------------------------------------
>A0A1S3K2P4	320	0.353	4.137E-87	68	463	812	16	307	363
--------------------------------------------------------------------PEqvHRKAVKKGFNFTLMVVGESGLGKSTLINSLF--------------------LTDIYK-----DRQIPSVEDRMT----------------------KTVEIEKRQIDIEERGVRLRLTVVDTPGYSDALNTQDCCKAVENFVDEQFAQYFKDESGVNRRNI-------------QDSRVHCCLYFISPcgHGLKQVDVEFMKQLHEKVNIVPIIAKADTLTAAEVCKLKNRVLQEIDEHGIKIY---------------------EFPDCDSDE----------DEDFK---------QQDKELKLAIPFSVIGSNTVLEVN----------GKKIRGRLYPWGIVEVDNPKHCDFLKLRQMLISTHMQDLKDVTQDVHYENYRAQHISeeNKRDLQR------------------------------------------------------------------------------------------------------------------------------------------------------------------------------------------------------------------------------------------------------------------------------------------------------------------------------------------------------------
>A0A8B8EIR1	320	0.325	4.137E-87	23	459	812	18	351	411
-----------------------PAKRTRPSNMTDRQTRPNAASRKLELSKLEEEKPSEDdefIGFATLPDQVHRKAVKRGFEFSFMVVGETGLGKSTLINSLF----LTDLYKDRKFPTHILDNAE------------------------------------------QTTDIERKQLEIEEKGVKVRLSVVDTPGFSEALNGDESWKPIIDYVDRQFEQYYQAESGVNRKNI-------------QDSRVHCCLYFISPygHGLKPIDIFMMKKLHHKVNIIPLIAKSDTLTPKEKARLKSKILDQIEENQLDIYKF---------------------PECDSDE----------DEEFKEQ---------DKELKAAIPFAVVGSNTVVEVA----------GKKVRGRMYQWGIVEVENPAHCDFVKLRQMLISTHMQDLKDITSDIHYENYRAEHLEaQMK----------------------------------------------------------------------------------------------------------------------------------------------------------------------------------------------------------------------------------------------------------------------------------------------------------------------------------------------------------------
>A0A1F5LVH4	320	0.329	4.137E-87	5	458	812	41	393	496
-----ASPVASRDSPTPSNSMDSPFVERSNPMGSGNAQTVTSRDPKAVAQAATDmkNVVRRKLTgyvgFANLPNQWHRKSVRKGFNFNVMVVGESGLGKSTLVNTLFNT------------------------------SLYPPKERTGP----------------NADIIPKTVSIQSTSADIEENGVRLRLSVIDTPGFGDFVNNDDSWRPIVENIEQRYDTYLEAENKVNRSNIV-------------DNRIHACVYFIQPtgHSLKPLDIEVMRRLHTKVNLIPVIAKADTLTDEEVAAFKQRILADIEQHSIQIF---------------------EGPRYE------------LDD---EETIAE-----NQEIMSKVPFAVVGANSEVTTAD---------GRRVRGRSYPWGIIEVDNEEHCDFVKLRQMLIRTHMEELKEHTNNFLYENYRSDKLTQM-----------------------------------------------------------------------------------------------------------------------------------------------------------------------------------------------------------------------------------------------------------------------------------------------------------------------------------------------------------------
>A0A2I4BX64	320	0.332	4.137E-87	7	462	812	91	442	505
-------PRPTRAGPDPQCLPVKKPLVSQVSLDSPLSPASRPRSPWGRFDPYDSPE-DQDkeyVGFATLPNQVHRKTVKKGFTFTVMVAGESGLGKSTLINSLF--------------------LTDIYK-----DRKVPNAEERIC----------------------QTLGITKHTIGIEEKGIKLRLTIIDTPGFGDAVNNTKSWKHIEDYIDQQFEQYFRDESGLNRKNI-------------QDNRVHCLLYFISPfgHGLRPLDVECMKALHAKVNIIPLLAKADGLTQTEVCKKKMKIREDIRQFGIHIYQF---------------------PDCDSDE----------DEDFKTQ---------EQTLKDSIPFAVIGSN--IQVE--------SKGRKFRGRAYPWGVVEVENPAHSDFLLLRNMLVRTHMQDLKDVTREIHYENYRAQCIQNMTRmmVQ-------------------------------------------------------------------------------------------------------------------------------------------------------------------------------------------------------------------------------------------------------------------------------------------------------------------------------------------------------------
>A0A8H4NUP6	320	0.306	4.137E-87	3	544	812	117	536	552
---ERASPGSESPALAPSAS---PPNVPSQPPPAADNRNIVRRKLTGYVGF------ANLP------NQWHRKSVRKGFNFNVMVVGESGLGKSTLVNTLFNT------------------------------SLYPPKERKGP----------------SLDIIPKTVTIQSISADIEEAGVRLRLTVVDTPGFGDFVNNDESWRPIVDNIEQRFDSYLDAENKVNRMNIV-------------DNRIHACVFFIQPtgHSLKPLDIEVMRRLHTKVNLIPVIAKADTLTDEEIASFKARILADIKYHGIQIF---------------------EGPRYE------------LDD---EETIAE-----NNEIMSKVPFAVVGANNEITSAD---------GRKVRGRAYPWGIIEVDNEEHCDFVKLRQMLIRTHMEELKEHTNNQLYENYRTDKLLAMgvsqdpsvfKEVNPAVKQEEERALHEQKLAKMEAEMKMVFQQKVAEKESKL--KQSEEELYARHKEMKEQLDR------Q--RMeLEDKKQRIESG---------------------------------------------------------------------------------------------------------------------------------------------------------------------------------------------------------------------------------------------------------------------------
>A0A4U0Y0K8	320	0.296	4.137E-87	7	544	812	772	1198	1217
-------PTSPLVSTSNpMPNGGSPAPQTVTSKDPKAAAQAASDMRNIVRRKLTGYVGFANL-----PNQWHRKSVRKGFNFNVMVVGESGLGKSTLVNTLFNT----SLYP-------------------PKEHKQP-----------------------SLDFAPKTVSIQSISADIEENGVRLRLTVVDTPGFGDFVNNDDSWRPIVENIEQRFDAYLDAENKVNRMNIV-------------DNRVHACVYFVQPtgHSLKPLDVEVMRRLHTKVNLIPVIAKADTLTDDEVANFKQRILSDIQHHNIQIF---------------------EGPRYE------------LDD---EETIAE-----NNEIMSKVPFAVVGANTEVQTPE---------GRKVRGRRYPWGVIEVDNEEHCDFVKLRQMLIRTHMEELKEHTNNFLYENYRSDKLHSMgvaqdpsvfKEVNPAVKQEEERTLHEQKLAKMELEMKMVFQQKVQEKESKL--RQSEEELYARHREMKEQLDRQRVE-------LEEKKGRIESG---------------------------------------------------------------------------------------------------------------------------------------------------------------------------------------------------------------------------------------------------------------------------
>A0A1S3K2B1	320	0.347	5.595E-87	70	461	812	26	308	375
----------------------------------------------------------------------HRKSVKKGFEFTLMVVGESGLGKSTLVNSLF----LTDLYP---------------------ERHVPGAAE----------------------KIKQTVKIDASTVEIEERGVKLRLTVVDTPGFGDALNCEDCYKQVIAYIDSQFERYLQDEMGLNRRNIV-------------DNRVHSCFYFINPagHGLKPLDIVFMKAIHHKVNIVPVIAKADTLTREEVFKLKSKIMEEIAKHGIKIY---------------------PLPDCDDDE----------DEEYKEQC---------RQLKAAVPFAVVGSNSIIEVK----------GRKVRGRMYPWGVVEVENPEHCDFIKLRTMLI-AHMQDLQEVTQEIHYENFRSEKLATSKRT--------------------------------------------------------------------------------------------------------------------------------------------------------------------------------------------------------------------------------------------------------------------------------------------------------------------------------------------------------------
>UPI0014021FE4	320	0.361	5.595E-87	71	455	812	21	293	409
-----------------------------------------------------------------------RKSVKRGFEFTLMVVGESGLGKSTLINSLF----LTEFY----------------------SSEHPGPSQRI----------------------KKTVQVEQSKALVKEGGVHLTLTVVDTPGFGDAVDNSNCWQPVIDFIDSKFEDFLNGESRVNRRQL-------------PDTRVHCCLYFIAPsgHGLKPLDIEFMKRLHEKVNIIPLISKADTLTPDECKSFKKQIMKEIAENKIKIYDFPDTEDEEEN-------------------------------------------KMAKKIKERIPLAVVGSNTLIDVN----------GKKVRGRQYPWGVAEVENGEHCDFNVLRNMLIRTHMQDLKDVTNNVHYENFRSRQL--------------------------------------------------------------------------------------------------------------------------------------------------------------------------------------------------------------------------------------------------------------------------------------------------------------------------------------------------------------------
>UPI000F557E3F	320	0.377	5.595E-87	71	455	812	21	295	438
-----------------------------------------------------------------------RKSVKKGFEFTVMVVGESGLGKSTLLNSLF-----------------------------LTDIYTPAA------------------YPSVEERLNKTVSIKPSTIEMKEGGVRLRLTVVDTPGFGDAVDNTDCWKPIIEYIDNKFEEYLNAESRVVRSP-------------FPDDRVHCCLYFIAPTGhcLKPLDIEFMKRLHNKVNIVPVIAKADTLTHDECTKFKKQILKEIEENDIGIYRFP---DLGGDD----------------------------DDDVA-----------AVSMKDRIPFAVVGSNTVLEVN----------GKRVRARVYPWGVAEVENVDHCDFVALRNMLIRTHMQDLKDVTNDTHYENYRCEKL--------------------------------------------------------------------------------------------------------------------------------------------------------------------------------------------------------------------------------------------------------------------------------------------------------------------------------------------------------------------
>A0A7M5WTA1	320	0.341	5.595E-87	1	469	812	198	554	663
-DNSIGSPSPTTPRAPREILPQS-PSDDGNSSIYDDGSEGSSVVDGGPATPTPKKGLENYVGFANLPNQVFRKSVKKGFQFTLMVVGESGLGKSTLINSLF--------------------LTDIYTSTVYED---------------------------AAAKFGKTMTVNASTFELKEGGVRLQLTVVDTPGFGDNIDNTDCWNSVIQNIEAKFEDYLNAESRVNRTTV-------------QDTRVHCCLYFIAPtgHGLKPLDVEFMKKLHNKVNIVPVIAKADTLTGDECNRFKQQILKEIEDHQINIYRFPPLSDDESENDLAAL--------------------------------------------RRIPFAVVGS---------NTVLEV-GGKKIRGRKYPWGIVEVENIEHCDFIALRNLLIRTHMQDLIDVTNDVHYENFRSERLSVLTGgGNSITSAAL------------------------------------------------------------------------------------------------------------------------------------------------------------------------------------------------------------------------------------------------------------------------------------------------------------------------------------------------------
>Q967D1	319	0.361	7.568E-87	70	457	812	14	290	349
----------------------------------------------------------------------HRKSVKRGFEFTLMVVGESGLGKSTLIQSLF----LTNFF---------------------GNKTSPPAGERIA----------------------QTVSIDATTVDIEEKGVKLRLTVVDTPGFGDAVNNELCWQPVIDYCNEKYDQYLRDESGLNRRNI-------------EDHRVHCCLYFINPlgHGLKPLDIEFMKQLHNLVNIIPVIAKADTLTPKEIKALKIKIMNEIQENGIKIYT-GETDDDEDDN-----------PDI-------------------------------KELKEIIPFAVVGSNTLLEVN----------GKRVRGRLYPWGVVEVENKDHCDFVKLRTMLIRTHMQDLKDYTQDVHYENFRKKKLMQ------------------------------------------------------------------------------------------------------------------------------------------------------------------------------------------------------------------------------------------------------------------------------------------------------------------------------------------------------------------
>E4YC57	319	0.374	7.568E-87	70	455	812	52	328	395
----------------------------------------------------------------------HRKSVKKGFEFTMMAVGESGLGKSTLINSLFltNLYEEREIPEAAIKAK-------------------------------------------------QTVSIEASTVEIEERGVKLRLTVVDTPGFGDAIDNKNAFDPIIEYIDNQFERYLHDESGLNRRHIV-------------DNRVHCCFYFINPcgHGLRPIDIEFMKTLQTRVNLVPLIAKADMLTPKEIKKFKKRVLEELGKNQIHIYQLPDVED---------------------------------DED--EE-----FKQQTQQLKSMIPFAVVGSTQLIEVK----------GKKVRGRLYPWGVVEVENPDHNDFTGLRTMLI-SHMQDLQEVTHDLHYEKYRASRL--------------------------------------------------------------------------------------------------------------------------------------------------------------------------------------------------------------------------------------------------------------------------------------------------------------------------------------------------------------------
>A0A8J1UTP5	319	0.322	7.568E-87	24	464	812	10	344	400
------------------------PHSQGVHPHSRSSRRRLSKLSYDPEPEKNDED---VIGFATLPDQVHRKAVRRGFDFTLMVVGESGLGKSTLVSSLF----LTDLYKDK----KTPDV---------------------------------------EDKISKTVEIEKKYMEIEEKGVKLRLTIVDTPGFNDAVNANECWKPVAGYIDQQFEQYFKDESGLNRRNI-------------KDHRVHCCLYFISPygHGLRQVDIEFMKQLHHKVNIVPIIAKADTLTTKEIHNLKLKILEEVEKHKIEIY---------------------EFPECDSDE----------DEEFK---------QQDTDLKSAIPFAVIGSNTVLEVN----------GKKVRGRMYPWGIVEVDNPIHCDFGKLRQMLISTHMQDLKDVTRDIHYENFRAinlaDKMKkdQKDR-NKL-----------------------------------------------------------------------------------------------------------------------------------------------------------------------------------------------------------------------------------------------------------------------------------------------------------------------------------------------------------
>A0A6G1I0Z5	319	0.334	7.568E-87	7	455	812	15	362	468
-------PTSPTLSNGKSSLSHREPNGIITDEVGALPQTVASKDPKAAALAANDlrNIVRRKLTgyvgFANLPNQWHRKSVRKGFNFNVMVVGESGLGKSTLINTLFNT------------------------SLYPPKERKPP----------------------SLDIIPKTVSVESISADIEENGVRLRLTVVDTPGFGDFVNNDASWGPIVENIESRFDAYLDAENKVNRMNIV-------------DNRIHACVYFIQPtgHSLKPLDVEVMRRLHTKVNLIPVIAKADTLTDEEVIAFKQRILADIQYHNIHIF---------------------EGPRYE------------LDD---EETIAE-----NSEIMSKVPFAVVGANTEVTTAD---------GRKVRGRSYPWGVIEVDNEEHCDFVKLRQMLIRTHMEELKENTNNVLYENYRSDKL--------------------------------------------------------------------------------------------------------------------------------------------------------------------------------------------------------------------------------------------------------------------------------------------------------------------------------------------------------------------
>UPI001128E050	319	0.358	1.024E-86	64	452	812	8	289	362
----------------------------------------------------------------TLPNQVHRKSVKKGFDFTLMVAGESGLGKSTLVDSLFltDLYKERTLLNAQERLT-------------------------------------------------RTLEIQKHEVDIEERGVKVKLTVVDIPGFGDAVDNSECWKPIAEYIDQQFEQYFRDESGLNRKNI-------------QDSRVHCCLYFISSlgHGLRPLDVEFMKTIHEKVNIVPVIAKADTLTPAEVQRMKQKIRDEIEVHQINIYQF---------------------PECDSDE----------DEEFK---------QQDSELKQSIPFAVIGS---------TTIIKETKEKAVRGRQYPWGVAEVENTRHCDFAKLRNMLIQTHMQDLKDVTQEVHYENYRA-----------------------------------------------------------------------------------------------------------------------------------------------------------------------------------------------------------------------------------------------------------------------------------------------------------------------------------------------------------------------
>UPI0018D1D238	319	0.361	1.024E-86	64	457	812	13	298	365
----------------------------------------------------------------TLPEQVHRKSVKRGFDFTLMVVGEAGLGKSTLINSLF----LGDLYRGR----------------KVPDVKD---------------------------RIEKTTTIEKKTMEIEERGVKLRLTVVDTPGFGDAVNCEESWRVCSAYIDEQFRQYFTDESGLNRRHM-------------QDNRVHCCLYFVPPwgHSLRQVDIEMMRRLHRKVNIVVVIAKADSLTAAEVRRLKQRILQDLEEHQIQVYQF---------------------PECDSDE----------DEEFK---------QQDRELKAAAPFAVVAADT---------VLEL-GGKRVRGRQYPWGIVDVENPRHSDFTKLRTMLISTHMQDLKDVTQDVHYENFRAQCISQ------------------------------------------------------------------------------------------------------------------------------------------------------------------------------------------------------------------------------------------------------------------------------------------------------------------------------------------------------------------
>A0A1W7R9I2	319	0.355	1.024E-86	64	464	812	10	307	373
----------------------------------------------------------------TLPDQVHRKSVKKGFDFTLIVVGESGLGKSTLINSLF----LTDIYKDRV---------------------VPNVEERV----------------------DKTVDISKTTIEIEEKGVRLRLTVVDTPGFGDSVNCEDNYKAIEKYIDEQFNQFFKDESGLNRKNIV-------------DNRVHCCLYFIPPfgHGLRPIDVEFMKRLHQKVNIVPIVAKADALTATEIRRLKDRILRELDEHQVKIY---------------------QLPECDSDE----------DEEFK---------QQDRELKESIPFAVIGSNIVVEAN----------GKRTRGRLYPWGIVEVENPKHSDFLKLKTFLISTHMQDLKDVTRDVHYESYRAQyitKISQqaARERNKL-----------------------------------------------------------------------------------------------------------------------------------------------------------------------------------------------------------------------------------------------------------------------------------------------------------------------------------------------------------
>A0A670JBC7	319	0.329	1.024E-86	72	542	812	0	354	382
------------------------------------------------------------------------KSVKKGFDFTLMVAGESGLGKSTLVNSLF----LTDLYKDR----------------ILPD---------------------------AQGRIPQTLEIVKHAVDIEERGVKVKLTVIDTPGFGDAVDNTECWKPIAHYIDSQFEQYFRDESGLDRKNI-------------QDGRVHCCLYVLSPfgHGLRPLDIVFLRAIHGKVNIVPVIGKADSLTPTEVKHKKEKIRQELEENGINIY---------------------EFPDCDSDE----------DEEFK--------AQ-DAEMKQSIPFAVIGSSQVVME-------SKD--KVFRGRQYPWGTVEVENAAHCDFLKLRNMLIQTHMQDLKDVTHEVHYENYRAQCIQSLTRPGQLSrVSGRVLHQLYLETPGFEPGTFHMQGRCALPLGYSLPPE----------LMYKQEPGSSHVLSPALFRLPRKLSRQSA-----------------------------------------------------------------------------------------------------------------------------------------------------------------------------------------------------------------------------------------------------------------------------
>A0A7R9S317	319	0.353	1.024E-86	64	457	812	60	345	406
----------------------------------------------------------------TLPEQVHRKSVKKGFEFTLMVVGDTGLGKSTLMSSLF----HTDLYKDR-------------------------------------------KLSSVEDKINKTVSVEKHTMEIEEKGVKVRLTIVDTPGFGDAINCEENWQTVEKYILDQFHQYFQDESGLNRKNI-------------QDNRVHCCLFFIPPygHGLRQLDLQFMLRLHKRVNLVPVIAKADTLTPAEVQKLKAKLMEDIREHGIQVYQF---------------------PECDSDE----------DDDFK---------QQDKDLKASIPFAVVGSNTVVEVQ----------GKKVRGRQYPWGIVDVEDPEHSDFNKLRTFLISTHMQDLKEVTQDVHYENFRAQCISQ------------------------------------------------------------------------------------------------------------------------------------------------------------------------------------------------------------------------------------------------------------------------------------------------------------------------------------------------------------------
>UPI00096B56CE	319	0.365	1.024E-86	71	457	812	24	300	429
-----------------------------------------------------------------------RKAVKRGFQFSLMVVGQSGLGKSTLINSLF----MTDLYEDCVYSP------------------SPQ-------------------------RMPRTTEIKESTVSVEEGGVRLELTLIDTPGFGDIVDNSQCWRPIVDYIDSKYEKYLNDESRVNRGYT-------------EDYRIHCCLYFIPPngHGLRQIDIEFMKQLHNKTNIVPVIAKADTFTPEEVVRFKKVVLQDIADNGIKIYQFPDA----------------QLDE---------------EDDAA-----------NQKLREAIPFAVVGSNTILEVN----------QKKVRGRQYPWGVAEVENADHCDFTTLRNMIIRTHMQDLKDITNNVHYENYRCTKLAN------------------------------------------------------------------------------------------------------------------------------------------------------------------------------------------------------------------------------------------------------------------------------------------------------------------------------------------------------------------
>H6CBF6	319	0.324	1.024E-86	17	458	812	34	363	465
-----------------SPSSSPNPAQTVSSKDPKAAAAAANDMRNVVRRKLTGYVGFANL-----PNQWHRKSVRKGFNFNVMIVGESGLGKSTLVNTLFNT------------------------------SLYPPRERKGP----------------SLDIIPKTVSIQSISADIEENGVRLRLTVVDTPGFGDFVNNDDSWRPIVENIEQRYDAYLEAENKVNRMNIV-------------DNRIHACVYFIQPtgHSLKPLDIEVMRRLHTKVNLIPVIAKADTLTDEEVAAFKDRILADIQHHSIQIF---------------------EGPHYE------------LDD---EETIAE-----NQEIMSKVPFAVVGANYEVTNAE---------GRKVRGRRYPWGIIEVDNEDHCDFVKLRQMLIRTHMEELKEHTNNTLYENYRSDKLIQM-----------------------------------------------------------------------------------------------------------------------------------------------------------------------------------------------------------------------------------------------------------------------------------------------------------------------------------------------------------------
>A0A6A5YDA8	319	0.333	1.024E-86	70	544	812	89	456	472
----------------------------------------------------------------------HRKSVRKGFNFNVMVVGESGLGKSTLVNTLFNT------------------------SLYPPKERKPP----------------------SLDIIPKTVAIQSISADIEENGVRLRLTVVDTPGFGDFVNNDESWRPIVDNIDFRFDGYLDAENKVNRMNIV-------------DNRIHACVYFIQPtgHSLKPLDIEVMRRLHTKVNLIPVIAKSDTMTDEEILAFKQRILADVHHHNIQIF---------------------EGPRYE------------MDD---EETIAE-----NNEIMSKVPFAVVGANTDVQTAD---------GRKVRGRRYPWGVIEVDNEEHCDFVKLRQMLIRTHMEELKEHTNNCLYENYRSDKLISMgvsqdpsvfKEVNPAVKQEEERSLHEQKLQKMEAEMKMVFQQKVAEKESKL--RQSEDELYARHREMKEQLD------KQRQELEEK-KSRVESG---------------------------------------------------------------------------------------------------------------------------------------------------------------------------------------------------------------------------------------------------------------------------
>UPI000F5DE842	319	0.333	1.024E-86	6	462	812	108	466	541
------SPTVPPRpnCARWDAEFQ--PVLLRRQLVSQVSMDCPLSPASRPQSPWSRFNPYDSPedrekeyvGFATLPNQVHRKSVKKGFAFTLMVAGESGLGKSTLINSLF----LTDLYK---------------------DRKVPNAQERI----------------------DQTVDIVKHTVSIEEKGIRLRLTIIDTPGFGDAINNTECYKPIEDYISQQLEQYFRDESGLNRRNI-------------QDNRVHCCLYFISPfgHGLRPLDVEYMKALHEKVNIVPVLAKADSMTEEELRRKKMKIREEIKLFGINIYQF---------------------PECDSDE----------DEDF---------QKQDQMLKDSIPFAVIGST--VQA-------EIK-GRKVRARVYPWSPVEVEDPAHSDFLLLRDMLVRTHMQDLKDVTQEIHYENYRAQCIQNMTRmvVQ-------------------------------------------------------------------------------------------------------------------------------------------------------------------------------------------------------------------------------------------------------------------------------------------------------------------------------------------------------------
>A0A2T4B3T8	319	0.300	1.024E-86	1	544	812	103	531	547
-DGDIRSSDRSTRSCSWNTN---PPNTVESQATEFSTGAAASDNKNIVRRKLTGYVGFANL-----PNQWHRKSVRKGFNFNVMVVGESGLGKSTLVNTLFNT------------------------SLYPP-KERKAPSLDII---------------------PKTVTIQSISADIEEAGVRLRLTVVDTPGFGDFVNNDESWRPIVDNIEQRFDAYLDAENKVNRMNIV-------------DNRIHACVFFIQPtgHSLKPLDIEVMRRLHTKVNLIPVIAKSDTLTDEEIVSFKARILADIKYHGIQIF---------------------EGPRYE------------LDD---EETIAE-----NNEIMSKVPFAVVGATNEIKTAD---------GRKVRGREYPWGIIEVDNEEHCDFVKLRQMLIRTHMEELKEHTNNNLYENYRTDKLLAMgvsqdpsvfKEVNPAVKQEEERALHEQKLAKMEAEMKMVFQQKVAEKESKL--KQSEEELYARHREMKEQLDR------Q--RLeLEDKKQRIESG---------------------------------------------------------------------------------------------------------------------------------------------------------------------------------------------------------------------------------------------------------------------------
>A0A0K2T7E2	319	0.360	1.384E-86	70	458	812	24	303	375
----------------------------------------------------------------------HRKSVKKGFEFTLMVVGESGLGKSTLINSLF----LTELYPDRA---------------------IPSAGE----------------------KVKRTVKLDASTVEIEERGVKLRLTVVDTPGFGDAIDNTDSFHQIIRYIDDQFERYLQDENGLNRKNII-------------DNRVHCCFYFINPygHGLKPLDIDVMKQLSNKVSIVPVIAKSDCLTKKEISALKQKVLQEIQENDIKIY---------------------SLPECDSDE----------DEDY------KAQVQ---GLRDSIPFAVVGANTLVQICD----------KKVRGRQYPWGVVEVENPEHCDFIKLRSMLI-THMQDLQEVTNDVHYENYRSQKLSTR-----------------------------------------------------------------------------------------------------------------------------------------------------------------------------------------------------------------------------------------------------------------------------------------------------------------------------------------------------------------
>UPI001C917E1A	319	0.344	1.384E-86	7	457	812	8	347	414
-------PAPGRRQRPKLRSSVTPP---PICLSCDPLQLDLTSAAFVKCGPSGDQDEKEYIGFATLPEQVHRKSVKRGFDFTLMVVGETGLGKSTLINSLF----LTDLYKDR----------------QPTDPTEKIN---------------------------KTTKIEKRTMEIEEKGVRLRLTVVDTPGFGDALNCEESYRVCEKYIDDQFNKYFQDESGLNRRNI-------------QDNRVHCCLYFIPPygHGLRQLDIEFMRRLHKKVNLVPVIAKADVLTQKEKKRLKENMMKDIAANQIEIY---------------------EFPECDPEE----------DDEFKRQ---------DAELKASFPFAVIGS---------NTVLEV-AGRRVRGRQYPWGVVEVENQQHCDFVKLRTMLISTHMHDLKDMTQEVQYENFRTQCISQ------------------------------------------------------------------------------------------------------------------------------------------------------------------------------------------------------------------------------------------------------------------------------------------------------------------------------------------------------------------
>UPI001056C322	319	0.334	1.384E-86	2	462	812	48	410	474
--FSTGSPVVPPRLSHIGLDSEFHHLPLRRQLASQVSLDSPLSPSSRPRSPwgrfdpyDSPEDQDKDyVGFATLPNQVHRKTVKKGFTFTLMVAGESGLGKSTLINSLF----LTDLYKDR----------------KVLNAEERIC---------------------------QTVDIVKHTIGIEEKGVKLRLTIIDTPGLGDAVNNTDSWFHIEQYIDQQFEQYFRDESGLNRRNI-------------QDNRVHCCLYFISPfgHGLRPLDVECMRALHEKVNIIPVLAKADSLTRAEIFKKKRKIKEEIKQFGINIY---------------------EFPECDSD-----------DDDEFRM--------QEQILKDSIPFAVIGSN--IQVE--------SKGHKFRGRIYPWGVVEVENPAHSDFLLLRNMLVRTHMQDLKDITRETHYENYRAQCIQNMTRmvVQ-------------------------------------------------------------------------------------------------------------------------------------------------------------------------------------------------------------------------------------------------------------------------------------------------------------------------------------------------------------
>A0A2D0SZR7	319	0.330	1.384E-86	4	460	812	81	426	486
----WRNPqGSEPDLLHR-------CHFSSTSSLESPLSPSRSKSQWSRLDPYDSPE-DQDkeyVGFATLPNQVHRKSVKKGFAFTLLVAGESGLGKSTLINSLF----LTDVYK---------------------DRTLLNAEERIT----------------------KTLEITKHSISIEEKGVKLKLTVVDTPGFGDAVNNTESWKPVVDFVDHQFEQYFRDESGLNRKNI-------------QDNRVHCCLYFISPygHGLRPVDVEFMRALHEKVNIVPVLGKADCLTSLEVSRKKKKIREEIERFGINIYQF---------------------PECDSDE----------DDD---EVKIR-----DQDLEDSIPFAVVGS---------NVLVEIK-GRTVRGRAYPWGVVEVENPAHSDFLKLRNMLVRTHMQDLKDVTQETHYENYRSECIRNMTR---------------------------------------------------------------------------------------------------------------------------------------------------------------------------------------------------------------------------------------------------------------------------------------------------------------------------------------------------------------
>A0A060SH21	319	0.324	1.384E-86	6	468	812	63	432	532
------SPDSSSSSSHpQPPLSSFDPASFQMSDYGSTNGDTSLSPTGNGRLNGSSPSL-QPSAPDSVMSPiiRkklmgfvgfanlpnqvHRKSVRKGFQFTAMVVGESGLGKSTLINTLFNT------------------TLYPPKAPLPPSAERP-----------------------------STVAIESISADIEENGVRLRLTVVDTPGFGDFVNNDECWKPIVENIEARFDSYLEQENRVNRQKIV-------------DNRVHACLYFIQPtgHSLKPIDIEFMRQLHTRVNLIPIIAKADTLTDEEVAEFKARVLADIQYHKIHIFEAPTYE-NEDEEALAEAK----------------------------------------EIMSKIPFAVVGSDKLVKTPD---------GREVRGRAYPWGVVEVDNEDHCDFVKLRQMLVRTYMEELREYTNDVLYENWRTDKLLSMGVVQ---DST-------------------------------------------------------------------------------------------------------------------------------------------------------------------------------------------------------------------------------------------------------------------------------------------------------------------------------------------------------
>A0A4C1U6P9	319	0.339	1.384E-86	7	455	812	94	432	591
-------PAVPTSILHNMPSALR-ATDNALKKLDHPPVAPKPENLPKIEKPKTKEL---DGYvgFANLPNQVYRKAVKKGFEFTLMVVGESGLGKSTLINSLF----LTEVYDKDKH---------------------PGPSLRV----------------------KKTVGVETSVVLLKENGVNLTLTIVDTPGFGDAVDNSNCWQPIIDFVESKYEEFLNAESRVTRKAAP------------PDTRVHCCLYFIAPsgHGLKPLDVEFMQRLGDKVNIIPVIAKADTMTPEECIEFKQQVMKEIAQHEIKIY---------------------EFPESTGEEGEAAEAT--------------------RALRARVPFAVVGA---------NTVIEQD-GRRVRGRKYPWGVAEVENLEHCDFLALRNMVIRTHLQDLKDVTSSVHYENYRCRKL--------------------------------------------------------------------------------------------------------------------------------------------------------------------------------------------------------------------------------------------------------------------------------------------------------------------------------------------------------------------
>A0A8J6L6W1	319	0.340	1.384E-86	23	455	812	380	701	830
-----------------------PPVKSSPPEVTKEDTSKESTPEIVKERPKLKEL---DGYvgFANLPNQVYRKAVKKGFEFTLMVVGESGLGKSTLINSMF--------------------LTEIYNSTD-----YPGPT----------------------QRLKKTVAVETTRVMLKENGVNLLLTMVDTPGFGDAVDNSNCWAPVIEYIESKYEDYLNSEARVTRKQI-------------PDQRVHCCLYFIQPsgHGLKSLDIEFMKRLCDKVNIIPIIAKADTLTSDECALFKKQILNEIAQHKIKIYEFPETS----------------------------------EDD--EE------HKLNKSLKDRVPFAVVGS---------NTVIEVD-GKKVRGRKYPWGIAEVENLEHCDFIALRNMIIRTHLQDLKDVTNNVHYENYRCRKL--------------------------------------------------------------------------------------------------------------------------------------------------------------------------------------------------------------------------------------------------------------------------------------------------------------------------------------------------------------------
>A0A8B6XMK8	318	0.368	1.872E-86	70	460	812	17	299	332
----------------------------------------------------------------------HRKSVKRGFEFTLMVVGESGLGKSTLVDSLF----LTSLY---------------------SDRHLPDAAKRIE----------------------KTISVSTSTVEIEEKGVKLKLTVVDTPGFGDAVNNSDSWQPIVQYINEQYEAYLRDESGLNRRNI-------------TDTRVHCCLYFINPvgHGLKPLDIAMMKALHDKVNIVPVIAKADTLTLKEVKTLKERILDEIRRSGIQVYRFP--DDDEDDE--------EEFIEV------------------------------NRQLKASVPFAVVGSNKIFEVN----------GKKVRGRIYPWGIVDIENPAHCDFTMLRNMLIRTHMQDLKDVTQDAHYENFRAKRLRXXXD---------------------------------------------------------------------------------------------------------------------------------------------------------------------------------------------------------------------------------------------------------------------------------------------------------------------------------------------------------------
>A0A1J1J625	318	0.379	1.872E-86	66	458	812	15	299	361
------------------------------------------------------------------PDQIHRKSVKRGFEFTLMVVGESGLGKSTLINSLF----LADLYKNR--------------------QLTPVEERSE-----------------------KTTRIEKKTLDIEEKGVRLRLNVIDTPGFGDGVNADDSWRVVTDYIDEQFRQYFMDESGLNRKNI-------------QDNRVHCCLYAVPPwgHSLRQMDLEMMRRLHKKVNIVIVITKADTLTQSEVKRLKANILRDVEANGIQLYKF---------------------PECDSDE----------DDDFKRQ---------DAEMKQSIPFAVVGS---------NAIFEV-GGKKFRGRQYPWGVVDVENPMHSDFIKLRTMLISTHMQDLNDTTQDVHYENFRAQCIAQM-----------------------------------------------------------------------------------------------------------------------------------------------------------------------------------------------------------------------------------------------------------------------------------------------------------------------------------------------------------------
>A0A812AZA9	318	0.344	1.872E-86	64	463	812	66	358	362
----------------------------------------------------------------TLPEQVHRKAVKRGFDFTLMVLGETGLGKSTLINCLF----LTELYKDR-------------------------------------------QINNVEDRIHKTTQIEKKQLEIEERGVRLRLTIVDTPGFNDSVNGEETHKPIIDYINSQFDQYFQDECGLNRKNI-------------QDNRVHCCLYFISPfgHGLKPVDIDIMKKIHHKVNIVPLLAKADILTPSEVKQRKKKILDEIQKHEIQIY---------------------EFPECDSDE----------DEDFK---------KQDQELKKSVPFAVVGCNSVVEVN----------GKRLRGRVYPWGIVEVDNPNHCDFIRLRQMLISTHMQDLKDVTADVHYENYRADYLAdQMKNTNK------------------------------------------------------------------------------------------------------------------------------------------------------------------------------------------------------------------------------------------------------------------------------------------------------------------------------------------------------------
>UPI000D73CF97	318	0.334	1.872E-86	9	457	812	3	336	399
---------STNIATLESGQSQ---QLLVPSTPLSRRRLTRKISYTPANYKDEDEYIGF----ATLPDQVHRKAVRRGFDFTLMVVGESGLGKSTLINSLF----LTELYK---------------------DRKIPSVEELVH----------------------RTVAIEKKQLEIEEKGVRVKLTIVDTPGFNDAVNAEESWKSVVDYVDQQFQQYYQDETGLNRRNIV-------------DNRVHCCLYFISPygHGLKPADITMMKKLHHKVNIVPLIAKADMLTKVEVKRLKQRVIDEIDNNDIHIY---------------------EFPDCDSDE----------DDDFK---------QQDKELKAAVPFAVVGCNTVVEA----------GGKKIRGRAYPWGIVEIDNPNHCDFVRLRQMLISTHMQDLKDVTADVHYENFRAQHIFE------------------------------------------------------------------------------------------------------------------------------------------------------------------------------------------------------------------------------------------------------------------------------------------------------------------------------------------------------------------
>A0A316Z2W2	318	0.381	1.872E-86	70	455	812	28	305	420
----------------------------------------------------------------------HRKSVRKGFTFTCMVVGESGLGKSTLINTLFNT----RLYARKEVPP-------------------PHAER------------------------PKTVAIESISADIEENGVRLKLTVVDTPGFGDFINNDDSWKPIVDNIESRFDAYLEQENRVNR-------------AKLLDNRVHACIYFIQPtgHSLRPIDIEFMRRLHQKVNLIPVIAKSDTLTDDEILSFKQRVLNDIAHHRIEIF---------------------HAPVYD-------------NED--EETIAE-----NEEIIRKIPFAVVGSDQEIDTAD---------GRRVRGRAYPWGVIEVDNEAHCDFVKLRQMLIRSHMEELKEHTHDALYEKYRSEKL--------------------------------------------------------------------------------------------------------------------------------------------------------------------------------------------------------------------------------------------------------------------------------------------------------------------------------------------------------------------
>A0A6A6A6G7	318	0.317	1.872E-86	1	462	812	1	364	463
-DFNGASPAPPSRASPSPPATLNGSLGMDHTLSMSDRQSPAIPQTVTAKDPKAAAAMANDmnivrrkltgyVGFANLPNQWHRKSVRKGFNFNVMVVGESGLGKSTLVNTLFNT------------------------SLYPPKERQP-PSLDIS----------------------KTVSIQSISADIEENGVRLRLTVVDTPGFGDFINNDESWDPIVKNIEQRFDAYLDAENKVNRVNIV-------------DNRIHAVVYFIQPtgHSLKPLDIEVMKKLHTKVNLIPVIAKADLVTDEEIDNYKKRILADINHHNIRIF---------------------EGPRYE------------LDD---EETIAE-----NQEIMAKVPFAVVGSNSEVTTPD---------GRKVRGRQYPWGVVEVDNEEHCDFVKLRQMLIRTHMEELKENTNNVLYENYRSDKLT-AMGVQ-------------------------------------------------------------------------------------------------------------------------------------------------------------------------------------------------------------------------------------------------------------------------------------------------------------------------------------------------------------
>A0A7D8Z8H4	318	0.355	1.872E-86	12	456	812	21	369	475
------------AQAHQDELAAAPSAYLNADGATNGTHSPNLNGDAVSNHSATAPSaLANVPTvlRKTLSSwvgfsnlPNqvHRRSVRRGFQFVAMVVGESGLGKSTLINTLF----ETKLYQ--------PKVIP-----------DPGADR------------------------GKTVQIESISAEIEENGVRLKLTVVDTPGFGDYVNNEECWKPIVDNIEARYDAYLEQENRVNR-------------LKMTDNRVHACIYFIQPtgHALKPIDIEFLKRLHTKVNLIPVIAKADTLTEEEVELFKQRVLADIEYHGIRIFQPPSYE---------------------------------KDD---EET-----AQENDEIISKIPFAVVGSDTVVQAPD---------GRMVRGRSYPWGVIEVDNEQHCDFVKLRQMLVRTHMEELREHTNDVLYENYRTDKLR-------------------------------------------------------------------------------------------------------------------------------------------------------------------------------------------------------------------------------------------------------------------------------------------------------------------------------------------------------------------
>A0A2C9JM65	318	0.356	1.872E-86	71	455	812	85	358	483
-----------------------------------------------------------------------RKSVKRGFEFTLMVVGESGLGKSTLINSLF----LTDLYSAAE---------------------YPGPSHRIQ----------------------KTVKVNTTQVTLKENGVQLRLLVVDTPGFGDAVDNSNCWLPITDFIDSKYEEYLNAESRVNRTAC-------------ADTRVHCCLYFIAPtgHGLKPLDVEFMKRLHDKVNIIPLIAKADTLTPEVCREFKKTILNEIAQHKIRIYEFPDC------------------------------------DDEEEMKIQK-------KLRDRVPFAVVGSDK---------VIDI-GGKKVRGRQYPWGVVEVENLDHNDFIALRNMVIRTHMQDLKDVTNNVHYENFRYNKL--------------------------------------------------------------------------------------------------------------------------------------------------------------------------------------------------------------------------------------------------------------------------------------------------------------------------------------------------------------------
>UPI0003BD38D4	318	0.339	1.872E-86	6	460	812	62	416	483
------SPAVPPRHNHmgLDPEFQQLPLRRQIVSQVSLDSPLSPSMRPRSPWGRFDPYDSpedQDkeyVGFATLPNQVHRKTVKKGFTFTLIVAGESGLGKSTLINSLF----LTDLYKDR-------------------------------------------KVLNAEERISRTVAIIKHTVGIEEKGVKLRLTIIDTPGFGDAVNNTESWRHIDDYIDQQFEQYFRDESGLNRRNI-------------QDNRVHCCLYFISPfgHGLRPLDVDCMRALHEKVNIIPVLAKADSLTPAEVCRKKMKIREEIKQFGINIYQF---------------------PECDSDE----------DEDFKTQ---------EQILKNSIPFAVIGSN--VQVE--------SKGRKFRGRVYPWGVVEVENPAHSDFLLLRNMLVRTHMQDLKDVTREIHYENYRAQCIQNMTR---------------------------------------------------------------------------------------------------------------------------------------------------------------------------------------------------------------------------------------------------------------------------------------------------------------------------------------------------------------
>UPI0014456B9C	318	0.330	1.872E-86	6	462	812	89	447	510
------SPTVPHRPSRAGTEREFHPPPLRRQLVSQVSVDCPLSPASRPHSPwgrfdpyVSPEDLDKEyVGFATLPNQVHRKTVKKGFTFTLMVAGESGLGKSTLINSLF----LTDLYK---------------------DRKVPNAQERIN----------------------QTVDIIKHTISIEEKGIKLRLTIIDTPGFGDAVNNTESWKPIEDYIDQQFEQYFRDESGLNRRNI-------------QDNRVHCCLYFISPfgHGLRPLDVACMKALHEKVNIVPVVAKADSLTQAEVYRKKQKIREEIKQFGINIYQF---------------------PECDSDE----------DEDFK---------NHDQLLKDSIPFAVIGSN--VQMES-----E---GRKFRGRFYPWGFVEVENPAHSDFLLLRNMLVRTYMQDLKDVTAETHYENFRAQCIQNMTRmvVQ-------------------------------------------------------------------------------------------------------------------------------------------------------------------------------------------------------------------------------------------------------------------------------------------------------------------------------------------------------------
>A0A4R0R9N1	318	0.318	1.872E-86	7	468	812	40	412	2126
-------PPPPGPHAHDSEPSLLPPLALPPDVKMTDSYVSSTNGDAITANGSnnlngSSPSLPQQA-ASGGLSPiiRkklmgyvgfanlpnqvHRKSVRKGFQFTAMVVGESGLGKSTLINTLFNT----RLYP----PKEPL----------PPSAERP-----------------------------QTVAIESISADIEENGVRLRLTVVDTPGFGDFVNNDESWKPIVENIESRFDSYLEQENRVNRQKIV-------------DNRVHACLYFIQPtgHSLKPIDVEFMRQLHTKVNLIPIIAKSDTLTDEEVADFKARILADIAYHKIHIF---------------------QAPTY-------------ENED--EEAIAEAE-----EIASKVPFAVVGSDQVVKTPD---------GRQVRGRAYPWGVVEVDNEDHCDFVKLRQMLVRTYMEELREYTNDVLYENWRTEKLLSMGVVQ---DSS-------------------------------------------------------------------------------------------------------------------------------------------------------------------------------------------------------------------------------------------------------------------------------------------------------------------------------------------------------
>H1UVA0	318	0.328	2.532E-86	7	455	812	124	471	576
-------PTAPPASSEGSPATSPPPSRAPTSPPAEDPASDPYQAGGASSAPSSDlrNIVRRKLTgyvgFANLPNQWHRKSVRKGFNFNVMVVGESGLGKSTLVNTLFNT------------------------------SLYPPKERKGP----------------SLDILPKTVQIQSISADIEEAGVRLRLTVVDTPGFGDFVNNDESWRPIVDNIEQRYDAYLDAENKVNRMNIV-------------DNRIHACVFFIQPtgHSLKPLEIEVMRRLHTKVNLIPVIAKADTLTDEEIANFKSRILSDIKYHDIQIF---------------------EGPRYE------------LDD---EETIAE-----NNEIMSKVPFAVVGATNEITNAD---------GRKVRGRSYPWGVIEVDNEEHCDFVKLRQMLIRTHMEELKEHTNNSLYENYRTDKL--------------------------------------------------------------------------------------------------------------------------------------------------------------------------------------------------------------------------------------------------------------------------------------------------------------------------------------------------------------------
>A0A553NBM1	317	0.355	3.424E-86	70	455	812	28	305	368
----------------------------------------------------------------------HRKSVKKGFEFTLMVVGESGLGKSTLINSLF----LTDLYPDRLVPSAAEKIAK------------------------------------------KTMQLDASTVEIEERGVKLRLTVVDTPGFGDAIDNGGSFLEINRYIDEQYERYLRDESGLNRKNII-------------DNRVHCCFFFISPygHGLRPLDIEVMKQLSDKVNIVPVIAKSDCLSRDEVNRLKGIILKEIKENGIKIY---------------------SLPDCDSDE----------DEDFK---------QQVDDLRQSMPFAVVGA---------NAMVEV-GGKKIRGRQYPWGVVEVENPKHCDFVKLRTMLI-THMQDLQEVTHDVHYENYRSHRL--------------------------------------------------------------------------------------------------------------------------------------------------------------------------------------------------------------------------------------------------------------------------------------------------------------------------------------------------------------------
>UPI0018852C0A	317	0.322	3.424E-86	1	457	812	12	349	416
-DFE-----SDYMKRKIDEVLAKEARARNRKSVFENGIKQRSYPAVVREDEKEYIGFATLP------EQVHRKSVKRGFDFTLMVVGETGLGKSTLINSLF----LTDLYKDR-------------------TLSDPK------------------------ERVNKTTKIEKRTMEIEEKGVRLRLTVVDTPGFGDALNCEESYRACEKYIDDQFNKYFQDESGLNRRNI-------------QDNRVHCCLYFIPPygHGLRQLDIEFMRRLHKKVNLVPVIAKADVLTRKETKRLKENMMKDIRDNQIEIY---------------------EFPECDPDE----------DADFKRQ---------DQELKASFPFAVIGSNTVIDVA----------GRRVRGRQYPWGVVEVENHQHCDFVKLRTMLISTHMHDLKDMTQEVQYENFRTQCISQ------------------------------------------------------------------------------------------------------------------------------------------------------------------------------------------------------------------------------------------------------------------------------------------------------------------------------------------------------------------
>A0A0B1P131	317	0.329	3.424E-86	0	455	812	6	360	465
ADFEnffiatnGESPTTsiRTSPSPTKGTKnifQDIPQSVSSSDPKIAAQQAGDLRNIVRKKLTGYVGFANLP------NQWHRKSVRKGFNFNIMVVGESGLGKSTLVNTLFNS------------------------------SLYPPRERKGP----------------SLDIIPKTVSIQSISADIEENGVRLRLTVVDTPGFGDFVNNDGSWRPIVDNIEQRFDAYLDAENKVNRKNIV-------------DNRVHACVYFIQPtgHALKPLDIEVMRRLHTKVNLIPVIAKADTMTDEEISAFKSRILADVKHHDIQIF---------------------EGPRYE------------LDD---EETIAE-----NNEIMSKVPFAVVGANSEITNAD---------GLKVRGRRYPWGVIEVDNEEHCDFVKLRQMLIRTHMEELKEHTSNALYENYRSEKL--------------------------------------------------------------------------------------------------------------------------------------------------------------------------------------------------------------------------------------------------------------------------------------------------------------------------------------------------------------------
>A0A0P4WKB4	317	0.366	3.424E-86	71	455	812	132	401	530
-----------------------------------------------------------------------RKAVKRGFEFSLMLVGESGLGKSTLINSMF---LADIYSNDH-----------------------PGPSHRV----------------------KKTVQVETTKVLLKENGVNLMLTVVDTPGFGDAVDNSDCWQPVTNYVESKYEEYLNCESRVNRTQI-------------SDTRVHCCLYFIAPsgHGLKPLDVEYMRRLHDKVNIIPVIAKADTLTPDECQHLKKQVLNEIAQHKIKIYEFP---DEEGDATSA-------------------------------------------KMKQRVPFAVVGSNTTV---------EVD-GKKVRGRKYPWGVVEVENIEHCDFIPLRNMMIRTHMQDLKDVTNNVHYENYRCRKL--------------------------------------------------------------------------------------------------------------------------------------------------------------------------------------------------------------------------------------------------------------------------------------------------------------------------------------------------------------------
>A0A2U3E7W9	317	0.323	3.424E-86	6	455	812	100	450	555
------MPPSNGSDAPQAAASASPvngkPDGLTTDDGTSPSNHVPLVPAQAAPVPDNRNIVRRKLTgyvgFANLPNQWHRKSVRKGFNFNVMVVGESGLGKSTLVNTLFNT------------------------------SLYPPKERKGP----------------SLDIIPKTVTIQSISADIEEAGVRLRLTVVDTPGFGDFVNNDESWRPIVDNIEQRFDAYLDAENKVNRMNIV-------------DNRIHACVFFIQPtgHSLKPLDIEVMRRLHTKVNLIPVIAKSDTLTDEEIANFKARILSDIKYHGIQIF---------------------EGPRYE------------LDD---EETIAE-----NNEIMSKVPFAVVGATNEIKTAD---------GRQVRGREYPWGIIEVDNEEHCDFVKLRQMLIRTHMEELKEHTNNLLYENYRTDKL--------------------------------------------------------------------------------------------------------------------------------------------------------------------------------------------------------------------------------------------------------------------------------------------------------------------------------------------------------------------
>A0A7R9GGB4	317	0.358	3.424E-86	66	455	812	152	428	557
------------------------------------------------------------------PDQVYRKAVKRGFEFTLMVVGASGLGKSTLINSMF---LADVYSKDH-----------------------PGPSQRI----------------------KKTVQVETTKVLLKEKGVNLTLTVVDTPGFGDAVDNSDCWQPIIDYIDARYEEFLVNESRVDRKCV-------------PDSRVHCCLYFVAPgHGLKPLDIEFMKRLHEKVNVIPVVGKADTMTPEECDEFKAQVLTEIRQHKIKIYDFPDSDDEEES--------KIQRP-----------------------------------LKDRVPFAIVGS---------NTVLEVD-GKKVRGRRYPWGTVDVENLEHCDFVALRKMVVRSHMMDLREVTNNVHYENYRCRKL--------------------------------------------------------------------------------------------------------------------------------------------------------------------------------------------------------------------------------------------------------------------------------------------------------------------------------------------------------------------
>A0A6A7FQP8	317	0.390	3.424E-86	71	455	812	424	692	822
-----------------------------------------------------------------------RKAVKRGFEFSLMVVGESGLGKSTLINSMF----LSDIYSNE----------------------YPGPSHRV----------------------KKTVQVETTKVLLKENGVNLMLTVVDTPGFGDAVDNSDCWQPVIDYVETKYEDYLNAESKVNRK-FVS------------DNRVHCCLYFISPsgHGLKPLDIEFMRRLHDKVNIIPVISKADTLTPEECQHFKKQIINEIQQHQIKIYEFPD------------------------DETDSSN-----------------------KLRQRVPFAVVGS---------NVTTEVD-GKKVRGRKYPWGIVEVENLTHCDFIPLRNLLLRTHMQDLKEVTGSVHYENYRCRKL--------------------------------------------------------------------------------------------------------------------------------------------------------------------------------------------------------------------------------------------------------------------------------------------------------------------------------------------------------------------
>UPI00106B692F	317	0.367	4.631E-86	66	455	812	16	294	427
------------------------------------------------------------------PNQIFRKSVKKGFEFTLMVVGESGLGKSTLLNSLF----LTDLY---------------------TSATFPTTEE----------------------KLSKTIEVQASTVTLKEGGVTLRLTCVDTPGFGDAVDNTDCWSPINSYIESKFEEYLNEESRVNRSAIV-------------DNRVHCCLYFIAPNGhcLKPLDIEFMRRLHDKVNIVPVIAKADSLTAEECQNFKKQILNEIGANKIGIYQFP---DLGVD-----------------------------DEDFK-----------DVSMTDRIPFAVVGSNTVVEV----------GGKKLRARVYPWGVAEVENSEHCDFVALRNMLIRTHMQDLKDVTNDVHYENFRCKRL--------------------------------------------------------------------------------------------------------------------------------------------------------------------------------------------------------------------------------------------------------------------------------------------------------------------------------------------------------------------
>A0A673BWL7	317	0.324	4.631E-86	7	460	812	16	376	453
-------PPLPLPLPHPTGTPPLPRTGRDVQSLPMKRQLVSQGSLDPPLSPASRPHspwGFFDPYdspedqdkeyvgFAMLPNQVHRKTVKKGFTFTLMVAGESGLGKSTLINSLF----LTDLYK---------------------ERKVPNAEERIN----------------------KTVDIVKHTVSIEEKGIKLRLTIIDTPGFGDAVNNTESWKPLEDYIDQQFEQYFRDESGLNRRNI-------------QDNRVHCCLYFISPfgHGLRPLDVECMKALHEKVNIVPILAKADSLTAAEMRRKKMKIREEIKQFGINIYQF---------------------PEYDSDE----------EADFKRQ---------DQILKDSIPFAVIGSN--IQVE--------SKGRRVRGRIYPWGMVEVENPVHSDFLLLRNMLVRTHMQDLKDVTRESHYENYRANCIQNMTR---------------------------------------------------------------------------------------------------------------------------------------------------------------------------------------------------------------------------------------------------------------------------------------------------------------------------------------------------------------
>A0A2S5B9Q3	317	0.352	4.631E-86	59	456	812	49	375	487
-----------------------------------------------------------DPPVANLPNQYHRRSIRKGFHFTAMVVGESGLGKSTLVNTLFDT----PLYPKK-------------------DVPQPHHDR------------------------AQTVAIESITADIEENGVKLRLTVVDTPGFGDFINNEDGWKPVLDNIEARFDAYLEQENRVNRQKLV-------------DNRVHACLYFIEPtgHSLKPLDLEFMRRLHKRVNLIPIIAKADTLTDEEVAAFKARILSDLAHHRIEIYQAPQYE-NEDEETLAE-NEEIVVSRVEHSTLALLCRAVLRAPASVNE--HRFDSSQHVHFQRKIPFAVVGSDKLVSTAD---------GRHVRGRSYPWGTIEVDNEDHCDFVKLRQMLVRTHMEELKEHTNEVLYERYRSEKLL-------------------------------------------------------------------------------------------------------------------------------------------------------------------------------------------------------------------------------------------------------------------------------------------------------------------------------------------------------------------
>A0A3B3DBY8	317	0.338	4.631E-86	5	453	812	87	435	509
-----CSPKVPPRAKPAGLNSQIPPLPMRSPVVSQVSVDSPLSPASRPRSPwgrfdpyDSPED--QDkeyVGFATLPNQVHRKTVKKGFTFTLMVAGESGLGKSTLINSLF----LTDLYK---------------------DRKVPNAEERIS----------------------QTVDIIRHTVSIEEKGIKLKLSIIDTPGFGDAINNTESWKYVEDYIDQQFEQYFRDESGLNRKNI-------------QDNRVHCLLYFVSPfgHGLRPLDVECMRALHEKVNIIPLLAKADSLTHTELRRKKMKIREEIKEFGINIYQF---------------------PECDSDE----------DEDLKTQ---------EQILQDSIPFAVIGSN--IQVE--------SKGRKFRGRSYPWGVVEVENPAHSDFLLLRNMLVRTHMQDLKDVTREMHYENYRAQ----------------------------------------------------------------------------------------------------------------------------------------------------------------------------------------------------------------------------------------------------------------------------------------------------------------------------------------------------------------------
>A0A066X8Y9	317	0.325	4.631E-86	6	455	812	133	470	575
------SPASSPPPSRAPASPLPEEPVSDPYQAGVAPSAPSSDLRNIVRRKLTGYVGFANL-----PNQWHRKSVRKGFNFNVMVVGESGLGKSTLVNTLFNT------------------------------SLYPPKERKGP----------------SLDILPKTVQIQSISADIEEAGVRLRLTVVDTPGFGDFVNNDESWRPIVDNIEQRYDAYLDAENKVNRMNIV-------------DNRIHACVFFIQPtgHSLKPLDIEVMRRLHTKVNLIPVIAKADTLTDEEIANFKARILADIKYHDIQIF---------------------EGPRYE------------LDD---EETIAE-----NNEIMSKVPFAVVGATNEITNAD---------GRKVRGRSYPWGVIEVDNEEHCDFVKLRQMLIRTHMEELKEHTNNSLYENYRTDKL--------------------------------------------------------------------------------------------------------------------------------------------------------------------------------------------------------------------------------------------------------------------------------------------------------------------------------------------------------------------
>UPI001401E10E	317	0.338	6.262E-86	59	497	812	1	331	365
-----------------------------------------------------------DPTKEYVGfgnlpNQLHRKSVKKGFDFTLMVAGESGLGKSTLIDSLF----VTDLYKER---------------CIPDAVERIV----------------------------KTMTITKHAVDIEERGVRVKLTIVDTPGFGDAVDNSDCWQPIVAYIDEQFERYFQDECGLNRKNI-------------QDHRVHCLLYFLSPlgHGVRPLDLEFLRAVHEKVNVIPVIAKADMLTPPEVERAKQKIREEIKEQGIQVYQF---------------------PECDSDE---------------EEEF----KQQYQELTDCTPFAVVGSSTLIESQ----------GRRVRGRLYPWGVVEVENPRHCDFSKLRTVLIQSHLPDLKEVTQDVHYENFRARCLRTLGR-----GGGRERGRNKISRQSMSDVSIAMLPVSETEIL--------------------------------------------------------------------------------------------------------------------------------------------------------------------------------------------------------------------------------------------------------------------------------------------------------------------------
>UPI000E6E5B8F	317	0.361	6.262E-86	64	457	812	12	297	370
----------------------------------------------------------------TLPEQVHRKSVKRGFDFTLMVVGESGLGKSTMINSLF----LGDMYRN-RHIPEVADRIE------------------------------------------KTTCIEKKTMDIEEKGVRLRLTVVDTPGFGDAVNCEDSWRVCTAYIDEQFRQYFTDESGLNRKNI-------------QDNRVHCCLYFVPPygHSLRQMDLELMRRLHRKVNIVIVIGKADTLTATEVKRLKANILKDLEENQIQMYQF---------------------PECDSDE----------DEEFK---------QQDRELKASAPFAVVGS---------NTVFEIQ-GRKVRGRHYPWGVVDIENPNHSDFVKLRTMLISTHMQDLKDVTQDVHYENFRAQCISQ------------------------------------------------------------------------------------------------------------------------------------------------------------------------------------------------------------------------------------------------------------------------------------------------------------------------------------------------------------------
>A0A4V1IUV6	317	0.381	6.262E-86	70	455	812	26	302	413
----------------------------------------------------------------------HRKSVKKGFQFTIMVAGESGLGKSTLINTLFNT----ALYPSKENVELTNET-------------------------------------------PKTIDIQTISTDIEENGVQLKLTVIDTPGFGDFVNNEDCWRPILSNIEARFDAYLEQENRVNRKRIV-------------DSRVHACLYFIAPtgHSLKPLDLEFMRRLTHRVNLIPVIAKSDILTEDEIRGFKQRILEDLHLNKIQIFQPP----------------------------------SYGNDD--PET-----VQENKEIMARIPFAVVGSDREVESN----------GKKVRGRKYPWGVIEVDNEEHCDFVKLRQMLIRTHMEELKDYTNEVLYENYRSQKL--------------------------------------------------------------------------------------------------------------------------------------------------------------------------------------------------------------------------------------------------------------------------------------------------------------------------------------------------------------------
>J6EP24	317	0.344	6.262E-86	24	456	812	26	351	457
------------------------PDHHEVAYLNGNGSAGADISTNGIPTPVVvRKTLSSWVGFSNLPNQVHRRSVRRGFQFVAMVVGESGLGKSTLINTLF----ETKLYQ--------PKVIP-----------EPGTDR------------------------GKTVNIESISAEIEENGVRLKLTVVDTPGFGDFVNNDECWKPIVDNIEARYDAYLEQENRVNR-------------LKMTDNRIHACIYFIQPtgHALKPIDIEFMKRLHTKVNLIPVIAKADTLTEEEVELFKRRVLSDIHHHGIRIF---------------------EPPQYERDD---------------EET-----QQENQEIISKIPFAVVGSDQVVQAPD---------GRSVRGRSYPWGVIEVDNETHCDFVKLRQMLVRTHMEELREHTNDVLYENYRTEKLR-------------------------------------------------------------------------------------------------------------------------------------------------------------------------------------------------------------------------------------------------------------------------------------------------------------------------------------------------------------------
>A0A5N6KP45	317	0.334	6.262E-86	7	455	812	15	363	468
-------PASPTSAPPTRPSPSSPlPNGKPAVAANGNTSTVSSKDPKAAAQAASDlrNVVRRKLTgyvgFANLPNQWHRKSVRKGFNFNVMVVGESGLGKSTLVNTLFNT------------------------------SLYPPKERKGP----------------SLDIIPKTVSIQSISADIEENGVRLRLTVVDTPGFGDFVNNDDSWRPIVENIEQRFDAYLDAENKVNRMNIV-------------DNRVHACVYFIQPtgHALKPLDVEVMRRLHTKVNLIPVIAKSDTLTDEEIAAFKQRILADIHHHHIQIF---------------------EGPRYE------------LDD---EETIAE-----NAEIMSKVPFAIVGANSEV---------STPQGRKVRGRSYPWGVIEVDNEDHCDFVKLRQMLIRTHMEELKEHTNNALYENYRSEKL--------------------------------------------------------------------------------------------------------------------------------------------------------------------------------------------------------------------------------------------------------------------------------------------------------------------------------------------------------------------
>A0A6A6WCW0	317	0.334	6.262E-86	5	462	812	18	376	474
-----ASPAPPTQATPTGK-PTSPFVERSNPMPNGQGAAPQTITSKDPKAAAAAASDMRNIVRRKLTGyvgfanlPNqwHRKSVRKGFNFNVMVVGESGLGKSTLVNTLFNT------------------------SLYPPKERKPP----------------------SLDIIPKTVSIQSISADIEENGVRLRLTVVDTPGFGDFVNNDNSWETIVQNIEGRFDAYLDAENKVNRMNIV-------------DNRIHACVYFIQPtgHSLKPLDVEVMRRLHTKVNLIPVIAKADTLTDDEITAFKQRILADIAHHNIQIF---------------------EGPRYE------------LDD---EETISE-----NNEIMSKVPFAVVGANSDVT--------SVD-GRKVRGRKYPWGIIEVDNEEHCDFVKLRQMLIRTHMEELKENTNNSLYENYRSDKLTSMGVTQ-------------------------------------------------------------------------------------------------------------------------------------------------------------------------------------------------------------------------------------------------------------------------------------------------------------------------------------------------------------
>UPI0004A29986	317	0.327	6.262E-86	6	462	812	90	447	510
------SPTVPPRPSHagRDLSQILPlkrQLVSQVSLDSPLSPASRPRSPWGHFDPYDSPE-DQDkeyVGFATLPNQVHRKTVKKGFTFTLMVAGETGLGKSTLINSLF----LTDLY---------------------RDRKVPNAEERIS----------------------QTVDIIKHTIGIEEKGVKLRLSIIDTPGFGDAVNNTASWKHVEDYIDQQFEQYFRDESGLNRKNI-------------QDNRVHCLLYFISPfgHGLRPIDVECMKALHEKVNIIPLLAKADSLTQAEVYSKKLKMRDEIKQFGINIYQF---------------------PECDSDE----------DEDFKRQ---------EQILKDSIPFAVIGSN-----------IQVDSkGRKFRGRSYPWGVVEVENPTHSDFLMLRNMLVRTHMQDLKDVTREIHYENYRAQCIQNMTRmmVQ-------------------------------------------------------------------------------------------------------------------------------------------------------------------------------------------------------------------------------------------------------------------------------------------------------------------------------------------------------------
>UPI00148FA546	317	0.319	6.262E-86	7	462	812	83	454	517
-------PSTPCsPPCHSAGSPTIPPrsnrmgMNTEFHPPPLRRQVVTQVSLDSPLSPASrprspwgrfDPYDSPDdqdkeyVGFATLPNQVHRKTVKKGFTFTLMVVGESGLGKSTLINSLF----LTDLNK---------------------DRKVPNAQERI----------------------DQTIDIVKHTVSIEEKGIKLRLSIIDTPGFGDAINNTESWKSVEDYIDQQFEQYFRDESGLNRRNI-------------QDNRVHCCLYFISPfgHGLRPLDVECMKALHEKVNIIPILSKGDSLTLEEVFKRKIKIRQEIKQFGINIYQF---------------------PECDSDE----------DEDFKTQ---------DQILKDSVPFAVIGSN--VQVE--------SKGRRVRGRMYPWGAVEVEDPAHSDFLMLRNMLVRTHMQDLKDVTRETHYENYRAQCIHSMTRmvVQ-------------------------------------------------------------------------------------------------------------------------------------------------------------------------------------------------------------------------------------------------------------------------------------------------------------------------------------------------------------
>A0A5N5NZP6	317	0.317	6.262E-86	6	455	812	69	414	519
------SPPTRASPTPQ-APNGAPPPVPQASESREIDPNYNATAPIVPVINDNRNIVRRKLTgyvgFANLPNQWHRKSVRKGFNFNVMVVGESGLGKSTLVNTLFNT------------------------------SLYPPKERKGP----------------SLDIIPKTVTIQSISADIEEHGVRLRLTVVDTPGFGDFVNNDESWRPIVDNIEQRFDAYLDAENKVNRMNIV-------------DNRIHACVFFIQPtgHSLKPLDIEVMKRLHTKVNLIPVIAKSDTLTDEEITAFKHRILADIKFHKVQIF---------------------EGPRYE------------LDD---EETIAE-----NNEIMSKVPFAVVGATNEISTPD---------GRKVRGRRYPWGVIEVDNEEHCDFVKLRQMLIRTHMEELKEHTNNILYENYRTDKL--------------------------------------------------------------------------------------------------------------------------------------------------------------------------------------------------------------------------------------------------------------------------------------------------------------------------------------------------------------------
>A0A8D8W796	317	0.366	6.262E-86	71	455	812	125	400	528
-----------------------------------------------------------------------RKAVKKGFEFTLMVVGESGLGKSTLINSMF----LSDIYSAE----------------------HPGPSLRI----------------------KKTVNVETSRCLLVENNVKLSLTVVDTPGFGDAVDNSDCWQPVIDYIESRYEEYLNAESRVVRSHG-------------ADSRVHACLYFIAPsgHGLKPLDVEFMQRLHDKVNIIPVIAKSDTMTPEECAAFKKQILSEIAQHKIEIYQFPVTSGSSE-----------------------------------EET-----GKFSKSLRDRVPFAVVGA---------NTVIEVD-GKKVRGRKYPWGVAEVENLEHCDFIALRNMLVRTHLQDLKDVTSNVHYENFRCRKL--------------------------------------------------------------------------------------------------------------------------------------------------------------------------------------------------------------------------------------------------------------------------------------------------------------------------------------------------------------------
>A0A8C4ZZ32	317	0.334	6.262E-86	4	453	812	212	552	626
----WRSTRADGDLQPLQLRSQMARQGSLDSPLSPASRPRSPWARLDPYDSPEDQD-KEYVGFATLPSQVNRKTVKKGFTFTLMVTGESGLGKSTLINSLF----LTDLYK---------------------DRKVPNAEERIL----------------------QTVGIVKHTVGIEEKGVRLRLNIIDTPGFGDAVNNTKSWKEVEDYVDQQFEQYFREESGLNRKNI-------------QDHRVHCCLYFISPsgHGLRPLDVECMRALHQKVNIVPVLAKADSLTPAEVRTKKLKIRQEIEQFGINIYQF---------------------PECDSDE----------DDEF---------QLQDQILKNSVPFAVIGSNLQVESE----------GRRFRGRIYPWGLVEVENPEHSDFLLLRNMLVRTHMQDLKDVTRENHYENYRAQ----------------------------------------------------------------------------------------------------------------------------------------------------------------------------------------------------------------------------------------------------------------------------------------------------------------------------------------------------------------------
>A0A1J1IT34	317	0.334	6.262E-86	17	455	812	206	533	1884
-----------------MKEKEANDMNHHLDSNKLANERQEKEKQQAIVRPKVKEL---DGYvgFANLPNQVYRKAVKKGFEFTLMVVGESGLGKSTLINSMF----LSDIYNQEQH---------------------PGPSFRA----------------------KKTVNVETTKVMLRENGVNLTLTVVDTPGFGDAVDNSNCWVPVIDFVESKYEEYLTAESRVHRKAM-------------SDSRVHVCLYFIAPsgHGLKPLDIEFMQRLHDKVNIIPVIAKADTLTPEEIQHFKKQILNEIAQHKIKIYDFPE-------------------P---------------LED---EEEAKAL-----RQLRTRVPFAVVGA---------NAIIEID-GRKIRGRKYPWGIAEVENLEHCDFIALRNMVVRTHLQDLKDVTNNVHYENYRCRKL--------------------------------------------------------------------------------------------------------------------------------------------------------------------------------------------------------------------------------------------------------------------------------------------------------------------------------------------------------------------
>A0A8B7NX10	316	0.348	8.468E-86	64	457	812	34	322	414
----------------------------------------------------------------TLPEQVHRKTVKRGFEFTLLVVGEAGLGKSTLVNSLF----LTELYKDRKNP--------------------PV-----------------------HGAIKKTVEIEKKTVEIEEKGVKLRLTVVDTPGFGDGVDCGDDWKSVERYVDEQFNKYFQDESGLNRRNI-------------QDHRVHCCLYFVPPygHGLRQLDVEFMKRLHRKVNIVPVVAKADTLTKAEIAKLKANLLRDIDTHKIKIYQF---------------------PDCDEDED--------------EE-----FQQQDRELKASIPFAVIGS---------NCIIEI-AGRRVRGRQYPWGIVEVENAAHCDFVKLRTMLISTHMQDMKEVTQDIHYENFRAqciSHMNQ------------------------------------------------------------------------------------------------------------------------------------------------------------------------------------------------------------------------------------------------------------------------------------------------------------------------------------------------------------------
>A0A0D2WK97	316	0.358	8.468E-86	70	499	812	35	355	418
----------------------------------------------------------------------HRKSVKKGFEFTLMVVGESGLGKSTLVNSLF----LTDLYNEREYPS-------------------------------------------AAERIEKTVKVSSTSVEIEEKGVRLRLTIVDTPGFGDAVNNQDSWASIVTFIDERFEEFLNDELRVNR-------------TKTNDNRVHCCLYFIAPngHGLKPLDIEFMKRLHKKVNIIPVIGKADTLTADEIKSFRRQILSQIAENDISIYQFATDSD---------------------DE-----------EDAIREA---------QSLQASVPFAVVGS---------NTVLEI-GGKKVRGRMYPWGIVEVENEDHCDFTKLRNLLIRTHMQDLKDNTNDVLYESYRAFKLTGMGGSLPGGDKTLAKFEEEKREHEQKMAKMEDDMRQVFQMKVA------------------------------------------------------------------------------------------------------------------------------------------------------------------------------------------------------------------------------------------------------------------------------------------------------------------------
>UPI0014254D5E	316	0.369	8.468E-86	71	455	812	22	311	438
-----------------------------------------------------------------------RRSVKRGFEYTLMVVGESGLGKSTLINSLF----LTDVYSNQ----------------------YPGPSQRM----------------------KKTTQVETSNVILKENGVQLRLTIVDTPGFGDQVDNSNCWQPIIDHIDNKFEDFLNAESQVSRKSI-------------PDKRVHSCLYFIAPsgHGLKALDVEFMKRLHDKVNIIPLIAKADTLTAEECRDFKKQIMKEIEKNKIKIYEFPEIPD----------------DEDDSKENKVLKRRNMLQ----KEQEKTVN------IKDRVPFAVVGS---------NSVLEVN-GKRVRGRQYPWGVAEVENLEHCDFITLRNMLIRTHMQDLKDVTNNVHYENYRCRKL--------------------------------------------------------------------------------------------------------------------------------------------------------------------------------------------------------------------------------------------------------------------------------------------------------------------------------------------------------------------
>A0A8J1UTB2	316	0.367	8.468E-86	71	468	812	87	372	486
-----------------------------------------------------------------------RKSVKKGFEFTLMVVGESGLGKSTLINSLF----LTELYN---------------------SGDYPGPSHRI----------------------KKTVQVEKTQVLLKEGGVQLRLTVVDTPGFGDAVDNSNCWQPVIDFIDANYDEYLNSESRVNR-------------KTNPDSRVHCCLYFIAPngHGLKPLDVEFMKRLHDKVNIIPMIAKADTMTPDECRDFKKTILNEIAQHKIKIY---------------------EFPDCD-DE---------------EEN----KVQ--KRLKDRVPFAVVGSNTVVE----------NSGKKFRGRVYPWGVVEVENLEHNDFIALRNMLIRTHMQDLKDVTNNVHYENFRYNKLASVSGKQKN-SSG-------------------------------------------------------------------------------------------------------------------------------------------------------------------------------------------------------------------------------------------------------------------------------------------------------------------------------------------------------
>A0A367L7G2	316	0.324	8.468E-86	23	455	812	111	431	536
-----------------------PPAMPMAPPPPPNGKPHLTYNRNIVRRKLTGYVGFANL-----PNQWHRKSVRKGFNFNVMVVGESGLGKSTLVNTLFNT------------------------------SLYPPKERKGP----------------SLDIIPKTVMIQSISADIEEAGVRLRLTVVDTPGFGDFVNNDESWRPIVDNIEQRFDAYLDAENKVNRMNIV-------------DNRIHACVFFIQPtgHSLKPLDIEVMRRLHTKVNLIPVIAKSDTLTDEEIMNFKARILSDIKYHGIQIF---------------------EGPRYE------------LDD---EETIAE-----NNEIMSKVPFAVVGATNEIKTAD---------GRMVRGREYPWGTIEVDNEEHCDFVKLRQMLIRTHMEELKEHTNNLLYENYRTDKL--------------------------------------------------------------------------------------------------------------------------------------------------------------------------------------------------------------------------------------------------------------------------------------------------------------------------------------------------------------------
>A0A8H3WBE8	316	0.326	8.468E-86	6	455	812	95	444	549
------SPATSPPP---SAAPASPPAGKLVSANEIEEAISNASLAGGVVPPMAAPSsdLRNIVRRKLTGYvgfanlPNqwHRKSVRKGFNFNVMVVGESGLGKSTLVNTLFNT------------------------------SLYPPKERKGP----------------SLDIIPKTVTIQSISADIEEAGVRLRLTVVDTPGFGDFVNNDESWRPIVDNIEQRYDAYLDAENKVNRMNIV-------------DNRIHACVFFIQPtgHSLKPLDIEVMRRLHTKVNLIPVIAKADTLTDEEIANFKSRILSDIKYHGIQIF---------------------EGPRYE------------LDD---EETIAE-----NNEIMSKVPFAVVGATNEITNAD---------GRKVRGRSYPWGVIEVDNEEHCDFVKLRQMLIRTHMEELKEHTNNSLYENYRTDKL--------------------------------------------------------------------------------------------------------------------------------------------------------------------------------------------------------------------------------------------------------------------------------------------------------------------------------------------------------------------
>A0A4S2LY05	316	0.346	8.468E-86	50	458	812	191	495	578
--------------------------------------------------PLTSEEDSRLG-FGHLPDQMHRKAVKKGFNFTLMVVGESGLGKSTLINSMF----MQDLYKDR------------------------------------------EVAGASE-RIRSTTQIEKRQIELDERGVKLRLTVVDTPGFNDAVDCTDCWKPIETYIDDTFEQYFKDECGLNRKNI-------------HDHRVHCCLYFISPygHGLRQVDVEFMRRLQHKVNIVPIIAKADTLTATELRAFKERIMSDFDRYKINIY---------------------RLPECDSDE---------------EEEIKRL----DKEIKSVLPFAVIGS---------NCVIELEGGKRARGRQYPWGVAEVENPRHCDFTKLRIFLLKTHMQDLKDMTLDVHYENYRAkyitERMSKR-----------------------------------------------------------------------------------------------------------------------------------------------------------------------------------------------------------------------------------------------------------------------------------------------------------------------------------------------------------------
>UPI001CF76214	316	0.336	8.468E-86	23	455	812	149	470	599
-----------------------EPPVKSPPEATKEDTSKESTPEIVKERPKLKEL---DGYvgFANLPNQVYRKAVKKGFEFTLMVVGESGLGKSTLINSMF--------------------LTEIYNSTD-----YPGPT----------------------QRLKKTVAVETTRVMLKENGVNLLLTMVDTPGFGDAVDNSNCWAPIIEYIESKYEDYLNSEARVTRKQI-------------PDQRVHCCLYFIQPsgHGLKSLDIEFMKRLCDKVNIIPIIAKADTLTSDECALFKKQILNEIAQNKIKIYEFPDTS----------------------------------EDD--EE------HKLNKSLKERVPFAVVGS---------NTVIEVD-GKKVRGRRYPWGIAEVENLEHCDFIALRNMIIRTHLQDLKDVTNNVHYENYRCRKL--------------------------------------------------------------------------------------------------------------------------------------------------------------------------------------------------------------------------------------------------------------------------------------------------------------------------------------------------------------------
>UPI001EE9E5B8	316	0.354	8.468E-86	71	455	812	168	440	610
-----------------------------------------------------------------------RRAVKKGFEFTLMVVGESGLGKSTLINSMF--------------------LADIY------SPEYPGPSHRI----------------------KKTVQVEQCQALLKENGVNLTLTVVDTPGFGDAVDNSNCWQPIVDYIESKYEEYLNAESRVQRQPM-------------RDHRVHVCLYFIQPsgHGLKPLDIEFMKRLHDKVNIIPVLAKADTMTPDECTYFKKQVLNEIAQHKIKIYEFPDVDDEELRKSQRA-------------------------------------------LRERVPFAVVGS---------NTVVEVD-GRKIRGRRYPWGVVEVENMEHCDFIALRNMLIRTHMTDLKEVTNNVHYENFRCRKL--------------------------------------------------------------------------------------------------------------------------------------------------------------------------------------------------------------------------------------------------------------------------------------------------------------------------------------------------------------------
>A0A7I1A605	316	0.328	8.468E-86	6	455	812	227	567	700
------MPAPPVPTTAPPPVSAPLRSTENIMKKSDHPPVAPKPDLPKIEKPKTKEL---DGYvgFANLPNQVYRKAVKKGFEFTLMVVGETGLGKSTLINSLF----LTEVYDKDKH---------------------PGPSLRV----------------------KKTVGVETSVVLLKENGVNLTLTIVDTPGFGDAVDNSNCWQPIIDFVESKYEEFLNAESRVTRKAAP------------ADTRVHCCLYFIAPsgHGLKPLDVEFMQRLGDKVNIIPVIAKADTMTPEECKDFKEQILKEIAQHKIKIYEFPESTG--------------------------------------EEGE---GADTNRALRARVPFAVVGA---------NTVIEQD-GRRIRGRKYPWGIAEVENLEHCDFLALRNMVIRTHLQDLKDVTSSVHYENYRCRKL--------------------------------------------------------------------------------------------------------------------------------------------------------------------------------------------------------------------------------------------------------------------------------------------------------------------------------------------------------------------
>A0A7R9G7N4	316	0.351	1.145E-85	70	462	812	25	308	390
----------------------------------------------------------------------HRKFVKKGFEFTLMIVGESGLGKTTLVNSLF----LTDLYPERV---------------------IPNAADKT----------------------KATVKIEASTVEIEERGVKLRLTVVDTPGFGDSINSTDCFQTIIQYIDDQYERYLQDESGLNRRNIV-------------DNRVHCCFYFISPfgHGLKPLDIDFMKQLHAKVNIVPVIAKADTLTRKEVLALKTRVVEQIQEHGIRVYTI---------------------PDCDSDE----------DEEYKEQI---------RILKASVPFAVCGSNQQFDVK----------GKKVRGRMYPWGVVEVENPDHCDFIKLRAMLV-MHMQDLQEVTQDLHYENYRSERLATKNNTN-------------------------------------------------------------------------------------------------------------------------------------------------------------------------------------------------------------------------------------------------------------------------------------------------------------------------------------------------------------
>A0A6I9PAZ6	316	0.332	1.145E-85	10	463	812	63	409	411
----------RTDAEFHSLQLRRQFASYSSMERPLSPASRPHSPWGRFDPYESAEDQEKEyVGFATLPHQVQRKTVKKGFTFTLMVAGESGLGKSTLINSLF----LTDLYK---------------------DRKVPNAEERIN----------------------QTVGILTHTVSIEEKGIKLRLTVIDTPGFGDSINETGSWKPLEDYIDKQFEQYFRDESGLNRRNI-------------QDNRVHCCLYFISPygHGLRPLDVACMKALHNKVNIVPVVAKADSLTEAEVQRKKMKIREQIEHFGINIYQF---------------------PECDSDE----------DEDLK---------KQDQLLKDSIPFAVIGSN--VQV-------ESD-GHKVRGRVYPWGVVEVENPAHSDFLLLRNMLVKTHMQDLKDQTGETHYENFRAQCISNMTRMER------------------------------------------------------------------------------------------------------------------------------------------------------------------------------------------------------------------------------------------------------------------------------------------------------------------------------------------------------------
>A0A6J1LJQ9	316	0.343	1.145E-85	23	457	812	14	348	421
-----------------------PPSLSGGGGSAGADSEVTAIAGTVSSRPplyPKPKTPSFDKDRdyigfATLPEQVHRKSVKRGFEFTMMVVGESGLGKSTLINSLF----LGDLYKN---------------------RQLPNVEERIE----------------------KTTRVEKKTMDIEERGVRLRLTVVDTPGFGDAINCEDSWRVCTQYIDEQFRQYFTDESGLNRRNI-------------QDNRVHCCLYFVPPwgHSLRQMDLDLIRRLHRKVNIVLVIGKADCLNKGEVRKLKERILQDLEDNHIQLYQF---------------------PECDSDE----------DDDFK---------QQDRELKASIPFAVVGS---------NTILEV-AGKKVRGRQYPWGVVNVEDAEHSDFIKLRTFLISTHMQDLKDTTQDVHYENFRAQCISQ------------------------------------------------------------------------------------------------------------------------------------------------------------------------------------------------------------------------------------------------------------------------------------------------------------------------------------------------------------------
>A0A8C3ZBE0	316	0.322	1.145E-85	3	460	812	39	407	475
---EWSSevvqPLTPGTPTFSRPcgslgrsyldseyeSLSRYPLSTMSSLESPVSPSRPKSPWGRFDPYDSTED--QDkeyVGFATLPNQVHRKSVKKGFAFTLMVAGESGLGKSTLVNSLF----LTDLYKNR-------------------------------------------KVLNAEERISQTVQINKYTVGIEEKGVKLRLTIVDTPGFGDAVNNTWSWKAVEEYIDLQFEQYFRDESGLNRKNI-------------QDNRVHCCLYFISPygHGLRPLDIEFMMALHEKVNIVPVLAKADSLTPSEIRKKKMKIRQEIERFGIKMYQF---------------------PECDSDE----------DEEFK---------LQDQELKDSIPFAVIGSNILVESK----------GRRFRGRLYPWGVVEVENPAHSDFLKLRNMLVRTHMQDLKDVTRETHYENYRAQCIQNMTR---------------------------------------------------------------------------------------------------------------------------------------------------------------------------------------------------------------------------------------------------------------------------------------------------------------------------------------------------------------
>A0A7N4NRT3	316	0.349	1.145E-85	2	457	812	81	435	506
--FE--SPPPAWRGASRSRRTGRPVGLRGPEVWTERAELGTQASGRLRARG-SGELNQVQPedTRtmdkeyvgfAALPSQLHRKSVKKGFDFTLMVAGESGLGKSTLINSLF----LTEVYK---------------------DRLIPDAS----------------------ARLSQTLTIERRGVEIEEEGIKVKLTLVDTPGFGDAVDNGDCWMPVVRFIEEQFEQYLRDESGLNRKNI-------------QDSRVHCCLYFISPFgrGLRPLDIAFLRAVHEKVNIVPVIGKADALTPKETQILKQKIREQLEEQEINIYQF---------------------PDCDSDE----------DEDFK---------KQDAEMKDSIPFAVIGSTTVV----------RDGARPVRGRLYPWGTAEVENPHHCDFVNLRRMLVQTHLQDLKEVTHDLLYEGYRA-RCLQ------------------------------------------------------------------------------------------------------------------------------------------------------------------------------------------------------------------------------------------------------------------------------------------------------------------------------------------------------------------
>R7TH48	316	0.342	1.548E-85	63	457	812	31	318	381
---------------------------------------------------------------SSLPEQVHRKAVKRGFDFTLMVVGETGLGKSTLVSSLF---LNPDLYKDR------------------------------------------KLSGAEE-RVKKTVDIEKKAMDIEEKGVKLRLTIVDTPGFNDAIVGEQNWRTVEEYIQQQFEQYFKDETGLNRKNI-------------KDQRVHCCLYFLSPlaHGLRQTDIQFMKRLHDKVNIVPIIAKADTLTPSEIRRLKNRVLEEIEKHGIRTYDF---------------------PECDSDE----------DEEFK---------QQDKELKAATPFAVIGSNTLIEV----------SGKRVRGRLYPWGVVEVENPQHCDFSKLRQFLISTHMQDLKDVTRDVHYENYRARHIKE------------------------------------------------------------------------------------------------------------------------------------------------------------------------------------------------------------------------------------------------------------------------------------------------------------------------------------------------------------------
>UPI0014022BAF	316	0.343	1.548E-85	64	503	812	43	371	397
----------------------------------------------------------------TLPNQVHRKSVKKGFEFTLMVAGESGLGKSTLINSLF----LTDLYHDR--------------------VLLP-ADERIA----------------------RTVEILRRTLEIEEKGVRLRLSLVDTPGFADAIDNTECWQPVVEYVEEQFESYFREESGLDRKNL-------------QDTRVHCCLYFISPygHGLKPLDVEFMKALHNKVNIVPVIAKADTLTMRERETLKRRVQEELSENDIKIYQF---------------------PECDSDE----------DDEFKRQ---------DEELKASIPFAVIGG---------SAVVEAS-GRRVRGRLYPWGIAEVDSSEHCDLAKLRTMLIRTHMQDLKDVTRDLHYEEHRARCIQHMTRV----ATrTRTRSKLSRESVVDFPMPIMSGLAGRADALIRAKEQ--------------------------------------------------------------------------------------------------------------------------------------------------------------------------------------------------------------------------------------------------------------------------------------------------------------------
>UPI001B888697	316	0.350	1.548E-85	64	455	812	51	334	418
----------------------------------------------------------------TLPDQVHRKAVKRGFDFTLMVVGETGLGKSTLINSLF----LSDMYPQRE---------------------IPSVEARIM----------------------ATVEIAKKQLEIEEKGVRLRLSIVDTPGFSDALNTENDWKNIVEYIDKQFEQYLNDESGLHRKNII-------------DHRVHCLLYFISPygHGLKPLDIDVMKKLHNKVNIVPVLAKADTLTKAELKKMKEKIMREISDNDIHIYQF---------------------PECDSDE----------DEEFK---------NQDLQLKACLPFAVVGCNSVVEV----------GGKKVRGRTYPWGIVEVDNPSHCDFNRLRQMLISTHMQDLKDVTADILYENYRAEHM--------------------------------------------------------------------------------------------------------------------------------------------------------------------------------------------------------------------------------------------------------------------------------------------------------------------------------------------------------------------
>A0A1Y2A2X3	316	0.336	1.548E-85	5	462	812	5	336	435
-----ASPAAPTPP--QTVSSKDPKAAAQAASDMRNIVRRKLTGYVGF---------ANLP------NQWHRKSVRKGFNFNVMVVGESGLGKSTLVNTLFNT------------------------SLYPPKERKP-PSLDIS----------------------KTVSIQSISADIEENGVRLRLTVVDTPGFGDFINNDESWEPIVKNIEQRFDAYLDAENKVNRMNIV-------------DNRIHACVYFIQPtgHSLKPLDVEVMRKLHTKVNLIPVIAKADTLTDDEINAFKQRILADINYHKIQIF---------------------EGPRYE------------LDD---EETIAE-----NNEIMSKVPFAVVGANAEVNTAD---------GRKVRGRRYPWGVIEVDNEEHCDFVKLRQMLIRTHMEELKENTNNFLYENYRSDKLT-AMGVQ-------------------------------------------------------------------------------------------------------------------------------------------------------------------------------------------------------------------------------------------------------------------------------------------------------------------------------------------------------------
>A0A2L2XZB3	316	0.343	1.548E-85	19	455	812	22	343	474
-------------------STVPPPLSVNSNSSSKESLSSRDSDRMKDTLPKDMDGY---VGFANLPNQVYRKAVKRGFEFTLMVVGEAGLGKSTLINSMF----LTEIYSNE----------------------YPGPSLRV----------------------KKTLQVETSKVLLKESGVNLLLTVVDTPGFGDAVDNSQCWSPISDYIDNKYEEYLNAESRVHRTTI-------------PDGRVHCCLYFIAPsgHGLKPLDIEFMKRLHDRVNIIPLVAKADTMTPEECHFFKRQIMTEIAQNQIKIY---------------------EFPECD-------------DEDENRQL---------KIMKERVPFAVVGSNTLIDVN----------GKQVRGRKYPWGVAEVENMEHCDFLALRNMLLKTHMQDLKDVTNSVHYENFRCRKL--------------------------------------------------------------------------------------------------------------------------------------------------------------------------------------------------------------------------------------------------------------------------------------------------------------------------------------------------------------------
>A0A0A1UUQ4	316	0.328	1.548E-85	6	455	812	141	480	585
------SPASPPAGKPESAASaqDAHPSDPAPAVPSQSVPSTIQDARNIVRRKLTGYVGFANL-----PNQWHRKSVRKGFNFNVMVVGESGLGKSTLVNTLFNT------------------------------SLYPPRERKGP----------------SLDIIPKTVQIQAISADIEEAGVRLRLTVVDTPGFGDFVNNDESWRPIVDDIERRYDAYLDAENKVNRMNIV-------------DNRIHACVFFIQPtgHSLKPLDIEVMRRLHTKVNLIPVIAKSDTLTDEEIVSFKARILADIKHHGIQIF---------------------EGPRYE------------LDD---EETIAE-----NNEIMSKVPFAVVGATNEIKTTD---------GRAVRGRQYPWGIIEVDNEEHCDFVKLRQMLIRTHMEELKENTNNALYENYRTDKL--------------------------------------------------------------------------------------------------------------------------------------------------------------------------------------------------------------------------------------------------------------------------------------------------------------------------------------------------------------------
>UPI0018747589	316	0.327	1.548E-85	6	455	812	133	481	586
------SPATSPPP---SAAPASPPagkLVSANEIEEAISNASIAGGVPMVAAPSSDlrNIVRRKLTgyvgFANLPNQWHRKSVRKGFNFNVMVVGESGLGKSTLVNTLFNT------------------------------SLYPPKERKGP----------------SLDIIPKTVTIQSISADIEEAGVRLRLTVVDTPGFGDFVNNDESWRPIVDNIEQRYDAYLDAENKVNRMNIV-------------DNRIHACVFFIQPtgHSLKPLDIEVMRRLHTKVNLIPVIAKADTLTDEEIANFKSRILSDIKYHGIQIF---------------------EGPRYE------------LDD---EETIAE-----NNEIMSKVPFAVVGATNEITNAD---------GRKVRGRSYPWGVIEVDNEEHCDFVKLRQMLIRTHMEELKEHTNNSLYENYRTDKL--------------------------------------------------------------------------------------------------------------------------------------------------------------------------------------------------------------------------------------------------------------------------------------------------------------------------------------------------------------------
>A0A7J7JL50	315	0.307	2.093E-85	70	506	812	38	353	355
----------------------------------------------------------------------HRKSVKKGFEFTLMVVGESGLGKSTLVNNLF----LTDLYP---------------------ERHIPNAI----------------------DKIKQTVKIDASSVEIEERGVKLRLTVVDTPGFGDSINTGECYASILQYIDEQFERYLNDESGLNRRNI-------------TDNRVHACFYFISPagHGLKPLDIAFMKAVHYKVNIVPVIAKADTLTKQEVHKLKKKILEEIRANGINIY---------------------TLPDC--------------DDDEDEE-----FKLQCDQLKTAMPFAVVGSNQIIEVK----------GRKVRGRMYPWGVVEVENPEHCDFIKLRTMLI-THMQDLQEVTHEVHYENFRSDRLSGPGEVD------------ERDSGRKQRLSIRFNLTLSSHNLIALVPTRFS-----------------------------------------------------------------------------------------------------------------------------------------------------------------------------------------------------------------------------------------------------------------------------------------------------------------
>A0A7M5V2M2	315	0.371	2.093E-85	70	460	812	35	316	373
----------------------------------------------------------------------HRKTVKRGFEFTLMVVGESGLGKSTLINSLF----LTDLY-------------------------------------------AGRNFSTAKERIKSTLNIDTSSVEIEERGVRLKLTVVDTPGYGDSLDCSNGFEPIVKYIEQQFENYLRDESGLNRRNI-------------TDNRVHCCFYFINPvgHGLKPIDVKFMQLLHERVNIVPVIGKADTLTKKELQKIKRKVLEEVHKNNIKIYDF---------------------PDCDEDE----------DEEFKLLT---------KELKAAVPYAVIGSNTTIDIR----------GKKVRGRQYPWGIVEIENPNHCDFIKLRTMLI-TYMQDLKEVTQDFHYENYRAQRLKTPPG---------------------------------------------------------------------------------------------------------------------------------------------------------------------------------------------------------------------------------------------------------------------------------------------------------------------------------------------------------------
>UPI0011AE24C9	315	0.322	2.093E-85	1	471	812	62	429	437
-DH-GAVGASTDSLKEPTSLDLAPePKGLPEARTDAAMSELVPEPRPKPAVPMKPVSINSNLLGyigiDTIIEQMRKKTMKTGFDFNIMVVGQSGLGKSTLVNTLFKS----------------------------------QVSRKAS-------------SWNREEKIPKTVEIKAIGHVIEEGGVKMKLTVIDTPGFGDQINNENCWEPIEKYINEQYEKFLKEEVNIAR------------KKRIPDTRVHCCLYFISPtgHSLRPLDLEFMKHLSKVVNIIPVIAKADTMTLEEKSEFKQRVRKELEVNGIEFY-----------------------PQKEFDED--------LED-----------KTENDKIRESMPFAVVGSDKEYQVN----------GKRVLGRKTPWGIIEVENLNHCEFALLRDFVIRTHLQDLKEVTHNIHYETYRAKRLNDNGGlpPNKKLCASLKR----------------------------------------------------------------------------------------------------------------------------------------------------------------------------------------------------------------------------------------------------------------------------------------------------------------------------------------------------
>UPI0004CDC5F9	315	0.336	2.093E-85	8	451	812	180	528	663
--------TATTTMTTSVPSSTVPPVASVKPRLPSNISVDQEDSNKRDNRDSNKESALQIHLRPAALpsKPRepdgyvgfanlpnqvYRKAVKKGFEFTLMVVGESGLGKSTLINSLF----LTDVYSAE----------------------YPGPSLRV----------------------KKTVAVETSKVLLNENGVNLTLTVVDTPGFGDAVDNSNCWVPVIEYIESKYEEFLNAESRVVRKQI-------------PDSRVHCCLYFVAPsgHGLKPLDVEFMQRLHDKVNIIPIIAKADTMTPEECGQFKKQILNEIAQHKIKIYEFPELEEEE------------------------------------ENKFHKL-------LRDRVPFAVVGA---------NTVIEVD-GKKVRGRKYPWGVAEVENLEHCDFIALRNMVIRTHLQDLKDVTNNVHYENFR------------------------------------------------------------------------------------------------------------------------------------------------------------------------------------------------------------------------------------------------------------------------------------------------------------------------------------------------------------------------
>A0A8J2PSE0	315	0.361	2.093E-85	71	455	812	355	627	757
-----------------------------------------------------------------------RKAVKKGFDFTLMVVGESGLGKSTLINSMF----LADIYSAE----------------------YPGPSHRI----------------------KKTVQVETCKVLLKENGVNLTLTIVDTPGFGDAVDNSNCWQPVIDYIESRYEDYLNSESRVNRKMVM-------------DSRVHCCLYFIAPsgHGLKPLDIELMKKLHDKVNIIPVLAKADTMTPEECAHFKKQVLNEIAQHKIKIY---------------------EFPDCD-DE---------------EEN------KVNKMMRERVPFAVVGS-------NAVVDVE---GKKFRGRKYPWGTVIVENMEHCDFVPLRNMVVRTHLQDLKDVTNNVHYENFRCRKL--------------------------------------------------------------------------------------------------------------------------------------------------------------------------------------------------------------------------------------------------------------------------------------------------------------------------------------------------------------------
>A0A7R9A3Q4	315	0.358	2.093E-85	70	455	812	826	1102	1157
----------------------------------------------------------------------HRKFVKKGFEFTLMIAGEAGLGKTTLVNSLF----LTDLYPER---------------VVPSAAEKIQA----------------------------TVRIEASTVEIEERGVKLRLTVVDTPGFGDGINSTDCFKSIIQYIDEQFERYLRDESGLNRRNII-------------DNRVHCCFYFISPfgHGLKPLDIEFMRQLHGKVNIVPVIAKADTLTKKEVLDLKRRVLAEIEENGIRIY---------------------SMPDTDSDE----------DDDYRE--------QIN-QLKASIPFAVCGSTQLIEVK----------GQKVRGRLYPWGIVEVENPDHCDFIKLRAMLV-MNMQDLQEVTQELHYENYRSERL--------------------------------------------------------------------------------------------------------------------------------------------------------------------------------------------------------------------------------------------------------------------------------------------------------------------------------------------------------------------
>A0A507ESZ8	315	0.384	2.830E-85	70	455	812	38	314	419
----------------------------------------------------------------------HRKSVKKGFQFTLMVVGESGLGKSTLVNTLFNT----SLYPNKENK-------------EPTHES------------------------------PKTVEIQTISADIEENGVKLKLTVIDTPGFGDFVDNEESWRPILENIEARYDAYLEQENRVNRKRIV-------------DTRVHACLYFIAPtgHSLKPIDIEFMKQLAGRVNLIPVIAKSDTLTEDEIKAFKARILEDIAYNKIQIYQ-P--------------------PMYD-------------NDD--PET-----VQENKDIISRIPFAIVGSDKEVDV----------GGKKVRGRKYPWGVIEVDNEDHCDFVKLRQMLVRTHMEELKEYTNEVLYESYRISKL--------------------------------------------------------------------------------------------------------------------------------------------------------------------------------------------------------------------------------------------------------------------------------------------------------------------------------------------------------------------
>A0A4U0U7F2	315	0.301	2.830E-85	5	548	812	81	513	524
-----ASPLVATSNTMPNGG-QPVPQTVSSKDPKAAAQAATDMRNIVRRKLTGYVGFANLP------NQWHRKSVRKGFNFNVMVVGESGLGKSTLVNTLFNT------------------------SLYPP-KERKQPSLDFA---------------------PKTVSIQSISADIEENGVRLRLTVVDTPGFGDFVNNDDSWRPIVENIEQRYDAYLDAENKVNRMNIV-------------DNRVHACVYFVQPtgHSLKPLDVEVMRRLHTKVNLIPVIAKADTLTDDEIASFKQRILADIQHHNIRIF---------------------EGPRYE------------LDD---EETIAE-----NNEIMSKVPFAIVGANADVQTPE---------GRKVRGRRYPWGVIEVDNEDHCDFVKLRQMLIRTHMEELKEHTNNFLYENHRSDKLTAMgvaqdpsvfKEVNPAVKQEEERALHEQKLAKMELEMKMVFQQKVQEKESKL--KQSEEELYARHREMKEQLDRQRVE-------LEEKKGRIESGrpvDEKA-----------------------------------------------------------------------------------------------------------------------------------------------------------------------------------------------------------------------------------------------------------------------
>A0A139AMF6	314	0.369	3.827E-85	63	456	812	17	301	403
---------------------------------------------------------------SNLPNQVHRKSIKKGFFFNLMVVGESGLGKSTLVNTLFNT----SIYPAKVEVEPTVDT-------------------------------------------PKTVDIQAISADIEESGVKLKLTVIDTPGFGDFVNNEDSWRPILAAIESRFDSYLEQENRVNRKRIV-------------DNRVHACLYFIAPtgHSLKPLDIEFMRRLHQRVNLIPVIAKSDTLTDEEIKLFKQRILDDIAANKIEIYkpQIYEGDDAET-----------------IDET--------------------------KKILERIPFAIVGSTQEYEVN----------GKKVRGRKYPWGVIEVDNEDHCDFVKLRQMLIRTHMEELKEHTNQVLYEQYRTQKIL-------------------------------------------------------------------------------------------------------------------------------------------------------------------------------------------------------------------------------------------------------------------------------------------------------------------------------------------------------------------
>A0A7R8ATA1	314	0.315	3.827E-85	70	551	812	77	458	460
----------------------------------------------------------------------HRKSVRKGFNFNVMVVGESGLGKSTLVNTLFNT------------------------SLYPP-KERTGPSHDII---------------------PKTVAIQSISADIEENGVRLRLTVVDTPGFGDFVNNDDSWRSIVENVEQRYDAYLEAENKVNRTNII-------------DNRIHACVYFIQPtgHSLKPLDIEVMRRLHNKVNLIPVVAKADTLTDDEISMFKKRILADIEHHSIQIF---------------------EGPRYE------------LDD---EETIAE-----NQEIMSKVPFAVVGANSEVSTSD---------GRKARGRSYPWGVIEVDNEEHCDFVKLRQMLIRTHMEELKEHTNNHLYENYRSDKLTQMgvaqdpsvfKEVNPAVKQEEERALHEQKLAKMEAEMKMVFQQKVAEKESKL--KQSEDELYARHREMKEQLDRqRGELEEKKSRLES-GRPLEEKGKRKGFSL--------------------------------------------------------------------------------------------------------------------------------------------------------------------------------------------------------------------------------------------------------------------
>UPI001C7C102F	314	0.333	3.827E-85	0	455	812	29	373	480
AKFVW-SP------------SLLPPIVPVSPMADSYSSGVYSNGAPNGSSPSLGPSLAHNsVIRKKLMGyvgfanlPNqvHRKSIRKGFQFTTMVVGESGLGKSTLINTLFNT----ALYPAKE---------------------IPPPS----------------------AERPKTVAIESIGADIEENGVRLHLTVVDTPGFGDYINNDDSWKPILDDIESRFDSYLEQENRVNRYKIV-------------DNRVHACIYFIQatGHSLKQIDIEFMKRLHTKVNLIPVIAKADTMTDDEIADFKERILADIAYHNIHIF---------------------QAPTY-------------ENED--EESIAEQE-----EIASKIPFAVVGSDSLVNTPD---------GRQVRGRAYPWGVVEVDNEEHCDFVKLRQMLVRTFMEELREYTNNVLYENWRTEKL--------------------------------------------------------------------------------------------------------------------------------------------------------------------------------------------------------------------------------------------------------------------------------------------------------------------------------------------------------------------
>A0A7K6FK30	314	0.318	3.827E-85	5	470	812	194	542	552
-----AVPV-ESPPKREEGPEAVPSHAPAMTDAPRDAGPKQAAPARPDKPPADFGYVGIDA----ILEQLRRKAMKQGFEFNIMVVGQSGLGKSTLINTLF----KSKISRKSVQPT-------------------------------------------SEERIPKTIEIKSITHEIEEKGVRMKLTVIDTPGFGDHINNENCWQPIMKFINDQYEKYLQEEININR------------KKRIPDTRVHCCIYFIPatGHSLRPLDIEFMKRLSKVVNIVPVIAKADTLTLEERDYFKQRIMADLLANGIDVYPQKEFDEDSEDRLV------------------------------------------NEKFREMIPFAVVGSDQEYQVN----------GRRILGRKTKWGTIEVENTTHCEFAYLRDLLIRTHMQNIKDITSNIHFEAYRVKRLNEG---QSSLSNGVA-----------------------------------------------------------------------------------------------------------------------------------------------------------------------------------------------------------------------------------------------------------------------------------------------------------------------------------------------------
>A0A0R3WI37	314	0.341	3.827E-85	23	455	812	168	493	600
-----------------------PSFVLNSQMENVEEVMKFIHLAYFLSQPDEDAKLGFAN----IPDQMHRKAVKKGFNFTLMIAGESGLGKATLVNSLF--------------------MQDLYKDRELPDANEMVK---------------------------KATKIEKRQIELDERGVKLRLTIVDTPGFNDAVNAEDCWKPIEDYIDSTFEQYFKDECGLNRKNI-------------QDNRVHCCLYFISPygHGLRQVDVEFMRRLQNKVNIVPVIAKADALTANELRALKERIMSDLDRYKIDIY---------------------RLPECDSDE---------------EEEIKRL----DKEIKAVLPFAVIGS---------NCVIEGEGGKRVRGRQYPWGVVEVENPKHCDFTKLRIFLLKTHMQDLKDMTLEVHYENYRAkyitERM--------------------------------------------------------------------------------------------------------------------------------------------------------------------------------------------------------------------------------------------------------------------------------------------------------------------------------------------------------------------
>UPI001EAFA24C	314	0.326	5.174E-85	24	456	812	12	336	404
------------------------PPAFTPRKAPPTPGGRRRLTRRINYLPSKFKDDDEFIGFATLPDQVHRKAVKRGFDFTLMVVGEMGLGKSTLINSLF----LTELYKEREVTG-------------------------------------------VEDRVSCTVEIEKKQLEIEEKGVRLRLTIVDTPGFNDAINAESSWKSLEAYIDKQFEQYFQDESGLNRKNIV-------------DNRVHCVLYFVSPygHGLKPIDIQVMKKLHNKVNIVPLLAKSDILTKAEVKRLKQRILEEIEKNDIHIY---------------------EFPDCDSDE----------DEDFK---------QQDSDLKAAVPFAVVGCNTVVEAA----------GKKIRGRAYPWGIVEIDNPNHCDFNKLRQMLISTHMQDLKDVTSDCHYENYRAEHLK-------------------------------------------------------------------------------------------------------------------------------------------------------------------------------------------------------------------------------------------------------------------------------------------------------------------------------------------------------------------
>A0A1Y3N3G6	314	0.377	5.174E-85	68	455	812	27	307	409
--------------------------------------------------------------------PRqvHNKSIKKGFQFTVMVVGESGLGKSTLINTLFNTAIYPNKEPKELST-ET----------------------------------------------PKTVDIQTITADIEENGVKLKLTIIDTPGFGDYVNNENSWQPILENIEARFDAYLEQENRVNRKRLI-------------DTRVHACIYFIPPtgHSLRPIDIEFMSRLHHRVNLIPVIAKSDILSDEEIKQFKARILEDIAYHNIQIYQ-P--------------------PIYD-------------NDDA--ET-----IQENKDIILSMPFCVVGSDKPFKVGN----------KNVRGRKYPWGIIEVDNPDHCDFVKLRQMLIRTHMEELKEYTNEVLYEKYRSQKL--------------------------------------------------------------------------------------------------------------------------------------------------------------------------------------------------------------------------------------------------------------------------------------------------------------------------------------------------------------------
>A0A7L2MR08	314	0.328	5.174E-85	19	453	812	64	386	455
-------------------SRSRPPDFQQHIAAPPPPSPNRPRSPWGQLDPyDSSEDDKEYVGFATLPNQVHRKSVKKGFDFTLMVAGESGLGKSTLVNSLFltDMYRDRKLLNAEERIT-------------------------------------------------QTVEITKHVVDIEEKGVKLRLTIVDTPGFGDAVNNTECWKPVADYIDQQFEQYFRDESGLNR-----KXGRGRGPGSPG-----------SPRRLRPLDVEFMRALHQRVNIVPVLAKADTLTPAEVERMKNKIREEIDHYGIRIYQF---------------------PECDSDE----------DEEFK---------LQDQALKESIPFAVIGSNTVVEAK----------GRRVRGRLYPWGIVEVENPAHCDFVKLRTMLVRTHMQDLKDVTRETHYENYRTQ----------------------------------------------------------------------------------------------------------------------------------------------------------------------------------------------------------------------------------------------------------------------------------------------------------------------------------------------------------------------
>UPI0012D3E798	314	0.325	5.174E-85	12	455	812	69	400	509
------------AYNHKNIENN-HQDSNKIVSDRLDKEKQLQQQQQAISRPKPKEL---DGYvgFANLPNQVYRKAVKRGFEFTLMVVGESGLGKSTLINSMF---LADIYNQDQ----------------------HPGPSHRI----------------------KKTVAVETTKVLLKENGVNLTLTVVDTPGFGDAVDNSNCWVPIIDFVEAKYEEFLTAESRVHRKAL-------------SDNRVHSCLYFIAPsgHGLKPLDVEFMQRLCDKVNIIPVIAKADTMTPEEVQLFKKQILNEIAQHKIKIYDFPE-------------------P---------------LED---EE-----EAKVLKQLRSRVPFAIVGA---------NTVVEID-GRKVRGRRYPWGTAEVENLDHCDFIALRNMIIRTHLQDLKDVTNNVHYENYRCRKL--------------------------------------------------------------------------------------------------------------------------------------------------------------------------------------------------------------------------------------------------------------------------------------------------------------------------------------------------------------------
>H3ALG6	314	0.321	5.174E-85	7	470	812	216	562	572
-------PVSETT-------LKSPEGTEIIYNYTSSMADSSRDLGSKQTPPVRNEKPGLEfgyVGIDAILEQMRRKAMKQGFEFNIMVVGPSGLGKSTLMNTLF----KSKVSRKSAHPAEEE-------------------------------------------RIPKTIEIKSVTHDIEEKGVRMKLTVIDTPGFGDHINNEDCWQPIRKFINDQYEKYLQEEININR------------KRRIPDTRVHCCIYFIPPtgHSLRPLDIEFMRRLSKVVNVVPVIAKADTLTLEERDYFKQRVREDLISNGITVYPQKEFDEDAEDRIV------------------------------------------NEKIREMIPFAVVGSDQEYQVN----------GRRILGRKTKWGTIEVENIAHCEFAYLRDLLIRTHMQNIKDITSSIHYEAYRVKRLNE----ENSISNGVA-----------------------------------------------------------------------------------------------------------------------------------------------------------------------------------------------------------------------------------------------------------------------------------------------------------------------------------------------------
>A0A7E6EGC9	314	0.333	5.174E-85	7	457	812	216	554	572
-------PSAEAPPRRQEATEAAPGCAGDMADTPRDAGLKQAPTPRNEKAPADFGYVGIDS----ILEQMRRKAMKQGFEFNIMVVGQSGLGKSTLINTLF----KSKISRKSVQ--------------------QPAAEERI----------------------PKTIEIKSITHDIEEKGVRMKLTVIDTPGFGDHINNENCWQPIMKFINDQYEKYLQEEVNINR------------KKRIPDTRVHCCLYFIPatGHSLRPLDIEFMKRLSKVVNIVPVIAKADTLTLEERVYFKQRITADLLSNGIDVYPQKEFDEDAEDRLV------------------------------------------NEKFREMIPFAVVGSDHEYQVN----------GKRILGRKTKWGTIEVENTTHCEFAYLRDLLIRTHMQNIKDITSSIHFEAYRVKRLHE------------------------------------------------------------------------------------------------------------------------------------------------------------------------------------------------------------------------------------------------------------------------------------------------------------------------------------------------------------------
>A0A182H3Q1	314	0.361	6.995E-85	64	457	812	11	296	352
----------------------------------------------------------------TLAEQVHRKSVKRGFEFTLMVCGESGLGKSTLINSLF----LTDLYQN-RTVSQVEERTE------------------------------------------KTTKIDKKTLDIEEKGVKLRLTIVDTPGFGDSINCEDSWRVCTQYIDEQFRQYFTDESGLNRRNI-------------QDNRVHCLLYFVPPwgHGLRQMDIDLMRRMHKKVNIVIVIGKADTLTTTEVQRLKTRVLEDIESNGLQIYQF---------------------PECDSDE----------DEEFK---------QQDRELKASIPFAVVGS---------NVVLEV-AGKKIRGRQYPWGVVDAENPQHSDLIKLRTMLISTHMQDLKDTTRDVHYENFRAQCISQ------------------------------------------------------------------------------------------------------------------------------------------------------------------------------------------------------------------------------------------------------------------------------------------------------------------------------------------------------------------
>A0A336MBH5	314	0.353	6.995E-85	64	457	812	11	296	367
----------------------------------------------------------------TLPEQHYRKSVKRGFQFTLMVVGETGLGKSTLINSLF----LTDLYKNRVVSN-------------------------------------------VEDRIEKTTKIEKKTLDVEEKGVKLRLTIVDLPGFGDSINAEESWKVCTAYIDEQYRQYFADESGLNRRNI-------------QDNRVHCCLYFVPPygHSLRQMDLELMRRLHRKVNIVVVIAKADTLTHVELKALKENILNDLEANGIQTYQF---------------------PECDSDE----------DEEFK---------KQDEELKASVPFAVVGS---------NTILDI-AGKKVRGRQYPWGVVDVENPLHSDFCKLRTMLISTHMQDLKDTTQDVHYENFRAQCISQ------------------------------------------------------------------------------------------------------------------------------------------------------------------------------------------------------------------------------------------------------------------------------------------------------------------------------------------------------------------
>G7E5J8	314	0.362	6.995E-85	70	462	812	64	348	448
----------------------------------------------------------------------HRQSVRKGFQFTCMVVGESGLGKSTLVNTLFNT--------------------------SLYAKKQPLP---------------------PHAERPKTIAIESISADIEENGVKLRLTVVDTPGFGDFVNNSECWKPVLDNIEARFDAYLEQENRVNRAKMV-------------DNRVHACIYFIEPtgHALKPIDVEFLRRLHNRVNIIPVIAKADTMTDDEIASFKQRILADLAHHGIQTF-------------VA--------PQYDQ-------------ED--EETIAE-----NTEIMSKIPFAVVGSDQEVMGPD---------GKPVRGRQYPWGLIDVDNEDHCDFVKLRQMLIRTHMEELKEHTNMALYEQYRSEKLLGMGVTQ-------------------------------------------------------------------------------------------------------------------------------------------------------------------------------------------------------------------------------------------------------------------------------------------------------------------------------------------------------------
>UPI00080D673F	314	0.350	6.995E-85	19	456	812	50	373	480
-------------------SPSAYPVKTEPGAGINGSANAPAQQQLARKKLASWVGFSNLP------NQVHRRSVRRGFQFVAMVVGESGLGKSTLINTLF----ETKLYQ---------------------PKNIPAPGE----------------------DRGKTVQIESISAEIEENGVRLKLTVVDTPGFGDFVNNDESWKPIVDNIEARFDAYLEQENRVNRLKLV-------------DNRVHACIYFIQPtgHSLKPIDIEFMRRLHTKVNLIPVIAKADTMTDDEIILFKQRILADIAHHGIRIFQ-P--------------------PQY-------------ENED--EET-----IQENEEIISKVPFAVVGSDSLVSSPD---------GRQVRGRAYPWGVIEVDNEDHCDFVKLRQMLVRTHMEELREHTNDVLYENYRTDKLK-------------------------------------------------------------------------------------------------------------------------------------------------------------------------------------------------------------------------------------------------------------------------------------------------------------------------------------------------------------------
>UPI001B8021FC	314	0.320	6.995E-85	3	470	812	191	558	568
---EGSEPALP-AQTHlaepklQAAPVESPPKREEGPEAVPSHAPTMTDAPRDAGPKQAAPARPEKPTAdfgyvgiDAILEQLRRKAMKQGFEFNIMVVGQSGLGKSTLINTLF----KSKISRKSVQPT-------------------------------------------AEERIPKTIEIKSITHEIEEKGVRMKLTVIDTPGFGDHINNENCWQPIMKFINDQYEKYLQEEININR------------KKQIPDTRVHCCIYFIPatGHSLRPLDIEFMKRLSKVVNIVPVIAKADTLTLEERDYFKQRIMADLLANGIDVYPQKEFDEDSEDRLV------------------------------------------NEKFREMIPFAVVGSDQEYQVN----------GRRILGRKTKWGTIEVENTTHCEFAYLRDLLIRTHMQNIKDITSNIHFEAYRVKRLNEG---QSSLSNGVA-----------------------------------------------------------------------------------------------------------------------------------------------------------------------------------------------------------------------------------------------------------------------------------------------------------------------------------------------------
>A0A507FNH4	314	0.338	6.995E-85	23	457	812	709	1036	1087
-----------------------PFDDVWGPTVLSIVLIIAVGLNLYLKFPIIKKKLLGPVGFSNLPNQVHRKSIKKGFQFTIMVVGESGLGKSTLVNTLFNT----SLYP--AKDSKVELTNEI----------------------------------------PSTVEIQAIAADIEENGVKLKLTVVDTPGFGDFINNEESWAPILENIEARFDAFLDQENRVNRKRIV-------------DTRVHACLYFIAPtgHALKPLDIEFMKRLAGRVNLIPVVAKSDTLTEEELKLFKSRILDDISANKINIYQ-P--------------------PTY-------------ENDD--PET-----IQENKEIVSRIPFAVVGADRDIDMGN---------GRKIRGRKYPWGIIEVDNEEHCDFVKLRQMLIRTHMEELKEFTNEVLYESYRTAKLAE------------------------------------------------------------------------------------------------------------------------------------------------------------------------------------------------------------------------------------------------------------------------------------------------------------------------------------------------------------------
>H2Z606	313	0.377	9.456E-85	66	455	812	24	347	349
------------------------------------------------------------------PNQLYRKSVKQGFEFTLMVVGESGLGKSTLINSLF----LSDLYSGD----------------------YPGPSLRI----------------------KKTVKVETTKVLIKENGVTLRLTIDDTPGFGDAVDNSNCWQAVINHIEKKFEDYLNSESMVTR-------------TKLADNRVHCCLYFIAPtgHGLKPLDIEFMKNLHDKVNIIPLIAKADTMTPDECLRFKKQIMKEIHEHKIQLYEFPECEDEEENKLNRKLKVWEETrgiGNFISLFIMCKGNTYATQRimDAIISTIPL--KQHCVFTQSRVPFAVVGS---------NMVLEV-GGRRVRGRQYPWGVAEVENIDHCDFTVLRNMLVRTHMQNLKYVTNSVHYENYLMKKL--------------------------------------------------------------------------------------------------------------------------------------------------------------------------------------------------------------------------------------------------------------------------------------------------------------------------------------------------------------------
>A0A1E3HPK5	313	0.358	9.456E-85	15	455	812	8	352	455
---------------HHDQADQVqysHDDYREQDRLNSPNGAIPPNGYINGNATPVSESAAQAPARkklsSWVGfsnlpNQVHRRSVKRGFQFVAMVVGESGLGKSTLINTLF----ETKFYQ-------------------PKQIPEPGTDR------------------------GKTVNIESISAEIEENGVRLKLTVVDTPGFGDFVNNDESWKPIVDNIEARFDAYLEQENRVNR-------------SKLIDNRVHACLYFIQPtgHSLKPIDIEFMRRLHTKVNLIPVVAKADTMTEEEVVLFKQRILADIAHHGIQIFqPFQyENED--------------------------------------EET-----IQENEEIISKVPFAVVGSD--TLVNTPS-------GQQVRGRAYPWGVIEVDNEEHCDFVKLRQMLVRTHMEELREHTNDVLYENYRTEKL--------------------------------------------------------------------------------------------------------------------------------------------------------------------------------------------------------------------------------------------------------------------------------------------------------------------------------------------------------------------
>UPI00140F83E9	313	0.311	9.456E-85	7	542	812	38	452	520
-------PVKDTALRKLSWKKRQP---GKQMWTMEGPVKDAEKISQKRKSPLKDEEDKEYVGFAALPNQLHRKSVKKGFDFTLMVAGESGLGKSTLVNSLFltNLYADRQLPEASARLT-------------------------------------------------QTLTIERRGVEIEEGGIKVKLTLVDTPGFGDSVDCSDCWLPVVRFIEEQFEQYLRDESGLNRKNI-------------QDSRVHCCLYFISPFgrGLRPLDVAFLRAVHEKVNIIPVIGKADALMPKETQALKQKIRDQLKEEEINIYQF---------------------PDCDSDE----------DEDFKRQ---------DAEMKESIPFAVVGSCEVV----------RDGGtRPVRGRHYSWGTVEVENPHHCDFLNLRRMLVQTHLQDLKEVTHDLLYEGYR------ARCLQSLARPGaRDRAsRSKLSRQSATEIPLPMLPLADTEKLIREKDEEVSKRLASPHQGPQSPL-------KSLPGLARPHRRNHA-----------------------------------------------------------------------------------------------------------------------------------------------------------------------------------------------------------------------------------------------------------------------------
>UPI000E1B852C	313	0.321	9.456E-85	7	470	812	209	563	573
-------PESKPPPVVIESPPKREEGPEAVPSYAPSMTEPPRDAGPKQAAPARPEKPAADfgyVGIDAILEQMRRKAMKQGFEFNIMVVGQSGLGKSTLINTLF----KSKISRKSVQPT-------------------------------------------SEERIPKTIEIKSITHEIEEKGVRMKLTVIDTPGFGDHINNENCWQPIMKFINDQYEKYLQEEININR------------KKRIPDTRVHCCIYFIPatGHSLRPLDIEFMKRLSKVVNIVPVIAKADTLTLEERDYFKQRITADLLANGIDVYPQKEFDEDSEDRLV------------------------------------------NEKFREMIPFAVVGSDQEYQVN----------GRRILGRKTKWGTIEVENTTHCEFAYLRDLLIRTHMQNIKDITSNIHFEAYRVKRLNEG---QSSLSNGVA-----------------------------------------------------------------------------------------------------------------------------------------------------------------------------------------------------------------------------------------------------------------------------------------------------------------------------------------------------
>A0A816WBZ0	313	0.338	1.278E-84	52	455	812	15	314	367
----------------------------------------------------SNQYASSEATSSFVGfanlpNQVHRKIAKRGFEFTLMVVGESGLGKATLINSLF----LTDLY----------------------------PERHIHTAQEKIR---------------QGVKIEASTVEIEERGVKVRLTVVDTPGYGDSIDTTDCYKSIINYIDNQFERYLNDESGLNRRNI-------------SDNRVHCLFYFISPFtrGLKPLDIECMKQLHHKVNIVPIIAKADALTPDELSQMKQNILEQIRDHHIQIY---------------------QIPECDSDE----------DEEFKEQ---------NRKLKNAVPFAVISSAQTLEVK----------GKKIRGRMYPWGLVEVENADHCDFIKLRTMLI-THMQDLQEVTHEIHYENYRSEKL--------------------------------------------------------------------------------------------------------------------------------------------------------------------------------------------------------------------------------------------------------------------------------------------------------------------------------------------------------------------
>A0A556TKR7	313	0.325	1.278E-84	2	455	812	35	399	420
--HKWSNksikhqPLMPTLRTHRDddsnMSEIVPPEVKPKPAVPAKPSHVALPTSTPPAPPQLSGTGGQGSGGgstllgyvgiDTIIEQMRRKTMKTGFDFNIMIVGQSGLGKSTMVNTLFKS----------------------------------QVSRRSSGWSRDE-------------KIPKTVEIKSVSHVIEEGGVKMKLTVIDTPGFGDQINNENCWEPISKYINEQYEKFLKEEVNIAR------------KKRIPDTRVHCCLYFISPtgHSLRQLDIEFMKHLSRTVNIIPVIAKADTLTPEEKTEFKQRVRKELEVCGIEFY-----------------------PQKEFDEDQ---------EDKAE----------NDKIRETMPFAVVGSDKEYQVN----------GKRILGRKTAWGIVEVENPNHCEFSQLRDFLIRSHLQDLKEVTHNIHYETYRAKRL--------------------------------------------------------------------------------------------------------------------------------------------------------------------------------------------------------------------------------------------------------------------------------------------------------------------------------------------------------------------
>A0A0H2RYD6	313	0.343	1.278E-84	20	456	812	1	329	436
--------------------TDSYPGTPNGDAASSLNGMANGSAPHVASPPLVRKKLMGYVGFANLPNQVHRKSVRKGFQFTAMVVGESGLGKSTLINTLFNT----ELYQ--------------PKEVLPPSAERP-----------------------------KTVAIESISADIEENGVRLRLTVVDTPGFGDFVNNEESWKPIVEDIESRFDSYLEQENRVNRQKIV-------------DNRVHACLYFIQPtgHSLRPIDIEFMRRLHTKVNLIPIIAKADTMTDEEIINFKDRILNDIRHHNIHIF---------------------QLPTY-------------ENED--EE---ALTEQ--EEIARKIPFAIVGSNQ--LVHTPD-------GRQVRGRAYPWGVIEVDNEDHCDFVKLRQMLIRTSMEELREHTTAVLYENYRSEKLL-------------------------------------------------------------------------------------------------------------------------------------------------------------------------------------------------------------------------------------------------------------------------------------------------------------------------------------------------------------------
>R7USX4	313	0.354	1.278E-84	70	454	812	62	337	451
----------------------------------------------------------------------HRKSVKKGFEFTLMVVGESGLGKSTLINSLF----LTDLYPERV---------------------VPGAAERVN----------------------KTVSIEASAVEIEERGVKLRLTVVDTPGFGDPVNTHDSFKQVIKYIDDQFEKYLVDENGLNRRHII-------------DNRVHCCFYFINPsgHGLKPLDVAFMKAVDRKVNIVPVIAKADTLTKQEVTQLKVKILEEIKRHQIQIY---------------------QLPDCDDDE----------DADYKEQC---------LQLKRAVPFAVVGCNTVLEVR----------GRKVRGRMYPWGVVEVENPEHCDFIKLRTMLI-THMQDLQEVTQDYHYENYRADK---------------------------------------------------------------------------------------------------------------------------------------------------------------------------------------------------------------------------------------------------------------------------------------------------------------------------------------------------------------------
>UPI00112C0313	313	0.333	1.278E-84	3	457	812	196	553	572
---ENSIPSPTNQ--HLSPEPKPQHIFAETPVKSQDGIETVYGSTGSMTDTARDSSLKQtLPTRSekpasdfgyvgidAILEQMRRKAMKQGFELNIMVVGQSGLGKSTLINTLF----KSKVSRKSVQPT-------------------------------------------SEERIPKTIEIKSVTHDIEEKGVRMKLTVIDTPGFGDHINNENCWQPIMKFINDQYEKYLQEEININR------------KKRIPDSRVHCCIYFIPatGHSLRPLDIEFMRRLSKVVNIVPVIAKADTLTLDERDYFKQRIRADLLSNGIDVY-----------------------PQKEFDED--------ADDRLV-----------NEKIREMIPFAVVGSDQEYQVN----------GKRILGRKTKWGTIEVENTGHCEFAYLRDLLIRTHMQNIKDITSNIHFEAYRVKRLNE------------------------------------------------------------------------------------------------------------------------------------------------------------------------------------------------------------------------------------------------------------------------------------------------------------------------------------------------------------------
>UPI00062614F8	313	0.334	1.278E-84	24	451	812	178	503	638
------------------------PQTAVALNQNNDCEDSNKREFATCNKSDSKESRPPPPTKPKELDgyvgfanlPNqvYRKAVKKGFDFTLMVVGESGLGKSTLINSMF--------------------LADIYSSEYPGPSLR----------------------------VKKTVAVETSKVLLKENGVNLTLTVVDTPGFGDAVDNSNCWVPVIEYIESKYEEFLNAESRVTRRQI-------------ADSRVHCCLYFVAPsgHGLKPLDVEFMQRLHDKVNIIPVIAKADTMTPDECAHFKKQILNEIAQHKIKIYEFPEDE---------------------------------------EEEESKL----HKVLRDRVPFAVVGA---------NTVVEQD-GKKVRGRKYPWGVAEVENLEHCDFIALRNMVIRTHLQDLKDVTNNVHYENFR------------------------------------------------------------------------------------------------------------------------------------------------------------------------------------------------------------------------------------------------------------------------------------------------------------------------------------------------------------------------
>UPI0011564DEF	313	0.320	1.278E-84	15	455	812	227	554	684
---------------HHDVLLQNNGHHHSSDSNKILNERHEKEKPVVKSKPKELDGY---VGFANLPNQVYRKAVKKGFEFTLMVVGEAGLGKSTLINSLF----LSDVYH---------------------PEQHPGPSKRI----------------------KKTVTVESTKVLLKENGVNLTLTVVDTPGFGTAVDNSNCWVPIVEFVENKYEEYLTAESRVHRMAI-------------PDSRVHVCLYFIAPsgHGLKPLDIEFMQRLCDKVNIIPVISKADTLTPEEITHFKKQILNEIAQHKIKIYDFPD-------------------P---SDE---------------EEDAKTL-----RQLRSRVPFAVVGA---------NAIIEID-GRKIRGRRYPWGVVEVESLDHCDFIALRNMVIRTHLQDLKDVTNNVHYENYRCRKL--------------------------------------------------------------------------------------------------------------------------------------------------------------------------------------------------------------------------------------------------------------------------------------------------------------------------------------------------------------------
>UPI0005BDA21A	313	0.326	1.278E-84	6	451	812	213	557	692
------SGATLTGSnTKPRLPSAIPNDASEDSNRRESARIISSKEDSNKEASLLQHARPMPPTKSKVLDgyvgfanlPNqvYRKAVKKGFEFTLMVVGESGLGKSTLINSMF----LADIYSAE----------------------YPGPSLRI----------------------KKTVAVETNKVMLTENGVNLTLTVVDTPGFGDAVDNSNCWVPVIDYIESKYEEFLNAESRVTRRQI-------------PDSRVHCCLYFVSPsgHGLKPLDVEFMQRLHDKVNIIPVIAKADTMTPDECAHFKKQILNEIAQHKIKIYEFPEVEEEEDN----------KFHKL---------------------------------LRDRVPFAVVGA---------NTVVEHD-GKKVRGRKYPWGVAEVENLEHCDFIALRNMVVRTHVQDLKDVTNNVHYENFR------------------------------------------------------------------------------------------------------------------------------------------------------------------------------------------------------------------------------------------------------------------------------------------------------------------------------------------------------------------------
>A0A673XQU5	312	0.348	1.728E-84	64	466	812	9	303	304
----------------------------------------------------------------TLPNQVHRKSVKKGFAFTLMVAGESGLGKSTLVNSL---Y-LTDLYNNR----------------KVLNAEERIA---------------------------QTVFITKHTVGIEEKGVRLRLSIVDTPGFGDAVNNTESWKEIEDYIDQQFEQYFRDESGLNRKNI-------------QDNRVHCCLYFISPfgHGLRPLDVECMRALHEKVNIVPVLAKADSLTPTEVRRKKMKIREEMEKFGINIYQF---------------------PDCDFDE----------DEEFK---------QQEQLLKDSIPFAVIGSN--IQVE--------SKGRKFRGRLYPWGVVEVEDPAHSDFLLLRNMLVKTHMQDLKDVTRETHYENYRGKHLCFIFIYNNIVA---------------------------------------------------------------------------------------------------------------------------------------------------------------------------------------------------------------------------------------------------------------------------------------------------------------------------------------------------------
>A0A2M4BST8	312	0.372	1.728E-84	63	457	812	4	290	353
---------------------------------------------------------------STLAEQVHRKSVKRGFEFTLMVCGEMGLGKSTLINTLF----LTDLYKHR--TV------------------LPVEERIE-----------------------KTTRIEKKTIDIEEKGIKLRLTIVDTPGFGDSVNCEDSWRVCTQYIDEQFRQYFTDESGLNRRNI-------------QDNRVHCLLYFVPPygHGLRQLDIELLRRLHKKVNIILVIAKADTLTTSEVKELKARIMVDIEQNGIQTYRF---------------------PDCDSDE----------DEEFK---------QQDRDLKKSLPFAVVGS---------NMVLEV-AGHKIRGRQYPWGVVDVENPNHSDVIKLRTMLISTHMQDLKDTTRDVHYENYRAQCISQ------------------------------------------------------------------------------------------------------------------------------------------------------------------------------------------------------------------------------------------------------------------------------------------------------------------------------------------------------------------
>UPI0012D41C03	312	0.338	1.728E-84	64	457	812	16	301	376
----------------------------------------------------------------TLPEQVHRKSVKRGFDFTLLVAGETGLGKSTLINSLF----LGDLYKNRV---------------------VPTVTE----------------------RLERTTQIEKKQMEIEERGVKLRLTIVDTPGFGDSINSEESWRTVINYIDDQYRQFFTDESGLNRRNI-------------QDNRVHCCLYFVPPygHGLRQMDIDFLRRLHKKVNVVLVIAKADALTTNEMKRLKTNILNDLETHKIDLYQF---------------------PDCDSDE----------DEEFK---------QQDRELKESIPFAIVASNSLVEV----------GGKKVRCRTYSWGCVEVENPQHSDFIKLRRMLISTHMQDLKDTTQDVHYENYRAQCISQ------------------------------------------------------------------------------------------------------------------------------------------------------------------------------------------------------------------------------------------------------------------------------------------------------------------------------------------------------------------
>A0A1Y2BEE3	312	0.347	1.728E-84	23	456	812	35	361	467
-----------------------PNSRATSPNASYANGGTTMSALPATPTPAVQRKVLQSwVGFSNLPNQVHRRSVRRGFQFTAMVVGESGLGKSTLINTLF----ETKLYA---------------------PKEYPPPG----------------------VERGKTVQIESISADIEENGVRLKLTIVDTPGFGDYVNNDESWKPIVDNIEARFDAYLEQENRVNRKQLI-------------DNRIHACIYFIQPtgHSLKPIDIEFLRRLHTKVNLIPVIAKADTLTDEEITSFKQRVLADIAHHGIRIFQ-P--------------------PQY-------------ENED--EET-----IQENEEILSKVPFAVVGSDTLVRAAD---------GRQVRGRAYPWGVIEVDNESHCDFVKLRQMLVRTHMEELREHTNDVLYEDYRTDKLR-------------------------------------------------------------------------------------------------------------------------------------------------------------------------------------------------------------------------------------------------------------------------------------------------------------------------------------------------------------------
>A0A8H3TWQ2	312	0.346	1.728E-84	3	456	812	56	400	508
---ESQAPAAAVPGSHSAVAGLSIKSGINGSSSHGAGLGGAAEMVRKKMG--SFVGFANLP------NQVHRKSVKRGFQFVAMVVGDSGLGKSTLINTLF----EHKLYDLNAPRSLANGASMNGNAT------------------------------------GRTVAIESKSADIEENGVRLRLTVVDTPGFGDFVNNDEAWKPIVDNIESRFDAYLEQENRVNR-------------AKLMDNRVHACIYFIQPtgHSLRPIDIEFMRKLHHKVNLIPVIAKADTLTDDEILAFKQRILNDIAHNNIKIFQ-P--------------------PVYD------------LDD---EETIAE-----NEEILSKVPFAVVGSDNFVTTAD---------GRQVRGRSYPWGTIEVDNEAHCDFIKLRQMLIHTHMEELREHTNDILYEQYRTQRLL-------------------------------------------------------------------------------------------------------------------------------------------------------------------------------------------------------------------------------------------------------------------------------------------------------------------------------------------------------------------
>UPI0008F9ACE6	312	0.343	1.728E-84	71	455	812	205	477	607
-----------------------------------------------------------------------RKAVKKGFEFTIMLVGESGLGKSTLLNSMF--------------------LADIYG------PEYPGPSHRI----------------------KKTIMVETQRCLLKENGVNLVLTVVDTPGFGDAVDNSNCWQPVIEFVESRYDEFLNSESRVNR-----KPQ--------PDTRVHCCLYFIAPsgHGLKPLDVEFMQRLHEKVNIIPIIAKADTLTPDECTQFKKQILNEIAQHKIKIYEFPETDD---------------------------------DED----------AKQNKILRDRVPFAIVGSNTVIEVN----------GKKVRGRKYPWGIAEVENLEHNDFIALRNMLLRTHLQDLKDVTNNVHYENFRCRKL--------------------------------------------------------------------------------------------------------------------------------------------------------------------------------------------------------------------------------------------------------------------------------------------------------------------------------------------------------------------
>UPI00083C3892	312	0.331	1.728E-84	20	455	812	151	481	610
--------------------TDKPAEPPKSSPPETTKDEGKETTAAAPEAPATKErpkTRELDGYvgFANLPNQVYRKAVKKGFEFTLMVVGESGLGKSTLINSMF--------------------LTDIYNSND-----YPGPT----------------------QRLKKTVAVETTSILLNENGVNLQLTMVDTPGFGDAVDNSNCWVPIIEYIESKYEDFLNSEARVTRKQT-------------PDQRVHCCLYFIQPsgHGLKSLDIEFMKRLCDKVNIIPIIAKADTLTSDECALFKKQILNEIAQHKIKIYEFPDP------------------PE--------------EDDD----------HKLNKSLSDRVPFAVVGS---------NVVIEVD-GKKVRGRKYPWGIAEVENLEHCDFIALRNMVIRTHLQDLKDVTNNVHYENYRCRKL--------------------------------------------------------------------------------------------------------------------------------------------------------------------------------------------------------------------------------------------------------------------------------------------------------------------------------------------------------------------
>UPI001590B124	312	0.318	1.728E-84	6	455	812	298	632	654
------SPVTNTTGFEW-PVDTKPEAAMSELVPEPRPKPVVPMKPVGMNSNLLGYIGID-----TIIEQMRKKTMKTGFDFNIMVVGQSGLGKSTLVNTLF----KSQVSRKSSGWSREEKI-------------------------------------------PKTVEIKAIGHVIEEGGVKMKLTVIDTPGFGDQINNENCWEPIEKYINEQYEKFLKEEVNIAR------------KKRIPDTRVHCCLYFISPtgHSLRPLDMEFMKHLSKVVNIIPVIAKADTMTLEEKIEFKQRVRKELEINGIEFY-----------------------PQKEFDED--------LED-----------KTENDKIRESMPFAVVGSDKEYQVN----------GKRVLGRKTPWGVIEVENLSHCEFALLRDFLIRTHLQDLKEVTHNIHYETYRAKRL--------------------------------------------------------------------------------------------------------------------------------------------------------------------------------------------------------------------------------------------------------------------------------------------------------------------------------------------------------------------
>A0A6M2DU07	312	0.324	1.728E-84	10	455	812	235	569	699
----------PNSQLHQQG-----PNENDAKPPIHTKPDPPIRQDTQRERPKTKEL---DGYvgFANLPNQVYRKAVKKGFEFTLMVVGESGLGKSTLINSMF----LSDVY----------------------SPEHPGPS----------------------QRLKKTVAVETSRVLLKENGVNLTLTVVDTPGFGDAVDNSKCWVPIIDFVESRYEEFLNAESRVTRRSL-------------PDGRVHCCLYFVAPtgHGLKPLDVEFMQRLGDKVNIVPVIAKADTMTPEECAQFKKQILNEIARHKIKIY---------------------EFPDCDEREGG-------GQEDEAE-------IKLLKQMRSKVPFAVVGAN----------AIIVD-GKEVRGRKYPWGIVEMENMEHCDFIALRNMVIRTHLQDLKDVTNSVHYENYRCRKL--------------------------------------------------------------------------------------------------------------------------------------------------------------------------------------------------------------------------------------------------------------------------------------------------------------------------------------------------------------------
>A0A8J6DRD1	312	0.309	1.728E-84	4	455	812	496	869	925
----WAMPVTPNPATGDfatvDSNPLMPNRSTDQALDPAAAAATLDLAREAEGLPETrtDAAMSELvpeprpkpavPMKPTSINPallgyigidsiieqMRKKTMKTGFDFNIMVVGQSGLGKSTLVNTLFKS----------------------------------QVSRKAS-------------SWAREEKIPKTVEIKAVGHVIEEGGVKMKLTVIDTPGFGDQINNENCWEPIEKYINEQYEKFLKEEVNIAR------------KKRIPDTRVHCCLYFISPtgHSLRPLDLEFMKHLSKVVNIIPVIAKADTMTLEEKSEFKQRVRKELEVNGIEFY-----------------------PQKEFDED--------LED-----------KTENDKIRqESMPFAVVGSDKEYQVN----------GKRVLGRKTPWGIIEVENLSHCEFALLRDFVIRTHLQDLKEVTHNIHYETYRAKRL--------------------------------------------------------------------------------------------------------------------------------------------------------------------------------------------------------------------------------------------------------------------------------------------------------------------------------------------------------------------
>A0A8B8F2T1	312	0.328	2.336E-84	70	457	812	14	294	376
----------------------------------------------------------------------HRKTVKKGFEFTLMVVGESGLGKSTLINTLF----LSDLYKDRKE---------------------------------------------SNYEPPQTAKVEKKTLCIEEQGVKLRLTVVDTPGFGSSLSSEDCIRSCCEYVDEQFRAYFAEESGVIRKNIV-------------DNRVHCCLYFIPGHchNLRPIDIEFMLNIHEKVNVIPVISKADMLTEREKSRVKKRINDSIKEHGIKVY---------------------QLPDCDSDE----------DEDFK---------QQDKELKSCLPFAVVGSNTILEVN----------GKKIRGRQYDWGLVEVDNPAHSDFTKLRNMLISTHMHDLKEVTEDVHYENFRTqliSKISQ------------------------------------------------------------------------------------------------------------------------------------------------------------------------------------------------------------------------------------------------------------------------------------------------------------------------------------------------------------------
>A0A1Y1UNW9	312	0.349	2.336E-84	21	456	812	5	332	438
---------------------QQPQPVEDGLGTSGGTSGVNGHSGTQPVNPINRKKLASWVGFSNLPNQVHRRSMRRGFNFTAMVVGESGLGKSTLINTLF----ETKLY-------------------EPKQIPAPGVDR------------------------GRTVQIESISADIEENGVRLKLTVVDTPGFGDFVNNDESWRPIVDNIEARFDAYLEQENRVNRLKLV-------------DNRVHACIYFIQPtgHSLKPIDIEFMRRLHTKVNLIPVIAKADTLTEEEVVLSKRRVLADIAHHGIRIFQ-P--------------------PQY-------------ENED--EET-----IQENEEIISKVPFAVVGSDNIVRSPN---------GREVRGRAYPWGVIEVDNEEHCDFVKLRQMLVRTHMEELREHTNDILYENYRTDKLK-------------------------------------------------------------------------------------------------------------------------------------------------------------------------------------------------------------------------------------------------------------------------------------------------------------------------------------------------------------------
>A0A427YVP8	312	0.353	2.336E-84	23	456	812	15	340	446
-----------------------PHPRDHTPTARPHPTPIQSQSQSQAQAPVIRKKLASWVGFSNLPNQVHRRAMRRGFHFVTMVVGESGLGKSTLINTLF----ETKLY---------------------GPKSVPQPG----------------------QDRGKTVQIESTSAEIEENGVRLKLTVVDTPGFGDFVNNDESWKPIVDNIEARFDAYLEQENRVNRSKLV-------------DNRVHACIYFIQPtgHALKPIDVEFMRRLHTKVNLIPVIAKSDTLTEEEVVLFKQRILADIAHHGIQIFQ-P--------------------PQY-------------ENED--EET-----IQENEEIISKVPFAVVGSDSLVNSQD---------GRQVRGRAYPWGTIEVDNEAHCDFVKLRQMLVRTHMEELREHTNEILYENYRTEKLR-------------------------------------------------------------------------------------------------------------------------------------------------------------------------------------------------------------------------------------------------------------------------------------------------------------------------------------------------------------------
>A0A8C0AKU6	312	0.347	2.336E-84	64	502	812	9	343	472
----------------------------------------------------------------ALPNQLHRKSVKKGFDFTLMVAGESGLGKSTLINSLF----LTNLYE---------------------DRQIPEASARLT----------------------QTLTIERRGVEIEEGGIKVKLTVVDTPGFGDSVDCSDCWLPVVRFIEEQFEQYLRDESGLNRKNI-------------QDSRVHCCLYFISPFgrGLRPLDVAFLRAVHEKVNIIPVIGKADALMPKETQALKQKIREQLKEEEINIYQF---------------------PECDSDE----------DEDFKRQ---------DAEMKESIPFAVVGSCEVV----------RDGGpRPVRGRHYSWGTVEVENPHHCDFLNLRRMLVQTHLQDLKEVTHDLLYEGYRA-RCLQslaRPGARDRASrSKLSRQSATEIPLPMLPLADTEKLIREKDEEVSFPP---------------------------------------------------------------------------------------------------------------------------------------------------------------------------------------------------------------------------------------------------------------------------------------------------------------------
>A0A3Q1FA56	312	0.320	2.336E-84	6	462	812	52	410	473
------SPIVPPRANHIGLDREFHPLQLRRQLASQVSLDSPLSPASRPRSPwgrfdpyDSPED--QDkeyVGFATLPNQVHRKTVKKGFTFTLMVAGESGLGKSTLINSLF--------------------LTDIYKDRKVLN---------------------------AEERINQTIDIVKHTISIEEKGIKLRLSIIDTPGFGDAVNNTECFKDLEDYIDQQFEQYFRDESGLNRRNI-------------QDNRVHCCLYFISPfgHGLRPLDVECMKALHEKVNIIPLLAKADSLTHAEIRRKKMKIREEMKLFGINIYQF---------------------PECDSDE----------EEDFKTE---------EQILKDSIPFAVIGGN--VQME--------SKGRKYRARVYPWGVVEVENPAHSDFLLLRNMLVRTHMQDLKDVTREIHYENYRAQCIQNMTRmvVQ-------------------------------------------------------------------------------------------------------------------------------------------------------------------------------------------------------------------------------------------------------------------------------------------------------------------------------------------------------------
>UPI0006B0934F	312	0.321	2.336E-84	6	455	812	35	369	500
------SNVTSTVSTPYSSSLLTNNAKDGVLSREKEREKEKFREKELESVSSKD--MEDYIGFANLPNQVYRKAVKRGFDFTILVVGESGLGKSTLINSLF----FTDIYSNE----------------------YPGPSQRI----------------------KKTVQVETSKVILRENGVNLTLTIVDTPGFGDAVDNSVCWQPVLNYVESKYEDYLHAESRVHRTTIV-------------DTRVHCCLYFISPgHGLKPLDLEFMKKLHDKVNLIPLVAKADTMTPEECNQFKKTVLNEITQSKIRIY---------------------EFPDCD-DE---------------EE-----NKHQ-KRIKERIPFAVVGSNVIVEAN----------GKRVRGRKYPWGVVEVENMEHCDFVALRNIMIRTHLQDLKDVTNNIHYENYRCLKL--------------------------------------------------------------------------------------------------------------------------------------------------------------------------------------------------------------------------------------------------------------------------------------------------------------------------------------------------------------------
>A0A7J8GFX8	312	0.324	2.336E-84	7	457	812	210	548	568
-------PPAEAPPRSQEATEAAPGCVGNMADTPRDAGLKQAPGPRTEKAPVDFGYVGIDS----ILEQMRRKAMKQGFEFNIMVVGQSGLGKSTLINTLF----KSKISRKSVQ--------------------QPP----------------------SEERIPKTIDIKSITHDIEEKGVRMKLTVIDTPGFGDHINNENCWQPIMKFINDQYEKYLQEEVNINR------------KKRIPDTRVHCCLYFIPatGHSLRPLDIEFMKRLSKVVNIVPVIAKADTLTLEERVHFKQRITADLLSNGIDVYPQKEFDEDAEDRLV------------------------------------------NEKFREMIPFAVVGSDHEYQVN----------GKRILGRKTKWGTIEVENTTHCEFAYLRDLLIRTHMQNIKDITSNIHFEAYRVKRLHE------------------------------------------------------------------------------------------------------------------------------------------------------------------------------------------------------------------------------------------------------------------------------------------------------------------------------------------------------------------
>A0A8C3C2V7	312	0.313	2.336E-84	24	502	812	429	800	886
------------------------PSHAPGMTDAPRDAGPKQAAPARPEKPAADFGY---VGIDAILEQMRRKAMKQGFEFNIMVVGQSGLGKSTLINTLF----KSKISRKSVQPT-------------------------------------------AEERIPKTIEIKSITHEIEEKGVRMKLTVIDTPGFGDHINNENCWQPIMKFINDQYEKYLQEEININR------------KKRIPDTRVHCCIYFIPatGHSLRPLDIEFMKRLSKVVNIVPVIAKADTLTLEERDYFKQRITADLLANGIDVYPQKEFDEDSEDRLV------------------------------------------NEKFREMIPFAVVGSDQEYQVN----------GRRILGRKTKWGTIEVENTTHCEFAYLRDLLIRTHMQNIKDITSNIHFEAYRVKRLNEGQsslsnGVtdKELVANEIPRARRPCPYRTEPRMPACTAPALGRAA--AAPP---------------------------------------------------------------------------------------------------------------------------------------------------------------------------------------------------------------------------------------------------------------------------------------------------------------------
>A0A7R8D8I7	312	0.348	3.157E-84	67	460	812	17	305	372
-------------------------------------------------------------------DQVHRKSVKRGFEFTLMVVGETGLGKSTLVNSLF----LTDLYKDR----------KIPSLTE---------------------------------RAKRTTELHKTTMEIEEKGVKLRLTVVDTPGFGDGLDGDDSWKACVKYVDDQFASYFESESGLNRKNIV-------------DTRVHCCLYFIPPygHGLRQIDLEFLKRLQYKVNLIPIIAKADTLTKNEIHKLKATINADIEENDIEIYQF---------------------PDCDSDE----------DDEFK---------SQDRDLKSSVPFAIVSSTQTFQVK----------GKKVRGRQYPWGVVEVDNPEHSDFSLLRRFLIQTHMQDLKDVTHDVHYENYRVqclNDLAQMQG---------------------------------------------------------------------------------------------------------------------------------------------------------------------------------------------------------------------------------------------------------------------------------------------------------------------------------------------------------------
>T1EEA5	312	0.356	3.157E-84	70	457	812	26	304	380
----------------------------------------------------------------------HRKFVKKGFEFTLMVVGESGLGKSTLVNSLF----LTDLYPDKIHPS-------------------------------------------AAEKIKKTVSIEASTVEIVERGVKLKLTVVDTPGFGDGINSSDCFKSIIQYVDQQFDKFLKDESGLNRRNIM-------------DSRVHCCFYFINPvgHGLRPLDITFMKQLDKKINIVPVIAKADTLTKQELLKLKKIIMSEIEKHKIQIYPI---------------------PECDDDE----------DEDYK---------LQCQQLKEAVPFAVVGS---------NAIIEIR-GKKVRGRLYPWGVVEVENPEHSDFIKLRTMLV-AHMQDLQEVTQEVHYENYRLSRLDQ------------------------------------------------------------------------------------------------------------------------------------------------------------------------------------------------------------------------------------------------------------------------------------------------------------------------------------------------------------------
>E4Z2P7	312	0.357	3.157E-84	66	455	812	26	304	420
------------------------------------------------------------------PNQLYRKAVKDGFEFTLMVVGESGLGKSTLTNSLF----LTDIYGAE----------------------YPGPSQRI----------------------KKTSKVEQTRIAVKESGVQLNLSIVDTPGFGDEVNNDKCWDPIIEFIESQFELFLNGESRVERPC------------KIQDTRVHCCLYFIAPtgHGLKPLDIEFMRRLHDKVNIIPLIAKADTLTPDECHEFKREILREIELHKINIYKFPDG----------------------------------VDD---EE------ARANKKIRERIPFAVIGSNHVLQLND----------RRVRARQYPWGICEIENEEHCDFKVLRDMLIRTNMQDLVDLTAMVHYENFRADKL--------------------------------------------------------------------------------------------------------------------------------------------------------------------------------------------------------------------------------------------------------------------------------------------------------------------------------------------------------------------
>UPI001402B579	312	0.346	3.157E-84	71	455	812	21	292	424
-----------------------------------------------------------------------RKSVKRGFEFTLMVVGESGLGKSTLINSLF----LTDLYASE----------------------YPGPSQRVR----------------------KTLQVEQSKVVLKEGGVQLTLTIVDTPGFGDAVDNSSCWQSIIDYIDSKCEDYLNAEARVNRRLM-------------PDSRVHCCLYFIFPsgHGLKPLDIEFMKRLHDKVNIIPLIAKADSLTTEECQQFKKTIMKEILEHKIKIYEFPDVED----------------------------------DD----------EKLSKKVKDNIPLAVVGSNTVLEVN----------GKRVRGRQYPWGVVEVESADHCDFTLLRNMLIRTHMQDLKDVTNNVHYENFRSRKL--------------------------------------------------------------------------------------------------------------------------------------------------------------------------------------------------------------------------------------------------------------------------------------------------------------------------------------------------------------------
>A0A8C6YJA4	312	0.335	3.157E-84	16	457	812	219	554	575
----------------QPAVTELPYKGHEGKQMTVSVMDATRDAGLKQAAPARTEKPAADFAYvgiDAILEQMRRKAMKQGFEFNIMVVGQSGLGKSTLINTLF----KSKISRKSVQPS-------------------------------------------SEERIPKTIEIKSITHDIEEKGVRMKLTVIDTPGFGDHINNENCWQPIMKFINDQYEKYLQEELNINR------------KKQIPDSRVHCCIYFIPatGHSLRPLDIEFMRRLSKVVNIVPVIAKADTLTLEERDAFKQRITADLLANGIDVY-----------------------PQKQFDE---------DSEDRL----------INEKFREMIPFAVVGSDQEYQIN----------GRRILGRKTKWGTIEVENTTHCEFAYLRDLLIRTHMQNIKDITSSIHFEAYRVKRLNE------------------------------------------------------------------------------------------------------------------------------------------------------------------------------------------------------------------------------------------------------------------------------------------------------------------------------------------------------------------
>UPI0001A63632	312	0.306	3.157E-84	0	497	812	136	540	589
AELELRSqvPlDSNGMLKMEQVNHSKNNLDRILSVRNPYRRMRLLSPSPCILAPNSRisnsniEEDARLG-FANLPEQMHRKAVKKGFNFTLMVVGESGLGKSTLINSLF--------------------VQDLYKDREIIEANNRIQS---------------------------TTQIEKRQIELDERGVKLRLTVVDTPGFGDAVNCNDCWKPIEDYIDSTFEQYFKDECGLNRKNI-------------HDHRVHCCLYFISPygHGLRQIDVEFMRRLQHKVNIVPVIAKADALTANELRAFKERIMTDFDRYKIDIY---------------------RLPECDSDE---------------EDEIKRL----DKEIKAVLPFAVVGS---------NCVIDLDGSRRARGRQYPWGSVEVENSRHCDFTKLRIFLLKTHMQDLKDMTLDVHYENYRAkyitERMSKRQsdrreGVN---TGALARLEKEGGTGFEAIVDQDSLLKQKEEEL--------------------------------------------------------------------------------------------------------------------------------------------------------------------------------------------------------------------------------------------------------------------------------------------------------------------------
>UPI001CA92227	312	0.322	3.157E-84	7	451	812	179	509	644
-------PPTTVNLNQTDGSEDSNKRENSRTESNKESNLNLHPRPTPPTKPKELDGY---VGFANLPNQVYRKAVKKGFDFTLMVVGESGLGKSTLINSMF--------------------LSDIYSSEYPGPSLR----------------------------VKKTVAVETSKVLLKENGVNLTLTVVDTPGFGDAVDNSNCWVPVIEYIESKYEEFLNAESRVVRRQI-------------PDSRVHCCLYFVAPsgHGLKPLDVEFMQRLHDKVNIIPVIAKADTMTPDECIHFKKQILNEIAQHKIKIYEFPEVE---------------------------------------EEEDSKL----HKVLRDRVPFAVVGANTVVEHEN---------GKKVRGRKYPWGVAEVENLEHCDFIALRNMVIRTHLQDLKDVTNNVHYENFR------------------------------------------------------------------------------------------------------------------------------------------------------------------------------------------------------------------------------------------------------------------------------------------------------------------------------------------------------------------------
>A0A7D9J2A3	311	0.323	4.268E-84	21	457	812	4	329	388
---------------------EGPPPVQPRPSVSKRPSFNTGSAPQIQSRP-KQETPYLG--FANLPNQVHRKSVKKGFEFTLMIIGESGLGKSTLVHSLF----MTDLYE---------------------SRHKPTASE----------------------MLKRTIQIDTHKVDIEEKGIKLKLTVVDTPGYGDAIDNSNCWEPIVDFVDQQYDSFFQDESGLNRKNM-------------SDTRVHCVLHFINPqgHGLKPLDIKVMKALHHKVNIVPIIAKADTLTLNEVKSLKQRILDEIDDLQINVYNF---------------------PECDS------------DDD---ETFLAL----NADLKASVPFAVVGSNTVMDVK----------GKKVRGRTYPWGVIDVENPEHSDFTKLRNMLIRTHMQDLKDVTQDVHYENYRSARIAN------------------------------------------------------------------------------------------------------------------------------------------------------------------------------------------------------------------------------------------------------------------------------------------------------------------------------------------------------------------
>F4NVA9	311	0.352	4.268E-84	68	457	812	23	305	407
--------------------------------------------------------------------PQqfHRKALKKGFQFTLMVVGESGLGKSTLVNTLFGT-ILYPLKEAREPSPDT----------------------------------------------PKTVEVQSISADLEENGVKLKLTCIDTPGFGDFVNNEESWRPILENIEARFDAFLEQENRVNRKRII-------------DTRVHACLYFIAPtgHSLKPLDIEFMKRLAGRVNLIPVIAKSDTLTEEEIKAFKARILEDIAFHNISIYQPPTHE---------------------------------IDD---PET-----IQENLEIISKIPFAVVGSDKEVEVA----------GKKIRGRKYPWGIIEVDNETHCDFVKLRQMLIRTHMEELKENTNEVLYEHYRMQKLAE------------------------------------------------------------------------------------------------------------------------------------------------------------------------------------------------------------------------------------------------------------------------------------------------------------------------------------------------------------------
>A0A086TII5	311	0.324	4.268E-84	70	544	812	39	405	423
----------------------------------------------------------------------HRKSVKKGFNFTIMVVGESGLGKSTLVNTLFNA------------------------PLYPSKDHVPL-------------------SDES----PKTVGIQVLNTDIEENGVRLKLNVVDTPGFGDFINNEDSWKPILETIESRFDAYLEQENRVNR-------------SKITDTRVNACLYFIAPtgHSLKALDIEFMKRLHKKVNLIPVIAKSDTMTNEEIVAFKERILLDIAHHDIKIY-----------------------------------HAQHYDCDDA-ETIAE-----TKDVMSKIPFAIVGSDKIIETAD---------GRQVRGRRYPWGTIEVDNEEHCDFIKLRQMLIRTHMEELREFTNDLHYENYRTEKLLAMgyqqdqtvfREVDPLAKLEEERALHEAKLVKMEQDMKHVFQQKVQEKESKLTQSEAE-------LYAKHKEMKDAL---EKQRLdLEEKKRRIEQG---------------------------------------------------------------------------------------------------------------------------------------------------------------------------------------------------------------------------------------------------------------------------
>UPI001480DD87	311	0.337	4.268E-84	15	461	812	85	419	427
---------------HK-WVNQVDP--TDESTVSLLHNPCSPCGYTNPYKPLEDQG--KDyVGFATLLCQVRRKAVKKGFEFTLMVVGESGLGKSTLINSLF----LTDLYKDR----------------TLYDAQE---------------------------RINKTVAITKKSVEVVEKGVKLRLNIVDTPGFGDALDNTNSWKPVVDYIDQQFEQYRQAEICLNRKNI-------------QDSRVHCCLYFISPsgHGLRLIDVEFMKALHKKVNIVPVLAKADCLTRSETHYMKTRILDEIDRHKIKIYDF---------------------PECDS------------DDD-------ELLRKHNFVLKKSIPFAVIGSNTIVESN----------GKKVRARIYPWGVVEVENPAHCDFVHLRSMLVRTHMQDLKDMTEDTLYENYRSQILCQNQDP--------------------------------------------------------------------------------------------------------------------------------------------------------------------------------------------------------------------------------------------------------------------------------------------------------------------------------------------------------------
>I1CCW7	311	0.355	4.268E-84	63	462	812	43	333	428
---------------------------------------------------------------SNLPNQVHRKSVKSGFQFTCMVAGESGLGKSTLINTLFNT----RLHPGKNYTLELE-------------------------------------------KEPKTVQIRSISANIEENGVKLKLTVVDTPGFGDFINNNQSWKPILDEIEGRFDMHLEQEARVHRSRIM-------------DNRIHACIYFIAPtgHSLKPLDIEFMRRLHTRVNLIPVIAKSDTMTDEEIMDFKHRILNDIEYHQIQIY---------------------QAPIY---EY----------DDV--ETVAE-----NREIMSKIPFAVVGSIKEF---------SLKGGHRVRGRMYPWGVIEVDNEDHCDFVKLRQMLIRTHMEELKEQTNDVIYENYRTEKLS-AMGIQ-------------------------------------------------------------------------------------------------------------------------------------------------------------------------------------------------------------------------------------------------------------------------------------------------------------------------------------------------------------
>A0A6A6SM40	311	0.314	4.268E-84	5	468	812	5	368	463
-----ASPIAPTRASPSPPTLDGSPLMDRNFSPVANGSASPAPQTVSSTDPKLAVQLANEknivrrkltgyVGFANLPNQWHRKSVRKGFNFNVMVVGESGLGKSTLVNTLFNT------------------------SLYPPKERKP-PSLDIS----------------------KTVSIQSISADIEENGVRLRLTVVDTPGFGDFINNDESWDPIVKNIEQRFDAYLDAENKINRMNIV-------------DNRIHAVVFFIQPtgHSLKPLDVEVMRKLHTKVNLIPVIAKSDTLTDDEIIAFKQRILADINHHKIKIF---------------------EGPRYE------------LDDD---ETIAE-----NQEIMNKVPFAVVGSNSLVKAPN---------GGMVRGRSYPWGVIDVDNEEHCDFVKLRQMLIRTHMEELKENTNNALYENYRSEKLHSMGVLQ---DSS-------------------------------------------------------------------------------------------------------------------------------------------------------------------------------------------------------------------------------------------------------------------------------------------------------------------------------------------------------
>UPI0003C8CD64	311	0.324	4.268E-84	9	457	812	194	547	567
---------SSMSQLHSRLEPRAQPLTAEALPRGQEATEAAPSCVGDMADTPRDAGLKQAPApRnekapvdfgyvgiDSILEQMRRKAMKQGFEFNIMVVGQSGLGKSTLINTLF----KSKISRKSVQPT-------------------------------------------SEERIPKTIEIKSITHDIEEKGVRMKLTVIDTPGFGDHINNENCWQPIMKFIDDQYEKYLQEEVNINR------------KKRIPDTRVHCCLYFIPatGHSLRPLDIEFMKRLSKVVNIVPVIAKADTLTLEERVYFKQRITADLLSNGIDVYPQKEFDEDSEDRLV------------------------------------------NDKFREMIPFAVVGSDHEYQVN----------GKRILGRKTKWGTIEVENTTHCEFAYLRDLLIRTHMQNIKDITSTIHFEAYRVKRLNE------------------------------------------------------------------------------------------------------------------------------------------------------------------------------------------------------------------------------------------------------------------------------------------------------------------------------------------------------------------
>UPI001D081B28	311	0.327	4.268E-84	23	455	812	158	479	606
-----------------------PPVKPSTPESTKDENSKESTPEIVKERPKPKEL---DGYvgFANLPNQVYRKAVKKGFEFTLMVVGESGLGKSTLINSMF--------------------LTDIYNSND-----YPGPT----------------------QRLKKTVAVETTRVMLKENGVNLLLTVVDTPGFGDAVDNSNCWVPIIEYIESKYEDYLNCEARVTR----KQS---------PDMRIHCCLYFIQPsgHGLKSLDIEFMKRLCDKVNIIPIIAKADTLTAEECQLFKKQILNEIALHKIKIYEFPD---------------------------------SCEDEDEK---------KHNKSLKDRVPFAVVGS---------NAVVEID-GKKLRGRQYPWGVAQVENLEHCDFIALRNMVIRTHLQDLKDVTNNVHYENYRCRKL--------------------------------------------------------------------------------------------------------------------------------------------------------------------------------------------------------------------------------------------------------------------------------------------------------------------------------------------------------------------
>A0A0J7L646	311	0.326	4.268E-84	6	451	812	200	545	647
------SGVAATKPRLPSAISTAIPNDPSEDSNRRECARIAVSGAKEDSNKEAGLHHARPtpPTKPKELDgyvgfanlPNqvYRKAVKKGFEFTLMVVGESGLGKSTLINSMF----LADIYSAE----------------------YPGPSLRI----------------------KKTVAVETSKVLLKENGVNLTLTVVDTPGFGDAVDNSNCWVPVIDYIESKYEEFLNAESRVTRRQI-------------PDSRVHCCLYFVAPsgHGLKPLDVEFMQRLHDKVNIIPVIAKADTMTPDECAHFKKQILNEIAQHKIKIYEFPEVEEEEDN----------KFHKL---------------------------------LRDRVPFAVVGA---------NAVVEHD-GKKVRGRKYPWGIAEVENLEHCDFIALRNMVVRTHVQDLKDVTNNVHYENFR------------------------------------------------------------------------------------------------------------------------------------------------------------------------------------------------------------------------------------------------------------------------------------------------------------------------------------------------------------------------
>V5GPU0	311	0.363	5.768E-84	70	455	812	43	320	431
----------------------------------------------------------------------HRKSVRKGFNFTAMVVGESGLGKSTLINTLFNT----TLYPRKEVPP-------------------PQQER------------------------PKTVAIESISSDIEENGVRLRLNVVDTPGFGDYINNDESWKPIVENIESRFDNYLEQENRVNR-------------NKLQDNRVHACIYFVQPtgHSLRPIDIEFMRRLHQKVNLIPVIAKSDTLTDEEIVSFKQRILNDIAHHQIQIF---------------------HAPIYE------------MED---EET-----LQEIQEISSKVPFAVVGSNTEIDTPD---------GRRVRGRAYPWGVIEVDNEEHCDFVKLRQMLIHTHMEELKENTNNVLYEKYRSEKL--------------------------------------------------------------------------------------------------------------------------------------------------------------------------------------------------------------------------------------------------------------------------------------------------------------------------------------------------------------------
>A0A0J0XW07	311	0.345	5.768E-84	22	461	812	21	360	462
----------------------AYPDPGLSPAPLNGHVSPAPASTNGDAAPSNGAAAGLNVIRKTLASwvgfsnlPNqvHRRSVRRGFQFVAMVVGESGLGKSTLINTLF----EDTLYQ--------PKVIP-----------EPGADR------------------------GRTVQIESINAEIEENGVRLKLTVVDTPGFGDFVNNEECWKPILENIEARYDAYLEQENRVNR-------------LKMTDNRVHACIYFIQPtgHALKPIDIEFMKQLHNKVNLIPVIAKADTLTEEEVDLFKRRILADIEYHGINIFQPPSYE---------------------------------RDDD---ET-----IQENHEIISKIPFAVVGSDHIVPSPD---------GRQVRGREYPWGVIEVDNEQHCDFVKLRQMLVRTHMEELREHTNDILYERYRTEK-LQAMGV--------------------------------------------------------------------------------------------------------------------------------------------------------------------------------------------------------------------------------------------------------------------------------------------------------------------------------------------------------------
>UPI001C8FEE9E	311	0.323	5.768E-84	7	455	812	28	376	504
-------PPPAPPKTVLSRSSAPPPPRRSDSEVTPARPGRPEEPPLVRPNKADDQNRERQAReRSRrqldgyvgfadLPNQVHRRAVKKGFHFTLMVVGESGLGKSTLVNSMF----MSDIYNKE----------------------YPGPSHRI----------------------KKTVAVEKTIVKLTENSVNLNLTVVDTPGFGDAVDNSNCWQPVIEYIESRYEEYLNAESRVYRTEVV-------------DTRVHCCLHFLAPsgHGLKPLDVEFMKRLHDKVNIVPVIAKADTMTPEEVTRFKKQILNEIAQHKIRIYEFPDC------------------P---------------TDEDS--------GLQ--RAMRQRVPFAVVGA---------NTVLEVD-GQKVRGRRYPWGVVQIENMEHSDFIPLRNMLIRTHMMDLRDVTNAVHYENFRCKRL--------------------------------------------------------------------------------------------------------------------------------------------------------------------------------------------------------------------------------------------------------------------------------------------------------------------------------------------------------------------
>A0A668TIE0	311	0.317	5.768E-84	4	457	812	172	512	559
----WApTPGHREPPTHRTLHSQTAE--VNLSHSNMSEATKPQPQAKGEKTPISDTSY---VGIDAILEQMRRKAMKQGFEFNVMVVGQSGLGKSTLMNTLF----KSKVSRKSVQ---------------------PNVEERI----------------------PKTVEIKSVSHDVEEKGVRMKLTVIDTPGFGDQINNENCWQPIMKFINDQYEAYLQEEININR------------KKRIPDTRVHCCIYFIPPTGhcLRPLDVEFMRHLSKVVNIVPVIAKADTLTLEERDSFKKTIREELRANGIDVY-----------------------PQKEFDED--------AEDRMI-----------NDKIREMIPFAVVGSDQEYQVN----------GKRILGRKTKWGTIEVENIAHCEFAYLRDLLIRTHMQNIKDITCSIHYETYRVRRLNE------------------------------------------------------------------------------------------------------------------------------------------------------------------------------------------------------------------------------------------------------------------------------------------------------------------------------------------------------------------
>UPI0018649DC7	311	0.335	5.768E-84	7	457	812	190	534	561
-------PITTRCASPNHAGRKSPStDGHRSEVITSFHGNMADAAKAAQPQPAKPEKGAEFGYvgIDAILEQMRRKAMKQGFELNIMVVGQSGLGKSTLINTLF----KSKVSRR---------------SVMPSDEER----------------------------IPKTIEIKSVSHDIEEKGVRMKLTVIDTPGFGDQINNENCWQPIMKFINEQYEQYLQEEINISR------------KKRIPDTRVHCCIYFIPATGhcLRPIDIEFMRHLSKVVNIVPVIAKADTLTLEERDFFKQKIREDLRANEIEVY-----------------------PQKEFDED--------AEDRMI-----------NDKIREMIPFAVVGSDQEYQVN----------GKRLLGRKTRWGTVEVENTAHCEFAYLRDLLIRTHMQNLKDITSSIHYEVYRVRRLNE------------------------------------------------------------------------------------------------------------------------------------------------------------------------------------------------------------------------------------------------------------------------------------------------------------------------------------------------------------------
>UPI00187DA91F	311	0.348	5.768E-84	50	455	812	112	406	588
--------------------------------------------------PKVKEI---DGYvgFASLPDQVYRKAVKKGFEFTLMVVGESGLGKSTLINSMF----LSDIYNQE---------------------QYPGPSHRI----------------------KKTVAVETTKVLLKENGVNLTLTVVDTPGFGDAVDNSNCWVPVIEFVESKYEEYLTAESRVHRKAI-------------TDNRVHTCLYFIAPsgHGLKTLDVEFMQRLCDKVNIIPVIAKADTMTPEEVQLFKKQILNEIAQHKINIYDFPE-------------------P---------------LED---EE-----EAKVLRQLRSRVPFAIVGA---------NSVIEVD-GRRVRGRKYPWGVAEVENLEHCDFIALRNIVIRTHLQDLKDVTNNVHYENYRCRKL--------------------------------------------------------------------------------------------------------------------------------------------------------------------------------------------------------------------------------------------------------------------------------------------------------------------------------------------------------------------
>UPI000771C48F	311	0.337	5.768E-84	7	451	812	163	503	638
-------PAPPTAPTK----PRLPPTSVTLNQTDASEDSNKRESARSESAKESSLAHPRPtpPTKPKELDgyvgfanlPNqvYRKAVKKGFDFTLMVVGESGLGKSTLINSMF----LSDIYSAE----------------------YPGPSLRV----------------------KKTVAVETSKVLLKENGVNLTLTVVDTPGFGDAVDNSNCWVPVIEYIESKYEEFLNAESRVVRRQI-------------PDSRVHCCLYFVAPsgHGLKPLDVEFMQRLHDKVNIIPVIAKADTMTLDECAHFKKQILNEIAQHKIKIYEFPEVE---------------------------------------EEEESKL----HKVLRDRVPFAVVGA---------NTVVEQD-GKKVRGRKYPWGVAEVENLEHCDFIALRNMVIRTHLQDLKDVTNNVHYENFR------------------------------------------------------------------------------------------------------------------------------------------------------------------------------------------------------------------------------------------------------------------------------------------------------------------------------------------------------------------------
>UPI0008400A20	311	0.320	5.768E-84	7	451	812	190	520	655
-------PPSTVILNQNDAS---EDSNKRESNRSTENSKEAAILHHPRPTPSTKPK-ELDGYvgFANLPNQVYRKAVKKGFDFTLMVVGESGLGKSTLINSMF----LADIYSAE----------------------YPGPSLRV----------------------KKTVAVETSKVLLKENGVNLTLTVVDTPGFGDAVDNSNCWVPVIEYIESKYEEFLNAESRVVRQQI-------------PDSRVHCCLYFVAPsgHGLKPLDVEFMQRLHDKVNIIPVIAKADTMTPDECAHFKKQILNEIAQHKIKIYEFPEVEEEEEN-------------------------------------------KMHKVLRDRVPFAVVGA---------NTVVEHD-GRKVRGRKYPWGIAEVENLEHCDFIALRNMVIRTHLQDLKDVTNNVHYENFR------------------------------------------------------------------------------------------------------------------------------------------------------------------------------------------------------------------------------------------------------------------------------------------------------------------------------------------------------------------------
>UPI0013F37604	311	0.316	5.768E-84	0	455	812	419	765	795
ADaaRDW--PAEPGTLDRARETKGLPETRTDAAMSELVPEPRPKPAVPMKPVSINSNLLGYIG-IDTIIEQMRKKTMKTGFDFNIMVVGQSGLGKSTLVNTLFKS----------------------------------QVSRKAS-------------SWNREEKIPKTVEIKAIGHVIEEGGVKMKLTVIDTPGFGDQINNENCWEPIEKYINEQYEKFLKEEVNISR------------KKRIPDTRVHCCLYFISPtgHSLRPLDLEFMKHLSKVVNIIPVIAKADTMTLEEKSEFKQRVRKELEVNGIEFY-----------------------PQKEFDED--------LED-----------KTENDKIRqESMPFAVVGSDKEYQVN----------GKRVLGRKTPWGIIEVENLNHCEFALLRDFVIRTHLQDLKEVTHNIHYETYRAKRL--------------------------------------------------------------------------------------------------------------------------------------------------------------------------------------------------------------------------------------------------------------------------------------------------------------------------------------------------------------------
>A0A815JCR4	310	0.334	7.796E-84	52	462	812	20	323	366
----------------------------------------------------SSETTASFVGFANLPNQVHRKIAKRGFEFTLMVVGESGLGKATLINSLF----LTDLY----------------------------PERHILTAQEKIR---------------QAVKIEASTVEIEERGVKVRLTVVDTPGYGDSINTTDCYKSILNYIDNQFERYLNDESGLNRRNI-------------SDNRVHCLFYFISPFtrGLRLLDIECMKALHHKVNIVPIIAKADALTPEELVQMKQNILEQIREHNIQVY---------------------QIPECDSDE----------DDEFKEQ---------NRLLKNAVPFAVISSTQTLEVK----------GKKVRGRMYPWGLVEVENSDHCDFIKLRTMLI-THMQDLQEVTHEIHYENYRSEKLQPRKqlRTN-------------------------------------------------------------------------------------------------------------------------------------------------------------------------------------------------------------------------------------------------------------------------------------------------------------------------------------------------------------
>A0A0C9W142	310	0.361	7.796E-84	70	455	812	24	301	412
----------------------------------------------------------------------HRKSVRKGFQFTAMVVGESGLGKSTLVNTLFNT----TLYP-------------------PRDPIPPSAER------------------------PQTVAIQSISADIEENGVRLRLTVVDTPGFGDFVNNDDSWKPILEDIESRFDAYLEQENRINRQKTV-------------DNRVHACLYFIQPtgHSLKQIDIEFMRRLHQKVNLIPIIAKADTLTDEEVHSFKQRVLSDIHFHNIQIFQAPvyENED--------------------------------------EET---LGEH--EEIASKIPFAVVGSNQEVVTPD---------GRAVRGRAYPWGVIEVDNEEHCDFVKLRQMLVRTYMEELRERTDQVLYENWRTEKL--------------------------------------------------------------------------------------------------------------------------------------------------------------------------------------------------------------------------------------------------------------------------------------------------------------------------------------------------------------------
>UPI000C78FE4E	310	0.288	7.796E-84	7	463	812	55	409	540
-------PTNAPRATKDSSIygNKDNPYGSSNGTKPSLKPEVAPKPRDVSPKPevVKKPPRQLDGYvgFANLPNQVHRKSVKKGFEFTLLVAGESGLGKSTLINSMF----LTDIYSDI----------------------YPGPTKRA----------------------KQTVQVETSQVLLQESGVNLLLTVVDTPGFGDAIDNSNCWDPVLSYVESQYEEFLEAETKVQR------------NPNMPDTRVHACLYFIPPsgHGLRPLDIEFMRQLHDKVNIIPVIAKADTLVEEEIAFFKSKIMQQIHAAKIKIYEFPEVEEGEEND-----------------------------------------KKENRKMKDRVPFAVVGSNTIIDGGD---------GKMVRGRRYPWGTVDIENLNHCDFVPLRNMLIRSHLQDLKEMTNMVHYENFRCRKLAGIVEPNN------------------------------------------------------------------------------------------------------------------------------------------------------------------------------------------------------------------------------------------------------------------------------------------------------------------------------------------------------------
>UPI00192F518B	310	0.324	7.796E-84	7	457	812	187	552	573
-------PVPPIRQTenveHFSTNQHLPPEPKIQPVVTELPHKGQEGSETIANYPSSvmdatrDAGLKQVaPARtekpaadfayvgiDAILEQMRRKAMKQGFEFNIMVVGQSGLGKSTLINTLF----KSKISRKSVQPS-------------------------------------------SEERIPKTIEIKSITHDIEEKGVRMKLTVIDTPGFGDHINNENCWQPIMKFINDQYEKYLQEELNINR------------KKQIPDSRVHCCIYFIPatGHSLRPLDIEFMRRLSKVVNIVPVIAKADTLTLEERDAFKQRITADLLANGIDVY-----------------------PQKQFDE---------DSEDRL----------INEKFREMIPFAVVGSDQEYQIN----------GRRILGRKTKWGTIEVENTTHCEFAYLRDLLIRTHMQNIKDITSSIHFEAYRVKRLNE------------------------------------------------------------------------------------------------------------------------------------------------------------------------------------------------------------------------------------------------------------------------------------------------------------------------------------------------------------------
>UPI001C4C493B	310	0.337	7.796E-84	20	470	812	228	563	574
--------------------SEAIPSYPSSMMDATRDASLKQAAPTRTDKPAADFSY---VGIDAILEQMRRKAMKQGFEFNIMVVGQSGLGKSTLINTLF----KSKISRKSVQPS-------------------------------------------TEERIPKTIEIKSITHDIEEKGVRMKLTVIDTPGFGDHINNENCWQPIMKFINDQYEKYLQEELNINR------------KKRIPDSRVHCCIYFIPatGHSLRPLDIEFMRRLSKVVNIVPVIAKADTLTLEERDYFKQRITADLLANGIDVY-----------------------PQKQFDE---------DSEDRL----------INEKFREMIPFAVVGSDQEYQIN----------GRRILGRKTKWGTIEVENTTHCEFAYLRDLLIRTHMQNIKDITSSIHFEAYRVKRLNESK---NMLSNGVA-----------------------------------------------------------------------------------------------------------------------------------------------------------------------------------------------------------------------------------------------------------------------------------------------------------------------------------------------------
>UPI0013F212BB	310	0.307	7.796E-84	6	457	812	461	803	826
------SPVSEGMQgREKTKEGSSPEPGCISMEGQPVQPAPEETPRDANPANVGLELFGYVGIEA-VLDQMRIKTMKTGFEFNLMVVGQSGLGKSTMVNTLF----KSKVSQKP--------TGPDYE-----------------------------------ERIPKTVQLQSVTHVIEEKGVKMKLTVTDTPGFGDQINNENCWDPIIKYINEQYEKYLREEILISR------------KRKIPDTRVHSCVYFVPPtgHWLRPLDLEFMRRLSKIVNVVPVIAKADTLTLEERAEFKKRIQKDLKAHGISVYPQEDFDDNSDDRIL------------------------------------------NNKIRDKIPFAVVGADKEHQVN----------GKRVLGRKTKWGIIEVENPAHCEFPLLRDLLIRSHLQDLKDITHNVHYESYRVQRLNE------------------------------------------------------------------------------------------------------------------------------------------------------------------------------------------------------------------------------------------------------------------------------------------------------------------------------------------------------------------
>UPI0018A210B5	310	0.352	1.054E-83	64	452	812	9	290	365
----------------------------------------------------------------TLPNQLHRKSVKKGFDFTLMVAGESGLGKSTLIDSLF----LTDLYKDR----------------TLLD---------------------------AQARVPQTLAIERRAVELEEGGVRVKLTVVDTPGFGDAVDNADCWGSIVDYIDQQFEQFFRDESGLNRKNI-------------TDGRVHCCLYFLSPfgHGLRPLDVAFLRAVQHKVNIVPVIGRADVLTPREVGTMKEKIRQQLEENAISIYQF---------------------PDCDSDE----------DEDFK--------AQ-DAELKGSIPFAVVGSNDIVRETK-----E----KAFRGRTYPWGAVEVENPAHCDFLRLRTMLVRTHMQDLKEVTQEIHYENYRA-----------------------------------------------------------------------------------------------------------------------------------------------------------------------------------------------------------------------------------------------------------------------------------------------------------------------------------------------------------------------
>V4CA54	310	0.344	1.054E-83	64	463	812	28	320	384
----------------------------------------------------------------TLPDQVHRKAVKRGFDFTLMVVGESGLGKSTLINSLF----LTELY-------------------------------------------GEREVGSVTDRLEKTVEIEKKQLEIEEKGVRLRLTIVDTPGYNDAINGDTGVKSIVEYVDKQFEQYYTDETSINRRHIV-------------DNRVHCCLYFISPygHGLKPIDIFMMKQLHHKLNIVPIIAKSDILTKPEVNRLKQKILDEIDHHSIQIY---------------------EFPDCDSDE----------DEDFK---------QQDDLLKAAVPFAVVGCNTVVEA----------GGKKIRGRAYPWGIVEIDNPSHCDFVRLRQMLISTHMQDLKDVTSDIHYENYRAEHIqNQIGTTQR------------------------------------------------------------------------------------------------------------------------------------------------------------------------------------------------------------------------------------------------------------------------------------------------------------------------------------------------------------
>A0A8D0KVB1	310	0.314	1.054E-83	5	501	812	23	399	405
-----ASPTPRT-GWHI-CGRRGGCGAGGRRRCGALMEPLAVPEEEMPLTAAPGPTGCQLfgyVGIEAVLDQMKIKTMKTGFEFNIMVVGQSGLGKSTMVNTLF----KSKVSRKASQPSQEE-------------------------------------------RIPKTVQLQSITHVIEEKGVKMKLTVTDTPGFGDQINNENCWDPIIKYINEQYERYLREEILITR------------KRKIPDTRVHGCVYFVPPtgHWLRPLDLEFMRRLSKIVNVVPVIAKADTLTLEERAEFKQRIQEDLKTHAISVY--PQ-ED------------------FDQDP-----------DDRVR----------NDRIREKIPFAVVGADQEHQVN----------GKRVLGRKTKWGIIEVENPAHCEFPLLRDLLIRSHLQDLKDITHNVHYESYRVRRLNE--------SNGPAL----TAASPPELPLDPCGSARPLPTLVAVP----------------------------------------------------------------------------------------------------------------------------------------------------------------------------------------------------------------------------------------------------------------------------------------------------------------------
>UPI001E8EC575	310	0.356	1.054E-83	66	455	812	28	314	419
------------------------------------------------------------------PDQVHRRSVRRGFQFTAMVVGESGLGKSTLINTLFeN--KLFDLEQRSRNAAPPPGT-----------------------------------------ERGRTVGIESLSSDIEENGVKLRLTVVDTPGYGDFINNDDSWKPIVDNIEARFDAYLEQENRVNR-------------AKLIDNRIHACIYFIQPtgHSLKPLDIEFMRRLHTKVNLIPVIAKADTLTDDEVTAFKRRILDDIHHHQIQIFQPPvyENED--------------------------------------EETIAE-----NEEILSKVPFAIVGSDTVVSTAD---------GRHVRGRAYPWGTIEVDNEGHCDFVKLRQMLIHTHMEELREHTNDVLYEGYRSEKL--------------------------------------------------------------------------------------------------------------------------------------------------------------------------------------------------------------------------------------------------------------------------------------------------------------------------------------------------------------------
>A0A8H7Q5S5	310	0.358	1.054E-83	70	462	812	42	335	436
----------------------------------------------------------------------HRKSVKKGFQFTCMVVgikspivqllGESGLGKSTLINTLFNTQLYPGKYNDEA----------------------PVES-------------------------PKTVEIKSITADLDENGVKLRLNVVDTPGFGDFVNNEASWKPILDNIEARCDMYLEQENRVNRLKIV-------------DNRIHACIYFIAPtgHALKQVDIEFMRRLHTRVNLIPVIAKSDTMTEEEVLAFKERILSDINFHNIQIY---------------------QAPQY---EY----------DDA--ETIAE-----NREIVSKIPFAIVGSDKEV---------ETEGGRKVRGRAYPWGVVEVDNEDQCDFVKLRQMLIRTHMEELKEHTNNVLYENYRTEKLT-AMGIQ-------------------------------------------------------------------------------------------------------------------------------------------------------------------------------------------------------------------------------------------------------------------------------------------------------------------------------------------------------------
>A0A427XFX4	310	0.366	1.054E-83	55	456	812	64	357	463
-------------------------------------------------------TLASWVGFSNLPNQVHRRSVRRGFQFVAMVVGESGLGKSTLINTIF------------ETTLSPPKVVP-----------EPGTDR------------------------GKTVEIQSTAAEIEENGVRLKLTVVDTPGFGDFVNNDDCWKPILDNIEARYDAYLEQENRVNRLKMV-------------DNRVHACIYFIQPtgHALKPIDIEFMKRLHTKVNLIPVIAKADTLTEEEVELFKRRVLADIEHHEINIFS-P--------------------PMYD------------RDDD---ET-----AQENEEIIRKIPFAVVGSDQVVKAPD---------GRNVRGRSYPWGVIEVDNEQHCDFVKLRQMLVRTHMEELREKTNDVLYEDYRSEKLR-------------------------------------------------------------------------------------------------------------------------------------------------------------------------------------------------------------------------------------------------------------------------------------------------------------------------------------------------------------------
>UPI000BA82718	310	0.364	1.054E-83	71	455	812	81	353	483
-----------------------------------------------------------------------RKAVKRGFNFTLMVVGESGLGKSTLINSMF----LSDIYSNE----------------------YPGPAHRV----------------------KETVQVETTTVLLTENGVNLTLTVVDTPGFGDAVDNNECWQPVITYIENKYEEYLNAESRVHRDAIV-------------DSRVHCCLYFIAPsgHGLKTLDVEFMKRLHDKVNIVPLIAKADTMTSEECVLFKTTILNEIEHNQIKIYKF---------------------PDFDTDE---------------ENKVHR-------AMKAWVPFAVVGSNTLVEVN----------GKKVRGRKYPWGIAEVENLEHCDFIALRNMMIRTHMQDLIDVTNNVHYENYRHQKL--------------------------------------------------------------------------------------------------------------------------------------------------------------------------------------------------------------------------------------------------------------------------------------------------------------------------------------------------------------------
>UPI00076737BB	310	0.327	1.054E-83	7	451	812	85	416	551
-------PPSTVILNQNDASEDSNKRESNNRTNDSNKEAAVLHHPRPTPPTKPKEL---DGYvgFANLPNQVYRKAVKKGFDFTLMVVGESGLGKSTLINSMF--------------------LADIYSAEYLGPSLR----------------------------VKKTVAVETSKVLLKENGVNLTLTVVDTPGFGDAVDNSNCWVPVIEYIESKYEEFLNAESRVVRRQI-------------PDSRVHCCLYFVAPsgHGLKPLDVEFMQRLHDKVNIIPVIAKADTMTPDECAHFKKQILNEIAQHKIKIYEFPEVE---------------------------------------EEEESKL----HKVLRDRVPFAVVGA---------NTVVEHD-GRKVRGRKYPWGVAEVENLEHCDFIALRNMVIRTHLQDLKDVTNNVHYENFR------------------------------------------------------------------------------------------------------------------------------------------------------------------------------------------------------------------------------------------------------------------------------------------------------------------------------------------------------------------------
>A0A6I9K7T0	310	0.328	1.054E-83	19	457	812	234	559	579
-------------------SSEVAPGSTGDMADTPRDTGLKAPAPRNEKAPVDFGYVGIDS----ILEQMRRKAMKQGFEFNIMVVGQSGLGKSTLINTLF----KSKISRKSVQPS-------------------------------------------SEERIPKTIEIKSITHDIEEKGVQMKLTVIDTPGFGDHINNENCWQPIMKFINDQYEKYLQEELNINR------------KKRIPDTRVHCCLYFIPatGHSLRPLDIEFMKRLSKVVNIVPVIAKADTLTLEERVYFKQRITADLLSNGIEVYPQKEFDEDSEDRLV------------------------------------------NEKFREMIPFAVVGSDHEYQVN----------GKRILGRKTKWGTIEVENTTHCEFAYLRDLLIRTHMQNIKDITSSIHFEAYRVKRLNE------------------------------------------------------------------------------------------------------------------------------------------------------------------------------------------------------------------------------------------------------------------------------------------------------------------------------------------------------------------
>UPI000E6E16CD	310	0.320	1.054E-83	13	455	812	222	570	700
-------------SAHRLPLSQHhhGPSGDHLPNNSTTQNDTKLPLHTKPDPPVRQDTLREKPKpkeldgyvgFANLPNQVYRKAVKKGFEFTLMVVGESGLGKSTLINSMF---LSDVYSPDH-----------------------PGPS----------------------QRLKKTVAVETSRVLLKENGVNLTLTVVDTPGFGDAVDNSKCWVPIIDFVESRYEEFLNAESRVTRRSL-------------PDGRVHCCLYFVAPtgHGLKPLDVEFMQRLGDKVNIVPVIAKADTMTPEECAQFKKQILNEIARHKIKIYEFPDCD------------------EKDGG----------GQEDEAE-------IKLLKQMRSKVPFAVVGAN----------AIMVD-GKEVRGRKYPWGVVEMENMEHCDFIALRNMVIRTHLQDLKDVTNSVHYENYRCRKL--------------------------------------------------------------------------------------------------------------------------------------------------------------------------------------------------------------------------------------------------------------------------------------------------------------------------------------------------------------------
>U3I255	310	0.318	1.424E-83	4	461	812	13	375	394
----WAGGRRRRGALRQRGGQRRACgGPRRFPHHRPVPGSSLEPQESSMEAPAVLEELPPGaaPGKgahelfgyvgiEAVLDQMRVKTMKTGFEFNIMVVGQSGLGKSTMVNTLF----KSKVSRKASQPGQEE-------------------------------------------RIPKTVQLQSVTHVIEEKGVKMKLTVTDTPGFGDQINNENCWDPIIKYINEQYERYLREEILITR------------KRKIPDTRVHGCVYFVPPtgHWLRPLDLEFMRRLSKIVNVVPVIAKADTLTLEERAEFKQRIQQDLKAHAISVY-----------------------PQEDFDEDP---------DDRL----------LNNVIREKIPFAVVGADQEHQVN----------GRRVLGRKTKWGIIEVENPTHCEFPMLRDLLIRSHLQDLKDITHNVHYESYRVRRLNESNRV--------------------------------------------------------------------------------------------------------------------------------------------------------------------------------------------------------------------------------------------------------------------------------------------------------------------------------------------------------------
>A0A4P9XQP9	310	0.376	1.424E-83	70	455	812	30	306	405
----------------------------------------------------------------------HRKSVKKGFHFTVMVVGESGLGKSTLVNTLFNT-SLYPSKEGAAPSSET----------------------------------------------PKTVDIQAISADIKENGVNLKLTVVDTPGFGDFVNNEESWKPILDNIEARFDAYLEQENRVNRQRIV-------------DNRVHACLYFIAPtgHALKPLDIEFMRRLHTRVNLIPVIAKSDTLTEEEIADFKKRILADIAFHKIQIF---------------------QAPQY---EY----------DD--PET-----VGENREIMSKIPFAIVGSESIIDV----------GGRQVRGRQYPWGVIEVDNEEHNDFVKLRQMLIRTHMEELKQHTADTLYENYRTAKL--------------------------------------------------------------------------------------------------------------------------------------------------------------------------------------------------------------------------------------------------------------------------------------------------------------------------------------------------------------------
>UPI00165BA2FE	310	0.334	1.424E-83	5	453	812	91	438	512
-----ASPTVPPRPNHaGRDSPQVLPLKRQLVYQVSLDSPLSPASRPRSPWGLFDPYDSpedQDkeyVGFATLPNQVHRKTVKKGFTFTLMVAGETGLGKSTLINSLF----LTDLYK---------------------DRKVPNAEERIG----------------------QTVDIVKHTIGIEEKGIKLWLSIVDTPGFGDAVNNTASWKHVEDYIDQQFEQYFRDESGLNRKNI-------------KDNRVHCLLYFISPfgHGLRPIDVECMKALHEKVNIIPLLAKADSLTHAEAYSKKLKIREEIKQFGINIYQF---------------------PECDSDE----------DEDLKRQ---------EQTLKDSIPFAVIGSN--IQVE--------SKGRKFRGRSYPWGVVEVENPIHSDFLLLRNMLVRTHMQDLKDVTRETHYENYRAQ----------------------------------------------------------------------------------------------------------------------------------------------------------------------------------------------------------------------------------------------------------------------------------------------------------------------------------------------------------------------
>UPI0015B35F53	310	0.328	1.424E-83	17	457	812	219	563	582
-----------------HLAHKAPALGSEIRVRSPDGSEVIPSYTSTMSEPAKPSPGPQPPVRSdklgadfsyvgidAILEQMRRKAMKQGFELNIMVVGQSGLGKSTLMNTLF----KSKVSRKSVLTPEEE-------------------------------------------RIPQTIEIKSISHDIEEKGVRMKLTVIDTPGFGDQINNEDCWQPIMKFINDQYEQYLQEEININR------------KKRIPDSRVHCCIYFIPPtgHSLRPLDVEFMRRLSKVVNIVPVIAKADTLTLEERDFFKKKIREELRTNGIDVY--PQKE---------------------------------FDEDAEDRTI-------NEKIREMIPFAVVGSDQEYQVN----------GRRLLGRKTKWGTIEVENIAHCEFSYLRDLLIRTHMQNIKDITSSIHYEVYRVRRLNE------------------------------------------------------------------------------------------------------------------------------------------------------------------------------------------------------------------------------------------------------------------------------------------------------------------------------------------------------------------
>UPI000C6E7681	309	0.359	1.925E-83	63	455	812	20	303	355
---------------------------------------------------------------SSLPNQVHRKSVKKGFEFTLLVVGESGLGKSTLINSLF----LTDLYP---------------------DRYVPEAKEKIE----------------------QTVSITTSTVEIEEKGVKLRLTVVDTPGFGDAIDNTDCFTSIIQYIEDQFECFLREESALNRRNIV-------------DTRVHCCFYCISPfgHGLKPLDIAFMTHLHNKVNLIPLITKADALTKTELTKLKARIMREIVDNGIRIYDF---------------------PDCDSDE----------DDEYK---------QLVCELKEATPFAVSSALQTYEVR----------GNKVRGRAYPWGILDIENTEHSDFSKLRSMLI-THMQDLQEVTHELHYETYRSDRL--------------------------------------------------------------------------------------------------------------------------------------------------------------------------------------------------------------------------------------------------------------------------------------------------------------------------------------------------------------------
>A0A2X0L9K4	309	0.364	1.925E-83	70	468	812	34	321	416
----------------------------------------------------------------------HRKSVRKGFHFTTMVVGESGLGKSTLINTLFDT----SLY-------------------------------------------AKKTVPAPHHERPKTVAIESITADIEENGVRLRLTVVDTPGYGDFINNEDGWKPILDNIEARFDAYLEQENRVNRNKLV-------------DNRIHACLYFIEPtgHSLKLVDVEFMRRLHTKVNLIPIIAKADTMTDDEVMQFKARILSDIAHHRIEIY---------------------QAPQYD------------GEDD---ETIAE-----NEEIVRKIPFAVVGSDSVVATHD---------GRNVRGRAYPWGTIEVDNEDHCDFVKLRQMLIRTHMEELKEHTNTHLYEKYRSDKLLGMGVTQ---DST-------------------------------------------------------------------------------------------------------------------------------------------------------------------------------------------------------------------------------------------------------------------------------------------------------------------------------------------------------
>A0A1Y1ZC48	309	0.358	1.925E-83	63	462	812	34	323	425
---------------------------------------------------------------SKLPKQVHRRSVKNGFYFTCMIVGESGLGKSTLVNTLFNT------------------------SLYPPKQQSPLQE-----------------------ESPKTVEIQAISADIIEEEVKLRLTVIDTPGFGDYVNNEDSWRPIMDNIESRFDAYLEQENRVNRSRMV-------------DNRVHACIYFIAPtgHALKPLDVEFMKRLHTKVNLIPVIAKSDTMTEEEIQGFKQRILADIHHHGIEIFK-PSPYTNDNPETLA----------------------------------------QNREVVEKIPFAIVGSDYEVEVE----------GKMVRGRKYPWGVIEVDNEEHCDFIKLRQMLIRTHMEELKEHTSTLIYENYRASK-LQALGIE-------------------------------------------------------------------------------------------------------------------------------------------------------------------------------------------------------------------------------------------------------------------------------------------------------------------------------------------------------------
>A0A316U219	309	0.362	1.925E-83	63	455	812	27	311	425
---------------------------------------------------------------SNVPNQYHRRSVKKGFQFTAMVVGESGLGKSTLINTLFN----HRMYPKKE---------------------VPAPEE----------------------ERPQTVAIESMSADIEENGVRLRLTVVDTPGYGDFINNFQSWQPIVENIEARFDAYLEQENRVNR-------------ARLTDNRVHACIYFIQPtgHALRQIDIEFMRRLHQKVNLIPVIAKSDTMTDEEIALFKQRILSDIAHHQIEIF---------------------RAPVYD-------------NED--EETLAE-----NEEIAQKIPFAIIGADTEIDTPD---------GRRVRGRAYPWGLVEVDNEDHCDFVKLRQMLIRSHMEELREHTHNVLYEKYRSDKL--------------------------------------------------------------------------------------------------------------------------------------------------------------------------------------------------------------------------------------------------------------------------------------------------------------------------------------------------------------------
>UPI001378B8A6	309	0.320	1.925E-83	7	457	812	181	546	567
-------PVPPIRQTehveHFSTNPHLPPEQKIQPGVTELPYKGQEGSETIPNYPSS--VM--DATRDAGLKPvapaRtekpaadfayvgidaileqmRRKAMKQGFEFNIMVVGQSGLGKSTLINTLF----KSKISRKSVQPS-------------------------------------------SEERIPKTIEIKSITHDIEEKGVHMKLTVIDTPGFGDHINNENCWQPIMKFINDQYEKYLQEELNINR------------KRQIPDSRVHCCIYFIPatGHSLRPLDIEFMRRLSKVVNIVPVIAKADTLTLEERDAFKQRITADLLANGIDVY-----------------------PQKQFDE---------DSEDRL----------INEKFREMIPFAVVGSDQEYQIN----------GRRILGRKTKWGTIEVENTTHCEFAYLRDLLIRTHMQNIKDITSSIHFEAYRVKRLNE------------------------------------------------------------------------------------------------------------------------------------------------------------------------------------------------------------------------------------------------------------------------------------------------------------------------------------------------------------------
>UPI001605548D	309	0.366	1.925E-83	71	455	812	131	403	643
-----------------------------------------------------------------------RKAVKRGFDFTLMVVGESGLGKSTLTNSMF--------------------LADIY------SPEYPGPS----------------------LRLKKTVQVDTSKVTMKENGVNLSLTIVDTPGYGDSIDNSQCWQPILDYIENRYEDFLNAESRVNRKTLL-------------DSRVHCCLYFIAPsgHGLKALDIEFMKKLHDKVNIIPILSKADTMTPEECSHFKKQVMNQIKQHQIKIY---------------------EFPDCD-DE---------------EEN------KINKQMRDRVPFAVVGS---------NTVVEVD-GKKARGRKYPWGTVLVENLEHCDFVALRNMVVRTHLQDLKDVTNNVHYENFRCRKL--------------------------------------------------------------------------------------------------------------------------------------------------------------------------------------------------------------------------------------------------------------------------------------------------------------------------------------------------------------------
>UPI0010FAD96F	309	0.322	1.925E-83	7	451	812	206	540	726
-------PVSTAIPNDPSEdSNRRECARIAVSGVNRRTATRRMLLHHARPTPPTKPK-ELDGYvgFANLPNQVYRKAVKKGFEFTLMVVGKSGLGKSTLINSMF----LADIYSAE----------------------YPGPSLRI----------------------KKTVAVETSKVLLKENGVNLTLTVVDTPGFGDAVDNSNCWVPVIDYIESKYEEFLNAESRVTRRQI-------------PDSRVHCCLYFVAPsgHGLKPLDVEFMQRLHDKVNIIPVIAKADTMTPDECAHFKKQILNEIAQHKIKIYEFPEVEEEEDN----------KFHKL---------------------------------LRDRVPFAVVGA---------NAVVEHD-GKKVRGRKYPWGIAEVENLEHCDFIALRNMVVRTHVQDLKDVTNNVHYENFR------------------------------------------------------------------------------------------------------------------------------------------------------------------------------------------------------------------------------------------------------------------------------------------------------------------------------------------------------------------------
>UPI00193FE33E	309	0.305	1.925E-83	6	460	812	453	798	818
------SPVSEGkQGREKTKEGSSPEPGCISMEGQPVQPAPEETPRDANPANVGLELFGYVGIEA-VLDQMRIKTMKTGFEFNLMVVGQSGLGKSTMVNTLFKS----------------------KVSRKPTGSSY-------------------------EERIPKTVQLQSVTHVIEEKGVKMKLTVTDTPGFGDQINNENCWDPIIKYINEQYEKYLREEILISR------------KRKIPDTRVHSCVYFVPPtgHWLRPLDLEFMRRLSKIVNVVPVIAKADTLTLEERAEFKKRIQKDLKAHGISVYPQEDFDDNSDDRIL------------------------------------------NNKIRDKIPFAVVGADKEHQVN----------GKRVLGRKTKWGIIEVENPAHCEFPLLRDLLIRSHLQDLKDITHNVHYESYRVQRLNESNR---------------------------------------------------------------------------------------------------------------------------------------------------------------------------------------------------------------------------------------------------------------------------------------------------------------------------------------------------------------
>A0A8C2DTM3	309	0.332	1.925E-83	6	457	812	459	796	823
------CPSSNLVG-RKSPSSDG--HRQEIITSFYGNMADVGKTPVARNEKASSELGYVGI--DAILEQMRRKAMKQGFEFNIMVVGQSGLGKSTLMNTLF----KSKVSRRSVKTTEEE-------------------------------------------RIPKTIEIKSISHDIEEKGVRMKLTVIDTPGFGDQINNENCWQPIMKFINAQYEQYLQEEINIDR------------KKKIPDSRVHCCIYFIPPTGhcLRPIDIEFMRHLSKVVNIVPVIAKADTLTLEERDFFKQKIGEDLRANEIDIY-----------------------PQKEFDED--------AEDRMI-----------NEKIREMIPFAVVGSDQEYQVN----------GKRLLGRKTRWGTVEVENTTHCEFAYLRDLLIRTHMQNIKDITSSIHYEMYRVRRLNE------------------------------------------------------------------------------------------------------------------------------------------------------------------------------------------------------------------------------------------------------------------------------------------------------------------------------------------------------------------
>A0A3B4V3S9	309	0.350	2.601E-83	54	455	812	8	302	344
------------------------------------------------------ENQDQDkeyVGFATLPNQVHRKTVKKGFTFTLMVAGESGLGKSTLINSLF----LTDLYK---------------------DRKVPNAEERIN----------------------QTVDIVKHTISIEEKGIKLRLSIIDTPGFGDAIDNTERYDtQIEDYIDQQFEQYFRDESGLNRRNI-------------QDNRVHCCLYFISPfgHGLRPLDVECMRALHEKVNIVPILAKADSLTEAEVCRKK---MKDIRQFGINIYQF---------------------PECDSDE----------DEDF---------QRQDQLLKDSIPFAVIGSN--VQME--------SKGRKFRGRVYPWGVVEVENPAHSDFLLLRNMLVRTHMQDLKDVTRETHYENYRKERL--------------------------------------------------------------------------------------------------------------------------------------------------------------------------------------------------------------------------------------------------------------------------------------------------------------------------------------------------------------------
>A0A556UYL3	309	0.326	2.601E-83	7	460	812	16	358	372
-------PDSPTeiPQVERTLQ-NPEPDLLHRCHFISTYSPQSPRPKSPWSRPDPYESPEdQDreyVGFATLPNQIFRKSVRKGFSFTLMVAGESGLGKSTLVNSLF----LTDVYKDR-------------------------------------------TLLNAEERISKTVEITKHTIGFEEKGVKLKLTIVDTPGFGDAVNNTESWKPVVDFINCQFEQYFRDESGLDRKNI-------------QDNRVHCCLYFISPYGHGPVDVEFMRALHKKVNLLPVLGKADCLTPLELSQKKKKIREEIERFGINIYQF---------------------PGCDSDE-----------DD--------------QELKDSVPFAVVASNILVQIK----------GRRVRGRAYPWGVVEVENPAHSDFLKLRNMLVRTHMQDLKDVMQETHYENYRSECIRNMTR---------------------------------------------------------------------------------------------------------------------------------------------------------------------------------------------------------------------------------------------------------------------------------------------------------------------------------------------------------------
>A0A2G4SHR7	309	0.316	2.601E-83	70	552	812	24	380	400
----------------------------------------------------------------------HRKSVKTGFEFTCMVVGESGLGKSTLINTLFNT-----------------------QIIPPREIHIPQ-------------------------ELPKTIDIRSLTSHIEENGVRLKLTVVDTPGFGDFINNEQSWKPILGDIEARYNTYLEQETRVHR-------------HRLEDNRIHACIYFIAPtgHSLKPIDIELMRRLHKRVNLIPVIGKADTMSNEEIISFKQRIMADIEHHEIQIYQ-----------------------------------ASTYEHDDIE------TVSENREIMSKVPFAIVGSNHEY---------TTQSGHRFRGRLYPWGIIEVDNEDHCDFVKLRQMLIRSHMEELREYTNDVLYENYRTERLS-AMGFQQ--DASVFQEVNPQQRMEERRIANEQRLAKLQSEMNAI-------------LQAKAQDKERKL--KQSeQELYIRHREMKEALDRQLTELE-------------------------------------------------------------------------------------------------------------------------------------------------------------------------------------------------------------------------------------------------------------------
>UPI000E1F722A	309	0.326	2.601E-83	18	465	812	77	425	435
------------------ASSEMPCSPAPRHGSSLEPGMEPPAAAPEGPPPAAEPE---QGGRelfgyvgiEAVLDQMRIKTMKTGFEFNIMVVGQSGLGKSTMVNTLFKS----------------------------------KVSRRATQPGREE-------------RIPKTVQLQSVTHVIEEKGVKMKLTVTDTPGFGDQINNENCWDPIIKYINEQYERYLREEILITR------------KRKIPDTRVHGCVYFVPPtgHWLRPLDLEFMRRLSKIVNVVPVIAKADTLTLEERAEFKQRIQRDLKAHAISVY-----------------------PQEDFDEDP---------DD----------RSLNDRIREKIPFAVVGADQEHQVN----------GKRVLGRKTKWGIIEVENPVHCEFPMLRDLLIRSHLQDLKDITHNVHYESYRVRRLNEGTRqalgpVNGLL----------------------------------------------------------------------------------------------------------------------------------------------------------------------------------------------------------------------------------------------------------------------------------------------------------------------------------------------------------
>A0A0C3QWT8	309	0.355	2.601E-83	70	462	812	67	351	453
----------------------------------------------------------------------HRKSIRKGFQFTCMVVGESGLGKSTLINTLFNT----TLYPA-----------------------RPSPD--------------------PAVERPKTVAIESISADIEESTVRLRLTVVDTPGFGDFVNNDESWKPIVENIEARFDAYLEQENRVNRQKMV-------------DNRVHACLYFIQPtgHALKQIDIEFMRRLHTKVNLIPIIAKADTLTDEEVQNFKRRVLADIEHHNIRIFQAPvyENED--------------------------------------EETLAEHEA-----ITTKIPFAVVGS---------NSELELEDGRVIRGRSYPWGVVEVDNEEHCDFVKLRQMLIRTHMEELREHTNNVLYENYRSDKLLGMGVTQ-------------------------------------------------------------------------------------------------------------------------------------------------------------------------------------------------------------------------------------------------------------------------------------------------------------------------------------------------------------
>A0A3Q2ZXZ1	309	0.321	2.601E-83	7	462	812	57	408	471
-------PRPSRAGLDPQGLPAKKQLVSQVSLDSPLSPASRPRSPWGRFDPYDSPE-DQDkeyVGFATLPNQVHRKTVKKGFTFTVMVAGESGLGKSTLINSLF----LTDLYK---------------------DRKVPNAEERIC----------------------QTVGMIKHTVGIEEKGIKLRLSIIDTPGFGDAVNNTESWKHIEDYIDQQFEQYFRDESGLNRKNI-------------QDNRVHCLLYFISlfGHGLRPLDVACMKALHAKVNIIPLLAKADGLTETEVCKKKTKIREDIRRFGINIYQF---------------------PDCDSDE----------DEDFK---------TREQILKDSVPFAVIGSN--VQVE--------SKGRRFRGRSYPWGVVEVENPAHSDFLLLRNMLVRTHMQDLKDVTREIHYENYRAQCIQNMTRmmVQ-------------------------------------------------------------------------------------------------------------------------------------------------------------------------------------------------------------------------------------------------------------------------------------------------------------------------------------------------------------
>A0A1D2NML5	309	0.360	2.601E-83	64	452	812	183	463	528
----------------------------------------------------------------TLPEQVHRKSVKKGFDFTLMAVGESGLGKSTLINSLF----LADFYQ---------------------DRKVPPVSE----------------------KLKRTTSIQKHTTEIEERGVKLRLTVIDTPGFGDAINCEDSWRACTDYIDEQFQHYFLAESGLNRRHI-------------QDTRVHCCLYFVPPygHGLRPLDIEALKCLQTRVNVIPIIAKADTLTPSEVRKLKDQILEDLRVHQIQIYQF---------------------PECDEEE----------DEEFK---------KQDRELKAAIPFAVASSDTFIEVA----------GKKLRGRVYPWGIVEVENPSHSDFGKLRTMLIQSHMHDLKETTQDLHYENFRA-----------------------------------------------------------------------------------------------------------------------------------------------------------------------------------------------------------------------------------------------------------------------------------------------------------------------------------------------------------------------
>UPI001B352DAD	309	0.313	2.601E-83	0	455	812	430	794	824
ADHlsPWDMatcpPTarSSMTPEHGTVAFATQELARAYKGLPETRTDAAMSELVPEPRPKPAVPMKPVSINSnllgyigidSIIEQMRKKTMKTGFDFNIMVVGQSGLGKSTLVNTLFKS----------------------------------QVSRKAS-------------SWSREEKIPKTVEIKAVGHVIEEGGVKMKLTVIDTPGFGDQINNENCWEPIEKYINEQYEKFLKEEVNIAR------------KKRIPDTRVHCCLYFISPtgHSLRPLDLEFMKHLSKVVNIVPVIAKADTMTLDEKSEFKQRVRKELEVHGIEFY-----------------------PQKEFDED--------LED-----------KTENDKIRqESMPFAVVGSDKEYQVN----------GKRVLGRKTPWGIIEVENLHHCEFALLRDFVIRTHLQDLKEVTHNIHYETYRAKRL--------------------------------------------------------------------------------------------------------------------------------------------------------------------------------------------------------------------------------------------------------------------------------------------------------------------------------------------------------------------
>A0A8B6ET30	308	0.332	3.515E-83	53	456	812	38	332	401
-----------------------------------------------------DEEDEFIG-FASLPEQVHRKAVRRGFDFSLMVLGDSGLGKSTLINSLF----LTDLYKDR----EIPDTADLVE---------------------------------------RTLTTVKKQIEIEEKGVKVRLTIVDTPGYNDAVNAEDSWKRVVSYVDQQFQLYYQAESGLNRKNI-------------NDTRIHCCLYFISPygHGLKPLDILVMKKLHHKVNIVPLIAKSDVLTPKEVKRLKTKVLEDIKENDINIYTF---------------------PECDSDE----------DEEFKEQ---------DKALKEAVPFAVIGSNTVVEA----------GGKKIRGRMYPWGIVEVDNPKHCDFIKLRQMLISTHMQDLKDITSEIHYENYRAESLL-------------------------------------------------------------------------------------------------------------------------------------------------------------------------------------------------------------------------------------------------------------------------------------------------------------------------------------------------------------------
>A0A7R8WYX6	308	0.340	3.515E-83	64	458	812	9	295	404
----------------------------------------------------------------TLPEQVHRKSVKRGFEFTLMVAGETGLGKSTLINSLF----LTDLYKDR----------------QVPD---------------------------VHGKIEKTISIEKKTMEIEEKGVRLRLSVVDTPGFGDSVNCEEHWQVLDRYLTDQFKQYFEAESGLNRKSI-------------QDNRVHCLLYFIPPYgrGLRQLDVEVMKKIHKRVNLVPVIAKADMLTQPEVKFLKECIKRDIKEHHIKIYKF---------------------PECDSDED--------------EE-----FRKQDRDLKTAVPFALIGSSQTFEVN----------GRRIRGRLYPWGVVDVEDPGHSDFVKLRTMLISTHMQDLKEVTHDVLYENFRTQQISQM-----------------------------------------------------------------------------------------------------------------------------------------------------------------------------------------------------------------------------------------------------------------------------------------------------------------------------------------------------------------
>UPI0006B0EF18	308	0.351	3.515E-83	71	455	812	84	356	486
-----------------------------------------------------------------------RKAVKRGFDFTLMVVGESGLGKSTLINSMF----LTDIYSNE----------------------YPGPSHRV----------------------KKTIEVETTKVLLKENGVNLSLTIVDTPGFGDAVDNSNCWQPVINYIESKYQEYLNAESMVHRGTI-------------EDSRIQCCLYFIAPsgHGLKTLDIEFMKRIHDKVNIIPLIAKADTMTSEECALFKRTILNEIAQNKIKIYEFPDCDD--------------------------------------EE-----EKKSHKLMKARVPFAVVGSNTLIEVN----------GKKVRGRKYPWGIVEVENLEHCDFIALRNMLIRTHMQDLKDVTNNVHYENYRCLKL--------------------------------------------------------------------------------------------------------------------------------------------------------------------------------------------------------------------------------------------------------------------------------------------------------------------------------------------------------------------
>UPI000CD5D41B	308	0.330	3.515E-83	3	457	812	132	480	499
---ENSSPTLSEPKTQSPIPEAFARSPDRSEVVPSHIASTMSEPVKPAPSPASMEKPSVDFSYvgiDAILEQMRRKAMKQGFELNIMVVGQSGLGKSTLMNTLFKS----------------------------------KVSRRTG-------------LGSADERIPKTVEIKSISHEIEEKGVRMKLTVIDTPGFGDHINNENCWQPIMRFINEQYEQYLQEEININR------------KTRIPDSRVHCCIYFIPPtgHSLRPLDVEFMRRLSKVVNIVPVIAKADTLTLEERDFFKNKIREELQANDIDVYPQKEFDEDAEDRAI------------------------------------------NERIRGMVPFAVVGSDQECQVN----------GRRLLGRKTKWGTIEVENIAHCEFAYLRDLLIRSHMQNIKDITSSIHYEGYRVRRLNE------------------------------------------------------------------------------------------------------------------------------------------------------------------------------------------------------------------------------------------------------------------------------------------------------------------------------------------------------------------
>UPI001C42B44D	308	0.334	3.515E-83	6	460	812	91	440	505
------SPTAPQRP-HRGFQPLLLKKQLVSQASLDSPVSPASRPHSPWGRFDSHDCTEdQDkeyVGFATLPNQVQRKTLKKGFTFTLMVAGESGLGKSTLINSLF----LTDLYK---------------------DRKVPNAEERIS----------------------QTVDIIKHTLSIEEKGIKLQLSIIDTPGFGDSLNNTESWRQIEDYIDQQFEQFFRDESGLNRRNI-------------QDNRVHCCLYFISPfgHGLRPLDVECMRALHEKVNLVPVLAKADSLTPAEVCRKKTKIQEEIKQFGINIYQF---------------------PESDSDE----------DEEFK---------MQEQILKNSIPFAVIGG---------NAQAE-SKGHKFRGRAYPWGVVEVENPAHSDFLLLRNMLVRTHMQDLKDVTRETHYENYRAQCIQNMTR---------------------------------------------------------------------------------------------------------------------------------------------------------------------------------------------------------------------------------------------------------------------------------------------------------------------------------------------------------------
>UPI001AE4CA1F	308	0.339	3.515E-83	7	455	812	74	409	551
-------PAKPPVATRYSSS---PSSSATHGSNVSHNLGSSVGQSNNTPSPKK--TQQLDGYvgFANLPNQVYRKAVKKGFEFTLMVVGESGLGKSTLINSMF----LTDVYSEE----------------------HPGPSKRI----------------------KKTVQVETNKVVLSECGVNLTLTIVDTPGFGDAVNNSDCWDSVITYVESQYEAFLNAETRVNRVAL-------------PDTRVHSCLYFIAPtgHGLKPLDVEFMKRLHDKVNIIPVIAKADTMVPEEIEHFKKQIMHQIQQSKIKIY---------------------EFPDCDG-----------------EEK----EKKENVILKERVPFAVVGS---------NTVIETPEGKKIRGRKYPWGIVNIENMDHCDFMPLRNMLIRSHLHDLKEVTNIVHYENYRCKKL--------------------------------------------------------------------------------------------------------------------------------------------------------------------------------------------------------------------------------------------------------------------------------------------------------------------------------------------------------------------
>UPI001863B963	308	0.331	3.515E-83	23	457	812	227	565	584
-----------------------PPRAEVCMRSPDVGSEVIPSYTSTMSESAKPAQPPQPPVRSekpnadfsyvgidAILEQMRRKAMKQGFELNIMVVGQSGLGKSTLMNTLFK-------------------SKVSRKSVLATDEER----------------------------IPKTIEIKSISHDIEEKGVRMKLTVIDTPGFGDQINNENCWQPIMKFINDQYEQYLQEEININR------------KKRIPDSRIHCCIYFIPPTGhcLRPLDVEFMRRLSKVVNIVPVIAKADTLTLEERDFFKKKIREELRANGIDVY-----------------------PQKEFDED--------AEDRMI-----------NEKIREMIPFAVVGSDQEYQVN----------GRRLLGRKTKWGTIEVENIAHCEFAYLRDLLIRTHMQNIKDITSNIHYEAYRVRRLNE------------------------------------------------------------------------------------------------------------------------------------------------------------------------------------------------------------------------------------------------------------------------------------------------------------------------------------------------------------------
>W5N775	308	0.327	3.515E-83	17	457	812	238	566	585
-----------------DIGSEVVPSYTGTMADPSRDAGARPTPPVRSEKPGADFSY---VGIDAILEQMRRKAMKQGFELNIMVVGQSGLGKSTLMNTLFKS----------------------------------KVSRRSV-------------LATAEERIPQTIEIKSISHDIEEKGVRMKLTVIDTPGFGDQINNENCWQPIMKFINDQYEKYLQEEININR------------KKRIPDSRVHCCIYFIPPtgHSLRPLDVEFMRRLSKVVNIVPVIAKADTLTLEERDFFKQKIREELRANGIDVYPQKEFDEDAEDRMV------------------------------------------NEKIREMIPFAVVGSDQEYQVN----------GRRLLGRKTKWGTIEVENIAHCEFAYLRDLLIRTHMQNIKDITSSIHYEVYRVRRLNE------------------------------------------------------------------------------------------------------------------------------------------------------------------------------------------------------------------------------------------------------------------------------------------------------------------------------------------------------------------
>T1J6H9	308	0.375	3.515E-83	64	453	812	11	292	645
----------------------------------------------------------------TLPDQIHRKSVKKGFEFTFMVVGDSGLGKSTLINNLFLCDLYRE-------------------------RKVPNAEERV----------------------DKTVNISKNSVDIEEQGLKVKVNIVDTPGFGDAINCEESWKTIENYIDEQFQQFFKDESGLHRKNI-------------QDNRVHCCLYFIPPygHGLRHLDIEFLRRLDHKVNIIPVIAKADTLSPDEVKKLKKRVLEELEASNVQIFKF---------------------PECDSDE---------------EEEF----KQQEKELKASVPFAVIGSNQVVELN----------GKKVRGRMYPWGIVEIENPTYSDFNKLRALLLGSHMQDLKDITRDVHYENYRAQ----------------------------------------------------------------------------------------------------------------------------------------------------------------------------------------------------------------------------------------------------------------------------------------------------------------------------------------------------------------------
>A0A8B6XHS6	308	0.360	4.749E-83	70	461	812	14	297	350
----------------------------------------------------------------------HRKTVKRGFEFTLMVVGESGLGKSTLVNSLF----LTDLYADKIRKT-------------------------------------------ANERVKSTLEIKTSSVEIEERGVKLKLTVVDTPGFADSIDCTESFIPIKDYIEQQFENYLNDESGLNRRNI-------------TDNRVHCCFYFINPsgHGLRPVDIKFMQLLHERVNIVPVIGKADTLTKNELLALKSKVISEIRERKIKIYNF---------------------PDCDEDE-----------ED--EE-----FKQLAKELKMAVPYAVVGSNCMVDIK----------GKKVRGRQYPWGVVEIENPAHSDFVKLRTMLI-TYMQDLKEVTQDYHYENYRAQRLSTPPGT--------------------------------------------------------------------------------------------------------------------------------------------------------------------------------------------------------------------------------------------------------------------------------------------------------------------------------------------------------------
>UPI000819C8C8	308	0.336	4.749E-83	64	520	812	9	370	389
----------------------------------------------------------------ALPNQLHRKSVKKGFDFTLMVAGESGLGKSTLINSLF----LTNLYE---------------------DRQMPDASARLT----------------------QTLTIERRGVEIEEGGIKVKLTLVDTPGFGDSVDCSDCWLPVVHFIEEQFEQYLRDESGLNRKNI-------------QDSRVHCCLYFISPFgrGLRPLDVAFLRAVHEKVNIIPVIGKADALNPKETQVLKQKIRDQLKEEEINIYQF---------------------PECDSDE----------DEEFK---------KQDEEMKGSIPFAVVGSCEVV----------RDGGtRLVRGRRYSWGTVEVENPHHCDFLNLRRMLVQTHLQDLKEVTHDLLYEGYRA-RCLQslarpgardrASRSQHSRSSSRPLAGLVGPTVCNLTPHSCAACRRCWR---RCKPRcsrarlRASRRTLSEVAAAAQQG---------------------------------------------------------------------------------------------------------------------------------------------------------------------------------------------------------------------------------------------------------------------------------------------------
>A0A1Y1X452	308	0.350	4.749E-83	70	455	812	30	305	408
----------------------------------------------------------------------HRKSIKKGFQFTLMVVGESGLGKSTLINTLFNT----SVYPNKEHLEAEE--------------------------------------------PPKTIKIETITTNLEENGIKLKLNVIDTPGFGDFVNNETSWKPILEEIETRFDLYLEQENKVNRKKIV-------------DERVHACLYFIAPtgHSLKPLDIEFMKRLHHRVNLIPVIAKSDLLTEEEVAGFKARIMEDISYNKIQIYR-P--------------------PIY-------------ENDD--PET-----LQENKEIVLRMPFAVVGCDKEIEMK----------KKKVRGRQYPWGIIDVDNEDHCDFIKLRQMLIRTHMEELREYTNEVLYENYRSNKL--------------------------------------------------------------------------------------------------------------------------------------------------------------------------------------------------------------------------------------------------------------------------------------------------------------------------------------------------------------------
>A0A668TM11	308	0.309	4.749E-83	15	457	812	140	477	524
---------------HHNTIVTTFRCSSPNHGRKSPNPDSKSAFTIYQSNPPKGEKTPISDTSyvgiDAILEQMRRKAMKQGFEFNVMVVGQSGLGKSTLMNTLF----KSKVSRKSVQ---------------------PNVEERI----------------------PKTVEIKSVSHDVEEKGVRMKLTVIDTPGFGDQINNENCWQPIMKFINDQYEAYLQEEININR------------KKRIPDTRVHCCIYFIPPTGhcLRPLDVEFMRHLSKVVNIVPVIAKADTLTLEERDSFKKTIREELRANGIDVY-----------------------PQKEFDED--------AEDRMI-----------NDKIREMIPFAVVGSDQEYQVN----------GKRILGRKTKWGTIEVENIAHCEFAYLRDLLIRTHMQNIKDITCSIHYETYRVRRLNE------------------------------------------------------------------------------------------------------------------------------------------------------------------------------------------------------------------------------------------------------------------------------------------------------------------------------------------------------------------
>A0A1I8GK40	308	0.341	4.749E-83	50	455	812	55	380	536
--------------------------------------------------PSSDTPAPHQhqVGYANLPNQIYRRAVRRGFEFNLMVVGETGLGKSTLLNSLF--------------------------SSELYNSDHPGPSKRI----------------------KKTVCVESHTVLLKENSVHLRLNLIDTPGFGDAVDNTNCWSPVIDYIEARFQEHLTAEQKVNRGQIL-------------DSRVHCVLYFIAPtgHGLKPLDIEFMKRLSDRANVVPILAKADCMTPDELRDFKKTILNELAQHKIRVYDFPDC--------PAAMRQLPPHPPLPRPPLFPPPRPSTKDDDFNGQI---------KGYRERMPFAVIGANCTVEGRGGSS------SQRARARVYPWGTVEVENLEHNDFRALRNLLLRTHMQDLREVTSNLHYENYRFGKL--------------------------------------------------------------------------------------------------------------------------------------------------------------------------------------------------------------------------------------------------------------------------------------------------------------------------------------------------------------------
>A0A669DQI5	308	0.317	4.749E-83	10	457	812	158	500	547
----------TSRAPEQNHTRKFEPPSPGDIRSEVNLSHSNMSEATKPQPQAKGEKTPISDTSyvgiDAILEQMRRKAMKQGFEFNVMVVGQSGLGKSTLMNTLF----KSKVSRKSVQ---------------------PNVEERI----------------------PKTVEIKSVSHDVEEKGVRMKLTVIDTPGFGDQINNENCWQPIMKFINDQYETYLQEEININR------------KKRIPDTRVHCCIYFIPPTGhcLRPLDVEFMRHLSKVVNIVPVIAKADTLTLEERDSFKKTIREELRANGIDVY-----------------------PQKEFDED--------AEDRMI-----------NDKIREMIPFAVVGSDQEYQVN----------GKRILGRKTKWGTIEVENIAHCEFAYLRDLLIRTHMQNIKDITCSIHYETYRVRRLNE------------------------------------------------------------------------------------------------------------------------------------------------------------------------------------------------------------------------------------------------------------------------------------------------------------------------------------------------------------------
>A0A8C3IYL3	308	0.318	4.749E-83	7	459	812	209	555	571
-------PESKPQPVMAEIPPKSPEGPEAVPSYTPSMTDAPRDAGLKQAAPPRPEKPAPDFSYvgiDAILEQMRRKAMKQGFEFNIMVVGQSGLGKSTLINTLF----KSKVSRKSVQP-------------------------------------------ASEERIPKTIEIKSITHDIEEKGVRMKLTVIDTPGFGDHINNENCWQPIMKFINDQYEKYLQEELNVNR------------KRRIPDTRVHCCIYFIPatGHALRPLDIEFMRRLSKVVNIVPVIAKADTLTLEERDYFKKRITADLLSNDIDVYPQKEFDEDSEDRLV------------------------------------------NEKFREMIPFAVVGSDQEYQVN----------GRRILGRKTKWGTIEVENTTHCEFAYLRDLLIRTHMQNIKDITSGFHFEAYRVKRLNEGR----------------------------------------------------------------------------------------------------------------------------------------------------------------------------------------------------------------------------------------------------------------------------------------------------------------------------------------------------------------
>A0A8J1VPA0	308	0.332	6.418E-83	8	456	812	17	355	462
--------ITPNGGSYGAESKASAATPNGRAVSPHPSNGPNGVGGFTTPNPVIRKKLASWVGFSNLPNQVHRRSVRRGFQFVAMVVGESGLGKSTLINTLF----ETKLYQ---------------------PKQVPGPG----------------------MDRGRTVQIESIT--IEENGVRLKLTVVDTPGFGDFVNNEECWRPIVDNIEARFDAYLEQENRVNRMQLV-------------DNRVHACIYFIQPtgHSLKPIDIEFMKRLHTKVNLIPVIAKADTLSEEEVVLFKQRILADIAYQGIQIFQ-P--------------------PQY-------------ENED--EET-----IQENEEIISKVPFAVVGSESFVRCPD---------GRQVRGRAYPWGVIEVDNESHCDFVKLRQMLVRTHMEELREHTNDTLYENYRTEKLR-------------------------------------------------------------------------------------------------------------------------------------------------------------------------------------------------------------------------------------------------------------------------------------------------------------------------------------------------------------------
>E6R8P2	308	0.356	6.418E-83	13	462	812	45	397	501
-------------QTH-SPSPNGEQHSNGETYPSARIASPDGGGVSPNGYPADGGVestpAAAAPARkklsSWVGfsnlpNQVHRRSVRRGFQFVTMVVGESGLGKSTLINTLF----ETKLYQ-------------------PKQIPTPGADR------------------------GKTVQIESISADIEENGVRLKLTVVDTPGFGEFVNNEESWKPIVDNIEARFDAFLEQENRVNR-------------SKLLDNRVHACLYFIQPtgHSLKAIDIEFMRRLHNKVNLIPIIAKADTLTDDEIIAFKQRILADIAHYGIQIF--------------------QPF-QY-------------ENDD--EET-----IQEIEEITSKVPFAVVGADSIVQSPD---------GRQVRGRSYPWGVIEVDNEDHCDFVKLRQMLVRTHMEELREHTNDVLYENYRTEKLR-AMGVQ-------------------------------------------------------------------------------------------------------------------------------------------------------------------------------------------------------------------------------------------------------------------------------------------------------------------------------------------------------------
>T1FU84	308	0.357	6.418E-83	66	455	812	88	372	502
------------------------------------------------------------------PNQIYRKSVKRGFDFTLMVVGESGLGKSTLINSLF----LTDIYSAE---------------------NRMPVFKT-----------------------KKTLQVETTQVSLSEKGVKLKLTIVDTPGFGDFIDNTNCWEPIINYIDSRYEEYLNAESRVNRVQIL-------------DSRVHCCLYFISPngHGLKALDIEFMKRLHDKVNIIPLIAKADSMTKEEVTEFKKIILQEIAENKINIYDFPVNSN---------IN---------------SISS---DDD---ERMLKL-------YKDRVPFAVVGS---------NTLIETSQGRKVRGRMYPWGAVEVEKLEHNDFTALKNMLIGMHMQDLKDVTNNVHYENFRFNRL--------------------------------------------------------------------------------------------------------------------------------------------------------------------------------------------------------------------------------------------------------------------------------------------------------------------------------------------------------------------
>F6RMR0	308	0.334	6.418E-83	17	457	812	204	531	550
-----------------SEELQGYPGTMTDAIRDIGVKQPLPARGVGEKPATEFGYVGIDA----ILEQMRKKAMKQGFELNIMVVGQSGLGKSTLINTLFK-------------------SKVSRKSVQPTAEER----------------------------IPKTIEIKSVTHEIEEKGVRMKLTVIDTPGFGDHINNENCWLPIMKFINDQYEKYLQEEVNINR------------KKRIPDSRVHCCIYFIPatGHSLRPLDIEFMRRLSKVVNIVPVIAKADTLTLEERDYFKQRIRADLQNNGIDIYPQKEFDEDAEDRLV------------------------------------------NEKIREMIPFAVVGSDQEYQIN----------GRRILGRKTKWGTIEVENTGHCEFACLRDLLIRTHMQNIKDITSSIHFEAYRVKRLQE------------------------------------------------------------------------------------------------------------------------------------------------------------------------------------------------------------------------------------------------------------------------------------------------------------------------------------------------------------------
>A0A6P7YLK8	308	0.328	6.418E-83	6	457	812	192	555	574
------SPVrqeenSIPSPTHQHLSPEPKPQHIFAEIPVKSQDGIDTVYSSTGSMAdiARDSSLKQAlPVRSekpvsdfgyvgidAILEQMRRKAMKQGFELNIMMVGQSGLGKSTLINTLF----KSKVSRKSVQPT-------------------------------------------SEERIPKTIEIKSVTHDIEEKGVRMKLTVIDTPGFGDHINNENCWQPIMKFINDQYEKYLQEEININR------------KKRIPDSRVHCCIYFIPatGHALRPLDIEFMRRLSKVVNIVPVIAKADTLTLDERDYFKQRIRADLLSNGIDVY-----------------------PQKEFDE---------DSDDRL----------VNEKIREMIPFAVVGSDQEYQVN----------GRRILGRKTKWGTIEVENTGHCEFAFLRDLLIRTHMQNIKDITSSIHFEAYRVKRLNE------------------------------------------------------------------------------------------------------------------------------------------------------------------------------------------------------------------------------------------------------------------------------------------------------------------------------------------------------------------
>UPI001F0838B8	308	0.316	6.418E-83	8	470	812	280	626	640
--------VTETPIARPTERSEVIPSYSSSAMSEVAVPEMPPALVGCGDKPGVDFSY---VGIDAILEQMRRKAMKQGFELNIMVVGQSGLGKSTLMNTLFKS-----------------------------------------------KVSRKSVLATSQEKIPKTIEIKSISHDIEEKGVRMKLTVIDTPGFGDQINNENCWQPIMKFINDQYERYLQEEININR------------KKRIPDSRVHCCIYFIPPTGhcLRPLDVEFMRRLSKVVNIVPVIAKADTLTLEERDFFKKKIREELRANGIDVY-----------------------PQKEFDED--------VEDRMI-----------NEKIREMIPFAVVGSDQEYQVN----------GRRLLGRKTKWGTIEVENIAHCEFAYLRDLLIRSHMQNIKDITSSIHYEVYRVRRLNE----NNTAAHGHA-----------------------------------------------------------------------------------------------------------------------------------------------------------------------------------------------------------------------------------------------------------------------------------------------------------------------------------------------------
>UPI000DBEE1D7	308	0.331	6.418E-83	7	451	812	126	460	671
-------PRLPSAATiPNDASEDSNRRESARTASKEDSNKETSLLHHSRPTPPTKPK-ELDGYvgFANLPNQVYRKAVKKGFEFTLMVVGESGLGKSTLINSMF--------------------LAEIYSAEYLGPSLR----------------------------VKKTVAVETSKVLLKENGVNLTLTVVDTPGFGDAVDNSNCWVPVIDYIESKYEEFLNAESRVTRRQI-------------PDSRVHCCLYFVAPsgHGLKPLDVEFMQRLHDKVNIIPVIAKADTMTPDECAHFKKQILNEIAQHKIKIYEFPEVE---------------------------------------EEEENKL----HKLLRDRVPFAVVGA---------NTVVDHD-GKKVRGRKYPWGVAEVENLDHCDFIALRNMVVRTHVQDLKDVTNNVHYENFR------------------------------------------------------------------------------------------------------------------------------------------------------------------------------------------------------------------------------------------------------------------------------------------------------------------------------------------------------------------------
>E0VQN3	307	0.365	8.671E-83	71	451	812	44	312	332
-----------------------------------------------------------------------RKAVKKGFEFTLMIVGESGLGKSTLINSLF--------------------LADVYSSEYPGPSLRPK----------------------------KTVTVDTTKTLLKENGVNLALTVVDTPGFGDAVDNTNCWQPVIEYIESRYEEFLNAESRVNRKSV-------------PDNRVHCCLYMISPsgHGLKPLDVELMKRLHDKVNLIPIIAKADTMIPEECATFKKQIMTEISQHKIKIYEFPDS----------------------------------MDE---EE------SKLHKVLKDRVPFAVVGS---------NCIVEVD-GKKIRGRKYPWGIAEVENLEHCDFIALRNMVLRTHLQDLKEVTNNVHYENYR------------------------------------------------------------------------------------------------------------------------------------------------------------------------------------------------------------------------------------------------------------------------------------------------------------------------------------------------------------------------
>A0A6J2W0T8	307	0.346	8.671E-83	64	455	812	42	340	358
----------------------------------------------------------------TLPNQVHRKSVKKGFEFTLMVVGESGLGKSTLVNSLF--------------------LTDLYKGRVLHNAPERVA---------------------------QTVAITKNTVEIVEKGVKLKLNIVDTPGFGDAVNNIQSWRAVSDYVDRQFEQYRRDETGLNRKNI-------------QDNRIHCCLYFISPygHGLRPLDVEFMRSLHEKVNIVPVLAKADSLTSSELRNMKTRIMTEIDKHRIKIYQFPDC-DEDEDELFRRQDLELKVK-----ERRIGWV--------------------HSEITSlSIPFAVVGS---------NAIVE-SEGRRFRARIYPWGVVEVENVAHSDFVHLRNMLVRTHMQDLKDMTQDVHYENYRAQYL--------------------------------------------------------------------------------------------------------------------------------------------------------------------------------------------------------------------------------------------------------------------------------------------------------------------------------------------------------------------
>A0A1Y1YNJ9	307	0.365	8.671E-83	70	455	812	52	328	437
----------------------------------------------------------------------HRKSVKKGFQFTFMVVGESGLGKSTLVNTLWNSTLL------------------------PQKKSVPLSLDD-----------------------PKTVSIQSYNAELVEDGVKLGLTIIDTPGFGDFVNNEESWKPILEDIEARFDLYLERESSANR-------------SKMEDNRVHACIYFISPtgHALKPLDIEFMRRLHTRVNLIPVIAKSDTLTEDEIKAFKERILEDIQHHKIKIFQ-P--------------------SPY-------------IHDD--PETIAE-----NKEIMDKVPFAIVGSEREIEVN----------GKAVRGRKYPWGVIEVENEDHCDFVKLRQMLIRTHLEELREYTNTILYENYRTAKL--------------------------------------------------------------------------------------------------------------------------------------------------------------------------------------------------------------------------------------------------------------------------------------------------------------------------------------------------------------------
>A0A165CUY3	307	0.331	8.671E-83	3	455	812	4	361	469
---ESASPtegyTTSGDYTNGSTLPAIPNGSMRDVASSINGSANRAASLVSQQTYPTSNIAPPQVSRKQLMGyvgfanlPNqvHRRSVRKGFQFTVMVVGESGLGKSTLVNTLFAT----PLYP---------------------SKELPPPS----------------------AEPAKTVSIESISADIEESDVRLRLTVVDTPGFGDYVNNDSSWKPILDNIEARFDAYLDQENRVNRSKMV-------------DNRVHACLYFIQPtgHALKPIDIEFMRRLHTRVNLIPIIAKADTMTDEEVTQFKARVLADIRYHNIQIF---------------------QAPTYEK-------------ED--EETLAE-----NEEIASRIPFAVVGSTTIIKTPD---------GRTVRGRAYPWGVIEVDNEEHCDFVKLRQMLIRTNMEELREHTNLFLYENWRTEKL--------------------------------------------------------------------------------------------------------------------------------------------------------------------------------------------------------------------------------------------------------------------------------------------------------------------------------------------------------------------
>H2TSI2	307	0.327	8.671E-83	0	458	812	51	417	477
AD-NGKSPSpSRTPSLPKRFPSQPPrsPTVPPKPVMQLASQGSVSRSYSPTSRPQSPWC-CADPYdsaedqdkeyvgFATLPNQVNRKAVKKGFMFTIMVAGESGLGKSTLVNSLF----LTDLYKD-----------------------RKVPS--------------------AQDRINQTVKIIKHTVGIEEKGIRLRLNIIDTPGFGDAINNTKCWQSIEDYIDQQFEQYFRDESGLNRRNI-------------QDNRVHCCLYFISPfsHGLRPLDVECMTALHGKVNIVPVLAKADCMTPAEVSIKKQKIKGELKKFGIKIYQFPEC-DPEDNEEIR------------------------MHD---------------QMLKENFPFAVIGSNLHVESK----------GRMVRGRAYPWGVVEAEDPLHSDSLLLRNMLVRTYMQDLKDVTQETHYENYRAgciHKMTQM-----------------------------------------------------------------------------------------------------------------------------------------------------------------------------------------------------------------------------------------------------------------------------------------------------------------------------------------------------------------
>UPI000F4D3153	307	0.320	8.671E-83	10	457	812	177	514	535
----------TMRCSSPSHAGWKPPGNEGRGLDINAGFRSNMADKGVDKGADKGVELGYVG-IDAILEQMRRKAMKQGFELNIMVVGQSGLGKSTLINTLF----KSKVSRRSVMTS-------------------------------------------NEERIPQTIEIKSISHDIEEKGVRMKLTVIDTPGFGDQINNENCWMPIMKFINEQYEAFLQEEINISR------------KKKIPDTRVHCCIYFIPPTGhcLRPIDIEFMRHLCKVVNIVPVIAKADTLTLEERDSFKKKIREDLRANEIEIY--PQTE---------------------------------FDEDSEDRTI-------NEKIRDMIPFAVVGSDQEYQVN----------GKRLLGRKTRWGTVEVENIVHCEFAYLRDLLIRTHMQNLKDITSSIHYEVYRVRRLNE------------------------------------------------------------------------------------------------------------------------------------------------------------------------------------------------------------------------------------------------------------------------------------------------------------------------------------------------------------------
>A0A158QV26	307	0.346	8.671E-83	65	455	812	186	526	625
-----------------------------------------------------------------IPDQMHRKAVKKGFNFTLMIAGESGLGKATLVNSLF----MQDLYKDRAS----------------VDASEKVK---------------------------KVTKIEKRQIELDERGVKLRLTIVDTPGFNDAVNAEDCWKPIEDYIDSTFEQYFKDECGLNRKNI-------------QDNRVHCCLYFISPygHGLRQVDVEFMRRLQNKVNIVPVIAKADALTASELRTLKDRIMSDLDKYKIDIYRLPECDSDEeedikrLDREIKAMGISRASSSIRlfAKTRQMAPSRQLQITHFLPQPANFSSPEEYMLLlsgvpTAVLPFAVIGS---------NCVIEGEGGKRVRGRQYPWGVVEVENPKHCDFTKLRIFLLKTHMQDLKDMTLEVHYENYRAkyitERM--------------------------------------------------------------------------------------------------------------------------------------------------------------------------------------------------------------------------------------------------------------------------------------------------------------------------------------------------------------------
>UPI00193CB449	307	0.320	8.671E-83	7	451	812	214	548	683
-------PSATTVPNDASEDSNRRESARNAISSKEDSNKEASLLHHARPTPPTKPK-ELDGYvgFANLPNQVYRKAVKKGFEFTLMVVGESGLGKSTLINSMF----LADIYSAE--------------YFGPS------------------------------LRLKKTVAVETSKVLLKENGVNLTLTIVDTPGFGDAVDNSNCWVPVIDYIESKYEEFLNAESRVTRRQI-------------PDSRVHCCLYFVAPsgHGLKPLDVEFMQRLHDKVNIIPVIAKADTMTPDECAHFKKQILNEIAQHKIKIYEFPEVEEEEDN----------KFHKL---------------------------------LRDRVPFAVVGANTVVECEN---------GKKLRGRKYPWGIAEVENLEHCDFIALRNMVVRTHVQDLKDVTNNVHYENFR------------------------------------------------------------------------------------------------------------------------------------------------------------------------------------------------------------------------------------------------------------------------------------------------------------------------------------------------------------------------
>UPI000B8FC92B	307	0.348	1.172E-82	50	457	812	11	303	360
--------------------------------------------------PQSYVGFANLP------NQVHRKSVKKGFEFTLMVVGESGLGKSTLVNSLF--------------------LADLYSDRKIPDAKEKFH---------------------------KNVKISAKTVEIEERGVKLRLTVVDTPGFGDAINNEDSFQSIVKYIDDQFEKFFHGERGLNRRNI-------------TDSRVHCCFYFISPFgrGLKPLDIQFMRQLHQKVNIVPVISRADALTKKEVDDLKKQIRREINDEGIKVY---------------------TLPEVDEDEDQ----------EYKEE---------VRQMKEAMPFAVAGSTTSIEAK----------GKKLRGRVYPWGVVEIENPEHSDFIKLRNMLI-THMQDLQEVTQEVHYENYRLQKLAE------------------------------------------------------------------------------------------------------------------------------------------------------------------------------------------------------------------------------------------------------------------------------------------------------------------------------------------------------------------
>UPI0003F0DF69	307	0.375	1.172E-82	71	457	812	23	294	423
-----------------------------------------------------------------------RRSVKRGFEFTLMVVGESGLGKSTLINSLF----LTDIYNDKE---------------------YPGPSLRI----------------------KKTVSVDTSKVLIKEGGVQLQLTIVDTPGFGDAVDNSNCWVPVTDYIDNTFEDYLNAESRVNRRTM-------------PDNRVHCCLYFIAPtgHGLKPLDIEFMKKLHEKVNIIPLISKADTLTPEECKQFKKQIMKDIEENKIKIYEFPDTPD---------------------------------DEDDNKENNAK-----NTP----VPQAPI--------------LEVN-GKKVRGRQYPWGIVEVENLEHSDFVTLRNLLLRTHMQDLKDVTNNVHYENFRCRKLTQ------------------------------------------------------------------------------------------------------------------------------------------------------------------------------------------------------------------------------------------------------------------------------------------------------------------------------------------------------------------
>A0A553PJA3	307	0.341	1.172E-82	71	455	812	47	322	454
-----------------------------------------------------------------------RKAVKKGFEFTLMVAGESGLGKSTLINSMF--------------------------LTDIYSVEHPGPSARI----------------------KKTVNVDTNNVLLQENGVNLSLTIVDTPGFGDAVDNSDCWDPVIQYVESQYENFLDAETRVNR--IV-----------LPDTRVHACVYFIAPsgHGLKPLDVEFMQRLHDKVNIIPVIAKSDTMTPEEVARFKKQILNQIVQSRIKIYEFPESETDEDNE-----------------------------------------KHENRKMKDRVPFAIVGSNTIIENGD---------GKKVRGRKYPWGIVDIENLDQCDFIPLRNMLIRTNLQDLKQVTNDVHYENYRCRKL--------------------------------------------------------------------------------------------------------------------------------------------------------------------------------------------------------------------------------------------------------------------------------------------------------------------------------------------------------------------
>A0A8C9TNH2	307	0.308	1.172E-82	7	457	812	178	526	545
-------PSAPPGYTEYKVSPSVPEvyvrNSEGSEVIPSYINTMSEPTKPQPQPPVRSDKPSADFSYvgiDAILEQMRKKAMKQGFELNIMVVGQSGLGKSTLMNTLFKS----------------------------------KVSRKST-------------LDTPEERIPKTIEIKSISHDIEEKGVRMKLTVIDTPGFGDQINNENCWQPIMKFINDQYEQYLQEEININR------------KKRIPDSRVHCCIYFIPPTGhcLRPLDVEFMRHLSKVVNIVPVIAKADTLTLEERDFFKKKIREELRANGIDVY-----------------------PQKEFDED--------AED-----------RVTNERIREMIPFAVVGSDQEYQVN----------GRRLLGRKTKWGTIEVENIAHCEFAYLRDLLIRTHMQNIKDITSSIHYEAYRVRRLNE------------------------------------------------------------------------------------------------------------------------------------------------------------------------------------------------------------------------------------------------------------------------------------------------------------------------------------------------------------------
>UPI001CF9F934	307	0.334	1.172E-82	7	456	812	213	549	569
-------PVPETIARSQ-ESLDTVHNSTNNMAEFSRDAAPKQAPPVRNEKPASDFGY---VGIDAILEQMRRKAMKQGFEFNIMVVGQSGLGKSTLMNTLF----KSKVSRKSVQGF-------------------------------------------SEERIPKTIEIKTITHDIEEKGVCMKLTVIDTPGFGDHINNEECWQPIMEFINHQYETYLQEEININR------------KKRIPDTRVHCCIYFIPPtgHSLRPLDVEFMRRLSKVVNIVPVIAKADTLTLDEREYFKQRIREDLRSNGIDVY--PQKE---------------------------------FDED--EED--RLV---NDKIREMIPFAVVGSDQEYQVN----------GRRILGRKTKWGTIEVENIAHCEFAYLRDLLIRTHMQNIKDITSSIHYEAYRVNCLK-------------------------------------------------------------------------------------------------------------------------------------------------------------------------------------------------------------------------------------------------------------------------------------------------------------------------------------------------------------------
>A0A8J6DU29	307	0.270	1.172E-82	50	534	812	153	610	767
--------------------------------------------------PDLPHLFPQDIDRqyvgfATLPNQVHRKSVKKGFDFTLMVAGESGLGKSTLVHSLF----LTDLYKDR-------------------------------------------KLLSAEERISQTVEILKHTVDIEEKGVKLKLTIVDTPGFGDAVNNSECWKPITDYVDQQFEQYFRDESGLNRKNI-------------QDNRVHCCLYFISPfgHgcvtvlgpgsgghpaacmpvtvpslpvsivpqssiqpllepsstlslhhfhvhhapttatltvfcRLRPVDVGFMKALHEKVNIVPLIAKADCLIPGEIRKLKERIREEIDKFGIRVYQF---------------------PECDSDE----------DEDFK---------QQDRELKESAPFAVIGSNTVVEAK----------GQRVRGRLYPWGIVEVENQAHCDFVKLRNMLIRTHMHDLKDVTCDVHYENYRAhciqqmtSRLTQDSRMESPIPI-LPLPTPDTETEKLIRMKDEEVGPRGALSLLLLllaPPSRPAAGCPSPCLCAGTRVDcgRRGLTWASLPEAF-------------------------------------------------------------------------------------------------------------------------------------------------------------------------------------------------------------------------------------------------------------------------------------
>A0A1X7U6V8	306	0.346	1.583E-82	70	457	812	14	289	349
----------------------------------------------------------------------HRKSVKKGFEFTIMVVGESGLGKSTLVRSLF----LTNLF---------------------GNKTCPPAAERI----------------------KPTPSIDATTVDIEEKGVKLRLTVVDTPGFGDAVDNRECWQPIIDFINEKYDQYFKDESGINRRNI-------------EDHRVHCCLYFISPsgHGLKPLDIAFMKELHNLVNIIPVIAKSDTLTQTEVRTLKTRILQEISDNGIRIYN---GE---------------------IDE----------EDDSPEI----------RELRDAIPMAVVGSTTLLEVGN----------KRVRGRLYPWGVVEIENKEHCDYILLRNMLIRTHMQDLKDYTQDVHYENFRKKKLLQ------------------------------------------------------------------------------------------------------------------------------------------------------------------------------------------------------------------------------------------------------------------------------------------------------------------------------------------------------------------
>T1FN47	306	0.350	1.583E-82	70	458	812	26	305	370
----------------------------------------------------------------------HRKSVKKGFEFTLMVVGESGLGKSTVINSLF----LTDLYPHR---------------VIPSAQEKAV----------------------------STVNIEASTVEIEERGVKLRLTVVDTPGYSDPINANNCFETIINYVDCQYEKFLLDESGLNRRHI-------------QDTRVHCCFYFINPigHGLKPLDLQFMKAIDHKVNIVPVIAKADTLTKSELLTLKAKVMEEIKKHQIQIY---------------------TLPDCDDDE----------DEDYK---------LQCKQLKEAVPFAVIGS---------NVMLEVR-SRKVRGRMYPWGVVEVENPEHCDFIKLRTMLI-AHMQDLQEVTQEVHYENFRSQKISQA-----------------------------------------------------------------------------------------------------------------------------------------------------------------------------------------------------------------------------------------------------------------------------------------------------------------------------------------------------------------
>UPI00160527FC	306	0.319	1.583E-82	64	497	812	21	355	371
----------------------------------------------------------------TLPEQVHRKSVKKGFDFTLMVVGESGLGKSTLINSLF----LADFYNDR----KLPTVSDLIK---------------------------------------KTTSIQQHTIEIEERGVKLRLTVVDTPGFGDSINCEESWKTCVDYIDDQFHQYFQAESGLNRKHI-------------QDGRVHCCLYFIPSYgrGLRQLDIQSLKTLQTRVNIIPVIGKSDILTPTEVRTLKDSILEDLKSNHIQIYQF---------------------PDCDEEE----------DEEFK---------KQDRELKAAIPFAVASSDTFVEVA----------GKRFRGRVYPWGIVEVENPNHSDFVKLRTMLIQSHMHDLKETTQELHYENFRAraiaqisqnPHNKERNKLKRESSSDVAQQQDMLLQKEAEIKRMQQMISKMEAKL--------------------------------------------------------------------------------------------------------------------------------------------------------------------------------------------------------------------------------------------------------------------------------------------------------------------------
>UPI000763B7AB	306	0.364	1.583E-82	71	455	812	116	388	402
-----------------------------------------------------------------------RKAVKKGFEFTLMVVGRSGLGKSTLINTMF--------------------LADIYG------KEHPGPSLRVG----------------------KTVRVETNRCMLKEKGVNLSLTVVDTPGFGDAVDNSDCWQPVLEYIESRYEEYLNAESRVNR-------------KLQHDSRVHCCLYFLesNSHGMTPLDVEFMQRLHDKVNIIPIISKADTMTPDEVTEYKKQILKEIAQHKIKIYDF---------------------PDSDKDED--------------RENLKK--------LKARVPFAVVGSTE---------VHEVD-GKKVRGRKYPWGLVEVENLDHCDFVALRNMLLRTHLQDLKEVTSNVHYENFRFRKL--------------------------------------------------------------------------------------------------------------------------------------------------------------------------------------------------------------------------------------------------------------------------------------------------------------------------------------------------------------------
>A0A6P8FE06	306	0.318	1.583E-82	7	457	812	34	387	406
-------PSEPHQVNHFTHPHVFPPARGSEVISSFSSSSSISSSISSMAEPVVPEV---PPASWTekpsvvdfsyvgidaILEQMRRKAMKQGFELNIMVVGQSGLGKSTLMNTLFKS-----------------------------------------------KVSRKSVMGTGEERIPKTIEIKSVSHDIEEKGVRMKLTVIDTPGFGDQINNENCWQPIMKFINDQYEQYLQEEINIDR------------KKRIPDSRVHCCIYFIPPtgHSLRPLDVEFMRRLSKVVNIVPVIAKADTLTLEERDFFKKKIREDLRANGIDVY-----------------------PQKEFDED--------AEDRMI-----------NEKIREMIPFAVVGSDLEYQVN----------GRRLLGRKTKWGTIEVENIAHCEFAYLRDLLIRTHMQNIKDITSSIHYEMYRVRRLNE------------------------------------------------------------------------------------------------------------------------------------------------------------------------------------------------------------------------------------------------------------------------------------------------------------------------------------------------------------------
>A0A8C9WBN2	306	0.321	1.583E-82	0	457	812	161	506	525
ADHP--SPV-EVPSRRPEVS---EDSTGPAANIISSYSSAMSEPAKPVPGPPVNEKPSMDFSYvgiDAILEQMRRKAMKQGFELNIMVVGQSGLGKSTLMNTLFKS----------------------------------KVSRRST-------------LASAEERIPKTVEIKSISHDIEEKGVRMKLTVIDTPGFGDHINNENCWQPIMRFINEQYERYLQEEININR------------KTRIPDSRVHCCIYFIPPTGhcLRPLDVEFMRRLSKVVNIVPVIAKADTLTLEERDFFKKKIREELQANDIDVYPQKEFDEDAEDRAI------------------------------------------NERIRGMIPFAVVGSDQECQVN----------GRRLLGRKTKWGTIEVENISHCEFSYLRDLLIRTHMQNIKDITSSIHYEAYRVRRLNE------------------------------------------------------------------------------------------------------------------------------------------------------------------------------------------------------------------------------------------------------------------------------------------------------------------------------------------------------------------
>A0A1V4KT98	306	0.316	1.583E-82	4	469	812	201	543	554
----WAEPGSSLEPTERSME---PPAVPEEEMMPLSVAPSPAGCQLFGYVG-----------IEAVLDQMKIKTMKTGFEFNIMVVGQSGLGKSTMVNTLF----KSKVSRKALQPGQEE-------------------------------------------RIPKTVQLQSVTHVIEEKGVKMKLTVTDTPGFGDQINNENCWDPIIKYINEQYERYLREEILITR------------KRKIPDTRVHGCVYFIPPtgHWLRPLDLEFMRRLSKIVNVVPVIAKADTLTLDERAEFKQRIQEDLKTHAISVY--PQ-ED------------------FDQDP----------DDRVL-----------NDLIREKIPFAVVGADQEHQVN----------GKRVLGRKTKWGIIEVENLAHCEFPLLRDLLIRSHLQDLKDITHNVHYESYRVRRLNESNQPGPSPHNGL------------------------------------------------------------------------------------------------------------------------------------------------------------------------------------------------------------------------------------------------------------------------------------------------------------------------------------------------------
>UPI0015AB6810	306	0.318	1.583E-82	7	457	812	191	544	563
-------PTATATANHTEQKAQPPPptPVSEVIPAAVNRSDVIPSYNSAMSEPVKpavpaacPEVPSVDFSYvgiDAILEQMRRKAMKQGFELNIMVVGQSGLGKSTLMNTLFKS----------------------------------KVSRRSVLTTIEE-------------RIPKTIEIKSISHDIEEKGVRMKLTVIDTPGFGDQINNENCWQPIMKFINDQYEQYLQEEININR------------KKRIPDSRVHCCIYFIPPTGhcLRPLDVEFMRRLSKVVNIVPVIAKADTLTLEERDFFKMKIREELRVNGIDVY-----------------------PQKEFDED--------AEDRMI-----------NEKIREMIPFAVVGSDQEYQVN----------GRRILGRKTKWGTIEVENIGHCEFAYLRDLLIRTHMQNIKDITSSIHYEVYRVRRLNE------------------------------------------------------------------------------------------------------------------------------------------------------------------------------------------------------------------------------------------------------------------------------------------------------------------------------------------------------------------
>A0A3Q2XPF7	306	0.322	1.583E-82	0	457	812	242	590	612
ADsrVDWVPPaVTETPATR--------PTDRLEVISSPTSSAMADTVAPDAAAPYSDRPAAPVVDFSyvgidAILEQMRRKAMKQGFELNIMVVGQSGLGKSTLMNTLFKS----------------------------------KVSRKSVMATAQE-------------KIPKTIEIKSISHDIEEKGVRMKLTVIDTPGFGDQINNENCWQPIMKFINDQYEAYLQEEININR------------KKRIPDSRVHCCIYFIPPTGhcLRPLDVEFMRRLSKVVNIVPVIAKADTLTLEERDFFKKKIREELRANGIDIY-----------------------PQKEFDED--------AEDRMI-----------NEKIREMVPFAVVGSDQEYQVN----------GRRLLGRKTKWGTIEVENIAHCEFAYLRDLLIRTHMQNIKDITSSIHYEVYRVRRLNE------------------------------------------------------------------------------------------------------------------------------------------------------------------------------------------------------------------------------------------------------------------------------------------------------------------------------------------------------------------
>UPI001CFB3AA8	306	0.334	2.139E-82	15	456	812	1	337	357
---------------HQLAVfPCFYMSLDTVHNSTNNMAEFSRDAAPKQAPPVRNEKPASDfgyVGIDAILEQMRRKAMKQGFEFNIMVVGQSGLGKSTLMNTLF----KSKVSRKSVQGF-------------------------------------------SEERIPKTIEIKTITHDIEEKGVCMKLTVIDTPGFGDHINNEECWQPIMEFINHQYETYLQEEININR------------KKRIPDTRVHCCIYFIPPtgHSLRPLDVEFMRRLSKVVNIVPVIAKADTLTLDEREYFKQRIREDLRSNGIDVY--PQKE---------------------------------FDED--EED--RLV---NDKIREMIPFAVVGSDQEYQVN----------GRRILGRKTKWGTIEVENIAHCEFAYLRDLLIRTHMQNIKDITSSIHYEAYRVNCLK-------------------------------------------------------------------------------------------------------------------------------------------------------------------------------------------------------------------------------------------------------------------------------------------------------------------------------------------------------------------
>UPI001885D4A5	306	0.327	2.139E-82	4	463	812	80	423	482
----WSFPLS-GRMTVSRRSLDSPLSPASRPHSPWGSFDPYDSAED-----QDKEYVGFAA----LPNQVHRKTVKKGFTFTLMVAGESGLGKSTLINSLF----LTDLYK---------------------DRKIPNAEERIS----------------------QTVSIVKHTVSIEEKGVKLRLSIIDTPGFGDAVNNMQSWKHLEDYVEQQFDQFFRDESGLNRRNI-------------QDNRVHCCLYFIPPygHGLRPLDVECMRALHEKVNIVPVLAKADSLTRAEVYKKKIKIREELRRFGINIYQFA---------------------DCDSDE----------DEEFKRRD--RL-------LKDSVPFAVIGSNVLVESQ----------GRRFKGRAYPWGVVEVESPAHSDFLLLRDMLVRTHMQDLKDVTRECHYENYRAHCIRNMTRmvVQN------------------------------------------------------------------------------------------------------------------------------------------------------------------------------------------------------------------------------------------------------------------------------------------------------------------------------------------------------------
>A0A3B3RR16	306	0.312	2.139E-82	7	457	812	217	562	581
-------PSVPPSYTEIKAPPSAPEVYIGGPDRSEVTLSSAMSDPAKPSLPPVrADKPGADFSYvgiDAILEQMRRKALKKGFELNIMVVGQSGLGKSTLMNTLFKS----------------------------------KVSRRSTQ-------------APPEERIPKTIEIKSVSHDIEEKGVRMKLTVIDTPGFGDQINNKNCWMPIMKFINDQYELYLQEEININR------------KRRIPDSRVHCCVYFIPPTGhcLRPLDVEFMQRLSKVVNIVPVIAKADTLTLEERDFFKQKIREDLRAHGIDVYPQKEFDEDAEDRAT------------------------------------------NERIREMIPFAVVGSDQEYQVN----------GRRLLGRKTKWGTIEVENTAHCEFAFLRDLLIRTHMQNIKDITSSIHYEGYRVRRLNE------------------------------------------------------------------------------------------------------------------------------------------------------------------------------------------------------------------------------------------------------------------------------------------------------------------------------------------------------------------
>A0A1Y1KMF5	306	0.326	2.139E-82	20	455	812	158	479	608
--------------------TKSPPELPSAKEEIVRETKEIEVVKERPKLKELDGYVGFAN----LPNQVYRKAVKKGFEFTLMVVGESGLGKSTLINSLF----LTDVYN---------------------SADYPGPT----------------------QRLKKTVAVETTKVLVKENGVNLLLTVVDTPGFGDAVDNSNCWAPIIEYIESKYEDYLNSEARVTR-----KPE--------ADQRVHCCLYFIQPsgHGLKSLDIEFMKRLCDKVNIIPVISKADTLTSDECNLFKKQILNEIAQHKIKIYEFPDT----------------------------------VEED--EE------HKLNKTLKDRVPFAVVGS---------NAVIELE-GKKLRGRKYPWGLVEVENLEHCDFIALRNMVIRTHLQDLKDVTNNVHYENYRCRKL--------------------------------------------------------------------------------------------------------------------------------------------------------------------------------------------------------------------------------------------------------------------------------------------------------------------------------------------------------------------
>A0A7R9L8K6	306	0.336	2.139E-82	66	455	812	222	499	648
------------------------------------------------------------------PNQIHRKTVKKGFEFTLMVVGESGLGKSTLVNSMF----LTDIYSDE----------------------YPGPSRRAT----------------------KTVEVETTKVLLKEKTVNLHLTIVDTPGFGCAVDNTNCWQPITNFIENRYEEYLNAETRVHRTHI-------------QDNRVHCCLYFIYPsgHSLKPLDIEFMLHLHDKVNIIPVIAKADTLTPEECLQFKKNVMNEITQNKIKVYEFPEGEE---------------------------------EEDGKTQ----------KQLKSRIPFAVVGSNY---------VIE-SSGERRRGRKYPWGCVDIENMDHCDFVALRNLLIRTYMLDLLDTTNNVHYENFRCRKL--------------------------------------------------------------------------------------------------------------------------------------------------------------------------------------------------------------------------------------------------------------------------------------------------------------------------------------------------------------------
>UPI0018F52913	306	0.340	2.890E-82	65	470	812	44	335	344
-----------------------------------------------------------------ILEQMRRKAMKQGFEFNIMVVGRSGLGKSTLINTLF----KSKVSRKSVEGSEE--------------------------------------------RIPQTVEMKSISHDVEEKGVRMKLTVIDTPGFGDQINNENCWQPITEFINDQYEMYLKEEVTVNR------------KKRIQDTRVHCCIYFIPPtgHSLRPLDIEFMRRLSKVVNVVPVIAKADTLTLEERDVFKGKIRNDLQKFDIDVY-----------------------PQRQFDED--------AEDRLI-----------NDKIRAMVPFAVVGSNLEYQVN----------GRRILGRKTKWGTIEVENTSHCEFAYLRDLLIRTHMQNLKDVTSAIHYEAYRVHRLSE----ENEFSNGIE-----------------------------------------------------------------------------------------------------------------------------------------------------------------------------------------------------------------------------------------------------------------------------------------------------------------------------------------------------
>UPI0018649EC6	306	0.320	2.890E-82	7	470	812	3	359	369
-------PSSAPNHAEQ---KELPPvcevitSCPDRSDIILSYNGAMLEPIKPTTPPEGKEAPSTDfsyVGFDAVLEQMKRKAMKQGFELNIMVVGQSGLGKSTLMNTLFKS----------------------------------KVSRRSVLSSTEE-------------RIPKTVEIKSISHDIEEKGVRMKLSVIDTPGFGDQINNEHCWQPIMKFINEQYEQYLQEEISINR------------KKRIPDSRVHCCIYFIPPTGhcLRPLDVEFMRRLSKVVNIIPVIAKADTLTLEERDFFKKKIGEELGANGIDVY-----------------------PQKEFDED--------AEDRMI-----------NEKIREIIPFAVVGSDQEYQVN----------GRRILGRKTKWGTIEVENIGHCEFAYLRDLLIRTHMQNIKDITSSIHYEAYRARRLNEGN-VQ---ANGIA-----------------------------------------------------------------------------------------------------------------------------------------------------------------------------------------------------------------------------------------------------------------------------------------------------------------------------------------------------
>A0A553NQA1	306	0.351	2.890E-82	67	468	812	13	306	381
-------------------------------------------------------------------DQVHRKSVKRGFEFTLMIVGESGLGKSTLVNSLF----LSDLYSD-----------------------RKIPS--------------------VQDRVKRTTEIQKTTMEIEEKGVKLRLTVVDTPGFGDGLEGNGSWKVCVKYVDDQFAAYFDGESGLNRKNIV-------------DTRVHCCLYFIPPygHGLRQIDLEFLKRLQYKVNLIPVIAKADCLTKSEMKKLKDRINQEIEENDIEIYQF---------------------PDCDSDE----------DEDFK---------SHDQMLKSSIPFAIIGGTN---------TLEI-GGKRMRGRQMPWGFVEMDNPEHSDFALLRRFLIQTHMQDLKDVTHDVHYENYRVQCLSEMAGLQKAPSTS-------------------------------------------------------------------------------------------------------------------------------------------------------------------------------------------------------------------------------------------------------------------------------------------------------------------------------------------------------
>A0A0W4ZKZ6	306	0.372	2.890E-82	71	468	812	63	349	445
-----------------------------------------------------------------------RKSIKKGFIFNIMVVGESGLGKSTLINTLFN---------------CTLCPPKNVKSLT--------------------------------KDPEKTIEIKSLTSEIEENGVKLKLTVVDTPGFGDFVNNDDSWQPILENIEKRFDAYLEAENRVSRANIV-------------DNRIHACIFFIDPtgHSLKPLEIEFMKRLHLRVNLIPVIAKSDTLTEQEVLLFKKRILDDIAYHEINIFK-P--------------------PIY---EY----------DD--EETMNE-----NNEIISKIPFAVVGSNYEVTTAS---------GHTARGRKYPWGVIEVENESHSDFMKLRQMLIRSHMEDLKEHTNNVLYENYRTDKLIQMGITQ---DSS-------------------------------------------------------------------------------------------------------------------------------------------------------------------------------------------------------------------------------------------------------------------------------------------------------------------------------------------------------
>A0A131YIS4	305	0.359	3.904E-82	64	459	812	26	318	338
----------------------------------------------------------------TLQEQIRKKVLRRGFEFNIVVVGRSGLGKSTLINTLF--------KANISRRSCTK---------KGSEATEPAPYI-----------------------IPKTTEVKSVSHVIEEKGTRLRLTVTDTPGFGDQINNENCWLPILEYINEQYEKYLSEEQSVTR------------KKHIPDTRVHCCLYFVPPtgHALTPLDIEFMKRLDKCVNIVPVIAKADTLTLEERSSFKQRIREDLQKNGISVYP------------------VQEF------------------EDDPEET------VLNNKIRASIPFAVVGSDKQHTVN----------GRTVYGRQTQWGLVEVENRHHCEFPDLRDMLIRTHMQDLVEVTKTVHYENFRHER-LQAR----------------------------------------------------------------------------------------------------------------------------------------------------------------------------------------------------------------------------------------------------------------------------------------------------------------------------------------------------------------
>A0A6A7BQL3	305	0.344	3.904E-82	70	468	812	94	382	479
----------------------------------------------------------------------HRKSVRKGFNFNVMVVGESGLGKSTLVNTLFNT------------------------SLYPP-RERQQPSH-------------------DLAH--KTVSIQSISADIEESGVRLRLTVVDTPGFGDFVNNDNSWRPIIDNIDQRFDAYLDAENKLNRMNIV-------------DNRIHACVYFIQPtgHSLKALDIEVMRRLHSKVNLIPVIAKSDTMSEEEITGFKRRVLNDIEYQGIHIF---------------------EGPRYE------------LDD---EETVAE-----NNDIASKVPFAVVGA---------NAVVMTPQGHRVRGRSYPWGVIDVDNEEHCDFVKLRQMLIRTHMEELKEHTNNVLYENYRSDKLTHMGVTQ---DAS-------------------------------------------------------------------------------------------------------------------------------------------------------------------------------------------------------------------------------------------------------------------------------------------------------------------------------------------------------
>A0A8J2PSS1	305	0.331	3.904E-82	10	457	812	177	513	576
----------TSKSTHNLIMDSIPDVFCLSCPPAEFKFSDAYRAKTLPRTGKENERL---IGFATLPEQVHRKTVKKGFDFTLMAIGDSGLGKSTLINSLF----MADFYQNR----KTPNVNELMK---------------------------------------RTTSIQKHTTEIEERGVKLRLTVVDTPGFGDAINNQESWKACVEYIEEQFQLYFLAESGLNRQHI-------------QDSRIHCCLYFVPPcgHGLRPLDIDVLRNLQNRVNIIPIIAKADTLTPGEVKKMKEQVLDDLRKNQIQIYQF---------------------PDCDEDE----------DEEFKRQDI---------ELKASIPFAVASSETFVDI----------GGRKVRGRQYPWGVVEVENPSHSDFAKLRTMLIQSHMHDLKETTQDLHYENFRAKAIAQ------------------------------------------------------------------------------------------------------------------------------------------------------------------------------------------------------------------------------------------------------------------------------------------------------------------------------------------------------------------
>A0A182QM99	305	0.348	5.274E-82	64	457	812	10	295	359
----------------------------------------------------------------TLAEQVHRKSVKRGFEFTLMVCGETGLGKSTLVNTLF----LTELY---------------------GQRTVPRVEERIE----------------------KTTRVEKKTLDIEERGVKLRLTVVDTPGFGDAVNCEDSWRVCTQYIDEQFRQYFTDESGLNRRNI-------------QDNRVHCLLYFVPPygHSLRQLDIDLLRRLHKKVNIILVIGKADTLTPAEKKLLKVRILDDIEAHGIQIYRF---------------------PDCDSDE----------DEEFK---------QQDRDLKAACPFAVVGSNQ---------VMEV-AGRKIRCRQYPWGIVDVEDPEQSDVVKLRTMLISTHMQDLKDTTRDVHYENYRAQCISQ------------------------------------------------------------------------------------------------------------------------------------------------------------------------------------------------------------------------------------------------------------------------------------------------------------------------------------------------------------------
>A0A7J7IY74	305	0.352	5.274E-82	64	453	812	34	315	369
----------------------------------------------------------------TLPDQIHRKVIKKGFHFTIMVVGESGLGKSTLINSLF----MTDLYQDR----KIVGV---------------------------------------EDRLDSTVSIHAQNLDIEESGVKLRLTIIDTPGFSDSLHGKDSIDPIEEYIDQQFHQYFQAESGLNRKNI-------------QDSRVHCLLYFVSPygHGLKPLDVECLKRLHHKVNIIPLIAKSDTLTKSEITRHKAKVLQDIKDHGIKAYDF---------------------PECDPDE-----SA-----DFKRQ---------DAELKAAIPFAVIGS---------NAVTEI-AGKRIRARVYPWGVIEVENEKHCDFSKLKRMLIGTHLQDLKDVTEEYHYENYRAQ----------------------------------------------------------------------------------------------------------------------------------------------------------------------------------------------------------------------------------------------------------------------------------------------------------------------------------------------------------------------
>R7UNB1	305	0.346	5.274E-82	71	455	812	41	313	434
-----------------------------------------------------------------------RKAVKKGFDFTLMAVGESGLGKSTMINSMF----LTDLYNAE----------------------HPGPSR----------------------RLKKTIAVESNQVLLKENGVQLRLTMVDTPGFGDAVDNSNCWDPVIDYVESQYDSFLNSESRVNRKSL-------------PDSRVHCCLYFISPngHGLKPLDIEFMKNLHDKVNIIPIIAKADTLTYDECREFKKTILNEIAQNKIRIYEFPDC------------------------------------DDEEEQKVTK-------KLRERVPFAVVGS---------NAVVDC-GGKKSRGRVYPWGTVEVENLMHNDFLALRDMVIRTHMQDLKDVTNNVHYENFRYHKL--------------------------------------------------------------------------------------------------------------------------------------------------------------------------------------------------------------------------------------------------------------------------------------------------------------------------------------------------------------------
>A0A0F7SUG2	305	0.330	5.274E-82	2	456	812	21	371	484
--HSQLSPSYPRAQTTSLSLSSTPVNDQAHNGYSSPATSVSPQPEEPFKAPSPAVTrkkLSGYVGFANLPNQVHRKSVRKGFQFTAMVVGESGLGKSTLINTLFST------------------TI------------KPQR-----------------LYSQPGSELPSTVSVESTSADIEENGVRLRLTVVDTPGFGDYVNNDESWKPIVDNIEARFDAYLEQENRVNRQKMV-------------DNRVHACLYFLQPtgHSLKPIDIEFMRRLHQKVNLIPIIAKSDTMTDEEILVFKQRVLRDINYHQIQIF---------------------SAPIYD-------------NED--EET-----LGENEAIASKIPFAVVGSTSLVQSAIT--------GQEIRGRSYPWGVVEVDNEDHCDFVKLRQMLIRTHMEDLRERTNLVLYERYRTEKLL-------------------------------------------------------------------------------------------------------------------------------------------------------------------------------------------------------------------------------------------------------------------------------------------------------------------------------------------------------------------
>A0A1V9XZA0	305	0.340	5.274E-82	63	455	812	85	384	498
---------------------------------------------------------------STLPEQVYNKTVKRGFEFTLMVCGESGLGKSTLVNSLF---CADIYSAD-----------------------YPGPSQRAVQ---------------------KTVQVETTKVVLQEGQVTLTLTIVDTPGFGGSLDNTNCWVPIMEFIEDKYAEYLQEETKIQRSaHIV-------------DNRVHCCLYFIAPsgHGLKPLDIEVMKKLHDKVNIVPVIAKADTFTPEECQLFKRRIQNELTQHGIKVYDFP------------SLN-----------EISENGS---LDAGGSEGGIDLKSGGASKSIKDRLPFAIVGSNTLIEV----------GGQKVRARKYPWGLVQVDSIEHCDFIPLRNVLIRSHMQDLKEVTHNCHYEHFRVRKL--------------------------------------------------------------------------------------------------------------------------------------------------------------------------------------------------------------------------------------------------------------------------------------------------------------------------------------------------------------------
>T1FMF2	305	0.309	5.274E-82	17	456	812	138	459	577
-----------------SITSNGTAPSTTSFIPPSANQISSSSKLRLQKEPDTYVGFANLP------NQVYRKSVKKGFEFTLMLVGESGLGKSTLINSMF----LTDIYNNE----------------------HPGPSK----------------------RPNKTLKVEKMNVLLKEGGVQLKLTIVDTPGFGDAVNNSNCWQPVVEYIDSQYNAFLNAESRVIRQ--VS-----------EDTRVHCCLYFISPngHGLRQLDIEFMKQLHEKVNIIPLIAKADSMTAEECKTFKKTIMNEIMQNKIKIYEFPDCDDEEERRIM-------------------------------------------KKMKERIPFAVVGSNMVVECN----------GRKIRARTYPWGVVEVENLEHNDFTALRNMLIRTHLHDLKDVTNNVHYENFRYEHLL-------------------------------------------------------------------------------------------------------------------------------------------------------------------------------------------------------------------------------------------------------------------------------------------------------------------------------------------------------------------
>A0A8C4FLI8	304	0.299	7.124E-82	6	457	812	160	493	512
------SPVASDPPARQ------PERDSSRSSMTESAAPASVAAAAYDEKPVVDFSY---VGIDAILEQMRRKAMKQGFELNIMVVGQSGLGKSTLMNTLFKS-----------------------------------------------KVSRKSVLGTSEERIPKTIEIKSISHDVEEKGVRMKLTVIDTPGFGDQINNENCWRPIMQFINAQYERYLQEELNINR------------KKRIPDSRIHCCIYFIPPtgHSLRPLDVEFMRRLSKVVNIVPVIAKADTLTLEERDLFKKNIRDDLRTNSIDIY-----------------------PQKEFDED--------SEDRMI-----------NEKIREMIPFAVVGSDLEYQVN----------GRRILGRKTKWGTIEVENITHCEFAYLRDLLIRTHMQNIKDITSSIHYEMYRVRRLNE------------------------------------------------------------------------------------------------------------------------------------------------------------------------------------------------------------------------------------------------------------------------------------------------------------------------------------------------------------------
>UPI001ABEBB4E	304	0.333	7.124E-82	23	470	812	216	547	557
-----------------------PYAVTMTDLIRDAGVKQPLPTRGVGDKPASDFGY---VGIDAILEQMRKKAMKQGFELNIMVVGQSGLGKSTLINTLF----KSKVSRKSVQ---------------------PAAEERI----------------------PKTIEIKTITHDVEEKGVRMKLTVIDTPGFGDHINNENCWLPIMKFINDQYEKYLQEELNINR------------KKRIPDSRVHCCIYFIPatGHSLRPLDIEFMRRLSKVVNIVPVIAKADTLTLEERDYFKQRIRADLQNNGIDIYPQKEFDEDAEDRLV------------------------------------------NEKIREMIPFAVVGSDQEYQIN----------GRRILGRKTKWGTIEVENIAHCEFACLRDLLIRTHMQNIKDITSNIHFEAYRVKRLQE----GNILSNGTA-----------------------------------------------------------------------------------------------------------------------------------------------------------------------------------------------------------------------------------------------------------------------------------------------------------------------------------------------------
>A0A6P3VK51	304	0.324	7.124E-82	8	463	812	196	546	572
--------ISTRSASPNHPTRKSPQDSHRSEVITSIYGTMSDSAKTPQPAPAprgdKAGTDFSYVGIDAILEQMRRKAMKQGFELNIMVVGQSGLGKSTLMNTLF----KSKVSRKSVLTKEEE-------------------------------------------RIPKTIEIKSISHDIEEKGVRMKLAVIDTPGFGDQINNENCWKPIMKFINDQYEQYLQEEININR------------KKQIPDSRVHCCIYFIPPTGhcLRPIDVEFMRHLSKVVNIVPVIAKADTLTLEERDYFKQKIREDLRVNEIDIY-----------------------PQMEFDED--------AEDRVI-----------NEKIRAMIPFAVVGSDLEYQVN----------GKKLLGRKTKWGTIEVENTAHCEFAYLRDLLIRTHMQNLKDITSSIHYEMYRVRRLNENNNTQP------------------------------------------------------------------------------------------------------------------------------------------------------------------------------------------------------------------------------------------------------------------------------------------------------------------------------------------------------------
>UPI00192F1A5E	304	0.318	7.124E-82	17	460	812	450	787	822
-----------------SAEKNSPKEEIHPKLQQLSMEDDLAGEPRPQDGPArktTDGGLFGYVGIEAVLDQMRIKTMKTGFEFNIMVVGQSGLGKSTMVNTLF----KSKISRKSAYSG----------YEE---------------------------------RIPKTVQLLSITHIVEEKGVKMKLTVTDTPGFGDQINNQNCWEPIIQYINDQYERYLKEEVLINR------------KQKIPDTRVHACVYFVPPtgHWLRPLDLEFMRRLSKITNVVPVIAKADTLTLEERAEFKQRIQKDLKAHGIHVY-----------------------PQVDFDDDP---------DDRL----------LNDKIREKIPFAVVGADKEHQVN----------GKKVLGRKTKWGTIEVENSAHCEFPLLRDLLIRSHLQDLKDITHSVHYEQYRIQRLNESNR---------------------------------------------------------------------------------------------------------------------------------------------------------------------------------------------------------------------------------------------------------------------------------------------------------------------------------------------------------------
>A0A7J6A629	304	0.361	9.624E-82	70	465	812	135	421	427
----------------------------------------------------------------------QRKAVKRGFEFTLMVVGESGLGKSTLINSLF----LTDLYKD-----------------------RPLHG--------------------AEERINKTVAITKKSVTVVEEGVKLRLNIVDTPGFGDALDNTDSWKAVDDYIDQQFEEYRKEDIRLNR-------------KKIQDNRVHCCLYFISPngHGLRLIDIEFMKALHKKVNIVPVLAKADSLTRSEIHYMKTRILDEIDRHQIKIYDF---------------------PECDSSED-------------------ELLKKHNSSLMRCIPFAVVGSNTTVESN----------GRKVRARVYPWGVVEVENPAHSDFVYLRSMLIHIHMQNLKEVTEDTLYENYRTQVMCQ-NHVQDSA----------------------------------------------------------------------------------------------------------------------------------------------------------------------------------------------------------------------------------------------------------------------------------------------------------------------------------------------------------
>A0A5C3QXH4	304	0.360	9.624E-82	70	455	812	54	331	441
----------------------------------------------------------------------HRKSVRKGFQFTAMVVGESGLGKSTLVNTLFNT------------------TLYTPKEPLPPSAER-----------------------------SRTVAIESIDADIEENGVRLHLTVVDTPGFGDFINNDDSWNPILENIESRFDAYLEQENRVNR-------------QKITDNRVHACLYFLQPtgHALKQIDIEFMRKLHNKVNLIPVIAKSDTMTDEEILDFKERILSDIAHHNIRIF---------------------QAPTY-------------ENED--EETITEAE-----EIASKIPFAVVGSVQ--QVNTPD-------GRQVRGRAYPWGVVEVDNEEHCDFVKLRQMLIRTYMEELREHTNNVLYENWRSDKL--------------------------------------------------------------------------------------------------------------------------------------------------------------------------------------------------------------------------------------------------------------------------------------------------------------------------------------------------------------------
>A0A131ZWW1	304	0.351	9.624E-82	63	455	812	128	408	539
---------------------------------------------------------------SYLPNQIHRKTIKKGFEFTLMVVGESGLGKSTFVNSMF----VTDIYSNE----------------------YPGPSKRAA----------------------KTVEVEQTRILLKEKSVNLYLSIVDTPGYGTAVDNSNCWQPIVNFIENRYEEYLNAETRVHRTHI-------------QDNRVHCCLYFIAPsgHSLKPLDIEFMLHLHDKVNIIPVIAKADAFTPEEIAVFKKNIMNEINQNKIKIYDFPDSEDEEESKLL-------------------------------------------RSLKSRVPFAVVGSNYVLEVN----------GEHKRGRKYPWGTVEIENLEHCDFHALRNLLIRHYMLDLIETTNNVHYENYRCRKL--------------------------------------------------------------------------------------------------------------------------------------------------------------------------------------------------------------------------------------------------------------------------------------------------------------------------------------------------------------------
>UPI0009A27BC0	304	0.333	1.300E-81	64	457	812	46	330	347
----------------------------------------------------------------TIIEQMRRKTMKTGFDFNIMVVGQSGLGKSTLVNTLF----KSQVSRKSCGRNREEKV-------------------------------------------PKTVEIRTVSHVIEEKGVKMKLTVIDTPGFGDQINNDKCWEPIEKYISEQYEKFLKEEANIAR------------KKRIPDTRVHCCLYFISPtgHSLRPLDVEFMKRLGKIMNIIPVIAKADTMTLEERHDFKLRVRKELDSNGIEFYP------------------QREFDEDMEDKME------------------------NDKIRETMPFAIVGSDTEYQIN----------GKRVLGRKTPWGIIEVENVTHCEFPLLRDLIVRTHLQDLKEVTHNIFYETYRAKRLNE------------------------------------------------------------------------------------------------------------------------------------------------------------------------------------------------------------------------------------------------------------------------------------------------------------------------------------------------------------------
>A0A2U9CRM2	304	0.312	1.300E-81	6	467	812	232	583	599
------SPVTE-------APTARPTDRPEVISSYSGRTMSEVVMPDTIVAPAVDSVPAEKPSSpvvdfsyvgiDAILEQMRRKAMKQGFELNIMVVGQSGLGKSTLMNTLFKS----------------------------------KVSRKSVLVTAQE-------------KIPKTIEIKSISHDIEEKGVRMKLAVIDTPGFGDQINNENCWQPIMKFINDQYEAYLQEEININR------------KKRIPDSRVHCCIYFIPPTGhcLRPLDVEFMRRLSKVVNIVPVIAKADTLTLEERDFFKKKIREELQSNGIDVY--PQKE---------------------------------FDEDA-EDT------MINEKIREMIPFAVVGSDQEYQVN----------GRRLLGRKTKWGTIEVENIAHCEFAYLRDLLIRTHMQNIKDITSSIHYEMYRVRRLNE----NNTVAA--------------------------------------------------------------------------------------------------------------------------------------------------------------------------------------------------------------------------------------------------------------------------------------------------------------------------------------------------------
>A0A197KBT6	303	0.361	1.756E-81	68	455	812	3	287	357
--------------------------------------------------------------------PRRpgnRKNVKKGFQFTLMVVGASGLGRTTFINTLCD---AEVVPKRECEEPEM-------------------------------------------AHIEEGIKIKPYTVELDEDGVKISLTVVDTPGFGDMIDNEYCFQEILGYLEQQYDDILSEESRIKR------------NRRFRDNRVHALLYFIAPtgHSLREIDIELMKRLSPRINIIPVIGKSDSLTSGELADFKKRVMEDIAHHKIPIYNFP----------------------YDPEE----------DDD---ET-----VEENSELRSLLPFALIGCEEEVTVN----------GRKVRGRQYPWGVVEVDNPQHCDFVKLRYALLSSHFQDLKEITHDYLYENYRTEKL--------------------------------------------------------------------------------------------------------------------------------------------------------------------------------------------------------------------------------------------------------------------------------------------------------------------------------------------------------------------
>UPI001603D028	303	0.342	1.756E-81	64	455	812	103	385	407
----------------------------------------------------------------TLQEQMRKKALKRGFEFHIMVVGGSGLGKSTLVNTLF----KAQIS-RRSCTNESEGTI------------------------------------------PKTVQIKSVSHVIEEKGVRLKLTVTDTPGFGDQINNENCWLPILEFINDQYEKYLSEEVNVSR------------KKHIPDTRVHVCLYFISPtgHSCRPLDLEFMKRLDKVVNIVPIIAKADTLTLEERYAFKKRVREDLEFHGIQFY--PMKS---------------------------------LDEDE-EETA------INQALREKMPFAIVGSDREYQVN----------GKSVLGRKTKWGLIEVENKNHCEFALLRDMLIRTHMQDLKDVTDSIHYENFRRERL--------------------------------------------------------------------------------------------------------------------------------------------------------------------------------------------------------------------------------------------------------------------------------------------------------------------------------------------------------------------
>A0A2D0SZS8	303	0.358	1.756E-81	70	460	812	136	418	426
----------------------------------------------------------------------QRKAVKKGFEFTLMVVGESGLGKSTLINSLFLTDLYKERTLHNAEE-----------------------------------------------RIKKTVAITKRSVEVVEKGVKLRLNVVDTPGFGDALDNTDSWKAVVDYINQQFEEYRKADIRLNR-------------KKIQDNRVHCCLYFISPngHGLRLIDIQFMKALHKKVNIVPVLAKADSLTRSEIQYMKTRIVDEIDRHQIKIYDFPEC-DSSDDELLR---------------------------------------KHNSSLKRCIPFAVVGSNTIVESN----------GRKVRARVYPWGVVEVENPAHSDFVYLRSMLVHIHMQDLKEVTEDTLYENYRTQTMCQNKD---------------------------------------------------------------------------------------------------------------------------------------------------------------------------------------------------------------------------------------------------------------------------------------------------------------------------------------------------------------
>F4RDI2	303	0.364	1.756E-81	70	462	812	48	332	432
----------------------------------------------------------------------HRKSVRKGFSFTVMVVGESGLGKSTLINTLFNT----TLYP-------------------PKDYPGPHADR------------------------PRTIAIQSISAEIEETGVRLLLTVVDTPGYGDFVNNSESWKPILDNIEARFDAFLEQENRVNRAKMV-------------DNRVHACIYFIEPtgHSLKLVDVEFLKRLHTKVNLIPVIAKSDTMTDDEILAFKQRILSDIAFHNIQIY---------------------EAPRYEK-------------ED--EETLAE-----NEEIMRKIPFAIVGSDTEVQTAD---------GRQVRGRQYPSGTVEVDNEDHCDFLKLRQMLIRTHMEELKEHTLNVLYENYRSQKLLSMGVTQ-------------------------------------------------------------------------------------------------------------------------------------------------------------------------------------------------------------------------------------------------------------------------------------------------------------------------------------------------------------
>A0A8H7CAG9	303	0.378	1.756E-81	63	456	812	49	334	435
---------------------------------------------------------------SNLPNQIRRKSVKDGFQLTVMVVGESGLGKSTLINTLFNS------------------T-----ICVPREPLHPAADR------------------------PKTLAIENIQADIEENGVRLRLTVVDTPGFGDFVNNSTSWNPILENIEQRFEAYLSQEHRVRRAKLV-------------DSRVHACVYFIQPtgHSLKQIDLEFMRRLHHRVNLIPVIAKADTMTDEEIDDFKARILSDLEFNGIRIF---------------------QAPIY-------------EDED--EESIAEAE-----DIARAIPFAIVGSNNAVRTSD---------GRVVRGRAYPWGVVEVENPAHCDFVKLRQMLIRTNMEELREHTNDVLFEAWRTERLL-------------------------------------------------------------------------------------------------------------------------------------------------------------------------------------------------------------------------------------------------------------------------------------------------------------------------------------------------------------------
>A0A3M7QBV1	303	0.341	1.756E-81	71	455	812	154	429	548
-----------------------------------------------------------------------RKSVKKGFEFNLMVIGESGLGKSTFINSLF----LAELYNTE-------------------D--FPNTFE----------------------RRRKTLFIDSTSVLLNEKGVNLRLSIIDTPGFGESIDNSNCWQPIIDFVDSKYEEFLNAESKINRKLPIL------------DNRVHCCLHFIAPgHTLKTLDIEVMKKLHDRVNLIPVIAKADTMTPEEIKTFKTNVLNVINDHNIQIYEFPD-----------------------------------IEDDELENN------RSNSALKSKIPFAIVGS---------NTVIE-NEGKPFRGRQYPWGCVNVDDLSHCDFMALRTMLIRTHMQDLKDVTNNVHYENYRFKKL--------------------------------------------------------------------------------------------------------------------------------------------------------------------------------------------------------------------------------------------------------------------------------------------------------------------------------------------------------------------
>A0A8C6U2R4	303	0.308	1.756E-81	6	457	812	241	584	604
------SPVAEQPPVR--PITERPEVTPSYSSAMSEPVLHEVPPPLGPLYGEKHSAPVVDFSYvgiDAILEQMRRKAMKQGFELNIMVVGQSGLGKSTLMNTLFKS-----------------------------------------------KVSRKSVLATAQEKIPKTIEIKSISHDIEEKGVRMKLTVIDTPGFGDQINNENCWQPIMRFINDQYEVYLQEEINIDR------------KKRIPDSRVHCCIYFIPPTGhcLRPLDVEFMRRLSKVVNIVPVIAKADTLTLEERDFFKQKIREELRANGIDVY--PQKE---------------------------------FDED--EED-----RMINEKIREMIPFAVVGSDQEYQVN----------GRRLLGRKTKWGTIEVENIAHCEFAYLRDLLIRTHMQNIKDITSTIHYEMYRVRRLNE------------------------------------------------------------------------------------------------------------------------------------------------------------------------------------------------------------------------------------------------------------------------------------------------------------------------------------------------------------------
>W5MID6	303	0.315	1.756E-81	19	457	812	450	794	822
-------------------ELQLPQEDLRMKRREDALQGLEPRVQMADQEPdqlpeHQNELAPEGPIRgrelfgyvgiEAVLDQMRRKAMKTGFEFNIMVVGQSGLGKSTLVNTLFK-------------------SKVSRKSCTPNYEEK----------------------------IPKTVNLQSVSHVIEEKGVKMKLTVIDTPGFGDQINNEDCWEPIVKYINEQYEKYLKEELNINR------------KRRIPDTRIHCCVYFVPPtgHWLRPIDLEFMKRLGKIVSIVPVIAKADTLTMEERLEFKQRIRQDLQTHGIRV--FPQR-------------------EYDEDA-----------EDRI----------LNDKIREKIPFAVVGTDKEHQVN----------GNKVLGRKTKWGIIEVENVAHCEFANLRDLLIRSHLQDLKDVTHNIHYETYRVRKLNE------------------------------------------------------------------------------------------------------------------------------------------------------------------------------------------------------------------------------------------------------------------------------------------------------------------------------------------------------------------
>A0A182Y564	303	0.353	2.372E-81	64	457	812	10	295	360
----------------------------------------------------------------TLAEQVHRKSVKRGFEFTMMVCGETGLGKSTLINTLF----LTELY---------------------GQRTIPLVEERIE----------------------KTTRIEKKTLDIEEKGVKLRLTIVDTPGFGDSVNCEDSWRVCITYIEEQFRQYFTDESGLNRRNI-------------QDNRVHCLLYFVPPYgrSLRQLDIDLLRRIHKKVNIILVIGKADTLTPKEVKSLKARILEDVETHGIQIY---------------------RLPECDSDEDEAFK-------------------KQDRELKASLPFAVVGSNL---------VMEV-ASRKIRCRQYPWGVVDVENPEYSDVGKLRTMLISTHMQDLKDTTRDIHYENYRAQCISQ------------------------------------------------------------------------------------------------------------------------------------------------------------------------------------------------------------------------------------------------------------------------------------------------------------------------------------------------------------------
>A0A397TPP4	303	0.389	2.372E-81	70	455	812	7	286	364
----------------------------------------------------------------------RRKNVKKGFQFTLMVVGASGTGRTTFVNTLCGS---EVLSK--------------KLCDTPED-----------------------------AHVEEGIRIKPVTVELEEDGVRIALTIVDTPGFGDNIDNEFCFQEIMGYLERQYDDILAEESRIKR------------NPRFRDNRVHALLYFITPtgHSLREIDIELMKRLSPRVNVIPVIGKADTCTPTELAEFKKRIMEDIDHYNIPIYNFP----------------------FDVEE-----------DD--EET-----VEENSELRALLPFAIIGSEEEIMVN----------GRAVRGRQYPWGVVEVDNPQHSDFARLRSALLSSHLQDLKEITHDFLYENYRTEKL--------------------------------------------------------------------------------------------------------------------------------------------------------------------------------------------------------------------------------------------------------------------------------------------------------------------------------------------------------------------
>A0A4Q0A3T6	303	0.351	2.372E-81	70	471	812	31	321	415
----------------------------------------------------------------------HRRSVKRGFQFVTMVVGESGLGKSTLVNTLFNS----TLIPDKEEVPPSAET-------------------------------------------PQTVAIQNISADIQENGVKLRLTVVDTPGFGDFINNEESWKPILMDIESRFDSYLAQETRANR-------------TKFVDNRVHACIYFIAPtgHSLRAIDIEFMKRLHTKVNLIPVIAKSDTLTEEEIEAFKGRILADIAHHNIQIF----------------------RPLSDS-----------FDD---PETVAE-----NREILSKMPFAIIGSSNDVETLD---------GRKVRGRKYPWGIIEVDNEDHNDFVKLRQMLIRTHMEELKEYTNNALYENYRTAKLLSLGKVQ---DSSVFR----------------------------------------------------------------------------------------------------------------------------------------------------------------------------------------------------------------------------------------------------------------------------------------------------------------------------------------------------
>A0A197JHH4	303	0.316	2.372E-81	70	544	812	38	404	422
----------------------------------------------------------------------HRKSVKKGFNFTIMVVGESGLGKSTLVNTLFN----APLYP-------------------------PK--------------EAVGLSQES----PKTVGIQVLNTEIEENGVRLQLNVVDTPGFGDFINNEESWKPILETIESRFDAYLEQENRVNR-------------SKITDTRVNACLYFIAPtgHSLKALDIEFMKRLHNKVNLIPVIAKSDTMTNEEVAAFKERILMDIAHHNIKIY-----------------------------------HAQHYDCDD-QETINE-----TKDVMSKVPFAIVGSDK---------AVETSDGRVVRGRSYPWGTIEVDNEDHCDFVKLRQMLVRTHMEELREFTNDIHYENYRTEKLvglgYQQdqtvfREIDPLAklAEERALHEAKLVKMEQDMKSVFQQKVQEKEA--KLTQSEAE-------LYAKHKEMKDAL---EKQRLdLEEKKRRIEQG---------------------------------------------------------------------------------------------------------------------------------------------------------------------------------------------------------------------------------------------------------------------------
>A0A1Y3N4H3	302	0.386	3.203E-81	70	455	812	4	283	354
----------------------------------------------------------------------RRKNVKKGLSFTVMSVGASGLGKSTFINTLCES-----------------------AVFEKKDYSNPEQAAVE-----------------------KTVEITPITVDLEEDGIKLSLTIIDTPGFGDNINNERCFNDILNYIEAQYDYVLSEESRIRR------------NPKYQDNRVHACIYFIPPtgHALRELDIEFMRRLGSRVNVIPVIAKADSLSPAELVDFKKRVMEDIEYYKIPIYNFP----------------------YD-DE---------IDDD---ETIEE-----NNELRALLPFAVVGSEDEVIIN----------GRRVRCRQYPWGVVEIDNVKHCDFSKLRYMLLSSHLQDLKEITHDILYEQYRTEKL--------------------------------------------------------------------------------------------------------------------------------------------------------------------------------------------------------------------------------------------------------------------------------------------------------------------------------------------------------------------
>A0A261Y2U5	302	0.384	3.203E-81	70	455	812	432	709	815
----------------------------------------------------------------------HRKSVKKGFSFNIMVVGCTGLGKSTLINTLFNT----GLYPA---------------------KTYPGPS----------------------TAIEKTVGIKSTSADIEENGVRLKLTVIDTPGFGDFVNNEESWQPILQDIESRFDSYLEQENRVNR-------------QKIADPRVHACLYFIEPtgHSLKQLDITLMRKLHTRVNLIPVIAKADTLTEEEVSLFKQRILADIAHQGIEIYQ-P--------------------PLYEFD-----------DDESKRE---------VQEVVEKVPFAVIGS---------VDGIEVAPNEWVRGRRYPWGVVEVDNEEHCDFIKLRQMLIRTHMEDLKEHTADVLYEHYRSEKL--------------------------------------------------------------------------------------------------------------------------------------------------------------------------------------------------------------------------------------------------------------------------------------------------------------------------------------------------------------------
>A0A8B7YS19	302	0.333	4.327E-81	64	463	812	44	337	346
----------------------------------------------------------------TIQEQIRKKALKRGFEFNIMVVGSSGLGKSTLVNTLF----KAKVSRRSC----------------LQSEKDPAVI------------------------IPKTVEVQSISHVIEENGVRLKLTVTDTPGFGDHINNENCWLPILEYINEQYEKYLSEEINVSR------------KKQIPDSRVHVCLYFIAPtgHGLKPLDIEFMKRLDKVVNVVPIIAKADTLTIEEREHFKARIKQALNEAGISTYPMKELETDEEDE------------------------------------------NINSRIRDQMPFAVVGSDKSHQVD----------GKEVLGRLTNWGLIEVENHNHCEFSNLRDMLIRTHMQDLKDVTHCIHYENFRFERLNARRKIDK------------------------------------------------------------------------------------------------------------------------------------------------------------------------------------------------------------------------------------------------------------------------------------------------------------------------------------------------------------
>UPI001963EFC7	302	0.304	4.327E-81	14	467	812	13	348	363
--------------THQ---TQR-PDPYPEMETKPESNNSAETPMSRSQEPFGYVGIES------VLDQMRRKAMKTGFEFNIMVVGQSGLGKSTLVNTLFKS--------------------------------------RVSRKSCQSNYEEKI---------SKTVNLMSVSHIIEEKGVKMKLTVIDTPGFGDQINNENCWDPIIKYINEQYEKYLKEELNINR------------KKKIPDSRIHCCIYFVPPtgHWLRPLDVEFMKRLGKIVSIVPVIAKADTLTLEERQEFKYRIRQDLQAHGIRVYPHKEFDEDAEDRIL------------------------------------------NDKIREKIPFAVVGTDREHQVN----------GNKVLGRKTKWGIIEVENVAHCEFANLRDLLIRSHLQDLKDVTHNIHYECYRVRRLNESNMnLQSGLSS--------------------------------------------------------------------------------------------------------------------------------------------------------------------------------------------------------------------------------------------------------------------------------------------------------------------------------------------------------
>UPI000BBDA8C8	302	0.309	4.327E-81	5	457	812	59	398	403
-----ACPTSPLSQ-HKWVQVDSQDFENSPKSPARPDSACGNADPYDYLVEEEKECVGFAR----LVKQVQRNAVRQGFEFTLMVVGESGLGKSTLINSLF----LQDLYKD-----------------------RPLSGPRE--------------------RMYQTVAITKKTVDIVEKGVKLRLNLVDTPGFGDSMNSTNSWKPVLDYVEQQFKHYHIGEASPNRKNL-------------QDHRVHCCLYFISSfgHGLKPIDVQFMKALHRKVNIVPVLAKADCLTPSEIQRMKVRILKELDENDIKIFQF---------------------PECDPNED-------------------ELYRQQDLEIKKSIPFAVVGSNTTVEHN----------GKRIRARLYPWGVVEVENPAHCDFVHLRNMLVHTHMQDLKDTTDYLLYENYRMQLMCQ------------------------------------------------------------------------------------------------------------------------------------------------------------------------------------------------------------------------------------------------------------------------------------------------------------------------------------------------------------------
>UPI0006B0CCE8	302	0.350	4.327E-81	64	462	812	105	396	413
----------------------------------------------------------------TLQEQIRKKVLKRGFEFNIMVVGRSGLGKSTLINTLF----KANVSLRSCSKSEEKVEI------------------------------------------PKTTHVKSVSHVIEEKGVRLRLTVTDTPGFGDQINNDNCWLPVLDYINEQYENYLSEEQSVTR------------KKHIPDTRIHCCLYFISPtgHSLSPLDIEFMRRLDRCVNIVPVIAKADTLTIEERVGFKQRIKQDLANNGIRTY--PMKE---------------------------------LEED-PEET------VTNNKIRELLPFAVVGSNQQY----PN------NGRTVYGRKTQWGLVEVENRSHCEFSDLRDMLIRTHMQDLVEVTRSVHYENFRQDRLASRRgRTQ-------------------------------------------------------------------------------------------------------------------------------------------------------------------------------------------------------------------------------------------------------------------------------------------------------------------------------------------------------------
>UPI0015AB3C5F	302	0.322	5.843E-81	19	455	812	1	331	354
-------------------SEMAPPEVRPKPAIPAKPSHAIPPPASTLSSPGSGGGPPFTLLGyigiDTIIQQMRKKTMKVGFDFNIMTVGHSGLGKSTLVNTLFKS----------------------------------QVSRRSSAW--------------TFEKIPRTVEIKSVSHVIEEGGVKMTLTVIDTPGFGDQINNENCWEPVSKYISEQYEKFLKEEMNIAR------------KKRIPDTRVHCCLYFISPtgHSLRQLDVEVMKRLSTVVNVVPVIAKSDTLTPEEKNEFKQRVRKELETSGIDFY-----------------------PQREFDED--------MED-----------KNENNKIREAMPFAVVGSDREYQVNN----------KRVLGRKTAWGVVEVENPNHCEFAQLRDFLIRSHLQDLKEVTHNIYYETYRAKRL--------------------------------------------------------------------------------------------------------------------------------------------------------------------------------------------------------------------------------------------------------------------------------------------------------------------------------------------------------------------
>A0A3Q3WNI2	302	0.320	5.843E-81	23	458	812	7	338	394
-----------------------PPQAGAFNHVLLVGDFLHPLWVKYLGFP---EYVGF----ATLPNQVHRKTLKKGFallSYDILLryfkdWGESGLGKSTLIKSLF----LTDLYKD-----------------------RKVPS--------------------AQERINQTVGIIKHTIGIEEKGIKLRLTIIDTPGFGDAINNTRCWQQVDDYIDQQFEQYFRDESGLNRRNI-------------QDNRVHCCLYFISPfsHGLRPLDVECMKALHEKVNIVPVLAKADSLTRAEVCRKKMKIREQIKQFGINIYQF---------------------PECDSDE----------DEDLK---------KQDQTLKDSIPFAVIGSN--VQMEG--------KGRRFRGRVYPWGVVEVEDPAHSDFLLLRNMLVRTHMQDLKEVTQETHYENYRAEcihKMTQM-----------------------------------------------------------------------------------------------------------------------------------------------------------------------------------------------------------------------------------------------------------------------------------------------------------------------------------------------------------------
>A0A8J5JEU7	302	0.313	5.843E-81	20	455	812	1	417	490
--------------------TSSPYISPLPSPRSPNSPVSPGRCVKVKKNPFSNPDMPGYVGFANLPNQIHRKSVKRGFEFTLMVVGESGLGKSTLINTLF----LTDLYPDR-------------------------------------------VLASAQENIEKTVKIDVSTVEIEERGVKVRLTVVDTPGYGDAIDNTDCFQSIIQYINDQFERYLQDESGLNRRHIV-------------DNRVHCCFYFINPagHGLKPLDIQFMKQLHNKVNIVPVLAKADTLTKQEVSKLKRKdlVLNDevllavftqksstndttlvqgLVHAAVSLirmrkegYgqeQCPaghqtlpmSWLICYQPLSLSTCMEGHEPPAHPVPslvaaPGKALGSASvgrtssfPTDCDTDEEEDYK---EQVRQLKEAVPFAVVGS---------TTVLDV-GGKKVRGRQYPWGVIEVENPSHCDFIKLR-CLLGTHMQDLTEVTQDVHYENYRSERL--------------------------------------------------------------------------------------------------------------------------------------------------------------------------------------------------------------------------------------------------------------------------------------------------------------------------------------------------------------------
>A0A267EKJ5	302	0.357	5.843E-81	52	455	812	59	372	510
----------------------------------------------------SDDKAASDAGvgFANLPNQIYRRTVRRGFEFNLMVVGESGLGKSTLLNSLF----LSELYNAD----------------------HMGPSKRI----------------------KKTVYVESHTVLLKENSVHLRLTLIDTPGFGDAVDNSNCWNPVLDYIDARFEDHLNAEQKVNRGQLI-------------DSRVHCVLYFIAPtgHGLKPLDIEFMKRLHDKANVVPILAKADCMTLEELRDFKKTILNELAQHKIRVYDFPE-------SVLAAAAA----------ASGDSNAASDSCDD--EKSIKR--------LKDRLPFAVVGANCLVESAS-----KGSSGK-VRGRAYPWGSVEVENLEHNDFLALRNLMLRTHMQDLRETTNSLHYENYRYLKL--------------------------------------------------------------------------------------------------------------------------------------------------------------------------------------------------------------------------------------------------------------------------------------------------------------------------------------------------------------------
>A0A1B0GBG9	302	0.332	5.843E-81	71	455	812	128	404	535
-----------------------------------------------------------------------RKAVKRGFEFTLMVVGCSGLGKSTLINSMF----LTDVYN---------------------SEQYPGPS----------------------LRKKETVGVEATKVLMKENGVNLTLTVVDTPGFGDSVDNTNCWVPILEYVDSKYEEYLTAESQVYRKQI-------------PDNRVHCCLYFIGPtgHGLRPLDIACMQSLSDKVNLVPVIAKADTMTPDEVHLFKKQILNEIAQHKIKIYDFPSTiEDNAEDS------------------------------------------KTNQNLRNRVPFAVVGANTIVETAD---------GKKVRGRRYPWGLVEVENLTHCDFIALRNMIIRTHLQDLKDVTNTTHYENYRCRKL--------------------------------------------------------------------------------------------------------------------------------------------------------------------------------------------------------------------------------------------------------------------------------------------------------------------------------------------------------------------
>UPI001B7F1DE2	302	0.292	5.843E-81	7	457	812	433	783	813
-------PRPREIKYHGNKQEREEPPGQKEAEQRVKTLEVEKSMAEPKSKPDPDPKTEVTVTGldlfgyvgiESVLDQMRRKAVKTGFEFNIMVVGQSGLGKSTLVNTLF----KSKVSRKSCNPS-------------------------------------------FEEGISKTVNLQSVSHVIEEKGVKMKLTVIDTPGFGDQINNLNCWEPIMKYINEQYEKYLKEEININR------------KRKIPDTRVHCCIYFVPPTGhcLRPLDLEFMKRLGKIVSVVPVIAKSDTLTLDERQRFKERIRQDLWTNGIKVYPQKEYDEDAEDRIL------------------------------------------NDKIREKIPFAVVGTDKEHQVN----------GKNVLGRKTKWGVIEVENVAHCEFANLRDLLIRSHLQDLKDVTHNIHYETYRVRRLNE------------------------------------------------------------------------------------------------------------------------------------------------------------------------------------------------------------------------------------------------------------------------------------------------------------------------------------------------------------------
>UPI001CB7C784	302	0.343	5.843E-81	64	463	812	531	821	840
----------------------------------------------------------------AVLDQMRRKAMKTGFEFNVMVVGESGLGKSTLVNTLF----KSKVSRKSCTPN----------FTE---------------------------------KIPRTVELQTISHVIEEKGVKMNLTVIDTPGFGDQINNENCWEPIVKYINEQYEKYLREEININR------------KKRIPDTRVHCCVYFVPPtgHWLRPLDIEFMNRLDKIVNIVPVIAKADTLTLDERRDFKQRIRQDLRNYSINVY-----------------------PQTEFDEDP---------ED----------KLLNDTVREKIPFAVVGTDQEHQVN----------GKKILGRKTKWGIIEVENGAHCEFANLRDLLIRSHLQDLKDVTHKIHYETYRVRRLNESNGISK------------------------------------------------------------------------------------------------------------------------------------------------------------------------------------------------------------------------------------------------------------------------------------------------------------------------------------------------------------
>A0A815TM29	301	0.314	7.891E-81	6	464	812	3	353	423
------SPLSPPSSSIISnpFANLLRKQSSSSSSLIRDIRQSRASIDSPLSKPLTFqETIGF----STLPDQIHRKTLKRGFEFTLMVVGEHGLGKSTFINTLF----MTELYAD-----------------------RPISTRI---------------------HPPKTVEIETRTVELEEKGVKLRLTVVDTPGFGDGMNSTECWKPILDFIDQQFLKYYQAETSF-------GIERK----YVQDQRVHCCLYFLPPSirGLRPIDRDFLHHLQHKVNVIPVIAKADTLLKSELIALKKQLLSDIDKYGVQLYDFPEGD-----------------PEQDED-------THSLD----------------KALRESIPFAIMGSNTTLESN----------GRKVRGRAYPWGIVDVEDPKNSDLAHLREMLCKTHLQDLKDVTSDVHYESFRAQQLLGRRNLNEI-----------------------------------------------------------------------------------------------------------------------------------------------------------------------------------------------------------------------------------------------------------------------------------------------------------------------------------------------------------
>UPI0018642862	301	0.331	7.891E-81	15	453	812	87	415	432
---------------HKWVQMVDPP-DYDTRSLSCPSRSRSASGCFDPYNSLEDQD-GEHVGFATLPNQVQRKSMKKGFEFTLMVVGESGLGKSTLINSLF----LRDLYKNR----------------TFYDAHEKVY---------------------------QTVAITKKTVDIVEKDVKLRLNIVDTPGFGDAMDNTKSCKAVVDYIVHQFEQYRRGEVSLNRKNI-------------QDNRVHCCLYFISPygHGLRPIDVEFMKALHEKVNIVPLLAKADCFTHSEIQYMKTRILNELNDYRIKIYQFPECD-----------------P----------------DDD-------ELFKKQHLELKTRVPFAVIGSDTTVESK----------GRRVRARCYPWGAVEVENPAHCDFVHLRNMLVRTHMQDLKDMTEDSLYENYRMQ----------------------------------------------------------------------------------------------------------------------------------------------------------------------------------------------------------------------------------------------------------------------------------------------------------------------------------------------------------------------
>UPI0006D4D6B5	301	0.322	1.066E-80	71	467	812	24	313	355
-----------------------------------------------------------------------RKSVKKGFEFTLMVVGESGLGKSTLINSLF---LTDQSPERK----------------IPHDVNK----------------------------LNQTVE--ASCVEIDESGVKLRLTVVDTPGFGNAIDNSDSFKVILQYIDDKFKRFFRDESGVNRKNII-------------DNRVHCCFYFISPygHGLKPLDIEFMKMLHNKVNIVPIIAKADCLTKNEKLRLKERVKAEIESNGIKIYN---------------------LPECDSDE----------DEEYKEE---------SRRLKEAVPFAVCGSNTLFEAK----------GRKVRGRSYSWGILDIENPEHCDFIMLRSMLM-TYMPDLQDATHYIHYENYRSEQlakgLLPLPPPKKVLAS--------------------------------------------------------------------------------------------------------------------------------------------------------------------------------------------------------------------------------------------------------------------------------------------------------------------------------------------------------
>A0A1S8W4E5	301	0.368	1.066E-80	54	457	812	86	382	412
------------------------------------------------------HTMSRSPAQER--SPgMRRKNLKKGLSFTIMVAGPAGVGKTTFLNTLC---------ENP--------VLPI----------REVP-------------------DADNAAMEKTVMINPTTIEMEEDGVKLSLTIIDTPGFGDNINNENSFHAILQHIEQQYDEILAEESRIKR------------NPKSQDNRIHAVLYFIQPtgHSLREVDIEFMRRLSPRANVIPVIAKADSLTPPELNDFKRRVMEDITHYKIPIYDFPID------------------PEID-------------DEETIEE---------NNELRALLPFTVIGAEAEVTV----------SGRRVRCRQYPWGIVEVDNPRHCDFSKLRYMLLNSHLQDLKEVTHDILYEQYRTEKLSQ------------------------------------------------------------------------------------------------------------------------------------------------------------------------------------------------------------------------------------------------------------------------------------------------------------------------------------------------------------------
>A0A8C4T339	301	0.307	1.066E-80	14	457	812	118	442	468
--------------THQ---TQR-PDPYPEMETKPESNNSPETLISRNQEPFGYVGIES------VLDQMRRKAMKTGFEFNIMVVGQSGLGKSTLVNTLFKS--------------------------------------RVSRKSCQSNYEEKI---------SKTVNLMSVSHIIEEKGVKMKLTVIDTPGFGDQINNENCWDPIIKYINEQYEKYLKEELNINR------------KKKIPDSRIHCCIYFVPPtgHWLRPLDVEFMKRLGKIVSIVPVIAKADTLTLEERQEFKYQIRQDLQAHGIRVYPHKEFDEDAEDRIL------------------------------------------NDKIREKIPFAVVGTDREHQVN----------GNKVLGRKTKWGIIEVENVAHCEFANLRDLLIRSHLQDLKDVTHNIHYECYRVRRLNE------------------------------------------------------------------------------------------------------------------------------------------------------------------------------------------------------------------------------------------------------------------------------------------------------------------------------------------------------------------
>UPI0010FC7B2B	301	0.361	1.439E-80	64	457	812	101	385	409
----------------------------------------------------------------TVQEQIRKKSLKRGFEFNLMVVGATGLGKSTMVNTLF----KGRLS----RISSTGTAAAI----------------------------------------PKTVEVKSVSHVIEEKGVRLKLTITDTPGFGDQINNESCWDPILQFINEQFNKYLKEETSISR------------KPKVPDSRVHCCLYFIAPtgHRLRPIDVEFMKRLDKCVNIVPVIAKADTLTIEEREAFRRRLREDIQKNNINIYPILERQD--------------------------------LDEEEARTT---------SRIREQLPFAVIGSDRYVTV----------SGKPVLGRKTKWGLIEVENKNHCEFAQLRDMLIKTHMQDLKEVTDSIHYESYRRKRLTE------------------------------------------------------------------------------------------------------------------------------------------------------------------------------------------------------------------------------------------------------------------------------------------------------------------------------------------------------------------
>A0A814IXN7	301	0.331	1.439E-80	7	455	812	224	561	686
-------PTSTPIPSppHGYGSSTSN-STISKLMRPRQESETSSASKDQQVAPKIREINS-NVGFVSLPDQVHRRAVKKGFEFNLMVVGQSGLGKSTFINTLFQTELYG---QDFPSTI---------------------------------------------HRKKKTVSIDSSSIILKEKGVQLRLTIVDTPGFGDAVDNSNCWQPIIDYIDSKYEEYLNAESRVIR------------KSHITDNRVHCCLYFIQPtgHSLQPLDIEFMKRLHDRVNIIPVIAKADTLTSDELRLFKRSIMQDISNEKMKLY---------------------EFPECD-------------DDDENKLT---------KIYKDKVPFAVVGS---------NFILE-KGSKRTRVRQYAWGVVDVEDEVHSDFIALRSMLIRTNLNDLRDVTHNIHYENYRYKKL--------------------------------------------------------------------------------------------------------------------------------------------------------------------------------------------------------------------------------------------------------------------------------------------------------------------------------------------------------------------
>A0A4Y2IJA0	300	0.341	1.943E-80	64	456	812	25	313	341
----------------------------------------------------------------TLQEQIRKKVLKKGFEFNIIVVGRSGLGKSTLINTLFKA----------------------------------SVSRRTC--------VKDEADENGIYKIPKTTEVKSVSHVLEEKGVRLRLTVTDTPGFGDHINNENCWLPILDYINQQYEKYLSEEQSVAR------------KKYIPDTRVHCCLYFIPPtgHSLTPLDVEFMKKLDKIVNIVPVIAKADTLTVEERIAFKQRIKQDLEKNGINIY---------------PINDLEEEPED---------------------------VVANNKIREMIPFAVVGSNVQHQIN----------GRTIYGRKTQWGTVEVENRAHCEFPDLRDMLIRTHMQDLVDVTRLVHYENFRHQKLR-------------------------------------------------------------------------------------------------------------------------------------------------------------------------------------------------------------------------------------------------------------------------------------------------------------------------------------------------------------------
>UPI0014042603	300	0.341	1.943E-80	66	455	812	14	291	415
------------------------------------------------------------------PNQIYRKAAKRGFEFTLMVVGESGVGKSTLINSMF----KTDLYSEE----------------------FPGPTKRIQ----------------------KTVKVEQSKVVIREEGVHLTLTIVDTPGYGDFINNSECVQPVIDHIDSQFEDYLNAESRVNRRPM-------------PDSRVHACLYFIAPsgHGLKALDIEFMKRLHNKVNIIPLVAKADAFLPTECCAFKKQIMKDIHDNNIKIYQFTDTHDEEDNKLL-------------------------------------------NKIKERLPLAVIGS---------NVVVDV-GGRRVWGRHYPWGVAEVDNVEHCDFTTLRRMLIRTHMQDLKDVTNNVHYENFRSCKL--------------------------------------------------------------------------------------------------------------------------------------------------------------------------------------------------------------------------------------------------------------------------------------------------------------------------------------------------------------------
>A0A137NZJ4	300	0.367	1.943E-80	63	455	812	34	317	423
---------------------------------------------------------------SNLPNQVHRKAVKKGFYFTLMVVGESGMGKSTLVNTLFNT----SLYQDKGDVALSNET-------------------------------------------PKTVDIQSISAEIEESSVKLKLTVVDTPGFGDFVNNEDSWGPILDTIEQRYDAYLEQESRVNRTKIV-------------DKRVHACIYFIAPtgHALKPLDIEFMKRLHNKVNLIPVIAKSDTLTEEEVAGFKERILEDISYHGIKIFK-PT------------------IYEHD-------------DPDTVAEI---------SEINSKIPFAVVGS---------TTELNVD-GRKVRGRQYPWGVIEVDNENHNDFVKLRQMLIRTNMEELKELTDVQLYEEYRTQKL--------------------------------------------------------------------------------------------------------------------------------------------------------------------------------------------------------------------------------------------------------------------------------------------------------------------------------------------------------------------
>A0A642V1Y8	300	0.356	1.943E-80	63	455	812	58	344	449
---------------------------------------------------------------SNLPQQWHVKSMKRGFNMNVMVVGESGLGKSTLVSTLFN----LDMYPDKV-------------------PRQPGA------------------------EPPKTVDIQTVEADLEEDRVRLHLSVIDTPGFGDFVNNNDSWKPIIDDIDQRFDAYLESENKV-----------QRNAGDVEDNRVHACVYFIQPtgHSLKPLDIVVMKKLHKKVNLIPVIAKADTLTEEEVEAFKRRIHDDIKYQQIEIF---------------------EPPRYD-------------NDD--EETVAE-----NEEIMSKVPFAVVGSTETVKTAD---------GRQVRGRSYPWGVIEVDNEDHCDFVKLRQLLIRTHLEELRERTANVLYENYRTEKL--------------------------------------------------------------------------------------------------------------------------------------------------------------------------------------------------------------------------------------------------------------------------------------------------------------------------------------------------------------------
>A0A4T0FQP6	300	0.325	1.943E-80	7	498	812	939	1312	1797
-------PASTTPANGQ-PAQQSPPIAQTAPLNVNKEASPSVSNIVRKKLG-GFVGFANLP------NQVHRKSVRKGFSFTCMVVGESGLGKSTLVNTLF----ETSLY-------QPKTLPELG------------------------------------SEQSSTVGIENISADIEENGVRLKLTVVDTPGFGDFVNNDSSWDPIVTSIESRFDQFLEQENRVNR-------------AKLNDNRVNACIYFIQPtgHSLRQVDIEFMRRLHTKVNLIPVIAKSDTLSEEEVESFKRRILADIDHHKIQIF---------------------KAPAYEQ-------------ED--EET-----IQENSEIESKIPFAIVGSTQTIQTAD---------GRNVRGRSYPWGVVEVDNEEHCDFTKLRQMIIRTHMEELKEST-NILYENYRSEKLL-AMGVQQDASVFKEVNPTAKAIEEKTLHDAKLAKMEAEMKLV-------------------------------------------------------------------------------------------------------------------------------------------------------------------------------------------------------------------------------------------------------------------------------------------------------------------------
>A0A0D0XH58	300	0.386	2.624E-80	68	455	812	4	305	390
[truncated: 4,827,712 more chars]
