# Supplementary material for: The evolutionary origins and ancestral features of septins
Source: Front Cell Dev Biol. 2024 Jun 26;12:1406966. doi: 10.3389/fcell.2024.1406966 (PMC11238149; doi:10.3389/fcell.2024.1406966)
Supplement: Supplementary file 1 [file DataSheet3.zip › Delic_Shuman_Supp_File6/AncGroup7_450___47750.result/AncProt_450___47750_unrelaxed_rank_2_model_1.pdb]

MODEL     1                                                                     
ATOM      1  N   ALA A   1     -12.506  38.451  31.995  1.00 36.23           N  
ATOM      2  CA  ALA A   1     -12.622  37.799  33.297  1.00 36.23           C  
ATOM      3  C   ALA A   1     -13.340  36.458  33.177  1.00 36.23           C  
ATOM      4  CB  ALA A   1     -13.356  38.706  34.282  1.00 36.23           C  
ATOM      5  O   ALA A   1     -14.506  36.404  32.778  1.00 36.23           O  
ATOM      6  N   ASP A   2     -12.642  35.255  32.725  1.00 32.01           N  
ATOM      7  CA  ASP A   2     -12.028  33.936  32.845  1.00 32.01           C  
ATOM      8  C   ASP A   2     -13.052  32.829  32.602  1.00 32.01           C  
ATOM      9  CB  ASP A   2     -11.386  33.766  34.223  1.00 32.01           C  
ATOM     10  O   ASP A   2     -14.058  32.742  33.309  1.00 32.01           O  
ATOM     11  CG  ASP A   2     -10.111  34.574  34.388  1.00 32.01           C  
ATOM     12  OD1 ASP A   2      -9.430  34.851  33.377  1.00 32.01           O  
ATOM     13  OD2 ASP A   2      -9.784  34.935  35.539  1.00 32.01           O  
ATOM     14  N   HIS A   3     -12.949  32.002  31.422  1.00 32.85           N  
ATOM     15  CA  HIS A   3     -12.352  30.704  31.128  1.00 32.85           C  
ATOM     16  C   HIS A   3     -13.005  30.061  29.909  1.00 32.85           C  
ATOM     17  CB  HIS A   3     -12.470  29.774  32.337  1.00 32.85           C  
ATOM     18  O   HIS A   3     -14.212  29.810  29.905  1.00 32.85           O  
ATOM     19  CG  HIS A   3     -11.221  29.694  33.157  1.00 32.85           C  
ATOM     20  CD2 HIS A   3     -10.950  30.130  34.409  1.00 32.85           C  
ATOM     21  ND1 HIS A   3     -10.063  29.108  32.693  1.00 32.85           N  
ATOM     22  CE1 HIS A   3      -9.132  29.187  33.629  1.00 32.85           C  
ATOM     23  NE2 HIS A   3      -9.645  29.803  34.680  1.00 32.85           N  
ATOM     24  N   GLU A   4     -12.331  29.906  28.683  1.00 29.68           N  
ATOM     25  CA  GLU A   4     -12.111  29.249  27.398  1.00 29.68           C  
ATOM     26  C   GLU A   4     -10.948  28.264  27.475  1.00 29.68           C  
ATOM     27  CB  GLU A   4     -11.852  30.285  26.302  1.00 29.68           C  
ATOM     28  O   GLU A   4      -9.880  28.595  27.994  1.00 29.68           O  
ATOM     29  CG  GLU A   4     -12.660  30.053  25.033  1.00 29.68           C  
ATOM     30  CD  GLU A   4     -12.364  31.066  23.939  1.00 29.68           C  
ATOM     31  OE1 GLU A   4     -12.862  30.896  22.803  1.00 29.68           O  
ATOM     32  OE2 GLU A   4     -11.626  32.037  24.220  1.00 29.68           O  
ATOM     33  N   TRP A   5     -11.138  26.940  27.057  1.00 32.05           N  
ATOM     34  CA  TRP A   5     -10.151  26.128  26.353  1.00 32.05           C  
ATOM     35  C   TRP A   5     -10.672  25.701  24.985  1.00 32.05           C  
ATOM     36  CB  TRP A   5      -9.780  24.894  27.180  1.00 32.05           C  
ATOM     37  O   TRP A   5     -11.713  25.046  24.887  1.00 32.05           O  
ATOM     38  CG  TRP A   5      -8.309  24.743  27.422  1.00 32.05           C  
ATOM     39  CD1 TRP A   5      -7.312  24.775  26.487  1.00 32.05           C  
ATOM     40  CD2 TRP A   5      -7.668  24.530  28.684  1.00 32.05           C  
ATOM     41  CE2 TRP A   5      -6.280  24.443  28.439  1.00 32.05           C  
ATOM     42  CE3 TRP A   5      -8.134  24.404  30.000  1.00 32.05           C  
ATOM     43  NE1 TRP A   5      -6.089  24.596  27.092  1.00 32.05           N  
ATOM     44  CH2 TRP A   5      -5.835  24.117  30.740  1.00 32.05           C  
ATOM     45  CZ2 TRP A   5      -5.352  24.237  29.463  1.00 32.05           C  
ATOM     46  CZ3 TRP A   5      -7.209  24.199  31.017  1.00 32.05           C  
ATOM     47  N   ALA A   6     -10.250  26.333  23.882  1.00 33.04           N  
ATOM     48  CA  ALA A   6      -9.867  25.854  22.556  1.00 33.04           C  
ATOM     49  C   ALA A   6      -8.467  26.336  22.183  1.00 33.04           C  
ATOM     50  CB  ALA A   6     -10.880  26.313  21.511  1.00 33.04           C  
ATOM     51  O   ALA A   6      -8.115  27.491  22.433  1.00 33.04           O  
ATOM     52  N   SER A   7      -7.489  25.543  21.944  1.00 31.70           N  
ATOM     53  CA  SER A   7      -6.361  25.932  21.103  1.00 31.70           C  
ATOM     54  C   SER A   7      -6.397  25.208  19.761  1.00 31.70           C  
ATOM     55  CB  SER A   7      -5.038  25.643  21.813  1.00 31.70           C  
ATOM     56  O   SER A   7      -6.702  24.014  19.702  1.00 31.70           O  
ATOM     57  OG  SER A   7      -4.851  26.524  22.906  1.00 31.70           O  
ATOM     58  N   PRO A   8      -6.051  26.053  18.576  1.00 31.73           N  
ATOM     59  CA  PRO A   8      -4.875  25.777  17.748  1.00 31.73           C  
ATOM     60  C   PRO A   8      -4.018  27.018  17.509  1.00 31.73           C  
ATOM     61  CB  PRO A   8      -5.478  25.269  16.436  1.00 31.73           C  
ATOM     62  O   PRO A   8      -4.456  28.138  17.783  1.00 31.73           O  
ATOM     63  CG  PRO A   8      -6.741  26.050  16.269  1.00 31.73           C  
ATOM     64  CD  PRO A   8      -6.967  26.865  17.510  1.00 31.73           C  
ATOM     65  N   ALA A   9      -2.624  26.914  17.423  1.00 30.69           N  
ATOM     66  CA  ALA A   9      -1.341  27.083  16.745  1.00 30.69           C  
ATOM     67  C   ALA A   9      -0.909  28.546  16.746  1.00 30.69           C  
ATOM     68  CB  ALA A   9      -1.421  26.556  15.314  1.00 30.69           C  
ATOM     69  O   ALA A   9      -1.726  29.442  16.519  1.00 30.69           O  
ATOM     70  N   SER A  10       0.391  28.907  17.156  1.00 29.15           N  
ATOM     71  CA  SER A  10       1.604  29.320  16.457  1.00 29.15           C  
ATOM     72  C   SER A  10       2.226  30.550  17.109  1.00 29.15           C  
ATOM     73  CB  SER A  10       1.302  29.610  14.986  1.00 29.15           C  
ATOM     74  O   SER A  10       1.512  31.437  17.582  1.00 29.15           O  
ATOM     75  OG  SER A  10       0.342  30.646  14.864  1.00 29.15           O  
ATOM     76  N   THR A  11       3.572  30.637  17.375  1.00 28.88           N  
ATOM     77  CA  THR A  11       4.832  31.234  16.943  1.00 28.88           C  
ATOM     78  C   THR A  11       5.089  32.545  17.679  1.00 28.88           C  
ATOM     79  CB  THR A  11       4.839  31.485  15.424  1.00 28.88           C  
ATOM     80  O   THR A  11       4.192  33.383  17.798  1.00 28.88           O  
ATOM     81  CG2 THR A  11       6.253  31.401  14.859  1.00 28.88           C  
ATOM     82  OG1 THR A  11       4.020  30.501  14.779  1.00 28.88           O  
ATOM     83  N   THR A  12       6.122  32.717  18.495  1.00 32.51           N  
ATOM     84  CA  THR A  12       6.683  34.043  18.733  1.00 32.51           C  
ATOM     85  C   THR A  12       8.168  34.072  18.387  1.00 32.51           C  
ATOM     86  CB  THR A  12       6.485  34.478  20.197  1.00 32.51           C  
ATOM     87  O   THR A  12       8.909  33.147  18.728  1.00 32.51           O  
ATOM     88  CG2 THR A  12       5.034  34.862  20.466  1.00 32.51           C  
ATOM     89  OG1 THR A  12       6.851  33.397  21.064  1.00 32.51           O  
ATOM     90  N   ALA A  13       8.602  34.928  17.444  1.00 30.83           N  
ATOM     91  CA  ALA A  13       9.673  35.896  17.223  1.00 30.83           C  
ATOM     92  C   ALA A  13       9.334  37.242  17.856  1.00 30.83           C  
ATOM     93  CB  ALA A  13       9.936  36.065  15.728  1.00 30.83           C  
ATOM     94  O   ALA A  13       8.221  37.749  17.695  1.00 30.83           O  
ATOM     95  N   ALA A  14      10.099  37.722  18.824  1.00 32.07           N  
ATOM     96  CA  ALA A  14      10.770  38.849  19.465  1.00 32.07           C  
ATOM     97  C   ALA A  14      10.878  40.037  18.513  1.00 32.07           C  
ATOM     98  CB  ALA A  14      12.156  38.435  19.954  1.00 32.07           C  
ATOM     99  O   ALA A  14      11.258  39.876  17.351  1.00 32.07           O  
ATOM    100  N   THR A  15      10.464  41.211  18.925  1.00 35.53           N  
ATOM    101  CA  THR A  15      10.919  42.568  18.648  1.00 35.53           C  
ATOM    102  C   THR A  15      11.093  43.355  19.944  1.00 35.53           C  
ATOM    103  CB  THR A  15       9.937  43.309  17.722  1.00 35.53           C  
ATOM    104  O   THR A  15      10.222  43.325  20.816  1.00 35.53           O  
ATOM    105  CG2 THR A  15      10.499  44.661  17.294  1.00 35.53           C  
ATOM    106  OG1 THR A  15       9.697  42.513  16.555  1.00 35.53           O  
ATOM    107  N   HIS A  16      12.389  43.870  20.360  1.00 33.96           N  
ATOM    108  CA  HIS A  16      13.118  45.086  20.701  1.00 33.96           C  
ATOM    109  C   HIS A  16      12.245  46.323  20.514  1.00 33.96           C  
ATOM    110  CB  HIS A  16      14.386  45.207  19.853  1.00 33.96           C  
ATOM    111  O   HIS A  16      11.590  46.475  19.481  1.00 33.96           O  
ATOM    112  CG  HIS A  16      15.537  44.410  20.379  1.00 33.96           C  
ATOM    113  CD2 HIS A  16      16.079  43.244  19.955  1.00 33.96           C  
ATOM    114  ND1 HIS A  16      16.269  44.798  21.480  1.00 33.96           N  
ATOM    115  CE1 HIS A  16      17.215  43.903  21.710  1.00 33.96           C  
ATOM    116  NE2 HIS A  16      17.121  42.949  20.799  1.00 33.96           N  
ATOM    117  N   GLN A  17      12.143  47.111  21.626  1.00 32.19           N  
ATOM    118  CA  GLN A  17      12.569  48.345  22.277  1.00 32.19           C  
ATOM    119  C   GLN A  17      11.658  49.510  21.898  1.00 32.19           C  
ATOM    120  CB  GLN A  17      14.018  48.672  21.913  1.00 32.19           C  
ATOM    121  O   GLN A  17      11.353  49.708  20.720  1.00 32.19           O  
ATOM    122  CG  GLN A  17      15.042  48.082  22.874  1.00 32.19           C  
ATOM    123  CD  GLN A  17      16.470  48.429  22.496  1.00 32.19           C  
ATOM    124  NE2 GLN A  17      17.399  47.531  22.805  1.00 32.19           N  
ATOM    125  OE1 GLN A  17      16.735  49.494  21.930  1.00 32.19           O  
ATOM    126  N   SER A  18      11.191  50.154  22.954  1.00 31.59           N  
ATOM    127  CA  SER A  18      11.511  51.401  23.642  1.00 31.59           C  
ATOM    128  C   SER A  18      10.278  52.287  23.781  1.00 31.59           C  
ATOM    129  CB  SER A  18      12.611  52.157  22.898  1.00 31.59           C  
ATOM    130  O   SER A  18       9.510  52.446  22.830  1.00 31.59           O  
ATOM    131  OG  SER A  18      13.301  51.296  22.009  1.00 31.59           O  
ATOM    132  N   ALA A  19       9.993  52.632  25.061  1.00 32.82           N  
ATOM    133  CA  ALA A  19      10.194  53.901  25.755  1.00 32.82           C  
ATOM    134  C   ALA A  19       8.872  54.454  26.279  1.00 32.82           C  
ATOM    135  CB  ALA A  19      10.861  54.915  24.829  1.00 32.82           C  
ATOM    136  O   ALA A  19       7.887  54.530  25.541  1.00 32.82           O  
ATOM    137  N   SER A  20       8.794  54.553  27.635  1.00 34.66           N  
ATOM    138  CA  SER A  20       8.934  55.711  28.512  1.00 34.66           C  
ATOM    139  C   SER A  20       7.653  55.969  29.298  1.00 34.66           C  
ATOM    140  CB  SER A  20       9.304  56.955  27.702  1.00 34.66           C  
ATOM    141  O   SER A  20       6.558  55.949  28.733  1.00 34.66           O  
ATOM    142  OG  SER A  20       8.175  57.458  27.009  1.00 34.66           O  
ATOM    143  N   SER A  21       7.743  55.836  30.655  1.00 35.30           N  
ATOM    144  CA  SER A  21       7.850  56.890  31.657  1.00 35.30           C  
ATOM    145  C   SER A  21       6.769  56.752  32.723  1.00 35.30           C  
ATOM    146  CB  SER A  21       7.756  58.268  30.999  1.00 35.30           C  
ATOM    147  O   SER A  21       5.593  56.567  32.402  1.00 35.30           O  
ATOM    148  OG  SER A  21       6.758  58.277  29.992  1.00 35.30           O  
ATOM    149  N   GLN A  22       7.237  56.379  33.961  1.00 37.54           N  
ATOM    150  CA  GLN A  22       7.468  57.197  35.147  1.00 37.54           C  
ATOM    151  C   GLN A  22       6.595  56.737  36.311  1.00 37.54           C  
ATOM    152  CB  GLN A  22       7.202  58.672  34.843  1.00 37.54           C  
ATOM    153  O   GLN A  22       5.367  56.727  36.207  1.00 37.54           O  
ATOM    154  CG  GLN A  22       8.465  59.483  34.583  1.00 37.54           C  
ATOM    155  CD  GLN A  22       8.170  60.928  34.225  1.00 37.54           C  
ATOM    156  NE2 GLN A  22       8.946  61.479  33.297  1.00 37.54           N  
ATOM    157  OE1 GLN A  22       7.253  61.544  34.777  1.00 37.54           O  
ATOM    158  N   ALA A  23       7.245  56.006  37.267  1.00 44.68           N  
ATOM    159  CA  ALA A  23       7.809  56.128  38.609  1.00 44.68           C  
ATOM    160  C   ALA A  23       6.742  56.552  39.615  1.00 44.68           C  
ATOM    161  CB  ALA A  23       8.964  57.126  38.612  1.00 44.68           C  
ATOM    162  O   ALA A  23       5.960  57.468  39.351  1.00 44.68           O  
ATOM    163  N   PRO A  24       7.018  56.262  40.998  1.00 47.89           N  
ATOM    164  CA  PRO A  24       7.093  55.472  42.230  1.00 47.89           C  
ATOM    165  C   PRO A  24       6.657  56.260  43.463  1.00 47.89           C  
ATOM    166  CB  PRO A  24       8.575  55.097  42.318  1.00 47.89           C  
ATOM    167  O   PRO A  24       6.178  57.391  43.340  1.00 47.89           O  
ATOM    168  CG  PRO A  24       9.303  56.282  41.769  1.00 47.89           C  
ATOM    169  CD  PRO A  24       8.294  57.247  41.216  1.00 47.89           C  
ATOM    170  N   PRO A  25       7.027  55.635  44.771  1.00 47.80           N  
ATOM    171  CA  PRO A  25       7.872  54.738  45.563  1.00 47.80           C  
ATOM    172  C   PRO A  25       7.392  54.596  47.005  1.00 47.80           C  
ATOM    173  CB  PRO A  25       9.247  55.408  45.508  1.00 47.80           C  
ATOM    174  O   PRO A  25       6.403  55.222  47.395  1.00 47.80           O  
ATOM    175  CG  PRO A  25       8.958  56.875  45.520  1.00 47.80           C  
ATOM    176  CD  PRO A  25       7.473  57.069  45.407  1.00 47.80           C  
ATOM    177  N   SER A  26       7.867  53.420  47.696  1.00 38.73           N  
ATOM    178  CA  SER A  26       8.658  53.458  48.922  1.00 38.73           C  
ATOM    179  C   SER A  26       8.277  52.319  49.861  1.00 38.73           C  
ATOM    180  CB  SER A  26       8.478  54.799  49.635  1.00 38.73           C  
ATOM    181  O   SER A  26       7.093  52.053  50.075  1.00 38.73           O  
ATOM    182  OG  SER A  26       8.031  55.794  48.730  1.00 38.73           O  
ATOM    183  N   ALA A  27       9.304  51.451  50.228  1.00 38.71           N  
ATOM    184  CA  ALA A  27      10.113  51.401  51.444  1.00 38.71           C  
ATOM    185  C   ALA A  27      10.126  49.996  52.037  1.00 38.71           C  
ATOM    186  CB  ALA A  27       9.591  52.404  52.470  1.00 38.71           C  
ATOM    187  O   ALA A  27       9.074  49.372  52.196  1.00 38.71           O  
ATOM    188  N   ALA A  28      11.351  49.365  52.102  1.00 37.67           N  
ATOM    189  CA  ALA A  28      12.348  49.209  53.158  1.00 37.67           C  
ATOM    190  C   ALA A  28      12.252  47.829  53.803  1.00 37.67           C  
ATOM    191  CB  ALA A  28      12.181  50.300  54.213  1.00 37.67           C  
ATOM    192  O   ALA A  28      11.156  47.357  54.114  1.00 37.67           O  
ATOM    193  N   THR A  29      13.378  47.012  53.746  1.00 37.15           N  
ATOM    194  CA  THR A  29      14.444  46.727  54.700  1.00 37.15           C  
ATOM    195  C   THR A  29      14.413  45.261  55.124  1.00 37.15           C  
ATOM    196  CB  THR A  29      14.335  47.626  55.945  1.00 37.15           C  
ATOM    197  O   THR A  29      13.352  44.727  55.453  1.00 37.15           O  
ATOM    198  CG2 THR A  29      15.715  48.017  56.464  1.00 37.15           C  
ATOM    199  OG1 THR A  29      13.610  48.815  55.607  1.00 37.15           O  
ATOM    200  N   SER A  30      15.533  44.475  54.897  1.00 35.63           N  
ATOM    201  CA  SER A  30      16.740  44.003  55.567  1.00 35.63           C  
ATOM    202  C   SER A  30      16.445  42.800  56.456  1.00 35.63           C  
ATOM    203  CB  SER A  30      17.363  45.123  56.402  1.00 35.63           C  
ATOM    204  O   SER A  30      15.409  42.753  57.122  1.00 35.63           O  
ATOM    205  OG  SER A  30      16.483  45.528  57.436  1.00 35.63           O  
ATOM    206  N   ARG A  31      17.168  41.659  56.229  1.00 33.86           N  
ATOM    207  CA  ARG A  31      18.228  41.139  57.086  1.00 33.86           C  
ATOM    208  C   ARG A  31      17.920  39.714  57.534  1.00 33.86           C  
ATOM    209  CB  ARG A  31      18.425  42.041  58.306  1.00 33.86           C  
ATOM    210  O   ARG A  31      16.838  39.443  58.058  1.00 33.86           O  
ATOM    211  CG  ARG A  31      19.804  42.677  58.386  1.00 33.86           C  
ATOM    212  CD  ARG A  31      19.880  43.722  59.491  1.00 33.86           C  
ATOM    213  NE  ARG A  31      21.221  43.803  60.064  1.00 33.86           N  
ATOM    214  NH1 ARG A  31      20.673  45.400  61.641  1.00 33.86           N  
ATOM    215  NH2 ARG A  31      22.815  44.593  61.516  1.00 33.86           N  
ATOM    216  CZ  ARG A  31      21.567  44.599  61.073  1.00 33.86           C  
ATOM    217  N   ALA A  32      18.811  38.727  57.192  1.00 33.49           N  
ATOM    218  CA  ALA A  32      19.957  38.016  57.753  1.00 33.49           C  
ATOM    219  C   ALA A  32      19.550  37.197  58.974  1.00 33.49           C  
ATOM    220  CB  ALA A  32      21.064  39.001  58.122  1.00 33.49           C  
ATOM    221  O   ALA A  32      18.813  37.681  59.837  1.00 33.49           O  
ATOM    222  N   SER A  33      19.885  35.824  58.969  1.00 32.77           N  
ATOM    223  CA  SER A  33      20.903  35.057  59.681  1.00 32.77           C  
ATOM    224  C   SER A  33      20.271  34.088  60.674  1.00 32.77           C  
ATOM    225  CB  SER A  33      21.866  35.994  60.412  1.00 32.77           C  
ATOM    226  O   SER A  33      19.307  34.433  61.359  1.00 32.77           O  
ATOM    227  OG  SER A  33      21.159  36.871  61.272  1.00 32.77           O  
ATOM    228  N   GLY A  34      20.612  32.763  60.537  1.00 33.82           N  
ATOM    229  CA  GLY A  34      21.428  32.090  61.534  1.00 33.82           C  
ATOM    230  C   GLY A  34      20.890  30.726  61.923  1.00 33.82           C  
ATOM    231  O   GLY A  34      19.688  30.566  62.145  1.00 33.82           O  
ATOM    232  N   SER A  35      21.654  29.646  61.576  1.00 34.54           N  
ATOM    233  CA  SER A  35      22.597  28.930  62.430  1.00 34.54           C  
ATOM    234  C   SER A  35      22.151  27.490  62.660  1.00 34.54           C  
ATOM    235  CB  SER A  35      22.753  29.645  63.773  1.00 34.54           C  
ATOM    236  O   SER A  35      20.989  27.239  62.987  1.00 34.54           O  
ATOM    237  OG  SER A  35      21.703  29.291  64.656  1.00 34.54           O  
ATOM    238  N   ALA A  36      23.004  26.444  62.258  1.00 35.18           N  
ATOM    239  CA  ALA A  36      24.097  25.662  62.829  1.00 35.18           C  
ATOM    240  C   ALA A  36      23.591  24.333  63.382  1.00 35.18           C  
ATOM    241  CB  ALA A  36      24.803  26.457  63.925  1.00 35.18           C  
ATOM    242  O   ALA A  36      22.557  24.286  64.052  1.00 35.18           O  
ATOM    243  N   THR A  37      24.249  23.155  62.882  1.00 37.11           N  
ATOM    244  CA  THR A  37      25.204  22.332  63.616  1.00 37.11           C  
ATOM    245  C   THR A  37      25.156  20.886  63.132  1.00 37.11           C  
ATOM    246  CB  THR A  37      24.933  22.378  65.131  1.00 37.11           C  
ATOM    247  O   THR A  37      24.077  20.299  63.018  1.00 37.11           O  
ATOM    248  CG2 THR A  37      26.049  23.111  65.867  1.00 37.11           C  
ATOM    249  OG1 THR A  37      23.693  23.057  65.369  1.00 37.11           O  
ATOM    250  N   SER A  38      26.318  20.318  62.529  1.00 40.60           N  
ATOM    251  CA  SER A  38      27.476  19.557  62.985  1.00 40.60           C  
ATOM    252  C   SER A  38      27.657  18.282  62.167  1.00 40.60           C  
ATOM    253  CB  SER A  38      27.339  19.207  64.467  1.00 40.60           C  
ATOM    254  O   SER A  38      26.726  17.484  62.039  1.00 40.60           O  
ATOM    255  OG  SER A  38      26.192  18.405  64.690  1.00 40.60           O  
ATOM    256  N   SER A  39      28.700  18.128  61.276  1.00 40.78           N  
ATOM    257  CA  SER A  39      30.026  17.578  61.012  1.00 40.78           C  
ATOM    258  C   SER A  39      30.051  16.069  61.225  1.00 40.78           C  
ATOM    259  CB  SER A  39      31.071  18.245  61.908  1.00 40.78           C  
ATOM    260  O   SER A  39      29.399  15.553  62.135  1.00 40.78           O  
ATOM    261  OG  SER A  39      31.273  19.595  61.527  1.00 40.78           O  
ATOM    262  N   PRO A  40      31.162  15.342  60.651  1.00 43.60           N  
ATOM    263  CA  PRO A  40      32.364  15.487  59.828  1.00 43.60           C  
ATOM    264  C   PRO A  40      32.808  14.170  59.194  1.00 43.60           C  
ATOM    265  CB  PRO A  40      33.412  15.995  60.821  1.00 43.60           C  
ATOM    266  O   PRO A  40      32.554  13.098  59.748  1.00 43.60           O  
ATOM    267  CG  PRO A  40      33.074  15.321  62.112  1.00 43.60           C  
ATOM    268  CD  PRO A  40      31.798  14.552  61.927  1.00 43.60           C  
ATOM    269  N   GLN A  41      33.370  14.194  57.912  1.00 38.30           N  
ATOM    270  CA  GLN A  41      34.511  13.946  57.038  1.00 38.30           C  
ATOM    271  C   GLN A  41      35.260  12.684  57.455  1.00 38.30           C  
ATOM    272  CB  GLN A  41      35.461  15.145  57.040  1.00 38.30           C  
ATOM    273  O   GLN A  41      35.316  12.352  58.641  1.00 38.30           O  
ATOM    274  CG  GLN A  41      35.048  16.258  56.087  1.00 38.30           C  
ATOM    275  CD  GLN A  41      36.218  16.823  55.303  1.00 38.30           C  
ATOM    276  NE2 GLN A  41      36.061  16.914  53.987  1.00 38.30           N  
ATOM    277  OE1 GLN A  41      37.253  17.177  55.876  1.00 38.30           O  
ATOM    278  N   PRO A  42      36.301  12.168  56.551  1.00 41.97           N  
ATOM    279  CA  PRO A  42      37.250  12.727  55.586  1.00 41.97           C  
ATOM    280  C   PRO A  42      38.050  11.651  54.854  1.00 41.97           C  
ATOM    281  CB  PRO A  42      38.167  13.592  56.454  1.00 41.97           C  
ATOM    282  O   PRO A  42      37.934  10.466  55.175  1.00 41.97           O  
ATOM    283  CG  PRO A  42      38.278  12.852  57.748  1.00 41.97           C  
ATOM    284  CD  PRO A  42      37.336  11.683  57.711  1.00 41.97           C  
ATOM    285  N   SER A  43      38.530  11.910  53.590  1.00 37.07           N  
ATOM    286  CA  SER A  43      39.945  12.010  53.246  1.00 37.07           C  
ATOM    287  C   SER A  43      40.240  11.324  51.917  1.00 37.07           C  
ATOM    288  CB  SER A  43      40.809  11.397  54.349  1.00 37.07           C  
ATOM    289  O   SER A  43      39.743  10.227  51.654  1.00 37.07           O  
ATOM    290  OG  SER A  43      40.457  10.042  54.569  1.00 37.07           O  
ATOM    291  N   SER A  44      40.778  12.102  50.895  1.00 37.95           N  
ATOM    292  CA  SER A  44      42.147  12.472  50.549  1.00 37.95           C  
ATOM    293  C   SER A  44      42.590  11.800  49.254  1.00 37.95           C  
ATOM    294  CB  SER A  44      43.106  12.099  51.680  1.00 37.95           C  
ATOM    295  O   SER A  44      42.303  10.622  49.029  1.00 37.95           O  
ATOM    296  OG  SER A  44      43.106  10.699  51.899  1.00 37.95           O  
ATOM    297  N   SER A  45      42.926  12.594  48.173  1.00 36.51           N  
ATOM    298  CA  SER A  45      44.257  13.047  47.785  1.00 36.51           C  
ATOM    299  C   SER A  45      44.448  12.973  46.274  1.00 36.51           C  
ATOM    300  CB  SER A  45      45.332  12.214  48.485  1.00 36.51           C  
ATOM    301  O   SER A  45      44.084  11.977  45.645  1.00 36.51           O  
ATOM    302  OG  SER A  45      45.206  10.844  48.147  1.00 36.51           O  
ATOM    303  N   SER A  46      44.647  14.128  45.555  1.00 34.57           N  
ATOM    304  CA  SER A  46      45.840  14.920  45.276  1.00 34.57           C  
ATOM    305  C   SER A  46      46.361  14.659  43.867  1.00 34.57           C  
ATOM    306  CB  SER A  46      46.937  14.616  46.298  1.00 34.57           C  
ATOM    307  O   SER A  46      46.409  13.511  43.420  1.00 34.57           O  
ATOM    308  OG  SER A  46      47.372  13.272  46.184  1.00 34.57           O  
ATOM    309  N   SER A  47      46.383  15.690  42.926  1.00 35.45           N  
ATOM    310  CA  SER A  47      47.542  16.486  42.536  1.00 35.45           C  
ATOM    311  C   SER A  47      47.484  16.862  41.060  1.00 35.45           C  
ATOM    312  CB  SER A  47      48.837  15.725  42.826  1.00 35.45           C  
ATOM    313  O   SER A  47      47.241  16.007  40.205  1.00 35.45           O  
ATOM    314  OG  SER A  47      48.884  14.515  42.090  1.00 35.45           O  
ATOM    315  N   SER A  48      47.281  18.176  40.652  1.00 31.81           N  
ATOM    316  CA  SER A  48      48.153  19.333  40.480  1.00 31.81           C  
ATOM    317  C   SER A  48      48.735  19.383  39.071  1.00 31.81           C  
ATOM    318  CB  SER A  48      49.286  19.308  41.507  1.00 31.81           C  
ATOM    319  O   SER A  48      49.309  18.401  38.596  1.00 31.81           O  
ATOM    320  OG  SER A  48      50.284  20.260  41.179  1.00 31.81           O  
ATOM    321  N   ALA A  49      48.320  20.407  38.225  1.00 34.40           N  
ATOM    322  CA  ALA A  49      49.138  21.556  37.845  1.00 34.40           C  
ATOM    323  C   ALA A  49      48.567  22.252  36.614  1.00 34.40           C  
ATOM    324  CB  ALA A  49      50.579  21.121  37.587  1.00 34.40           C  
ATOM    325  O   ALA A  49      48.430  21.638  35.553  1.00 34.40           O  
ATOM    326  N   ALA A  50      47.883  23.384  36.595  1.00 29.92           N  
ATOM    327  CA  ALA A  50      47.768  24.780  36.181  1.00 29.92           C  
ATOM    328  C   ALA A  50      48.994  25.219  35.385  1.00 29.92           C  
ATOM    329  CB  ALA A  50      47.577  25.682  37.398  1.00 29.92           C  
ATOM    330  O   ALA A  50      50.117  24.806  35.685  1.00 29.92           O  
ATOM    331  N   PRO A  51      48.950  26.499  34.557  1.00 38.16           N  
ATOM    332  CA  PRO A  51      48.094  27.596  34.100  1.00 38.16           C  
ATOM    333  C   PRO A  51      48.752  28.445  33.015  1.00 38.16           C  
ATOM    334  CB  PRO A  51      47.865  28.417  35.372  1.00 38.16           C  
ATOM    335  O   PRO A  51      49.892  28.181  32.626  1.00 38.16           O  
ATOM    336  CG  PRO A  51      49.150  28.316  36.128  1.00 38.16           C  
ATOM    337  CD  PRO A  51      50.047  27.344  35.417  1.00 38.16           C  
ATOM    338  N   ALA A  52      47.965  29.152  32.096  1.00 35.96           N  
ATOM    339  CA  ALA A  52      48.023  30.599  31.910  1.00 35.96           C  
ATOM    340  C   ALA A  52      47.637  30.986  30.485  1.00 35.96           C  
ATOM    341  CB  ALA A  52      49.418  31.123  32.240  1.00 35.96           C  
ATOM    342  O   ALA A  52      48.158  30.423  29.520  1.00 35.96           O  
ATOM    343  N   SER A  53      46.581  31.733  30.201  1.00 33.74           N  
ATOM    344  CA  SER A  53      46.018  33.049  29.916  1.00 33.74           C  
ATOM    345  C   SER A  53      46.424  33.534  28.528  1.00 33.74           C  
ATOM    346  CB  SER A  53      46.465  34.063  30.970  1.00 33.74           C  
ATOM    347  O   SER A  53      47.612  33.571  28.200  1.00 33.74           O  
ATOM    348  OG  SER A  53      47.855  33.947  31.222  1.00 33.74           O  
ATOM    349  N   ASP A  54      45.434  33.565  27.524  1.00 35.61           N  
ATOM    350  CA  ASP A  54      45.200  34.698  26.635  1.00 35.61           C  
ATOM    351  C   ASP A  54      43.777  34.679  26.082  1.00 35.61           C  
ATOM    352  CB  ASP A  54      46.210  34.696  25.485  1.00 35.61           C  
ATOM    353  O   ASP A  54      43.341  33.678  25.509  1.00 35.61           O  
ATOM    354  CG  ASP A  54      46.732  36.083  25.152  1.00 35.61           C  
ATOM    355  OD1 ASP A  54      46.357  37.057  25.838  1.00 35.61           O  
ATOM    356  OD2 ASP A  54      47.524  36.202  24.192  1.00 35.61           O  
ATOM    357  N   GLU A  55      42.795  35.483  26.547  1.00 36.16           N  
ATOM    358  CA  GLU A  55      42.088  36.726  26.251  1.00 36.16           C  
ATOM    359  C   GLU A  55      41.431  36.673  24.875  1.00 36.16           C  
ATOM    360  CB  GLU A  55      43.042  37.920  26.334  1.00 36.16           C  
ATOM    361  O   GLU A  55      42.099  36.411  23.872  1.00 36.16           O  
ATOM    362  CG  GLU A  55      42.559  39.030  27.257  1.00 36.16           C  
ATOM    363  CD  GLU A  55      43.518  40.208  27.331  1.00 36.16           C  
ATOM    364  OE1 GLU A  55      43.062  41.346  27.583  1.00 36.16           O  
ATOM    365  OE2 GLU A  55      44.734  39.990  27.135  1.00 36.16           O  
ATOM    366  N   THR A  56      40.044  36.483  24.690  1.00 32.46           N  
ATOM    367  CA  THR A  56      38.915  37.377  24.461  1.00 32.46           C  
ATOM    368  C   THR A  56      38.058  36.880  23.300  1.00 32.46           C  
ATOM    369  CB  THR A  56      39.389  38.814  24.174  1.00 32.46           C  
ATOM    370  O   THR A  56      38.544  36.753  22.174  1.00 32.46           O  
ATOM    371  CG2 THR A  56      39.849  39.506  25.453  1.00 32.46           C  
ATOM    372  OG1 THR A  56      40.479  38.775  23.246  1.00 32.46           O  
ATOM    373  N   LEU A  57      36.823  36.223  23.606  1.00 31.94           N  
ATOM    374  CA  LEU A  57      35.463  36.489  23.152  1.00 31.94           C  
ATOM    375  C   LEU A  57      34.468  35.561  23.841  1.00 31.94           C  
ATOM    376  CB  LEU A  57      35.363  36.325  21.633  1.00 31.94           C  
ATOM    377  O   LEU A  57      34.552  34.339  23.700  1.00 31.94           O  
ATOM    378  CG  LEU A  57      34.770  37.505  20.861  1.00 31.94           C  
ATOM    379  CD1 LEU A  57      35.878  38.307  20.186  1.00 31.94           C  
ATOM    380  CD2 LEU A  57      33.755  37.016  19.833  1.00 31.94           C  
ATOM    381  N   ALA A  58      33.887  35.845  24.998  1.00 32.13           N  
ATOM    382  CA  ALA A  58      32.652  35.839  25.778  1.00 32.13           C  
ATOM    383  C   ALA A  58      31.433  35.679  24.874  1.00 32.13           C  
ATOM    384  CB  ALA A  58      32.536  37.120  26.600  1.00 32.13           C  
ATOM    385  O   ALA A  58      31.213  36.488  23.969  1.00 32.13           O  
ATOM    386  N   GLN A  59      30.821  34.417  24.768  1.00 35.47           N  
ATOM    387  CA  GLN A  59      29.381  34.180  24.793  1.00 35.47           C  
ATOM    388  C   GLN A  59      29.040  32.957  25.640  1.00 35.47           C  
ATOM    389  CB  GLN A  59      28.841  34.002  23.373  1.00 35.47           C  
ATOM    390  O   GLN A  59      29.597  31.877  25.433  1.00 35.47           O  
ATOM    391  CG  GLN A  59      28.476  35.311  22.686  1.00 35.47           C  
ATOM    392  CD  GLN A  59      28.002  35.113  21.259  1.00 35.47           C  
ATOM    393  NE2 GLN A  59      27.625  36.205  20.602  1.00 35.47           N  
ATOM    394  OE1 GLN A  59      27.976  33.988  20.750  1.00 35.47           O  
ATOM    395  N   ASP A  60      28.594  33.131  26.925  1.00 35.72           N  
ATOM    396  CA  ASP A  60      27.513  32.860  27.868  1.00 35.72           C  
ATOM    397  C   ASP A  60      27.065  31.402  27.784  1.00 35.72           C  
ATOM    398  CB  ASP A  60      26.328  33.791  27.608  1.00 35.72           C  
ATOM    399  O   ASP A  60      26.599  30.950  26.736  1.00 35.72           O  
ATOM    400  CG  ASP A  60      26.413  35.092  28.386  1.00 35.72           C  
ATOM    401  OD1 ASP A  60      27.162  35.157  29.385  1.00 35.72           O  
ATOM    402  OD2 ASP A  60      25.724  36.060  28.000  1.00 35.72           O  
ATOM    403  N   PRO A  61      27.405  30.431  28.754  1.00 32.17           N  
ATOM    404  CA  PRO A  61      26.662  29.177  28.898  1.00 32.17           C  
ATOM    405  C   PRO A  61      25.514  29.283  29.900  1.00 32.17           C  
ATOM    406  CB  PRO A  61      27.725  28.191  29.389  1.00 32.17           C  
ATOM    407  O   PRO A  61      25.745  29.544  31.083  1.00 32.17           O  
ATOM    408  CG  PRO A  61      28.658  29.015  30.216  1.00 32.17           C  
ATOM    409  CD  PRO A  61      28.308  30.464  30.029  1.00 32.17           C  
ATOM    410  N   THR A  62      24.501  30.174  29.699  1.00 32.87           N  
ATOM    411  CA  THR A  62      23.287  30.084  30.504  1.00 32.87           C  
ATOM    412  C   THR A  62      22.053  29.986  29.612  1.00 32.87           C  
ATOM    413  CB  THR A  62      23.150  31.296  31.444  1.00 32.87           C  
ATOM    414  O   THR A  62      21.725  30.930  28.890  1.00 32.87           O  
ATOM    415  CG2 THR A  62      24.275  31.325  32.472  1.00 32.87           C  
ATOM    416  OG1 THR A  62      23.193  32.501  30.670  1.00 32.87           O  
ATOM    417  N   ARG A  63      21.864  28.884  28.754  1.00 33.52           N  
ATOM    418  CA  ARG A  63      20.557  28.361  28.368  1.00 33.52           C  
ATOM    419  C   ARG A  63      20.596  26.843  28.224  1.00 33.52           C  
ATOM    420  CB  ARG A  63      20.087  29.000  27.060  1.00 33.52           C  
ATOM    421  O   ARG A  63      21.191  26.319  27.279  1.00 33.52           O  
ATOM    422  CG  ARG A  63      19.095  30.136  27.251  1.00 33.52           C  
ATOM    423  CD  ARG A  63      18.630  30.708  25.919  1.00 33.52           C  
ATOM    424  NE  ARG A  63      17.292  31.286  26.018  1.00 33.52           N  
ATOM    425  NH1 ARG A  63      17.624  32.858  24.358  1.00 33.52           N  
ATOM    426  NH2 ARG A  63      15.611  32.743  25.448  1.00 33.52           N  
ATOM    427  CZ  ARG A  63      16.845  32.294  25.275  1.00 33.52           C  
ATOM    428  N   SER A  64      21.149  26.105  29.234  1.00 33.78           N  
ATOM    429  CA  SER A  64      20.758  24.723  29.495  1.00 33.78           C  
ATOM    430  C   SER A  64      19.241  24.567  29.487  1.00 33.78           C  
ATOM    431  CB  SER A  64      21.321  24.251  30.836  1.00 33.78           C  
ATOM    432  O   SER A  64      18.543  25.195  30.287  1.00 33.78           O  
ATOM    433  OG  SER A  64      20.569  24.783  31.913  1.00 33.78           O  
ATOM    434  N   ALA A  65      18.517  24.843  28.254  1.00 39.26           N  
ATOM    435  CA  ALA A  65      17.232  24.361  27.754  1.00 39.26           C  
ATOM    436  C   ALA A  65      16.723  23.190  28.590  1.00 39.26           C  
ATOM    437  CB  ALA A  65      17.350  23.953  26.288  1.00 39.26           C  
ATOM    438  O   ALA A  65      17.379  22.149  28.676  1.00 39.26           O  
ATOM    439  N   VAL A  66      16.464  23.366  29.867  1.00 38.87           N  
ATOM    440  CA  VAL A  66      15.463  22.556  30.552  1.00 38.87           C  
ATOM    441  C   VAL A  66      14.480  21.980  29.535  1.00 38.87           C  
ATOM    442  CB  VAL A  66      14.705  23.375  31.621  1.00 38.87           C  
ATOM    443  O   VAL A  66      13.801  22.727  28.826  1.00 38.87           O  
ATOM    444  CG1 VAL A  66      13.694  22.498  32.357  1.00 38.87           C  
ATOM    445  CG2 VAL A  66      15.688  24.004  32.607  1.00 38.87           C  
ATOM    446  N   VAL A  67      14.950  21.103  28.550  1.00 38.30           N  
ATOM    447  CA  VAL A  67      14.095  20.195  27.794  1.00 38.30           C  
ATOM    448  C   VAL A  67      13.014  19.622  28.708  1.00 38.30           C  
ATOM    449  CB  VAL A  67      14.910  19.050  27.151  1.00 38.30           C  
ATOM    450  O   VAL A  67      13.311  19.128  29.798  1.00 38.30           O  
ATOM    451  CG1 VAL A  67      13.994  18.102  26.380  1.00 38.30           C  
ATOM    452  CG2 VAL A  67      15.992  19.617  26.233  1.00 38.30           C  
ATOM    453  N   SER A  68      11.918  20.391  28.982  1.00 38.67           N  
ATOM    454  CA  SER A  68      10.685  19.912  29.598  1.00 38.67           C  
ATOM    455  C   SER A  68      10.596  18.390  29.546  1.00 38.67           C  
ATOM    456  CB  SER A  68       9.466  20.525  28.907  1.00 38.67           C  
ATOM    457  O   SER A  68      10.947  17.777  28.536  1.00 38.67           O  
ATOM    458  OG  SER A  68       8.294  20.313  29.674  1.00 38.67           O  
ATOM    459  N   PRO A  69      10.722  17.624  30.613  1.00 42.96           N  
ATOM    460  CA  PRO A  69      10.497  16.179  30.705  1.00 42.96           C  
ATOM    461  C   PRO A  69       9.380  15.696  29.783  1.00 42.96           C  
ATOM    462  CB  PRO A  69      10.119  15.975  32.174  1.00 42.96           C  
ATOM    463  O   PRO A  69       9.318  14.509  29.453  1.00 42.96           O  
ATOM    464  CG  PRO A  69      10.276  17.323  32.800  1.00 42.96           C  
ATOM    465  CD  PRO A  69      10.502  18.332  31.711  1.00 42.96           C  
ATOM    466  N   ARG A  70       8.683  16.673  28.999  1.00 37.54           N  
ATOM    467  CA  ARG A  70       7.562  16.312  28.137  1.00 37.54           C  
ATOM    468  C   ARG A  70       8.008  16.185  26.684  1.00 37.54           C  
ATOM    469  CB  ARG A  70       6.440  17.346  28.253  1.00 37.54           C  
ATOM    470  O   ARG A  70       7.446  15.394  25.924  1.00 37.54           O  
ATOM    471  CG  ARG A  70       5.377  16.989  29.278  1.00 37.54           C  
ATOM    472  CD  ARG A  70       4.304  18.065  29.376  1.00 37.54           C  
ATOM    473  NE  ARG A  70       3.154  17.610  30.153  1.00 37.54           N  
ATOM    474  NH1 ARG A  70       2.035  19.629  30.066  1.00 37.54           N  
ATOM    475  NH2 ARG A  70       1.111  17.848  31.175  1.00 37.54           N  
ATOM    476  CZ  ARG A  70       2.103  18.363  30.463  1.00 37.54           C  
ATOM    477  N   ALA A  71       9.181  16.780  26.301  1.00 43.57           N  
ATOM    478  CA  ALA A  71       9.841  16.679  25.002  1.00 43.57           C  
ATOM    479  C   ALA A  71      10.870  15.553  24.995  1.00 43.57           C  
ATOM    480  CB  ALA A  71      10.505  18.005  24.639  1.00 43.57           C  
ATOM    481  O   ALA A  71      11.134  14.951  23.952  1.00 43.57           O  
ATOM    482  N   MET A  72      11.313  15.102  26.276  1.00 37.11           N  
ATOM    483  CA  MET A  72      12.218  13.972  26.468  1.00 37.11           C  
ATOM    484  C   MET A  72      11.440  12.665  26.582  1.00 37.11           C  
ATOM    485  CB  MET A  72      13.080  14.178  27.715  1.00 37.11           C  
ATOM    486  O   MET A  72      11.939  11.606  26.198  1.00 37.11           O  
ATOM    487  CG  MET A  72      14.412  14.855  27.434  1.00 37.11           C  
ATOM    488  SD  MET A  72      15.563  14.759  28.860  1.00 37.11           S  
ATOM    489  CE  MET A  72      17.154  14.751  27.987  1.00 37.11           C  
ATOM    490  N   LYS A  73      10.050  12.750  26.854  1.00 37.54           N  
ATOM    491  CA  LYS A  73       9.185  11.586  27.025  1.00 37.54           C  
ATOM    492  C   LYS A  73       8.521  11.196  25.708  1.00 37.54           C  
ATOM    493  CB  LYS A  73       8.120  11.860  28.088  1.00 37.54           C  
ATOM    494  O   LYS A  73       8.145  10.038  25.515  1.00 37.54           O  
ATOM    495  CG  LYS A  73       8.548  11.494  29.502  1.00 37.54           C  
ATOM    496  CD  LYS A  73       7.576  12.042  30.539  1.00 37.54           C  
ATOM    497  CE  LYS A  73       8.023  11.707  31.956  1.00 37.54           C  
ATOM    498  NZ  LYS A  73       7.080  12.255  32.977  1.00 37.54           N  
ATOM    499  N   SER A  74       8.534  12.150  24.683  1.00 46.58           N  
ATOM    500  CA  SER A  74       8.084  11.918  23.315  1.00 46.58           C  
ATOM    501  C   SER A  74       9.226  11.421  22.434  1.00 46.58           C  
ATOM    502  CB  SER A  74       7.490  13.196  22.721  1.00 46.58           C  
ATOM    503  O   SER A  74       8.991  10.808  21.391  1.00 46.58           O  
ATOM    504  OG  SER A  74       8.437  14.250  22.749  1.00 46.58           O  
ATOM    505  N   LYS A  75      10.554  11.586  22.946  1.00 44.61           N  
ATOM    506  CA  LYS A  75      11.798  11.150  22.318  1.00 44.61           C  
ATOM    507  C   LYS A  75      12.121   9.704  22.684  1.00 44.61           C  
ATOM    508  CB  LYS A  75      12.954  12.064  22.725  1.00 44.61           C  
ATOM    509  O   LYS A  75      12.904   9.045  21.997  1.00 44.61           O  
ATOM    510  CG  LYS A  75      13.046  13.346  21.910  1.00 44.61           C  
ATOM    511  CD  LYS A  75      14.137  14.268  22.440  1.00 44.61           C  
ATOM    512  CE  LYS A  75      14.135  15.609  21.720  1.00 44.61           C  
ATOM    513  NZ  LYS A  75      15.263  16.480  22.167  1.00 44.61           N  
ATOM    514  N   LYS A  76      11.232   9.110  23.617  1.00 49.66           N  
ATOM    515  CA  LYS A  76      11.363   7.695  23.949  1.00 49.66           C  
ATOM    516  C   LYS A  76      10.320   6.859  23.212  1.00 49.66           C  
ATOM    517  CB  LYS A  76      11.233   7.483  25.458  1.00 49.66           C  
ATOM    518  O   LYS A  76      10.430   5.633  23.150  1.00 49.66           O  
ATOM    519  CG  LYS A  76      12.559   7.242  26.165  1.00 49.66           C  
ATOM    520  CD  LYS A  76      12.389   7.219  27.679  1.00 49.66           C  
ATOM    521  CE  LYS A  76      13.727   7.066  28.390  1.00 49.66           C  
ATOM    522  NZ  LYS A  76      13.558   6.954  29.870  1.00 49.66           N  
ATOM    523  N   ARG A  77       9.403   7.592  22.305  1.00 58.49           N  
ATOM    524  CA  ARG A  77       8.313   6.904  21.621  1.00 58.49           C  
ATOM    525  C   ARG A  77       8.604   6.763  20.131  1.00 58.49           C  
ATOM    526  CB  ARG A  77       6.992   7.649  21.828  1.00 58.49           C  
ATOM    527  O   ARG A  77       9.026   7.723  19.482  1.00 58.49           O  
ATOM    528  CG  ARG A  77       6.500   7.641  23.267  1.00 58.49           C  
ATOM    529  CD  ARG A  77       5.071   8.153  23.377  1.00 58.49           C  
ATOM    530  NE  ARG A  77       4.601   8.149  24.759  1.00 58.49           N  
ATOM    531  NH1 ARG A  77       2.422   8.710  24.239  1.00 58.49           N  
ATOM    532  NH2 ARG A  77       3.035   8.382  26.423  1.00 58.49           N  
ATOM    533  CZ  ARG A  77       3.354   8.414  25.137  1.00 58.49           C  
ATOM    534  N   GLY A  78       9.390   5.821  19.729  1.00 68.62           N  
ATOM    535  CA  GLY A  78       9.737   5.497  18.355  1.00 68.62           C  
ATOM    536  C   GLY A  78       8.574   5.654  17.393  1.00 68.62           C  
ATOM    537  O   GLY A  78       7.412   5.570  17.796  1.00 68.62           O  
ATOM    538  N   VAL A  79       8.701   6.446  16.295  1.00 82.52           N  
ATOM    539  CA  VAL A  79       7.745   6.637  15.208  1.00 82.52           C  
ATOM    540  C   VAL A  79       7.643   5.358  14.379  1.00 82.52           C  
ATOM    541  CB  VAL A  79       8.142   7.827  14.306  1.00 82.52           C  
ATOM    542  O   VAL A  79       8.660   4.795  13.967  1.00 82.52           O  
ATOM    543  CG1 VAL A  79       7.119   8.022  13.188  1.00 82.52           C  
ATOM    544  CG2 VAL A  79       8.281   9.102  15.136  1.00 82.52           C  
ATOM    545  N   HIS A  80       6.383   4.775  14.338  1.00 87.87           N  
ATOM    546  CA  HIS A  80       6.140   3.579  13.538  1.00 87.87           C  
ATOM    547  C   HIS A  80       5.749   3.942  12.110  1.00 87.87           C  
ATOM    548  CB  HIS A  80       5.048   2.720  14.179  1.00 87.87           C  
ATOM    549  O   HIS A  80       4.832   4.739  11.895  1.00 87.87           O  
ATOM    550  CG  HIS A  80       5.403   2.218  15.543  1.00 87.87           C  
ATOM    551  CD2 HIS A  80       5.885   1.021  15.952  1.00 87.87           C  
ATOM    552  ND1 HIS A  80       5.267   2.989  16.677  1.00 87.87           N  
ATOM    553  CE1 HIS A  80       5.653   2.285  17.728  1.00 87.87           C  
ATOM    554  NE2 HIS A  80       6.032   1.088  17.316  1.00 87.87           N  
ATOM    555  N   PHE A  81       6.375   3.404  11.256  1.00 91.41           N  
ATOM    556  CA  PHE A  81       6.086   3.617   9.843  1.00 91.41           C  
ATOM    557  C   PHE A  81       6.007   2.288   9.101  1.00 91.41           C  
ATOM    558  CB  PHE A  81       7.150   4.513   9.204  1.00 91.41           C  
ATOM    559  O   PHE A  81       6.993   1.553   9.027  1.00 91.41           O  
ATOM    560  CG  PHE A  81       6.808   4.962   7.808  1.00 91.41           C  
ATOM    561  CD1 PHE A  81       7.648   4.664   6.742  1.00 91.41           C  
ATOM    562  CD2 PHE A  81       5.646   5.681   7.563  1.00 91.41           C  
ATOM    563  CE1 PHE A  81       7.334   5.077   5.450  1.00 91.41           C  
ATOM    564  CE2 PHE A  81       5.326   6.098   6.274  1.00 91.41           C  
ATOM    565  CZ  PHE A  81       6.171   5.796   5.219  1.00 91.41           C  
ATOM    566  N   ASN A  82       4.796   1.957   8.608  1.00 93.01           N  
ATOM    567  CA  ASN A  82       4.530   0.678   7.959  1.00 93.01           C  
ATOM    568  C   ASN A  82       4.354   0.839   6.451  1.00 93.01           C  
ATOM    569  CB  ASN A  82       3.294   0.013   8.569  1.00 93.01           C  
ATOM    570  O   ASN A  82       3.470   1.569   6.000  1.00 93.01           O  
ATOM    571  CG  ASN A  82       3.393  -0.132  10.075  1.00 93.01           C  
ATOM    572  ND2 ASN A  82       2.255  -0.047  10.754  1.00 93.01           N  
ATOM    573  OD1 ASN A  82       4.482  -0.319  10.623  1.00 93.01           O  
ATOM    574  N   ILE A  83       5.190   0.190   5.633  1.00 94.25           N  
ATOM    575  CA  ILE A  83       5.157   0.252   4.176  1.00 94.25           C  
ATOM    576  C   ILE A  83       4.849  -1.131   3.607  1.00 94.25           C  
ATOM    577  CB  ILE A  83       6.490   0.782   3.603  1.00 94.25           C  
ATOM    578  O   ILE A  83       5.526  -2.109   3.935  1.00 94.25           O  
ATOM    579  CG1 ILE A  83       6.805   2.168   4.177  1.00 94.25           C  
ATOM    580  CG2 ILE A  83       6.442   0.822   2.072  1.00 94.25           C  
ATOM    581  CD1 ILE A  83       8.194   2.683   3.827  1.00 94.25           C  
ATOM    582  N   MET A  84       3.843  -1.190   2.817  1.00 94.74           N  
ATOM    583  CA  MET A  84       3.458  -2.435   2.160  1.00 94.74           C  
ATOM    584  C   MET A  84       3.882  -2.431   0.695  1.00 94.74           C  
ATOM    585  CB  MET A  84       1.949  -2.656   2.267  1.00 94.74           C  
ATOM    586  O   MET A  84       3.669  -1.446  -0.015  1.00 94.74           O  
ATOM    587  CG  MET A  84       1.471  -3.950   1.627  1.00 94.74           C  
ATOM    588  SD  MET A  84      -0.306  -4.278   1.945  1.00 94.74           S  
ATOM    589  CE  MET A  84      -0.990  -3.962   0.295  1.00 94.74           C  
ATOM    590  N   VAL A  85       4.494  -3.538   0.210  1.00 94.79           N  
ATOM    591  CA  VAL A  85       4.931  -3.666  -1.176  1.00 94.79           C  
ATOM    592  C   VAL A  85       4.064  -4.695  -1.898  1.00 94.79           C  
ATOM    593  CB  VAL A  85       6.421  -4.065  -1.267  1.00 94.79           C  
ATOM    594  O   VAL A  85       3.955  -5.842  -1.458  1.00 94.79           O  
ATOM    595  CG1 VAL A  85       6.874  -4.133  -2.724  1.00 94.79           C  
ATOM    596  CG2 VAL A  85       7.285  -3.082  -0.480  1.00 94.79           C  
ATOM    597  N   VAL A  86       3.384  -4.261  -2.981  1.00 93.86           N  
ATOM    598  CA  VAL A  86       2.463  -5.117  -3.720  1.00 93.86           C  
ATOM    599  C   VAL A  86       2.839  -5.124  -5.200  1.00 93.86           C  
ATOM    600  CB  VAL A  86       0.998  -4.660  -3.545  1.00 93.86           C  
ATOM    601  O   VAL A  86       3.148  -4.076  -5.774  1.00 93.86           O  
ATOM    602  CG1 VAL A  86       0.054  -5.555  -4.346  1.00 93.86           C  
ATOM    603  CG2 VAL A  86       0.613  -4.661  -2.067  1.00 93.86           C  
ATOM    604  N   GLY A  87       2.735  -6.289  -5.906  1.00 92.63           N  
ATOM    605  CA  GLY A  87       2.993  -6.405  -7.333  1.00 92.63           C  
ATOM    606  C   GLY A  87       3.020  -7.841  -7.820  1.00 92.63           C  
ATOM    607  O   GLY A  87       2.902  -8.775  -7.023  1.00 92.63           O  
ATOM    608  N   GLU A  88       3.068  -7.985  -9.161  1.00 91.17           N  
ATOM    609  CA  GLU A  88       3.180  -9.297  -9.792  1.00 91.17           C  
ATOM    610  C   GLU A  88       4.433 -10.031  -9.321  1.00 91.17           C  
ATOM    611  CB  GLU A  88       3.192  -9.161 -11.316  1.00 91.17           C  
ATOM    612  O   GLU A  88       5.414  -9.402  -8.920  1.00 91.17           O  
ATOM    613  CG  GLU A  88       3.124 -10.491 -12.053  1.00 91.17           C  
ATOM    614  CD  GLU A  88       3.132 -10.340 -13.566  1.00 91.17           C  
ATOM    615  OE1 GLU A  88       3.245 -11.364 -14.277  1.00 91.17           O  
ATOM    616  OE2 GLU A  88       3.025  -9.189 -14.044  1.00 91.17           O  
ATOM    617  N   SER A  89       4.342 -11.337  -9.369  1.00 89.85           N  
ATOM    618  CA  SER A  89       5.504 -12.132  -8.985  1.00 89.85           C  
ATOM    619  C   SER A  89       6.671 -11.901  -9.939  1.00 89.85           C  
ATOM    620  CB  SER A  89       5.150 -13.619  -8.951  1.00 89.85           C  
ATOM    621  O   SER A  89       6.478 -11.801 -11.153  1.00 89.85           O  
ATOM    622  OG  SER A  89       6.270 -14.394  -8.557  1.00 89.85           O  
ATOM    623  N   GLY A  90       7.939 -11.688  -9.323  1.00 86.69           N  
ATOM    624  CA  GLY A  90       9.129 -11.586 -10.153  1.00 86.69           C  
ATOM    625  C   GLY A  90       9.479 -10.157 -10.521  1.00 86.69           C  
ATOM    626  O   GLY A  90      10.264  -9.922 -11.442  1.00 86.69           O  
ATOM    627  N   LEU A  91       8.869  -9.140  -9.921  1.00 90.74           N  
ATOM    628  CA  LEU A  91       9.087  -7.729 -10.221  1.00 90.74           C  
ATOM    629  C   LEU A  91      10.186  -7.149  -9.336  1.00 90.74           C  
ATOM    630  CB  LEU A  91       7.792  -6.934 -10.033  1.00 90.74           C  
ATOM    631  O   LEU A  91      10.610  -6.008  -9.532  1.00 90.74           O  
ATOM    632  CG  LEU A  91       6.667  -7.227 -11.027  1.00 90.74           C  
ATOM    633  CD1 LEU A  91       5.424  -6.417 -10.675  1.00 90.74           C  
ATOM    634  CD2 LEU A  91       7.121  -6.928 -12.452  1.00 90.74           C  
ATOM    635  N   GLY A  92      10.728  -8.039  -8.438  1.00 88.52           N  
ATOM    636  CA  GLY A  92      11.840  -7.602  -7.610  1.00 88.52           C  
ATOM    637  C   GLY A  92      11.399  -6.954  -6.311  1.00 88.52           C  
ATOM    638  O   GLY A  92      12.051  -6.031  -5.819  1.00 88.52           O  
ATOM    639  N   LYS A  93      10.266  -7.279  -5.688  1.00 91.12           N  
ATOM    640  CA  LYS A  93       9.712  -6.735  -4.452  1.00 91.12           C  
ATOM    641  C   LYS A  93      10.626  -7.025  -3.265  1.00 91.12           C  
ATOM    642  CB  LYS A  93       8.317  -7.308  -4.192  1.00 91.12           C  
ATOM    643  O   LYS A  93      10.960  -6.121  -2.497  1.00 91.12           O  
ATOM    644  CG  LYS A  93       7.315  -7.026  -5.302  1.00 91.12           C  
ATOM    645  CD  LYS A  93       5.932  -7.563  -4.956  1.00 91.12           C  
ATOM    646  CE  LYS A  93       5.922  -9.084  -4.895  1.00 91.12           C  
ATOM    647  NZ  LYS A  93       5.933  -9.693  -6.258  1.00 91.12           N  
ATOM    648  N   THR A  94      10.989  -8.245  -3.183  1.00 88.73           N  
ATOM    649  CA  THR A  94      11.866  -8.659  -2.093  1.00 88.73           C  
ATOM    650  C   THR A  94      13.255  -8.047  -2.254  1.00 88.73           C  
ATOM    651  CB  THR A  94      11.984 -10.193  -2.023  1.00 88.73           C  
ATOM    652  O   THR A  94      13.873  -7.631  -1.272  1.00 88.73           O  
ATOM    653  CG2 THR A  94      12.823 -10.626  -0.826  1.00 88.73           C  
ATOM    654  OG1 THR A  94      10.674 -10.762  -1.905  1.00 88.73           O  
ATOM    655  N   THR A  95      13.660  -7.993  -3.489  1.00 88.88           N  
ATOM    656  CA  THR A  95      14.942  -7.371  -3.801  1.00 88.88           C  
ATOM    657  C   THR A  95      14.922  -5.886  -3.453  1.00 88.88           C  
ATOM    658  CB  THR A  95      15.303  -7.548  -5.287  1.00 88.88           C  
ATOM    659  O   THR A  95      15.910  -5.347  -2.948  1.00 88.88           O  
ATOM    660  CG2 THR A  95      16.687  -6.984  -5.589  1.00 88.88           C  
ATOM    661  OG1 THR A  95      15.286  -8.943  -5.614  1.00 88.88           O  
ATOM    662  N   PHE A  96      13.861  -5.198  -3.729  1.00 90.44           N  
ATOM    663  CA  PHE A  96      13.691  -3.796  -3.367  1.00 90.44           C  
ATOM    664  C   PHE A  96      13.790  -3.611  -1.858  1.00 90.44           C  
ATOM    665  CB  PHE A  96      12.345  -3.269  -3.873  1.00 90.44           C  
ATOM    666  O   PHE A  96      14.449  -2.685  -1.382  1.00 90.44           O  
ATOM    667  CG  PHE A  96      12.051  -1.854  -3.454  1.00 90.44           C  
ATOM    668  CD1 PHE A  96      11.221  -1.594  -2.370  1.00 90.44           C  
ATOM    669  CD2 PHE A  96      12.605  -0.783  -4.144  1.00 90.44           C  
ATOM    670  CE1 PHE A  96      10.947  -0.285  -1.979  1.00 90.44           C  
ATOM    671  CE2 PHE A  96      12.336   0.527  -3.759  1.00 90.44           C  
ATOM    672  CZ  PHE A  96      11.506   0.774  -2.677  1.00 90.44           C  
ATOM    673  N   ILE A  97      13.116  -4.445  -1.134  1.00 89.89           N  
ATOM    674  CA  ILE A  97      13.113  -4.385   0.323  1.00 89.89           C  
ATOM    675  C   ILE A  97      14.537  -4.550   0.849  1.00 89.89           C  
ATOM    676  CB  ILE A  97      12.189  -5.463   0.932  1.00 89.89           C  
ATOM    677  O   ILE A  97      14.966  -3.813   1.740  1.00 89.89           O  
ATOM    678  CG1 ILE A  97      10.726  -5.176   0.574  1.00 89.89           C  
ATOM    679  CG2 ILE A  97      12.376  -5.541   2.450  1.00 89.89           C  
ATOM    680  CD1 ILE A  97       9.761  -6.281   0.981  1.00 89.89           C  
ATOM    681  N   ASN A  98      15.210  -5.485   0.326  1.00 86.80           N  
ATOM    682  CA  ASN A  98      16.595  -5.735   0.709  1.00 86.80           C  
ATOM    683  C   ASN A  98      17.491  -4.543   0.383  1.00 86.80           C  
ATOM    684  CB  ASN A  98      17.122  -6.998   0.024  1.00 86.80           C  
ATOM    685  O   ASN A  98      18.385  -4.203   1.159  1.00 86.80           O  
ATOM    686  CG  ASN A  98      16.510  -8.266   0.587  1.00 86.80           C  
ATOM    687  ND2 ASN A  98      16.530  -9.335  -0.201  1.00 86.80           N  
ATOM    688  OD1 ASN A  98      16.023  -8.285   1.721  1.00 86.80           O  
ATOM    689  N   SER A  99      17.231  -3.942  -0.762  1.00 85.36           N  
ATOM    690  CA  SER A  99      17.967  -2.750  -1.170  1.00 85.36           C  
ATOM    691  C   SER A  99      17.683  -1.578  -0.236  1.00 85.36           C  
ATOM    692  CB  SER A  99      17.610  -2.365  -2.607  1.00 85.36           C  
ATOM    693  O   SER A  99      18.583  -0.796   0.079  1.00 85.36           O  
ATOM    694  OG  SER A  99      18.041  -3.363  -3.516  1.00 85.36           O  
ATOM    695  N   LEU A 100      16.480  -1.379   0.194  1.00 84.62           N  
ATOM    696  CA  LEU A 100      16.075  -0.332   1.125  1.00 84.62           C  
ATOM    697  C   LEU A 100      16.737  -0.528   2.485  1.00 84.62           C  
ATOM    698  CB  LEU A 100      14.552  -0.315   1.283  1.00 84.62           C  
ATOM    699  O   LEU A 100      17.199   0.436   3.100  1.00 84.62           O  
ATOM    700  CG  LEU A 100      13.964   0.871   2.049  1.00 84.62           C  
ATOM    701  CD1 LEU A 100      14.190   2.166   1.277  1.00 84.62           C  
ATOM    702  CD2 LEU A 100      12.478   0.652   2.313  1.00 84.62           C  
ATOM    703  N   PHE A 101      16.893  -1.821   2.921  1.00 81.71           N  
ATOM    704  CA  PHE A 101      17.513  -2.158   4.197  1.00 81.71           C  
ATOM    705  C   PHE A 101      19.020  -1.933   4.143  1.00 81.71           C  
ATOM    706  CB  PHE A 101      17.212  -3.611   4.576  1.00 81.71           C  
ATOM    707  O   PHE A 101      19.618  -1.464   5.113  1.00 81.71           O  
ATOM    708  CG  PHE A 101      15.815  -3.827   5.091  1.00 81.71           C  
ATOM    709  CD1 PHE A 101      15.251  -2.943   6.004  1.00 81.71           C  
ATOM    710  CD2 PHE A 101      15.065  -4.914   4.663  1.00 81.71           C  
ATOM    711  CE1 PHE A 101      13.958  -3.141   6.482  1.00 81.71           C  
ATOM    712  CE2 PHE A 101      13.772  -5.118   5.136  1.00 81.71           C  
ATOM    713  CZ  PHE A 101      13.221  -4.231   6.047  1.00 81.71           C  
ATOM    714  N   ASN A 102      19.541  -2.302   3.099  1.00 76.16           N  
ATOM    715  CA  ASN A 102      20.982  -2.173   2.912  1.00 76.16           C  
ATOM    716  C   ASN A 102      21.407  -0.710   2.824  1.00 76.16           C  
ATOM    717  CB  ASN A 102      21.432  -2.933   1.662  1.00 76.16           C  
ATOM    718  O   ASN A 102      22.514  -0.355   3.234  1.00 76.16           O  
ATOM    719  CG  ASN A 102      21.397  -4.437   1.849  1.00 76.16           C  
ATOM    720  ND2 ASN A 102      21.553  -5.174   0.755  1.00 76.16           N  
ATOM    721  OD1 ASN A 102      21.229  -4.932   2.966  1.00 76.16           O  
ATOM    722  N   SER A 103      20.597   0.000   2.234  1.00 73.52           N  
ATOM    723  CA  SER A 103      20.864   1.430   2.111  1.00 73.52           C  
ATOM    724  C   SER A 103      20.801   2.123   3.467  1.00 73.52           C  
ATOM    725  CB  SER A 103      19.869   2.081   1.149  1.00 73.52           C  
ATOM    726  O   SER A 103      21.517   3.098   3.706  1.00 73.52           O  
ATOM    727  OG  SER A 103      18.577   2.143   1.729  1.00 73.52           O  
ATOM    728  N   TYR A 104      20.075   1.519   4.343  1.00 69.94           N  
ATOM    729  CA  TYR A 104      19.893   2.036   5.695  1.00 69.94           C  
ATOM    730  C   TYR A 104      21.074   1.665   6.584  1.00 69.94           C  
ATOM    731  CB  TYR A 104      18.593   1.501   6.305  1.00 69.94           C  
ATOM    732  O   TYR A 104      21.469   2.442   7.457  1.00 69.94           O  
ATOM    733  CG  TYR A 104      17.352   2.175   5.774  1.00 69.94           C  
ATOM    734  CD1 TYR A 104      17.019   3.471   6.162  1.00 69.94           C  
ATOM    735  CD2 TYR A 104      16.509   1.518   4.884  1.00 69.94           C  
ATOM    736  CE1 TYR A 104      15.874   4.095   5.677  1.00 69.94           C  
ATOM    737  CE2 TYR A 104      15.362   2.132   4.392  1.00 69.94           C  
ATOM    738  OH  TYR A 104      13.919   4.033   4.310  1.00 69.94           O  
ATOM    739  CZ  TYR A 104      15.054   3.419   4.793  1.00 69.94           C  
ATOM    740  N   SER A 105      21.567   0.511   6.490  1.00 62.96           N  
ATOM    741  CA  SER A 105      22.702   0.002   7.253  1.00 62.96           C  
ATOM    742  C   SER A 105      23.997   0.701   6.849  1.00 62.96           C  
ATOM    743  CB  SER A 105      22.846  -1.508   7.059  1.00 62.96           C  
ATOM    744  O   SER A 105      24.881   0.909   7.682  1.00 62.96           O  
ATOM    745  OG  SER A 105      23.954  -2.005   7.789  1.00 62.96           O  
ATOM    746  N   LYS A 106      24.010   1.194   5.669  1.00 56.44           N  
ATOM    747  CA  LYS A 106      25.157   1.914   5.123  1.00 56.44           C  
ATOM    748  C   LYS A 106      25.145   3.377   5.557  1.00 56.44           C  
ATOM    749  CB  LYS A 106      25.174   1.820   3.597  1.00 56.44           C  
ATOM    750  O   LYS A 106      26.202   3.979   5.757  1.00 56.44           O  
ATOM    751  CG  LYS A 106      26.535   2.097   2.975  1.00 56.44           C  
ATOM    752  CD  LYS A 106      26.536   1.801   1.480  1.00 56.44           C  
ATOM    753  CE  LYS A 106      27.886   2.115   0.849  1.00 56.44           C  
ATOM    754  NZ  LYS A 106      27.909   1.778  -0.606  1.00 56.44           N  
ATOM    755  N   SER A 107      23.937   4.049   5.727  1.00 52.05           N  
ATOM    756  CA  SER A 107      23.779   5.417   6.211  1.00 52.05           C  
ATOM    757  C   SER A 107      24.094   5.516   7.700  1.00 52.05           C  
ATOM    758  CB  SER A 107      22.358   5.917   5.949  1.00 52.05           C  
ATOM    759  O   SER A 107      24.618   6.532   8.162  1.00 52.05           O  
ATOM    760  OG  SER A 107      21.872   6.657   7.056  1.00 52.05           O  
ATOM    761  N   GLU A 108      24.065   4.362   8.568  1.00 45.41           N  
ATOM    762  CA  GLU A 108      24.439   4.265   9.976  1.00 45.41           C  
ATOM    763  C   GLU A 108      25.921   3.936  10.132  1.00 45.41           C  
ATOM    764  CB  GLU A 108      23.589   3.208  10.687  1.00 45.41           C  
ATOM    765  O   GLU A 108      26.557   4.357  11.101  1.00 45.41           O  
ATOM    766  CG  GLU A 108      22.150   3.640  10.933  1.00 45.41           C  
ATOM    767  CD  GLU A 108      21.506   2.934  12.115  1.00 45.41           C  
ATOM    768  OE1 GLU A 108      20.438   3.389  12.585  1.00 45.41           O  
ATOM    769  OE2 GLU A 108      22.074   1.920  12.577  1.00 45.41           O  
ATOM    770  N   LEU A 109      26.607   3.521   9.098  1.00 33.24           N  
ATOM    771  CA  LEU A 109      28.028   3.193   9.106  1.00 33.24           C  
ATOM    772  C   LEU A 109      28.849   4.321   8.490  1.00 33.24           C  
ATOM    773  CB  LEU A 109      28.282   1.888   8.348  1.00 33.24           C  
ATOM    774  O   LEU A 109      30.041   4.455   8.776  1.00 33.24           O  
ATOM    775  CG  LEU A 109      28.338   0.613   9.191  1.00 33.24           C  
ATOM    776  CD1 LEU A 109      27.263  -0.369   8.739  1.00 33.24           C  
ATOM    777  CD2 LEU A 109      29.721  -0.024   9.107  1.00 33.24           C  
ATOM    778  N   SER A 110      28.190   5.315   7.791  1.00 36.14           N  
ATOM    779  CA  SER A 110      28.865   6.470   7.207  1.00 36.14           C  
ATOM    780  C   SER A 110      28.795   7.679   8.133  1.00 36.14           C  
ATOM    781  CB  SER A 110      28.251   6.820   5.851  1.00 36.14           C  
ATOM    782  O   SER A 110      29.685   8.532   8.117  1.00 36.14           O  
ATOM    783  OG  SER A 110      28.868   6.078   4.812  1.00 36.14           O  
ATOM    784  N   GLN A 111      28.064   7.637   9.298  1.00 35.72           N  
ATOM    785  CA  GLN A 111      27.995   8.680  10.315  1.00 35.72           C  
ATOM    786  C   GLN A 111      28.822   8.308  11.542  1.00 35.72           C  
ATOM    787  CB  GLN A 111      26.543   8.940  10.720  1.00 35.72           C  
ATOM    788  O   GLN A 111      29.339   9.184  12.238  1.00 35.72           O  
ATOM    789  CG  GLN A 111      25.813   9.911   9.802  1.00 35.72           C  
ATOM    790  CD  GLN A 111      24.353  10.087  10.175  1.00 35.72           C  
ATOM    791  NE2 GLN A 111      23.630  10.876   9.387  1.00 35.72           N  
ATOM    792  OE1 GLN A 111      23.878   9.517  11.163  1.00 35.72           O  
ATOM    793  N   ASN A 112      29.424   7.101  11.515  1.00 32.78           N  
ATOM    794  CA  ASN A 112      30.309   6.704  12.605  1.00 32.78           C  
ATOM    795  C   ASN A 112      31.701   6.342  12.094  1.00 32.78           C  
ATOM    796  CB  ASN A 112      29.708   5.533  13.385  1.00 32.78           C  
ATOM    797  O   ASN A 112      32.641   6.211  12.880  1.00 32.78           O  
ATOM    798  CG  ASN A 112      28.614   5.967  14.340  1.00 32.78           C  
ATOM    799  ND2 ASN A 112      27.839   5.006  14.830  1.00 32.78           N  
ATOM    800  OD1 ASN A 112      28.465   7.156  14.633  1.00 32.78           O  
ATOM    801  N   GLN A 113      31.915   6.541  10.769  1.00 32.87           N  
ATOM    802  CA  GLN A 113      33.227   6.214  10.221  1.00 32.87           C  
ATOM    803  C   GLN A 113      33.849   7.421   9.524  1.00 32.87           C  
ATOM    804  CB  GLN A 113      33.124   5.040   9.247  1.00 32.87           C  
ATOM    805  O   GLN A 113      34.999   7.365   9.085  1.00 32.87           O  
ATOM    806  CG  GLN A 113      33.805   3.770   9.739  1.00 32.87           C  
ATOM    807  CD  GLN A 113      33.735   2.638   8.732  1.00 32.87           C  
ATOM    808  NE2 GLN A 113      33.437   1.435   9.212  1.00 32.87           N  
ATOM    809  OE1 GLN A 113      33.947   2.842   7.533  1.00 32.87           O  
ATOM    810  N   ALA A 114      33.418   8.702   9.780  1.00 31.70           N  
ATOM    811  CA  ALA A 114      34.042   9.936   9.308  1.00 31.70           C  
ATOM    812  C   ALA A 114      34.630  10.732  10.469  1.00 31.70           C  
ATOM    813  CB  ALA A 114      33.030  10.785   8.543  1.00 31.70           C  
ATOM    814  O   ALA A 114      35.344  11.715  10.258  1.00 31.70           O  
ATOM    815  N   GLN A 115      35.139  10.083  11.616  1.00 27.37           N  
ATOM    816  CA  GLN A 115      36.034  10.655  12.616  1.00 27.37           C  
ATOM    817  C   GLN A 115      37.033   9.616  13.119  1.00 27.37           C  
ATOM    818  CB  GLN A 115      35.235  11.225  13.789  1.00 27.37           C  
ATOM    819  O   GLN A 115      36.641   8.544  13.583  1.00 27.37           O  
ATOM    820  CG  GLN A 115      35.045  12.734  13.728  1.00 27.37           C  
ATOM    821  CD  GLN A 115      34.172  13.262  14.851  1.00 27.37           C  
ATOM    822  NE2 GLN A 115      33.856  14.552  14.800  1.00 27.37           N  
ATOM    823  OE1 GLN A 115      33.783  12.517  15.755  1.00 27.37           O  
ATOM    824  N   THR A 116      37.974   9.048  12.222  1.00 26.74           N  
ATOM    825  CA  THR A 116      39.343   8.863  12.693  1.00 26.74           C  
ATOM    826  C   THR A 116      40.197   8.193  11.621  1.00 26.74           C  
ATOM    827  CB  THR A 116      39.381   8.023  13.983  1.00 26.74           C  
ATOM    828  O   THR A 116      39.833   7.136  11.100  1.00 26.74           O  
ATOM    829  CG2 THR A 116      39.306   8.912  15.220  1.00 26.74           C  
ATOM    830  OG1 THR A 116      38.270   7.118  13.991  1.00 26.74           O  
ATOM    831  N   SER A 117      40.788   8.820  10.580  1.00 26.22           N  
ATOM    832  CA  SER A 117      42.167   9.125  10.212  1.00 26.22           C  
ATOM    833  C   SER A 117      43.151   8.258  10.990  1.00 26.22           C  
ATOM    834  CB  SER A 117      42.473  10.603  10.457  1.00 26.22           C  
ATOM    835  O   SER A 117      42.983   8.046  12.192  1.00 26.22           O  
ATOM    836  OG  SER A 117      42.316  10.929  11.827  1.00 26.22           O  
ATOM    837  N   GLU A 118      43.790   7.143  10.375  1.00 26.27           N  
ATOM    838  CA  GLU A 118      45.210   6.878  10.163  1.00 26.27           C  
ATOM    839  C   GLU A 118      45.799   6.071  11.316  1.00 26.27           C  
ATOM    840  CB  GLU A 118      45.982   8.189   9.990  1.00 26.27           C  
ATOM    841  O   GLU A 118      45.581   6.398  12.485  1.00 26.27           O  
ATOM    842  CG  GLU A 118      45.696   8.902   8.676  1.00 26.27           C  
ATOM    843  CD  GLU A 118      46.584  10.114   8.446  1.00 26.27           C  
ATOM    844  OE1 GLU A 118      46.499  10.732   7.360  1.00 26.27           O  
ATOM    845  OE2 GLU A 118      47.374  10.447   9.357  1.00 26.27           O  
ATOM    846  N   THR A 119      46.146   4.742  11.128  1.00 26.66           N  
ATOM    847  CA  THR A 119      47.486   4.188  11.285  1.00 26.66           C  
ATOM    848  C   THR A 119      47.420   2.712  11.668  1.00 26.66           C  
ATOM    849  CB  THR A 119      48.290   4.961  12.346  1.00 26.66           C  
ATOM    850  O   THR A 119      46.746   2.346  12.633  1.00 26.66           O  
ATOM    851  CG2 THR A 119      49.784   4.926  12.038  1.00 26.66           C  
ATOM    852  OG1 THR A 119      47.850   6.325  12.370  1.00 26.66           O  
ATOM    853  N   LYS A 120      47.599   1.747  10.760  1.00 24.64           N  
ATOM    854  CA  LYS A 120      48.683   0.777  10.636  1.00 24.64           C  
ATOM    855  C   LYS A 120      49.026   0.160  11.989  1.00 24.64           C  
ATOM    856  CB  LYS A 120      49.924   1.434  10.030  1.00 24.64           C  
ATOM    857  O   LYS A 120      49.234   0.877  12.970  1.00 24.64           O  
ATOM    858  CG  LYS A 120      50.128   1.127   8.554  1.00 24.64           C  
ATOM    859  CD  LYS A 120      51.417   1.746   8.027  1.00 24.64           C  
ATOM    860  CE  LYS A 120      51.582   1.508   6.532  1.00 24.64           C  
ATOM    861  NZ  LYS A 120      52.855   2.095   6.016  1.00 24.64           N  
ATOM    862  N   GLY A 121      48.754  -1.181  12.295  1.00 24.23           N  
ATOM    863  CA  GLY A 121      49.732  -2.080  12.888  1.00 24.23           C  
ATOM    864  C   GLY A 121      49.124  -3.052  13.881  1.00 24.23           C  
ATOM    865  O   GLY A 121      48.229  -2.686  14.647  1.00 24.23           O  
ATOM    866  N   THR A 122      49.002  -4.384  13.584  1.00 25.37           N  
ATOM    867  CA  THR A 122      49.637  -5.578  14.131  1.00 25.37           C  
ATOM    868  C   THR A 122      48.938  -6.022  15.413  1.00 25.37           C  
ATOM    869  CB  THR A 122      51.131  -5.337  14.415  1.00 25.37           C  
ATOM    870  O   THR A 122      48.626  -5.197  16.274  1.00 25.37           O  
ATOM    871  CG2 THR A 122      51.997  -5.837  13.264  1.00 25.37           C  
ATOM    872  OG1 THR A 122      51.357  -3.933  14.594  1.00 25.37           O  
ATOM    873  N   ALA A 123      48.252  -7.187  15.440  1.00 25.96           N  
ATOM    874  CA  ALA A 123      48.533  -8.387  16.224  1.00 25.96           C  
ATOM    875  C   ALA A 123      48.266  -8.148  17.707  1.00 25.96           C  
ATOM    876  CB  ALA A 123      49.977  -8.836  16.011  1.00 25.96           C  
ATOM    877  O   ALA A 123      48.718  -7.149  18.272  1.00 25.96           O  
ATOM    878  N   GLU A 124      47.254  -8.825  18.384  1.00 25.67           N  
ATOM    879  CA  GLU A 124      47.239  -9.807  19.464  1.00 25.67           C  
ATOM    880  C   GLU A 124      47.064  -9.131  20.821  1.00 25.67           C  
ATOM    881  CB  GLU A 124      48.524 -10.639  19.452  1.00 25.67           C  
ATOM    882  O   GLU A 124      47.767  -8.169  21.136  1.00 25.67           O  
ATOM    883  CG  GLU A 124      48.537 -11.734  18.394  1.00 25.67           C  
ATOM    884  CD  GLU A 124      49.785 -12.601  18.445  1.00 25.67           C  
ATOM    885  OE1 GLU A 124      49.868 -13.590  17.682  1.00 25.67           O  
ATOM    886  OE2 GLU A 124      50.686 -12.291  19.256  1.00 25.67           O  
ATOM    887  N   THR A 125      45.972  -9.573  21.652  1.00 29.72           N  
ATOM    888  CA  THR A 125      45.911 -10.400  22.852  1.00 29.72           C  
ATOM    889  C   THR A 125      45.310  -9.620  24.017  1.00 29.72           C  
ATOM    890  CB  THR A 125      47.307 -10.919  23.244  1.00 29.72           C  
ATOM    891  O   THR A 125      45.805  -8.549  24.375  1.00 29.72           O  
ATOM    892  CG2 THR A 125      47.220 -11.921  24.391  1.00 29.72           C  
ATOM    893  OG1 THR A 125      47.909 -11.558  22.111  1.00 29.72           O  
ATOM    894  N   GLN A 126      44.114 -10.014  24.584  1.00 30.03           N  
ATOM    895  CA  GLN A 126      43.584 -10.832  25.670  1.00 30.03           C  
ATOM    896  C   GLN A 126      43.529 -10.044  26.976  1.00 30.03           C  
ATOM    897  CB  GLN A 126      44.428 -12.094  25.854  1.00 30.03           C  
ATOM    898  O   GLN A 126      44.513  -9.412  27.368  1.00 30.03           O  
ATOM    899  CG  GLN A 126      44.078 -13.215  24.885  1.00 30.03           C  
ATOM    900  CD  GLN A 126      44.788 -14.515  25.209  1.00 30.03           C  
ATOM    901  NE2 GLN A 126      44.443 -15.576  24.488  1.00 30.03           N  
ATOM    902  OE1 GLN A 126      45.642 -14.566  26.100  1.00 30.03           O  
ATOM    903  N   LYS A 127      42.330 -10.135  27.658  1.00 29.27           N  
ATOM    904  CA  LYS A 127      42.196 -10.889  28.901  1.00 29.27           C  
ATOM    905  C   LYS A 127      41.001 -10.401  29.714  1.00 29.27           C  
ATOM    906  CB  LYS A 127      43.474 -10.784  29.733  1.00 29.27           C  
ATOM    907  O   LYS A 127      40.925  -9.223  30.070  1.00 29.27           O  
ATOM    908  CG  LYS A 127      43.783 -12.027  30.555  1.00 29.27           C  
ATOM    909  CD  LYS A 127      45.136 -11.919  31.245  1.00 29.27           C  
ATOM    910  CE  LYS A 127      45.482 -13.195  32.002  1.00 29.27           C  
ATOM    911  NZ  LYS A 127      46.787 -13.077  32.719  1.00 29.27           N  
ATOM    912  N   SER A 128      39.923 -11.220  29.972  1.00 33.27           N  
ATOM    913  CA  SER A 128      39.327 -12.267  30.795  1.00 33.27           C  
ATOM    914  C   SER A 128      38.817 -11.707  32.118  1.00 33.27           C  
ATOM    915  CB  SER A 128      40.340 -13.381  31.061  1.00 33.27           C  
ATOM    916  O   SER A 128      39.476 -10.872  32.741  1.00 33.27           O  
ATOM    917  OG  SER A 128      41.617 -12.841  31.356  1.00 33.27           O  
ATOM    918  N   THR A 129      37.619 -12.091  32.409  1.00 34.60           N  
ATOM    919  CA  THR A 129      37.319 -12.886  33.594  1.00 34.60           C  
ATOM    920  C   THR A 129      36.102 -13.775  33.356  1.00 34.60           C  
ATOM    921  CB  THR A 129      37.071 -11.989  34.821  1.00 34.60           C  
ATOM    922  O   THR A 129      35.030 -13.285  32.997  1.00 34.60           O  
ATOM    923  CG2 THR A 129      38.381 -11.439  35.375  1.00 34.60           C  
ATOM    924  OG1 THR A 129      36.228 -10.894  34.441  1.00 34.60           O  
ATOM    925  N   GLU A 130      36.227 -15.093  33.068  1.00 33.96           N  
ATOM    926  CA  GLU A 130      35.940 -16.502  33.319  1.00 33.96           C  
ATOM    927  C   GLU A 130      35.159 -16.683  34.618  1.00 33.96           C  
ATOM    928  CB  GLU A 130      37.237 -17.314  33.368  1.00 33.96           C  
ATOM    929  O   GLU A 130      35.445 -16.021  35.618  1.00 33.96           O  
ATOM    930  CG  GLU A 130      37.834 -17.602  31.998  1.00 33.96           C  
ATOM    931  CD  GLU A 130      38.489 -18.971  31.904  1.00 33.96           C  
ATOM    932  OE1 GLU A 130      38.711 -19.461  30.773  1.00 33.96           O  
ATOM    933  OE2 GLU A 130      38.780 -19.559  32.969  1.00 33.96           O  
ATOM    934  N   PRO A 131      34.578 -18.121  34.867  1.00 39.07           N  
ATOM    935  CA  PRO A 131      34.505 -19.469  34.299  1.00 39.07           C  
ATOM    936  C   PRO A 131      33.760 -20.450  35.201  1.00 39.07           C  
ATOM    937  CB  PRO A 131      35.975 -19.870  34.153  1.00 39.07           C  
ATOM    938  O   PRO A 131      33.342 -20.086  36.303  1.00 39.07           O  
ATOM    939  CG  PRO A 131      36.662 -19.232  35.317  1.00 39.07           C  
ATOM    940  CD  PRO A 131      35.673 -18.360  36.036  1.00 39.07           C  
ATOM    941  N   THR A 132      33.161 -21.604  34.508  1.00 34.06           N  
ATOM    942  CA  THR A 132      33.511 -22.993  34.782  1.00 34.06           C  
ATOM    943  C   THR A 132      32.585 -23.944  34.030  1.00 34.06           C  
ATOM    944  CB  THR A 132      33.449 -23.297  36.291  1.00 34.06           C  
ATOM    945  O   THR A 132      31.366 -23.759  34.029  1.00 34.06           O  
ATOM    946  CG2 THR A 132      34.644 -22.696  37.023  1.00 34.06           C  
ATOM    947  OG1 THR A 132      32.243 -22.745  36.834  1.00 34.06           O  
ATOM    948  N   ASP A 133      33.136 -24.915  33.091  1.00 32.98           N  
ATOM    949  CA  ASP A 133      33.727 -26.249  33.051  1.00 32.98           C  
ATOM    950  C   ASP A 133      32.876 -27.201  32.213  1.00 32.98           C  
ATOM    951  CB  ASP A 133      33.897 -26.804  34.467  1.00 32.98           C  
ATOM    952  O   ASP A 133      31.683 -27.368  32.473  1.00 32.98           O  
ATOM    953  CG  ASP A 133      35.301 -26.616  35.013  1.00 32.98           C  
ATOM    954  OD1 ASP A 133      36.251 -26.463  34.214  1.00 32.98           O  
ATOM    955  OD2 ASP A 133      35.461 -26.625  36.252  1.00 32.98           O  
ATOM    956  N   ALA A 134      33.396 -27.692  30.983  1.00 35.63           N  
ATOM    957  CA  ALA A 134      34.007 -28.970  30.630  1.00 35.63           C  
ATOM    958  C   ALA A 134      33.237 -29.654  29.504  1.00 35.63           C  
ATOM    959  CB  ALA A 134      34.078 -29.882  31.852  1.00 35.63           C  
ATOM    960  O   ALA A 134      32.031 -29.884  29.618  1.00 35.63           O  
ATOM    961  N   ALA A 135      33.887 -29.743  28.199  1.00 35.89           N  
ATOM    962  CA  ALA A 135      34.554 -30.892  27.594  1.00 35.89           C  
ATOM    963  C   ALA A 135      34.330 -30.926  26.085  1.00 35.89           C  
ATOM    964  CB  ALA A 135      34.062 -32.190  28.231  1.00 35.89           C  
ATOM    965  O   ALA A 135      33.187 -30.944  25.622  1.00 35.89           O  
ATOM    966  N   ARG A 136      35.425 -30.563  25.199  1.00 34.30           N  
ATOM    967  CA  ARG A 136      36.495 -31.199  24.439  1.00 34.30           C  
ATOM    968  C   ARG A 136      36.139 -31.284  22.958  1.00 34.30           C  
ATOM    969  CB  ARG A 136      36.788 -32.597  24.988  1.00 34.30           C  
ATOM    970  O   ARG A 136      35.096 -31.832  22.596  1.00 34.30           O  
ATOM    971  CG  ARG A 136      38.195 -32.758  25.543  1.00 34.30           C  
ATOM    972  CD  ARG A 136      38.402 -34.134  26.161  1.00 34.30           C  
ATOM    973  NE  ARG A 136      39.792 -34.343  26.556  1.00 34.30           N  
ATOM    974  NH1 ARG A 136      39.969 -36.433  25.587  1.00 34.30           N  
ATOM    975  NH2 ARG A 136      41.763 -35.517  26.681  1.00 34.30           N  
ATOM    976  CZ  ARG A 136      40.505 -35.431  26.273  1.00 34.30           C  
ATOM    977  N   PRO A 137      37.072 -30.758  21.859  1.00 30.25           N  
ATOM    978  CA  PRO A 137      37.173 -31.200  20.466  1.00 30.25           C  
ATOM    979  C   PRO A 137      38.533 -31.810  20.138  1.00 30.25           C  
ATOM    980  CB  PRO A 137      36.946 -29.912  19.670  1.00 30.25           C  
ATOM    981  O   PRO A 137      39.520 -31.533  20.824  1.00 30.25           O  
ATOM    982  CG  PRO A 137      37.576 -28.837  20.495  1.00 30.25           C  
ATOM    983  CD  PRO A 137      38.001 -29.430  21.808  1.00 30.25           C  
ATOM    984  N   VAL A 138      38.613 -33.140  19.663  1.00 39.67           N  
ATOM    985  CA  VAL A 138      39.720 -33.927  19.132  1.00 39.67           C  
ATOM    986  C   VAL A 138      39.536 -34.130  17.629  1.00 39.67           C  
ATOM    987  CB  VAL A 138      39.838 -35.294  19.843  1.00 39.67           C  
ATOM    988  O   VAL A 138      38.470 -34.555  17.180  1.00 39.67           O  
ATOM    989  CG1 VAL A 138      40.500 -35.136  21.210  1.00 39.67           C  
ATOM    990  CG2 VAL A 138      38.461 -35.942  19.984  1.00 39.67           C  
ATOM    991  N   ALA A 139      40.324 -33.570  16.647  1.00 32.53           N  
ATOM    992  CA  ALA A 139      41.283 -33.800  15.569  1.00 32.53           C  
ATOM    993  C   ALA A 139      41.830 -35.224  15.616  1.00 32.53           C  
ATOM    994  CB  ALA A 139      42.426 -32.792  15.650  1.00 32.53           C  
ATOM    995  O   ALA A 139      42.205 -35.717  16.682  1.00 32.53           O  
ATOM    996  N   SER A 140      41.673 -36.087  14.509  1.00 37.56           N  
ATOM    997  CA  SER A 140      42.722 -36.922  13.933  1.00 37.56           C  
ATOM    998  C   SER A 140      42.284 -37.517  12.599  1.00 37.56           C  
ATOM    999  CB  SER A 140      43.105 -38.044  14.899  1.00 37.56           C  
ATOM   1000  O   SER A 140      41.198 -38.090  12.495  1.00 37.56           O  
ATOM   1001  OG  SER A 140      42.020 -38.937  15.089  1.00 37.56           O  
ATOM   1002  N   ARG A 141      42.967 -37.149  11.402  1.00 32.47           N  
ATOM   1003  CA  ARG A 141      44.024 -37.858  10.688  1.00 32.47           C  
ATOM   1004  C   ARG A 141      43.824 -37.764   9.179  1.00 32.47           C  
ATOM   1005  CB  ARG A 141      44.074 -39.325  11.119  1.00 32.47           C  
ATOM   1006  O   ARG A 141      42.753 -38.096   8.667  1.00 32.47           O  
ATOM   1007  CG  ARG A 141      45.452 -39.791  11.561  1.00 32.47           C  
ATOM   1008  CD  ARG A 141      45.370 -40.992  12.493  1.00 32.47           C  
ATOM   1009  NE  ARG A 141      45.588 -42.245  11.777  1.00 32.47           N  
ATOM   1010  NH1 ARG A 141      45.473 -43.581  13.658  1.00 32.47           N  
ATOM   1011  NH2 ARG A 141      45.836 -44.522  11.600  1.00 32.47           N  
ATOM   1012  CZ  ARG A 141      45.632 -43.446  12.347  1.00 32.47           C  
ATOM   1013  N   ALA A 142      44.616 -37.021   8.346  1.00 28.62           N  
ATOM   1014  CA  ALA A 142      45.780 -37.123   7.470  1.00 28.62           C  
ATOM   1015  C   ALA A 142      45.897 -38.523   6.874  1.00 28.62           C  
ATOM   1016  CB  ALA A 142      47.054 -36.765   8.232  1.00 28.62           C  
ATOM   1017  O   ALA A 142      45.901 -39.517   7.604  1.00 28.62           O  
ATOM   1018  N   ALA A 143      45.707 -38.683   5.539  1.00 31.89           N  
ATOM   1019  CA  ALA A 143      46.641 -39.272   4.583  1.00 31.89           C  
ATOM   1020  C   ALA A 143      46.292 -38.868   3.154  1.00 31.89           C  
ATOM   1021  CB  ALA A 143      46.649 -40.793   4.716  1.00 31.89           C  
ATOM   1022  O   ALA A 143      45.146 -39.018   2.722  1.00 31.89           O  
ATOM   1023  N   SER A 144      47.024 -37.933   2.435  1.00 32.64           N  
ATOM   1024  CA  SER A 144      47.891 -37.844   1.265  1.00 32.64           C  
ATOM   1025  C   SER A 144      47.380 -38.724   0.130  1.00 32.64           C  
ATOM   1026  CB  SER A 144      49.322 -38.243   1.627  1.00 32.64           C  
ATOM   1027  O   SER A 144      47.016 -39.881   0.350  1.00 32.64           O  
ATOM   1028  OG  SER A 144      50.056 -37.122   2.088  1.00 32.64           O  
ATOM   1029  N   PRO A 145      47.702 -38.321  -1.340  1.00 40.30           N  
ATOM   1030  CA  PRO A 145      47.421 -37.936  -2.725  1.00 40.30           C  
ATOM   1031  C   PRO A 145      47.985 -38.929  -3.739  1.00 40.30           C  
ATOM   1032  CB  PRO A 145      48.104 -36.573  -2.857  1.00 40.30           C  
ATOM   1033  O   PRO A 145      48.724 -39.844  -3.368  1.00 40.30           O  
ATOM   1034  CG  PRO A 145      49.325 -36.672  -2.001  1.00 40.30           C  
ATOM   1035  CD  PRO A 145      49.289 -37.983  -1.269  1.00 40.30           C  
ATOM   1036  N   SER A 146      47.177 -39.375  -4.858  1.00 33.09           N  
ATOM   1037  CA  SER A 146      47.689 -39.747  -6.172  1.00 33.09           C  
ATOM   1038  C   SER A 146      46.556 -39.936  -7.174  1.00 33.09           C  
ATOM   1039  CB  SER A 146      48.520 -41.027  -6.082  1.00 33.09           C  
ATOM   1040  O   SER A 146      45.567 -40.612  -6.881  1.00 33.09           O  
ATOM   1041  OG  SER A 146      48.775 -41.554  -7.373  1.00 33.09           O  
ATOM   1042  N   ALA A 147      46.339 -39.072  -8.171  1.00 31.56           N  
ATOM   1043  CA  ALA A 147      46.405 -38.978  -9.628  1.00 31.56           C  
ATOM   1044  C   ALA A 147      45.654 -40.132 -10.286  1.00 31.56           C  
ATOM   1045  CB  ALA A 147      47.858 -38.958 -10.095  1.00 31.56           C  
ATOM   1046  O   ALA A 147      45.934 -41.301 -10.009  1.00 31.56           O  
ATOM   1047  N   SER A 148      44.383 -39.905 -10.672  1.00 33.02           N  
ATOM   1048  CA  SER A 148      43.916 -40.381 -11.970  1.00 33.02           C  
ATOM   1049  C   SER A 148      42.602 -39.714 -12.365  1.00 33.02           C  
ATOM   1050  CB  SER A 148      43.740 -41.900 -11.952  1.00 33.02           C  
ATOM   1051  O   SER A 148      41.641 -39.721 -11.594  1.00 33.02           O  
ATOM   1052  OG  SER A 148      42.732 -42.301 -12.864  1.00 33.02           O  
ATOM   1053  N   ARG A 149      42.696 -38.610 -13.060  1.00 31.38           N  
ATOM   1054  CA  ARG A 149      42.177 -38.231 -14.370  1.00 31.38           C  
ATOM   1055  C   ARG A 149      40.847 -38.923 -14.653  1.00 31.38           C  
ATOM   1056  CB  ARG A 149      43.188 -38.571 -15.468  1.00 31.38           C  
ATOM   1057  O   ARG A 149      40.796 -40.146 -14.797  1.00 31.38           O  
ATOM   1058  CG  ARG A 149      44.156 -37.442 -15.784  1.00 31.38           C  
ATOM   1059  CD  ARG A 149      45.099 -37.810 -16.921  1.00 31.38           C  
ATOM   1060  NE  ARG A 149      45.561 -36.627 -17.643  1.00 31.38           N  
ATOM   1061  NH1 ARG A 149      46.829 -37.802 -19.174  1.00 31.38           N  
ATOM   1062  NH2 ARG A 149      46.729 -35.514 -19.277  1.00 31.38           N  
ATOM   1063  CZ  ARG A 149      46.372 -36.651 -18.696  1.00 31.38           C  
ATOM   1064  N   GLY A 150      39.753 -38.430 -14.074  1.00 28.94           N  
ATOM   1065  CA  GLY A 150      38.488 -38.620 -14.767  1.00 28.94           C  
ATOM   1066  C   GLY A 150      37.367 -37.766 -14.207  1.00 28.94           C  
ATOM   1067  O   GLY A 150      37.238 -37.623 -12.989  1.00 28.94           O  
ATOM   1068  N   SER A 151      37.280 -36.499 -14.526  1.00 34.05           N  
ATOM   1069  CA  SER A 151      36.170 -35.645 -14.938  1.00 34.05           C  
ATOM   1070  C   SER A 151      35.174 -35.447 -13.801  1.00 34.05           C  
ATOM   1071  CB  SER A 151      35.458 -36.242 -16.153  1.00 34.05           C  
ATOM   1072  O   SER A 151      34.718 -36.416 -13.191  1.00 34.05           O  
ATOM   1073  OG  SER A 151      35.427 -35.314 -17.224  1.00 34.05           O  
ATOM   1074  N   PRO A 152      35.099 -34.318 -13.056  1.00 36.59           N  
ATOM   1075  CA  PRO A 152      34.056 -34.099 -12.052  1.00 36.59           C  
ATOM   1076  C   PRO A 152      32.656 -34.039 -12.659  1.00 36.59           C  
ATOM   1077  CB  PRO A 152      34.440 -32.754 -11.431  1.00 36.59           C  
ATOM   1078  O   PRO A 152      32.455 -33.397 -13.694  1.00 36.59           O  
ATOM   1079  CG  PRO A 152      35.183 -32.034 -12.509  1.00 36.59           C  
ATOM   1080  CD  PRO A 152      35.476 -33.004 -13.617  1.00 36.59           C  
ATOM   1081  N   THR A 153      31.835 -35.145 -12.523  1.00 27.38           N  
ATOM   1082  CA  THR A 153      30.439 -35.544 -12.380  1.00 27.38           C  
ATOM   1083  C   THR A 153      29.738 -34.689 -11.328  1.00 27.38           C  
ATOM   1084  CB  THR A 153      30.320 -37.031 -11.999  1.00 27.38           C  
ATOM   1085  O   THR A 153      30.317 -34.379 -10.285  1.00 27.38           O  
ATOM   1086  CG2 THR A 153      29.853 -37.867 -13.186  1.00 27.38           C  
ATOM   1087  OG1 THR A 153      31.598 -37.511 -11.564  1.00 27.38           O  
ATOM   1088  N   LEU A 154      29.063 -33.528 -11.731  1.00 37.87           N  
ATOM   1089  CA  LEU A 154      27.709 -32.986 -11.691  1.00 37.87           C  
ATOM   1090  C   LEU A 154      27.182 -32.945 -10.260  1.00 37.87           C  
ATOM   1091  CB  LEU A 154      26.771 -33.818 -12.569  1.00 37.87           C  
ATOM   1092  O   LEU A 154      25.969 -32.973 -10.040  1.00 37.87           O  
ATOM   1093  CG  LEU A 154      26.899 -33.617 -14.079  1.00 37.87           C  
ATOM   1094  CD1 LEU A 154      26.071 -34.658 -14.825  1.00 37.87           C  
ATOM   1095  CD2 LEU A 154      26.471 -32.206 -14.469  1.00 37.87           C  
ATOM   1096  N   ALA A 155      28.094 -32.718  -9.224  1.00 38.07           N  
ATOM   1097  CA  ALA A 155      27.521 -32.669  -7.881  1.00 38.07           C  
ATOM   1098  C   ALA A 155      28.193 -31.589  -7.038  1.00 38.07           C  
ATOM   1099  CB  ALA A 155      27.646 -34.028  -7.199  1.00 38.07           C  
ATOM   1100  O   ALA A 155      27.587 -31.053  -6.107  1.00 38.07           O  
ATOM   1101  N   SER A 156      28.995 -30.625  -7.715  1.00 33.29           N  
ATOM   1102  CA  SER A 156      29.534 -29.433  -7.068  1.00 33.29           C  
ATOM   1103  C   SER A 156      29.335 -28.195  -7.937  1.00 33.29           C  
ATOM   1104  CB  SER A 156      31.020 -29.615  -6.759  1.00 33.29           C  
ATOM   1105  O   SER A 156      29.602 -27.074  -7.500  1.00 33.29           O  
ATOM   1106  OG  SER A 156      31.819 -29.099  -7.809  1.00 33.29           O  
ATOM   1107  N   GLN A 157      28.326 -28.223  -8.878  1.00 33.48           N  
ATOM   1108  CA  GLN A 157      27.713 -27.158  -9.664  1.00 33.48           C  
ATOM   1109  C   GLN A 157      26.212 -27.072  -9.399  1.00 33.48           C  
ATOM   1110  CB  GLN A 157      27.971 -27.375 -11.156  1.00 33.48           C  
ATOM   1111  O   GLN A 157      25.527 -26.210  -9.953  1.00 33.48           O  
ATOM   1112  CG  GLN A 157      29.181 -26.619 -11.688  1.00 33.48           C  
ATOM   1113  CD  GLN A 157      29.388 -26.815 -13.177  1.00 33.48           C  
ATOM   1114  NE2 GLN A 157      30.584 -27.253 -13.557  1.00 33.48           N  
ATOM   1115  OE1 GLN A 157      28.481 -26.577 -13.981  1.00 33.48           O  
ATOM   1116  N   ALA A 158      25.734 -27.634  -8.305  1.00 31.95           N  
ATOM   1117  CA  ALA A 158      24.369 -27.459  -7.815  1.00 31.95           C  
ATOM   1118  C   ALA A 158      24.350 -26.647  -6.523  1.00 31.95           C  
ATOM   1119  CB  ALA A 158      23.703 -28.815  -7.598  1.00 31.95           C  
ATOM   1120  O   ALA A 158      23.303 -26.132  -6.121  1.00 31.95           O  
ATOM   1121  N   ALA A 159      25.509 -26.039  -6.185  1.00 32.12           N  
ATOM   1122  CA  ALA A 159      25.524 -25.139  -5.035  1.00 32.12           C  
ATOM   1123  C   ALA A 159      25.977 -23.739  -5.440  1.00 32.12           C  
ATOM   1124  CB  ALA A 159      26.431 -25.692  -3.939  1.00 32.12           C  
ATOM   1125  O   ALA A 159      25.762 -22.774  -4.704  1.00 32.12           O  
ATOM   1126  N   ALA A 160      25.874 -23.466  -6.856  1.00 31.05           N  
ATOM   1127  CA  ALA A 160      26.091 -22.148  -7.448  1.00 31.05           C  
ATOM   1128  C   ALA A 160      25.082 -21.874  -8.559  1.00 31.05           C  
ATOM   1129  CB  ALA A 160      27.515 -22.034  -7.985  1.00 31.05           C  
ATOM   1130  O   ALA A 160      25.346 -21.076  -9.462  1.00 31.05           O  
ATOM   1131  N   ALA A 161      23.882 -22.625  -8.637  1.00 29.80           N  
ATOM   1132  CA  ALA A 161      22.648 -22.270  -9.335  1.00 29.80           C  
ATOM   1133  C   ALA A 161      21.878 -21.194  -8.574  1.00 29.80           C  
ATOM   1134  CB  ALA A 161      21.774 -23.507  -9.532  1.00 29.80           C  
ATOM   1135  O   ALA A 161      21.686 -21.300  -7.361  1.00 29.80           O  
ATOM   1136  N   VAL A 162      22.308 -19.934  -8.535  1.00 35.87           N  
ATOM   1137  CA  VAL A 162      21.568 -18.677  -8.520  1.00 35.87           C  
ATOM   1138  C   VAL A 162      20.347 -18.806  -7.612  1.00 35.87           C  
ATOM   1139  CB  VAL A 162      21.132 -18.258  -9.942  1.00 35.87           C  
ATOM   1140  O   VAL A 162      19.440 -19.594  -7.889  1.00 35.87           O  
ATOM   1141  CG1 VAL A 162      20.317 -16.966  -9.898  1.00 35.87           C  
ATOM   1142  CG2 VAL A 162      22.352 -18.093 -10.846  1.00 35.87           C  
ATOM   1143  N   ALA A 163      20.460 -19.299  -6.406  1.00 31.17           N  
ATOM   1144  CA  ALA A 163      19.429 -19.404  -5.377  1.00 31.17           C  
ATOM   1145  C   ALA A 163      18.482 -18.208  -5.424  1.00 31.17           C  
ATOM   1146  CB  ALA A 163      20.067 -19.519  -3.994  1.00 31.17           C  
ATOM   1147  O   ALA A 163      18.909 -17.064  -5.255  1.00 31.17           O  
ATOM   1148  N   GLN A 164      17.678 -18.097  -6.508  1.00 38.30           N  
ATOM   1149  CA  GLN A 164      16.489 -17.253  -6.461  1.00 38.30           C  
ATOM   1150  C   GLN A 164      15.839 -17.294  -5.081  1.00 38.30           C  
ATOM   1151  CB  GLN A 164      15.482 -17.684  -7.528  1.00 38.30           C  
ATOM   1152  O   GLN A 164      15.737 -18.359  -4.468  1.00 38.30           O  
ATOM   1153  CG  GLN A 164      15.922 -17.370  -8.952  1.00 38.30           C  
ATOM   1154  CD  GLN A 164      14.765 -17.348  -9.933  1.00 38.30           C  
ATOM   1155  NE2 GLN A 164      15.075 -17.153 -11.210  1.00 38.30           N  
ATOM   1156  OE1 GLN A 164      13.603 -17.506  -9.546  1.00 38.30           O  
ATOM   1157  N   PRO A 165      15.934 -16.141  -4.295  1.00 53.04           N  
ATOM   1158  CA  PRO A 165      15.191 -16.118  -3.033  1.00 53.04           C  
ATOM   1159  C   PRO A 165      13.849 -16.840  -3.126  1.00 53.04           C  
ATOM   1160  CB  PRO A 165      14.990 -14.624  -2.769  1.00 53.04           C  
ATOM   1161  O   PRO A 165      13.239 -16.882  -4.197  1.00 53.04           O  
ATOM   1162  CG  PRO A 165      15.136 -13.976  -4.108  1.00 53.04           C  
ATOM   1163  CD  PRO A 165      15.972 -14.868  -4.981  1.00 53.04           C  
ATOM   1164  N   PRO A 166      13.564 -17.838  -2.136  1.00 56.60           N  
ATOM   1165  CA  PRO A 166      12.287 -18.557  -2.131  1.00 56.60           C  
ATOM   1166  C   PRO A 166      11.095 -17.644  -2.407  1.00 56.60           C  
ATOM   1167  CB  PRO A 166      12.214 -19.137  -0.716  1.00 56.60           C  
ATOM   1168  O   PRO A 166      11.120 -16.464  -2.048  1.00 56.60           O  
ATOM   1169  CG  PRO A 166      13.086 -18.244   0.108  1.00 56.60           C  
ATOM   1170  CD  PRO A 166      14.141 -17.654  -0.783  1.00 56.60           C  
ATOM   1171  N   LYS A 167      10.272 -17.902  -3.428  1.00 66.31           N  
ATOM   1172  CA  LYS A 167       9.012 -17.232  -3.735  1.00 66.31           C  
ATOM   1173  C   LYS A 167       8.203 -16.975  -2.467  1.00 66.31           C  
ATOM   1174  CB  LYS A 167       8.189 -18.063  -4.722  1.00 66.31           C  
ATOM   1175  O   LYS A 167       8.115 -17.841  -1.594  1.00 66.31           O  
ATOM   1176  CG  LYS A 167       8.767 -18.104  -6.129  1.00 66.31           C  
ATOM   1177  CD  LYS A 167       7.873 -18.892  -7.077  1.00 66.31           C  
ATOM   1178  CE  LYS A 167       8.479 -18.983  -8.471  1.00 66.31           C  
ATOM   1179  NZ  LYS A 167       7.622 -19.784  -9.396  1.00 66.31           N  
ATOM   1180  N   THR A 168       7.868 -15.711  -2.209  1.00 69.77           N  
ATOM   1181  CA  THR A 168       7.087 -15.332  -1.037  1.00 69.77           C  
ATOM   1182  C   THR A 168       5.658 -15.857  -1.147  1.00 69.77           C  
ATOM   1183  CB  THR A 168       7.062 -13.803  -0.853  1.00 69.77           C  
ATOM   1184  O   THR A 168       4.950 -15.549  -2.109  1.00 69.77           O  
ATOM   1185  CG2 THR A 168       6.420 -13.420   0.476  1.00 69.77           C  
ATOM   1186  OG1 THR A 168       8.404 -13.302  -0.885  1.00 69.77           O  
ATOM   1187  N   VAL A 169       5.220 -16.780  -0.372  1.00 68.43           N  
ATOM   1188  CA  VAL A 169       3.946 -17.491  -0.412  1.00 68.43           C  
ATOM   1189  C   VAL A 169       2.978 -16.874   0.596  1.00 68.43           C  
ATOM   1190  CB  VAL A 169       4.127 -18.998  -0.124  1.00 68.43           C  
ATOM   1191  O   VAL A 169       1.768 -16.842   0.363  1.00 68.43           O  
ATOM   1192  CG1 VAL A 169       2.784 -19.724  -0.181  1.00 68.43           C  
ATOM   1193  CG2 VAL A 169       5.114 -19.615  -1.114  1.00 68.43           C  
ATOM   1194  N   GLU A 170       3.559 -16.084   1.630  1.00 80.08           N  
ATOM   1195  CA  GLU A 170       2.761 -15.449   2.675  1.00 80.08           C  
ATOM   1196  C   GLU A 170       3.235 -14.024   2.942  1.00 80.08           C  
ATOM   1197  CB  GLU A 170       2.812 -16.271   3.965  1.00 80.08           C  
ATOM   1198  O   GLU A 170       4.369 -13.669   2.612  1.00 80.08           O  
ATOM   1199  CG  GLU A 170       2.136 -17.630   3.856  1.00 80.08           C  
ATOM   1200  CD  GLU A 170       2.179 -18.427   5.150  1.00 80.08           C  
ATOM   1201  OE1 GLU A 170       1.597 -19.535   5.200  1.00 80.08           O  
ATOM   1202  OE2 GLU A 170       2.798 -17.940   6.122  1.00 80.08           O  
ATOM   1203  N   ILE A 171       2.238 -13.180   3.410  1.00 85.42           N  
ATOM   1204  CA  ILE A 171       2.562 -11.802   3.764  1.00 85.42           C  
ATOM   1205  C   ILE A 171       3.589 -11.788   4.894  1.00 85.42           C  
ATOM   1206  CB  ILE A 171       1.299 -11.014   4.178  1.00 85.42           C  
ATOM   1207  O   ILE A 171       3.366 -12.381   5.952  1.00 85.42           O  
ATOM   1208  CG1 ILE A 171       0.292 -10.974   3.023  1.00 85.42           C  
ATOM   1209  CG2 ILE A 171       1.670  -9.598   4.630  1.00 85.42           C  
ATOM   1210  CD1 ILE A 171      -1.074 -10.424   3.411  1.00 85.42           C  
ATOM   1211  N   THR A 172       4.786 -11.376   4.715  1.00 86.66           N  
ATOM   1212  CA  THR A 172       5.879 -11.315   5.679  1.00 86.66           C  
ATOM   1213  C   THR A 172       6.170  -9.870   6.075  1.00 86.66           C  
ATOM   1214  CB  THR A 172       7.157 -11.963   5.115  1.00 86.66           C  
ATOM   1215  O   THR A 172       6.164  -8.975   5.228  1.00 86.66           O  
ATOM   1216  CG2 THR A 172       6.942 -13.446   4.830  1.00 86.66           C  
ATOM   1217  OG1 THR A 172       7.524 -11.302   3.898  1.00 86.66           O  
ATOM   1218  N   GLU A 173       6.290  -9.613   7.403  1.00 89.14           N  
ATOM   1219  CA  GLU A 173       6.610  -8.300   7.954  1.00 89.14           C  
ATOM   1220  C   GLU A 173       8.055  -8.244   8.442  1.00 89.14           C  
ATOM   1221  CB  GLU A 173       5.655  -7.950   9.098  1.00 89.14           C  
ATOM   1222  O   GLU A 173       8.504  -9.130   9.172  1.00 89.14           O  
ATOM   1223  CG  GLU A 173       4.187  -7.954   8.696  1.00 89.14           C  
ATOM   1224  CD  GLU A 173       3.243  -7.737   9.868  1.00 89.14           C  
ATOM   1225  OE1 GLU A 173       2.010  -7.696   9.656  1.00 89.14           O  
ATOM   1226  OE2 GLU A 173       3.741  -7.605  11.009  1.00 89.14           O  
ATOM   1227  N   THR A 174       8.807  -7.386   8.001  1.00 87.70           N  
ATOM   1228  CA  THR A 174      10.171  -7.141   8.457  1.00 87.70           C  
ATOM   1229  C   THR A 174      10.284  -5.767   9.111  1.00 87.70           C  
ATOM   1230  CB  THR A 174      11.175  -7.242   7.294  1.00 87.70           C  
ATOM   1231  O   THR A 174       9.928  -4.754   8.506  1.00 87.70           O  
ATOM   1232  CG2 THR A 174      12.612  -7.195   7.802  1.00 87.70           C  
ATOM   1233  OG1 THR A 174      10.967  -8.477   6.597  1.00 87.70           O  
ATOM   1234  N   THR A 175      10.636  -5.750  10.391  1.00 86.62           N  
ATOM   1235  CA  THR A 175      10.719  -4.506  11.147  1.00 86.62           C  
ATOM   1236  C   THR A 175      12.174  -4.132  11.416  1.00 86.62           C  
ATOM   1237  CB  THR A 175       9.959  -4.612  12.482  1.00 86.62           C  
ATOM   1238  O   THR A 175      12.979  -4.984  11.799  1.00 86.62           O  
ATOM   1239  CG2 THR A 175       9.919  -3.268  13.201  1.00 86.62           C  
ATOM   1240  OG1 THR A 175       8.617  -5.046  12.228  1.00 86.62           O  
ATOM   1241  N   VAL A 176      12.500  -2.859  11.167  1.00 85.82           N  
ATOM   1242  CA  VAL A 176      13.839  -2.329  11.405  1.00 85.82           C  
ATOM   1243  C   VAL A 176      13.749  -1.060  12.250  1.00 85.82           C  
ATOM   1244  CB  VAL A 176      14.577  -2.036  10.080  1.00 85.82           C  
ATOM   1245  O   VAL A 176      12.902  -0.199  12.001  1.00 85.82           O  
ATOM   1246  CG1 VAL A 176      15.967  -1.464  10.351  1.00 85.82           C  
ATOM   1247  CG2 VAL A 176      14.673  -3.303   9.232  1.00 85.82           C  
ATOM   1248  N   GLU A 177      14.511  -1.051  13.273  1.00 84.86           N  
ATOM   1249  CA  GLU A 177      14.565   0.130  14.129  1.00 84.86           C  
ATOM   1250  C   GLU A 177      15.698   1.063  13.710  1.00 84.86           C  
ATOM   1251  CB  GLU A 177      14.732  -0.275  15.595  1.00 84.86           C  
ATOM   1252  O   GLU A 177      16.858   0.650  13.644  1.00 84.86           O  
ATOM   1253  CG  GLU A 177      13.526  -1.000  16.174  1.00 84.86           C  
ATOM   1254  CD  GLU A 177      13.693  -1.367  17.640  1.00 84.86           C  
ATOM   1255  OE1 GLU A 177      12.750  -1.939  18.234  1.00 84.86           O  
ATOM   1256  OE2 GLU A 177      14.774  -1.080  18.200  1.00 84.86           O  
ATOM   1257  N   ILE A 178      15.247   2.238  13.238  1.00 82.37           N  
ATOM   1258  CA  ILE A 178      16.221   3.211  12.756  1.00 82.37           C  
ATOM   1259  C   ILE A 178      16.255   4.416  13.693  1.00 82.37           C  
ATOM   1260  CB  ILE A 178      15.902   3.663  11.313  1.00 82.37           C  
ATOM   1261  O   ILE A 178      15.208   4.944  14.073  1.00 82.37           O  
ATOM   1262  CG1 ILE A 178      15.808   2.449  10.381  1.00 82.37           C  
ATOM   1263  CG2 ILE A 178      16.954   4.657  10.813  1.00 82.37           C  
ATOM   1264  CD1 ILE A 178      15.123   2.739   9.053  1.00 82.37           C  
ATOM   1265  N   GLU A 179      17.454   4.757  14.163  1.00 80.00           N  
ATOM   1266  CA  GLU A 179      17.617   5.929  15.019  1.00 80.00           C  
ATOM   1267  C   GLU A 179      18.280   7.077  14.263  1.00 80.00           C  
ATOM   1268  CB  GLU A 179      18.436   5.576  16.263  1.00 80.00           C  
ATOM   1269  O   GLU A 179      19.403   6.938  13.773  1.00 80.00           O  
ATOM   1270  CG  GLU A 179      18.389   6.638  17.352  1.00 80.00           C  
ATOM   1271  CD  GLU A 179      19.150   6.244  18.608  1.00 80.00           C  
ATOM   1272  OE1 GLU A 179      19.289   7.087  19.523  1.00 80.00           O  
ATOM   1273  OE2 GLU A 179      19.612   5.083  18.677  1.00 80.00           O  
ATOM   1274  N   GLU A 180      17.417   8.129  13.808  1.00 70.99           N  
ATOM   1275  CA  GLU A 180      17.921   9.300  13.098  1.00 70.99           C  
ATOM   1276  C   GLU A 180      17.659  10.579  13.887  1.00 70.99           C  
ATOM   1277  CB  GLU A 180      17.287   9.400  11.708  1.00 70.99           C  
ATOM   1278  O   GLU A 180      16.525  10.845  14.290  1.00 70.99           O  
ATOM   1279  CG  GLU A 180      17.906   8.462  10.681  1.00 70.99           C  
ATOM   1280  CD  GLU A 180      17.320   8.627   9.288  1.00 70.99           C  
ATOM   1281  OE1 GLU A 180      17.795   7.953   8.346  1.00 70.99           O  
ATOM   1282  OE2 GLU A 180      16.378   9.437   9.137  1.00 70.99           O  
ATOM   1283  N   ASP A 181      18.681  11.382  14.301  1.00 68.10           N  
ATOM   1284  CA  ASP A 181      18.575  12.700  14.918  1.00 68.10           C  
ATOM   1285  C   ASP A 181      17.854  12.622  16.261  1.00 68.10           C  
ATOM   1286  CB  ASP A 181      17.847  13.672  13.986  1.00 68.10           C  
ATOM   1287  O   ASP A 181      17.029  13.481  16.580  1.00 68.10           O  
ATOM   1288  CG  ASP A 181      18.606  13.939  12.698  1.00 68.10           C  
ATOM   1289  OD1 ASP A 181      19.856  13.920  12.711  1.00 68.10           O  
ATOM   1290  OD2 ASP A 181      17.948  14.173  11.661  1.00 68.10           O  
ATOM   1291  N   GLY A 182      18.109  11.453  16.988  1.00 69.13           N  
ATOM   1292  CA  GLY A 182      17.557  11.373  18.331  1.00 69.13           C  
ATOM   1293  C   GLY A 182      16.118  10.893  18.357  1.00 69.13           C  
ATOM   1294  O   GLY A 182      15.502  10.820  19.423  1.00 69.13           O  
ATOM   1295  N   THR A 183      15.500  10.581  17.123  1.00 74.86           N  
ATOM   1296  CA  THR A 183      14.172   9.998  16.971  1.00 74.86           C  
ATOM   1297  C   THR A 183      14.268   8.549  16.500  1.00 74.86           C  
ATOM   1298  CB  THR A 183      13.316  10.807  15.980  1.00 74.86           C  
ATOM   1299  O   THR A 183      14.979   8.250  15.539  1.00 74.86           O  
ATOM   1300  CG2 THR A 183      11.867  10.329  15.986  1.00 74.86           C  
ATOM   1301  OG1 THR A 183      13.352  12.192  16.346  1.00 74.86           O  
ATOM   1302  N   ARG A 184      13.765   7.568  17.304  1.00 81.62           N  
ATOM   1303  CA  ARG A 184      13.725   6.150  16.962  1.00 81.62           C  
ATOM   1304  C   ARG A 184      12.605   5.859  15.968  1.00 81.62           C  
ATOM   1305  CB  ARG A 184      13.543   5.297  18.220  1.00 81.62           C  
ATOM   1306  O   ARG A 184      11.440   6.166  16.230  1.00 81.62           O  
ATOM   1307  CG  ARG A 184      14.699   5.397  19.203  1.00 81.62           C  
ATOM   1308  CD  ARG A 184      14.489   4.497  20.412  1.00 81.62           C  
ATOM   1309  NE  ARG A 184      15.583   4.620  21.372  1.00 81.62           N  
ATOM   1310  NH1 ARG A 184      15.004   2.743  22.587  1.00 81.62           N  
ATOM   1311  NH2 ARG A 184      16.827   3.990  23.197  1.00 81.62           N  
ATOM   1312  CZ  ARG A 184      15.802   3.784  22.383  1.00 81.62           C  
ATOM   1313  N   LEU A 185      12.949   5.522  14.736  1.00 84.36           N  
ATOM   1314  CA  LEU A 185      11.985   5.151  13.705  1.00 84.36           C  
ATOM   1315  C   LEU A 185      11.874   3.635  13.585  1.00 84.36           C  
ATOM   1316  CB  LEU A 185      12.384   5.753  12.356  1.00 84.36           C  
ATOM   1317  O   LEU A 185      12.876   2.949  13.372  1.00 84.36           O  
ATOM   1318  CG  LEU A 185      11.446   5.469  11.182  1.00 84.36           C  
ATOM   1319  CD1 LEU A 185      10.387   6.561  11.073  1.00 84.36           C  
ATOM   1320  CD2 LEU A 185      12.235   5.350   9.883  1.00 84.36           C  
ATOM   1321  N   ASN A 186      10.662   3.087  13.847  1.00 88.14           N  
ATOM   1322  CA  ASN A 186      10.357   1.679  13.617  1.00 88.14           C  
ATOM   1323  C   ASN A 186       9.735   1.459  12.241  1.00 88.14           C  
ATOM   1324  CB  ASN A 186       9.430   1.144  14.710  1.00 88.14           C  
ATOM   1325  O   ASN A 186       8.550   1.733  12.039  1.00 88.14           O  
ATOM   1326  CG  ASN A 186      10.084   1.139  16.078  1.00 88.14           C  
ATOM   1327  ND2 ASN A 186       9.285   1.347  17.118  1.00 88.14           N  
ATOM   1328  OD1 ASN A 186      11.297   0.951  16.200  1.00 88.14           O  
ATOM   1329  N   LEU A 187      10.559   1.123  11.356  1.00 88.61           N  
ATOM   1330  CA  LEU A 187      10.110   0.912   9.984  1.00 88.61           C  
ATOM   1331  C   LEU A 187       9.718  -0.544   9.758  1.00 88.61           C  
ATOM   1332  CB  LEU A 187      11.205   1.318   8.994  1.00 88.61           C  
ATOM   1333  O   LEU A 187      10.529  -1.449   9.966  1.00 88.61           O  
ATOM   1334  CG  LEU A 187      10.873   1.149   7.510  1.00 88.61           C  
ATOM   1335  CD1 LEU A 187       9.734   2.083   7.112  1.00 88.61           C  
ATOM   1336  CD2 LEU A 187      12.107   1.408   6.653  1.00 88.61           C  
ATOM   1337  N   THR A 188       8.446  -0.818   9.482  1.00 91.25           N  
ATOM   1338  CA  THR A 188       7.930  -2.148   9.182  1.00 91.25           C  
ATOM   1339  C   THR A 188       7.654  -2.298   7.689  1.00 91.25           C  
ATOM   1340  CB  THR A 188       6.643  -2.440   9.976  1.00 91.25           C  
ATOM   1341  O   THR A 188       6.853  -1.552   7.122  1.00 91.25           O  
ATOM   1342  CG2 THR A 188       6.175  -3.875   9.757  1.00 91.25           C  
ATOM   1343  OG1 THR A 188       6.894  -2.239  11.372  1.00 91.25           O  
ATOM   1344  N   LEU A 189       8.389  -3.134   7.030  1.00 92.36           N  
ATOM   1345  CA  LEU A 189       8.175  -3.424   5.616  1.00 92.36           C  
ATOM   1346  C   LEU A 189       7.381  -4.714   5.439  1.00 92.36           C  
ATOM   1347  CB  LEU A 189       9.515  -3.532   4.882  1.00 92.36           C  
ATOM   1348  O   LEU A 189       7.793  -5.773   5.918  1.00 92.36           O  
ATOM   1349  CG  LEU A 189      10.353  -2.254   4.810  1.00 92.36           C  
ATOM   1350  CD1 LEU A 189      11.740  -2.561   4.255  1.00 92.36           C  
ATOM   1351  CD2 LEU A 189       9.651  -1.201   3.960  1.00 92.36           C  
ATOM   1352  N   ILE A 190       6.194  -4.614   4.818  1.00 93.18           N  
ATOM   1353  CA  ILE A 190       5.283  -5.737   4.623  1.00 93.18           C  
ATOM   1354  C   ILE A 190       5.426  -6.276   3.201  1.00 93.18           C  
ATOM   1355  CB  ILE A 190       3.818  -5.331   4.898  1.00 93.18           C  
ATOM   1356  O   ILE A 190       5.149  -5.566   2.231  1.00 93.18           O  
ATOM   1357  CG1 ILE A 190       3.673  -4.791   6.326  1.00 93.18           C  
ATOM   1358  CG2 ILE A 190       2.876  -6.515   4.662  1.00 93.18           C  
ATOM   1359  CD1 ILE A 190       2.419  -3.957   6.547  1.00 93.18           C  
ATOM   1360  N   ASP A 191       5.982  -7.461   3.112  1.00 91.82           N  
ATOM   1361  CA  ASP A 191       6.164  -8.129   1.826  1.00 91.82           C  
ATOM   1362  C   ASP A 191       4.972  -9.026   1.501  1.00 91.82           C  
ATOM   1363  CB  ASP A 191       7.456  -8.948   1.825  1.00 91.82           C  
ATOM   1364  O   ASP A 191       4.624  -9.913   2.283  1.00 91.82           O  
ATOM   1365  CG  ASP A 191       7.847  -9.437   0.442  1.00 91.82           C  
ATOM   1366  OD1 ASP A 191       7.260  -8.970  -0.558  1.00 91.82           O  
ATOM   1367  OD2 ASP A 191       8.748 -10.298   0.351  1.00 91.82           O  
ATOM   1368  N   THR A 192       4.315  -8.807   0.326  1.00 89.47           N  
ATOM   1369  CA  THR A 192       3.145  -9.562  -0.108  1.00 89.47           C  
ATOM   1370  C   THR A 192       3.518 -10.552  -1.208  1.00 89.47           C  
ATOM   1371  CB  THR A 192       2.032  -8.625  -0.614  1.00 89.47           C  
ATOM   1372  O   THR A 192       4.501 -10.351  -1.924  1.00 89.47           O  
ATOM   1373  CG2 THR A 192       1.601  -7.647   0.474  1.00 89.47           C  
ATOM   1374  OG1 THR A 192       2.514  -7.885  -1.742  1.00 89.47           O  
ATOM   1375  N   PRO A 193       2.822 -11.714  -1.131  1.00 85.83           N  
ATOM   1376  CA  PRO A 193       3.052 -12.628  -2.252  1.00 85.83           C  
ATOM   1377  C   PRO A 193       2.693 -12.009  -3.601  1.00 85.83           C  
ATOM   1378  CB  PRO A 193       2.138 -13.813  -1.934  1.00 85.83           C  
ATOM   1379  O   PRO A 193       1.795 -11.167  -3.678  1.00 85.83           O  
ATOM   1380  CG  PRO A 193       1.042 -13.236  -1.097  1.00 85.83           C  
ATOM   1381  CD  PRO A 193       1.597 -12.081  -0.314  1.00 85.83           C  
ATOM   1382  N   GLY A 194       3.649 -12.220  -4.558  1.00 83.03           N  
ATOM   1383  CA  GLY A 194       3.339 -11.732  -5.893  1.00 83.03           C  
ATOM   1384  C   GLY A 194       2.115 -12.390  -6.500  1.00 83.03           C  
ATOM   1385  O   GLY A 194       1.822 -13.553  -6.214  1.00 83.03           O  
ATOM   1386  N   TYR A 195       1.306 -11.634  -7.165  1.00 84.28           N  
ATOM   1387  CA  TYR A 195       0.155 -12.180  -7.876  1.00 84.28           C  
ATOM   1388  C   TYR A 195       0.475 -12.394  -9.350  1.00 84.28           C  
ATOM   1389  CB  TYR A 195      -1.055 -11.251  -7.734  1.00 84.28           C  
ATOM   1390  O   TYR A 195       1.522 -11.958  -9.834  1.00 84.28           O  
ATOM   1391  CG  TYR A 195      -0.827  -9.868  -8.293  1.00 84.28           C  
ATOM   1392  CD1 TYR A 195      -0.293  -8.854  -7.501  1.00 84.28           C  
ATOM   1393  CD2 TYR A 195      -1.145  -9.571  -9.614  1.00 84.28           C  
ATOM   1394  CE1 TYR A 195      -0.083  -7.578  -8.011  1.00 84.28           C  
ATOM   1395  CE2 TYR A 195      -0.939  -8.298 -10.135  1.00 84.28           C  
ATOM   1396  OH  TYR A 195      -0.202  -6.047  -9.838  1.00 84.28           O  
ATOM   1397  CZ  TYR A 195      -0.408  -7.310  -9.327  1.00 84.28           C  
ATOM   1398  N   GLY A 196      -0.191 -13.265 -10.048  1.00 74.74           N  
ATOM   1399  CA  GLY A 196       0.068 -13.434 -11.469  1.00 74.74           C  
ATOM   1400  C   GLY A 196       0.682 -14.779 -11.808  1.00 74.74           C  
ATOM   1401  O   GLY A 196       1.017 -15.041 -12.965  1.00 74.74           O  
ATOM   1402  N   ASP A 197       0.798 -15.715 -10.776  1.00 75.27           N  
ATOM   1403  CA  ASP A 197       1.279 -17.082 -10.947  1.00 75.27           C  
ATOM   1404  C   ASP A 197       0.119 -18.048 -11.178  1.00 75.27           C  
ATOM   1405  CB  ASP A 197       2.094 -17.521  -9.729  1.00 75.27           C  
ATOM   1406  O   ASP A 197       0.278 -19.066 -11.855  1.00 75.27           O  
ATOM   1407  CG  ASP A 197       3.381 -16.732  -9.560  1.00 75.27           C  
ATOM   1408  OD1 ASP A 197       3.885 -16.167 -10.555  1.00 75.27           O  
ATOM   1409  OD2 ASP A 197       3.896 -16.676  -8.422  1.00 75.27           O  
ATOM   1410  N   ASN A 198      -1.067 -17.554 -10.767  1.00 78.06           N  
ATOM   1411  CA  ASN A 198      -2.264 -18.378 -10.895  1.00 78.06           C  
ATOM   1412  C   ASN A 198      -3.130 -17.930 -12.069  1.00 78.06           C  
ATOM   1413  CB  ASN A 198      -3.075 -18.354  -9.598  1.00 78.06           C  
ATOM   1414  O   ASN A 198      -3.044 -16.781 -12.507  1.00 78.06           O  
ATOM   1415  CG  ASN A 198      -2.334 -18.982  -8.434  1.00 78.06           C  
ATOM   1416  ND2 ASN A 198      -2.786 -18.697  -7.219  1.00 78.06           N  
ATOM   1417  OD1 ASN A 198      -1.362 -19.718  -8.626  1.00 78.06           O  
ATOM   1418  N   VAL A 199      -3.833 -18.861 -12.852  1.00 71.87           N  
ATOM   1419  CA  VAL A 199      -4.725 -18.608 -13.978  1.00 71.87           C  
ATOM   1420  C   VAL A 199      -5.918 -17.773 -13.516  1.00 71.87           C  
ATOM   1421  CB  VAL A 199      -5.214 -19.924 -14.622  1.00 71.87           C  
ATOM   1422  O   VAL A 199      -6.346 -16.851 -14.214  1.00 71.87           O  
ATOM   1423  CG1 VAL A 199      -6.194 -19.639 -15.759  1.00 71.87           C  
ATOM   1424  CG2 VAL A 199      -4.027 -20.742 -15.129  1.00 71.87           C  
ATOM   1425  N   ASP A 200      -6.259 -17.959 -12.170  1.00 76.71           N  
ATOM   1426  CA  ASP A 200      -7.313 -17.175 -11.533  1.00 76.71           C  
ATOM   1427  C   ASP A 200      -6.740 -16.260 -10.453  1.00 76.71           C  
ATOM   1428  CB  ASP A 200      -8.377 -18.096 -10.932  1.00 76.71           C  
ATOM   1429  O   ASP A 200      -6.299 -16.731  -9.403  1.00 76.71           O  
ATOM   1430  CG  ASP A 200      -9.178 -18.842 -11.985  1.00 76.71           C  
ATOM   1431  OD1 ASP A 200      -9.287 -18.352 -13.130  1.00 76.71           O  
ATOM   1432  OD2 ASP A 200      -9.707 -19.929 -11.666  1.00 76.71           O  
ATOM   1433  N   ASN A 201      -6.646 -14.991 -10.667  1.00 77.26           N  
ATOM   1434  CA  ASN A 201      -6.055 -14.023  -9.749  1.00 77.26           C  
ATOM   1435  C   ASN A 201      -7.121 -13.158  -9.082  1.00 77.26           C  
ATOM   1436  CB  ASN A 201      -5.037 -13.143 -10.479  1.00 77.26           C  
ATOM   1437  O   ASN A 201      -6.803 -12.146  -8.456  1.00 77.26           O  
ATOM   1438  CG  ASN A 201      -3.851 -13.931 -10.999  1.00 77.26           C  
ATOM   1439  ND2 ASN A 201      -3.398 -13.595 -12.201  1.00 77.26           N  
ATOM   1440  OD1 ASN A 201      -3.347 -14.835 -10.328  1.00 77.26           O  
ATOM   1441  N   GLU A 202      -8.411 -13.548  -9.242  1.00 75.25           N  
ATOM   1442  CA  GLU A 202      -9.526 -12.775  -8.703  1.00 75.25           C  
ATOM   1443  C   GLU A 202      -9.464 -12.705  -7.180  1.00 75.25           C  
ATOM   1444  CB  GLU A 202     -10.862 -13.377  -9.148  1.00 75.25           C  
ATOM   1445  O   GLU A 202      -9.800 -11.678  -6.587  1.00 75.25           O  
ATOM   1446  CG  GLU A 202     -11.269 -12.993 -10.563  1.00 75.25           C  
ATOM   1447  CD  GLU A 202     -12.628 -13.543 -10.967  1.00 75.25           C  
ATOM   1448  OE1 GLU A 202     -13.051 -13.325 -12.124  1.00 75.25           O  
ATOM   1449  OE2 GLU A 202     -13.274 -14.196 -10.118  1.00 75.25           O  
ATOM   1450  N   ASP A 203      -8.850 -13.765  -6.518  1.00 77.73           N  
ATOM   1451  CA  ASP A 203      -8.834 -13.861  -5.062  1.00 77.73           C  
ATOM   1452  C   ASP A 203      -7.492 -13.404  -4.495  1.00 77.73           C  
ATOM   1453  CB  ASP A 203      -9.134 -15.293  -4.615  1.00 77.73           C  
ATOM   1454  O   ASP A 203      -7.269 -13.468  -3.285  1.00 77.73           O  
ATOM   1455  CG  ASP A 203     -10.547 -15.736  -4.950  1.00 77.73           C  
ATOM   1456  OD1 ASP A 203     -11.458 -14.881  -5.001  1.00 77.73           O  
ATOM   1457  OD2 ASP A 203     -10.753 -16.950  -5.162  1.00 77.73           O  
ATOM   1458  N   SER A 204      -6.534 -13.072  -5.421  1.00 80.89           N  
ATOM   1459  CA  SER A 204      -5.178 -12.722  -5.011  1.00 80.89           C  
ATOM   1460  C   SER A 204      -5.149 -11.383  -4.281  1.00 80.89           C  
ATOM   1461  CB  SER A 204      -4.247 -12.671  -6.224  1.00 80.89           C  
ATOM   1462  O   SER A 204      -4.273 -11.143  -3.447  1.00 80.89           O  
ATOM   1463  OG  SER A 204      -4.175 -13.937  -6.856  1.00 80.89           O  
ATOM   1464  N   PHE A 205      -6.188 -10.594  -4.365  1.00 84.18           N  
ATOM   1465  CA  PHE A 205      -6.257  -9.273  -3.752  1.00 84.18           C  
ATOM   1466  C   PHE A 205      -6.875  -9.353  -2.361  1.00 84.18           C  
ATOM   1467  CB  PHE A 205      -7.065  -8.312  -4.631  1.00 84.18           C  
ATOM   1468  O   PHE A 205      -6.670  -8.464  -1.532  1.00 84.18           O  
ATOM   1469  CG  PHE A 205      -8.455  -8.797  -4.941  1.00 84.18           C  
ATOM   1470  CD1 PHE A 205      -8.700  -9.575  -6.066  1.00 84.18           C  
ATOM   1471  CD2 PHE A 205      -9.518  -8.475  -4.107  1.00 84.18           C  
ATOM   1472  CE1 PHE A 205      -9.986 -10.025  -6.357  1.00 84.18           C  
ATOM   1473  CE2 PHE A 205     -10.806  -8.921  -4.391  1.00 84.18           C  
ATOM   1474  CZ  PHE A 205     -11.038  -9.695  -5.516  1.00 84.18           C  
ATOM   1475  N   GLN A 206      -7.738 -10.413  -2.048  1.00 88.24           N  
ATOM   1476  CA  GLN A 206      -8.501 -10.544  -0.811  1.00 88.24           C  
ATOM   1477  C   GLN A 206      -7.576 -10.653   0.397  1.00 88.24           C  
ATOM   1478  CB  GLN A 206      -9.426 -11.761  -0.876  1.00 88.24           C  
ATOM   1479  O   GLN A 206      -7.828 -10.040   1.436  1.00 88.24           O  
ATOM   1480  CG  GLN A 206     -10.471 -11.799   0.230  1.00 88.24           C  
ATOM   1481  CD  GLN A 206     -11.387 -10.590   0.214  1.00 88.24           C  
ATOM   1482  NE2 GLN A 206     -11.787 -10.133   1.396  1.00 88.24           N  
ATOM   1483  OE1 GLN A 206     -11.733 -10.070  -0.852  1.00 88.24           O  
ATOM   1484  N   PRO A 207      -6.558 -11.443   0.300  1.00 88.75           N  
ATOM   1485  CA  PRO A 207      -5.655 -11.566   1.447  1.00 88.75           C  
ATOM   1486  C   PRO A 207      -4.961 -10.251   1.795  1.00 88.75           C  
ATOM   1487  CB  PRO A 207      -4.639 -12.614   0.984  1.00 88.75           C  
ATOM   1488  O   PRO A 207      -4.712  -9.973   2.971  1.00 88.75           O  
ATOM   1489  CG  PRO A 207      -5.347 -13.389  -0.080  1.00 88.75           C  
ATOM   1490  CD  PRO A 207      -6.315 -12.473  -0.772  1.00 88.75           C  
ATOM   1491  N   ILE A 208      -4.665  -9.430   0.791  1.00 90.64           N  
ATOM   1492  CA  ILE A 208      -4.009  -8.140   0.978  1.00 90.64           C  
ATOM   1493  C   ILE A 208      -4.990  -7.147   1.597  1.00 90.64           C  
ATOM   1494  CB  ILE A 208      -3.457  -7.589  -0.355  1.00 90.64           C  
ATOM   1495  O   ILE A 208      -4.646  -6.431   2.540  1.00 90.64           O  
ATOM   1496  CG1 ILE A 208      -2.387  -8.530  -0.920  1.00 90.64           C  
ATOM   1497  CG2 ILE A 208      -2.898  -6.176  -0.165  1.00 90.64           C  
ATOM   1498  CD1 ILE A 208      -1.961  -8.199  -2.344  1.00 90.64           C  
ATOM   1499  N   VAL A 209      -6.158  -7.087   1.124  1.00 91.73           N  
ATOM   1500  CA  VAL A 209      -7.202  -6.220   1.658  1.00 91.73           C  
ATOM   1501  C   VAL A 209      -7.544  -6.641   3.085  1.00 91.73           C  
ATOM   1502  CB  VAL A 209      -8.470  -6.249   0.775  1.00 91.73           C  
ATOM   1503  O   VAL A 209      -7.696  -5.795   3.969  1.00 91.73           O  
ATOM   1504  CG1 VAL A 209      -9.609  -5.479   1.441  1.00 91.73           C  
ATOM   1505  CG2 VAL A 209      -8.170  -5.676  -0.608  1.00 91.73           C  
ATOM   1506  N   ASP A 210      -7.729  -7.960   3.289  1.00 91.55           N  
ATOM   1507  CA  ASP A 210      -8.026  -8.505   4.610  1.00 91.55           C  
ATOM   1508  C   ASP A 210      -6.945  -8.122   5.618  1.00 91.55           C  
ATOM   1509  CB  ASP A 210      -8.167 -10.027   4.543  1.00 91.55           C  
ATOM   1510  O   ASP A 210      -7.246  -7.822   6.775  1.00 91.55           O  
ATOM   1511  CG  ASP A 210      -9.432 -10.475   3.832  1.00 91.55           C  
ATOM   1512  OD1 ASP A 210     -10.339  -9.643   3.619  1.00 91.55           O  
ATOM   1513  OD2 ASP A 210      -9.523 -11.673   3.485  1.00 91.55           O  
ATOM   1514  N   TYR A 211      -5.749  -8.220   5.159  1.00 93.22           N  
ATOM   1515  CA  TYR A 211      -4.631  -7.852   6.021  1.00 93.22           C  
ATOM   1516  C   TYR A 211      -4.723  -6.389   6.437  1.00 93.22           C  
ATOM   1517  CB  TYR A 211      -3.298  -8.110   5.312  1.00 93.22           C  
ATOM   1518  O   TYR A 211      -4.546  -6.059   7.612  1.00 93.22           O  
ATOM   1519  CG  TYR A 211      -2.091  -7.711   6.126  1.00 93.22           C  
ATOM   1520  CD1 TYR A 211      -1.464  -6.484   5.922  1.00 93.22           C  
ATOM   1521  CD2 TYR A 211      -1.575  -8.560   7.099  1.00 93.22           C  
ATOM   1522  CE1 TYR A 211      -0.350  -6.113   6.668  1.00 93.22           C  
ATOM   1523  CE2 TYR A 211      -0.461  -8.199   7.851  1.00 93.22           C  
ATOM   1524  OH  TYR A 211       1.245  -6.613   8.371  1.00 93.22           O  
ATOM   1525  CZ  TYR A 211       0.143  -6.975   7.629  1.00 93.22           C  
ATOM   1526  N   ILE A 212      -4.923  -5.444   5.480  1.00 93.53           N  
ATOM   1527  CA  ILE A 212      -5.021  -4.012   5.741  1.00 93.53           C  
ATOM   1528  C   ILE A 212      -6.172  -3.741   6.707  1.00 93.53           C  
ATOM   1529  CB  ILE A 212      -5.218  -3.212   4.434  1.00 93.53           C  
ATOM   1530  O   ILE A 212      -6.022  -2.975   7.662  1.00 93.53           O  
ATOM   1531  CG1 ILE A 212      -3.990  -3.357   3.528  1.00 93.53           C  
ATOM   1532  CG2 ILE A 212      -5.501  -1.738   4.741  1.00 93.53           C  
ATOM   1533  CD1 ILE A 212      -4.166  -2.747   2.144  1.00 93.53           C  
ATOM   1534  N   GLU A 213      -7.316  -4.332   6.437  1.00 93.25           N  
ATOM   1535  CA  GLU A 213      -8.488  -4.168   7.292  1.00 93.25           C  
ATOM   1536  C   GLU A 213      -8.233  -4.726   8.690  1.00 93.25           C  
ATOM   1537  CB  GLU A 213      -9.709  -4.850   6.668  1.00 93.25           C  
ATOM   1538  O   GLU A 213      -8.701  -4.166   9.683  1.00 93.25           O  
ATOM   1539  CG  GLU A 213     -10.270  -4.117   5.458  1.00 93.25           C  
ATOM   1540  CD  GLU A 213     -11.495  -4.793   4.863  1.00 93.25           C  
ATOM   1541  OE1 GLU A 213     -12.163  -4.185   3.996  1.00 93.25           O  
ATOM   1542  OE2 GLU A 213     -11.790  -5.940   5.267  1.00 93.25           O  
ATOM   1543  N   SER A 214      -7.629  -5.885   8.749  1.00 92.90           N  
ATOM   1544  CA  SER A 214      -7.285  -6.478  10.037  1.00 92.90           C  
ATOM   1545  C   SER A 214      -6.410  -5.540  10.861  1.00 92.90           C  
ATOM   1546  CB  SER A 214      -6.569  -7.814   9.838  1.00 92.90           C  
ATOM   1547  O   SER A 214      -6.546  -5.471  12.085  1.00 92.90           O  
ATOM   1548  OG  SER A 214      -5.256  -7.612   9.344  1.00 92.90           O  
ATOM   1549  N   GLN A 215      -5.445  -4.873  10.198  1.00 92.76           N  
ATOM   1550  CA  GLN A 215      -4.593  -3.902  10.875  1.00 92.76           C  
ATOM   1551  C   GLN A 215      -5.407  -2.717  11.386  1.00 92.76           C  
ATOM   1552  CB  GLN A 215      -3.486  -3.413   9.938  1.00 92.76           C  
ATOM   1553  O   GLN A 215      -5.153  -2.209  12.480  1.00 92.76           O  
ATOM   1554  CG  GLN A 215      -2.493  -4.497   9.542  1.00 92.76           C  
ATOM   1555  CD  GLN A 215      -1.864  -5.183  10.740  1.00 92.76           C  
ATOM   1556  NE2 GLN A 215      -1.877  -6.511  10.738  1.00 92.76           N  
ATOM   1557  OE1 GLN A 215      -1.369  -4.524  11.661  1.00 92.76           O  
ATOM   1558  N   PHE A 216      -6.312  -2.224  10.561  1.00 93.31           N  
ATOM   1559  CA  PHE A 216      -7.207  -1.155  10.988  1.00 93.31           C  
ATOM   1560  C   PHE A 216      -8.032  -1.589  12.194  1.00 93.31           C  
ATOM   1561  CB  PHE A 216      -8.133  -0.738   9.841  1.00 93.31           C  
ATOM   1562  O   PHE A 216      -8.233  -0.810  13.128  1.00 93.31           O  
ATOM   1563  CG  PHE A 216      -7.486   0.185   8.844  1.00 93.31           C  
ATOM   1564  CD1 PHE A 216      -6.282   0.812   9.136  1.00 93.31           C  
ATOM   1565  CD2 PHE A 216      -8.083   0.424   7.613  1.00 93.31           C  
ATOM   1566  CE1 PHE A 216      -5.681   1.667   8.215  1.00 93.31           C  
ATOM   1567  CE2 PHE A 216      -7.489   1.276   6.687  1.00 93.31           C  
ATOM   1568  CZ  PHE A 216      -6.288   1.897   6.990  1.00 93.31           C  
ATOM   1569  N   GLU A 217      -8.506  -2.789  12.133  1.00 91.01           N  
ATOM   1570  CA  GLU A 217      -9.300  -3.346  13.225  1.00 91.01           C  
ATOM   1571  C   GLU A 217      -8.478  -3.452  14.506  1.00 91.01           C  
ATOM   1572  CB  GLU A 217      -9.854  -4.720  12.840  1.00 91.01           C  
ATOM   1573  O   GLU A 217      -8.976  -3.160  15.595  1.00 91.01           O  
ATOM   1574  CG  GLU A 217     -10.827  -5.298  13.858  1.00 91.01           C  
ATOM   1575  CD  GLU A 217     -12.097  -4.475  14.008  1.00 91.01           C  
ATOM   1576  OE1 GLU A 217     -12.718  -4.510  15.094  1.00 91.01           O  
ATOM   1577  OE2 GLU A 217     -12.474  -3.791  13.031  1.00 91.01           O  
ATOM   1578  N   GLN A 218      -7.335  -3.987  14.370  1.00 90.17           N  
ATOM   1579  CA  GLN A 218      -6.421  -4.095  15.502  1.00 90.17           C  
ATOM   1580  C   GLN A 218      -6.183  -2.733  16.148  1.00 90.17           C  
ATOM   1581  CB  GLN A 218      -5.090  -4.707  15.062  1.00 90.17           C  
ATOM   1582  O   GLN A 218      -6.169  -2.616  17.375  1.00 90.17           O  
ATOM   1583  CG  GLN A 218      -5.167  -6.200  14.770  1.00 90.17           C  
ATOM   1584  CD  GLN A 218      -3.845  -6.773  14.294  1.00 90.17           C  
ATOM   1585  NE2 GLN A 218      -3.878  -8.004  13.795  1.00 90.17           N  
ATOM   1586  OE1 GLN A 218      -2.803  -6.115  14.373  1.00 90.17           O  
ATOM   1587  N   TYR A 219      -5.977  -1.745  15.266  1.00 89.74           N  
ATOM   1588  CA  TYR A 219      -5.776  -0.386  15.755  1.00 89.74           C  
ATOM   1589  C   TYR A 219      -7.039   0.147  16.421  1.00 89.74           C  
ATOM   1590  CB  TYR A 219      -5.359   0.542  14.610  1.00 89.74           C  
ATOM   1591  O   TYR A 219      -6.968   0.826  17.447  1.00 89.74           O  
ATOM   1592  CG  TYR A 219      -4.999   1.937  15.059  1.00 89.74           C  
ATOM   1593  CD1 TYR A 219      -5.894   2.993  14.904  1.00 89.74           C  
ATOM   1594  CD2 TYR A 219      -3.763   2.203  15.639  1.00 89.74           C  
ATOM   1595  CE1 TYR A 219      -5.566   4.281  15.314  1.00 89.74           C  
ATOM   1596  CE2 TYR A 219      -3.424   3.487  16.053  1.00 89.74           C  
ATOM   1597  OH  TYR A 219      -4.001   5.790  16.296  1.00 89.74           O  
ATOM   1598  CZ  TYR A 219      -4.331   4.517  15.888  1.00 89.74           C  
ATOM   1599  N   LEU A 220      -8.178  -0.048  15.901  1.00 88.73           N  
ATOM   1600  CA  LEU A 220      -9.470   0.355  16.445  1.00 88.73           C  
ATOM   1601  C   LEU A 220      -9.703  -0.276  17.814  1.00 88.73           C  
ATOM   1602  CB  LEU A 220     -10.600  -0.037  15.490  1.00 88.73           C  
ATOM   1603  O   LEU A 220     -10.216   0.378  18.725  1.00 88.73           O  
ATOM   1604  CG  LEU A 220     -12.006   0.422  15.879  1.00 88.73           C  
ATOM   1605  CD1 LEU A 220     -12.081   1.946  15.893  1.00 88.73           C  
ATOM   1606  CD2 LEU A 220     -13.042  -0.160  14.924  1.00 88.73           C  
ATOM   1607  N   GLN A 221      -9.413  -1.563  18.009  1.00 85.61           N  
ATOM   1608  CA  GLN A 221      -9.557  -2.290  19.266  1.00 85.61           C  
ATOM   1609  C   GLN A 221      -8.681  -1.681  20.357  1.00 85.61           C  
ATOM   1610  CB  GLN A 221      -9.208  -3.767  19.076  1.00 85.61           C  
ATOM   1611  O   GLN A 221      -9.101  -1.577  21.511  1.00 85.61           O  
ATOM   1612  CG  GLN A 221     -10.244  -4.546  18.277  1.00 85.61           C  
ATOM   1613  CD  GLN A 221      -9.810  -5.969  17.983  1.00 85.61           C  
ATOM   1614  NE2 GLN A 221     -10.624  -6.692  17.220  1.00 85.61           N  
ATOM   1615  OE1 GLN A 221      -8.751  -6.416  18.436  1.00 85.61           O  
ATOM   1616  N   GLN A 222      -7.478  -1.348  19.896  1.00 81.46           N  
ATOM   1617  CA  GLN A 222      -6.535  -0.730  20.822  1.00 81.46           C  
ATOM   1618  C   GLN A 222      -7.002   0.663  21.235  1.00 81.46           C  
ATOM   1619  CB  GLN A 222      -5.141  -0.653  20.198  1.00 81.46           C  
ATOM   1620  O   GLN A 222      -6.832   1.065  22.388  1.00 81.46           O  
ATOM   1621  CG  GLN A 222      -4.454  -2.005  20.059  1.00 81.46           C  
ATOM   1622  CD  GLN A 222      -3.133  -1.918  19.318  1.00 81.46           C  
ATOM   1623  NE2 GLN A 222      -2.517  -3.068  19.067  1.00 81.46           N  
ATOM   1624  OE1 GLN A 222      -2.669  -0.826  18.974  1.00 81.46           O  
ATOM   1625  N   GLU A 223      -7.461   1.408  20.265  1.00 79.07           N  
ATOM   1626  CA  GLU A 223      -8.004   2.738  20.527  1.00 79.07           C  
ATOM   1627  C   GLU A 223      -9.217   2.667  21.450  1.00 79.07           C  
ATOM   1628  CB  GLU A 223      -8.380   3.433  19.216  1.00 79.07           C  
ATOM   1629  O   GLU A 223      -9.420   3.549  22.286  1.00 79.07           O  
ATOM   1630  CG  GLU A 223      -8.767   4.895  19.384  1.00 79.07           C  
ATOM   1631  CD  GLU A 223      -9.193   5.557  18.084  1.00 79.07           C  
ATOM   1632  OE1 GLU A 223      -9.302   6.803  18.044  1.00 79.07           O  
ATOM   1633  OE2 GLU A 223      -9.421   4.822  17.096  1.00 79.07           O  
ATOM   1634  N   SER A 224     -10.112   1.710  21.239  1.00 74.39           N  
ATOM   1635  CA  SER A 224     -11.303   1.507  22.057  1.00 74.39           C  
ATOM   1636  C   SER A 224     -10.933   1.121  23.485  1.00 74.39           C  
ATOM   1637  CB  SER A 224     -12.197   0.428  21.444  1.00 74.39           C  
ATOM   1638  O   SER A 224     -11.668   1.427  24.427  1.00 74.39           O  
ATOM   1639  OG  SER A 224     -11.535  -0.825  21.428  1.00 74.39           O  
ATOM   1640  N   ARG A 225      -9.768   0.381  23.647  1.00 68.97           N  
ATOM   1641  CA  ARG A 225      -9.255  -0.052  24.943  1.00 68.97           C  
ATOM   1642  C   ARG A 225      -8.732   1.132  25.749  1.00 68.97           C  
ATOM   1643  CB  ARG A 225      -8.148  -1.093  24.763  1.00 68.97           C  
ATOM   1644  O   ARG A 225      -8.810   1.136  26.979  1.00 68.97           O  
ATOM   1645  CG  ARG A 225      -8.643  -2.437  24.253  1.00 68.97           C  
ATOM   1646  CD  ARG A 225      -7.519  -3.461  24.180  1.00 68.97           C  
ATOM   1647  NE  ARG A 225      -8.007  -4.765  23.740  1.00 68.97           N  
ATOM   1648  NH1 ARG A 225      -5.953  -5.813  23.888  1.00 68.97           N  
ATOM   1649  NH2 ARG A 225      -7.798  -6.989  23.203  1.00 68.97           N  
ATOM   1650  CZ  ARG A 225      -7.252  -5.853  23.611  1.00 68.97           C  
ATOM   1651  N   VAL A 226      -8.182   2.109  24.979  1.00 57.72           N  
ATOM   1652  CA  VAL A 226      -7.594   3.307  25.570  1.00 57.72           C  
ATOM   1653  C   VAL A 226      -8.701   4.269  25.995  1.00 57.72           C  
ATOM   1654  CB  VAL A 226      -6.627   4.008  24.589  1.00 57.72           C  
ATOM   1655  O   VAL A 226      -8.602   4.916  27.041  1.00 57.72           O  
ATOM   1656  CG1 VAL A 226      -6.141   5.336  25.167  1.00 57.72           C  
ATOM   1657  CG2 VAL A 226      -5.444   3.097  24.266  1.00 57.72           C  
ATOM   1658  N   VAL A 227      -9.879   4.354  25.305  1.00 54.69           N  
ATOM   1659  CA  VAL A 227     -11.049   5.170  25.611  1.00 54.69           C  
ATOM   1660  C   VAL A 227     -11.840   4.533  26.752  1.00 54.69           C  
ATOM   1661  CB  VAL A 227     -11.955   5.352  24.372  1.00 54.69           C  
ATOM   1662  O   VAL A 227     -12.403   5.237  27.594  1.00 54.69           O  
ATOM   1663  CG1 VAL A 227     -13.254   6.061  24.752  1.00 54.69           C  
ATOM   1664  CG2 VAL A 227     -11.218   6.129  23.283  1.00 54.69           C  
ATOM   1665  N   ARG A 228     -11.653   3.176  27.025  1.00 53.00           N  
ATOM   1666  CA  ARG A 228     -12.310   2.431  28.095  1.00 53.00           C  
ATOM   1667  C   ARG A 228     -11.437   2.384  29.344  1.00 53.00           C  
ATOM   1668  CB  ARG A 228     -12.643   1.010  27.634  1.00 53.00           C  
ATOM   1669  O   ARG A 228     -11.943   2.208  30.455  1.00 53.00           O  
ATOM   1670  CG  ARG A 228     -13.798   0.937  26.648  1.00 53.00           C  
ATOM   1671  CD  ARG A 228     -14.235  -0.499  26.396  1.00 53.00           C  
ATOM   1672  NE  ARG A 228     -15.201  -0.585  25.305  1.00 53.00           N  
ATOM   1673  NH1 ARG A 228     -13.686  -1.373  23.749  1.00 53.00           N  
ATOM   1674  NH2 ARG A 228     -15.875  -1.037  23.157  1.00 53.00           N  
ATOM   1675  CZ  ARG A 228     -14.919  -0.998  24.073  1.00 53.00           C  
ATOM   1676  N   SER A 229     -10.107   2.666  29.186  1.00 52.19           N  
ATOM   1677  CA  SER A 229      -9.136   2.767  30.271  1.00 52.19           C  
ATOM   1678  C   SER A 229      -9.203   4.132  30.947  1.00 52.19           C  
ATOM   1679  CB  SER A 229      -7.721   2.516  29.749  1.00 52.19           C  
ATOM   1680  O   SER A 229      -8.439   4.410  31.874  1.00 52.19           O  
ATOM   1681  OG  SER A 229      -7.304   3.570  28.898  1.00 52.19           O  
ATOM   1682  N   ALA A 230     -10.047   5.171  30.345  1.00 53.81           N  
ATOM   1683  CA  ALA A 230     -10.337   6.426  31.032  1.00 53.81           C  
ATOM   1684  C   ALA A 230     -10.811   6.174  32.461  1.00 53.81           C  
ATOM   1685  CB  ALA A 230     -11.385   7.225  30.261  1.00 53.81           C  
ATOM   1686  O   ALA A 230     -10.671   7.037  33.330  1.00 53.81           O  
ATOM   1687  N   LEU A 231     -11.120   4.886  32.897  1.00 54.18           N  
ATOM   1688  CA  LEU A 231     -11.451   4.436  34.245  1.00 54.18           C  
ATOM   1689  C   LEU A 231     -10.249   3.771  34.907  1.00 54.18           C  
ATOM   1690  CB  LEU A 231     -12.633   3.463  34.209  1.00 54.18           C  
ATOM   1691  O   LEU A 231     -10.304   3.413  36.086  1.00 54.18           O  
ATOM   1692  CG  LEU A 231     -13.987   4.054  33.814  1.00 54.18           C  
ATOM   1693  CD1 LEU A 231     -15.031   2.950  33.690  1.00 54.18           C  
ATOM   1694  CD2 LEU A 231     -14.429   5.103  34.829  1.00 54.18           C  
ATOM   1695  N   VAL A 232      -8.985   3.642  34.247  1.00 60.25           N  
ATOM   1696  CA  VAL A 232      -7.723   3.022  34.635  1.00 60.25           C  
ATOM   1697  C   VAL A 232      -6.724   4.101  35.049  1.00 60.25           C  
ATOM   1698  CB  VAL A 232      -7.137   2.163  33.493  1.00 60.25           C  
ATOM   1699  O   VAL A 232      -6.824   5.249  34.611  1.00 60.25           O  
ATOM   1700  CG1 VAL A 232      -5.757   1.630  33.871  1.00 60.25           C  
ATOM   1701  CG2 VAL A 232      -8.083   1.013  33.152  1.00 60.25           C  
ATOM   1702  N   SER A 233      -6.169   4.123  36.322  1.00 61.84           N  
ATOM   1703  CA  SER A 233      -5.162   4.972  36.950  1.00 61.84           C  
ATOM   1704  C   SER A 233      -4.244   5.603  35.908  1.00 61.84           C  
ATOM   1705  CB  SER A 233      -4.332   4.169  37.952  1.00 61.84           C  
ATOM   1706  O   SER A 233      -4.013   5.025  34.844  1.00 61.84           O  
ATOM   1707  OG  SER A 233      -3.207   4.913  38.385  1.00 61.84           O  
ATOM   1708  N   GLN A 234      -4.188   6.864  35.617  1.00 60.66           N  
ATOM   1709  CA  GLN A 234      -3.356   7.776  34.839  1.00 60.66           C  
ATOM   1710  C   GLN A 234      -2.002   7.150  34.519  1.00 60.66           C  
ATOM   1711  CB  GLN A 234      -3.161   9.095  35.588  1.00 60.66           C  
ATOM   1712  O   GLN A 234      -1.477   7.323  33.418  1.00 60.66           O  
ATOM   1713  CG  GLN A 234      -2.790  10.265  34.687  1.00 60.66           C  
ATOM   1714  CD  GLN A 234      -2.543  11.547  35.460  1.00 60.66           C  
ATOM   1715  NE2 GLN A 234      -1.854  12.495  34.833  1.00 60.66           N  
ATOM   1716  OE1 GLN A 234      -2.969  11.685  36.611  1.00 60.66           O  
ATOM   1717  N   GLU A 235      -1.473   6.204  35.394  1.00 61.13           N  
ATOM   1718  CA  GLU A 235      -0.192   5.523  35.229  1.00 61.13           C  
ATOM   1719  C   GLU A 235      -0.314   4.343  34.270  1.00 61.13           C  
ATOM   1720  CB  GLU A 235       0.343   5.049  36.583  1.00 61.13           C  
ATOM   1721  O   GLU A 235       0.578   4.106  33.453  1.00 61.13           O  
ATOM   1722  CG  GLU A 235       0.883   6.170  37.458  1.00 61.13           C  
ATOM   1723  CD  GLU A 235       1.307   5.700  38.841  1.00 61.13           C  
ATOM   1724  OE1 GLU A 235       1.713   6.545  39.671  1.00 61.13           O  
ATOM   1725  OE2 GLU A 235       1.233   4.478  39.096  1.00 61.13           O  
ATOM   1726  N   GLU A 236      -1.410   3.654  34.108  1.00 62.36           N  
ATOM   1727  CA  GLU A 236      -1.756   2.553  33.214  1.00 62.36           C  
ATOM   1728  C   GLU A 236      -2.184   3.068  31.843  1.00 62.36           C  
ATOM   1729  CB  GLU A 236      -2.867   1.694  33.824  1.00 62.36           C  
ATOM   1730  O   GLU A 236      -1.911   2.433  30.822  1.00 62.36           O  
ATOM   1731  CG  GLU A 236      -2.364   0.630  34.788  1.00 62.36           C  
ATOM   1732  CD  GLU A 236      -3.482  -0.088  35.527  1.00 62.36           C  
ATOM   1733  OE1 GLU A 236      -3.187  -0.954  36.381  1.00 62.36           O  
ATOM   1734  OE2 GLU A 236      -4.663   0.218  35.248  1.00 62.36           O  
ATOM   1735  N   ARG A 237      -2.755   4.248  31.775  1.00 58.76           N  
ATOM   1736  CA  ARG A 237      -3.061   4.982  30.551  1.00 58.76           C  
ATOM   1737  C   ARG A 237      -1.785   5.439  29.853  1.00 58.76           C  
ATOM   1738  CB  ARG A 237      -3.953   6.188  30.856  1.00 58.76           C  
ATOM   1739  O   ARG A 237      -1.682   5.367  28.626  1.00 58.76           O  
ATOM   1740  CG  ARG A 237      -4.726   6.703  29.653  1.00 58.76           C  
ATOM   1741  CD  ARG A 237      -5.567   7.923  30.003  1.00 58.76           C  
ATOM   1742  NE  ARG A 237      -6.759   7.556  30.761  1.00 58.76           N  
ATOM   1743  NH1 ARG A 237      -7.586   9.708  30.900  1.00 58.76           N  
ATOM   1744  NH2 ARG A 237      -8.736   7.970  31.854  1.00 58.76           N  
ATOM   1745  CZ  ARG A 237      -7.691   8.412  31.170  1.00 58.76           C  
ATOM   1746  N   GLN A 238      -0.866   5.888  30.715  1.00 53.71           N  
ATOM   1747  CA  GLN A 238       0.434   6.341  30.232  1.00 53.71           C  
ATOM   1748  C   GLN A 238       1.326   5.160  29.863  1.00 53.71           C  
ATOM   1749  CB  GLN A 238       1.124   7.212  31.284  1.00 53.71           C  
ATOM   1750  O   GLN A 238       2.068   5.218  28.881  1.00 53.71           O  
ATOM   1751  CG  GLN A 238       0.840   8.700  31.132  1.00 53.71           C  
ATOM   1752  CD  GLN A 238       1.362   9.519  32.298  1.00 53.71           C  
ATOM   1753  NE2 GLN A 238       1.022  10.803  32.321  1.00 53.71           N  
ATOM   1754  OE1 GLN A 238       2.065   9.001  33.172  1.00 53.71           O  
ATOM   1755  N   ARG A 239       1.273   4.002  30.538  1.00 58.26           N  
ATOM   1756  CA  ARG A 239       1.995   2.769  30.241  1.00 58.26           C  
ATOM   1757  C   ARG A 239       1.391   2.057  29.035  1.00 58.26           C  
ATOM   1758  CB  ARG A 239       1.991   1.837  31.455  1.00 58.26           C  
ATOM   1759  O   ARG A 239       2.117   1.500  28.208  1.00 58.26           O  
ATOM   1760  CG  ARG A 239       2.913   2.285  32.578  1.00 58.26           C  
ATOM   1761  CD  ARG A 239       2.942   1.279  33.720  1.00 58.26           C  
ATOM   1762  NE  ARG A 239       3.791   1.732  34.817  1.00 58.26           N  
ATOM   1763  NH1 ARG A 239       3.100   0.101  36.301  1.00 58.26           N  
ATOM   1764  NH2 ARG A 239       4.656   1.657  36.944  1.00 58.26           N  
ATOM   1765  CZ  ARG A 239       3.847   1.162  36.018  1.00 58.26           C  
ATOM   1766  N   GLN A 240       0.082   2.184  28.816  1.00 57.27           N  
ATOM   1767  CA  GLN A 240      -0.682   1.565  27.739  1.00 57.27           C  
ATOM   1768  C   GLN A 240      -0.613   2.402  26.464  1.00 57.27           C  
ATOM   1769  CB  GLN A 240      -2.140   1.368  28.158  1.00 57.27           C  
ATOM   1770  O   GLN A 240      -0.620   1.858  25.358  1.00 57.27           O  
ATOM   1771  CG  GLN A 240      -2.350   0.210  29.124  1.00 57.27           C  
ATOM   1772  CD  GLN A 240      -3.797   0.063  29.559  1.00 57.27           C  
ATOM   1773  NE2 GLN A 240      -4.073  -0.956  30.365  1.00 57.27           N  
ATOM   1774  OE1 GLN A 240      -4.658   0.860  29.174  1.00 57.27           O  
ATOM   1775  N   ALA A 241      -0.533   3.708  26.639  1.00 56.72           N  
ATOM   1776  CA  ALA A 241      -0.313   4.633  25.530  1.00 56.72           C  
ATOM   1777  C   ALA A 241       1.119   4.538  25.012  1.00 56.72           C  
ATOM   1778  CB  ALA A 241      -0.625   6.064  25.961  1.00 56.72           C  
ATOM   1779  O   ALA A 241       1.368   4.722  23.818  1.00 56.72           O  
ATOM   1780  N   SER A 242       2.098   4.137  25.913  1.00 53.17           N  
ATOM   1781  CA  SER A 242       3.521   3.955  25.648  1.00 53.17           C  
ATOM   1782  C   SER A 242       3.796   2.598  25.009  1.00 53.17           C  
ATOM   1783  CB  SER A 242       4.329   4.092  26.939  1.00 53.17           C  
ATOM   1784  O   SER A 242       4.754   2.447  24.248  1.00 53.17           O  
ATOM   1785  OG  SER A 242       4.095   2.989  27.798  1.00 53.17           O  
ATOM   1786  N   LYS A 243       2.911   1.665  24.971  1.00 59.37           N  
ATOM   1787  CA  LYS A 243       2.978   0.332  24.380  1.00 59.37           C  
ATOM   1788  C   LYS A 243       2.190   0.269  23.075  1.00 59.37           C  
ATOM   1789  CB  LYS A 243       2.452  -0.718  25.360  1.00 59.37           C  
ATOM   1790  O   LYS A 243       2.190  -0.757  22.392  1.00 59.37           O  
ATOM   1791  CG  LYS A 243       3.020  -2.112  25.138  1.00 59.37           C  
ATOM   1792  CD  LYS A 243       2.599  -3.070  26.245  1.00 59.37           C  
ATOM   1793  CE  LYS A 243       3.120  -4.479  25.994  1.00 59.37           C  
ATOM   1794  NZ  LYS A 243       2.566  -5.458  26.977  1.00 59.37           N  
ATOM   1795  N   TYR A 244       1.626   1.404  22.666  1.00 66.77           N  
ATOM   1796  CA  TYR A 244       0.758   1.442  21.494  1.00 66.77           C  
ATOM   1797  C   TYR A 244       1.577   1.542  20.213  1.00 66.77           C  
ATOM   1798  CB  TYR A 244      -0.216   2.621  21.585  1.00 66.77           C  
ATOM   1799  O   TYR A 244       2.374   2.468  20.048  1.00 66.77           O  
ATOM   1800  CG  TYR A 244      -1.276   2.616  20.510  1.00 66.77           C  
ATOM   1801  CD1 TYR A 244      -1.161   3.432  19.387  1.00 66.77           C  
ATOM   1802  CD2 TYR A 244      -2.395   1.797  20.616  1.00 66.77           C  
ATOM   1803  CE1 TYR A 244      -2.136   3.432  18.395  1.00 66.77           C  
ATOM   1804  CE2 TYR A 244      -3.376   1.789  19.631  1.00 66.77           C  
ATOM   1805  OH  TYR A 244      -4.207   2.605  17.547  1.00 66.77           O  
ATOM   1806  CZ  TYR A 244      -3.238   2.609  18.526  1.00 66.77           C  
ATOM   1807  N   GLN A 245       1.655   0.440  19.499  1.00 74.31           N  
ATOM   1808  CA  GLN A 245       2.333   0.451  18.207  1.00 74.31           C  
ATOM   1809  C   GLN A 245       1.336   0.615  17.064  1.00 74.31           C  
ATOM   1810  CB  GLN A 245       3.144  -0.832  18.015  1.00 74.31           C  
ATOM   1811  O   GLN A 245       0.263   0.009  17.077  1.00 74.31           O  
ATOM   1812  CG  GLN A 245       4.165  -1.084  19.117  1.00 74.31           C  
ATOM   1813  CD  GLN A 245       5.393  -0.201  18.993  1.00 74.31           C  
ATOM   1814  NE2 GLN A 245       6.251  -0.233  20.006  1.00 74.31           N  
ATOM   1815  OE1 GLN A 245       5.568   0.504  17.994  1.00 74.31           O  
ATOM   1816  N   ASP A 246       1.520   1.713  16.409  1.00 85.15           N  
ATOM   1817  CA  ASP A 246       0.678   1.958  15.242  1.00 85.15           C  
ATOM   1818  C   ASP A 246       0.750   0.794  14.258  1.00 85.15           C  
ATOM   1819  CB  ASP A 246       1.088   3.259  14.549  1.00 85.15           C  
ATOM   1820  O   ASP A 246       1.809   0.519  13.689  1.00 85.15           O  
ATOM   1821  CG  ASP A 246       0.024   3.789  13.605  1.00 85.15           C  
ATOM   1822  OD1 ASP A 246      -0.952   3.063  13.316  1.00 85.15           O  
ATOM   1823  OD2 ASP A 246       0.163   4.943  13.143  1.00 85.15           O  
ATOM   1824  N   SER A 247      -0.317  -0.076  14.120  1.00 87.50           N  
ATOM   1825  CA  SER A 247      -0.400  -1.260  13.271  1.00 87.50           C  
ATOM   1826  C   SER A 247      -0.933  -0.912  11.886  1.00 87.50           C  
ATOM   1827  CB  SER A 247      -1.290  -2.322  13.917  1.00 87.50           C  
ATOM   1828  O   SER A 247      -0.959  -1.761  10.992  1.00 87.50           O  
ATOM   1829  OG  SER A 247      -2.612  -1.839  14.081  1.00 87.50           O  
ATOM   1830  N   ARG A 248      -1.291   0.340  11.614  1.00 92.64           N  
ATOM   1831  CA  ARG A 248      -1.877   0.780  10.352  1.00 92.64           C  
ATOM   1832  C   ARG A 248      -0.824   0.841   9.251  1.00 92.64           C  
ATOM   1833  CB  ARG A 248      -2.544   2.148  10.517  1.00 92.64           C  
ATOM   1834  O   ARG A 248       0.328   1.198   9.507  1.00 92.64           O  
ATOM   1835  CG  ARG A 248      -3.671   2.165  11.537  1.00 92.64           C  
ATOM   1836  CD  ARG A 248      -4.200   3.574  11.769  1.00 92.64           C  
ATOM   1837  NE  ARG A 248      -3.218   4.413  12.449  1.00 92.64           N  
ATOM   1838  NH1 ARG A 248      -4.557   6.295  12.504  1.00 92.64           N  
ATOM   1839  NH2 ARG A 248      -2.448   6.356  13.400  1.00 92.64           N  
ATOM   1840  CZ  ARG A 248      -3.410   5.686  12.783  1.00 92.64           C  
ATOM   1841  N   VAL A 249      -1.331   0.446   8.113  1.00 94.01           N  
ATOM   1842  CA  VAL A 249      -0.459   0.543   6.947  1.00 94.01           C  
ATOM   1843  C   VAL A 249      -0.504   1.962   6.385  1.00 94.01           C  
ATOM   1844  CB  VAL A 249      -0.857  -0.475   5.855  1.00 94.01           C  
ATOM   1845  O   VAL A 249      -1.568   2.451   6.000  1.00 94.01           O  
ATOM   1846  CG1 VAL A 249       0.079  -0.370   4.652  1.00 94.01           C  
ATOM   1847  CG2 VAL A 249      -0.847  -1.894   6.421  1.00 94.01           C  
ATOM   1848  N   HIS A 250       0.644   2.644   6.340  1.00 93.40           N  
ATOM   1849  CA  HIS A 250       0.724   4.062   6.006  1.00 93.40           C  
ATOM   1850  C   HIS A 250       0.859   4.266   4.501  1.00 93.40           C  
ATOM   1851  CB  HIS A 250       1.900   4.718   6.732  1.00 93.40           C  
ATOM   1852  O   HIS A 250       0.318   5.228   3.950  1.00 93.40           O  
ATOM   1853  CG  HIS A 250       1.834   4.589   8.221  1.00 93.40           C  
ATOM   1854  CD2 HIS A 250       1.054   5.215   9.134  1.00 93.40           C  
ATOM   1855  ND1 HIS A 250       2.644   3.728   8.929  1.00 93.40           N  
ATOM   1856  CE1 HIS A 250       2.364   3.830  10.218  1.00 93.40           C  
ATOM   1857  NE2 HIS A 250       1.403   4.726  10.368  1.00 93.40           N  
ATOM   1858  N   CYS A 251       1.556   3.382   3.801  1.00 93.77           N  
ATOM   1859  CA  CYS A 251       1.760   3.527   2.364  1.00 93.77           C  
ATOM   1860  C   CYS A 251       1.900   2.166   1.692  1.00 93.77           C  
ATOM   1861  CB  CYS A 251       2.999   4.376   2.081  1.00 93.77           C  
ATOM   1862  O   CYS A 251       2.449   1.233   2.281  1.00 93.77           O  
ATOM   1863  SG  CYS A 251       3.441   4.459   0.332  1.00 93.77           S  
ATOM   1864  N   CYS A 252       1.332   2.007   0.493  1.00 94.81           N  
ATOM   1865  CA  CYS A 252       1.480   0.825  -0.347  1.00 94.81           C  
ATOM   1866  C   CYS A 252       2.251   1.153  -1.620  1.00 94.81           C  
ATOM   1867  CB  CYS A 252       0.112   0.245  -0.704  1.00 94.81           C  
ATOM   1868  O   CYS A 252       1.831   2.008  -2.402  1.00 94.81           O  
ATOM   1869  SG  CYS A 252       0.190  -1.170  -1.823  1.00 94.81           S  
ATOM   1870  N   LEU A 253       3.427   0.558  -1.745  1.00 95.13           N  
ATOM   1871  CA  LEU A 253       4.182   0.667  -2.988  1.00 95.13           C  
ATOM   1872  C   LEU A 253       3.701  -0.360  -4.008  1.00 95.13           C  
ATOM   1873  CB  LEU A 253       5.679   0.478  -2.725  1.00 95.13           C  
ATOM   1874  O   LEU A 253       3.847  -1.566  -3.797  1.00 95.13           O  
ATOM   1875  CG  LEU A 253       6.320   1.449  -1.732  1.00 95.13           C  
ATOM   1876  CD1 LEU A 253       7.776   1.071  -1.486  1.00 95.13           C  
ATOM   1877  CD2 LEU A 253       6.213   2.883  -2.240  1.00 95.13           C  
ATOM   1878  N   TYR A 254       3.021   0.163  -5.034  1.00 95.21           N  
ATOM   1879  CA  TYR A 254       2.503  -0.752  -6.045  1.00 95.21           C  
ATOM   1880  C   TYR A 254       3.477  -0.886  -7.210  1.00 95.21           C  
ATOM   1881  CB  TYR A 254       1.141  -0.273  -6.556  1.00 95.21           C  
ATOM   1882  O   TYR A 254       3.707   0.075  -7.949  1.00 95.21           O  
ATOM   1883  CG  TYR A 254       0.432  -1.279  -7.430  1.00 95.21           C  
ATOM   1884  CD1 TYR A 254       0.553  -1.233  -8.817  1.00 95.21           C  
ATOM   1885  CD2 TYR A 254      -0.359  -2.276  -6.871  1.00 95.21           C  
ATOM   1886  CE1 TYR A 254      -0.100  -2.157  -9.627  1.00 95.21           C  
ATOM   1887  CE2 TYR A 254      -1.017  -3.205  -7.671  1.00 95.21           C  
ATOM   1888  OH  TYR A 254      -1.529  -4.055  -9.842  1.00 95.21           O  
ATOM   1889  CZ  TYR A 254      -0.881  -3.138  -9.045  1.00 95.21           C  
ATOM   1890  N   PHE A 255       4.048  -2.126  -7.361  1.00 95.28           N  
ATOM   1891  CA  PHE A 255       5.025  -2.381  -8.413  1.00 95.28           C  
ATOM   1892  C   PHE A 255       4.330  -2.717  -9.727  1.00 95.28           C  
ATOM   1893  CB  PHE A 255       5.964  -3.522  -8.010  1.00 95.28           C  
ATOM   1894  O   PHE A 255       3.508  -3.635  -9.785  1.00 95.28           O  
ATOM   1895  CG  PHE A 255       7.098  -3.089  -7.121  1.00 95.28           C  
ATOM   1896  CD1 PHE A 255       8.396  -3.012  -7.613  1.00 95.28           C  
ATOM   1897  CD2 PHE A 255       6.867  -2.759  -5.792  1.00 95.28           C  
ATOM   1898  CE1 PHE A 255       9.447  -2.611  -6.792  1.00 95.28           C  
ATOM   1899  CE2 PHE A 255       7.913  -2.357  -4.966  1.00 95.28           C  
ATOM   1900  CZ  PHE A 255       9.202  -2.285  -5.467  1.00 95.28           C  
ATOM   1901  N   ILE A 256       4.634  -1.936 -10.724  1.00 94.45           N  
ATOM   1902  CA  ILE A 256       4.071  -2.124 -12.057  1.00 94.45           C  
ATOM   1903  C   ILE A 256       5.108  -2.777 -12.968  1.00 94.45           C  
ATOM   1904  CB  ILE A 256       3.593  -0.785 -12.663  1.00 94.45           C  
ATOM   1905  O   ILE A 256       6.265  -2.351 -13.007  1.00 94.45           O  
ATOM   1906  CG1 ILE A 256       2.527  -0.144 -11.767  1.00 94.45           C  
ATOM   1907  CG2 ILE A 256       3.061  -0.994 -14.084  1.00 94.45           C  
ATOM   1908  CD1 ILE A 256       2.213   1.304 -12.118  1.00 94.45           C  
ATOM   1909  N   ALA A 257       4.660  -3.839 -13.608  1.00 93.15           N  
ATOM   1910  CA  ALA A 257       5.532  -4.522 -14.561  1.00 93.15           C  
ATOM   1911  C   ALA A 257       5.970  -3.578 -15.677  1.00 93.15           C  
ATOM   1912  CB  ALA A 257       4.827  -5.743 -15.147  1.00 93.15           C  
ATOM   1913  O   ALA A 257       5.232  -2.663 -16.051  1.00 93.15           O  
ATOM   1914  N   PRO A 258       7.184  -3.766 -16.206  1.00 90.06           N  
ATOM   1915  CA  PRO A 258       7.695  -2.900 -17.271  1.00 90.06           C  
ATOM   1916  C   PRO A 258       6.926  -3.058 -18.581  1.00 90.06           C  
ATOM   1917  CB  PRO A 258       9.147  -3.360 -17.432  1.00 90.06           C  
ATOM   1918  O   PRO A 258       6.319  -4.105 -18.822  1.00 90.06           O  
ATOM   1919  CG  PRO A 258       9.154  -4.776 -16.956  1.00 90.06           C  
ATOM   1920  CD  PRO A 258       8.072  -4.939 -15.927  1.00 90.06           C  
ATOM   1921  N   HIS A 259       6.672  -1.922 -19.402  1.00 88.33           N  
ATOM   1922  CA  HIS A 259       6.217  -1.866 -20.787  1.00 88.33           C  
ATOM   1923  C   HIS A 259       4.696  -1.795 -20.865  1.00 88.33           C  
ATOM   1924  CB  HIS A 259       6.727  -3.078 -21.569  1.00 88.33           C  
ATOM   1925  O   HIS A 259       4.145  -1.139 -21.753  1.00 88.33           O  
ATOM   1926  CG  HIS A 259       8.218  -3.143 -21.670  1.00 88.33           C  
ATOM   1927  CD2 HIS A 259       9.103  -4.051 -21.195  1.00 88.33           C  
ATOM   1928  ND1 HIS A 259       8.961  -2.185 -22.325  1.00 88.33           N  
ATOM   1929  CE1 HIS A 259      10.243  -2.503 -22.250  1.00 88.33           C  
ATOM   1930  NE2 HIS A 259      10.356  -3.631 -21.569  1.00 88.33           N  
ATOM   1931  N   ARG A 260       3.947  -2.509 -19.875  1.00 88.69           N  
ATOM   1932  CA  ARG A 260       2.491  -2.462 -19.965  1.00 88.69           C  
ATOM   1933  C   ARG A 260       1.857  -2.447 -18.578  1.00 88.69           C  
ATOM   1934  CB  ARG A 260       1.962  -3.650 -20.770  1.00 88.69           C  
ATOM   1935  O   ARG A 260       2.324  -3.136 -17.669  1.00 88.69           O  
ATOM   1936  CG  ARG A 260       2.378  -3.637 -22.233  1.00 88.69           C  
ATOM   1937  CD  ARG A 260       1.859  -4.859 -22.978  1.00 88.69           C  
ATOM   1938  NE  ARG A 260       2.376  -4.919 -24.342  1.00 88.69           N  
ATOM   1939  NH1 ARG A 260       0.343  -5.435 -25.311  1.00 88.69           N  
ATOM   1940  NH2 ARG A 260       2.217  -5.220 -26.613  1.00 88.69           N  
ATOM   1941  CZ  ARG A 260       1.644  -5.191 -25.419  1.00 88.69           C  
ATOM   1942  N   LEU A 261       0.797  -1.572 -18.452  1.00 91.28           N  
ATOM   1943  CA  LEU A 261      -0.069  -1.605 -17.278  1.00 91.28           C  
ATOM   1944  C   LEU A 261      -1.210  -2.597 -17.473  1.00 91.28           C  
ATOM   1945  CB  LEU A 261      -0.632  -0.211 -16.989  1.00 91.28           C  
ATOM   1946  O   LEU A 261      -2.062  -2.407 -18.344  1.00 91.28           O  
ATOM   1947  CG  LEU A 261      -1.474  -0.070 -15.720  1.00 91.28           C  
ATOM   1948  CD1 LEU A 261      -0.608  -0.287 -14.483  1.00 91.28           C  
ATOM   1949  CD2 LEU A 261      -2.148   1.297 -15.674  1.00 91.28           C  
ATOM   1950  N   LYS A 262      -1.188  -3.710 -16.763  1.00 90.59           N  
ATOM   1951  CA  LYS A 262      -2.176  -4.778 -16.883  1.00 90.59           C  
ATOM   1952  C   LYS A 262      -3.512  -4.362 -16.274  1.00 90.59           C  
ATOM   1953  CB  LYS A 262      -1.670  -6.056 -16.211  1.00 90.59           C  
ATOM   1954  O   LYS A 262      -3.558  -3.502 -15.393  1.00 90.59           O  
ATOM   1955  CG  LYS A 262      -0.435  -6.653 -16.869  1.00 90.59           C  
ATOM   1956  CD  LYS A 262       0.026  -7.916 -16.152  1.00 90.59           C  
ATOM   1957  CE  LYS A 262       1.292  -8.485 -16.776  1.00 90.59           C  
ATOM   1958  NZ  LYS A 262       1.796  -9.672 -16.024  1.00 90.59           N  
ATOM   1959  N   GLU A 263      -4.586  -4.924 -16.748  1.00 89.17           N  
ATOM   1960  CA  GLU A 263      -5.936  -4.644 -16.269  1.00 89.17           C  
ATOM   1961  C   GLU A 263      -6.102  -5.062 -14.810  1.00 89.17           C  
ATOM   1962  CB  GLU A 263      -6.975  -5.355 -17.140  1.00 89.17           C  
ATOM   1963  O   GLU A 263      -6.815  -4.406 -14.048  1.00 89.17           O  
ATOM   1964  CG  GLU A 263      -7.114  -4.765 -18.536  1.00 89.17           C  
ATOM   1965  CD  GLU A 263      -8.127  -5.498 -19.400  1.00 89.17           C  
ATOM   1966  OE1 GLU A 263      -8.285  -5.139 -20.588  1.00 89.17           O  
ATOM   1967  OE2 GLU A 263      -8.770  -6.440 -18.883  1.00 89.17           O  
ATOM   1968  N   ILE A 264      -5.433  -6.095 -14.543  1.00 88.96           N  
ATOM   1969  CA  ILE A 264      -5.482  -6.586 -13.170  1.00 88.96           C  
ATOM   1970  C   ILE A 264      -4.897  -5.538 -12.226  1.00 88.96           C  
ATOM   1971  CB  ILE A 264      -4.723  -7.924 -13.021  1.00 88.96           C  
ATOM   1972  O   ILE A 264      -5.356  -5.391 -11.090  1.00 88.96           O  
ATOM   1973  CG1 ILE A 264      -5.133  -8.629 -11.723  1.00 88.96           C  
ATOM   1974  CG2 ILE A 264      -3.210  -7.695 -13.066  1.00 88.96           C  
ATOM   1975  CD1 ILE A 264      -4.722 -10.093 -11.657  1.00 88.96           C  
ATOM   1976  N   ASP A 265      -3.863  -4.851 -12.653  1.00 91.24           N  
ATOM   1977  CA  ASP A 265      -3.218  -3.792 -11.883  1.00 91.24           C  
ATOM   1978  C   ASP A 265      -4.183  -2.638 -11.620  1.00 91.24           C  
ATOM   1979  CB  ASP A 265      -1.973  -3.281 -12.612  1.00 91.24           C  
ATOM   1980  O   ASP A 265      -4.230  -2.102 -10.511  1.00 91.24           O  
ATOM   1981  CG  ASP A 265      -0.838  -4.289 -12.624  1.00 91.24           C  
ATOM   1982  OD1 ASP A 265      -0.717  -5.084 -11.667  1.00 91.24           O  
ATOM   1983  OD2 ASP A 265      -0.055  -4.287 -13.598  1.00 91.24           O  
ATOM   1984  N   ILE A 266      -4.985  -2.250 -12.587  1.00 92.42           N  
ATOM   1985  CA  ILE A 266      -5.973  -1.183 -12.468  1.00 92.42           C  
ATOM   1986  C   ILE A 266      -7.050  -1.587 -11.464  1.00 92.42           C  
ATOM   1987  CB  ILE A 266      -6.612  -0.850 -13.835  1.00 92.42           C  
ATOM   1988  O   ILE A 266      -7.444  -0.788 -10.611  1.00 92.42           O  
ATOM   1989  CG1 ILE A 266      -5.556  -0.290 -14.795  1.00 92.42           C  
ATOM   1990  CG2 ILE A 266      -7.772   0.134 -13.662  1.00 92.42           C  
ATOM   1991  CD1 ILE A 266      -6.050  -0.118 -16.225  1.00 92.42           C  
ATOM   1992  N   GLU A 267      -7.505  -2.814 -11.636  1.00 89.92           N  
ATOM   1993  CA  GLU A 267      -8.511  -3.344 -10.721  1.00 89.92           C  
ATOM   1994  C   GLU A 267      -7.979  -3.406  -9.292  1.00 89.92           C  
ATOM   1995  CB  GLU A 267      -8.971  -4.733 -11.172  1.00 89.92           C  
ATOM   1996  O   GLU A 267      -8.693  -3.076  -8.343  1.00 89.92           O  
ATOM   1997  CG  GLU A 267     -10.170  -5.265 -10.400  1.00 89.92           C  
ATOM   1998  CD  GLU A 267     -10.718  -6.565 -10.965  1.00 89.92           C  
ATOM   1999  OE1 GLU A 267     -11.708  -7.097 -10.413  1.00 89.92           O  
ATOM   2000  OE2 GLU A 267     -10.153  -7.057 -11.967  1.00 89.92           O  
ATOM   2001  N   PHE A 268      -6.751  -3.874  -9.099  1.00 90.36           N  
ATOM   2002  CA  PHE A 268      -6.097  -3.969  -7.799  1.00 90.36           C  
ATOM   2003  C   PHE A 268      -5.964  -2.593  -7.158  1.00 90.36           C  
ATOM   2004  CB  PHE A 268      -4.717  -4.620  -7.937  1.00 90.36           C  
ATOM   2005  O   PHE A 268      -6.284  -2.418  -5.980  1.00 90.36           O  
ATOM   2006  CG  PHE A 268      -4.274  -5.370  -6.710  1.00 90.36           C  
ATOM   2007  CD1 PHE A 268      -3.631  -4.712  -5.669  1.00 90.36           C  
ATOM   2008  CD2 PHE A 268      -4.502  -6.736  -6.597  1.00 90.36           C  
ATOM   2009  CE1 PHE A 268      -3.221  -5.404  -4.532  1.00 90.36           C  
ATOM   2010  CE2 PHE A 268      -4.094  -7.435  -5.464  1.00 90.36           C  
ATOM   2011  CZ  PHE A 268      -3.453  -6.767  -4.433  1.00 90.36           C  
ATOM   2012  N   MET A 269      -5.525  -1.615  -7.859  1.00 92.96           N  
ATOM   2013  CA  MET A 269      -5.335  -0.256  -7.360  1.00 92.96           C  
ATOM   2014  C   MET A 269      -6.675   0.407  -7.062  1.00 92.96           C  
ATOM   2015  CB  MET A 269      -4.549   0.583  -8.370  1.00 92.96           C  
ATOM   2016  O   MET A 269      -6.788   1.195  -6.121  1.00 92.96           O  
ATOM   2017  CG  MET A 269      -3.082   0.199  -8.477  1.00 92.96           C  
ATOM   2018  SD  MET A 269      -2.126   1.362  -9.526  1.00 92.96           S  
ATOM   2019  CE  MET A 269      -2.645   0.807 -11.174  1.00 92.96           C  
ATOM   2020  N   ARG A 270      -7.679   0.116  -7.890  1.00 92.88           N  
ATOM   2021  CA  ARG A 270      -9.027   0.638  -7.689  1.00 92.88           C  
ATOM   2022  C   ARG A 270      -9.597   0.180  -6.351  1.00 92.88           C  
ATOM   2023  CB  ARG A 270      -9.948   0.201  -8.829  1.00 92.88           C  
ATOM   2024  O   ARG A 270     -10.236   0.960  -5.643  1.00 92.88           O  
ATOM   2025  CG  ARG A 270     -11.334   0.825  -8.776  1.00 92.88           C  
ATOM   2026  CD  ARG A 270     -12.210   0.353  -9.928  1.00 92.88           C  
ATOM   2027  NE  ARG A 270     -11.645   0.726 -11.222  1.00 92.88           N  
ATOM   2028  NH1 ARG A 270     -13.687   0.998 -12.267  1.00 92.88           N  
ATOM   2029  NH2 ARG A 270     -11.743   1.350 -13.430  1.00 92.88           N  
ATOM   2030  CZ  ARG A 270     -12.360   1.024 -12.304  1.00 92.88           C  
ATOM   2031  N   ARG A 271      -9.376  -0.957  -5.976  1.00 89.57           N  
ATOM   2032  CA  ARG A 271      -9.892  -1.556  -4.749  1.00 89.57           C  
ATOM   2033  C   ARG A 271      -9.074  -1.117  -3.539  1.00 89.57           C  
ATOM   2034  CB  ARG A 271      -9.895  -3.082  -4.855  1.00 89.57           C  
ATOM   2035  O   ARG A 271      -9.612  -0.971  -2.440  1.00 89.57           O  
ATOM   2036  CG  ARG A 271     -10.899  -3.629  -5.856  1.00 89.57           C  
ATOM   2037  CD  ARG A 271     -11.040  -5.141  -5.746  1.00 89.57           C  
ATOM   2038  NE  ARG A 271     -11.821  -5.691  -6.850  1.00 89.57           N  
ATOM   2039  NH1 ARG A 271     -11.644  -7.887  -6.153  1.00 89.57           N  
ATOM   2040  NH2 ARG A 271     -12.811  -7.375  -8.058  1.00 89.57           N  
ATOM   2041  CZ  ARG A 271     -12.091  -6.983  -7.018  1.00 89.57           C  
ATOM   2042  N   LEU A 272      -7.770  -0.844  -3.690  1.00 92.00           N  
ATOM   2043  CA  LEU A 272      -6.855  -0.512  -2.603  1.00 92.00           C  
ATOM   2044  C   LEU A 272      -6.898   0.980  -2.293  1.00 92.00           C  
ATOM   2045  CB  LEU A 272      -5.426  -0.930  -2.959  1.00 92.00           C  
ATOM   2046  O   LEU A 272      -6.582   1.395  -1.176  1.00 92.00           O  
ATOM   2047  CG  LEU A 272      -5.100  -2.418  -2.819  1.00 92.00           C  
ATOM   2048  CD1 LEU A 272      -3.703  -2.708  -3.356  1.00 92.00           C  
ATOM   2049  CD2 LEU A 272      -5.220  -2.857  -1.363  1.00 92.00           C  
ATOM   2050  N   GLN A 273      -7.267   1.843  -3.255  1.00 92.38           N  
ATOM   2051  CA  GLN A 273      -7.202   3.299  -3.175  1.00 92.38           C  
ATOM   2052  C   GLN A 273      -8.048   3.825  -2.019  1.00 92.38           C  
ATOM   2053  CB  GLN A 273      -7.660   3.931  -4.491  1.00 92.38           C  
ATOM   2054  O   GLN A 273      -7.794   4.915  -1.503  1.00 92.38           O  
ATOM   2055  CG  GLN A 273      -9.118   3.653  -4.832  1.00 92.38           C  
ATOM   2056  CD  GLN A 273      -9.544   4.283  -6.144  1.00 92.38           C  
ATOM   2057  NE2 GLN A 273     -10.508   3.662  -6.815  1.00 92.38           N  
ATOM   2058  OE1 GLN A 273      -9.011   5.320  -6.552  1.00 92.38           O  
ATOM   2059  N   LYS A 274      -9.094   3.077  -1.447  1.00 90.43           N  
ATOM   2060  CA  LYS A 274      -9.985   3.515  -0.376  1.00 90.43           C  
ATOM   2061  C   LYS A 274      -9.415   3.157   0.993  1.00 90.43           C  
ATOM   2062  CB  LYS A 274     -11.373   2.894  -0.544  1.00 90.43           C  
ATOM   2063  O   LYS A 274      -9.816   3.731   2.008  1.00 90.43           O  
ATOM   2064  CG  LYS A 274     -12.119   3.373  -1.780  1.00 90.43           C  
ATOM   2065  CD  LYS A 274     -13.499   2.735  -1.882  1.00 90.43           C  
ATOM   2066  CE  LYS A 274     -14.229   3.177  -3.143  1.00 90.43           C  
ATOM   2067  NZ  LYS A 274     -15.549   2.495  -3.287  1.00 90.43           N  
ATOM   2068  N   ARG A 275      -8.419   2.328   1.044  1.00 90.47           N  
ATOM   2069  CA  ARG A 275      -7.953   1.786   2.316  1.00 90.47           C  
ATOM   2070  C   ARG A 275      -6.499   2.169   2.575  1.00 90.47           C  
ATOM   2071  CB  ARG A 275      -8.105   0.263   2.340  1.00 90.47           C  
ATOM   2072  O   ARG A 275      -6.079   2.287   3.728  1.00 90.47           O  
ATOM   2073  CG  ARG A 275      -9.539  -0.214   2.174  1.00 90.47           C  
ATOM   2074  CD  ARG A 275      -9.635  -1.733   2.207  1.00 90.47           C  
ATOM   2075  NE  ARG A 275     -10.990  -2.194   1.919  1.00 90.47           N  
ATOM   2076  NH1 ARG A 275     -11.683  -2.182   4.123  1.00 90.47           N  
ATOM   2077  NH2 ARG A 275     -13.132  -2.818   2.465  1.00 90.47           N  
ATOM   2078  CZ  ARG A 275     -11.932  -2.397   2.837  1.00 90.47           C  
ATOM   2079  N   VAL A 276      -5.675   2.413   1.506  1.00 94.30           N  
ATOM   2080  CA  VAL A 276      -4.260   2.698   1.718  1.00 94.30           C  
ATOM   2081  C   VAL A 276      -3.789   3.750   0.717  1.00 94.30           C  
ATOM   2082  CB  VAL A 276      -3.399   1.421   1.594  1.00 94.30           C  
ATOM   2083  O   VAL A 276      -4.350   3.873  -0.374  1.00 94.30           O  
ATOM   2084  CG1 VAL A 276      -1.913   1.761   1.691  1.00 94.30           C  
ATOM   2085  CG2 VAL A 276      -3.790   0.408   2.668  1.00 94.30           C  
ATOM   2086  N   ASN A 277      -2.757   4.509   1.111  1.00 93.91           N  
ATOM   2087  CA  ASN A 277      -2.087   5.429   0.198  1.00 93.91           C  
ATOM   2088  C   ASN A 277      -1.226   4.683  -0.818  1.00 93.91           C  
ATOM   2089  CB  ASN A 277      -1.238   6.435   0.977  1.00 93.91           C  
ATOM   2090  O   ASN A 277      -0.291   3.973  -0.444  1.00 93.91           O  
ATOM   2091  CG  ASN A 277      -2.052   7.243   1.968  1.00 93.91           C  
ATOM   2092  ND2 ASN A 277      -1.489   7.477   3.147  1.00 93.91           N  
ATOM   2093  OD1 ASN A 277      -3.178   7.653   1.676  1.00 93.91           O  
ATOM   2094  N   ILE A 278      -1.544   4.863  -2.105  1.00 94.37           N  
ATOM   2095  CA  ILE A 278      -0.893   4.078  -3.148  1.00 94.37           C  
ATOM   2096  C   ILE A 278       0.193   4.914  -3.822  1.00 94.37           C  
ATOM   2097  CB  ILE A 278      -1.910   3.576  -4.196  1.00 94.37           C  
ATOM   2098  O   ILE A 278      -0.058   6.046  -4.241  1.00 94.37           O  
ATOM   2099  CG1 ILE A 278      -2.969   2.689  -3.531  1.00 94.37           C  
ATOM   2100  CG2 ILE A 278      -1.198   2.824  -5.325  1.00 94.37           C  
ATOM   2101  CD1 ILE A 278      -4.134   2.326  -4.442  1.00 94.37           C  
ATOM   2102  N   ILE A 279       1.405   4.369  -3.960  1.00 93.99           N  
ATOM   2103  CA  ILE A 279       2.520   4.955  -4.696  1.00 93.99           C  
ATOM   2104  C   ILE A 279       2.941   4.020  -5.827  1.00 93.99           C  
ATOM   2105  CB  ILE A 279       3.720   5.246  -3.767  1.00 93.99           C  
ATOM   2106  O   ILE A 279       3.511   2.954  -5.581  1.00 93.99           O  
ATOM   2107  CG1 ILE A 279       3.303   6.193  -2.636  1.00 93.99           C  
ATOM   2108  CG2 ILE A 279       4.892   5.827  -4.564  1.00 93.99           C  
ATOM   2109  CD1 ILE A 279       4.367   6.386  -1.565  1.00 93.99           C  
ATOM   2110  N   PRO A 280       2.592   4.385  -7.036  1.00 94.15           N  
ATOM   2111  CA  PRO A 280       2.964   3.532  -8.167  1.00 94.15           C  
ATOM   2112  C   PRO A 280       4.466   3.535  -8.440  1.00 94.15           C  
ATOM   2113  CB  PRO A 280       2.195   4.148  -9.340  1.00 94.15           C  
ATOM   2114  O   PRO A 280       5.081   4.601  -8.523  1.00 94.15           O  
ATOM   2115  CG  PRO A 280       1.943   5.563  -8.931  1.00 94.15           C  
ATOM   2116  CD  PRO A 280       1.904   5.626  -7.431  1.00 94.15           C  
ATOM   2117  N   VAL A 281       5.036   2.307  -8.566  1.00 94.40           N  
ATOM   2118  CA  VAL A 281       6.463   2.144  -8.823  1.00 94.40           C  
ATOM   2119  C   VAL A 281       6.670   1.246 -10.041  1.00 94.40           C  
ATOM   2120  CB  VAL A 281       7.197   1.557  -7.597  1.00 94.40           C  
ATOM   2121  O   VAL A 281       6.135   0.136 -10.099  1.00 94.40           O  
ATOM   2122  CG1 VAL A 281       8.679   1.350  -7.903  1.00 94.40           C  
ATOM   2123  CG2 VAL A 281       7.021   2.468  -6.383  1.00 94.40           C  
ATOM   2124  N   ILE A 282       7.411   1.769 -11.012  1.00 94.67           N  
ATOM   2125  CA  ILE A 282       7.761   0.961 -12.175  1.00 94.67           C  
ATOM   2126  C   ILE A 282       8.970   0.086 -11.852  1.00 94.67           C  
ATOM   2127  CB  ILE A 282       8.052   1.843 -13.410  1.00 94.67           C  
ATOM   2128  O   ILE A 282      10.040   0.597 -11.511  1.00 94.67           O  
ATOM   2129  CG1 ILE A 282       6.839   2.723 -13.736  1.00 94.67           C  
ATOM   2130  CG2 ILE A 282       8.440   0.978 -14.612  1.00 94.67           C  
ATOM   2131  CD1 ILE A 282       7.112   3.788 -14.789  1.00 94.67           C  
ATOM   2132  N   ALA A 283       8.772  -1.228 -11.910  1.00 93.06           N  
ATOM   2133  CA  ALA A 283       9.834  -2.175 -11.579  1.00 93.06           C  
ATOM   2134  C   ALA A 283      10.760  -2.399 -12.771  1.00 93.06           C  
ATOM   2135  CB  ALA A 283       9.238  -3.501 -11.115  1.00 93.06           C  
ATOM   2136  O   ALA A 283      10.436  -2.016 -13.898  1.00 93.06           O  
ATOM   2137  N   LYS A 284      12.059  -2.855 -12.450  1.00 90.55           N  
ATOM   2138  CA  LYS A 284      13.038  -3.211 -13.474  1.00 90.55           C  
ATOM   2139  C   LYS A 284      13.204  -2.086 -14.491  1.00 90.55           C  
ATOM   2140  CB  LYS A 284      12.627  -4.502 -14.183  1.00 90.55           C  
ATOM   2141  O   LYS A 284      13.093  -2.311 -15.698  1.00 90.55           O  
ATOM   2142  CG  LYS A 284      12.540  -5.712 -13.264  1.00 90.55           C  
ATOM   2143  CD  LYS A 284      12.297  -6.994 -14.050  1.00 90.55           C  
ATOM   2144  CE  LYS A 284      12.225  -8.208 -13.133  1.00 90.55           C  
ATOM   2145  NZ  LYS A 284      12.052  -9.475 -13.904  1.00 90.55           N  
ATOM   2146  N   ALA A 285      13.437  -0.886 -14.146  1.00 90.65           N  
ATOM   2147  CA  ALA A 285      13.555   0.292 -15.001  1.00 90.65           C  
ATOM   2148  C   ALA A 285      14.717   0.147 -15.979  1.00 90.65           C  
ATOM   2149  CB  ALA A 285      13.731   1.550 -14.153  1.00 90.65           C  
ATOM   2150  O   ALA A 285      14.752   0.815 -17.015  1.00 90.65           O  
ATOM   2151  N   ASP A 286      15.646  -0.727 -15.685  1.00 89.14           N  
ATOM   2152  CA  ASP A 286      16.796  -0.946 -16.557  1.00 89.14           C  
ATOM   2153  C   ASP A 286      16.389  -1.693 -17.825  1.00 89.14           C  
ATOM   2154  CB  ASP A 286      17.889  -1.722 -15.819  1.00 89.14           C  
ATOM   2155  O   ASP A 286      17.156  -1.755 -18.789  1.00 89.14           O  
ATOM   2156  CG  ASP A 286      17.384  -3.011 -15.195  1.00 89.14           C  
ATOM   2157  OD1 ASP A 286      16.239  -3.038 -14.695  1.00 89.14           O  
ATOM   2158  OD2 ASP A 286      18.139  -4.007 -15.201  1.00 89.14           O  
ATOM   2159  N   THR A 287      15.141  -2.157 -17.980  1.00 90.33           N  
ATOM   2160  CA  THR A 287      14.644  -2.879 -19.146  1.00 90.33           C  
ATOM   2161  C   THR A 287      14.076  -1.910 -20.179  1.00 90.33           C  
ATOM   2162  CB  THR A 287      13.564  -3.903 -18.750  1.00 90.33           C  
ATOM   2163  O   THR A 287      13.683  -2.321 -21.273  1.00 90.33           O  
ATOM   2164  CG2 THR A 287      14.105  -4.912 -17.744  1.00 90.33           C  
ATOM   2165  OG1 THR A 287      12.451  -3.214 -18.167  1.00 90.33           O  
ATOM   2166  N   MET A 288      14.043  -0.618 -19.993  1.00 89.66           N  
ATOM   2167  CA  MET A 288      13.516   0.419 -20.875  1.00 89.66           C  
ATOM   2168  C   MET A 288      14.531   1.542 -21.062  1.00 89.66           C  
ATOM   2169  CB  MET A 288      12.207   0.984 -20.321  1.00 89.66           C  
ATOM   2170  O   MET A 288      15.339   1.808 -20.171  1.00 89.66           O  
ATOM   2171  CG  MET A 288      11.124  -0.064 -20.120  1.00 89.66           C  
ATOM   2172  SD  MET A 288       9.580   0.645 -19.428  1.00 89.66           S  
ATOM   2173  CE  MET A 288       8.993   1.594 -20.859  1.00 89.66           C  
ATOM   2174  N   THR A 289      14.519   2.068 -22.231  1.00 90.23           N  
ATOM   2175  CA  THR A 289      15.326   3.256 -22.486  1.00 90.23           C  
ATOM   2176  C   THR A 289      14.725   4.477 -21.795  1.00 90.23           C  
ATOM   2177  CB  THR A 289      15.456   3.530 -23.996  1.00 90.23           C  
ATOM   2178  O   THR A 289      13.533   4.495 -21.481  1.00 90.23           O  
ATOM   2179  CG2 THR A 289      16.039   2.324 -24.725  1.00 90.23           C  
ATOM   2180  OG1 THR A 289      14.161   3.821 -24.536  1.00 90.23           O  
ATOM   2181  N   PRO A 290      15.500   5.424 -21.441  1.00 88.03           N  
ATOM   2182  CA  PRO A 290      14.972   6.622 -20.784  1.00 88.03           C  
ATOM   2183  C   PRO A 290      13.803   7.245 -21.542  1.00 88.03           C  
ATOM   2184  CB  PRO A 290      16.174   7.570 -20.760  1.00 88.03           C  
ATOM   2185  O   PRO A 290      12.875   7.777 -20.926  1.00 88.03           O  
ATOM   2186  CG  PRO A 290      17.365   6.680 -20.915  1.00 88.03           C  
ATOM   2187  CD  PRO A 290      16.932   5.418 -21.604  1.00 88.03           C  
ATOM   2188  N   ASP A 291      13.854   7.209 -22.892  1.00 90.16           N  
ATOM   2189  CA  ASP A 291      12.765   7.726 -23.714  1.00 90.16           C  
ATOM   2190  C   ASP A 291      11.507   6.874 -23.561  1.00 90.16           C  
ATOM   2191  CB  ASP A 291      13.184   7.786 -25.185  1.00 90.16           C  
ATOM   2192  O   ASP A 291      10.399   7.405 -23.465  1.00 90.16           O  
ATOM   2193  CG  ASP A 291      14.267   8.816 -25.451  1.00 90.16           C  
ATOM   2194  OD1 ASP A 291      14.395   9.784 -24.670  1.00 90.16           O  
ATOM   2195  OD2 ASP A 291      14.999   8.660 -26.453  1.00 90.16           O  
ATOM   2196  N   GLU A 292      11.706   5.544 -23.562  1.00 91.74           N  
ATOM   2197  CA  GLU A 292      10.608   4.603 -23.360  1.00 91.74           C  
ATOM   2198  C   GLU A 292       9.986   4.770 -21.976  1.00 91.74           C  
ATOM   2199  CB  GLU A 292      11.093   3.163 -23.548  1.00 91.74           C  
ATOM   2200  O   GLU A 292       8.768   4.667 -21.821  1.00 91.74           O  
ATOM   2201  CG  GLU A 292      11.418   2.807 -24.992  1.00 91.74           C  
ATOM   2202  CD  GLU A 292      12.001   1.412 -25.149  1.00 91.74           C  
ATOM   2203  OE1 GLU A 292      12.250   0.984 -26.299  1.00 91.74           O  
ATOM   2204  OE2 GLU A 292      12.209   0.740 -24.114  1.00 91.74           O  
ATOM   2205  N   LEU A 293      10.778   5.015 -21.014  1.00 90.53           N  
ATOM   2206  CA  LEU A 293      10.356   5.190 -19.628  1.00 90.53           C  
ATOM   2207  C   LEU A 293       9.471   6.423 -19.481  1.00 90.53           C  
ATOM   2208  CB  LEU A 293      11.573   5.308 -18.708  1.00 90.53           C  
ATOM   2209  O   LEU A 293       8.448   6.380 -18.794  1.00 90.53           O  
ATOM   2210  CG  LEU A 293      11.293   5.273 -17.204  1.00 90.53           C  
ATOM   2211  CD1 LEU A 293      12.479   4.671 -16.458  1.00 90.53           C  
ATOM   2212  CD2 LEU A 293      10.981   6.672 -16.685  1.00 90.53           C  
ATOM   2213  N   LYS A 294       9.876   7.478 -20.103  1.00 89.75           N  
ATOM   2214  CA  LYS A 294       9.094   8.710 -20.095  1.00 89.75           C  
ATOM   2215  C   LYS A 294       7.715   8.490 -20.712  1.00 89.75           C  
ATOM   2216  CB  LYS A 294       9.832   9.820 -20.846  1.00 89.75           C  
ATOM   2217  O   LYS A 294       6.708   8.953 -20.173  1.00 89.75           O  
ATOM   2218  CG  LYS A 294       9.183  11.190 -20.721  1.00 89.75           C  
ATOM   2219  CD  LYS A 294       9.982  12.257 -21.459  1.00 89.75           C  
ATOM   2220  CE  LYS A 294       9.291  13.613 -21.403  1.00 89.75           C  
ATOM   2221  NZ  LYS A 294      10.076  14.664 -22.117  1.00 89.75           N  
ATOM   2222  N   GLU A 295       7.680   7.869 -21.846  1.00 91.80           N  
ATOM   2223  CA  GLU A 295       6.424   7.551 -22.521  1.00 91.80           C  
ATOM   2224  C   GLU A 295       5.545   6.653 -21.656  1.00 91.80           C  
ATOM   2225  CB  GLU A 295       6.694   6.882 -23.871  1.00 91.80           C  
ATOM   2226  O   GLU A 295       4.329   6.846 -21.586  1.00 91.80           O  
ATOM   2227  CG  GLU A 295       7.296   7.815 -24.911  1.00 91.80           C  
ATOM   2228  CD  GLU A 295       7.663   7.112 -26.208  1.00 91.80           C  
ATOM   2229  OE1 GLU A 295       8.266   7.754 -27.097  1.00 91.80           O  
ATOM   2230  OE2 GLU A 295       7.345   5.908 -26.335  1.00 91.80           O  
ATOM   2231  N   PHE A 296       6.177   5.674 -21.127  1.00 92.96           N  
ATOM   2232  CA  PHE A 296       5.466   4.721 -20.283  1.00 92.96           C  
ATOM   2233  C   PHE A 296       4.901   5.410 -19.047  1.00 92.96           C  
ATOM   2234  CB  PHE A 296       6.392   3.573 -19.869  1.00 92.96           C  
ATOM   2235  O   PHE A 296       3.773   5.131 -18.635  1.00 92.96           O  
ATOM   2236  CG  PHE A 296       5.687   2.455 -19.149  1.00 92.96           C  
ATOM   2237  CD1 PHE A 296       6.139   2.013 -17.912  1.00 92.96           C  
ATOM   2238  CD2 PHE A 296       4.572   1.847 -19.710  1.00 92.96           C  
ATOM   2239  CE1 PHE A 296       5.489   0.978 -17.243  1.00 92.96           C  
ATOM   2240  CE2 PHE A 296       3.917   0.812 -19.047  1.00 92.96           C  
ATOM   2241  CZ  PHE A 296       4.377   0.379 -17.815  1.00 92.96           C  
ATOM   2242  N   LYS A 297       5.627   6.253 -18.386  1.00 91.41           N  
ATOM   2243  CA  LYS A 297       5.172   7.039 -17.243  1.00 91.41           C  
ATOM   2244  C   LYS A 297       3.923   7.843 -17.591  1.00 91.41           C  
ATOM   2245  CB  LYS A 297       6.281   7.975 -16.759  1.00 91.41           C  
ATOM   2246  O   LYS A 297       2.974   7.896 -16.806  1.00 91.41           O  
ATOM   2247  CG  LYS A 297       7.387   7.275 -15.984  1.00 91.41           C  
ATOM   2248  CD  LYS A 297       8.381   8.273 -15.404  1.00 91.41           C  
ATOM   2249  CE  LYS A 297       9.465   7.577 -14.592  1.00 91.41           C  
ATOM   2250  NZ  LYS A 297      10.445   8.552 -14.026  1.00 91.41           N  
ATOM   2251  N   GLN A 298       3.945   8.463 -18.742  1.00 91.16           N  
ATOM   2252  CA  GLN A 298       2.811   9.249 -19.215  1.00 91.16           C  
ATOM   2253  C   GLN A 298       1.596   8.362 -19.473  1.00 91.16           C  
ATOM   2254  CB  GLN A 298       3.181  10.016 -20.486  1.00 91.16           C  
ATOM   2255  O   GLN A 298       0.469   8.731 -19.137  1.00 91.16           O  
ATOM   2256  CG  GLN A 298       2.256  11.187 -20.789  1.00 91.16           C  
ATOM   2257  CD  GLN A 298       2.729  12.019 -21.967  1.00 91.16           C  
ATOM   2258  NE2 GLN A 298       2.239  13.250 -22.057  1.00 91.16           N  
ATOM   2259  OE1 GLN A 298       3.528  11.558 -22.788  1.00 91.16           O  
ATOM   2260  N   GLN A 299       1.851   7.307 -20.063  1.00 92.28           N  
ATOM   2261  CA  GLN A 299       0.790   6.347 -20.351  1.00 92.28           C  
ATOM   2262  C   GLN A 299       0.125   5.860 -19.067  1.00 92.28           C  
ATOM   2263  CB  GLN A 299       1.340   5.159 -21.141  1.00 92.28           C  
ATOM   2264  O   GLN A 299      -1.101   5.747 -19.001  1.00 92.28           O  
ATOM   2265  CG  GLN A 299       0.271   4.176 -21.598  1.00 92.28           C  
ATOM   2266  CD  GLN A 299       0.835   3.042 -22.434  1.00 92.28           C  
ATOM   2267  NE2 GLN A 299      -0.042   2.167 -22.914  1.00 92.28           N  
ATOM   2268  OE1 GLN A 299       2.048   2.954 -22.647  1.00 92.28           O  
ATOM   2269  N   ILE A 300       0.895   5.506 -18.047  1.00 92.81           N  
ATOM   2270  CA  ILE A 300       0.405   5.030 -16.758  1.00 92.81           C  
ATOM   2271  C   ILE A 300      -0.431   6.119 -16.090  1.00 92.81           C  
ATOM   2272  CB  ILE A 300       1.567   4.604 -15.834  1.00 92.81           C  
ATOM   2273  O   ILE A 300      -1.505   5.843 -15.550  1.00 92.81           O  
ATOM   2274  CG1 ILE A 300       2.244   3.339 -16.375  1.00 92.81           C  
ATOM   2275  CG2 ILE A 300       1.068   4.389 -14.402  1.00 92.81           C  
ATOM   2276  CD1 ILE A 300       3.499   2.935 -15.614  1.00 92.81           C  
ATOM   2277  N   MET A 301       0.019   7.291 -16.146  1.00 91.17           N  
ATOM   2278  CA  MET A 301      -0.696   8.417 -15.550  1.00 91.17           C  
ATOM   2279  C   MET A 301      -2.036   8.638 -16.242  1.00 91.17           C  
ATOM   2280  CB  MET A 301       0.148   9.690 -15.626  1.00 91.17           C  
ATOM   2281  O   MET A 301      -3.039   8.924 -15.586  1.00 91.17           O  
ATOM   2282  CG  MET A 301       1.355   9.681 -14.702  1.00 91.17           C  
ATOM   2283  SD  MET A 301       0.885   9.543 -12.933  1.00 91.17           S  
ATOM   2284  CE  MET A 301       0.166  11.187 -12.664  1.00 91.17           C  
ATOM   2285  N   GLU A 302      -2.031   8.575 -17.570  1.00 91.75           N  
ATOM   2286  CA  GLU A 302      -3.260   8.708 -18.347  1.00 91.75           C  
ATOM   2287  C   GLU A 302      -4.251   7.598 -18.006  1.00 91.75           C  
ATOM   2288  CB  GLU A 302      -2.952   8.695 -19.847  1.00 91.75           C  
ATOM   2289  O   GLU A 302      -5.443   7.857 -17.829  1.00 91.75           O  
ATOM   2290  CG  GLU A 302      -2.243   9.949 -20.339  1.00 91.75           C  
ATOM   2291  CD  GLU A 302      -1.852   9.879 -21.807  1.00 91.75           C  
ATOM   2292  OE1 GLU A 302      -1.160  10.802 -22.295  1.00 91.75           O  
ATOM   2293  OE2 GLU A 302      -2.241   8.895 -22.474  1.00 91.75           O  
ATOM   2294  N   ASP A 303      -3.758   6.410 -17.960  1.00 92.60           N  
ATOM   2295  CA  ASP A 303      -4.593   5.252 -17.653  1.00 92.60           C  
ATOM   2296  C   ASP A 303      -5.170   5.350 -16.243  1.00 92.60           C  
ATOM   2297  CB  ASP A 303      -3.792   3.958 -17.805  1.00 92.60           C  
ATOM   2298  O   ASP A 303      -6.331   5.002 -16.017  1.00 92.60           O  
ATOM   2299  CG  ASP A 303      -3.522   3.593 -19.254  1.00 92.60           C  
ATOM   2300  OD1 ASP A 303      -4.115   4.217 -20.161  1.00 92.60           O  
ATOM   2301  OD2 ASP A 303      -2.712   2.671 -19.492  1.00 92.60           O  
ATOM   2302  N   LEU A 304      -4.394   5.781 -15.297  1.00 91.64           N  
ATOM   2303  CA  LEU A 304      -4.836   5.930 -13.914  1.00 91.64           C  
ATOM   2304  C   LEU A 304      -5.884   7.032 -13.794  1.00 91.64           C  
ATOM   2305  CB  LEU A 304      -3.647   6.238 -13.001  1.00 91.64           C  
ATOM   2306  O   LEU A 304      -6.850   6.895 -13.041  1.00 91.64           O  
ATOM   2307  CG  LEU A 304      -2.646   5.103 -12.785  1.00 91.64           C  
ATOM   2308  CD1 LEU A 304      -1.490   5.574 -11.909  1.00 91.64           C  
ATOM   2309  CD2 LEU A 304      -3.335   3.893 -12.164  1.00 91.64           C  
ATOM   2310  N   GLN A 305      -5.697   8.075 -14.553  1.00 91.03           N  
ATOM   2311  CA  GLN A 305      -6.659   9.172 -14.563  1.00 91.03           C  
ATOM   2312  C   GLN A 305      -7.978   8.741 -15.199  1.00 91.03           C  
ATOM   2313  CB  GLN A 305      -6.088  10.381 -15.306  1.00 91.03           C  
ATOM   2314  O   GLN A 305      -9.053   9.069 -14.694  1.00 91.03           O  
ATOM   2315  CG  GLN A 305      -4.981  11.101 -14.549  1.00 91.03           C  
ATOM   2316  CD  GLN A 305      -4.384  12.252 -15.336  1.00 91.03           C  
ATOM   2317  NE2 GLN A 305      -3.522  13.029 -14.689  1.00 91.03           N  
ATOM   2318  OE1 GLN A 305      -4.694  12.441 -16.517  1.00 91.03           O  
ATOM   2319  N   ASN A 306      -7.863   8.027 -16.278  1.00 93.36           N  
ATOM   2320  CA  ASN A 306      -9.044   7.533 -16.978  1.00 93.36           C  
ATOM   2321  C   ASN A 306      -9.828   6.539 -16.125  1.00 93.36           C  
ATOM   2322  CB  ASN A 306      -8.650   6.894 -18.311  1.00 93.36           C  
ATOM   2323  O   ASN A 306     -11.053   6.461 -16.224  1.00 93.36           O  
ATOM   2324  CG  ASN A 306      -8.172   7.912 -19.328  1.00 93.36           C  
ATOM   2325  ND2 ASN A 306      -7.519   7.435 -20.382  1.00 93.36           N  
ATOM   2326  OD1 ASN A 306      -8.386   9.116 -19.167  1.00 93.36           O  
ATOM   2327  N   SER A 307      -9.203   5.876 -15.241  1.00 91.63           N  
ATOM   2328  CA  SER A 307      -9.808   4.843 -14.406  1.00 91.63           C  
ATOM   2329  C   SER A 307     -10.238   5.405 -13.055  1.00 91.63           C  
ATOM   2330  CB  SER A 307      -8.834   3.683 -14.198  1.00 91.63           C  
ATOM   2331  O   SER A 307     -10.883   4.712 -12.265  1.00 91.63           O  
ATOM   2332  OG  SER A 307      -7.673   4.118 -13.512  1.00 91.63           O  
ATOM   2333  N   GLY A 308      -9.972   6.765 -12.792  1.00 91.37           N  
ATOM   2334  CA  GLY A 308     -10.376   7.440 -11.569  1.00 91.37           C  
ATOM   2335  C   GLY A 308      -9.634   6.946 -10.342  1.00 91.37           C  
ATOM   2336  O   GLY A 308     -10.213   6.846  -9.258  1.00 91.37           O  
ATOM   2337  N   ILE A 309      -8.437   6.418 -10.461  1.00 91.46           N  
ATOM   2338  CA  ILE A 309      -7.615   5.925  -9.362  1.00 91.46           C  
ATOM   2339  C   ILE A 309      -6.825   7.080  -8.750  1.00 91.46           C  
ATOM   2340  CB  ILE A 309      -6.656   4.808  -9.830  1.00 91.46           C  
ATOM   2341  O   ILE A 309      -6.128   7.808  -9.460  1.00 91.46           O  
ATOM   2342  CG1 ILE A 309      -7.451   3.615 -10.373  1.00 91.46           C  
ATOM   2343  CG2 ILE A 309      -5.731   4.376  -8.688  1.00 91.46           C  
ATOM   2344  CD1 ILE A 309      -6.600   2.585 -11.104  1.00 91.46           C  
ATOM   2345  N   GLU A 310      -6.988   7.299  -7.431  1.00 88.57           N  
ATOM   2346  CA  GLU A 310      -6.315   8.372  -6.705  1.00 88.57           C  
ATOM   2347  C   GLU A 310      -4.948   7.923  -6.198  1.00 88.57           C  
ATOM   2348  CB  GLU A 310      -7.177   8.854  -5.536  1.00 88.57           C  
ATOM   2349  O   GLU A 310      -4.850   6.966  -5.426  1.00 88.57           O  
ATOM   2350  CG  GLU A 310      -8.489   9.498  -5.963  1.00 88.57           C  
ATOM   2351  CD  GLU A 310      -9.360   9.919  -4.790  1.00 88.57           C  
ATOM   2352  OE1 GLU A 310     -10.484  10.421  -5.019  1.00 88.57           O  
ATOM   2353  OE2 GLU A 310      -8.916   9.746  -3.634  1.00 88.57           O  
ATOM   2354  N   ILE A 311      -3.916   8.499  -6.736  1.00 90.03           N  
ATOM   2355  CA  ILE A 311      -2.562   8.204  -6.281  1.00 90.03           C  
ATOM   2356  C   ILE A 311      -2.096   9.287  -5.310  1.00 90.03           C  
ATOM   2357  CB  ILE A 311      -1.579   8.091  -7.468  1.00 90.03           C  
ATOM   2358  O   ILE A 311      -2.559  10.428  -5.374  1.00 90.03           O  
ATOM   2359  CG1 ILE A 311      -2.060   7.026  -8.460  1.00 90.03           C  
ATOM   2360  CG2 ILE A 311      -0.165   7.778  -6.971  1.00 90.03           C  
ATOM   2361  CD1 ILE A 311      -1.420   7.128  -9.837  1.00 90.03           C  
ATOM   2362  N   PHE A 312      -1.267   8.851  -4.360  1.00 87.04           N  
ATOM   2363  CA  PHE A 312      -0.767   9.803  -3.375  1.00 87.04           C  
ATOM   2364  C   PHE A 312       0.182  10.805  -4.022  1.00 87.04           C  
ATOM   2365  CB  PHE A 312      -0.057   9.072  -2.231  1.00 87.04           C  
ATOM   2366  O   PHE A 312       1.144  10.416  -4.688  1.00 87.04           O  
ATOM   2367  CG  PHE A 312       0.355   9.972  -1.098  1.00 87.04           C  
ATOM   2368  CD1 PHE A 312       1.660  10.439  -1.002  1.00 87.04           C  
ATOM   2369  CD2 PHE A 312      -0.563  10.351  -0.127  1.00 87.04           C  
ATOM   2370  CE1 PHE A 312       2.044  11.273   0.046  1.00 87.04           C  
ATOM   2371  CE2 PHE A 312      -0.187  11.184   0.923  1.00 87.04           C  
ATOM   2372  CZ  PHE A 312       1.118  11.643   1.008  1.00 87.04           C  
ATOM   2373  N   ASP A 313      -0.158  12.056  -3.847  1.00 82.35           N  
ATOM   2374  CA  ASP A 313       0.621  13.141  -4.435  1.00 82.35           C  
ATOM   2375  C   ASP A 313       1.429  13.877  -3.369  1.00 82.35           C  
ATOM   2376  CB  ASP A 313      -0.295  14.122  -5.170  1.00 82.35           C  
ATOM   2377  O   ASP A 313       0.865  14.401  -2.406  1.00 82.35           O  
ATOM   2378  CG  ASP A 313       0.468  15.122  -6.021  1.00 82.35           C  
ATOM   2379  OD1 ASP A 313       1.717  15.072  -6.048  1.00 82.35           O  
ATOM   2380  OD2 ASP A 313      -0.185  15.969  -6.668  1.00 82.35           O  
ATOM   2381  N   PHE A 314       2.716  13.833  -3.471  1.00 73.84           N  
ATOM   2382  CA  PHE A 314       3.632  14.427  -2.504  1.00 73.84           C  
ATOM   2383  C   PHE A 314       3.704  15.938  -2.684  1.00 73.84           C  
ATOM   2384  CB  PHE A 314       5.030  13.815  -2.642  1.00 73.84           C  
ATOM   2385  O   PHE A 314       4.383  16.628  -1.921  1.00 73.84           O  
ATOM   2386  CG  PHE A 314       5.097  12.361  -2.259  1.00 73.84           C  
ATOM   2387  CD1 PHE A 314       5.160  11.982  -0.924  1.00 73.84           C  
ATOM   2388  CD2 PHE A 314       5.097  11.374  -3.236  1.00 73.84           C  
ATOM   2389  CE1 PHE A 314       5.222  10.637  -0.567  1.00 73.84           C  
ATOM   2390  CE2 PHE A 314       5.158  10.028  -2.887  1.00 73.84           C  
ATOM   2391  CZ  PHE A 314       5.222   9.661  -1.552  1.00 73.84           C  
ATOM   2392  N   SER A 315       2.823  16.469  -3.523  1.00 65.98           N  
ATOM   2393  CA  SER A 315       2.833  17.872  -3.924  1.00 65.98           C  
ATOM   2394  C   SER A 315       1.797  18.677  -3.147  1.00 65.98           C  
ATOM   2395  CB  SER A 315       2.570  18.003  -5.425  1.00 65.98           C  
ATOM   2396  O   SER A 315       1.865  19.907  -3.101  1.00 65.98           O  
ATOM   2397  OG  SER A 315       1.280  17.516  -5.754  1.00 65.98           O  
ATOM   2398  N   GLU A 316       1.034  17.917  -2.215  1.00 56.71           N  
ATOM   2399  CA  GLU A 316      -0.106  18.565  -1.573  1.00 56.71           C  
ATOM   2400  C   GLU A 316       0.219  18.952  -0.133  1.00 56.71           C  
ATOM   2401  CB  GLU A 316      -1.334  17.651  -1.608  1.00 56.71           C  
ATOM   2402  O   GLU A 316      -0.450  19.807   0.452  1.00 56.71           O  
ATOM   2403  CG  GLU A 316      -1.943  17.493  -2.993  1.00 56.71           C  
ATOM   2404  CD  GLU A 316      -3.247  16.711  -2.990  1.00 56.71           C  
ATOM   2405  OE1 GLU A 316      -3.879  16.580  -4.062  1.00 56.71           O  
ATOM   2406  OE2 GLU A 316      -3.640  16.225  -1.905  1.00 56.71           O  
ATOM   2407  N   GLY A 317       1.577  19.074   0.294  1.00 48.73           N  
ATOM   2408  CA  GLY A 317       1.803  19.429   1.686  1.00 48.73           C  
ATOM   2409  C   GLY A 317       3.008  20.328   1.884  1.00 48.73           C  
ATOM   2410  O   GLY A 317       3.117  21.014   2.903  1.00 48.73           O  
ATOM   2411  N   GLU A 318       3.399  21.093   0.881  1.00 42.64           N  
ATOM   2412  CA  GLU A 318       4.308  22.225   1.033  1.00 42.64           C  
ATOM   2413  C   GLU A 318       4.046  23.289  -0.029  1.00 42.64           C  
ATOM   2414  CB  GLU A 318       5.764  21.759   0.963  1.00 42.64           C  
ATOM   2415  O   GLU A 318       4.060  22.995  -1.227  1.00 42.64           O  
ATOM   2416  CG  GLU A 318       6.293  21.196   2.274  1.00 42.64           C  
ATOM   2417  CD  GLU A 318       7.784  20.900   2.242  1.00 42.64           C  
ATOM   2418  OE1 GLU A 318       8.366  20.596   3.308  1.00 42.64           O  
ATOM   2419  OE2 GLU A 318       8.375  20.973   1.141  1.00 42.64           O  
ATOM   2420  N   ASP A 319       2.667  23.837  -0.157  1.00 39.73           N  
ATOM   2421  CA  ASP A 319       2.644  25.140  -0.815  1.00 39.73           C  
ATOM   2422  C   ASP A 319       1.292  25.398  -1.476  1.00 39.73           C  
ATOM   2423  CB  ASP A 319       3.765  25.237  -1.852  1.00 39.73           C  
ATOM   2424  O   ASP A 319       1.232  25.821  -2.633  1.00 39.73           O  
ATOM   2425  CG  ASP A 319       5.148  25.287  -1.228  1.00 39.73           C  
ATOM   2426  OD1 ASP A 319       5.265  25.629  -0.031  1.00 39.73           O  
ATOM   2427  OD2 ASP A 319       6.130  24.983  -1.940  1.00 39.73           O  
ATOM   2428  N   THR A 320       0.099  24.896  -1.006  1.00 39.32           N  
ATOM   2429  CA  THR A 320      -1.069  25.652  -1.445  1.00 39.32           C  
ATOM   2430  C   THR A 320      -1.004  27.090  -0.937  1.00 39.32           C  
ATOM   2431  CB  THR A 320      -2.374  24.993  -0.965  1.00 39.32           C  
ATOM   2432  O   THR A 320      -1.757  27.951  -1.397  1.00 39.32           O  
ATOM   2433  CG2 THR A 320      -2.832  23.908  -1.934  1.00 39.32           C  
ATOM   2434  OG1 THR A 320      -2.160  24.406   0.325  1.00 39.32           O  
ATOM   2435  N   ALA A 321       0.082  27.500  -0.229  1.00 40.51           N  
ATOM   2436  CA  ALA A 321       0.327  28.918   0.022  1.00 40.51           C  
ATOM   2437  C   ALA A 321       1.378  29.472  -0.937  1.00 40.51           C  
ATOM   2438  CB  ALA A 321       0.766  29.134   1.468  1.00 40.51           C  
ATOM   2439  O   ALA A 321       1.306  30.634  -1.342  1.00 40.51           O  
ATOM   2440  N   ALA A 322       2.176  28.595  -1.653  1.00 43.06           N  
ATOM   2441  CA  ALA A 322       3.187  29.001  -2.626  1.00 43.06           C  
ATOM   2442  C   ALA A 322       2.718  28.725  -4.052  1.00 43.06           C  
ATOM   2443  CB  ALA A 322       4.506  28.283  -2.355  1.00 43.06           C  
ATOM   2444  O   ALA A 322       3.039  29.477  -4.975  1.00 43.06           O  
ATOM   2445  N   ASP A 323       1.757  27.729  -4.265  1.00 44.96           N  
ATOM   2446  CA  ASP A 323       1.142  27.397  -5.546  1.00 44.96           C  
ATOM   2447  C   ASP A 323      -0.152  28.180  -5.753  1.00 44.96           C  
ATOM   2448  CB  ASP A 323       0.869  25.895  -5.637  1.00 44.96           C  
ATOM   2449  O   ASP A 323      -0.482  28.558  -6.879  1.00 44.96           O  
ATOM   2450  CG  ASP A 323       2.101  25.089  -6.007  1.00 44.96           C  
ATOM   2451  OD1 ASP A 323       3.084  25.674  -6.512  1.00 44.96           O  
ATOM   2452  OD2 ASP A 323       2.089  23.857  -5.795  1.00 44.96           O  
ATOM   2453  N   GLU A 324      -0.902  28.621  -4.624  1.00 42.78           N  
ATOM   2454  CA  GLU A 324      -1.995  29.588  -4.603  1.00 42.78           C  
ATOM   2455  C   GLU A 324      -1.468  31.019  -4.669  1.00 42.78           C  
ATOM   2456  CB  GLU A 324      -2.854  29.401  -3.350  1.00 42.78           C  
ATOM   2457  O   GLU A 324      -2.105  31.894  -5.259  1.00 42.78           O  
ATOM   2458  CG  GLU A 324      -4.234  28.825  -3.630  1.00 42.78           C  
ATOM   2459  CD  GLU A 324      -5.097  28.699  -2.384  1.00 42.78           C  
ATOM   2460  OE1 GLU A 324      -6.274  28.289  -2.500  1.00 42.78           O  
ATOM   2461  OE2 GLU A 324      -4.591  29.013  -1.284  1.00 42.78           O  
ATOM   2462  N   ALA A 325      -0.194  31.281  -4.254  1.00 43.76           N  
ATOM   2463  CA  ALA A 325       0.556  32.530  -4.351  1.00 43.76           C  
ATOM   2464  C   ALA A 325       1.250  32.649  -5.705  1.00 43.76           C  
ATOM   2465  CB  ALA A 325       1.579  32.627  -3.222  1.00 43.76           C  
ATOM   2466  O   ALA A 325       1.337  33.742  -6.271  1.00 43.76           O  
ATOM   2467  N   VAL A 326       1.559  31.558  -6.472  1.00 48.19           N  
ATOM   2468  CA  VAL A 326       2.153  31.482  -7.802  1.00 48.19           C  
ATOM   2469  C   VAL A 326       1.053  31.337  -8.852  1.00 48.19           C  
ATOM   2470  CB  VAL A 326       3.152  30.308  -7.912  1.00 48.19           C  
ATOM   2471  O   VAL A 326       1.151  31.900  -9.945  1.00 48.19           O  
ATOM   2472  CG1 VAL A 326       3.708  30.204  -9.331  1.00 48.19           C  
ATOM   2473  CG2 VAL A 326       4.285  30.477  -6.902  1.00 48.19           C  
ATOM   2474  N   ALA A 327      -0.153  30.704  -8.513  1.00 42.91           N  
ATOM   2475  CA  ALA A 327      -1.376  30.624  -9.308  1.00 42.91           C  
ATOM   2476  C   ALA A 327      -2.214  31.890  -9.155  1.00 42.91           C  
ATOM   2477  CB  ALA A 327      -2.192  29.398  -8.907  1.00 42.91           C  
ATOM   2478  O   ALA A 327      -2.882  32.319 -10.099  1.00 42.91           O  
ATOM   2479  N   ALA A 328      -2.135  32.687  -8.050  1.00 44.26           N  
ATOM   2480  CA  ALA A 328      -2.709  34.000  -7.765  1.00 44.26           C  
ATOM   2481  C   ALA A 328      -1.840  35.115  -8.339  1.00 44.26           C  
ATOM   2482  CB  ALA A 328      -2.886  34.188  -6.261  1.00 44.26           C  
ATOM   2483  O   ALA A 328      -2.346  36.177  -8.709  1.00 44.26           O  
ATOM   2484  N   LEU A 329      -0.571  34.801  -8.775  1.00 51.63           N  
ATOM   2485  CA  LEU A 329       0.338  35.721  -9.451  1.00 51.63           C  
ATOM   2486  C   LEU A 329       0.329  35.486 -10.957  1.00 51.63           C  
ATOM   2487  CB  LEU A 329       1.760  35.565  -8.906  1.00 51.63           C  
ATOM   2488  O   LEU A 329       0.721  36.364 -11.729  1.00 51.63           O  
ATOM   2489  CG  LEU A 329       2.076  36.312  -7.609  1.00 51.63           C  
ATOM   2490  CD1 LEU A 329       3.218  35.625  -6.867  1.00 51.63           C  
ATOM   2491  CD2 LEU A 329       2.419  37.768  -7.900  1.00 51.63           C  
ATOM   2492  N   ASN A 330      -0.330  34.328 -11.412  1.00 40.38           N  
ATOM   2493  CA  ASN A 330      -0.429  33.958 -12.819  1.00 40.38           C  
ATOM   2494  C   ASN A 330      -1.866  34.052 -13.324  1.00 40.38           C  
ATOM   2495  CB  ASN A 330       0.122  32.549 -13.044  1.00 40.38           C  
ATOM   2496  O   ASN A 330      -2.112  33.970 -14.529  1.00 40.38           O  
ATOM   2497  CG  ASN A 330       1.631  32.528 -13.189  1.00 40.38           C  
ATOM   2498  ND2 ASN A 330       2.214  31.335 -13.157  1.00 40.38           N  
ATOM   2499  OD1 ASN A 330       2.269  33.575 -13.327  1.00 40.38           O  
ATOM   2500  N   VAL A 331      -2.814  34.649 -12.405  1.00 34.78           N  
ATOM   2501  CA  VAL A 331      -4.195  34.943 -12.773  1.00 34.78           C  
ATOM   2502  C   VAL A 331      -4.487  36.424 -12.546  1.00 34.78           C  
ATOM   2503  CB  VAL A 331      -5.192  34.074 -11.973  1.00 34.78           C  
ATOM   2504  O   VAL A 331      -4.448  36.904 -11.410  1.00 34.78           O  
ATOM   2505  CG1 VAL A 331      -6.632  34.450 -12.317  1.00 34.78           C  
ATOM   2506  CG2 VAL A 331      -4.944  32.591 -12.245  1.00 34.78           C  
ATOM   2507  N   GLU A 332      -3.654  37.376 -12.838  1.00 43.72           N  
ATOM   2508  CA  GLU A 332      -4.036  38.764 -13.081  1.00 43.72           C  
ATOM   2509  C   GLU A 332      -3.667  39.199 -14.496  1.00 43.72           C  
ATOM   2510  CB  GLU A 332      -3.375  39.691 -12.057  1.00 43.72           C  
ATOM   2511  O   GLU A 332      -2.496  39.155 -14.879  1.00 43.72           O  
ATOM   2512  CG  GLU A 332      -4.151  39.820 -10.753  1.00 43.72           C  
ATOM   2513  CD  GLU A 332      -3.529  40.808  -9.780  1.00 43.72           C  
ATOM   2514  OE1 GLU A 332      -4.120  41.056  -8.705  1.00 43.72           O  
ATOM   2515  OE2 GLU A 332      -2.441  41.341 -10.096  1.00 43.72           O  
ATOM   2516  N   GLN A 333      -4.505  38.781 -15.557  1.00 34.57           N  
ATOM   2517  CA  GLN A 333      -5.025  39.859 -16.392  1.00 34.57           C  
ATOM   2518  C   GLN A 333      -5.311  39.368 -17.808  1.00 34.57           C  
ATOM   2519  CB  GLN A 333      -4.044  41.031 -16.430  1.00 34.57           C  
ATOM   2520  O   GLN A 333      -4.392  38.981 -18.534  1.00 34.57           O  
ATOM   2521  CG  GLN A 333      -4.642  42.350 -15.960  1.00 34.57           C  
ATOM   2522  CD  GLN A 333      -3.614  43.463 -15.874  1.00 34.57           C  
ATOM   2523  NE2 GLN A 333      -4.062  44.654 -15.492  1.00 34.57           N  
ATOM   2524  OE1 GLN A 333      -2.428  43.253 -16.147  1.00 34.57           O  
ATOM   2525  N   GLU A 334      -6.320  38.607 -18.062  1.00 31.60           N  
ATOM   2526  CA  GLU A 334      -7.234  38.831 -19.179  1.00 31.60           C  
ATOM   2527  C   GLU A 334      -8.071  40.088 -18.964  1.00 31.60           C  
ATOM   2528  CB  GLU A 334      -8.147  37.618 -19.378  1.00 31.60           C  
ATOM   2529  O   GLU A 334      -8.755  40.219 -17.947  1.00 31.60           O  
ATOM   2530  CG  GLU A 334      -7.882  36.853 -20.666  1.00 31.60           C  
ATOM   2531  CD  GLU A 334      -8.661  35.551 -20.762  1.00 31.60           C  
ATOM   2532  OE1 GLU A 334      -8.434  34.777 -21.719  1.00 31.60           O  
ATOM   2533  OE2 GLU A 334      -9.505  35.303 -19.872  1.00 31.60           O  
ATOM   2534  N   PHE A 335      -7.589  41.335 -19.435  1.00 36.88           N  
ATOM   2535  CA  PHE A 335      -8.388  42.380 -20.064  1.00 36.88           C  
ATOM   2536  C   PHE A 335      -7.654  42.977 -21.259  1.00 36.88           C  
ATOM   2537  CB  PHE A 335      -8.728  43.480 -19.054  1.00 36.88           C  
ATOM   2538  O   PHE A 335      -6.489  43.364 -21.148  1.00 36.88           O  
ATOM   2539  CG  PHE A 335     -10.103  43.350 -18.455  1.00 36.88           C  
ATOM   2540  CD1 PHE A 335     -11.194  43.981 -19.042  1.00 36.88           C  
ATOM   2541  CD2 PHE A 335     -10.305  42.597 -17.306  1.00 36.88           C  
ATOM   2542  CE1 PHE A 335     -12.467  43.863 -18.490  1.00 36.88           C  
ATOM   2543  CE2 PHE A 335     -11.574  42.475 -16.749  1.00 36.88           C  
ATOM   2544  CZ  PHE A 335     -12.654  43.109 -17.342  1.00 36.88           C  
ATOM   2545  N   PRO A 336      -8.263  42.994 -22.488  1.00 30.68           N  
ATOM   2546  CA  PRO A 336      -8.233  43.289 -23.922  1.00 30.68           C  
ATOM   2547  C   PRO A 336      -7.941  44.759 -24.217  1.00 30.68           C  
ATOM   2548  CB  PRO A 336      -9.640  42.908 -24.390  1.00 30.68           C  
ATOM   2549  O   PRO A 336      -8.284  45.633 -23.417  1.00 30.68           O  
ATOM   2550  CG  PRO A 336     -10.522  43.188 -23.215  1.00 30.68           C  
ATOM   2551  CD  PRO A 336      -9.660  43.627 -22.066  1.00 30.68           C  
ATOM   2552  N   GLU A 337      -6.883  45.159 -25.039  1.00 36.84           N  
ATOM   2553  CA  GLU A 337      -6.575  45.954 -26.224  1.00 36.84           C  
ATOM   2554  C   GLU A 337      -6.531  47.443 -25.893  1.00 36.84           C  
ATOM   2555  CB  GLU A 337      -7.600  45.690 -27.329  1.00 36.84           C  
ATOM   2556  O   GLU A 337      -7.440  47.967 -25.246  1.00 36.84           O  
ATOM   2557  CG  GLU A 337      -7.229  44.538 -28.251  1.00 36.84           C  
ATOM   2558  CD  GLU A 337      -8.281  44.253 -29.311  1.00 36.84           C  
ATOM   2559  OE1 GLU A 337      -8.133  43.264 -30.064  1.00 36.84           O  
ATOM   2560  OE2 GLU A 337      -9.262  45.026 -29.389  1.00 36.84           O  
ATOM   2561  N   TYR A 338      -5.375  48.282 -26.252  1.00 43.10           N  
ATOM   2562  CA  TYR A 338      -5.250  49.462 -27.099  1.00 43.10           C  
ATOM   2563  C   TYR A 338      -3.786  49.843 -27.291  1.00 43.10           C  
ATOM   2564  CB  TYR A 338      -6.021  50.641 -26.498  1.00 43.10           C  
ATOM   2565  O   TYR A 338      -3.042  49.981 -26.318  1.00 43.10           O  
ATOM   2566  CG  TYR A 338      -7.127  51.159 -27.386  1.00 43.10           C  
ATOM   2567  CD1 TYR A 338      -6.913  52.240 -28.239  1.00 43.10           C  
ATOM   2568  CD2 TYR A 338      -8.386  50.570 -27.373  1.00 43.10           C  
ATOM   2569  CE1 TYR A 338      -7.929  52.722 -29.057  1.00 43.10           C  
ATOM   2570  CE2 TYR A 338      -9.410  51.044 -28.186  1.00 43.10           C  
ATOM   2571  OH  TYR A 338     -10.182  52.591 -29.832  1.00 43.10           O  
ATOM   2572  CZ  TYR A 338      -9.172  52.118 -29.024  1.00 43.10           C  
ATOM   2573  N   ASP A 339      -3.225  49.562 -28.452  1.00 32.61           N  
ATOM   2574  CA  ASP A 339      -2.601  50.145 -29.637  1.00 32.61           C  
ATOM   2575  C   ASP A 339      -1.913  51.467 -29.301  1.00 32.61           C  
ATOM   2576  CB  ASP A 339      -3.640  50.358 -30.740  1.00 32.61           C  
ATOM   2577  O   ASP A 339      -2.524  52.357 -28.706  1.00 32.61           O  
ATOM   2578  CG  ASP A 339      -3.416  49.462 -31.946  1.00 32.61           C  
ATOM   2579  OD1 ASP A 339      -2.381  48.764 -32.003  1.00 32.61           O  
ATOM   2580  OD2 ASP A 339      -4.281  49.457 -32.848  1.00 32.61           O  
ATOM   2581  N   SER A 340      -0.533  51.513 -29.311  1.00 35.07           N  
ATOM   2582  CA  SER A 340       0.170  52.531 -30.085  1.00 35.07           C  
ATOM   2583  C   SER A 340       1.632  52.636 -29.662  1.00 35.07           C  
ATOM   2584  CB  SER A 340      -0.513  53.891 -29.929  1.00 35.07           C  
ATOM   2585  O   SER A 340       1.936  52.687 -28.468  1.00 35.07           O  
ATOM   2586  OG  SER A 340      -0.432  54.343 -28.588  1.00 35.07           O  
ATOM   2587  N   ASP A 341       2.618  52.184 -30.510  1.00 35.16           N  
ATOM   2588  CA  ASP A 341       3.585  52.707 -31.469  1.00 35.16           C  
ATOM   2589  C   ASP A 341       4.785  53.327 -30.757  1.00 35.16           C  
ATOM   2590  CB  ASP A 341       2.927  53.740 -32.386  1.00 35.16           C  
ATOM   2591  O   ASP A 341       4.621  54.147 -29.852  1.00 35.16           O  
ATOM   2592  CG  ASP A 341       2.335  53.126 -33.643  1.00 35.16           C  
ATOM   2593  OD1 ASP A 341       2.565  51.925 -33.901  1.00 35.16           O  
ATOM   2594  OD2 ASP A 341       1.635  53.850 -34.383  1.00 35.16           O  
ATOM   2595  N   GLU A 342       5.952  52.759 -30.866  1.00 37.27           N  
ATOM   2596  CA  GLU A 342       7.122  53.237 -31.596  1.00 37.27           C  
ATOM   2597  C   GLU A 342       8.247  53.626 -30.642  1.00 37.27           C  
ATOM   2598  CB  GLU A 342       6.751  54.427 -32.485  1.00 37.27           C  
ATOM   2599  O   GLU A 342       8.029  54.376 -29.688  1.00 37.27           O  
ATOM   2600  CG  GLU A 342       6.383  54.039 -33.910  1.00 37.27           C  
ATOM   2601  CD  GLU A 342       6.225  55.235 -34.836  1.00 37.27           C  
ATOM   2602  OE1 GLU A 342       6.031  55.036 -36.056  1.00 37.27           O  
ATOM   2603  OE2 GLU A 342       6.298  56.380 -34.336  1.00 37.27           O  
ATOM   2604  N   THR A 343       9.455  52.958 -30.765  1.00 34.70           N  
ATOM   2605  CA  THR A 343      10.754  53.185 -31.390  1.00 34.70           C  
ATOM   2606  C   THR A 343      11.769  53.681 -30.364  1.00 34.70           C  
ATOM   2607  CB  THR A 343      10.649  54.198 -32.545  1.00 34.70           C  
ATOM   2608  O   THR A 343      11.470  54.576 -29.571  1.00 34.70           O  
ATOM   2609  CG2 THR A 343       9.894  53.606 -33.730  1.00 34.70           C  
ATOM   2610  OG1 THR A 343       9.957  55.366 -32.086  1.00 34.70           O  
ATOM   2611  N   GLN A 344      12.891  52.935 -30.122  1.00 32.79           N  
ATOM   2612  CA  GLN A 344      14.298  53.024 -30.497  1.00 32.79           C  
ATOM   2613  C   GLN A 344      15.185  53.209 -29.269  1.00 32.79           C  
ATOM   2614  CB  GLN A 344      14.520  54.173 -31.482  1.00 32.79           C  
ATOM   2615  O   GLN A 344      14.922  54.075 -28.431  1.00 32.79           O  
ATOM   2616  CG  GLN A 344      14.264  53.795 -32.935  1.00 32.79           C  
ATOM   2617  CD  GLN A 344      14.724  54.864 -33.909  1.00 32.79           C  
ATOM   2618  NE2 GLN A 344      14.223  54.801 -35.138  1.00 32.79           N  
ATOM   2619  OE1 GLN A 344      15.522  55.739 -33.559  1.00 32.79           O  
ATOM   2620  N   ALA A 345      16.072  52.255 -29.023  1.00 34.95           N  
ATOM   2621  CA  ALA A 345      17.519  52.060 -29.080  1.00 34.95           C  
ATOM   2622  C   ALA A 345      18.255  53.215 -28.408  1.00 34.95           C  
ATOM   2623  CB  ALA A 345      17.979  51.910 -30.528  1.00 34.95           C  
ATOM   2624  O   ALA A 345      17.983  54.384 -28.694  1.00 34.95           O  
ATOM   2625  N   SER A 346      18.902  52.989 -27.240  1.00 39.13           N  
ATOM   2626  CA  SER A 346      20.306  53.338 -27.053  1.00 39.13           C  
ATOM   2627  C   SER A 346      20.752  53.084 -25.616  1.00 39.13           C  
ATOM   2628  CB  SER A 346      20.549  54.802 -27.420  1.00 39.13           C  
ATOM   2629  O   SER A 346      20.047  53.440 -24.670  1.00 39.13           O  
ATOM   2630  OG  SER A 346      19.966  55.665 -26.459  1.00 39.13           O  
ATOM   2631  N   GLU A 347      21.577  52.098 -25.382  1.00 38.35           N  
ATOM   2632  CA  GLU A 347      22.921  51.813 -24.889  1.00 38.35           C  
ATOM   2633  C   GLU A 347      23.463  52.973 -24.059  1.00 38.35           C  
ATOM   2634  CB  GLU A 347      23.869  51.512 -26.053  1.00 38.35           C  
ATOM   2635  O   GLU A 347      23.451  54.122 -24.506  1.00 38.35           O  
ATOM   2636  CG  GLU A 347      23.826  50.065 -26.522  1.00 38.35           C  
ATOM   2637  CD  GLU A 347      24.804  49.770 -27.649  1.00 38.35           C  
ATOM   2638  OE1 GLU A 347      24.910  48.595 -28.068  1.00 38.35           O  
ATOM   2639  OE2 GLU A 347      25.469  50.722 -28.115  1.00 38.35           O  
ATOM   2640  N   SER A 348      23.587  52.780 -22.661  1.00 42.22           N  
ATOM   2641  CA  SER A 348      24.686  53.253 -21.826  1.00 42.22           C  
ATOM   2642  C   SER A 348      24.534  52.772 -20.387  1.00 42.22           C  
ATOM   2643  CB  SER A 348      24.765  54.779 -21.857  1.00 42.22           C  
ATOM   2644  O   SER A 348      23.454  52.882 -19.801  1.00 42.22           O  
ATOM   2645  OG  SER A 348      23.575  55.355 -21.344  1.00 42.22           O  
ATOM   2646  N   ALA A 349      25.228  51.719 -19.980  1.00 34.40           N  
ATOM   2647  CA  ALA A 349      26.368  51.513 -19.091  1.00 34.40           C  
ATOM   2648  C   ALA A 349      26.246  52.371 -17.835  1.00 34.40           C  
ATOM   2649  CB  ALA A 349      27.673  51.825 -19.819  1.00 34.40           C  
ATOM   2650  O   ALA A 349      26.002  53.577 -17.920  1.00 34.40           O  
ATOM   2651  N   SER A 350      25.669  51.830 -16.652  1.00 31.36           N  
ATOM   2652  CA  SER A 350      26.328  51.857 -15.351  1.00 31.36           C  
ATOM   2653  C   SER A 350      25.331  52.144 -14.232  1.00 31.36           C  
ATOM   2654  CB  SER A 350      27.440  52.906 -15.334  1.00 31.36           C  
ATOM   2655  O   SER A 350      24.636  53.161 -14.258  1.00 31.36           O  
ATOM   2656  OG  SER A 350      26.918  54.197 -15.597  1.00 31.36           O  
ATOM   2657  N   ALA A 351      24.845  51.014 -13.610  1.00 37.30           N  
ATOM   2658  CA  ALA A 351      24.682  50.980 -12.159  1.00 37.30           C  
ATOM   2659  C   ALA A 351      24.048  49.667 -11.708  1.00 37.30           C  
ATOM   2660  CB  ALA A 351      23.837  52.163 -11.691  1.00 37.30           C  
ATOM   2661  O   ALA A 351      22.985  49.283 -12.201  1.00 37.30           O  
ATOM   2662  N   MET A 352      24.751  48.569 -11.661  1.00 35.56           N  
ATOM   2663  CA  MET A 352      24.864  47.624 -10.553  1.00 35.56           C  
ATOM   2664  C   MET A 352      23.593  47.620  -9.711  1.00 35.56           C  
ATOM   2665  CB  MET A 352      26.071  47.963  -9.677  1.00 35.56           C  
ATOM   2666  O   MET A 352      23.213  48.648  -9.148  1.00 35.56           O  
ATOM   2667  CG  MET A 352      27.378  47.368 -10.178  1.00 35.56           C  
ATOM   2668  SD  MET A 352      28.260  46.418  -8.880  1.00 35.56           S  
ATOM   2669  CE  MET A 352      29.599  45.695  -9.868  1.00 35.56           C  
ATOM   2670  N   ASP A 353      22.464  46.897 -10.140  1.00 38.14           N  
ATOM   2671  CA  ASP A 353      21.329  46.689  -9.246  1.00 38.14           C  
ATOM   2672  C   ASP A 353      20.787  45.267  -9.368  1.00 38.14           C  
ATOM   2673  CB  ASP A 353      20.220  47.701  -9.542  1.00 38.14           C  
ATOM   2674  O   ASP A 353      20.577  44.769 -10.476  1.00 38.14           O  
ATOM   2675  CG  ASP A 353      20.458  49.051  -8.889  1.00 38.14           C  
ATOM   2676  OD1 ASP A 353      21.146  49.111  -7.847  1.00 38.14           O  
ATOM   2677  OD2 ASP A 353      19.952  50.063  -9.419  1.00 38.14           O  
ATOM   2678  N   ASP A 354      21.270  44.261  -8.666  1.00 47.59           N  
ATOM   2679  CA  ASP A 354      20.788  43.248  -7.732  1.00 47.59           C  
ATOM   2680  C   ASP A 354      19.345  42.856  -8.044  1.00 47.59           C  
ATOM   2681  CB  ASP A 354      20.896  43.752  -6.291  1.00 47.59           C  
ATOM   2682  O   ASP A 354      18.656  42.282  -7.198  1.00 47.59           O  
ATOM   2683  CG  ASP A 354      22.227  43.413  -5.643  1.00 47.59           C  
ATOM   2684  OD1 ASP A 354      22.881  42.435  -6.068  1.00 47.59           O  
ATOM   2685  OD2 ASP A 354      22.625  44.127  -4.698  1.00 47.59           O  
ATOM   2686  N   ASP A 355      18.838  42.815  -9.306  1.00 49.61           N  
ATOM   2687  CA  ASP A 355      17.432  42.494  -9.534  1.00 49.61           C  
ATOM   2688  C   ASP A 355      17.263  41.615 -10.771  1.00 49.61           C  
ATOM   2689  CB  ASP A 355      16.606  43.773  -9.681  1.00 49.61           C  
ATOM   2690  O   ASP A 355      16.184  41.069 -11.009  1.00 49.61           O  
ATOM   2691  CG  ASP A 355      16.118  44.320  -8.351  1.00 49.61           C  
ATOM   2692  OD1 ASP A 355      15.779  43.522  -7.451  1.00 49.61           O  
ATOM   2693  OD2 ASP A 355      16.069  45.560  -8.203  1.00 49.61           O  
ATOM   2694  N   ALA A 356      18.326  40.912 -11.332  1.00 45.89           N  
ATOM   2695  CA  ALA A 356      18.272  39.953 -12.433  1.00 45.89           C  
ATOM   2696  C   ALA A 356      18.863  38.609 -12.019  1.00 45.89           C  
ATOM   2697  CB  ALA A 356      19.007  40.502 -13.653  1.00 45.89           C  
ATOM   2698  O   ALA A 356      18.664  37.600 -12.700  1.00 45.89           O  
ATOM   2699  N   ALA A 357      19.250  38.457 -10.748  1.00 45.91           N  
ATOM   2700  CA  ALA A 357      19.699  37.217 -10.120  1.00 45.91           C  
ATOM   2701  C   ALA A 357      18.582  36.584  -9.296  1.00 45.91           C  
ATOM   2702  CB  ALA A 357      20.921  37.476  -9.244  1.00 45.91           C  
ATOM   2703  O   ALA A 357      18.548  35.364  -9.117  1.00 45.91           O  
ATOM   2704  N   GLU A 358      17.475  37.298  -9.178  1.00 47.87           N  
ATOM   2705  CA  GLU A 358      16.312  36.793  -8.454  1.00 47.87           C  
ATOM   2706  C   GLU A 358      15.253  36.260  -9.414  1.00 47.87           C  
ATOM   2707  CB  GLU A 358      15.714  37.888  -7.567  1.00 47.87           C  
ATOM   2708  O   GLU A 358      14.495  35.351  -9.069  1.00 47.87           O  
ATOM   2709  CG  GLU A 358      14.771  37.363  -6.494  1.00 47.87           C  
ATOM   2710  CD  GLU A 358      14.254  38.451  -5.565  1.00 47.87           C  
ATOM   2711  OE1 GLU A 358      13.436  38.145  -4.669  1.00 47.87           O  
ATOM   2712  OE2 GLU A 358      14.670  39.618  -5.737  1.00 47.87           O  
ATOM   2713  N   GLU A 359      15.394  36.584 -10.779  1.00 42.96           N  
ATOM   2714  CA  GLU A 359      14.517  36.094 -11.838  1.00 42.96           C  
ATOM   2715  C   GLU A 359      15.114  34.871 -12.527  1.00 42.96           C  
ATOM   2716  CB  GLU A 359      14.246  37.197 -12.865  1.00 42.96           C  
ATOM   2717  O   GLU A 359      14.387  33.955 -12.918  1.00 42.96           O  
ATOM   2718  CG  GLU A 359      13.060  36.911 -13.775  1.00 42.96           C  
ATOM   2719  CD  GLU A 359      12.681  38.092 -14.655  1.00 42.96           C  
ATOM   2720  OE1 GLU A 359      11.733  37.967 -15.463  1.00 42.96           O  
ATOM   2721  OE2 GLU A 359      13.339  39.150 -14.537  1.00 42.96           O  
ATOM   2722  N   THR A 360      16.411  34.591 -12.454  1.00 42.13           N  
ATOM   2723  CA  THR A 360      17.129  33.413 -12.928  1.00 42.13           C  
ATOM   2724  C   THR A 360      17.331  32.410 -11.796  1.00 42.13           C  
ATOM   2725  CB  THR A 360      18.494  33.794 -13.529  1.00 42.13           C  
ATOM   2726  O   THR A 360      17.311  31.198 -12.021  1.00 42.13           O  
ATOM   2727  CG2 THR A 360      18.357  34.197 -14.994  1.00 42.13           C  
ATOM   2728  OG1 THR A 360      19.043  34.894 -12.793  1.00 42.13           O  
ATOM   2729  N   ALA A 361      17.224  32.795 -10.521  1.00 41.79           N  
ATOM   2730  CA  ALA A 361      17.255  31.994  -9.300  1.00 41.79           C  
ATOM   2731  C   ALA A 361      15.859  31.503  -8.931  1.00 41.79           C  
ATOM   2732  CB  ALA A 361      17.854  32.801  -8.150  1.00 41.79           C  
ATOM   2733  O   ALA A 361      15.704  30.408  -8.384  1.00 41.79           O  
ATOM   2734  N   ALA A 362      14.811  32.109  -9.431  1.00 40.73           N  
ATOM   2735  CA  ALA A 362      13.402  31.738  -9.332  1.00 40.73           C  
ATOM   2736  C   ALA A 362      13.004  30.788 -10.458  1.00 40.73           C  
ATOM   2737  CB  ALA A 362      12.520  32.984  -9.354  1.00 40.73           C  
ATOM   2738  O   ALA A 362      12.179  29.893 -10.262  1.00 40.73           O  
ATOM   2739  N   LYS A 363      13.769  30.821 -11.577  1.00 41.43           N  
ATOM   2740  CA  LYS A 363      13.628  29.895 -12.698  1.00 41.43           C  
ATOM   2741  C   LYS A 363      14.528  28.676 -12.521  1.00 41.43           C  
ATOM   2742  CB  LYS A 363      13.951  30.597 -14.018  1.00 41.43           C  
ATOM   2743  O   LYS A 363      14.151  27.561 -12.885  1.00 41.43           O  
ATOM   2744  CG  LYS A 363      12.792  31.399 -14.592  1.00 41.43           C  
ATOM   2745  CD  LYS A 363      13.141  31.990 -15.952  1.00 41.43           C  
ATOM   2746  CE  LYS A 363      11.990  32.811 -16.518  1.00 41.43           C  
ATOM   2747  NZ  LYS A 363      12.318  33.371 -17.863  1.00 41.43           N  
ATOM   2748  N   VAL A 364      15.604  28.801 -11.669  1.00 35.83           N  
ATOM   2749  CA  VAL A 364      16.537  27.745 -11.287  1.00 35.83           C  
ATOM   2750  C   VAL A 364      16.056  27.069 -10.005  1.00 35.83           C  
ATOM   2751  CB  VAL A 364      17.968  28.295 -11.095  1.00 35.83           C  
ATOM   2752  O   VAL A 364      16.219  25.858  -9.836  1.00 35.83           O  
ATOM   2753  CG1 VAL A 364      18.907  27.196 -10.600  1.00 35.83           C  
ATOM   2754  CG2 VAL A 364      18.487  28.898 -12.398  1.00 35.83           C  
ATOM   2755  N   GLY A 365      15.231  27.742  -9.153  1.00 32.57           N  
ATOM   2756  CA  GLY A 365      14.552  27.269  -7.957  1.00 32.57           C  
ATOM   2757  C   GLY A 365      13.197  26.652  -8.245  1.00 32.57           C  
ATOM   2758  O   GLY A 365      12.790  25.697  -7.579  1.00 32.57           O  
ATOM   2759  N   ALA A 366      12.541  26.965  -9.398  1.00 34.38           N  
ATOM   2760  CA  ALA A 366      11.323  26.397  -9.972  1.00 34.38           C  
ATOM   2761  C   ALA A 366      11.643  25.196 -10.857  1.00 34.38           C  
ATOM   2762  CB  ALA A 366      10.567  27.456 -10.770  1.00 34.38           C  
ATOM   2763  O   ALA A 366      10.860  24.246 -10.931  1.00 34.38           O  
ATOM   2764  N   GLN A 367      12.975  25.143 -11.372  1.00 32.32           N  
ATOM   2765  CA  GLN A 367      13.499  24.010 -12.128  1.00 32.32           C  
ATOM   2766  C   GLN A 367      14.175  22.999 -11.206  1.00 32.32           C  
ATOM   2767  CB  GLN A 367      14.484  24.486 -13.196  1.00 32.32           C  
ATOM   2768  O   GLN A 367      14.147  21.795 -11.470  1.00 32.32           O  
ATOM   2769  CG  GLN A 367      14.258  23.858 -14.565  1.00 32.32           C  
ATOM   2770  CD  GLN A 367      14.809  24.704 -15.697  1.00 32.32           C  
ATOM   2771  NE2 GLN A 367      15.417  24.052 -16.683  1.00 32.32           N  
ATOM   2772  OE1 GLN A 367      14.688  25.933 -15.687  1.00 32.32           O  
ATOM   2773  N   ALA A 368      14.679  23.448  -9.962  1.00 30.81           N  
ATOM   2774  CA  ALA A 368      15.268  22.625  -8.908  1.00 30.81           C  
ATOM   2775  C   ALA A 368      14.193  22.084  -7.970  1.00 30.81           C  
ATOM   2776  CB  ALA A 368      16.302  23.427  -8.122  1.00 30.81           C  
ATOM   2777  O   ALA A 368      14.323  20.980  -7.437  1.00 30.81           O  
ATOM   2778  N   ASN A 369      12.971  22.768  -7.905  1.00 31.81           N  
ATOM   2779  CA  ASN A 369      11.756  22.354  -7.210  1.00 31.81           C  
ATOM   2780  C   ASN A 369      10.831  21.557  -8.124  1.00 31.81           C  
ATOM   2781  CB  ASN A 369      11.023  23.571  -6.642  1.00 31.81           C  
ATOM   2782  O   ASN A 369       9.988  20.794  -7.649  1.00 31.81           O  
ATOM   2783  CG  ASN A 369      11.221  23.726  -5.147  1.00 31.81           C  
ATOM   2784  ND2 ASN A 369      10.784  24.857  -4.605  1.00 31.81           N  
ATOM   2785  OD1 ASN A 369      11.762  22.838  -4.484  1.00 31.81           O  
ATOM   2786  N   SER A 370      11.014  21.588  -9.413  1.00 39.91           N  
ATOM   2787  CA  SER A 370      10.359  20.791 -10.445  1.00 39.91           C  
ATOM   2788  C   SER A 370      11.062  19.452 -10.639  1.00 39.91           C  
ATOM   2789  CB  SER A 370      10.324  21.555 -11.770  1.00 39.91           C  
ATOM   2790  O   SER A 370      10.418  18.445 -10.943  1.00 39.91           O  
ATOM   2791  OG  SER A 370       9.672  20.793 -12.772  1.00 39.91           O  
ATOM   2792  N   GLU A 371      12.479  19.379 -10.243  1.00 41.16           N  
ATOM   2793  CA  GLU A 371      13.303  18.174 -10.231  1.00 41.16           C  
ATOM   2794  C   GLU A 371      13.131  17.401  -8.926  1.00 41.16           C  
ATOM   2795  CB  GLU A 371      14.777  18.529 -10.441  1.00 41.16           C  
ATOM   2796  O   GLU A 371      13.287  16.179  -8.898  1.00 41.16           O  
ATOM   2797  CG  GLU A 371      15.146  18.786 -11.895  1.00 41.16           C  
ATOM   2798  CD  GLU A 371      16.603  19.175 -12.085  1.00 41.16           C  
ATOM   2799  OE1 GLU A 371      17.032  19.375 -13.244  1.00 41.16           O  
ATOM   2800  OE2 GLU A 371      17.322  19.280 -11.066  1.00 41.16           O  
ATOM   2801  N   LEU A 372      12.583  18.004  -7.822  1.00 43.08           N  
ATOM   2802  CA  LEU A 372      12.153  17.436  -6.549  1.00 43.08           C  
ATOM   2803  C   LEU A 372      10.656  17.148  -6.560  1.00 43.08           C  
ATOM   2804  CB  LEU A 372      12.494  18.384  -5.396  1.00 43.08           C  
ATOM   2805  O   LEU A 372      10.149  16.440  -5.687  1.00 43.08           O  
ATOM   2806  CG  LEU A 372      13.950  18.388  -4.929  1.00 43.08           C  
ATOM   2807  CD1 LEU A 372      14.325  19.757  -4.372  1.00 43.08           C  
ATOM   2808  CD2 LEU A 372      14.180  17.299  -3.886  1.00 43.08           C  
ATOM   2809  N   LYS A 373       9.948  17.478  -7.736  1.00 49.33           N  
ATOM   2810  CA  LYS A 373       8.508  17.262  -7.840  1.00 49.33           C  
ATOM   2811  C   LYS A 373       8.185  16.209  -8.896  1.00 49.33           C  
ATOM   2812  CB  LYS A 373       7.791  18.572  -8.169  1.00 49.33           C  
ATOM   2813  O   LYS A 373       7.575  16.518  -9.922  1.00 49.33           O  
ATOM   2814  CG  LYS A 373       7.443  19.411  -6.949  1.00 49.33           C  
ATOM   2815  CD  LYS A 373       6.840  20.753  -7.346  1.00 49.33           C  
ATOM   2816  CE  LYS A 373       6.564  21.625  -6.128  1.00 49.33           C  
ATOM   2817  NZ  LYS A 373       5.918  22.917  -6.507  1.00 49.33           N  
ATOM   2818  N   GLN A 374       9.074  15.219  -9.093  1.00 56.28           N  
ATOM   2819  CA  GLN A 374       8.726  14.202 -10.080  1.00 56.28           C  
ATOM   2820  C   GLN A 374       7.644  13.267  -9.548  1.00 56.28           C  
ATOM   2821  CB  GLN A 374       9.963  13.398 -10.482  1.00 56.28           C  
ATOM   2822  O   GLN A 374       7.788  12.694  -8.466  1.00 56.28           O  
ATOM   2823  CG  GLN A 374      10.999  14.207 -11.251  1.00 56.28           C  
ATOM   2824  CD  GLN A 374      11.946  13.335 -12.054  1.00 56.28           C  
ATOM   2825  NE2 GLN A 374      12.866  13.968 -12.776  1.00 56.28           N  
ATOM   2826  OE1 GLN A 374      11.852  12.104 -12.027  1.00 56.28           O  
ATOM   2827  N   VAL A 375       6.433  13.612  -9.905  1.00 66.18           N  
ATOM   2828  CA  VAL A 375       5.080  13.076  -9.798  1.00 66.18           C  
ATOM   2829  C   VAL A 375       5.085  11.588 -10.141  1.00 66.18           C  
ATOM   2830  CB  VAL A 375       4.095  13.832 -10.717  1.00 66.18           C  
ATOM   2831  O   VAL A 375       5.822  11.152 -11.028  1.00 66.18           O  
ATOM   2832  CG1 VAL A 375       2.675  13.298 -10.542  1.00 66.18           C  
ATOM   2833  CG2 VAL A 375       4.144  15.332 -10.433  1.00 66.18           C  
ATOM   2834  N   PRO A 376       4.894  10.630  -9.188  1.00 75.44           N  
ATOM   2835  CA  PRO A 376       4.573   9.241  -9.522  1.00 75.44           C  
ATOM   2836  C   PRO A 376       4.054   9.081 -10.949  1.00 75.44           C  
ATOM   2837  CB  PRO A 376       3.491   8.875  -8.503  1.00 75.44           C  
ATOM   2838  O   PRO A 376       3.425   9.996 -11.487  1.00 75.44           O  
ATOM   2839  CG  PRO A 376       2.933  10.186  -8.050  1.00 75.44           C  
ATOM   2840  CD  PRO A 376       3.958  11.253  -8.305  1.00 75.44           C  
ATOM   2841  N   PRO A 377       4.605   8.052 -11.651  1.00 87.94           N  
ATOM   2842  CA  PRO A 377       5.155   6.821 -11.078  1.00 87.94           C  
ATOM   2843  C   PRO A 377       6.680   6.834 -11.005  1.00 87.94           C  
ATOM   2844  CB  PRO A 377       4.663   5.735 -12.039  1.00 87.94           C  
ATOM   2845  O   PRO A 377       7.337   7.431 -11.861  1.00 87.94           O  
ATOM   2846  CG  PRO A 377       4.456   6.441 -13.340  1.00 87.94           C  
ATOM   2847  CD  PRO A 377       4.130   7.879 -13.056  1.00 87.94           C  
ATOM   2848  N   PHE A 378       7.374   6.278  -9.845  1.00 91.71           N  
ATOM   2849  CA  PHE A 378       8.814   6.147  -9.662  1.00 91.71           C  
ATOM   2850  C   PHE A 378       9.342   4.912 -10.383  1.00 91.71           C  
ATOM   2851  CB  PHE A 378       9.164   6.075  -8.172  1.00 91.71           C  
ATOM   2852  O   PHE A 378       8.699   3.860 -10.374  1.00 91.71           O  
ATOM   2853  CG  PHE A 378       8.769   7.301  -7.395  1.00 91.71           C  
ATOM   2854  CD1 PHE A 378       9.551   8.449  -7.435  1.00 91.71           C  
ATOM   2855  CD2 PHE A 378       7.613   7.307  -6.624  1.00 91.71           C  
ATOM   2856  CE1 PHE A 378       9.188   9.586  -6.717  1.00 91.71           C  
ATOM   2857  CE2 PHE A 378       7.243   8.439  -5.904  1.00 91.71           C  
ATOM   2858  CZ  PHE A 378       8.033   9.577  -5.951  1.00 91.71           C  
ATOM   2859  N   ALA A 379      10.423   5.133 -11.001  1.00 92.55           N  
ATOM   2860  CA  ALA A 379      11.084   4.038 -11.706  1.00 92.55           C  
ATOM   2861  C   ALA A 379      12.301   3.541 -10.930  1.00 92.55           C  
ATOM   2862  CB  ALA A 379      11.494   4.479 -13.108  1.00 92.55           C  
ATOM   2863  O   ALA A 379      13.300   4.254 -10.809  1.00 92.55           O  
ATOM   2864  N   VAL A 380      12.219   2.217 -10.479  1.00 92.16           N  
ATOM   2865  CA  VAL A 380      13.241   1.759  -9.544  1.00 92.16           C  
ATOM   2866  C   VAL A 380      13.928   0.513 -10.098  1.00 92.16           C  
ATOM   2867  CB  VAL A 380      12.643   1.463  -8.150  1.00 92.16           C  
ATOM   2868  O   VAL A 380      13.307  -0.282 -10.808  1.00 92.16           O  
ATOM   2869  CG1 VAL A 380      13.693   0.837  -7.234  1.00 92.16           C  
ATOM   2870  CG2 VAL A 380      12.081   2.740  -7.529  1.00 92.16           C  
ATOM   2871  N   ILE A 381      15.169   0.473  -9.761  1.00 89.85           N  
ATOM   2872  CA  ILE A 381      15.982  -0.711 -10.015  1.00 89.85           C  
ATOM   2873  C   ILE A 381      16.438  -1.318  -8.690  1.00 89.85           C  
ATOM   2874  CB  ILE A 381      17.203  -0.378 -10.901  1.00 89.85           C  
ATOM   2875  O   ILE A 381      16.903  -0.603  -7.800  1.00 89.85           O  
ATOM   2876  CG1 ILE A 381      16.748   0.240 -12.228  1.00 89.85           C  
ATOM   2877  CG2 ILE A 381      18.052  -1.630 -11.143  1.00 89.85           C  
ATOM   2878  CD1 ILE A 381      17.871   0.889 -13.026  1.00 89.85           C  
ATOM   2879  N   GLY A 382      16.243  -2.610  -8.448  1.00 84.29           N  
ATOM   2880  CA  GLY A 382      16.713  -3.270  -7.241  1.00 84.29           C  
ATOM   2881  C   GLY A 382      17.872  -4.216  -7.491  1.00 84.29           C  
ATOM   2882  O   GLY A 382      17.988  -4.792  -8.574  1.00 84.29           O  
ATOM   2883  N   SER A 383      18.829  -4.260  -6.560  1.00 82.65           N  
ATOM   2884  CA  SER A 383      19.927  -5.214  -6.675  1.00 82.65           C  
ATOM   2885  C   SER A 383      20.362  -5.723  -5.305  1.00 82.65           C  
ATOM   2886  CB  SER A 383      21.118  -4.578  -7.393  1.00 82.65           C  
ATOM   2887  O   SER A 383      20.402  -4.960  -4.337  1.00 82.65           O  
ATOM   2888  OG  SER A 383      22.194  -5.494  -7.492  1.00 82.65           O  
ATOM   2889  N   SER A 384      20.614  -7.093  -5.207  1.00 72.62           N  
ATOM   2890  CA  SER A 384      21.141  -7.687  -3.983  1.00 72.62           C  
ATOM   2891  C   SER A 384      22.654  -7.860  -4.059  1.00 72.62           C  
ATOM   2892  CB  SER A 384      20.478  -9.039  -3.714  1.00 72.62           C  
ATOM   2893  O   SER A 384      23.309  -8.095  -3.041  1.00 72.62           O  
ATOM   2894  OG  SER A 384      20.597  -9.890  -4.841  1.00 72.62           O  
ATOM   2895  N   GLU A 385      23.231  -7.564  -5.206  1.00 72.74           N  
ATOM   2896  CA  GLU A 385      24.657  -7.760  -5.451  1.00 72.74           C  
ATOM   2897  C   GLU A 385      25.418  -6.440  -5.368  1.00 72.74           C  
ATOM   2898  CB  GLU A 385      24.883  -8.412  -6.818  1.00 72.74           C  
ATOM   2899  O   GLU A 385      25.019  -5.447  -5.980  1.00 72.74           O  
ATOM   2900  CG  GLU A 385      24.322  -9.823  -6.926  1.00 72.74           C  
ATOM   2901  CD  GLU A 385      24.557 -10.459  -8.287  1.00 72.74           C  
ATOM   2902  OE1 GLU A 385      24.174 -11.635  -8.482  1.00 72.74           O  
ATOM   2903  OE2 GLU A 385      25.129  -9.776  -9.166  1.00 72.74           O  
ATOM   2904  N   ALA A 386      26.392  -6.338  -4.417  1.00 66.96           N  
ATOM   2905  CA  ALA A 386      27.270  -5.182  -4.250  1.00 66.96           C  
ATOM   2906  C   ALA A 386      28.362  -5.165  -5.316  1.00 66.96           C  
ATOM   2907  CB  ALA A 386      27.891  -5.183  -2.856  1.00 66.96           C  
ATOM   2908  O   ALA A 386      28.988  -6.192  -5.589  1.00 66.96           O  
ATOM   2909  N   THR A 387      28.201  -4.213  -6.333  1.00 60.51           N  
ATOM   2910  CA  THR A 387      29.242  -4.097  -7.348  1.00 60.51           C  
ATOM   2911  C   THR A 387      30.179  -2.935  -7.031  1.00 60.51           C  
ATOM   2912  CB  THR A 387      28.636  -3.903  -8.750  1.00 60.51           C  
ATOM   2913  O   THR A 387      29.766  -1.945  -6.424  1.00 60.51           O  
ATOM   2914  CG2 THR A 387      27.873  -5.147  -9.196  1.00 60.51           C  
ATOM   2915  OG1 THR A 387      27.737  -2.788  -8.726  1.00 60.51           O  
ATOM   2916  N   GLN A 388      31.511  -3.165  -7.058  1.00 55.20           N  
ATOM   2917  CA  GLN A 388      32.529  -2.128  -6.932  1.00 55.20           C  
ATOM   2918  C   GLN A 388      32.556  -1.230  -8.166  1.00 55.20           C  
ATOM   2919  CB  GLN A 388      33.907  -2.752  -6.707  1.00 55.20           C  
ATOM   2920  O   GLN A 388      32.555  -1.721  -9.297  1.00 55.20           O  
ATOM   2921  CG  GLN A 388      34.143  -3.223  -5.278  1.00 55.20           C  
ATOM   2922  CD  GLN A 388      35.463  -3.951  -5.110  1.00 55.20           C  
ATOM   2923  NE2 GLN A 388      35.558  -4.775  -4.072  1.00 55.20           N  
ATOM   2924  OE1 GLN A 388      36.390  -3.774  -5.907  1.00 55.20           O  
ATOM   2925  N   ALA A 389      31.784  -0.157  -8.106  1.00 50.77           N  
ATOM   2926  CA  ALA A 389      31.756   0.834  -9.179  1.00 50.77           C  
ATOM   2927  C   ALA A 389      33.139   1.008  -9.801  1.00 50.77           C  
ATOM   2928  CB  ALA A 389      31.240   2.172  -8.654  1.00 50.77           C  
ATOM   2929  O   ALA A 389      34.115   1.272  -9.096  1.00 50.77           O  
ATOM   2930  N   ARG A 390      33.611   0.189 -10.777  1.00 45.00           N  
ATOM   2931  CA  ARG A 390      34.829   0.496 -11.520  1.00 45.00           C  
ATOM   2932  C   ARG A 390      34.536   1.428 -12.691  1.00 45.00           C  
ATOM   2933  CB  ARG A 390      35.490  -0.789 -12.025  1.00 45.00           C  
ATOM   2934  O   ARG A 390      33.647   1.155 -13.501  1.00 45.00           O  
ATOM   2935  CG  ARG A 390      36.923  -0.600 -12.497  1.00 45.00           C  
ATOM   2936  CD  ARG A 390      37.529  -1.905 -12.995  1.00 45.00           C  
ATOM   2937  NE  ARG A 390      38.899  -1.719 -13.462  1.00 45.00           N  
ATOM   2938  NH1 ARG A 390      39.156  -3.887 -14.216  1.00 45.00           N  
ATOM   2939  NH2 ARG A 390      40.877  -2.387 -14.420  1.00 45.00           N  
ATOM   2940  CZ  ARG A 390      39.641  -2.665 -14.032  1.00 45.00           C  
ATOM   2941  N   ASN A 391      34.458   2.737 -12.511  1.00 44.66           N  
ATOM   2942  CA  ASN A 391      34.541   3.688 -13.613  1.00 44.66           C  
ATOM   2943  C   ASN A 391      35.458   3.181 -14.723  1.00 44.66           C  
ATOM   2944  CB  ASN A 391      35.021   5.052 -13.111  1.00 44.66           C  
ATOM   2945  O   ASN A 391      36.629   2.884 -14.480  1.00 44.66           O  
ATOM   2946  CG  ASN A 391      33.913   6.086 -13.082  1.00 44.66           C  
ATOM   2947  ND2 ASN A 391      34.062   7.092 -12.229  1.00 44.66           N  
ATOM   2948  OD1 ASN A 391      32.930   5.982 -13.821  1.00 44.66           O  
ATOM   2949  N   PRO A 392      35.038   2.743 -15.963  1.00 37.40           N  
ATOM   2950  CA  PRO A 392      36.035   2.531 -17.015  1.00 37.40           C  
ATOM   2951  C   PRO A 392      36.397   3.819 -17.752  1.00 37.40           C  
ATOM   2952  CB  PRO A 392      35.350   1.537 -17.956  1.00 37.40           C  
ATOM   2953  O   PRO A 392      37.368   3.847 -18.513  1.00 37.40           O  
ATOM   2954  CG  PRO A 392      33.890   1.697 -17.682  1.00 37.40           C  
ATOM   2955  CD  PRO A 392      33.725   2.419 -16.376  1.00 37.40           C  
ATOM   2956  N   THR A 393      36.408   5.096 -17.148  1.00 33.97           N  
ATOM   2957  CA  THR A 393      37.093   6.211 -17.794  1.00 33.97           C  
ATOM   2958  C   THR A 393      37.555   7.234 -16.760  1.00 33.97           C  
ATOM   2959  CB  THR A 393      36.186   6.899 -18.831  1.00 33.97           C  
ATOM   2960  O   THR A 393      36.739   7.786 -16.018  1.00 33.97           O  
ATOM   2961  CG2 THR A 393      36.858   6.953 -20.199  1.00 33.97           C  
ATOM   2962  OG1 THR A 393      34.958   6.168 -18.943  1.00 33.97           O  
ATOM   2963  N   ALA A 394      38.381   6.938 -15.760  1.00 35.81           N  
ATOM   2964  CA  ALA A 394      39.256   7.953 -15.180  1.00 35.81           C  
ATOM   2965  C   ALA A 394      40.005   7.404 -13.969  1.00 35.81           C  
ATOM   2966  CB  ALA A 394      38.451   9.189 -14.787  1.00 35.81           C  
ATOM   2967  O   ALA A 394      39.390   6.899 -13.027  1.00 35.81           O  
ATOM   2968  N   ALA A 395      41.058   6.635 -14.070  1.00 29.59           N  
ATOM   2969  CA  ALA A 395      42.400   6.760 -13.507  1.00 29.59           C  
ATOM   2970  C   ALA A 395      42.561   8.083 -12.764  1.00 29.59           C  
ATOM   2971  CB  ALA A 395      43.452   6.640 -14.607  1.00 29.59           C  
ATOM   2972  O   ALA A 395      42.394   9.156 -13.349  1.00 29.59           O  
ATOM   2973  N   LEU A 396      42.024   8.261 -11.522  1.00 34.99           N  
ATOM   2974  CA  LEU A 396      42.684   9.003 -10.453  1.00 34.99           C  
ATOM   2975  C   LEU A 396      41.896   8.899  -9.152  1.00 34.99           C  
ATOM   2976  CB  LEU A 396      42.852  10.473 -10.846  1.00 34.99           C  
ATOM   2977  O   LEU A 396      40.703   9.209  -9.117  1.00 34.99           O  
ATOM   2978  CG  LEU A 396      44.046  10.803 -11.743  1.00 34.99           C  
ATOM   2979  CD1 LEU A 396      43.778  12.079 -12.534  1.00 34.99           C  
ATOM   2980  CD2 LEU A 396      45.317  10.939 -10.913  1.00 34.99           C  
ATOM   2981  N   GLU A 397      42.108   7.873  -8.321  1.00 33.25           N  
ATOM   2982  CA  GLU A 397      42.262   7.742  -6.875  1.00 33.25           C  
ATOM   2983  C   GLU A 397      41.919   9.047  -6.162  1.00 33.25           C  
ATOM   2984  CB  GLU A 397      43.688   7.310  -6.524  1.00 33.25           C  
ATOM   2985  O   GLU A 397      42.590  10.062  -6.358  1.00 33.25           O  
ATOM   2986  CG  GLU A 397      44.008   5.873  -6.910  1.00 33.25           C  
ATOM   2987  CD  GLU A 397      45.301   5.360  -6.295  1.00 33.25           C  
ATOM   2988  OE1 GLU A 397      45.572   4.141  -6.380  1.00 33.25           O  
ATOM   2989  OE2 GLU A 397      46.048   6.184  -5.722  1.00 33.25           O  
ATOM   2990  N   VAL A 398      40.617   9.247  -5.823  1.00 32.63           N  
ATOM   2991  CA  VAL A 398      40.288  10.027  -4.635  1.00 32.63           C  
ATOM   2992  C   VAL A 398      39.099   9.396  -3.915  1.00 32.63           C  
ATOM   2993  CB  VAL A 398      39.977  11.498  -4.991  1.00 32.63           C  
ATOM   2994  O   VAL A 398      38.069   9.115  -4.533  1.00 32.63           O  
ATOM   2995  CG1 VAL A 398      39.684  12.308  -3.729  1.00 32.63           C  
ATOM   2996  CG2 VAL A 398      41.137  12.116  -5.768  1.00 32.63           C  
ATOM   2997  N   ASP A 399      39.297   8.211  -3.160  1.00 34.12           N  
ATOM   2998  CA  ASP A 399      38.841   8.170  -1.774  1.00 34.12           C  
ATOM   2999  C   ASP A 399      37.956   6.951  -1.523  1.00 34.12           C  
ATOM   3000  CB  ASP A 399      38.084   9.452  -1.419  1.00 34.12           C  
ATOM   3001  O   ASP A 399      36.856   6.853  -2.071  1.00 34.12           O  
ATOM   3002  CG  ASP A 399      38.996  10.563  -0.930  1.00 34.12           C  
ATOM   3003  OD1 ASP A 399      40.131  10.273  -0.493  1.00 34.12           O  
ATOM   3004  OD2 ASP A 399      38.576  11.739  -0.980  1.00 34.12           O  
ATOM   3005  N   GLY A 400      38.530   5.643  -1.481  1.00 36.05           N  
ATOM   3006  CA  GLY A 400      38.058   4.556  -0.639  1.00 36.05           C  
ATOM   3007  C   GLY A 400      36.938   3.753  -1.274  1.00 36.05           C  
ATOM   3008  O   GLY A 400      35.873   4.295  -1.576  1.00 36.05           O  
ATOM   3009  N   GLY A 401      37.032   3.093  -2.523  1.00 44.53           N  
ATOM   3010  CA  GLY A 401      36.231   2.162  -3.301  1.00 44.53           C  
ATOM   3011  C   GLY A 401      34.853   1.924  -2.714  1.00 44.53           C  
ATOM   3012  O   GLY A 401      34.709   1.199  -1.728  1.00 44.53           O  
ATOM   3013  N   LYS A 402      33.973   2.922  -2.726  1.00 59.96           N  
ATOM   3014  CA  LYS A 402      32.589   2.878  -2.261  1.00 59.96           C  
ATOM   3015  C   LYS A 402      31.795   1.804  -2.998  1.00 59.96           C  
ATOM   3016  CB  LYS A 402      31.920   4.242  -2.441  1.00 59.96           C  
ATOM   3017  O   LYS A 402      31.848   1.719  -4.226  1.00 59.96           O  
ATOM   3018  CG  LYS A 402      30.614   4.396  -1.675  1.00 59.96           C  
ATOM   3019  CD  LYS A 402      30.090   5.824  -1.744  1.00 59.96           C  
ATOM   3020  CE  LYS A 402      28.767   5.972  -1.006  1.00 59.96           C  
ATOM   3021  NZ  LYS A 402      28.204   7.348  -1.147  1.00 59.96           N  
ATOM   3022  N   THR A 403      31.583   0.597  -2.354  1.00 63.81           N  
ATOM   3023  CA  THR A 403      30.708  -0.470  -2.828  1.00 63.81           C  
ATOM   3024  C   THR A 403      29.302   0.061  -3.094  1.00 63.81           C  
ATOM   3025  CB  THR A 403      30.640  -1.628  -1.815  1.00 63.81           C  
ATOM   3026  O   THR A 403      28.715   0.731  -2.242  1.00 63.81           O  
ATOM   3027  CG2 THR A 403      31.997  -2.307  -1.663  1.00 63.81           C  
ATOM   3028  OG1 THR A 403      30.229  -1.116  -0.541  1.00 63.81           O  
ATOM   3029  N   VAL A 404      28.997   0.182  -4.344  1.00 72.64           N  
ATOM   3030  CA  VAL A 404      27.666   0.627  -4.743  1.00 72.64           C  
ATOM   3031  C   VAL A 404      26.846  -0.566  -5.227  1.00 72.64           C  
ATOM   3032  CB  VAL A 404      27.736   1.709  -5.844  1.00 72.64           C  
ATOM   3033  O   VAL A 404      27.394  -1.515  -5.793  1.00 72.64           O  
ATOM   3034  CG1 VAL A 404      26.336   2.200  -6.208  1.00 72.64           C  
ATOM   3035  CG2 VAL A 404      28.614   2.874  -5.392  1.00 72.64           C  
ATOM   3036  N   TYR A 405      25.607  -0.679  -4.809  1.00 79.12           N  
ATOM   3037  CA  TYR A 405      24.682  -1.726  -5.227  1.00 79.12           C  
ATOM   3038  C   TYR A 405      24.209  -1.496  -6.657  1.00 79.12           C  
ATOM   3039  CB  TYR A 405      23.477  -1.788  -4.283  1.00 79.12           C  
ATOM   3040  O   TYR A 405      23.819  -0.383  -7.018  1.00 79.12           O  
ATOM   3041  CG  TYR A 405      23.812  -2.303  -2.904  1.00 79.12           C  
ATOM   3042  CD1 TYR A 405      23.842  -3.670  -2.639  1.00 79.12           C  
ATOM   3043  CD2 TYR A 405      24.098  -1.425  -1.865  1.00 79.12           C  
ATOM   3044  CE1 TYR A 405      24.149  -4.150  -1.370  1.00 79.12           C  
ATOM   3045  CE2 TYR A 405      24.406  -1.893  -0.591  1.00 79.12           C  
ATOM   3046  OH  TYR A 405      24.733  -3.725   0.904  1.00 79.12           O  
ATOM   3047  CZ  TYR A 405      24.429  -3.255  -0.354  1.00 79.12           C  
ATOM   3048  N   GLY A 406      24.496  -2.452  -7.452  1.00 83.70           N  
ATOM   3049  CA  GLY A 406      24.115  -2.313  -8.848  1.00 83.70           C  
ATOM   3050  C   GLY A 406      24.142  -3.626  -9.608  1.00 83.70           C  
ATOM   3051  O   GLY A 406      24.586  -4.647  -9.077  1.00 83.70           O  
ATOM   3052  N   ARG A 407      23.500  -3.682 -10.756  1.00 84.26           N  
ATOM   3053  CA  ARG A 407      23.470  -4.828 -11.658  1.00 84.26           C  
ATOM   3054  C   ARG A 407      24.523  -4.692 -12.752  1.00 84.26           C  
ATOM   3055  CB  ARG A 407      22.082  -4.986 -12.282  1.00 84.26           C  
ATOM   3056  O   ARG A 407      24.659  -3.629 -13.361  1.00 84.26           O  
ATOM   3057  CG  ARG A 407      20.989  -5.317 -11.279  1.00 84.26           C  
ATOM   3058  CD  ARG A 407      19.651  -5.561 -11.963  1.00 84.26           C  
ATOM   3059  NE  ARG A 407      18.672  -6.132 -11.043  1.00 84.26           N  
ATOM   3060  NH1 ARG A 407      17.071  -6.522 -12.662  1.00 84.26           N  
ATOM   3061  NH2 ARG A 407      16.656  -7.076 -10.477  1.00 84.26           N  
ATOM   3062  CZ  ARG A 407      17.468  -6.575 -11.396  1.00 84.26           C  
ATOM   3063  N   LYS A 408      25.381  -5.793 -12.881  1.00 84.62           N  
ATOM   3064  CA  LYS A 408      26.418  -5.800 -13.909  1.00 84.62           C  
ATOM   3065  C   LYS A 408      25.941  -6.521 -15.166  1.00 84.62           C  
ATOM   3066  CB  LYS A 408      27.694  -6.457 -13.380  1.00 84.62           C  
ATOM   3067  O   LYS A 408      25.469  -7.658 -15.095  1.00 84.62           O  
ATOM   3068  CG  LYS A 408      28.435  -5.625 -12.344  1.00 84.62           C  
ATOM   3069  CD  LYS A 408      29.740  -6.288 -11.924  1.00 84.62           C  
ATOM   3070  CE  LYS A 408      30.420  -5.523 -10.797  1.00 84.62           C  
ATOM   3071  NZ  LYS A 408      31.679  -6.192 -10.354  1.00 84.62           N  
ATOM   3072  N   TYR A 409      25.929  -5.768 -16.295  1.00 86.59           N  
ATOM   3073  CA  TYR A 409      25.642  -6.312 -17.618  1.00 86.59           C  
ATOM   3074  C   TYR A 409      26.899  -6.347 -18.478  1.00 86.59           C  
ATOM   3075  CB  TYR A 409      24.556  -5.487 -18.314  1.00 86.59           C  
ATOM   3076  O   TYR A 409      27.853  -5.606 -18.225  1.00 86.59           O  
ATOM   3077  CG  TYR A 409      23.254  -5.429 -17.551  1.00 86.59           C  
ATOM   3078  CD1 TYR A 409      22.377  -6.511 -17.550  1.00 86.59           C  
ATOM   3079  CD2 TYR A 409      22.900  -4.293 -16.831  1.00 86.59           C  
ATOM   3080  CE1 TYR A 409      21.176  -6.462 -16.850  1.00 86.59           C  
ATOM   3081  CE2 TYR A 409      21.702  -4.233 -16.128  1.00 86.59           C  
ATOM   3082  OH  TYR A 409      19.660  -5.266 -15.448  1.00 86.59           O  
ATOM   3083  CZ  TYR A 409      20.848  -5.320 -16.143  1.00 86.59           C  
ATOM   3084  N   PRO A 410      26.888  -7.257 -19.525  1.00 84.27           N  
ATOM   3085  CA  PRO A 410      28.052  -7.296 -20.414  1.00 84.27           C  
ATOM   3086  C   PRO A 410      28.354  -5.942 -21.052  1.00 84.27           C  
ATOM   3087  CB  PRO A 410      27.650  -8.322 -21.476  1.00 84.27           C  
ATOM   3088  O   PRO A 410      29.508  -5.652 -21.377  1.00 84.27           O  
ATOM   3089  CG  PRO A 410      26.636  -9.191 -20.804  1.00 84.27           C  
ATOM   3090  CD  PRO A 410      25.860  -8.352 -19.830  1.00 84.27           C  
ATOM   3091  N   TRP A 411      27.360  -5.016 -21.165  1.00 84.45           N  
ATOM   3092  CA  TRP A 411      27.512  -3.733 -21.843  1.00 84.45           C  
ATOM   3093  C   TRP A 411      27.642  -2.597 -20.834  1.00 84.45           C  
ATOM   3094  CB  TRP A 411      26.325  -3.472 -22.774  1.00 84.45           C  
ATOM   3095  O   TRP A 411      27.845  -1.441 -21.214  1.00 84.45           O  
ATOM   3096  CG  TRP A 411      24.987  -3.657 -22.122  1.00 84.45           C  
ATOM   3097  CD1 TRP A 411      24.288  -2.731 -21.398  1.00 84.45           C  
ATOM   3098  CD2 TRP A 411      24.190  -4.845 -22.130  1.00 84.45           C  
ATOM   3099  CE2 TRP A 411      23.018  -4.567 -21.391  1.00 84.45           C  
ATOM   3100  CE3 TRP A 411      24.352  -6.119 -22.691  1.00 84.45           C  
ATOM   3101  NE1 TRP A 411      23.103  -3.272 -20.956  1.00 84.45           N  
ATOM   3102  CH2 TRP A 411      22.197  -6.756 -21.760  1.00 84.45           C  
ATOM   3103  CZ2 TRP A 411      22.013  -5.518 -21.200  1.00 84.45           C  
ATOM   3104  CZ3 TRP A 411      23.351  -7.064 -22.499  1.00 84.45           C  
ATOM   3105  N   GLY A 412      27.530  -2.813 -19.490  1.00 84.45           N  
ATOM   3106  CA  GLY A 412      27.680  -1.759 -18.499  1.00 84.45           C  
ATOM   3107  C   GLY A 412      27.138  -2.141 -17.135  1.00 84.45           C  
ATOM   3108  O   GLY A 412      26.657  -3.259 -16.943  1.00 84.45           O  
ATOM   3109  N   THR A 413      27.361  -1.238 -16.149  1.00 84.24           N  
ATOM   3110  CA  THR A 413      26.893  -1.426 -14.781  1.00 84.24           C  
ATOM   3111  C   THR A 413      25.788  -0.429 -14.445  1.00 84.24           C  
ATOM   3112  CB  THR A 413      28.046  -1.278 -13.771  1.00 84.24           C  
ATOM   3113  O   THR A 413      25.883   0.750 -14.792  1.00 84.24           O  
ATOM   3114  CG2 THR A 413      29.062  -2.405 -13.927  1.00 84.24           C  
ATOM   3115  OG1 THR A 413      28.704  -0.024 -13.986  1.00 84.24           O  
ATOM   3116  N   CYS A 414      24.665  -1.017 -14.013  1.00 86.38           N  
ATOM   3117  CA  CYS A 414      23.537  -0.202 -13.576  1.00 86.38           C  
ATOM   3118  C   CYS A 414      23.552  -0.016 -12.063  1.00 86.38           C  
ATOM   3119  CB  CYS A 414      22.217  -0.839 -14.007  1.00 86.38           C  
ATOM   3120  O   CYS A 414      23.463  -0.990 -11.313  1.00 86.38           O  
ATOM   3121  SG  CYS A 414      20.776   0.215 -13.731  1.00 86.38           S  
ATOM   3122  N   GLU A 415      23.723   1.203 -11.694  1.00 87.58           N  
ATOM   3123  CA  GLU A 415      23.794   1.528 -10.272  1.00 87.58           C  
ATOM   3124  C   GLU A 415      22.419   1.888  -9.719  1.00 87.58           C  
ATOM   3125  CB  GLU A 415      24.776   2.677 -10.031  1.00 87.58           C  
ATOM   3126  O   GLU A 415      21.697   2.694 -10.311  1.00 87.58           O  
ATOM   3127  CG  GLU A 415      26.206   2.361 -10.445  1.00 87.58           C  
ATOM   3128  CD  GLU A 415      27.155   3.536 -10.269  1.00 87.58           C  
ATOM   3129  OE1 GLU A 415      28.334   3.431 -10.678  1.00 87.58           O  
ATOM   3130  OE2 GLU A 415      26.717   4.569  -9.716  1.00 87.58           O  
ATOM   3131  N   VAL A 416      22.038   1.346  -8.543  1.00 87.25           N  
ATOM   3132  CA  VAL A 416      20.734   1.489  -7.904  1.00 87.25           C  
ATOM   3133  C   VAL A 416      20.599   2.891  -7.313  1.00 87.25           C  
ATOM   3134  CB  VAL A 416      20.521   0.424  -6.805  1.00 87.25           C  
ATOM   3135  O   VAL A 416      19.526   3.496  -7.373  1.00 87.25           O  
ATOM   3136  CG1 VAL A 416      19.203   0.663  -6.070  1.00 87.25           C  
ATOM   3137  CG2 VAL A 416      20.554  -0.978  -7.408  1.00 87.25           C  
ATOM   3138  N   GLU A 417      21.625   3.539  -6.820  1.00 84.45           N  
ATOM   3139  CA  GLU A 417      21.628   4.809  -6.100  1.00 84.45           C  
ATOM   3140  C   GLU A 417      21.933   5.974  -7.037  1.00 84.45           C  
ATOM   3141  CB  GLU A 417      22.643   4.776  -4.954  1.00 84.45           C  
ATOM   3142  O   GLU A 417      21.854   7.137  -6.635  1.00 84.45           O  
ATOM   3143  CG  GLU A 417      22.238   3.869  -3.801  1.00 84.45           C  
ATOM   3144  CD  GLU A 417      23.055   4.102  -2.540  1.00 84.45           C  
ATOM   3145  OE1 GLU A 417      22.643   3.633  -1.454  1.00 84.45           O  
ATOM   3146  OE2 GLU A 417      24.115   4.759  -2.637  1.00 84.45           O  
ATOM   3147  N   ASN A 418      22.228   5.619  -8.303  1.00 85.74           N  
ATOM   3148  CA  ASN A 418      22.434   6.649  -9.316  1.00 85.74           C  
ATOM   3149  C   ASN A 418      21.109   7.190  -9.844  1.00 85.74           C  
ATOM   3150  CB  ASN A 418      23.283   6.107 -10.467  1.00 85.74           C  
ATOM   3151  O   ASN A 418      20.285   6.432 -10.359  1.00 85.74           O  
ATOM   3152  CG  ASN A 418      23.760   7.198 -11.405  1.00 85.74           C  
ATOM   3153  ND2 ASN A 418      24.713   6.865 -12.268  1.00 85.74           N  
ATOM   3154  OD1 ASN A 418      23.277   8.332 -11.355  1.00 85.74           O  
ATOM   3155  N   PRO A 419      20.793   8.566  -9.718  1.00 86.07           N  
ATOM   3156  CA  PRO A 419      19.545   9.205 -10.142  1.00 86.07           C  
ATOM   3157  C   PRO A 419      19.325   9.124 -11.651  1.00 86.07           C  
ATOM   3158  CB  PRO A 419      19.722  10.657  -9.693  1.00 86.07           C  
ATOM   3159  O   PRO A 419      18.193   9.267 -12.122  1.00 86.07           O  
ATOM   3160  CG  PRO A 419      21.195  10.822  -9.503  1.00 86.07           C  
ATOM   3161  CD  PRO A 419      21.779   9.491  -9.127  1.00 86.07           C  
ATOM   3162  N   GLU A 420      20.431   8.892 -12.424  1.00 83.18           N  
ATOM   3163  CA  GLU A 420      20.318   8.755 -13.873  1.00 83.18           C  
ATOM   3164  C   GLU A 420      19.808   7.370 -14.259  1.00 83.18           C  
ATOM   3165  CB  GLU A 420      21.667   9.025 -14.546  1.00 83.18           C  
ATOM   3166  O   GLU A 420      19.189   7.202 -15.312  1.00 83.18           O  
ATOM   3167  CG  GLU A 420      22.141  10.466 -14.418  1.00 83.18           C  
ATOM   3168  CD  GLU A 420      23.421  10.747 -15.188  1.00 83.18           C  
ATOM   3169  OE1 GLU A 420      23.802  11.932 -15.320  1.00 83.18           O  
ATOM   3170  OE2 GLU A 420      24.048   9.774 -15.664  1.00 83.18           O  
ATOM   3171  N   HIS A 421      19.967   6.327 -13.427  1.00 83.60           N  
ATOM   3172  CA  HIS A 421      19.644   4.929 -13.692  1.00 83.60           C  
ATOM   3173  C   HIS A 421      18.402   4.495 -12.920  1.00 83.60           C  
ATOM   3174  CB  HIS A 421      20.827   4.029 -13.333  1.00 83.60           C  
ATOM   3175  O   HIS A 421      17.626   3.666 -13.400  1.00 83.60           O  
ATOM   3176  CG  HIS A 421      22.017   4.220 -14.219  1.00 83.60           C  
ATOM   3177  CD2 HIS A 421      22.181   4.960 -15.340  1.00 83.60           C  
ATOM   3178  ND1 HIS A 421      23.225   3.599 -13.985  1.00 83.60           N  
ATOM   3179  CE1 HIS A 421      24.084   3.952 -14.927  1.00 83.60           C  
ATOM   3180  NE2 HIS A 421      23.475   4.778 -15.762  1.00 83.60           N  
ATOM   3181  N   SER A 422      18.148   5.099 -11.691  1.00 89.06           N  
ATOM   3182  CA  SER A 422      17.035   4.668 -10.852  1.00 89.06           C  
ATOM   3183  C   SER A 422      16.534   5.807  -9.970  1.00 89.06           C  
ATOM   3184  CB  SER A 422      17.449   3.481  -9.980  1.00 89.06           C  
ATOM   3185  O   SER A 422      17.317   6.658  -9.542  1.00 89.06           O  
ATOM   3186  OG  SER A 422      16.374   3.064  -9.156  1.00 89.06           O  
ATOM   3187  N   ASP A 423      15.206   5.807  -9.716  1.00 90.35           N  
ATOM   3188  CA  ASP A 423      14.575   6.776  -8.826  1.00 90.35           C  
ATOM   3189  C   ASP A 423      14.573   6.277  -7.383  1.00 90.35           C  
ATOM   3190  CB  ASP A 423      13.145   7.072  -9.282  1.00 90.35           C  
ATOM   3191  O   ASP A 423      13.899   6.849  -6.524  1.00 90.35           O  
ATOM   3192  CG  ASP A 423      13.087   7.839 -10.592  1.00 90.35           C  
ATOM   3193  OD1 ASP A 423      14.106   8.441 -10.992  1.00 90.35           O  
ATOM   3194  OD2 ASP A 423      12.011   7.842 -11.229  1.00 90.35           O  
ATOM   3195  N   PHE A 424      15.353   5.256  -7.100  1.00 90.61           N  
ATOM   3196  CA  PHE A 424      15.392   4.613  -5.792  1.00 90.61           C  
ATOM   3197  C   PHE A 424      15.792   5.609  -4.711  1.00 90.61           C  
ATOM   3198  CB  PHE A 424      16.366   3.430  -5.802  1.00 90.61           C  
ATOM   3199  O   PHE A 424      15.166   5.666  -3.650  1.00 90.61           O  
ATOM   3200  CG  PHE A 424      16.500   2.742  -4.470  1.00 90.61           C  
ATOM   3201  CD1 PHE A 424      17.586   3.002  -3.643  1.00 90.61           C  
ATOM   3202  CD2 PHE A 424      15.538   1.835  -4.045  1.00 90.61           C  
ATOM   3203  CE1 PHE A 424      17.712   2.367  -2.410  1.00 90.61           C  
ATOM   3204  CE2 PHE A 424      15.657   1.197  -2.813  1.00 90.61           C  
ATOM   3205  CZ  PHE A 424      16.745   1.463  -1.998  1.00 90.61           C  
ATOM   3206  N   ALA A 425      16.842   6.372  -4.917  1.00 86.78           N  
ATOM   3207  CA  ALA A 425      17.357   7.345  -3.957  1.00 86.78           C  
ATOM   3208  C   ALA A 425      16.328   8.437  -3.677  1.00 86.78           C  
ATOM   3209  CB  ALA A 425      18.656   7.962  -4.470  1.00 86.78           C  
ATOM   3210  O   ALA A 425      16.146   8.847  -2.528  1.00 86.78           O  
ATOM   3211  N   MET A 426      15.699   8.799  -4.670  1.00 85.36           N  
ATOM   3212  CA  MET A 426      14.640   9.799  -4.574  1.00 85.36           C  
ATOM   3213  C   MET A 426      13.445   9.253  -3.800  1.00 85.36           C  
ATOM   3214  CB  MET A 426      14.199  10.252  -5.966  1.00 85.36           C  
ATOM   3215  O   MET A 426      12.871   9.950  -2.962  1.00 85.36           O  
ATOM   3216  CG  MET A 426      13.165  11.366  -5.950  1.00 85.36           C  
ATOM   3217  SD  MET A 426      12.636  11.859  -7.636  1.00 85.36           S  
ATOM   3218  CE  MET A 426      12.090  10.254  -8.283  1.00 85.36           C  
ATOM   3219  N   LEU A 427      12.962   8.067  -4.178  1.00 89.07           N  
ATOM   3220  CA  LEU A 427      11.857   7.384  -3.514  1.00 89.07           C  
ATOM   3221  C   LEU A 427      12.162   7.166  -2.036  1.00 89.07           C  
ATOM   3222  CB  LEU A 427      11.571   6.042  -4.193  1.00 89.07           C  
ATOM   3223  O   LEU A 427      11.302   7.386  -1.181  1.00 89.07           O  
ATOM   3224  CG  LEU A 427      10.412   5.226  -3.619  1.00 89.07           C  
ATOM   3225  CD1 LEU A 427       9.110   6.014  -3.714  1.00 89.07           C  
ATOM   3226  CD2 LEU A 427      10.288   3.890  -4.344  1.00 89.07           C  
ATOM   3227  N   ARG A 428      13.342   6.820  -1.697  1.00 86.79           N  
ATOM   3228  CA  ARG A 428      13.790   6.622  -0.323  1.00 86.79           C  
ATOM   3229  C   ARG A 428      13.722   7.923   0.469  1.00 86.79           C  
ATOM   3230  CB  ARG A 428      15.216   6.067  -0.297  1.00 86.79           C  
ATOM   3231  O   ARG A 428      13.216   7.947   1.593  1.00 86.79           O  
ATOM   3232  CG  ARG A 428      15.768   5.850   1.103  1.00 86.79           C  
ATOM   3233  CD  ARG A 428      17.248   5.496   1.078  1.00 86.79           C  
ATOM   3234  NE  ARG A 428      18.060   6.608   0.593  1.00 86.79           N  
ATOM   3235  NH1 ARG A 428      20.045   5.427   0.586  1.00 86.79           N  
ATOM   3236  NH2 ARG A 428      20.011   7.623  -0.072  1.00 86.79           N  
ATOM   3237  CZ  ARG A 428      19.370   6.550   0.370  1.00 86.79           C  
ATOM   3238  N   ASN A 429      14.249   8.979  -0.069  1.00 84.46           N  
ATOM   3239  CA  ASN A 429      14.268  10.290   0.570  1.00 84.46           C  
ATOM   3240  C   ASN A 429      12.858  10.841   0.761  1.00 84.46           C  
ATOM   3241  CB  ASN A 429      15.116  11.271  -0.242  1.00 84.46           C  
ATOM   3242  O   ASN A 429      12.557  11.442   1.794  1.00 84.46           O  
ATOM   3243  CG  ASN A 429      16.601  10.982  -0.140  1.00 84.46           C  
ATOM   3244  ND2 ASN A 429      17.371  11.488  -1.096  1.00 84.46           N  
ATOM   3245  OD1 ASN A 429      17.053  10.309   0.791  1.00 84.46           O  
ATOM   3246  N   LEU A 430      12.007  10.586  -0.196  1.00 84.67           N  
ATOM   3247  CA  LEU A 430      10.623  11.045  -0.149  1.00 84.67           C  
ATOM   3248  C   LEU A 430       9.829  10.270   0.898  1.00 84.67           C  
ATOM   3249  CB  LEU A 430       9.961  10.895  -1.521  1.00 84.67           C  
ATOM   3250  O   LEU A 430       9.034  10.855   1.638  1.00 84.67           O  
ATOM   3251  CG  LEU A 430       8.549  11.467  -1.659  1.00 84.67           C  
ATOM   3252  CD1 LEU A 430       8.607  12.977  -1.863  1.00 84.67           C  
ATOM   3253  CD2 LEU A 430       7.810  10.795  -2.811  1.00 84.67           C  
ATOM   3254  N   LEU A 431      10.010   8.960   1.005  1.00 85.51           N  
ATOM   3255  CA  LEU A 431       9.295   8.087   1.928  1.00 85.51           C  
ATOM   3256  C   LEU A 431       9.754   8.320   3.364  1.00 85.51           C  
ATOM   3257  CB  LEU A 431       9.501   6.619   1.546  1.00 85.51           C  
ATOM   3258  O   LEU A 431       8.932   8.374   4.281  1.00 85.51           O  
ATOM   3259  CG  LEU A 431       8.775   6.137   0.289  1.00 85.51           C  
ATOM   3260  CD1 LEU A 431       9.157   4.694  -0.024  1.00 85.51           C  
ATOM   3261  CD2 LEU A 431       7.265   6.270   0.459  1.00 85.51           C  
ATOM   3262  N   LEU A 432      11.031   8.659   3.612  1.00 80.72           N  
ATOM   3263  CA  LEU A 432      11.607   8.623   4.952  1.00 80.72           C  
ATOM   3264  C   LEU A 432      11.899  10.032   5.457  1.00 80.72           C  
ATOM   3265  CB  LEU A 432      12.891   7.789   4.962  1.00 80.72           C  
ATOM   3266  O   LEU A 432      11.950  10.264   6.667  1.00 80.72           O  
ATOM   3267  CG  LEU A 432      12.733   6.299   4.654  1.00 80.72           C  
ATOM   3268  CD1 LEU A 432      14.100   5.627   4.573  1.00 80.72           C  
ATOM   3269  CD2 LEU A 432      11.861   5.624   5.707  1.00 80.72           C  
ATOM   3270  N   SER A 433      12.031  11.092   4.641  1.00 76.44           N  
ATOM   3271  CA  SER A 433      12.438  12.429   5.061  1.00 76.44           C  
ATOM   3272  C   SER A 433      11.257  13.394   5.053  1.00 76.44           C  
ATOM   3273  CB  SER A 433      13.548  12.961   4.155  1.00 76.44           C  
ATOM   3274  O   SER A 433      10.888  13.941   6.094  1.00 76.44           O  
ATOM   3275  OG  SER A 433      14.706  12.149   4.248  1.00 76.44           O  
ATOM   3276  N   SER A 434      10.465  13.520   4.010  1.00 73.62           N  
ATOM   3277  CA  SER A 434       9.498  14.599   3.833  1.00 73.62           C  
ATOM   3278  C   SER A 434       8.075  14.058   3.754  1.00 73.62           C  
ATOM   3279  CB  SER A 434       9.817  15.404   2.573  1.00 73.62           C  
ATOM   3280  O   SER A 434       7.138  14.686   4.252  1.00 73.62           O  
ATOM   3281  OG  SER A 434       9.465  14.676   1.408  1.00 73.62           O  
ATOM   3282  N   GLY A 435       7.958  12.770   3.294  1.00 80.10           N  
ATOM   3283  CA  GLY A 435       6.648  12.251   2.934  1.00 80.10           C  
ATOM   3284  C   GLY A 435       6.049  11.353   3.999  1.00 80.10           C  
ATOM   3285  O   GLY A 435       4.875  10.985   3.921  1.00 80.10           O  
ATOM   3286  N   MET A 436       6.811  11.066   5.086  1.00 86.71           N  
ATOM   3287  CA  MET A 436       6.354  10.151   6.128  1.00 86.71           C  
ATOM   3288  C   MET A 436       5.210  10.765   6.928  1.00 86.71           C  
ATOM   3289  CB  MET A 436       7.507   9.782   7.063  1.00 86.71           C  
ATOM   3290  O   MET A 436       4.199  10.107   7.178  1.00 86.71           O  
ATOM   3291  CG  MET A 436       7.125   8.782   8.143  1.00 86.71           C  
ATOM   3292  SD  MET A 436       8.468   8.521   9.366  1.00 86.71           S  
ATOM   3293  CE  MET A 436       8.432  10.117  10.227  1.00 86.71           C  
ATOM   3294  N   GLN A 437       5.365  11.962   7.373  1.00 86.87           N  
ATOM   3295  CA  GLN A 437       4.354  12.650   8.169  1.00 86.87           C  
ATOM   3296  C   GLN A 437       3.071  12.857   7.370  1.00 86.87           C  
ATOM   3297  CB  GLN A 437       4.886  13.995   8.667  1.00 86.87           C  
ATOM   3298  O   GLN A 437       1.971  12.660   7.890  1.00 86.87           O  
ATOM   3299  CG  GLN A 437       3.942  14.715   9.621  1.00 86.87           C  
ATOM   3300  CD  GLN A 437       3.700  13.940  10.903  1.00 86.87           C  
ATOM   3301  NE2 GLN A 437       2.628  14.282  11.608  1.00 86.87           N  
ATOM   3302  OE1 GLN A 437       4.471  13.041  11.255  1.00 86.87           O  
ATOM   3303  N   ASP A 438       3.207  13.213   6.146  1.00 88.92           N  
ATOM   3304  CA  ASP A 438       2.057  13.410   5.267  1.00 88.92           C  
ATOM   3305  C   ASP A 438       1.299  12.103   5.053  1.00 88.92           C  
ATOM   3306  CB  ASP A 438       2.503  13.987   3.922  1.00 88.92           C  
ATOM   3307  O   ASP A 438       0.066  12.086   5.058  1.00 88.92           O  
ATOM   3308  CG  ASP A 438       2.991  15.421   4.024  1.00 88.92           C  
ATOM   3309  OD1 ASP A 438       2.742  16.078   5.057  1.00 88.92           O  
ATOM   3310  OD2 ASP A 438       3.627  15.900   3.060  1.00 88.92           O  
ATOM   3311  N   LEU A 439       2.010  11.064   4.819  1.00 90.99           N  
ATOM   3312  CA  LEU A 439       1.421   9.745   4.618  1.00 90.99           C  
ATOM   3313  C   LEU A 439       0.711   9.268   5.880  1.00 90.99           C  
ATOM   3314  CB  LEU A 439       2.497   8.734   4.211  1.00 90.99           C  
ATOM   3315  O   LEU A 439      -0.386   8.709   5.807  1.00 90.99           O  
ATOM   3316  CG  LEU A 439       3.056   8.873   2.794  1.00 90.99           C  
ATOM   3317  CD1 LEU A 439       4.342   8.066   2.650  1.00 90.99           C  
ATOM   3318  CD2 LEU A 439       2.022   8.429   1.765  1.00 90.99           C  
ATOM   3319  N   LYS A 440       1.268   9.537   6.985  1.00 90.49           N  
ATOM   3320  CA  LYS A 440       0.655   9.168   8.257  1.00 90.49           C  
ATOM   3321  C   LYS A 440      -0.603   9.991   8.521  1.00 90.49           C  
ATOM   3322  CB  LYS A 440       1.649   9.348   9.405  1.00 90.49           C  
ATOM   3323  O   LYS A 440      -1.613   9.460   8.986  1.00 90.49           O  
ATOM   3324  CG  LYS A 440       2.664   8.221   9.528  1.00 90.49           C  
ATOM   3325  CD  LYS A 440       3.528   8.380  10.772  1.00 90.49           C  
ATOM   3326  CE  LYS A 440       4.287   7.100  11.094  1.00 90.49           C  
ATOM   3327  NZ  LYS A 440       5.232   7.288  12.235  1.00 90.49           N  
ATOM   3328  N   GLU A 441      -0.573  11.261   8.260  1.00 90.06           N  
ATOM   3329  CA  GLU A 441      -1.706  12.158   8.471  1.00 90.06           C  
ATOM   3330  C   GLU A 441      -2.871  11.800   7.553  1.00 90.06           C  
ATOM   3331  CB  GLU A 441      -1.288  13.613   8.248  1.00 90.06           C  
ATOM   3332  O   GLU A 441      -4.028  11.810   7.978  1.00 90.06           O  
ATOM   3333  CG  GLU A 441      -0.433  14.187   9.369  1.00 90.06           C  
ATOM   3334  CD  GLU A 441       0.055  15.600   9.089  1.00 90.06           C  
ATOM   3335  OE1 GLU A 441       0.805  16.159   9.920  1.00 90.06           O  
ATOM   3336  OE2 GLU A 441      -0.318  16.152   8.030  1.00 90.06           O  
ATOM   3337  N   THR A 442      -2.522  11.577   6.255  1.00 90.81           N  
ATOM   3338  CA  THR A 442      -3.552  11.170   5.306  1.00 90.81           C  
ATOM   3339  C   THR A 442      -4.200   9.859   5.740  1.00 90.81           C  
ATOM   3340  CB  THR A 442      -2.975  11.016   3.887  1.00 90.81           C  
ATOM   3341  O   THR A 442      -5.418   9.697   5.635  1.00 90.81           O  
ATOM   3342  CG2 THR A 442      -4.072  10.686   2.880  1.00 90.81           C  
ATOM   3343  OG1 THR A 442      -2.339  12.240   3.500  1.00 90.81           O  
ATOM   3344  N   THR A 443      -3.411   8.926   6.208  1.00 91.90           N  
ATOM   3345  CA  THR A 443      -3.920   7.642   6.677  1.00 91.90           C  
ATOM   3346  C   THR A 443      -4.821   7.829   7.893  1.00 91.90           C  
ATOM   3347  CB  THR A 443      -2.770   6.680   7.030  1.00 91.90           C  
ATOM   3348  O   THR A 443      -5.890   7.220   7.980  1.00 91.90           O  
ATOM   3349  CG2 THR A 443      -3.305   5.329   7.493  1.00 91.90           C  
ATOM   3350  OG1 THR A 443      -1.947   6.484   5.873  1.00 91.90           O  
ATOM   3351  N   ARG A 444      -4.443   8.683   8.812  1.00 90.40           N  
ATOM   3352  CA  ARG A 444      -5.178   8.935  10.048  1.00 90.40           C  
ATOM   3353  C   ARG A 444      -6.485   9.669   9.768  1.00 90.40           C  
ATOM   3354  CB  ARG A 444      -4.322   9.742  11.027  1.00 90.40           C  
ATOM   3355  O   ARG A 444      -7.547   9.256  10.237  1.00 90.40           O  
ATOM   3356  CG  ARG A 444      -5.011  10.033  12.351  1.00 90.40           C  
ATOM   3357  CD  ARG A 444      -4.141  10.886  13.264  1.00 90.40           C  
ATOM   3358  NE  ARG A 444      -3.894  12.207  12.693  1.00 90.40           N  
ATOM   3359  NH1 ARG A 444      -2.669  12.982  14.492  1.00 90.40           N  
ATOM   3360  NH2 ARG A 444      -3.037  14.338  12.681  1.00 90.40           N  
ATOM   3361  CZ  ARG A 444      -3.201  13.173  13.290  1.00 90.40           C  
ATOM   3362  N   ASP A 445      -6.445  10.781   9.027  1.00 90.18           N  
ATOM   3363  CA  ASP A 445      -7.542  11.733   8.882  1.00 90.18           C  
ATOM   3364  C   ASP A 445      -8.520  11.283   7.799  1.00 90.18           C  
ATOM   3365  CB  ASP A 445      -7.002  13.128   8.558  1.00 90.18           C  
ATOM   3366  O   ASP A 445      -9.727  11.507   7.913  1.00 90.18           O  
ATOM   3367  CG  ASP A 445      -6.214  13.739   9.702  1.00 90.18           C  
ATOM   3368  OD1 ASP A 445      -6.414  13.332  10.867  1.00 90.18           O  
ATOM   3369  OD2 ASP A 445      -5.387  14.638   9.437  1.00 90.18           O  
ATOM   3370  N   ARG A 446      -8.002  10.621   6.855  1.00 91.86           N  
ATOM   3371  CA  ARG A 446      -8.864  10.315   5.718  1.00 91.86           C  
ATOM   3372  C   ARG A 446      -9.219   8.832   5.684  1.00 91.86           C  
ATOM   3373  CB  ARG A 446      -8.190  10.723   4.407  1.00 91.86           C  
ATOM   3374  O   ARG A 446     -10.393   8.467   5.771  1.00 91.86           O  
ATOM   3375  CG  ARG A 446      -9.092  10.603   3.188  1.00 91.86           C  
ATOM   3376  CD  ARG A 446      -8.379  11.038   1.915  1.00 91.86           C  
ATOM   3377  NE  ARG A 446      -9.149  10.696   0.722  1.00 91.86           N  
ATOM   3378  NH1 ARG A 446      -7.885  11.988  -0.717  1.00 91.86           N  
ATOM   3379  NH2 ARG A 446      -9.661  10.779  -1.515  1.00 91.86           N  
ATOM   3380  CZ  ARG A 446      -8.897  11.155  -0.500  1.00 91.86           C  
ATOM   3381  N   LEU A 447      -8.225   7.921   5.602  1.00 92.84           N  
ATOM   3382  CA  LEU A 447      -8.441   6.502   5.340  1.00 92.84           C  
ATOM   3383  C   LEU A 447      -8.963   5.793   6.586  1.00 92.84           C  
ATOM   3384  CB  LEU A 447      -7.144   5.840   4.868  1.00 92.84           C  
ATOM   3385  O   LEU A 447      -9.973   5.089   6.527  1.00 92.84           O  
ATOM   3386  CG  LEU A 447      -6.549   6.370   3.562  1.00 92.84           C  
ATOM   3387  CD1 LEU A 447      -5.208   5.700   3.281  1.00 92.84           C  
ATOM   3388  CD2 LEU A 447      -7.516   6.149   2.405  1.00 92.84           C  
ATOM   3389  N   TYR A 448      -8.321   5.993   7.705  1.00 93.26           N  
ATOM   3390  CA  TYR A 448      -8.722   5.343   8.947  1.00 93.26           C  
ATOM   3391  C   TYR A 448     -10.050   5.896   9.449  1.00 93.26           C  
ATOM   3392  CB  TYR A 448      -7.643   5.521  10.020  1.00 93.26           C  
ATOM   3393  O   TYR A 448     -10.910   5.142   9.911  1.00 93.26           O  
ATOM   3394  CG  TYR A 448      -8.032   4.969  11.370  1.00 93.26           C  
ATOM   3395  CD1 TYR A 448      -8.233   5.814  12.459  1.00 93.26           C  
ATOM   3396  CD2 TYR A 448      -8.198   3.601  11.559  1.00 93.26           C  
ATOM   3397  CE1 TYR A 448      -8.590   5.309  13.705  1.00 93.26           C  
ATOM   3398  CE2 TYR A 448      -8.554   3.085  12.801  1.00 93.26           C  
ATOM   3399  OH  TYR A 448      -9.101   3.440  15.097  1.00 93.26           O  
ATOM   3400  CZ  TYR A 448      -8.748   3.946  13.866  1.00 93.26           C  
ATOM   3401  N   GLU A 449     -10.249   7.223   9.407  1.00 90.70           N  
ATOM   3402  CA  GLU A 449     -11.503   7.851   9.812  1.00 90.70           C  
ATOM   3403  C   GLU A 449     -12.671   7.344   8.971  1.00 90.70           C  
ATOM   3404  CB  GLU A 449     -11.401   9.374   9.706  1.00 90.70           C  
ATOM   3405  O   GLU A 449     -13.771   7.136   9.487  1.00 90.70           O  
ATOM   3406  CG  GLU A 449     -10.598  10.016  10.828  1.00 90.70           C  
ATOM   3407  CD  GLU A 449     -10.592  11.536  10.768  1.00 90.70           C  
ATOM   3408  OE1 GLU A 449     -10.031  12.177  11.686  1.00 90.70           O  
ATOM   3409  OE2 GLU A 449     -11.153  12.089   9.797  1.00 90.70           O  
ATOM   3410  N   ALA A 450     -12.480   7.268   7.692  1.00 92.06           N  
ATOM   3411  CA  ALA A 450     -13.492   6.707   6.802  1.00 92.06           C  
ATOM   3412  C   ALA A 450     -13.839   5.274   7.199  1.00 92.06           C  
ATOM   3413  CB  ALA A 450     -13.012   6.752   5.354  1.00 92.06           C  
ATOM   3414  O   ALA A 450     -15.009   4.887   7.191  1.00 92.06           O  
ATOM   3415  N   TYR A 451     -12.776   4.466   7.408  1.00 92.50           N  
ATOM   3416  CA  TYR A 451     -12.960   3.083   7.833  1.00 92.50           C  
ATOM   3417  C   TYR A 451     -13.703   3.014   9.162  1.00 92.50           C  
ATOM   3418  CB  TYR A 451     -11.608   2.373   7.954  1.00 92.50           C  
ATOM   3419  O   TYR A 451     -14.619   2.205   9.327  1.00 92.50           O  
ATOM   3420  CG  TYR A 451     -11.710   0.953   8.454  1.00 92.50           C  
ATOM   3421  CD1 TYR A 451     -11.473   0.646   9.792  1.00 92.50           C  
ATOM   3422  CD2 TYR A 451     -12.044  -0.085   7.590  1.00 92.50           C  
ATOM   3423  CE1 TYR A 451     -11.564  -0.662  10.257  1.00 92.50           C  
ATOM   3424  CE2 TYR A 451     -12.138  -1.396   8.044  1.00 92.50           C  
ATOM   3425  OH  TYR A 451     -11.989  -2.971   9.832  1.00 92.50           O  
ATOM   3426  CZ  TYR A 451     -11.897  -1.674   9.377  1.00 92.50           C  
ATOM   3427  N   ARG A 452     -13.327   3.784  10.142  1.00 90.05           N  
ATOM   3428  CA  ARG A 452     -13.949   3.866  11.460  1.00 90.05           C  
ATOM   3429  C   ARG A 452     -15.421   4.247  11.347  1.00 90.05           C  
ATOM   3430  CB  ARG A 452     -13.211   4.877  12.341  1.00 90.05           C  
ATOM   3431  O   ARG A 452     -16.267   3.688  12.048  1.00 90.05           O  
ATOM   3432  CG  ARG A 452     -13.612   4.824  13.806  1.00 90.05           C  
ATOM   3433  CD  ARG A 452     -12.917   5.907  14.620  1.00 90.05           C  
ATOM   3434  NE  ARG A 452     -13.415   5.953  15.992  1.00 90.05           N  
ATOM   3435  NH1 ARG A 452     -12.199   7.824  16.590  1.00 90.05           N  
ATOM   3436  NH2 ARG A 452     -13.577   6.811  18.116  1.00 90.05           N  
ATOM   3437  CZ  ARG A 452     -13.063   6.862  16.896  1.00 90.05           C  
ATOM   3438  N   ALA A 453     -15.714   5.293  10.624  1.00 89.67           N  
ATOM   3439  CA  ALA A 453     -17.085   5.735  10.382  1.00 89.67           C  
ATOM   3440  C   ALA A 453     -17.922   4.614   9.771  1.00 89.67           C  
ATOM   3441  CB  ALA A 453     -17.096   6.960   9.470  1.00 89.67           C  
ATOM   3442  O   ALA A 453     -19.082   4.424  10.144  1.00 89.67           O  
ATOM   3443  N   GLN A 454     -17.340   3.928   8.766  1.00 90.46           N  
ATOM   3444  CA  GLN A 454     -18.008   2.804   8.118  1.00 90.46           C  
ATOM   3445  C   GLN A 454     -18.306   1.691   9.118  1.00 90.46           C  
ATOM   3446  CB  GLN A 454     -17.157   2.264   6.968  1.00 90.46           C  
ATOM   3447  O   GLN A 454     -19.388   1.100   9.094  1.00 90.46           O  
ATOM   3448  CG  GLN A 454     -17.807   1.113   6.211  1.00 90.46           C  
ATOM   3449  CD  GLN A 454     -16.933   0.581   5.090  1.00 90.46           C  
ATOM   3450  NE2 GLN A 454     -17.371  -0.505   4.462  1.00 90.46           N  
ATOM   3451  OE1 GLN A 454     -15.874   1.142   4.791  1.00 90.46           O  
ATOM   3452  N   ARG A 455     -17.398   1.336   9.980  1.00 88.48           N  
ATOM   3453  CA  ARG A 455     -17.570   0.290  10.983  1.00 88.48           C  
ATOM   3454  C   ARG A 455     -18.625   0.686  12.011  1.00 88.48           C  
ATOM   3455  CB  ARG A 455     -16.242  -0.008  11.683  1.00 88.48           C  
ATOM   3456  O   ARG A 455     -19.383  -0.161  12.488  1.00 88.48           O  
ATOM   3457  CG  ARG A 455     -15.299  -0.880  10.869  1.00 88.48           C  
ATOM   3458  CD  ARG A 455     -15.867  -2.276  10.653  1.00 88.48           C  
ATOM   3459  NE  ARG A 455     -15.417  -2.851   9.388  1.00 88.48           N  
ATOM   3460  NH1 ARG A 455     -16.466  -4.885   9.702  1.00 88.48           N  
ATOM   3461  NH2 ARG A 455     -15.250  -4.499   7.797  1.00 88.48           N  
ATOM   3462  CZ  ARG A 455     -15.712  -4.077   8.965  1.00 88.48           C  
ATOM   3463  N   ARG A 456     -18.658   1.932  12.399  1.00 85.00           N  
ATOM   3464  CA  ARG A 456     -19.667   2.445  13.320  1.00 85.00           C  
ATOM   3465  C   ARG A 456     -21.066   2.317  12.726  1.00 85.00           C  
ATOM   3466  CB  ARG A 456     -19.380   3.906  13.674  1.00 85.00           C  
ATOM   3467  O   ARG A 456     -22.016   1.973  13.432  1.00 85.00           O  
ATOM   3468  CG  ARG A 456     -18.263   4.085  14.690  1.00 85.00           C  
ATOM   3469  CD  ARG A 456     -18.197   5.515  15.209  1.00 85.00           C  
ATOM   3470  NE  ARG A 456     -17.701   6.436  14.189  1.00 85.00           N  
ATOM   3471  NH1 ARG A 456     -17.765   8.302  15.549  1.00 85.00           N  
ATOM   3472  NH2 ARG A 456     -17.053   8.484  13.378  1.00 85.00           N  
ATOM   3473  CZ  ARG A 456     -17.508   7.739  14.375  1.00 85.00           C  
ATOM   3474  N   ARG A 457     -21.147   2.671  11.475  1.00 88.77           N  
ATOM   3475  CA  ARG A 457     -22.421   2.547  10.773  1.00 88.77           C  
ATOM   3476  C   ARG A 457     -22.896   1.097  10.752  1.00 88.77           C  
ATOM   3477  CB  ARG A 457     -22.301   3.079   9.343  1.00 88.77           C  
ATOM   3478  O   ARG A 457     -24.086   0.826  10.923  1.00 88.77           O  
ATOM   3479  CG  ARG A 457     -22.193   4.593   9.257  1.00 88.77           C  
ATOM   3480  CD  ARG A 457     -22.083   5.070   7.816  1.00 88.77           C  
ATOM   3481  NE  ARG A 457     -21.863   6.512   7.740  1.00 88.77           N  
ATOM   3482  NH1 ARG A 457     -21.432   6.535   5.470  1.00 88.77           N  
ATOM   3483  NH2 ARG A 457     -21.381   8.487   6.672  1.00 88.77           N  
ATOM   3484  CZ  ARG A 457     -21.559   7.174   6.628  1.00 88.77           C  
ATOM   3485  N   GLN A 458     -21.979   0.228  10.459  1.00 86.09           N  
ATOM   3486  CA  GLN A 458     -22.293  -1.196  10.424  1.00 86.09           C  
ATOM   3487  C   GLN A 458     -22.710  -1.701  11.803  1.00 86.09           C  
ATOM   3488  CB  GLN A 458     -21.095  -1.998   9.912  1.00 86.09           C  
ATOM   3489  O   GLN A 458     -23.620  -2.524  11.919  1.00 86.09           O  
ATOM   3490  CG  GLN A 458     -20.827  -1.819   8.423  1.00 86.09           C  
ATOM   3491  CD  GLN A 458     -19.609  -2.589   7.950  1.00 86.09           C  
ATOM   3492  NE2 GLN A 458     -19.347  -2.543   6.648  1.00 86.09           N  
ATOM   3493  OE1 GLN A 458     -18.909  -3.221   8.747  1.00 86.09           O  
ATOM   3494  N   ALA A 459     -21.989  -1.306  12.805  1.00 79.91           N  
ATOM   3495  CA  ALA A 459     -22.335  -1.654  14.181  1.00 79.91           C  
ATOM   3496  C   ALA A 459     -23.725  -1.138  14.544  1.00 79.91           C  
ATOM   3497  CB  ALA A 459     -21.294  -1.097  15.149  1.00 79.91           C  
ATOM   3498  O   ALA A 459     -24.489  -1.823  15.228  1.00 79.91           O  
ATOM   3499  N   LYS A 460     -24.072   0.118  14.217  1.00 81.40           N  
ATOM   3500  CA  LYS A 460     -25.388   0.702  14.458  1.00 81.40           C  
ATOM   3501  C   LYS A 460     -26.477  -0.071  13.720  1.00 81.40           C  
ATOM   3502  CB  LYS A 460     -25.409   2.171  14.033  1.00 81.40           C  
ATOM   3503  O   LYS A 460     -27.587  -0.231  14.231  1.00 81.40           O  
ATOM   3504  CG  LYS A 460     -24.652   3.098  14.973  1.00 81.40           C  
ATOM   3505  CD  LYS A 460     -24.776   4.554  14.541  1.00 81.40           C  
ATOM   3506  CE  LYS A 460     -23.988   5.479  15.459  1.00 81.40           C  
ATOM   3507  NZ  LYS A 460     -24.037   6.897  14.991  1.00 81.40           N  
ATOM   3508  N   ARG A 461     -26.137  -0.491  12.490  1.00 78.05           N  
ATOM   3509  CA  ARG A 461     -27.075  -1.287  11.705  1.00 78.05           C  
ATOM   3510  C   ARG A 461     -27.398  -2.602  12.406  1.00 78.05           C  
ATOM   3511  CB  ARG A 461     -26.511  -1.562  10.310  1.00 78.05           C  
ATOM   3512  O   ARG A 461     -28.557  -3.021  12.449  1.00 78.05           O  
ATOM   3513  CG  ARG A 461     -27.551  -2.034   9.306  1.00 78.05           C  
ATOM   3514  CD  ARG A 461     -26.998  -2.055   7.888  1.00 78.05           C  
ATOM   3515  NE  ARG A 461     -26.217  -3.262   7.633  1.00 78.05           N  
ATOM   3516  NH1 ARG A 461     -25.953  -2.862   5.373  1.00 78.05           N  
ATOM   3517  NH2 ARG A 461     -25.039  -4.737   6.325  1.00 78.05           N  
ATOM   3518  CZ  ARG A 461     -25.738  -3.618   6.444  1.00 78.05           C  
ATOM   3519  N   VAL A 462     -26.357  -3.272  12.886  1.00 78.72           N  
ATOM   3520  CA  VAL A 462     -26.525  -4.537  13.594  1.00 78.72           C  
ATOM   3521  C   VAL A 462     -27.327  -4.310  14.873  1.00 78.72           C  
ATOM   3522  CB  VAL A 462     -25.163  -5.187  13.927  1.00 78.72           C  
ATOM   3523  O   VAL A 462     -28.188  -5.120  15.226  1.00 78.72           O  
ATOM   3524  CG1 VAL A 462     -25.353  -6.411  14.821  1.00 78.72           C  
ATOM   3525  CG2 VAL A 462     -24.426  -5.567  12.644  1.00 78.72           C  
ATOM   3526  N   GLN A 463     -27.057  -3.221  15.548  1.00 75.63           N  
ATOM   3527  CA  GLN A 463     -27.782  -2.864  16.762  1.00 75.63           C  
ATOM   3528  C   GLN A 463     -29.245  -2.554  16.459  1.00 75.63           C  
ATOM   3529  CB  GLN A 463     -27.123  -1.666  17.449  1.00 75.63           C  
ATOM   3530  O   GLN A 463     -30.138  -2.953  17.208  1.00 75.63           O  
ATOM   3531  CG  GLN A 463     -27.742  -1.311  18.794  1.00 75.63           C  
ATOM   3532  CD  GLN A 463     -27.004  -0.190  19.502  1.00 75.63           C  
ATOM   3533  NE2 GLN A 463     -27.476   0.172  20.690  1.00 75.63           N  
ATOM   3534  OE1 GLN A 463     -26.018   0.345  18.986  1.00 75.63           O  
ATOM   3535  N   ARG A 464     -29.467  -1.874  15.385  1.00 73.98           N  
ATOM   3536  CA  ARG A 464     -30.823  -1.542  14.960  1.00 73.98           C  
ATOM   3537  C   ARG A 464     -31.590  -2.795  14.551  1.00 73.98           C  
ATOM   3538  CB  ARG A 464     -30.794  -0.544  13.800  1.00 73.98           C  
ATOM   3539  O   ARG A 464     -32.778  -2.929  14.855  1.00 73.98           O  
ATOM   3540  CG  ARG A 464     -30.457   0.878  14.219  1.00 73.98           C  
ATOM   3541  CD  ARG A 464     -30.585   1.854  13.058  1.00 73.98           C  
ATOM   3542  NE  ARG A 464     -30.477   3.240  13.504  1.00 73.98           N  
ATOM   3543  NH1 ARG A 464     -30.648   4.152  11.389  1.00 73.98           N  
ATOM   3544  NH2 ARG A 464     -30.402   5.517  13.214  1.00 73.98           N  
ATOM   3545  CZ  ARG A 464     -30.510   4.300  12.701  1.00 73.98           C  
ATOM   3546  N   LEU A 465     -30.916  -3.665  13.770  1.00 73.95           N  
ATOM   3547  CA  LEU A 465     -31.529  -4.921  13.352  1.00 73.95           C  
ATOM   3548  C   LEU A 465     -31.805  -5.818  14.554  1.00 73.95           C  
ATOM   3549  CB  LEU A 465     -30.629  -5.650  12.351  1.00 73.95           C  
ATOM   3550  O   LEU A 465     -32.820  -6.516  14.593  1.00 73.95           O  
ATOM   3551  CG  LEU A 465     -30.533  -5.037  10.953  1.00 73.95           C  
ATOM   3552  CD1 LEU A 465     -29.498  -5.783  10.118  1.00 73.95           C  
ATOM   3553  CD2 LEU A 465     -31.894  -5.054  10.267  1.00 73.95           C  
ATOM   3554  N   ALA A 466     -30.884  -5.838  15.470  1.00 70.50           N  
ATOM   3555  CA  ALA A 466     -31.060  -6.587  16.712  1.00 70.50           C  
ATOM   3556  C   ALA A 466     -32.199  -6.006  17.545  1.00 70.50           C  
ATOM   3557  CB  ALA A 466     -29.764  -6.593  17.518  1.00 70.50           C  
ATOM   3558  O   ALA A 466     -33.002  -6.749  18.113  1.00 70.50           O  
ATOM   3559  N   SER A 467     -32.280  -4.645  17.684  1.00 73.20           N  
ATOM   3560  CA  SER A 467     -33.333  -3.958  18.425  1.00 73.20           C  
ATOM   3561  C   SER A 467     -34.678  -4.083  17.717  1.00 73.20           C  
ATOM   3562  CB  SER A 467     -32.982  -2.482  18.612  1.00 73.20           C  
ATOM   3563  O   SER A 467     -35.718  -4.210  18.366  1.00 73.20           O  
ATOM   3564  OG  SER A 467     -32.810  -1.842  17.359  1.00 73.20           O  
ATOM   3565  N   ALA A 468     -34.679  -3.993  16.404  1.00 72.86           N  
ATOM   3566  CA  ALA A 468     -35.877  -4.193  15.593  1.00 72.86           C  
ATOM   3567  C   ALA A 468     -36.369  -5.635  15.687  1.00 72.86           C  
ATOM   3568  CB  ALA A 468     -35.602  -3.822  14.137  1.00 72.86           C  
ATOM   3569  O   ALA A 468     -37.576  -5.883  15.732  1.00 72.86           O  
ATOM   3570  N   GLY A 469     -35.372  -6.608  15.571  1.00 69.81           N  
ATOM   3571  CA  GLY A 469     -35.690  -8.012  15.777  1.00 69.81           C  
ATOM   3572  C   GLY A 469     -36.285  -8.294  17.144  1.00 69.81           C  
ATOM   3573  O   GLY A 469     -37.239  -9.066  17.264  1.00 69.81           O  
ATOM   3574  N   LEU A 470     -35.752  -7.700  18.195  1.00 64.15           N  
ATOM   3575  CA  LEU A 470     -36.261  -7.788  19.560  1.00 64.15           C  
ATOM   3576  C   LEU A 470     -37.613  -7.093  19.681  1.00 64.15           C  
ATOM   3577  CB  LEU A 470     -35.265  -7.168  20.543  1.00 64.15           C  
ATOM   3578  O   LEU A 470     -38.516  -7.597  20.353  1.00 64.15           O  
ATOM   3579  CG  LEU A 470     -35.495  -7.474  22.024  1.00 64.15           C  
ATOM   3580  CD1 LEU A 470     -34.436  -8.447  22.534  1.00 64.15           C  
ATOM   3581  CD2 LEU A 470     -35.487  -6.189  22.844  1.00 64.15           C  
ATOM   3582  N   ALA A 471     -37.812  -5.932  19.143  1.00 67.61           N  
ATOM   3583  CA  ALA A 471     -39.063  -5.179  19.119  1.00 67.61           C  
ATOM   3584  C   ALA A 471     -40.153  -5.948  18.379  1.00 67.61           C  
ATOM   3585  CB  ALA A 471     -38.849  -3.812  18.474  1.00 67.61           C  
ATOM   3586  O   ALA A 471     -41.306  -5.978  18.815  1.00 67.61           O  
ATOM   3587  N   ARG A 472     -39.856  -6.602  17.213  1.00 68.86           N  
ATOM   3588  CA  ARG A 472     -40.774  -7.429  16.436  1.00 68.86           C  
ATOM   3589  C   ARG A 472     -41.173  -8.681  17.210  1.00 68.86           C  
ATOM   3590  CB  ARG A 472     -40.143  -7.819  15.098  1.00 68.86           C  
ATOM   3591  O   ARG A 472     -42.326  -9.112  17.152  1.00 68.86           O  
ATOM   3592  CG  ARG A 472     -40.489  -6.877  13.956  1.00 68.86           C  
ATOM   3593  CD  ARG A 472     -39.938  -7.374  12.627  1.00 68.86           C  
ATOM   3594  NE  ARG A 472     -39.959  -6.328  11.609  1.00 68.86           N  
ATOM   3595  NH1 ARG A 472     -38.532  -7.423  10.158  1.00 68.86           N  
ATOM   3596  NH2 ARG A 472     -39.383  -5.367   9.604  1.00 68.86           N  
ATOM   3597  CZ  ARG A 472     -39.291  -6.375  10.459  1.00 68.86           C  
ATOM   3598  N   ALA A 473     -40.181  -9.246  17.836  1.00 64.08           N  
ATOM   3599  CA  ALA A 473     -40.419 -10.407  18.690  1.00 64.08           C  
ATOM   3600  C   ALA A 473     -41.302 -10.041  19.879  1.00 64.08           C  
ATOM   3601  CB  ALA A 473     -39.095 -10.992  19.174  1.00 64.08           C  
ATOM   3602  O   ALA A 473     -42.201 -10.799  20.250  1.00 64.08           O  
ATOM   3603  N   LEU A 474     -41.116  -8.866  20.515  1.00 62.13           N  
ATOM   3604  CA  LEU A 474     -41.916  -8.356  21.623  1.00 62.13           C  
ATOM   3605  C   LEU A 474     -43.313  -7.969  21.152  1.00 62.13           C  
ATOM   3606  CB  LEU A 474     -41.230  -7.149  22.269  1.00 62.13           C  
ATOM   3607  O   LEU A 474     -44.299  -8.212  21.852  1.00 62.13           O  
ATOM   3608  CG  LEU A 474     -40.140  -7.458  23.296  1.00 62.13           C  
ATOM   3609  CD1 LEU A 474     -39.324  -6.205  23.596  1.00 62.13           C  
ATOM   3610  CD2 LEU A 474     -40.753  -8.021  24.574  1.00 62.13           C  
ATOM   3611  N   ALA A 475     -43.508  -7.372  19.983  1.00 68.26           N  
ATOM   3612  CA  ALA A 475     -44.779  -7.004  19.365  1.00 68.26           C  
ATOM   3613  C   ALA A 475     -45.586  -8.243  18.990  1.00 68.26           C  
ATOM   3614  CB  ALA A 475     -44.539  -6.136  18.131  1.00 68.26           C  
ATOM   3615  O   ALA A 475     -46.807  -8.272  19.162  1.00 68.26           O  
ATOM   3616  N   ALA A 476     -44.983  -9.280  18.406  1.00 67.63           N  
ATOM   3617  CA  ALA A 476     -45.602 -10.562  18.080  1.00 67.63           C  
ATOM   3618  C   ALA A 476     -46.074 -11.279  19.342  1.00 67.63           C  
ATOM   3619  CB  ALA A 476     -44.626 -11.443  17.305  1.00 67.63           C  
ATOM   3620  O   ALA A 476     -47.143 -11.895  19.350  1.00 67.63           O  
ATOM   3621  N   ALA A 477     -45.281 -11.210  20.381  1.00 59.04           N  
ATOM   3622  CA  ALA A 477     -45.621 -11.769  21.687  1.00 59.04           C  
ATOM   3623  C   ALA A 477     -46.777 -11.004  22.327  1.00 59.04           C  
ATOM   3624  CB  ALA A 477     -44.402 -11.752  22.606  1.00 59.04           C  
ATOM   3625  O   ALA A 477     -47.668 -11.605  22.931  1.00 59.04           O  
ATOM   3626  N   ALA A 478     -46.800  -9.704  22.199  1.00 63.54           N  
ATOM   3627  CA  ALA A 478     -47.872  -8.835  22.678  1.00 63.54           C  
ATOM   3628  C   ALA A 478     -49.160  -9.070  21.894  1.00 63.54           C  
ATOM   3629  CB  ALA A 478     -47.453  -7.370  22.580  1.00 63.54           C  
ATOM   3630  O   ALA A 478     -50.251  -9.077  22.468  1.00 63.54           O  
ATOM   3631  N   ALA A 479     -49.149  -9.289  20.549  1.00 69.21           N  
ATOM   3632  CA  ALA A 479     -50.280  -9.574  19.670  1.00 69.21           C  
ATOM   3633  C   ALA A 479     -50.875 -10.947  19.969  1.00 69.21           C  
ATOM   3634  CB  ALA A 479     -49.850  -9.492  18.207  1.00 69.21           C  
ATOM   3635  O   ALA A 479     -52.093 -11.129  19.908  1.00 69.21           O  
ATOM   3636  N   SER A 480     -50.037 -11.920  20.292  1.00 63.88           N  
ATOM   3637  CA  SER A 480     -50.451 -13.269  20.663  1.00 63.88           C  
ATOM   3638  C   SER A 480     -51.177 -13.274  22.004  1.00 63.88           C  
ATOM   3639  CB  SER A 480     -49.241 -14.203  20.725  1.00 63.88           C  
ATOM   3640  O   SER A 480     -52.120 -14.044  22.202  1.00 63.88           O  
ATOM   3641  OG  SER A 480     -48.367 -13.826  21.775  1.00 63.88           O  
ATOM   3642  N   VAL A 481     -50.759 -12.403  22.949  1.00 62.11           N  
ATOM   3643  CA  VAL A 481     -51.351 -12.239  24.273  1.00 62.11           C  
ATOM   3644  C   VAL A 481     -52.680 -11.496  24.157  1.00 62.11           C  
ATOM   3645  CB  VAL A 481     -50.401 -11.486  25.231  1.00 62.11           C  
ATOM   3646  O   VAL A 481     -53.639 -11.812  24.865  1.00 62.11           O  
ATOM   3647  CG1 VAL A 481     -51.106 -11.161  26.546  1.00 62.11           C  
ATOM   3648  CG2 VAL A 481     -49.140 -12.309  25.486  1.00 62.11           C  
ATOM   3649  N   ALA A 482     -52.737 -10.525  23.208  1.00 65.02           N  
ATOM   3650  CA  ALA A 482     -53.942  -9.749  22.923  1.00 65.02           C  
ATOM   3651  C   ALA A 482     -54.993 -10.605  22.224  1.00 65.02           C  
ATOM   3652  CB  ALA A 482     -53.600  -8.529  22.071  1.00 65.02           C  
ATOM   3653  O   ALA A 482     -56.192 -10.456  22.475  1.00 65.02           O  
ATOM   3654  N   ARG A 483     -54.640 -11.650  21.288  1.00 63.91           N  
ATOM   3655  CA  ARG A 483     -55.506 -12.555  20.540  1.00 63.91           C  
ATOM   3656  C   ARG A 483     -56.035 -13.671  21.435  1.00 63.91           C  
ATOM   3657  CB  ARG A 483     -54.758 -13.151  19.346  1.00 63.91           C  
ATOM   3658  O   ARG A 483     -57.123 -14.200  21.199  1.00 63.91           O  
ATOM   3659  CG  ARG A 483     -55.542 -13.109  18.044  1.00 63.91           C  
ATOM   3660  CD  ARG A 483     -54.703 -13.582  16.865  1.00 63.91           C  
ATOM   3661  NE  ARG A 483     -55.332 -13.250  15.589  1.00 63.91           N  
ATOM   3662  NH1 ARG A 483     -53.351 -12.772  14.501  1.00 63.91           N  
ATOM   3663  NH2 ARG A 483     -55.347 -12.595  13.388  1.00 63.91           N  
ATOM   3664  CZ  ARG A 483     -54.675 -12.873  14.496  1.00 63.91           C  
ATOM   3665  N   ALA A 484     -55.399 -13.945  22.538  1.00 62.84           N  
ATOM   3666  CA  ALA A 484     -55.750 -14.992  23.494  1.00 62.84           C  
ATOM   3667  C   ALA A 484     -56.652 -14.447  24.598  1.00 62.84           C  
ATOM   3668  CB  ALA A 484     -54.490 -15.607  24.096  1.00 62.84           C  
ATOM   3669  O   ALA A 484     -57.195 -15.211  25.398  1.00 62.84           O  
ATOM   3670  N   GLY A 485     -57.238 -13.030  24.374  1.00 52.61           N  
ATOM   3671  CA  GLY A 485     -58.378 -12.550  25.139  1.00 52.61           C  
ATOM   3672  C   GLY A 485     -58.170 -12.636  26.639  1.00 52.61           C  
ATOM   3673  O   GLY A 485     -59.135 -12.710  27.402  1.00 52.61           O  
ATOM   3674  N   ARG A 486     -56.833 -12.547  27.239  1.00 49.88           N  
ATOM   3675  CA  ARG A 486     -56.606 -12.576  28.680  1.00 49.88           C  
ATOM   3676  C   ARG A 486     -56.374 -11.170  29.226  1.00 49.88           C  
ATOM   3677  CB  ARG A 486     -55.413 -13.472  29.020  1.00 49.88           C  
ATOM   3678  O   ARG A 486     -55.583 -10.405  28.670  1.00 49.88           O  
ATOM   3679  CG  ARG A 486     -55.687 -14.957  28.836  1.00 49.88           C  
ATOM   3680  CD  ARG A 486     -54.474 -15.803  29.198  1.00 49.88           C  
ATOM   3681  NE  ARG A 486     -54.855 -17.163  29.564  1.00 49.88           N  
ATOM   3682  NH1 ARG A 486     -52.814 -18.102  29.027  1.00 49.88           N  
ATOM   3683  NH2 ARG A 486     -54.508 -19.418  29.835  1.00 49.88           N  
ATOM   3684  CZ  ARG A 486     -54.058 -18.224  29.474  1.00 49.88           C  
ATOM   3685  N   SER A 487     -57.411 -10.289  29.548  1.00 40.36           N  
ATOM   3686  CA  SER A 487     -57.624  -9.018  30.233  1.00 40.36           C  
ATOM   3687  C   SER A 487     -56.891  -8.981  31.569  1.00 40.36           C  
ATOM   3688  CB  SER A 487     -59.117  -8.772  30.454  1.00 40.36           C  
ATOM   3689  O   SER A 487     -56.892  -9.965  32.312  1.00 40.36           O  
ATOM   3690  OG  SER A 487     -59.654  -9.719  31.362  1.00 40.36           O  
ATOM   3691  N   ALA A 488     -55.559  -8.754  31.580  1.00 34.69           N  
ATOM   3692  CA  ALA A 488     -54.955  -8.036  32.700  1.00 34.69           C  
ATOM   3693  C   ALA A 488     -53.772  -8.811  33.273  1.00 34.69           C  
ATOM   3694  CB  ALA A 488     -55.994  -7.776  33.788  1.00 34.69           C  
ATOM   3695  O   ALA A 488     -53.883 -10.005  33.558  1.00 34.69           O  
ATOM   3696  N   GLY A 489     -52.481  -8.705  32.772  1.00 41.37           N  
ATOM   3697  CA  GLY A 489     -51.400  -8.525  33.728  1.00 41.37           C  
ATOM   3698  C   GLY A 489     -50.512  -9.747  33.861  1.00 41.37           C  
ATOM   3699  O   GLY A 489     -50.983 -10.827  34.224  1.00 41.37           O  
ATOM   3700  N   THR A 490     -49.341  -9.829  33.125  1.00 43.29           N  
ATOM   3701  CA  THR A 490     -48.157 -10.152  33.914  1.00 43.29           C  
ATOM   3702  C   THR A 490     -46.962 -10.429  33.006  1.00 43.29           C  
ATOM   3703  CB  THR A 490     -48.407 -11.370  34.823  1.00 43.29           C  
ATOM   3704  O   THR A 490     -47.115 -11.009  31.929  1.00 43.29           O  
ATOM   3705  CG2 THR A 490     -49.410 -11.038  35.923  1.00 43.29           C  
ATOM   3706  OG1 THR A 490     -48.920 -12.451  34.034  1.00 43.29           O  
ATOM   3707  N   ALA A 491     -46.177  -9.426  32.677  1.00 48.34           N  
ATOM   3708  CA  ALA A 491     -44.776  -9.598  32.303  1.00 48.34           C  
ATOM   3709  C   ALA A 491     -44.443 -11.071  32.084  1.00 48.34           C  
ATOM   3710  CB  ALA A 491     -43.863  -9.003  33.372  1.00 48.34           C  
ATOM   3711  O   ALA A 491     -43.695 -11.415  31.166  1.00 48.34           O  
ATOM   3712  N   ALA A 492     -45.240 -11.958  32.650  1.00 46.09           N  
ATOM   3713  CA  ALA A 492     -45.055 -13.407  32.628  1.00 46.09           C  
ATOM   3714  C   ALA A 492     -45.731 -14.027  31.409  1.00 46.09           C  
ATOM   3715  CB  ALA A 492     -45.597 -14.032  33.910  1.00 46.09           C  
ATOM   3716  O   ALA A 492     -45.200 -14.962  30.805  1.00 46.09           O  
ATOM   3717  N   ALA A 493     -46.774 -13.507  30.895  1.00 49.59           N  
ATOM   3718  CA  ALA A 493     -47.516 -13.930  29.710  1.00 49.59           C  
ATOM   3719  C   ALA A 493     -46.839 -13.437  28.435  1.00 49.59           C  
ATOM   3720  CB  ALA A 493     -48.955 -13.425  29.775  1.00 49.59           C  
ATOM   3721  O   ALA A 493     -46.809 -14.146  27.426  1.00 49.59           O  
ATOM   3722  N   LEU A 494     -46.196 -12.306  28.388  1.00 50.30           N  
ATOM   3723  CA  LEU A 494     -45.337 -11.729  27.359  1.00 50.30           C  
ATOM   3724  C   LEU A 494     -44.000 -12.459  27.295  1.00 50.30           C  
ATOM   3725  CB  LEU A 494     -45.107 -10.239  27.626  1.00 50.30           C  
ATOM   3726  O   LEU A 494     -43.473 -12.704  26.207  1.00 50.30           O  
ATOM   3727  CG  LEU A 494     -46.184  -9.284  27.111  1.00 50.30           C  
ATOM   3728  CD1 LEU A 494     -45.994  -7.896  27.715  1.00 50.30           C  
ATOM   3729  CD2 LEU A 494     -46.157  -9.218  25.588  1.00 50.30           C  
ATOM   3730  N   ALA A 495     -43.407 -12.933  28.410  1.00 52.04           N  
ATOM   3731  CA  ALA A 495     -42.203 -13.745  28.567  1.00 52.04           C  
ATOM   3732  C   ALA A 495     -42.442 -15.177  28.099  1.00 52.04           C  
ATOM   3733  CB  ALA A 495     -41.741 -13.734  30.022  1.00 52.04           C  
ATOM   3734  O   ALA A 495     -41.583 -15.776  27.448  1.00 52.04           O  
ATOM   3735  N   ALA A 496     -43.617 -15.726  28.249  1.00 53.38           N  
ATOM   3736  CA  ALA A 496     -44.056 -17.057  27.837  1.00 53.38           C  
ATOM   3737  C   ALA A 496     -44.394 -17.087  26.349  1.00 53.38           C  
ATOM   3738  CB  ALA A 496     -45.262 -17.499  28.662  1.00 53.38           C  
ATOM   3739  O   ALA A 496     -44.111 -18.070  25.661  1.00 53.38           O  
ATOM   3740  N   ALA A 497     -44.902 -16.104  25.775  1.00 52.60           N  
ATOM   3741  CA  ALA A 497     -45.191 -15.898  24.358  1.00 52.60           C  
ATOM   3742  C   ALA A 497     -43.910 -15.652  23.567  1.00 52.60           C  
ATOM   3743  CB  ALA A 497     -46.158 -14.730  24.177  1.00 52.60           C  
ATOM   3744  O   ALA A 497     -43.793 -16.076  22.415  1.00 52.60           O  
ATOM   3745  N   LEU A 498     -42.804 -15.050  24.109  1.00 53.65           N  
ATOM   3746  CA  LEU A 498     -41.465 -14.834  23.571  1.00 53.65           C  
ATOM   3747  C   LEU A 498     -40.679 -16.140  23.529  1.00 53.65           C  
ATOM   3748  CB  LEU A 498     -40.711 -13.797  24.409  1.00 53.65           C  
ATOM   3749  O   LEU A 498     -39.884 -16.361  22.613  1.00 53.65           O  
ATOM   3750  CG  LEU A 498     -41.061 -12.331  24.149  1.00 53.65           C  
ATOM   3751  CD1 LEU A 498     -40.368 -11.432  25.168  1.00 53.65           C  
ATOM   3752  CD2 LEU A 498     -40.677 -11.933  22.728  1.00 53.65           C  
ATOM   3753  N   VAL A 499     -40.976 -17.089  24.393  1.00 57.10           N  
ATOM   3754  CA  VAL A 499     -40.391 -18.418  24.533  1.00 57.10           C  
ATOM   3755  C   VAL A 499     -41.075 -19.388  23.572  1.00 57.10           C  
ATOM   3756  CB  VAL A 499     -40.503 -18.938  25.983  1.00 57.10           C  
ATOM   3757  O   VAL A 499     -40.433 -20.291  23.030  1.00 57.10           O  
ATOM   3758  CG1 VAL A 499     -40.110 -20.412  26.061  1.00 57.10           C  
ATOM   3759  CG2 VAL A 499     -39.632 -18.100  26.918  1.00 57.10           C  
ATOM   3760  N   LYS A 500     -42.367 -19.083  23.125  1.00 54.77           N  
ATOM   3761  CA  LYS A 500     -43.216 -19.931  22.293  1.00 54.77           C  
ATOM   3762  C   LYS A 500     -43.199 -19.469  20.839  1.00 54.77           C  
ATOM   3763  CB  LYS A 500     -44.651 -19.938  22.823  1.00 54.77           C  
ATOM   3764  O   LYS A 500     -43.690 -20.171  19.953  1.00 54.77           O  
ATOM   3765  CG  LYS A 500     -44.864 -20.854  24.020  1.00 54.77           C  
ATOM   3766  CD  LYS A 500     -46.315 -20.840  24.483  1.00 54.77           C  
ATOM   3767  CE  LYS A 500     -46.520 -21.719  25.709  1.00 54.77           C  
ATOM   3768  NZ  LYS A 500     -47.884 -21.547  26.293  1.00 54.77           N  
ATOM   3769  N   LEU A 501     -42.650 -18.233  20.450  1.00 49.55           N  
ATOM   3770  CA  LEU A 501     -42.472 -17.748  19.085  1.00 49.55           C  
ATOM   3771  C   LEU A 501     -41.227 -18.359  18.450  1.00 49.55           C  
ATOM   3772  CB  LEU A 501     -42.370 -16.220  19.068  1.00 49.55           C  
ATOM   3773  O   LEU A 501     -40.149 -18.346  19.048  1.00 49.55           O  
ATOM   3774  CG  LEU A 501     -43.414 -15.481  18.229  1.00 49.55           C  
ATOM   3775  CD1 LEU A 501     -44.475 -14.860  19.131  1.00 49.55           C  
ATOM   3776  CD2 LEU A 501     -42.749 -14.416  17.365  1.00 49.55           C  
ATOM   3777  N   ALA A 502     -41.177 -19.690  18.083  1.00 48.11           N  
ATOM   3778  CA  ALA A 502     -40.584 -20.534  17.049  1.00 48.11           C  
ATOM   3779  C   ALA A 502     -39.060 -20.479  17.103  1.00 48.11           C  
ATOM   3780  CB  ALA A 502     -41.080 -20.112  15.668  1.00 48.11           C  
ATOM   3781  O   ALA A 502     -38.476 -19.399  17.222  1.00 48.11           O  
ATOM   3782  N   PRO A 503     -38.268 -21.633  17.414  1.00 47.89           N  
ATOM   3783  CA  PRO A 503     -36.836 -21.926  17.510  1.00 47.89           C  
ATOM   3784  C   PRO A 503     -36.078 -21.591  16.228  1.00 47.89           C  
ATOM   3785  CB  PRO A 503     -36.803 -23.432  17.786  1.00 47.89           C  
ATOM   3786  O   PRO A 503     -34.844 -21.569  16.223  1.00 47.89           O  
ATOM   3787  CG  PRO A 503     -38.142 -23.930  17.348  1.00 47.89           C  
ATOM   3788  CD  PRO A 503     -39.060 -22.753  17.187  1.00 47.89           C  
ATOM   3789  N   ARG A 504     -36.625 -20.811  15.235  1.00 45.47           N  
ATOM   3790  CA  ARG A 504     -35.906 -20.609  13.982  1.00 45.47           C  
ATOM   3791  C   ARG A 504     -35.595 -19.133  13.761  1.00 45.47           C  
ATOM   3792  CB  ARG A 504     -36.715 -21.156  12.804  1.00 45.47           C  
ATOM   3793  O   ARG A 504     -34.574 -18.791  13.159  1.00 45.47           O  
ATOM   3794  CG  ARG A 504     -36.825 -22.672  12.783  1.00 45.47           C  
ATOM   3795  CD  ARG A 504     -37.423 -23.177  11.477  1.00 45.47           C  
ATOM   3796  NE  ARG A 504     -36.858 -24.465  11.087  1.00 45.47           N  
ATOM   3797  NH1 ARG A 504     -38.756 -25.201   9.995  1.00 45.47           N  
ATOM   3798  NH2 ARG A 504     -36.895 -26.535  10.092  1.00 45.47           N  
ATOM   3799  CZ  ARG A 504     -37.504 -25.397  10.392  1.00 45.47           C  
ATOM   3800  N   THR A 505     -36.049 -18.198  14.555  1.00 46.72           N  
ATOM   3801  CA  THR A 505     -35.756 -16.772  14.655  1.00 46.72           C  
ATOM   3802  C   THR A 505     -35.129 -16.443  16.006  1.00 46.72           C  
ATOM   3803  CB  THR A 505     -37.027 -15.926  14.455  1.00 46.72           C  
ATOM   3804  O   THR A 505     -34.590 -15.350  16.197  1.00 46.72           O  
ATOM   3805  CG2 THR A 505     -37.564 -16.065  13.034  1.00 46.72           C  
ATOM   3806  OG1 THR A 505     -38.033 -16.360  15.379  1.00 46.72           O  
ATOM   3807  N   ALA A 506     -35.005 -17.439  16.927  1.00 41.30           N  
ATOM   3808  CA  ALA A 506     -34.454 -17.455  18.280  1.00 41.30           C  
ATOM   3809  C   ALA A 506     -32.995 -17.905  18.273  1.00 41.30           C  
ATOM   3810  CB  ALA A 506     -35.284 -18.366  19.182  1.00 41.30           C  
ATOM   3811  O   ALA A 506     -32.186 -17.421  19.068  1.00 41.30           O  
ATOM   3812  N   SER A 507     -32.615 -18.555  17.127  1.00 44.79           N  
ATOM   3813  CA  SER A 507     -31.235 -19.029  17.099  1.00 44.79           C  
ATOM   3814  C   SER A 507     -30.308 -17.995  16.467  1.00 44.79           C  
ATOM   3815  CB  SER A 507     -31.137 -20.349  16.334  1.00 44.79           C  
ATOM   3816  O   SER A 507     -29.177 -17.809  16.920  1.00 44.79           O  
ATOM   3817  OG  SER A 507     -30.817 -20.119  14.973  1.00 44.79           O  
ATOM   3818  N   ALA A 508     -30.858 -17.188  15.550  1.00 44.83           N  
ATOM   3819  CA  ALA A 508     -30.100 -16.110  14.921  1.00 44.83           C  
ATOM   3820  C   ALA A 508     -30.207 -14.820  15.729  1.00 44.83           C  
ATOM   3821  CB  ALA A 508     -30.586 -15.881  13.492  1.00 44.83           C  
ATOM   3822  O   ALA A 508     -29.231 -14.077  15.856  1.00 44.83           O  
ATOM   3823  N   ALA A 509     -31.319 -14.590  16.402  1.00 42.73           N  
ATOM   3824  CA  ALA A 509     -31.588 -13.494  17.330  1.00 42.73           C  
ATOM   3825  C   ALA A 509     -31.002 -13.786  18.708  1.00 42.73           C  
ATOM   3826  CB  ALA A 509     -33.090 -13.243  17.436  1.00 42.73           C  
ATOM   3827  O   ALA A 509     -30.458 -12.892  19.361  1.00 42.73           O  
ATOM   3828  N   LEU A 510     -30.937 -15.032  19.158  1.00 44.57           N  
ATOM   3829  CA  LEU A 510     -30.276 -15.536  20.356  1.00 44.57           C  
ATOM   3830  C   LEU A 510     -28.772 -15.663  20.134  1.00 44.57           C  
ATOM   3831  CB  LEU A 510     -30.860 -16.893  20.760  1.00 44.57           C  
ATOM   3832  O   LEU A 510     -27.983 -15.410  21.047  1.00 44.57           O  
ATOM   3833  CG  LEU A 510     -31.976 -16.866  21.806  1.00 44.57           C  
ATOM   3834  CD1 LEU A 510     -32.796 -18.150  21.739  1.00 44.57           C  
ATOM   3835  CD2 LEU A 510     -31.396 -16.668  23.202  1.00 44.57           C  
ATOM   3836  N   ALA A 511     -28.299 -15.937  18.851  1.00 49.83           N  
ATOM   3837  CA  ALA A 511     -26.904 -15.947  18.420  1.00 49.83           C  
ATOM   3838  C   ALA A 511     -26.377 -14.527  18.233  1.00 49.83           C  
ATOM   3839  CB  ALA A 511     -26.753 -16.742  17.125  1.00 49.83           C  
ATOM   3840  O   ALA A 511     -25.235 -14.230  18.590  1.00 49.83           O  
ATOM   3841  N   ALA A 512     -27.193 -13.595  17.794  1.00 48.40           N  
ATOM   3842  CA  ALA A 512     -26.919 -12.165  17.676  1.00 48.40           C  
ATOM   3843  C   ALA A 512     -26.998 -11.477  19.036  1.00 48.40           C  
ATOM   3844  CB  ALA A 512     -27.895 -11.516  16.697  1.00 48.40           C  
ATOM   3845  O   ALA A 512     -26.185 -10.602  19.344  1.00 48.40           O  
ATOM   3846  N   LEU A 513     -27.832 -11.928  19.976  1.00 48.13           N  
ATOM   3847  CA  LEU A 513     -27.952 -11.527  21.374  1.00 48.13           C  
ATOM   3848  C   LEU A 513     -26.873 -12.188  22.224  1.00 48.13           C  
ATOM   3849  CB  LEU A 513     -29.338 -11.886  21.917  1.00 48.13           C  
ATOM   3850  O   LEU A 513     -26.346 -11.573  23.154  1.00 48.13           O  
ATOM   3851  CG  LEU A 513     -30.006 -10.842  22.814  1.00 48.13           C  
ATOM   3852  CD1 LEU A 513     -31.483 -10.707  22.460  1.00 48.13           C  
ATOM   3853  CD2 LEU A 513     -29.834 -11.211  24.283  1.00 48.13           C  
ATOM   3854  N   ALA A 514     -26.458 -13.387  21.911  1.00 49.51           N  
ATOM   3855  CA  ALA A 514     -25.361 -14.124  22.534  1.00 49.51           C  
ATOM   3856  C   ALA A 514     -24.009 -13.577  22.085  1.00 49.51           C  
ATOM   3857  CB  ALA A 514     -25.465 -15.611  22.207  1.00 49.51           C  
ATOM   3858  O   ALA A 514     -23.075 -13.477  22.885  1.00 49.51           O  
ATOM   3859  N   LEU A 515     -23.875 -13.064  20.817  1.00 52.93           N  
ATOM   3860  CA  LEU A 515     -22.693 -12.400  20.279  1.00 52.93           C  
ATOM   3861  C   LEU A 515     -22.619 -10.953  20.754  1.00 52.93           C  
ATOM   3862  CB  LEU A 515     -22.702 -12.447  18.749  1.00 52.93           C  
ATOM   3863  O   LEU A 515     -21.531 -10.436  21.015  1.00 52.93           O  
ATOM   3864  CG  LEU A 515     -21.891 -13.571  18.101  1.00 52.93           C  
ATOM   3865  CD1 LEU A 515     -22.152 -13.614  16.599  1.00 52.93           C  
ATOM   3866  CD2 LEU A 515     -20.404 -13.391  18.386  1.00 52.93           C  
ATOM   3867  N   ALA A 516     -23.830 -10.309  20.944  1.00 48.14           N  
ATOM   3868  CA  ALA A 516     -23.982  -8.982  21.534  1.00 48.14           C  
ATOM   3869  C   ALA A 516     -23.842  -9.037  23.052  1.00 48.14           C  
ATOM   3870  CB  ALA A 516     -25.331  -8.379  21.149  1.00 48.14           C  
ATOM   3871  O   ALA A 516     -23.252  -8.142  23.661  1.00 48.14           O  
ATOM   3872  N   ALA A 517     -24.272 -10.169  23.702  1.00 46.55           N  
ATOM   3873  CA  ALA A 517     -24.121 -10.463  25.125  1.00 46.55           C  
ATOM   3874  C   ALA A 517     -22.716 -10.973  25.433  1.00 46.55           C  
ATOM   3875  CB  ALA A 517     -25.164 -11.485  25.570  1.00 46.55           C  
ATOM   3876  O   ALA A 517     -22.157 -10.670  26.490  1.00 46.55           O  
ATOM   3877  N   LYS A 518     -22.057 -11.731  24.480  1.00 48.46           N  
ATOM   3878  CA  LYS A 518     -20.660 -12.152  24.528  1.00 48.46           C  
ATOM   3879  C   LYS A 518     -19.722 -10.974  24.277  1.00 48.46           C  
ATOM   3880  CB  LYS A 518     -20.397 -13.259  23.506  1.00 48.46           C  
ATOM   3881  O   LYS A 518     -18.661 -10.876  24.896  1.00 48.46           O  
ATOM   3882  CG  LYS A 518     -19.323 -14.250  23.930  1.00 48.46           C  
ATOM   3883  CD  LYS A 518     -19.252 -15.438  22.979  1.00 48.46           C  
ATOM   3884  CE  LYS A 518     -18.174 -16.428  23.399  1.00 48.46           C  
ATOM   3885  NZ  LYS A 518     -18.180 -17.651  22.541  1.00 48.46           N  
ATOM   3886  N   ALA A 519     -20.102  -9.990  23.406  1.00 46.04           N  
ATOM   3887  CA  ALA A 519     -19.423  -8.729  23.118  1.00 46.04           C  
ATOM   3888  C   ALA A 519     -19.625  -7.726  24.250  1.00 46.04           C  
ATOM   3889  CB  ALA A 519     -19.923  -8.146  21.798  1.00 46.04           C  
ATOM   3890  O   ALA A 519     -18.701  -6.994  24.611  1.00 46.04           O  
ATOM   3891  N   GLN A 520     -20.829  -7.795  24.965  1.00 45.33           N  
ATOM   3892  CA  GLN A 520     -21.172  -7.034  26.161  1.00 45.33           C  
ATOM   3893  C   GLN A 520     -20.660  -7.727  27.421  1.00 45.33           C  
ATOM   3894  CB  GLN A 520     -22.685  -6.830  26.253  1.00 45.33           C  
ATOM   3895  O   GLN A 520     -20.243  -7.066  28.374  1.00 45.33           O  
ATOM   3896  CG  GLN A 520     -23.173  -5.544  25.599  1.00 45.33           C  
ATOM   3897  CD  GLN A 520     -24.672  -5.349  25.734  1.00 45.33           C  
ATOM   3898  NE2 GLN A 520     -25.126  -4.111  25.572  1.00 45.33           N  
ATOM   3899  OE1 GLN A 520     -25.416  -6.303  25.982  1.00 45.33           O  
ATOM   3900  N   ALA A 521     -20.596  -9.132  27.475  1.00 43.04           N  
ATOM   3901  CA  ALA A 521     -20.065  -9.977  28.541  1.00 43.04           C  
ATOM   3902  C   ALA A 521     -18.542 -10.044  28.481  1.00 43.04           C  
ATOM   3903  CB  ALA A 521     -20.661 -11.380  28.454  1.00 43.04           C  
ATOM   3904  O   ALA A 521     -17.875 -10.093  29.517  1.00 43.04           O  
ATOM   3905  N   GLN A 522     -17.903  -9.889  27.263  1.00 43.19           N  
ATOM   3906  CA  GLN A 522     -16.466  -9.760  27.050  1.00 43.19           C  
ATOM   3907  C   GLN A 522     -16.002  -8.325  27.281  1.00 43.19           C  
ATOM   3908  CB  GLN A 522     -16.090 -10.212  25.638  1.00 43.19           C  
ATOM   3909  O   GLN A 522     -14.896  -8.096  27.775  1.00 43.19           O  
ATOM   3910  CG  GLN A 522     -16.128 -11.722  25.445  1.00 43.19           C  
ATOM   3911  CD  GLN A 522     -15.487 -12.164  24.143  1.00 43.19           C  
ATOM   3912  NE2 GLN A 522     -14.952 -13.380  24.128  1.00 43.19           N  
ATOM   3913  OE1 GLN A 522     -15.473 -11.419  23.158  1.00 43.19           O  
ATOM   3914  N   ALA A 523     -16.962  -7.317  27.070  1.00 37.22           N  
ATOM   3915  CA  ALA A 523     -16.831  -5.901  27.402  1.00 37.22           C  
ATOM   3916  C   ALA A 523     -17.195  -5.643  28.861  1.00 37.22           C  
ATOM   3917  CB  ALA A 523     -17.707  -5.056  26.480  1.00 37.22           C  
ATOM   3918  O   ALA A 523     -16.562  -4.821  29.529  1.00 37.22           O  
ATOM   3919  N   ALA A 524     -18.056  -6.515  29.521  1.00 37.53           N  
ATOM   3920  CA  ALA A 524     -18.470  -6.520  30.922  1.00 37.53           C  
ATOM   3921  C   ALA A 524     -17.613  -7.478  31.744  1.00 37.53           C  
ATOM   3922  CB  ALA A 524     -19.945  -6.896  31.039  1.00 37.53           C  
ATOM   3923  O   ALA A 524     -17.371  -7.242  32.930  1.00 37.53           O  
ATOM   3924  N   ALA A 525     -16.957  -8.570  31.170  1.00 38.65           N  
ATOM   3925  CA  ALA A 525     -16.053  -9.541  31.781  1.00 38.65           C  
ATOM   3926  C   ALA A 525     -14.619  -9.018  31.803  1.00 38.65           C  
ATOM   3927  CB  ALA A 525     -16.119 -10.872  31.036  1.00 38.65           C  
ATOM   3928  O   ALA A 525     -13.862  -9.303  32.734  1.00 38.65           O  
ATOM   3929  N   VAL A 526     -14.252  -8.013  30.936  1.00 39.58           N  
ATOM   3930  CA  VAL A 526     -12.989  -7.282  30.930  1.00 39.58           C  
ATOM   3931  C   VAL A 526     -13.144  -5.976  31.706  1.00 39.58           C  
ATOM   3932  CB  VAL A 526     -12.507  -6.993  29.491  1.00 39.58           C  
ATOM   3933  O   VAL A 526     -12.214  -5.537  32.386  1.00 39.58           O  
ATOM   3934  CG1 VAL A 526     -11.248  -6.127  29.507  1.00 39.58           C  
ATOM   3935  CG2 VAL A 526     -12.251  -8.300  28.742  1.00 39.58           C  
ATOM   3936  N   ALA A 527     -14.452  -5.594  31.981  1.00 35.86           N  
ATOM   3937  CA  ALA A 527     -14.915  -4.505  32.837  1.00 35.86           C  
ATOM   3938  C   ALA A 527     -15.411  -5.036  34.180  1.00 35.86           C  
ATOM   3939  CB  ALA A 527     -16.020  -3.713  32.141  1.00 35.86           C  
ATOM   3940  O   ALA A 527     -15.288  -4.361  35.205  1.00 35.86           O  
ATOM   3941  N   GLY A 528     -15.736  -6.391  34.262  1.00 33.89           N  
ATOM   3942  CA  GLY A 528     -16.270  -7.098  35.415  1.00 33.89           C  
ATOM   3943  C   GLY A 528     -15.203  -7.804  36.229  1.00 33.89           C  
ATOM   3944  O   GLY A 528     -15.350  -7.971  37.442  1.00 33.89           O  
ATOM   3945  N   LYS A 529     -13.937  -7.859  35.767  1.00 36.76           N  
ATOM   3946  CA  LYS A 529     -12.832  -8.439  36.524  1.00 36.76           C  
ATOM   3947  C   LYS A 529     -11.919  -7.351  37.083  1.00 36.76           C  
ATOM   3948  CB  LYS A 529     -12.026  -9.400  35.648  1.00 36.76           C  
ATOM   3949  O   LYS A 529     -11.379  -7.492  38.183  1.00 36.76           O  
ATOM   3950  CG  LYS A 529     -12.555 -10.826  35.646  1.00 36.76           C  
ATOM   3951  CD  LYS A 529     -11.745 -11.722  34.718  1.00 36.76           C  
ATOM   3952  CE  LYS A 529     -12.384 -13.095  34.566  1.00 36.76           C  
ATOM   3953  NZ  LYS A 529     -11.531 -14.017  33.758  1.00 36.76           N  
ATOM   3954  N   GLN A 530     -12.207  -6.082  36.734  1.00 39.16           N  
ATOM   3955  CA  GLN A 530     -11.472  -4.900  37.169  1.00 39.16           C  
ATOM   3956  C   GLN A 530     -12.395  -3.902  37.862  1.00 39.16           C  
ATOM   3957  CB  GLN A 530     -10.775  -4.233  35.982  1.00 39.16           C  
ATOM   3958  O   GLN A 530     -11.981  -3.210  38.795  1.00 39.16           O  
ATOM   3959  CG  GLN A 530      -9.621  -5.046  35.411  1.00 39.16           C  
ATOM   3960  CD  GLN A 530      -8.306  -4.289  35.426  1.00 39.16           C  
ATOM   3961  NE2 GLN A 530      -7.203  -5.018  35.561  1.00 39.16           N  
ATOM   3962  OE1 GLN A 530      -8.281  -3.059  35.316  1.00 39.16           O  
ATOM   3963  N   VAL A 531     -13.794  -4.089  37.677  1.00 40.31           N  
ATOM   3964  CA  VAL A 531     -14.916  -3.389  38.294  1.00 40.31           C  
ATOM   3965  C   VAL A 531     -15.472  -4.220  39.448  1.00 40.31           C  
ATOM   3966  CB  VAL A 531     -16.031  -3.089  37.268  1.00 40.31           C  
ATOM   3967  O   VAL A 531     -15.897  -3.672  40.468  1.00 40.31           O  
ATOM   3968  CG1 VAL A 531     -17.259  -2.502  37.961  1.00 40.31           C  
ATOM   3969  CG2 VAL A 531     -15.519  -2.139  36.187  1.00 40.31           C  
ATOM   3970  N   SER A 532     -15.108  -5.541  39.566  1.00 39.86           N  
ATOM   3971  CA  SER A 532     -15.454  -6.450  40.653  1.00 39.86           C  
ATOM   3972  C   SER A 532     -14.393  -6.433  41.748  1.00 39.86           C  
ATOM   3973  CB  SER A 532     -15.630  -7.875  40.125  1.00 39.86           C  
ATOM   3974  O   SER A 532     -14.710  -6.583  42.930  1.00 39.86           O  
ATOM   3975  OG  SER A 532     -14.385  -8.419  39.722  1.00 39.86           O  
ATOM   3976  N   LYS A 533     -13.236  -5.906  41.426  1.00 41.10           N  
ATOM   3977  CA  LYS A 533     -12.156  -5.693  42.386  1.00 41.10           C  
ATOM   3978  C   LYS A 533     -12.169  -4.263  42.918  1.00 41.10           C  
ATOM   3979  CB  LYS A 533     -10.801  -6.003  41.747  1.00 41.10           C  
ATOM   3980  O   LYS A 533     -11.909  -4.032  44.101  1.00 41.10           O  
ATOM   3981  CG  LYS A 533      -9.830  -6.720  42.674  1.00 41.10           C  
ATOM   3982  CD  LYS A 533      -8.519  -7.042  41.968  1.00 41.10           C  
ATOM   3983  CE  LYS A 533      -7.578  -7.830  42.868  1.00 41.10           C  
ATOM   3984  NZ  LYS A 533      -6.401  -8.357  42.114  1.00 41.10           N  
ATOM   3985  N   LEU A 534     -12.814  -3.304  42.146  1.00 45.35           N  
ATOM   3986  CA  LEU A 534     -12.973  -1.890  42.469  1.00 45.35           C  
ATOM   3987  C   LEU A 534     -14.370  -1.611  43.014  1.00 45.35           C  
ATOM   3988  CB  LEU A 534     -12.712  -1.025  41.234  1.00 45.35           C  
ATOM   3989  O   LEU A 534     -14.544  -0.740  43.869  1.00 45.35           O  
ATOM   3990  CG  LEU A 534     -11.262  -0.601  40.997  1.00 45.35           C  
ATOM   3991  CD1 LEU A 534     -11.089  -0.074  39.576  1.00 45.35           C  
ATOM   3992  CD2 LEU A 534     -10.838   0.449  42.018  1.00 45.35           C  
ATOM   3993  N   LEU A 535     -15.381  -2.497  42.674  1.00 47.14           N  
ATOM   3994  CA  LEU A 535     -16.752  -2.510  43.172  1.00 47.14           C  
ATOM   3995  C   LEU A 535     -16.866  -3.366  44.428  1.00 47.14           C  
ATOM   3996  CB  LEU A 535     -17.708  -3.031  42.096  1.00 47.14           C  
ATOM   3997  O   LEU A 535     -17.684  -3.082  45.306  1.00 47.14           O  
ATOM   3998  CG  LEU A 535     -18.535  -1.979  41.356  1.00 47.14           C  
ATOM   3999  CD1 LEU A 535     -18.542  -2.267  39.858  1.00 47.14           C  
ATOM   4000  CD2 LEU A 535     -19.957  -1.933  41.904  1.00 47.14           C  
ATOM   4001  N   ALA A 536     -15.831  -4.292  44.639  1.00 49.97           N  
ATOM   4002  CA  ALA A 536     -15.650  -5.057  45.870  1.00 49.97           C  
ATOM   4003  C   ALA A 536     -14.857  -4.257  46.900  1.00 49.97           C  
ATOM   4004  CB  ALA A 536     -14.949  -6.381  45.575  1.00 49.97           C  
ATOM   4005  O   ALA A 536     -15.123  -4.346  48.102  1.00 49.97           O  
ATOM   4006  N   LYS A 537     -14.087  -3.251  46.425  1.00 48.68           N  
ATOM   4007  CA  LYS A 537     -13.325  -2.303  47.232  1.00 48.68           C  
ATOM   4008  C   LYS A 537     -14.126  -1.030  47.488  1.00 48.68           C  
ATOM   4009  CB  LYS A 537     -12.000  -1.960  46.548  1.00 48.68           C  
ATOM   4010  O   LYS A 537     -14.035  -0.439  48.566  1.00 48.68           O  
ATOM   4011  CG  LYS A 537     -10.781  -2.579  47.214  1.00 48.68           C  
ATOM   4012  CD  LYS A 537      -9.495  -2.196  46.494  1.00 48.68           C  
ATOM   4013  CE  LYS A 537      -8.282  -2.883  47.108  1.00 48.68           C  
ATOM   4014  NZ  LYS A 537      -7.021  -2.525  46.393  1.00 48.68           N  
ATOM   4015  N   HIS A 538     -15.161  -0.679  46.553  1.00 49.78           N  
ATOM   4016  CA  HIS A 538     -16.114   0.422  46.641  1.00 49.78           C  
ATOM   4017  C   HIS A 538     -17.401  -0.019  47.331  1.00 49.78           C  
ATOM   4018  CB  HIS A 538     -16.427   0.973  45.249  1.00 49.78           C  
ATOM   4019  O   HIS A 538     -18.020   0.763  48.057  1.00 49.78           O  
ATOM   4020  CG  HIS A 538     -16.851   2.407  45.253  1.00 49.78           C  
ATOM   4021  CD2 HIS A 538     -18.032   2.985  44.931  1.00 49.78           C  
ATOM   4022  ND1 HIS A 538     -16.006   3.432  45.618  1.00 49.78           N  
ATOM   4023  CE1 HIS A 538     -16.651   4.582  45.523  1.00 49.78           C  
ATOM   4024  NE2 HIS A 538     -17.883   4.339  45.108  1.00 49.78           N  
ATOM   4025  N   ARG A 539     -17.724  -1.371  47.328  1.00 49.58           N  
ATOM   4026  CA  ARG A 539     -18.818  -2.034  48.030  1.00 49.58           C  
ATOM   4027  C   ARG A 539     -18.424  -2.369  49.465  1.00 49.58           C  
ATOM   4028  CB  ARG A 539     -19.238  -3.307  47.292  1.00 49.58           C  
ATOM   4029  O   ARG A 539     -19.263  -2.336  50.368  1.00 49.58           O  
ATOM   4030  CG  ARG A 539     -20.381  -3.100  46.310  1.00 49.58           C  
ATOM   4031  CD  ARG A 539     -20.811  -4.408  45.662  1.00 49.58           C  
ATOM   4032  NE  ARG A 539     -22.052  -4.254  44.908  1.00 49.58           N  
ATOM   4033  NH1 ARG A 539     -22.035  -6.396  44.043  1.00 49.58           N  
ATOM   4034  NH2 ARG A 539     -23.737  -4.954  43.513  1.00 49.58           N  
ATOM   4035  CZ  ARG A 539     -22.605  -5.202  44.156  1.00 49.58           C  
ATOM   4036  N   GLN A 540     -17.057  -2.428  49.761  1.00 48.49           N  
ATOM   4037  CA  GLN A 540     -16.458  -2.562  51.084  1.00 48.49           C  
ATOM   4038  C   GLN A 540     -16.230  -1.196  51.726  1.00 48.49           C  
ATOM   4039  CB  GLN A 540     -15.137  -3.329  51.001  1.00 48.49           C  
ATOM   4040  O   GLN A 540     -16.365  -1.046  52.942  1.00 48.49           O  
ATOM   4041  CG  GLN A 540     -14.839  -4.176  52.231  1.00 48.49           C  
ATOM   4042  CD  GLN A 540     -13.603  -5.040  52.063  1.00 48.49           C  
ATOM   4043  NE2 GLN A 540     -13.306  -5.852  53.072  1.00 48.49           N  
ATOM   4044  OE1 GLN A 540     -12.922  -4.979  51.035  1.00 48.49           O  
ATOM   4045  N   ARG A 541     -16.317  -0.083  50.880  1.00 49.02           N  
ATOM   4046  CA  ARG A 541     -16.153   1.312  51.277  1.00 49.02           C  
ATOM   4047  C   ARG A 541     -17.496   2.033  51.309  1.00 49.02           C  
ATOM   4048  CB  ARG A 541     -15.193   2.032  50.328  1.00 49.02           C  
ATOM   4049  O   ARG A 541     -17.712   2.918  52.140  1.00 49.02           O  
ATOM   4050  CG  ARG A 541     -13.763   2.107  50.838  1.00 49.02           C  
ATOM   4051  CD  ARG A 541     -12.874   2.921  49.908  1.00 49.02           C  
ATOM   4052  NE  ARG A 541     -11.751   3.519  50.623  1.00 49.02           N  
ATOM   4053  NH1 ARG A 541     -10.748   4.395  48.734  1.00 49.02           N  
ATOM   4054  NH2 ARG A 541      -9.793   4.707  50.795  1.00 49.02           N  
ATOM   4055  CZ  ARG A 541     -10.766   4.206  50.049  1.00 49.02           C  
ATOM   4056  N   VAL A 542     -18.529   1.375  50.650  1.00 48.51           N  
ATOM   4057  CA  VAL A 542     -19.912   1.835  50.585  1.00 48.51           C  
ATOM   4058  C   VAL A 542     -20.772   1.023  51.550  1.00 48.51           C  
ATOM   4059  CB  VAL A 542     -20.478   1.733  49.151  1.00 48.51           C  
ATOM   4060  O   VAL A 542     -21.712   1.551  52.149  1.00 48.51           O  
ATOM   4061  CG1 VAL A 542     -21.976   2.034  49.139  1.00 48.51           C  
ATOM   4062  CG2 VAL A 542     -19.731   2.680  48.214  1.00 48.51           C  
ATOM   4063  N   ALA A 543     -20.224  -0.097  52.177  1.00 43.62           N  
ATOM   4064  CA  ALA A 543     -20.813  -0.941  53.214  1.00 43.62           C  
ATOM   4065  C   ALA A 543     -20.208  -0.635  54.581  1.00 43.62           C  
ATOM   4066  CB  ALA A 543     -20.624  -2.417  52.870  1.00 43.62           C  
ATOM   4067  O   ALA A 543     -20.884  -0.748  55.606  1.00 43.62           O  
ATOM   4068  N   ARG A 544     -19.156   0.311  54.656  1.00 42.47           N  
ATOM   4069  CA  ARG A 544     -18.541   0.849  55.865  1.00 42.47           C  
ATOM   4070  C   ARG A 544     -18.690   2.366  55.927  1.00 42.47           C  
ATOM   4071  CB  ARG A 544     -17.062   0.465  55.933  1.00 42.47           C  
ATOM   4072  O   ARG A 544     -18.612   2.959  57.005  1.00 42.47           O  
ATOM   4073  CG  ARG A 544     -16.774  -0.723  56.838  1.00 42.47           C  
ATOM   4074  CD  ARG A 544     -15.283  -1.015  56.929  1.00 42.47           C  
ATOM   4075  NE  ARG A 544     -15.010  -2.159  57.794  1.00 42.47           N  
ATOM   4076  NH1 ARG A 544     -12.794  -2.362  57.173  1.00 42.47           N  
ATOM   4077  NH2 ARG A 544     -13.695  -3.805  58.709  1.00 42.47           N  
ATOM   4078  CZ  ARG A 544     -13.834  -2.773  57.890  1.00 42.47           C  
ATOM   4079  N   GLY A 545     -19.585   2.948  55.087  1.00 41.03           N  
ATOM   4080  CA  GLY A 545     -19.912   4.365  55.064  1.00 41.03           C  
ATOM   4081  C   GLY A 545     -21.395   4.632  54.886  1.00 41.03           C  
ATOM   4082  O   GLY A 545     -21.839   5.779  54.970  1.00 41.03           O  
ATOM   4083  N   GLN A 546     -22.256   3.594  55.141  1.00 36.23           N  
ATOM   4084  CA  GLN A 546     -23.707   3.738  55.080  1.00 36.23           C  
ATOM   4085  C   GLN A 546     -24.361   3.269  56.376  1.00 36.23           C  
ATOM   4086  CB  GLN A 546     -24.275   2.960  53.893  1.00 36.23           C  
ATOM   4087  O   GLN A 546     -25.586   3.318  56.513  1.00 36.23           O  
ATOM   4088  CG  GLN A 546     -23.976   3.594  52.541  1.00 36.23           C  
ATOM   4089  CD  GLN A 546     -24.730   2.933  51.403  1.00 36.23           C  
ATOM   4090  NE2 GLN A 546     -24.836   3.632  50.277  1.00 36.23           N  
ATOM   4091  OE1 GLN A 546     -25.213   1.804  51.533  1.00 36.23           O  
ATOM   4092  N   ALA A 547     -23.691   3.597  57.573  1.00 32.80           N  
ATOM   4093  CA  ALA A 547     -24.222   3.662  58.932  1.00 32.80           C  
ATOM   4094  C   ALA A 547     -23.893   5.001  59.586  1.00 32.80           C  
ATOM   4095  CB  ALA A 547     -23.671   2.513  59.774  1.00 32.80           C  
ATOM   4096  O   ALA A 547     -24.128   5.190  60.782  1.00 32.80           O  
ATOM   4097  N   LYS A 548     -24.225   6.179  58.935  1.00 30.87           N  
ATOM   4098  CA  LYS A 548     -24.346   7.500  59.546  1.00 30.87           C  
ATOM   4099  C   LYS A 548     -24.919   8.512  58.557  1.00 30.87           C  
ATOM   4100  CB  LYS A 548     -22.989   7.981  60.060  1.00 30.87           C  
ATOM   4101  O   LYS A 548     -24.362   8.715  57.476  1.00 30.87           O  
ATOM   4102  CG  LYS A 548     -22.766   7.732  61.545  1.00 30.87           C  
ATOM   4103  CD  LYS A 548     -21.413   8.260  62.003  1.00 30.87           C  
ATOM   4104  CE  LYS A 548     -21.172   7.978  63.480  1.00 30.87           C  
ATOM   4105  NZ  LYS A 548     -19.842   8.484  63.931  1.00 30.87           N  
ATOM   4106  N   ALA A 549     -26.291   8.503  58.283  1.00 32.87           N  
ATOM   4107  CA  ALA A 549     -27.200   9.631  58.470  1.00 32.87           C  
ATOM   4108  C   ALA A 549     -27.879  10.012  57.157  1.00 32.87           C  
ATOM   4109  CB  ALA A 549     -26.448  10.830  59.044  1.00 32.87           C  
ATOM   4110  O   ALA A 549     -27.208  10.325  56.172  1.00 32.87           O  
ATOM   4111  N   ALA A 550     -29.115   9.525  56.848  1.00 28.67           N  
ATOM   4112  CA  ALA A 550     -30.481   9.852  56.448  1.00 28.67           C  
ATOM   4113  C   ALA A 550     -30.980  11.100  57.171  1.00 28.67           C  
ATOM   4114  CB  ALA A 550     -31.413   8.674  56.723  1.00 28.67           C  
ATOM   4115  O   ALA A 550     -30.837  11.219  58.390  1.00 28.67           O  
ATOM   4116  N   SER A 551     -30.926  12.325  56.472  1.00 30.86           N  
ATOM   4117  CA  SER A 551     -32.073  13.223  56.568  1.00 30.86           C  
ATOM   4118  C   SER A 551     -31.729  14.616  56.054  1.00 30.86           C  
ATOM   4119  CB  SER A 551     -32.565  13.310  58.013  1.00 30.86           C  
ATOM   4120  O   SER A 551     -30.632  15.122  56.302  1.00 30.86           O  
ATOM   4121  OG  SER A 551     -31.671  14.074  58.804  1.00 30.86           O  
ATOM   4122  N   VAL A 552     -32.213  15.070  54.830  1.00 32.14           N  
ATOM   4123  CA  VAL A 552     -33.050  16.234  54.555  1.00 32.14           C  
ATOM   4124  C   VAL A 552     -32.262  17.257  53.741  1.00 32.14           C  
ATOM   4125  CB  VAL A 552     -33.573  16.878  55.859  1.00 32.14           C  
ATOM   4126  O   VAL A 552     -31.139  17.615  54.103  1.00 32.14           O  
ATOM   4127  CG1 VAL A 552     -34.361  18.150  55.554  1.00 32.14           C  
ATOM   4128  CG2 VAL A 552     -34.434  15.884  56.636  1.00 32.14           C  
ATOM   4129  N   GLU A 553     -32.195  17.104  52.310  1.00 30.32           N  
ATOM   4130  CA  GLU A 553     -32.161  18.351  51.552  1.00 30.32           C  
ATOM   4131  C   GLU A 553     -31.841  18.096  50.082  1.00 30.32           C  
ATOM   4132  CB  GLU A 553     -31.137  19.318  52.153  1.00 30.32           C  
ATOM   4133  O   GLU A 553     -30.716  17.723  49.742  1.00 30.32           O  
ATOM   4134  CG  GLU A 553     -31.713  20.239  53.219  1.00 30.32           C  
ATOM   4135  CD  GLU A 553     -30.823  21.433  53.524  1.00 30.32           C  
ATOM   4136  OE1 GLU A 553     -31.272  22.357  54.240  1.00 30.32           O  
ATOM   4137  OE2 GLU A 553     -29.668  21.446  53.044  1.00 30.32           O  
ATOM   4138  N   ALA A 554     -32.650  17.375  49.305  1.00 34.12           N  
ATOM   4139  CA  ALA A 554     -32.365  17.277  47.876  1.00 34.12           C  
ATOM   4140  C   ALA A 554     -33.619  17.536  47.047  1.00 34.12           C  
ATOM   4141  CB  ALA A 554     -31.784  15.905  47.542  1.00 34.12           C  
ATOM   4142  O   ALA A 554     -34.432  16.632  46.839  1.00 34.12           O  
ATOM   4143  N   SER A 555     -34.354  18.613  47.416  1.00 39.61           N  
ATOM   4144  CA  SER A 555     -35.373  19.125  46.505  1.00 39.61           C  
ATOM   4145  C   SER A 555     -35.348  20.649  46.449  1.00 39.61           C  
ATOM   4146  CB  SER A 555     -36.761  18.645  46.929  1.00 39.61           C  
ATOM   4147  O   SER A 555     -35.930  21.252  45.545  1.00 39.61           O  
ATOM   4148  OG  SER A 555     -37.263  19.434  47.995  1.00 39.61           O  
ATOM   4149  N   ASP A 556     -34.129  21.296  46.548  1.00 41.62           N  
ATOM   4150  CA  ASP A 556     -34.002  22.746  46.429  1.00 41.62           C  
ATOM   4151  C   ASP A 556     -32.667  23.130  45.795  1.00 41.62           C  
ATOM   4152  CB  ASP A 556     -34.144  23.411  47.800  1.00 41.62           C  
ATOM   4153  O   ASP A 556     -32.522  24.230  45.258  1.00 41.62           O  
ATOM   4154  CG  ASP A 556     -35.563  23.863  48.095  1.00 41.62           C  
ATOM   4155  OD1 ASP A 556     -36.378  23.968  47.154  1.00 41.62           O  
ATOM   4156  OD2 ASP A 556     -35.868  24.119  49.280  1.00 41.62           O  
ATOM   4157  N   ALA A 557     -31.897  22.135  45.142  1.00 43.79           N  
ATOM   4158  CA  ALA A 557     -30.576  22.343  44.553  1.00 43.79           C  
ATOM   4159  C   ALA A 557     -30.544  21.876  43.101  1.00 43.79           C  
ATOM   4160  CB  ALA A 557     -29.510  21.614  45.368  1.00 43.79           C  
ATOM   4161  O   ALA A 557     -29.827  22.447  42.275  1.00 43.79           O  
ATOM   4162  N   ALA A 558     -31.738  21.269  42.666  1.00 41.98           N  
ATOM   4163  CA  ALA A 558     -31.978  20.895  41.274  1.00 41.98           C  
ATOM   4164  C   ALA A 558     -32.915  21.889  40.593  1.00 41.98           C  
ATOM   4165  CB  ALA A 558     -32.555  19.484  41.195  1.00 41.98           C  
ATOM   4166  O   ALA A 558     -32.777  22.163  39.399  1.00 41.98           O  
ATOM   4167  N   ALA A 559     -33.472  22.821  41.450  1.00 47.33           N  
ATOM   4168  CA  ALA A 559     -34.325  23.912  40.988  1.00 47.33           C  
ATOM   4169  C   ALA A 559     -33.559  25.231  40.955  1.00 47.33           C  
ATOM   4170  CB  ALA A 559     -35.558  24.038  41.879  1.00 47.33           C  
ATOM   4171  O   ALA A 559     -33.786  26.066  40.076  1.00 47.33           O  
ATOM   4172  N   GLN A 560     -32.360  25.313  41.584  1.00 50.06           N  
ATOM   4173  CA  GLN A 560     -31.485  26.480  41.616  1.00 50.06           C  
ATOM   4174  C   GLN A 560     -30.350  26.345  40.605  1.00 50.06           C  
ATOM   4175  CB  GLN A 560     -30.915  26.686  43.021  1.00 50.06           C  
ATOM   4176  O   GLN A 560     -29.908  27.338  40.023  1.00 50.06           O  
ATOM   4177  CG  GLN A 560     -31.720  27.656  43.875  1.00 50.06           C  
ATOM   4178  CD  GLN A 560     -31.155  27.814  45.274  1.00 50.06           C  
ATOM   4179  NE2 GLN A 560     -31.850  28.576  46.111  1.00 50.06           N  
ATOM   4180  OE1 GLN A 560     -30.103  27.255  45.600  1.00 50.06           O  
ATOM   4181  N   ALA A 561     -30.177  25.069  40.026  1.00 50.17           N  
ATOM   4182  CA  ALA A 561     -29.189  24.744  39.000  1.00 50.17           C  
ATOM   4183  C   ALA A 561     -29.817  24.760  37.609  1.00 50.17           C  
ATOM   4184  CB  ALA A 561     -28.558  23.383  39.279  1.00 50.17           C  
ATOM   4185  O   ALA A 561     -29.176  25.162  36.636  1.00 50.17           O  
ATOM   4186  N   SER A 562     -31.150  24.751  37.621  1.00 61.37           N  
ATOM   4187  CA  SER A 562     -31.931  24.879  36.395  1.00 61.37           C  
ATOM   4188  C   SER A 562     -32.417  26.311  36.197  1.00 61.37           C  
ATOM   4189  CB  SER A 562     -33.125  23.925  36.417  1.00 61.37           C  
ATOM   4190  O   SER A 562     -32.527  26.784  35.064  1.00 61.37           O  
ATOM   4191  OG  SER A 562     -34.194  24.474  37.169  1.00 61.37           O  
ATOM   4192  N   ALA A 563     -32.292  27.159  37.283  1.00 59.91           N  
ATOM   4193  CA  ALA A 563     -32.630  28.580  37.276  1.00 59.91           C  
ATOM   4194  C   ALA A 563     -31.396  29.437  37.010  1.00 59.91           C  
ATOM   4195  CB  ALA A 563     -33.276  28.980  38.601  1.00 59.91           C  
ATOM   4196  O   ALA A 563     -31.476  30.455  36.318  1.00 59.91           O  
ATOM   4197  N   LYS A 564     -30.172  28.894  37.213  1.00 61.63           N  
ATOM   4198  CA  LYS A 564     -28.881  29.523  36.948  1.00 61.63           C  
ATOM   4199  C   LYS A 564     -28.371  29.165  35.556  1.00 61.63           C  
ATOM   4200  CB  LYS A 564     -27.855  29.111  38.005  1.00 61.63           C  
ATOM   4201  O   LYS A 564     -27.728  29.984  34.895  1.00 61.63           O  
ATOM   4202  CG  LYS A 564     -27.344  30.264  38.855  1.00 61.63           C  
ATOM   4203  CD  LYS A 564     -26.358  29.785  39.913  1.00 61.63           C  
ATOM   4204  CE  LYS A 564     -25.887  30.930  40.799  1.00 61.63           C  
ATOM   4205  NZ  LYS A 564     -24.986  30.452  41.889  1.00 61.63           N  
ATOM   4206  N   ALA A 565     -28.945  28.057  34.988  1.00 60.94           N  
ATOM   4207  CA  ALA A 565     -28.684  27.628  33.617  1.00 60.94           C  
ATOM   4208  C   ALA A 565     -29.639  28.307  32.639  1.00 60.94           C  
ATOM   4209  CB  ALA A 565     -28.801  26.110  33.503  1.00 60.94           C  
ATOM   4210  O   ALA A 565     -29.249  28.654  31.521  1.00 60.94           O  
ATOM   4211  N   ARG A 566     -30.779  28.845  33.160  1.00 66.19           N  
ATOM   4212  CA  ARG A 566     -31.763  29.613  32.404  1.00 66.19           C  
ATOM   4213  C   ARG A 566     -31.477  31.108  32.494  1.00 66.19           C  
ATOM   4214  CB  ARG A 566     -33.178  29.319  32.907  1.00 66.19           C  
ATOM   4215  O   ARG A 566     -31.677  31.843  31.524  1.00 66.19           O  
ATOM   4216  CG  ARG A 566     -33.799  28.070  32.302  1.00 66.19           C  
ATOM   4217  CD  ARG A 566     -35.246  27.891  32.740  1.00 66.19           C  
ATOM   4218  NE  ARG A 566     -35.840  26.689  32.162  1.00 66.19           N  
ATOM   4219  NH1 ARG A 566     -37.477  26.471  33.777  1.00 66.19           N  
ATOM   4220  NH2 ARG A 566     -37.345  24.957  32.061  1.00 66.19           N  
ATOM   4221  CZ  ARG A 566     -36.886  26.042  32.668  1.00 66.19           C  
ATOM   4222  N   GLU A 567     -30.705  31.567  33.523  1.00 66.31           N  
ATOM   4223  CA  GLU A 567     -30.220  32.929  33.726  1.00 66.31           C  
ATOM   4224  C   GLU A 567     -28.928  33.176  32.952  1.00 66.31           C  
ATOM   4225  CB  GLU A 567     -30.003  33.207  35.215  1.00 66.31           C  
ATOM   4226  O   GLU A 567     -28.724  34.261  32.404  1.00 66.31           O  
ATOM   4227  CG  GLU A 567     -30.170  34.670  35.599  1.00 66.31           C  
ATOM   4228  CD  GLU A 567     -29.996  34.924  37.088  1.00 66.31           C  
ATOM   4229  OE1 GLU A 567     -30.025  36.102  37.510  1.00 66.31           O  
ATOM   4230  OE2 GLU A 567     -29.829  33.936  37.838  1.00 66.31           O  
ATOM   4231  N   MET A 568     -28.154  32.039  32.659  1.00 65.85           N  
ATOM   4232  CA  MET A 568     -26.919  32.070  31.880  1.00 65.85           C  
ATOM   4233  C   MET A 568     -27.211  31.917  30.391  1.00 65.85           C  
ATOM   4234  CB  MET A 568     -25.964  30.969  32.342  1.00 65.85           C  
ATOM   4235  O   MET A 568     -26.562  32.552  29.558  1.00 65.85           O  
ATOM   4236  CG  MET A 568     -24.518  31.200  31.932  1.00 65.85           C  
ATOM   4237  SD  MET A 568     -23.450  29.748  32.275  1.00 65.85           S  
ATOM   4238  CE  MET A 568     -23.127  29.998  34.043  1.00 65.85           C  
ATOM   4239  N   GLN A 569     -28.393  31.371  30.089  1.00 65.90           N  
ATOM   4240  CA  GLN A 569     -28.898  31.246  28.725  1.00 65.90           C  
ATOM   4241  C   GLN A 569     -29.681  32.489  28.313  1.00 65.90           C  
ATOM   4242  CB  GLN A 569     -29.778  30.002  28.590  1.00 65.90           C  
ATOM   4243  O   GLN A 569     -29.580  32.942  27.171  1.00 65.90           O  
ATOM   4244  CG  GLN A 569     -30.020  29.574  27.149  1.00 65.90           C  
ATOM   4245  CD  GLN A 569     -30.473  28.131  27.033  1.00 65.90           C  
ATOM   4246  NE2 GLN A 569     -31.036  27.777  25.882  1.00 65.90           N  
ATOM   4247  OE1 GLN A 569     -30.318  27.341  27.969  1.00 65.90           O  
ATOM   4248  N   GLU A 570     -30.224  33.312  29.259  1.00 67.42           N  
ATOM   4249  CA  GLU A 570     -30.949  34.564  29.062  1.00 67.42           C  
ATOM   4250  C   GLU A 570     -30.000  35.759  29.077  1.00 67.42           C  
ATOM   4251  CB  GLU A 570     -32.028  34.735  30.133  1.00 67.42           C  
ATOM   4252  O   GLU A 570     -30.211  36.735  28.353  1.00 67.42           O  
ATOM   4253  CG  GLU A 570     -33.368  35.206  29.587  1.00 67.42           C  
ATOM   4254  CD  GLU A 570     -34.454  35.286  30.648  1.00 67.42           C  
ATOM   4255  OE1 GLU A 570     -35.587  35.713  30.326  1.00 67.42           O  
ATOM   4256  OE2 GLU A 570     -34.170  34.919  31.810  1.00 67.42           O  
ATOM   4257  N   GLN A 571     -28.743  35.612  29.671  1.00 64.56           N  
ATOM   4258  CA  GLN A 571     -27.667  36.597  29.695  1.00 64.56           C  
ATOM   4259  C   GLN A 571     -26.767  36.458  28.470  1.00 64.56           C  
ATOM   4260  CB  GLN A 571     -26.838  36.456  30.973  1.00 64.56           C  
ATOM   4261  O   GLN A 571     -26.241  37.451  27.964  1.00 64.56           O  
ATOM   4262  CG  GLN A 571     -27.527  37.004  32.216  1.00 64.56           C  
ATOM   4263  CD  GLN A 571     -26.670  36.886  33.462  1.00 64.56           C  
ATOM   4264  NE2 GLN A 571     -27.104  37.527  34.542  1.00 64.56           N  
ATOM   4265  OE1 GLN A 571     -25.627  36.225  33.454  1.00 64.56           O  
ATOM   4266  N   LEU A 572     -26.848  35.204  27.826  1.00 56.58           N  
ATOM   4267  CA  LEU A 572     -26.133  34.926  26.586  1.00 56.58           C  
ATOM   4268  C   LEU A 572     -27.002  35.246  25.374  1.00 56.58           C  
ATOM   4269  CB  LEU A 572     -25.692  33.460  26.538  1.00 56.58           C  
ATOM   4270  O   LEU A 572     -26.500  35.721  24.353  1.00 56.58           O  
ATOM   4271  CG  LEU A 572     -24.326  33.144  27.149  1.00 56.58           C  
ATOM   4272  CD1 LEU A 572     -24.194  31.646  27.404  1.00 56.58           C  
ATOM   4273  CD2 LEU A 572     -23.206  33.638  26.240  1.00 56.58           C  
ATOM   4274  N   LEU A 573     -28.339  35.327  25.598  1.00 53.99           N  
ATOM   4275  CA  LEU A 573     -29.313  35.732  24.590  1.00 53.99           C  
ATOM   4276  C   LEU A 573     -29.607  37.225  24.686  1.00 53.99           C  
ATOM   4277  CB  LEU A 573     -30.610  34.933  24.747  1.00 53.99           C  
ATOM   4278  O   LEU A 573     -29.850  37.881  23.671  1.00 53.99           O  
ATOM   4279  CG  LEU A 573     -30.946  33.957  23.619  1.00 53.99           C  
ATOM   4280  CD1 LEU A 573     -31.737  32.771  24.162  1.00 53.99           C  
ATOM   4281  CD2 LEU A 573     -31.722  34.663  22.513  1.00 53.99           C  
ATOM   4282  N   ALA A 574     -29.209  38.009  25.798  1.00 56.61           N  
ATOM   4283  CA  ALA A 574     -29.332  39.445  26.038  1.00 56.61           C  
ATOM   4284  C   ALA A 574     -28.017  40.163  25.747  1.00 56.61           C  
ATOM   4285  CB  ALA A 574     -29.773  39.709  27.475  1.00 56.61           C  
ATOM   4286  O   ALA A 574     -28.016  41.320  25.320  1.00 56.61           O  
ATOM   4287  N   ALA A 575     -26.853  39.362  25.642  1.00 51.98           N  
ATOM   4288  CA  ALA A 575     -25.528  39.823  25.235  1.00 51.98           C  
ATOM   4289  C   ALA A 575     -25.314  39.624  23.738  1.00 51.98           C  
ATOM   4290  CB  ALA A 575     -24.445  39.093  26.026  1.00 51.98           C  
ATOM   4291  O   ALA A 575     -24.549  40.361  23.110  1.00 51.98           O  
ATOM   4292  N   ALA A 576     -26.369  38.961  23.156  1.00 48.86           N  
ATOM   4293  CA  ALA A 576     -26.479  38.817  21.706  1.00 48.86           C  
ATOM   4294  C   ALA A 576     -27.518  39.778  21.137  1.00 48.86           C  
ATOM   4295  CB  ALA A 576     -26.834  37.378  21.340  1.00 48.86           C  
ATOM   4296  O   ALA A 576     -27.435  40.171  19.970  1.00 48.86           O  
ATOM   4297  N   ALA A 577     -28.059  40.712  21.958  1.00 46.67           N  
ATOM   4298  CA  ALA A 577     -29.099  41.671  21.594  1.00 46.67           C  
ATOM   4299  C   ALA A 577     -28.694  43.092  21.977  1.00 46.67           C  
ATOM   4300  CB  ALA A 577     -30.421  41.300  22.261  1.00 46.67           C  
ATOM   4301  O   ALA A 577     -29.244  44.063  21.453  1.00 46.67           O  
ATOM   4302  N   GLU A 578     -27.300  43.529  22.124  1.00 38.97           N  
ATOM   4303  CA  GLU A 578     -26.837  44.903  22.294  1.00 38.97           C  
ATOM   4304  C   GLU A 578     -25.534  45.145  21.538  1.00 38.97           C  
ATOM   4305  CB  GLU A 578     -26.652  45.228  23.779  1.00 38.97           C  
ATOM   4306  O   GLU A 578     -24.503  44.552  21.863  1.00 38.97           O  
ATOM   4307  CG  GLU A 578     -27.734  46.134  24.350  1.00 38.97           C  
ATOM   4308  CD  GLU A 578     -27.497  46.507  25.804  1.00 38.97           C  
ATOM   4309  OE1 GLU A 578     -28.257  47.340  26.348  1.00 38.97           O  
ATOM   4310  OE2 GLU A 578     -26.543  45.964  26.404  1.00 38.97           O  
ATOM   4311  N   ARG A 579     -25.551  45.089  20.186  1.00 44.17           N  
ATOM   4312  CA  ARG A 579     -24.621  45.916  19.424  1.00 44.17           C  
ATOM   4313  C   ARG A 579     -25.194  46.264  18.054  1.00 44.17           C  
ATOM   4314  CB  ARG A 579     -23.275  45.207  19.265  1.00 44.17           C  
ATOM   4315  O   ARG A 579     -25.532  45.373  17.272  1.00 44.17           O  
ATOM   4316  CG  ARG A 579     -22.286  45.505  20.380  1.00 44.17           C  
ATOM   4317  CD  ARG A 579     -20.925  44.878  20.109  1.00 44.17           C  
ATOM   4318  NE  ARG A 579     -19.978  45.161  21.183  1.00 44.17           N  
ATOM   4319  NH1 ARG A 579     -18.161  44.220  20.110  1.00 44.17           N  
ATOM   4320  NH2 ARG A 579     -17.914  45.147  22.191  1.00 44.17           N  
ATOM   4321  CZ  ARG A 579     -18.687  44.842  21.159  1.00 44.17           C  
ATOM   4322  N   LYS A 580     -25.998  47.341  17.962  1.00 43.73           N  
ATOM   4323  CA  LYS A 580     -26.300  48.497  17.124  1.00 43.73           C  
ATOM   4324  C   LYS A 580     -25.031  49.070  16.499  1.00 43.73           C  
ATOM   4325  CB  LYS A 580     -27.018  49.577  17.935  1.00 43.73           C  
ATOM   4326  O   LYS A 580     -24.101  49.454  17.211  1.00 43.73           O  
ATOM   4327  CG  LYS A 580     -28.509  49.678  17.649  1.00 43.73           C  
ATOM   4328  CD  LYS A 580     -29.169  50.757  18.498  1.00 43.73           C  
ATOM   4329  CE  LYS A 580     -30.668  50.831  18.243  1.00 43.73           C  
ATOM   4330  NZ  LYS A 580     -31.316  51.906  19.052  1.00 43.73           N  
ATOM   4331  N   GLU A 581     -24.577  48.729  15.157  1.00 42.11           N  
ATOM   4332  CA  GLU A 581     -24.442  49.086  13.748  1.00 42.11           C  
ATOM   4333  C   GLU A 581     -22.976  49.118  13.326  1.00 42.11           C  
ATOM   4334  CB  GLU A 581     -25.099  50.440  13.471  1.00 42.11           C  
ATOM   4335  O   GLU A 581     -22.122  49.611  14.066  1.00 42.11           O  
ATOM   4336  CG  GLU A 581     -26.423  50.340  12.726  1.00 42.11           C  
ATOM   4337  CD  GLU A 581     -26.693  51.530  11.820  1.00 42.11           C  
ATOM   4338  OE1 GLU A 581     -27.586  51.439  10.947  1.00 42.11           O  
ATOM   4339  OE2 GLU A 581     -26.006  52.563  11.984  1.00 42.11           O  
ATOM   4340  N   PRO A 582     -22.660  48.734  11.920  1.00 43.87           N  
ATOM   4341  CA  PRO A 582     -23.185  49.468  10.766  1.00 43.87           C  
ATOM   4342  C   PRO A 582     -23.829  48.552   9.728  1.00 43.87           C  
ATOM   4343  CB  PRO A 582     -21.944  50.157  10.192  1.00 43.87           C  
ATOM   4344  O   PRO A 582     -23.430  47.393   9.589  1.00 43.87           O  
ATOM   4345  CG  PRO A 582     -20.827  49.193  10.432  1.00 43.87           C  
ATOM   4346  CD  PRO A 582     -21.341  48.070  11.286  1.00 43.87           C  
ATOM   4347  N   ALA A 583     -25.147  48.270   9.661  1.00 46.27           N  
ATOM   4348  CA  ALA A 583     -26.379  47.849   9.000  1.00 46.27           C  
ATOM   4349  C   ALA A 583     -26.201  47.805   7.485  1.00 46.27           C  
ATOM   4350  CB  ALA A 583     -27.528  48.784   9.370  1.00 46.27           C  
ATOM   4351  O   ALA A 583     -26.817  46.981   6.804  1.00 46.27           O  
ATOM   4352  N   ALA A 584     -24.837  47.558   6.936  1.00 50.60           N  
ATOM   4353  CA  ALA A 584     -24.702  47.258   5.513  1.00 50.60           C  
ATOM   4354  C   ALA A 584     -23.573  46.261   5.267  1.00 50.60           C  
ATOM   4355  CB  ALA A 584     -24.457  48.540   4.720  1.00 50.60           C  
ATOM   4356  O   ALA A 584     -23.668  45.414   4.375  1.00 50.60           O  
ATOM   4357  N   ALA A 585     -22.741  45.825   6.257  1.00 53.64           N  
ATOM   4358  CA  ALA A 585     -21.656  44.850   6.176  1.00 53.64           C  
ATOM   4359  C   ALA A 585     -21.992  43.590   6.969  1.00 53.64           C  
ATOM   4360  CB  ALA A 585     -20.352  45.462   6.682  1.00 53.64           C  
ATOM   4361  O   ALA A 585     -21.626  42.482   6.570  1.00 53.64           O  
ATOM   4362  N   GLU A 586     -23.032  43.613   7.854  1.00 54.41           N  
ATOM   4363  CA  GLU A 586     -23.573  42.474   8.590  1.00 54.41           C  
ATOM   4364  C   GLU A 586     -24.742  41.839   7.843  1.00 54.41           C  
ATOM   4365  CB  GLU A 586     -24.014  42.901   9.992  1.00 54.41           C  
ATOM   4366  O   GLU A 586     -24.914  40.618   7.873  1.00 54.41           O  
ATOM   4367  CG  GLU A 586     -23.122  42.372  11.106  1.00 54.41           C  
ATOM   4368  CD  GLU A 586     -23.583  42.789  12.493  1.00 54.41           C  
ATOM   4369  OE1 GLU A 586     -22.948  42.380  13.492  1.00 54.41           O  
ATOM   4370  OE2 GLU A 586     -24.588  43.529  12.583  1.00 54.41           O  
ATOM   4371  N   SER A 587     -25.363  42.667   6.919  1.00 63.56           N  
ATOM   4372  CA  SER A 587     -26.409  42.136   6.052  1.00 63.56           C  
ATOM   4373  C   SER A 587     -25.815  41.426   4.840  1.00 63.56           C  
ATOM   4374  CB  SER A 587     -27.342  43.256   5.590  1.00 63.56           C  
ATOM   4375  O   SER A 587     -26.335  40.398   4.400  1.00 63.56           O  
ATOM   4376  OG  SER A 587     -27.970  42.915   4.366  1.00 63.56           O  
ATOM   4377  N   ALA A 588     -24.543  41.802   4.500  1.00 65.16           N  
ATOM   4378  CA  ALA A 588     -23.823  41.155   3.406  1.00 65.16           C  
ATOM   4379  C   ALA A 588     -23.103  39.900   3.889  1.00 65.16           C  
ATOM   4380  CB  ALA A 588     -22.828  42.127   2.776  1.00 65.16           C  
ATOM   4381  O   ALA A 588     -23.063  38.889   3.184  1.00 65.16           O  
ATOM   4382  N   LEU A 589     -22.636  39.799   5.084  1.00 68.04           N  
ATOM   4383  CA  LEU A 589     -22.030  38.631   5.714  1.00 68.04           C  
ATOM   4384  C   LEU A 589     -23.099  37.641   6.165  1.00 68.04           C  
ATOM   4385  CB  LEU A 589     -21.170  39.051   6.908  1.00 68.04           C  
ATOM   4386  O   LEU A 589     -22.922  36.427   6.034  1.00 68.04           O  
ATOM   4387  CG  LEU A 589     -20.322  37.954   7.553  1.00 68.04           C  
ATOM   4388  CD1 LEU A 589     -19.093  37.662   6.699  1.00 68.04           C  
ATOM   4389  CD2 LEU A 589     -19.915  38.354   8.967  1.00 68.04           C  
ATOM   4390  N   GLN A 590     -24.322  38.144   6.521  1.00 73.22           N  
ATOM   4391  CA  GLN A 590     -25.462  37.299   6.863  1.00 73.22           C  
ATOM   4392  C   GLN A 590     -26.115  36.724   5.609  1.00 73.22           C  
ATOM   4393  CB  GLN A 590     -26.490  38.086   7.677  1.00 73.22           C  
ATOM   4394  O   GLN A 590     -26.547  35.569   5.602  1.00 73.22           O  
ATOM   4395  CG  GLN A 590     -26.103  38.276   9.137  1.00 73.22           C  
ATOM   4396  CD  GLN A 590     -27.160  39.020   9.932  1.00 73.22           C  
ATOM   4397  NE2 GLN A 590     -26.970  39.096  11.245  1.00 73.22           N  
ATOM   4398  OE1 GLN A 590     -28.138  39.524   9.371  1.00 73.22           O  
ATOM   4399  N   LYS A 591     -26.073  37.547   4.517  1.00 78.10           N  
ATOM   4400  CA  LYS A 591     -26.561  37.059   3.230  1.00 78.10           C  
ATOM   4401  C   LYS A 591     -25.588  36.056   2.617  1.00 78.10           C  
ATOM   4402  CB  LYS A 591     -26.788  38.225   2.266  1.00 78.10           C  
ATOM   4403  O   LYS A 591     -26.006  35.061   2.022  1.00 78.10           O  
ATOM   4404  CG  LYS A 591     -28.059  39.015   2.540  1.00 78.10           C  
ATOM   4405  CD  LYS A 591     -28.256  40.128   1.518  1.00 78.10           C  
ATOM   4406  CE  LYS A 591     -29.448  41.007   1.871  1.00 78.10           C  
ATOM   4407  NZ  LYS A 591     -29.603  42.142   0.912  1.00 78.10           N  
ATOM   4408  N   SER A 592     -24.225  36.216   2.888  1.00 74.04           N  
ATOM   4409  CA  SER A 592     -23.193  35.303   2.407  1.00 74.04           C  
ATOM   4410  C   SER A 592     -23.148  34.029   3.244  1.00 74.04           C  
ATOM   4411  CB  SER A 592     -21.824  35.983   2.425  1.00 74.04           C  
ATOM   4412  O   SER A 592     -22.959  32.935   2.709  1.00 74.04           O  
ATOM   4413  OG  SER A 592     -21.302  36.029   3.742  1.00 74.04           O  
ATOM   4414  N   GLU A 593     -23.423  34.104   4.523  1.00 76.38           N  
ATOM   4415  CA  GLU A 593     -23.498  32.942   5.404  1.00 76.38           C  
ATOM   4416  C   GLU A 593     -24.798  32.172   5.191  1.00 76.38           C  
ATOM   4417  CB  GLU A 593     -23.373  33.368   6.869  1.00 76.38           C  
ATOM   4418  O   GLU A 593     -24.810  30.940   5.235  1.00 76.38           O  
ATOM   4419  CG  GLU A 593     -21.945  33.659   7.305  1.00 76.38           C  
ATOM   4420  CD  GLU A 593     -21.835  34.072   8.764  1.00 76.38           C  
ATOM   4421  OE1 GLU A 593     -20.700  34.257   9.259  1.00 76.38           O  
ATOM   4422  OE2 GLU A 593     -22.893  34.211   9.418  1.00 76.38           O  
ATOM   4423  N   ALA A 594     -25.916  32.909   4.859  1.00 80.56           N  
ATOM   4424  CA  ALA A 594     -27.196  32.287   4.533  1.00 80.56           C  
ATOM   4425  C   ALA A 594     -27.141  31.597   3.173  1.00 80.56           C  
ATOM   4426  CB  ALA A 594     -28.314  33.327   4.554  1.00 80.56           C  
ATOM   4427  O   ALA A 594     -27.695  30.510   2.998  1.00 80.56           O  
ATOM   4428  N   ALA A 595     -26.356  32.198   2.231  1.00 81.91           N  
ATOM   4429  CA  ALA A 595     -26.138  31.588   0.921  1.00 81.91           C  
ATOM   4430  C   ALA A 595     -25.243  30.357   1.032  1.00 81.91           C  
ATOM   4431  CB  ALA A 595     -25.526  32.603  -0.042  1.00 81.91           C  
ATOM   4432  O   ALA A 595     -25.473  29.352   0.355  1.00 81.91           O  
ATOM   4433  N   ALA A 596     -24.248  30.374   1.954  1.00 78.12           N  
ATOM   4434  CA  ALA A 596     -23.369  29.236   2.208  1.00 78.12           C  
ATOM   4435  C   ALA A 596     -24.119  28.110   2.915  1.00 78.12           C  
ATOM   4436  CB  ALA A 596     -22.162  29.670   3.037  1.00 78.12           C  
ATOM   4437  O   ALA A 596     -23.929  26.934   2.597  1.00 78.12           O  
ATOM   4438  N   ARG A 597     -25.074  28.441   3.777  1.00 83.39           N  
ATOM   4439  CA  ARG A 597     -25.896  27.458   4.476  1.00 83.39           C  
ATOM   4440  C   ARG A 597     -26.914  26.825   3.533  1.00 83.39           C  
ATOM   4441  CB  ARG A 597     -26.613  28.104   5.664  1.00 83.39           C  
ATOM   4442  O   ARG A 597     -27.187  25.626   3.620  1.00 83.39           O  
ATOM   4443  CG  ARG A 597     -25.731  28.290   6.889  1.00 83.39           C  
ATOM   4444  CD  ARG A 597     -26.529  28.780   8.089  1.00 83.39           C  
ATOM   4445  NE  ARG A 597     -25.682  28.951   9.266  1.00 83.39           N  
ATOM   4446  NH1 ARG A 597     -27.268  30.096  10.496  1.00 83.39           N  
ATOM   4447  NH2 ARG A 597     -25.202  29.671  11.393  1.00 83.39           N  
ATOM   4448  CZ  ARG A 597     -26.053  29.572  10.382  1.00 83.39           C  
ATOM   4449  N   GLN A 598     -27.405  27.625   2.610  1.00 87.15           N  
ATOM   4450  CA  GLN A 598     -28.340  27.134   1.603  1.00 87.15           C  
ATOM   4451  C   GLN A 598     -27.639  26.219   0.602  1.00 87.15           C  
ATOM   4452  CB  GLN A 598     -29.005  28.301   0.872  1.00 87.15           C  
ATOM   4453  O   GLN A 598     -28.200  25.204   0.184  1.00 87.15           O  
ATOM   4454  CG  GLN A 598     -30.184  27.890   0.001  1.00 87.15           C  
ATOM   4455  CD  GLN A 598     -30.858  29.071  -0.671  1.00 87.15           C  
ATOM   4456  NE2 GLN A 598     -32.020  28.830  -1.268  1.00 87.15           N  
ATOM   4457  OE1 GLN A 598     -30.338  30.192  -0.653  1.00 87.15           O  
ATOM   4458  N   SER A 599     -26.381  26.562   0.272  1.00 83.95           N  
ATOM   4459  CA  SER A 599     -25.583  25.735  -0.628  1.00 83.95           C  
ATOM   4460  C   SER A 599     -25.196  24.415   0.032  1.00 83.95           C  
ATOM   4461  CB  SER A 599     -24.323  26.482  -1.068  1.00 83.95           C  
ATOM   4462  O   SER A 599     -25.217  23.364  -0.612  1.00 83.95           O  
ATOM   4463  OG  SER A 599     -23.396  26.577  -0.001  1.00 83.95           O  
ATOM   4464  N   GLN A 600     -24.909  24.442   1.339  1.00 83.74           N  
ATOM   4465  CA  GLN A 600     -24.591  23.234   2.093  1.00 83.74           C  
ATOM   4466  C   GLN A 600     -25.827  22.359   2.279  1.00 83.74           C  
ATOM   4467  CB  GLN A 600     -23.993  23.594   3.455  1.00 83.74           C  
ATOM   4468  O   GLN A 600     -25.741  21.131   2.206  1.00 83.74           O  
ATOM   4469  CG  GLN A 600     -22.542  24.051   3.388  1.00 83.74           C  
ATOM   4470  CD  GLN A 600     -21.955  24.345   4.756  1.00 83.74           C  
ATOM   4471  NE2 GLN A 600     -20.665  24.658   4.793  1.00 83.74           N  
ATOM   4472  OE1 GLN A 600     -22.657  24.292   5.771  1.00 83.74           O  
ATOM   4473  N   ALA A 601     -27.004  22.970   2.447  1.00 86.33           N  
ATOM   4474  CA  ALA A 601     -28.270  22.251   2.564  1.00 86.33           C  
ATOM   4475  C   ALA A 601     -28.659  21.605   1.237  1.00 86.33           C  
ATOM   4476  CB  ALA A 601     -29.375  23.192   3.038  1.00 86.33           C  
ATOM   4477  O   ALA A 601     -29.163  20.480   1.211  1.00 86.33           O  
ATOM   4478  N   ARG A 602     -28.327  22.284   0.068  1.00 89.81           N  
ATOM   4479  CA  ARG A 602     -28.587  21.742  -1.262  1.00 89.81           C  
ATOM   4480  C   ARG A 602     -27.676  20.554  -1.556  1.00 89.81           C  
ATOM   4481  CB  ARG A 602     -28.400  22.822  -2.329  1.00 89.81           C  
ATOM   4482  O   ARG A 602     -28.119  19.551  -2.119  1.00 89.81           O  
ATOM   4483  CG  ARG A 602     -29.560  23.801  -2.423  1.00 89.81           C  
ATOM   4484  CD  ARG A 602     -29.375  24.785  -3.570  1.00 89.81           C  
ATOM   4485  NE  ARG A 602     -30.480  25.736  -3.648  1.00 89.81           N  
ATOM   4486  NH1 ARG A 602     -29.664  26.850  -5.500  1.00 89.81           N  
ATOM   4487  NH2 ARG A 602     -31.639  27.507  -4.540  1.00 89.81           N  
ATOM   4488  CZ  ARG A 602     -30.592  26.696  -4.562  1.00 89.81           C  
ATOM   4489  N   GLN A 603     -26.419  20.655  -1.118  1.00 85.53           N  
ATOM   4490  CA  GLN A 603     -25.468  19.565  -1.311  1.00 85.53           C  
ATOM   4491  C   GLN A 603     -25.828  18.360  -0.447  1.00 85.53           C  
ATOM   4492  CB  GLN A 603     -24.046  20.031  -0.994  1.00 85.53           C  
ATOM   4493  O   GLN A 603     -25.703  17.215  -0.887  1.00 85.53           O  
ATOM   4494  CG  GLN A 603     -23.441  20.931  -2.063  1.00 85.53           C  
ATOM   4495  CD  GLN A 603     -22.023  21.361  -1.735  1.00 85.53           C  
ATOM   4496  NE2 GLN A 603     -21.398  22.092  -2.652  1.00 85.53           N  
ATOM   4497  OE1 GLN A 603     -21.495  21.040  -0.666  1.00 85.53           O  
ATOM   4498  N   ALA A 604     -26.341  18.608   0.760  1.00 84.44           N  
ATOM   4499  CA  ALA A 604     -26.770  17.541   1.662  1.00 84.44           C  
ATOM   4500  C   ALA A 604     -28.016  16.841   1.128  1.00 84.44           C  
ATOM   4501  CB  ALA A 604     -27.034  18.099   3.058  1.00 84.44           C  
ATOM   4502  O   ALA A 604     -28.128  15.615   1.207  1.00 84.44           O  
ATOM   4503  N   ARG A 605     -28.965  17.608   0.484  1.00 89.56           N  
ATOM   4504  CA  ARG A 605     -30.170  17.041  -0.114  1.00 89.56           C  
ATOM   4505  C   ARG A 605     -29.831  16.221  -1.354  1.00 89.56           C  
ATOM   4506  CB  ARG A 605     -31.164  18.148  -0.474  1.00 89.56           C  
ATOM   4507  O   ARG A 605     -30.405  15.152  -1.574  1.00 89.56           O  
ATOM   4508  CG  ARG A 605     -31.927  18.701   0.719  1.00 89.56           C  
ATOM   4509  CD  ARG A 605     -32.963  19.733   0.296  1.00 89.56           C  
ATOM   4510  NE  ARG A 605     -33.631  20.331   1.449  1.00 89.56           N  
ATOM   4511  NH1 ARG A 605     -34.943  21.768   0.205  1.00 89.56           N  
ATOM   4512  NH2 ARG A 605     -35.098  21.757   2.492  1.00 89.56           N  
ATOM   4513  CZ  ARG A 605     -34.556  21.284   1.380  1.00 89.56           C  
ATOM   4514  N   GLU A 606     -28.837  16.718  -2.117  1.00 89.48           N  
ATOM   4515  CA  GLU A 606     -28.390  16.006  -3.311  1.00 89.48           C  
ATOM   4516  C   GLU A 606     -27.706  14.692  -2.946  1.00 89.48           C  
ATOM   4517  CB  GLU A 606     -27.444  16.881  -4.137  1.00 89.48           C  
ATOM   4518  O   GLU A 606     -27.896  13.678  -3.621  1.00 89.48           O  
ATOM   4519  CG  GLU A 606     -28.155  17.913  -4.999  1.00 89.48           C  
ATOM   4520  CD  GLU A 606     -27.201  18.815  -5.766  1.00 89.48           C  
ATOM   4521  OE1 GLU A 606     -27.670  19.751  -6.452  1.00 89.48           O  
ATOM   4522  OE2 GLU A 606     -25.974  18.582  -5.681  1.00 89.48           O  
ATOM   4523  N   THR A 607     -26.923  14.678  -1.856  1.00 85.77           N  
ATOM   4524  CA  THR A 607     -26.238  13.468  -1.415  1.00 85.77           C  
ATOM   4525  C   THR A 607     -27.235  12.451  -0.866  1.00 85.77           C  
ATOM   4526  CB  THR A 607     -25.180  13.784  -0.342  1.00 85.77           C  
ATOM   4527  O   THR A 607     -27.082  11.247  -1.078  1.00 85.77           O  
ATOM   4528  CG2 THR A 607     -24.072  14.667  -0.906  1.00 85.77           C  
ATOM   4529  OG1 THR A 607     -25.807  14.464   0.753  1.00 85.77           O  
ATOM   4530  N   GLU A 608     -28.300  12.970  -0.154  1.00 86.78           N  
ATOM   4531  CA  GLU A 608     -29.342  12.094   0.374  1.00 86.78           C  
ATOM   4532  C   GLU A 608     -30.162  11.471  -0.753  1.00 86.78           C  
ATOM   4533  CB  GLU A 608     -30.260  12.864   1.328  1.00 86.78           C  
ATOM   4534  O   GLU A 608     -30.513  10.291  -0.693  1.00 86.78           O  
ATOM   4535  CG  GLU A 608     -29.667  13.076   2.713  1.00 86.78           C  
ATOM   4536  CD  GLU A 608     -30.586  13.847   3.647  1.00 86.78           C  
ATOM   4537  OE1 GLU A 608     -30.207  14.077   4.818  1.00 86.78           O  
ATOM   4538  OE2 GLU A 608     -31.694  14.223   3.205  1.00 86.78           O  
ATOM   4539  N   GLU A 609     -30.429  12.262  -1.817  1.00 91.54           N  
ATOM   4540  CA  GLU A 609     -31.144  11.762  -2.988  1.00 91.54           C  
ATOM   4541  C   GLU A 609     -30.307  10.737  -3.749  1.00 91.54           C  
ATOM   4542  CB  GLU A 609     -31.531  12.917  -3.915  1.00 91.54           C  
ATOM   4543  O   GLU A 609     -30.837   9.738  -4.240  1.00 91.54           O  
ATOM   4544  CG  GLU A 609     -32.679  13.768  -3.391  1.00 91.54           C  
ATOM   4545  CD  GLU A 609     -33.023  14.937  -4.300  1.00 91.54           C  
ATOM   4546  OE1 GLU A 609     -33.951  15.710  -3.970  1.00 91.54           O  
ATOM   4547  OE2 GLU A 609     -32.360  15.080  -5.352  1.00 91.54           O  
ATOM   4548  N   ARG A 610     -28.997  10.986  -3.829  1.00 90.47           N  
ATOM   4549  CA  ARG A 610     -28.087  10.051  -4.482  1.00 90.47           C  
ATOM   4550  C   ARG A 610     -27.997   8.741  -3.706  1.00 90.47           C  
ATOM   4551  CB  ARG A 610     -26.695  10.669  -4.630  1.00 90.47           C  
ATOM   4552  O   ARG A 610     -27.955   7.662  -4.301  1.00 90.47           O  
ATOM   4553  CG  ARG A 610     -26.537  11.543  -5.864  1.00 90.47           C  
ATOM   4554  CD  ARG A 610     -25.105  12.033  -6.028  1.00 90.47           C  
ATOM   4555  NE  ARG A 610     -24.992  13.016  -7.102  1.00 90.47           N  
ATOM   4556  NH1 ARG A 610     -22.846  13.674  -6.553  1.00 90.47           N  
ATOM   4557  NH2 ARG A 610     -23.925  14.636  -8.332  1.00 90.47           N  
ATOM   4558  CZ  ARG A 610     -23.921  13.773  -7.327  1.00 90.47           C  
ATOM   4559  N   GLN A 611     -28.033   8.814  -2.391  1.00 87.33           N  
ATOM   4560  CA  GLN A 611     -27.984   7.630  -1.539  1.00 87.33           C  
ATOM   4561  C   GLN A 611     -29.264   6.808  -1.666  1.00 87.33           C  
ATOM   4562  CB  GLN A 611     -27.758   8.028  -0.080  1.00 87.33           C  
ATOM   4563  O   GLN A 611     -29.215   5.577  -1.707  1.00 87.33           O  
ATOM   4564  CG  GLN A 611     -26.325   8.440   0.230  1.00 87.33           C  
ATOM   4565  CD  GLN A 611     -26.097   8.704   1.707  1.00 87.33           C  
ATOM   4566  NE2 GLN A 611     -24.834   8.715   2.119  1.00 87.33           N  
ATOM   4567  OE1 GLN A 611     -27.048   8.898   2.471  1.00 87.33           O  
ATOM   4568  N   THR A 612     -30.420   7.531  -1.741  1.00 91.55           N  
ATOM   4569  CA  THR A 612     -31.704   6.860  -1.911  1.00 91.55           C  
ATOM   4570  C   THR A 612     -31.791   6.199  -3.284  1.00 91.55           C  
ATOM   4571  CB  THR A 612     -32.876   7.842  -1.736  1.00 91.55           C  
ATOM   4572  O   THR A 612     -32.313   5.090  -3.414  1.00 91.55           O  
ATOM   4573  CG2 THR A 612     -32.895   8.432  -0.330  1.00 91.55           C  
ATOM   4574  OG1 THR A 612     -32.746   8.907  -2.687  1.00 91.55           O  
ATOM   4575  N   GLN A 613     -31.234   6.861  -4.321  1.00 93.39           N  
ATOM   4576  CA  GLN A 613     -31.204   6.307  -5.671  1.00 93.39           C  
ATOM   4577  C   GLN A 613     -30.308   5.074  -5.741  1.00 93.39           C  
ATOM   4578  CB  GLN A 613     -30.727   7.360  -6.673  1.00 93.39           C  
ATOM   4579  O   GLN A 613     -30.654   4.084  -6.389  1.00 93.39           O  
ATOM   4580  CG  GLN A 613     -31.810   8.345  -7.093  1.00 93.39           C  
ATOM   4581  CD  GLN A 613     -31.306   9.391  -8.069  1.00 93.39           C  
ATOM   4582  NE2 GLN A 613     -32.196  10.280  -8.497  1.00 93.39           N  
ATOM   4583  OE1 GLN A 613     -30.126   9.401  -8.434  1.00 93.39           O  
ATOM   4584  N   LEU A 614     -29.165   5.130  -5.098  1.00 88.88           N  
ATOM   4585  CA  LEU A 614     -28.233   4.008  -5.058  1.00 88.88           C  
ATOM   4586  C   LEU A 614     -28.842   2.822  -4.317  1.00 88.88           C  
ATOM   4587  CB  LEU A 614     -26.921   4.424  -4.389  1.00 88.88           C  
ATOM   4588  O   LEU A 614     -28.660   1.672  -4.723  1.00 88.88           O  
ATOM   4589  CG  LEU A 614     -25.934   5.205  -5.258  1.00 88.88           C  
ATOM   4590  CD1 LEU A 614     -24.785   5.737  -4.408  1.00 88.88           C  
ATOM   4591  CD2 LEU A 614     -25.407   4.328  -6.389  1.00 88.88           C  
ATOM   4592  N   GLN A 615     -29.623   3.103  -3.251  1.00 89.23           N  
ATOM   4593  CA  GLN A 615     -30.310   2.059  -2.498  1.00 89.23           C  
ATOM   4594  C   GLN A 615     -31.393   1.394  -3.343  1.00 89.23           C  
ATOM   4595  CB  GLN A 615     -30.921   2.633  -1.219  1.00 89.23           C  
ATOM   4596  O   GLN A 615     -31.564   0.174  -3.295  1.00 89.23           O  
ATOM   4597  CG  GLN A 615     -29.937   2.737  -0.061  1.00 89.23           C  
ATOM   4598  CD  GLN A 615     -30.596   3.181   1.231  1.00 89.23           C  
ATOM   4599  NE2 GLN A 615     -29.904   2.984   2.348  1.00 89.23           N  
ATOM   4600  OE1 GLN A 615     -31.719   3.696   1.226  1.00 89.23           O  
ATOM   4601  N   LYS A 616     -32.117   2.185  -4.140  1.00 92.69           N  
ATOM   4602  CA  LYS A 616     -33.126   1.652  -5.050  1.00 92.69           C  
ATOM   4603  C   LYS A 616     -32.487   0.795  -6.139  1.00 92.69           C  
ATOM   4604  CB  LYS A 616     -33.933   2.787  -5.682  1.00 92.69           C  
ATOM   4605  O   LYS A 616     -33.017  -0.259  -6.498  1.00 92.69           O  
ATOM   4606  CG  LYS A 616     -34.977   3.394  -4.756  1.00 92.69           C  
ATOM   4607  CD  LYS A 616     -35.808   4.453  -5.469  1.00 92.69           C  
ATOM   4608  CE  LYS A 616     -36.802   5.115  -4.525  1.00 92.69           C  
ATOM   4609  NZ  LYS A 616     -37.602   6.172  -5.213  1.00 92.69           N  
ATOM   4610  N   GLU A 617     -31.314   1.267  -6.665  1.00 91.23           N  
ATOM   4611  CA  GLU A 617     -30.583   0.518  -7.684  1.00 91.23           C  
ATOM   4612  C   GLU A 617     -30.043  -0.794  -7.123  1.00 91.23           C  
ATOM   4613  CB  GLU A 617     -29.436   1.360  -8.250  1.00 91.23           C  
ATOM   4614  O   GLU A 617     -30.061  -1.821  -7.806  1.00 91.23           O  
ATOM   4615  CG  GLU A 617     -29.890   2.453  -9.207  1.00 91.23           C  
ATOM   4616  CD  GLU A 617     -28.740   3.273  -9.770  1.00 91.23           C  
ATOM   4617  OE1 GLU A 617     -28.989   4.183 -10.593  1.00 91.23           O  
ATOM   4618  OE2 GLU A 617     -27.580   3.003  -9.385  1.00 91.23           O  
ATOM   4619  N   LEU A 618     -29.532  -0.795  -5.883  1.00 87.89           N  
ATOM   4620  CA  LEU A 618     -29.036  -1.996  -5.221  1.00 87.89           C  
ATOM   4621  C   LEU A 618     -30.168  -2.988  -4.976  1.00 87.89           C  
ATOM   4622  CB  LEU A 618     -28.361  -1.636  -3.894  1.00 87.89           C  
ATOM   4623  O   LEU A 618     -29.992  -4.195  -5.159  1.00 87.89           O  
ATOM   4624  CG  LEU A 618     -26.858  -1.361  -3.951  1.00 87.89           C  
ATOM   4625  CD1 LEU A 618     -26.381  -0.750  -2.638  1.00 87.89           C  
ATOM   4626  CD2 LEU A 618     -26.091  -2.642  -4.261  1.00 87.89           C  
ATOM   4627  N   GLN A 619     -31.363  -2.479  -4.594  1.00 90.24           N  
ATOM   4628  CA  GLN A 619     -32.529  -3.329  -4.375  1.00 90.24           C  
ATOM   4629  C   GLN A 619     -33.015  -3.943  -5.684  1.00 90.24           C  
ATOM   4630  CB  GLN A 619     -33.657  -2.534  -3.716  1.00 90.24           C  
ATOM   4631  O   GLN A 619     -33.403  -5.113  -5.720  1.00 90.24           O  
ATOM   4632  CG  GLN A 619     -33.435  -2.262  -2.235  1.00 90.24           C  
ATOM   4633  CD  GLN A 619     -34.596  -1.526  -1.592  1.00 90.24           C  
ATOM   4634  NE2 GLN A 619     -34.606  -1.480  -0.264  1.00 90.24           N  
ATOM   4635  OE1 GLN A 619     -35.475  -1.003  -2.284  1.00 90.24           O  
ATOM   4636  N   ALA A 620     -32.960  -3.162  -6.743  1.00 91.43           N  
ATOM   4637  CA  ALA A 620     -33.331  -3.659  -8.066  1.00 91.43           C  
ATOM   4638  C   ALA A 620     -32.342  -4.714  -8.553  1.00 91.43           C  
ATOM   4639  CB  ALA A 620     -33.410  -2.507  -9.064  1.00 91.43           C  
ATOM   4640  O   ALA A 620     -32.740  -5.725  -9.136  1.00 91.43           O  
ATOM   4641  N   ALA A 621     -31.062  -4.447  -8.330  1.00 87.79           N  
ATOM   4642  CA  ALA A 621     -30.022  -5.400  -8.708  1.00 87.79           C  
ATOM   4643  C   ALA A 621     -30.162  -6.703  -7.926  1.00 87.79           C  
ATOM   4644  CB  ALA A 621     -28.638  -4.794  -8.484  1.00 87.79           C  
ATOM   4645  O   ALA A 621     -29.982  -7.789  -8.481  1.00 87.79           O  
ATOM   4646  N   ARG A 622     -30.503  -6.645  -6.624  1.00 89.42           N  
ATOM   4647  CA  ARG A 622     -30.722  -7.818  -5.783  1.00 89.42           C  
ATOM   4648  C   ARG A 622     -31.931  -8.615  -6.260  1.00 89.42           C  
ATOM   4649  CB  ARG A 622     -30.909  -7.405  -4.322  1.00 89.42           C  
ATOM   4650  O   ARG A 622     -31.900  -9.848  -6.279  1.00 89.42           O  
ATOM   4651  CG  ARG A 622     -29.606  -7.150  -3.581  1.00 89.42           C  
ATOM   4652  CD  ARG A 622     -29.846  -6.826  -2.113  1.00 89.42           C  
ATOM   4653  NE  ARG A 622     -28.592  -6.598  -1.400  1.00 89.42           N  
ATOM   4654  NH1 ARG A 622     -29.591  -5.776   0.514  1.00 89.42           N  
ATOM   4655  NH2 ARG A 622     -27.308  -5.938   0.386  1.00 89.42           N  
ATOM   4656  CZ  ARG A 622     -28.500  -6.105  -0.168  1.00 89.42           C  
ATOM   4657  N   ALA A 623     -32.977  -7.920  -6.680  1.00 90.44           N  
ATOM   4658  CA  ALA A 623     -34.177  -8.570  -7.198  1.00 90.44           C  
ATOM   4659  C   ALA A 623     -33.890  -9.281  -8.517  1.00 90.44           C  
ATOM   4660  CB  ALA A 623     -35.299  -7.550  -7.380  1.00 90.44           C  
ATOM   4661  O   ALA A 623     -34.381 -10.388  -8.753  1.00 90.44           O  
ATOM   4662  N   GLU A 624     -33.058  -8.679  -9.362  1.00 90.34           N  
ATOM   4663  CA  GLU A 624     -32.671  -9.290 -10.631  1.00 90.34           C  
ATOM   4664  C   GLU A 624     -31.826 -10.541 -10.406  1.00 90.34           C  
ATOM   4665  CB  GLU A 624     -31.907  -8.288 -11.499  1.00 90.34           C  
ATOM   4666  O   GLU A 624     -31.998 -11.545 -11.100  1.00 90.34           O  
ATOM   4667  CG  GLU A 624     -32.802  -7.290 -12.221  1.00 90.34           C  
ATOM   4668  CD  GLU A 624     -32.032  -6.328 -13.112  1.00 90.34           C  
ATOM   4669  OE1 GLU A 624     -32.665  -5.467 -13.764  1.00 90.34           O  
ATOM   4670  OE2 GLU A 624     -30.787  -6.437 -13.159  1.00 90.34           O  
ATOM   4671  N   LEU A 625     -30.883 -10.403  -9.481  1.00 87.78           N  
ATOM   4672  CA  LEU A 625     -30.029 -11.538  -9.149  1.00 87.78           C  
ATOM   4673  C   LEU A 625     -30.851 -12.687  -8.575  1.00 87.78           C  
ATOM   4674  CB  LEU A 625     -28.947 -11.120  -8.150  1.00 87.78           C  
ATOM   4675  O   LEU A 625     -30.612 -13.851  -8.905  1.00 87.78           O  
ATOM   4676  CG  LEU A 625     -27.918 -12.189  -7.778  1.00 87.78           C  
ATOM   4677  CD1 LEU A 625     -27.021 -12.500  -8.972  1.00 87.78           C  
ATOM   4678  CD2 LEU A 625     -27.087 -11.739  -6.582  1.00 87.78           C  
ATOM   4679  N   GLN A 626     -31.834 -12.399  -7.766  1.00 89.43           N  
ATOM   4680  CA  GLN A 626     -32.719 -13.407  -7.191  1.00 89.43           C  
ATOM   4681  C   GLN A 626     -33.562 -14.080  -8.271  1.00 89.43           C  
ATOM   4682  CB  GLN A 626     -33.627 -12.783  -6.130  1.00 89.43           C  
ATOM   4683  O   GLN A 626     -33.790 -15.290  -8.224  1.00 89.43           O  
ATOM   4684  CG  GLN A 626     -32.946 -12.576  -4.784  1.00 89.43           C  
ATOM   4685  CD  GLN A 626     -33.889 -12.032  -3.727  1.00 89.43           C  
ATOM   4686  NE2 GLN A 626     -33.444 -12.039  -2.475  1.00 89.43           N  
ATOM   4687  OE1 GLN A 626     -35.009 -11.609  -4.033  1.00 89.43           O  
ATOM   4688  N   GLN A 627     -33.975 -13.316  -9.262  1.00 90.09           N  
ATOM   4689  CA  GLN A 627     -34.728 -13.850 -10.392  1.00 90.09           C  
ATOM   4690  C   GLN A 627     -33.859 -14.766 -11.248  1.00 90.09           C  
ATOM   4691  CB  GLN A 627     -35.294 -12.714 -11.246  1.00 90.09           C  
ATOM   4692  O   GLN A 627     -34.321 -15.808 -11.719  1.00 90.09           O  
ATOM   4693  CG  GLN A 627     -36.601 -12.140 -10.716  1.00 90.09           C  
ATOM   4694  CD  GLN A 627     -37.172 -11.057 -11.612  1.00 90.09           C  
ATOM   4695  NE2 GLN A 627     -38.410 -10.656 -11.343  1.00 90.09           N  
ATOM   4696  OE1 GLN A 627     -36.506 -10.583 -12.538  1.00 90.09           O  
ATOM   4697  N   GLN A 628     -32.593 -14.387 -11.396  1.00 89.73           N  
ATOM   4698  CA  GLN A 628     -31.653 -15.206 -12.154  1.00 89.73           C  
ATOM   4699  C   GLN A 628     -31.379 -16.529 -11.444  1.00 89.73           C  
ATOM   4700  CB  GLN A 628     -30.343 -14.450 -12.380  1.00 89.73           C  
ATOM   4701  O   GLN A 628     -31.282 -17.576 -12.087  1.00 89.73           O  
ATOM   4702  CG  GLN A 628     -30.450 -13.325 -13.400  1.00 89.73           C  
ATOM   4703  CD  GLN A 628     -29.137 -12.596 -13.611  1.00 89.73           C  
ATOM   4704  NE2 GLN A 628     -29.137 -11.622 -14.514  1.00 89.73           N  
ATOM   4705  OE1 GLN A 628     -28.130 -12.905 -12.965  1.00 89.73           O  
ATOM   4706  N   LEU A 629     -31.260 -16.405 -10.132  1.00 85.63           N  
ATOM   4707  CA  LEU A 629     -31.020 -17.608  -9.343  1.00 85.63           C  
ATOM   4708  C   LEU A 629     -32.228 -18.538  -9.388  1.00 85.63           C  
ATOM   4709  CB  LEU A 629     -30.697 -17.243  -7.892  1.00 85.63           C  
ATOM   4710  O   LEU A 629     -32.075 -19.759  -9.469  1.00 85.63           O  
ATOM   4711  CG  LEU A 629     -29.254 -16.824  -7.603  1.00 85.63           C  
ATOM   4712  CD1 LEU A 629     -29.152 -16.194  -6.218  1.00 85.63           C  
ATOM   4713  CD2 LEU A 629     -28.316 -18.020  -7.723  1.00 85.63           C  
ATOM   4714  N   ARG A 630     -33.456 -17.980  -9.347  1.00 87.92           N  
ATOM   4715  CA  ARG A 630     -34.685 -18.760  -9.457  1.00 87.92           C  
ATOM   4716  C   ARG A 630     -34.795 -19.417 -10.829  1.00 87.92           C  
ATOM   4717  CB  ARG A 630     -35.907 -17.876  -9.200  1.00 87.92           C  
ATOM   4718  O   ARG A 630     -35.213 -20.572 -10.938  1.00 87.92           O  
ATOM   4719  CG  ARG A 630     -36.136 -17.552  -7.732  1.00 87.92           C  
ATOM   4720  CD  ARG A 630     -37.431 -16.781  -7.520  1.00 87.92           C  
ATOM   4721  NE  ARG A 630     -37.642 -16.459  -6.111  1.00 87.92           N  
ATOM   4722  NH1 ARG A 630     -38.274 -14.270  -6.493  1.00 87.92           N  
ATOM   4723  NH2 ARG A 630     -38.197 -15.089  -4.354  1.00 87.92           N  
ATOM   4724  CZ  ARG A 630     -38.037 -15.273  -5.656  1.00 87.92           C  
ATOM   4725  N   ALA A 631     -34.431 -18.686 -11.850  1.00 87.75           N  
ATOM   4726  CA  ALA A 631     -34.454 -19.221 -13.208  1.00 87.75           C  
ATOM   4727  C   ALA A 631     -33.442 -20.352 -13.369  1.00 87.75           C  
ATOM   4728  CB  ALA A 631     -34.175 -18.114 -14.221  1.00 87.75           C  
ATOM   4729  O   ALA A 631     -33.726 -21.360 -14.021  1.00 87.75           O  
ATOM   4730  N   GLU A 632     -32.255 -20.140 -12.799  1.00 84.98           N  
ATOM   4731  CA  GLU A 632     -31.219 -21.167 -12.857  1.00 84.98           C  
ATOM   4732  C   GLU A 632     -31.645 -22.425 -12.106  1.00 84.98           C  
ATOM   4733  CB  GLU A 632     -29.902 -20.634 -12.288  1.00 84.98           C  
ATOM   4734  O   GLU A 632     -31.371 -23.542 -12.549  1.00 84.98           O  
ATOM   4735  CG  GLU A 632     -28.683 -21.451 -12.692  1.00 84.98           C  
ATOM   4736  CD  GLU A 632     -27.377 -20.883 -12.160  1.00 84.98           C  
ATOM   4737  OE1 GLU A 632     -26.334 -21.570 -12.250  1.00 84.98           O  
ATOM   4738  OE2 GLU A 632     -27.397 -19.741 -11.647  1.00 84.98           O  
ATOM   4739  N   LYS A 633     -32.298 -22.187 -10.937  1.00 85.16           N  
ATOM   4740  CA  LYS A 633     -32.794 -23.315 -10.153  1.00 85.16           C  
ATOM   4741  C   LYS A 633     -33.888 -24.067 -10.904  1.00 85.16           C  
ATOM   4742  CB  LYS A 633     -33.321 -22.837  -8.799  1.00 85.16           C  
ATOM   4743  O   LYS A 633     -33.928 -25.299 -10.884  1.00 85.16           O  
ATOM   4744  CG  LYS A 633     -32.229 -22.492  -7.797  1.00 85.16           C  
ATOM   4745  CD  LYS A 633     -32.811 -22.155  -6.430  1.00 85.16           C  
ATOM   4746  CE  LYS A 633     -31.720 -21.809  -5.426  1.00 85.16           C  
ATOM   4747  NZ  LYS A 633     -32.284 -21.498  -4.079  1.00 85.16           N  
ATOM   4748  N   GLN A 634     -34.760 -23.377 -11.572  1.00 84.41           N  
ATOM   4749  CA  GLN A 634     -35.824 -23.999 -12.352  1.00 84.41           C  
ATOM   4750  C   GLN A 634     -35.261 -24.725 -13.571  1.00 84.41           C  
ATOM   4751  CB  GLN A 634     -36.850 -22.953 -12.792  1.00 84.41           C  
ATOM   4752  O   GLN A 634     -35.771 -25.775 -13.965  1.00 84.41           O  
ATOM   4753  CG  GLN A 634     -37.701 -22.410 -11.652  1.00 84.41           C  
ATOM   4754  CD  GLN A 634     -38.852 -21.548 -12.138  1.00 84.41           C  
ATOM   4755  NE2 GLN A 634     -39.819 -21.301 -11.261  1.00 84.41           N  
ATOM   4756  OE1 GLN A 634     -38.871 -21.108 -13.291  1.00 84.41           O  
ATOM   4757  N   GLY A 635     -34.197 -24.109 -14.160  1.00 85.43           N  
ATOM   4758  CA  GLY A 635     -33.505 -24.775 -15.252  1.00 85.43           C  
ATOM   4759  C   GLY A 635     -32.835 -26.070 -14.833  1.00 85.43           C  
ATOM   4760  O   GLY A 635     -32.879 -27.062 -15.563  1.00 85.43           O  
ATOM   4761  N   ALA A 636     -32.219 -25.970 -13.692  1.00 80.40           N  
ATOM   4762  CA  ALA A 636     -31.558 -27.156 -13.153  1.00 80.40           C  
ATOM   4763  C   ALA A 636     -32.575 -28.235 -12.793  1.00 80.40           C  
ATOM   4764  CB  ALA A 636     -30.722 -26.789 -11.930  1.00 80.40           C  
ATOM   4765  O   ALA A 636     -32.328 -29.425 -13.003  1.00 80.40           O  
ATOM   4766  N   LYS A 637     -33.680 -27.836 -12.241  1.00 84.32           N  
ATOM   4767  CA  LYS A 637     -34.760 -28.763 -11.918  1.00 84.32           C  
ATOM   4768  C   LYS A 637     -35.319 -29.416 -13.178  1.00 84.32           C  
ATOM   4769  CB  LYS A 637     -35.878 -28.043 -11.162  1.00 84.32           C  
ATOM   4770  O   LYS A 637     -35.585 -30.620 -13.194  1.00 84.32           O  
ATOM   4771  CG  LYS A 637     -36.937 -28.973 -10.588  1.00 84.32           C  
ATOM   4772  CD  LYS A 637     -37.979 -28.206  -9.784  1.00 84.32           C  
ATOM   4773  CE  LYS A 637     -39.068 -29.129  -9.255  1.00 84.32           C  
ATOM   4774  NZ  LYS A 637     -40.067 -28.389  -8.428  1.00 84.32           N  
ATOM   4775  N   ALA A 638     -35.537 -28.708 -14.219  1.00 84.56           N  
ATOM   4776  CA  ALA A 638     -36.032 -29.223 -15.493  1.00 84.56           C  
ATOM   4777  C   ALA A 638     -35.039 -30.202 -16.112  1.00 84.56           C  
ATOM   4778  CB  ALA A 638     -36.314 -28.074 -16.458  1.00 84.56           C  
ATOM   4779  O   ALA A 638     -35.435 -31.223 -16.679  1.00 84.56           O  
ATOM   4780  N   GLU A 639     -33.750 -29.860 -16.034  1.00 82.78           N  
ATOM   4781  CA  GLU A 639     -32.706 -30.744 -16.543  1.00 82.78           C  
ATOM   4782  C   GLU A 639     -32.668 -32.058 -15.768  1.00 82.78           C  
ATOM   4783  CB  GLU A 639     -31.340 -30.056 -16.478  1.00 82.78           C  
ATOM   4784  O   GLU A 639     -32.467 -33.125 -16.354  1.00 82.78           O  
ATOM   4785  CG  GLU A 639     -31.090 -29.076 -17.615  1.00 82.78           C  
ATOM   4786  CD  GLU A 639     -29.690 -28.483 -17.600  1.00 82.78           C  
ATOM   4787  OE1 GLU A 639     -29.348 -27.710 -18.523  1.00 82.78           O  
ATOM   4788  OE2 GLU A 639     -28.929 -28.795 -16.657  1.00 82.78           O  
ATOM   4789  N   LEU A 640     -32.849 -31.945 -14.422  1.00 81.61           N  
ATOM   4790  CA  LEU A 640     -32.876 -33.130 -13.570  1.00 81.61           C  
ATOM   4791  C   LEU A 640     -34.087 -34.000 -13.888  1.00 81.61           C  
ATOM   4792  CB  LEU A 640     -32.894 -32.728 -12.093  1.00 81.61           C  
ATOM   4793  O   LEU A 640     -33.994 -35.230 -13.878  1.00 81.61           O  
ATOM   4794  CG  LEU A 640     -32.404 -33.782 -11.098  1.00 81.61           C  
ATOM   4795  CD1 LEU A 640     -31.147 -33.294 -10.386  1.00 81.61           C  
ATOM   4796  CD2 LEU A 640     -33.499 -34.116 -10.091  1.00 81.61           C  
ATOM   4797  N   GLN A 641     -35.202 -33.459 -14.195  1.00 82.11           N  
ATOM   4798  CA  GLN A 641     -36.409 -34.186 -14.574  1.00 82.11           C  
ATOM   4799  C   GLN A 641     -36.232 -34.880 -15.922  1.00 82.11           C  
ATOM   4800  CB  GLN A 641     -37.612 -33.243 -14.622  1.00 82.11           C  
ATOM   4801  O   GLN A 641     -36.683 -36.012 -16.107  1.00 82.11           O  
ATOM   4802  CG  GLN A 641     -38.134 -32.841 -13.250  1.00 82.11           C  
ATOM   4803  CD  GLN A 641     -39.327 -31.907 -13.326  1.00 82.11           C  
ATOM   4804  NE2 GLN A 641     -39.937 -31.630 -12.178  1.00 82.11           N  
ATOM   4805  OE1 GLN A 641     -39.697 -31.438 -14.407  1.00 82.11           O  
ATOM   4806  N   ASN A 642     -35.579 -34.190 -16.862  1.00 84.71           N  
ATOM   4807  CA  ASN A 642     -35.295 -34.779 -18.166  1.00 84.71           C  
ATOM   4808  C   ASN A 642     -34.332 -35.957 -18.052  1.00 84.71           C  
ATOM   4809  CB  ASN A 642     -34.732 -33.724 -19.121  1.00 84.71           C  
ATOM   4810  O   ASN A 642     -34.505 -36.973 -18.728  1.00 84.71           O  
ATOM   4811  CG  ASN A 642     -35.812 -32.851 -19.729  1.00 84.71           C  
ATOM   4812  ND2 ASN A 642     -35.402 -31.777 -20.394  1.00 84.71           N  
ATOM   4813  OD1 ASN A 642     -37.005 -33.138 -19.601  1.00 84.71           O  
ATOM   4814  N   LEU A 643     -33.327 -35.717 -17.215  1.00 78.91           N  
ATOM   4815  CA  LEU A 643     -32.372 -36.796 -16.987  1.00 78.91           C  
ATOM   4816  C   LEU A 643     -33.044 -37.979 -16.299  1.00 78.91           C  
ATOM   4817  CB  LEU A 643     -31.195 -36.300 -16.143  1.00 78.91           C  
ATOM   4818  O   LEU A 643     -32.739 -39.135 -16.603  1.00 78.91           O  
ATOM   4819  CG  LEU A 643     -30.183 -35.400 -16.853  1.00 78.91           C  
ATOM   4820  CD1 LEU A 643     -29.164 -34.859 -15.856  1.00 78.91           C  
ATOM   4821  CD2 LEU A 643     -29.487 -36.160 -17.977  1.00 78.91           C  
ATOM   4822  N   GLY A 644     -33.919 -37.628 -15.354  1.00 81.63           N  
ATOM   4823  CA  GLY A 644     -34.707 -38.663 -14.704  1.00 81.63           C  
ATOM   4824  C   GLY A 644     -35.592 -39.433 -15.666  1.00 81.63           C  
ATOM   4825  O   GLY A 644     -35.715 -40.655 -15.563  1.00 81.63           O  
ATOM   4826  N   ALA A 645     -36.234 -38.820 -16.607  1.00 82.38           N  
ATOM   4827  CA  ALA A 645     -37.079 -39.453 -17.617  1.00 82.38           C  
ATOM   4828  C   ALA A 645     -36.251 -40.326 -18.556  1.00 82.38           C  
ATOM   4829  CB  ALA A 645     -37.841 -38.396 -18.412  1.00 82.38           C  
ATOM   4830  O   ALA A 645     -36.686 -41.410 -18.951  1.00 82.38           O  
ATOM   4831  N   THR A 646     -35.075 -39.865 -18.935  1.00 81.74           N  
ATOM   4832  CA  THR A 646     -34.170 -40.618 -19.797  1.00 81.74           C  
ATOM   4833  C   THR A 646     -33.678 -41.880 -19.094  1.00 81.74           C  
ATOM   4834  CB  THR A 646     -32.963 -39.761 -20.224  1.00 81.74           C  
ATOM   4835  O   THR A 646     -33.564 -42.938 -19.716  1.00 81.74           O  
ATOM   4836  CG2 THR A 646     -33.397 -38.608 -21.123  1.00 81.74           C  
ATOM   4837  OG1 THR A 646     -32.327 -39.228 -19.056  1.00 81.74           O  
ATOM   4838  N   LEU A 647     -33.329 -41.655 -17.832  1.00 79.01           N  
ATOM   4839  CA  LEU A 647     -32.875 -42.787 -17.032  1.00 79.01           C  
ATOM   4840  C   LEU A 647     -33.989 -43.814 -16.862  1.00 79.01           C  
ATOM   4841  CB  LEU A 647     -32.388 -42.313 -15.660  1.00 79.01           C  
ATOM   4842  O   LEU A 647     -33.741 -45.021 -16.919  1.00 79.01           O  
ATOM   4843  CG  LEU A 647     -31.536 -43.304 -14.864  1.00 79.01           C  
ATOM   4844  CD1 LEU A 647     -30.214 -42.660 -14.459  1.00 79.01           C  
ATOM   4845  CD2 LEU A 647     -32.295 -43.796 -13.636  1.00 79.01           C  
ATOM   4846  N   ALA A 648     -35.202 -43.365 -16.671  1.00 79.41           N  
ATOM   4847  CA  ALA A 648     -36.361 -44.247 -16.570  1.00 79.41           C  
ATOM   4848  C   ALA A 648     -36.592 -45.001 -17.876  1.00 79.41           C  
ATOM   4849  CB  ALA A 648     -37.607 -43.449 -16.193  1.00 79.41           C  
ATOM   4850  O   ALA A 648     -36.943 -46.184 -17.864  1.00 79.41           O  
ATOM   4851  N   LYS A 649     -36.465 -44.362 -18.959  1.00 82.85           N  
ATOM   4852  CA  LYS A 649     -36.585 -44.986 -20.274  1.00 82.85           C  
ATOM   4853  C   LYS A 649     -35.491 -46.027 -20.490  1.00 82.85           C  
ATOM   4854  CB  LYS A 649     -36.528 -43.929 -21.378  1.00 82.85           C  
ATOM   4855  O   LYS A 649     -35.742 -47.090 -21.062  1.00 82.85           O  
ATOM   4856  CG  LYS A 649     -37.149 -44.374 -22.694  1.00 82.85           C  
ATOM   4857  CD  LYS A 649     -37.247 -43.221 -23.684  1.00 82.85           C  
ATOM   4858  CE  LYS A 649     -37.846 -43.671 -25.010  1.00 82.85           C  
ATOM   4859  NZ  LYS A 649     -37.949 -42.542 -25.982  1.00 82.85           N  
ATOM   4860  N   GLN A 650     -34.220 -45.678 -20.048  1.00 78.68           N  
ATOM   4861  CA  GLN A 650     -33.101 -46.604 -20.178  1.00 78.68           C  
ATOM   4862  C   GLN A 650     -33.312 -47.847 -19.319  1.00 78.68           C  
ATOM   4863  CB  GLN A 650     -31.788 -45.918 -19.795  1.00 78.68           C  
ATOM   4864  O   GLN A 650     -32.976 -48.959 -19.732  1.00 78.68           O  
ATOM   4865  CG  GLN A 650     -31.244 -44.988 -20.871  1.00 78.68           C  
ATOM   4866  CD  GLN A 650     -29.857 -44.466 -20.548  1.00 78.68           C  
ATOM   4867  NE2 GLN A 650     -29.185 -43.909 -21.549  1.00 78.68           N  
ATOM   4868  OE1 GLN A 650     -29.393 -44.562 -19.407  1.00 78.68           O  
ATOM   4869  N   GLN A 651     -33.884 -47.580 -18.108  1.00 78.23           N  
ATOM   4870  CA  GLN A 651     -34.157 -48.686 -17.196  1.00 78.23           C  
ATOM   4871  C   GLN A 651     -35.253 -49.594 -17.746  1.00 78.23           C  
ATOM   4872  CB  GLN A 651     -34.554 -48.160 -15.816  1.00 78.23           C  
ATOM   4873  O   GLN A 651     -35.191 -50.815 -17.590  1.00 78.23           O  
ATOM   4874  CG  GLN A 651     -33.384 -47.623 -15.002  1.00 78.23           C  
ATOM   4875  CD  GLN A 651     -33.797 -47.153 -13.620  1.00 78.23           C  
ATOM   4876  NE2 GLN A 651     -32.820 -46.976 -12.738  1.00 78.23           N  
ATOM   4877  OE1 GLN A 651     -34.985 -46.950 -13.348  1.00 78.23           O  
ATOM   4878  N   SER A 652     -36.273 -49.015 -18.349  1.00 78.84           N  
ATOM   4879  CA  SER A 652     -37.345 -49.786 -18.970  1.00 78.84           C  
ATOM   4880  C   SER A 652     -36.834 -50.576 -20.171  1.00 78.84           C  
ATOM   4881  CB  SER A 652     -38.486 -48.865 -19.404  1.00 78.84           C  
ATOM   4882  O   SER A 652     -37.238 -51.720 -20.385  1.00 78.84           O  
ATOM   4883  OG  SER A 652     -38.094 -48.063 -20.505  1.00 78.84           O  
ATOM   4884  N   ASN A 653     -35.954 -49.968 -21.007  1.00 80.61           N  
ATOM   4885  CA  ASN A 653     -35.336 -50.647 -22.141  1.00 80.61           C  
ATOM   4886  C   ASN A 653     -34.443 -51.798 -21.686  1.00 80.61           C  
ATOM   4887  CB  ASN A 653     -34.535 -49.656 -22.988  1.00 80.61           C  
ATOM   4888  O   ASN A 653     -34.395 -52.845 -22.334  1.00 80.61           O  
ATOM   4889  CG  ASN A 653     -35.420 -48.764 -23.836  1.00 80.61           C  
ATOM   4890  ND2 ASN A 653     -34.875 -47.636 -24.277  1.00 80.61           N  
ATOM   4891  OD1 ASN A 653     -36.583 -49.085 -24.092  1.00 80.61           O  
ATOM   4892  N   LEU A 654     -33.703 -51.534 -20.605  1.00 74.91           N  
ATOM   4893  CA  LEU A 654     -32.842 -52.559 -20.025  1.00 74.91           C  
ATOM   4894  C   LEU A 654     -33.671 -53.702 -19.448  1.00 74.91           C  
ATOM   4895  CB  LEU A 654     -31.953 -51.956 -18.934  1.00 74.91           C  
ATOM   4896  O   LEU A 654     -33.288 -54.869 -19.559  1.00 74.91           O  
ATOM   4897  CG  LEU A 654     -30.468 -52.317 -18.994  1.00 74.91           C  
ATOM   4898  CD1 LEU A 654     -29.627 -51.207 -18.371  1.00 74.91           C  
ATOM   4899  CD2 LEU A 654     -30.211 -53.647 -18.293  1.00 74.91           C  
ATOM   4900  N   ALA A 655     -34.770 -53.374 -18.767  1.00 73.91           N  
ATOM   4901  CA  ALA A 655     -35.699 -54.369 -18.238  1.00 73.91           C  
ATOM   4902  C   ALA A 655     -36.333 -55.181 -19.364  1.00 73.91           C  
ATOM   4903  CB  ALA A 655     -36.782 -53.694 -17.400  1.00 73.91           C  
ATOM   4904  O   ALA A 655     -36.539 -56.390 -19.227  1.00 73.91           O  
ATOM   4905  N   GLN A 656     -36.659 -54.575 -20.481  1.00 74.45           N  
ATOM   4906  CA  GLN A 656     -37.201 -55.239 -21.662  1.00 74.45           C  
ATOM   4907  C   GLN A 656     -36.154 -56.132 -22.321  1.00 74.45           C  
ATOM   4908  CB  GLN A 656     -37.721 -54.209 -22.667  1.00 74.45           C  
ATOM   4909  O   GLN A 656     -36.476 -57.213 -22.818  1.00 74.45           O  
ATOM   4910  CG  GLN A 656     -39.127 -53.710 -22.365  1.00 74.45           C  
ATOM   4911  CD  GLN A 656     -39.597 -52.651 -23.344  1.00 74.45           C  
ATOM   4912  NE2 GLN A 656     -40.887 -52.336 -23.303  1.00 74.45           N  
ATOM   4913  OE1 GLN A 656     -38.807 -52.119 -24.130  1.00 74.45           O  
ATOM   4914  N   ARG A 657     -34.855 -55.679 -22.260  1.00 68.68           N  
ATOM   4915  CA  ARG A 657     -33.733 -56.446 -22.791  1.00 68.68           C  
ATOM   4916  C   ARG A 657     -33.408 -57.634 -21.891  1.00 68.68           C  
ATOM   4917  CB  ARG A 657     -32.498 -55.555 -22.949  1.00 68.68           C  
ATOM   4918  O   ARG A 657     -33.067 -58.714 -22.379  1.00 68.68           O  
ATOM   4919  CG  ARG A 657     -32.525 -54.681 -24.192  1.00 68.68           C  
ATOM   4920  CD  ARG A 657     -31.227 -53.904 -24.363  1.00 68.68           C  
ATOM   4921  NE  ARG A 657     -31.024 -53.492 -25.749  1.00 68.68           N  
ATOM   4922  NH1 ARG A 657     -28.982 -52.481 -25.366  1.00 68.68           N  
ATOM   4923  NH2 ARG A 657     -29.879 -52.500 -27.476  1.00 68.68           N  
ATOM   4924  CZ  ARG A 657     -29.962 -52.825 -26.194  1.00 68.68           C  
ATOM   4925  N   GLU A 658     -33.546 -57.351 -20.594  1.00 68.44           N  
ATOM   4926  CA  GLU A 658     -33.324 -58.407 -19.611  1.00 68.44           C  
ATOM   4927  C   GLU A 658     -34.464 -59.421 -19.623  1.00 68.44           C  
ATOM   4928  CB  GLU A 658     -33.163 -57.812 -18.210  1.00 68.44           C  
ATOM   4929  O   GLU A 658     -34.244 -60.613 -19.398  1.00 68.44           O  
ATOM   4930  CG  GLU A 658     -31.819 -57.136 -17.979  1.00 68.44           C  
ATOM   4931  CD  GLU A 658     -31.647 -56.612 -16.562  1.00 68.44           C  
ATOM   4932  OE1 GLU A 658     -30.521 -56.203 -16.199  1.00 68.44           O  
ATOM   4933  OE2 GLU A 658     -32.646 -56.612 -15.809  1.00 68.44           O  
ATOM   4934  N   ALA A 659     -35.686 -58.954 -19.877  1.00 63.97           N  
ATOM   4935  CA  ALA A 659     -36.850 -59.822 -20.036  1.00 63.97           C  
ATOM   4936  C   ALA A 659     -36.790 -60.583 -21.357  1.00 63.97           C  
ATOM   4937  CB  ALA A 659     -38.137 -59.006 -19.953  1.00 63.97           C
[truncated: 91,288 more chars]
