# Supplementary material for: The evolutionary origins and ancestral features of septins
Source: Front Cell Dev Biol. 2024 Jun 26;12:1406966. doi: 10.3389/fcell.2024.1406966 (PMC11238149; doi:10.3389/fcell.2024.1406966)
Supplement: Supplementary file 1 [file DataSheet3.zip › Delic_Shuman_Supp_File6/AncGroup7_450___47750.result/AncProt_450___47750_unrelaxed_rank_1_model_3.pdb]

MODEL     1                                                                     
ATOM      1  N   ALA A   1     -33.357 -47.803 -24.111  1.00 40.69           N  
ATOM      2  CA  ALA A   1     -33.598 -48.687 -22.974  1.00 40.69           C  
ATOM      3  C   ALA A   1     -34.185 -47.917 -21.795  1.00 40.69           C  
ATOM      4  CB  ALA A   1     -32.305 -49.385 -22.559  1.00 40.69           C  
ATOM      5  O   ALA A   1     -33.578 -46.961 -21.306  1.00 40.69           O  
ATOM      6  N   ASP A   2     -35.541 -47.573 -21.732  1.00 33.50           N  
ATOM      7  CA  ASP A   2     -36.663 -47.592 -20.800  1.00 33.50           C  
ATOM      8  C   ASP A   2     -36.176 -47.563 -19.353  1.00 33.50           C  
ATOM      9  CB  ASP A   2     -37.537 -48.825 -21.036  1.00 33.50           C  
ATOM     10  O   ASP A   2     -35.454 -48.462 -18.917  1.00 33.50           O  
ATOM     11  CG  ASP A   2     -38.360 -48.734 -22.309  1.00 33.50           C  
ATOM     12  OD1 ASP A   2     -38.643 -47.608 -22.773  1.00 33.50           O  
ATOM     13  OD2 ASP A   2     -38.733 -49.797 -22.850  1.00 33.50           O  
ATOM     14  N   HIS A   3     -36.401 -46.426 -18.503  1.00 43.53           N  
ATOM     15  CA  HIS A   3     -36.709 -46.495 -17.079  1.00 43.53           C  
ATOM     16  C   HIS A   3     -37.617 -45.346 -16.655  1.00 43.53           C  
ATOM     17  CB  HIS A   3     -35.422 -46.480 -16.252  1.00 43.53           C  
ATOM     18  O   HIS A   3     -37.298 -44.178 -16.888  1.00 43.53           O  
ATOM     19  CG  HIS A   3     -34.958 -47.840 -15.839  1.00 43.53           C  
ATOM     20  CD2 HIS A   3     -33.800 -48.497 -16.084  1.00 43.53           C  
ATOM     21  ND1 HIS A   3     -35.731 -48.691 -15.079  1.00 43.53           N  
ATOM     22  CE1 HIS A   3     -35.066 -49.815 -14.873  1.00 43.53           C  
ATOM     23  NE2 HIS A   3     -33.891 -49.723 -15.472  1.00 43.53           N  
ATOM     24  N   GLU A   4     -38.956 -45.394 -16.752  1.00 27.84           N  
ATOM     25  CA  GLU A   4     -40.187 -45.335 -15.968  1.00 27.84           C  
ATOM     26  C   GLU A   4     -39.950 -45.800 -14.534  1.00 27.84           C  
ATOM     27  CB  GLU A   4     -41.281 -46.182 -16.622  1.00 27.84           C  
ATOM     28  O   GLU A   4     -39.406 -46.883 -14.309  1.00 27.84           O  
ATOM     29  CG  GLU A   4     -42.560 -45.413 -16.917  1.00 27.84           C  
ATOM     30  CD  GLU A   4     -43.657 -46.279 -17.517  1.00 27.84           C  
ATOM     31  OE1 GLU A   4     -44.790 -45.780 -17.704  1.00 27.84           O  
ATOM     32  OE2 GLU A   4     -43.381 -47.466 -17.801  1.00 27.84           O  
ATOM     33  N   TRP A   5     -40.229 -44.911 -13.482  1.00 36.15           N  
ATOM     34  CA  TRP A   5     -40.896 -45.149 -12.206  1.00 36.15           C  
ATOM     35  C   TRP A   5     -41.289 -43.833 -11.543  1.00 36.15           C  
ATOM     36  CB  TRP A   5     -39.995 -45.958 -11.270  1.00 36.15           C  
ATOM     37  O   TRP A   5     -40.470 -42.917 -11.435  1.00 36.15           O  
ATOM     38  CG  TRP A   5     -40.275 -47.431 -11.277  1.00 36.15           C  
ATOM     39  CD1 TRP A   5     -40.713 -48.182 -12.332  1.00 36.15           C  
ATOM     40  CD2 TRP A   5     -40.140 -48.331 -10.173  1.00 36.15           C  
ATOM     41  CE2 TRP A   5     -40.513 -49.614 -10.631  1.00 36.15           C  
ATOM     42  CE3 TRP A   5     -39.738 -48.178  -8.839  1.00 36.15           C  
ATOM     43  NE1 TRP A   5     -40.858 -49.496 -11.950  1.00 36.15           N  
ATOM     44  CH2 TRP A   5     -40.099 -50.560  -8.501  1.00 36.15           C  
ATOM     45  CZ2 TRP A   5     -40.496 -50.738  -9.801  1.00 36.15           C  
ATOM     46  CZ3 TRP A   5     -39.722 -49.297  -8.015  1.00 36.15           C  
ATOM     47  N   ALA A   6     -42.585 -43.365 -11.511  1.00 27.35           N  
ATOM     48  CA  ALA A   6     -43.753 -43.384 -10.634  1.00 27.35           C  
ATOM     49  C   ALA A   6     -43.342 -43.581  -9.178  1.00 27.35           C  
ATOM     50  CB  ALA A   6     -44.723 -44.482 -11.063  1.00 27.35           C  
ATOM     51  O   ALA A   6     -42.607 -44.517  -8.855  1.00 27.35           O  
ATOM     52  N   SER A   7     -43.739 -42.686  -8.322  1.00 34.77           N  
ATOM     53  CA  SER A   7     -44.464 -42.215  -7.146  1.00 34.77           C  
ATOM     54  C   SER A   7     -43.794 -42.686  -5.859  1.00 34.77           C  
ATOM     55  CB  SER A   7     -45.914 -42.698  -7.181  1.00 34.77           C  
ATOM     56  O   SER A   7     -43.226 -43.779  -5.812  1.00 34.77           O  
ATOM     57  OG  SER A   7     -46.583 -42.199  -8.327  1.00 34.77           O  
ATOM     58  N   PRO A   8     -44.335 -42.303  -4.547  1.00 44.44           N  
ATOM     59  CA  PRO A   8     -45.313 -41.535  -3.773  1.00 44.44           C  
ATOM     60  C   PRO A   8     -44.857 -41.274  -2.339  1.00 44.44           C  
ATOM     61  CB  PRO A   8     -46.559 -42.425  -3.796  1.00 44.44           C  
ATOM     62  O   PRO A   8     -43.789 -41.739  -1.933  1.00 44.44           O  
ATOM     63  CG  PRO A   8     -46.031 -43.823  -3.766  1.00 44.44           C  
ATOM     64  CD  PRO A   8     -44.533 -43.769  -3.867  1.00 44.44           C  
ATOM     65  N   ALA A   9     -45.311 -40.269  -1.548  1.00 27.04           N  
ATOM     66  CA  ALA A   9     -46.141 -40.301  -0.347  1.00 27.04           C  
ATOM     67  C   ALA A   9     -45.291 -40.152   0.912  1.00 27.04           C  
ATOM     68  CB  ALA A   9     -46.947 -41.597  -0.291  1.00 27.04           C  
ATOM     69  O   ALA A   9     -44.344 -40.914   1.122  1.00 27.04           O  
ATOM     70  N   SER A  10     -45.464 -39.028   1.683  1.00 38.35           N  
ATOM     71  CA  SER A  10     -45.744 -38.961   3.114  1.00 38.35           C  
ATOM     72  C   SER A  10     -46.578 -37.731   3.457  1.00 38.35           C  
ATOM     73  CB  SER A  10     -44.441 -38.943   3.915  1.00 38.35           C  
ATOM     74  O   SER A  10     -46.308 -36.634   2.964  1.00 38.35           O  
ATOM     75  OG  SER A  10     -43.662 -37.807   3.582  1.00 38.35           O  
ATOM     76  N   THR A  11     -47.972 -37.862   3.778  1.00 27.28           N  
ATOM     77  CA  THR A  11     -48.995 -38.004   4.808  1.00 27.28           C  
ATOM     78  C   THR A  11     -48.635 -37.185   6.044  1.00 27.28           C  
ATOM     79  CB  THR A  11     -49.188 -39.479   5.205  1.00 27.28           C  
ATOM     80  O   THR A  11     -47.484 -37.194   6.488  1.00 27.28           O  
ATOM     81  CG2 THR A  11     -50.666 -39.815   5.371  1.00 27.28           C  
ATOM     82  OG1 THR A  11     -48.630 -40.319   4.187  1.00 27.28           O  
ATOM     83  N   THR A  12     -49.527 -36.227   6.530  1.00 29.62           N  
ATOM     84  CA  THR A  12     -50.516 -36.110   7.595  1.00 29.62           C  
ATOM     85  C   THR A  12     -50.447 -34.732   8.248  1.00 29.62           C  
ATOM     86  CB  THR A  12     -50.316 -37.198   8.666  1.00 29.62           C  
ATOM     87  O   THR A  12     -49.360 -34.236   8.550  1.00 29.62           O  
ATOM     88  CG2 THR A  12     -50.806 -38.555   8.170  1.00 29.62           C  
ATOM     89  OG1 THR A  12     -48.922 -37.294   8.987  1.00 29.62           O  
ATOM     90  N   ALA A  13     -51.585 -33.932   8.243  1.00 34.26           N  
ATOM     91  CA  ALA A  13     -52.514 -33.610   9.323  1.00 34.26           C  
ATOM     92  C   ALA A  13     -53.349 -32.380   8.980  1.00 34.26           C  
ATOM     93  CB  ALA A  13     -51.754 -33.386  10.628  1.00 34.26           C  
ATOM     94  O   ALA A  13     -52.808 -31.346   8.581  1.00 34.26           O  
ATOM     95  N   ALA A  14     -54.676 -32.554   8.629  1.00 29.63           N  
ATOM     96  CA  ALA A  14     -55.999 -32.549   9.249  1.00 29.63           C  
ATOM     97  C   ALA A  14     -56.502 -31.123   9.455  1.00 29.63           C  
ATOM     98  CB  ALA A  14     -55.966 -33.296  10.580  1.00 29.63           C  
ATOM     99  O   ALA A  14     -55.764 -30.262   9.939  1.00 29.63           O  
ATOM    100  N   THR A  15     -57.687 -30.800   8.842  1.00 29.57           N  
ATOM    101  CA  THR A  15     -59.062 -30.725   9.323  1.00 29.57           C  
ATOM    102  C   THR A  15     -59.665 -29.355   9.025  1.00 29.57           C  
ATOM    103  CB  THR A  15     -59.140 -31.005  10.835  1.00 29.57           C  
ATOM    104  O   THR A  15     -59.036 -28.325   9.278  1.00 29.57           O  
ATOM    105  CG2 THR A  15     -60.588 -31.035  11.315  1.00 29.57           C  
ATOM    106  OG1 THR A  15     -58.530 -32.271  11.113  1.00 29.57           O  
ATOM    107  N   HIS A  16     -60.728 -29.304   8.171  1.00 27.63           N  
ATOM    108  CA  HIS A  16     -62.179 -29.157   8.199  1.00 27.63           C  
ATOM    109  C   HIS A  16     -62.587 -27.692   8.097  1.00 27.63           C  
ATOM    110  CB  HIS A  16     -62.755 -29.774   9.475  1.00 27.63           C  
ATOM    111  O   HIS A  16     -62.017 -26.835   8.777  1.00 27.63           O  
ATOM    112  CG  HIS A  16     -62.892 -31.262   9.413  1.00 27.63           C  
ATOM    113  CD2 HIS A  16     -62.118 -32.249   9.923  1.00 27.63           C  
ATOM    114  ND1 HIS A  16     -63.931 -31.887   8.758  1.00 27.63           N  
ATOM    115  CE1 HIS A  16     -63.790 -33.197   8.869  1.00 27.63           C  
ATOM    116  NE2 HIS A  16     -62.697 -33.443   9.571  1.00 27.63           N  
ATOM    117  N   GLN A  17     -63.331 -27.332   7.108  1.00 33.11           N  
ATOM    118  CA  GLN A  17     -64.719 -26.883   7.144  1.00 33.11           C  
ATOM    119  C   GLN A  17     -65.018 -25.924   5.996  1.00 33.11           C  
ATOM    120  CB  GLN A  17     -65.032 -26.213   8.483  1.00 33.11           C  
ATOM    121  O   GLN A  17     -64.266 -24.976   5.761  1.00 33.11           O  
ATOM    122  CG  GLN A  17     -65.353 -27.194   9.602  1.00 33.11           C  
ATOM    123  CD  GLN A  17     -65.792 -26.505  10.880  1.00 33.11           C  
ATOM    124  NE2 GLN A  17     -65.728 -27.225  11.995  1.00 33.11           N  
ATOM    125  OE1 GLN A  17     -66.185 -25.334  10.866  1.00 33.11           O  
ATOM    126  N   SER A  18     -65.764 -26.327   4.970  1.00 25.18           N  
ATOM    127  CA  SER A  18     -67.140 -26.268   4.489  1.00 25.18           C  
ATOM    128  C   SER A  18     -67.756 -24.896   4.741  1.00 25.18           C  
ATOM    129  CB  SER A  18     -67.989 -27.348   5.161  1.00 25.18           C  
ATOM    130  O   SER A  18     -67.583 -24.320   5.818  1.00 25.18           O  
ATOM    131  OG  SER A  18     -67.369 -28.617   5.049  1.00 25.18           O  
ATOM    132  N   ALA A  19     -68.237 -24.200   3.676  1.00 30.49           N  
ATOM    133  CA  ALA A  19     -69.591 -23.709   3.428  1.00 30.49           C  
ATOM    134  C   ALA A  19     -69.572 -22.485   2.518  1.00 30.49           C  
ATOM    135  CB  ALA A  19     -70.286 -23.378   4.746  1.00 30.49           C  
ATOM    136  O   ALA A  19     -68.792 -21.554   2.734  1.00 30.49           O  
ATOM    137  N   SER A  20     -70.014 -22.639   1.222  1.00 25.77           N  
ATOM    138  CA  SER A  20     -71.290 -22.401   0.556  1.00 25.77           C  
ATOM    139  C   SER A  20     -71.721 -20.944   0.692  1.00 25.77           C  
ATOM    140  CB  SER A  20     -72.373 -23.317   1.127  1.00 25.77           C  
ATOM    141  O   SER A  20     -71.597 -20.353   1.767  1.00 25.77           O  
ATOM    142  OG  SER A  20     -72.726 -22.920   2.441  1.00 25.77           O  
ATOM    143  N   SER A  21     -71.850 -20.240  -0.437  1.00 31.43           N  
ATOM    144  CA  SER A  21     -73.056 -19.574  -0.920  1.00 31.43           C  
ATOM    145  C   SER A  21     -72.714 -18.447  -1.889  1.00 31.43           C  
ATOM    146  CB  SER A  21     -73.870 -19.023   0.251  1.00 31.43           C  
ATOM    147  O   SER A  21     -71.802 -17.658  -1.634  1.00 31.43           O  
ATOM    148  OG  SER A  21     -73.077 -18.169   1.057  1.00 31.43           O  
ATOM    149  N   GLN A  22     -72.881 -18.702  -3.235  1.00 26.09           N  
ATOM    150  CA  GLN A  22     -73.960 -18.484  -4.193  1.00 26.09           C  
ATOM    151  C   GLN A  22     -74.608 -17.117  -3.990  1.00 26.09           C  
ATOM    152  CB  GLN A  22     -75.013 -19.587  -4.076  1.00 26.09           C  
ATOM    153  O   GLN A  22     -75.017 -16.777  -2.878  1.00 26.09           O  
ATOM    154  CG  GLN A  22     -74.847 -20.706  -5.094  1.00 26.09           C  
ATOM    155  CD  GLN A  22     -75.937 -21.757  -4.995  1.00 26.09           C  
ATOM    156  NE2 GLN A  22     -75.615 -22.985  -5.386  1.00 26.09           N  
ATOM    157  OE1 GLN A  22     -77.060 -21.467  -4.569  1.00 26.09           O  
ATOM    158  N   ALA A  23     -74.391 -16.236  -4.992  1.00 27.50           N  
ATOM    159  CA  ALA A  23     -75.099 -15.435  -5.988  1.00 27.50           C  
ATOM    160  C   ALA A  23     -75.727 -14.199  -5.351  1.00 27.50           C  
ATOM    161  CB  ALA A  23     -76.168 -16.273  -6.684  1.00 27.50           C  
ATOM    162  O   ALA A  23     -76.250 -14.265  -4.236  1.00 27.50           O  
ATOM    163  N   PRO A  24     -76.039 -13.176  -6.208  1.00 41.35           N  
ATOM    164  CA  PRO A  24     -76.515 -12.880  -7.561  1.00 41.35           C  
ATOM    165  C   PRO A  24     -75.809 -11.678  -8.185  1.00 41.35           C  
ATOM    166  CB  PRO A  24     -78.005 -12.592  -7.356  1.00 41.35           C  
ATOM    167  O   PRO A  24     -75.044 -10.987  -7.508  1.00 41.35           O  
ATOM    168  CG  PRO A  24     -78.083 -11.914  -6.026  1.00 41.35           C  
ATOM    169  CD  PRO A  24     -76.716 -11.923  -5.405  1.00 41.35           C  
ATOM    170  N   PRO A  25     -76.163 -11.356  -9.428  1.00 36.34           N  
ATOM    171  CA  PRO A  25     -76.180 -10.602 -10.684  1.00 36.34           C  
ATOM    172  C   PRO A  25     -77.310  -9.577 -10.742  1.00 36.34           C  
ATOM    173  CB  PRO A  25     -76.373 -11.689 -11.745  1.00 36.34           C  
ATOM    174  O   PRO A  25     -78.210  -9.597  -9.898  1.00 36.34           O  
ATOM    175  CG  PRO A  25     -77.268 -12.698 -11.100  1.00 36.34           C  
ATOM    176  CD  PRO A  25     -77.470 -12.307  -9.664  1.00 36.34           C  
ATOM    177  N   SER A  26     -76.993  -8.447 -11.334  1.00 29.00           N  
ATOM    178  CA  SER A  26     -77.963  -7.749 -12.170  1.00 29.00           C  
ATOM    179  C   SER A  26     -77.575  -6.286 -12.363  1.00 29.00           C  
ATOM    180  CB  SER A  26     -79.361  -7.837 -11.558  1.00 29.00           C  
ATOM    181  O   SER A  26     -77.175  -5.614 -11.410  1.00 29.00           O  
ATOM    182  OG  SER A  26     -79.364  -8.698 -10.432  1.00 29.00           O  
ATOM    183  N   ALA A  27     -77.233  -5.921 -13.627  1.00 29.08           N  
ATOM    184  CA  ALA A  27     -78.074  -5.124 -14.517  1.00 29.08           C  
ATOM    185  C   ALA A  27     -77.377  -3.826 -14.914  1.00 29.08           C  
ATOM    186  CB  ALA A  27     -79.415  -4.823 -13.854  1.00 29.08           C  
ATOM    187  O   ALA A  27     -76.838  -3.118 -14.060  1.00 29.08           O  
ATOM    188  N   ALA A  28     -77.026  -3.738 -16.236  1.00 27.71           N  
ATOM    189  CA  ALA A  28     -77.723  -3.031 -17.307  1.00 27.71           C  
ATOM    190  C   ALA A  28     -77.078  -1.675 -17.579  1.00 27.71           C  
ATOM    191  CB  ALA A  28     -79.198  -2.855 -16.956  1.00 27.71           C  
ATOM    192  O   ALA A  28     -76.734  -0.946 -16.645  1.00 27.71           O  
ATOM    193  N   THR A  29     -76.582  -1.502 -18.819  1.00 29.45           N  
ATOM    194  CA  THR A  29     -77.107  -0.696 -19.915  1.00 29.45           C  
ATOM    195  C   THR A  29     -76.073   0.326 -20.379  1.00 29.45           C  
ATOM    196  CB  THR A  29     -78.401   0.030 -19.504  1.00 29.45           C  
ATOM    197  O   THR A  29     -75.437   0.990 -19.558  1.00 29.45           O  
ATOM    198  CG2 THR A  29     -79.240   0.394 -20.725  1.00 29.45           C  
ATOM    199  OG1 THR A  29     -79.170  -0.823 -18.647  1.00 29.45           O  
ATOM    200  N   SER A  30     -75.542   0.180 -21.601  1.00 26.23           N  
ATOM    201  CA  SER A  30     -75.754   0.738 -22.933  1.00 26.23           C  
ATOM    202  C   SER A  30     -75.356   2.209 -22.986  1.00 26.23           C  
ATOM    203  CB  SER A  30     -77.217   0.582 -23.352  1.00 26.23           C  
ATOM    204  O   SER A  30     -75.628   2.965 -22.052  1.00 26.23           O  
ATOM    205  OG  SER A  30     -78.069   1.310 -22.485  1.00 26.23           O  
ATOM    206  N   ARG A  31     -74.428   2.550 -23.840  1.00 26.22           N  
ATOM    207  CA  ARG A  31     -74.601   3.450 -24.974  1.00 26.22           C  
ATOM    208  C   ARG A  31     -73.578   4.581 -24.938  1.00 26.22           C  
ATOM    209  CB  ARG A  31     -76.018   4.027 -24.992  1.00 26.22           C  
ATOM    210  O   ARG A  31     -73.374   5.207 -23.896  1.00 26.22           O  
ATOM    211  CG  ARG A  31     -76.686   3.980 -26.357  1.00 26.22           C  
ATOM    212  CD  ARG A  31     -78.198   4.119 -26.251  1.00 26.22           C  
ATOM    213  NE  ARG A  31     -78.783   4.609 -27.496  1.00 26.22           N  
ATOM    214  NH1 ARG A  31     -80.802   5.216 -26.550  1.00 26.22           N  
ATOM    215  NH2 ARG A  31     -80.439   5.534 -28.791  1.00 26.22           N  
ATOM    216  CZ  ARG A  31     -80.006   5.119 -27.609  1.00 26.22           C  
ATOM    217  N   ALA A  32     -72.648   4.658 -25.895  1.00 33.97           N  
ATOM    218  CA  ALA A  32     -72.553   5.755 -26.855  1.00 33.97           C  
ATOM    219  C   ALA A  32     -71.144   5.859 -27.431  1.00 33.97           C  
ATOM    220  CB  ALA A  32     -72.955   7.073 -26.197  1.00 33.97           C  
ATOM    221  O   ALA A  32     -70.159   5.830 -26.689  1.00 33.97           O  
ATOM    222  N   SER A  33     -70.837   5.351 -28.620  1.00 26.75           N  
ATOM    223  CA  SER A  33     -70.600   5.828 -29.978  1.00 26.75           C  
ATOM    224  C   SER A  33     -70.488   7.348 -30.018  1.00 26.75           C  
ATOM    225  CB  SER A  33     -71.720   5.366 -30.912  1.00 26.75           C  
ATOM    226  O   SER A  33     -71.345   8.054 -29.483  1.00 26.75           O  
ATOM    227  OG  SER A  33     -72.985   5.776 -30.421  1.00 26.75           O  
ATOM    228  N   GLY A  34     -69.300   7.948 -30.193  1.00 29.74           N  
ATOM    229  CA  GLY A  34     -69.036   9.148 -30.971  1.00 29.74           C  
ATOM    230  C   GLY A  34     -67.600   9.246 -31.448  1.00 29.74           C  
ATOM    231  O   GLY A  34     -66.667   9.001 -30.680  1.00 29.74           O  
ATOM    232  N   SER A  35     -67.312   8.826 -32.699  1.00 26.23           N  
ATOM    233  CA  SER A  35     -66.972   9.359 -34.014  1.00 26.23           C  
ATOM    234  C   SER A  35     -66.769  10.869 -33.963  1.00 26.23           C  
ATOM    235  CB  SER A  35     -68.063   9.017 -35.030  1.00 26.23           C  
ATOM    236  O   SER A  35     -67.552  11.586 -33.336  1.00 26.23           O  
ATOM    237  OG  SER A  35     -69.162   9.903 -34.905  1.00 26.23           O  
ATOM    238  N   ALA A  36     -65.534  11.359 -34.309  1.00 31.31           N  
ATOM    239  CA  ALA A  36     -65.239  12.491 -35.183  1.00 31.31           C  
ATOM    240  C   ALA A  36     -63.771  12.894 -35.084  1.00 31.31           C  
ATOM    241  CB  ALA A  36     -66.137  13.677 -34.840  1.00 31.31           C  
ATOM    242  O   ALA A  36     -63.220  12.988 -33.984  1.00 31.31           O  
ATOM    243  N   THR A  37     -62.969  12.634 -36.142  1.00 26.13           N  
ATOM    244  CA  THR A  37     -62.491  13.405 -37.284  1.00 26.13           C  
ATOM    245  C   THR A  37     -61.500  14.475 -36.836  1.00 26.13           C  
ATOM    246  CB  THR A  37     -63.658  14.066 -38.039  1.00 26.13           C  
ATOM    247  O   THR A  37     -61.733  15.170 -35.845  1.00 26.13           O  
ATOM    248  CG2 THR A  37     -63.339  14.215 -39.523  1.00 26.13           C  
ATOM    249  OG1 THR A  37     -64.833  13.259 -37.894  1.00 26.13           O  
ATOM    250  N   SER A  38     -60.240  14.427 -37.287  1.00 30.45           N  
ATOM    251  CA  SER A  38     -59.513  15.341 -38.161  1.00 30.45           C  
ATOM    252  C   SER A  38     -58.026  15.364 -37.824  1.00 30.45           C  
ATOM    253  CB  SER A  38     -60.089  16.754 -38.057  1.00 30.45           C  
ATOM    254  O   SER A  38     -57.651  15.444 -36.653  1.00 30.45           O  
ATOM    255  OG  SER A  38     -59.881  17.288 -36.761  1.00 30.45           O  
ATOM    256  N   SER A  39     -57.154  14.751 -38.611  1.00 24.90           N  
ATOM    257  CA  SER A  39     -56.058  15.167 -39.479  1.00 24.90           C  
ATOM    258  C   SER A  39     -55.531  16.542 -39.084  1.00 24.90           C  
ATOM    259  CB  SER A  39     -56.509  15.186 -40.940  1.00 24.90           C  
ATOM    260  O   SER A  39     -56.311  17.451 -38.789  1.00 24.90           O  
ATOM    261  OG  SER A  39     -57.260  14.024 -41.250  1.00 24.90           O  
ATOM    262  N   PRO A  40     -54.158  16.709 -39.236  1.00 33.56           N  
ATOM    263  CA  PRO A  40     -53.304  17.216 -40.313  1.00 33.56           C  
ATOM    264  C   PRO A  40     -51.889  16.644 -40.263  1.00 33.56           C  
ATOM    265  CB  PRO A  40     -53.291  18.727 -40.070  1.00 33.56           C  
ATOM    266  O   PRO A  40     -51.406  16.275 -39.190  1.00 33.56           O  
ATOM    267  CG  PRO A  40     -53.353  18.876 -38.585  1.00 33.56           C  
ATOM    268  CD  PRO A  40     -53.509  17.513 -37.974  1.00 33.56           C  
ATOM    269  N   GLN A  41     -51.490  15.963 -41.291  1.00 25.11           N  
ATOM    270  CA  GLN A  41     -50.464  16.084 -42.321  1.00 25.11           C  
ATOM    271  C   GLN A  41     -49.692  17.393 -42.178  1.00 25.11           C  
ATOM    272  CB  GLN A  41     -51.089  15.993 -43.715  1.00 25.11           C  
ATOM    273  O   GLN A  41     -50.289  18.452 -41.975  1.00 25.11           O  
ATOM    274  CG  GLN A  41     -51.428  14.572 -44.145  1.00 25.11           C  
ATOM    275  CD  GLN A  41     -50.568  14.086 -45.296  1.00 25.11           C  
ATOM    276  NE2 GLN A  41     -50.141  12.830 -45.228  1.00 25.11           N  
ATOM    277  OE1 GLN A  41     -50.291  14.834 -46.240  1.00 25.11           O  
ATOM    278  N   PRO A  42     -48.350  17.310 -42.454  1.00 37.85           N  
ATOM    279  CA  PRO A  42     -47.528  17.794 -43.566  1.00 37.85           C  
ATOM    280  C   PRO A  42     -46.452  16.793 -43.983  1.00 37.85           C  
ATOM    281  CB  PRO A  42     -46.897  19.072 -43.008  1.00 37.85           C  
ATOM    282  O   PRO A  42     -46.001  15.988 -43.164  1.00 37.85           O  
ATOM    283  CG  PRO A  42     -46.689  18.793 -41.555  1.00 37.85           C  
ATOM    284  CD  PRO A  42     -47.299  17.459 -41.233  1.00 37.85           C  
ATOM    285  N   SER A  43     -46.497  16.320 -45.276  1.00 27.38           N  
ATOM    286  CA  SER A  43     -45.904  16.327 -46.609  1.00 27.38           C  
ATOM    287  C   SER A  43     -44.451  16.788 -46.565  1.00 27.38           C  
ATOM    288  CB  SER A  43     -46.706  17.229 -47.548  1.00 27.38           C  
ATOM    289  O   SER A  43     -44.121  17.750 -45.869  1.00 27.38           O  
ATOM    290  OG  SER A  43     -46.759  18.555 -47.048  1.00 27.38           O  
ATOM    291  N   SER A  44     -43.491  15.922 -47.118  1.00 29.10           N  
ATOM    292  CA  SER A  44     -42.747  15.937 -48.374  1.00 29.10           C  
ATOM    293  C   SER A  44     -41.275  15.608 -48.148  1.00 29.10           C  
ATOM    294  CB  SER A  44     -42.874  17.300 -49.056  1.00 29.10           C  
ATOM    295  O   SER A  44     -40.649  16.137 -47.227  1.00 29.10           O  
ATOM    296  OG  SER A  44     -42.300  18.319 -48.255  1.00 29.10           O  
ATOM    297  N   SER A  45     -40.745  14.471 -48.828  1.00 32.83           N  
ATOM    298  CA  SER A  45     -39.881  14.302 -49.991  1.00 32.83           C  
ATOM    299  C   SER A  45     -38.928  13.126 -49.806  1.00 32.83           C  
ATOM    300  CB  SER A  45     -39.082  15.579 -50.255  1.00 32.83           C  
ATOM    301  O   SER A  45     -38.322  12.972 -48.744  1.00 32.83           O  
ATOM    302  OG  SER A  45     -38.271  15.905 -49.140  1.00 32.83           O  
ATOM    303  N   SER A  46     -39.038  12.031 -50.643  1.00 27.93           N  
ATOM    304  CA  SER A  46     -38.422  11.501 -51.856  1.00 27.93           C  
ATOM    305  C   SER A  46     -37.352  10.466 -51.526  1.00 27.93           C  
ATOM    306  CB  SER A  46     -37.810  12.632 -52.685  1.00 27.93           C  
ATOM    307  O   SER A  46     -36.546  10.667 -50.615  1.00 27.93           O  
ATOM    308  OG  SER A  46     -36.737  13.242 -51.988  1.00 27.93           O  
ATOM    309  N   SER A  47     -37.516   9.159 -51.997  1.00 29.55           N  
ATOM    310  CA  SER A  47     -36.837   8.348 -53.002  1.00 29.55           C  
ATOM    311  C   SER A  47     -36.548   6.945 -52.479  1.00 29.55           C  
ATOM    312  CB  SER A  47     -35.533   9.017 -53.439  1.00 29.55           C  
ATOM    313  O   SER A  47     -36.117   6.780 -51.336  1.00 29.55           O  
ATOM    314  OG  SER A  47     -34.625   9.106 -52.355  1.00 29.55           O  
ATOM    315  N   SER A  48     -37.220   5.863 -53.034  1.00 28.25           N  
ATOM    316  CA  SER A  48     -36.838   4.773 -53.926  1.00 28.25           C  
ATOM    317  C   SER A  48     -36.756   3.447 -53.175  1.00 28.25           C  
ATOM    318  CB  SER A  48     -35.496   5.073 -54.595  1.00 28.25           C  
ATOM    319  O   SER A  48     -36.211   3.386 -52.071  1.00 28.25           O  
ATOM    320  OG  SER A  48     -34.419   4.681 -53.761  1.00 28.25           O  
ATOM    321  N   ALA A  49     -37.715   2.490 -53.417  1.00 30.66           N  
ATOM    322  CA  ALA A  49     -37.575   1.191 -54.070  1.00 30.66           C  
ATOM    323  C   ALA A  49     -37.928   0.055 -53.113  1.00 30.66           C  
ATOM    324  CB  ALA A  49     -36.155   1.012 -54.601  1.00 30.66           C  
ATOM    325  O   ALA A  49     -37.446   0.018 -51.979  1.00 30.66           O  
ATOM    326  N   ALA A  50     -39.060  -0.544 -53.194  1.00 28.01           N  
ATOM    327  CA  ALA A  50     -39.612  -1.894 -53.284  1.00 28.01           C  
ATOM    328  C   ALA A  50     -38.501  -2.933 -53.410  1.00 28.01           C  
ATOM    329  CB  ALA A  50     -40.571  -1.999 -54.467  1.00 28.01           C  
ATOM    330  O   ALA A  50     -37.534  -2.730 -54.147  1.00 28.01           O  
ATOM    331  N   PRO A  51     -38.773  -4.278 -52.944  1.00 35.56           N  
ATOM    332  CA  PRO A  51     -39.727  -5.385 -53.037  1.00 35.56           C  
ATOM    333  C   PRO A  51     -39.852  -6.167 -51.731  1.00 35.56           C  
ATOM    334  CB  PRO A  51     -39.141  -6.264 -54.145  1.00 35.56           C  
ATOM    335  O   PRO A  51     -39.050  -5.975 -50.813  1.00 35.56           O  
ATOM    336  CG  PRO A  51     -37.660  -6.131 -53.994  1.00 35.56           C  
ATOM    337  CD  PRO A  51     -37.378  -5.109 -52.931  1.00 35.56           C  
ATOM    338  N   ALA A  52     -40.980  -6.717 -51.298  1.00 28.86           N  
ATOM    339  CA  ALA A  52     -41.772  -7.944 -51.278  1.00 28.86           C  
ATOM    340  C   ALA A  52     -41.023  -9.068 -50.568  1.00 28.86           C  
ATOM    341  CB  ALA A  52     -42.137  -8.366 -52.699  1.00 28.86           C  
ATOM    342  O   ALA A  52     -39.837  -9.290 -50.824  1.00 28.86           O  
ATOM    343  N   SER A  53     -41.501  -9.726 -49.464  1.00 28.82           N  
ATOM    344  CA  SER A  53     -42.007 -11.034 -49.062  1.00 28.82           C  
ATOM    345  C   SER A  53     -41.205 -11.603 -47.897  1.00 28.82           C  
ATOM    346  CB  SER A  53     -41.971 -12.009 -50.240  1.00 28.82           C  
ATOM    347  O   SER A  53     -39.972 -11.591 -47.920  1.00 28.82           O  
ATOM    348  OG  SER A  53     -40.751 -11.892 -50.952  1.00 28.82           O  
ATOM    349  N   ASP A  54     -41.777 -11.877 -46.667  1.00 31.48           N  
ATOM    350  CA  ASP A  54     -41.962 -13.184 -46.045  1.00 31.48           C  
ATOM    351  C   ASP A  54     -41.532 -13.161 -44.580  1.00 31.48           C  
ATOM    352  CB  ASP A  54     -41.179 -14.257 -46.805  1.00 31.48           C  
ATOM    353  O   ASP A  54     -40.418 -12.741 -44.261  1.00 31.48           O  
ATOM    354  CG  ASP A  54     -42.020 -15.474 -47.147  1.00 31.48           C  
ATOM    355  OD1 ASP A  54     -43.197 -15.539 -46.731  1.00 31.48           O  
ATOM    356  OD2 ASP A  54     -41.501 -16.378 -47.837  1.00 31.48           O  
ATOM    357  N   GLU A  55     -42.404 -13.079 -43.546  1.00 28.64           N  
ATOM    358  CA  GLU A  55     -42.922 -14.043 -42.580  1.00 28.64           C  
ATOM    359  C   GLU A  55     -41.818 -14.543 -41.653  1.00 28.64           C  
ATOM    360  CB  GLU A  55     -43.580 -15.224 -43.299  1.00 28.64           C  
ATOM    361  O   GLU A  55     -40.780 -15.019 -42.115  1.00 28.64           O  
ATOM    362  CG  GLU A  55     -45.034 -15.448 -42.910  1.00 28.64           C  
ATOM    363  CD  GLU A  55     -45.606 -16.749 -43.450  1.00 28.64           C  
ATOM    364  OE1 GLU A  55     -46.126 -17.561 -42.652  1.00 28.64           O  
ATOM    365  OE2 GLU A  55     -45.532 -16.959 -44.682  1.00 28.64           O  
ATOM    366  N   THR A  56     -41.727 -14.187 -40.327  1.00 30.65           N  
ATOM    367  CA  THR A  56     -41.852 -14.872 -39.045  1.00 30.65           C  
ATOM    368  C   THR A  56     -40.529 -14.841 -38.285  1.00 30.65           C  
ATOM    369  CB  THR A  56     -42.304 -16.332 -39.234  1.00 30.65           C  
ATOM    370  O   THR A  56     -39.517 -15.352 -38.768  1.00 30.65           O  
ATOM    371  CG2 THR A  56     -43.729 -16.401 -39.771  1.00 30.65           C  
ATOM    372  OG1 THR A  56     -41.424 -16.983 -40.160  1.00 30.65           O  
ATOM    373  N   LEU A  57     -40.283 -13.973 -37.318  1.00 32.50           N  
ATOM    374  CA  LEU A  57     -39.819 -14.285 -35.971  1.00 32.50           C  
ATOM    375  C   LEU A  57     -39.562 -13.009 -35.176  1.00 32.50           C  
ATOM    376  CB  LEU A  57     -38.545 -15.132 -36.025  1.00 32.50           C  
ATOM    377  O   LEU A  57     -38.762 -12.166 -35.589  1.00 32.50           O  
ATOM    378  CG  LEU A  57     -38.740 -16.648 -36.067  1.00 32.50           C  
ATOM    379  CD1 LEU A  57     -37.593 -17.309 -36.824  1.00 32.50           C  
ATOM    380  CD2 LEU A  57     -38.852 -17.213 -34.655  1.00 32.50           C  
ATOM    381  N   ALA A  58     -40.574 -12.318 -34.665  1.00 32.94           N  
ATOM    382  CA  ALA A  58     -40.847 -11.874 -33.301  1.00 32.94           C  
ATOM    383  C   ALA A  58     -39.696 -12.235 -32.366  1.00 32.94           C  
ATOM    384  CB  ALA A  58     -42.151 -12.485 -32.794  1.00 32.94           C  
ATOM    385  O   ALA A  58     -39.495 -13.408 -32.042  1.00 32.94           O  
ATOM    386  N   GLN A  59     -38.457 -11.761 -32.573  1.00 31.45           N  
ATOM    387  CA  GLN A  59     -37.309 -11.603 -31.686  1.00 31.45           C  
ATOM    388  C   GLN A  59     -37.621 -10.634 -30.549  1.00 31.45           C  
ATOM    389  CB  GLN A  59     -36.087 -11.119 -32.468  1.00 31.45           C  
ATOM    390  O   GLN A  59     -38.097  -9.522 -30.788  1.00 31.45           O  
ATOM    391  CG  GLN A  59     -35.342 -12.231 -33.194  1.00 31.45           C  
ATOM    392  CD  GLN A  59     -34.104 -11.734 -33.917  1.00 31.45           C  
ATOM    393  NE2 GLN A  59     -33.347 -12.656 -34.501  1.00 31.45           N  
ATOM    394  OE1 GLN A  59     -33.831 -10.530 -33.952  1.00 31.45           O  
ATOM    395  N   ASP A  60     -38.438 -11.040 -29.579  1.00 34.57           N  
ATOM    396  CA  ASP A  60     -38.423 -10.801 -28.140  1.00 34.57           C  
ATOM    397  C   ASP A  60     -37.310  -9.829 -27.755  1.00 34.57           C  
ATOM    398  CB  ASP A  60     -38.258 -12.118 -27.378  1.00 34.57           C  
ATOM    399  O   ASP A  60     -36.127 -10.139 -27.911  1.00 34.57           O  
ATOM    400  CG  ASP A  60     -39.583 -12.743 -26.980  1.00 34.57           C  
ATOM    401  OD1 ASP A  60     -40.599 -12.019 -26.898  1.00 34.57           O  
ATOM    402  OD2 ASP A  60     -39.612 -13.970 -26.743  1.00 34.57           O  
ATOM    403  N   PRO A  61     -37.431  -8.462 -27.839  1.00 46.01           N  
ATOM    404  CA  PRO A  61     -36.461  -7.543 -27.239  1.00 46.01           C  
ATOM    405  C   PRO A  61     -36.543  -7.511 -25.715  1.00 46.01           C  
ATOM    406  CB  PRO A  61     -36.845  -6.187 -27.835  1.00 46.01           C  
ATOM    407  O   PRO A  61     -36.123  -6.533 -25.090  1.00 46.01           O  
ATOM    408  CG  PRO A  61     -38.330  -6.246 -27.995  1.00 46.01           C  
ATOM    409  CD  PRO A  61     -38.792  -7.631 -27.646  1.00 46.01           C  
ATOM    410  N   THR A  62     -36.558  -8.719 -25.027  1.00 39.16           N  
ATOM    411  CA  THR A  62     -36.341  -8.590 -23.590  1.00 39.16           C  
ATOM    412  C   THR A  62     -34.944  -9.072 -23.209  1.00 39.16           C  
ATOM    413  CB  THR A  62     -37.395  -9.380 -22.793  1.00 39.16           C  
ATOM    414  O   THR A  62     -34.628  -9.201 -22.025  1.00 39.16           O  
ATOM    415  CG2 THR A  62     -38.794  -8.819 -23.024  1.00 39.16           C  
ATOM    416  OG1 THR A  62     -37.368 -10.752 -23.205  1.00 39.16           O  
ATOM    417  N   ARG A  63     -33.845  -8.838 -24.018  1.00 35.91           N  
ATOM    418  CA  ARG A  63     -32.572  -9.007 -23.325  1.00 35.91           C  
ATOM    419  C   ARG A  63     -31.701  -7.763 -23.468  1.00 35.91           C  
ATOM    420  CB  ARG A  63     -31.827 -10.232 -23.860  1.00 35.91           C  
ATOM    421  O   ARG A  63     -31.037  -7.578 -24.490  1.00 35.91           O  
ATOM    422  CG  ARG A  63     -31.975 -11.471 -22.991  1.00 35.91           C  
ATOM    423  CD  ARG A  63     -31.242 -12.666 -23.584  1.00 35.91           C  
ATOM    424  NE  ARG A  63     -30.594 -13.468 -22.549  1.00 35.91           N  
ATOM    425  NH1 ARG A  63     -30.668 -15.444 -23.744  1.00 35.91           N  
ATOM    426  NH2 ARG A  63     -29.743 -15.401 -21.648  1.00 35.91           N  
ATOM    427  CZ  ARG A  63     -30.336 -14.769 -22.649  1.00 35.91           C  
ATOM    428  N   SER A  64     -32.273  -6.518 -23.497  1.00 40.87           N  
ATOM    429  CA  SER A  64     -31.472  -5.321 -23.264  1.00 40.87           C  
ATOM    430  C   SER A  64     -30.652  -5.444 -21.984  1.00 40.87           C  
ATOM    431  CB  SER A  64     -32.367  -4.083 -23.188  1.00 40.87           C  
ATOM    432  O   SER A  64     -31.176  -5.842 -20.941  1.00 40.87           O  
ATOM    433  OG  SER A  64     -33.041  -4.025 -21.943  1.00 40.87           O  
ATOM    434  N   ALA A  65     -29.671  -6.350 -21.917  1.00 46.28           N  
ATOM    435  CA  ALA A  65     -28.336  -6.190 -21.347  1.00 46.28           C  
ATOM    436  C   ALA A  65     -28.357  -5.225 -20.165  1.00 46.28           C  
ATOM    437  CB  ALA A  65     -27.358  -5.700 -22.413  1.00 46.28           C  
ATOM    438  O   ALA A  65     -28.655  -4.039 -20.329  1.00 46.28           O  
ATOM    439  N   VAL A  66     -29.237  -5.474 -19.177  1.00 39.61           N  
ATOM    440  CA  VAL A  66     -29.112  -4.925 -17.831  1.00 39.61           C  
ATOM    441  C   VAL A  66     -27.705  -4.365 -17.629  1.00 39.61           C  
ATOM    442  CB  VAL A  66     -29.421  -5.988 -16.753  1.00 39.61           C  
ATOM    443  O   VAL A  66     -26.717  -5.091 -17.759  1.00 39.61           O  
ATOM    444  CG1 VAL A  66     -29.347  -5.378 -15.355  1.00 39.61           C  
ATOM    445  CG2 VAL A  66     -30.795  -6.609 -16.997  1.00 39.61           C  
ATOM    446  N   VAL A  67     -27.290  -3.406 -18.454  1.00 42.25           N  
ATOM    447  CA  VAL A  67     -26.192  -2.536 -18.047  1.00 42.25           C  
ATOM    448  C   VAL A  67     -26.220  -2.342 -16.533  1.00 42.25           C  
ATOM    449  CB  VAL A  67     -26.257  -1.167 -18.761  1.00 42.25           C  
ATOM    450  O   VAL A  67     -27.278  -2.082 -15.953  1.00 42.25           O  
ATOM    451  CG1 VAL A  67     -25.124  -0.257 -18.289  1.00 42.25           C  
ATOM    452  CG2 VAL A  67     -26.202  -1.353 -20.276  1.00 42.25           C  
ATOM    453  N   SER A  68     -25.763  -3.315 -15.749  1.00 46.24           N  
ATOM    454  CA  SER A  68     -25.650  -3.230 -14.297  1.00 46.24           C  
ATOM    455  C   SER A  68     -25.671  -1.779 -13.825  1.00 46.24           C  
ATOM    456  CB  SER A  68     -24.368  -3.912 -13.817  1.00 46.24           C  
ATOM    457  O   SER A  68     -25.104  -0.901 -14.478  1.00 46.24           O  
ATOM    458  OG  SER A  68     -23.258  -3.038 -13.935  1.00 46.24           O  
ATOM    459  N   PRO A  69     -26.702  -1.243 -13.306  1.00 44.04           N  
ATOM    460  CA  PRO A  69     -26.720   0.055 -12.628  1.00 44.04           C  
ATOM    461  C   PRO A  69     -25.330   0.511 -12.187  1.00 44.04           C  
ATOM    462  CB  PRO A  69     -27.622  -0.193 -11.416  1.00 44.04           C  
ATOM    463  O   PRO A  69     -25.042   1.710 -12.183  1.00 44.04           O  
ATOM    464  CG  PRO A  69     -28.099  -1.600 -11.577  1.00 44.04           C  
ATOM    465  CD  PRO A  69     -27.389  -2.213 -12.750  1.00 44.04           C  
ATOM    466  N   ARG A  70     -24.300  -0.509 -12.027  1.00 48.71           N  
ATOM    467  CA  ARG A  70     -22.940  -0.178 -11.611  1.00 48.71           C  
ATOM    468  C   ARG A  70     -22.153   0.445 -12.759  1.00 48.71           C  
ATOM    469  CB  ARG A  70     -22.217  -1.424 -11.095  1.00 48.71           C  
ATOM    470  O   ARG A  70     -21.349   1.355 -12.545  1.00 48.71           O  
ATOM    471  CG  ARG A  70     -22.121  -1.497  -9.580  1.00 48.71           C  
ATOM    472  CD  ARG A  70     -21.444  -2.781  -9.119  1.00 48.71           C  
ATOM    473  NE  ARG A  70     -21.424  -2.886  -7.663  1.00 48.71           N  
ATOM    474  NH1 ARG A  70     -20.297  -4.903  -7.618  1.00 48.71           N  
ATOM    475  NH2 ARG A  70     -20.917  -3.887  -5.659  1.00 48.71           N  
ATOM    476  CZ  ARG A  70     -20.879  -3.892  -6.983  1.00 48.71           C  
ATOM    477  N   ALA A  71     -22.449  -0.073 -13.967  1.00 47.92           N  
ATOM    478  CA  ALA A  71     -21.775   0.438 -15.158  1.00 47.92           C  
ATOM    479  C   ALA A  71     -22.257   1.845 -15.500  1.00 47.92           C  
ATOM    480  CB  ALA A  71     -22.000  -0.501 -16.341  1.00 47.92           C  
ATOM    481  O   ALA A  71     -21.474   2.683 -15.951  1.00 47.92           O  
ATOM    482  N   MET A  72     -23.596   2.115 -15.206  1.00 42.43           N  
ATOM    483  CA  MET A  72     -24.168   3.412 -15.552  1.00 42.43           C  
ATOM    484  C   MET A  72     -23.743   4.480 -14.550  1.00 42.43           C  
ATOM    485  CB  MET A  72     -25.695   3.329 -15.611  1.00 42.43           C  
ATOM    486  O   MET A  72     -23.504   5.629 -14.925  1.00 42.43           O  
ATOM    487  CG  MET A  72     -26.228   2.769 -16.920  1.00 42.43           C  
ATOM    488  SD  MET A  72     -28.061   2.796 -17.001  1.00 42.43           S  
ATOM    489  CE  MET A  72     -28.312   2.308 -18.731  1.00 42.43           C  
ATOM    490  N   LYS A  73     -23.607   3.985 -13.138  1.00 49.35           N  
ATOM    491  CA  LYS A  73     -23.154   4.923 -12.116  1.00 49.35           C  
ATOM    492  C   LYS A  73     -21.692   5.305 -12.330  1.00 49.35           C  
ATOM    493  CB  LYS A  73     -23.341   4.328 -10.719  1.00 49.35           C  
ATOM    494  O   LYS A  73     -21.293   6.438 -12.052  1.00 49.35           O  
ATOM    495  CG  LYS A  73     -24.783   4.332 -10.233  1.00 49.35           C  
ATOM    496  CD  LYS A  73     -24.975   3.397  -9.046  1.00 49.35           C  
ATOM    497  CE  LYS A  73     -26.413   3.414  -8.546  1.00 49.35           C  
ATOM    498  NZ  LYS A  73     -26.645   2.385  -7.490  1.00 49.35           N  
ATOM    499  N   SER A  74     -20.904   4.272 -12.876  1.00 51.45           N  
ATOM    500  CA  SER A  74     -19.504   4.504 -13.216  1.00 51.45           C  
ATOM    501  C   SER A  74     -19.374   5.447 -14.407  1.00 51.45           C  
ATOM    502  CB  SER A  74     -18.800   3.182 -13.523  1.00 51.45           C  
ATOM    503  O   SER A  74     -18.414   6.216 -14.496  1.00 51.45           O  
ATOM    504  OG  SER A  74     -18.921   2.283 -12.434  1.00 51.45           O  
ATOM    505  N   LYS A  75     -20.352   5.413 -15.309  1.00 51.08           N  
ATOM    506  CA  LYS A  75     -20.286   6.207 -16.532  1.00 51.08           C  
ATOM    507  C   LYS A  75     -20.392   7.698 -16.226  1.00 51.08           C  
ATOM    508  CB  LYS A  75     -21.392   5.791 -17.503  1.00 51.08           C  
ATOM    509  O   LYS A  75     -19.715   8.515 -16.854  1.00 51.08           O  
ATOM    510  CG  LYS A  75     -21.146   4.454 -18.187  1.00 51.08           C  
ATOM    511  CD  LYS A  75     -22.267   4.108 -19.158  1.00 51.08           C  
ATOM    512  CE  LYS A  75     -22.083   2.719 -19.753  1.00 51.08           C  
ATOM    513  NZ  LYS A  75     -23.176   2.378 -20.713  1.00 51.08           N  
ATOM    514  N   LYS A  76     -21.178   8.039 -15.125  1.00 53.37           N  
ATOM    515  CA  LYS A  76     -21.351   9.467 -14.873  1.00 53.37           C  
ATOM    516  C   LYS A  76     -20.287   9.988 -13.912  1.00 53.37           C  
ATOM    517  CB  LYS A  76     -22.746   9.749 -14.314  1.00 53.37           C  
ATOM    518  O   LYS A  76     -19.766  11.091 -14.093  1.00 53.37           O  
ATOM    519  CG  LYS A  76     -23.820   9.908 -15.380  1.00 53.37           C  
ATOM    520  CD  LYS A  76     -25.176  10.229 -14.764  1.00 53.37           C  
ATOM    521  CE  LYS A  76     -26.284  10.208 -15.807  1.00 53.37           C  
ATOM    522  NZ  LYS A  76     -27.609  10.560 -15.215  1.00 53.37           N  
ATOM    523  N   ARG A  77     -19.730   9.024 -12.993  1.00 61.09           N  
ATOM    524  CA  ARG A  77     -18.899   9.453 -11.873  1.00 61.09           C  
ATOM    525  C   ARG A  77     -17.427   9.154 -12.138  1.00 61.09           C  
ATOM    526  CB  ARG A  77     -19.347   8.771 -10.579  1.00 61.09           C  
ATOM    527  O   ARG A  77     -16.549   9.900 -11.699  1.00 61.09           O  
ATOM    528  CG  ARG A  77     -20.746   9.163 -10.128  1.00 61.09           C  
ATOM    529  CD  ARG A  77     -21.027   8.708  -8.703  1.00 61.09           C  
ATOM    530  NE  ARG A  77     -22.350   9.132  -8.253  1.00 61.09           N  
ATOM    531  NH1 ARG A  77     -21.713   9.506  -6.064  1.00 61.09           N  
ATOM    532  NH2 ARG A  77     -23.882   9.870  -6.709  1.00 61.09           N  
ATOM    533  CZ  ARG A  77     -22.645   9.502  -7.010  1.00 61.09           C  
ATOM    534  N   GLY A  78     -17.099   8.385 -13.175  1.00 70.58           N  
ATOM    535  CA  GLY A  78     -15.737   7.941 -13.423  1.00 70.58           C  
ATOM    536  C   GLY A  78     -15.150   7.147 -12.272  1.00 70.58           C  
ATOM    537  O   GLY A  78     -15.695   7.150 -11.166  1.00 70.58           O  
ATOM    538  N   VAL A  79     -14.370   6.122 -12.574  1.00 82.81           N  
ATOM    539  CA  VAL A  79     -13.677   5.228 -11.653  1.00 82.81           C  
ATOM    540  C   VAL A  79     -12.312   5.811 -11.294  1.00 82.81           C  
ATOM    541  CB  VAL A  79     -13.511   3.813 -12.252  1.00 82.81           C  
ATOM    542  O   VAL A  79     -11.537   6.184 -12.179  1.00 82.81           O  
ATOM    543  CG1 VAL A  79     -12.822   2.882 -11.257  1.00 82.81           C  
ATOM    544  CG2 VAL A  79     -14.868   3.247 -12.666  1.00 82.81           C  
ATOM    545  N   HIS A  80     -12.155   6.116  -9.932  1.00 88.89           N  
ATOM    546  CA  HIS A  80     -10.865   6.597  -9.451  1.00 88.89           C  
ATOM    547  C   HIS A  80      -9.944   5.436  -9.089  1.00 88.89           C  
ATOM    548  CB  HIS A  80     -11.053   7.514  -8.241  1.00 88.89           C  
ATOM    549  O   HIS A  80     -10.333   4.541  -8.335  1.00 88.89           O  
ATOM    550  CG  HIS A  80     -11.826   8.758  -8.545  1.00 88.89           C  
ATOM    551  CD2 HIS A  80     -11.420  10.038  -8.717  1.00 88.89           C  
ATOM    552  ND1 HIS A  80     -13.195   8.762  -8.704  1.00 88.89           N  
ATOM    553  CE1 HIS A  80     -13.598   9.995  -8.962  1.00 88.89           C  
ATOM    554  NE2 HIS A  80     -12.541  10.788  -8.975  1.00 88.89           N  
ATOM    555  N   PHE A  81      -8.844   5.440  -9.594  1.00 92.08           N  
ATOM    556  CA  PHE A  81      -7.852   4.406  -9.325  1.00 92.08           C  
ATOM    557  C   PHE A  81      -6.501   5.027  -8.988  1.00 92.08           C  
ATOM    558  CB  PHE A  81      -7.712   3.467 -10.528  1.00 92.08           C  
ATOM    559  O   PHE A  81      -5.892   5.694  -9.826  1.00 92.08           O  
ATOM    560  CG  PHE A  81      -6.911   2.227 -10.240  1.00 92.08           C  
ATOM    561  CD1 PHE A  81      -5.766   1.936 -10.971  1.00 92.08           C  
ATOM    562  CD2 PHE A  81      -7.304   1.350  -9.237  1.00 92.08           C  
ATOM    563  CE1 PHE A  81      -5.022   0.788 -10.706  1.00 92.08           C  
ATOM    564  CE2 PHE A  81      -6.566   0.201  -8.966  1.00 92.08           C  
ATOM    565  CZ  PHE A  81      -5.427  -0.079  -9.702  1.00 92.08           C  
ATOM    566  N   ASN A  82      -6.083   4.811  -7.719  1.00 93.81           N  
ATOM    567  CA  ASN A  82      -4.855   5.408  -7.205  1.00 93.81           C  
ATOM    568  C   ASN A  82      -3.759   4.363  -7.020  1.00 93.81           C  
ATOM    569  CB  ASN A  82      -5.124   6.135  -5.886  1.00 93.81           C  
ATOM    570  O   ASN A  82      -3.914   3.426  -6.235  1.00 93.81           O  
ATOM    571  CG  ASN A  82      -6.217   7.178  -6.006  1.00 93.81           C  
ATOM    572  ND2 ASN A  82      -6.986   7.357  -4.938  1.00 93.81           N  
ATOM    573  OD1 ASN A  82      -6.370   7.818  -7.050  1.00 93.81           O  
ATOM    574  N   ILE A  83      -2.626   4.509  -7.763  1.00 94.72           N  
ATOM    575  CA  ILE A  83      -1.484   3.604  -7.691  1.00 94.72           C  
ATOM    576  C   ILE A  83      -0.278   4.340  -7.113  1.00 94.72           C  
ATOM    577  CB  ILE A  83      -1.139   3.018  -9.079  1.00 94.72           C  
ATOM    578  O   ILE A  83       0.077   5.425  -7.579  1.00 94.72           O  
ATOM    579  CG1 ILE A  83      -2.353   2.290  -9.668  1.00 94.72           C  
ATOM    580  CG2 ILE A  83       0.069   2.081  -8.984  1.00 94.72           C  
ATOM    581  CD1 ILE A  83      -2.172   1.859 -11.117  1.00 94.72           C  
ATOM    582  N   MET A  84       0.259   3.745  -6.101  1.00 95.29           N  
ATOM    583  CA  MET A  84       1.451   4.307  -5.473  1.00 95.29           C  
ATOM    584  C   MET A  84       2.690   3.492  -5.830  1.00 95.29           C  
ATOM    585  CB  MET A  84       1.283   4.365  -3.954  1.00 95.29           C  
ATOM    586  O   MET A  84       2.664   2.261  -5.777  1.00 95.29           O  
ATOM    587  CG  MET A  84       2.460   4.999  -3.231  1.00 95.29           C  
ATOM    588  SD  MET A  84       2.133   5.254  -1.443  1.00 95.29           S  
ATOM    589  CE  MET A  84       2.389   3.566  -0.828  1.00 95.29           C  
ATOM    590  N   VAL A  85       3.778   4.186  -6.192  1.00 95.15           N  
ATOM    591  CA  VAL A  85       5.031   3.520  -6.531  1.00 95.15           C  
ATOM    592  C   VAL A  85       6.084   3.827  -5.469  1.00 95.15           C  
ATOM    593  CB  VAL A  85       5.542   3.947  -7.926  1.00 95.15           C  
ATOM    594  O   VAL A  85       6.332   4.992  -5.150  1.00 95.15           O  
ATOM    595  CG1 VAL A  85       6.810   3.180  -8.295  1.00 95.15           C  
ATOM    596  CG2 VAL A  85       4.457   3.732  -8.980  1.00 95.15           C  
ATOM    597  N   VAL A  86       6.648   2.721  -4.878  1.00 94.19           N  
ATOM    598  CA  VAL A  86       7.635   2.867  -3.813  1.00 94.19           C  
ATOM    599  C   VAL A  86       8.859   2.007  -4.121  1.00 94.19           C  
ATOM    600  CB  VAL A  86       7.046   2.483  -2.437  1.00 94.19           C  
ATOM    601  O   VAL A  86       8.731   0.904  -4.658  1.00 94.19           O  
ATOM    602  CG1 VAL A  86       8.106   2.607  -1.343  1.00 94.19           C  
ATOM    603  CG2 VAL A  86       5.835   3.356  -2.114  1.00 94.19           C  
ATOM    604  N   GLY A  87      10.089   2.547  -3.759  1.00 93.02           N  
ATOM    605  CA  GLY A  87      11.329   1.807  -3.922  1.00 93.02           C  
ATOM    606  C   GLY A  87      12.565   2.652  -3.678  1.00 93.02           C  
ATOM    607  O   GLY A  87      12.460   3.842  -3.374  1.00 93.02           O  
ATOM    608  N   GLU A  88      13.683   2.007  -3.724  1.00 92.01           N  
ATOM    609  CA  GLU A  88      14.974   2.676  -3.584  1.00 92.01           C  
ATOM    610  C   GLU A  88      15.185   3.704  -4.692  1.00 92.01           C  
ATOM    611  CB  GLU A  88      16.113   1.653  -3.591  1.00 92.01           C  
ATOM    612  O   GLU A  88      14.599   3.590  -5.771  1.00 92.01           O  
ATOM    613  CG  GLU A  88      17.477   2.251  -3.280  1.00 92.01           C  
ATOM    614  CD  GLU A  88      18.602   1.229  -3.312  1.00 92.01           C  
ATOM    615  OE1 GLU A  88      19.788   1.629  -3.271  1.00 92.01           O  
ATOM    616  OE2 GLU A  88      18.295   0.017  -3.379  1.00 92.01           O  
ATOM    617  N   SER A  89      16.009   4.691  -4.357  1.00 90.75           N  
ATOM    618  CA  SER A  89      16.310   5.718  -5.349  1.00 90.75           C  
ATOM    619  C   SER A  89      17.103   5.142  -6.517  1.00 90.75           C  
ATOM    620  CB  SER A  89      17.088   6.869  -4.711  1.00 90.75           C  
ATOM    621  O   SER A  89      17.965   4.281  -6.325  1.00 90.75           O  
ATOM    622  OG  SER A  89      17.383   7.870  -5.671  1.00 90.75           O  
ATOM    623  N   GLY A  90      16.665   5.515  -7.780  1.00 89.88           N  
ATOM    624  CA  GLY A  90      17.414   5.144  -8.971  1.00 89.88           C  
ATOM    625  C   GLY A  90      16.925   3.857  -9.606  1.00 89.88           C  
ATOM    626  O   GLY A  90      17.600   3.287 -10.466  1.00 89.88           O  
ATOM    627  N   LEU A  91      15.779   3.327  -9.169  1.00 91.86           N  
ATOM    628  CA  LEU A  91      15.267   2.070  -9.704  1.00 91.86           C  
ATOM    629  C   LEU A  91      14.390   2.316 -10.927  1.00 91.86           C  
ATOM    630  CB  LEU A  91      14.472   1.316  -8.635  1.00 91.86           C  
ATOM    631  O   LEU A  91      13.975   1.370 -11.600  1.00 91.86           O  
ATOM    632  CG  LEU A  91      15.276   0.759  -7.459  1.00 91.86           C  
ATOM    633  CD1 LEU A  91      14.351   0.066  -6.465  1.00 91.86           C  
ATOM    634  CD2 LEU A  91      16.354  -0.199  -7.953  1.00 91.86           C  
ATOM    635  N   GLY A  92      14.176   3.586 -11.247  1.00 90.87           N  
ATOM    636  CA  GLY A  92      13.388   3.910 -12.426  1.00 90.87           C  
ATOM    637  C   GLY A  92      11.913   4.096 -12.124  1.00 90.87           C  
ATOM    638  O   GLY A  92      11.059   3.765 -12.950  1.00 90.87           O  
ATOM    639  N   LYS A  93      11.474   4.529 -10.992  1.00 92.24           N  
ATOM    640  CA  LYS A  93      10.093   4.742 -10.570  1.00 92.24           C  
ATOM    641  C   LYS A  93       9.427   5.838 -11.397  1.00 92.24           C  
ATOM    642  CB  LYS A  93      10.034   5.098  -9.084  1.00 92.24           C  
ATOM    643  O   LYS A  93       8.340   5.637 -11.944  1.00 92.24           O  
ATOM    644  CG  LYS A  93      10.607   4.027  -8.167  1.00 92.24           C  
ATOM    645  CD  LYS A  93      10.556   4.456  -6.707  1.00 92.24           C  
ATOM    646  CE  LYS A  93      11.458   5.654  -6.443  1.00 92.24           C  
ATOM    647  NZ  LYS A  93      12.654   5.279  -5.631  1.00 92.24           N  
ATOM    648  N   THR A  94      10.134   6.923 -11.460  1.00 91.66           N  
ATOM    649  CA  THR A  94       9.582   8.029 -12.234  1.00 91.66           C  
ATOM    650  C   THR A  94       9.556   7.688 -13.721  1.00 91.66           C  
ATOM    651  CB  THR A  94      10.390   9.322 -12.015  1.00 91.66           C  
ATOM    652  O   THR A  94       8.600   8.024 -14.424  1.00 91.66           O  
ATOM    653  CG2 THR A  94       9.739  10.504 -12.725  1.00 91.66           C  
ATOM    654  OG1 THR A  94      10.462   9.602 -10.612  1.00 91.66           O  
ATOM    655  N   THR A  95      10.530   6.934 -14.139  1.00 91.14           N  
ATOM    656  CA  THR A  95      10.575   6.481 -15.525  1.00 91.14           C  
ATOM    657  C   THR A  95       9.421   5.527 -15.819  1.00 91.14           C  
ATOM    658  CB  THR A  95      11.912   5.787 -15.842  1.00 91.14           C  
ATOM    659  O   THR A  95       8.820   5.585 -16.894  1.00 91.14           O  
ATOM    660  CG2 THR A  95      12.008   5.429 -17.322  1.00 91.14           C  
ATOM    661  OG1 THR A  95      12.992   6.666 -15.503  1.00 91.14           O  
ATOM    662  N   PHE A  96       9.106   4.642 -14.844  1.00 91.64           N  
ATOM    663  CA  PHE A  96       7.987   3.718 -14.989  1.00 91.64           C  
ATOM    664  C   PHE A  96       6.671   4.477 -15.115  1.00 91.64           C  
ATOM    665  CB  PHE A  96       7.925   2.755 -13.799  1.00 91.64           C  
ATOM    666  O   PHE A  96       5.842   4.156 -15.969  1.00 91.64           O  
ATOM    667  CG  PHE A  96       6.720   1.854 -13.809  1.00 91.64           C  
ATOM    668  CD1 PHE A  96       5.614   2.141 -13.018  1.00 91.64           C  
ATOM    669  CD2 PHE A  96       6.693   0.720 -14.610  1.00 91.64           C  
ATOM    670  CE1 PHE A  96       4.497   1.309 -13.026  1.00 91.64           C  
ATOM    671  CE2 PHE A  96       5.580  -0.116 -14.623  1.00 91.64           C  
ATOM    672  CZ  PHE A  96       4.484   0.179 -13.829  1.00 91.64           C  
ATOM    673  N   ILE A  97       6.499   5.470 -14.286  1.00 91.07           N  
ATOM    674  CA  ILE A  97       5.286   6.280 -14.300  1.00 91.07           C  
ATOM    675  C   ILE A  97       5.138   6.963 -15.658  1.00 91.07           C  
ATOM    676  CB  ILE A  97       5.296   7.332 -13.169  1.00 91.07           C  
ATOM    677  O   ILE A  97       4.058   6.947 -16.253  1.00 91.07           O  
ATOM    678  CG1 ILE A  97       5.229   6.645 -11.800  1.00 91.07           C  
ATOM    679  CG2 ILE A  97       4.139   8.322 -13.341  1.00 91.07           C  
ATOM    680  CD1 ILE A  97       5.393   7.595 -10.622  1.00 91.07           C  
ATOM    681  N   ASN A  98       6.192   7.482 -16.180  1.00 88.79           N  
ATOM    682  CA  ASN A  98       6.179   8.154 -17.475  1.00 88.79           C  
ATOM    683  C   ASN A  98       5.881   7.177 -18.609  1.00 88.79           C  
ATOM    684  CB  ASN A  98       7.510   8.866 -17.724  1.00 88.79           C  
ATOM    685  O   ASN A  98       5.164   7.516 -19.553  1.00 88.79           O  
ATOM    686  CG  ASN A  98       7.704  10.073 -16.827  1.00 88.79           C  
ATOM    687  ND2 ASN A  98       8.957  10.449 -16.601  1.00 88.79           N  
ATOM    688  OD1 ASN A  98       6.735  10.661 -16.340  1.00 88.79           O  
ATOM    689  N   SER A  99       6.460   5.976 -18.480  1.00 87.00           N  
ATOM    690  CA  SER A  99       6.211   4.930 -19.466  1.00 87.00           C  
ATOM    691  C   SER A  99       4.751   4.487 -19.446  1.00 87.00           C  
ATOM    692  CB  SER A  99       7.120   3.727 -19.214  1.00 87.00           C  
ATOM    693  O   SER A  99       4.162   4.224 -20.496  1.00 87.00           O  
ATOM    694  OG  SER A  99       8.481   4.079 -19.393  1.00 87.00           O  
ATOM    695  N   LEU A 100       4.127   4.362 -18.236  1.00 86.38           N  
ATOM    696  CA  LEU A 100       2.726   3.976 -18.103  1.00 86.38           C  
ATOM    697  C   LEU A 100       1.810   5.032 -18.711  1.00 86.38           C  
ATOM    698  CB  LEU A 100       2.368   3.759 -16.630  1.00 86.38           C  
ATOM    699  O   LEU A 100       0.856   4.700 -19.418  1.00 86.38           O  
ATOM    700  CG  LEU A 100       0.986   3.167 -16.348  1.00 86.38           C  
ATOM    701  CD1 LEU A 100       0.899   1.744 -16.888  1.00 86.38           C  
ATOM    702  CD2 LEU A 100       0.686   3.197 -14.853  1.00 86.38           C  
ATOM    703  N   PHE A 101       2.208   6.314 -18.536  1.00 84.10           N  
ATOM    704  CA  PHE A 101       1.413   7.412 -19.074  1.00 84.10           C  
ATOM    705  C   PHE A 101       1.486   7.438 -20.596  1.00 84.10           C  
ATOM    706  CB  PHE A 101       1.888   8.752 -18.502  1.00 84.10           C  
ATOM    707  O   PHE A 101       0.472   7.636 -21.268  1.00 84.10           O  
ATOM    708  CG  PHE A 101       1.439   9.002 -17.088  1.00 84.10           C  
ATOM    709  CD1 PHE A 101       0.146   8.686 -16.689  1.00 84.10           C  
ATOM    710  CD2 PHE A 101       2.310   9.553 -16.158  1.00 84.10           C  
ATOM    711  CE1 PHE A 101      -0.273   8.917 -15.380  1.00 84.10           C  
ATOM    712  CE2 PHE A 101       1.899   9.786 -14.848  1.00 84.10           C  
ATOM    713  CZ  PHE A 101       0.607   9.468 -14.462  1.00 84.10           C  
ATOM    714  N   ASN A 102       2.588   7.335 -21.085  1.00 80.21           N  
ATOM    715  CA  ASN A 102       2.790   7.428 -22.527  1.00 80.21           C  
ATOM    716  C   ASN A 102       2.127   6.266 -23.262  1.00 80.21           C  
ATOM    717  CB  ASN A 102       4.283   7.482 -22.857  1.00 80.21           C  
ATOM    718  O   ASN A 102       1.678   6.421 -24.399  1.00 80.21           O  
ATOM    719  CG  ASN A 102       4.920   8.801 -22.467  1.00 80.21           C  
ATOM    720  ND2 ASN A 102       5.901   9.240 -23.246  1.00 80.21           N  
ATOM    721  OD1 ASN A 102       4.534   9.421 -21.472  1.00 80.21           O  
ATOM    722  N   SER A 103       2.260   5.171 -22.624  1.00 75.21           N  
ATOM    723  CA  SER A 103       1.639   4.003 -23.239  1.00 75.21           C  
ATOM    724  C   SER A 103       0.138   4.205 -23.420  1.00 75.21           C  
ATOM    725  CB  SER A 103       1.896   2.752 -22.397  1.00 75.21           C  
ATOM    726  O   SER A 103      -0.446   3.719 -24.390  1.00 75.21           O  
ATOM    727  OG  SER A 103       1.140   2.789 -21.199  1.00 75.21           O  
ATOM    728  N   TYR A 104      -0.393   5.011 -22.612  1.00 70.27           N  
ATOM    729  CA  TYR A 104      -1.825   5.271 -22.709  1.00 70.27           C  
ATOM    730  C   TYR A 104      -2.121   6.296 -23.797  1.00 70.27           C  
ATOM    731  CB  TYR A 104      -2.375   5.761 -21.366  1.00 70.27           C  
ATOM    732  O   TYR A 104      -3.127   6.189 -24.503  1.00 70.27           O  
ATOM    733  CG  TYR A 104      -2.632   4.652 -20.374  1.00 70.27           C  
ATOM    734  CD1 TYR A 104      -3.746   3.825 -20.497  1.00 70.27           C  
ATOM    735  CD2 TYR A 104      -1.762   4.430 -19.312  1.00 70.27           C  
ATOM    736  CE1 TYR A 104      -3.988   2.804 -19.585  1.00 70.27           C  
ATOM    737  CE2 TYR A 104      -1.994   3.411 -18.394  1.00 70.27           C  
ATOM    738  OH  TYR A 104      -3.342   1.595 -17.632  1.00 70.27           O  
ATOM    739  CZ  TYR A 104      -3.107   2.604 -18.538  1.00 70.27           C  
ATOM    740  N   SER A 105      -1.347   7.378 -23.782  1.00 65.87           N  
ATOM    741  CA  SER A 105      -1.580   8.414 -24.783  1.00 65.87           C  
ATOM    742  C   SER A 105      -1.454   7.856 -26.196  1.00 65.87           C  
ATOM    743  CB  SER A 105      -0.600   9.573 -24.594  1.00 65.87           C  
ATOM    744  O   SER A 105      -2.187   8.266 -27.099  1.00 65.87           O  
ATOM    745  OG  SER A 105      -0.797  10.199 -23.338  1.00 65.87           O  
ATOM    746  N   LYS A 106      -0.694   6.752 -26.301  1.00 56.89           N  
ATOM    747  CA  LYS A 106      -0.489   6.171 -27.625  1.00 56.89           C  
ATOM    748  C   LYS A 106      -1.658   5.272 -28.018  1.00 56.89           C  
ATOM    749  CB  LYS A 106       0.819   5.379 -27.667  1.00 56.89           C  
ATOM    750  O   LYS A 106      -2.054   5.235 -29.185  1.00 56.89           O  
ATOM    751  CG  LYS A 106       2.064   6.246 -27.785  1.00 56.89           C  
ATOM    752  CD  LYS A 106       3.328   5.400 -27.863  1.00 56.89           C  
ATOM    753  CE  LYS A 106       4.583   6.262 -27.808  1.00 56.89           C  
ATOM    754  NZ  LYS A 106       5.823   5.432 -27.757  1.00 56.89           N  
ATOM    755  N   SER A 107      -2.165   4.432 -26.968  1.00 52.24           N  
ATOM    756  CA  SER A 107      -3.281   3.542 -27.274  1.00 52.24           C  
ATOM    757  C   SER A 107      -4.519   4.331 -27.685  1.00 52.24           C  
ATOM    758  CB  SER A 107      -3.607   2.658 -26.069  1.00 52.24           C  
ATOM    759  O   SER A 107      -5.256   3.916 -28.582  1.00 52.24           O  
ATOM    760  OG  SER A 107      -4.999   2.662 -25.805  1.00 52.24           O  
ATOM    761  N   GLU A 108      -4.686   5.624 -27.182  1.00 44.86           N  
ATOM    762  CA  GLU A 108      -5.832   6.429 -27.592  1.00 44.86           C  
ATOM    763  C   GLU A 108      -5.592   7.081 -28.951  1.00 44.86           C  
ATOM    764  CB  GLU A 108      -6.140   7.500 -26.542  1.00 44.86           C  
ATOM    765  O   GLU A 108      -6.525   7.251 -29.737  1.00 44.86           O  
ATOM    766  CG  GLU A 108      -6.781   6.952 -25.275  1.00 44.86           C  
ATOM    767  CD  GLU A 108      -7.603   7.986 -24.523  1.00 44.86           C  
ATOM    768  OE1 GLU A 108      -8.254   7.629 -23.515  1.00 44.86           O  
ATOM    769  OE2 GLU A 108      -7.598   9.164 -24.946  1.00 44.86           O  
ATOM    770  N   LEU A 109      -4.313   7.272 -29.323  1.00 35.26           N  
ATOM    771  CA  LEU A 109      -4.051   7.916 -30.605  1.00 35.26           C  
ATOM    772  C   LEU A 109      -4.095   6.901 -31.743  1.00 35.26           C  
ATOM    773  CB  LEU A 109      -2.690   8.618 -30.585  1.00 35.26           C  
ATOM    774  O   LEU A 109      -4.503   7.230 -32.859  1.00 35.26           O  
ATOM    775  CG  LEU A 109      -2.605   9.908 -29.768  1.00 35.26           C  
ATOM    776  CD1 LEU A 109      -1.164  10.172 -29.342  1.00 35.26           C  
ATOM    777  CD2 LEU A 109      -3.156  11.084 -30.566  1.00 35.26           C  
ATOM    778  N   SER A 110      -3.969   5.621 -31.453  1.00 40.02           N  
ATOM    779  CA  SER A 110      -4.024   4.664 -32.554  1.00 40.02           C  
ATOM    780  C   SER A 110      -5.464   4.279 -32.879  1.00 40.02           C  
ATOM    781  CB  SER A 110      -3.216   3.411 -32.216  1.00 40.02           C  
ATOM    782  O   SER A 110      -5.797   4.025 -34.038  1.00 40.02           O  
ATOM    783  OG  SER A 110      -1.910   3.494 -32.760  1.00 40.02           O  
ATOM    784  N   GLN A 111      -6.473   4.584 -31.991  1.00 34.90           N  
ATOM    785  CA  GLN A 111      -7.853   4.227 -32.303  1.00 34.90           C  
ATOM    786  C   GLN A 111      -8.602   5.407 -32.915  1.00 34.90           C  
ATOM    787  CB  GLN A 111      -8.579   3.739 -31.048  1.00 34.90           C  
ATOM    788  O   GLN A 111      -9.494   5.220 -33.745  1.00 34.90           O  
ATOM    789  CG  GLN A 111      -8.312   2.278 -30.712  1.00 34.90           C  
ATOM    790  CD  GLN A 111      -8.937   1.855 -29.396  1.00 34.90           C  
ATOM    791  NE2 GLN A 111      -8.699   0.609 -29.000  1.00 34.90           N  
ATOM    792  OE1 GLN A 111      -9.628   2.641 -28.740  1.00 34.90           O  
ATOM    793  N   ASN A 112      -7.986   6.563 -33.005  1.00 32.94           N  
ATOM    794  CA  ASN A 112      -8.685   7.647 -33.687  1.00 32.94           C  
ATOM    795  C   ASN A 112      -8.056   7.956 -35.042  1.00 32.94           C  
ATOM    796  CB  ASN A 112      -8.709   8.903 -32.814  1.00 32.94           C  
ATOM    797  O   ASN A 112      -8.680   8.596 -35.890  1.00 32.94           O  
ATOM    798  CG  ASN A 112      -9.775   8.847 -31.738  1.00 32.94           C  
ATOM    799  ND2 ASN A 112      -9.551   9.564 -30.643  1.00 32.94           N  
ATOM    800  OD1 ASN A 112     -10.791   8.163 -31.889  1.00 32.94           O  
ATOM    801  N   GLN A 113      -7.047   7.191 -35.444  1.00 31.82           N  
ATOM    802  CA  GLN A 113      -6.483   7.473 -36.760  1.00 31.82           C  
ATOM    803  C   GLN A 113      -6.792   6.348 -37.744  1.00 31.82           C  
ATOM    804  CB  GLN A 113      -4.971   7.684 -36.662  1.00 31.82           C  
ATOM    805  O   GLN A 113      -6.423   6.424 -38.918  1.00 31.82           O  
ATOM    806  CG  GLN A 113      -4.558   9.147 -36.583  1.00 31.82           C  
ATOM    807  CD  GLN A 113      -3.053   9.331 -36.543  1.00 31.82           C  
ATOM    808  NE2 GLN A 113      -2.581  10.153 -35.612  1.00 31.82           N  
ATOM    809  OE1 GLN A 113      -2.321   8.739 -37.342  1.00 31.82           O  
ATOM    810  N   ALA A 114      -7.790   5.449 -37.422  1.00 31.96           N  
ATOM    811  CA  ALA A 114      -8.147   4.525 -38.495  1.00 31.96           C  
ATOM    812  C   ALA A 114      -9.456   4.938 -39.162  1.00 31.96           C  
ATOM    813  CB  ALA A 114      -8.254   3.100 -37.956  1.00 31.96           C  
ATOM    814  O   ALA A 114      -9.810   4.419 -40.224  1.00 31.96           O  
ATOM    815  N   GLN A 115      -9.836   6.261 -39.185  1.00 25.65           N  
ATOM    816  CA  GLN A 115     -10.912   6.651 -40.090  1.00 25.65           C  
ATOM    817  C   GLN A 115     -10.653   8.030 -40.691  1.00 25.65           C  
ATOM    818  CB  GLN A 115     -12.257   6.640 -39.364  1.00 25.65           C  
ATOM    819  O   GLN A 115     -10.474   9.007 -39.961  1.00 25.65           O  
ATOM    820  CG  GLN A 115     -13.059   5.362 -39.573  1.00 25.65           C  
ATOM    821  CD  GLN A 115     -14.369   5.358 -38.808  1.00 25.65           C  
ATOM    822  NE2 GLN A 115     -15.114   4.264 -38.914  1.00 25.65           N  
ATOM    823  OE1 GLN A 115     -14.708   6.331 -38.127  1.00 25.65           O  
ATOM    824  N   THR A 116      -9.531   8.268 -41.358  1.00 24.21           N  
ATOM    825  CA  THR A 116      -9.638   9.225 -42.453  1.00 24.21           C  
ATOM    826  C   THR A 116      -8.531   8.999 -43.479  1.00 24.21           C  
ATOM    827  CB  THR A 116      -9.577  10.674 -41.937  1.00 24.21           C  
ATOM    828  O   THR A 116      -7.347   9.010 -43.134  1.00 24.21           O  
ATOM    829  CG2 THR A 116     -10.913  11.103 -41.340  1.00 24.21           C  
ATOM    830  OG1 THR A 116      -8.562  10.773 -40.930  1.00 24.21           O  
ATOM    831  N   SER A 117      -8.463   7.904 -44.206  1.00 26.10           N  
ATOM    832  CA  SER A 117      -8.270   7.684 -45.636  1.00 26.10           C  
ATOM    833  C   SER A 117      -8.613   8.934 -46.439  1.00 26.10           C  
ATOM    834  CB  SER A 117      -9.122   6.509 -46.117  1.00 26.10           C  
ATOM    835  O   SER A 117      -9.634   9.579 -46.188  1.00 26.10           O  
ATOM    836  OG  SER A 117     -10.466   6.654 -45.691  1.00 26.10           O  
ATOM    837  N   GLU A 118      -7.641   9.804 -46.885  1.00 24.88           N  
ATOM    838  CA  GLU A 118      -7.491  10.265 -48.262  1.00 24.88           C  
ATOM    839  C   GLU A 118      -7.468  11.789 -48.334  1.00 24.88           C  
ATOM    840  CB  GLU A 118      -8.619   9.715 -49.139  1.00 24.88           C  
ATOM    841  O   GLU A 118      -8.338  12.456 -47.770  1.00 24.88           O  
ATOM    842  CG  GLU A 118      -8.547   8.211 -49.361  1.00 24.88           C  
ATOM    843  CD  GLU A 118      -9.654   7.683 -50.260  1.00 24.88           C  
ATOM    844  OE1 GLU A 118      -9.649   6.474 -50.582  1.00 24.88           O  
ATOM    845  OE2 GLU A 118     -10.532   8.486 -50.646  1.00 24.88           O  
ATOM    846  N   THR A 119      -6.285  12.443 -48.533  1.00 25.57           N  
ATOM    847  CA  THR A 119      -6.033  13.406 -49.600  1.00 25.57           C  
ATOM    848  C   THR A 119      -4.818  14.270 -49.272  1.00 25.57           C  
ATOM    849  CB  THR A 119      -7.258  14.308 -49.839  1.00 25.57           C  
ATOM    850  O   THR A 119      -4.739  14.855 -48.190  1.00 25.57           O  
ATOM    851  CG2 THR A 119      -7.138  15.060 -51.160  1.00 25.57           C  
ATOM    852  OG1 THR A 119      -8.441  13.500 -49.868  1.00 25.57           O  
ATOM    853  N   LYS A 120      -3.636  13.945 -49.669  1.00 24.01           N  
ATOM    854  CA  LYS A 120      -2.840  14.642 -50.675  1.00 24.01           C  
ATOM    855  C   LYS A 120      -3.249  16.108 -50.780  1.00 24.01           C  
ATOM    856  CB  LYS A 120      -2.980  13.960 -52.037  1.00 24.01           C  
ATOM    857  O   LYS A 120      -4.428  16.418 -50.960  1.00 24.01           O  
ATOM    858  CG  LYS A 120      -1.652  13.642 -52.709  1.00 24.01           C  
ATOM    859  CD  LYS A 120      -1.856  12.974 -54.062  1.00 24.01           C  
ATOM    860  CE  LYS A 120      -0.529  12.609 -54.713  1.00 24.01           C  
ATOM    861  NZ  LYS A 120      -0.723  11.992 -56.059  1.00 24.01           N  
ATOM    862  N   GLY A 121      -2.494  17.082 -50.258  1.00 24.40           N  
ATOM    863  CA  GLY A 121      -2.211  18.356 -50.901  1.00 24.40           C  
ATOM    864  C   GLY A 121      -1.414  19.303 -50.024  1.00 24.40           C  
ATOM    865  O   GLY A 121      -1.681  19.421 -48.827  1.00 24.40           O  
ATOM    866  N   THR A 122      -0.050  19.518 -50.229  1.00 24.77           N  
ATOM    867  CA  THR A 122       0.759  20.600 -50.778  1.00 24.77           C  
ATOM    868  C   THR A 122       0.731  21.817 -49.857  1.00 24.77           C  
ATOM    869  CB  THR A 122       0.274  21.004 -52.182  1.00 24.77           C  
ATOM    870  O   THR A 122      -0.332  22.213 -49.376  1.00 24.77           O  
ATOM    871  CG2 THR A 122       1.291  20.613 -53.249  1.00 24.77           C  
ATOM    872  OG1 THR A 122      -0.969  20.347 -52.459  1.00 24.77           O  
ATOM    873  N   ALA A 123       1.804  22.199 -49.188  1.00 25.19           N  
ATOM    874  CA  ALA A 123       2.613  23.410 -49.308  1.00 25.19           C  
ATOM    875  C   ALA A 123       1.738  24.660 -49.274  1.00 25.19           C  
ATOM    876  CB  ALA A 123       3.436  23.375 -50.593  1.00 25.19           C  
ATOM    877  O   ALA A 123       0.799  24.789 -50.064  1.00 25.19           O  
ATOM    878  N   GLU A 124       1.740  25.420 -48.165  1.00 30.14           N  
ATOM    879  CA  GLU A 124       1.623  26.872 -48.061  1.00 30.14           C  
ATOM    880  C   GLU A 124       1.943  27.352 -46.649  1.00 30.14           C  
ATOM    881  CB  GLU A 124       0.220  27.329 -48.468  1.00 30.14           C  
ATOM    882  O   GLU A 124       1.442  26.794 -45.670  1.00 30.14           O  
ATOM    883  CG  GLU A 124      -0.058  27.210 -49.959  1.00 30.14           C  
ATOM    884  CD  GLU A 124      -1.446  27.691 -50.351  1.00 30.14           C  
ATOM    885  OE1 GLU A 124      -1.748  27.750 -51.565  1.00 30.14           O  
ATOM    886  OE2 GLU A 124      -2.237  28.014 -49.437  1.00 30.14           O  
ATOM    887  N   THR A 125       3.126  28.015 -46.368  1.00 23.57           N  
ATOM    888  CA  THR A 125       3.530  29.406 -46.201  1.00 23.57           C  
ATOM    889  C   THR A 125       2.567  30.142 -45.274  1.00 23.57           C  
ATOM    890  CB  THR A 125       3.599  30.134 -47.556  1.00 23.57           C  
ATOM    891  O   THR A 125       1.351  30.100 -45.473  1.00 23.57           O  
ATOM    892  CG2 THR A 125       4.371  31.444 -47.438  1.00 23.57           C  
ATOM    893  OG1 THR A 125       4.254  29.291 -48.512  1.00 23.57           O  
ATOM    894  N   GLN A 126       3.005  30.643 -44.125  1.00 26.56           N  
ATOM    895  CA  GLN A 126       3.063  32.037 -43.697  1.00 26.56           C  
ATOM    896  C   GLN A 126       2.247  32.258 -42.427  1.00 26.56           C  
ATOM    897  CB  GLN A 126       2.564  32.962 -44.809  1.00 26.56           C  
ATOM    898  O   GLN A 126       1.084  31.855 -42.353  1.00 26.56           O  
ATOM    899  CG  GLN A 126       3.567  33.163 -45.937  1.00 26.56           C  
ATOM    900  CD  GLN A 126       3.100  34.180 -46.963  1.00 26.56           C  
ATOM    901  NE2 GLN A 126       3.913  34.401 -47.990  1.00 26.56           N  
ATOM    902  OE1 GLN A 126       2.018  34.760 -46.832  1.00 26.56           O  
ATOM    903  N   LYS A 127       2.867  32.731 -41.332  1.00 25.16           N  
ATOM    904  CA  LYS A 127       2.717  34.065 -40.756  1.00 25.16           C  
ATOM    905  C   LYS A 127       2.290  33.987 -39.293  1.00 25.16           C  
ATOM    906  CB  LYS A 127       1.704  34.884 -41.556  1.00 25.16           C  
ATOM    907  O   LYS A 127       1.337  33.282 -38.956  1.00 25.16           O  
ATOM    908  CG  LYS A 127       2.029  36.369 -41.630  1.00 25.16           C  
ATOM    909  CD  LYS A 127       1.019  37.120 -42.488  1.00 25.16           C  
ATOM    910  CE  LYS A 127       1.364  38.600 -42.593  1.00 25.16           C  
ATOM    911  NZ  LYS A 127       0.355  39.348 -43.401  1.00 25.16           N  
ATOM    912  N   SER A 128       3.136  34.434 -38.362  1.00 24.52           N  
ATOM    913  CA  SER A 128       3.262  35.610 -37.508  1.00 24.52           C  
ATOM    914  C   SER A 128       2.285  35.552 -36.338  1.00 24.52           C  
ATOM    915  CB  SER A 128       3.028  36.887 -38.315  1.00 24.52           C  
ATOM    916  O   SER A 128       1.084  35.355 -36.535  1.00 24.52           O  
ATOM    917  OG  SER A 128       2.412  36.591 -39.557  1.00 24.52           O  
ATOM    918  N   THR A 129       2.757  35.443 -35.087  1.00 32.75           N  
ATOM    919  CA  THR A 129       2.405  36.318 -33.973  1.00 32.75           C  
ATOM    920  C   THR A 129       3.294  36.039 -32.765  1.00 32.75           C  
ATOM    921  CB  THR A 129       0.926  36.149 -33.577  1.00 32.75           C  
ATOM    922  O   THR A 129       3.456  34.887 -32.360  1.00 32.75           O  
ATOM    923  CG2 THR A 129       0.009  36.884 -34.549  1.00 32.75           C  
ATOM    924  OG1 THR A 129       0.592  34.756 -33.582  1.00 32.75           O  
ATOM    925  N   GLU A 130       4.393  36.662 -32.601  1.00 24.90           N  
ATOM    926  CA  GLU A 130       4.972  37.441 -31.510  1.00 24.90           C  
ATOM    927  C   GLU A 130       3.961  37.655 -30.387  1.00 24.90           C  
ATOM    928  CB  GLU A 130       5.481  38.791 -32.024  1.00 24.90           C  
ATOM    929  O   GLU A 130       2.817  38.038 -30.640  1.00 24.90           O  
ATOM    930  CG  GLU A 130       6.835  38.715 -32.714  1.00 24.90           C  
ATOM    931  CD  GLU A 130       7.504  40.071 -32.873  1.00 24.90           C  
ATOM    932  OE1 GLU A 130       8.694  40.119 -33.260  1.00 24.90           O  
ATOM    933  OE2 GLU A 130       6.833  41.093 -32.608  1.00 24.90           O  
ATOM    934  N   PRO A 131       4.364  37.611 -29.053  1.00 31.90           N  
ATOM    935  CA  PRO A 131       4.517  38.663 -28.045  1.00 31.90           C  
ATOM    936  C   PRO A 131       5.870  38.611 -27.339  1.00 31.90           C  
ATOM    937  CB  PRO A 131       3.377  38.380 -27.064  1.00 31.90           C  
ATOM    938  O   PRO A 131       6.458  37.536 -27.202  1.00 31.90           O  
ATOM    939  CG  PRO A 131       3.215  36.894 -27.085  1.00 31.90           C  
ATOM    940  CD  PRO A 131       4.154  36.326 -28.111  1.00 31.90           C  
ATOM    941  N   THR A 132       6.767  39.636 -27.427  1.00 25.11           N  
ATOM    942  CA  THR A 132       7.410  40.750 -26.739  1.00 25.11           C  
ATOM    943  C   THR A 132       7.598  40.435 -25.258  1.00 25.11           C  
ATOM    944  CB  THR A 132       6.594  42.047 -26.891  1.00 25.11           C  
ATOM    945  O   THR A 132       6.681  39.934 -24.603  1.00 25.11           O  
ATOM    946  CG2 THR A 132       6.869  42.715 -28.234  1.00 25.11           C  
ATOM    947  OG1 THR A 132       5.197  41.739 -26.801  1.00 25.11           O  
ATOM    948  N   ASP A 133       8.832  40.330 -24.714  1.00 30.93           N  
ATOM    949  CA  ASP A 133       9.538  41.084 -23.682  1.00 30.93           C  
ATOM    950  C   ASP A 133      10.781  40.335 -23.207  1.00 30.93           C  
ATOM    951  CB  ASP A 133       8.612  41.371 -22.498  1.00 30.93           C  
ATOM    952  O   ASP A 133      10.700  39.163 -22.833  1.00 30.93           O  
ATOM    953  CG  ASP A 133       7.713  42.574 -22.726  1.00 30.93           C  
ATOM    954  OD1 ASP A 133       8.094  43.482 -23.496  1.00 30.93           O  
ATOM    955  OD2 ASP A 133       6.616  42.614 -22.129  1.00 30.93           O  
ATOM    956  N   ALA A 134      12.009  40.667 -23.625  1.00 27.81           N  
ATOM    957  CA  ALA A 134      13.172  41.357 -23.072  1.00 27.81           C  
ATOM    958  C   ALA A 134      13.973  40.436 -22.157  1.00 27.81           C  
ATOM    959  CB  ALA A 134      12.737  42.609 -22.315  1.00 27.81           C  
ATOM    960  O   ALA A 134      13.458  39.957 -21.143  1.00 27.81           O  
ATOM    961  N   ALA A 135      15.074  39.820 -22.662  1.00 32.15           N  
ATOM    962  CA  ALA A 135      16.419  39.816 -22.093  1.00 32.15           C  
ATOM    963  C   ALA A 135      17.402  39.100 -23.014  1.00 32.15           C  
ATOM    964  CB  ALA A 135      16.411  39.158 -20.715  1.00 32.15           C  
ATOM    965  O   ALA A 135      17.196  37.937 -23.370  1.00 32.15           O  
ATOM    966  N   ARG A 136      17.932  39.661 -24.080  1.00 26.52           N  
ATOM    967  CA  ARG A 136      19.244  39.843 -24.691  1.00 26.52           C  
ATOM    968  C   ARG A 136      20.336  39.191 -23.850  1.00 26.52           C  
ATOM    969  CB  ARG A 136      19.548  41.331 -24.881  1.00 26.52           C  
ATOM    970  O   ARG A 136      20.435  39.443 -22.647  1.00 26.52           O  
ATOM    971  CG  ARG A 136      19.816  41.726 -26.324  1.00 26.52           C  
ATOM    972  CD  ARG A 136      20.112  43.214 -26.456  1.00 26.52           C  
ATOM    973  NE  ARG A 136      19.996  43.666 -27.839  1.00 26.52           N  
ATOM    974  NH1 ARG A 136      22.019  44.782 -27.862  1.00 26.52           N  
ATOM    975  NH2 ARG A 136      20.698  44.757 -29.735  1.00 26.52           N  
ATOM    976  CZ  ARG A 136      20.905  44.400 -28.475  1.00 26.52           C  
ATOM    977  N   PRO A 137      21.221  38.383 -24.413  1.00 29.03           N  
ATOM    978  CA  PRO A 137      22.522  38.806 -24.935  1.00 29.03           C  
ATOM    979  C   PRO A 137      22.783  38.298 -26.351  1.00 29.03           C  
ATOM    980  CB  PRO A 137      23.515  38.193 -23.944  1.00 29.03           C  
ATOM    981  O   PRO A 137      22.257  37.253 -26.743  1.00 29.03           O  
ATOM    982  CG  PRO A 137      22.894  36.897 -23.532  1.00 29.03           C  
ATOM    983  CD  PRO A 137      21.527  36.807 -24.147  1.00 29.03           C  
ATOM    984  N   VAL A 138      22.865  39.149 -27.371  1.00 26.21           N  
ATOM    985  CA  VAL A 138      23.618  39.747 -28.468  1.00 26.21           C  
ATOM    986  C   VAL A 138      25.055  39.231 -28.450  1.00 26.21           C  
ATOM    987  CB  VAL A 138      23.605  41.291 -28.391  1.00 26.21           C  
ATOM    988  O   VAL A 138      25.693  39.188 -27.395  1.00 26.21           O  
ATOM    989  CG1 VAL A 138      22.206  41.834 -28.677  1.00 26.21           C  
ATOM    990  CG2 VAL A 138      24.094  41.760 -27.022  1.00 26.21           C  
ATOM    991  N   ALA A 139      25.480  38.518 -29.497  1.00 36.57           N  
ATOM    992  CA  ALA A 139      26.622  38.723 -30.385  1.00 36.57           C  
ATOM    993  C   ALA A 139      26.696  37.628 -31.445  1.00 36.57           C  
ATOM    994  CB  ALA A 139      27.919  38.769 -29.581  1.00 36.57           C  
ATOM    995  O   ALA A 139      26.632  36.439 -31.125  1.00 36.57           O  
ATOM    996  N   SER A 140      26.340  37.870 -32.733  1.00 26.09           N  
ATOM    997  CA  SER A 140      26.836  38.290 -34.040  1.00 26.09           C  
ATOM    998  C   SER A 140      28.045  37.463 -34.464  1.00 26.09           C  
ATOM    999  CB  SER A 140      27.203  39.774 -34.023  1.00 26.09           C  
ATOM   1000  O   SER A 140      28.982  37.279 -33.684  1.00 26.09           O  
ATOM   1001  OG  SER A 140      28.245  40.024 -33.095  1.00 26.09           O  
ATOM   1002  N   ARG A 141      27.931  36.700 -35.524  1.00 26.16           N  
ATOM   1003  CA  ARG A 141      28.450  36.872 -36.877  1.00 26.16           C  
ATOM   1004  C   ARG A 141      29.615  35.925 -37.141  1.00 26.16           C  
ATOM   1005  CB  ARG A 141      28.890  38.320 -37.104  1.00 26.16           C  
ATOM   1006  O   ARG A 141      30.583  35.895 -36.379  1.00 26.16           O  
ATOM   1007  CG  ARG A 141      28.954  38.722 -38.569  1.00 26.16           C  
ATOM   1008  CD  ARG A 141      27.911  39.776 -38.911  1.00 26.16           C  
ATOM   1009  NE  ARG A 141      28.299  40.559 -40.081  1.00 26.16           N  
ATOM   1010  NH1 ARG A 141      26.178  41.376 -40.495  1.00 26.16           N  
ATOM   1011  NH2 ARG A 141      27.927  41.973 -41.852  1.00 26.16           N  
ATOM   1012  CZ  ARG A 141      27.467  41.301 -40.806  1.00 26.16           C  
ATOM   1013  N   ALA A 142      29.447  34.965 -38.044  1.00 26.00           N  
ATOM   1014  CA  ALA A 142      30.090  34.818 -39.347  1.00 26.00           C  
ATOM   1015  C   ALA A 142      31.073  33.650 -39.345  1.00 26.00           C  
ATOM   1016  CB  ALA A 142      30.805  36.110 -39.737  1.00 26.00           C  
ATOM   1017  O   ALA A 142      31.910  33.537 -38.446  1.00 26.00           O  
ATOM   1018  N   ALA A 143      30.758  32.597 -40.109  1.00 26.99           N  
ATOM   1019  CA  ALA A 143      31.504  32.116 -41.269  1.00 26.99           C  
ATOM   1020  C   ALA A 143      31.690  30.602 -41.212  1.00 26.99           C  
ATOM   1021  CB  ALA A 143      32.859  32.813 -41.357  1.00 26.99           C  
ATOM   1022  O   ALA A 143      32.076  30.057 -40.175  1.00 26.99           O  
ATOM   1023  N   SER A 144      30.949  29.881 -41.994  1.00 27.00           N  
ATOM   1024  CA  SER A 144      31.237  28.821 -42.954  1.00 27.00           C  
ATOM   1025  C   SER A 144      32.692  28.868 -43.410  1.00 27.00           C  
ATOM   1026  CB  SER A 144      30.311  28.929 -44.166  1.00 27.00           C  
ATOM   1027  O   SER A 144      33.256  29.948 -43.592  1.00 27.00           O  
ATOM   1028  OG  SER A 144      28.971  28.643 -43.803  1.00 27.00           O  
ATOM   1029  N   PRO A 145      33.474  27.783 -43.822  1.00 37.95           N  
ATOM   1030  CA  PRO A 145      33.705  26.481 -44.451  1.00 37.95           C  
ATOM   1031  C   PRO A 145      34.993  25.814 -43.972  1.00 37.95           C  
ATOM   1032  CB  PRO A 145      33.787  26.819 -45.942  1.00 37.95           C  
ATOM   1033  O   PRO A 145      35.814  26.454 -43.310  1.00 37.95           O  
ATOM   1034  CG  PRO A 145      34.428  28.168 -45.993  1.00 37.95           C  
ATOM   1035  CD  PRO A 145      34.590  28.672 -44.588  1.00 37.95           C  
ATOM   1036  N   SER A 146      35.100  24.466 -43.905  1.00 23.76           N  
ATOM   1037  CA  SER A 146      35.947  23.651 -44.770  1.00 23.76           C  
ATOM   1038  C   SER A 146      37.172  23.138 -44.021  1.00 23.76           C  
ATOM   1039  CB  SER A 146      36.388  24.452 -45.997  1.00 23.76           C  
ATOM   1040  O   SER A 146      37.904  23.918 -43.408  1.00 23.76           O  
ATOM   1041  OG  SER A 146      37.065  23.620 -46.923  1.00 23.76           O  
ATOM   1042  N   ALA A 147      37.320  21.854 -43.703  1.00 28.17           N  
ATOM   1043  CA  ALA A 147      38.289  20.848 -44.131  1.00 28.17           C  
ATOM   1044  C   ALA A 147      39.552  20.904 -43.276  1.00 28.17           C  
ATOM   1045  CB  ALA A 147      38.640  21.040 -45.604  1.00 28.17           C  
ATOM   1046  O   ALA A 147      40.132  21.976 -43.084  1.00 28.17           O  
ATOM   1047  N   SER A 148      39.842  19.892 -42.439  1.00 26.55           N  
ATOM   1048  CA  SER A 148      41.114  19.181 -42.374  1.00 26.55           C  
ATOM   1049  C   SER A 148      41.513  18.893 -40.931  1.00 26.55           C  
ATOM   1050  CB  SER A 148      42.215  19.987 -43.065  1.00 26.55           C  
ATOM   1051  O   SER A 148      41.443  19.777 -40.074  1.00 26.55           O  
ATOM   1052  OG  SER A 148      42.984  20.706 -42.116  1.00 26.55           O  
ATOM   1053  N   ARG A 149      41.294  17.690 -40.398  1.00 30.74           N  
ATOM   1054  CA  ARG A 149      42.290  16.766 -39.866  1.00 30.74           C  
ATOM   1055  C   ARG A 149      42.858  17.274 -38.545  1.00 30.74           C  
ATOM   1056  CB  ARG A 149      43.421  16.554 -40.875  1.00 30.74           C  
ATOM   1057  O   ARG A 149      43.515  18.316 -38.506  1.00 30.74           O  
ATOM   1058  CG  ARG A 149      43.200  15.375 -41.809  1.00 30.74           C  
ATOM   1059  CD  ARG A 149      44.384  15.164 -42.742  1.00 30.74           C  
ATOM   1060  NE  ARG A 149      44.047  14.273 -43.849  1.00 30.74           N  
ATOM   1061  NH1 ARG A 149      46.224  14.021 -44.581  1.00 30.74           N  
ATOM   1062  NH2 ARG A 149      44.513  12.951 -45.668  1.00 30.74           N  
ATOM   1063  CZ  ARG A 149      44.929  13.751 -44.697  1.00 30.74           C  
ATOM   1064  N   GLY A 150      42.268  17.030 -37.425  1.00 27.95           N  
ATOM   1065  CA  GLY A 150      42.977  16.876 -36.165  1.00 27.95           C  
ATOM   1066  C   GLY A 150      42.056  16.590 -34.993  1.00 27.95           C  
ATOM   1067  O   GLY A 150      40.957  17.142 -34.912  1.00 27.95           O  
ATOM   1068  N   SER A 151      41.677  15.329 -34.731  1.00 26.59           N  
ATOM   1069  CA  SER A 151      41.636  14.596 -33.470  1.00 26.59           C  
ATOM   1070  C   SER A 151      40.827  15.349 -32.419  1.00 26.59           C  
ATOM   1071  CB  SER A 151      43.052  14.344 -32.950  1.00 26.59           C  
ATOM   1072  O   SER A 151      41.162  16.481 -32.064  1.00 26.59           O  
ATOM   1073  OG  SER A 151      43.022  13.574 -31.761  1.00 26.59           O  
ATOM   1074  N   PRO A 152      39.489  15.340 -32.384  1.00 33.82           N  
ATOM   1075  CA  PRO A 152      38.784  16.093 -31.344  1.00 33.82           C  
ATOM   1076  C   PRO A 152      39.145  15.633 -29.934  1.00 33.82           C  
ATOM   1077  CB  PRO A 152      37.309  15.817 -31.648  1.00 33.82           C  
ATOM   1078  O   PRO A 152      39.270  14.431 -29.686  1.00 33.82           O  
ATOM   1079  CG  PRO A 152      37.301  14.481 -32.318  1.00 33.82           C  
ATOM   1080  CD  PRO A 152      38.721  14.022 -32.484  1.00 33.82           C  
ATOM   1081  N   THR A 153      40.269  16.083 -29.304  1.00 28.21           N  
ATOM   1082  CA  THR A 153      40.577  16.472 -27.933  1.00 28.21           C  
ATOM   1083  C   THR A 153      39.466  17.344 -27.355  1.00 28.21           C  
ATOM   1084  CB  THR A 153      41.918  17.224 -27.853  1.00 28.21           C  
ATOM   1085  O   THR A 153      39.031  18.307 -27.991  1.00 28.21           O  
ATOM   1086  CG2 THR A 153      42.303  17.510 -26.405  1.00 28.21           C  
ATOM   1087  OG1 THR A 153      42.943  16.428 -28.460  1.00 28.21           O  
ATOM   1088  N   LEU A 154      38.472  16.746 -26.798  1.00 36.70           N  
ATOM   1089  CA  LEU A 154      37.869  16.897 -25.478  1.00 36.70           C  
ATOM   1090  C   LEU A 154      37.286  18.295 -25.304  1.00 36.70           C  
ATOM   1091  CB  LEU A 154      38.901  16.620 -24.382  1.00 36.70           C  
ATOM   1092  O   LEU A 154      37.987  19.215 -24.875  1.00 36.70           O  
ATOM   1093  CG  LEU A 154      39.146  15.151 -24.036  1.00 36.70           C  
ATOM   1094  CD1 LEU A 154      40.514  14.981 -23.384  1.00 36.70           C  
ATOM   1095  CD2 LEU A 154      38.043  14.625 -23.123  1.00 36.70           C  
ATOM   1096  N   ALA A 155      36.325  18.771 -26.203  1.00 35.73           N  
ATOM   1097  CA  ALA A 155      35.520  19.897 -25.739  1.00 35.73           C  
ATOM   1098  C   ALA A 155      34.109  19.838 -26.317  1.00 35.73           C  
ATOM   1099  CB  ALA A 155      36.189  21.218 -26.110  1.00 35.73           C  
ATOM   1100  O   ALA A 155      33.411  20.853 -26.374  1.00 35.73           O  
ATOM   1101  N   SER A 156      33.423  18.677 -26.094  1.00 30.08           N  
ATOM   1102  CA  SER A 156      31.968  18.787 -26.126  1.00 30.08           C  
ATOM   1103  C   SER A 156      31.312  17.694 -25.289  1.00 30.08           C  
ATOM   1104  CB  SER A 156      31.457  18.715 -27.566  1.00 30.08           C  
ATOM   1105  O   SER A 156      30.091  17.527 -25.324  1.00 30.08           O  
ATOM   1106  OG  SER A 156      31.648  17.417 -28.103  1.00 30.08           O  
ATOM   1107  N   GLN A 157      31.963  17.334 -24.137  1.00 32.41           N  
ATOM   1108  CA  GLN A 157      31.310  16.591 -23.065  1.00 32.41           C  
ATOM   1109  C   GLN A 157      30.597  17.532 -22.098  1.00 32.41           C  
ATOM   1110  CB  GLN A 157      32.326  15.733 -22.309  1.00 32.41           C  
ATOM   1111  O   GLN A 157      30.193  17.122 -21.008  1.00 32.41           O  
ATOM   1112  CG  GLN A 157      32.498  14.333 -22.883  1.00 32.41           C  
ATOM   1113  CD  GLN A 157      33.454  13.479 -22.072  1.00 32.41           C  
ATOM   1114  NE2 GLN A 157      34.395  12.834 -22.752  1.00 32.41           N  
ATOM   1115  OE1 GLN A 157      33.348  13.401 -20.844  1.00 32.41           O  
ATOM   1116  N   ALA A 158      29.949  18.604 -22.576  1.00 36.73           N  
ATOM   1117  CA  ALA A 158      29.022  19.249 -21.649  1.00 36.73           C  
ATOM   1118  C   ALA A 158      27.687  19.545 -22.325  1.00 36.73           C  
ATOM   1119  CB  ALA A 158      29.632  20.534 -21.096  1.00 36.73           C  
ATOM   1120  O   ALA A 158      26.725  19.944 -21.665  1.00 36.73           O  
ATOM   1121  N   ALA A 159      27.138  18.631 -23.171  1.00 33.55           N  
ATOM   1122  CA  ALA A 159      25.728  18.894 -23.444  1.00 33.55           C  
ATOM   1123  C   ALA A 159      24.970  17.598 -23.716  1.00 33.55           C  
ATOM   1124  CB  ALA A 159      25.584  19.850 -24.626  1.00 33.55           C  
ATOM   1125  O   ALA A 159      23.757  17.615 -23.934  1.00 33.55           O  
ATOM   1126  N   ALA A 160      25.288  16.471 -23.007  1.00 35.20           N  
ATOM   1127  CA  ALA A 160      24.300  15.403 -22.884  1.00 35.20           C  
ATOM   1128  C   ALA A 160      24.202  14.909 -21.443  1.00 35.20           C  
ATOM   1129  CB  ALA A 160      24.648  14.245 -23.817  1.00 35.20           C  
ATOM   1130  O   ALA A 160      24.402  13.723 -21.172  1.00 35.20           O  
ATOM   1131  N   ALA A 161      24.506  15.762 -20.418  1.00 31.95           N  
ATOM   1132  CA  ALA A 161      24.039  15.428 -19.075  1.00 31.95           C  
ATOM   1133  C   ALA A 161      22.604  14.910 -19.106  1.00 31.95           C  
ATOM   1134  CB  ALA A 161      24.143  16.644 -18.158  1.00 31.95           C  
ATOM   1135  O   ALA A 161      21.715  15.559 -19.663  1.00 31.95           O  
ATOM   1136  N   VAL A 162      22.256  13.868 -19.789  1.00 41.65           N  
ATOM   1137  CA  VAL A 162      21.237  12.910 -19.376  1.00 41.65           C  
ATOM   1138  C   VAL A 162      20.462  13.463 -18.181  1.00 41.65           C  
ATOM   1139  CB  VAL A 162      21.856  11.540 -19.022  1.00 41.65           C  
ATOM   1140  O   VAL A 162      21.038  13.703 -17.118  1.00 41.65           O  
ATOM   1141  CG1 VAL A 162      20.774  10.556 -18.578  1.00 41.65           C  
ATOM   1142  CG2 VAL A 162      22.633  10.982 -20.213  1.00 41.65           C  
ATOM   1143  N   ALA A 163      19.970  14.684 -18.190  1.00 39.22           N  
ATOM   1144  CA  ALA A 163      19.130  15.310 -17.172  1.00 39.22           C  
ATOM   1145  C   ALA A 163      18.278  14.271 -16.449  1.00 39.22           C  
ATOM   1146  CB  ALA A 163      18.240  16.379 -17.800  1.00 39.22           C  
ATOM   1147  O   ALA A 163      17.483  13.566 -17.076  1.00 39.22           O  
ATOM   1148  N   GLN A 164      18.861  13.304 -15.803  1.00 41.75           N  
ATOM   1149  CA  GLN A 164      18.102  12.572 -14.794  1.00 41.75           C  
ATOM   1150  C   GLN A 164      16.928  13.401 -14.281  1.00 41.75           C  
ATOM   1151  CB  GLN A 164      19.007  12.167 -13.630  1.00 41.75           C  
ATOM   1152  O   GLN A 164      17.056  14.610 -14.080  1.00 41.75           O  
ATOM   1153  CG  GLN A 164      20.147  11.240 -14.031  1.00 41.75           C  
ATOM   1154  CD  GLN A 164      19.690   9.812 -14.259  1.00 41.75           C  
ATOM   1155  NE2 GLN A 164      20.643   8.911 -14.472  1.00 41.75           N  
ATOM   1156  OE1 GLN A 164      18.490   9.520 -14.242  1.00 41.75           O  
ATOM   1157  N   PRO A 165      15.640  12.989 -14.661  1.00 56.86           N  
ATOM   1158  CA  PRO A 165      14.528  13.688 -14.012  1.00 56.86           C  
ATOM   1159  C   PRO A 165      14.850  14.106 -12.579  1.00 56.86           C  
ATOM   1160  CB  PRO A 165      13.399  12.655 -14.039  1.00 56.86           C  
ATOM   1161  O   PRO A 165      15.683  13.477 -11.920  1.00 56.86           O  
ATOM   1162  CG  PRO A 165      14.082  11.348 -14.282  1.00 56.86           C  
ATOM   1163  CD  PRO A 165      15.450  11.622 -14.837  1.00 56.86           C  
ATOM   1164  N   PRO A 166      14.636  15.453 -12.279  1.00 64.80           N  
ATOM   1165  CA  PRO A 166      14.858  15.922 -10.909  1.00 64.80           C  
ATOM   1166  C   PRO A 166      14.423  14.903  -9.859  1.00 64.80           C  
ATOM   1167  CB  PRO A 166      14.004  17.189 -10.827  1.00 64.80           C  
ATOM   1168  O   PRO A 166      13.527  14.093 -10.113  1.00 64.80           O  
ATOM   1169  CG  PRO A 166      12.966  17.020 -11.889  1.00 64.80           C  
ATOM   1170  CD  PRO A 166      13.526  16.136 -12.967  1.00 64.80           C  
ATOM   1171  N   LYS A 167      15.334  14.593  -8.978  1.00 65.69           N  
ATOM   1172  CA  LYS A 167      15.098  13.740  -7.817  1.00 65.69           C  
ATOM   1173  C   LYS A 167      13.804  14.125  -7.106  1.00 65.69           C  
ATOM   1174  CB  LYS A 167      16.275  13.821  -6.843  1.00 65.69           C  
ATOM   1175  O   LYS A 167      13.513  15.310  -6.933  1.00 65.69           O  
ATOM   1176  CG  LYS A 167      17.579  13.271  -7.401  1.00 65.69           C  
ATOM   1177  CD  LYS A 167      18.683  13.277  -6.352  1.00 65.69           C  
ATOM   1178  CE  LYS A 167      19.991  12.733  -6.911  1.00 65.69           C  
ATOM   1179  NZ  LYS A 167      21.050  12.649  -5.861  1.00 65.69           N  
ATOM   1180  N   THR A 168      12.862  13.146  -7.044  1.00 74.06           N  
ATOM   1181  CA  THR A 168      11.581  13.364  -6.382  1.00 74.06           C  
ATOM   1182  C   THR A 168      11.769  13.511  -4.874  1.00 74.06           C  
ATOM   1183  CB  THR A 168      10.600  12.212  -6.669  1.00 74.06           C  
ATOM   1184  O   THR A 168      12.233  12.584  -4.208  1.00 74.06           O  
ATOM   1185  CG2 THR A 168       9.202  12.538  -6.154  1.00 74.06           C  
ATOM   1186  OG1 THR A 168      10.536  11.988  -8.083  1.00 74.06           O  
ATOM   1187  N   VAL A 169      11.686  14.688  -4.268  1.00 73.69           N  
ATOM   1188  CA  VAL A 169      11.936  14.975  -2.860  1.00 73.69           C  
ATOM   1189  C   VAL A 169      10.639  14.836  -2.066  1.00 73.69           C  
ATOM   1190  CB  VAL A 169      12.531  16.388  -2.665  1.00 73.69           C  
ATOM   1191  O   VAL A 169      10.644  14.328  -0.942  1.00 73.69           O  
ATOM   1192  CG1 VAL A 169      12.752  16.681  -1.182  1.00 73.69           C  
ATOM   1193  CG2 VAL A 169      13.840  16.526  -3.441  1.00 73.69           C  
ATOM   1194  N   GLU A 170       9.498  15.111  -2.869  1.00 80.74           N  
ATOM   1195  CA  GLU A 170       8.188  15.055  -2.226  1.00 80.74           C  
ATOM   1196  C   GLU A 170       7.244  14.122  -2.979  1.00 80.74           C  
ATOM   1197  CB  GLU A 170       7.577  16.455  -2.128  1.00 80.74           C  
ATOM   1198  O   GLU A 170       7.482  13.797  -4.144  1.00 80.74           O  
ATOM   1199  CG  GLU A 170       8.362  17.408  -1.239  1.00 80.74           C  
ATOM   1200  CD  GLU A 170       7.741  18.793  -1.147  1.00 80.74           C  
ATOM   1201  OE1 GLU A 170       8.253  19.638  -0.378  1.00 80.74           O  
ATOM   1202  OE2 GLU A 170       6.734  19.034  -1.849  1.00 80.74           O  
ATOM   1203  N   ILE A 171       6.305  13.540  -2.183  1.00 85.88           N  
ATOM   1204  CA  ILE A 171       5.300  12.666  -2.777  1.00 85.88           C  
ATOM   1205  C   ILE A 171       4.493  13.440  -3.817  1.00 85.88           C  
ATOM   1206  CB  ILE A 171       4.361  12.073  -1.703  1.00 85.88           C  
ATOM   1207  O   ILE A 171       3.906  14.480  -3.508  1.00 85.88           O  
ATOM   1208  CG1 ILE A 171       5.165  11.267  -0.676  1.00 85.88           C  
ATOM   1209  CG2 ILE A 171       3.278  11.206  -2.352  1.00 85.88           C  
ATOM   1210  CD1 ILE A 171       4.361  10.840   0.543  1.00 85.88           C  
ATOM   1211  N   THR A 172       4.673  13.285  -5.077  1.00 87.09           N  
ATOM   1212  CA  THR A 172       4.013  13.937  -6.203  1.00 87.09           C  
ATOM   1213  C   THR A 172       2.920  13.042  -6.780  1.00 87.09           C  
ATOM   1214  CB  THR A 172       5.022  14.298  -7.309  1.00 87.09           C  
ATOM   1215  O   THR A 172       3.125  11.841  -6.962  1.00 87.09           O  
ATOM   1216  CG2 THR A 172       4.364  15.137  -8.399  1.00 87.09           C  
ATOM   1217  OG1 THR A 172       6.104  15.042  -6.736  1.00 87.09           O  
ATOM   1218  N   GLU A 173       1.710  13.623  -6.930  1.00 88.83           N  
ATOM   1219  CA  GLU A 173       0.568  12.931  -7.520  1.00 88.83           C  
ATOM   1220  C   GLU A 173       0.327  13.387  -8.956  1.00 88.83           C  
ATOM   1221  CB  GLU A 173      -0.691  13.157  -6.678  1.00 88.83           C  
ATOM   1222  O   GLU A 173       0.302  14.587  -9.236  1.00 88.83           O  
ATOM   1223  CG  GLU A 173      -0.551  12.713  -5.230  1.00 88.83           C  
ATOM   1224  CD  GLU A 173      -1.751  13.079  -4.371  1.00 88.83           C  
ATOM   1225  OE1 GLU A 173      -1.728  12.809  -3.149  1.00 88.83           O  
ATOM   1226  OE2 GLU A 173      -2.722  13.641  -4.925  1.00 88.83           O  
ATOM   1227  N   THR A 174       0.313  12.549  -9.843  1.00 87.14           N  
ATOM   1228  CA  THR A 174      -0.026  12.811 -11.237  1.00 87.14           C  
ATOM   1229  C   THR A 174      -1.337  12.126 -11.612  1.00 87.14           C  
ATOM   1230  CB  THR A 174       1.093  12.338 -12.183  1.00 87.14           C  
ATOM   1231  O   THR A 174      -1.475  10.911 -11.457  1.00 87.14           O  
ATOM   1232  CG2 THR A 174       0.851  12.825 -13.608  1.00 87.14           C  
ATOM   1233  OG1 THR A 174       2.349  12.850 -11.721  1.00 87.14           O  
ATOM   1234  N   THR A 175      -2.334  12.900 -11.920  1.00 85.56           N  
ATOM   1235  CA  THR A 175      -3.648  12.364 -12.256  1.00 85.56           C  
ATOM   1236  C   THR A 175      -3.888  12.426 -13.762  1.00 85.56           C  
ATOM   1237  CB  THR A 175      -4.767  13.127 -11.523  1.00 85.56           C  
ATOM   1238  O   THR A 175      -3.573  13.430 -14.405  1.00 85.56           O  
ATOM   1239  CG2 THR A 175      -4.680  12.917 -10.015  1.00 85.56           C  
ATOM   1240  OG1 THR A 175      -4.648  14.527 -11.807  1.00 85.56           O  
ATOM   1241  N   VAL A 176      -4.279  11.306 -14.348  1.00 85.68           N  
ATOM   1242  CA  VAL A 176      -4.614  11.206 -15.765  1.00 85.68           C  
ATOM   1243  C   VAL A 176      -6.046  10.700 -15.922  1.00 85.68           C  
ATOM   1244  CB  VAL A 176      -3.635  10.276 -16.515  1.00 85.68           C  
ATOM   1245  O   VAL A 176      -6.462   9.768 -15.230  1.00 85.68           O  
ATOM   1246  CG1 VAL A 176      -4.014  10.170 -17.991  1.00 85.68           C  
ATOM   1247  CG2 VAL A 176      -2.200  10.778 -16.364  1.00 85.68           C  
ATOM   1248  N   GLU A 177      -6.770  11.409 -16.671  1.00 83.47           N  
ATOM   1249  CA  GLU A 177      -8.140  11.004 -16.971  1.00 83.47           C  
ATOM   1250  C   GLU A 177      -8.206  10.197 -18.264  1.00 83.47           C  
ATOM   1251  CB  GLU A 177      -9.054  12.229 -17.067  1.00 83.47           C  
ATOM   1252  O   GLU A 177      -7.793  10.676 -19.322  1.00 83.47           O  
ATOM   1253  CG  GLU A 177      -9.287  12.928 -15.736  1.00 83.47           C  
ATOM   1254  CD  GLU A 177     -10.264  14.090 -15.831  1.00 83.47           C  
ATOM   1255  OE1 GLU A 177     -10.588  14.698 -14.786  1.00 83.47           O  
ATOM   1256  OE2 GLU A 177     -10.709  14.393 -16.961  1.00 83.47           O  
ATOM   1257  N   ILE A 178      -8.488   8.927 -18.067  1.00 81.31           N  
ATOM   1258  CA  ILE A 178      -8.564   8.033 -19.217  1.00 81.31           C  
ATOM   1259  C   ILE A 178     -10.017   7.635 -19.466  1.00 81.31           C  
ATOM   1260  CB  ILE A 178      -7.690   6.775 -19.014  1.00 81.31           C  
ATOM   1261  O   ILE A 178     -10.756   7.337 -18.525  1.00 81.31           O  
ATOM   1262  CG1 ILE A 178      -6.239   7.174 -18.721  1.00 81.31           C  
ATOM   1263  CG2 ILE A 178      -7.770   5.858 -20.238  1.00 81.31           C  
ATOM   1264  CD1 ILE A 178      -5.404   6.060 -18.104  1.00 81.31           C  
ATOM   1265  N   GLU A 179     -10.413   7.766 -20.693  1.00 78.72           N  
ATOM   1266  CA  GLU A 179     -11.745   7.317 -21.087  1.00 78.72           C  
ATOM   1267  C   GLU A 179     -11.678   6.006 -21.865  1.00 78.72           C  
ATOM   1268  CB  GLU A 179     -12.449   8.389 -21.922  1.00 78.72           C  
ATOM   1269  O   GLU A 179     -11.046   5.937 -22.922  1.00 78.72           O  
ATOM   1270  CG  GLU A 179     -13.939   8.143 -22.109  1.00 78.72           C  
ATOM   1271  CD  GLU A 179     -14.642   9.262 -22.860  1.00 78.72           C  
ATOM   1272  OE1 GLU A 179     -15.848   9.124 -23.166  1.00 78.72           O  
ATOM   1273  OE2 GLU A 179     -13.981  10.285 -23.147  1.00 78.72           O  
ATOM   1274  N   GLU A 180     -12.037   4.832 -21.183  1.00 69.67           N  
ATOM   1275  CA  GLU A 180     -12.118   3.531 -21.840  1.00 69.67           C  
ATOM   1276  C   GLU A 180     -13.567   3.080 -21.996  1.00 69.67           C  
ATOM   1277  CB  GLU A 180     -11.322   2.483 -21.058  1.00 69.67           C  
ATOM   1278  O   GLU A 180     -14.304   2.992 -21.012  1.00 69.67           O  
ATOM   1279  CG  GLU A 180      -9.813   2.657 -21.156  1.00 69.67           C  
ATOM   1280  CD  GLU A 180      -9.035   1.571 -20.430  1.00 69.67           C  
ATOM   1281  OE1 GLU A 180      -7.787   1.553 -20.523  1.00 69.67           O  
ATOM   1282  OE2 GLU A 180      -9.680   0.731 -19.763  1.00 69.67           O  
ATOM   1283  N   ASP A 181     -14.073   2.819 -23.242  1.00 67.23           N  
ATOM   1284  CA  ASP A 181     -15.354   2.204 -23.576  1.00 67.23           C  
ATOM   1285  C   ASP A 181     -16.509   2.938 -22.899  1.00 67.23           C  
ATOM   1286  CB  ASP A 181     -15.362   0.728 -23.174  1.00 67.23           C  
ATOM   1287  O   ASP A 181     -17.429   2.308 -22.374  1.00 67.23           O  
ATOM   1288  CG  ASP A 181     -14.356  -0.104 -23.951  1.00 67.23           C  
ATOM   1289  OD1 ASP A 181     -14.080   0.215 -25.128  1.00 67.23           O  
ATOM   1290  OD2 ASP A 181     -13.835  -1.088 -23.382  1.00 67.23           O  
ATOM   1291  N   GLY A 182     -16.410   4.250 -22.719  1.00 70.23           N  
ATOM   1292  CA  GLY A 182     -17.514   5.022 -22.171  1.00 70.23           C  
ATOM   1293  C   GLY A 182     -17.387   5.269 -20.680  1.00 70.23           C  
ATOM   1294  O   GLY A 182     -18.196   5.991 -20.094  1.00 70.23           O  
ATOM   1295  N   THR A 183     -16.469   4.585 -20.033  1.00 75.18           N  
ATOM   1296  CA  THR A 183     -16.204   4.791 -18.614  1.00 75.18           C  
ATOM   1297  C   THR A 183     -14.994   5.700 -18.416  1.00 75.18           C  
ATOM   1298  CB  THR A 183     -15.968   3.453 -17.890  1.00 75.18           C  
ATOM   1299  O   THR A 183     -13.959   5.513 -19.059  1.00 75.18           O  
ATOM   1300  CG2 THR A 183     -15.863   3.654 -16.382  1.00 75.18           C  
ATOM   1301  OG1 THR A 183     -17.060   2.567 -18.167  1.00 75.18           O  
ATOM   1302  N   ARG A 184     -15.186   6.814 -17.703  1.00 82.64           N  
ATOM   1303  CA  ARG A 184     -14.123   7.757 -17.370  1.00 82.64           C  
ATOM   1304  C   ARG A 184     -13.267   7.233 -16.221  1.00 82.64           C  
ATOM   1305  CB  ARG A 184     -14.709   9.122 -17.005  1.00 82.64           C  
ATOM   1306  O   ARG A 184     -13.770   7.005 -15.119  1.00 82.64           O  
ATOM   1307  CG  ARG A 184     -15.463   9.793 -18.143  1.00 82.64           C  
ATOM   1308  CD  ARG A 184     -16.021  11.147 -17.729  1.00 82.64           C  
ATOM   1309  NE  ARG A 184     -16.875  11.718 -18.767  1.00 82.64           N  
ATOM   1310  NH1 ARG A 184     -16.993  13.815 -17.805  1.00 82.64           N  
ATOM   1311  NH2 ARG A 184     -18.089  13.388 -19.773  1.00 82.64           N  
ATOM   1312  CZ  ARG A 184     -17.317  12.972 -18.779  1.00 82.64           C  
ATOM   1313  N   LEU A 185     -12.028   6.796 -16.500  1.00 85.89           N  
ATOM   1314  CA  LEU A 185     -11.099   6.329 -15.477  1.00 85.89           C  
ATOM   1315  C   LEU A 185     -10.148   7.445 -15.055  1.00 85.89           C  
ATOM   1316  CB  LEU A 185     -10.300   5.127 -15.986  1.00 85.89           C  
ATOM   1317  O   LEU A 185      -9.433   8.005 -15.890  1.00 85.89           O  
ATOM   1318  CG  LEU A 185      -9.272   4.537 -15.020  1.00 85.89           C  
ATOM   1319  CD1 LEU A 185      -9.974   3.820 -13.872  1.00 85.89           C  
ATOM   1320  CD2 LEU A 185      -8.330   3.588 -15.753  1.00 85.89           C  
ATOM   1321  N   ASN A 186     -10.285   7.816 -13.793  1.00 89.41           N  
ATOM   1322  CA  ASN A 186      -9.335   8.755 -13.205  1.00 89.41           C  
ATOM   1323  C   ASN A 186      -8.172   8.029 -12.534  1.00 89.41           C  
ATOM   1324  CB  ASN A 186     -10.038   9.672 -12.202  1.00 89.41           C  
ATOM   1325  O   ASN A 186      -8.310   7.526 -11.417  1.00 89.41           O  
ATOM   1326  CG  ASN A 186     -11.109  10.530 -12.846  1.00 89.41           C  
ATOM   1327  ND2 ASN A 186     -12.169  10.816 -12.099  1.00 89.41           N  
ATOM   1328  OD1 ASN A 186     -10.986  10.931 -14.007  1.00 89.41           O  
ATOM   1329  N   LEU A 187      -7.136   7.931 -13.264  1.00 89.54           N  
ATOM   1330  CA  LEU A 187      -5.963   7.228 -12.756  1.00 89.54           C  
ATOM   1331  C   LEU A 187      -4.987   8.200 -12.102  1.00 89.54           C  
ATOM   1332  CB  LEU A 187      -5.263   6.468 -13.886  1.00 89.54           C  
ATOM   1333  O   LEU A 187      -4.545   9.163 -12.734  1.00 89.54           O  
ATOM   1334  CG  LEU A 187      -3.978   5.728 -13.511  1.00 89.54           C  
ATOM   1335  CD1 LEU A 187      -4.267   4.664 -12.458  1.00 89.54           C  
ATOM   1336  CD2 LEU A 187      -3.339   5.105 -14.747  1.00 89.54           C  
ATOM   1337  N   THR A 188      -4.751   8.013 -10.811  1.00 91.49           N  
ATOM   1338  CA  THR A 188      -3.795   8.823 -10.065  1.00 91.49           C  
ATOM   1339  C   THR A 188      -2.540   8.018  -9.742  1.00 91.49           C  
ATOM   1340  CB  THR A 188      -4.415   9.358  -8.761  1.00 91.49           C  
ATOM   1341  O   THR A 188      -2.615   6.977  -9.086  1.00 91.49           O  
ATOM   1342  CG2 THR A 188      -3.472  10.335  -8.065  1.00 91.49           C  
ATOM   1343  OG1 THR A 188      -5.644  10.030  -9.063  1.00 91.49           O  
ATOM   1344  N   LEU A 189      -1.447   8.435 -10.267  1.00 92.85           N  
ATOM   1345  CA  LEU A 189      -0.163   7.805  -9.980  1.00 92.85           C  
ATOM   1346  C   LEU A 189       0.636   8.631  -8.978  1.00 92.85           C  
ATOM   1347  CB  LEU A 189       0.644   7.623 -11.268  1.00 92.85           C  
ATOM   1348  O   LEU A 189       0.954   9.794  -9.239  1.00 92.85           O  
ATOM   1349  CG  LEU A 189       0.042   6.688 -12.319  1.00 92.85           C  
ATOM   1350  CD1 LEU A 189       0.809   6.804 -13.633  1.00 92.85           C  
ATOM   1351  CD2 LEU A 189       0.045   5.248 -11.818  1.00 92.85           C  
ATOM   1352  N   ILE A 190       0.912   8.008  -7.830  1.00 93.59           N  
ATOM   1353  CA  ILE A 190       1.604   8.673  -6.732  1.00 93.59           C  
ATOM   1354  C   ILE A 190       3.082   8.287  -6.745  1.00 93.59           C  
ATOM   1355  CB  ILE A 190       0.970   8.320  -5.367  1.00 93.59           C  
ATOM   1356  O   ILE A 190       3.423   7.107  -6.632  1.00 93.59           O  
ATOM   1357  CG1 ILE A 190      -0.514   8.703  -5.354  1.00 93.59           C  
ATOM   1358  CG2 ILE A 190       1.725   9.009  -4.227  1.00 93.59           C  
ATOM   1359  CD1 ILE A 190      -1.308   8.064  -4.222  1.00 93.59           C  
ATOM   1360  N   ASP A 191       3.946   9.265  -7.001  1.00 93.47           N  
ATOM   1361  CA  ASP A 191       5.393   9.072  -6.984  1.00 93.47           C  
ATOM   1362  C   ASP A 191       5.978   9.421  -5.617  1.00 93.47           C  
ATOM   1363  CB  ASP A 191       6.060   9.915  -8.073  1.00 93.47           C  
ATOM   1364  O   ASP A 191       5.751  10.518  -5.101  1.00 93.47           O  
ATOM   1365  CG  ASP A 191       7.506   9.524  -8.322  1.00 93.47           C  
ATOM   1366  OD1 ASP A 191       7.951   8.473  -7.814  1.00 93.47           O  
ATOM   1367  OD2 ASP A 191       8.209  10.277  -9.032  1.00 93.47           O  
ATOM   1368  N   THR A 192       6.662   8.421  -5.025  1.00 90.81           N  
ATOM   1369  CA  THR A 192       7.271   8.593  -3.711  1.00 90.81           C  
ATOM   1370  C   THR A 192       8.779   8.789  -3.835  1.00 90.81           C  
ATOM   1371  CB  THR A 192       6.980   7.388  -2.797  1.00 90.81           C  
ATOM   1372  O   THR A 192       9.386   8.367  -4.822  1.00 90.81           O  
ATOM   1373  CG2 THR A 192       5.481   7.210  -2.582  1.00 90.81           C  
ATOM   1374  OG1 THR A 192       7.510   6.201  -3.400  1.00 90.81           O  
ATOM   1375  N   PRO A 193       9.277   9.579  -2.845  1.00 86.95           N  
ATOM   1376  CA  PRO A 193      10.737   9.707  -2.838  1.00 86.95           C  
ATOM   1377  C   PRO A 193      11.443   8.385  -2.547  1.00 86.95           C  
ATOM   1378  CB  PRO A 193      10.996  10.722  -1.723  1.00 86.95           C  
ATOM   1379  O   PRO A 193      10.912   7.545  -1.816  1.00 86.95           O  
ATOM   1380  CG  PRO A 193       9.795  10.633  -0.838  1.00 86.95           C  
ATOM   1381  CD  PRO A 193       8.612  10.245  -1.677  1.00 86.95           C  
ATOM   1382  N   GLY A 194      12.464   8.113  -3.355  1.00 83.58           N  
ATOM   1383  CA  GLY A 194      13.255   6.918  -3.111  1.00 83.58           C  
ATOM   1384  C   GLY A 194      14.004   6.956  -1.793  1.00 83.58           C  
ATOM   1385  O   GLY A 194      14.311   8.033  -1.278  1.00 83.58           O  
ATOM   1386  N   TYR A 195      14.031   5.808  -1.149  1.00 83.57           N  
ATOM   1387  CA  TYR A 195      14.846   5.689   0.055  1.00 83.57           C  
ATOM   1388  C   TYR A 195      16.246   5.190  -0.281  1.00 83.57           C  
ATOM   1389  CB  TYR A 195      14.183   4.744   1.062  1.00 83.57           C  
ATOM   1390  O   TYR A 195      16.522   4.820  -1.424  1.00 83.57           O  
ATOM   1391  CG  TYR A 195      13.943   3.354   0.523  1.00 83.57           C  
ATOM   1392  CD1 TYR A 195      12.745   3.028  -0.109  1.00 83.57           C  
ATOM   1393  CD2 TYR A 195      14.912   2.365   0.646  1.00 83.57           C  
ATOM   1394  CE1 TYR A 195      12.519   1.749  -0.606  1.00 83.57           C  
ATOM   1395  CE2 TYR A 195      14.697   1.082   0.153  1.00 83.57           C  
ATOM   1396  OH  TYR A 195      13.280  -0.484  -0.960  1.00 83.57           O  
ATOM   1397  CZ  TYR A 195      13.499   0.784  -0.471  1.00 83.57           C  
ATOM   1398  N   GLY A 196      17.267   5.571   0.460  1.00 78.32           N  
ATOM   1399  CA  GLY A 196      18.637   5.124   0.268  1.00 78.32           C  
ATOM   1400  C   GLY A 196      19.616   6.266   0.071  1.00 78.32           C  
ATOM   1401  O   GLY A 196      20.809   6.039  -0.136  1.00 78.32           O  
ATOM   1402  N   ASP A 197      19.059   7.495   0.120  1.00 77.90           N  
ATOM   1403  CA  ASP A 197      19.971   8.624  -0.034  1.00 77.90           C  
ATOM   1404  C   ASP A 197      20.527   9.070   1.316  1.00 77.90           C  
ATOM   1405  CB  ASP A 197      19.266   9.793  -0.724  1.00 77.90           C  
ATOM   1406  O   ASP A 197      21.653   9.565   1.397  1.00 77.90           O  
ATOM   1407  CG  ASP A 197      18.850   9.477  -2.150  1.00 77.90           C  
ATOM   1408  OD1 ASP A 197      19.447   8.573  -2.774  1.00 77.90           O  
ATOM   1409  OD2 ASP A 197      17.918  10.139  -2.656  1.00 77.90           O  
ATOM   1410  N   ASN A 198      19.682   8.712   2.269  1.00 79.51           N  
ATOM   1411  CA  ASN A 198      20.090   9.118   3.610  1.00 79.51           C  
ATOM   1412  C   ASN A 198      20.842   8.002   4.329  1.00 79.51           C  
ATOM   1413  CB  ASN A 198      18.875   9.554   4.431  1.00 79.51           C  
ATOM   1414  O   ASN A 198      20.706   6.829   3.977  1.00 79.51           O  
ATOM   1415  CG  ASN A 198      18.181  10.769   3.848  1.00 79.51           C  
ATOM   1416  ND2 ASN A 198      16.853  10.754   3.856  1.00 79.51           N  
ATOM   1417  OD1 ASN A 198      18.832  11.712   3.391  1.00 79.51           O  
ATOM   1418  N   VAL A 199      21.819   8.370   5.128  1.00 78.84           N  
ATOM   1419  CA  VAL A 199      22.573   7.413   5.931  1.00 78.84           C  
ATOM   1420  C   VAL A 199      21.632   6.691   6.893  1.00 78.84           C  
ATOM   1421  CB  VAL A 199      23.711   8.103   6.716  1.00 78.84           C  
ATOM   1422  O   VAL A 199      21.727   5.474   7.069  1.00 78.84           O  
ATOM   1423  CG1 VAL A 199      24.410   7.107   7.640  1.00 78.84           C  
ATOM   1424  CG2 VAL A 199      24.713   8.738   5.754  1.00 78.84           C  
ATOM   1425  N   ASP A 200      20.652   7.499   7.410  1.00 77.74           N  
ATOM   1426  CA  ASP A 200      19.644   6.918   8.292  1.00 77.74           C  
ATOM   1427  C   ASP A 200      18.306   6.766   7.572  1.00 77.74           C  
ATOM   1428  CB  ASP A 200      19.471   7.776   9.547  1.00 77.74           C  
ATOM   1429  O   ASP A 200      17.632   7.758   7.287  1.00 77.74           O  
ATOM   1430  CG  ASP A 200      18.664   7.084  10.632  1.00 77.74           C  
ATOM   1431  OD1 ASP A 200      18.195   5.947  10.412  1.00 77.74           O  
ATOM   1432  OD2 ASP A 200      18.494   7.683  11.716  1.00 77.74           O  
ATOM   1433  N   ASN A 201      17.927   5.568   7.290  1.00 80.09           N  
ATOM   1434  CA  ASN A 201      16.709   5.286   6.538  1.00 80.09           C  
ATOM   1435  C   ASN A 201      15.588   4.796   7.450  1.00 80.09           C  
ATOM   1436  CB  ASN A 201      16.983   4.260   5.436  1.00 80.09           C  
ATOM   1437  O   ASN A 201      14.544   4.347   6.972  1.00 80.09           O  
ATOM   1438  CG  ASN A 201      17.936   4.780   4.378  1.00 80.09           C  
ATOM   1439  ND2 ASN A 201      18.775   3.897   3.849  1.00 80.09           N  
ATOM   1440  OD1 ASN A 201      17.920   5.967   4.040  1.00 80.09           O  
ATOM   1441  N   GLU A 202      15.781   4.849   8.775  1.00 78.37           N  
ATOM   1442  CA  GLU A 202      14.796   4.315   9.711  1.00 78.37           C  
ATOM   1443  C   GLU A 202      13.456   5.031   9.570  1.00 78.37           C  
ATOM   1444  CB  GLU A 202      15.304   4.428  11.150  1.00 78.37           C  
ATOM   1445  O   GLU A 202      12.398   4.401   9.644  1.00 78.37           O  
ATOM   1446  CG  GLU A 202      16.298   3.344  11.539  1.00 78.37           C  
ATOM   1447  CD  GLU A 202      16.691   3.388  13.007  1.00 78.37           C  
ATOM   1448  OE1 GLU A 202      17.419   2.480  13.468  1.00 78.37           O  
ATOM   1449  OE2 GLU A 202      16.265   4.337  13.702  1.00 78.37           O  
ATOM   1450  N   ASP A 203      13.474   6.384   9.200  1.00 79.78           N  
ATOM   1451  CA  ASP A 203      12.251   7.181   9.177  1.00 79.78           C  
ATOM   1452  C   ASP A 203      11.782   7.426   7.745  1.00 79.78           C  
ATOM   1453  CB  ASP A 203      12.467   8.515   9.895  1.00 79.78           C  
ATOM   1454  O   ASP A 203      10.833   8.179   7.517  1.00 79.78           O  
ATOM   1455  CG  ASP A 203      12.724   8.352  11.383  1.00 79.78           C  
ATOM   1456  OD1 ASP A 203      12.171   7.416  11.999  1.00 79.78           O  
ATOM   1457  OD2 ASP A 203      13.486   9.170  11.945  1.00 79.78           O  
ATOM   1458  N   SER A 204      12.530   6.823   6.818  1.00 82.31           N  
ATOM   1459  CA  SER A 204      12.235   7.125   5.422  1.00 82.31           C  
ATOM   1460  C   SER A 204      10.882   6.556   5.008  1.00 82.31           C  
ATOM   1461  CB  SER A 204      13.330   6.572   4.510  1.00 82.31           C  
ATOM   1462  O   SER A 204      10.235   7.078   4.098  1.00 82.31           O  
ATOM   1463  OG  SER A 204      13.487   5.177   4.701  1.00 82.31           O  
ATOM   1464  N   PHE A 205      10.334   5.574   5.736  1.00 84.88           N  
ATOM   1465  CA  PHE A 205       9.081   4.952   5.327  1.00 84.88           C  
ATOM   1466  C   PHE A 205       7.891   5.661   5.963  1.00 84.88           C  
ATOM   1467  CB  PHE A 205       9.069   3.467   5.703  1.00 84.88           C  
ATOM   1468  O   PHE A 205       6.750   5.473   5.537  1.00 84.88           O  
ATOM   1469  CG  PHE A 205       9.370   3.206   7.154  1.00 84.88           C  
ATOM   1470  CD1 PHE A 205      10.675   2.992   7.580  1.00 84.88           C  
ATOM   1471  CD2 PHE A 205       8.347   3.174   8.093  1.00 84.88           C  
ATOM   1472  CE1 PHE A 205      10.957   2.750   8.923  1.00 84.88           C  
ATOM   1473  CE2 PHE A 205       8.621   2.933   9.436  1.00 84.88           C  
ATOM   1474  CZ  PHE A 205       9.926   2.720   9.849  1.00 84.88           C  
ATOM   1475  N   GLN A 206       8.112   6.508   7.148  1.00 89.48           N  
ATOM   1476  CA  GLN A 206       7.055   7.146   7.925  1.00 89.48           C  
ATOM   1477  C   GLN A 206       6.233   8.096   7.059  1.00 89.48           C  
ATOM   1478  CB  GLN A 206       7.645   7.901   9.118  1.00 89.48           C  
ATOM   1479  O   GLN A 206       5.004   8.120   7.148  1.00 89.48           O  
ATOM   1480  CG  GLN A 206       6.621   8.261  10.185  1.00 89.48           C  
ATOM   1481  CD  GLN A 206       5.959   7.042  10.799  1.00 89.48           C  
ATOM   1482  NE2 GLN A 206       4.707   7.193  11.216  1.00 89.48           N  
ATOM   1483  OE1 GLN A 206       6.568   5.972  10.897  1.00 89.48           O  
ATOM   1484  N   PRO A 207       6.879   8.868   6.176  1.00 90.29           N  
ATOM   1485  CA  PRO A 207       6.088   9.781   5.348  1.00 90.29           C  
ATOM   1486  C   PRO A 207       5.130   9.049   4.411  1.00 90.29           C  
ATOM   1487  CB  PRO A 207       7.150  10.547   4.554  1.00 90.29           C  
ATOM   1488  O   PRO A 207       4.024   9.530   4.154  1.00 90.29           O  
ATOM   1489  CG  PRO A 207       8.394  10.434   5.374  1.00 90.29           C  
ATOM   1490  CD  PRO A 207       8.357   9.131   6.121  1.00 90.29           C  
ATOM   1491  N   ILE A 208       5.593   7.873   3.995  1.00 92.40           N  
ATOM   1492  CA  ILE A 208       4.770   7.093   3.078  1.00 92.40           C  
ATOM   1493  C   ILE A 208       3.583   6.496   3.831  1.00 92.40           C  
ATOM   1494  CB  ILE A 208       5.588   5.974   2.395  1.00 92.40           C  
ATOM   1495  O   ILE A 208       2.447   6.547   3.353  1.00 92.40           O  
ATOM   1496  CG1 ILE A 208       6.727   6.577   1.565  1.00 92.40           C  
ATOM   1497  CG2 ILE A 208       4.683   5.095   1.527  1.00 92.40           C  
ATOM   1498  CD1 ILE A 208       7.734   5.553   1.060  1.00 92.40           C  
ATOM   1499  N   VAL A 209       3.822   5.942   4.976  1.00 92.23           N  
ATOM   1500  CA  VAL A 209       2.773   5.361   5.806  1.00 92.23           C  
ATOM   1501  C   VAL A 209       1.788   6.448   6.231  1.00 92.23           C  
ATOM   1502  CB  VAL A 209       3.359   4.657   7.051  1.00 92.23           C  
ATOM   1503  O   VAL A 209       0.573   6.244   6.187  1.00 92.23           O  
ATOM   1504  CG1 VAL A 209       2.243   4.201   7.989  1.00 92.23           C  
ATOM   1505  CG2 VAL A 209       4.228   3.472   6.633  1.00 92.23           C  
ATOM   1506  N   ASP A 210       2.311   7.607   6.657  1.00 92.80           N  
ATOM   1507  CA  ASP A 210       1.480   8.738   7.057  1.00 92.80           C  
ATOM   1508  C   ASP A 210       0.589   9.200   5.906  1.00 92.80           C  
ATOM   1509  CB  ASP A 210       2.351   9.898   7.545  1.00 92.80           C  
ATOM   1510  O   ASP A 210      -0.576   9.547   6.116  1.00 92.80           O  
ATOM   1511  CG  ASP A 210       3.012   9.620   8.884  1.00 92.80           C  
ATOM   1512  OD1 ASP A 210       2.619   8.651   9.569  1.00 92.80           O  
ATOM   1513  OD2 ASP A 210       3.932  10.379   9.258  1.00 92.80           O  
ATOM   1514  N   TYR A 211       1.164   9.191   4.733  1.00 94.00           N  
ATOM   1515  CA  TYR A 211       0.394   9.589   3.560  1.00 94.00           C  
ATOM   1516  C   TYR A 211      -0.772   8.637   3.324  1.00 94.00           C  
ATOM   1517  CB  TYR A 211       1.291   9.635   2.319  1.00 94.00           C  
ATOM   1518  O   TYR A 211      -1.898   9.074   3.074  1.00 94.00           O  
ATOM   1519  CG  TYR A 211       0.554   9.993   1.051  1.00 94.00           C  
ATOM   1520  CD1 TYR A 211       0.171   9.009   0.143  1.00 94.00           C  
ATOM   1521  CD2 TYR A 211       0.240  11.316   0.759  1.00 94.00           C  
ATOM   1522  CE1 TYR A 211      -0.506   9.334  -1.028  1.00 94.00           C  
ATOM   1523  CE2 TYR A 211      -0.437  11.653  -0.409  1.00 94.00           C  
ATOM   1524  OH  TYR A 211      -1.476  10.985  -2.451  1.00 94.00           O  
ATOM   1525  CZ  TYR A 211      -0.806  10.657  -1.294  1.00 94.00           C  
ATOM   1526  N   ILE A 212      -0.499   7.307   3.382  1.00 94.22           N  
ATOM   1527  CA  ILE A 212      -1.534   6.301   3.167  1.00 94.22           C  
ATOM   1528  C   ILE A 212      -2.622   6.445   4.228  1.00 94.22           C  
ATOM   1529  CB  ILE A 212      -0.946   4.873   3.191  1.00 94.22           C  
ATOM   1530  O   ILE A 212      -3.814   6.420   3.912  1.00 94.22           O  
ATOM   1531  CG1 ILE A 212       0.042   4.682   2.035  1.00 94.22           C  
ATOM   1532  CG2 ILE A 212      -2.065   3.828   3.134  1.00 94.22           C  
ATOM   1533  CD1 ILE A 212       0.819   3.374   2.095  1.00 94.22           C  
ATOM   1534  N   GLU A 213      -2.230   6.622   5.465  1.00 93.33           N  
ATOM   1535  CA  GLU A 213      -3.180   6.784   6.562  1.00 93.33           C  
ATOM   1536  C   GLU A 213      -3.983   8.073   6.411  1.00 93.33           C  
ATOM   1537  CB  GLU A 213      -2.453   6.772   7.909  1.00 93.33           C  
ATOM   1538  O   GLU A 213      -5.173   8.110   6.730  1.00 93.33           O  
ATOM   1539  CG  GLU A 213      -1.953   5.397   8.326  1.00 93.33           C  
ATOM   1540  CD  GLU A 213      -1.223   5.403   9.660  1.00 93.33           C  
ATOM   1541  OE1 GLU A 213      -0.922   4.310  10.192  1.00 93.33           O  
ATOM   1542  OE2 GLU A 213      -0.951   6.509  10.178  1.00 93.33           O  
ATOM   1543  N   SER A 214      -3.288   9.101   6.007  1.00 93.95           N  
ATOM   1544  CA  SER A 214      -3.974  10.370   5.792  1.00 93.95           C  
ATOM   1545  C   SER A 214      -5.065  10.237   4.735  1.00 93.95           C  
ATOM   1546  CB  SER A 214      -2.978  11.454   5.375  1.00 93.95           C  
ATOM   1547  O   SER A 214      -6.123  10.860   4.846  1.00 93.95           O  
ATOM   1548  OG  SER A 214      -2.545  11.252   4.040  1.00 93.95           O  
ATOM   1549  N   GLN A 215      -4.774   9.450   3.683  1.00 92.54           N  
ATOM   1550  CA  GLN A 215      -5.773   9.210   2.647  1.00 92.54           C  
ATOM   1551  C   GLN A 215      -6.968   8.441   3.203  1.00 92.54           C  
ATOM   1552  CB  GLN A 215      -5.157   8.446   1.474  1.00 92.54           C  
ATOM   1553  O   GLN A 215      -8.115   8.727   2.853  1.00 92.54           O  
ATOM   1554  CG  GLN A 215      -4.047   9.206   0.760  1.00 92.54           C  
ATOM   1555  CD  GLN A 215      -4.493  10.570   0.267  1.00 92.54           C  
ATOM   1556  NE2 GLN A 215      -3.614  11.559   0.386  1.00 92.54           N  
ATOM   1557  OE1 GLN A 215      -5.617  10.732  -0.217  1.00 92.54           O  
ATOM   1558  N   PHE A 216      -6.666   7.443   4.052  1.00 92.97           N  
ATOM   1559  CA  PHE A 216      -7.742   6.716   4.715  1.00 92.97           C  
ATOM   1560  C   PHE A 216      -8.560   7.647   5.602  1.00 92.97           C  
ATOM   1561  CB  PHE A 216      -7.177   5.560   5.548  1.00 92.97           C  
ATOM   1562  O   PHE A 216      -9.790   7.576   5.618  1.00 92.97           O  
ATOM   1563  CG  PHE A 216      -6.783   4.359   4.730  1.00 92.97           C  
ATOM   1564  CD1 PHE A 216      -7.350   4.135   3.482  1.00 92.97           C  
ATOM   1565  CD2 PHE A 216      -5.845   3.455   5.211  1.00 92.97           C  
ATOM   1566  CE1 PHE A 216      -6.987   3.024   2.723  1.00 92.97           C  
ATOM   1567  CE2 PHE A 216      -5.478   2.343   4.459  1.00 92.97           C  
ATOM   1568  CZ  PHE A 216      -6.050   2.129   3.216  1.00 92.97           C  
ATOM   1569  N   GLU A 217      -7.847   8.481   6.332  1.00 91.73           N  
ATOM   1570  CA  GLU A 217      -8.502   9.434   7.223  1.00 91.73           C  
ATOM   1571  C   GLU A 217      -9.384  10.404   6.443  1.00 91.73           C  
ATOM   1572  CB  GLU A 217      -7.463  10.208   8.039  1.00 91.73           C  
ATOM   1573  O   GLU A 217     -10.495  10.724   6.871  1.00 91.73           O  
ATOM   1574  CG  GLU A 217      -8.068  11.136   9.083  1.00 91.73           C  
ATOM   1575  CD  GLU A 217      -8.808  10.397  10.186  1.00 91.73           C  
ATOM   1576  OE1 GLU A 217      -9.770  10.961  10.755  1.00 91.73           O  
ATOM   1577  OE2 GLU A 217      -8.422   9.244  10.485  1.00 91.73           O  
ATOM   1578  N   GLN A 218      -8.855  10.877   5.390  1.00 90.72           N  
ATOM   1579  CA  GLN A 218      -9.626  11.779   4.540  1.00 90.72           C  
ATOM   1580  C   GLN A 218     -10.925  11.124   4.079  1.00 90.72           C  
ATOM   1581  CB  GLN A 218      -8.799  12.215   3.330  1.00 90.72           C  
ATOM   1582  O   GLN A 218     -11.983  11.757   4.089  1.00 90.72           O  
ATOM   1583  CG  GLN A 218      -7.670  13.178   3.671  1.00 90.72           C  
ATOM   1584  CD  GLN A 218      -6.834  13.553   2.462  1.00 90.72           C  
ATOM   1585  NE2 GLN A 218      -5.745  14.278   2.696  1.00 90.72           N  
ATOM   1586  OE1 GLN A 218      -7.163  13.194   1.327  1.00 90.72           O  
ATOM   1587  N   TYR A 219     -10.771   9.875   3.674  1.00 89.77           N  
ATOM   1588  CA  TYR A 219     -11.955   9.141   3.241  1.00 89.77           C  
ATOM   1589  C   TYR A 219     -12.905   8.901   4.408  1.00 89.77           C  
ATOM   1590  CB  TYR A 219     -11.557   7.804   2.608  1.00 89.77           C  
ATOM   1591  O   TYR A 219     -14.125   8.979   4.250  1.00 89.77           O  
ATOM   1592  CG  TYR A 219     -12.715   7.057   1.990  1.00 89.77           C  
ATOM   1593  CD1 TYR A 219     -13.312   5.987   2.653  1.00 89.77           C  
ATOM   1594  CD2 TYR A 219     -13.212   7.419   0.743  1.00 89.77           C  
ATOM   1595  CE1 TYR A 219     -14.377   5.295   2.086  1.00 89.77           C  
ATOM   1596  CE2 TYR A 219     -14.277   6.734   0.167  1.00 89.77           C  
ATOM   1597  OH  TYR A 219     -15.906   4.993   0.280  1.00 89.77           O  
ATOM   1598  CZ  TYR A 219     -14.852   5.675   0.845  1.00 89.77           C  
ATOM   1599  N   LEU A 220     -12.408   8.576   5.568  1.00 89.85           N  
ATOM   1600  CA  LEU A 220     -13.206   8.353   6.769  1.00 89.85           C  
ATOM   1601  C   LEU A 220     -13.956   9.620   7.166  1.00 89.85           C  
ATOM   1602  CB  LEU A 220     -12.316   7.890   7.925  1.00 89.85           C  
ATOM   1603  O   LEU A 220     -15.127   9.560   7.547  1.00 89.85           O  
ATOM   1604  CG  LEU A 220     -13.028   7.559   9.238  1.00 89.85           C  
ATOM   1605  CD1 LEU A 220     -13.990   6.393   9.039  1.00 89.85           C  
ATOM   1606  CD2 LEU A 220     -12.013   7.240  10.331  1.00 89.85           C  
ATOM   1607  N   GLN A 221     -13.307  10.770   7.175  1.00 86.57           N  
ATOM   1608  CA  GLN A 221     -13.920  12.050   7.514  1.00 86.57           C  
ATOM   1609  C   GLN A 221     -15.079  12.371   6.573  1.00 86.57           C  
ATOM   1610  CB  GLN A 221     -12.882  13.172   7.468  1.00 86.57           C  
ATOM   1611  O   GLN A 221     -16.113  12.882   7.007  1.00 86.57           O  
ATOM   1612  CG  GLN A 221     -11.868  13.118   8.603  1.00 86.57           C  
ATOM   1613  CD  GLN A 221     -10.779  14.165   8.468  1.00 86.57           C  
ATOM   1614  NE2 GLN A 221      -9.830  14.158   9.397  1.00 86.57           N  
ATOM   1615  OE1 GLN A 221     -10.790  14.974   7.534  1.00 86.57           O  
ATOM   1616  N   GLN A 222     -14.800  12.006   5.382  1.00 82.93           N  
ATOM   1617  CA  GLN A 222     -15.844  12.270   4.396  1.00 82.93           C  
ATOM   1618  C   GLN A 222     -17.041  11.347   4.603  1.00 82.93           C  
ATOM   1619  CB  GLN A 222     -15.296  12.108   2.977  1.00 82.93           C  
ATOM   1620  O   GLN A 222     -18.189  11.760   4.420  1.00 82.93           O  
ATOM   1621  CG  GLN A 222     -14.306  13.192   2.573  1.00 82.93           C  
ATOM   1622  CD  GLN A 222     -13.670  12.932   1.221  1.00 82.93           C  
ATOM   1623  NE2 GLN A 222     -12.853  13.872   0.759  1.00 82.93           N  
ATOM   1624  OE1 GLN A 222     -13.910  11.893   0.597  1.00 82.93           O  
ATOM   1625  N   GLU A 223     -16.703  10.125   4.912  1.00 81.24           N  
ATOM   1626  CA  GLU A 223     -17.748   9.142   5.180  1.00 81.24           C  
ATOM   1627  C   GLU A 223     -18.525   9.494   6.445  1.00 81.24           C  
ATOM   1628  CB  GLU A 223     -17.148   7.739   5.304  1.00 81.24           C  
ATOM   1629  O   GLU A 223     -19.729   9.243   6.531  1.00 81.24           O  
ATOM   1630  CG  GLU A 223     -18.187   6.637   5.459  1.00 81.24           C  
ATOM   1631  CD  GLU A 223     -17.577   5.249   5.569  1.00 81.24           C  
ATOM   1632  OE1 GLU A 223     -18.334   4.252   5.565  1.00 81.24           O  
ATOM   1633  OE2 GLU A 223     -16.333   5.158   5.661  1.00 81.24           O  
ATOM   1634  N   SER A 224     -17.815   9.951   7.523  1.00 80.17           N  
ATOM   1635  CA  SER A 224     -18.411  10.270   8.816  1.00 80.17           C  
ATOM   1636  C   SER A 224     -19.247  11.544   8.741  1.00 80.17           C  
ATOM   1637  CB  SER A 224     -17.327  10.425   9.883  1.00 80.17           C  
ATOM   1638  O   SER A 224     -20.081  11.797   9.612  1.00 80.17           O  
ATOM   1639  OG  SER A 224     -16.461  11.502   9.569  1.00 80.17           O  
ATOM   1640  N   ARG A 225     -18.903  12.392   7.706  1.00 72.14           N  
ATOM   1641  CA  ARG A 225     -19.734  13.589   7.637  1.00 72.14           C  
ATOM   1642  C   ARG A 225     -21.209  13.225   7.505  1.00 72.14           C  
ATOM   1643  CB  ARG A 225     -19.306  14.475   6.464  1.00 72.14           C  
ATOM   1644  O   ARG A 225     -21.578  12.400   6.666  1.00 72.14           O  
ATOM   1645  CG  ARG A 225     -17.944  15.124   6.647  1.00 72.14           C  
ATOM   1646  CD  ARG A 225     -17.591  16.033   5.479  1.00 72.14           C  
ATOM   1647  NE  ARG A 225     -16.311  16.706   5.687  1.00 72.14           N  
ATOM   1648  NH1 ARG A 225     -16.414  17.949   3.742  1.00 72.14           N  
ATOM   1649  NH2 ARG A 225     -14.611  18.151   5.144  1.00 72.14           N  
ATOM   1650  CZ  ARG A 225     -15.782  17.600   4.857  1.00 72.14           C  
ATOM   1651  N   VAL A 226     -21.828  12.910   8.657  1.00 57.94           N  
ATOM   1652  CA  VAL A 226     -23.277  12.767   8.753  1.00 57.94           C  
ATOM   1653  C   VAL A 226     -23.953  13.648   7.704  1.00 57.94           C  
ATOM   1654  CB  VAL A 226     -23.791  13.129  10.164  1.00 57.94           C  
ATOM   1655  O   VAL A 226     -23.678  14.847   7.621  1.00 57.94           O  
ATOM   1656  CG1 VAL A 226     -25.314  13.025  10.227  1.00 57.94           C  
ATOM   1657  CG2 VAL A 226     -23.147  12.225  11.214  1.00 57.94           C  
ATOM   1658  N   VAL A 227     -23.976  13.150   6.555  1.00 52.06           N  
ATOM   1659  CA  VAL A 227     -24.925  13.756   5.627  1.00 52.06           C  
ATOM   1660  C   VAL A 227     -26.220  14.097   6.361  1.00 52.06           C  
ATOM   1661  CB  VAL A 227     -25.220  12.827   4.429  1.00 52.06           C  
ATOM   1662  O   VAL A 227     -26.886  13.211   6.902  1.00 52.06           O  
ATOM   1663  CG1 VAL A 227     -26.233  13.470   3.483  1.00 52.06           C  
ATOM   1664  CG2 VAL A 227     -23.929  12.490   3.685  1.00 52.06           C  
ATOM   1665  N   ARG A 228     -26.208  15.044   7.323  1.00 49.93           N  
ATOM   1666  CA  ARG A 228     -27.535  15.533   7.683  1.00 49.93           C  
ATOM   1667  C   ARG A 228     -28.469  15.519   6.478  1.00 49.93           C  
ATOM   1668  CB  ARG A 228     -27.448  16.947   8.262  1.00 49.93           C  
ATOM   1669  O   ARG A 228     -28.868  16.575   5.982  1.00 49.93           O  
ATOM   1670  CG  ARG A 228     -26.951  16.996   9.698  1.00 49.93           C  
ATOM   1671  CD  ARG A 228     -26.888  18.422  10.225  1.00 49.93           C  
ATOM   1672  NE  ARG A 228     -26.275  18.481  11.549  1.00 49.93           N  
ATOM   1673  NH1 ARG A 228     -24.493  19.797  10.891  1.00 49.93           N  
ATOM   1674  NH2 ARG A 228     -24.681  19.121  13.074  1.00 49.93           N  
ATOM   1675  CZ  ARG A 228     -25.151  19.133  11.835  1.00 49.93           C  
ATOM   1676  N   SER A 229     -28.220  14.473   5.526  1.00 50.29           N  
ATOM   1677  CA  SER A 229     -28.859  14.235   4.236  1.00 50.29           C  
ATOM   1678  C   SER A 229     -30.360  14.017   4.394  1.00 50.29           C  
ATOM   1679  CB  SER A 229     -28.230  13.028   3.540  1.00 50.29           C  
ATOM   1680  O   SER A 229     -31.079  13.871   3.403  1.00 50.29           O  
ATOM   1681  OG  SER A 229     -28.596  11.824   4.193  1.00 50.29           O  
ATOM   1682  N   ALA A 230     -30.846  13.862   5.622  1.00 55.50           N  
ATOM   1683  CA  ALA A 230     -32.304  13.833   5.534  1.00 55.50           C  
ATOM   1684  C   ALA A 230     -32.855  15.192   5.112  1.00 55.50           C  
ATOM   1685  CB  ALA A 230     -32.908  13.409   6.870  1.00 55.50           C  
ATOM   1686  O   ALA A 230     -33.873  15.268   4.421  1.00 55.50           O  
ATOM   1687  N   LEU A 231     -32.010  16.319   5.059  1.00 53.78           N  
ATOM   1688  CA  LEU A 231     -32.544  17.604   4.621  1.00 53.78           C  
ATOM   1689  C   LEU A 231     -31.975  17.993   3.260  1.00 53.78           C  
ATOM   1690  CB  LEU A 231     -32.230  18.694   5.649  1.00 53.78           C  
ATOM   1691  O   LEU A 231     -32.461  18.932   2.626  1.00 53.78           O  
ATOM   1692  CG  LEU A 231     -32.969  18.599   6.985  1.00 53.78           C  
ATOM   1693  CD1 LEU A 231     -32.393  19.599   7.982  1.00 53.78           C  
ATOM   1694  CD2 LEU A 231     -34.463  18.834   6.787  1.00 53.78           C  
ATOM   1695  N   VAL A 232     -31.036  17.152   2.673  1.00 57.24           N  
ATOM   1696  CA  VAL A 232     -30.415  17.535   1.409  1.00 57.24           C  
ATOM   1697  C   VAL A 232     -31.010  16.710   0.270  1.00 57.24           C  
ATOM   1698  CB  VAL A 232     -28.881  17.355   1.453  1.00 57.24           C  
ATOM   1699  O   VAL A 232     -31.342  15.536   0.453  1.00 57.24           O  
ATOM   1700  CG1 VAL A 232     -28.261  17.676   0.094  1.00 57.24           C  
ATOM   1701  CG2 VAL A 232     -28.273  18.236   2.543  1.00 57.24           C  
ATOM   1702  N   SER A 233     -31.838  17.340  -0.603  1.00 61.24           N  
ATOM   1703  CA  SER A 233     -32.467  16.855  -1.828  1.00 61.24           C  
ATOM   1704  C   SER A 233     -31.605  15.798  -2.511  1.00 61.24           C  
ATOM   1705  CB  SER A 233     -32.727  18.013  -2.792  1.00 61.24           C  
ATOM   1706  O   SER A 233     -30.391  15.752  -2.305  1.00 61.24           O  
ATOM   1707  OG  SER A 233     -31.510  18.514  -3.317  1.00 61.24           O  
ATOM   1708  N   GLN A 234     -31.972  14.538  -2.587  1.00 62.04           N  
ATOM   1709  CA  GLN A 234     -31.465  13.415  -3.368  1.00 62.04           C  
ATOM   1710  C   GLN A 234     -30.456  13.883  -4.414  1.00 62.04           C  
ATOM   1711  CB  GLN A 234     -32.615  12.668  -4.046  1.00 62.04           C  
ATOM   1712  O   GLN A 234     -29.435  13.229  -4.636  1.00 62.04           O  
ATOM   1713  CG  GLN A 234     -33.339  11.692  -3.128  1.00 62.04           C  
ATOM   1714  CD  GLN A 234     -34.346  10.830  -3.866  1.00 62.04           C  
ATOM   1715  NE2 GLN A 234     -34.871   9.816  -3.186  1.00 62.04           N  
ATOM   1716  OE1 GLN A 234     -34.650  11.073  -5.038  1.00 62.04           O  
ATOM   1717  N   GLU A 235     -30.642  15.119  -4.938  1.00 64.55           N  
ATOM   1718  CA  GLU A 235     -29.754  15.644  -5.971  1.00 64.55           C  
ATOM   1719  C   GLU A 235     -28.413  16.069  -5.381  1.00 64.55           C  
ATOM   1720  CB  GLU A 235     -30.409  16.824  -6.693  1.00 64.55           C  
ATOM   1721  O   GLU A 235     -27.363  15.839  -5.984  1.00 64.55           O  
ATOM   1722  CG  GLU A 235     -31.571  16.427  -7.592  1.00 64.55           C  
ATOM   1723  CD  GLU A 235     -32.252  17.615  -8.253  1.00 64.55           C  
ATOM   1724  OE1 GLU A 235     -33.211  17.410  -9.031  1.00 64.55           O  
ATOM   1725  OE2 GLU A 235     -31.821  18.761  -7.992  1.00 64.55           O  
ATOM   1726  N   GLU A 236     -28.417  16.622  -4.186  1.00 65.06           N  
ATOM   1727  CA  GLU A 236     -27.195  17.037  -3.504  1.00 65.06           C  
ATOM   1728  C   GLU A 236     -26.405  15.830  -3.005  1.00 65.06           C  
ATOM   1729  CB  GLU A 236     -27.521  17.972  -2.337  1.00 65.06           C  
ATOM   1730  O   GLU A 236     -25.172  15.835  -3.031  1.00 65.06           O  
ATOM   1731  CG  GLU A 236     -27.917  19.377  -2.767  1.00 65.06           C  
ATOM   1732  CD  GLU A 236     -28.384  20.248  -1.612  1.00 65.06           C  
ATOM   1733  OE1 GLU A 236     -28.693  21.440  -1.837  1.00 65.06           O  
ATOM   1734  OE2 GLU A 236     -28.440  19.735  -0.472  1.00 65.06           O  
ATOM   1735  N   ARG A 237     -27.151  14.770  -2.557  1.00 60.58           N  
ATOM   1736  CA  ARG A 237     -26.534  13.492  -2.216  1.00 60.58           C  
ATOM   1737  C   ARG A 237     -25.788  12.908  -3.411  1.00 60.58           C  
ATOM   1738  CB  ARG A 237     -27.588  12.501  -1.720  1.00 60.58           C  
ATOM   1739  O   ARG A 237     -24.674  12.400  -3.267  1.00 60.58           O  
ATOM   1740  CG  ARG A 237     -27.035  11.419  -0.806  1.00 60.58           C  
ATOM   1741  CD  ARG A 237     -28.111  10.422  -0.396  1.00 60.58           C  
ATOM   1742  NE  ARG A 237     -29.099  11.030   0.490  1.00 60.58           N  
ATOM   1743  NH1 ARG A 237     -29.517   9.098   1.686  1.00 60.58           N  
ATOM   1744  NH2 ARG A 237     -30.624  11.036   2.207  1.00 60.58           N  
ATOM   1745  CZ  ARG A 237     -29.745  10.386   1.459  1.00 60.58           C  
ATOM   1746  N   GLN A 238     -26.568  12.998  -4.537  1.00 57.42           N  
ATOM   1747  CA  GLN A 238     -25.962  12.512  -5.772  1.00 57.42           C  
ATOM   1748  C   GLN A 238     -24.811  13.412  -6.211  1.00 57.42           C  
ATOM   1749  CB  GLN A 238     -27.009  12.419  -6.883  1.00 57.42           C  
ATOM   1750  O   GLN A 238     -23.768  12.925  -6.653  1.00 57.42           O  
ATOM   1751  CG  GLN A 238     -26.598  11.520  -8.042  1.00 57.42           C  
ATOM   1752  CD  GLN A 238     -27.769  11.124  -8.921  1.00 57.42           C  
ATOM   1753  NE2 GLN A 238     -27.538  10.177  -9.825  1.00 57.42           N  
ATOM   1754  OE1 GLN A 238     -28.872  11.663  -8.790  1.00 57.42           O  
ATOM   1755  N   ARG A 239     -24.988  14.813  -6.061  1.00 63.06           N  
ATOM   1756  CA  ARG A 239     -23.916  15.737  -6.417  1.00 63.06           C  
ATOM   1757  C   ARG A 239     -22.729  15.590  -5.471  1.00 63.06           C  
ATOM   1758  CB  ARG A 239     -24.422  17.181  -6.401  1.00 63.06           C  
ATOM   1759  O   ARG A 239     -21.575  15.645  -5.902  1.00 63.06           O  
ATOM   1760  CG  ARG A 239     -25.347  17.522  -7.559  1.00 63.06           C  
ATOM   1761  CD  ARG A 239     -25.765  18.986  -7.534  1.00 63.06           C  
ATOM   1762  NE  ARG A 239     -26.739  19.286  -8.580  1.00 63.06           N  
ATOM   1763  NH1 ARG A 239     -26.814  21.554  -8.146  1.00 63.06           N  
ATOM   1764  NH2 ARG A 239     -28.099  20.659  -9.821  1.00 63.06           N  
ATOM   1765  CZ  ARG A 239     -27.215  20.499  -8.846  1.00 63.06           C  
ATOM   1766  N   GLN A 240     -23.099  15.315  -4.197  1.00 59.32           N  
ATOM   1767  CA  GLN A 240     -22.023  15.213  -3.217  1.00 59.32           C  
ATOM   1768  C   GLN A 240     -21.277  13.889  -3.355  1.00 59.32           C  
ATOM   1769  CB  GLN A 240     -22.573  15.360  -1.798  1.00 59.32           C  
ATOM   1770  O   GLN A 240     -20.055  13.839  -3.196  1.00 59.32           O  
ATOM   1771  CG  GLN A 240     -22.859  16.800  -1.395  1.00 59.32           C  
ATOM   1772  CD  GLN A 240     -23.413  16.917   0.013  1.00 59.32           C  
ATOM   1773  NE2 GLN A 240     -23.779  18.132   0.407  1.00 59.32           N  
ATOM   1774  OE1 GLN A 240     -23.511  15.924   0.740  1.00 59.32           O  
ATOM   1775  N   ALA A 241     -22.122  12.823  -3.590  1.00 59.44           N  
ATOM   1776  CA  ALA A 241     -21.497  11.528  -3.847  1.00 59.44           C  
ATOM   1777  C   ALA A 241     -20.647  11.571  -5.114  1.00 59.44           C  
ATOM   1778  CB  ALA A 241     -22.561  10.438  -3.961  1.00 59.44           C  
ATOM   1779  O   ALA A 241     -19.607  10.912  -5.193  1.00 59.44           O  
ATOM   1780  N   SER A 242     -21.179  12.305  -6.145  1.00 59.69           N  
ATOM   1781  CA  SER A 242     -20.448  12.497  -7.394  1.00 59.69           C  
ATOM   1782  C   SER A 242     -19.181  13.317  -7.173  1.00 59.69           C  
ATOM   1783  CB  SER A 242     -21.335  13.184  -8.434  1.00 59.69           C  
ATOM   1784  O   SER A 242     -18.172  13.105  -7.848  1.00 59.69           O  
ATOM   1785  OG  SER A 242     -21.405  14.579  -8.192  1.00 59.69           O  
ATOM   1786  N   LYS A 243     -19.214  14.158  -6.159  1.00 64.86           N  
ATOM   1787  CA  LYS A 243     -18.050  14.994  -5.877  1.00 64.86           C  
ATOM   1788  C   LYS A 243     -17.015  14.235  -5.051  1.00 64.86           C  
ATOM   1789  CB  LYS A 243     -18.470  16.270  -5.146  1.00 64.86           C  
ATOM   1790  O   LYS A 243     -15.844  14.617  -5.010  1.00 64.86           O  
ATOM   1791  CG  LYS A 243     -17.428  17.378  -5.185  1.00 64.86           C  
ATOM   1792  CD  LYS A 243     -17.987  18.691  -4.654  1.00 64.86           C  
ATOM   1793  CE  LYS A 243     -16.941  19.797  -4.682  1.00 64.86           C  
ATOM   1794  NZ  LYS A 243     -17.364  20.980  -3.874  1.00 64.86           N  
ATOM   1795  N   TYR A 244     -17.436  13.040  -4.615  1.00 69.95           N  
ATOM   1796  CA  TYR A 244     -16.540  12.312  -3.724  1.00 69.95           C  
ATOM   1797  C   TYR A 244     -15.509  11.518  -4.517  1.00 69.95           C  
ATOM   1798  CB  TYR A 244     -17.334  11.372  -2.812  1.00 69.95           C  
ATOM   1799  O   TYR A 244     -15.867  10.658  -5.326  1.00 69.95           O  
ATOM   1800  CG  TYR A 244     -18.216  12.091  -1.820  1.00 69.95           C  
ATOM   1801  CD1 TYR A 244     -17.665  12.849  -0.790  1.00 69.95           C  
ATOM   1802  CD2 TYR A 244     -19.602  12.012  -1.910  1.00 69.95           C  
ATOM   1803  CE1 TYR A 244     -18.474  13.511   0.128  1.00 69.95           C  
ATOM   1804  CE2 TYR A 244     -20.420  12.670  -0.998  1.00 69.95           C  
ATOM   1805  OH  TYR A 244     -20.653  14.070   0.921  1.00 69.95           O  
ATOM   1806  CZ  TYR A 244     -19.848  13.417   0.015  1.00 69.95           C  
ATOM   1807  N   GLN A 245     -14.302  12.031  -4.630  1.00 76.97           N  
ATOM   1808  CA  GLN A 245     -13.230  11.326  -5.324  1.00 76.97           C  
ATOM   1809  C   GLN A 245     -12.459  10.419  -4.368  1.00 76.97           C  
ATOM   1810  CB  GLN A 245     -12.275  12.318  -5.989  1.00 76.97           C  
ATOM   1811  O   GLN A 245     -12.068  10.846  -3.279  1.00 76.97           O  
ATOM   1812  CG  GLN A 245     -12.977  13.383  -6.821  1.00 76.97           C  
ATOM   1813  CD  GLN A 245     -12.009  14.359  -7.463  1.00 76.97           C  
ATOM   1814  NE2 GLN A 245     -12.543  15.427  -8.046  1.00 76.97           N  
ATOM   1815  OE1 GLN A 245     -10.791  14.156  -7.434  1.00 76.97           O  
ATOM   1816  N   ASP A 246     -12.734   9.134  -4.507  1.00 86.33           N  
ATOM   1817  CA  ASP A 246     -11.998   8.141  -3.730  1.00 86.33           C  
ATOM   1818  C   ASP A 246     -10.503   8.452  -3.716  1.00 86.33           C  
ATOM   1819  CB  ASP A 246     -12.238   6.737  -4.288  1.00 86.33           C  
ATOM   1820  O   ASP A 246      -9.837   8.369  -4.750  1.00 86.33           O  
ATOM   1821  CG  ASP A 246     -11.761   5.638  -3.355  1.00 86.33           C  
ATOM   1822  OD1 ASP A 246     -11.018   5.934  -2.394  1.00 86.33           O  
ATOM   1823  OD2 ASP A 246     -12.128   4.466  -3.584  1.00 86.33           O  
ATOM   1824  N   SER A 247      -9.906   8.930  -2.561  1.00 87.85           N  
ATOM   1825  CA  SER A 247      -8.518   9.342  -2.376  1.00 87.85           C  
ATOM   1826  C   SER A 247      -7.667   8.195  -1.842  1.00 87.85           C  
ATOM   1827  CB  SER A 247      -8.436  10.535  -1.423  1.00 87.85           C  
ATOM   1828  O   SER A 247      -6.455   8.342  -1.671  1.00 87.85           O  
ATOM   1829  OG  SER A 247      -8.934  10.191  -0.142  1.00 87.85           O  
ATOM   1830  N   ARG A 248      -8.244   7.028  -1.622  1.00 92.45           N  
ATOM   1831  CA  ARG A 248      -7.536   5.895  -1.037  1.00 92.45           C  
ATOM   1832  C   ARG A 248      -6.587   5.261  -2.049  1.00 92.45           C  
ATOM   1833  CB  ARG A 248      -8.527   4.849  -0.521  1.00 92.45           C  
ATOM   1834  O   ARG A 248      -6.888   5.211  -3.244  1.00 92.45           O  
ATOM   1835  CG  ARG A 248      -9.413   5.346   0.610  1.00 92.45           C  
ATOM   1836  CD  ARG A 248     -10.540   4.368   0.914  1.00 92.45           C  
ATOM   1837  NE  ARG A 248     -11.491   4.281  -0.191  1.00 92.45           N  
ATOM   1838  NH1 ARG A 248     -12.849   2.715   0.829  1.00 92.45           N  
ATOM   1839  NH2 ARG A 248     -13.364   3.496  -1.263  1.00 92.45           N  
ATOM   1840  CZ  ARG A 248     -12.566   3.498  -0.206  1.00 92.45           C  
ATOM   1841  N   VAL A 249      -5.438   4.807  -1.505  1.00 94.57           N  
ATOM   1842  CA  VAL A 249      -4.471   4.119  -2.354  1.00 94.57           C  
ATOM   1843  C   VAL A 249      -4.901   2.668  -2.556  1.00 94.57           C  
ATOM   1844  CB  VAL A 249      -3.048   4.176  -1.755  1.00 94.57           C  
ATOM   1845  O   VAL A 249      -5.043   1.916  -1.589  1.00 94.57           O  
ATOM   1846  CG1 VAL A 249      -2.052   3.454  -2.661  1.00 94.57           C  
ATOM   1847  CG2 VAL A 249      -2.621   5.625  -1.532  1.00 94.57           C  
ATOM   1848  N   HIS A 250      -5.130   2.284  -3.829  1.00 94.00           N  
ATOM   1849  CA  HIS A 250      -5.654   0.962  -4.151  1.00 94.00           C  
ATOM   1850  C   HIS A 250      -4.531  -0.063  -4.266  1.00 94.00           C  
ATOM   1851  CB  HIS A 250      -6.459   1.007  -5.452  1.00 94.00           C  
ATOM   1852  O   HIS A 250      -4.724  -1.240  -3.951  1.00 94.00           O  
ATOM   1853  CG  HIS A 250      -7.602   1.971  -5.417  1.00 94.00           C  
ATOM   1854  CD2 HIS A 250      -8.869   1.831  -4.962  1.00 94.00           C  
ATOM   1855  ND1 HIS A 250      -7.503   3.260  -5.895  1.00 94.00           N  
ATOM   1856  CE1 HIS A 250      -8.664   3.872  -5.735  1.00 94.00           C  
ATOM   1857  NE2 HIS A 250      -9.510   3.027  -5.171  1.00 94.00           N  
ATOM   1858  N   CYS A 251      -3.417   0.395  -4.727  1.00 93.36           N  
ATOM   1859  CA  CYS A 251      -2.302  -0.526  -4.911  1.00 93.36           C  
ATOM   1860  C   CYS A 251      -0.968   0.194  -4.754  1.00 93.36           C  
ATOM   1861  CB  CYS A 251      -2.375  -1.190  -6.286  1.00 93.36           C  
ATOM   1862  O   CYS A 251      -0.843   1.364  -5.119  1.00 93.36           O  
ATOM   1863  SG  CYS A 251      -0.948  -2.229  -6.670  1.00 93.36           S  
ATOM   1864  N   CYS A 252      -0.010  -0.539  -4.139  1.00 94.92           N  
ATOM   1865  CA  CYS A 252       1.352  -0.039  -3.990  1.00 94.92           C  
ATOM   1866  C   CYS A 252       2.347  -0.943  -4.707  1.00 94.92           C  
ATOM   1867  CB  CYS A 252       1.723   0.072  -2.511  1.00 94.92           C  
ATOM   1868  O   CYS A 252       2.498  -2.113  -4.351  1.00 94.92           O  
ATOM   1869  SG  CYS A 252       3.403   0.670  -2.225  1.00 94.92           S  
ATOM   1870  N   LEU A 253       2.964  -0.367  -5.739  1.00 95.42           N  
ATOM   1871  CA  LEU A 253       4.022  -1.084  -6.442  1.00 95.42           C  
ATOM   1872  C   LEU A 253       5.361  -0.909  -5.732  1.00 95.42           C  
ATOM   1873  CB  LEU A 253       4.131  -0.597  -7.889  1.00 95.42           C  
ATOM   1874  O   LEU A 253       5.857   0.213  -5.603  1.00 95.42           O  
ATOM   1875  CG  LEU A 253       2.859  -0.692  -8.733  1.00 95.42           C  
ATOM   1876  CD1 LEU A 253       3.103  -0.116 -10.124  1.00 95.42           C  
ATOM   1877  CD2 LEU A 253       2.383  -2.137  -8.823  1.00 95.42           C  
ATOM   1878  N   TYR A 254       5.862  -2.034  -5.264  1.00 95.17           N  
ATOM   1879  CA  TYR A 254       7.152  -1.970  -4.586  1.00 95.17           C  
ATOM   1880  C   TYR A 254       8.281  -2.378  -5.523  1.00 95.17           C  
ATOM   1881  CB  TYR A 254       7.152  -2.868  -3.345  1.00 95.17           C  
ATOM   1882  O   TYR A 254       8.372  -3.539  -5.928  1.00 95.17           O  
ATOM   1883  CG  TYR A 254       8.340  -2.652  -2.440  1.00 95.17           C  
ATOM   1884  CD1 TYR A 254       9.472  -3.457  -2.539  1.00 95.17           C  
ATOM   1885  CD2 TYR A 254       8.332  -1.643  -1.483  1.00 95.17           C  
ATOM   1886  CE1 TYR A 254      10.569  -3.263  -1.705  1.00 95.17           C  
ATOM   1887  CE2 TYR A 254       9.423  -1.439  -0.643  1.00 95.17           C  
ATOM   1888  OH  TYR A 254      11.617  -2.055   0.066  1.00 95.17           O  
ATOM   1889  CZ  TYR A 254      10.535  -2.252  -0.762  1.00 95.17           C  
ATOM   1890  N   PHE A 255       9.188  -1.426  -5.818  1.00 95.43           N  
ATOM   1891  CA  PHE A 255      10.318  -1.679  -6.703  1.00 95.43           C  
ATOM   1892  C   PHE A 255      11.495  -2.257  -5.926  1.00 95.43           C  
ATOM   1893  CB  PHE A 255      10.742  -0.393  -7.418  1.00 95.43           C  
ATOM   1894  O   PHE A 255      11.985  -1.637  -4.980  1.00 95.43           O  
ATOM   1895  CG  PHE A 255       9.922  -0.079  -8.641  1.00 95.43           C  
ATOM   1896  CD1 PHE A 255      10.509  -0.052  -9.900  1.00 95.43           C  
ATOM   1897  CD2 PHE A 255       8.564   0.189  -8.530  1.00 95.43           C  
ATOM   1898  CE1 PHE A 255       9.752   0.238 -11.033  1.00 95.43           C  
ATOM   1899  CE2 PHE A 255       7.801   0.480  -9.657  1.00 95.43           C  
ATOM   1900  CZ  PHE A 255       8.398   0.505 -10.908  1.00 95.43           C  
ATOM   1901  N   ILE A 256      11.861  -3.422  -6.361  1.00 95.19           N  
ATOM   1902  CA  ILE A 256      12.986  -4.113  -5.741  1.00 95.19           C  
ATOM   1903  C   ILE A 256      14.219  -3.998  -6.635  1.00 95.19           C  
ATOM   1904  CB  ILE A 256      12.657  -5.598  -5.470  1.00 95.19           C  
ATOM   1905  O   ILE A 256      14.121  -4.127  -7.857  1.00 95.19           O  
ATOM   1906  CG1 ILE A 256      11.436  -5.716  -4.550  1.00 95.19           C  
ATOM   1907  CG2 ILE A 256      13.867  -6.318  -4.868  1.00 95.19           C  
ATOM   1908  CD1 ILE A 256      10.847  -7.118  -4.479  1.00 95.19           C  
ATOM   1909  N   ALA A 257      15.340  -3.714  -5.967  1.00 94.00           N  
ATOM   1910  CA  ALA A 257      16.603  -3.634  -6.695  1.00 94.00           C  
ATOM   1911  C   ALA A 257      16.953  -4.974  -7.336  1.00 94.00           C  
ATOM   1912  CB  ALA A 257      17.727  -3.183  -5.765  1.00 94.00           C  
ATOM   1913  O   ALA A 257      16.594  -6.032  -6.813  1.00 94.00           O  
ATOM   1914  N   PRO A 258      17.616  -4.907  -8.502  1.00 91.66           N  
ATOM   1915  CA  PRO A 258      17.993  -6.145  -9.188  1.00 91.66           C  
ATOM   1916  C   PRO A 258      19.048  -6.944  -8.427  1.00 91.66           C  
ATOM   1917  CB  PRO A 258      18.543  -5.652 -10.529  1.00 91.66           C  
ATOM   1918  O   PRO A 258      19.858  -6.365  -7.697  1.00 91.66           O  
ATOM   1919  CG  PRO A 258      19.057  -4.277 -10.249  1.00 91.66           C  
ATOM   1920  CD  PRO A 258      18.204  -3.658  -9.179  1.00 91.66           C  
ATOM   1921  N   HIS A 259      18.963  -8.318  -8.287  1.00 90.04           N  
ATOM   1922  CA  HIS A 259      19.919  -9.310  -7.806  1.00 90.04           C  
ATOM   1923  C   HIS A 259      19.819  -9.484  -6.294  1.00 90.04           C  
ATOM   1924  CB  HIS A 259      21.344  -8.913  -8.195  1.00 90.04           C  
ATOM   1925  O   HIS A 259      20.047 -10.578  -5.774  1.00 90.04           O  
ATOM   1926  CG  HIS A 259      21.582  -8.904  -9.672  1.00 90.04           C  
ATOM   1927  CD2 HIS A 259      21.853  -7.886 -10.523  1.00 90.04           C  
ATOM   1928  ND1 HIS A 259      21.551 -10.050 -10.438  1.00 90.04           N  
ATOM   1929  CE1 HIS A 259      21.794  -9.735 -11.699  1.00 90.04           C  
ATOM   1930  NE2 HIS A 259      21.980  -8.429 -11.778  1.00 90.04           N  
ATOM   1931  N   ARG A 260      19.416  -8.324  -5.484  1.00 89.12           N  
ATOM   1932  CA  ARG A 260      19.424  -8.418  -4.028  1.00 89.12           C  
ATOM   1933  C   ARG A 260      18.142  -7.844  -3.435  1.00 89.12           C  
ATOM   1934  CB  ARG A 260      20.640  -7.691  -3.450  1.00 89.12           C  
ATOM   1935  O   ARG A 260      17.660  -6.799  -3.878  1.00 89.12           O  
ATOM   1936  CG  ARG A 260      21.973  -8.222  -3.953  1.00 89.12           C  
ATOM   1937  CD  ARG A 260      23.148  -7.510  -3.297  1.00 89.12           C  
ATOM   1938  NE  ARG A 260      24.409  -7.828  -3.960  1.00 89.12           N  
ATOM   1939  NH1 ARG A 260      25.000  -9.507  -2.488  1.00 89.12           N  
ATOM   1940  NH2 ARG A 260      26.379  -8.975  -4.239  1.00 89.12           N  
ATOM   1941  CZ  ARG A 260      25.260  -8.769  -3.561  1.00 89.12           C  
ATOM   1942  N   LEU A 261      17.573  -8.688  -2.483  1.00 91.85           N  
ATOM   1943  CA  LEU A 261      16.492  -8.187  -1.641  1.00 91.85           C  
ATOM   1944  C   LEU A 261      17.032  -7.680  -0.308  1.00 91.85           C  
ATOM   1945  CB  LEU A 261      15.450  -9.282  -1.400  1.00 91.85           C  
ATOM   1946  O   LEU A 261      17.536  -8.463   0.501  1.00 91.85           O  
ATOM   1947  CG  LEU A 261      14.222  -8.881  -0.580  1.00 91.85           C  
ATOM   1948  CD1 LEU A 261      13.392  -7.852  -1.339  1.00 91.85           C  
ATOM   1949  CD2 LEU A 261      13.383 -10.107  -0.239  1.00 91.85           C  
ATOM   1950  N   LYS A 262      17.012  -6.364  -0.136  1.00 91.37           N  
ATOM   1951  CA  LYS A 262      17.534  -5.741   1.077  1.00 91.37           C  
ATOM   1952  C   LYS A 262      16.609  -5.991   2.265  1.00 91.37           C  
ATOM   1953  CB  LYS A 262      17.725  -4.238   0.869  1.00 91.37           C  
ATOM   1954  O   LYS A 262      15.410  -6.219   2.089  1.00 91.37           O  
ATOM   1955  CG  LYS A 262      18.765  -3.886  -0.183  1.00 91.37           C  
ATOM   1956  CD  LYS A 262      18.930  -2.378  -0.324  1.00 91.37           C  
ATOM   1957  CE  LYS A 262      19.969  -2.024  -1.380  1.00 91.37           C  
ATOM   1958  NZ  LYS A 262      20.121  -0.547  -1.534  1.00 91.37           N  
ATOM   1959  N   GLU A 263      17.197  -6.072   3.410  1.00 90.03           N  
ATOM   1960  CA  GLU A 263      16.436  -6.275   4.639  1.00 90.03           C  
ATOM   1961  C   GLU A 263      15.484  -5.111   4.898  1.00 90.03           C  
ATOM   1962  CB  GLU A 263      17.378  -6.459   5.831  1.00 90.03           C  
ATOM   1963  O   GLU A 263      14.382  -5.306   5.415  1.00 90.03           O  
ATOM   1964  CG  GLU A 263      18.162  -7.763   5.800  1.00 90.03           C  
ATOM   1965  CD  GLU A 263      19.139  -7.903   6.957  1.00 90.03           C  
ATOM   1966  OE1 GLU A 263      19.897  -8.899   6.994  1.00 90.03           O  
ATOM   1967  OE2 GLU A 263      19.146  -7.011   7.834  1.00 90.03           O  
ATOM   1968  N   ILE A 264      15.979  -3.929   4.503  1.00 90.17           N  
ATOM   1969  CA  ILE A 264      15.142  -2.744   4.657  1.00 90.17           C  
ATOM   1970  C   ILE A 264      13.860  -2.909   3.844  1.00 90.17           C  
ATOM   1971  CB  ILE A 264      15.890  -1.464   4.224  1.00 90.17           C  
ATOM   1972  O   ILE A 264      12.795  -2.440   4.251  1.00 90.17           O  
ATOM   1973  CG1 ILE A 264      15.091  -0.217   4.623  1.00 90.17           C  
ATOM   1974  CG2 ILE A 264      16.163  -1.481   2.717  1.00 90.17           C  
ATOM   1975  CD1 ILE A 264      15.911   1.065   4.639  1.00 90.17           C  
ATOM   1976  N   ASP A 265      13.993  -3.612   2.722  1.00 92.02           N  
ATOM   1977  CA  ASP A 265      12.838  -3.863   1.866  1.00 92.02           C  
ATOM   1978  C   ASP A 265      11.823  -4.766   2.564  1.00 92.02           C  
ATOM   1979  CB  ASP A 265      13.277  -4.490   0.541  1.00 92.02           C  
ATOM   1980  O   ASP A 265      10.617  -4.521   2.497  1.00 92.02           O  
ATOM   1981  CG  ASP A 265      14.011  -3.515  -0.363  1.00 92.02           C  
ATOM   1982  OD1 ASP A 265      13.746  -2.296  -0.287  1.00 92.02           O  
ATOM   1983  OD2 ASP A 265      14.859  -3.970  -1.160  1.00 92.02           O  
ATOM   1984  N   ILE A 266      12.315  -5.794   3.264  1.00 92.65           N  
ATOM   1985  CA  ILE A 266      11.465  -6.741   3.977  1.00 92.65           C  
ATOM   1986  C   ILE A 266      10.721  -6.022   5.100  1.00 92.65           C  
ATOM   1987  CB  ILE A 266      12.285  -7.920   4.545  1.00 92.65           C  
ATOM   1988  O   ILE A 266       9.516  -6.215   5.278  1.00 92.65           O  
ATOM   1989  CG1 ILE A 266      12.933  -8.718   3.407  1.00 92.65           C  
ATOM   1990  CG2 ILE A 266      11.403  -8.823   5.413  1.00 92.65           C  
ATOM   1991  CD1 ILE A 266      13.831  -9.853   3.880  1.00 92.65           C  
ATOM   1992  N   GLU A 267      11.454  -5.217   5.843  1.00 91.22           N  
ATOM   1993  CA  GLU A 267      10.854  -4.441   6.924  1.00 91.22           C  
ATOM   1994  C   GLU A 267       9.819  -3.456   6.388  1.00 91.22           C  
ATOM   1995  CB  GLU A 267      11.932  -3.694   7.713  1.00 91.22           C  
ATOM   1996  O   GLU A 267       8.757  -3.276   6.987  1.00 91.22           O  
ATOM   1997  CG  GLU A 267      11.404  -2.975   8.947  1.00 91.22           C  
ATOM   1998  CD  GLU A 267      12.502  -2.546   9.907  1.00 91.22           C  
ATOM   1999  OE1 GLU A 267      12.183  -2.005  10.990  1.00 91.22           O  
ATOM   2000  OE2 GLU A 267      13.690  -2.751   9.573  1.00 91.22           O  
ATOM   2001  N   PHE A 268      10.158  -2.811   5.269  1.00 90.99           N  
ATOM   2002  CA  PHE A 268       9.250  -1.853   4.650  1.00 90.99           C  
ATOM   2003  C   PHE A 268       7.955  -2.533   4.223  1.00 90.99           C  
ATOM   2004  CB  PHE A 268       9.915  -1.185   3.442  1.00 90.99           C  
ATOM   2005  O   PHE A 268       6.863  -2.044   4.523  1.00 90.99           O  
ATOM   2006  CG  PHE A 268       9.276   0.117   3.041  1.00 90.99           C  
ATOM   2007  CD1 PHE A 268       8.045   0.134   2.395  1.00 90.99           C  
ATOM   2008  CD2 PHE A 268       9.906   1.326   3.309  1.00 90.99           C  
ATOM   2009  CE1 PHE A 268       7.451   1.337   2.023  1.00 90.99           C  
ATOM   2010  CE2 PHE A 268       9.318   2.532   2.940  1.00 90.99           C  
ATOM   2011  CZ  PHE A 268       8.091   2.536   2.296  1.00 90.99           C  
ATOM   2012  N   MET A 269       8.029  -3.653   3.641  1.00 93.49           N  
ATOM   2013  CA  MET A 269       6.864  -4.391   3.163  1.00 93.49           C  
ATOM   2014  C   MET A 269       6.056  -4.949   4.330  1.00 93.49           C  
ATOM   2015  CB  MET A 269       7.291  -5.528   2.232  1.00 93.49           C  
ATOM   2016  O   MET A 269       4.830  -5.049   4.250  1.00 93.49           O  
ATOM   2017  CG  MET A 269       7.779  -5.056   0.872  1.00 93.49           C  
ATOM   2018  SD  MET A 269       8.088  -6.447  -0.285  1.00 93.49           S  
ATOM   2019  CE  MET A 269       9.650  -7.080   0.387  1.00 93.49           C  
ATOM   2020  N   ARG A 270       6.760  -5.327   5.402  1.00 92.85           N  
ATOM   2021  CA  ARG A 270       6.092  -5.827   6.598  1.00 92.85           C  
ATOM   2022  C   ARG A 270       5.193  -4.759   7.212  1.00 92.85           C  
ATOM   2023  CB  ARG A 270       7.118  -6.303   7.628  1.00 92.85           C  
ATOM   2024  O   ARG A 270       4.074  -5.051   7.638  1.00 92.85           O  
ATOM   2025  CG  ARG A 270       6.504  -6.988   8.839  1.00 92.85           C  
ATOM   2026  CD  ARG A 270       7.567  -7.443   9.829  1.00 92.85           C  
ATOM   2027  NE  ARG A 270       8.557  -8.311   9.197  1.00 92.85           N  
ATOM   2028  NH1 ARG A 270       7.765 -10.258  10.155  1.00 92.85           N  
ATOM   2029  NH2 ARG A 270       9.568 -10.322   8.741  1.00 92.85           N  
ATOM   2030  CZ  ARG A 270       8.628  -9.628   9.366  1.00 92.85           C  
ATOM   2031  N   ARG A 271       5.593  -3.599   7.215  1.00 90.01           N  
ATOM   2032  CA  ARG A 271       4.852  -2.491   7.808  1.00 90.01           C  
ATOM   2033  C   ARG A 271       3.723  -2.034   6.890  1.00 90.01           C  
ATOM   2034  CB  ARG A 271       5.788  -1.319   8.111  1.00 90.01           C  
ATOM   2035  O   ARG A 271       2.665  -1.611   7.361  1.00 90.01           O  
ATOM   2036  CG  ARG A 271       6.770  -1.591   9.239  1.00 90.01           C  
ATOM   2037  CD  ARG A 271       7.583  -0.352   9.590  1.00 90.01           C  
ATOM   2038  NE  ARG A 271       8.592  -0.640  10.605  1.00 90.01           N  
ATOM   2039  NH1 ARG A 271       9.570   1.451  10.522  1.00 90.01           N  
ATOM   2040  NH2 ARG A 271      10.383  -0.143  11.954  1.00 90.01           N  
ATOM   2041  CZ  ARG A 271       9.513   0.224  11.025  1.00 90.01           C  
ATOM   2042  N   LEU A 272       3.888  -2.123   5.564  1.00 92.19           N  
ATOM   2043  CA  LEU A 272       2.948  -1.605   4.576  1.00 92.19           C  
ATOM   2044  C   LEU A 272       1.838  -2.614   4.301  1.00 92.19           C  
ATOM   2045  CB  LEU A 272       3.674  -1.259   3.274  1.00 92.19           C  
ATOM   2046  O   LEU A 272       0.724  -2.234   3.934  1.00 92.19           O  
ATOM   2047  CG  LEU A 272       2.862  -0.494   2.227  1.00 92.19           C  
ATOM   2048  CD1 LEU A 272       2.438   0.864   2.776  1.00 92.19           C  
ATOM   2049  CD2 LEU A 272       3.666  -0.330   0.942  1.00 92.19           C  
ATOM   2050  N   GLN A 273       2.023  -3.892   4.527  1.00 91.79           N  
ATOM   2051  CA  GLN A 273       1.129  -4.973   4.127  1.00 91.79           C  
ATOM   2052  C   GLN A 273      -0.237  -4.833   4.793  1.00 91.79           C  
ATOM   2053  CB  GLN A 273       1.743  -6.332   4.470  1.00 91.79           C  
ATOM   2054  O   GLN A 273      -1.243  -5.308   4.263  1.00 91.79           O  
ATOM   2055  CG  GLN A 273       1.943  -6.557   5.963  1.00 91.79           C  
ATOM   2056  CD  GLN A 273       2.649  -7.865   6.270  1.00 91.79           C  
ATOM   2057  NE2 GLN A 273       3.058  -8.039   7.522  1.00 91.79           N  
ATOM   2058  OE1 GLN A 273       2.826  -8.712   5.388  1.00 91.79           O  
ATOM   2059  N   LYS A 274      -0.377  -4.125   5.970  1.00 90.34           N  
ATOM   2060  CA  LYS A 274      -1.639  -4.003   6.694  1.00 90.34           C  
ATOM   2061  C   LYS A 274      -2.464  -2.832   6.167  1.00 90.34           C  
ATOM   2062  CB  LYS A 274      -1.384  -3.832   8.192  1.00 90.34           C  
ATOM   2063  O   LYS A 274      -3.669  -2.753   6.416  1.00 90.34           O  
ATOM   2064  CG  LYS A 274      -0.751  -5.046   8.855  1.00 90.34           C  
ATOM   2065  CD  LYS A 274      -0.530  -4.818  10.345  1.00 90.34           C  
ATOM   2066  CE  LYS A 274       0.133  -6.021  11.003  1.00 90.34           C  
ATOM   2067  NZ  LYS A 274       0.485  -5.748  12.428  1.00 90.34           N  
ATOM   2068  N   ARG A 275      -1.924  -2.040   5.386  1.00 90.90           N  
ATOM   2069  CA  ARG A 275      -2.612  -0.803   5.030  1.00 90.90           C  
ATOM   2070  C   ARG A 275      -2.851  -0.722   3.526  1.00 90.90           C  
ATOM   2071  CB  ARG A 275      -1.809   0.413   5.499  1.00 90.90           C  
ATOM   2072  O   ARG A 275      -3.816  -0.100   3.078  1.00 90.90           O  
ATOM   2073  CG  ARG A 275      -1.527   0.425   6.993  1.00 90.90           C  
ATOM   2074  CD  ARG A 275      -2.795   0.643   7.806  1.00 90.90           C  
ATOM   2075  NE  ARG A 275      -2.499   0.880   9.215  1.00 90.90           N  
ATOM   2076  NH1 ARG A 275      -3.178  -1.211   9.924  1.00 90.90           N  
ATOM   2077  NH2 ARG A 275      -2.383   0.315  11.438  1.00 90.90           N  
ATOM   2078  CZ  ARG A 275      -2.687  -0.006  10.189  1.00 90.90           C  
ATOM   2079  N   VAL A 276      -1.971  -1.429   2.694  1.00 93.78           N  
ATOM   2080  CA  VAL A 276      -2.109  -1.308   1.247  1.00 93.78           C  
ATOM   2081  C   VAL A 276      -1.815  -2.652   0.585  1.00 93.78           C  
ATOM   2082  CB  VAL A 276      -1.176  -0.217   0.676  1.00 93.78           C  
ATOM   2083  O   VAL A 276      -1.101  -3.485   1.148  1.00 93.78           O  
ATOM   2084  CG1 VAL A 276       0.288  -0.627   0.825  1.00 93.78           C  
ATOM   2085  CG2 VAL A 276      -1.510   0.058  -0.789  1.00 93.78           C  
ATOM   2086  N   ASN A 277      -2.450  -2.845  -0.564  1.00 93.87           N  
ATOM   2087  CA  ASN A 277      -2.124  -3.994  -1.402  1.00 93.87           C  
ATOM   2088  C   ASN A 277      -0.758  -3.837  -2.063  1.00 93.87           C  
ATOM   2089  CB  ASN A 277      -3.206  -4.209  -2.462  1.00 93.87           C  
ATOM   2090  O   ASN A 277      -0.543  -2.906  -2.840  1.00 93.87           O  
ATOM   2091  CG  ASN A 277      -4.577  -4.440  -1.859  1.00 93.87           C  
ATOM   2092  ND2 ASN A 277      -5.605  -3.893  -2.498  1.00 93.87           N  
ATOM   2093  OD1 ASN A 277      -4.712  -5.103  -0.828  1.00 93.87           O  
ATOM   2094  N   ILE A 278       0.137  -4.776  -1.741  1.00 94.86           N  
ATOM   2095  CA  ILE A 278       1.512  -4.638  -2.209  1.00 94.86           C  
ATOM   2096  C   ILE A 278       1.741  -5.551  -3.412  1.00 94.86           C  
ATOM   2097  CB  ILE A 278       2.526  -4.962  -1.090  1.00 94.86           C  
ATOM   2098  O   ILE A 278       1.400  -6.735  -3.374  1.00 94.86           O  
ATOM   2099  CG1 ILE A 278       2.327  -4.016   0.101  1.00 94.86           C  
ATOM   2100  CG2 ILE A 278       3.960  -4.881  -1.620  1.00 94.86           C  
ATOM   2101  CD1 ILE A 278       3.110  -4.414   1.345  1.00 94.86           C  
ATOM   2102  N   ILE A 279       2.350  -5.009  -4.501  1.00 94.19           N  
ATOM   2103  CA  ILE A 279       2.769  -5.751  -5.685  1.00 94.19           C  
ATOM   2104  C   ILE A 279       4.270  -5.570  -5.903  1.00 94.19           C  
ATOM   2105  CB  ILE A 279       1.988  -5.301  -6.940  1.00 94.19           C  
ATOM   2106  O   ILE A 279       4.721  -4.491  -6.292  1.00 94.19           O  
ATOM   2107  CG1 ILE A 279       0.482  -5.496  -6.729  1.00 94.19           C  
ATOM   2108  CG2 ILE A 279       2.471  -6.061  -8.178  1.00 94.19           C  
ATOM   2109  CD1 ILE A 279      -0.378  -4.941  -7.857  1.00 94.19           C  
ATOM   2110  N   PRO A 280       4.982  -6.597  -5.621  1.00 94.78           N  
ATOM   2111  CA  PRO A 280       6.430  -6.511  -5.822  1.00 94.78           C  
ATOM   2112  C   PRO A 280       6.819  -6.472  -7.298  1.00 94.78           C  
ATOM   2113  CB  PRO A 280       6.955  -7.784  -5.153  1.00 94.78           C  
ATOM   2114  O   PRO A 280       6.298  -7.252  -8.099  1.00 94.78           O  
ATOM   2115  CG  PRO A 280       5.805  -8.737  -5.189  1.00 94.78           C  
ATOM   2116  CD  PRO A 280       4.528  -7.947  -5.160  1.00 94.78           C  
ATOM   2117  N   VAL A 281       7.723  -5.491  -7.633  1.00 94.75           N  
ATOM   2118  CA  VAL A 281       8.209  -5.329  -8.999  1.00 94.75           C  
ATOM   2119  C   VAL A 281       9.736  -5.318  -9.007  1.00 94.75           C  
ATOM   2120  CB  VAL A 281       7.663  -4.037  -9.647  1.00 94.75           C  
ATOM   2121  O   VAL A 281      10.361  -4.573  -8.249  1.00 94.75           O  
ATOM   2122  CG1 VAL A 281       8.252  -3.842 -11.043  1.00 94.75           C  
ATOM   2123  CG2 VAL A 281       6.138  -4.074  -9.708  1.00 94.75           C  
ATOM   2124  N   ILE A 282      10.288  -6.156  -9.817  1.00 94.91           N  
ATOM   2125  CA  ILE A 282      11.737  -6.160  -9.989  1.00 94.91           C  
ATOM   2126  C   ILE A 282      12.139  -5.094 -11.005  1.00 94.91           C  
ATOM   2127  CB  ILE A 282      12.249  -7.548 -10.437  1.00 94.91           C  
ATOM   2128  O   ILE A 282      11.712  -5.136 -12.161  1.00 94.91           O  
ATOM   2129  CG1 ILE A 282      11.850  -8.619  -9.416  1.00 94.91           C  
ATOM   2130  CG2 ILE A 282      13.767  -7.523 -10.641  1.00 94.91           C  
ATOM   2131  CD1 ILE A 282      12.104 -10.045  -9.884  1.00 94.91           C  
ATOM   2132  N   ALA A 283      12.972  -4.176 -10.529  1.00 93.86           N  
ATOM   2133  CA  ALA A 283      13.383  -3.049 -11.363  1.00 93.86           C  
ATOM   2134  C   ALA A 283      14.589  -3.415 -12.224  1.00 93.86           C  
ATOM   2135  CB  ALA A 283      13.701  -1.834 -10.496  1.00 93.86           C  
ATOM   2136  O   ALA A 283      15.235  -4.440 -11.995  1.00 93.86           O  
ATOM   2137  N   LYS A 284      14.764  -2.756 -13.368  1.00 92.01           N  
ATOM   2138  CA  LYS A 284      15.917  -2.899 -14.252  1.00 92.01           C  
ATOM   2139  C   LYS A 284      16.129  -4.357 -14.648  1.00 92.01           C  
ATOM   2140  CB  LYS A 284      17.178  -2.349 -13.583  1.00 92.01           C  
ATOM   2141  O   LYS A 284      17.229  -4.892 -14.501  1.00 92.01           O  
ATOM   2142  CG  LYS A 284      17.106  -0.866 -13.251  1.00 92.01           C  
ATOM   2143  CD  LYS A 284      18.440  -0.344 -12.732  1.00 92.01           C  
ATOM   2144  CE  LYS A 284      18.384   1.150 -12.446  1.00 92.01           C  
ATOM   2145  NZ  LYS A 284      19.721   1.692 -12.062  1.00 92.01           N  
ATOM   2146  N   ALA A 285      15.095  -4.977 -15.175  1.00 91.11           N  
ATOM   2147  CA  ALA A 285      15.132  -6.392 -15.538  1.00 91.11           C  
ATOM   2148  C   ALA A 285      16.137  -6.644 -16.658  1.00 91.11           C  
ATOM   2149  CB  ALA A 285      13.744  -6.871 -15.954  1.00 91.11           C  
ATOM   2150  O   ALA A 285      16.594  -7.774 -16.847  1.00 91.11           O  
ATOM   2151  N   ASP A 286      16.551  -5.600 -17.363  1.00 91.03           N  
ATOM   2152  CA  ASP A 286      17.506  -5.743 -18.458  1.00 91.03           C  
ATOM   2153  C   ASP A 286      18.895  -6.098 -17.931  1.00 91.03           C  
ATOM   2154  CB  ASP A 286      17.569  -4.459 -19.286  1.00 91.03           C  
ATOM   2155  O   ASP A 286      19.768  -6.510 -18.698  1.00 91.03           O  
ATOM   2156  CG  ASP A 286      17.839  -3.223 -18.445  1.00 91.03           C  
ATOM   2157  OD1 ASP A 286      17.290  -3.115 -17.327  1.00 91.03           O  
ATOM   2158  OD2 ASP A 286      18.604  -2.349 -18.906  1.00 91.03           O  
ATOM   2159  N   THR A 287      19.163  -5.970 -16.596  1.00 91.26           N  
ATOM   2160  CA  THR A 287      20.464  -6.258 -16.003  1.00 91.26           C  
ATOM   2161  C   THR A 287      20.564  -7.728 -15.605  1.00 91.26           C  
ATOM   2162  CB  THR A 287      20.726  -5.371 -14.772  1.00 91.26           C  
ATOM   2163  O   THR A 287      21.591  -8.167 -15.083  1.00 91.26           O  
ATOM   2164  CG2 THR A 287      20.602  -3.892 -15.123  1.00 91.26           C  
ATOM   2165  OG1 THR A 287      19.772  -5.689 -13.750  1.00 91.26           O  
ATOM   2166  N   MET A 288      19.530  -8.485 -15.824  1.00 91.38           N  
ATOM   2167  CA  MET A 288      19.491  -9.903 -15.476  1.00 91.38           C  
ATOM   2168  C   MET A 288      19.095 -10.749 -16.681  1.00 91.38           C  
ATOM   2169  CB  MET A 288      18.517 -10.147 -14.322  1.00 91.38           C  
ATOM   2170  O   MET A 288      18.329 -10.300 -17.536  1.00 91.38           O  
ATOM   2171  CG  MET A 288      18.865  -9.385 -13.054  1.00 91.38           C  
ATOM   2172  SD  MET A 288      17.604  -9.599 -11.738  1.00 91.38           S  
ATOM   2173  CE  MET A 288      17.860 -11.348 -11.330  1.00 91.38           C  
ATOM   2174  N   THR A 289      19.714 -11.882 -16.693  1.00 91.87           N  
ATOM   2175  CA  THR A 289      19.326 -12.848 -17.715  1.00 91.87           C  
ATOM   2176  C   THR A 289      18.025 -13.547 -17.332  1.00 91.87           C  
ATOM   2177  CB  THR A 289      20.430 -13.898 -17.939  1.00 91.87           C  
ATOM   2178  O   THR A 289      17.637 -13.551 -16.161  1.00 91.87           O  
ATOM   2179  CG2 THR A 289      21.743 -13.237 -18.347  1.00 91.87           C  
ATOM   2180  OG1 THR A 289      20.635 -14.634 -16.727  1.00 91.87           O  
ATOM   2181  N   PRO A 290      17.253 -14.006 -18.240  1.00 89.77           N  
ATOM   2182  CA  PRO A 290      15.991 -14.679 -17.926  1.00 89.77           C  
ATOM   2183  C   PRO A 290      16.161 -15.811 -16.915  1.00 89.77           C  
ATOM   2184  CB  PRO A 290      15.533 -15.222 -19.282  1.00 89.77           C  
ATOM   2185  O   PRO A 290      15.282 -16.034 -16.079  1.00 89.77           O  
ATOM   2186  CG  PRO A 290      16.766 -15.228 -20.127  1.00 89.77           C  
ATOM   2187  CD  PRO A 290      17.683 -14.143 -19.639  1.00 89.77           C  
ATOM   2188  N   ASP A 291      17.335 -16.519 -17.012  1.00 92.83           N  
ATOM   2189  CA  ASP A 291      17.612 -17.587 -16.056  1.00 92.83           C  
ATOM   2190  C   ASP A 291      17.837 -17.025 -14.654  1.00 92.83           C  
ATOM   2191  CB  ASP A 291      18.831 -18.400 -16.498  1.00 92.83           C  
ATOM   2192  O   ASP A 291      17.340 -17.578 -13.671  1.00 92.83           O  
ATOM   2193  CG  ASP A 291      18.584 -19.197 -17.768  1.00 92.83           C  
ATOM   2194  OD1 ASP A 291      17.410 -19.478 -18.092  1.00 92.83           O  
ATOM   2195  OD2 ASP A 291      19.572 -19.548 -18.448  1.00 92.83           O  
ATOM   2196  N   GLU A 292      18.539 -15.906 -14.575  1.00 93.80           N  
ATOM   2197  CA  GLU A 292      18.791 -15.231 -13.305  1.00 93.80           C  
ATOM   2198  C   GLU A 292      17.504 -14.657 -12.720  1.00 93.80           C  
ATOM   2199  CB  GLU A 292      19.830 -14.121 -13.483  1.00 93.80           C  
ATOM   2200  O   GLU A 292      17.302 -14.685 -11.504  1.00 93.80           O  
ATOM   2201  CG  GLU A 292      21.240 -14.632 -13.739  1.00 93.80           C  
ATOM   2202  CD  GLU A 292      22.231 -13.525 -14.061  1.00 93.80           C  
ATOM   2203  OE1 GLU A 292      23.430 -13.823 -14.263  1.00 93.80           O  
ATOM   2204  OE2 GLU A 292      21.804 -12.350 -14.112  1.00 93.80           O  
ATOM   2205  N   LEU A 293      16.709 -14.210 -13.600  1.00 92.07           N  
ATOM   2206  CA  LEU A 293      15.430 -13.629 -13.209  1.00 92.07           C  
ATOM   2207  C   LEU A 293      14.538 -14.673 -12.546  1.00 92.07           C  
ATOM   2208  CB  LEU A 293      14.718 -13.032 -14.427  1.00 92.07           C  
ATOM   2209  O   LEU A 293      13.897 -14.394 -11.530  1.00 92.07           O  
ATOM   2210  CG  LEU A 293      13.502 -12.151 -14.136  1.00 92.07           C  
ATOM   2211  CD1 LEU A 293      13.254 -11.191 -15.295  1.00 92.07           C  
ATOM   2212  CD2 LEU A 293      12.269 -13.011 -13.875  1.00 92.07           C  
ATOM   2213  N   LYS A 294      14.493 -15.858 -13.090  1.00 91.67           N  
ATOM   2214  CA  LYS A 294      13.702 -16.952 -12.534  1.00 91.67           C  
ATOM   2215  C   LYS A 294      14.187 -17.326 -11.137  1.00 91.67           C  
ATOM   2216  CB  LYS A 294      13.755 -18.174 -13.452  1.00 91.67           C  
ATOM   2217  O   LYS A 294      13.379 -17.537 -10.229  1.00 91.67           O  
ATOM   2218  CG  LYS A 294      12.811 -19.296 -13.045  1.00 91.67           C  
ATOM   2219  CD  LYS A 294      12.899 -20.476 -14.004  1.00 91.67           C  
ATOM   2220  CE  LYS A 294      12.014 -21.631 -13.554  1.00 91.67           C  
ATOM   2221  NZ  LYS A 294      12.101 -22.793 -14.488  1.00 91.67           N  
ATOM   2222  N   GLU A 295      15.486 -17.417 -10.986  1.00 93.99           N  
ATOM   2223  CA  GLU A 295      16.082 -17.726  -9.689  1.00 93.99           C  
ATOM   2224  C   GLU A 295      15.786 -16.630  -8.670  1.00 93.99           C  
ATOM   2225  CB  GLU A 295      17.594 -17.924  -9.825  1.00 93.99           C  
ATOM   2226  O   GLU A 295      15.466 -16.918  -7.515  1.00 93.99           O  
ATOM   2227  CG  GLU A 295      17.984 -19.174 -10.601  1.00 93.99           C  
ATOM   2228  CD  GLU A 295      19.483 -19.301 -10.821  1.00 93.99           C  
ATOM   2229  OE1 GLU A 295      19.915 -20.234 -11.535  1.00 93.99           O  
ATOM   2230  OE2 GLU A 295      20.231 -18.461 -10.273  1.00 93.99           O  
ATOM   2231  N   PHE A 296      15.897 -15.454  -9.174  1.00 93.98           N  
ATOM   2232  CA  PHE A 296      15.680 -14.313  -8.292  1.00 93.98           C  
ATOM   2233  C   PHE A 296      14.220 -14.228  -7.865  1.00 93.98           C  
ATOM   2234  CB  PHE A 296      16.103 -13.011  -8.981  1.00 93.98           C  
ATOM   2235  O   PHE A 296      13.923 -13.924  -6.708  1.00 93.98           O  
ATOM   2236  CG  PHE A 296      16.095 -11.813  -8.072  1.00 93.98           C  
ATOM   2237  CD1 PHE A 296      15.378 -10.671  -8.409  1.00 93.98           C  
ATOM   2238  CD2 PHE A 296      16.806 -11.827  -6.879  1.00 93.98           C  
ATOM   2239  CE1 PHE A 296      15.369  -9.560  -7.569  1.00 93.98           C  
ATOM   2240  CE2 PHE A 296      16.802 -10.721  -6.034  1.00 93.98           C  
ATOM   2241  CZ  PHE A 296      16.084  -9.588  -6.382  1.00 93.98           C  
ATOM   2242  N   LYS A 297      13.313 -14.492  -8.706  1.00 92.48           N  
ATOM   2243  CA  LYS A 297      11.887 -14.524  -8.394  1.00 92.48           C  
ATOM   2244  C   LYS A 297      11.588 -15.538  -7.293  1.00 92.48           C  
ATOM   2245  CB  LYS A 297      11.071 -14.853  -9.645  1.00 92.48           C  
ATOM   2246  O   LYS A 297      10.811 -15.257  -6.378  1.00 92.48           O  
ATOM   2247  CG  LYS A 297      10.980 -13.708 -10.643  1.00 92.48           C  
ATOM   2248  CD  LYS A 297      10.060 -14.053 -11.807  1.00 92.48           C  
ATOM   2249  CE  LYS A 297       9.936 -12.892 -12.785  1.00 92.48           C  
ATOM   2250  NZ  LYS A 297       9.025 -13.222 -13.922  1.00 92.48           N  
ATOM   2251  N   GLN A 298      12.213 -16.680  -7.436  1.00 92.41           N  
ATOM   2252  CA  GLN A 298      12.041 -17.728  -6.435  1.00 92.41           C  
ATOM   2253  C   GLN A 298      12.625 -17.305  -5.090  1.00 92.41           C  
ATOM   2254  CB  GLN A 298      12.692 -19.030  -6.903  1.00 92.41           C  
ATOM   2255  O   GLN A 298      12.027 -17.556  -4.041  1.00 92.41           O  
ATOM   2256  CG  GLN A 298      12.390 -20.225  -6.009  1.00 92.41           C  
ATOM   2257  CD  GLN A 298      12.971 -21.520  -6.544  1.00 92.41           C  
ATOM   2258  NE2 GLN A 298      12.380 -22.643  -6.149  1.00 92.41           N  
ATOM   2259  OE1 GLN A 298      13.942 -21.512  -7.308  1.00 92.41           O  
ATOM   2260  N   GLN A 299      13.711 -16.680  -5.191  1.00 93.44           N  
ATOM   2261  CA  GLN A 299      14.367 -16.200  -3.980  1.00 93.44           C  
ATOM   2262  C   GLN A 299      13.503 -15.172  -3.256  1.00 93.44           C  
ATOM   2263  CB  GLN A 299      15.733 -15.597  -4.311  1.00 93.44           C  
ATOM   2264  O   GLN A 299      13.359 -15.225  -2.033  1.00 93.44           O  
ATOM   2265  CG  GLN A 299      16.523 -15.152  -3.087  1.00 93.44           C  
ATOM   2266  CD  GLN A 299      17.925 -14.686  -3.430  1.00 93.44           C  
ATOM   2267  NE2 GLN A 299      18.744 -14.466  -2.407  1.00 93.44           N  
ATOM   2268  OE1 GLN A 299      18.270 -14.527  -4.605  1.00 93.44           O  
ATOM   2269  N   ILE A 300      12.914 -14.254  -3.963  1.00 93.54           N  
ATOM   2270  CA  ILE A 300      12.071 -13.206  -3.400  1.00 93.54           C  
ATOM   2271  C   ILE A 300      10.822 -13.826  -2.779  1.00 93.54           C  
ATOM   2272  CB  ILE A 300      11.677 -12.162  -4.469  1.00 93.54           C  
ATOM   2273  O   ILE A 300      10.423 -13.457  -1.672  1.00 93.54           O  
ATOM   2274  CG1 ILE A 300      12.907 -11.365  -4.917  1.00 93.54           C  
ATOM   2275  CG2 ILE A 300      10.584 -11.231  -3.938  1.00 93.54           C  
ATOM   2276  CD1 ILE A 300      12.652 -10.446  -6.104  1.00 93.54           C  
ATOM   2277  N   MET A 301      10.262 -14.785  -3.458  1.00 92.10           N  
ATOM   2278  CA  MET A 301       9.057 -15.445  -2.965  1.00 92.10           C  
ATOM   2279  C   MET A 301       9.341 -16.201  -1.671  1.00 92.10           C  
ATOM   2280  CB  MET A 301       8.499 -16.403  -4.019  1.00 92.10           C  
ATOM   2281  O   MET A 301       8.524 -16.190  -0.749  1.00 92.10           O  
ATOM   2282  CG  MET A 301       7.871 -15.703  -5.213  1.00 92.10           C  
ATOM   2283  SD  MET A 301       6.376 -14.742  -4.757  1.00 92.10           S  
ATOM   2284  CE  MET A 301       5.215 -16.096  -4.424  1.00 92.10           C  
ATOM   2285  N   GLU A 302      10.515 -16.874  -1.609  1.00 92.56           N  
ATOM   2286  CA  GLU A 302      10.928 -17.585  -0.403  1.00 92.56           C  
ATOM   2287  C   GLU A 302      11.148 -16.621   0.759  1.00 92.56           C  
ATOM   2288  CB  GLU A 302      12.201 -18.394  -0.664  1.00 92.56           C  
ATOM   2289  O   GLU A 302      10.710 -16.881   1.881  1.00 92.56           O  
ATOM   2290  CG  GLU A 302      12.608 -19.292   0.495  1.00 92.56           C  
ATOM   2291  CD  GLU A 302      13.876 -20.086   0.223  1.00 92.56           C  
ATOM   2292  OE1 GLU A 302      14.348 -20.807   1.132  1.00 92.56           O  
ATOM   2293  OE2 GLU A 302      14.403 -19.984  -0.907  1.00 92.56           O  
ATOM   2294  N   ASP A 303      11.786 -15.534   0.473  1.00 93.07           N  
ATOM   2295  CA  ASP A 303      12.083 -14.543   1.502  1.00 93.07           C  
ATOM   2296  C   ASP A 303      10.804 -13.894   2.025  1.00 93.07           C  
ATOM   2297  CB  ASP A 303      13.032 -13.473   0.959  1.00 93.07           C  
ATOM   2298  O   ASP A 303      10.675 -13.641   3.224  1.00 93.07           O  
ATOM   2299  CG  ASP A 303      14.448 -13.983   0.757  1.00 93.07           C  
ATOM   2300  OD1 ASP A 303      14.769 -15.095   1.231  1.00 93.07           O  
ATOM   2301  OD2 ASP A 303      15.251 -13.266   0.122  1.00 93.07           O  
ATOM   2302  N   LEU A 304       9.891 -13.680   1.179  1.00 91.62           N  
ATOM   2303  CA  LEU A 304       8.623 -13.072   1.566  1.00 91.62           C  
ATOM   2304  C   LEU A 304       7.788 -14.038   2.400  1.00 91.62           C  
ATOM   2305  CB  LEU A 304       7.836 -12.637   0.327  1.00 91.62           C  
ATOM   2306  O   LEU A 304       7.142 -13.631   3.367  1.00 91.62           O  
ATOM   2307  CG  LEU A 304       8.394 -11.440  -0.445  1.00 91.62           C  
ATOM   2308  CD1 LEU A 304       7.577 -11.197  -1.709  1.00 91.62           C  
ATOM   2309  CD2 LEU A 304       8.409 -10.195   0.436  1.00 91.62           C  
ATOM   2310  N   GLN A 305       7.846 -15.237   1.988  1.00 91.64           N  
ATOM   2311  CA  GLN A 305       7.115 -16.259   2.731  1.00 91.64           C  
ATOM   2312  C   GLN A 305       7.711 -16.461   4.121  1.00 91.64           C  
ATOM   2313  CB  GLN A 305       7.111 -17.581   1.963  1.00 91.64           C  
ATOM   2314  O   GLN A 305       6.979 -16.598   5.102  1.00 91.64           O  
ATOM   2315  CG  GLN A 305       6.232 -17.568   0.720  1.00 91.64           C  
ATOM   2316  CD  GLN A 305       6.315 -18.860  -0.071  1.00 91.64           C  
ATOM   2317  NE2 GLN A 305       5.434 -19.011  -1.055  1.00 91.64           N  
ATOM   2318  OE1 GLN A 305       7.163 -19.716   0.199  1.00 91.64           O  
ATOM   2319  N   ASN A 306       8.990 -16.438   4.171  1.00 93.88           N  
ATOM   2320  CA  ASN A 306       9.683 -16.611   5.444  1.00 93.88           C  
ATOM   2321  C   ASN A 306       9.442 -15.429   6.378  1.00 93.88           C  
ATOM   2322  CB  ASN A 306      11.182 -16.811   5.216  1.00 93.88           C  
ATOM   2323  O   ASN A 306       9.368 -15.600   7.596  1.00 93.88           O  
ATOM   2324  CG  ASN A 306      11.498 -18.124   4.528  1.00 93.88           C  
ATOM   2325  ND2 ASN A 306      12.669 -18.201   3.907  1.00 93.88           N  
ATOM   2326  OD1 ASN A 306      10.696 -19.061   4.553  1.00 93.88           O  
ATOM   2327  N   SER A 307       9.243 -14.292   5.791  1.00 91.64           N  
ATOM   2328  CA  SER A 307       9.036 -13.088   6.588  1.00 91.64           C  
ATOM   2329  C   SER A 307       7.558 -12.877   6.899  1.00 91.64           C  
ATOM   2330  CB  SER A 307       9.593 -11.862   5.863  1.00 91.64           C  
ATOM   2331  O   SER A 307       7.205 -12.017   7.708  1.00 91.64           O  
ATOM   2332  OG  SER A 307      10.992 -11.984   5.670  1.00 91.64           O  
ATOM   2333  N   GLY A 308       6.673 -13.716   6.356  1.00 90.42           N  
ATOM   2334  CA  GLY A 308       5.241 -13.636   6.599  1.00 90.42           C  
ATOM   2335  C   GLY A 308       4.595 -12.420   5.964  1.00 90.42           C  
ATOM   2336  O   GLY A 308       3.682 -11.823   6.540  1.00 90.42           O  
ATOM   2337  N   ILE A 309       5.117 -11.925   4.871  1.00 90.48           N  
ATOM   2338  CA  ILE A 309       4.572 -10.779   4.151  1.00 90.48           C  
ATOM   2339  C   ILE A 309       3.512 -11.249   3.158  1.00 90.48           C  
ATOM   2340  CB  ILE A 309       5.682  -9.993   3.417  1.00 90.48           C  
ATOM   2341  O   ILE A 309       3.772 -12.126   2.331  1.00 90.48           O  
ATOM   2342  CG1 ILE A 309       6.727  -9.484   4.417  1.00 90.48           C  
ATOM   2343  CG2 ILE A 309       5.083  -8.835   2.614  1.00 90.48           C  
ATOM   2344  CD1 ILE A 309       8.011  -8.983   3.771  1.00 90.48           C  
ATOM   2345  N   GLU A 310       2.266 -10.742   3.346  1.00 87.16           N  
ATOM   2346  CA  GLU A 310       1.151 -11.101   2.476  1.00 87.16           C  
ATOM   2347  C   GLU A 310       1.132 -10.237   1.218  1.00 87.16           C  
ATOM   2348  CB  GLU A 310      -0.179 -10.972   3.223  1.00 87.16           C  
ATOM   2349  O   GLU A 310       0.955  -9.020   1.298  1.00 87.16           O  
ATOM   2350  CG  GLU A 310      -1.370 -11.534   2.461  1.00 87.16           C  
ATOM   2351  CD  GLU A 310      -2.674 -11.446   3.238  1.00 87.16           C  
ATOM   2352  OE1 GLU A 310      -3.726 -11.870   2.707  1.00 87.16           O  
ATOM   2353  OE2 GLU A 310      -2.644 -10.948   4.385  1.00 87.16           O  
ATOM   2354  N   ILE A 311       1.483 -10.804   0.181  1.00 88.17           N  
ATOM   2355  CA  ILE A 311       1.433 -10.111  -1.102  1.00 88.17           C  
ATOM   2356  C   ILE A 311       0.095 -10.384  -1.785  1.00 88.17           C  
ATOM   2357  CB  ILE A 311       2.601 -10.538  -2.020  1.00 88.17           C  
ATOM   2358  O   ILE A 311      -0.574 -11.374  -1.480  1.00 88.17           O  
ATOM   2359  CG1 ILE A 311       2.530 -12.042  -2.309  1.00 88.17           C  
ATOM   2360  CG2 ILE A 311       3.946 -10.163  -1.393  1.00 88.17           C  
ATOM   2361  CD1 ILE A 311       3.493 -12.510  -3.392  1.00 88.17           C  
ATOM   2362  N   PHE A 312      -0.316  -9.365  -2.620  1.00 85.11           N  
ATOM   2363  CA  PHE A 312      -1.587  -9.488  -3.325  1.00 85.11           C  
ATOM   2364  C   PHE A 312      -1.519 -10.589  -4.376  1.00 85.11           C  
ATOM   2365  CB  PHE A 312      -1.968  -8.158  -3.982  1.00 85.11           C  
ATOM   2366  O   PHE A 312      -0.643 -10.574  -5.244  1.00 85.11           O  
ATOM   2367  CG  PHE A 312      -3.315  -8.177  -4.653  1.00 85.11           C  
ATOM   2368  CD1 PHE A 312      -3.420  -8.338  -6.029  1.00 85.11           C  
ATOM   2369  CD2 PHE A 312      -4.478  -8.033  -3.906  1.00 85.11           C  
ATOM   2370  CE1 PHE A 312      -4.666  -8.356  -6.652  1.00 85.11           C  
ATOM   2371  CE2 PHE A 312      -5.726  -8.050  -4.522  1.00 85.11           C  
ATOM   2372  CZ  PHE A 312      -5.818  -8.211  -5.896  1.00 85.11           C  
ATOM   2373  N   ASP A 313      -2.393 -11.598  -4.161  1.00 81.95           N  
ATOM   2374  CA  ASP A 313      -2.477 -12.716  -5.095  1.00 81.95           C  
ATOM   2375  C   ASP A 313      -3.659 -12.548  -6.047  1.00 81.95           C  
ATOM   2376  CB  ASP A 313      -2.596 -14.040  -4.338  1.00 81.95           C  
ATOM   2377  O   ASP A 313      -4.803 -12.415  -5.607  1.00 81.95           O  
ATOM   2378  CG  ASP A 313      -2.422 -15.254  -5.234  1.00 81.95           C  
ATOM   2379  OD1 ASP A 313      -2.201 -15.085  -6.453  1.00 81.95           O  
ATOM   2380  OD2 ASP A 313      -2.510 -16.389  -4.718  1.00 81.95           O  
ATOM   2381  N   PHE A 314      -3.380 -12.416  -7.332  1.00 71.77           N  
ATOM   2382  CA  PHE A 314      -4.430 -12.251  -8.330  1.00 71.77           C  
ATOM   2383  C   PHE A 314      -5.197 -13.553  -8.530  1.00 71.77           C  
ATOM   2384  CB  PHE A 314      -3.838 -11.781  -9.663  1.00 71.77           C  
ATOM   2385  O   PHE A 314      -6.216 -13.579  -9.223  1.00 71.77           O  
ATOM   2386  CG  PHE A 314      -3.245 -10.399  -9.609  1.00 71.77           C  
ATOM   2387  CD1 PHE A 314      -4.055  -9.275  -9.713  1.00 71.77           C  
ATOM   2388  CD2 PHE A 314      -1.876 -10.224  -9.455  1.00 71.77           C  
ATOM   2389  CE1 PHE A 314      -3.508  -7.994  -9.663  1.00 71.77           C  
ATOM   2390  CE2 PHE A 314      -1.322  -8.948  -9.405  1.00 71.77           C  
ATOM   2391  CZ  PHE A 314      -2.140  -7.834  -9.510  1.00 71.77           C  
ATOM   2392  N   SER A 315      -4.873 -14.634  -7.846  1.00 67.23           N  
ATOM   2393  CA  SER A 315      -5.446 -15.950  -8.105  1.00 67.23           C  
ATOM   2394  C   SER A 315      -6.709 -16.176  -7.282  1.00 67.23           C  
ATOM   2395  CB  SER A 315      -4.426 -17.048  -7.801  1.00 67.23           C  
ATOM   2396  O   SER A 315      -7.601 -16.920  -7.695  1.00 67.23           O  
ATOM   2397  OG  SER A 315      -4.177 -17.131  -6.408  1.00 67.23           O  
ATOM   2398  N   GLU A 316      -6.938 -15.336  -6.249  1.00 55.00           N  
ATOM   2399  CA  GLU A 316      -7.991 -15.711  -5.309  1.00 55.00           C  
ATOM   2400  C   GLU A 316      -9.344 -15.157  -5.747  1.00 55.00           C  
ATOM   2401  CB  GLU A 316      -7.653 -15.221  -3.899  1.00 55.00           C  
ATOM   2402  O   GLU A 316     -10.390 -15.701  -5.385  1.00 55.00           O  
ATOM   2403  CG  GLU A 316      -6.461 -15.928  -3.271  1.00 55.00           C  
ATOM   2404  CD  GLU A 316      -6.253 -15.570  -1.808  1.00 55.00           C  
ATOM   2405  OE1 GLU A 316      -5.358 -16.159  -1.161  1.00 55.00           O  
ATOM   2406  OE2 GLU A 316      -6.992 -14.694  -1.306  1.00 55.00           O  
ATOM   2407  N   GLY A 317      -9.441 -14.501  -6.912  1.00 48.34           N  
ATOM   2408  CA  GLY A 317     -10.736 -13.903  -7.192  1.00 48.34           C  
ATOM   2409  C   GLY A 317     -11.446 -14.542  -8.371  1.00 48.34           C  
ATOM   2410  O   GLY A 317     -12.640 -14.317  -8.580  1.00 48.34           O  
ATOM   2411  N   GLU A 318     -11.147 -15.828  -8.732  1.00 45.44           N  
ATOM   2412  CA  GLU A 318     -12.093 -16.467  -9.641  1.00 45.44           C  
ATOM   2413  C   GLU A 318     -12.451 -17.872  -9.168  1.00 45.44           C  
ATOM   2414  CB  GLU A 318     -11.523 -16.519 -11.061  1.00 45.44           C  
ATOM   2415  O   GLU A 318     -11.569 -18.659  -8.818  1.00 45.44           O  
ATOM   2416  CG  GLU A 318     -11.928 -15.337 -11.931  1.00 45.44           C  
ATOM   2417  CD  GLU A 318     -11.305 -15.371 -13.317  1.00 45.44           C  
ATOM   2418  OE1 GLU A 318     -11.609 -14.479 -14.141  1.00 45.44           O  
ATOM   2419  OE2 GLU A 318     -10.507 -16.298 -13.582  1.00 45.44           O  
ATOM   2420  N   ASP A 319     -13.202 -18.158  -8.004  1.00 33.97           N  
ATOM   2421  CA  ASP A 319     -14.235 -19.163  -7.774  1.00 33.97           C  
ATOM   2422  C   ASP A 319     -13.698 -20.320  -6.936  1.00 33.97           C  
ATOM   2423  CB  ASP A 319     -14.781 -19.686  -9.104  1.00 33.97           C  
ATOM   2424  O   ASP A 319     -12.773 -21.019  -7.353  1.00 33.97           O  
ATOM   2425  CG  ASP A 319     -15.605 -18.654  -9.854  1.00 33.97           C  
ATOM   2426  OD1 ASP A 319     -16.086 -17.685  -9.228  1.00 33.97           O  
ATOM   2427  OD2 ASP A 319     -15.778 -18.813 -11.082  1.00 33.97           O  
ATOM   2428  N   THR A 320     -13.478 -20.224  -5.673  1.00 34.68           N  
ATOM   2429  CA  THR A 320     -13.982 -21.217  -4.730  1.00 34.68           C  
ATOM   2430  C   THR A 320     -14.877 -22.230  -5.439  1.00 34.68           C  
ATOM   2431  CB  THR A 320     -14.765 -20.551  -3.584  1.00 34.68           C  
ATOM   2432  O   THR A 320     -15.065 -23.347  -4.952  1.00 34.68           O  
ATOM   2433  CG2 THR A 320     -14.438 -21.202  -2.244  1.00 34.68           C  
ATOM   2434  OG1 THR A 320     -14.422 -19.161  -3.523  1.00 34.68           O  
ATOM   2435  N   ALA A 321     -14.653 -22.639  -6.792  1.00 34.71           N  
ATOM   2436  CA  ALA A 321     -15.178 -23.930  -7.231  1.00 34.71           C  
ATOM   2437  C   ALA A 321     -14.222 -24.607  -8.209  1.00 34.71           C  
ATOM   2438  CB  ALA A 321     -16.553 -23.755  -7.872  1.00 34.71           C  
ATOM   2439  O   ALA A 321     -14.154 -25.837  -8.269  1.00 34.71           O  
ATOM   2440  N   ALA A 322     -13.042 -24.019  -8.523  1.00 39.20           N  
ATOM   2441  CA  ALA A 322     -12.116 -24.764  -9.372  1.00 39.20           C  
ATOM   2442  C   ALA A 322     -10.799 -25.030  -8.648  1.00 39.20           C  
ATOM   2443  CB  ALA A 322     -11.861 -24.008 -10.673  1.00 39.20           C  
ATOM   2444  O   ALA A 322     -10.104 -26.003  -8.947  1.00 39.20           O  
ATOM   2445  N   ASP A 323     -10.558 -24.288  -7.428  1.00 41.73           N  
ATOM   2446  CA  ASP A 323      -9.315 -24.502  -6.693  1.00 41.73           C  
ATOM   2447  C   ASP A 323      -9.435 -25.693  -5.746  1.00 41.73           C  
ATOM   2448  CB  ASP A 323      -8.931 -23.244  -5.910  1.00 41.73           C  
ATOM   2449  O   ASP A 323      -8.462 -26.419  -5.526  1.00 41.73           O  
ATOM   2450  CG  ASP A 323      -8.221 -22.208  -6.763  1.00 41.73           C  
ATOM   2451  OD1 ASP A 323      -7.680 -22.565  -7.832  1.00 41.73           O  
ATOM   2452  OD2 ASP A 323      -8.198 -21.025  -6.361  1.00 41.73           O  
ATOM   2453  N   GLU A 324     -10.709 -26.083  -5.433  1.00 43.94           N  
ATOM   2454  CA  GLU A 324     -10.797 -27.355  -4.721  1.00 43.94           C  
ATOM   2455  C   GLU A 324     -10.648 -28.534  -5.678  1.00 43.94           C  
ATOM   2456  CB  GLU A 324     -12.123 -27.456  -3.964  1.00 43.94           C  
ATOM   2457  O   GLU A 324     -10.062 -29.559  -5.322  1.00 43.94           O  
ATOM   2458  CG  GLU A 324     -12.086 -26.840  -2.573  1.00 43.94           C  
ATOM   2459  CD  GLU A 324     -13.259 -27.258  -1.700  1.00 43.94           C  
ATOM   2460  OE1 GLU A 324     -13.220 -27.013  -0.473  1.00 43.94           O  
ATOM   2461  OE2 GLU A 324     -14.225 -27.834  -2.248  1.00 43.94           O  
ATOM   2462  N   ALA A 325     -10.671 -28.288  -7.014  1.00 37.65           N  
ATOM   2463  CA  ALA A 325     -10.444 -29.388  -7.947  1.00 37.65           C  
ATOM   2464  C   ALA A 325      -9.014 -29.371  -8.479  1.00 37.65           C  
ATOM   2465  CB  ALA A 325     -11.439 -29.320  -9.103  1.00 37.65           C  
ATOM   2466  O   ALA A 325      -8.415 -30.425  -8.703  1.00 37.65           O  
ATOM   2467  N   VAL A 326      -8.254 -28.203  -8.343  1.00 45.33           N  
ATOM   2468  CA  VAL A 326      -6.870 -28.177  -8.805  1.00 45.33           C  
ATOM   2469  C   VAL A 326      -5.930 -28.478  -7.640  1.00 45.33           C  
ATOM   2470  CB  VAL A 326      -6.510 -26.816  -9.443  1.00 45.33           C  
ATOM   2471  O   VAL A 326      -4.902 -29.136  -7.818  1.00 45.33           O  
ATOM   2472  CG1 VAL A 326      -5.057 -26.807  -9.912  1.00 45.33           C  
ATOM   2473  CG2 VAL A 326      -7.452 -26.507 -10.605  1.00 45.33           C  
ATOM   2474  N   ALA A 327      -6.389 -28.222  -6.348  1.00 39.89           N  
ATOM   2475  CA  ALA A 327      -5.635 -28.640  -5.169  1.00 39.89           C  
ATOM   2476  C   ALA A 327      -5.821 -30.131  -4.900  1.00 39.89           C  
ATOM   2477  CB  ALA A 327      -6.058 -27.825  -3.950  1.00 39.89           C  
ATOM   2478  O   ALA A 327      -4.894 -30.806  -4.446  1.00 39.89           O  
ATOM   2479  N   ALA A 328      -6.888 -30.751  -5.550  1.00 34.75           N  
ATOM   2480  CA  ALA A 328      -7.043 -32.192  -5.366  1.00 34.75           C  
ATOM   2481  C   ALA A 328      -6.378 -32.965  -6.502  1.00 34.75           C  
ATOM   2482  CB  ALA A 328      -8.521 -32.560  -5.270  1.00 34.75           C  
ATOM   2483  O   ALA A 328      -5.861 -34.064  -6.293  1.00 34.75           O  
ATOM   2484  N   LEU A 329      -5.840 -32.264  -7.535  1.00 35.64           N  
ATOM   2485  CA  LEU A 329      -5.108 -33.042  -8.528  1.00 35.64           C  
ATOM   2486  C   LEU A 329      -3.613 -32.752  -8.452  1.00 35.64           C  
ATOM   2487  CB  LEU A 329      -5.628 -32.738  -9.936  1.00 35.64           C  
ATOM   2488  O   LEU A 329      -2.799 -33.533  -8.949  1.00 35.64           O  
ATOM   2489  CG  LEU A 329      -6.800 -33.589 -10.425  1.00 35.64           C  
ATOM   2490  CD1 LEU A 329      -7.499 -32.907 -11.596  1.00 35.64           C  
ATOM   2491  CD2 LEU A 329      -6.322 -34.983 -10.819  1.00 35.64           C  
ATOM   2492  N   ASN A 330      -3.138 -31.881  -7.543  1.00 34.38           N  
ATOM   2493  CA  ASN A 330      -1.696 -31.665  -7.483  1.00 34.38           C  
ATOM   2494  C   ASN A 330      -1.102 -32.209  -6.187  1.00 34.38           C  
ATOM   2495  CB  ASN A 330      -1.369 -30.178  -7.634  1.00 34.38           C  
ATOM   2496  O   ASN A 330       0.103 -32.093  -5.956  1.00 34.38           O  
ATOM   2497  CG  ASN A 330      -1.329 -29.732  -9.083  1.00 34.38           C  
ATOM   2498  ND2 ASN A 330      -1.105 -28.442  -9.301  1.00 34.38           N  
ATOM   2499  OD1 ASN A 330      -1.499 -30.542  -9.998  1.00 34.38           O  
ATOM   2500  N   VAL A 331      -1.821 -33.162  -5.335  1.00 31.92           N  
ATOM   2501  CA  VAL A 331      -1.083 -33.912  -4.324  1.00 31.92           C  
ATOM   2502  C   VAL A 331      -0.691 -35.280  -4.879  1.00 31.92           C  
ATOM   2503  CB  VAL A 331      -1.905 -34.078  -3.027  1.00 31.92           C  
ATOM   2504  O   VAL A 331       0.244 -35.913  -4.384  1.00 31.92           O  
ATOM   2505  CG1 VAL A 331      -1.142 -34.922  -2.008  1.00 31.92           C  
ATOM   2506  CG2 VAL A 331      -2.255 -32.713  -2.439  1.00 31.92           C  
ATOM   2507  N   GLU A 332      -0.197 -35.412  -6.082  1.00 33.50           N  
ATOM   2508  CA  GLU A 332       0.704 -36.522  -6.372  1.00 33.50           C  
ATOM   2509  C   GLU A 332       1.619 -36.198  -7.549  1.00 33.50           C  
ATOM   2510  CB  GLU A 332      -0.090 -37.799  -6.660  1.00 33.50           C  
ATOM   2511  O   GLU A 332       1.156 -36.064  -8.684  1.00 33.50           O  
ATOM   2512  CG  GLU A 332      -0.672 -38.454  -5.416  1.00 33.50           C  
ATOM   2513  CD  GLU A 332      -1.276 -39.824  -5.685  1.00 33.50           C  
ATOM   2514  OE1 GLU A 332      -1.597 -40.547  -4.716  1.00 33.50           O  
ATOM   2515  OE2 GLU A 332      -1.428 -40.176  -6.877  1.00 33.50           O  
ATOM   2516  N   GLN A 333       2.411 -35.197  -7.501  1.00 26.42           N  
ATOM   2517  CA  GLN A 333       3.483 -35.340  -8.481  1.00 26.42           C  
ATOM   2518  C   GLN A 333       4.729 -34.572  -8.048  1.00 26.42           C  
ATOM   2519  CB  GLN A 333       3.022 -34.858  -9.857  1.00 26.42           C  
ATOM   2520  O   GLN A 333       4.684 -33.352  -7.873  1.00 26.42           O  
ATOM   2521  CG  GLN A 333       3.493 -35.739 -11.006  1.00 26.42           C  
ATOM   2522  CD  GLN A 333       2.931 -35.305 -12.347  1.00 26.42           C  
ATOM   2523  NE2 GLN A 333       3.144 -36.122 -13.372  1.00 26.42           N  
ATOM   2524  OE1 GLN A 333       2.308 -34.243 -12.460  1.00 26.42           O  
ATOM   2525  N   GLU A 334       5.365 -34.872  -6.901  1.00 26.46           N  
ATOM   2526  CA  GLU A 334       6.806 -35.041  -6.737  1.00 26.46           C  
ATOM   2527  C   GLU A 334       7.519 -35.040  -8.087  1.00 26.46           C  
ATOM   2528  CB  GLU A 334       7.113 -36.336  -5.981  1.00 26.46           C  
ATOM   2529  O   GLU A 334       7.096 -35.728  -9.018  1.00 26.46           O  
ATOM   2530  CG  GLU A 334       6.743 -36.290  -4.506  1.00 26.46           C  
ATOM   2531  CD  GLU A 334       7.116 -37.557  -3.754  1.00 26.46           C  
ATOM   2532  OE1 GLU A 334       6.873 -37.629  -2.528  1.00 26.46           O  
ATOM   2533  OE2 GLU A 334       7.657 -38.485  -4.395  1.00 26.46           O  
ATOM   2534  N   PHE A 335       8.043 -33.882  -8.579  1.00 30.07           N  
ATOM   2535  CA  PHE A 335       9.287 -33.414  -9.179  1.00 30.07           C  
ATOM   2536  C   PHE A 335       9.948 -34.523  -9.990  1.00 30.07           C  
ATOM   2537  CB  PHE A 335      10.249 -32.910  -8.099  1.00 30.07           C  
ATOM   2538  O   PHE A 335      10.406 -35.521  -9.429  1.00 30.07           O  
ATOM   2539  CG  PHE A 335       9.977 -31.498  -7.654  1.00 30.07           C  
ATOM   2540  CD1 PHE A 335      10.473 -30.419  -8.376  1.00 30.07           C  
ATOM   2541  CD2 PHE A 335       9.223 -31.250  -6.514  1.00 30.07           C  
ATOM   2542  CE1 PHE A 335      10.222 -29.112  -7.967  1.00 30.07           C  
ATOM   2543  CE2 PHE A 335       8.968 -29.946  -6.099  1.00 30.07           C  
ATOM   2544  CZ  PHE A 335       9.469 -28.878  -6.826  1.00 30.07           C  
ATOM   2545  N   PRO A 336       9.689 -34.832 -11.274  1.00 30.82           N  
ATOM   2546  CA  PRO A 336      10.779 -35.632 -11.837  1.00 30.82           C  
ATOM   2547  C   PRO A 336      11.703 -34.818 -12.740  1.00 30.82           C  
ATOM   2548  CB  PRO A 336      10.047 -36.713 -12.637  1.00 30.82           C  
ATOM   2549  O   PRO A 336      11.234 -33.981 -13.515  1.00 30.82           O  
ATOM   2550  CG  PRO A 336       8.665 -36.176 -12.827  1.00 30.82           C  
ATOM   2551  CD  PRO A 336       8.586 -34.821 -12.185  1.00 30.82           C  
ATOM   2552  N   GLU A 337      12.868 -34.469 -12.233  1.00 27.42           N  
ATOM   2553  CA  GLU A 337      14.266 -34.411 -12.650  1.00 27.42           C  
ATOM   2554  C   GLU A 337      14.465 -35.073 -14.010  1.00 27.42           C  
ATOM   2555  CB  GLU A 337      15.167 -35.075 -11.605  1.00 27.42           C  
ATOM   2556  O   GLU A 337      14.069 -36.223 -14.211  1.00 27.42           O  
ATOM   2557  CG  GLU A 337      16.553 -34.455 -11.504  1.00 27.42           C  
ATOM   2558  CD  GLU A 337      17.248 -34.751 -10.185  1.00 27.42           C  
ATOM   2559  OE1 GLU A 337      18.264 -34.089  -9.872  1.00 27.42           O  
ATOM   2560  OE2 GLU A 337      16.774 -35.654  -9.459  1.00 27.42           O  
ATOM   2561  N   TYR A 338      14.280 -34.466 -15.151  1.00 34.13           N  
ATOM   2562  CA  TYR A 338      14.605 -34.613 -16.565  1.00 34.13           C  
ATOM   2563  C   TYR A 338      16.106 -34.789 -16.764  1.00 34.13           C  
ATOM   2564  CB  TYR A 338      14.112 -33.399 -17.359  1.00 34.13           C  
ATOM   2565  O   TYR A 338      16.893 -33.909 -16.407  1.00 34.13           O  
ATOM   2566  CG  TYR A 338      14.833 -32.118 -17.020  1.00 34.13           C  
ATOM   2567  CD1 TYR A 338      14.350 -31.265 -16.030  1.00 34.13           C  
ATOM   2568  CD2 TYR A 338      15.998 -31.757 -17.688  1.00 34.13           C  
ATOM   2569  CE1 TYR A 338      15.010 -30.082 -15.715  1.00 34.13           C  
ATOM   2570  CE2 TYR A 338      16.667 -30.576 -17.381  1.00 34.13           C  
ATOM   2571  OH  TYR A 338      16.824 -28.577 -16.087  1.00 34.13           O  
ATOM   2572  CZ  TYR A 338      16.166 -29.747 -16.394  1.00 34.13           C  
ATOM   2573  N   ASP A 339      16.690 -35.919 -16.535  1.00 27.85           N  
ATOM   2574  CA  ASP A 339      17.866 -36.427 -17.234  1.00 27.85           C  
ATOM   2575  C   ASP A 339      17.476 -37.092 -18.553  1.00 27.85           C  
ATOM   2576  CB  ASP A 339      18.629 -37.417 -16.351  1.00 27.85           C  
ATOM   2577  O   ASP A 339      16.562 -37.917 -18.591  1.00 27.85           O  
ATOM   2578  CG  ASP A 339      20.055 -36.980 -16.065  1.00 27.85           C  
ATOM   2579  OD1 ASP A 339      20.521 -35.989 -16.668  1.00 27.85           O  
ATOM   2580  OD2 ASP A 339      20.719 -37.634 -15.233  1.00 27.85           O  
ATOM   2581  N   SER A 340      17.464 -36.403 -19.644  1.00 27.48           N  
ATOM   2582  CA  SER A 340      17.989 -36.516 -21.001  1.00 27.48           C  
ATOM   2583  C   SER A 340      18.807 -37.792 -21.172  1.00 27.48           C  
ATOM   2584  CB  SER A 340      18.848 -35.299 -21.346  1.00 27.48           C  
ATOM   2585  O   SER A 340      19.813 -37.987 -20.487  1.00 27.48           O  
ATOM   2586  OG  SER A 340      19.886 -35.130 -20.397  1.00 27.48           O  
ATOM   2587  N   ASP A 341      18.200 -38.917 -21.630  1.00 26.59           N  
ATOM   2588  CA  ASP A 341      18.823 -39.860 -22.554  1.00 26.59           C  
ATOM   2589  C   ASP A 341      17.774 -40.743 -23.227  1.00 26.59           C  
ATOM   2590  CB  ASP A 341      19.851 -40.727 -21.825  1.00 26.59           C  
ATOM   2591  O   ASP A 341      16.895 -41.290 -22.558  1.00 26.59           O  
ATOM   2592  CG  ASP A 341      21.136 -39.982 -21.508  1.00 26.59           C  
ATOM   2593  OD1 ASP A 341      21.429 -38.962 -22.168  1.00 26.59           O  
ATOM   2594  OD2 ASP A 341      21.864 -40.422 -20.592  1.00 26.59           O  
ATOM   2595  N   GLU A 342      17.270 -40.474 -24.417  1.00 27.89           N  
ATOM   2596  CA  GLU A 342      17.500 -41.218 -25.652  1.00 27.89           C  
ATOM   2597  C   GLU A 342      17.203 -42.703 -25.466  1.00 27.89           C  
ATOM   2598  CB  GLU A 342      18.940 -41.027 -26.136  1.00 27.89           C  
ATOM   2599  O   GLU A 342      17.794 -43.357 -24.604  1.00 27.89           O  
ATOM   2600  CG  GLU A 342      19.100 -39.919 -27.167  1.00 27.89           C  
ATOM   2601  CD  GLU A 342      20.491 -39.865 -27.778  1.00 27.89           C  
ATOM   2602  OE1 GLU A 342      20.705 -39.085 -28.734  1.00 27.89           O  
ATOM   2603  OE2 GLU A 342      21.375 -40.609 -27.298  1.00 27.89           O  
ATOM   2604  N   THR A 343      16.004 -43.176 -25.927  1.00 29.05           N  
ATOM   2605  CA  THR A 343      15.784 -44.424 -26.650  1.00 29.05           C  
ATOM   2606  C   THR A 343      14.316 -44.571 -27.039  1.00 29.05           C  
ATOM   2607  CB  THR A 343      16.220 -45.640 -25.812  1.00 29.05           C  
ATOM   2608  O   THR A 343      13.430 -44.472 -26.189  1.00 29.05           O  
ATOM   2609  CG2 THR A 343      17.737 -45.693 -25.667  1.00 29.05           C  
ATOM   2610  OG1 THR A 343      15.630 -45.551 -24.509  1.00 29.05           O  
ATOM   2611  N   GLN A 344      13.865 -44.071 -28.138  1.00 24.03           N  
ATOM   2612  CA  GLN A 344      13.356 -44.660 -29.372  1.00 24.03           C  
ATOM   2613  C   GLN A 344      13.142 -46.163 -29.217  1.00 24.03           C  
ATOM   2614  CB  GLN A 344      14.312 -44.383 -30.534  1.00 24.03           C  
ATOM   2615  O   GLN A 344      14.046 -46.883 -28.787  1.00 24.03           O  
ATOM   2616  CG  GLN A 344      14.227 -42.962 -31.074  1.00 24.03           C  
ATOM   2617  CD  GLN A 344      15.017 -42.773 -32.356  1.00 24.03           C  
ATOM   2618  NE2 GLN A 344      15.255 -41.520 -32.726  1.00 24.03           N  
ATOM   2619  OE1 GLN A 344      15.410 -43.746 -33.007  1.00 24.03           O  
ATOM   2620  N   ALA A 345      11.913 -46.601 -29.002  1.00 29.83           N  
ATOM   2621  CA  ALA A 345      11.470 -47.866 -29.582  1.00 29.83           C  
ATOM   2622  C   ALA A 345      10.064 -48.224 -29.109  1.00 29.83           C  
ATOM   2623  CB  ALA A 345      12.448 -48.985 -29.228  1.00 29.83           C  
ATOM   2624  O   ALA A 345       9.789 -48.226 -27.907  1.00 29.83           O  
ATOM   2625  N   SER A 346       9.054 -47.907 -29.927  1.00 29.58           N  
ATOM   2626  CA  SER A 346       8.237 -48.919 -30.590  1.00 29.58           C  
ATOM   2627  C   SER A 346       6.806 -48.906 -30.064  1.00 29.58           C  
ATOM   2628  CB  SER A 346       8.846 -50.309 -30.401  1.00 29.58           C  
ATOM   2629  O   SER A 346       6.583 -48.793 -28.857  1.00 29.58           O  
ATOM   2630  OG  SER A 346       8.753 -50.718 -29.047  1.00 29.58           O  
ATOM   2631  N   GLU A 347       5.828 -48.363 -30.777  1.00 30.12           N  
ATOM   2632  CA  GLU A 347       4.753 -49.033 -31.501  1.00 30.12           C  
ATOM   2633  C   GLU A 347       3.838 -49.798 -30.549  1.00 30.12           C  
ATOM   2634  CB  GLU A 347       5.326 -49.984 -32.556  1.00 30.12           C  
ATOM   2635  O   GLU A 347       4.288 -50.700 -29.838  1.00 30.12           O  
ATOM   2636  CG  GLU A 347       5.946 -49.274 -33.751  1.00 30.12           C  
ATOM   2637  CD  GLU A 347       6.454 -50.230 -34.819  1.00 30.12           C  
ATOM   2638  OE1 GLU A 347       6.910 -49.761 -35.886  1.00 30.12           O  
ATOM   2639  OE2 GLU A 347       6.395 -51.458 -34.586  1.00 30.12           O  
ATOM   2640  N   SER A 348       2.654 -49.280 -30.228  1.00 38.87           N  
ATOM   2641  CA  SER A 348       1.379 -49.988 -30.180  1.00 38.87           C  
ATOM   2642  C   SER A 348       0.205 -49.021 -30.288  1.00 38.87           C  
ATOM   2643  CB  SER A 348       1.265 -50.800 -28.889  1.00 38.87           C  
ATOM   2644  O   SER A 348       0.074 -48.103 -29.476  1.00 38.87           O  
ATOM   2645  OG  SER A 348       2.547 -51.158 -28.405  1.00 38.87           O  
ATOM   2646  N   ALA A 349      -0.344 -48.733 -31.441  1.00 31.40           N  
ATOM   2647  CA  ALA A 349      -1.556 -49.097 -32.170  1.00 31.40           C  
ATOM   2648  C   ALA A 349      -2.629 -49.624 -31.222  1.00 31.40           C  
ATOM   2649  CB  ALA A 349      -1.240 -50.138 -33.242  1.00 31.40           C  
ATOM   2650  O   ALA A 349      -2.397 -50.584 -30.484  1.00 31.40           O  
ATOM   2651  N   SER A 350      -3.718 -48.841 -30.912  1.00 34.97           N  
ATOM   2652  CA  SER A 350      -5.131 -49.206 -30.940  1.00 34.97           C  
ATOM   2653  C   SER A 350      -6.021 -47.988 -30.717  1.00 34.97           C  
ATOM   2654  CB  SER A 350      -5.431 -50.268 -29.881  1.00 34.97           C  
ATOM   2655  O   SER A 350      -5.793 -47.206 -29.792  1.00 34.97           O  
ATOM   2656  OG  SER A 350      -5.234 -49.748 -28.577  1.00 34.97           O  
ATOM   2657  N   ALA A 351      -6.684 -47.418 -31.804  1.00 30.39           N  
ATOM   2658  CA  ALA A 351      -8.037 -47.487 -32.349  1.00 30.39           C  
ATOM   2659  C   ALA A 351      -9.032 -46.772 -31.440  1.00 30.39           C  
ATOM   2660  CB  ALA A 351      -8.455 -48.941 -32.552  1.00 30.39           C  
ATOM   2661  O   ALA A 351      -9.110 -47.063 -30.244  1.00 30.39           O  
ATOM   2662  N   MET A 352      -9.499 -45.564 -31.757  1.00 29.19           N  
ATOM   2663  CA  MET A 352     -10.869 -45.225 -32.130  1.00 29.19           C  
ATOM   2664  C   MET A 352     -11.584 -44.513 -30.987  1.00 29.19           C  
ATOM   2665  CB  MET A 352     -11.644 -46.481 -32.531  1.00 29.19           C  
ATOM   2666  O   MET A 352     -11.608 -45.009 -29.859  1.00 29.19           O  
ATOM   2667  CG  MET A 352     -11.165 -47.109 -33.829  1.00 29.19           C  
ATOM   2668  SD  MET A 352     -11.711 -46.169 -35.308  1.00 29.19           S  
ATOM   2669  CE  MET A 352     -11.295 -47.358 -36.614  1.00 29.19           C  
ATOM   2670  N   ASP A 353     -11.808 -43.195 -31.013  1.00 31.04           N  
ATOM   2671  CA  ASP A 353     -13.075 -42.484 -30.871  1.00 31.04           C  
ATOM   2672  C   ASP A 353     -12.845 -41.011 -30.543  1.00 31.04           C  
ATOM   2673  CB  ASP A 353     -13.938 -43.136 -29.789  1.00 31.04           C  
ATOM   2674  O   ASP A 353     -12.054 -40.684 -29.655  1.00 31.04           O  
ATOM   2675  CG  ASP A 353     -14.958 -44.110 -30.351  1.00 31.04           C  
ATOM   2676  OD1 ASP A 353     -15.168 -44.131 -31.583  1.00 31.04           O  
ATOM   2677  OD2 ASP A 353     -15.560 -44.862 -29.554  1.00 31.04           O  
ATOM   2678  N   ASP A 354     -12.788 -40.105 -31.573  1.00 31.82           N  
ATOM   2679  CA  ASP A 354     -13.469 -38.904 -32.047  1.00 31.82           C  
ATOM   2680  C   ASP A 354     -14.194 -38.197 -30.904  1.00 31.82           C  
ATOM   2681  CB  ASP A 354     -14.458 -39.252 -33.162  1.00 31.82           C  
ATOM   2682  O   ASP A 354     -15.426 -38.185 -30.857  1.00 31.82           O  
ATOM   2683  CG  ASP A 354     -13.859 -39.110 -34.550  1.00 31.82           C  
ATOM   2684  OD1 ASP A 354     -12.789 -38.480 -34.692  1.00 31.82           O  
ATOM   2685  OD2 ASP A 354     -14.465 -39.632 -35.512  1.00 31.82           O  
ATOM   2686  N   ASP A 355     -13.534 -37.730 -29.782  1.00 35.09           N  
ATOM   2687  CA  ASP A 355     -14.018 -36.652 -28.925  1.00 35.09           C  
ATOM   2688  C   ASP A 355     -12.873 -35.742 -28.487  1.00 35.09           C  
ATOM   2689  CB  ASP A 355     -14.736 -37.222 -27.699  1.00 35.09           C  
ATOM   2690  O   ASP A 355     -12.839 -35.286 -27.342  1.00 35.09           O  
ATOM   2691  CG  ASP A 355     -16.249 -37.159 -27.815  1.00 35.09           C  
ATOM   2692  OD1 ASP A 355     -16.766 -36.343 -28.609  1.00 35.09           O  
ATOM   2693  OD2 ASP A 355     -16.929 -37.929 -27.104  1.00 35.09           O  
ATOM   2694  N   ALA A 356     -11.906 -35.515 -29.452  1.00 40.81           N  
ATOM   2695  CA  ALA A 356     -10.809 -34.581 -29.207  1.00 40.81           C  
ATOM   2696  C   ALA A 356     -11.032 -33.267 -29.951  1.00 40.81           C  
ATOM   2697  CB  ALA A 356      -9.478 -35.204 -29.620  1.00 40.81           C  
ATOM   2698  O   ALA A 356     -10.075 -32.632 -30.401  1.00 40.81           O  
ATOM   2699  N   ALA A 357     -12.303 -32.812 -30.004  1.00 39.33           N  
ATOM   2700  CA  ALA A 357     -12.367 -31.414 -30.424  1.00 39.33           C  
ATOM   2701  C   ALA A 357     -13.118 -30.567 -29.401  1.00 39.33           C  
ATOM   2702  CB  ALA A 357     -13.030 -31.301 -31.794  1.00 39.33           C  
ATOM   2703  O   ALA A 357     -13.017 -29.338 -29.409  1.00 39.33           O  
ATOM   2704  N   GLU A 358     -13.170 -30.979 -28.056  1.00 40.89           N  
ATOM   2705  CA  GLU A 358     -13.652 -30.125 -26.974  1.00 40.89           C  
ATOM   2706  C   GLU A 358     -12.682 -30.126 -25.796  1.00 40.89           C  
ATOM   2707  CB  GLU A 358     -15.041 -30.574 -26.513  1.00 40.89           C  
ATOM   2708  O   GLU A 358     -12.752 -29.255 -24.927  1.00 40.89           O  
ATOM   2709  CG  GLU A 358     -15.738 -29.576 -25.600  1.00 40.89           C  
ATOM   2710  CD  GLU A 358     -17.145 -30.001 -25.210  1.00 40.89           C  
ATOM   2711  OE1 GLU A 358     -17.804 -29.276 -24.430  1.00 40.89           O  
ATOM   2712  OE2 GLU A 358     -17.592 -31.068 -25.687  1.00 40.89           O  
ATOM   2713  N   GLU A 359     -11.446 -30.632 -26.048  1.00 42.12           N  
ATOM   2714  CA  GLU A 359     -10.354 -30.563 -25.081  1.00 42.12           C  
ATOM   2715  C   GLU A 359      -9.210 -29.698 -25.603  1.00 42.12           C  
ATOM   2716  CB  GLU A 359      -9.842 -31.966 -24.747  1.00 42.12           C  
ATOM   2717  O   GLU A 359      -8.454 -29.121 -24.818  1.00 42.12           O  
ATOM   2718  CG  GLU A 359      -8.934 -32.015 -23.527  1.00 42.12           C  
ATOM   2719  CD  GLU A 359      -8.535 -33.428 -23.132  1.00 42.12           C  
ATOM   2720  OE1 GLU A 359      -7.739 -33.591 -22.180  1.00 42.12           O  
ATOM   2721  OE2 GLU A 359      -9.023 -34.381 -23.781  1.00 42.12           O  
ATOM   2722  N   THR A 360      -9.376 -29.058 -26.743  1.00 40.01           N  
ATOM   2723  CA  THR A 360      -8.371 -28.103 -27.196  1.00 40.01           C  
ATOM   2724  C   THR A 360      -8.862 -26.670 -27.005  1.00 40.01           C  
ATOM   2725  CB  THR A 360      -8.010 -28.331 -28.675  1.00 40.01           C  
ATOM   2726  O   THR A 360      -8.065 -25.765 -26.749  1.00 40.01           O  
ATOM   2727  CG2 THR A 360      -6.765 -29.201 -28.810  1.00 40.01           C  
ATOM   2728  OG1 THR A 360      -9.105 -28.980 -29.334  1.00 40.01           O  
ATOM   2729  N   ALA A 361     -10.216 -26.432 -26.572  1.00 37.70           N  
ATOM   2730  CA  ALA A 361     -10.647 -25.064 -26.295  1.00 37.70           C  
ATOM   2731  C   ALA A 361     -10.591 -24.763 -24.800  1.00 37.70           C  
ATOM   2732  CB  ALA A 361     -12.058 -24.832 -26.829  1.00 37.70           C  
ATOM   2733  O   ALA A 361     -10.307 -23.632 -24.398  1.00 37.70           O  
ATOM   2734  N   ALA A 362     -10.476 -25.841 -23.924  1.00 42.00           N  
ATOM   2735  CA  ALA A 362     -10.271 -25.670 -22.488  1.00 42.00           C  
ATOM   2736  C   ALA A 362      -8.784 -25.649 -22.146  1.00 42.00           C  
ATOM   2737  CB  ALA A 362     -10.977 -26.780 -21.714  1.00 42.00           C  
ATOM   2738  O   ALA A 362      -8.363 -24.950 -21.221  1.00 42.00           O  
ATOM   2739  N   LYS A 363      -7.961 -26.107 -23.115  1.00 37.99           N  
ATOM   2740  CA  LYS A 363      -6.519 -25.930 -22.965  1.00 37.99           C  
ATOM   2741  C   LYS A 363      -6.066 -24.592 -23.542  1.00 37.99           C  
ATOM   2742  CB  LYS A 363      -5.765 -27.075 -23.643  1.00 37.99           C  
ATOM   2743  O   LYS A 363      -5.152 -23.958 -23.010  1.00 37.99           O  
ATOM   2744  CG  LYS A 363      -5.733 -28.362 -22.832  1.00 37.99           C  
ATOM   2745  CD  LYS A 363      -4.812 -29.398 -23.463  1.00 37.99           C  
ATOM   2746  CE  LYS A 363      -4.810 -30.700 -22.674  1.00 37.99           C  
ATOM   2747  NZ  LYS A 363      -3.804 -31.668 -23.204  1.00 37.99           N  
ATOM   2748  N   VAL A 364      -6.934 -23.931 -24.316  1.00 37.29           N  
ATOM   2749  CA  VAL A 364      -6.534 -22.637 -24.860  1.00 37.29           C  
ATOM   2750  C   VAL A 364      -6.981 -21.520 -23.918  1.00 37.29           C  
ATOM   2751  CB  VAL A 364      -7.119 -22.409 -26.271  1.00 37.29           C  
ATOM   2752  O   VAL A 364      -6.262 -20.537 -23.727  1.00 37.29           O  
ATOM   2753  CG1 VAL A 364      -6.727 -21.032 -26.803  1.00 37.29           C  
ATOM   2754  CG2 VAL A 364      -6.651 -23.507 -27.226  1.00 37.29           C  
ATOM   2755  N   GLY A 365      -8.055 -21.810 -22.998  1.00 33.26           N  
ATOM   2756  CA  GLY A 365      -8.463 -20.809 -22.025  1.00 33.26           C  
ATOM   2757  C   GLY A 365      -7.747 -20.943 -20.695  1.00 33.26           C  
ATOM   2758  O   GLY A 365      -7.479 -19.944 -20.024  1.00 33.26           O  
ATOM   2759  N   ALA A 366      -7.283 -22.255 -20.433  1.00 36.23           N  
ATOM   2760  CA  ALA A 366      -6.489 -22.554 -19.244  1.00 36.23           C  
ATOM   2761  C   ALA A 366      -5.021 -22.195 -19.461  1.00 36.23           C  
ATOM   2762  CB  ALA A 366      -6.623 -24.028 -18.871  1.00 36.23           C  
ATOM   2763  O   ALA A 366      -4.340 -21.756 -18.531  1.00 36.23           O  
ATOM   2764  N   GLN A 367      -4.642 -22.200 -20.772  1.00 31.20           N  
ATOM   2765  CA  GLN A 367      -3.276 -21.794 -21.081  1.00 31.20           C  
ATOM   2766  C   GLN A 367      -3.158 -20.274 -21.157  1.00 31.20           C  
ATOM   2767  CB  GLN A 367      -2.813 -22.422 -22.397  1.00 31.20           C  
ATOM   2768  O   GLN A 367      -2.135 -19.705 -20.769  1.00 31.20           O  
ATOM   2769  CG  GLN A 367      -1.399 -22.985 -22.345  1.00 31.20           C  
ATOM   2770  CD  GLN A 367      -1.257 -24.287 -23.111  1.00 31.20           C  
ATOM   2771  NE2 GLN A 367      -0.079 -24.514 -23.682  1.00 31.20           N  
ATOM   2772  OE1 GLN A 367      -2.199 -25.083 -23.187  1.00 31.20           O  
ATOM   2773  N   ALA A 368      -4.334 -19.619 -21.502  1.00 34.37           N  
ATOM   2774  CA  ALA A 368      -4.289 -18.159 -21.522  1.00 34.37           C  
ATOM   2775  C   ALA A 368      -4.368 -17.589 -20.109  1.00 34.37           C  
ATOM   2776  CB  ALA A 368      -5.421 -17.603 -22.381  1.00 34.37           C  
ATOM   2777  O   ALA A 368      -3.748 -16.566 -19.810  1.00 34.37           O  
ATOM   2778  N   ASN A 369      -5.054 -18.432 -19.183  1.00 35.69           N  
ATOM   2779  CA  ASN A 369      -5.148 -18.002 -17.792  1.00 35.69           C  
ATOM   2780  C   ASN A 369      -3.892 -18.368 -17.006  1.00 35.69           C  
ATOM   2781  CB  ASN A 369      -6.386 -18.605 -17.125  1.00 35.69           C  
ATOM   2782  O   ASN A 369      -3.509 -17.659 -16.074  1.00 35.69           O  
ATOM   2783  CG  ASN A 369      -7.418 -17.557 -16.754  1.00 35.69           C  
ATOM   2784  ND2 ASN A 369      -8.550 -18.003 -16.223  1.00 35.69           N  
ATOM   2785  OD1 ASN A 369      -7.199 -16.358 -16.945  1.00 35.69           O  
ATOM   2786  N   SER A 370      -3.281 -19.441 -17.476  1.00 43.81           N  
ATOM   2787  CA  SER A 370      -2.042 -19.850 -16.822  1.00 43.81           C  
ATOM   2788  C   SER A 370      -0.890 -18.921 -17.190  1.00 43.81           C  
ATOM   2789  CB  SER A 370      -1.687 -21.289 -17.199  1.00 43.81           C  
ATOM   2790  O   SER A 370      -0.025 -18.638 -16.359  1.00 43.81           O  
ATOM   2791  OG  SER A 370      -1.362 -22.045 -16.045  1.00 43.81           O  
ATOM   2792  N   GLU A 371      -0.953 -18.453 -18.545  1.00 42.33           N  
ATOM   2793  CA  GLU A 371       0.099 -17.537 -18.976  1.00 42.33           C  
ATOM   2794  C   GLU A 371      -0.092 -16.151 -18.368  1.00 42.33           C  
ATOM   2795  CB  GLU A 371       0.137 -17.442 -20.503  1.00 42.33           C  
ATOM   2796  O   GLU A 371       0.882 -15.439 -18.112  1.00 42.33           O  
ATOM   2797  CG  GLU A 371       0.665 -18.695 -21.185  1.00 42.33           C  
ATOM   2798  CD  GLU A 371       0.706 -18.582 -22.701  1.00 42.33           C  
ATOM   2799  OE1 GLU A 371       1.155 -19.541 -23.369  1.00 42.33           O  
ATOM   2800  OE2 GLU A 371       0.287 -17.526 -23.224  1.00 42.33           O  
ATOM   2801  N   LEU A 372      -1.373 -15.801 -18.012  1.00 43.25           N  
ATOM   2802  CA  LEU A 372      -1.667 -14.565 -17.293  1.00 43.25           C  
ATOM   2803  C   LEU A 372      -1.472 -14.750 -15.792  1.00 43.25           C  
ATOM   2804  CB  LEU A 372      -3.098 -14.105 -17.581  1.00 43.25           C  
ATOM   2805  O   LEU A 372      -1.508 -13.779 -15.033  1.00 43.25           O  
ATOM   2806  CG  LEU A 372      -3.362 -13.543 -18.979  1.00 43.25           C  
ATOM   2807  CD1 LEU A 372      -4.853 -13.586 -19.295  1.00 43.25           C  
ATOM   2808  CD2 LEU A 372      -2.826 -12.119 -19.092  1.00 43.25           C  
ATOM   2809  N   LYS A 373      -1.239 -16.067 -15.361  1.00 49.48           N  
ATOM   2810  CA  LYS A 373      -1.139 -16.310 -13.924  1.00 49.48           C  
ATOM   2811  C   LYS A 373       0.287 -16.091 -13.427  1.00 49.48           C  
ATOM   2812  CB  LYS A 373      -1.601 -17.728 -13.586  1.00 49.48           C  
ATOM   2813  O   LYS A 373       0.908 -17.008 -12.886  1.00 49.48           O  
ATOM   2814  CG  LYS A 373      -3.112 -17.890 -13.526  1.00 49.48           C  
ATOM   2815  CD  LYS A 373      -3.508 -19.304 -13.123  1.00 49.48           C  
ATOM   2816  CE  LYS A 373      -5.019 -19.491 -13.145  1.00 49.48           C  
ATOM   2817  NZ  LYS A 373      -5.413 -20.871 -12.729  1.00 49.48           N  
ATOM   2818  N   GLN A 374       1.155 -15.374 -14.273  1.00 53.55           N  
ATOM   2819  CA  GLN A 374       2.435 -15.132 -13.616  1.00 53.55           C  
ATOM   2820  C   GLN A 374       2.248 -14.352 -12.317  1.00 53.55           C  
ATOM   2821  CB  GLN A 374       3.384 -14.378 -14.548  1.00 53.55           C  
ATOM   2822  O   GLN A 374       1.556 -13.332 -12.294  1.00 53.55           O  
ATOM   2823  CG  GLN A 374       3.842 -15.193 -15.750  1.00 53.55           C  
ATOM   2824  CD  GLN A 374       5.124 -14.664 -16.366  1.00 53.55           C  
ATOM   2825  NE2 GLN A 374       5.589 -15.320 -17.423  1.00 53.55           N  
ATOM   2826  OE1 GLN A 374       5.691 -13.673 -15.895  1.00 53.55           O  
ATOM   2827  N   VAL A 375       2.349 -15.040 -11.259  1.00 68.11           N  
ATOM   2828  CA  VAL A 375       2.375 -14.660  -9.851  1.00 68.11           C  
ATOM   2829  C   VAL A 375       3.535 -13.699  -9.596  1.00 68.11           C  
ATOM   2830  CB  VAL A 375       2.495 -15.896  -8.931  1.00 68.11           C  
ATOM   2831  O   VAL A 375       4.601 -13.830 -10.201  1.00 68.11           O  
ATOM   2832  CG1 VAL A 375       2.452 -15.482  -7.462  1.00 68.11           C  
ATOM   2833  CG2 VAL A 375       1.385 -16.899  -9.240  1.00 68.11           C  
ATOM   2834  N   PRO A 376       3.250 -12.443  -9.170  1.00 74.40           N  
ATOM   2835  CA  PRO A 376       4.314 -11.615  -8.598  1.00 74.40           C  
ATOM   2836  C   PRO A 376       5.403 -12.441  -7.917  1.00 74.40           C  
ATOM   2837  CB  PRO A 376       3.573 -10.743  -7.580  1.00 74.40           C  
ATOM   2838  O   PRO A 376       5.131 -13.534  -7.415  1.00 74.40           O  
ATOM   2839  CG  PRO A 376       2.308 -11.485  -7.291  1.00 74.40           C  
ATOM   2840  CD  PRO A 376       2.019 -12.403  -8.444  1.00 74.40           C  
ATOM   2841  N   PRO A 377       6.638 -11.859  -8.351  1.00 89.80           N  
ATOM   2842  CA  PRO A 377       6.995 -10.477  -8.680  1.00 89.80           C  
ATOM   2843  C   PRO A 377       7.133 -10.245 -10.183  1.00 89.80           C  
ATOM   2844  CB  PRO A 377       8.337 -10.281  -7.971  1.00 89.80           C  
ATOM   2845  O   PRO A 377       7.440 -11.177 -10.929  1.00 89.80           O  
ATOM   2846  CG  PRO A 377       8.932 -11.650  -7.895  1.00 89.80           C  
ATOM   2847  CD  PRO A 377       7.816 -12.651  -7.809  1.00 89.80           C  
ATOM   2848  N   PHE A 378       6.727  -8.963 -10.663  1.00 92.15           N  
ATOM   2849  CA  PHE A 378       6.821  -8.576 -12.066  1.00 92.15           C  
ATOM   2850  C   PHE A 378       8.165  -7.919 -12.357  1.00 92.15           C  
ATOM   2851  CB  PHE A 378       5.679  -7.627 -12.441  1.00 92.15           C  
ATOM   2852  O   PHE A 378       8.650  -7.108 -11.565  1.00 92.15           O  
ATOM   2853  CG  PHE A 378       4.310  -8.231 -12.280  1.00 92.15           C  
ATOM   2854  CD1 PHE A 378       3.786  -9.068 -13.257  1.00 92.15           C  
ATOM   2855  CD2 PHE A 378       3.547  -7.960 -11.152  1.00 92.15           C  
ATOM   2856  CE1 PHE A 378       2.519  -9.629 -13.111  1.00 92.15           C  
ATOM   2857  CE2 PHE A 378       2.280  -8.516 -10.999  1.00 92.15           C  
ATOM   2858  CZ  PHE A 378       1.768  -9.349 -11.980  1.00 92.15           C  
ATOM   2859  N   ALA A 379       8.758  -8.354 -13.403  1.00 92.45           N  
ATOM   2860  CA  ALA A 379      10.033  -7.795 -13.845  1.00 92.45           C  
ATOM   2861  C   ALA A 379       9.827  -6.780 -14.966  1.00 92.45           C  
ATOM   2862  CB  ALA A 379      10.971  -8.908 -14.306  1.00 92.45           C  
ATOM   2863  O   ALA A 379       9.390  -7.136 -16.063  1.00 92.45           O  
ATOM   2864  N   VAL A 380      10.216  -5.503 -14.661  1.00 92.89           N  
ATOM   2865  CA  VAL A 380       9.861  -4.449 -15.605  1.00 92.89           C  
ATOM   2866  C   VAL A 380      11.112  -3.672 -16.008  1.00 92.89           C  
ATOM   2867  CB  VAL A 380       8.805  -3.488 -15.014  1.00 92.89           C  
ATOM   2868  O   VAL A 380      12.096  -3.639 -15.264  1.00 92.89           O  
ATOM   2869  CG1 VAL A 380       7.493  -4.225 -14.749  1.00 92.89           C  
ATOM   2870  CG2 VAL A 380       9.328  -2.845 -13.731  1.00 92.89           C  
ATOM   2871  N   ILE A 381      10.973  -3.181 -17.198  1.00 90.99           N  
ATOM   2872  CA  ILE A 381      11.988  -2.291 -17.751  1.00 90.99           C  
ATOM   2873  C   ILE A 381      11.350  -0.959 -18.138  1.00 90.99           C  
ATOM   2874  CB  ILE A 381      12.690  -2.925 -18.973  1.00 90.99           C  
ATOM   2875  O   ILE A 381      10.280  -0.930 -18.750  1.00 90.99           O  
ATOM   2876  CG1 ILE A 381      13.332  -4.261 -18.586  1.00 90.99           C  
ATOM   2877  CG2 ILE A 381      13.731  -1.965 -19.556  1.00 90.99           C  
ATOM   2878  CD1 ILE A 381      13.723  -5.128 -19.776  1.00 90.99           C  
ATOM   2879  N   GLY A 382      11.914   0.150 -17.659  1.00 84.34           N  
ATOM   2880  CA  GLY A 382      11.401   1.461 -18.025  1.00 84.34           C  
ATOM   2881  C   GLY A 382      12.334   2.232 -18.938  1.00 84.34           C  
ATOM   2882  O   GLY A 382      13.553   2.051 -18.887  1.00 84.34           O  
ATOM   2883  N   SER A 383      11.725   2.956 -19.969  1.00 83.44           N  
ATOM   2884  CA  SER A 383      12.506   3.832 -20.837  1.00 83.44           C  
ATOM   2885  C   SER A 383      11.747   5.117 -21.151  1.00 83.44           C  
ATOM   2886  CB  SER A 383      12.868   3.114 -22.138  1.00 83.44           C  
ATOM   2887  O   SER A 383      10.532   5.093 -21.356  1.00 83.44           O  
ATOM   2888  OG  SER A 383      13.604   3.969 -22.996  1.00 83.44           O  
ATOM   2889  N   SER A 384      12.446   6.273 -21.032  1.00 74.47           N  
ATOM   2890  CA  SER A 384      11.864   7.546 -21.443  1.00 74.47           C  
ATOM   2891  C   SER A 384      12.095   7.806 -22.928  1.00 74.47           C  
ATOM   2892  CB  SER A 384      12.450   8.694 -20.619  1.00 74.47           C  
ATOM   2893  O   SER A 384      11.356   8.572 -23.551  1.00 74.47           O  
ATOM   2894  OG  SER A 384      13.866   8.689 -20.686  1.00 74.47           O  
ATOM   2895  N   GLU A 385      12.960   7.056 -23.578  1.00 72.57           N  
ATOM   2896  CA  GLU A 385      13.367   7.297 -24.959  1.00 72.57           C  
ATOM   2897  C   GLU A 385      12.663   6.342 -25.917  1.00 72.57           C  
ATOM   2898  CB  GLU A 385      14.885   7.163 -25.103  1.00 72.57           C  
ATOM   2899  O   GLU A 385      12.618   5.133 -25.676  1.00 72.57           O  
ATOM   2900  CG  GLU A 385      15.673   8.186 -24.298  1.00 72.57           C  
ATOM   2901  CD  GLU A 385      17.179   8.030 -24.438  1.00 72.57           C  
ATOM   2902  OE1 GLU A 385      17.930   8.853 -23.867  1.00 72.57           O  
ATOM   2903  OE2 GLU A 385      17.611   7.079 -25.126  1.00 72.57           O  
ATOM   2904  N   ALA A 386      11.833   6.909 -26.865  1.00 65.33           N  
ATOM   2905  CA  ALA A 386      11.133   6.175 -27.916  1.00 65.33           C  
ATOM   2906  C   ALA A 386      12.094   5.751 -29.023  1.00 65.33           C  
ATOM   2907  CB  ALA A 386      10.002   7.023 -28.494  1.00 65.33           C  
ATOM   2908  O   ALA A 386      12.894   6.558 -29.502  1.00 65.33           O  
ATOM   2909  N   THR A 387      12.512   4.369 -29.028  1.00 62.37           N  
ATOM   2910  CA  THR A 387      13.310   3.854 -30.135  1.00 62.37           C  
ATOM   2911  C   THR A 387      12.429   3.122 -31.143  1.00 62.37           C  
ATOM   2912  CB  THR A 387      14.415   2.906 -29.633  1.00 62.37           C  
ATOM   2913  O   THR A 387      11.382   2.580 -30.782  1.00 62.37           O  
ATOM   2914  CG2 THR A 387      15.520   3.679 -28.918  1.00 62.37           C  
ATOM   2915  OG1 THR A 387      13.846   1.957 -28.722  1.00 62.37           O  
ATOM   2916  N   GLN A 388      12.581   3.396 -32.490  1.00 56.83           N  
ATOM   2917  CA  GLN A 388      11.931   2.736 -33.618  1.00 56.83           C  
ATOM   2918  C   GLN A 388      12.396   1.288 -33.749  1.00 56.83           C  
ATOM   2919  CB  GLN A 388      12.206   3.495 -34.916  1.00 56.83           C  
ATOM   2920  O   GLN A 388      13.592   1.004 -33.659  1.00 56.83           O  
ATOM   2921  CG  GLN A 388      11.540   4.863 -34.982  1.00 56.83           C  
ATOM   2922  CD  GLN A 388      11.795   5.578 -36.295  1.00 56.83           C  
ATOM   2923  NE2 GLN A 388      11.443   6.858 -36.351  1.00 56.83           N  
ATOM   2924  OE1 GLN A 388      12.306   4.986 -37.251  1.00 56.83           O  
ATOM   2925  N   ALA A 389      11.648   0.249 -33.224  1.00 51.82           N  
ATOM   2926  CA  ALA A 389      11.864  -1.192 -33.319  1.00 51.82           C  
ATOM   2927  C   ALA A 389      12.494  -1.566 -34.657  1.00 51.82           C  
ATOM   2928  CB  ALA A 389      10.547  -1.941 -33.127  1.00 51.82           C  
ATOM   2929  O   ALA A 389      12.065  -1.085 -35.709  1.00 51.82           O  
ATOM   2930  N   ARG A 390      13.859  -1.694 -34.919  1.00 48.74           N  
ATOM   2931  CA  ARG A 390      14.522  -2.200 -36.116  1.00 48.74           C  
ATOM   2932  C   ARG A 390      14.500  -3.725 -36.152  1.00 48.74           C  
ATOM   2933  CB  ARG A 390      15.965  -1.695 -36.187  1.00 48.74           C  
ATOM   2934  O   ARG A 390      14.880  -4.379 -35.179  1.00 48.74           O  
ATOM   2935  CG  ARG A 390      16.603  -1.841 -37.559  1.00 48.74           C  
ATOM   2936  CD  ARG A 390      18.052  -1.376 -37.560  1.00 48.74           C  
ATOM   2937  NE  ARG A 390      18.698  -1.626 -38.845  1.00 48.74           N  
ATOM   2938  NH1 ARG A 390      20.733  -0.721 -38.233  1.00 48.74           N  
ATOM   2939  NH2 ARG A 390      20.444  -1.583 -40.337  1.00 48.74           N  
ATOM   2940  CZ  ARG A 390      19.957  -1.310 -39.135  1.00 48.74           C  
ATOM   2941  N   ASN A 391      13.528  -4.465 -36.737  1.00 40.96           N  
ATOM   2942  CA  ASN A 391      13.683  -5.828 -37.233  1.00 40.96           C  
ATOM   2943  C   ASN A 391      14.865  -5.945 -38.192  1.00 40.96           C  
ATOM   2944  CB  ASN A 391      12.397  -6.301 -37.915  1.00 40.96           C  
ATOM   2945  O   ASN A 391      14.961  -5.189 -39.161  1.00 40.96           O  
ATOM   2946  CG  ASN A 391      11.301  -6.638 -36.924  1.00 40.96           C  
ATOM   2947  ND2 ASN A 391      10.056  -6.606 -37.384  1.00 40.96           N  
ATOM   2948  OD1 ASN A 391      11.571  -6.925 -35.755  1.00 40.96           O  
ATOM   2949  N   PRO A 392      16.158  -6.370 -37.833  1.00 46.00           N  
ATOM   2950  CA  PRO A 392      17.129  -6.571 -38.910  1.00 46.00           C  
ATOM   2951  C   PRO A 392      16.952  -7.910 -39.623  1.00 46.00           C  
ATOM   2952  CB  PRO A 392      18.476  -6.513 -38.186  1.00 46.00           C  
ATOM   2953  O   PRO A 392      17.518  -8.121 -40.698  1.00 46.00           O  
ATOM   2954  CG  PRO A 392      18.128  -6.498 -36.732  1.00 46.00           C  
ATOM   2955  CD  PRO A 392      16.637  -6.380 -36.600  1.00 46.00           C  
ATOM   2956  N   THR A 393      15.788  -8.493 -40.064  1.00 38.58           N  
ATOM   2957  CA  THR A 393      15.680  -9.420 -41.186  1.00 38.58           C  
ATOM   2958  C   THR A 393      14.232  -9.536 -41.654  1.00 38.58           C  
ATOM   2959  CB  THR A 393      16.214 -10.815 -40.811  1.00 38.58           C  
ATOM   2960  O   THR A 393      13.936 -10.277 -42.594  1.00 38.58           O  
ATOM   2961  CG2 THR A 393      16.956 -11.452 -41.982  1.00 38.58           C  
ATOM   2962  OG1 THR A 393      17.111 -10.694 -39.700  1.00 38.58           O  
ATOM   2963  N   ALA A 394      13.489  -8.523 -42.007  1.00 31.19           N  
ATOM   2964  CA  ALA A 394      12.371  -8.622 -42.941  1.00 31.19           C  
ATOM   2965  C   ALA A 394      11.993  -7.251 -43.494  1.00 31.19           C  
ATOM   2966  CB  ALA A 394      11.166  -9.269 -42.262  1.00 31.19           C  
ATOM   2967  O   ALA A 394      11.725  -6.320 -42.730  1.00 31.19           O  
ATOM   2968  N   ALA A 395      12.736  -6.614 -44.358  1.00 28.52           N  
ATOM   2969  CA  ALA A 395      12.257  -5.941 -45.562  1.00 28.52           C  
ATOM   2970  C   ALA A 395      10.830  -6.365 -45.896  1.00 28.52           C  
ATOM   2971  CB  ALA A 395      13.185  -6.233 -46.739  1.00 28.52           C  
ATOM   2972  O   ALA A 395      10.582  -7.526 -46.229  1.00 28.52           O  
ATOM   2973  N   LEU A 396       9.725  -6.026 -45.116  1.00 28.94           N  
ATOM   2974  CA  LEU A 396       8.380  -5.885 -45.665  1.00 28.94           C  
ATOM   2975  C   LEU A 396       7.478  -5.119 -44.703  1.00 28.94           C  
ATOM   2976  CB  LEU A 396       7.777  -7.260 -45.963  1.00 28.94           C  
ATOM   2977  O   LEU A 396       7.410  -5.446 -43.516  1.00 28.94           O  
ATOM   2978  CG  LEU A 396       7.589  -7.612 -47.439  1.00 28.94           C  
ATOM   2979  CD1 LEU A 396       8.361  -8.881 -47.784  1.00 28.94           C  
ATOM   2980  CD2 LEU A 396       6.109  -7.776 -47.766  1.00 28.94           C  
ATOM   2981  N   GLU A 397       7.579  -3.785 -44.566  1.00 32.85           N  
ATOM   2982  CA  GLU A 397       6.455  -2.863 -44.436  1.00 32.85           C  
ATOM   2983  C   GLU A 397       5.324  -3.484 -43.621  1.00 32.85           C  
ATOM   2984  CB  GLU A 397       5.940  -2.443 -45.815  1.00 32.85           C  
ATOM   2985  O   GLU A 397       4.668  -4.423 -44.075  1.00 32.85           O  
ATOM   2986  CG  GLU A 397       6.851  -1.462 -46.539  1.00 32.85           C  
ATOM   2987  CD  GLU A 397       6.262  -0.946 -47.842  1.00 32.85           C  
ATOM   2988  OE1 GLU A 397       6.853  -0.027 -48.453  1.00 32.85           O  
ATOM   2989  OE2 GLU A 397       5.200  -1.463 -48.254  1.00 32.85           O  
ATOM   2990  N   VAL A 398       5.483  -3.822 -42.368  1.00 40.20           N  
ATOM   2991  CA  VAL A 398       4.326  -4.012 -41.500  1.00 40.20           C  
ATOM   2992  C   VAL A 398       3.795  -2.656 -41.042  1.00 40.20           C  
ATOM   2993  CB  VAL A 398       4.672  -4.890 -40.276  1.00 40.20           C  
ATOM   2994  O   VAL A 398       4.569  -1.777 -40.655  1.00 40.20           O  
ATOM   2995  CG1 VAL A 398       3.458  -5.045 -39.362  1.00 40.20           C  
ATOM   2996  CG2 VAL A 398       5.183  -6.256 -40.728  1.00 40.20           C  
ATOM   2997  N   ASP A 399       3.160  -1.859 -41.929  1.00 36.66           N  
ATOM   2998  CA  ASP A 399       1.961  -1.062 -41.691  1.00 36.66           C  
ATOM   2999  C   ASP A 399       2.163  -0.101 -40.522  1.00 36.66           C  
ATOM   3000  CB  ASP A 399       0.757  -1.968 -41.425  1.00 36.66           C  
ATOM   3001  O   ASP A 399       2.442  -0.529 -39.400  1.00 36.66           O  
ATOM   3002  CG  ASP A 399      -0.068  -2.240 -42.670  1.00 36.66           C  
ATOM   3003  OD1 ASP A 399      -0.630  -1.286 -43.250  1.00 36.66           O  
ATOM   3004  OD2 ASP A 399      -0.160  -3.420 -43.074  1.00 36.66           O  
ATOM   3005  N   GLY A 400       3.007   0.995 -40.635  1.00 44.46           N  
ATOM   3006  CA  GLY A 400       2.860   2.277 -39.966  1.00 44.46           C  
ATOM   3007  C   GLY A 400       3.713   2.400 -38.718  1.00 44.46           C  
ATOM   3008  O   GLY A 400       3.309   1.964 -37.638  1.00 44.46           O  
ATOM   3009  N   GLY A 401       5.067   2.235 -38.691  1.00 49.00           N  
ATOM   3010  CA  GLY A 401       6.235   2.694 -37.956  1.00 49.00           C  
ATOM   3011  C   GLY A 401       5.978   2.863 -36.471  1.00 49.00           C  
ATOM   3012  O   GLY A 401       5.758   3.980 -35.997  1.00 49.00           O  
ATOM   3013  N   LYS A 402       5.450   1.925 -35.740  1.00 58.89           N  
ATOM   3014  CA  LYS A 402       5.129   1.941 -34.316  1.00 58.89           C  
ATOM   3015  C   LYS A 402       6.361   2.275 -33.479  1.00 58.89           C  
ATOM   3016  CB  LYS A 402       4.549   0.594 -33.881  1.00 58.89           C  
ATOM   3017  O   LYS A 402       7.414   1.656 -33.641  1.00 58.89           O  
ATOM   3018  CG  LYS A 402       3.861   0.626 -32.524  1.00 58.89           C  
ATOM   3019  CD  LYS A 402       3.157  -0.691 -32.224  1.00 58.89           C  
ATOM   3020  CE  LYS A 402       2.513  -0.680 -30.844  1.00 58.89           C  
ATOM   3021  NZ  LYS A 402       1.931  -2.010 -30.494  1.00 58.89           N  
ATOM   3022  N   THR A 403       6.645   3.599 -33.095  1.00 64.60           N  
ATOM   3023  CA  THR A 403       7.617   4.068 -32.115  1.00 64.60           C  
ATOM   3024  C   THR A 403       7.426   3.356 -30.779  1.00 64.60           C  
ATOM   3025  CB  THR A 403       7.512   5.591 -31.907  1.00 64.60           C  
ATOM   3026  O   THR A 403       6.321   3.338 -30.232  1.00 64.60           O  
ATOM   3027  CG2 THR A 403       7.869   6.345 -33.184  1.00 64.60           C  
ATOM   3028  OG1 THR A 403       6.171   5.923 -31.528  1.00 64.60           O  
ATOM   3029  N   VAL A 404       8.218   2.375 -30.480  1.00 73.64           N  
ATOM   3030  CA  VAL A 404       8.170   1.607 -29.240  1.00 73.64           C  
ATOM   3031  C   VAL A 404       9.227   2.127 -28.268  1.00 73.64           C  
ATOM   3032  CB  VAL A 404       8.379   0.098 -29.498  1.00 73.64           C  
ATOM   3033  O   VAL A 404      10.282   2.606 -28.687  1.00 73.64           O  
ATOM   3034  CG1 VAL A 404       8.226  -0.698 -28.203  1.00 73.64           C  
ATOM   3035  CG2 VAL A 404       7.398  -0.403 -30.556  1.00 73.64           C  
ATOM   3036  N   TYR A 405       8.835   2.233 -27.058  1.00 80.51           N  
ATOM   3037  CA  TYR A 405       9.712   2.633 -25.963  1.00 80.51           C  
ATOM   3038  C   TYR A 405      10.677   1.510 -25.600  1.00 80.51           C  
ATOM   3039  CB  TYR A 405       8.890   3.033 -24.735  1.00 80.51           C  
ATOM   3040  O   TYR A 405      10.270   0.354 -25.463  1.00 80.51           O  
ATOM   3041  CG  TYR A 405       8.116   4.316 -24.914  1.00 80.51           C  
ATOM   3042  CD1 TYR A 405       8.714   5.553 -24.681  1.00 80.51           C  
ATOM   3043  CD2 TYR A 405       6.785   4.295 -25.317  1.00 80.51           C  
ATOM   3044  CE1 TYR A 405       8.004   6.738 -24.843  1.00 80.51           C  
ATOM   3045  CE2 TYR A 405       6.065   5.474 -25.482  1.00 80.51           C  
ATOM   3046  OH  TYR A 405       5.974   7.858 -25.406  1.00 80.51           O  
ATOM   3047  CZ  TYR A 405       6.682   6.688 -25.244  1.00 80.51           C  
ATOM   3048  N   GLY A 406      11.937   1.849 -25.724  1.00 84.08           N  
ATOM   3049  CA  GLY A 406      12.963   0.882 -25.371  1.00 84.08           C  
ATOM   3050  C   GLY A 406      14.335   1.505 -25.195  1.00 84.08           C  
ATOM   3051  O   GLY A 406      14.510   2.705 -25.413  1.00 84.08           O  
ATOM   3052  N   ARG A 407      15.216   0.710 -24.621  1.00 85.79           N  
ATOM   3053  CA  ARG A 407      16.611   1.084 -24.409  1.00 85.79           C  
ATOM   3054  C   ARG A 407      17.509   0.473 -25.479  1.00 85.79           C  
ATOM   3055  CB  ARG A 407      17.079   0.647 -23.019  1.00 85.79           C  
ATOM   3056  O   ARG A 407      17.362  -0.701 -25.825  1.00 85.79           O  
ATOM   3057  CG  ARG A 407      16.353   1.341 -21.878  1.00 85.79           C  
ATOM   3058  CD  ARG A 407      16.935   0.959 -20.524  1.00 85.79           C  
ATOM   3059  NE  ARG A 407      16.413   1.806 -19.455  1.00 85.79           N  
ATOM   3060  NH1 ARG A 407      17.807   0.956 -17.821  1.00 85.79           N  
ATOM   3061  NH2 ARG A 407      16.295   2.599 -17.303  1.00 85.79           N  
ATOM   3062  CZ  ARG A 407      16.840   1.785 -18.195  1.00 85.79           C  
ATOM   3063  N   LYS A 408      18.324   1.371 -26.073  1.00 87.15           N  
ATOM   3064  CA  LYS A 408      19.279   0.932 -27.086  1.00 87.15           C  
ATOM   3065  C   LYS A 408      20.664   0.722 -26.481  1.00 87.15           C  
ATOM   3066  CB  LYS A 408      19.354   1.947 -28.228  1.00 87.15           C  
ATOM   3067  O   LYS A 408      21.206   1.618 -25.831  1.00 87.15           O  
ATOM   3068  CG  LYS A 408      20.176   1.477 -29.420  1.00 87.15           C  
ATOM   3069  CD  LYS A 408      20.142   2.491 -30.556  1.00 87.15           C  
ATOM   3070  CE  LYS A 408      21.002   2.045 -31.731  1.00 87.15           C  
ATOM   3071  NZ  LYS A 408      20.949   3.022 -32.859  1.00 87.15           N  
ATOM   3072  N   TYR A 409      21.031  -0.511 -26.529  1.00 87.79           N  
ATOM   3073  CA  TYR A 409      22.393  -0.878 -26.160  1.00 87.79           C  
ATOM   3074  C   TYR A 409      23.236  -1.165 -27.397  1.00 87.79           C  
ATOM   3075  CB  TYR A 409      22.389  -2.099 -25.236  1.00 87.79           C  
ATOM   3076  O   TYR A 409      22.697  -1.433 -28.474  1.00 87.79           O  
ATOM   3077  CG  TYR A 409      21.618  -1.889 -23.955  1.00 87.79           C  
ATOM   3078  CD1 TYR A 409      22.176  -1.186 -22.890  1.00 87.79           C  
ATOM   3079  CD2 TYR A 409      20.331  -2.395 -23.807  1.00 87.79           C  
ATOM   3080  CE1 TYR A 409      21.470  -0.991 -21.708  1.00 87.79           C  
ATOM   3081  CE2 TYR A 409      19.616  -2.207 -22.629  1.00 87.79           C  
ATOM   3082  OH  TYR A 409      19.489  -1.315 -20.418  1.00 87.79           O  
ATOM   3083  CZ  TYR A 409      20.193  -1.504 -21.587  1.00 87.79           C  
ATOM   3084  N   PRO A 410      24.615  -1.031 -27.283  1.00 88.57           N  
ATOM   3085  CA  PRO A 410      25.471  -1.311 -28.438  1.00 88.57           C  
ATOM   3086  C   PRO A 410      25.218  -2.692 -29.039  1.00 88.57           C  
ATOM   3087  CB  PRO A 410      26.885  -1.219 -27.859  1.00 88.57           C  
ATOM   3088  O   PRO A 410      25.368  -2.879 -30.249  1.00 88.57           O  
ATOM   3089  CG  PRO A 410      26.756  -0.312 -26.678  1.00 88.57           C  
ATOM   3090  CD  PRO A 410      25.413  -0.540 -26.046  1.00 88.57           C  
ATOM   3091  N   TRP A 411      24.707  -3.700 -28.259  1.00 87.95           N  
ATOM   3092  CA  TRP A 411      24.541  -5.078 -28.710  1.00 87.95           C  
ATOM   3093  C   TRP A 411      23.090  -5.358 -29.083  1.00 87.95           C  
ATOM   3094  CB  TRP A 411      25.001  -6.057 -27.627  1.00 87.95           C  
ATOM   3095  O   TRP A 411      22.772  -6.429 -29.607  1.00 87.95           O  
ATOM   3096  CG  TRP A 411      24.443  -5.766 -26.266  1.00 87.95           C  
ATOM   3097  CD1 TRP A 411      23.224  -6.145 -25.777  1.00 87.95           C  
ATOM   3098  CD2 TRP A 411      25.083  -5.029 -25.220  1.00 87.95           C  
ATOM   3099  CE2 TRP A 411      24.194  -5.001 -24.123  1.00 87.95           C  
ATOM   3100  CE3 TRP A 411      26.325  -4.390 -25.103  1.00 87.95           C  
ATOM   3101  NE1 TRP A 411      23.068  -5.689 -24.489  1.00 87.95           N  
ATOM   3102  CH2 TRP A 411      25.728  -3.740 -22.836  1.00 87.95           C  
ATOM   3103  CZ2 TRP A 411      24.507  -4.358 -22.924  1.00 87.95           C  
ATOM   3104  CZ3 TRP A 411      26.635  -3.750 -23.909  1.00 87.95           C  
ATOM   3105  N   GLY A 412      22.174  -4.509 -28.756  1.00 86.90           N  
ATOM   3106  CA  GLY A 412      20.776  -4.754 -29.072  1.00 86.90           C  
ATOM   3107  C   GLY A 412      19.837  -3.740 -28.447  1.00 86.90           C  
ATOM   3108  O   GLY A 412      20.280  -2.810 -27.770  1.00 86.90           O  
ATOM   3109  N   THR A 413      18.614  -3.824 -28.840  1.00 85.13           N  
ATOM   3110  CA  THR A 413      17.575  -2.936 -28.331  1.00 85.13           C  
ATOM   3111  C   THR A 413      16.606  -3.698 -27.431  1.00 85.13           C  
ATOM   3112  CB  THR A 413      16.796  -2.271 -29.481  1.00 85.13           C  
ATOM   3113  O   THR A 413      16.226  -4.830 -27.737  1.00 85.13           O  
ATOM   3114  CG2 THR A 413      15.876  -1.172 -28.959  1.00 85.13           C  
ATOM   3115  OG1 THR A 413      17.725  -1.699 -30.411  1.00 85.13           O  
ATOM   3116  N   CYS A 414      16.406  -3.122 -26.231  1.00 86.34           N  
ATOM   3117  CA  CYS A 414      15.440  -3.677 -25.289  1.00 86.34           C  
ATOM   3118  C   CYS A 414      14.121  -2.916 -25.349  1.00 86.34           C  
ATOM   3119  CB  CYS A 414      15.997  -3.638 -23.866  1.00 86.34           C  
ATOM   3120  O   CYS A 414      14.073  -1.722 -25.047  1.00 86.34           O  
ATOM   3121  SG  CYS A 414      17.413  -4.730 -23.608  1.00 86.34           S  
ATOM   3122  N   GLU A 415      13.118  -3.628 -25.755  1.00 88.40           N  
ATOM   3123  CA  GLU A 415      11.792  -3.031 -25.878  1.00 88.40           C  
ATOM   3124  C   GLU A 415      10.986  -3.206 -24.594  1.00 88.40           C  
ATOM   3125  CB  GLU A 415      11.035  -3.640 -27.061  1.00 88.40           C  
ATOM   3126  O   GLU A 415      10.902  -4.310 -24.053  1.00 88.40           O  
ATOM   3127  CG  GLU A 415      11.706  -3.405 -28.407  1.00 88.40           C  
ATOM   3128  CD  GLU A 415      10.978  -4.070 -29.564  1.00 88.40           C  
ATOM   3129  OE1 GLU A 415      11.550  -4.151 -30.675  1.00 88.40           O  
ATOM   3130  OE2 GLU A 415       9.826  -4.514 -29.358  1.00 88.40           O  
ATOM   3131  N   VAL A 416      10.410  -2.161 -24.108  1.00 88.47           N  
ATOM   3132  CA  VAL A 416       9.689  -2.136 -22.839  1.00 88.47           C  
ATOM   3133  C   VAL A 416       8.384  -2.919 -22.971  1.00 88.47           C  
ATOM   3134  CB  VAL A 416       9.399  -0.690 -22.379  1.00 88.47           C  
ATOM   3135  O   VAL A 416       8.005  -3.662 -22.063  1.00 88.47           O  
ATOM   3136  CG1 VAL A 416       8.533  -0.688 -21.120  1.00 88.47           C  
ATOM   3137  CG2 VAL A 416      10.705   0.063 -22.134  1.00 88.47           C  
ATOM   3138  N   GLU A 417       7.680  -2.928 -24.109  1.00 85.92           N  
ATOM   3139  CA  GLU A 417       6.364  -3.533 -24.290  1.00 85.92           C  
ATOM   3140  C   GLU A 417       6.482  -4.971 -24.789  1.00 85.92           C  
ATOM   3141  CB  GLU A 417       5.521  -2.706 -25.263  1.00 85.92           C  
ATOM   3142  O   GLU A 417       5.492  -5.705 -24.821  1.00 85.92           O  
ATOM   3143  CG  GLU A 417       5.109  -1.346 -24.717  1.00 85.92           C  
ATOM   3144  CD  GLU A 417       4.042  -0.661 -25.556  1.00 85.92           C  
ATOM   3145  OE1 GLU A 417       3.488   0.369 -25.110  1.00 85.92           O  
ATOM   3146  OE2 GLU A 417       3.757  -1.160 -26.667  1.00 85.92           O  
ATOM   3147  N   ASN A 418       7.668  -5.308 -25.105  1.00 86.67           N  
ATOM   3148  CA  ASN A 418       7.886  -6.681 -25.549  1.00 86.67           C  
ATOM   3149  C   ASN A 418       7.864  -7.659 -24.378  1.00 86.67           C  
ATOM   3150  CB  ASN A 418       9.208  -6.795 -26.311  1.00 86.67           C  
ATOM   3151  O   ASN A 418       8.651  -7.528 -23.439  1.00 86.67           O  
ATOM   3152  CG  ASN A 418       9.377  -8.140 -26.990  1.00 86.67           C  
ATOM   3153  ND2 ASN A 418      10.322  -8.221 -27.919  1.00 86.67           N  
ATOM   3154  OD1 ASN A 418       8.663  -9.098 -26.683  1.00 86.67           O  
ATOM   3155  N   PRO A 419       6.866  -8.614 -24.305  1.00 86.76           N  
ATOM   3156  CA  PRO A 419       6.699  -9.583 -23.220  1.00 86.76           C  
ATOM   3157  C   PRO A 419       7.940 -10.446 -23.004  1.00 86.76           C  
ATOM   3158  CB  PRO A 419       5.516 -10.435 -23.686  1.00 86.76           C  
ATOM   3159  O   PRO A 419       8.107 -11.038 -21.934  1.00 86.76           O  
ATOM   3160  CG  PRO A 419       5.439 -10.206 -25.161  1.00 86.76           C  
ATOM   3161  CD  PRO A 419       5.953  -8.827 -25.457  1.00 86.76           C  
ATOM   3162  N   GLU A 420       8.821 -10.581 -24.082  1.00 84.31           N  
ATOM   3163  CA  GLU A 420      10.033 -11.383 -23.942  1.00 84.31           C  
ATOM   3164  C   GLU A 420      11.095 -10.641 -23.134  1.00 84.31           C  
ATOM   3165  CB  GLU A 420      10.589 -11.763 -25.317  1.00 84.31           C  
ATOM   3166  O   GLU A 420      11.943 -11.266 -22.493  1.00 84.31           O  
ATOM   3167  CG  GLU A 420       9.689 -12.704 -26.105  1.00 84.31           C  
ATOM   3168  CD  GLU A 420      10.303 -13.162 -27.418  1.00 84.31           C  
ATOM   3169  OE1 GLU A 420       9.720 -14.046 -28.086  1.00 84.31           O  
ATOM   3170  OE2 GLU A 420      11.377 -12.632 -27.782  1.00 84.31           O  
ATOM   3171  N   HIS A 421      11.019  -9.297 -23.112  1.00 83.08           N  
ATOM   3172  CA  HIS A 421      12.028  -8.474 -22.455  1.00 83.08           C  
ATOM   3173  C   HIS A 421      11.535  -7.973 -21.102  1.00 83.08           C  
ATOM   3174  CB  HIS A 421      12.415  -7.290 -23.343  1.00 83.08           C  
ATOM   3175  O   HIS A 421      12.311  -7.884 -20.148  1.00 83.08           O  
ATOM   3176  CG  HIS A 421      13.110  -7.690 -24.606  1.00 83.08           C  
ATOM   3177  CD2 HIS A 421      12.741  -7.562 -25.903  1.00 83.08           C  
ATOM   3178  ND1 HIS A 421      14.342  -8.307 -24.614  1.00 83.08           N  
ATOM   3179  CE1 HIS A 421      14.702  -8.541 -25.865  1.00 83.08           C  
ATOM   3180  NE2 HIS A 421      13.748  -8.099 -26.666  1.00 83.08           N  
ATOM   3181  N   SER A 422      10.191  -7.640 -21.092  1.00 87.13           N  
ATOM   3182  CA  SER A 422       9.653  -7.002 -19.895  1.00 87.13           C  
ATOM   3183  C   SER A 422       8.219  -7.447 -19.628  1.00 87.13           C  
ATOM   3184  CB  SER A 422       9.706  -5.479 -20.029  1.00 87.13           C  
ATOM   3185  O   SER A 422       7.477  -7.761 -20.561  1.00 87.13           O  
ATOM   3186  OG  SER A 422       9.194  -4.854 -18.865  1.00 87.13           O  
ATOM   3187  N   ASP A 423       7.919  -7.558 -18.325  1.00 90.64           N  
ATOM   3188  CA  ASP A 423       6.562  -7.888 -17.902  1.00 90.64           C  
ATOM   3189  C   ASP A 423       5.700  -6.632 -17.792  1.00 90.64           C  
ATOM   3190  CB  ASP A 423       6.581  -8.631 -16.565  1.00 90.64           C  
ATOM   3191  O   ASP A 423       4.618  -6.665 -17.202  1.00 90.64           O  
ATOM   3192  CG  ASP A 423       7.223 -10.004 -16.658  1.00 90.64           C  
ATOM   3193  OD1 ASP A 423       7.328 -10.554 -17.776  1.00 90.64           O  
ATOM   3194  OD2 ASP A 423       7.626 -10.543 -15.604  1.00 90.64           O  
ATOM   3195  N   PHE A 424       6.163  -5.566 -18.381  1.00 90.82           N  
ATOM   3196  CA  PHE A 424       5.482  -4.279 -18.293  1.00 90.82           C  
ATOM   3197  C   PHE A 424       4.083  -4.365 -18.891  1.00 90.82           C  
ATOM   3198  CB  PHE A 424       6.291  -3.191 -19.006  1.00 90.82           C  
ATOM   3199  O   PHE A 424       3.117  -3.884 -18.295  1.00 90.82           O  
ATOM   3200  CG  PHE A 424       5.633  -1.838 -18.992  1.00 90.82           C  
ATOM   3201  CD1 PHE A 424       4.929  -1.380 -20.099  1.00 90.82           C  
ATOM   3202  CD2 PHE A 424       5.719  -1.023 -17.871  1.00 90.82           C  
ATOM   3203  CE1 PHE A 424       4.319  -0.128 -20.089  1.00 90.82           C  
ATOM   3204  CE2 PHE A 424       5.112   0.230 -17.853  1.00 90.82           C  
ATOM   3205  CZ  PHE A 424       4.413   0.676 -18.963  1.00 90.82           C  
ATOM   3206  N   ALA A 425       3.946  -4.923 -20.094  1.00 88.32           N  
ATOM   3207  CA  ALA A 425       2.663  -5.048 -20.780  1.00 88.32           C  
ATOM   3208  C   ALA A 425       1.677  -5.870 -19.955  1.00 88.32           C  
ATOM   3209  CB  ALA A 425       2.855  -5.679 -22.157  1.00 88.32           C  
ATOM   3210  O   ALA A 425       0.504  -5.508 -19.835  1.00 88.32           O  
ATOM   3211  N   MET A 426       2.215  -6.841 -19.390  1.00 88.01           N  
ATOM   3212  CA  MET A 426       1.402  -7.715 -18.549  1.00 88.01           C  
ATOM   3213  C   MET A 426       0.962  -6.993 -17.280  1.00 88.01           C  
ATOM   3214  CB  MET A 426       2.174  -8.985 -18.187  1.00 88.01           C  
ATOM   3215  O   MET A 426      -0.188  -7.120 -16.856  1.00 88.01           O  
ATOM   3216  CG  MET A 426       1.343 -10.016 -17.442  1.00 88.01           C  
ATOM   3217  SD  MET A 426       2.267 -11.570 -17.129  1.00 88.01           S  
ATOM   3218  CE  MET A 426       3.516 -10.970 -15.958  1.00 88.01           C  
ATOM   3219  N   LEU A 427       1.950  -6.367 -16.607  1.00 90.42           N  
ATOM   3220  CA  LEU A 427       1.656  -5.599 -15.402  1.00 90.42           C  
ATOM   3221  C   LEU A 427       0.611  -4.524 -15.683  1.00 90.42           C  
ATOM   3222  CB  LEU A 427       2.931  -4.955 -14.851  1.00 90.42           C  
ATOM   3223  O   LEU A 427      -0.325  -4.342 -14.901  1.00 90.42           O  
ATOM   3224  CG  LEU A 427       2.777  -4.132 -13.572  1.00 90.42           C  
ATOM   3225  CD1 LEU A 427       2.226  -5.000 -12.446  1.00 90.42           C  
ATOM   3226  CD2 LEU A 427       4.112  -3.512 -13.170  1.00 90.42           C  
ATOM   3227  N   ARG A 428       0.646  -3.894 -16.760  1.00 88.02           N  
ATOM   3228  CA  ARG A 428      -0.306  -2.871 -17.179  1.00 88.02           C  
ATOM   3229  C   ARG A 428      -1.700  -3.463 -17.363  1.00 88.02           C  
ATOM   3230  CB  ARG A 428       0.155  -2.204 -18.476  1.00 88.02           C  
ATOM   3231  O   ARG A 428      -2.685  -2.909 -16.871  1.00 88.02           O  
ATOM   3232  CG  ARG A 428      -0.797  -1.137 -18.993  1.00 88.02           C  
ATOM   3233  CD  ARG A 428      -0.372  -0.616 -20.358  1.00 88.02           C  
ATOM   3234  NE  ARG A 428      -0.532  -1.631 -21.396  1.00 88.02           N  
ATOM   3235  NH1 ARG A 428       0.333  -0.326 -23.095  1.00 88.02           N  
ATOM   3236  NH2 ARG A 428      -0.382  -2.459 -23.533  1.00 88.02           N  
ATOM   3237  CZ  ARG A 428      -0.193  -1.470 -22.672  1.00 88.02           C  
ATOM   3238  N   ASN A 429      -1.776  -4.524 -18.092  1.00 87.33           N  
ATOM   3239  CA  ASN A 429      -3.046  -5.201 -18.335  1.00 87.33           C  
ATOM   3240  C   ASN A 429      -3.666  -5.713 -17.039  1.00 87.33           C  
ATOM   3241  CB  ASN A 429      -2.859  -6.353 -19.325  1.00 87.33           C  
ATOM   3242  O   ASN A 429      -4.878  -5.608 -16.842  1.00 87.33           O  
ATOM   3243  CG  ASN A 429      -2.629  -5.871 -20.744  1.00 87.33           C  
ATOM   3244  ND2 ASN A 429      -2.136  -6.760 -21.599  1.00 87.33           N  
ATOM   3245  OD1 ASN A 429      -2.891  -4.710 -21.069  1.00 87.33           O  
ATOM   3246  N   LEU A 430      -2.826  -6.195 -16.162  1.00 86.86           N  
ATOM   3247  CA  LEU A 430      -3.296  -6.716 -14.882  1.00 86.86           C  
ATOM   3248  C   LEU A 430      -3.810  -5.589 -13.993  1.00 86.86           C  
ATOM   3249  CB  LEU A 430      -2.174  -7.474 -14.168  1.00 86.86           C  
ATOM   3250  O   LEU A 430      -4.864  -5.718 -13.367  1.00 86.86           O  
ATOM   3251  CG  LEU A 430      -2.533  -8.106 -12.822  1.00 86.86           C  
ATOM   3252  CD1 LEU A 430      -3.446  -9.310 -13.028  1.00 86.86           C  
ATOM   3253  CD2 LEU A 430      -1.271  -8.508 -12.066  1.00 86.86           C  
ATOM   3254  N   LEU A 431      -3.125  -4.463 -13.936  1.00 87.67           N  
ATOM   3255  CA  LEU A 431      -3.470  -3.347 -13.062  1.00 87.67           C  
ATOM   3256  C   LEU A 431      -4.704  -2.615 -13.577  1.00 87.67           C  
ATOM   3257  CB  LEU A 431      -2.295  -2.372 -12.948  1.00 87.67           C  
ATOM   3258  O   LEU A 431      -5.597  -2.271 -12.798  1.00 87.67           O  
ATOM   3259  CG  LEU A 431      -1.092  -2.853 -12.134  1.00 87.67           C  
ATOM   3260  CD1 LEU A 431       0.038  -1.830 -12.204  1.00 87.67           C  
ATOM   3261  CD2 LEU A 431      -1.495  -3.114 -10.687  1.00 87.67           C  
ATOM   3262  N   LEU A 432      -4.854  -2.535 -14.831  1.00 84.79           N  
ATOM   3263  CA  LEU A 432      -5.861  -1.621 -15.358  1.00 84.79           C  
ATOM   3264  C   LEU A 432      -7.029  -2.390 -15.967  1.00 84.79           C  
ATOM   3265  CB  LEU A 432      -5.245  -0.691 -16.407  1.00 84.79           C  
ATOM   3266  O   LEU A 432      -8.145  -1.872 -16.045  1.00 84.79           O  
ATOM   3267  CG  LEU A 432      -4.154   0.260 -15.912  1.00 84.79           C  
ATOM   3268  CD1 LEU A 432      -3.570   1.050 -17.079  1.00 84.79           C  
ATOM   3269  CD2 LEU A 432      -4.708   1.201 -14.847  1.00 84.79           C  
ATOM   3270  N   SER A 433      -6.862  -3.567 -16.390  1.00 82.73           N  
ATOM   3271  CA  SER A 433      -7.925  -4.273 -17.098  1.00 82.73           C  
ATOM   3272  C   SER A 433      -8.596  -5.306 -16.199  1.00 82.73           C  
ATOM   3273  CB  SER A 433      -7.374  -4.956 -18.350  1.00 82.73           C  
ATOM   3274  O   SER A 433      -9.776  -5.175 -15.867  1.00 82.73           O  
ATOM   3275  OG  SER A 433      -8.405  -5.632 -19.049  1.00 82.73           O  
ATOM   3276  N   SER A 434      -7.864  -6.209 -15.617  1.00 81.12           N  
ATOM   3277  CA  SER A 434      -8.456  -7.352 -14.928  1.00 81.12           C  
ATOM   3278  C   SER A 434      -8.415  -7.166 -13.415  1.00 81.12           C  
ATOM   3279  CB  SER A 434      -7.732  -8.643 -15.311  1.00 81.12           C  
ATOM   3280  O   SER A 434      -9.365  -7.524 -12.715  1.00 81.12           O  
ATOM   3281  OG  SER A 434      -6.396  -8.630 -14.839  1.00 81.12           O  
ATOM   3282  N   GLY A 435      -7.358  -6.459 -12.915  1.00 82.06           N  
ATOM   3283  CA  GLY A 435      -7.093  -6.484 -11.486  1.00 82.06           C  
ATOM   3284  C   GLY A 435      -7.595  -5.248 -10.764  1.00 82.06           C  
ATOM   3285  O   GLY A 435      -7.613  -5.207  -9.532  1.00 82.06           O  
ATOM   3286  N   MET A 436      -8.101  -4.249 -11.490  1.00 88.72           N  
ATOM   3287  CA  MET A 436      -8.505  -2.987 -10.875  1.00 88.72           C  
ATOM   3288  C   MET A 436      -9.660  -3.201  -9.902  1.00 88.72           C  
ATOM   3289  CB  MET A 436      -8.905  -1.971 -11.946  1.00 88.72           C  
ATOM   3290  O   MET A 436      -9.632  -2.697  -8.778  1.00 88.72           O  
ATOM   3291  CG  MET A 436      -9.328  -0.623 -11.385  1.00 88.72           C  
ATOM   3292  SD  MET A 436      -9.544   0.646 -12.692  1.00 88.72           S  
ATOM   3293  CE  MET A 436     -10.952  -0.058 -13.594  1.00 88.72           C  
ATOM   3294  N   GLN A 437     -10.559  -3.925 -10.297  1.00 89.25           N  
ATOM   3295  CA  GLN A 437     -11.739  -4.169  -9.474  1.00 89.25           C  
ATOM   3296  C   GLN A 437     -11.383  -4.971  -8.226  1.00 89.25           C  
ATOM   3297  CB  GLN A 437     -12.813  -4.901 -10.280  1.00 89.25           C  
ATOM   3298  O   GLN A 437     -11.838  -4.651  -7.126  1.00 89.25           O  
ATOM   3299  CG  GLN A 437     -14.128  -5.078  -9.532  1.00 89.25           C  
ATOM   3300  CD  GLN A 437     -14.828  -3.761  -9.255  1.00 89.25           C  
ATOM   3301  NE2 GLN A 437     -15.980  -3.829  -8.596  1.00 89.25           N  
ATOM   3302  OE1 GLN A 437     -14.337  -2.691  -9.628  1.00 89.25           O  
ATOM   3303  N   ASP A 438     -10.598  -5.951  -8.390  1.00 90.52           N  
ATOM   3304  CA  ASP A 438     -10.185  -6.787  -7.267  1.00 90.52           C  
ATOM   3305  C   ASP A 438      -9.379  -5.982  -6.250  1.00 90.52           C  
ATOM   3306  CB  ASP A 438      -9.366  -7.982  -7.760  1.00 90.52           C  
ATOM   3307  O   ASP A 438      -9.567  -6.135  -5.041  1.00 90.52           O  
ATOM   3308  CG  ASP A 438     -10.190  -8.977  -8.558  1.00 90.52           C  
ATOM   3309  OD1 ASP A 438     -11.434  -8.861  -8.579  1.00 90.52           O  
ATOM   3310  OD2 ASP A 438      -9.590  -9.887  -9.170  1.00 90.52           O  
ATOM   3311  N   LEU A 439      -8.536  -5.137  -6.748  1.00 92.06           N  
ATOM   3312  CA  LEU A 439      -7.726  -4.300  -5.870  1.00 92.06           C  
ATOM   3313  C   LEU A 439      -8.599  -3.311  -5.105  1.00 92.06           C  
ATOM   3314  CB  LEU A 439      -6.666  -3.545  -6.677  1.00 92.06           C  
ATOM   3315  O   LEU A 439      -8.391  -3.088  -3.910  1.00 92.06           O  
ATOM   3316  CG  LEU A 439      -5.513  -4.383  -7.231  1.00 92.06           C  
ATOM   3317  CD1 LEU A 439      -4.748  -3.596  -8.290  1.00 92.06           C  
ATOM   3318  CD2 LEU A 439      -4.581  -4.820  -6.106  1.00 92.06           C  
ATOM   3319  N   LYS A 440      -9.538  -2.785  -5.772  1.00 91.26           N  
ATOM   3320  CA  LYS A 440     -10.457  -1.856  -5.122  1.00 91.26           C  
ATOM   3321  C   LYS A 440     -11.283  -2.559  -4.049  1.00 91.26           C  
ATOM   3322  CB  LYS A 440     -11.381  -1.206  -6.153  1.00 91.26           C  
ATOM   3323  O   LYS A 440     -11.489  -2.016  -2.962  1.00 91.26           O  
ATOM   3324  CG  LYS A 440     -10.726  -0.093  -6.958  1.00 91.26           C  
ATOM   3325  CD  LYS A 440     -11.743   0.656  -7.808  1.00 91.26           C  
ATOM   3326  CE  LYS A 440     -11.145   1.917  -8.417  1.00 91.26           C  
ATOM   3327  NZ  LYS A 440     -12.129   2.638  -9.278  1.00 91.26           N  
ATOM   3328  N   GLU A 441     -11.768  -3.683  -4.340  1.00 91.65           N  
ATOM   3329  CA  GLU A 441     -12.592  -4.448  -3.410  1.00 91.65           C  
ATOM   3330  C   GLU A 441     -11.801  -4.843  -2.167  1.00 91.65           C  
ATOM   3331  CB  GLU A 441     -13.156  -5.697  -4.094  1.00 91.65           C  
ATOM   3332  O   GLU A 441     -12.300  -4.733  -1.045  1.00 91.65           O  
ATOM   3333  CG  GLU A 441     -14.328  -5.414  -5.023  1.00 91.65           C  
ATOM   3334  CD  GLU A 441     -14.839  -6.654  -5.739  1.00 91.65           C  
ATOM   3335  OE1 GLU A 441     -15.735  -6.529  -6.604  1.00 91.65           O  
ATOM   3336  OE2 GLU A 441     -14.339  -7.759  -5.432  1.00 91.65           O  
ATOM   3337  N   THR A 442     -10.605  -5.355  -2.436  1.00 92.09           N  
ATOM   3338  CA  THR A 442      -9.762  -5.743  -1.311  1.00 92.09           C  
ATOM   3339  C   THR A 442      -9.439  -4.535  -0.435  1.00 92.09           C  
ATOM   3340  CB  THR A 442      -8.453  -6.395  -1.792  1.00 92.09           C  
ATOM   3341  O   THR A 442      -9.432  -4.637   0.793  1.00 92.09           O  
ATOM   3342  CG2 THR A 442      -7.614  -6.881  -0.615  1.00 92.09           C  
ATOM   3343  OG1 THR A 442      -8.764  -7.512  -2.635  1.00 92.09           O  
ATOM   3344  N   THR A 443      -9.203  -3.428  -1.034  1.00 92.64           N  
ATOM   3345  CA  THR A 443      -8.905  -2.208  -0.292  1.00 92.64           C  
ATOM   3346  C   THR A 443     -10.101  -1.786   0.557  1.00 92.64           C  
ATOM   3347  CB  THR A 443      -8.513  -1.059  -1.239  1.00 92.64           C  
ATOM   3348  O   THR A 443      -9.944  -1.423   1.724  1.00 92.64           O  
ATOM   3349  CG2 THR A 443      -8.169   0.205  -0.458  1.00 92.64           C  
ATOM   3350  OG1 THR A 443      -7.374  -1.453  -2.013  1.00 92.64           O  
ATOM   3351  N   ARG A 444     -11.316  -1.883   0.026  1.00 91.26           N  
ATOM   3352  CA  ARG A 444     -12.541  -1.484   0.712  1.00 91.26           C  
ATOM   3353  C   ARG A 444     -12.888  -2.466   1.826  1.00 91.26           C  
ATOM   3354  CB  ARG A 444     -13.704  -1.383  -0.278  1.00 91.26           C  
ATOM   3355  O   ARG A 444     -13.156  -2.058   2.959  1.00 91.26           O  
ATOM   3356  CG  ARG A 444     -15.007  -0.912   0.348  1.00 91.26           C  
ATOM   3357  CD  ARG A 444     -16.155  -0.940  -0.651  1.00 91.26           C  
ATOM   3358  NE  ARG A 444     -15.972   0.047  -1.710  1.00 91.26           N  
ATOM   3359  NH1 ARG A 444     -17.303  -1.050  -3.247  1.00 91.26           N  
ATOM   3360  NH2 ARG A 444     -16.288   0.927  -3.808  1.00 91.26           N  
ATOM   3361  CZ  ARG A 444     -16.521  -0.027  -2.919  1.00 91.26           C  
ATOM   3362  N   ASP A 445     -12.876  -3.791   1.560  1.00 91.09           N  
ATOM   3363  CA  ASP A 445     -13.432  -4.824   2.428  1.00 91.09           C  
ATOM   3364  C   ASP A 445     -12.429  -5.237   3.503  1.00 91.09           C  
ATOM   3365  CB  ASP A 445     -13.856  -6.044   1.608  1.00 91.09           C  
ATOM   3366  O   ASP A 445     -12.811  -5.521   4.640  1.00 91.09           O  
ATOM   3367  CG  ASP A 445     -15.030  -5.760   0.687  1.00 91.09           C  
ATOM   3368  OD1 ASP A 445     -15.772  -4.784   0.927  1.00 91.09           O  
ATOM   3369  OD2 ASP A 445     -15.215  -6.522  -0.287  1.00 91.09           O  
ATOM   3370  N   ARG A 446     -11.247  -5.161   3.119  1.00 92.61           N  
ATOM   3371  CA  ARG A 446     -10.265  -5.695   4.058  1.00 92.61           C  
ATOM   3372  C   ARG A 446      -9.444  -4.574   4.687  1.00 92.61           C  
ATOM   3373  CB  ARG A 446      -9.340  -6.694   3.359  1.00 92.61           C  
ATOM   3374  O   ARG A 446      -9.475  -4.383   5.905  1.00 92.61           O  
ATOM   3375  CG  ARG A 446      -8.391  -7.417   4.301  1.00 92.61           C  
ATOM   3376  CD  ARG A 446      -7.496  -8.397   3.556  1.00 92.61           C  
ATOM   3377  NE  ARG A 446      -6.456  -8.944   4.424  1.00 92.61           N  
ATOM   3378  NH1 ARG A 446      -5.730 -10.525   2.904  1.00 92.61           N  
ATOM   3379  NH2 ARG A 446      -4.730 -10.360   4.960  1.00 92.61           N  
ATOM   3380  CZ  ARG A 446      -5.641  -9.942   4.094  1.00 92.61           C  
ATOM   3381  N   LEU A 447      -8.758  -3.756   3.930  1.00 93.15           N  
ATOM   3382  CA  LEU A 447      -7.777  -2.800   4.431  1.00 93.15           C  
ATOM   3383  C   LEU A 447      -8.466  -1.603   5.077  1.00 93.15           C  
ATOM   3384  CB  LEU A 447      -6.862  -2.327   3.299  1.00 93.15           C  
ATOM   3385  O   LEU A 447      -8.109  -1.200   6.187  1.00 93.15           O  
ATOM   3386  CG  LEU A 447      -6.011  -3.403   2.621  1.00 93.15           C  
ATOM   3387  CD1 LEU A 447      -5.275  -2.818   1.420  1.00 93.15           C  
ATOM   3388  CD2 LEU A 447      -5.026  -4.010   3.614  1.00 93.15           C  
ATOM   3389  N   TYR A 448      -9.460  -1.049   4.396  1.00 93.04           N  
ATOM   3390  CA  TYR A 448     -10.162   0.122   4.911  1.00 93.04           C  
ATOM   3391  C   TYR A 448     -11.021  -0.243   6.115  1.00 93.04           C  
ATOM   3392  CB  TYR A 448     -11.033   0.750   3.819  1.00 93.04           C  
ATOM   3393  O   TYR A 448     -11.047   0.485   7.110  1.00 93.04           O  
ATOM   3394  CG  TYR A 448     -11.886   1.896   4.306  1.00 93.04           C  
ATOM   3395  CD1 TYR A 448     -13.275   1.796   4.327  1.00 93.04           C  
ATOM   3396  CD2 TYR A 448     -11.304   3.080   4.746  1.00 93.04           C  
ATOM   3397  CE1 TYR A 448     -14.065   2.850   4.774  1.00 93.04           C  
ATOM   3398  CE2 TYR A 448     -12.084   4.141   5.195  1.00 93.04           C  
ATOM   3399  OH  TYR A 448     -14.239   5.063   5.649  1.00 93.04           O  
ATOM   3400  CZ  TYR A 448     -13.462   4.016   5.206  1.00 93.04           C  
ATOM   3401  N   GLU A 449     -11.710  -1.364   6.063  1.00 91.61           N  
ATOM   3402  CA  GLU A 449     -12.535  -1.829   7.174  1.00 91.61           C  
ATOM   3403  C   GLU A 449     -11.688  -2.105   8.413  1.00 91.61           C  
ATOM   3404  CB  GLU A 449     -13.313  -3.087   6.778  1.00 91.61           C  
ATOM   3405  O   GLU A 449     -12.105  -1.809   9.535  1.00 91.61           O  
ATOM   3406  CG  GLU A 449     -14.468  -2.820   5.824  1.00 91.61           C  
ATOM   3407  CD  GLU A 449     -15.254  -4.073   5.469  1.00 91.61           C  
ATOM   3408  OE1 GLU A 449     -16.270  -3.967   4.744  1.00 91.61           O  
ATOM   3409  OE2 GLU A 449     -14.852  -5.168   5.921  1.00 91.61           O  
ATOM   3410  N   ALA A 450     -10.552  -2.674   8.156  1.00 92.11           N  
ATOM   3411  CA  ALA A 450      -9.647  -2.907   9.278  1.00 92.11           C  
ATOM   3412  C   ALA A 450      -9.205  -1.590   9.910  1.00 92.11           C  
ATOM   3413  CB  ALA A 450      -8.431  -3.710   8.823  1.00 92.11           C  
ATOM   3414  O   ALA A 450      -9.133  -1.476  11.136  1.00 92.11           O  
ATOM   3415  N   TYR A 451      -8.822  -0.635   9.039  1.00 92.01           N  
ATOM   3416  CA  TYR A 451      -8.420   0.681   9.522  1.00 92.01           C  
ATOM   3417  C   TYR A 451      -9.564   1.364  10.261  1.00 92.01           C  
ATOM   3418  CB  TYR A 451      -7.950   1.560   8.360  1.00 92.01           C  
ATOM   3419  O   TYR A 451      -9.366   1.928  11.340  1.00 92.01           O  
ATOM   3420  CG  TYR A 451      -7.551   2.955   8.777  1.00 92.01           C  
ATOM   3421  CD1 TYR A 451      -8.432   4.025   8.634  1.00 92.01           C  
ATOM   3422  CD2 TYR A 451      -6.292   3.206   9.313  1.00 92.01           C  
ATOM   3423  CE1 TYR A 451      -8.068   5.312   9.015  1.00 92.01           C  
ATOM   3424  CE2 TYR A 451      -5.918   4.490   9.697  1.00 92.01           C  
ATOM   3425  OH  TYR A 451      -6.445   6.807   9.924  1.00 92.01           O  
ATOM   3426  CZ  TYR A 451      -6.811   5.534   9.545  1.00 92.01           C  
ATOM   3427  N   ARG A 452     -10.744   1.360   9.749  1.00 91.84           N  
ATOM   3428  CA  ARG A 452     -11.941   1.952  10.336  1.00 91.84           C  
ATOM   3429  C   ARG A 452     -12.247   1.333  11.696  1.00 91.84           C  
ATOM   3430  CB  ARG A 452     -13.140   1.781   9.400  1.00 91.84           C  
ATOM   3431  O   ARG A 452     -12.598   2.042  12.641  1.00 91.84           O  
ATOM   3432  CG  ARG A 452     -14.381   2.538   9.845  1.00 91.84           C  
ATOM   3433  CD  ARG A 452     -15.587   2.202   8.979  1.00 91.84           C  
ATOM   3434  NE  ARG A 452     -16.822   2.740   9.542  1.00 91.84           N  
ATOM   3435  NH1 ARG A 452     -18.221   1.602   8.098  1.00 91.84           N  
ATOM   3436  NH2 ARG A 452     -19.100   2.990   9.696  1.00 91.84           N  
ATOM   3437  CZ  ARG A 452     -18.045   2.443   9.111  1.00 91.84           C  
ATOM   3438  N   ALA A 453     -12.218   0.061  11.753  1.00 91.29           N  
ATOM   3439  CA  ALA A 453     -12.444  -0.654  13.006  1.00 91.29           C  
ATOM   3440  C   ALA A 453     -11.424  -0.242  14.064  1.00 91.29           C  
ATOM   3441  CB  ALA A 453     -12.389  -2.162  12.776  1.00 91.29           C  
ATOM   3442  O   ALA A 453     -11.771  -0.065  15.234  1.00 91.29           O  
ATOM   3443  N   GLN A 454     -10.176  -0.113  13.611  1.00 91.68           N  
ATOM   3444  CA  GLN A 454      -9.109   0.304  14.515  1.00 91.68           C  
ATOM   3445  C   GLN A 454      -9.338   1.727  15.017  1.00 91.68           C  
ATOM   3446  CB  GLN A 454      -7.749   0.203  13.823  1.00 91.68           C  
ATOM   3447  O   GLN A 454      -9.162   2.007  16.205  1.00 91.68           O  
ATOM   3448  CG  GLN A 454      -6.576   0.592  14.713  1.00 91.68           C  
ATOM   3449  CD  GLN A 454      -5.244   0.532  13.988  1.00 91.68           C  
ATOM   3450  NE2 GLN A 454      -4.197   1.041  14.629  1.00 91.68           N  
ATOM   3451  OE1 GLN A 454      -5.157   0.032  12.863  1.00 91.68           O  
ATOM   3452  N   ARG A 455      -9.746   2.591  14.133  1.00 90.08           N  
ATOM   3453  CA  ARG A 455      -9.987   3.982  14.502  1.00 90.08           C  
ATOM   3454  C   ARG A 455     -11.185   4.101  15.439  1.00 90.08           C  
ATOM   3455  CB  ARG A 455     -10.211   4.839  13.255  1.00 90.08           C  
ATOM   3456  O   ARG A 455     -11.194   4.942  16.341  1.00 90.08           O  
ATOM   3457  CG  ARG A 455      -8.931   5.210  12.523  1.00 90.08           C  
ATOM   3458  CD  ARG A 455      -8.040   6.111  13.367  1.00 90.08           C  
ATOM   3459  NE  ARG A 455      -6.841   6.517  12.640  1.00 90.08           N  
ATOM   3460  NH1 ARG A 455      -5.966   7.773  14.371  1.00 90.08           N  
ATOM   3461  NH2 ARG A 455      -4.834   7.604  12.384  1.00 90.08           N  
ATOM   3462  CZ  ARG A 455      -5.883   7.297  13.133  1.00 90.08           C  
ATOM   3463  N   ARG A 456     -12.236   3.362  15.260  1.00 88.09           N  
ATOM   3464  CA  ARG A 456     -13.410   3.348  16.126  1.00 88.09           C  
ATOM   3465  C   ARG A 456     -13.050   2.871  17.529  1.00 88.09           C  
ATOM   3466  CB  ARG A 456     -14.504   2.457  15.534  1.00 88.09           C  
ATOM   3467  O   ARG A 456     -13.546   3.410  18.520  1.00 88.09           O  
ATOM   3468  CG  ARG A 456     -15.247   3.088  14.367  1.00 88.09           C  
ATOM   3469  CD  ARG A 456     -16.436   2.242  13.932  1.00 88.09           C  
ATOM   3470  NE  ARG A 456     -16.814   2.515  12.548  1.00 88.09           N  
ATOM   3471  NH1 ARG A 456     -17.986   0.544  12.262  1.00 88.09           N  
ATOM   3472  NH2 ARG A 456     -17.828   2.050  10.541  1.00 88.09           N  
ATOM   3473  CZ  ARG A 456     -17.542   1.702  11.787  1.00 88.09           C  
ATOM   3474  N   ARG A 457     -12.207   1.878  17.556  1.00 91.06           N  
ATOM   3475  CA  ARG A 457     -11.754   1.359  18.843  1.00 91.06           C  
ATOM   3476  C   ARG A 457     -10.975   2.418  19.616  1.00 91.06           C  
ATOM   3477  CB  ARG A 457     -10.889   0.112  18.645  1.00 91.06           C  
ATOM   3478  O   ARG A 457     -11.136   2.549  20.832  1.00 91.06           O  
ATOM   3479  CG  ARG A 457     -11.677  -1.130  18.264  1.00 91.06           C  
ATOM   3480  CD  ARG A 457     -10.777  -2.350  18.126  1.00 91.06           C  
ATOM   3481  NE  ARG A 457     -11.519  -3.519  17.664  1.00 91.06           N  
ATOM   3482  NH1 ARG A 457      -9.645  -4.816  17.286  1.00 91.06           N  
ATOM   3483  NH2 ARG A 457     -11.735  -5.664  16.873  1.00 91.06           N  
ATOM   3484  CZ  ARG A 457     -10.965  -4.664  17.275  1.00 91.06           C  
ATOM   3485  N   GLN A 458     -10.153   3.117  18.868  1.00 89.02           N  
ATOM   3486  CA  GLN A 458      -9.367   4.170  19.502  1.00 89.02           C  
ATOM   3487  C   GLN A 458     -10.259   5.317  19.969  1.00 89.02           C  
ATOM   3488  CB  GLN A 458      -8.297   4.694  18.543  1.00 89.02           C  
ATOM   3489  O   GLN A 458     -10.040   5.883  21.042  1.00 89.02           O  
ATOM   3490  CG  GLN A 458      -7.161   3.712  18.293  1.00 89.02           C  
ATOM   3491  CD  GLN A 458      -6.114   4.255  17.339  1.00 89.02           C  
ATOM   3492  NE2 GLN A 458      -5.084   3.460  17.073  1.00 89.02           N  
ATOM   3493  OE1 GLN A 458      -6.231   5.381  16.844  1.00 89.02           O  
ATOM   3494  N   ALA A 459     -11.227   5.658  19.146  1.00 86.70           N  
ATOM   3495  CA  ALA A 459     -12.176   6.707  19.508  1.00 86.70           C  
ATOM   3496  C   ALA A 459     -12.987   6.312  20.739  1.00 86.70           C  
ATOM   3497  CB  ALA A 459     -13.107   7.010  18.336  1.00 86.70           C  
ATOM   3498  O   ALA A 459     -13.276   7.151  21.595  1.00 86.70           O  
ATOM   3499  N   LYS A 460     -13.403   5.086  20.834  1.00 89.06           N  
ATOM   3500  CA  LYS A 460     -14.145   4.575  21.983  1.00 89.06           C  
ATOM   3501  C   LYS A 460     -13.293   4.612  23.248  1.00 89.06           C  
ATOM   3502  CB  LYS A 460     -14.629   3.148  21.718  1.00 89.06           C  
ATOM   3503  O   LYS A 460     -13.795   4.917  24.332  1.00 89.06           O  
ATOM   3504  CG  LYS A 460     -15.798   3.061  20.748  1.00 89.06           C  
ATOM   3505  CD  LYS A 460     -16.288   1.628  20.592  1.00 89.06           C  
ATOM   3506  CE  LYS A 460     -17.423   1.531  19.581  1.00 89.06           C  
ATOM   3507  NZ  LYS A 460     -17.881   0.122  19.395  1.00 89.06           N  
ATOM   3508  N   ARG A 461     -12.053   4.306  23.062  1.00 86.00           N  
ATOM   3509  CA  ARG A 461     -11.137   4.350  24.197  1.00 86.00           C  
ATOM   3510  C   ARG A 461     -10.999   5.771  24.735  1.00 86.00           C  
ATOM   3511  CB  ARG A 461      -9.763   3.804  23.803  1.00 86.00           C  
ATOM   3512  O   ARG A 461     -11.008   5.985  25.949  1.00 86.00           O  
ATOM   3513  CG  ARG A 461      -8.857   3.502  24.986  1.00 86.00           C  
ATOM   3514  CD  ARG A 461      -7.628   2.708  24.567  1.00 86.00           C  
ATOM   3515  NE  ARG A 461      -6.658   3.545  23.866  1.00 86.00           N  
ATOM   3516  NH1 ARG A 461      -5.016   1.923  23.773  1.00 86.00           N  
ATOM   3517  NH2 ARG A 461      -4.638   3.997  22.872  1.00 86.00           N  
ATOM   3518  CZ  ARG A 461      -5.440   3.153  23.505  1.00 86.00           C  
ATOM   3519  N   VAL A 462     -10.845   6.709  23.865  1.00 87.19           N  
ATOM   3520  CA  VAL A 462     -10.696   8.108  24.251  1.00 87.19           C  
ATOM   3521  C   VAL A 462     -11.990   8.608  24.890  1.00 87.19           C  
ATOM   3522  CB  VAL A 462     -10.322   8.995  23.043  1.00 87.19           C  
ATOM   3523  O   VAL A 462     -11.957   9.360  25.867  1.00 87.19           O  
ATOM   3524  CG1 VAL A 462     -10.338  10.472  23.431  1.00 87.19           C  
ATOM   3525  CG2 VAL A 462      -8.952   8.598  22.495  1.00 87.19           C  
ATOM   3526  N   GLN A 463     -13.131   8.194  24.345  1.00 82.60           N  
ATOM   3527  CA  GLN A 463     -14.426   8.570  24.904  1.00 82.60           C  
ATOM   3528  C   GLN A 463     -14.615   7.979  26.299  1.00 82.60           C  
ATOM   3529  CB  GLN A 463     -15.560   8.118  23.984  1.00 82.60           C  
ATOM   3530  O   GLN A 463     -15.134   8.646  27.196  1.00 82.60           O  
ATOM   3531  CG  GLN A 463     -16.937   8.599  24.423  1.00 82.60           C  
ATOM   3532  CD  GLN A 463     -18.036   8.191  23.459  1.00 82.60           C  
ATOM   3533  NE2 GLN A 463     -19.251   8.664  23.712  1.00 82.60           N  
ATOM   3534  OE1 GLN A 463     -17.794   7.459  22.494  1.00 82.60           O  
ATOM   3535  N   ARG A 464     -14.120   6.761  26.481  1.00 84.42           N  
ATOM   3536  CA  ARG A 464     -14.207   6.123  27.791  1.00 84.42           C  
ATOM   3537  C   ARG A 464     -13.311   6.828  28.804  1.00 84.42           C  
ATOM   3538  CB  ARG A 464     -13.826   4.644  27.695  1.00 84.42           C  
ATOM   3539  O   ARG A 464     -13.705   7.030  29.954  1.00 84.42           O  
ATOM   3540  CG  ARG A 464     -14.876   3.781  27.013  1.00 84.42           C  
ATOM   3541  CD  ARG A 464     -14.520   2.303  27.078  1.00 84.42           C  
ATOM   3542  NE  ARG A 464     -14.988   1.690  28.318  1.00 84.42           N  
ATOM   3543  NH1 ARG A 464     -14.249  -0.434  27.790  1.00 84.42           N  
ATOM   3544  NH2 ARG A 464     -15.313  -0.049  29.783  1.00 84.42           N  
ATOM   3545  CZ  ARG A 464     -14.849   0.404  28.628  1.00 84.42           C  
ATOM   3546  N   LEU A 465     -12.126   7.157  28.372  1.00 84.79           N  
ATOM   3547  CA  LEU A 465     -11.203   7.852  29.261  1.00 84.79           C  
ATOM   3548  C   LEU A 465     -11.701   9.260  29.570  1.00 84.79           C  
ATOM   3549  CB  LEU A 465      -9.805   7.918  28.639  1.00 84.79           C  
ATOM   3550  O   LEU A 465     -11.538   9.750  30.690  1.00 84.79           O  
ATOM   3551  CG  LEU A 465      -9.070   6.586  28.481  1.00 84.79           C  
ATOM   3552  CD1 LEU A 465      -7.757   6.790  27.733  1.00 84.79           C  
ATOM   3553  CD2 LEU A 465      -8.821   5.948  29.843  1.00 84.79           C  
ATOM   3554  N   ALA A 466     -12.283   9.877  28.556  1.00 83.00           N  
ATOM   3555  CA  ALA A 466     -12.841  11.210  28.773  1.00 83.00           C  
ATOM   3556  C   ALA A 466     -14.049  11.154  29.704  1.00 83.00           C  
ATOM   3557  CB  ALA A 466     -13.229  11.847  27.441  1.00 83.00           C  
ATOM   3558  O   ALA A 466     -14.203  12.005  30.583  1.00 83.00           O  
ATOM   3559  N   SER A 467     -14.916  10.159  29.476  1.00 82.24           N  
ATOM   3560  CA  SER A 467     -16.081  10.021  30.343  1.00 82.24           C  
ATOM   3561  C   SER A 467     -15.676   9.586  31.747  1.00 82.24           C  
ATOM   3562  CB  SER A 467     -17.071   9.015  29.754  1.00 82.24           C  
ATOM   3563  O   SER A 467     -16.279  10.015  32.734  1.00 82.24           O  
ATOM   3564  OG  SER A 467     -16.481   7.731  29.648  1.00 82.24           O  
ATOM   3565  N   ALA A 468     -14.644   8.700  31.746  1.00 80.86           N  
ATOM   3566  CA  ALA A 468     -14.128   8.300  33.052  1.00 80.86           C  
ATOM   3567  C   ALA A 468     -13.496   9.483  33.779  1.00 80.86           C  
ATOM   3568  CB  ALA A 468     -13.112   7.170  32.898  1.00 80.86           C  
ATOM   3569  O   ALA A 468     -13.632   9.616  34.997  1.00 80.86           O  
ATOM   3570  N   GLY A 469     -12.697  10.312  32.968  1.00 79.70           N  
ATOM   3571  CA  GLY A 469     -12.131  11.512  33.563  1.00 79.70           C  
ATOM   3572  C   GLY A 469     -13.184  12.478  34.073  1.00 79.70           C  
ATOM   3573  O   GLY A 469     -13.043  13.039  35.161  1.00 79.70           O  
ATOM   3574  N   LEU A 470     -14.238  12.665  33.225  1.00 75.66           N  
ATOM   3575  CA  LEU A 470     -15.337  13.534  33.632  1.00 75.66           C  
ATOM   3576  C   LEU A 470     -16.068  12.957  34.839  1.00 75.66           C  
ATOM   3577  CB  LEU A 470     -16.319  13.734  32.474  1.00 75.66           C  
ATOM   3578  O   LEU A 470     -16.440  13.694  35.755  1.00 75.66           O  
ATOM   3579  CG  LEU A 470     -16.448  15.158  31.933  1.00 75.66           C  
ATOM   3580  CD1 LEU A 470     -16.810  15.132  30.452  1.00 75.66           C  
ATOM   3581  CD2 LEU A 470     -17.488  15.941  32.728  1.00 75.66           C  
ATOM   3582  N   ALA A 471     -16.289  11.640  34.810  1.00 75.27           N  
ATOM   3583  CA  ALA A 471     -16.932  10.977  35.942  1.00 75.27           C  
ATOM   3584  C   ALA A 471     -16.086  11.103  37.205  1.00 75.27           C  
ATOM   3585  CB  ALA A 471     -17.188   9.506  35.621  1.00 75.27           C  
ATOM   3586  O   ALA A 471     -16.614  11.347  38.292  1.00 75.27           O  
ATOM   3587  N   ARG A 472     -14.737  10.946  37.102  1.00 75.69           N  
ATOM   3588  CA  ARG A 472     -13.841  11.094  38.245  1.00 75.69           C  
ATOM   3589  C   ARG A 472     -13.823  12.535  38.743  1.00 75.69           C  
ATOM   3590  CB  ARG A 472     -12.423  10.650  37.878  1.00 75.69           C  
ATOM   3591  O   ARG A 472     -13.786  12.780  39.951  1.00 75.69           O  
ATOM   3592  CG  ARG A 472     -12.139   9.187  38.179  1.00 75.69           C  
ATOM   3593  CD  ARG A 472     -10.685   8.827  37.908  1.00 75.69           C  
ATOM   3594  NE  ARG A 472     -10.570   7.597  37.130  1.00 75.69           N  
ATOM   3595  NH1 ARG A 472      -8.545   8.151  36.167  1.00 75.69           N  
ATOM   3596  NH2 ARG A 472      -9.552   6.155  35.660  1.00 75.69           N  
ATOM   3597  CZ  ARG A 472      -9.556   7.304  36.321  1.00 75.69           C  
ATOM   3598  N   ALA A 473     -13.754  13.498  37.767  1.00 74.41           N  
ATOM   3599  CA  ALA A 473     -13.786  14.910  38.139  1.00 74.41           C  
ATOM   3600  C   ALA A 473     -15.091  15.261  38.848  1.00 74.41           C  
ATOM   3601  CB  ALA A 473     -13.601  15.790  36.906  1.00 74.41           C  
ATOM   3602  O   ALA A 473     -15.090  16.003  39.833  1.00 74.41           O  
ATOM   3603  N   LEU A 474     -16.190  14.690  38.327  1.00 74.35           N  
ATOM   3604  CA  LEU A 474     -17.486  14.924  38.954  1.00 74.35           C  
ATOM   3605  C   LEU A 474     -17.555  14.259  40.325  1.00 74.35           C  
ATOM   3606  CB  LEU A 474     -18.615  14.400  38.063  1.00 74.35           C  
ATOM   3607  O   LEU A 474     -18.089  14.837  41.274  1.00 74.35           O  
ATOM   3608  CG  LEU A 474     -18.978  15.261  36.852  1.00 74.35           C  
ATOM   3609  CD1 LEU A 474     -20.020  14.554  35.992  1.00 74.35           C  
ATOM   3610  CD2 LEU A 474     -19.485  16.628  37.301  1.00 74.35           C  
ATOM   3611  N   ALA A 475     -16.989  13.037  40.453  1.00 73.17           N  
ATOM   3612  CA  ALA A 475     -16.945  12.346  41.739  1.00 73.17           C  
ATOM   3613  C   ALA A 475     -16.050  13.087  42.729  1.00 73.17           C  
ATOM   3614  CB  ALA A 475     -16.456  10.911  41.556  1.00 73.17           C  
ATOM   3615  O   ALA A 475     -16.385  13.204  43.910  1.00 73.17           O  
ATOM   3616  N   ALA A 476     -14.883  13.612  42.328  1.00 73.80           N  
ATOM   3617  CA  ALA A 476     -13.980  14.377  43.184  1.00 73.80           C  
ATOM   3618  C   ALA A 476     -14.623  15.687  43.628  1.00 73.80           C  
ATOM   3619  CB  ALA A 476     -12.665  14.652  42.458  1.00 73.80           C  
ATOM   3620  O   ALA A 476     -14.475  16.099  44.781  1.00 73.80           O  
ATOM   3621  N   ALA A 477     -15.303  16.352  42.668  1.00 67.18           N  
ATOM   3622  CA  ALA A 477     -16.009  17.583  43.014  1.00 67.18           C  
ATOM   3623  C   ALA A 477     -17.119  17.312  44.026  1.00 67.18           C  
ATOM   3624  CB  ALA A 477     -16.585  18.237  41.760  1.00 67.18           C  
ATOM   3625  O   ALA A 477     -17.322  18.094  44.958  1.00 67.18           O  
ATOM   3626  N   ALA A 478     -17.817  16.171  43.863  1.00 68.69           N  
ATOM   3627  CA  ALA A 478     -18.864  15.793  44.808  1.00 68.69           C  
ATOM   3628  C   ALA A 478     -18.273  15.454  46.174  1.00 68.69           C  
ATOM   3629  CB  ALA A 478     -19.666  14.611  44.270  1.00 68.69           C  
ATOM   3630  O   ALA A 478     -18.839  15.815  47.209  1.00 68.69           O  
ATOM   3631  N   ALA A 479     -17.062  14.807  46.223  1.00 71.78           N  
ATOM   3632  CA  ALA A 479     -16.402  14.444  47.475  1.00 71.78           C  
ATOM   3633  C   ALA A 479     -15.873  15.680  48.195  1.00 71.78           C  
ATOM   3634  CB  ALA A 479     -15.266  13.459  47.211  1.00 71.78           C  
ATOM   3635  O   ALA A 479     -15.936  15.765  49.424  1.00 71.78           O  
ATOM   3636  N   SER A 480     -15.320  16.652  47.457  1.00 67.30           N  
ATOM   3637  CA  SER A 480     -14.813  17.876  48.068  1.00 67.30           C  
ATOM   3638  C   SER A 480     -15.945  18.707  48.662  1.00 67.30           C  
ATOM   3639  CB  SER A 480     -14.043  18.708  47.042  1.00 67.30           C  
ATOM   3640  O   SER A 480     -15.778  19.336  49.709  1.00 67.30           O  
ATOM   3641  OG  SER A 480     -14.910  19.184  46.027  1.00 67.30           O  
ATOM   3642  N   VAL A 481     -17.056  18.602  47.966  1.00 61.32           N  
ATOM   3643  CA  VAL A 481     -18.219  19.321  48.475  1.00 61.32           C  
ATOM   3644  C   VAL A 481     -18.746  18.629  49.731  1.00 61.32           C  
ATOM   3645  CB  VAL A 481     -19.337  19.419  47.412  1.00 61.32           C  
ATOM   3646  O   VAL A 481     -19.171  19.291  50.680  1.00 61.32           O  
ATOM   3647  CG1 VAL A 481     -20.600  20.033  48.012  1.00 61.32           C  
ATOM   3648  CG2 VAL A 481     -18.860  20.234  46.212  1.00 61.32           C  
ATOM   3649  N   ALA A 482     -18.662  17.325  49.797  1.00 64.30           N  
ATOM   3650  CA  ALA A 482     -19.110  16.582  50.973  1.00 64.30           C  
ATOM   3651  C   ALA A 482     -18.156  16.788  52.147  1.00 64.30           C  
ATOM   3652  CB  ALA A 482     -19.236  15.096  50.648  1.00 64.30           C  
ATOM   3653  O   ALA A 482     -18.588  16.860  53.300  1.00 64.30           O  
ATOM   3654  N   ARG A 483     -16.760  17.018  51.842  1.00 60.48           N  
ATOM   3655  CA  ARG A 483     -15.752  17.149  52.889  1.00 60.48           C  
ATOM   3656  C   ARG A 483     -15.688  18.580  53.413  1.00 60.48           C  
ATOM   3657  CB  ARG A 483     -14.378  16.720  52.369  1.00 60.48           C  
ATOM   3658  O   ARG A 483     -15.392  18.804  54.588  1.00 60.48           O  
ATOM   3659  CG  ARG A 483     -13.392  16.350  53.467  1.00 60.48           C  
ATOM   3660  CD  ARG A 483     -12.189  15.598  52.914  1.00 60.48           C  
ATOM   3661  NE  ARG A 483     -11.316  15.120  53.982  1.00 60.48           N  
ATOM   3662  NH1 ARG A 483     -10.511  13.309  52.795  1.00 60.48           N  
ATOM   3663  NH2 ARG A 483      -9.783  13.698  54.933  1.00 60.48           N  
ATOM   3664  CZ  ARG A 483     -10.539  14.044  53.901  1.00 60.48           C  
ATOM   3665  N   ALA A 484     -16.086  19.540  52.558  1.00 57.65           N  
ATOM   3666  CA  ALA A 484     -16.019  20.932  52.995  1.00 57.65           C  
ATOM   3667  C   ALA A 484     -17.341  21.377  53.614  1.00 57.65           C  
ATOM   3668  CB  ALA A 484     -15.650  21.840  51.825  1.00 57.65           C  
ATOM   3669  O   ALA A 484     -17.410  22.424  54.261  1.00 57.65           O  
ATOM   3670  N   GLY A 485     -18.258  20.522  53.987  1.00 44.21           N  
ATOM   3671  CA  GLY A 485     -19.383  21.116  54.691  1.00 44.21           C  
ATOM   3672  C   GLY A 485     -19.534  20.607  56.112  1.00 44.21           C  
ATOM   3673  O   GLY A 485     -19.971  19.474  56.328  1.00 44.21           O  
ATOM   3674  N   ARG A 486     -18.527  20.959  57.035  1.00 45.70           N  
ATOM   3675  CA  ARG A 486     -18.669  21.614  58.331  1.00 45.70           C  
ATOM   3676  C   ARG A 486     -18.611  23.131  58.188  1.00 45.70           C  
ATOM   3677  CB  ARG A 486     -17.581  21.137  59.297  1.00 45.70           C  
ATOM   3678  O   ARG A 486     -17.629  23.675  57.679  1.00 45.70           O  
ATOM   3679  CG  ARG A 486     -17.799  19.728  59.823  1.00 45.70           C  
ATOM   3680  CD  ARG A 486     -16.718  19.322  60.815  1.00 45.70           C  
ATOM   3681  NE  ARG A 486     -16.856  17.927  61.223  1.00 45.70           N  
ATOM   3682  NH1 ARG A 486     -14.780  17.800  62.228  1.00 45.70           N  
ATOM   3683  NH2 ARG A 486     -16.162  15.971  62.207  1.00 45.70           N  
ATOM   3684  CZ  ARG A 486     -15.933  17.236  61.885  1.00 45.70           C  
ATOM   3685  N   SER A 487     -19.607  23.858  57.338  1.00 40.60           N  
ATOM   3686  CA  SER A 487     -20.146  25.190  57.596  1.00 40.60           C  
ATOM   3687  C   SER A 487     -21.155  25.594  56.528  1.00 40.60           C  
ATOM   3688  CB  SER A 487     -19.018  26.221  57.661  1.00 40.60           C  
ATOM   3689  O   SER A 487     -20.897  25.440  55.332  1.00 40.60           O  
ATOM   3690  OG  SER A 487     -18.513  26.495  56.366  1.00 40.60           O  
ATOM   3691  N   ALA A 488     -22.431  25.153  56.502  1.00 39.87           N  
ATOM   3692  CA  ALA A 488     -23.826  25.549  56.328  1.00 39.87           C  
ATOM   3693  C   ALA A 488     -23.928  26.921  55.667  1.00 39.87           C  
ATOM   3694  CB  ALA A 488     -24.550  25.555  57.672  1.00 39.87           C  
ATOM   3695  O   ALA A 488     -23.297  27.881  56.114  1.00 39.87           O  
ATOM   3696  N   GLY A 489     -23.743  27.124  54.327  1.00 41.20           N  
ATOM   3697  CA  GLY A 489     -24.649  28.030  53.638  1.00 41.20           C  
ATOM   3698  C   GLY A 489     -23.969  28.843  52.553  1.00 41.20           C  
ATOM   3699  O   GLY A 489     -24.623  29.313  51.620  1.00 41.20           O  
ATOM   3700  N   THR A 490     -23.024  28.399  51.816  1.00 40.92           N  
ATOM   3701  CA  THR A 490     -22.716  29.156  50.608  1.00 40.92           C  
ATOM   3702  C   THR A 490     -22.011  28.273  49.581  1.00 40.92           C  
ATOM   3703  CB  THR A 490     -21.838  30.381  50.925  1.00 40.92           C  
ATOM   3704  O   THR A 490     -21.897  28.644  48.411  1.00 40.92           O  
ATOM   3705  CG2 THR A 490     -22.558  31.346  51.861  1.00 40.92           C  
ATOM   3706  OG1 THR A 490     -20.625  29.943  51.549  1.00 40.92           O  
ATOM   3707  N   ALA A 491     -21.934  26.940  49.796  1.00 38.03           N  
ATOM   3708  CA  ALA A 491     -21.146  26.158  48.847  1.00 38.03           C  
ATOM   3709  C   ALA A 491     -22.046  25.292  47.969  1.00 38.03           C  
ATOM   3710  CB  ALA A 491     -20.133  25.287  49.587  1.00 38.03           C  
ATOM   3711  O   ALA A 491     -21.782  25.121  46.777  1.00 38.03           O  
ATOM   3712  N   ALA A 492     -23.286  24.941  48.458  1.00 39.43           N  
ATOM   3713  CA  ALA A 492     -24.301  24.305  47.621  1.00 39.43           C  
ATOM   3714  C   ALA A 492     -24.873  25.292  46.607  1.00 39.43           C  
ATOM   3715  CB  ALA A 492     -25.418  23.728  48.486  1.00 39.43           C  
ATOM   3716  O   ALA A 492     -25.152  24.925  45.464  1.00 39.43           O  
ATOM   3717  N   ALA A 493     -24.594  26.575  46.762  1.00 37.03           N  
ATOM   3718  CA  ALA A 493     -25.020  27.637  45.854  1.00 37.03           C  
ATOM   3719  C   ALA A 493     -23.999  27.851  44.741  1.00 37.03           C  
ATOM   3720  CB  ALA A 493     -25.244  28.936  46.623  1.00 37.03           C  
ATOM   3721  O   ALA A 493     -24.368  28.090  43.589  1.00 37.03           O  
ATOM   3722  N   LEU A 494     -22.704  27.437  44.974  1.00 34.94           N  
ATOM   3723  CA  LEU A 494     -21.721  27.642  43.915  1.00 34.94           C  
ATOM   3724  C   LEU A 494     -21.628  26.416  43.014  1.00 34.94           C  
ATOM   3725  CB  LEU A 494     -20.347  27.956  44.514  1.00 34.94           C  
ATOM   3726  O   LEU A 494     -21.483  26.545  41.796  1.00 34.94           O  
ATOM   3727  CG  LEU A 494     -20.060  29.426  44.821  1.00 34.94           C  
ATOM   3728  CD1 LEU A 494     -18.743  29.563  45.576  1.00 34.94           C  
ATOM   3729  CD2 LEU A 494     -20.033  30.246  43.535  1.00 34.94           C  
ATOM   3730  N   ALA A 495     -21.907  25.167  43.575  1.00 39.43           N  
ATOM   3731  CA  ALA A 495     -21.989  23.964  42.751  1.00 39.43           C  
ATOM   3732  C   ALA A 495     -23.286  23.937  41.948  1.00 39.43           C  
ATOM   3733  CB  ALA A 495     -21.879  22.715  43.621  1.00 39.43           C  
ATOM   3734  O   ALA A 495     -23.289  23.562  40.773  1.00 39.43           O  
ATOM   3735  N   ALA A 496     -24.349  24.620  42.464  1.00 36.80           N  
ATOM   3736  CA  ALA A 496     -25.622  24.833  41.781  1.00 36.80           C  
ATOM   3737  C   ALA A 496     -25.556  26.051  40.864  1.00 36.80           C  
ATOM   3738  CB  ALA A 496     -26.750  24.998  42.798  1.00 36.80           C  
ATOM   3739  O   ALA A 496     -26.143  26.052  39.779  1.00 36.80           O  
ATOM   3740  N   ALA A 497     -24.622  27.022  41.163  1.00 33.97           N  
ATOM   3741  CA  ALA A 497     -24.422  28.209  40.337  1.00 33.97           C  
ATOM   3742  C   ALA A 497     -23.553  27.893  39.123  1.00 33.97           C  
ATOM   3743  CB  ALA A 497     -23.794  29.331  41.160  1.00 33.97           C  
ATOM   3744  O   ALA A 497     -23.756  28.453  38.043  1.00 33.97           O  
ATOM   3745  N   LEU A 498     -22.762  26.821  39.133  1.00 33.66           N  
ATOM   3746  CA  LEU A 498     -22.050  26.441  37.917  1.00 33.66           C  
ATOM   3747  C   LEU A 498     -22.950  25.631  36.991  1.00 33.66           C  
ATOM   3748  CB  LEU A 498     -20.794  25.636  38.261  1.00 33.66           C  
ATOM   3749  O   LEU A 498     -22.866  25.760  35.767  1.00 33.66           O  
ATOM   3750  CG  LEU A 498     -19.506  26.438  38.453  1.00 33.66           C  
ATOM   3751  CD1 LEU A 498     -18.455  25.590  39.161  1.00 33.66           C  
ATOM   3752  CD2 LEU A 498     -18.982  26.939  37.112  1.00 33.66           C  
ATOM   3753  N   VAL A 499     -24.063  25.209  37.548  1.00 39.56           N  
ATOM   3754  CA  VAL A 499     -25.108  24.561  36.763  1.00 39.56           C  
ATOM   3755  C   VAL A 499     -26.199  25.574  36.420  1.00 39.56           C  
ATOM   3756  CB  VAL A 499     -25.717  23.355  37.512  1.00 39.56           C  
ATOM   3757  O   VAL A 499     -26.793  25.515  35.341  1.00 39.56           O  
ATOM   3758  CG1 VAL A 499     -26.955  22.835  36.784  1.00 39.56           C  
ATOM   3759  CG2 VAL A 499     -24.679  22.245  37.667  1.00 39.56           C  
ATOM   3760  N   LYS A 500     -26.346  26.769  37.263  1.00 36.63           N  
ATOM   3761  CA  LYS A 500     -27.318  27.856  37.186  1.00 36.63           C  
ATOM   3762  C   LYS A 500     -26.867  28.927  36.198  1.00 36.63           C  
ATOM   3763  CB  LYS A 500     -27.540  28.476  38.566  1.00 36.63           C  
ATOM   3764  O   LYS A 500     -27.537  29.950  36.034  1.00 36.63           O  
ATOM   3765  CG  LYS A 500     -28.442  27.655  39.476  1.00 36.63           C  
ATOM   3766  CD  LYS A 500     -28.662  28.346  40.816  1.00 36.63           C  
ATOM   3767  CE  LYS A 500     -29.568  27.528  41.726  1.00 36.63           C  
ATOM   3768  NZ  LYS A 500     -29.662  28.121  43.093  1.00 36.63           N  
ATOM   3769  N   LEU A 501     -26.045  28.738  35.178  1.00 29.13           N  
ATOM   3770  CA  LEU A 501     -26.067  29.721  34.100  1.00 29.13           C  
ATOM   3771  C   LEU A 501     -26.905  29.222  32.927  1.00 29.13           C  
ATOM   3772  CB  LEU A 501     -24.644  30.033  33.629  1.00 29.13           C  
ATOM   3773  O   LEU A 501     -26.675  28.123  32.417  1.00 29.13           O  
ATOM   3774  CG  LEU A 501     -24.351  31.492  33.278  1.00 29.13           C  
ATOM   3775  CD1 LEU A 501     -23.957  32.270  34.529  1.00 29.13           C  
ATOM   3776  CD2 LEU A 501     -23.255  31.578  32.221  1.00 29.13           C  
ATOM   3777  N   ALA A 502     -28.238  29.160  33.053  1.00 32.55           N  
ATOM   3778  CA  ALA A 502     -29.406  29.453  32.228  1.00 32.55           C  
ATOM   3779  C   ALA A 502     -28.997  29.787  30.796  1.00 32.55           C  
ATOM   3780  CB  ALA A 502     -30.209  30.603  32.830  1.00 32.55           C  
ATOM   3781  O   ALA A 502     -28.042  30.535  30.576  1.00 32.55           O  
ATOM   3782  N   PRO A 503     -29.320  28.913  29.774  1.00 39.80           N  
ATOM   3783  CA  PRO A 503     -29.109  29.006  28.328  1.00 39.80           C  
ATOM   3784  C   PRO A 503     -29.979  30.076  27.672  1.00 39.80           C  
ATOM   3785  CB  PRO A 503     -29.488  27.611  27.825  1.00 39.80           C  
ATOM   3786  O   PRO A 503     -30.930  29.750  26.957  1.00 39.80           O  
ATOM   3787  CG  PRO A 503     -30.595  27.168  28.726  1.00 39.80           C  
ATOM   3788  CD  PRO A 503     -30.773  28.197  29.805  1.00 39.80           C  
ATOM   3789  N   ARG A 504     -29.960  31.343  28.148  1.00 36.64           N  
ATOM   3790  CA  ARG A 504     -30.549  32.297  27.215  1.00 36.64           C  
ATOM   3791  C   ARG A 504     -29.501  33.276  26.696  1.00 36.64           C  
ATOM   3792  CB  ARG A 504     -31.695  33.062  27.881  1.00 36.64           C  
ATOM   3793  O   ARG A 504     -29.728  33.968  25.702  1.00 36.64           O  
ATOM   3794  CG  ARG A 504     -32.930  32.215  28.145  1.00 36.64           C  
ATOM   3795  CD  ARG A 504     -34.119  33.067  28.566  1.00 36.64           C  
ATOM   3796  NE  ARG A 504     -35.384  32.474  28.142  1.00 36.64           N  
ATOM   3797  NH1 ARG A 504     -36.574  33.182  29.991  1.00 36.64           N  
ATOM   3798  NH2 ARG A 504     -37.614  31.966  28.350  1.00 36.64           N  
ATOM   3799  CZ  ARG A 504     -36.521  32.542  28.829  1.00 36.64           C  
ATOM   3800  N   THR A 505     -28.386  32.831  26.238  1.00 33.33           N  
ATOM   3801  CA  THR A 505     -27.541  33.430  25.211  1.00 33.33           C  
ATOM   3802  C   THR A 505     -26.613  32.386  24.597  1.00 33.33           C  
ATOM   3803  CB  THR A 505     -26.706  34.592  25.781  1.00 33.33           C  
ATOM   3804  O   THR A 505     -25.707  31.884  25.266  1.00 33.33           O  
ATOM   3805  CG2 THR A 505     -27.603  35.714  26.292  1.00 33.33           C  
ATOM   3806  OG1 THR A 505     -25.901  34.108  26.863  1.00 33.33           O  
ATOM   3807  N   ALA A 506     -27.056  31.188  24.171  1.00 38.83           N  
ATOM   3808  CA  ALA A 506     -26.691  30.090  23.279  1.00 38.83           C  
ATOM   3809  C   ALA A 506     -25.729  30.562  22.193  1.00 38.83           C  
ATOM   3810  CB  ALA A 506     -27.940  29.477  22.651  1.00 38.83           C  
ATOM   3811  O   ALA A 506     -24.827  29.824  21.789  1.00 38.83           O  
ATOM   3812  N   SER A 507     -25.264  31.826  22.239  1.00 37.29           N  
ATOM   3813  CA  SER A 507     -24.181  32.143  21.315  1.00 37.29           C  
ATOM   3814  C   SER A 507     -22.898  32.488  22.063  1.00 37.29           C  
ATOM   3815  CB  SER A 507     -24.577  33.305  20.403  1.00 37.29           C  
ATOM   3816  O   SER A 507     -21.806  32.092  21.649  1.00 37.29           O  
ATOM   3817  OG  SER A 507     -23.478  34.174  20.189  1.00 37.29           O  
ATOM   3818  N   ALA A 508     -23.014  32.727  23.392  1.00 34.21           N  
ATOM   3819  CA  ALA A 508     -21.800  33.021  24.149  1.00 34.21           C  
ATOM   3820  C   ALA A 508     -21.336  31.801  24.938  1.00 34.21           C  
ATOM   3821  CB  ALA A 508     -22.032  34.202  25.089  1.00 34.21           C  
ATOM   3822  O   ALA A 508     -20.134  31.561  25.073  1.00 34.21           O  
ATOM   3823  N   ALA A 509     -22.295  30.767  25.323  1.00 35.56           N  
ATOM   3824  CA  ALA A 509     -21.965  29.508  25.986  1.00 35.56           C  
ATOM   3825  C   ALA A 509     -21.418  28.490  24.989  1.00 35.56           C  
ATOM   3826  CB  ALA A 509     -23.193  28.944  26.697  1.00 35.56           C  
ATOM   3827  O   ALA A 509     -20.481  27.750  25.299  1.00 35.56           O  
ATOM   3828  N   LEU A 510     -21.889  28.616  23.709  1.00 38.50           N  
ATOM   3829  CA  LEU A 510     -21.262  27.854  22.635  1.00 38.50           C  
ATOM   3830  C   LEU A 510     -19.935  28.483  22.225  1.00 38.50           C  
ATOM   3831  CB  LEU A 510     -22.195  27.766  21.425  1.00 38.50           C  
ATOM   3832  O   LEU A 510     -18.962  27.773  21.960  1.00 38.50           O  
ATOM   3833  CG  LEU A 510     -23.174  26.591  21.406  1.00 38.50           C  
ATOM   3834  CD1 LEU A 510     -24.251  26.815  20.350  1.00 38.50           C  
ATOM   3835  CD2 LEU A 510     -22.433  25.282  21.153  1.00 38.50           C  
ATOM   3836  N   ALA A 511     -19.869  29.838  22.412  1.00 34.25           N  
ATOM   3837  CA  ALA A 511     -18.598  30.525  22.194  1.00 34.25           C  
ATOM   3838  C   ALA A 511     -17.648  30.306  23.368  1.00 34.25           C  
ATOM   3839  CB  ALA A 511     -18.831  32.018  21.973  1.00 34.25           C  
ATOM   3840  O   ALA A 511     -16.447  30.104  23.173  1.00 34.25           O  
ATOM   3841  N   ALA A 512     -18.259  30.170  24.596  1.00 34.73           N  
ATOM   3842  CA  ALA A 512     -17.440  29.852  25.762  1.00 34.73           C  
ATOM   3843  C   ALA A 512     -17.053  28.376  25.774  1.00 34.73           C  
ATOM   3844  CB  ALA A 512     -18.181  30.214  27.048  1.00 34.73           C  
ATOM   3845  O   ALA A 512     -15.921  28.027  26.119  1.00 34.73           O  
ATOM   3846  N   LEU A 513     -17.942  27.473  25.195  1.00 37.57           N  
ATOM   3847  CA  LEU A 513     -17.600  26.071  24.984  1.00 37.57           C  
ATOM   3848  C   LEU A 513     -16.668  25.912  23.787  1.00 37.57           C  
ATOM   3849  CB  LEU A 513     -18.866  25.236  24.774  1.00 37.57           C  
ATOM   3850  O   LEU A 513     -15.738  25.104  23.822  1.00 37.57           O  
ATOM   3851  CG  LEU A 513     -18.947  23.921  25.551  1.00 37.57           C  
ATOM   3852  CD1 LEU A 513     -20.394  23.612  25.921  1.00 37.57           C  
ATOM   3853  CD2 LEU A 513     -18.344  22.781  24.737  1.00 37.57           C  
ATOM   3854  N   ALA A 514     -16.845  26.796  22.798  1.00 35.81           N  
ATOM   3855  CA  ALA A 514     -15.932  26.830  21.659  1.00 35.81           C  
ATOM   3856  C   ALA A 514     -14.597  27.462  22.045  1.00 35.81           C  
ATOM   3857  CB  ALA A 514     -16.560  27.591  20.495  1.00 35.81           C  
ATOM   3858  O   ALA A 514     -13.536  26.983  21.637  1.00 35.81           O  
ATOM   3859  N   LEU A 515     -14.710  28.483  22.969  1.00 36.32           N  
ATOM   3860  CA  LEU A 515     -13.475  29.064  23.483  1.00 36.32           C  
ATOM   3861  C   LEU A 515     -12.856  28.167  24.551  1.00 36.32           C  
ATOM   3862  CB  LEU A 515     -13.736  30.457  24.060  1.00 36.32           C  
ATOM   3863  O   LEU A 515     -11.633  28.026  24.616  1.00 36.32           O  
ATOM   3864  CG  LEU A 515     -13.795  31.608  23.054  1.00 36.32           C  
ATOM   3865  CD1 LEU A 515     -14.203  32.901  23.751  1.00 36.32           C  
ATOM   3866  CD2 LEU A 515     -12.451  31.773  22.352  1.00 36.32           C  
ATOM   3867  N   ALA A 516     -13.748  27.417  25.297  1.00 36.96           N  
ATOM   3868  CA  ALA A 516     -13.249  26.407  26.227  1.00 36.96           C  
ATOM   3869  C   ALA A 516     -12.746  25.175  25.481  1.00 36.96           C  
ATOM   3870  CB  ALA A 516     -14.337  26.016  27.223  1.00 36.96           C  
ATOM   3871  O   ALA A 516     -11.736  24.580  25.862  1.00 36.96           O  
ATOM   3872  N   ALA A 517     -13.354  24.902  24.297  1.00 36.77           N  
ATOM   3873  CA  ALA A 517     -12.843  23.847  23.426  1.00 36.77           C  
ATOM   3874  C   ALA A 517     -11.580  24.301  22.698  1.00 36.77           C  
ATOM   3875  CB  ALA A 517     -13.910  23.424  22.420  1.00 36.77           C  
ATOM   3876  O   ALA A 517     -10.632  23.527  22.546  1.00 36.77           O  
ATOM   3877  N   LYS A 518     -11.559  25.656  22.359  1.00 34.93           N  
ATOM   3878  CA  LYS A 518     -10.349  26.222  21.770  1.00 34.93           C  
ATOM   3879  C   LYS A 518      -9.266  26.424  22.826  1.00 34.93           C  
ATOM   3880  CB  LYS A 518     -10.660  27.549  21.076  1.00 34.93           C  
ATOM   3881  O   LYS A 518      -8.081  26.217  22.555  1.00 34.93           O  
ATOM   3882  CG  LYS A 518     -10.644  27.472  19.557  1.00 34.93           C  
ATOM   3883  CD  LYS A 518     -11.150  28.764  18.927  1.00 34.93           C  
ATOM   3884  CE  LYS A 518     -11.286  28.634  17.416  1.00 34.93           C  
ATOM   3885  NZ  LYS A 518     -11.931  29.838  16.812  1.00 34.93           N  
ATOM   3886  N   ALA A 519      -9.724  26.755  24.086  1.00 35.40           N  
ATOM   3887  CA  ALA A 519      -8.777  26.849  25.193  1.00 35.40           C  
ATOM   3888  C   ALA A 519      -8.345  25.464  25.666  1.00 35.40           C  
ATOM   3889  CB  ALA A 519      -9.388  27.636  26.350  1.00 35.40           C  
ATOM   3890  O   ALA A 519      -7.183  25.257  26.023  1.00 35.40           O  
ATOM   3891  N   GLN A 520      -9.276  24.421  25.466  1.00 39.05           N  
ATOM   3892  CA  GLN A 520      -8.910  23.034  25.732  1.00 39.05           C  
ATOM   3893  C   GLN A 520      -8.064  22.461  24.599  1.00 39.05           C  
ATOM   3894  CB  GLN A 520     -10.161  22.178  25.938  1.00 39.05           C  
ATOM   3895  O   GLN A 520      -7.159  21.658  24.837  1.00 39.05           O  
ATOM   3896  CG  GLN A 520     -10.603  22.074  27.391  1.00 39.05           C  
ATOM   3897  CD  GLN A 520     -11.916  21.332  27.554  1.00 39.05           C  
ATOM   3898  NE2 GLN A 520     -12.178  20.848  28.763  1.00 39.05           N  
ATOM   3899  OE1 GLN A 520     -12.690  21.196  26.601  1.00 39.05           O  
ATOM   3900  N   ALA A 521      -8.275  23.013  23.398  1.00 36.30           N  
ATOM   3901  CA  ALA A 521      -7.439  22.614  22.269  1.00 36.30           C  
ATOM   3902  C   ALA A 521      -6.057  23.256  22.355  1.00 36.30           C  
ATOM   3903  CB  ALA A 521      -8.113  22.985  20.951  1.00 36.30           C  
ATOM   3904  O   ALA A 521      -5.047  22.613  22.060  1.00 36.30           O  
ATOM   3905  N   GLN A 522      -5.989  24.532  22.891  1.00 36.88           N  
ATOM   3906  CA  GLN A 522      -4.688  25.160  23.101  1.00 36.88           C  
ATOM   3907  C   GLN A 522      -4.040  24.664  24.390  1.00 36.88           C  
ATOM   3908  CB  GLN A 522      -4.826  26.683  23.134  1.00 36.88           C  
ATOM   3909  O   GLN A 522      -2.822  24.482  24.448  1.00 36.88           O  
ATOM   3910  CG  GLN A 522      -5.192  27.297  21.789  1.00 36.88           C  
ATOM   3911  CD  GLN A 522      -4.588  28.674  21.589  1.00 36.88           C  
ATOM   3912  NE2 GLN A 522      -4.352  29.041  20.334  1.00 36.88           N  
ATOM   3913  OE1 GLN A 522      -4.337  29.403  22.554  1.00 36.88           O  
ATOM   3914  N   ALA A 523      -4.926  24.210  25.420  1.00 35.53           N  
ATOM   3915  CA  ALA A 523      -4.413  23.549  26.617  1.00 35.53           C  
ATOM   3916  C   ALA A 523      -4.078  22.087  26.335  1.00 35.53           C  
ATOM   3917  CB  ALA A 523      -5.425  23.650  27.756  1.00 35.53           C  
ATOM   3918  O   ALA A 523      -3.104  21.553  26.871  1.00 35.53           O  
ATOM   3919  N   ALA A 524      -4.764  21.474  25.264  1.00 36.52           N  
ATOM   3920  CA  ALA A 524      -4.419  20.130  24.807  1.00 36.52           C  
ATOM   3921  C   ALA A 524      -3.122  20.140  24.003  1.00 36.52           C  
ATOM   3922  CB  ALA A 524      -5.555  19.544  23.972  1.00 36.52           C  
ATOM   3923  O   ALA A 524      -2.325  19.202  24.087  1.00 36.52           O  
ATOM   3924  N   ALA A 525      -2.817  21.391  23.414  1.00 38.56           N  
ATOM   3925  CA  ALA A 525      -1.535  21.509  22.724  1.00 38.56           C  
ATOM   3926  C   ALA A 525      -0.398  21.734  23.717  1.00 38.56           C  
ATOM   3927  CB  ALA A 525      -1.581  22.645  21.706  1.00 38.56           C  
ATOM   3928  O   ALA A 525       0.691  21.175  23.560  1.00 38.56           O  
ATOM   3929  N   VAL A 526      -0.787  22.370  24.884  1.00 39.45           N  
ATOM   3930  CA  VAL A 526       0.233  22.543  25.913  1.00 39.45           C  
ATOM   3931  C   VAL A 526       0.195  21.363  26.882  1.00 39.45           C  
ATOM   3932  CB  VAL A 526       0.044  23.870  26.681  1.00 39.45           C  
ATOM   3933  O   VAL A 526       1.239  20.899  27.346  1.00 39.45           O  
ATOM   3934  CG1 VAL A 526       1.054  23.982  27.822  1.00 39.45           C  
ATOM   3935  CG2 VAL A 526       0.174  25.059  25.731  1.00 39.45           C  
ATOM   3936  N   ALA A 527      -0.952  20.586  26.960  1.00 36.12           N  
ATOM   3937  CA  ALA A 527      -1.084  19.374  27.764  1.00 36.12           C  
ATOM   3938  C   ALA A 527      -0.557  18.156  27.011  1.00 36.12           C  
ATOM   3939  CB  ALA A 527      -2.541  19.158  28.166  1.00 36.12           C  
ATOM   3940  O   ALA A 527      -0.085  17.196  27.624  1.00 36.12           O  
ATOM   3941  N   GLY A 528      -0.458  18.329  25.613  1.00 35.51           N  
ATOM   3942  CA  GLY A 528       0.170  17.298  24.801  1.00 35.51           C  
ATOM   3943  C   GLY A 528       1.645  17.117  25.103  1.00 35.51           C  
ATOM   3944  O   GLY A 528       2.147  15.991  25.117  1.00 35.51           O  
ATOM   3945  N   LYS A 529       2.247  18.213  25.692  1.00 40.26           N  
ATOM   3946  CA  LYS A 529       3.655  18.077  26.054  1.00 40.26           C  
ATOM   3947  C   LYS A 529       3.808  17.534  27.472  1.00 40.26           C  
ATOM   3948  CB  LYS A 529       4.375  19.420  25.926  1.00 40.26           C  
ATOM   3949  O   LYS A 529       4.698  16.725  27.740  1.00 40.26           O  
ATOM   3950  CG  LYS A 529       4.867  19.727  24.520  1.00 40.26           C  
ATOM   3951  CD  LYS A 529       5.518  21.102  24.443  1.00 40.26           C  
ATOM   3952  CE  LYS A 529       5.854  21.484  23.008  1.00 40.26           C  
ATOM   3953  NZ  LYS A 529       6.612  22.769  22.939  1.00 40.26           N  
ATOM   3954  N   GLN A 530       2.756  17.739  28.332  1.00 41.69           N  
ATOM   3955  CA  GLN A 530       2.805  17.205  29.689  1.00 41.69           C  
ATOM   3956  C   GLN A 530       2.242  15.788  29.742  1.00 41.69           C  
ATOM   3957  CB  GLN A 530       2.037  18.112  30.651  1.00 41.69           C  
ATOM   3958  O   GLN A 530       2.754  14.938  30.474  1.00 41.69           O  
ATOM   3959  CG  GLN A 530       2.713  19.453  30.903  1.00 41.69           C  
ATOM   3960  CD  GLN A 530       3.738  19.393  32.020  1.00 41.69           C  
ATOM   3961  NE2 GLN A 530       4.621  20.386  32.069  1.00 41.69           N  
ATOM   3962  OE1 GLN A 530       3.737  18.463  32.833  1.00 41.69           O  
ATOM   3963  N   VAL A 531       1.199  15.491  28.788  1.00 44.02           N  
ATOM   3964  CA  VAL A 531       0.596  14.168  28.660  1.00 44.02           C  
ATOM   3965  C   VAL A 531       1.601  13.201  28.039  1.00 44.02           C  
ATOM   3966  CB  VAL A 531      -0.695  14.212  27.813  1.00 44.02           C  
ATOM   3967  O   VAL A 531       1.704  12.047  28.462  1.00 44.02           O  
ATOM   3968  CG1 VAL A 531      -1.223  12.801  27.560  1.00 44.02           C  
ATOM   3969  CG2 VAL A 531      -1.756  15.067  28.502  1.00 44.02           C  
ATOM   3970  N   SER A 532       2.503  13.758  27.128  1.00 41.09           N  
ATOM   3971  CA  SER A 532       3.588  12.956  26.573  1.00 41.09           C  
ATOM   3972  C   SER A 532       4.643  12.645  27.629  1.00 41.09           C  
ATOM   3973  CB  SER A 532       4.236  13.676  25.390  1.00 41.09           C  
ATOM   3974  O   SER A 532       5.164  11.529  27.684  1.00 41.09           O  
ATOM   3975  OG  SER A 532       5.280  14.528  25.830  1.00 41.09           O  
ATOM   3976  N   LYS A 533       4.827  13.641  28.596  1.00 48.95           N  
ATOM   3977  CA  LYS A 533       5.777  13.404  29.679  1.00 48.95           C  
ATOM   3978  C   LYS A 533       5.203  12.441  30.714  1.00 48.95           C  
ATOM   3979  CB  LYS A 533       6.167  14.722  30.349  1.00 48.95           C  
ATOM   3980  O   LYS A 533       5.906  11.554  31.202  1.00 48.95           O  
ATOM   3981  CG  LYS A 533       7.605  14.762  30.846  1.00 48.95           C  
ATOM   3982  CD  LYS A 533       7.955  16.123  31.435  1.00 48.95           C  
ATOM   3983  CE  LYS A 533       9.407  16.179  31.890  1.00 48.95           C  
ATOM   3984  NZ  LYS A 533       9.815  17.565  32.269  1.00 48.95           N  
ATOM   3985  N   LEU A 534       3.903  12.551  30.959  1.00 49.13           N  
ATOM   3986  CA  LEU A 534       3.258  11.676  31.932  1.00 49.13           C  
ATOM   3987  C   LEU A 534       3.052  10.280  31.354  1.00 49.13           C  
ATOM   3988  CB  LEU A 534       1.913  12.261  32.371  1.00 49.13           C  
ATOM   3989  O   LEU A 534       3.189   9.282  32.066  1.00 49.13           O  
ATOM   3990  CG  LEU A 534       1.944  13.194  33.583  1.00 49.13           C  
ATOM   3991  CD1 LEU A 534       0.672  14.035  33.637  1.00 49.13           C  
ATOM   3992  CD2 LEU A 534       2.117  12.394  34.870  1.00 49.13           C  
ATOM   3993  N   LEU A 535       2.764  10.236  29.985  1.00 46.81           N  
ATOM   3994  CA  LEU A 535       2.635   8.956  29.298  1.00 46.81           C  
ATOM   3995  C   LEU A 535       3.985   8.254  29.199  1.00 46.81           C  
ATOM   3996  CB  LEU A 535       2.048   9.156  27.898  1.00 46.81           C  
ATOM   3997  O   LEU A 535       4.064   7.030  29.329  1.00 46.81           O  
ATOM   3998  CG  LEU A 535       0.525   9.065  27.782  1.00 46.81           C  
ATOM   3999  CD1 LEU A 535       0.032   9.900  26.605  1.00 46.81           C  
ATOM   4000  CD2 LEU A 535       0.086   7.613  27.635  1.00 46.81           C  
ATOM   4001  N   ALA A 536       5.069   9.111  29.049  1.00 52.23           N  
ATOM   4002  CA  ALA A 536       6.419   8.555  29.093  1.00 52.23           C  
ATOM   4003  C   ALA A 536       6.746   8.020  30.484  1.00 52.23           C  
ATOM   4004  CB  ALA A 536       7.443   9.608  28.678  1.00 52.23           C  
ATOM   4005  O   ALA A 536       7.361   6.959  30.620  1.00 52.23           O  
ATOM   4006  N   LYS A 537       6.212   8.690  31.533  1.00 62.01           N  
ATOM   4007  CA  LYS A 537       6.449   8.229  32.898  1.00 62.01           C  
ATOM   4008  C   LYS A 537       5.598   7.004  33.220  1.00 62.01           C  
ATOM   4009  CB  LYS A 537       6.160   9.347  33.900  1.00 62.01           C  
ATOM   4010  O   LYS A 537       6.061   6.078  33.889  1.00 62.01           O  
ATOM   4011  CG  LYS A 537       7.406  10.047  34.423  1.00 62.01           C  
ATOM   4012  CD  LYS A 537       7.058  11.102  35.466  1.00 62.01           C  
ATOM   4013  CE  LYS A 537       8.296  11.851  35.938  1.00 62.01           C  
ATOM   4014  NZ  LYS A 537       7.956  12.910  36.935  1.00 62.01           N  
ATOM   4015  N   HIS A 538       4.324   6.983  32.729  1.00 56.56           N  
ATOM   4016  CA  HIS A 538       3.441   5.836  32.909  1.00 56.56           C  
ATOM   4017  C   HIS A 538       3.945   4.625  32.131  1.00 56.56           C  
ATOM   4018  CB  HIS A 538       2.016   6.183  32.474  1.00 56.56           C  
ATOM   4019  O   HIS A 538       3.878   3.495  32.621  1.00 56.56           O  
ATOM   4020  CG  HIS A 538       0.959   5.493  33.276  1.00 56.56           C  
ATOM   4021  CD2 HIS A 538      -0.061   4.688  32.897  1.00 56.56           C  
ATOM   4022  ND1 HIS A 538       0.875   5.603  34.647  1.00 56.56           N  
ATOM   4023  CE1 HIS A 538      -0.153   4.890  35.078  1.00 56.56           C  
ATOM   4024  NE2 HIS A 538      -0.738   4.325  34.035  1.00 56.56           N  
ATOM   4025  N   ARG A 539       4.486   4.952  30.861  1.00 55.35           N  
ATOM   4026  CA  ARG A 539       5.085   3.879  30.075  1.00 55.35           C  
ATOM   4027  C   ARG A 539       6.296   3.288  30.789  1.00 55.35           C  
ATOM   4028  CB  ARG A 539       5.489   4.388  28.690  1.00 55.35           C  
ATOM   4029  O   ARG A 539       6.518   2.076  30.746  1.00 55.35           O  
ATOM   4030  CG  ARG A 539       4.446   4.138  27.613  1.00 55.35           C  
ATOM   4031  CD  ARG A 539       4.914   4.628  26.250  1.00 55.35           C  
ATOM   4032  NE  ARG A 539       3.944   4.317  25.203  1.00 55.35           N  
ATOM   4033  NH1 ARG A 539       5.160   5.295  23.499  1.00 55.35           N  
ATOM   4034  NH2 ARG A 539       3.139   4.308  23.052  1.00 55.35           N  
ATOM   4035  CZ  ARG A 539       4.083   4.641  23.920  1.00 55.35           C  
ATOM   4036  N   GLN A 540       7.045   4.156  31.531  1.00 56.89           N  
ATOM   4037  CA  GLN A 540       8.182   3.697  32.322  1.00 56.89           C  
ATOM   4038  C   GLN A 540       7.720   2.932  33.559  1.00 56.89           C  
ATOM   4039  CB  GLN A 540       9.062   4.879  32.734  1.00 56.89           C  
ATOM   4040  O   GLN A 540       8.315   1.917  33.926  1.00 56.89           O  
ATOM   4041  CG  GLN A 540      10.528   4.516  32.928  1.00 56.89           C  
ATOM   4042  CD  GLN A 540      11.384   5.711  33.302  1.00 56.89           C  
ATOM   4043  NE2 GLN A 540      12.679   5.478  33.486  1.00 56.89           N  
ATOM   4044  OE1 GLN A 540      10.886   6.835  33.424  1.00 56.89           O  
ATOM   4045  N   ARG A 541       6.497   3.260  34.098  1.00 55.91           N  
ATOM   4046  CA  ARG A 541       5.947   2.616  35.286  1.00 55.91           C  
ATOM   4047  C   ARG A 541       5.299   1.281  34.934  1.00 55.91           C  
ATOM   4048  CB  ARG A 541       4.927   3.529  35.970  1.00 55.91           C  
ATOM   4049  O   ARG A 541       5.425   0.308  35.681  1.00 55.91           O  
ATOM   4050  CG  ARG A 541       5.469   4.250  37.194  1.00 55.91           C  
ATOM   4051  CD  ARG A 541       4.379   5.026  37.921  1.00 55.91           C  
ATOM   4052  NE  ARG A 541       4.905   5.729  39.087  1.00 55.91           N  
ATOM   4053  NH1 ARG A 541       2.941   6.855  39.551  1.00 55.91           N  
ATOM   4054  NH2 ARG A 541       4.787   7.167  40.875  1.00 55.91           N  
ATOM   4055  CZ  ARG A 541       4.210   6.582  39.835  1.00 55.91           C  
ATOM   4056  N   VAL A 542       4.634   1.257  33.727  1.00 53.37           N  
ATOM   4057  CA  VAL A 542       3.993   0.039  33.242  1.00 53.37           C  
ATOM   4058  C   VAL A 542       5.056  -0.952  32.771  1.00 53.37           C  
ATOM   4059  CB  VAL A 542       2.999   0.338  32.097  1.00 53.37           C  
ATOM   4060  O   VAL A 542       4.937  -2.157  33.005  1.00 53.37           O  
ATOM   4061  CG1 VAL A 542       2.459  -0.959  31.498  1.00 53.37           C  
ATOM   4062  CG2 VAL A 542       1.854   1.215  32.601  1.00 53.37           C  
ATOM   4063  N   ALA A 543       6.159  -0.394  32.206  1.00 51.97           N  
ATOM   4064  CA  ALA A 543       7.291  -1.240  31.836  1.00 51.97           C  
ATOM   4065  C   ALA A 543       7.986  -1.800  33.074  1.00 51.97           C  
ATOM   4066  CB  ALA A 543       8.284  -0.457  30.981  1.00 51.97           C  
ATOM   4067  O   ALA A 543       8.412  -2.957  33.084  1.00 51.97           O  
ATOM   4068  N   ARG A 544       7.901  -1.040  34.228  1.00 50.88           N  
ATOM   4069  CA  ARG A 544       8.498  -1.538  35.463  1.00 50.88           C  
ATOM   4070  C   ARG A 544       7.551  -2.491  36.184  1.00 50.88           C  
ATOM   4071  CB  ARG A 544       8.875  -0.377  36.384  1.00 50.88           C  
ATOM   4072  O   ARG A 544       7.988  -3.478  36.778  1.00 50.88           O  
ATOM   4073  CG  ARG A 544      10.253   0.206  36.110  1.00 50.88           C  
ATOM   4074  CD  ARG A 544      10.622   1.281  37.122  1.00 50.88           C  
ATOM   4075  NE  ARG A 544      12.042   1.616  37.058  1.00 50.88           N  
ATOM   4076  NH1 ARG A 544      11.849   3.567  38.280  1.00 50.88           N  
ATOM   4077  NH2 ARG A 544      13.895   2.902  37.490  1.00 50.88           N  
ATOM   4078  CZ  ARG A 544      12.592   2.694  37.610  1.00 50.88           C  
ATOM   4079  N   GLY A 545       6.242  -2.326  35.922  1.00 46.41           N  
ATOM   4080  CA  GLY A 545       5.258  -3.194  36.549  1.00 46.41           C  
ATOM   4081  C   GLY A 545       5.001  -4.468  35.767  1.00 46.41           C  
ATOM   4082  O   GLY A 545       4.745  -5.522  36.353  1.00 46.41           O  
ATOM   4083  N   GLN A 546       5.244  -4.366  34.434  1.00 46.22           N  
ATOM   4084  CA  GLN A 546       5.048  -5.524  33.569  1.00 46.22           C  
ATOM   4085  C   GLN A 546       6.286  -6.416  33.555  1.00 46.22           C  
ATOM   4086  CB  GLN A 546       4.705  -5.081  32.146  1.00 46.22           C  
ATOM   4087  O   GLN A 546       6.178  -7.636  33.408  1.00 46.22           O  
ATOM   4088  CG  GLN A 546       3.305  -4.499  32.004  1.00 46.22           C  
ATOM   4089  CD  GLN A 546       2.944  -4.181  30.565  1.00 46.22           C  
ATOM   4090  NE2 GLN A 546       1.656  -3.978  30.308  1.00 46.22           N  
ATOM   4091  OE1 GLN A 546       3.815  -4.119  29.692  1.00 46.22           O  
ATOM   4092  N   ALA A 547       7.388  -5.877  34.072  1.00 44.86           N  
ATOM   4093  CA  ALA A 547       8.573  -6.700  34.306  1.00 44.86           C  
ATOM   4094  C   ALA A 547       8.484  -7.419  35.649  1.00 44.86           C  
ATOM   4095  CB  ALA A 547       9.835  -5.843  34.247  1.00 44.86           C  
ATOM   4096  O   ALA A 547       8.937  -8.558  35.781  1.00 44.86           O  
ATOM   4097  N   LYS A 548       7.526  -7.064  36.527  1.00 45.65           N  
ATOM   4098  CA  LYS A 548       7.339  -7.763  37.795  1.00 45.65           C  
ATOM   4099  C   LYS A 548       6.162  -8.731  37.720  1.00 45.65           C  
ATOM   4100  CB  LYS A 548       7.124  -6.763  38.933  1.00 45.65           C  
ATOM   4101  O   LYS A 548       6.209  -9.819  38.299  1.00 45.65           O  
ATOM   4102  CG  LYS A 548       8.411  -6.287  39.590  1.00 45.65           C  
ATOM   4103  CD  LYS A 548       8.129  -5.376  40.778  1.00 45.65           C  
ATOM   4104  CE  LYS A 548       9.416  -4.848  41.397  1.00 45.65           C  
ATOM   4105  NZ  LYS A 548       9.144  -3.955  42.563  1.00 45.65           N  
ATOM   4106  N   ALA A 549       5.227  -8.569  36.715  1.00 42.56           N  
ATOM   4107  CA  ALA A 549       4.059  -9.435  36.576  1.00 42.56           C  
ATOM   4108  C   ALA A 549       4.299 -10.513  35.522  1.00 42.56           C  
ATOM   4109  CB  ALA A 549       2.825  -8.611  36.218  1.00 42.56           C  
ATOM   4110  O   ALA A 549       3.775 -11.624  35.632  1.00 42.56           O  
ATOM   4111  N   ALA A 550       5.375 -10.325  34.676  1.00 42.19           N  
ATOM   4112  CA  ALA A 550       5.735 -11.324  33.673  1.00 42.19           C  
ATOM   4113  C   ALA A 550       6.654 -12.389  34.266  1.00 42.19           C  
ATOM   4114  CB  ALA A 550       6.404 -10.656  32.474  1.00 42.19           C  
ATOM   4115  O   ALA A 550       6.614 -13.550  33.853  1.00 42.19           O  
ATOM   4116  N   SER A 551       6.984 -12.293  35.589  1.00 44.59           N  
ATOM   4117  CA  SER A 551       7.762 -13.382  36.171  1.00 44.59           C  
ATOM   4118  C   SER A 551       6.893 -14.275  37.049  1.00 44.59           C  
ATOM   4119  CB  SER A 551       8.930 -12.829  36.989  1.00 44.59           C  
ATOM   4120  O   SER A 551       7.093 -15.491  37.098  1.00 44.59           O  
ATOM   4121  OG  SER A 551       9.042 -13.508  38.228  1.00 44.59           O  
ATOM   4122  N   VAL A 552       5.538 -13.998  37.187  1.00 47.68           N  
ATOM   4123  CA  VAL A 552       4.777 -14.902  38.044  1.00 47.68           C  
ATOM   4124  C   VAL A 552       3.622 -15.513  37.255  1.00 47.68           C  
ATOM   4125  CB  VAL A 552       4.241 -14.176  39.299  1.00 47.68           C  
ATOM   4126  O   VAL A 552       3.295 -16.689  37.432  1.00 47.68           O  
ATOM   4127  CG1 VAL A 552       3.319 -15.094  40.100  1.00 47.68           C  
ATOM   4128  CG2 VAL A 552       5.398 -13.686  40.166  1.00 47.68           C  
ATOM   4129  N   GLU A 553       3.336 -15.063  36.005  1.00 47.51           N  
ATOM   4130  CA  GLU A 553       2.218 -15.604  35.237  1.00 47.51           C  
ATOM   4131  C   GLU A 553       2.711 -16.471  34.082  1.00 47.51           C  
ATOM   4132  CB  GLU A 553       1.334 -14.473  34.705  1.00 47.51           C  
ATOM   4133  O   GLU A 553       2.040 -17.426  33.685  1.00 47.51           O  
ATOM   4134  CG  GLU A 553       0.353 -13.926  35.732  1.00 47.51           C  
ATOM   4135  CD  GLU A 553      -0.623 -12.915  35.150  1.00 47.51           C  
ATOM   4136  OE1 GLU A 553      -1.556 -12.490  35.867  1.00 47.51           O  
ATOM   4137  OE2 GLU A 553      -0.453 -12.546  33.966  1.00 47.51           O  
ATOM   4138  N   ALA A 554       4.076 -16.413  33.803  1.00 45.92           N  
ATOM   4139  CA  ALA A 554       4.671 -17.229  32.748  1.00 45.92           C  
ATOM   4140  C   ALA A 554       5.021 -18.622  33.263  1.00 45.92           C  
ATOM   4141  CB  ALA A 554       5.914 -16.546  32.184  1.00 45.92           C  
ATOM   4142  O   ALA A 554       4.937 -19.604  32.521  1.00 45.92           O  
ATOM   4143  N   SER A 555       4.823 -18.861  34.605  1.00 51.69           N  
ATOM   4144  CA  SER A 555       5.084 -20.209  35.099  1.00 51.69           C  
ATOM   4145  C   SER A 555       3.787 -20.986  35.300  1.00 51.69           C  
ATOM   4146  CB  SER A 555       5.865 -20.157  36.413  1.00 51.69           C  
ATOM   4147  O   SER A 555       3.743 -22.198  35.080  1.00 51.69           O  
ATOM   4148  OG  SER A 555       4.989 -19.983  37.513  1.00 51.69           O  
ATOM   4149  N   ASP A 556       2.606 -20.285  35.275  1.00 49.77           N  
ATOM   4150  CA  ASP A 556       1.347 -20.998  35.469  1.00 49.77           C  
ATOM   4151  C   ASP A 556       0.673 -21.296  34.132  1.00 49.77           C  
ATOM   4152  CB  ASP A 556       0.405 -20.190  36.365  1.00 49.77           C  
ATOM   4153  O   ASP A 556       0.053 -22.349  33.964  1.00 49.77           O  
ATOM   4154  CG  ASP A 556       0.682 -20.385  37.845  1.00 49.77           C  
ATOM   4155  OD1 ASP A 556       1.214 -21.448  38.231  1.00 49.77           O  
ATOM   4156  OD2 ASP A 556       0.361 -19.469  38.633  1.00 49.77           O  
ATOM   4157  N   ALA A 557       0.977 -20.484  33.057  1.00 51.03           N  
ATOM   4158  CA  ALA A 557       0.392 -20.679  31.733  1.00 51.03           C  
ATOM   4159  C   ALA A 557       1.184 -21.706  30.929  1.00 51.03           C  
ATOM   4160  CB  ALA A 557       0.327 -19.353  30.979  1.00 51.03           C  
ATOM   4161  O   ALA A 557       0.606 -22.500  30.183  1.00 51.03           O  
ATOM   4162  N   ALA A 558       2.531 -21.879  31.279  1.00 50.60           N  
ATOM   4163  CA  ALA A 558       3.370 -22.891  30.641  1.00 50.60           C  
ATOM   4164  C   ALA A 558       3.117 -24.271  31.240  1.00 50.60           C  
ATOM   4165  CB  ALA A 558       4.845 -22.519  30.773  1.00 50.60           C  
ATOM   4166  O   ALA A 558       3.132 -25.277  30.527  1.00 50.60           O  
ATOM   4167  N   ALA A 559       2.576 -24.313  32.517  1.00 58.11           N  
ATOM   4168  CA  ALA A 559       2.256 -25.592  33.145  1.00 58.11           C  
ATOM   4169  C   ALA A 559       0.901 -26.112  32.672  1.00 58.11           C  
ATOM   4170  CB  ALA A 559       2.270 -25.457  34.665  1.00 58.11           C  
ATOM   4171  O   ALA A 559       0.731 -27.314  32.456  1.00 58.11           O  
ATOM   4172  N   GLN A 560      -0.037 -25.159  32.308  1.00 54.56           N  
ATOM   4173  CA  GLN A 560      -1.363 -25.538  31.831  1.00 54.56           C  
ATOM   4174  C   GLN A 560      -1.326 -25.932  30.357  1.00 54.56           C  
ATOM   4175  CB  GLN A 560      -2.357 -24.394  32.043  1.00 54.56           C  
ATOM   4176  O   GLN A 560      -2.015 -26.866  29.941  1.00 54.56           O  
ATOM   4177  CG  GLN A 560      -3.184 -24.527  33.315  1.00 54.56           C  
ATOM   4178  CD  GLN A 560      -4.097 -23.338  33.547  1.00 54.56           C  
ATOM   4179  NE2 GLN A 560      -4.801 -23.342  34.674  1.00 54.56           N  
ATOM   4180  OE1 GLN A 560      -4.169 -22.422  32.722  1.00 54.56           O  
ATOM   4181  N   ALA A 561      -0.404 -25.383  29.595  1.00 57.29           N  
ATOM   4182  CA  ALA A 561      -0.250 -25.688  28.175  1.00 57.29           C  
ATOM   4183  C   ALA A 561       0.496 -27.004  27.975  1.00 57.29           C  
ATOM   4184  CB  ALA A 561       0.480 -24.552  27.463  1.00 57.29           C  
ATOM   4185  O   ALA A 561       0.162 -27.784  27.080  1.00 57.29           O  
ATOM   4186  N   SER A 562       1.407 -27.383  28.937  1.00 65.21           N  
ATOM   4187  CA  SER A 562       2.115 -28.657  28.864  1.00 65.21           C  
ATOM   4188  C   SER A 562       1.227 -29.810  29.319  1.00 65.21           C  
ATOM   4189  CB  SER A 562       3.385 -28.614  29.716  1.00 65.21           C  
ATOM   4190  O   SER A 562       1.311 -30.916  28.780  1.00 65.21           O  
ATOM   4191  OG  SER A 562       3.068 -28.678  31.095  1.00 65.21           O  
ATOM   4192  N   ALA A 563       0.222 -29.523  30.189  1.00 68.13           N  
ATOM   4193  CA  ALA A 563      -0.727 -30.537  30.641  1.00 68.13           C  
ATOM   4194  C   ALA A 563      -1.739 -30.868  29.548  1.00 68.13           C  
ATOM   4195  CB  ALA A 563      -1.447 -30.067  31.903  1.00 68.13           C  
ATOM   4196  O   ALA A 563      -2.090 -32.033  29.351  1.00 68.13           O  
ATOM   4197  N   LYS A 564      -2.108 -29.847  28.748  1.00 69.32           N  
ATOM   4198  CA  LYS A 564      -3.046 -30.059  27.650  1.00 69.32           C  
ATOM   4199  C   LYS A 564      -2.367 -30.752  26.472  1.00 69.32           C  
ATOM   4200  CB  LYS A 564      -3.652 -28.729  27.197  1.00 69.32           C  
ATOM   4201  O   LYS A 564      -2.977 -31.587  25.801  1.00 69.32           O  
ATOM   4202  CG  LYS A 564      -5.047 -28.466  27.745  1.00 69.32           C  
ATOM   4203  CD  LYS A 564      -5.593 -27.128  27.264  1.00 69.32           C  
ATOM   4204  CE  LYS A 564      -6.930 -26.802  27.916  1.00 69.32           C  
ATOM   4205  NZ  LYS A 564      -7.428 -25.452  27.514  1.00 69.32           N  
ATOM   4206  N   ALA A 565      -1.075 -30.546  26.289  1.00 68.05           N  
ATOM   4207  CA  ALA A 565      -0.304 -31.182  25.224  1.00 68.05           C  
ATOM   4208  C   ALA A 565      -0.041 -32.652  25.540  1.00 68.05           C  
ATOM   4209  CB  ALA A 565       1.014 -30.444  25.006  1.00 68.05           C  
ATOM   4210  O   ALA A 565      -0.088 -33.503  24.648  1.00 68.05           O  
ATOM   4211  N   ARG A 566       0.076 -33.001  26.836  1.00 69.25           N  
ATOM   4212  CA  ARG A 566       0.268 -34.391  27.239  1.00 69.25           C  
ATOM   4213  C   ARG A 566      -1.032 -35.179  27.124  1.00 69.25           C  
ATOM   4214  CB  ARG A 566       0.802 -34.466  28.671  1.00 69.25           C  
ATOM   4215  O   ARG A 566      -1.022 -36.349  26.734  1.00 69.25           O  
ATOM   4216  CG  ARG A 566       2.312 -34.323  28.773  1.00 69.25           C  
ATOM   4217  CD  ARG A 566       2.799 -34.490  30.206  1.00 69.25           C  
ATOM   4218  NE  ARG A 566       4.246 -34.324  30.307  1.00 69.25           N  
ATOM   4219  NH1 ARG A 566       4.267 -34.096  32.606  1.00 69.25           N  
ATOM   4220  NH2 ARG A 566       6.228 -34.002  31.422  1.00 69.25           N  
ATOM   4221  CZ  ARG A 566       4.910 -34.141  31.445  1.00 69.25           C  
ATOM   4222  N   GLU A 567      -2.133 -34.464  27.385  1.00 71.51           N  
ATOM   4223  CA  GLU A 567      -3.441 -35.098  27.244  1.00 71.51           C  
ATOM   4224  C   GLU A 567      -3.753 -35.399  25.781  1.00 71.51           C  
ATOM   4225  CB  GLU A 567      -4.535 -34.212  27.844  1.00 71.51           C  
ATOM   4226  O   GLU A 567      -4.304 -36.456  25.464  1.00 71.51           O  
ATOM   4227  CG  GLU A 567      -5.778 -34.977  28.277  1.00 71.51           C  
ATOM   4228  CD  GLU A 567      -6.838 -34.091  28.909  1.00 71.51           C  
ATOM   4229  OE1 GLU A 567      -7.932 -34.598  29.245  1.00 71.51           O  
ATOM   4230  OE2 GLU A 567      -6.573 -32.878  29.070  1.00 71.51           O  
ATOM   4231  N   MET A 568      -3.305 -34.480  24.898  1.00 67.96           N  
ATOM   4232  CA  MET A 568      -3.531 -34.658  23.466  1.00 67.96           C  
ATOM   4233  C   MET A 568      -2.610 -35.733  22.899  1.00 67.96           C  
ATOM   4234  CB  MET A 568      -3.320 -33.340  22.720  1.00 67.96           C  
ATOM   4235  O   MET A 568      -3.031 -36.546  22.075  1.00 67.96           O  
ATOM   4236  CG  MET A 568      -3.823 -33.361  21.285  1.00 67.96           C  
ATOM   4237  SD  MET A 568      -3.351 -31.852  20.353  1.00 67.96           S  
ATOM   4238  CE  MET A 568      -1.711 -32.346  19.753  1.00 67.96           C  
ATOM   4239  N   GLN A 569      -1.386 -35.875  23.433  1.00 67.40           N  
ATOM   4240  CA  GLN A 569      -0.436 -36.897  23.007  1.00 67.40           C  
ATOM   4241  C   GLN A 569      -0.867 -38.281  23.483  1.00 67.40           C  
ATOM   4242  CB  GLN A 569       0.967 -36.577  23.527  1.00 67.40           C  
ATOM   4243  O   GLN A 569      -0.735 -39.264  22.751  1.00 67.40           O  
ATOM   4244  CG  GLN A 569       2.078 -37.310  22.788  1.00 67.40           C  
ATOM   4245  CD  GLN A 569       3.459 -36.779  23.127  1.00 67.40           C  
ATOM   4246  NE2 GLN A 569       4.491 -37.514  22.729  1.00 67.40           N  
ATOM   4247  OE1 GLN A 569       3.596 -35.717  23.742  1.00 67.40           O  
ATOM   4248  N   GLU A 570      -1.546 -38.366  24.638  1.00 69.16           N  
ATOM   4249  CA  GLU A 570      -2.051 -39.629  25.169  1.00 69.16           C  
ATOM   4250  C   GLU A 570      -3.287 -40.093  24.405  1.00 69.16           C  
ATOM   4251  CB  GLU A 570      -2.373 -39.494  26.660  1.00 69.16           C  
ATOM   4252  O   GLU A 570      -3.472 -41.292  24.182  1.00 69.16           O  
ATOM   4253  CG  GLU A 570      -2.255 -40.799  27.434  1.00 69.16           C  
ATOM   4254  CD  GLU A 570      -2.475 -40.631  28.929  1.00 69.16           C  
ATOM   4255  OE1 GLU A 570      -2.487 -41.648  29.659  1.00 69.16           O  
ATOM   4256  OE2 GLU A 570      -2.638 -39.473  29.374  1.00 69.16           O  
ATOM   4257  N   GLN A 571      -4.023 -39.104  23.902  1.00 65.95           N  
ATOM   4258  CA  GLN A 571      -5.212 -39.419  23.117  1.00 65.95           C  
ATOM   4259  C   GLN A 571      -4.836 -39.894  21.716  1.00 65.95           C  
ATOM   4260  CB  GLN A 571      -6.136 -38.203  23.029  1.00 65.95           C  
ATOM   4261  O   GLN A 571      -5.476 -40.792  21.167  1.00 65.95           O  
ATOM   4262  CG  GLN A 571      -6.928 -37.940  24.302  1.00 65.95           C  
ATOM   4263  CD  GLN A 571      -7.863 -36.752  24.176  1.00 65.95           C  
ATOM   4264  NE2 GLN A 571      -8.716 -36.559  25.177  1.00 65.95           N  
ATOM   4265  OE1 GLN A 571      -7.820 -36.013  23.188  1.00 65.95           O  
ATOM   4266  N   LEU A 572      -3.687 -39.425  21.244  1.00 65.36           N  
ATOM   4267  CA  LEU A 572      -3.215 -39.818  19.921  1.00 65.36           C  
ATOM   4268  C   LEU A 572      -2.510 -41.169  19.974  1.00 65.36           C  
ATOM   4269  CB  LEU A 572      -2.268 -38.757  19.353  1.00 65.36           C  
ATOM   4270  O   LEU A 572      -2.628 -41.973  19.046  1.00 65.36           O  
ATOM   4271  CG  LEU A 572      -2.923 -37.499  18.781  1.00 65.36           C  
ATOM   4272  CD1 LEU A 572      -1.863 -36.455  18.447  1.00 65.36           C  
ATOM   4273  CD2 LEU A 572      -3.752 -37.841  17.548  1.00 65.36           C  
ATOM   4274  N   LEU A 573      -1.907 -41.517  21.114  1.00 62.06           N  
ATOM   4275  CA  LEU A 573      -1.244 -42.804  21.290  1.00 62.06           C  
ATOM   4276  C   LEU A 573      -2.262 -43.908  21.555  1.00 62.06           C  
ATOM   4277  CB  LEU A 573      -0.237 -42.736  22.441  1.00 62.06           C  
ATOM   4278  O   LEU A 573      -2.085 -45.043  21.106  1.00 62.06           O  
ATOM   4279  CG  LEU A 573       1.233 -42.934  22.069  1.00 62.06           C  
ATOM   4280  CD1 LEU A 573       2.123 -42.052  22.939  1.00 62.06           C  
ATOM   4281  CD2 LEU A 573       1.627 -44.401  22.206  1.00 62.06           C  
ATOM   4282  N   ALA A 574      -3.430 -43.545  22.105  1.00 55.25           N  
ATOM   4283  CA  ALA A 574      -4.513 -44.500  22.327  1.00 55.25           C  
ATOM   4284  C   ALA A 574      -5.265 -44.785  21.030  1.00 55.25           C  
ATOM   4285  CB  ALA A 574      -5.473 -43.977  23.392  1.00 55.25           C  
ATOM   4286  O   ALA A 574      -5.712 -45.912  20.800  1.00 55.25           O  
ATOM   4287  N   ALA A 575      -5.134 -43.844  20.108  1.00 50.04           N  
ATOM   4288  CA  ALA A 575      -5.802 -43.996  18.818  1.00 50.04           C  
ATOM   4289  C   ALA A 575      -4.924 -44.762  17.832  1.00 50.04           C  
ATOM   4290  CB  ALA A 575      -6.172 -42.630  18.246  1.00 50.04           C  
ATOM   4291  O   ALA A 575      -5.430 -45.507  16.990  1.00 50.04           O  
ATOM   4292  N   ALA A 576      -3.612 -44.879  18.163  1.00 46.70           N  
ATOM   4293  CA  ALA A 576      -2.668 -45.574  17.292  1.00 46.70           C  
ATOM   4294  C   ALA A 576      -2.543 -47.044  17.682  1.00 46.70           C  
ATOM   4295  CB  ALA A 576      -1.301 -44.896  17.341  1.00 46.70           C  
ATOM   4296  O   ALA A 576      -2.247 -47.893  16.838  1.00 46.70           O  
ATOM   4297  N   ALA A 577      -3.192 -47.564  18.740  1.00 45.74           N  
ATOM   4298  CA  ALA A 577      -3.102 -48.966  19.137  1.00 45.74           C  
ATOM   4299  C   ALA A 577      -4.370 -49.726  18.759  1.00 45.74           C  
ATOM   4300  CB  ALA A 577      -2.846 -49.079  20.638  1.00 45.74           C  
ATOM   4301  O   ALA A 577      -4.369 -50.958  18.698  1.00 45.74           O  
ATOM   4302  N   GLU A 578      -5.051 -49.320  17.710  1.00 40.17           N  
ATOM   4303  CA  GLU A 578      -6.092 -50.251  17.286  1.00 40.17           C  
ATOM   4304  C   GLU A 578      -6.238 -50.261  15.767  1.00 40.17           C  
ATOM   4305  CB  GLU A 578      -7.429 -49.898  17.941  1.00 40.17           C  
ATOM   4306  O   GLU A 578      -6.702 -49.284  15.176  1.00 40.17           O  
ATOM   4307  CG  GLU A 578      -7.799 -50.800  19.110  1.00 40.17           C  
ATOM   4308  CD  GLU A 578      -9.159 -50.478  19.708  1.00 40.17           C  
ATOM   4309  OE1 GLU A 578      -9.603 -51.201  20.630  1.00 40.17           O  
ATOM   4310  OE2 GLU A 578      -9.787 -49.497  19.252  1.00 40.17           O  
ATOM   4311  N   ARG A 579      -5.115 -50.633  14.985  1.00 37.56           N  
ATOM   4312  CA  ARG A 579      -5.277 -50.716  13.537  1.00 37.56           C  
ATOM   4313  C   ARG A 579      -5.033 -52.136  13.039  1.00 37.56           C  
ATOM   4314  CB  ARG A 579      -4.327 -49.744  12.833  1.00 37.56           C  
ATOM   4315  O   ARG A 579      -3.930 -52.668  13.178  1.00 37.56           O  
ATOM   4316  CG  ARG A 579      -4.875 -48.331  12.705  1.00 37.56           C  
ATOM   4317  CD  ARG A 579      -3.975 -47.453  11.848  1.00 37.56           C  
ATOM   4318  NE  ARG A 579      -4.498 -46.094  11.733  1.00 37.56           N  
ATOM   4319  NH1 ARG A 579      -2.989 -45.428  10.116  1.00 37.56           N  
ATOM   4320  NH2 ARG A 579      -4.570 -43.959  10.890  1.00 37.56           N  
ATOM   4321  CZ  ARG A 579      -4.018 -45.164  10.913  1.00 37.56           C  
ATOM   4322  N   LYS A 580      -5.973 -53.130  13.284  1.00 41.99           N  
ATOM   4323  CA  LYS A 580      -6.135 -54.405  12.592  1.00 41.99           C  
ATOM   4324  C   LYS A 580      -7.477 -54.472  11.869  1.00 41.99           C  
ATOM   4325  CB  LYS A 580      -6.012 -55.570  13.576  1.00 41.99           C  
ATOM   4326  O   LYS A 580      -8.516 -54.150  12.448  1.00 41.99           O  
ATOM   4327  CG  LYS A 580      -4.576 -55.962  13.894  1.00 41.99           C  
ATOM   4328  CD  LYS A 580      -4.518 -57.222  14.748  1.00 41.99           C  
ATOM   4329  CE  LYS A 580      -3.084 -57.588  15.108  1.00 41.99           C  
ATOM   4330  NZ  LYS A 580      -3.022 -58.819  15.953  1.00 41.99           N  
ATOM   4331  N   GLU A 581      -7.552 -54.150  10.536  1.00 45.36           N  
ATOM   4332  CA  GLU A 581      -8.180 -54.888   9.444  1.00 45.36           C  
ATOM   4333  C   GLU A 581      -9.073 -53.979   8.604  1.00 45.36           C  
ATOM   4334  CB  GLU A 581      -8.993 -56.066   9.988  1.00 45.36           C  
ATOM   4335  O   GLU A 581      -9.845 -53.185   9.147  1.00 45.36           O  
ATOM   4336  CG  GLU A 581      -8.210 -57.368  10.070  1.00 45.36           C  
ATOM   4337  CD  GLU A 581      -9.092 -58.604  10.010  1.00 45.36           C  
ATOM   4338  OE1 GLU A 581      -8.560 -59.722   9.827  1.00 45.36           O  
ATOM   4339  OE2 GLU A 581     -10.327 -58.453  10.146  1.00 45.36           O  
ATOM   4340  N   PRO A 582      -8.844 -53.734   7.336  1.00 51.36           N  
ATOM   4341  CA  PRO A 582      -9.358 -52.821   6.312  1.00 51.36           C  
ATOM   4342  C   PRO A 582     -10.681 -53.292   5.712  1.00 51.36           C  
ATOM   4343  CB  PRO A 582      -8.250 -52.817   5.256  1.00 51.36           C  
ATOM   4344  O   PRO A 582     -11.235 -52.627   4.832  1.00 51.36           O  
ATOM   4345  CG  PRO A 582      -7.682 -54.199   5.293  1.00 51.36           C  
ATOM   4346  CD  PRO A 582      -8.284 -54.931   6.458  1.00 51.36           C  
ATOM   4347  N   ALA A 583     -11.701 -53.350   6.647  1.00 48.99           N  
ATOM   4348  CA  ALA A 583     -13.074 -53.180   6.177  1.00 48.99           C  
ATOM   4349  C   ALA A 583     -13.873 -52.293   7.126  1.00 48.99           C  
ATOM   4350  CB  ALA A 583     -13.754 -54.538   6.022  1.00 48.99           C  
ATOM   4351  O   ALA A 583     -14.962 -51.827   6.782  1.00 48.99           O  
ATOM   4352  N   ALA A 584     -13.116 -51.473   8.042  1.00 50.39           N  
ATOM   4353  CA  ALA A 584     -13.676 -50.488   8.964  1.00 50.39           C  
ATOM   4354  C   ALA A 584     -13.274 -49.071   8.563  1.00 50.39           C  
ATOM   4355  CB  ALA A 584     -13.227 -50.781  10.393  1.00 50.39           C  
ATOM   4356  O   ALA A 584     -13.765 -48.095   9.134  1.00 50.39           O  
ATOM   4357  N   ALA A 585     -12.644 -48.821   7.366  1.00 52.71           N  
ATOM   4358  CA  ALA A 585     -12.168 -47.511   6.929  1.00 52.71           C  
ATOM   4359  C   ALA A 585     -13.299 -46.695   6.310  1.00 52.71           C  
ATOM   4360  CB  ALA A 585     -11.022 -47.667   5.932  1.00 52.71           C  
ATOM   4361  O   ALA A 585     -13.384 -45.482   6.517  1.00 52.71           O  
ATOM   4362  N   GLU A 586     -14.378 -47.395   5.857  1.00 58.16           N  
ATOM   4363  CA  GLU A 586     -15.496 -46.606   5.347  1.00 58.16           C  
ATOM   4364  C   GLU A 586     -16.465 -46.236   6.466  1.00 58.16           C  
ATOM   4365  CB  GLU A 586     -16.233 -47.369   4.244  1.00 58.16           C  
ATOM   4366  O   GLU A 586     -16.977 -45.115   6.505  1.00 58.16           O  
ATOM   4367  CG  GLU A 586     -15.631 -47.184   2.859  1.00 58.16           C  
ATOM   4368  CD  GLU A 586     -16.396 -47.916   1.768  1.00 58.16           C  
ATOM   4369  OE1 GLU A 586     -15.975 -47.861   0.590  1.00 58.16           O  
ATOM   4370  OE2 GLU A 586     -17.426 -48.548   2.094  1.00 58.16           O  
ATOM   4371  N   SER A 587     -16.559 -47.083   7.482  1.00 66.46           N  
ATOM   4372  CA  SER A 587     -17.386 -46.780   8.645  1.00 66.46           C  
ATOM   4373  C   SER A 587     -16.702 -45.773   9.563  1.00 66.46           C  
ATOM   4374  CB  SER A 587     -17.704 -48.057   9.424  1.00 66.46           C  
ATOM   4375  O   SER A 587     -17.355 -44.887  10.118  1.00 66.46           O  
ATOM   4376  OG  SER A 587     -18.174 -47.749  10.725  1.00 66.46           O  
ATOM   4377  N   ALA A 588     -15.366 -45.751   9.526  1.00 64.38           N  
ATOM   4378  CA  ALA A 588     -14.598 -44.818  10.345  1.00 64.38           C  
ATOM   4379  C   ALA A 588     -14.614 -43.416   9.742  1.00 64.38           C  
ATOM   4380  CB  ALA A 588     -13.161 -45.308  10.506  1.00 64.38           C  
ATOM   4381  O   ALA A 588     -14.671 -42.421  10.468  1.00 64.38           O  
ATOM   4382  N   LEU A 589     -14.642 -43.325   8.375  1.00 71.14           N  
ATOM   4383  CA  LEU A 589     -14.747 -42.036   7.699  1.00 71.14           C  
ATOM   4384  C   LEU A 589     -16.135 -41.433   7.891  1.00 71.14           C  
ATOM   4385  CB  LEU A 589     -14.447 -42.189   6.205  1.00 71.14           C  
ATOM   4386  O   LEU A 589     -16.268 -40.226   8.103  1.00 71.14           O  
ATOM   4387  CG  LEU A 589     -14.373 -40.895   5.393  1.00 71.14           C  
ATOM   4388  CD1 LEU A 589     -13.039 -40.196   5.629  1.00 71.14           C  
ATOM   4389  CD2 LEU A 589     -14.578 -41.182   3.910  1.00 71.14           C  
ATOM   4390  N   GLN A 590     -17.172 -42.307   7.909  1.00 75.98           N  
ATOM   4391  CA  GLN A 590     -18.532 -41.835   8.149  1.00 75.98           C  
ATOM   4392  C   GLN A 590     -18.710 -41.385   9.596  1.00 75.98           C  
ATOM   4393  CB  GLN A 590     -19.547 -42.927   7.810  1.00 75.98           C  
ATOM   4394  O   GLN A 590     -19.375 -40.382   9.863  1.00 75.98           O  
ATOM   4395  CG  GLN A 590     -19.748 -43.137   6.315  1.00 75.98           C  
ATOM   4396  CD  GLN A 590     -20.793 -44.192   6.006  1.00 75.98           C  
ATOM   4397  NE2 GLN A 590     -21.120 -44.346   4.727  1.00 75.98           N  
ATOM   4398  OE1 GLN A 590     -21.303 -44.864   6.909  1.00 75.98           O  
ATOM   4399  N   LYS A 591     -17.993 -42.075  10.456  1.00 82.44           N  
ATOM   4400  CA  LYS A 591     -18.053 -41.714  11.869  1.00 82.44           C  
ATOM   4401  C   LYS A 591     -17.291 -40.419  12.139  1.00 82.44           C  
ATOM   4402  CB  LYS A 591     -17.493 -42.842  12.736  1.00 82.44           C  
ATOM   4403  O   LYS A 591     -17.727 -39.591  12.941  1.00 82.44           O  
ATOM   4404  CG  LYS A 591     -18.458 -43.999  12.947  1.00 82.44           C  
ATOM   4405  CD  LYS A 591     -17.852 -45.079  13.833  1.00 82.44           C  
ATOM   4406  CE  LYS A 591     -18.756 -46.300  13.926  1.00 82.44           C  
ATOM   4407  NZ  LYS A 591     -18.126 -47.398  14.718  1.00 82.44           N  
ATOM   4408  N   SER A 592     -16.195 -40.198  11.368  1.00 79.72           N  
ATOM   4409  CA  SER A 592     -15.407 -38.979  11.513  1.00 79.72           C  
ATOM   4410  C   SER A 592     -16.145 -37.772  10.943  1.00 79.72           C  
ATOM   4411  CB  SER A 592     -14.051 -39.131  10.820  1.00 79.72           C  
ATOM   4412  O   SER A 592     -16.100 -36.683  11.518  1.00 79.72           O  
ATOM   4413  OG  SER A 592     -14.162 -38.863   9.433  1.00 79.72           O  
ATOM   4414  N   GLU A 593     -16.828 -38.013   9.841  1.00 81.09           N  
ATOM   4415  CA  GLU A 593     -17.620 -36.935   9.256  1.00 81.09           C  
ATOM   4416  C   GLU A 593     -18.809 -36.580  10.143  1.00 81.09           C  
ATOM   4417  CB  GLU A 593     -18.104 -37.323   7.856  1.00 81.09           C  
ATOM   4418  O   GLU A 593     -19.143 -35.403  10.301  1.00 81.09           O  
ATOM   4419  CG  GLU A 593     -17.050 -37.155   6.772  1.00 81.09           C  
ATOM   4420  CD  GLU A 593     -17.532 -37.584   5.395  1.00 81.09           C  
ATOM   4421  OE1 GLU A 593     -16.744 -37.506   4.425  1.00 81.09           O  
ATOM   4422  OE2 GLU A 593     -18.706 -38.002   5.286  1.00 81.09           O  
ATOM   4423  N   ALA A 594     -19.426 -37.587  10.735  1.00 84.81           N  
ATOM   4424  CA  ALA A 594     -20.539 -37.371  11.657  1.00 84.81           C  
ATOM   4425  C   ALA A 594     -20.076 -36.636  12.911  1.00 84.81           C  
ATOM   4426  CB  ALA A 594     -21.185 -38.702  12.032  1.00 84.81           C  
ATOM   4427  O   ALA A 594     -20.779 -35.757  13.418  1.00 84.81           O  
ATOM   4428  N   ALA A 595     -18.877 -36.961  13.371  1.00 86.51           N  
ATOM   4429  CA  ALA A 595     -18.314 -36.293  14.542  1.00 86.51           C  
ATOM   4430  C   ALA A 595     -17.979 -34.837  14.234  1.00 86.51           C  
ATOM   4431  CB  ALA A 595     -17.070 -37.031  15.029  1.00 86.51           C  
ATOM   4432  O   ALA A 595     -18.187 -33.955  15.070  1.00 86.51           O  
ATOM   4433  N   ALA A 596     -17.498 -34.609  12.986  1.00 84.35           N  
ATOM   4434  CA  ALA A 596     -17.181 -33.246  12.569  1.00 84.35           C  
ATOM   4435  C   ALA A 596     -18.448 -32.409  12.419  1.00 84.35           C  
ATOM   4436  CB  ALA A 596     -16.397 -33.258  11.260  1.00 84.35           C  
ATOM   4437  O   ALA A 596     -18.478 -31.240  12.809  1.00 84.35           O  
ATOM   4438  N   ARG A 597     -19.535 -33.026  11.921  1.00 84.18           N  
ATOM   4439  CA  ARG A 597     -20.811 -32.334  11.776  1.00 84.18           C  
ATOM   4440  C   ARG A 597     -21.416 -32.009  13.138  1.00 84.18           C  
ATOM   4441  CB  ARG A 597     -21.790 -33.178  10.957  1.00 84.18           C  
ATOM   4442  O   ARG A 597     -22.003 -30.941  13.324  1.00 84.18           O  
ATOM   4443  CG  ARG A 597     -21.536 -33.134   9.458  1.00 84.18           C  
ATOM   4444  CD  ARG A 597     -22.621 -33.866   8.681  1.00 84.18           C  
ATOM   4445  NE  ARG A 597     -22.366 -33.837   7.243  1.00 84.18           N  
ATOM   4446  NH1 ARG A 597     -24.042 -35.334   6.707  1.00 84.18           N  
ATOM   4447  NH2 ARG A 597     -22.731 -34.435   5.056  1.00 84.18           N  
ATOM   4448  CZ  ARG A 597     -23.047 -34.536   6.339  1.00 84.18           C  
ATOM   4449  N   GLN A 598     -21.239 -32.893  14.073  1.00 88.74           N  
ATOM   4450  CA  GLN A 598     -21.728 -32.688  15.432  1.00 88.74           C  
ATOM   4451  C   GLN A 598     -20.954 -31.574  16.132  1.00 88.74           C  
ATOM   4452  CB  GLN A 598     -21.629 -33.983  16.240  1.00 88.74           C  
ATOM   4453  O   GLN A 598     -21.540 -30.761  16.850  1.00 88.74           O  
ATOM   4454  CG  GLN A 598     -22.442 -33.967  17.528  1.00 88.74           C  
ATOM   4455  CD  GLN A 598     -22.384 -35.287  18.274  1.00 88.74           C  
ATOM   4456  NE2 GLN A 598     -23.117 -35.376  19.379  1.00 88.74           N  
ATOM   4457  OE1 GLN A 598     -21.687 -36.219  17.861  1.00 88.74           O  
ATOM   4458  N   SER A 599     -19.659 -31.530  15.880  1.00 89.12           N  
ATOM   4459  CA  SER A 599     -18.831 -30.483  16.469  1.00 89.12           C  
ATOM   4460  C   SER A 599     -19.161 -29.118  15.875  1.00 89.12           C  
ATOM   4461  CB  SER A 599     -17.347 -30.792  16.262  1.00 89.12           C  
ATOM   4462  O   SER A 599     -19.224 -28.120  16.596  1.00 89.12           O  
ATOM   4463  OG  SER A 599     -16.986 -30.638  14.901  1.00 89.12           O  
ATOM   4464  N   GLN A 600     -19.432 -29.149  14.569  1.00 87.35           N  
ATOM   4465  CA  GLN A 600     -19.819 -27.907  13.909  1.00 87.35           C  
ATOM   4466  C   GLN A 600     -21.197 -27.443  14.373  1.00 87.35           C  
ATOM   4467  CB  GLN A 600     -19.807 -28.079  12.390  1.00 87.35           C  
ATOM   4468  O   GLN A 600     -21.419 -26.248  14.578  1.00 87.35           O  
ATOM   4469  CG  GLN A 600     -18.409 -28.140  11.789  1.00 87.35           C  
ATOM   4470  CD  GLN A 600     -18.425 -28.246  10.275  1.00 87.35           C  
ATOM   4471  NE2 GLN A 600     -17.245 -28.212   9.666  1.00 87.35           N  
ATOM   4472  OE1 GLN A 600     -19.489 -28.358   9.659  1.00 87.35           O  
ATOM   4473  N   ALA A 601     -22.109 -28.323  14.597  1.00 90.85           N  
ATOM   4474  CA  ALA A 601     -23.449 -28.025  15.095  1.00 90.85           C  
ATOM   4475  C   ALA A 601     -23.398 -27.491  16.524  1.00 90.85           C  
ATOM   4476  CB  ALA A 601     -24.331 -29.269  15.027  1.00 90.85           C  
ATOM   4477  O   ALA A 601     -24.135 -26.568  16.875  1.00 90.85           O  
ATOM   4478  N   ARG A 602     -22.492 -28.043  17.338  1.00 91.40           N  
ATOM   4479  CA  ARG A 602     -22.318 -27.574  18.709  1.00 91.40           C  
ATOM   4480  C   ARG A 602     -21.733 -26.166  18.735  1.00 91.40           C  
ATOM   4481  CB  ARG A 602     -21.418 -28.530  19.495  1.00 91.40           C  
ATOM   4482  O   ARG A 602     -22.169 -25.322  19.521  1.00 91.40           O  
ATOM   4483  CG  ARG A 602     -22.115 -29.805  19.941  1.00 91.40           C  
ATOM   4484  CD  ARG A 602     -21.211 -30.666  20.812  1.00 91.40           C  
ATOM   4485  NE  ARG A 602     -21.882 -31.891  21.240  1.00 91.40           N  
ATOM   4486  NH1 ARG A 602     -20.124 -32.649  22.533  1.00 91.40           N  
ATOM   4487  NH2 ARG A 602     -22.050 -33.882  22.373  1.00 91.40           N  
ATOM   4488  CZ  ARG A 602     -21.351 -32.804  22.047  1.00 91.40           C  
ATOM   4489  N   GLN A 603     -20.797 -25.913  17.851  1.00 90.65           N  
ATOM   4490  CA  GLN A 603     -20.196 -24.586  17.764  1.00 90.65           C  
ATOM   4491  C   GLN A 603     -21.208 -23.556  17.270  1.00 90.65           C  
ATOM   4492  CB  GLN A 603     -18.977 -24.609  16.841  1.00 90.65           C  
ATOM   4493  O   GLN A 603     -21.251 -22.431  17.772  1.00 90.65           O  
ATOM   4494  CG  GLN A 603     -17.767 -25.316  17.437  1.00 90.65           C  
ATOM   4495  CD  GLN A 603     -16.557 -25.280  16.523  1.00 90.65           C  
ATOM   4496  NE2 GLN A 603     -15.424 -25.764  17.020  1.00 90.65           N  
ATOM   4497  OE1 GLN A 603     -16.639 -24.820  15.379  1.00 90.65           O  
ATOM   4498  N   ALA A 604     -22.054 -23.972  16.344  1.00 91.53           N  
ATOM   4499  CA  ALA A 604     -23.095 -23.091  15.819  1.00 91.53           C  
ATOM   4500  C   ALA A 604     -24.141 -22.782  16.886  1.00 91.53           C  
ATOM   4501  CB  ALA A 604     -23.756 -23.720  14.595  1.00 91.53           C  
ATOM   4502  O   ALA A 604     -24.600 -21.644  17.002  1.00 91.53           O  
ATOM   4503  N   ARG A 605     -24.487 -23.765  17.714  1.00 92.19           N  
ATOM   4504  CA  ARG A 605     -25.434 -23.574  18.807  1.00 92.19           C  
ATOM   4505  C   ARG A 605     -24.844 -22.681  19.893  1.00 92.19           C  
ATOM   4506  CB  ARG A 605     -25.847 -24.921  19.404  1.00 92.19           C  
ATOM   4507  O   ARG A 605     -25.537 -21.822  20.443  1.00 92.19           O  
ATOM   4508  CG  ARG A 605     -26.850 -25.688  18.557  1.00 92.19           C  
ATOM   4509  CD  ARG A 605     -27.328 -26.953  19.257  1.00 92.19           C  
ATOM   4510  NE  ARG A 605     -28.228 -27.731  18.410  1.00 92.19           N  
ATOM   4511  NH1 ARG A 605     -28.559 -29.417  19.954  1.00 92.19           N  
ATOM   4512  NH2 ARG A 605     -29.595 -29.507  17.911  1.00 92.19           N  
ATOM   4513  CZ  ARG A 605     -28.792 -28.883  18.760  1.00 92.19           C  
ATOM   4514  N   GLU A 606     -23.599 -22.876  20.157  1.00 93.33           N  
ATOM   4515  CA  GLU A 606     -22.909 -22.056  21.148  1.00 93.33           C  
ATOM   4516  C   GLU A 606     -22.831 -20.599  20.700  1.00 93.33           C  
ATOM   4517  CB  GLU A 606     -21.503 -22.601  21.412  1.00 93.33           C  
ATOM   4518  O   GLU A 606     -23.007 -19.685  21.509  1.00 93.33           O  
ATOM   4519  CG  GLU A 606     -20.926 -22.187  22.758  1.00 93.33           C  
ATOM   4520  CD  GLU A 606     -19.597 -22.855  23.073  1.00 93.33           C  
ATOM   4521  OE1 GLU A 606     -18.989 -22.534  24.118  1.00 93.33           O  
ATOM   4522  OE2 GLU A 606     -19.161 -23.706  22.266  1.00 93.33           O  
ATOM   4523  N   THR A 607     -22.602 -20.392  19.441  1.00 93.28           N  
ATOM   4524  CA  THR A 607     -22.530 -19.033  18.915  1.00 93.28           C  
ATOM   4525  C   THR A 607     -23.905 -18.372  18.934  1.00 93.28           C  
ATOM   4526  CB  THR A 607     -21.970 -19.019  17.480  1.00 93.28           C  
ATOM   4527  O   THR A 607     -24.024 -17.184  19.241  1.00 93.28           O  
ATOM   4528  CG2 THR A 607     -20.538 -19.541  17.443  1.00 93.28           C  
ATOM   4529  OG1 THR A 607     -22.790 -19.846  16.645  1.00 93.28           O  
ATOM   4530  N   GLU A 608     -24.905 -19.171  18.637  1.00 92.34           N  
ATOM   4531  CA  GLU A 608     -26.270 -18.654  18.667  1.00 92.34           C  
ATOM   4532  C   GLU A 608     -26.694 -18.298  20.089  1.00 92.34           C  
ATOM   4533  CB  GLU A 608     -27.244 -19.672  18.068  1.00 92.34           C  
ATOM   4534  O   GLU A 608     -27.334 -17.268  20.311  1.00 92.34           O  
ATOM   4535  CG  GLU A 608     -27.270 -19.676  16.546  1.00 92.34           C  
ATOM   4536  CD  GLU A 608     -28.243 -20.690  15.965  1.00 92.34           C  
ATOM   4537  OE1 GLU A 608     -28.343 -20.791  14.721  1.00 92.34           O  
ATOM   4538  OE2 GLU A 608     -28.911 -21.388  16.760  1.00 92.34           O  
ATOM   4539  N   GLU A 609     -26.291 -19.106  21.026  1.00 93.78           N  
ATOM   4540  CA  GLU A 609     -26.577 -18.844  22.433  1.00 93.78           C  
ATOM   4541  C   GLU A 609     -25.825 -17.612  22.929  1.00 93.78           C  
ATOM   4542  CB  GLU A 609     -26.218 -20.059  23.291  1.00 93.78           C  
ATOM   4543  O   GLU A 609     -26.368 -16.813  23.695  1.00 93.78           O  
ATOM   4544  CG  GLU A 609     -27.209 -21.208  23.175  1.00 93.78           C  
ATOM   4545  CD  GLU A 609     -26.817 -22.424  23.999  1.00 93.78           C  
ATOM   4546  OE1 GLU A 609     -27.555 -23.436  23.978  1.00 93.78           O  
ATOM   4547  OE2 GLU A 609     -25.764 -22.365  24.673  1.00 93.78           O  
ATOM   4548  N   ARG A 610     -24.581 -17.464  22.458  1.00 93.71           N  
ATOM   4549  CA  ARG A 610     -23.797 -16.289  22.823  1.00 93.71           C  
ATOM   4550  C   ARG A 610     -24.411 -15.019  22.242  1.00 93.71           C  
ATOM   4551  CB  ARG A 610     -22.351 -16.437  22.345  1.00 93.71           C  
ATOM   4552  O   ARG A 610     -24.454 -13.983  22.909  1.00 93.71           O  
ATOM   4553  CG  ARG A 610     -21.463 -17.218  23.301  1.00 93.71           C  
ATOM   4554  CD  ARG A 610     -20.017 -17.250  22.828  1.00 93.71           C  
ATOM   4555  NE  ARG A 610     -19.185 -18.083  23.693  1.00 93.71           N  
ATOM   4556  NH1 ARG A 610     -17.389 -18.158  22.242  1.00 93.71           N  
ATOM   4557  NH2 ARG A 610     -17.289 -19.249  24.255  1.00 93.71           N  
ATOM   4558  CZ  ARG A 610     -17.956 -18.495  23.395  1.00 93.71           C  
ATOM   4559  N   GLN A 611     -24.963 -15.165  21.042  1.00 91.92           N  
ATOM   4560  CA  GLN A 611     -25.610 -14.028  20.395  1.00 91.92           C  
ATOM   4561  C   GLN A 611     -26.902 -13.649  21.113  1.00 91.92           C  
ATOM   4562  CB  GLN A 611     -25.899 -14.339  18.925  1.00 91.92           C  
ATOM   4563  O   GLN A 611     -27.185 -12.465  21.309  1.00 91.92           O  
ATOM   4564  CG  GLN A 611     -24.667 -14.285  18.032  1.00 91.92           C  
ATOM   4565  CD  GLN A 611     -24.997 -14.482  16.564  1.00 91.92           C  
ATOM   4566  NE2 GLN A 611     -24.060 -14.125  15.693  1.00 91.92           N  
ATOM   4567  OE1 GLN A 611     -26.086 -14.951  16.217  1.00 91.92           O  
ATOM   4568  N   THR A 612     -27.661 -14.650  21.561  1.00 94.16           N  
ATOM   4569  CA  THR A 612     -28.896 -14.416  22.301  1.00 94.16           C  
ATOM   4570  C   THR A 612     -28.599 -13.822  23.675  1.00 94.16           C  
ATOM   4571  CB  THR A 612     -29.705 -15.716  22.465  1.00 94.16           C  
ATOM   4572  O   THR A 612     -29.305 -12.921  24.133  1.00 94.16           O  
ATOM   4573  CG2 THR A 612     -30.114 -16.284  21.110  1.00 94.16           C  
ATOM   4574  OG1 THR A 612     -28.906 -16.684  23.156  1.00 94.16           O  
ATOM   4575  N   GLN A 613     -27.539 -14.295  24.309  1.00 94.38           N  
ATOM   4576  CA  GLN A 613     -27.129 -13.761  25.603  1.00 94.38           C  
ATOM   4577  C   GLN A 613     -26.679 -12.308  25.481  1.00 94.38           C  
ATOM   4578  CB  GLN A 613     -26.006 -14.610  26.203  1.00 94.38           C  
ATOM   4579  O   GLN A 613     -27.013 -11.477  26.328  1.00 94.38           O  
ATOM   4580  CG  GLN A 613     -25.784 -14.372  27.691  1.00 94.38           C  
ATOM   4581  CD  GLN A 613     -24.859 -15.399  28.317  1.00 94.38           C  
ATOM   4582  NE2 GLN A 613     -24.648 -15.288  29.624  1.00 94.38           N  
ATOM   4583  OE1 GLN A 613     -24.340 -16.286  27.632  1.00 94.38           O  
ATOM   4584  N   LEU A 614     -25.941 -11.978  24.441  1.00 94.60           N  
ATOM   4585  CA  LEU A 614     -25.491 -10.610  24.204  1.00 94.60           C  
ATOM   4586  C   LEU A 614     -26.674  -9.692  23.916  1.00 94.60           C  
ATOM   4587  CB  LEU A 614     -24.500 -10.566  23.039  1.00 94.60           C  
ATOM   4588  O   LEU A 614     -26.715  -8.557  24.397  1.00 94.60           O  
ATOM   4589  CG  LEU A 614     -23.064 -10.989  23.354  1.00 94.60           C  
ATOM   4590  CD1 LEU A 614     -22.240 -11.064  22.072  1.00 94.60           C  
ATOM   4591  CD2 LEU A 614     -22.428 -10.023  24.348  1.00 94.60           C  
ATOM   4592  N   GLN A 615     -27.662 -10.244  23.215  1.00 92.75           N  
ATOM   4593  CA  GLN A 615     -28.867  -9.473  22.928  1.00 92.75           C  
ATOM   4594  C   GLN A 615     -29.669  -9.211  24.199  1.00 92.75           C  
ATOM   4595  CB  GLN A 615     -29.736 -10.199  21.899  1.00 92.75           C  
ATOM   4596  O   GLN A 615     -30.182  -8.108  24.400  1.00 92.75           O  
ATOM   4597  CG  GLN A 615     -29.411  -9.839  20.456  1.00 92.75           C  
ATOM   4598  CD  GLN A 615     -30.340 -10.508  19.460  1.00 92.75           C  
ATOM   4599  NE2 GLN A 615     -30.320 -10.034  18.219  1.00 92.75           N  
ATOM   4600  OE1 GLN A 615     -31.070 -11.443  19.804  1.00 92.75           O  
ATOM   4601  N   LYS A 616     -29.748 -10.180  25.077  1.00 94.28           N  
ATOM   4602  CA  LYS A 616     -30.427 -10.029  26.360  1.00 94.28           C  
ATOM   4603  C   LYS A 616     -29.701  -9.026  27.252  1.00 94.28           C  
ATOM   4604  CB  LYS A 616     -30.537 -11.378  27.072  1.00 94.28           C  
ATOM   4605  O   LYS A 616     -30.336  -8.209  27.921  1.00 94.28           O  
ATOM   4606  CG  LYS A 616     -31.635 -12.279  26.524  1.00 94.28           C  
ATOM   4607  CD  LYS A 616     -31.750 -13.570  27.325  1.00 94.28           C  
ATOM   4608  CE  LYS A 616     -32.782 -14.513  26.721  1.00 94.28           C  
ATOM   4609  NZ  LYS A 616     -32.868 -15.798  27.478  1.00 94.28           N  
ATOM   4610  N   GLU A 617     -28.354  -9.080  27.257  1.00 93.94           N  
ATOM   4611  CA  GLU A 617     -27.557  -8.137  28.036  1.00 93.94           C  
ATOM   4612  C   GLU A 617     -27.714  -6.714  27.509  1.00 93.94           C  
ATOM   4613  CB  GLU A 617     -26.081  -8.543  28.025  1.00 93.94           C  
ATOM   4614  O   GLU A 617     -27.785  -5.762  28.289  1.00 93.94           O  
ATOM   4615  CG  GLU A 617     -25.748  -9.677  28.984  1.00 93.94           C  
ATOM   4616  CD  GLU A 617     -24.272 -10.042  28.990  1.00 93.94           C  
ATOM   4617  OE1 GLU A 617     -23.868 -10.920  29.786  1.00 93.94           O  
ATOM   4618  OE2 GLU A 617     -23.513  -9.444  28.195  1.00 93.94           O  
ATOM   4619  N   LEU A 618     -27.759  -6.576  26.173  1.00 94.62           N  
ATOM   4620  CA  LEU A 618     -27.967  -5.266  25.568  1.00 94.62           C  
ATOM   4621  C   LEU A 618     -29.350  -4.722  25.910  1.00 94.62           C  
ATOM   4622  CB  LEU A 618     -27.798  -5.344  24.048  1.00 94.62           C  
ATOM   4623  O   LEU A 618     -29.496  -3.538  26.224  1.00 94.62           O  
ATOM   4624  CG  LEU A 618     -27.716  -4.010  23.305  1.00 94.62           C  
ATOM   4625  CD1 LEU A 618     -26.404  -3.912  22.534  1.00 94.62           C  
ATOM   4626  CD2 LEU A 618     -28.907  -3.845  22.368  1.00 94.62           C  
ATOM   4627  N   GLN A 619     -30.359  -5.600  25.919  1.00 93.02           N  
ATOM   4628  CA  GLN A 619     -31.716  -5.198  26.276  1.00 93.02           C  
ATOM   4629  C   GLN A 619     -31.810  -4.833  27.755  1.00 93.02           C  
ATOM   4630  CB  GLN A 619     -32.711  -6.312  25.947  1.00 93.02           C  
ATOM   4631  O   GLN A 619     -32.469  -3.856  28.118  1.00 93.02           O  
ATOM   4632  CG  GLN A 619     -33.019  -6.441  24.461  1.00 93.02           C  
ATOM   4633  CD  GLN A 619     -34.068  -7.498  24.169  1.00 93.02           C  
ATOM   4634  NE2 GLN A 619     -34.593  -7.491  22.949  1.00 93.02           N  
ATOM   4635  OE1 GLN A 619     -34.402  -8.315  25.033  1.00 93.02           O  
ATOM   4636  N   ALA A 620     -31.123  -5.564  28.598  1.00 93.93           N  
ATOM   4637  CA  ALA A 620     -31.086  -5.265  30.027  1.00 93.93           C  
ATOM   4638  C   ALA A 620     -30.371  -3.943  30.293  1.00 93.93           C  
ATOM   4639  CB  ALA A 620     -30.403  -6.398  30.790  1.00 93.93           C  
ATOM   4640  O   ALA A 620     -30.803  -3.156  31.138  1.00 93.93           O  
ATOM   4641  N   ALA A 621     -29.267  -3.730  29.587  1.00 92.11           N  
ATOM   4642  CA  ALA A 621     -28.532  -2.476  29.731  1.00 92.11           C  
ATOM   4643  C   ALA A 621     -29.386  -1.288  29.297  1.00 92.11           C  
ATOM   4644  CB  ALA A 621     -27.238  -2.522  28.922  1.00 92.11           C  
ATOM   4645  O   ALA A 621     -29.378  -0.240  29.947  1.00 92.11           O  
ATOM   4646  N   ARG A 622     -30.128  -1.437  28.174  1.00 91.05           N  
ATOM   4647  CA  ARG A 622     -31.020  -0.383  27.703  1.00 91.05           C  
ATOM   4648  C   ARG A 622     -32.112  -0.092  28.726  1.00 91.05           C  
ATOM   4649  CB  ARG A 622     -31.647  -0.769  26.361  1.00 91.05           C  
ATOM   4650  O   ARG A 622     -32.452   1.069  28.966  1.00 91.05           O  
ATOM   4651  CG  ARG A 622     -30.724  -0.571  25.170  1.00 91.05           C  
ATOM   4652  CD  ARG A 622     -31.427  -0.876  23.855  1.00 91.05           C  
ATOM   4653  NE  ARG A 622     -30.558  -0.629  22.708  1.00 91.05           N  
ATOM   4654  NH1 ARG A 622     -31.904  -1.729  21.187  1.00 91.05           N  
ATOM   4655  NH2 ARG A 622     -29.944  -0.759  20.499  1.00 91.05           N  
ATOM   4656  CZ  ARG A 622     -30.804  -1.040  21.467  1.00 91.05           C  
ATOM   4657  N   ALA A 623     -32.661  -1.138  29.337  1.00 91.98           N  
ATOM   4658  CA  ALA A 623     -33.701  -0.986  30.351  1.00 91.98           C  
ATOM   4659  C   ALA A 623     -33.162  -0.275  31.588  1.00 91.98           C  
ATOM   4660  CB  ALA A 623     -34.276  -2.348  30.731  1.00 91.98           C  
ATOM   4661  O   ALA A 623     -33.843   0.571  32.172  1.00 91.98           O  
ATOM   4662  N   GLU A 624     -31.943  -0.593  31.988  1.00 90.81           N  
ATOM   4663  CA  GLU A 624     -31.326   0.063  33.136  1.00 90.81           C  
ATOM   4664  C   GLU A 624     -31.076   1.542  32.858  1.00 90.81           C  
ATOM   4665  CB  GLU A 624     -30.013  -0.631  33.511  1.00 90.81           C  
ATOM   4666  O   GLU A 624     -31.279   2.387  33.733  1.00 90.81           O  
ATOM   4667  CG  GLU A 624     -30.203  -1.959  34.230  1.00 90.81           C  
ATOM   4668  CD  GLU A 624     -28.892  -2.642  34.585  1.00 90.81           C  
ATOM   4669  OE1 GLU A 624     -28.922  -3.741  35.182  1.00 90.81           O  
ATOM   4670  OE2 GLU A 624     -27.825  -2.072  34.263  1.00 90.81           O  
ATOM   4671  N   LEU A 625     -30.561   1.812  31.667  1.00 90.99           N  
ATOM   4672  CA  LEU A 625     -30.335   3.201  31.283  1.00 90.99           C  
ATOM   4673  C   LEU A 625     -31.642   3.986  31.290  1.00 90.99           C  
ATOM   4674  CB  LEU A 625     -29.688   3.276  29.898  1.00 90.99           C  
ATOM   4675  O   LEU A 625     -31.684   5.128  31.755  1.00 90.99           O  
ATOM   4676  CG  LEU A 625     -29.269   4.667  29.420  1.00 90.99           C  
ATOM   4677  CD1 LEU A 625     -27.892   5.024  29.970  1.00 90.99           C  
ATOM   4678  CD2 LEU A 625     -29.274   4.733  27.896  1.00 90.99           C  
ATOM   4679  N   GLN A 626     -32.727   3.406  30.816  1.00 88.24           N  
ATOM   4680  CA  GLN A 626     -34.035   4.053  30.805  1.00 88.24           C  
ATOM   4681  C   GLN A 626     -34.541   4.296  32.224  1.00 88.24           C  
ATOM   4682  CB  GLN A 626     -35.044   3.211  30.024  1.00 88.24           C  
ATOM   4683  O   GLN A 626     -35.126   5.343  32.509  1.00 88.24           O  
ATOM   4684  CG  GLN A 626     -35.032   3.470  28.523  1.00 88.24           C  
ATOM   4685  CD  GLN A 626     -36.102   2.689  27.784  1.00 88.24           C  
ATOM   4686  NE2 GLN A 626     -36.380   3.089  26.548  1.00 88.24           N  
ATOM   4687  OE1 GLN A 626     -36.672   1.733  28.318  1.00 88.24           O  
ATOM   4688  N   GLN A 627     -34.267   3.382  33.145  1.00 87.89           N  
ATOM   4689  CA  GLN A 627     -34.643   3.544  34.546  1.00 87.89           C  
ATOM   4690  C   GLN A 627     -33.847   4.669  35.202  1.00 87.89           C  
ATOM   4691  CB  GLN A 627     -34.436   2.237  35.313  1.00 87.89           C  
ATOM   4692  O   GLN A 627     -34.393   5.448  35.986  1.00 87.89           O  
ATOM   4693  CG  GLN A 627     -35.599   1.262  35.192  1.00 87.89           C  
ATOM   4694  CD  GLN A 627     -35.387  -0.007  35.996  1.00 87.89           C  
ATOM   4695  NE2 GLN A 627     -36.435  -0.814  36.118  1.00 87.89           N  
ATOM   4696  OE1 GLN A 627     -34.289  -0.261  36.501  1.00 87.89           O  
ATOM   4697  N   GLN A 628     -32.574   4.743  34.860  1.00 85.99           N  
ATOM   4698  CA  GLN A 628     -31.746   5.818  35.397  1.00 85.99           C  
ATOM   4699  C   GLN A 628     -32.232   7.181  34.911  1.00 85.99           C  
ATOM   4700  CB  GLN A 628     -30.281   5.614  35.007  1.00 85.99           C  
ATOM   4701  O   GLN A 628     -32.268   8.143  35.680  1.00 85.99           O  
ATOM   4702  CG  GLN A 628     -29.583   4.514  35.795  1.00 85.99           C  
ATOM   4703  CD  GLN A 628     -28.117   4.372  35.431  1.00 85.99           C  
ATOM   4704  NE2 GLN A 628     -27.418   3.478  36.124  1.00 85.99           N  
ATOM   4705  OE1 GLN A 628     -27.617   5.058  34.535  1.00 85.99           O  
ATOM   4706  N   LEU A 629     -32.569   7.232  33.606  1.00 87.13           N  
ATOM   4707  CA  LEU A 629     -33.071   8.486  33.055  1.00 87.13           C  
ATOM   4708  C   LEU A 629     -34.389   8.880  33.712  1.00 87.13           C  
ATOM   4709  CB  LEU A 629     -33.257   8.369  31.540  1.00 87.13           C  
ATOM   4710  O   LEU A 629     -34.617  10.058  33.998  1.00 87.13           O  
ATOM   4711  CG  LEU A 629     -31.985   8.439  30.693  1.00 87.13           C  
ATOM   4712  CD1 LEU A 629     -32.296   8.095  29.240  1.00 87.13           C  
ATOM   4713  CD2 LEU A 629     -31.349   9.821  30.796  1.00 87.13           C  
ATOM   4714  N   ARG A 630     -35.270   7.882  33.936  1.00 86.56           N  
ATOM   4715  CA  ARG A 630     -36.536   8.143  34.613  1.00 86.56           C  
ATOM   4716  C   ARG A 630     -36.305   8.610  36.046  1.00 86.56           C  
ATOM   4717  CB  ARG A 630     -37.418   6.892  34.605  1.00 86.56           C  
ATOM   4718  O   ARG A 630     -36.978   9.528  36.521  1.00 86.56           O  
ATOM   4719  CG  ARG A 630     -38.102   6.629  33.273  1.00 86.56           C  
ATOM   4720  CD  ARG A 630     -39.084   5.469  33.363  1.00 86.56           C  
ATOM   4721  NE  ARG A 630     -39.708   5.190  32.072  1.00 86.56           N  
ATOM   4722  NH1 ARG A 630     -39.687   2.893  32.326  1.00 86.56           N  
ATOM   4723  NH2 ARG A 630     -40.549   3.833  30.421  1.00 86.56           N  
ATOM   4724  CZ  ARG A 630     -39.980   3.973  31.610  1.00 86.56           C  
ATOM   4725  N   ALA A 631     -35.387   7.932  36.756  1.00 85.68           N  
ATOM   4726  CA  ALA A 631     -35.059   8.327  38.123  1.00 85.68           C  
ATOM   4727  C   ALA A 631     -34.501   9.747  38.165  1.00 85.68           C  
ATOM   4728  CB  ALA A 631     -34.061   7.348  38.735  1.00 85.68           C  
ATOM   4729  O   ALA A 631     -34.825  10.521  39.069  1.00 85.68           O  
ATOM   4730  N   GLU A 632     -33.602  10.055  37.230  1.00 86.20           N  
ATOM   4731  CA  GLU A 632     -33.040  11.400  37.156  1.00 86.20           C  
ATOM   4732  C   GLU A 632     -34.122  12.435  36.864  1.00 86.20           C  
ATOM   4733  CB  GLU A 632     -31.946  11.467  36.088  1.00 86.20           C  
ATOM   4734  O   GLU A 632     -34.103  13.535  37.421  1.00 86.20           O  
ATOM   4735  CG  GLU A 632     -30.601  10.923  36.549  1.00 86.20           C  
ATOM   4736  CD  GLU A 632     -29.480  11.170  35.552  1.00 86.20           C  
ATOM   4737  OE1 GLU A 632     -28.298  10.951  35.901  1.00 86.20           O  
ATOM   4738  OE2 GLU A 632     -29.787  11.587  34.412  1.00 86.20           O  
ATOM   4739  N   LYS A 633     -35.021  12.041  35.998  1.00 83.76           N  
ATOM   4740  CA  LYS A 633     -36.115  12.946  35.660  1.00 83.76           C  
ATOM   4741  C   LYS A 633     -37.033  13.170  36.858  1.00 83.76           C  
ATOM   4742  CB  LYS A 633     -36.918  12.400  34.479  1.00 83.76           C  
ATOM   4743  O   LYS A 633     -37.474  14.294  37.108  1.00 83.76           O  
ATOM   4744  CG  LYS A 633     -36.220  12.546  33.135  1.00 83.76           C  
ATOM   4745  CD  LYS A 633     -37.114  12.092  31.988  1.00 83.76           C  
ATOM   4746  CE  LYS A 633     -36.412  12.229  30.644  1.00 83.76           C  
ATOM   4747  NZ  LYS A 633     -37.287  11.792  29.515  1.00 83.76           N  
ATOM   4748  N   GLN A 634     -37.336  12.115  37.571  1.00 81.36           N  
ATOM   4749  CA  GLN A 634     -38.167  12.239  38.763  1.00 81.36           C  
ATOM   4750  C   GLN A 634     -37.454  13.035  39.852  1.00 81.36           C  
ATOM   4751  CB  GLN A 634     -38.556  10.858  39.293  1.00 81.36           C  
ATOM   4752  O   GLN A 634     -38.084  13.804  40.581  1.00 81.36           O  
ATOM   4753  CG  GLN A 634     -39.495  10.088  38.373  1.00 81.36           C  
ATOM   4754  CD  GLN A 634     -40.875  10.713  38.287  1.00 81.36           C  
ATOM   4755  NE2 GLN A 634     -41.577  10.450  37.190  1.00 81.36           N  
ATOM   4756  OE1 GLN A 634     -41.306  11.426  39.198  1.00 81.36           O  
ATOM   4757  N   GLY A 635     -36.152  12.757  39.909  1.00 85.50           N  
ATOM   4758  CA  GLY A 635     -35.374  13.557  40.841  1.00 85.50           C  
ATOM   4759  C   GLY A 635     -35.390  15.038  40.515  1.00 85.50           C  
ATOM   4760  O   GLY A 635     -35.497  15.876  41.412  1.00 85.50           O  
ATOM   4761  N   ALA A 636     -35.290  15.344  39.212  1.00 77.20           N  
ATOM   4762  CA  ALA A 636     -35.335  16.730  38.754  1.00 77.20           C  
ATOM   4763  C   ALA A 636     -36.707  17.347  39.007  1.00 77.20           C  
ATOM   4764  CB  ALA A 636     -34.983  16.812  37.271  1.00 77.20           C  
ATOM   4765  O   ALA A 636     -36.808  18.513  39.396  1.00 77.20           O  
ATOM   4766  N   LYS A 637     -37.710  16.591  38.761  1.00 82.70           N  
ATOM   4767  CA  LYS A 637     -39.068  17.051  39.035  1.00 82.70           C  
ATOM   4768  C   LYS A 637     -39.257  17.356  40.518  1.00 82.70           C  
ATOM   4769  CB  LYS A 637     -40.090  16.008  38.580  1.00 82.70           C  
ATOM   4770  O   LYS A 637     -39.860  18.369  40.877  1.00 82.70           O  
ATOM   4771  CG  LYS A 637     -41.530  16.498  38.608  1.00 82.70           C  
ATOM   4772  CD  LYS A 637     -42.489  15.448  38.063  1.00 82.70           C  
ATOM   4773  CE  LYS A 637     -43.937  15.910  38.156  1.00 82.70           C  
ATOM   4774  NZ  LYS A 637     -44.879  14.898  37.591  1.00 82.70           N  
ATOM   4775  N   ALA A 638     -38.860  16.486  41.397  1.00 80.53           N  
ATOM   4776  CA  ALA A 638     -38.974  16.679  42.841  1.00 80.53           C  
ATOM   4777  C   ALA A 638     -38.204  17.917  43.291  1.00 80.53           C  
ATOM   4778  CB  ALA A 638     -38.470  15.444  43.584  1.00 80.53           C  
ATOM   4779  O   ALA A 638     -38.670  18.668  44.152  1.00 80.53           O  
ATOM   4780  N   GLU A 639     -37.065  18.136  42.661  1.00 80.41           N  
ATOM   4781  CA  GLU A 639     -36.248  19.292  43.021  1.00 80.41           C  
ATOM   4782  C   GLU A 639     -36.914  20.594  42.587  1.00 80.41           C  
ATOM   4783  CB  GLU A 639     -34.855  19.180  42.397  1.00 80.41           C  
ATOM   4784  O   GLU A 639     -36.868  21.592  43.310  1.00 80.41           O  
ATOM   4785  CG  GLU A 639     -33.937  18.200  43.114  1.00 80.41           C  
ATOM   4786  CD  GLU A 639     -32.511  18.219  42.588  1.00 80.41           C  
ATOM   4787  OE1 GLU A 639     -31.633  17.560  43.190  1.00 80.41           O  
ATOM   4788  OE2 GLU A 639     -32.269  18.898  41.566  1.00 80.41           O  
ATOM   4789  N   LEU A 640     -37.515  20.585  41.349  1.00 78.77           N  
ATOM   4790  CA  LEU A 640     -38.237  21.751  40.850  1.00 78.77           C  
ATOM   4791  C   LEU A 640     -39.439  22.065  41.734  1.00 78.77           C  
ATOM   4792  CB  LEU A 640     -38.695  21.521  39.408  1.00 78.77           C  
ATOM   4793  O   LEU A 640     -39.739  23.234  41.989  1.00 78.77           O  
ATOM   4794  CG  LEU A 640     -38.393  22.644  38.414  1.00 78.77           C  
ATOM   4795  CD1 LEU A 640     -37.878  22.064  37.100  1.00 78.77           C  
ATOM   4796  CD2 LEU A 640     -39.634  23.497  38.177  1.00 78.77           C  
ATOM   4797  N   GLN A 641     -40.088  21.080  42.202  1.00 79.20           N  
ATOM   4798  CA  GLN A 641     -41.229  21.274  43.090  1.00 79.20           C  
ATOM   4799  C   GLN A 641     -40.788  21.834  44.439  1.00 79.20           C  
ATOM   4800  CB  GLN A 641     -41.984  19.958  43.290  1.00 79.20           C  
ATOM   4801  O   GLN A 641     -41.451  22.708  45.001  1.00 79.20           O  
ATOM   4802  CG  GLN A 641     -42.828  19.545  42.092  1.00 79.20           C  
ATOM   4803  CD  GLN A 641     -43.617  18.273  42.340  1.00 79.20           C  
ATOM   4804  NE2 GLN A 641     -44.492  17.926  41.403  1.00 79.20           N  
ATOM   4805  OE1 GLN A 641     -43.440  17.608  43.365  1.00 79.20           O  
ATOM   4806  N   ASN A 642     -39.616  21.326  44.936  1.00 82.83           N  
ATOM   4807  CA  ASN A 642     -39.085  21.848  46.191  1.00 82.83           C  
ATOM   4808  C   ASN A 642     -38.663  23.308  46.058  1.00 82.83           C  
ATOM   4809  CB  ASN A 642     -37.908  20.997  46.671  1.00 82.83           C  
ATOM   4810  O   ASN A 642     -38.906  24.113  46.959  1.00 82.83           O  
ATOM   4811  CG  ASN A 642     -38.351  19.757  47.423  1.00 82.83           C  
ATOM   4812  ND2 ASN A 642     -37.414  18.853  47.682  1.00 82.83           N  
ATOM   4813  OD1 ASN A 642     -39.527  19.613  47.769  1.00 82.83           O  
ATOM   4814  N   LEU A 643     -38.067  23.619  44.916  1.00 77.52           N  
ATOM   4815  CA  LEU A 643     -37.658  24.997  44.665  1.00 77.52           C  
ATOM   4816  C   LEU A 643     -38.873  25.911  44.542  1.00 77.52           C  
ATOM   4817  CB  LEU A 643     -36.810  25.082  43.394  1.00 77.52           C  
ATOM   4818  O   LEU A 643     -38.852  27.047  45.021  1.00 77.52           O  
ATOM   4819  CG  LEU A 643     -35.376  24.559  43.499  1.00 77.52           C  
ATOM   4820  CD1 LEU A 643     -34.714  24.549  42.125  1.00 77.52           C  
ATOM   4821  CD2 LEU A 643     -34.570  25.401  44.481  1.00 77.52           C  
ATOM   4822  N   GLY A 644     -39.827  25.395  43.857  1.00 80.01           N  
ATOM   4823  CA  GLY A 644     -41.066  26.152  43.768  1.00 80.01           C  
ATOM   4824  C   GLY A 644     -41.700  26.421  45.119  1.00 80.01           C  
ATOM   4825  O   GLY A 644     -42.176  27.529  45.378  1.00 80.01           O  
ATOM   4826  N   ALA A 645     -41.688  25.464  46.041  1.00 78.82           N  
ATOM   4827  CA  ALA A 645     -42.243  25.623  47.383  1.00 78.82           C  
ATOM   4828  C   ALA A 645     -41.420  26.612  48.203  1.00 78.82           C  
ATOM   4829  CB  ALA A 645     -42.309  24.273  48.094  1.00 78.82           C  
ATOM   4830  O   ALA A 645     -41.974  27.407  48.967  1.00 78.82           O  
ATOM   4831  N   THR A 646     -40.093  26.586  48.042  1.00 80.57           N  
ATOM   4832  CA  THR A 646     -39.213  27.494  48.769  1.00 80.57           C  
ATOM   4833  C   THR A 646     -39.403  28.930  48.289  1.00 80.57           C  
ATOM   4834  CB  THR A 646     -37.737  27.087  48.610  1.00 80.57           C  
ATOM   4835  O   THR A 646     -39.397  29.865  49.093  1.00 80.57           O  
ATOM   4836  CG2 THR A 646     -37.469  25.728  49.247  1.00 80.57           C  
ATOM   4837  OG1 THR A 646     -37.412  27.021  47.216  1.00 80.57           O  
ATOM   4838  N   LEU A 647     -39.466  29.086  46.960  1.00 77.97           N  
ATOM   4839  CA  LEU A 647     -39.698  30.408  46.390  1.00 77.97           C  
ATOM   4840  C   LEU A 647     -41.042  30.968  46.844  1.00 77.97           C  
ATOM   4841  CB  LEU A 647     -39.648  30.349  44.861  1.00 77.97           C  
ATOM   4842  O   LEU A 647     -41.154  32.158  47.147  1.00 77.97           O  
ATOM   4843  CG  LEU A 647     -38.255  30.310  44.230  1.00 77.97           C  
ATOM   4844  CD1 LEU A 647     -38.358  30.022  42.736  1.00 77.97           C  
ATOM   4845  CD2 LEU A 647     -37.519  31.623  44.477  1.00 77.97           C  
ATOM   4846  N   ALA A 648     -42.030  30.113  46.909  1.00 77.27           N  
ATOM   4847  CA  ALA A 648     -43.345  30.528  47.390  1.00 77.27           C  
ATOM   4848  C   ALA A 648     -43.282  30.961  48.852  1.00 77.27           C  
ATOM   4849  CB  ALA A 648     -44.357  29.398  47.216  1.00 77.27           C  
ATOM   4850  O   ALA A 648     -43.911  31.948  49.241  1.00 77.27           O  
ATOM   4851  N   LYS A 649     -42.529  30.234  49.645  1.00 81.51           N  
ATOM   4852  CA  LYS A 649     -42.352  30.574  51.053  1.00 81.51           C  
ATOM   4853  C   LYS A 649     -41.587  31.886  51.210  1.00 81.51           C  
ATOM   4854  CB  LYS A 649     -41.621  29.451  51.790  1.00 81.51           C  
ATOM   4855  O   LYS A 649     -41.927  32.712  52.059  1.00 81.51           O  
ATOM   4856  CG  LYS A 649     -41.721  29.537  53.306  1.00 81.51           C  
ATOM   4857  CD  LYS A 649     -41.332  28.222  53.968  1.00 81.51           C  
ATOM   4858  CE  LYS A 649     -41.451  28.301  55.484  1.00 81.51           C  
ATOM   4859  NZ  LYS A 649     -41.145  26.991  56.133  1.00 81.51           N  
ATOM   4860  N   GLN A 650     -40.478  32.067  50.407  1.00 77.27           N  
ATOM   4861  CA  GLN A 650     -39.680  33.288  50.463  1.00 77.27           C  
ATOM   4862  C   GLN A 650     -40.516  34.509  50.089  1.00 77.27           C  
ATOM   4863  CB  GLN A 650     -38.467  33.179  49.538  1.00 77.27           C  
ATOM   4864  O   GLN A 650     -40.394  35.565  50.712  1.00 77.27           O  
ATOM   4865  CG  GLN A 650     -37.361  32.282  50.077  1.00 77.27           C  
ATOM   4866  CD  GLN A 650     -36.020  32.540  49.415  1.00 77.27           C  
ATOM   4867  NE2 GLN A 650     -34.952  32.036  50.022  1.00 77.27           N  
ATOM   4868  OE1 GLN A 650     -35.946  33.188  48.366  1.00 77.27           O  
ATOM   4869  N   GLN A 651     -41.369  34.337  49.107  1.00 74.80           N  
ATOM   4870  CA  GLN A 651     -42.202  35.447  48.659  1.00 74.80           C  
ATOM   4871  C   GLN A 651     -43.265  35.792  49.698  1.00 74.80           C  
ATOM   4872  CB  GLN A 651     -42.865  35.116  47.320  1.00 74.80           C  
ATOM   4873  O   GLN A 651     -43.592  36.965  49.893  1.00 74.80           O  
ATOM   4874  CG  GLN A 651     -41.914  35.177  46.132  1.00 74.80           C  
ATOM   4875  CD  GLN A 651     -42.617  34.951  44.806  1.00 74.80           C  
ATOM   4876  NE2 GLN A 651     -41.945  35.294  43.713  1.00 74.80           N  
ATOM   4877  OE1 GLN A 651     -43.754  34.471  44.765  1.00 74.80           O  
ATOM   4878  N   SER A 652     -43.804  34.786  50.333  1.00 80.10           N  
ATOM   4879  CA  SER A 652     -44.761  35.002  51.412  1.00 80.10           C  
ATOM   4880  C   SER A 652     -44.112  35.717  52.592  1.00 80.10           C  
ATOM   4881  CB  SER A 652     -45.357  33.672  51.876  1.00 80.10           C  
ATOM   4882  O   SER A 652     -44.711  36.616  53.187  1.00 80.10           O  
ATOM   4883  OG  SER A 652     -45.498  33.649  53.286  1.00 80.10           O  
ATOM   4884  N   ASN A 653     -42.892  35.276  52.967  1.00 81.46           N  
ATOM   4885  CA  ASN A 653     -42.151  35.925  54.044  1.00 81.46           C  
ATOM   4886  C   ASN A 653     -41.831  37.379  53.707  1.00 81.46           C  
ATOM   4887  CB  ASN A 653     -40.865  35.156  54.350  1.00 81.46           C  
ATOM   4888  O   ASN A 653     -41.897  38.251  54.576  1.00 81.46           O  
ATOM   4889  CG  ASN A 653     -41.111  33.913  55.183  1.00 81.46           C  
ATOM   4890  ND2 ASN A 653     -40.142  33.007  55.197  1.00 81.46           N  
ATOM   4891  OD1 ASN A 653     -42.166  33.769  55.808  1.00 81.46           O  
ATOM   4892  N   LEU A 654     -41.414  37.606  52.454  1.00 77.08           N  
ATOM   4893  CA  LEU A 654     -41.139  38.965  52.001  1.00 77.08           C  
ATOM   4894  C   LEU A 654     -42.399  39.823  52.059  1.00 77.08           C  
ATOM   4895  CB  LEU A 654     -40.582  38.953  50.575  1.00 77.08           C  
ATOM   4896  O   LEU A 654     -42.341  40.994  52.441  1.00 77.08           O  
ATOM   4897  CG  LEU A 654     -39.080  38.698  50.437  1.00 77.08           C  
ATOM   4898  CD1 LEU A 654     -38.718  38.445  48.977  1.00 77.08           C  
ATOM   4899  CD2 LEU A 654     -38.284  39.874  50.994  1.00 77.08           C  
ATOM   4900  N   ALA A 655     -43.493  39.240  51.662  1.00 72.63           N  
ATOM   4901  CA  ALA A 655     -44.763  39.958  51.711  1.00 72.63           C  
ATOM   4902  C   ALA A 655     -45.157  40.280  53.150  1.00 72.63           C  
ATOM   4903  CB  ALA A 655     -45.861  39.144  51.031  1.00 72.63           C  
ATOM   4904  O   ALA A 655     -45.682  41.360  53.430  1.00 72.63           O  
ATOM   4905  N   GLN A 656     -44.938  39.343  54.086  1.00 75.26           N  
ATOM   4906  CA  GLN A 656     -45.224  39.561  55.500  1.00 75.26           C  
ATOM   4907  C   GLN A 656     -44.302  40.625  56.090  1.00 75.26           C  
ATOM   4908  CB  GLN A 656     -45.087  38.255  56.284  1.00 75.26           C  
ATOM   4909  O   GLN A 656     -44.725  41.426  56.926  1.00 75.26           O  
ATOM   4910  CG  GLN A 656     -46.279  37.320  56.133  1.00 75.26           C  
ATOM   4911  CD  GLN A 656     -46.136  36.050  56.952  1.00 75.26           C  
ATOM   4912  NE2 GLN A 656     -47.242  35.337  57.138  1.00 75.26           N  
ATOM   4913  OE1 GLN A 656     -45.041  35.713  57.413  1.00 75.26           O  
ATOM   4914  N   ARG A 657     -43.037  40.615  55.650  1.00 74.99           N  
ATOM   4915  CA  ARG A 657     -42.090  41.627  56.106  1.00 74.99           C  
ATOM   4916  C   ARG A 657     -42.480  43.011  55.598  1.00 74.99           C  
ATOM   4917  CB  ARG A 657     -40.671  41.282  55.649  1.00 74.99           C  
ATOM   4918  O   ARG A 657     -42.361  44.001  56.323  1.00 74.99           O  
ATOM   4919  CG  ARG A 657     -39.962  40.277  56.544  1.00 74.99           C  
ATOM   4920  CD  ARG A 657     -38.540  40.008  56.073  1.00 74.99           C  
ATOM   4921  NE  ARG A 657     -37.652  39.699  57.191  1.00 74.99           N  
ATOM   4922  NH1 ARG A 657     -35.771  39.400  55.883  1.00 74.99           N  
ATOM   4923  NH2 ARG A 657     -35.643  39.151  58.158  1.00 74.99           N  
ATOM   4924  CZ  ARG A 657     -36.357  39.417  57.075  1.00 74.99           C  
ATOM   4925  N   GLU A 658     -42.887  43.015  54.306  1.00 73.35           N  
ATOM   4926  CA  GLU A 658     -43.319  44.286  53.733  1.00 73.35           C  
ATOM   4927  C   GLU A 658     -44.585  44.797  54.414  1.00 73.35           C  
ATOM   4928  CB  GLU A 658     -43.552  44.146  52.227  1.00 73.35           C  
ATOM   4929  O   GLU A 658     -44.756  46.005  54.595  1.00 73.35           O  
ATOM   4930  CG  GLU A 658     -42.271  44.024  51.415  1.00 73.35           C  
ATOM   4931  CD  GLU A 658     -42.515  43.953  49.916  1.00 73.35           C  
ATOM   4932  OE1 GLU A 658     -41.537  44.032  49.137  1.00 73.35           O  
ATOM   4933  OE2 GLU A 658     -43.693  43.819  49.516  1.00 73.35           O  
ATOM   4934  N   ALA A 659     -45.476  43.862  54.772  1.00 66.51           N  
ATOM   4935  CA  ALA A 659     -46.685  44.243  55.497  1.00 66.51           C  
ATOM   4936  C   ALA A 659     -46.349  44.735  56.902  1.00 66.51           C  
ATOM   4937  CB  ALA A 659     -47.657  43.068  55.566  1.00 66.51           C
[truncated: 91,288 more chars]
