# Supplementary material for: The evolutionary origins and ancestral features of septins
Source: Front Cell Dev Biol. 2024 Jun 26;12:1406966. doi: 10.3389/fcell.2024.1406966 (PMC11238149; doi:10.3389/fcell.2024.1406966)
Supplement: Supplementary file 1 [file DataSheet3.zip › Delic_Shuman_Supp_File6/AncGroup6_450_1150_73d48.result/AncGeneralChlorophyte_450_1150_73d48_unrelaxed_rank_2_model_3.pdb]

MODEL     1                                                                     
ATOM      1  N   ALA A   1      39.631   5.016  13.727  1.00 39.46           N  
ATOM      2  CA  ALA A   1      40.120   4.024  14.681  1.00 39.46           C  
ATOM      3  C   ALA A   1      39.815   2.607  14.204  1.00 39.46           C  
ATOM      4  CB  ALA A   1      39.506   4.262  16.058  1.00 39.46           C  
ATOM      5  O   ALA A   1      38.650   2.239  14.038  1.00 39.46           O  
ATOM      6  N   ASN A   2      40.515   2.150  13.124  1.00 31.45           N  
ATOM      7  CA  ASN A   2      40.785   0.802  12.635  1.00 31.45           C  
ATOM      8  C   ASN A   2      41.278  -0.112  13.753  1.00 31.45           C  
ATOM      9  CB  ASN A   2      41.801   0.840  11.491  1.00 31.45           C  
ATOM     10  O   ASN A   2      42.267   0.196  14.421  1.00 31.45           O  
ATOM     11  CG  ASN A   2      41.169   0.571  10.140  1.00 31.45           C  
ATOM     12  ND2 ASN A   2      41.922   0.815   9.074  1.00 31.45           N  
ATOM     13  OD1 ASN A   2      40.013   0.149  10.054  1.00 31.45           O  
ATOM     14  N   PRO A   3      40.612  -1.231  13.996  1.00 42.89           N  
ATOM     15  CA  PRO A   3      41.287  -2.378  14.607  1.00 42.89           C  
ATOM     16  C   PRO A   3      41.520  -3.520  13.621  1.00 42.89           C  
ATOM     17  CB  PRO A   3      40.323  -2.804  15.718  1.00 42.89           C  
ATOM     18  O   PRO A   3      40.738  -3.700  12.684  1.00 42.89           O  
ATOM     19  CG  PRO A   3      38.962  -2.507  15.176  1.00 42.89           C  
ATOM     20  CD  PRO A   3      39.115  -1.745  13.891  1.00 42.89           C  
ATOM     21  N   GLU A   4      42.766  -3.716  13.256  1.00 32.81           N  
ATOM     22  CA  GLU A   4      43.858  -4.678  13.142  1.00 32.81           C  
ATOM     23  C   GLU A   4      43.587  -5.923  13.983  1.00 32.81           C  
ATOM     24  CB  GLU A   4      45.184  -4.039  13.560  1.00 32.81           C  
ATOM     25  O   GLU A   4      43.398  -5.828  15.198  1.00 32.81           O  
ATOM     26  CG  GLU A   4      46.164  -3.848  12.411  1.00 32.81           C  
ATOM     27  CD  GLU A   4      47.565  -3.481  12.873  1.00 32.81           C  
ATOM     28  OE1 GLU A   4      48.542  -3.797  12.157  1.00 32.81           O  
ATOM     29  OE2 GLU A   4      47.687  -2.873  13.960  1.00 32.81           O  
ATOM     30  N   LEU A   5      43.125  -7.009  13.425  1.00 42.09           N  
ATOM     31  CA  LEU A   5      43.384  -8.399  13.783  1.00 42.09           C  
ATOM     32  C   LEU A   5      43.744  -9.220  12.549  1.00 42.09           C  
ATOM     33  CB  LEU A   5      42.164  -9.010  14.478  1.00 42.09           C  
ATOM     34  O   LEU A   5      43.008  -9.216  11.560  1.00 42.09           O  
ATOM     35  CG  LEU A   5      42.177  -8.993  16.008  1.00 42.09           C  
ATOM     36  CD1 LEU A   5      40.786  -8.673  16.546  1.00 42.09           C  
ATOM     37  CD2 LEU A   5      42.673 -10.327  16.554  1.00 42.09           C  
ATOM     38  N   ALA A   6      44.997  -9.394  12.303  1.00 31.15           N  
ATOM     39  CA  ALA A   6      46.095 -10.344  12.147  1.00 31.15           C  
ATOM     40  C   ALA A   6      45.682 -11.740  12.603  1.00 31.15           C  
ATOM     41  CB  ALA A   6      47.320  -9.874  12.927  1.00 31.15           C  
ATOM     42  O   ALA A   6      45.184 -11.914  13.718  1.00 31.15           O  
ATOM     43  N   SER A   7      45.448 -12.667  11.678  1.00 40.84           N  
ATOM     44  CA  SER A   7      45.878 -14.059  11.760  1.00 40.84           C  
ATOM     45  C   SER A   7      46.046 -14.668  10.372  1.00 40.84           C  
ATOM     46  CB  SER A   7      44.875 -14.883  12.569  1.00 40.84           C  
ATOM     47  O   SER A   7      45.194 -14.485   9.500  1.00 40.84           O  
ATOM     48  OG  SER A   7      43.728 -15.182  11.793  1.00 40.84           O  
ATOM     49  N   SER A   8      47.252 -14.748   9.851  1.00 30.37           N  
ATOM     50  CA  SER A   8      48.312 -15.675   9.468  1.00 30.37           C  
ATOM     51  C   SER A   8      47.795 -17.108   9.398  1.00 30.37           C  
ATOM     52  CB  SER A   8      49.478 -15.593  10.453  1.00 30.37           C  
ATOM     53  O   SER A   8      47.151 -17.588  10.334  1.00 30.37           O  
ATOM     54  OG  SER A   8      49.040 -15.855  11.775  1.00 30.37           O  
ATOM     55  N   GLY A   9      47.581 -17.680   8.196  1.00 31.73           N  
ATOM     56  CA  GLY A   9      48.034 -19.038   7.942  1.00 31.73           C  
ATOM     57  C   GLY A   9      47.658 -19.545   6.563  1.00 31.73           C  
ATOM     58  O   GLY A   9      46.553 -19.287   6.081  1.00 31.73           O  
ATOM     59  N   SER A  10      48.617 -19.579   5.601  1.00 33.20           N  
ATOM     60  CA  SER A  10      49.226 -20.718   4.921  1.00 33.20           C  
ATOM     61  C   SER A  10      49.033 -20.628   3.411  1.00 33.20           C  
ATOM     62  CB  SER A  10      48.639 -22.030   5.442  1.00 33.20           C  
ATOM     63  O   SER A  10      47.939 -20.316   2.937  1.00 33.20           O  
ATOM     64  OG  SER A  10      47.423 -22.335   4.780  1.00 33.20           O  
ATOM     65  N   THR A  11      50.007 -20.185   2.622  1.00 28.02           N  
ATOM     66  CA  THR A  11      50.703 -20.546   1.392  1.00 28.02           C  
ATOM     67  C   THR A  11      50.793 -22.062   1.246  1.00 28.02           C  
ATOM     68  CB  THR A  11      52.118 -19.939   1.352  1.00 28.02           C  
ATOM     69  O   THR A  11      50.994 -22.775   2.232  1.00 28.02           O  
ATOM     70  CG2 THR A  11      52.202 -18.806   0.334  1.00 28.02           C  
ATOM     71  OG1 THR A  11      52.449 -19.427   2.649  1.00 28.02           O  
ATOM     72  N   PRO A  12      51.065 -22.591   0.035  1.00 41.75           N  
ATOM     73  CA  PRO A  12      50.847 -22.693  -1.410  1.00 41.75           C  
ATOM     74  C   PRO A  12      50.631 -24.132  -1.873  1.00 41.75           C  
ATOM     75  CB  PRO A  12      52.136 -22.117  -2.002  1.00 41.75           C  
ATOM     76  O   PRO A  12      50.729 -25.064  -1.071  1.00 41.75           O  
ATOM     77  CG  PRO A  12      53.211 -22.522  -1.046  1.00 41.75           C  
ATOM     78  CD  PRO A  12      52.569 -23.183   0.141  1.00 41.75           C  
ATOM     79  N   ALA A  13      49.931 -24.385  -2.997  1.00 27.75           N  
ATOM     80  CA  ALA A  13      50.612 -25.064  -4.096  1.00 27.75           C  
ATOM     81  C   ALA A  13      49.801 -26.259  -4.589  1.00 27.75           C  
ATOM     82  CB  ALA A  13      52.005 -25.513  -3.662  1.00 27.75           C  
ATOM     83  O   ALA A  13      49.406 -27.119  -3.797  1.00 27.75           O  
ATOM     84  N   ALA A  14      49.194 -26.179  -5.745  1.00 33.82           N  
ATOM     85  CA  ALA A  14      49.347 -27.224  -6.754  1.00 33.82           C  
ATOM     86  C   ALA A  14      48.401 -26.995  -7.930  1.00 33.82           C  
ATOM     87  CB  ALA A  14      49.100 -28.599  -6.138  1.00 33.82           C  
ATOM     88  O   ALA A  14      47.213 -26.725  -7.735  1.00 33.82           O  
ATOM     89  N   THR A  15      48.814 -26.410  -9.061  1.00 28.35           N  
ATOM     90  CA  THR A  15      49.113 -26.864 -10.415  1.00 28.35           C  
ATOM     91  C   THR A  15      48.433 -28.199 -10.700  1.00 28.35           C  
ATOM     92  CB  THR A  15      50.631 -27.000 -10.635  1.00 28.35           C  
ATOM     93  O   THR A  15      48.575 -29.152  -9.930  1.00 28.35           O  
ATOM     94  CG2 THR A  15      50.995 -26.788 -12.101  1.00 28.35           C  
ATOM     95  OG1 THR A  15      51.313 -26.023  -9.839  1.00 28.35           O  
ATOM     96  N   HIS A  16      47.337 -28.274 -11.409  1.00 35.10           N  
ATOM     97  CA  HIS A  16      46.996 -29.237 -12.450  1.00 35.10           C  
ATOM     98  C   HIS A  16      46.041 -28.629 -13.471  1.00 35.10           C  
ATOM     99  CB  HIS A  16      46.378 -30.494 -11.836  1.00 35.10           C  
ATOM    100  O   HIS A  16      45.022 -28.040 -13.101  1.00 35.10           O  
ATOM    101  CG  HIS A  16      47.388 -31.474 -11.331  1.00 35.10           C  
ATOM    102  CD2 HIS A  16      47.798 -31.759 -10.073  1.00 35.10           C  
ATOM    103  ND1 HIS A  16      48.111 -32.296 -12.168  1.00 35.10           N  
ATOM    104  CE1 HIS A  16      48.922 -33.049 -11.444  1.00 35.10           C  
ATOM    105  NE2 HIS A  16      48.752 -32.742 -10.169  1.00 35.10           N  
ATOM    106  N   GLN A  17      46.522 -27.998 -14.520  1.00 26.73           N  
ATOM    107  CA  GLN A  17      46.502 -28.239 -15.959  1.00 26.73           C  
ATOM    108  C   GLN A  17      45.949 -29.625 -16.278  1.00 26.73           C  
ATOM    109  CB  GLN A  17      47.904 -28.085 -16.549  1.00 26.73           C  
ATOM    110  O   GLN A  17      46.406 -30.625 -15.720  1.00 26.73           O  
ATOM    111  CG  GLN A  17      48.229 -26.668 -17.002  1.00 26.73           C  
ATOM    112  CD  GLN A  17      49.552 -26.575 -17.738  1.00 26.73           C  
ATOM    113  NE2 GLN A  17      50.074 -25.360 -17.869  1.00 26.73           N  
ATOM    114  OE1 GLN A  17      50.102 -27.587 -18.184  1.00 26.73           O  
ATOM    115  N   SER A  18      44.697 -29.775 -16.712  1.00 35.21           N  
ATOM    116  CA  SER A  18      44.273 -30.722 -17.738  1.00 35.21           C  
ATOM    117  C   SER A  18      43.087 -30.184 -18.531  1.00 35.21           C  
ATOM    118  CB  SER A  18      43.909 -32.068 -17.110  1.00 35.21           C  
ATOM    119  O   SER A  18      42.104 -29.720 -17.948  1.00 35.21           O  
ATOM    120  OG  SER A  18      44.933 -32.508 -16.234  1.00 35.21           O  
ATOM    121  N   ALA A  19      43.315 -29.454 -19.610  1.00 29.38           N  
ATOM    122  CA  ALA A  19      43.114 -29.576 -21.051  1.00 29.38           C  
ATOM    123  C   ALA A  19      42.552 -30.948 -21.412  1.00 29.38           C  
ATOM    124  CB  ALA A  19      44.424 -29.329 -21.795  1.00 29.38           C  
ATOM    125  O   ALA A  19      43.193 -31.973 -21.168  1.00 29.38           O  
ATOM    126  N   SER A  20      41.268 -31.221 -21.469  1.00 36.57           N  
ATOM    127  CA  SER A  20      40.629 -32.204 -22.338  1.00 36.57           C  
ATOM    128  C   SER A  20      39.627 -31.543 -23.278  1.00 36.57           C  
ATOM    129  CB  SER A  20      39.928 -33.279 -21.507  1.00 36.57           C  
ATOM    130  O   SER A  20      38.793 -30.745 -22.843  1.00 36.57           O  
ATOM    131  OG  SER A  20      39.265 -34.211 -22.345  1.00 36.57           O  
ATOM    132  N   ALA A  21      40.020 -30.982 -24.423  1.00 33.31           N  
ATOM    133  CA  ALA A  21      39.634 -31.093 -25.827  1.00 33.31           C  
ATOM    134  C   ALA A  21      38.435 -32.022 -25.996  1.00 33.31           C  
ATOM    135  CB  ALA A  21      40.810 -31.589 -26.664  1.00 33.31           C  
ATOM    136  O   ALA A  21      38.375 -33.086 -25.375  1.00 33.31           O  
ATOM    137  N   PRO A  22      37.603 -31.864 -27.072  1.00 36.72           N  
ATOM    138  CA  PRO A  22      36.271 -32.206 -27.575  1.00 36.72           C  
ATOM    139  C   PRO A  22      36.310 -33.258 -28.680  1.00 36.72           C  
ATOM    140  CB  PRO A  22      35.743 -30.872 -28.110  1.00 36.72           C  
ATOM    141  O   PRO A  22      37.379 -33.554 -29.220  1.00 36.72           O  
ATOM    142  CG  PRO A  22      36.947 -30.179 -28.662  1.00 36.72           C  
ATOM    143  CD  PRO A  22      38.161 -31.002 -28.340  1.00 36.72           C  
ATOM    144  N   ALA A  23      35.235 -34.176 -28.637  1.00 28.91           N  
ATOM    145  CA  ALA A  23      34.649 -34.727 -29.856  1.00 28.91           C  
ATOM    146  C   ALA A  23      33.486 -35.660 -29.533  1.00 28.91           C  
ATOM    147  CB  ALA A  23      35.710 -35.466 -30.668  1.00 28.91           C  
ATOM    148  O   ALA A  23      33.528 -36.396 -28.544  1.00 28.91           O  
ATOM    149  N   PRO A  24      32.526 -36.012 -30.514  1.00 44.56           N  
ATOM    150  CA  PRO A  24      31.613 -35.693 -31.614  1.00 44.56           C  
ATOM    151  C   PRO A  24      30.210 -36.255 -31.399  1.00 44.56           C  
ATOM    152  CB  PRO A  24      32.282 -36.345 -32.827  1.00 44.56           C  
ATOM    153  O   PRO A  24      29.971 -36.971 -30.423  1.00 44.56           O  
ATOM    154  CG  PRO A  24      32.908 -37.593 -32.294  1.00 44.56           C  
ATOM    155  CD  PRO A  24      32.745 -37.607 -30.801  1.00 44.56           C  
ATOM    156  N   VAL A  25      29.126 -35.649 -32.045  1.00 27.47           N  
ATOM    157  CA  VAL A  25      28.253 -35.891 -33.189  1.00 27.47           C  
ATOM    158  C   VAL A  25      27.469 -37.184 -32.978  1.00 27.47           C  
ATOM    159  CB  VAL A  25      29.055 -35.963 -34.509  1.00 27.47           C  
ATOM    160  O   VAL A  25      28.057 -38.242 -32.742  1.00 27.47           O  
ATOM    161  CG1 VAL A  25      28.143 -35.710 -35.708  1.00 27.47           C  
ATOM    162  CG2 VAL A  25      30.207 -34.961 -34.488  1.00 27.47           C  
ATOM    163  N   SER A  26      26.164 -37.070 -32.711  1.00 36.47           N  
ATOM    164  CA  SER A  26      25.168 -38.010 -33.213  1.00 36.47           C  
ATOM    165  C   SER A  26      23.874 -37.296 -33.589  1.00 36.47           C  
ATOM    166  CB  SER A  26      24.879 -39.092 -32.171  1.00 36.47           C  
ATOM    167  O   SER A  26      23.364 -36.478 -32.820  1.00 36.47           O  
ATOM    168  OG  SER A  26      26.005 -39.935 -31.996  1.00 36.47           O  
ATOM    169  N   ALA A  27      23.681 -36.819 -34.815  1.00 26.19           N  
ATOM    170  CA  ALA A  27      22.832 -37.018 -35.986  1.00 26.19           C  
ATOM    171  C   ALA A  27      22.186 -38.400 -35.967  1.00 26.19           C  
ATOM    172  CB  ALA A  27      23.641 -36.830 -37.268  1.00 26.19           C  
ATOM    173  O   ALA A  27      22.861 -39.405 -35.729  1.00 26.19           O  
ATOM    174  N   GLN A  28      20.863 -38.492 -35.794  1.00 27.70           N  
ATOM    175  CA  GLN A  28      19.963 -39.300 -36.611  1.00 27.70           C  
ATOM    176  C   GLN A  28      18.766 -39.783 -35.797  1.00 27.70           C  
ATOM    177  CB  GLN A  28      20.708 -40.494 -37.210  1.00 27.70           C  
ATOM    178  O   GLN A  28      18.924 -40.243 -34.664  1.00 27.70           O  
ATOM    179  CG  GLN A  28      21.452 -40.171 -38.498  1.00 27.70           C  
ATOM    180  CD  GLN A  28      21.899 -41.413 -39.245  1.00 27.70           C  
ATOM    181  NE2 GLN A  28      22.438 -41.222 -40.445  1.00 27.70           N  
ATOM    182  OE1 GLN A  28      21.763 -42.535 -38.748  1.00 27.70           O  
ATOM    183  N   THR A  29      17.510 -39.363 -36.126  1.00 31.83           N  
ATOM    184  CA  THR A  29      16.437 -40.127 -36.752  1.00 31.83           C  
ATOM    185  C   THR A  29      15.074 -39.646 -36.263  1.00 31.83           C  
ATOM    186  CB  THR A  29      16.585 -41.633 -36.469  1.00 31.83           C  
ATOM    187  O   THR A  29      14.871 -39.456 -35.062  1.00 31.83           O  
ATOM    188  CG2 THR A  29      17.543 -42.287 -37.460  1.00 31.83           C  
ATOM    189  OG1 THR A  29      17.090 -41.817 -35.141  1.00 31.83           O  
ATOM    190  N   SER A  30      14.336 -38.895 -37.041  1.00 27.84           N  
ATOM    191  CA  SER A  30      13.066 -38.990 -37.753  1.00 27.84           C  
ATOM    192  C   SER A  30      12.493 -40.401 -37.677  1.00 27.84           C  
ATOM    193  CB  SER A  30      13.239 -38.580 -39.216  1.00 27.84           C  
ATOM    194  O   SER A  30      13.173 -41.372 -38.017  1.00 27.84           O  
ATOM    195  OG  SER A  30      14.226 -39.377 -39.848  1.00 27.84           O  
ATOM    196  N   ARG A  31      11.481 -40.688 -36.837  1.00 35.08           N  
ATOM    197  CA  ARG A  31      10.443 -41.708 -36.945  1.00 35.08           C  
ATOM    198  C   ARG A  31       9.089 -41.160 -36.506  1.00 35.08           C  
ATOM    199  CB  ARG A  31      10.806 -42.937 -36.110  1.00 35.08           C  
ATOM    200  O   ARG A  31       8.978 -40.541 -35.445  1.00 35.08           O  
ATOM    201  CG  ARG A  31      11.729 -43.914 -36.822  1.00 35.08           C  
ATOM    202  CD  ARG A  31      11.993 -45.155 -35.980  1.00 35.08           C  
ATOM    203  NE  ARG A  31      12.825 -46.121 -36.691  1.00 35.08           N  
ATOM    204  NH1 ARG A  31      12.465 -47.844 -35.195  1.00 35.08           N  
ATOM    205  NH2 ARG A  31      13.807 -48.171 -37.025  1.00 35.08           N  
ATOM    206  CZ  ARG A  31      13.030 -47.376 -36.302  1.00 35.08           C  
ATOM    207  N   SER A  32       8.150 -40.765 -37.421  1.00 32.24           N  
ATOM    208  CA  SER A  32       6.917 -41.273 -38.015  1.00 32.24           C  
ATOM    209  C   SER A  32       6.015 -41.905 -36.960  1.00 32.24           C  
ATOM    210  CB  SER A  32       7.231 -42.295 -39.108  1.00 32.24           C  
ATOM    211  O   SER A  32       6.496 -42.581 -36.049  1.00 32.24           O  
ATOM    212  OG  SER A  32       7.829 -43.455 -38.556  1.00 32.24           O  
ATOM    213  N   SER A  33       4.789 -41.371 -36.729  1.00 30.13           N  
ATOM    214  CA  SER A  33       3.377 -41.701 -36.892  1.00 30.13           C  
ATOM    215  C   SER A  33       3.008 -42.957 -36.110  1.00 30.13           C  
ATOM    216  CB  SER A  33       3.039 -41.894 -38.371  1.00 30.13           C  
ATOM    217  O   SER A  33       3.638 -44.004 -36.274  1.00 30.13           O  
ATOM    218  OG  SER A  33       3.777 -42.973 -38.919  1.00 30.13           O  
ATOM    219  N   GLY A  34       2.414 -42.877 -34.942  1.00 30.87           N  
ATOM    220  CA  GLY A  34       1.538 -43.923 -34.440  1.00 30.87           C  
ATOM    221  C   GLY A  34       0.432 -43.397 -33.546  1.00 30.87           C  
ATOM    222  O   GLY A  34       0.671 -42.542 -32.690  1.00 30.87           O  
ATOM    223  N   SER A  35      -0.762 -43.059 -34.091  1.00 26.08           N  
ATOM    224  CA  SER A  35      -2.104 -43.391 -33.623  1.00 26.08           C  
ATOM    225  C   SER A  35      -2.069 -44.530 -32.609  1.00 26.08           C  
ATOM    226  CB  SER A  35      -3.003 -43.772 -34.799  1.00 26.08           C  
ATOM    227  O   SER A  35      -1.434 -45.559 -32.845  1.00 26.08           O  
ATOM    228  OG  SER A  35      -2.545 -44.961 -35.418  1.00 26.08           O  
ATOM    229  N   PRO A  36      -2.761 -44.400 -31.450  1.00 37.66           N  
ATOM    230  CA  PRO A  36      -3.549 -45.511 -30.913  1.00 37.66           C  
ATOM    231  C   PRO A  36      -4.879 -45.056 -30.316  1.00 37.66           C  
ATOM    232  CB  PRO A  36      -2.639 -46.100 -29.833  1.00 37.66           C  
ATOM    233  O   PRO A  36      -5.015 -43.897 -29.913  1.00 37.66           O  
ATOM    234  CG  PRO A  36      -1.904 -44.926 -29.271  1.00 37.66           C  
ATOM    235  CD  PRO A  36      -2.264 -43.709 -30.073  1.00 37.66           C  
ATOM    236  N   THR A  37      -6.078 -45.270 -30.998  1.00 33.96           N  
ATOM    237  CA  THR A  37      -7.347 -45.901 -30.652  1.00 33.96           C  
ATOM    238  C   THR A  37      -7.335 -46.380 -29.203  1.00 33.96           C  
ATOM    239  CB  THR A  37      -7.653 -47.087 -31.585  1.00 33.96           C  
ATOM    240  O   THR A  37      -6.346 -46.953 -28.741  1.00 33.96           O  
ATOM    241  CG2 THR A  37      -8.638 -46.686 -32.678  1.00 33.96           C  
ATOM    242  OG1 THR A  37      -6.436 -47.535 -32.194  1.00 33.96           O  
ATOM    243  N   PRO A  38      -8.527 -46.357 -28.510  1.00 38.14           N  
ATOM    244  CA  PRO A  38      -9.006 -46.423 -27.127  1.00 38.14           C  
ATOM    245  C   PRO A  38      -9.613 -47.780 -26.777  1.00 38.14           C  
ATOM    246  CB  PRO A  38     -10.066 -45.319 -27.068  1.00 38.14           C  
ATOM    247  O   PRO A  38     -10.008 -48.532 -27.671  1.00 38.14           O  
ATOM    248  CG  PRO A  38     -10.698 -45.324 -28.423  1.00 38.14           C  
ATOM    249  CD  PRO A  38      -9.966 -46.309 -29.288  1.00 38.14           C  
ATOM    250  N   SER A  39      -9.273 -48.282 -25.537  1.00 26.47           N  
ATOM    251  CA  SER A  39     -10.062 -49.041 -24.572  1.00 26.47           C  
ATOM    252  C   SER A  39      -9.183 -49.598 -23.457  1.00 26.47           C  
ATOM    253  CB  SER A  39     -10.804 -50.184 -25.267  1.00 26.47           C  
ATOM    254  O   SER A  39      -8.044 -50.002 -23.700  1.00 26.47           O  
ATOM    255  OG  SER A  39     -11.839 -49.683 -26.094  1.00 26.47           O  
ATOM    256  N   PRO A  40      -9.804 -49.897 -22.223  1.00 35.91           N  
ATOM    257  CA  PRO A  40     -11.021 -50.458 -21.632  1.00 35.91           C  
ATOM    258  C   PRO A  40     -11.171 -50.116 -20.152  1.00 35.91           C  
ATOM    259  CB  PRO A  40     -10.846 -51.966 -21.829  1.00 35.91           C  
ATOM    260  O   PRO A  40     -10.193 -49.741 -19.499  1.00 35.91           O  
ATOM    261  CG  PRO A  40      -9.376 -52.201 -21.694  1.00 35.91           C  
ATOM    262  CD  PRO A  40      -8.692 -50.871 -21.558  1.00 35.91           C  
ATOM    263  N   GLN A  41     -12.292 -49.574 -19.781  1.00 25.87           N  
ATOM    264  CA  GLN A  41     -13.184 -49.810 -18.651  1.00 25.87           C  
ATOM    265  C   GLN A  41     -13.036 -51.233 -18.121  1.00 25.87           C  
ATOM    266  CB  GLN A  41     -14.637 -49.547 -19.049  1.00 25.87           C  
ATOM    267  O   GLN A  41     -13.012 -52.191 -18.897  1.00 25.87           O  
ATOM    268  CG  GLN A  41     -15.115 -48.135 -18.737  1.00 25.87           C  
ATOM    269  CD  GLN A  41     -16.616 -47.975 -18.888  1.00 25.87           C  
ATOM    270  NE2 GLN A  41     -17.179 -46.988 -18.202  1.00 25.87           N  
ATOM    271  OE1 GLN A  41     -17.263 -48.733 -19.617  1.00 25.87           O  
ATOM    272  N   PRO A  42     -13.015 -51.315 -16.754  1.00 36.63           N  
ATOM    273  CA  PRO A  42     -13.658 -52.397 -16.005  1.00 36.63           C  
ATOM    274  C   PRO A  42     -14.455 -51.892 -14.804  1.00 36.63           C  
ATOM    275  CB  PRO A  42     -12.479 -53.263 -15.554  1.00 36.63           C  
ATOM    276  O   PRO A  42     -14.262 -50.755 -14.366  1.00 36.63           O  
ATOM    277  CG  PRO A  42     -11.367 -52.295 -15.309  1.00 36.63           C  
ATOM    278  CD  PRO A  42     -11.817 -50.930 -15.746  1.00 36.63           C  
ATOM    279  N   PRO A  43     -15.329 -52.790 -14.156  1.00 35.06           N  
ATOM    280  CA  PRO A  43     -16.720 -53.103 -13.821  1.00 35.06           C  
ATOM    281  C   PRO A  43     -17.048 -52.835 -12.354  1.00 35.06           C  
ATOM    282  CB  PRO A  43     -16.832 -54.596 -14.141  1.00 35.06           C  
ATOM    283  O   PRO A  43     -16.141 -52.632 -11.542  1.00 35.06           O  
ATOM    284  CG  PRO A  43     -15.497 -55.165 -13.784  1.00 35.06           C  
ATOM    285  CD  PRO A  43     -14.581 -54.034 -13.411  1.00 35.06           C  
ATOM    286  N   SER A  44     -18.274 -52.429 -12.079  1.00 25.08           N  
ATOM    287  CA  SER A  44     -19.517 -52.784 -11.402  1.00 25.08           C  
ATOM    288  C   SER A  44     -19.249 -53.632 -10.163  1.00 25.08           C  
ATOM    289  CB  SER A  44     -20.449 -53.537 -12.353  1.00 25.08           C  
ATOM    290  O   SER A  44     -18.537 -54.635 -10.233  1.00 25.08           O  
ATOM    291  OG  SER A  44     -19.799 -54.671 -12.901  1.00 25.08           O  
ATOM    292  N   SER A  45     -19.490 -53.048  -8.974  1.00 38.13           N  
ATOM    293  CA  SER A  45     -20.005 -53.654  -7.751  1.00 38.13           C  
ATOM    294  C   SER A  45     -20.955 -52.709  -7.023  1.00 38.13           C  
ATOM    295  CB  SER A  45     -18.855 -54.049  -6.823  1.00 38.13           C  
ATOM    296  O   SER A  45     -20.659 -51.522  -6.866  1.00 38.13           O  
ATOM    297  OG  SER A  45     -18.085 -52.914  -6.466  1.00 38.13           O  
ATOM    298  N   SER A  46     -22.290 -52.968  -7.018  1.00 26.59           N  
ATOM    299  CA  SER A  46     -23.484 -53.443  -6.327  1.00 26.59           C  
ATOM    300  C   SER A  46     -23.316 -53.363  -4.814  1.00 26.59           C  
ATOM    301  CB  SER A  46     -23.804 -54.881  -6.737  1.00 26.59           C  
ATOM    302  O   SER A  46     -22.249 -53.682  -4.285  1.00 26.59           O  
ATOM    303  OG  SER A  46     -22.745 -55.753  -6.382  1.00 26.59           O  
ATOM    304  N   THR A  47     -24.220 -52.635  -4.067  1.00 31.51           N  
ATOM    305  CA  THR A  47     -25.184 -52.996  -3.034  1.00 31.51           C  
ATOM    306  C   THR A  47     -25.326 -51.873  -2.010  1.00 31.51           C  
ATOM    307  CB  THR A  47     -24.775 -54.297  -2.318  1.00 31.51           C  
ATOM    308  O   THR A  47     -24.329 -51.291  -1.578  1.00 31.51           O  
ATOM    309  CG2 THR A  47     -24.942 -55.504  -3.235  1.00 31.51           C  
ATOM    310  OG1 THR A  47     -23.403 -54.203  -1.915  1.00 31.51           O  
ATOM    311  N   SER A  48     -26.554 -51.248  -1.849  1.00 29.70           N  
ATOM    312  CA  SER A  48     -27.688 -51.297  -0.932  1.00 29.70           C  
ATOM    313  C   SER A  48     -27.619 -50.170   0.093  1.00 29.70           C  
ATOM    314  CB  SER A  48     -27.740 -52.647  -0.216  1.00 29.70           C  
ATOM    315  O   SER A  48     -26.552 -49.887   0.642  1.00 29.70           O  
ATOM    316  OG  SER A  48     -26.582 -52.841   0.577  1.00 29.70           O  
ATOM    317  N   ASP A  49     -28.630 -49.239   0.072  1.00 32.97           N  
ATOM    318  CA  ASP A  49     -29.694 -48.908   1.015  1.00 32.97           C  
ATOM    319  C   ASP A  49     -29.748 -47.405   1.278  1.00 32.97           C  
ATOM    320  CB  ASP A  49     -29.501 -49.667   2.329  1.00 32.97           C  
ATOM    321  O   ASP A  49     -28.739 -46.798   1.642  1.00 32.97           O  
ATOM    322  CG  ASP A  49     -30.278 -50.971   2.382  1.00 32.97           C  
ATOM    323  OD1 ASP A  49     -31.307 -51.096   1.683  1.00 32.97           O  
ATOM    324  OD2 ASP A  49     -29.859 -51.880   3.131  1.00 32.97           O  
ATOM    325  N   ALA A  50     -30.646 -46.660   0.754  1.00 27.38           N  
ATOM    326  CA  ALA A  50     -31.805 -45.833   1.079  1.00 27.38           C  
ATOM    327  C   ALA A  50     -31.607 -45.109   2.408  1.00 27.38           C  
ATOM    328  CB  ALA A  50     -33.071 -46.686   1.125  1.00 27.38           C  
ATOM    329  O   ALA A  50     -31.089 -45.688   3.366  1.00 27.38           O  
ATOM    330  N   PRO A  51     -32.377 -43.912   2.644  1.00 37.40           N  
ATOM    331  CA  PRO A  51     -33.602 -43.290   2.135  1.00 37.40           C  
ATOM    332  C   PRO A  51     -33.492 -41.771   2.027  1.00 37.40           C  
ATOM    333  CB  PRO A  51     -34.656 -43.689   3.171  1.00 37.40           C  
ATOM    334  O   PRO A  51     -32.524 -41.182   2.516  1.00 37.40           O  
ATOM    335  CG  PRO A  51     -33.925 -43.703   4.475  1.00 37.40           C  
ATOM    336  CD  PRO A  51     -32.467 -43.462   4.206  1.00 37.40           C  
ATOM    337  N   ALA A  52     -34.066 -41.199   1.068  1.00 28.07           N  
ATOM    338  CA  ALA A  52     -35.290 -40.460   0.766  1.00 28.07           C  
ATOM    339  C   ALA A  52     -35.304 -39.109   1.475  1.00 28.07           C  
ATOM    340  CB  ALA A  52     -36.517 -41.278   1.163  1.00 28.07           C  
ATOM    341  O   ALA A  52     -35.315 -39.047   2.707  1.00 28.07           O  
ATOM    342  N   SER A  53     -34.977 -38.035   0.750  1.00 38.26           N  
ATOM    343  CA  SER A  53     -35.633 -36.732   0.789  1.00 38.26           C  
ATOM    344  C   SER A  53     -35.976 -36.243  -0.614  1.00 38.26           C  
ATOM    345  CB  SER A  53     -34.745 -35.705   1.492  1.00 38.26           C  
ATOM    346  O   SER A  53     -35.094 -36.123  -1.468  1.00 38.26           O  
ATOM    347  OG  SER A  53     -33.374 -35.979   1.255  1.00 38.26           O  
ATOM    348  N   ASP A  54     -37.146 -36.646  -1.228  1.00 26.42           N  
ATOM    349  CA  ASP A  54     -38.406 -36.244  -1.845  1.00 26.42           C  
ATOM    350  C   ASP A  54     -38.651 -34.747  -1.670  1.00 26.42           C  
ATOM    351  CB  ASP A  54     -39.571 -37.040  -1.253  1.00 26.42           C  
ATOM    352  O   ASP A  54     -38.591 -34.230  -0.553  1.00 26.42           O  
ATOM    353  CG  ASP A  54     -40.604 -37.442  -2.292  1.00 26.42           C  
ATOM    354  OD1 ASP A  54     -41.023 -36.584  -3.099  1.00 26.42           O  
ATOM    355  OD2 ASP A  54     -41.004 -38.626  -2.302  1.00 26.42           O  
ATOM    356  N   GLU A  55     -38.468 -33.991  -2.758  1.00 33.87           N  
ATOM    357  CA  GLU A  55     -39.481 -33.071  -3.267  1.00 33.87           C  
ATOM    358  C   GLU A  55     -39.024 -32.411  -4.566  1.00 33.87           C  
ATOM    359  CB  GLU A  55     -39.810 -32.002  -2.222  1.00 33.87           C  
ATOM    360  O   GLU A  55     -37.960 -31.790  -4.611  1.00 33.87           O  
ATOM    361  CG  GLU A  55     -41.240 -32.068  -1.705  1.00 33.87           C  
ATOM    362  CD  GLU A  55     -41.625 -30.870  -0.851  1.00 33.87           C  
ATOM    363  OE1 GLU A  55     -42.708 -30.285  -1.080  1.00 33.87           O  
ATOM    364  OE2 GLU A  55     -40.837 -30.514   0.053  1.00 33.87           O  
ATOM    365  N   ALA A  56     -39.483 -32.833  -5.746  1.00 26.61           N  
ATOM    366  CA  ALA A  56     -40.575 -32.660  -6.700  1.00 26.61           C  
ATOM    367  C   ALA A  56     -40.552 -31.262  -7.313  1.00 26.61           C  
ATOM    368  CB  ALA A  56     -41.919 -32.918  -6.024  1.00 26.61           C  
ATOM    369  O   ALA A  56     -40.453 -30.264  -6.595  1.00 26.61           O  
ATOM    370  N   LEU A  57     -40.269 -31.154  -8.674  1.00 32.35           N  
ATOM    371  CA  LEU A  57     -41.184 -30.731  -9.728  1.00 32.35           C  
ATOM    372  C   LEU A  57     -40.423 -30.379 -11.001  1.00 32.35           C  
ATOM    373  CB  LEU A  57     -42.013 -29.529  -9.267  1.00 32.35           C  
ATOM    374  O   LEU A  57     -39.485 -29.578 -10.968  1.00 32.35           O  
ATOM    375  CG  LEU A  57     -43.403 -29.839  -8.707  1.00 32.35           C  
ATOM    376  CD1 LEU A  57     -43.759 -28.853  -7.599  1.00 32.35           C  
ATOM    377  CD2 LEU A  57     -44.447 -29.803  -9.817  1.00 32.35           C  
ATOM    378  N   GLY A  58     -40.472 -31.248 -12.055  1.00 25.35           N  
ATOM    379  CA  GLY A  58     -41.343 -31.374 -13.212  1.00 25.35           C  
ATOM    380  C   GLY A  58     -40.950 -30.462 -14.358  1.00 25.35           C  
ATOM    381  O   GLY A  58     -40.664 -29.281 -14.149  1.00 25.35           O  
ATOM    382  N   GLN A  59     -40.391 -31.035 -15.413  1.00 28.77           N  
ATOM    383  CA  GLN A  59     -40.919 -31.415 -16.719  1.00 28.77           C  
ATOM    384  C   GLN A  59     -40.529 -30.397 -17.787  1.00 28.77           C  
ATOM    385  CB  GLN A  59     -42.441 -31.559 -16.662  1.00 28.77           C  
ATOM    386  O   GLN A  59     -40.752 -29.196 -17.619  1.00 28.77           O  
ATOM    387  CG  GLN A  59     -42.913 -32.824 -15.958  1.00 28.77           C  
ATOM    388  CD  GLN A  59     -44.425 -32.940 -15.909  1.00 28.77           C  
ATOM    389  NE2 GLN A  59     -44.922 -33.884 -15.119  1.00 28.77           N  
ATOM    390  OE1 GLN A  59     -45.140 -32.185 -16.577  1.00 28.77           O  
ATOM    391  N   SER A  60     -39.657 -30.765 -18.697  1.00 24.85           N  
ATOM    392  CA  SER A  60     -39.714 -31.244 -20.074  1.00 24.85           C  
ATOM    393  C   SER A  60     -40.512 -30.292 -20.958  1.00 24.85           C  
ATOM    394  CB  SER A  60     -40.331 -32.643 -20.130  1.00 24.85           C  
ATOM    395  O   SER A  60     -41.606 -29.861 -20.587  1.00 24.85           O  
ATOM    396  OG  SER A  60     -40.733 -32.962 -21.451  1.00 24.85           O  
ATOM    397  N   ALA A  61     -39.825 -29.703 -21.933  1.00 27.79           N  
ATOM    398  CA  ALA A  61     -40.227 -29.768 -23.336  1.00 27.79           C  
ATOM    399  C   ALA A  61     -39.948 -28.447 -24.048  1.00 27.79           C  
ATOM    400  CB  ALA A  61     -41.706 -30.129 -23.450  1.00 27.79           C  
ATOM    401  O   ALA A  61     -40.272 -27.376 -23.531  1.00 27.79           O  
ATOM    402  N   ALA A  62     -38.974 -28.388 -24.994  1.00 30.11           N  
ATOM    403  CA  ALA A  62     -39.218 -28.196 -26.421  1.00 30.11           C  
ATOM    404  C   ALA A  62     -38.475 -26.970 -26.944  1.00 30.11           C  
ATOM    405  CB  ALA A  62     -40.715 -28.063 -26.692  1.00 30.11           C  
ATOM    406  O   ALA A  62     -38.527 -25.898 -26.336  1.00 30.11           O  
ATOM    407  N   ARG A  63     -37.389 -27.151 -27.702  1.00 25.61           N  
ATOM    408  CA  ARG A  63     -37.178 -27.026 -29.140  1.00 25.61           C  
ATOM    409  C   ARG A  63     -37.831 -25.759 -29.682  1.00 25.61           C  
ATOM    410  CB  ARG A  63     -37.726 -28.252 -29.873  1.00 25.61           C  
ATOM    411  O   ARG A  63     -39.002 -25.490 -29.404  1.00 25.61           O  
ATOM    412  CG  ARG A  63     -36.654 -29.234 -30.319  1.00 25.61           C  
ATOM    413  CD  ARG A  63     -37.233 -30.347 -31.182  1.00 25.61           C  
ATOM    414  NE  ARG A  63     -36.207 -30.976 -32.008  1.00 25.61           N  
ATOM    415  NH1 ARG A  63     -37.071 -33.110 -31.820  1.00 25.61           N  
ATOM    416  NH2 ARG A  63     -35.175 -32.741 -33.055  1.00 25.61           N  
ATOM    417  CZ  ARG A  63     -36.153 -32.274 -32.293  1.00 25.61           C  
ATOM    418  N   GLU A  64     -37.055 -24.800 -30.301  1.00 29.56           N  
ATOM    419  CA  GLU A  64     -37.201 -24.205 -31.626  1.00 29.56           C  
ATOM    420  C   GLU A  64     -36.627 -22.792 -31.663  1.00 29.56           C  
ATOM    421  CB  GLU A  64     -38.673 -24.186 -32.047  1.00 29.56           C  
ATOM    422  O   GLU A  64     -36.948 -21.963 -30.809  1.00 29.56           O  
ATOM    423  CG  GLU A  64     -39.059 -25.318 -32.988  1.00 29.56           C  
ATOM    424  CD  GLU A  64     -40.455 -25.165 -33.570  1.00 29.56           C  
ATOM    425  OE1 GLU A  64     -40.794 -25.891 -34.533  1.00 29.56           O  
ATOM    426  OE2 GLU A  64     -41.216 -24.313 -33.060  1.00 29.56           O  
ATOM    427  N   ASP A  65     -35.496 -22.529 -32.330  1.00 27.90           N  
ATOM    428  CA  ASP A  65     -35.185 -21.872 -33.596  1.00 27.90           C  
ATOM    429  C   ASP A  65     -36.142 -20.712 -33.863  1.00 27.90           C  
ATOM    430  CB  ASP A  65     -35.241 -22.876 -34.750  1.00 27.90           C  
ATOM    431  O   ASP A  65     -37.362 -20.880 -33.801  1.00 27.90           O  
ATOM    432  CG  ASP A  65     -33.939 -23.634 -34.940  1.00 27.90           C  
ATOM    433  OD1 ASP A  65     -32.880 -23.150 -34.488  1.00 27.90           O  
ATOM    434  OD2 ASP A  65     -33.973 -24.725 -35.550  1.00 27.90           O  
ATOM    435  N   LEU A  66     -35.695 -19.369 -33.867  1.00 32.15           N  
ATOM    436  CA  LEU A  66     -36.008 -18.373 -34.885  1.00 32.15           C  
ATOM    437  C   LEU A  66     -35.338 -17.041 -34.567  1.00 32.15           C  
ATOM    438  CB  LEU A  66     -37.523 -18.181 -34.999  1.00 32.15           C  
ATOM    439  O   LEU A  66     -35.520 -16.494 -33.477  1.00 32.15           O  
ATOM    440  CG  LEU A  66     -38.309 -19.343 -35.610  1.00 32.15           C  
ATOM    441  CD1 LEU A  66     -39.752 -18.925 -35.874  1.00 32.15           C  
ATOM    442  CD2 LEU A  66     -37.643 -19.824 -36.894  1.00 32.15           C  
ATOM    443  N   LEU A  67     -34.154 -16.659 -35.141  1.00 24.14           N  
ATOM    444  CA  LEU A  67     -33.829 -15.702 -36.193  1.00 24.14           C  
ATOM    445  C   LEU A  67     -34.985 -14.735 -36.424  1.00 24.14           C  
ATOM    446  CB  LEU A  67     -33.491 -16.432 -37.495  1.00 24.14           C  
ATOM    447  O   LEU A  67     -36.126 -15.159 -36.621  1.00 24.14           O  
ATOM    448  CG  LEU A  67     -32.022 -16.802 -37.703  1.00 24.14           C  
ATOM    449  CD1 LEU A  67     -31.905 -18.220 -38.253  1.00 24.14           C  
ATOM    450  CD2 LEU A  67     -31.345 -15.804 -38.636  1.00 24.14           C  
ATOM    451  N   ALA A  68     -34.821 -13.402 -36.187  1.00 28.20           N  
ATOM    452  CA  ALA A  68     -34.946 -12.067 -36.768  1.00 28.20           C  
ATOM    453  C   ALA A  68     -36.307 -11.455 -36.448  1.00 28.20           C  
ATOM    454  CB  ALA A  68     -34.732 -12.122 -38.278  1.00 28.20           C  
ATOM    455  O   ALA A  68     -37.321 -12.156 -36.429  1.00 28.20           O  
ATOM    456  N   PRO A  69     -36.507 -10.028 -36.659  1.00 43.01           N  
ATOM    457  CA  PRO A  69     -35.912  -8.850 -37.296  1.00 43.01           C  
ATOM    458  C   PRO A  69     -36.172  -7.563 -36.515  1.00 43.01           C  
ATOM    459  CB  PRO A  69     -36.596  -8.806 -38.664  1.00 43.01           C  
ATOM    460  O   PRO A  69     -36.880  -7.582 -35.505  1.00 43.01           O  
ATOM    461  CG  PRO A  69     -37.978  -9.320 -38.418  1.00 43.01           C  
ATOM    462  CD  PRO A  69     -38.066  -9.787 -36.993  1.00 43.01           C  
ATOM    463  N   PHE A  70     -35.309  -6.494 -36.515  1.00 26.41           N  
ATOM    464  CA  PHE A  70     -35.320  -5.151 -37.081  1.00 26.41           C  
ATOM    465  C   PHE A  70     -36.551  -4.379 -36.622  1.00 26.41           C  
ATOM    466  CB  PHE A  70     -35.280  -5.211 -38.612  1.00 26.41           C  
ATOM    467  O   PHE A  70     -37.676  -4.873 -36.728  1.00 26.41           O  
ATOM    468  CG  PHE A  70     -33.891  -5.132 -39.186  1.00 26.41           C  
ATOM    469  CD1 PHE A  70     -33.251  -3.906 -39.327  1.00 26.41           C  
ATOM    470  CD2 PHE A  70     -33.224  -6.283 -39.584  1.00 26.41           C  
ATOM    471  CE1 PHE A  70     -31.966  -3.830 -39.858  1.00 26.41           C  
ATOM    472  CE2 PHE A  70     -31.940  -6.215 -40.116  1.00 26.41           C  
ATOM    473  CZ  PHE A  70     -31.313  -4.987 -40.253  1.00 26.41           C  
ATOM    474  N   ALA A  71     -36.418  -3.334 -35.772  1.00 31.72           N  
ATOM    475  CA  ALA A  71     -37.194  -2.104 -35.897  1.00 31.72           C  
ATOM    476  C   ALA A  71     -36.624  -1.003 -35.008  1.00 31.72           C  
ATOM    477  CB  ALA A  71     -38.659  -2.360 -35.549  1.00 31.72           C  
ATOM    478  O   ALA A  71     -36.329  -1.236 -33.833  1.00 31.72           O  
ATOM    479  N   SER A  72     -35.778  -0.062 -35.418  1.00 25.92           N  
ATOM    480  CA  SER A  72     -35.777   1.385 -35.603  1.00 25.92           C  
ATOM    481  C   SER A  72     -36.982   2.030 -34.925  1.00 25.92           C  
ATOM    482  CB  SER A  72     -35.771   1.736 -37.091  1.00 25.92           C  
ATOM    483  O   SER A  72     -38.125   1.657 -35.194  1.00 25.92           O  
ATOM    484  OG  SER A  72     -34.729   1.051 -37.765  1.00 25.92           O  
ATOM    485  N   ALA A  73     -36.805   2.617 -33.722  1.00 31.69           N  
ATOM    486  CA  ALA A  73     -37.681   3.715 -33.323  1.00 31.69           C  
ATOM    487  C   ALA A  73     -36.961   4.678 -32.383  1.00 31.69           C  
ATOM    488  CB  ALA A  73     -38.945   3.174 -32.659  1.00 31.69           C  
ATOM    489  O   ALA A  73     -36.329   4.253 -31.413  1.00 31.69           O  
ATOM    490  N   GLN A  74     -36.208   5.675 -32.833  1.00 24.94           N  
ATOM    491  CA  GLN A  74     -36.291   7.078 -32.440  1.00 24.94           C  
ATOM    492  C   GLN A  74     -37.695   7.431 -31.957  1.00 24.94           C  
ATOM    493  CB  GLN A  74     -35.893   7.986 -33.604  1.00 24.94           C  
ATOM    494  O   GLN A  74     -38.688   7.007 -32.553  1.00 24.94           O  
ATOM    495  CG  GLN A  74     -34.389   8.091 -33.815  1.00 24.94           C  
ATOM    496  CD  GLN A  74     -33.843   9.466 -33.475  1.00 24.94           C  
ATOM    497  NE2 GLN A  74     -32.670   9.501 -32.853  1.00 24.94           N  
ATOM    498  OE1 GLN A  74     -34.471  10.488 -33.770  1.00 24.94           O  
ATOM    499  N   PRO A  75     -37.837   8.202 -30.842  1.00 32.07           N  
ATOM    500  CA  PRO A  75     -37.987   9.651 -30.687  1.00 32.07           C  
ATOM    501  C   PRO A  75     -37.809  10.112 -29.242  1.00 32.07           C  
ATOM    502  CB  PRO A  75     -39.415   9.912 -31.172  1.00 32.07           C  
ATOM    503  O   PRO A  75     -37.841   9.292 -28.321  1.00 32.07           O  
ATOM    504  CG  PRO A  75     -40.183   8.694 -30.769  1.00 32.07           C  
ATOM    505  CD  PRO A  75     -39.224   7.696 -30.187  1.00 32.07           C  
ATOM    506  N   GLY A  76     -37.116  11.213 -29.004  1.00 24.42           N  
ATOM    507  CA  GLY A  76     -37.556  12.547 -28.627  1.00 24.42           C  
ATOM    508  C   GLY A  76     -37.597  12.760 -27.126  1.00 24.42           C  
ATOM    509  O   GLY A  76     -38.058  11.891 -26.383  1.00 24.42           O  
ATOM    510  N   SER A  77     -36.601  13.473 -26.620  1.00 24.59           N  
ATOM    511  CA  SER A  77     -36.525  14.625 -25.727  1.00 24.59           C  
ATOM    512  C   SER A  77     -37.916  15.146 -25.379  1.00 24.59           C  
ATOM    513  CB  SER A  77     -35.696  15.742 -26.360  1.00 24.59           C  
ATOM    514  O   SER A  77     -38.777  15.262 -26.253  1.00 24.59           O  
ATOM    515  OG  SER A  77     -35.763  15.678 -27.774  1.00 24.59           O  
ATOM    516  N   PRO A  78     -38.234  15.319 -24.064  1.00 31.49           N  
ATOM    517  CA  PRO A  78     -38.932  16.505 -23.562  1.00 31.49           C  
ATOM    518  C   PRO A  78     -38.280  17.086 -22.309  1.00 31.49           C  
ATOM    519  CB  PRO A  78     -40.338  15.984 -23.254  1.00 31.49           C  
ATOM    520  O   PRO A  78     -37.585  16.372 -21.582  1.00 31.49           O  
ATOM    521  CG  PRO A  78     -40.131  14.579 -22.788  1.00 31.49           C  
ATOM    522  CD  PRO A  78     -38.677  14.234 -22.943  1.00 31.49           C  
ATOM    523  N   GLN A  79     -37.707  18.319 -22.355  1.00 26.05           N  
ATOM    524  CA  GLN A  79     -37.982  19.701 -21.975  1.00 26.05           C  
ATOM    525  C   GLN A  79     -39.002  19.768 -20.842  1.00 26.05           C  
ATOM    526  CB  GLN A  79     -38.483  20.499 -23.180  1.00 26.05           C  
ATOM    527  O   GLN A  79     -40.045  19.112 -20.899  1.00 26.05           O  
ATOM    528  CG  GLN A  79     -37.423  20.729 -24.249  1.00 26.05           C  
ATOM    529  CD  GLN A  79     -37.634  22.020 -25.017  1.00 26.05           C  
ATOM    530  NE2 GLN A  79     -36.551  22.579 -25.547  1.00 26.05           N  
ATOM    531  OE1 GLN A  79     -38.761  22.511 -25.134  1.00 26.05           O  
ATOM    532  N   ASN A  80     -38.622  20.265 -19.638  1.00 23.15           N  
ATOM    533  CA  ASN A  80     -38.889  21.507 -18.921  1.00 23.15           C  
ATOM    534  C   ASN A  80     -40.376  21.672 -18.621  1.00 23.15           C  
ATOM    535  CB  ASN A  80     -38.371  22.708 -19.716  1.00 23.15           C  
ATOM    536  O   ASN A  80     -41.216  21.492 -19.505  1.00 23.15           O  
ATOM    537  CG  ASN A  80     -37.182  23.376 -19.054  1.00 23.15           C  
ATOM    538  ND2 ASN A  80     -36.696  24.454 -19.658  1.00 23.15           N  
ATOM    539  OD1 ASN A  80     -36.703  22.927 -18.009  1.00 23.15           O  
ATOM    540  N   SER A  81     -40.734  21.782 -17.336  1.00 29.20           N  
ATOM    541  CA  SER A  81     -41.535  22.841 -16.731  1.00 29.20           C  
ATOM    542  C   SER A  81     -42.222  22.357 -15.458  1.00 29.20           C  
ATOM    543  CB  SER A  81     -42.581  23.354 -17.721  1.00 29.20           C  
ATOM    544  O   SER A  81     -42.751  21.244 -15.417  1.00 29.20           O  
ATOM    545  OG  SER A  81     -43.261  22.275 -18.339  1.00 29.20           O  
ATOM    546  N   VAL A  82     -41.914  22.876 -14.289  1.00 24.83           N  
ATOM    547  CA  VAL A  82     -42.473  23.837 -13.343  1.00 24.83           C  
ATOM    548  C   VAL A  82     -43.864  23.383 -12.906  1.00 24.83           C  
ATOM    549  CB  VAL A  82     -42.542  25.256 -13.949  1.00 24.83           C  
ATOM    550  O   VAL A  82     -44.731  23.124 -13.744  1.00 24.83           O  
ATOM    551  CG1 VAL A  82     -43.138  26.243 -12.948  1.00 24.83           C  
ATOM    552  CG2 VAL A  82     -41.154  25.714 -14.394  1.00 24.83           C  
ATOM    553  N   LEU A  83     -44.036  22.919 -11.667  1.00 35.85           N  
ATOM    554  CA  LEU A  83     -45.211  23.097 -10.821  1.00 35.85           C  
ATOM    555  C   LEU A  83     -44.815  23.179  -9.350  1.00 35.85           C  
ATOM    556  CB  LEU A  83     -46.201  21.948 -11.031  1.00 35.85           C  
ATOM    557  O   LEU A  83     -44.070  22.330  -8.855  1.00 35.85           O  
ATOM    558  CG  LEU A  83     -47.436  22.264 -11.876  1.00 35.85           C  
ATOM    559  CD1 LEU A  83     -47.350  21.558 -13.225  1.00 35.85           C  
ATOM    560  CD2 LEU A  83     -48.708  21.863 -11.137  1.00 35.85           C  
ATOM    561  N   SER A  84     -44.711  24.336  -8.709  1.00 26.99           N  
ATOM    562  CA  SER A  84     -45.587  25.145  -7.868  1.00 26.99           C  
ATOM    563  C   SER A  84     -46.089  24.351  -6.667  1.00 26.99           C  
ATOM    564  CB  SER A  84     -46.776  25.666  -8.677  1.00 26.99           C  
ATOM    565  O   SER A  84     -46.489  23.193  -6.805  1.00 26.99           O  
ATOM    566  OG  SER A  84     -47.147  24.737  -9.681  1.00 26.99           O  
ATOM    567  N   GLY A  85     -45.714  24.750  -5.429  1.00 26.36           N  
ATOM    568  CA  GLY A  85     -46.562  25.369  -4.423  1.00 26.36           C  
ATOM    569  C   GLY A  85     -46.628  24.579  -3.130  1.00 26.36           C  
ATOM    570  O   GLY A  85     -46.743  23.352  -3.151  1.00 26.36           O  
ATOM    571  N   ALA A  86     -46.096  25.085  -2.001  1.00 28.18           N  
ATOM    572  CA  ALA A  86     -46.639  25.794  -0.845  1.00 28.18           C  
ATOM    573  C   ALA A  86     -47.367  24.835   0.093  1.00 28.18           C  
ATOM    574  CB  ALA A  86     -47.580  26.908  -1.297  1.00 28.18           C  
ATOM    575  O   ALA A  86     -48.160  24.003  -0.353  1.00 28.18           O  
ATOM    576  N   ASP A  87     -46.945  24.696   1.381  1.00 26.12           N  
ATOM    577  CA  ASP A  87     -47.504  25.080   2.674  1.00 26.12           C  
ATOM    578  C   ASP A  87     -47.841  23.851   3.514  1.00 26.12           C  
ATOM    579  CB  ASP A  87     -48.752  25.945   2.483  1.00 26.12           C  
ATOM    580  O   ASP A  87     -48.474  22.912   3.024  1.00 26.12           O  
ATOM    581  CG  ASP A  87     -48.432  27.423   2.335  1.00 26.12           C  
ATOM    582  OD1 ASP A  87     -47.427  27.890   2.913  1.00 26.12           O  
ATOM    583  OD2 ASP A  87     -49.194  28.126   1.637  1.00 26.12           O  
ATOM    584  N   ALA A  88     -47.227  23.666   4.736  1.00 29.66           N  
ATOM    585  CA  ALA A  88     -47.791  23.799   6.077  1.00 29.66           C  
ATOM    586  C   ALA A  88     -47.539  22.542   6.905  1.00 29.66           C  
ATOM    587  CB  ALA A  88     -49.288  24.088   5.997  1.00 29.66           C  
ATOM    588  O   ALA A  88     -47.768  21.425   6.435  1.00 29.66           O  
ATOM    589  N   SER A  89     -46.731  22.529   7.900  1.00 24.45           N  
ATOM    590  CA  SER A  89     -46.779  22.518   9.359  1.00 24.45           C  
ATOM    591  C   SER A  89     -48.138  22.047   9.864  1.00 24.45           C  
ATOM    592  CB  SER A  89     -46.472  23.908   9.916  1.00 24.45           C  
ATOM    593  O   SER A  89     -49.178  22.502   9.382  1.00 24.45           O  
ATOM    594  OG  SER A  89     -45.706  24.663   8.993  1.00 24.45           O  
ATOM    595  N   GLN A  90     -48.248  20.843  10.650  1.00 31.02           N  
ATOM    596  CA  GLN A  90     -49.009  20.570  11.865  1.00 31.02           C  
ATOM    597  C   GLN A  90     -48.990  19.083  12.204  1.00 31.02           C  
ATOM    598  CB  GLN A  90     -50.452  21.056  11.715  1.00 31.02           C  
ATOM    599  O   GLN A  90     -49.202  18.239  11.331  1.00 31.02           O  
ATOM    600  CG  GLN A  90     -50.645  22.526  12.062  1.00 31.02           C  
ATOM    601  CD  GLN A  90     -52.101  22.951  12.029  1.00 31.02           C  
ATOM    602  NE2 GLN A  90     -52.340  24.227  11.747  1.00 31.02           N  
ATOM    603  OE1 GLN A  90     -53.003  22.138  12.255  1.00 31.02           O  
ATOM    604  N   MET A  91     -48.374  18.565  13.306  1.00 22.61           N  
ATOM    605  CA  MET A  91     -48.755  18.215  14.672  1.00 22.61           C  
ATOM    606  C   MET A  91     -49.827  17.130  14.676  1.00 22.61           C  
ATOM    607  CB  MET A  91     -49.257  19.449  15.424  1.00 22.61           C  
ATOM    608  O   MET A  91     -50.819  17.229  13.952  1.00 22.61           O  
ATOM    609  CG  MET A  91     -48.146  20.378  15.886  1.00 22.61           C  
ATOM    610  SD  MET A  91     -47.339  19.796  17.428  1.00 22.61           S  
ATOM    611  CE  MET A  91     -47.747  21.171  18.541  1.00 22.61           C  
ATOM    612  N   ALA A  92     -49.543  15.935  15.335  1.00 28.12           N  
ATOM    613  CA  ALA A  92     -50.247  15.366  16.481  1.00 28.12           C  
ATOM    614  C   ALA A  92     -50.715  13.944  16.186  1.00 28.12           C  
ATOM    615  CB  ALA A  92     -51.435  16.245  16.865  1.00 28.12           C  
ATOM    616  O   ALA A  92     -51.283  13.678  15.123  1.00 28.12           O  
ATOM    617  N   SER A  93     -50.240  12.845  16.948  1.00 25.38           N  
ATOM    618  CA  SER A  93     -50.724  12.084  18.095  1.00 25.38           C  
ATOM    619  C   SER A  93     -51.840  11.126  17.692  1.00 25.38           C  
ATOM    620  CB  SER A  93     -51.221  13.026  19.193  1.00 25.38           C  
ATOM    621  O   SER A  93     -52.747  11.500  16.945  1.00 25.38           O  
ATOM    622  OG  SER A  93     -52.633  13.142  19.155  1.00 25.38           O  
ATOM    623  N   SER A  94     -51.691   9.774  17.939  1.00 25.90           N  
ATOM    624  CA  SER A  94     -52.420   8.849  18.801  1.00 25.90           C  
ATOM    625  C   SER A  94     -53.221   7.844  17.980  1.00 25.90           C  
ATOM    626  CB  SER A  94     -53.355   9.614  19.739  1.00 25.90           C  
ATOM    627  O   SER A  94     -53.915   8.220  17.033  1.00 25.90           O  
ATOM    628  OG  SER A  94     -54.109  10.577  19.022  1.00 25.90           O  
ATOM    629  N   GLY A  95     -52.914   6.514  18.137  1.00 21.43           N  
ATOM    630  CA  GLY A  95     -53.742   5.514  18.792  1.00 21.43           C  
ATOM    631  C   GLY A  95     -54.781   4.903  17.870  1.00 21.43           C  
ATOM    632  O   GLY A  95     -55.419   5.612  17.089  1.00 21.43           O  
ATOM    633  N   TYR A  96     -54.747   3.577  17.670  1.00 27.67           N  
ATOM    634  CA  TYR A  96     -55.692   2.508  17.972  1.00 27.67           C  
ATOM    635  C   TYR A  96     -55.914   1.617  16.756  1.00 27.67           C  
ATOM    636  CB  TYR A  96     -57.027   3.088  18.446  1.00 27.67           C  
ATOM    637  O   TYR A  96     -56.133   2.112  15.648  1.00 27.67           O  
ATOM    638  CG  TYR A  96     -56.992   3.617  19.859  1.00 27.67           C  
ATOM    639  CD1 TYR A  96     -57.108   2.757  20.949  1.00 27.67           C  
ATOM    640  CD2 TYR A  96     -56.845   4.978  20.108  1.00 27.67           C  
ATOM    641  CE1 TYR A  96     -57.078   3.240  22.253  1.00 27.67           C  
ATOM    642  CE2 TYR A  96     -56.813   5.472  21.407  1.00 27.67           C  
ATOM    643  OH  TYR A  96     -56.900   5.081  23.761  1.00 27.67           O  
ATOM    644  CZ  TYR A  96     -56.930   4.597  22.472  1.00 27.67           C  
ATOM    645  N   GLU A  97     -55.655   0.308  16.864  1.00 29.87           N  
ATOM    646  CA  GLU A  97     -56.667  -0.744  16.842  1.00 29.87           C  
ATOM    647  C   GLU A  97     -56.135  -2.008  16.172  1.00 29.87           C  
ATOM    648  CB  GLU A  97     -57.931  -0.261  16.126  1.00 29.87           C  
ATOM    649  O   GLU A  97     -55.618  -1.953  15.054  1.00 29.87           O  
ATOM    650  CG  GLU A  97     -58.886   0.515  17.021  1.00 29.87           C  
ATOM    651  CD  GLU A  97     -60.235   0.780  16.371  1.00 29.87           C  
ATOM    652  OE1 GLU A  97     -61.215   1.057  17.099  1.00 29.87           O  
ATOM    653  OE2 GLU A  97     -60.312   0.710  15.124  1.00 29.87           O  
ATOM    654  N   ASN A  98     -55.866  -3.068  16.964  1.00 26.05           N  
ATOM    655  CA  ASN A  98     -56.223  -4.479  17.063  1.00 26.05           C  
ATOM    656  C   ASN A  98     -57.608  -4.749  16.481  1.00 26.05           C  
ATOM    657  CB  ASN A  98     -56.158  -4.949  18.518  1.00 26.05           C  
ATOM    658  O   ASN A  98     -58.581  -4.090  16.853  1.00 26.05           O  
ATOM    659  CG  ASN A  98     -54.780  -5.444  18.910  1.00 26.05           C  
ATOM    660  ND2 ASN A  98     -54.473  -5.383  20.201  1.00 26.05           N  
ATOM    661  OD1 ASN A  98     -53.997  -5.877  18.060  1.00 26.05           O  
ATOM    662  N   PRO A  99     -57.865  -5.889  15.724  1.00 37.36           N  
ATOM    663  CA  PRO A  99     -58.886  -6.908  15.977  1.00 37.36           C  
ATOM    664  C   PRO A  99     -58.362  -8.329  15.782  1.00 37.36           C  
ATOM    665  CB  PRO A  99     -59.973  -6.581  14.951  1.00 37.36           C  
ATOM    666  O   PRO A  99     -57.465  -8.553  14.966  1.00 37.36           O  
ATOM    667  CG  PRO A  99     -59.237  -6.007  13.784  1.00 37.36           C  
ATOM    668  CD  PRO A  99     -57.776  -5.940  14.128  1.00 37.36           C  
ATOM    669  N   ASN A 100     -58.331  -9.189  16.792  1.00 25.13           N  
ATOM    670  CA  ASN A 100     -59.020 -10.345  17.356  1.00 25.13           C  
ATOM    671  C   ASN A 100     -59.970 -10.980  16.344  1.00 25.13           C  
ATOM    672  CB  ASN A 100     -59.781  -9.950  18.623  1.00 25.13           C  
ATOM    673  O   ASN A 100     -60.780 -10.286  15.727  1.00 25.13           O  
ATOM    674  CG  ASN A 100     -59.321 -10.720  19.845  1.00 25.13           C  
ATOM    675  ND2 ASN A 100     -60.000 -10.514  20.967  1.00 25.13           N  
ATOM    676  OD1 ASN A 100     -58.361 -11.493  19.781  1.00 25.13           O  
ATOM    677  N   MET A 101     -59.855 -12.296  15.981  1.00 27.00           N  
ATOM    678  CA  MET A 101     -60.724 -13.449  16.198  1.00 27.00           C  
ATOM    679  C   MET A 101     -60.862 -14.274  14.923  1.00 27.00           C  
ATOM    680  CB  MET A 101     -62.103 -13.001  16.683  1.00 27.00           C  
ATOM    681  O   MET A 101     -61.190 -13.737  13.864  1.00 27.00           O  
ATOM    682  CG  MET A 101     -62.649 -13.832  17.833  1.00 27.00           C  
ATOM    683  SD  MET A 101     -64.447 -13.574  18.095  1.00 27.00           S  
ATOM    684  CE  MET A 101     -64.459 -11.809  18.513  1.00 27.00           C  
ATOM    685  N   ALA A 102     -60.414 -15.582  14.919  1.00 29.72           N  
ATOM    686  CA  ALA A 102     -61.146 -16.844  14.854  1.00 29.72           C  
ATOM    687  C   ALA A 102     -60.600 -17.738  13.744  1.00 29.72           C  
ATOM    688  CB  ALA A 102     -62.635 -16.585  14.640  1.00 29.72           C  
ATOM    689  O   ALA A 102     -60.450 -17.299  12.601  1.00 29.72           O  
ATOM    690  N   ALA A 103     -59.887 -18.844  14.033  1.00 24.96           N  
ATOM    691  CA  ALA A 103     -60.203 -20.269  14.072  1.00 24.96           C  
ATOM    692  C   ALA A 103     -60.593 -20.783  12.689  1.00 24.96           C  
ATOM    693  CB  ALA A 103     -61.325 -20.539  15.072  1.00 24.96           C  
ATOM    694  O   ALA A 103     -61.413 -20.171  12.001  1.00 24.96           O  
ATOM    695  N   ALA A 104     -59.763 -21.740  12.043  1.00 28.32           N  
ATOM    696  CA  ALA A 104     -60.136 -23.048  11.510  1.00 28.32           C  
ATOM    697  C   ALA A 104     -59.477 -23.297  10.157  1.00 28.32           C  
ATOM    698  CB  ALA A 104     -61.654 -23.159  11.388  1.00 28.32           C  
ATOM    699  O   ALA A 104     -59.494 -22.428   9.282  1.00 28.32           O  
ATOM    700  N   THR A 105     -58.409 -24.175  10.046  1.00 25.83           N  
ATOM    701  CA  THR A 105     -58.183 -25.452   9.379  1.00 25.83           C  
ATOM    702  C   THR A 105     -59.021 -25.556   8.108  1.00 25.83           C  
ATOM    703  CB  THR A 105     -58.509 -26.635  10.310  1.00 25.83           C  
ATOM    704  O   THR A 105     -60.210 -25.229   8.115  1.00 25.83           O  
ATOM    705  CG2 THR A 105     -57.520 -26.711  11.469  1.00 25.83           C  
ATOM    706  OG1 THR A 105     -59.832 -26.470  10.836  1.00 25.83           O  
ATOM    707  N   GLY A 106     -58.405 -25.546   6.900  1.00 24.35           N  
ATOM    708  CA  GLY A 106     -58.830 -26.382   5.788  1.00 24.35           C  
ATOM    709  C   GLY A 106     -58.800 -25.660   4.454  1.00 24.35           C  
ATOM    710  O   GLY A 106     -59.257 -24.520   4.348  1.00 24.35           O  
ATOM    711  N   ALA A 107     -57.730 -25.909   3.590  1.00 26.32           N  
ATOM    712  CA  ALA A 107     -57.842 -26.538   2.277  1.00 26.32           C  
ATOM    713  C   ALA A 107     -58.980 -25.921   1.469  1.00 26.32           C  
ATOM    714  CB  ALA A 107     -58.052 -28.043   2.423  1.00 26.32           C  
ATOM    715  O   ALA A 107     -60.086 -25.738   1.983  1.00 26.32           O  
ATOM    716  N   THR A 108     -58.635 -25.176   0.474  1.00 27.51           N  
ATOM    717  CA  THR A 108     -59.202 -25.256  -0.868  1.00 27.51           C  
ATOM    718  C   THR A 108     -60.109 -24.061  -1.143  1.00 27.51           C  
ATOM    719  CB  THR A 108     -59.994 -26.562  -1.063  1.00 27.51           C  
ATOM    720  O   THR A 108     -60.947 -23.706  -0.311  1.00 27.51           O  
ATOM    721  CG2 THR A 108     -59.062 -27.767  -1.122  1.00 27.51           C  
ATOM    722  OG1 THR A 108     -60.905 -26.729   0.030  1.00 27.51           O  
ATOM    723  N   HIS A 109     -59.599 -23.072  -1.802  1.00 29.14           N  
ATOM    724  CA  HIS A 109     -60.285 -22.462  -2.935  1.00 29.14           C  
ATOM    725  C   HIS A 109     -60.893 -21.116  -2.552  1.00 29.14           C  
ATOM    726  CB  HIS A 109     -61.372 -23.396  -3.470  1.00 29.14           C  
ATOM    727  O   HIS A 109     -61.635 -21.023  -1.572  1.00 29.14           O  
ATOM    728  CG  HIS A 109     -60.952 -24.178  -4.674  1.00 29.14           C  
ATOM    729  CD2 HIS A 109     -60.798 -25.510  -4.858  1.00 29.14           C  
ATOM    730  ND1 HIS A 109     -60.632 -23.582  -5.874  1.00 29.14           N  
ATOM    731  CE1 HIS A 109     -60.299 -24.517  -6.748  1.00 29.14           C  
ATOM    732  NE2 HIS A 109     -60.391 -25.696  -6.157  1.00 29.14           N  
ATOM    733  N   ARG A 110     -60.253 -20.073  -2.975  1.00 27.80           N  
ATOM    734  CA  ARG A 110     -61.042 -19.105  -3.730  1.00 27.80           C  
ATOM    735  C   ARG A 110     -60.312 -17.770  -3.839  1.00 27.80           C  
ATOM    736  CB  ARG A 110     -62.411 -18.901  -3.078  1.00 27.80           C  
ATOM    737  O   ARG A 110     -59.730 -17.293  -2.862  1.00 27.80           O  
ATOM    738  CG  ARG A 110     -63.535 -19.672  -3.752  1.00 27.80           C  
ATOM    739  CD  ARG A 110     -64.896 -19.301  -3.180  1.00 27.80           C  
ATOM    740  NE  ARG A 110     -65.975 -20.035  -3.836  1.00 27.80           N  
ATOM    741  NH1 ARG A 110     -67.629 -19.289  -2.407  1.00 27.80           N  
ATOM    742  NH2 ARG A 110     -68.148 -20.719  -4.122  1.00 27.80           N  
ATOM    743  CZ  ARG A 110     -67.248 -20.013  -3.453  1.00 27.80           C  
ATOM    744  N   PRO A 111     -60.723 -16.894  -4.747  1.00 41.77           N  
ATOM    745  CA  PRO A 111     -60.843 -16.239  -6.052  1.00 41.77           C  
ATOM    746  C   PRO A 111     -60.415 -14.774  -6.019  1.00 41.77           C  
ATOM    747  CB  PRO A 111     -62.334 -16.366  -6.375  1.00 41.77           C  
ATOM    748  O   PRO A 111     -60.317 -14.180  -4.942  1.00 41.77           O  
ATOM    749  CG  PRO A 111     -63.021 -16.269  -5.051  1.00 41.77           C  
ATOM    750  CD  PRO A 111     -61.975 -16.222  -3.974  1.00 41.77           C  
ATOM    751  N   GLY A 112     -59.607 -14.334  -6.941  1.00 27.77           N  
ATOM    752  CA  GLY A 112     -59.844 -13.145  -7.745  1.00 27.77           C  
ATOM    753  C   GLY A 112     -58.991 -11.963  -7.328  1.00 27.77           C  
ATOM    754  O   GLY A 112     -59.256 -11.329  -6.304  1.00 27.77           O  
ATOM    755  N   VAL A 113     -57.643 -11.932  -7.593  1.00 34.39           N  
ATOM    756  CA  VAL A 113     -57.042 -10.603  -7.622  1.00 34.39           C  
ATOM    757  C   VAL A 113     -56.043 -10.513  -8.774  1.00 34.39           C  
ATOM    758  CB  VAL A 113     -56.345 -10.265  -6.285  1.00 34.39           C  
ATOM    759  O   VAL A 113     -55.243 -11.428  -8.984  1.00 34.39           O  
ATOM    760  CG1 VAL A 113     -55.706  -8.879  -6.345  1.00 34.39           C  
ATOM    761  CG2 VAL A 113     -57.341 -10.348  -5.130  1.00 34.39           C  
ATOM    762  N   ARG A 114     -56.423 -10.301 -10.037  1.00 31.57           N  
ATOM    763  CA  ARG A 114     -55.761  -9.603 -11.134  1.00 31.57           C  
ATOM    764  C   ARG A 114     -54.245  -9.660 -10.984  1.00 31.57           C  
ATOM    765  CB  ARG A 114     -56.227  -8.147 -11.204  1.00 31.57           C  
ATOM    766  O   ARG A 114     -53.704  -9.277  -9.944  1.00 31.57           O  
ATOM    767  CG  ARG A 114     -57.681  -7.985 -11.616  1.00 31.57           C  
ATOM    768  CD  ARG A 114     -58.050  -6.522 -11.820  1.00 31.57           C  
ATOM    769  NE  ARG A 114     -59.322  -6.193 -11.183  1.00 31.57           N  
ATOM    770  NH1 ARG A 114     -60.089  -4.879 -12.921  1.00 31.57           N  
ATOM    771  NH2 ARG A 114     -61.381  -5.185 -11.053  1.00 31.57           N  
ATOM    772  CZ  ARG A 114     -60.261  -5.420 -11.721  1.00 31.57           C  
ATOM    773  N   PRO A 115     -53.492 -10.547 -11.687  1.00 37.71           N  
ATOM    774  CA  PRO A 115     -52.029 -10.524 -11.621  1.00 37.71           C  
ATOM    775  C   PRO A 115     -51.436  -9.208 -12.121  1.00 37.71           C  
ATOM    776  CB  PRO A 115     -51.616 -11.687 -12.526  1.00 37.71           C  
ATOM    777  O   PRO A 115     -51.944  -8.623 -13.081  1.00 37.71           O  
ATOM    778  CG  PRO A 115     -52.799 -11.922 -13.409  1.00 37.71           C  
ATOM    779  CD  PRO A 115     -53.963 -11.143 -12.865  1.00 37.71           C  
ATOM    780  N   ALA A 116     -51.464  -8.057 -11.457  1.00 33.54           N  
ATOM    781  CA  ALA A 116     -50.522  -6.990 -11.787  1.00 33.54           C  
ATOM    782  C   ALA A 116     -49.401  -7.506 -12.685  1.00 33.54           C  
ATOM    783  CB  ALA A 116     -49.941  -6.380 -10.514  1.00 33.54           C  
ATOM    784  O   ALA A 116     -48.914  -8.624 -12.500  1.00 33.54           O  
ATOM    785  N   PRO A 117     -49.428  -7.243 -14.028  1.00 38.45           N  
ATOM    786  CA  PRO A 117     -48.487  -7.607 -15.089  1.00 38.45           C  
ATOM    787  C   PRO A 117     -47.076  -7.862 -14.565  1.00 38.45           C  
ATOM    788  CB  PRO A 117     -48.512  -6.389 -16.016  1.00 38.45           C  
ATOM    789  O   PRO A 117     -46.570  -7.094 -13.742  1.00 38.45           O  
ATOM    790  CG  PRO A 117     -48.745  -5.224 -15.109  1.00 38.45           C  
ATOM    791  CD  PRO A 117     -49.093  -5.743 -13.744  1.00 38.45           C  
ATOM    792  N   LEU A 118     -46.799  -9.015 -14.049  1.00 43.20           N  
ATOM    793  CA  LEU A 118     -45.507  -9.676 -13.907  1.00 43.20           C  
ATOM    794  C   LEU A 118     -44.694  -9.561 -15.193  1.00 43.20           C  
ATOM    795  CB  LEU A 118     -45.696 -11.150 -13.540  1.00 43.20           C  
ATOM    796  O   LEU A 118     -43.643 -10.192 -15.326  1.00 43.20           O  
ATOM    797  CG  LEU A 118     -46.271 -11.434 -12.152  1.00 43.20           C  
ATOM    798  CD1 LEU A 118     -46.705 -12.893 -12.046  1.00 43.20           C  
ATOM    799  CD2 LEU A 118     -45.251 -11.095 -11.070  1.00 43.20           C  
ATOM    800  N   SER A 119     -44.868  -8.397 -15.996  1.00 45.27           N  
ATOM    801  CA  SER A 119     -43.909  -8.348 -17.095  1.00 45.27           C  
ATOM    802  C   SER A 119     -43.236  -6.983 -17.180  1.00 45.27           C  
ATOM    803  CB  SER A 119     -44.597  -8.671 -18.422  1.00 45.27           C  
ATOM    804  O   SER A 119     -42.337  -6.778 -17.999  1.00 45.27           O  
ATOM    805  OG  SER A 119     -45.228  -7.519 -18.954  1.00 45.27           O  
ATOM    806  N   ALA A 120     -43.089  -6.242 -16.054  1.00 40.59           N  
ATOM    807  CA  ALA A 120     -42.133  -5.140 -16.138  1.00 40.59           C  
ATOM    808  C   ALA A 120     -41.228  -5.104 -14.910  1.00 40.59           C  
ATOM    809  CB  ALA A 120     -42.867  -3.810 -16.293  1.00 40.59           C  
ATOM    810  O   ALA A 120     -40.332  -4.263 -14.816  1.00 40.59           O  
ATOM    811  N   ARG A 121     -41.345  -6.198 -14.007  1.00 43.33           N  
ATOM    812  CA  ARG A 121     -40.342  -6.198 -12.947  1.00 43.33           C  
ATOM    813  C   ARG A 121     -39.149  -7.071 -13.321  1.00 43.33           C  
ATOM    814  CB  ARG A 121     -40.953  -6.682 -11.630  1.00 43.33           C  
ATOM    815  O   ARG A 121     -38.102  -7.012 -12.673  1.00 43.33           O  
ATOM    816  CG  ARG A 121     -40.676  -5.765 -10.449  1.00 43.33           C  
ATOM    817  CD  ARG A 121     -41.395  -6.233  -9.191  1.00 43.33           C  
ATOM    818  NE  ARG A 121     -41.092  -5.377  -8.048  1.00 43.33           N  
ATOM    819  NH1 ARG A 121     -42.434  -6.532  -6.564  1.00 43.33           N  
ATOM    820  NH2 ARG A 121     -41.251  -4.700  -5.858  1.00 43.33           N  
ATOM    821  CZ  ARG A 121     -41.593  -5.538  -6.826  1.00 43.33           C  
ATOM    822  N   ALA A 122     -39.127  -7.660 -14.587  1.00 43.01           N  
ATOM    823  CA  ALA A 122     -38.022  -8.564 -14.895  1.00 43.01           C  
ATOM    824  C   ALA A 122     -37.122  -7.980 -15.981  1.00 43.01           C  
ATOM    825  CB  ALA A 122     -38.555  -9.928 -15.327  1.00 43.01           C  
ATOM    826  O   ALA A 122     -36.065  -8.537 -16.286  1.00 43.01           O  
ATOM    827  N   MET A 123     -36.800  -6.654 -15.973  1.00 39.76           N  
ATOM    828  CA  MET A 123     -35.606  -6.437 -16.785  1.00 39.76           C  
ATOM    829  C   MET A 123     -34.835  -5.212 -16.303  1.00 39.76           C  
ATOM    830  CB  MET A 123     -35.980  -6.271 -18.259  1.00 39.76           C  
ATOM    831  O   MET A 123     -34.561  -4.299 -17.083  1.00 39.76           O  
ATOM    832  CG  MET A 123     -36.350  -7.575 -18.948  1.00 39.76           C  
ATOM    833  SD  MET A 123     -36.189  -7.477 -20.773  1.00 39.76           S  
ATOM    834  CE  MET A 123     -36.560  -9.196 -21.220  1.00 39.76           C  
ATOM    835  N   LYS A 124     -34.870  -4.877 -15.010  1.00 43.69           N  
ATOM    836  CA  LYS A 124     -33.817  -3.938 -14.636  1.00 43.69           C  
ATOM    837  C   LYS A 124     -32.621  -4.667 -14.030  1.00 43.69           C  
ATOM    838  CB  LYS A 124     -34.350  -2.897 -13.650  1.00 43.69           C  
ATOM    839  O   LYS A 124     -32.723  -5.245 -12.946  1.00 43.69           O  
ATOM    840  CG  LYS A 124     -35.047  -1.718 -14.312  1.00 43.69           C  
ATOM    841  CD  LYS A 124     -36.032  -1.046 -13.363  1.00 43.69           C  
ATOM    842  CE  LYS A 124     -36.692   0.165 -14.007  1.00 43.69           C  
ATOM    843  NZ  LYS A 124     -37.642   0.840 -13.072  1.00 43.69           N  
ATOM    844  N   SER A 125     -32.295  -5.897 -14.462  1.00 45.73           N  
ATOM    845  CA  SER A 125     -31.009  -6.473 -14.082  1.00 45.73           C  
ATOM    846  C   SER A 125     -30.143  -5.455 -13.347  1.00 45.73           C  
ATOM    847  CB  SER A 125     -30.267  -6.989 -15.315  1.00 45.73           C  
ATOM    848  O   SER A 125     -29.802  -4.408 -13.900  1.00 45.73           O  
ATOM    849  OG  SER A 125     -29.042  -6.299 -15.491  1.00 45.73           O  
ATOM    850  N   GLN A 126     -30.654  -4.799 -12.251  1.00 51.58           N  
ATOM    851  CA  GLN A 126     -29.839  -3.944 -11.394  1.00 51.58           C  
ATOM    852  C   GLN A 126     -28.371  -4.357 -11.441  1.00 51.58           C  
ATOM    853  CB  GLN A 126     -30.350  -3.984  -9.953  1.00 51.58           C  
ATOM    854  O   GLN A 126     -28.023  -5.476 -11.060  1.00 51.58           O  
ATOM    855  CG  GLN A 126     -31.313  -2.855  -9.611  1.00 51.58           C  
ATOM    856  CD  GLN A 126     -31.836  -2.941  -8.189  1.00 51.58           C  
ATOM    857  NE2 GLN A 126     -32.548  -1.906  -7.756  1.00 51.58           N  
ATOM    858  OE1 GLN A 126     -31.604  -3.930  -7.487  1.00 51.58           O  
ATOM    859  N   MET A 127     -27.887  -4.422 -12.642  1.00 55.23           N  
ATOM    860  CA  MET A 127     -26.430  -4.512 -12.674  1.00 55.23           C  
ATOM    861  C   MET A 127     -25.819  -3.913 -11.412  1.00 55.23           C  
ATOM    862  CB  MET A 127     -25.874  -3.805 -13.911  1.00 55.23           C  
ATOM    863  O   MET A 127     -26.073  -2.752 -11.086  1.00 55.23           O  
ATOM    864  CG  MET A 127     -24.458  -4.224 -14.272  1.00 55.23           C  
ATOM    865  SD  MET A 127     -24.359  -5.976 -14.810  1.00 55.23           S  
ATOM    866  CE  MET A 127     -24.706  -5.786 -16.581  1.00 55.23           C  
ATOM    867  N   THR A 128     -25.499  -4.756 -10.385  1.00 66.17           N  
ATOM    868  CA  THR A 128     -24.799  -4.343  -9.173  1.00 66.17           C  
ATOM    869  C   THR A 128     -23.404  -3.823  -9.505  1.00 66.17           C  
ATOM    870  CB  THR A 128     -24.691  -5.505  -8.168  1.00 66.17           C  
ATOM    871  O   THR A 128     -22.692  -4.414 -10.320  1.00 66.17           O  
ATOM    872  CG2 THR A 128     -26.071  -6.011  -7.762  1.00 66.17           C  
ATOM    873  OG1 THR A 128     -23.957  -6.580  -8.767  1.00 66.17           O  
ATOM    874  N   ASN A 129     -23.282  -2.544  -9.410  1.00 75.61           N  
ATOM    875  CA  ASN A 129     -22.000  -1.863  -9.562  1.00 75.61           C  
ATOM    876  C   ASN A 129     -21.076  -2.136  -8.379  1.00 75.61           C  
ATOM    877  CB  ASN A 129     -22.209  -0.358  -9.737  1.00 75.61           C  
ATOM    878  O   ASN A 129     -21.445  -1.894  -7.229  1.00 75.61           O  
ATOM    879  CG  ASN A 129     -22.989  -0.018 -10.991  1.00 75.61           C  
ATOM    880  ND2 ASN A 129     -24.130   0.639 -10.820  1.00 75.61           N  
ATOM    881  OD1 ASN A 129     -22.570  -0.343 -12.105  1.00 75.61           O  
ATOM    882  N   THR A 130     -20.085  -2.897  -8.593  1.00 79.96           N  
ATOM    883  CA  THR A 130     -19.064  -3.161  -7.585  1.00 79.96           C  
ATOM    884  C   THR A 130     -17.851  -2.259  -7.795  1.00 79.96           C  
ATOM    885  CB  THR A 130     -18.621  -4.635  -7.612  1.00 79.96           C  
ATOM    886  O   THR A 130     -17.336  -2.151  -8.910  1.00 79.96           O  
ATOM    887  CG2 THR A 130     -17.629  -4.932  -6.492  1.00 79.96           C  
ATOM    888  OG1 THR A 130     -19.770  -5.476  -7.452  1.00 79.96           O  
ATOM    889  N   TYR A 131     -17.503  -1.536  -6.764  1.00 85.41           N  
ATOM    890  CA  TYR A 131     -16.360  -0.630  -6.810  1.00 85.41           C  
ATOM    891  C   TYR A 131     -15.158  -1.232  -6.092  1.00 85.41           C  
ATOM    892  CB  TYR A 131     -16.719   0.721  -6.185  1.00 85.41           C  
ATOM    893  O   TYR A 131     -15.283  -1.736  -4.974  1.00 85.41           O  
ATOM    894  CG  TYR A 131     -17.843   1.438  -6.892  1.00 85.41           C  
ATOM    895  CD1 TYR A 131     -17.586   2.298  -7.957  1.00 85.41           C  
ATOM    896  CD2 TYR A 131     -19.164   1.258  -6.497  1.00 85.41           C  
ATOM    897  CE1 TYR A 131     -18.618   2.962  -8.611  1.00 85.41           C  
ATOM    898  CE2 TYR A 131     -20.205   1.917  -7.144  1.00 85.41           C  
ATOM    899  OH  TYR A 131     -20.948   3.421  -8.842  1.00 85.41           O  
ATOM    900  CZ  TYR A 131     -19.922   2.765  -8.198  1.00 85.41           C  
ATOM    901  N   PHE A 132     -14.134  -1.219  -6.725  1.00 88.09           N  
ATOM    902  CA  PHE A 132     -12.896  -1.756  -6.173  1.00 88.09           C  
ATOM    903  C   PHE A 132     -11.747  -0.773  -6.363  1.00 88.09           C  
ATOM    904  CB  PHE A 132     -12.553  -3.099  -6.826  1.00 88.09           C  
ATOM    905  O   PHE A 132     -11.396  -0.433  -7.494  1.00 88.09           O  
ATOM    906  CG  PHE A 132     -11.399  -3.812  -6.175  1.00 88.09           C  
ATOM    907  CD1 PHE A 132     -10.198  -3.984  -6.853  1.00 88.09           C  
ATOM    908  CD2 PHE A 132     -11.514  -4.312  -4.884  1.00 88.09           C  
ATOM    909  CE1 PHE A 132      -9.128  -4.644  -6.254  1.00 88.09           C  
ATOM    910  CE2 PHE A 132     -10.449  -4.973  -4.279  1.00 88.09           C  
ATOM    911  CZ  PHE A 132      -9.258  -5.138  -4.965  1.00 88.09           C  
ATOM    912  N   LYS A 133     -11.182  -0.295  -5.265  1.00 90.95           N  
ATOM    913  CA  LYS A 133     -10.121   0.707  -5.284  1.00 90.95           C  
ATOM    914  C   LYS A 133      -8.785   0.102  -4.866  1.00 90.95           C  
ATOM    915  CB  LYS A 133     -10.475   1.880  -4.367  1.00 90.95           C  
ATOM    916  O   LYS A 133      -8.656  -0.429  -3.761  1.00 90.95           O  
ATOM    917  CG  LYS A 133      -9.531   3.067  -4.490  1.00 90.95           C  
ATOM    918  CD  LYS A 133     -10.073   4.289  -3.760  1.00 90.95           C  
ATOM    919  CE  LYS A 133      -9.208   5.518  -4.005  1.00 90.95           C  
ATOM    920  NZ  LYS A 133      -9.666   6.689  -3.199  1.00 90.95           N  
ATOM    921  N   ILE A 134      -7.788   0.202  -5.743  1.00 92.47           N  
ATOM    922  CA  ILE A 134      -6.454  -0.338  -5.504  1.00 92.47           C  
ATOM    923  C   ILE A 134      -5.441   0.802  -5.429  1.00 92.47           C  
ATOM    924  CB  ILE A 134      -6.047  -1.344  -6.604  1.00 92.47           C  
ATOM    925  O   ILE A 134      -5.393   1.658  -6.316  1.00 92.47           O  
ATOM    926  CG1 ILE A 134      -7.095  -2.456  -6.725  1.00 92.47           C  
ATOM    927  CG2 ILE A 134      -4.661  -1.928  -6.316  1.00 92.47           C  
ATOM    928  CD1 ILE A 134      -6.974  -3.286  -7.996  1.00 92.47           C  
ATOM    929  N   MET A 135      -4.724   0.793  -4.365  1.00 93.46           N  
ATOM    930  CA  MET A 135      -3.685   1.803  -4.182  1.00 93.46           C  
ATOM    931  C   MET A 135      -2.298   1.191  -4.347  1.00 93.46           C  
ATOM    932  CB  MET A 135      -3.807   2.458  -2.805  1.00 93.46           C  
ATOM    933  O   MET A 135      -2.020   0.118  -3.810  1.00 93.46           O  
ATOM    934  CG  MET A 135      -2.803   3.573  -2.566  1.00 93.46           C  
ATOM    935  SD  MET A 135      -3.015   4.371  -0.927  1.00 93.46           S  
ATOM    936  CE  MET A 135      -1.570   5.468  -0.916  1.00 93.46           C  
ATOM    937  N   VAL A 136      -1.447   1.889  -5.093  1.00 93.58           N  
ATOM    938  CA  VAL A 136      -0.083   1.421  -5.316  1.00 93.58           C  
ATOM    939  C   VAL A 136       0.905   2.361  -4.629  1.00 93.58           C  
ATOM    940  CB  VAL A 136       0.241   1.316  -6.823  1.00 93.58           C  
ATOM    941  O   VAL A 136       0.855   3.577  -4.826  1.00 93.58           O  
ATOM    942  CG1 VAL A 136       1.652   0.771  -7.035  1.00 93.58           C  
ATOM    943  CG2 VAL A 136      -0.788   0.435  -7.530  1.00 93.58           C  
ATOM    944  N   VAL A 137       1.762   1.747  -3.752  1.00 93.02           N  
ATOM    945  CA  VAL A 137       2.737   2.529  -2.999  1.00 93.02           C  
ATOM    946  C   VAL A 137       4.116   1.882  -3.111  1.00 93.02           C  
ATOM    947  CB  VAL A 137       2.332   2.664  -1.514  1.00 93.02           C  
ATOM    948  O   VAL A 137       4.234   0.654  -3.122  1.00 93.02           O  
ATOM    949  CG1 VAL A 137       3.379   3.460  -0.738  1.00 93.02           C  
ATOM    950  CG2 VAL A 137       0.959   3.322  -1.394  1.00 93.02           C  
ATOM    951  N   GLY A 138       5.181   2.751  -3.197  1.00 92.64           N  
ATOM    952  CA  GLY A 138       6.551   2.265  -3.236  1.00 92.64           C  
ATOM    953  C   GLY A 138       7.563   3.356  -3.532  1.00 92.64           C  
ATOM    954  O   GLY A 138       7.197   4.522  -3.690  1.00 92.64           O  
ATOM    955  N   GLU A 139       8.804   2.973  -3.517  1.00 91.70           N  
ATOM    956  CA  GLU A 139       9.903   3.878  -3.837  1.00 91.70           C  
ATOM    957  C   GLU A 139       9.787   4.404  -5.265  1.00 91.70           C  
ATOM    958  CB  GLU A 139      11.251   3.179  -3.642  1.00 91.70           C  
ATOM    959  O   GLU A 139       9.195   3.751  -6.127  1.00 91.70           O  
ATOM    960  CG  GLU A 139      12.450   4.107  -3.772  1.00 91.70           C  
ATOM    961  CD  GLU A 139      13.781   3.397  -3.584  1.00 91.70           C  
ATOM    962  OE1 GLU A 139      14.839   4.011  -3.849  1.00 91.70           O  
ATOM    963  OE2 GLU A 139      13.766   2.216  -3.169  1.00 91.70           O  
ATOM    964  N   SER A 140      10.333   5.621  -5.432  1.00 89.91           N  
ATOM    965  CA  SER A 140      10.306   6.218  -6.763  1.00 89.91           C  
ATOM    966  C   SER A 140      11.204   5.453  -7.730  1.00 89.91           C  
ATOM    967  CB  SER A 140      10.740   7.683  -6.702  1.00 89.91           C  
ATOM    968  O   SER A 140      12.265   4.960  -7.343  1.00 89.91           O  
ATOM    969  OG  SER A 140      10.706   8.272  -7.991  1.00 89.91           O  
ATOM    970  N   GLY A 141      10.649   5.190  -9.003  1.00 89.62           N  
ATOM    971  CA  GLY A 141      11.442   4.577 -10.056  1.00 89.62           C  
ATOM    972  C   GLY A 141      11.294   3.068 -10.112  1.00 89.62           C  
ATOM    973  O   GLY A 141      12.083   2.386 -10.770  1.00 89.62           O  
ATOM    974  N   LEU A 142      10.351   2.498  -9.393  1.00 91.05           N  
ATOM    975  CA  LEU A 142      10.177   1.050  -9.379  1.00 91.05           C  
ATOM    976  C   LEU A 142       9.214   0.608 -10.476  1.00 91.05           C  
ATOM    977  CB  LEU A 142       9.662   0.585  -8.014  1.00 91.05           C  
ATOM    978  O   LEU A 142       9.016  -0.591 -10.688  1.00 91.05           O  
ATOM    979  CG  LEU A 142      10.636   0.717  -6.842  1.00 91.05           C  
ATOM    980  CD1 LEU A 142       9.978   0.241  -5.550  1.00 91.05           C  
ATOM    981  CD2 LEU A 142      11.914  -0.068  -7.117  1.00 91.05           C  
ATOM    982  N   GLY A 143       8.671   1.576 -11.201  1.00 90.16           N  
ATOM    983  CA  GLY A 143       7.782   1.247 -12.303  1.00 90.16           C  
ATOM    984  C   GLY A 143       6.328   1.137 -11.885  1.00 90.16           C  
ATOM    985  O   GLY A 143       5.585   0.309 -12.415  1.00 90.16           O  
ATOM    986  N   LYS A 144       5.822   1.839 -10.932  1.00 90.74           N  
ATOM    987  CA  LYS A 144       4.459   1.804 -10.409  1.00 90.74           C  
ATOM    988  C   LYS A 144       3.453   2.249 -11.466  1.00 90.74           C  
ATOM    989  CB  LYS A 144       4.339   2.686  -9.166  1.00 90.74           C  
ATOM    990  O   LYS A 144       2.463   1.559 -11.718  1.00 90.74           O  
ATOM    991  CG  LYS A 144       5.257   2.276  -8.024  1.00 90.74           C  
ATOM    992  CD  LYS A 144       5.116   3.210  -6.829  1.00 90.74           C  
ATOM    993  CE  LYS A 144       5.592   4.618  -7.160  1.00 90.74           C  
ATOM    994  NZ  LYS A 144       7.081   4.724  -7.116  1.00 90.74           N  
ATOM    995  N   THR A 145       3.773   3.355 -12.066  1.00 89.56           N  
ATOM    996  CA  THR A 145       2.871   3.863 -13.094  1.00 89.56           C  
ATOM    997  C   THR A 145       2.864   2.942 -14.310  1.00 89.56           C  
ATOM    998  CB  THR A 145       3.263   5.287 -13.527  1.00 89.56           C  
ATOM    999  O   THR A 145       1.810   2.689 -14.898  1.00 89.56           O  
ATOM   1000  CG2 THR A 145       2.258   5.856 -14.523  1.00 89.56           C  
ATOM   1001  OG1 THR A 145       3.309   6.136 -12.373  1.00 89.56           O  
ATOM   1002  N   THR A 146       4.023   2.384 -14.584  1.00 90.42           N  
ATOM   1003  CA  THR A 146       4.126   1.436 -15.687  1.00 90.42           C  
ATOM   1004  C   THR A 146       3.354   0.157 -15.375  1.00 90.42           C  
ATOM   1005  CB  THR A 146       5.596   1.090 -15.990  1.00 90.42           C  
ATOM   1006  O   THR A 146       2.702  -0.411 -16.253  1.00 90.42           O  
ATOM   1007  CG2 THR A 146       5.711   0.228 -17.243  1.00 90.42           C  
ATOM   1008  OG1 THR A 146       6.335   2.302 -16.187  1.00 90.42           O  
ATOM   1009  N   PHE A 147       3.404  -0.267 -14.108  1.00 90.90           N  
ATOM   1010  CA  PHE A 147       2.660  -1.441 -13.666  1.00 90.90           C  
ATOM   1011  C   PHE A 147       1.160  -1.225 -13.832  1.00 90.90           C  
ATOM   1012  CB  PHE A 147       2.985  -1.766 -12.205  1.00 90.90           C  
ATOM   1013  O   PHE A 147       0.448  -2.115 -14.300  1.00 90.90           O  
ATOM   1014  CG  PHE A 147       2.119  -2.847 -11.616  1.00 90.90           C  
ATOM   1015  CD1 PHE A 147       1.050  -2.527 -10.788  1.00 90.90           C  
ATOM   1016  CD2 PHE A 147       2.374  -4.184 -11.891  1.00 90.90           C  
ATOM   1017  CE1 PHE A 147       0.246  -3.525 -10.242  1.00 90.90           C  
ATOM   1018  CE2 PHE A 147       1.575  -5.187 -11.349  1.00 90.90           C  
ATOM   1019  CZ  PHE A 147       0.513  -4.856 -10.524  1.00 90.90           C  
ATOM   1020  N   ILE A 148       0.693  -0.077 -13.493  1.00 89.21           N  
ATOM   1021  CA  ILE A 148      -0.723   0.260 -13.589  1.00 89.21           C  
ATOM   1022  C   ILE A 148      -1.176   0.177 -15.045  1.00 89.21           C  
ATOM   1023  CB  ILE A 148      -1.010   1.666 -13.017  1.00 89.21           C  
ATOM   1024  O   ILE A 148      -2.239  -0.375 -15.340  1.00 89.21           O  
ATOM   1025  CG1 ILE A 148      -0.761   1.689 -11.504  1.00 89.21           C  
ATOM   1026  CG2 ILE A 148      -2.442   2.100 -13.343  1.00 89.21           C  
ATOM   1027  CD1 ILE A 148      -0.834   3.078 -10.886  1.00 89.21           C  
ATOM   1028  N   ASN A 149      -0.385   0.626 -15.915  1.00 86.46           N  
ATOM   1029  CA  ASN A 149      -0.695   0.577 -17.340  1.00 86.46           C  
ATOM   1030  C   ASN A 149      -0.735  -0.858 -17.857  1.00 86.46           C  
ATOM   1031  CB  ASN A 149       0.318   1.401 -18.138  1.00 86.46           C  
ATOM   1032  O   ASN A 149      -1.592  -1.205 -18.672  1.00 86.46           O  
ATOM   1033  CG  ASN A 149       0.191   2.890 -17.883  1.00 86.46           C  
ATOM   1034  ND2 ASN A 149       1.290   3.616 -18.047  1.00 86.46           N  
ATOM   1035  OD1 ASN A 149      -0.887   3.384 -17.542  1.00 86.46           O  
ATOM   1036  N   ASN A 150       0.184  -1.678 -17.377  1.00 87.08           N  
ATOM   1037  CA  ASN A 150       0.264  -3.075 -17.792  1.00 87.08           C  
ATOM   1038  C   ASN A 150      -0.866  -3.904 -17.189  1.00 87.08           C  
ATOM   1039  CB  ASN A 150       1.622  -3.671 -17.412  1.00 87.08           C  
ATOM   1040  O   ASN A 150      -1.321  -4.875 -17.797  1.00 87.08           O  
ATOM   1041  CG  ASN A 150       2.751  -3.150 -18.279  1.00 87.08           C  
ATOM   1042  ND2 ASN A 150       3.985  -3.390 -17.852  1.00 87.08           N  
ATOM   1043  OD1 ASN A 150       2.517  -2.538 -19.324  1.00 87.08           O  
ATOM   1044  N   LEU A 151      -1.346  -3.564 -15.991  1.00 85.48           N  
ATOM   1045  CA  LEU A 151      -2.408  -4.295 -15.307  1.00 85.48           C  
ATOM   1046  C   LEU A 151      -3.705  -4.243 -16.107  1.00 85.48           C  
ATOM   1047  CB  LEU A 151      -2.636  -3.723 -13.905  1.00 85.48           C  
ATOM   1048  O   LEU A 151      -4.384  -5.261 -16.262  1.00 85.48           O  
ATOM   1049  CG  LEU A 151      -3.676  -4.438 -13.042  1.00 85.48           C  
ATOM   1050  CD1 LEU A 151      -3.243  -5.875 -12.771  1.00 85.48           C  
ATOM   1051  CD2 LEU A 151      -3.895  -3.685 -11.734  1.00 85.48           C  
ATOM   1052  N   PHE A 152      -3.959  -3.042 -16.900  1.00 78.07           N  
ATOM   1053  CA  PHE A 152      -5.252  -2.878 -17.552  1.00 78.07           C  
ATOM   1054  C   PHE A 152      -5.125  -3.058 -19.060  1.00 78.07           C  
ATOM   1055  CB  PHE A 152      -5.845  -1.501 -17.236  1.00 78.07           C  
ATOM   1056  O   PHE A 152      -6.129  -3.080 -19.775  1.00 78.07           O  
ATOM   1057  CG  PHE A 152      -6.317  -1.356 -15.815  1.00 78.07           C  
ATOM   1058  CD1 PHE A 152      -7.427  -2.058 -15.361  1.00 78.07           C  
ATOM   1059  CD2 PHE A 152      -5.651  -0.516 -14.932  1.00 78.07           C  
ATOM   1060  CE1 PHE A 152      -7.867  -1.926 -14.046  1.00 78.07           C  
ATOM   1061  CE2 PHE A 152      -6.085  -0.378 -13.616  1.00 78.07           C  
ATOM   1062  CZ  PHE A 152      -7.194  -1.083 -13.176  1.00 78.07           C  
ATOM   1063  N   SER A 153      -3.971  -3.059 -19.619  1.00 70.19           N  
ATOM   1064  CA  SER A 153      -3.793  -3.133 -21.065  1.00 70.19           C  
ATOM   1065  C   SER A 153      -4.469  -4.372 -21.643  1.00 70.19           C  
ATOM   1066  CB  SER A 153      -2.306  -3.139 -21.423  1.00 70.19           C  
ATOM   1067  O   SER A 153      -5.061  -4.316 -22.723  1.00 70.19           O  
ATOM   1068  OG  SER A 153      -1.684  -1.937 -21.006  1.00 70.19           O  
ATOM   1069  N   SER A 154      -4.603  -5.420 -20.967  1.00 57.09           N  
ATOM   1070  CA  SER A 154      -5.187  -6.617 -21.564  1.00 57.09           C  
ATOM   1071  C   SER A 154      -6.704  -6.625 -21.415  1.00 57.09           C  
ATOM   1072  CB  SER A 154      -4.597  -7.876 -20.926  1.00 57.09           C  
ATOM   1073  O   SER A 154      -7.413  -7.179 -22.258  1.00 57.09           O  
ATOM   1074  OG  SER A 154      -4.732  -7.836 -19.516  1.00 57.09           O  
ATOM   1075  N   TYR A 155      -7.175  -5.931 -20.260  1.00 53.25           N  
ATOM   1076  CA  TYR A 155      -8.611  -5.970 -20.005  1.00 53.25           C  
ATOM   1077  C   TYR A 155      -9.362  -5.071 -20.980  1.00 53.25           C  
ATOM   1078  CB  TYR A 155      -8.913  -5.545 -18.565  1.00 53.25           C  
ATOM   1079  O   TYR A 155     -10.478  -5.392 -21.396  1.00 53.25           O  
ATOM   1080  CG  TYR A 155      -9.018  -6.702 -17.600  1.00 53.25           C  
ATOM   1081  CD1 TYR A 155     -10.208  -7.413 -17.461  1.00 53.25           C  
ATOM   1082  CD2 TYR A 155      -7.928  -7.085 -16.826  1.00 53.25           C  
ATOM   1083  CE1 TYR A 155     -10.309  -8.478 -16.573  1.00 53.25           C  
ATOM   1084  CE2 TYR A 155      -8.018  -8.148 -15.934  1.00 53.25           C  
ATOM   1085  OH  TYR A 155      -9.306  -9.891 -14.933  1.00 53.25           O  
ATOM   1086  CZ  TYR A 155      -9.211  -8.838 -15.815  1.00 53.25           C  
ATOM   1087  N   THR A 156      -8.718  -3.953 -21.333  1.00 51.05           N  
ATOM   1088  CA  THR A 156      -9.407  -3.063 -22.261  1.00 51.05           C  
ATOM   1089  C   THR A 156      -9.274  -3.570 -23.695  1.00 51.05           C  
ATOM   1090  CB  THR A 156      -8.861  -1.627 -22.168  1.00 51.05           C  
ATOM   1091  O   THR A 156     -10.174  -3.375 -24.514  1.00 51.05           O  
ATOM   1092  CG2 THR A 156      -9.106  -1.033 -20.785  1.00 51.05           C  
ATOM   1093  OG1 THR A 156      -7.452  -1.640 -22.427  1.00 51.05           O  
ATOM   1094  N   LYS A 157      -8.247  -4.351 -23.897  1.00 48.52           N  
ATOM   1095  CA  LYS A 157      -7.965  -4.628 -25.302  1.00 48.52           C  
ATOM   1096  C   LYS A 157      -8.574  -5.959 -25.734  1.00 48.52           C  
ATOM   1097  CB  LYS A 157      -6.457  -4.635 -25.556  1.00 48.52           C  
ATOM   1098  O   LYS A 157      -8.996  -6.112 -26.882  1.00 48.52           O  
ATOM   1099  CG  LYS A 157      -5.815  -3.256 -25.514  1.00 48.52           C  
ATOM   1100  CD  LYS A 157      -4.325  -3.323 -25.822  1.00 48.52           C  
ATOM   1101  CE  LYS A 157      -3.666  -1.956 -25.698  1.00 48.52           C  
ATOM   1102  NZ  LYS A 157      -2.194  -2.027 -25.941  1.00 48.52           N  
ATOM   1103  N   GLY A 158      -8.917  -6.971 -24.785  1.00 37.06           N  
ATOM   1104  CA  GLY A 158      -9.426  -8.293 -25.113  1.00 37.06           C  
ATOM   1105  C   GLY A 158     -10.941  -8.358 -25.144  1.00 37.06           C  
ATOM   1106  O   GLY A 158     -11.517  -9.235 -25.791  1.00 37.06           O  
ATOM   1107  N   ARG A 159     -11.769  -7.233 -24.964  1.00 31.93           N  
ATOM   1108  CA  ARG A 159     -13.212  -7.449 -24.955  1.00 31.93           C  
ATOM   1109  C   ARG A 159     -13.895  -6.633 -26.047  1.00 31.93           C  
ATOM   1110  CB  ARG A 159     -13.800  -7.092 -23.588  1.00 31.93           C  
ATOM   1111  O   ARG A 159     -13.676  -5.425 -26.155  1.00 31.93           O  
ATOM   1112  CG  ARG A 159     -14.987  -7.952 -23.184  1.00 31.93           C  
ATOM   1113  CD  ARG A 159     -15.442  -7.654 -21.762  1.00 31.93           C  
ATOM   1114  NE  ARG A 159     -16.897  -7.582 -21.665  1.00 31.93           N  
ATOM   1115  NH1 ARG A 159     -17.015  -8.594 -19.592  1.00 31.93           N  
ATOM   1116  NH2 ARG A 159     -18.931  -7.914 -20.651  1.00 31.93           N  
ATOM   1117  CZ  ARG A 159     -17.611  -8.030 -20.636  1.00 31.93           C  
ATOM   1118  N   GLU A 160     -13.779  -6.779 -27.342  1.00 25.51           N  
ATOM   1119  CA  GLU A 160     -14.722  -6.675 -28.451  1.00 25.51           C  
ATOM   1120  C   GLU A 160     -16.015  -5.991 -28.013  1.00 25.51           C  
ATOM   1121  CB  GLU A 160     -15.029  -8.059 -29.028  1.00 25.51           C  
ATOM   1122  O   GLU A 160     -16.716  -6.486 -27.128  1.00 25.51           O  
ATOM   1123  CG  GLU A 160     -13.987  -8.558 -30.018  1.00 25.51           C  
ATOM   1124  CD  GLU A 160     -14.383  -9.856 -30.704  1.00 25.51           C  
ATOM   1125  OE1 GLU A 160     -13.636 -10.325 -31.593  1.00 25.51           O  
ATOM   1126  OE2 GLU A 160     -15.448 -10.407 -30.350  1.00 25.51           O  
ATOM   1127  N   LEU A 161     -16.203  -4.741 -27.901  1.00 24.32           N  
ATOM   1128  CA  LEU A 161     -17.454  -4.034 -28.151  1.00 24.32           C  
ATOM   1129  C   LEU A 161     -17.808  -4.065 -29.634  1.00 24.32           C  
ATOM   1130  CB  LEU A 161     -17.357  -2.585 -27.667  1.00 24.32           C  
ATOM   1131  O   LEU A 161     -17.003  -3.665 -30.478  1.00 24.32           O  
ATOM   1132  CG  LEU A 161     -18.258  -2.201 -26.493  1.00 24.32           C  
ATOM   1133  CD1 LEU A 161     -17.415  -1.827 -25.278  1.00 24.32           C  
ATOM   1134  CD2 LEU A 161     -19.184  -1.053 -26.882  1.00 24.32           C  
ATOM   1135  N   SER A 162     -18.505  -5.085 -30.174  1.00 22.72           N  
ATOM   1136  CA  SER A 162     -19.719  -5.101 -30.983  1.00 22.72           C  
ATOM   1137  C   SER A 162     -20.051  -3.708 -31.509  1.00 22.72           C  
ATOM   1138  CB  SER A 162     -20.897  -5.643 -30.172  1.00 22.72           C  
ATOM   1139  O   SER A 162     -20.340  -2.798 -30.730  1.00 22.72           O  
ATOM   1140  OG  SER A 162     -21.122  -4.849 -29.020  1.00 22.72           O  
ATOM   1141  N   GLU A 163     -19.338  -3.067 -32.436  1.00 25.35           N  
ATOM   1142  CA  GLU A 163     -19.860  -2.106 -33.404  1.00 25.35           C  
ATOM   1143  C   GLU A 163     -20.787  -2.783 -34.409  1.00 25.35           C  
ATOM   1144  CB  GLU A 163     -18.714  -1.404 -34.136  1.00 25.35           C  
ATOM   1145  O   GLU A 163     -20.392  -3.740 -35.079  1.00 25.35           O  
ATOM   1146  CG  GLU A 163     -18.097  -0.253 -33.354  1.00 25.35           C  
ATOM   1147  CD  GLU A 163     -16.892   0.365 -34.044  1.00 25.35           C  
ATOM   1148  OE1 GLU A 163     -16.257   1.272 -33.461  1.00 25.35           O  
ATOM   1149  OE2 GLU A 163     -16.581  -0.061 -35.179  1.00 25.35           O  
ATOM   1150  N   SER A 164     -22.079  -3.090 -34.071  1.00 19.33           N  
ATOM   1151  CA  SER A 164     -23.342  -2.831 -34.754  1.00 19.33           C  
ATOM   1152  C   SER A 164     -23.551  -1.337 -34.981  1.00 19.33           C  
ATOM   1153  CB  SER A 164     -24.512  -3.403 -33.954  1.00 19.33           C  
ATOM   1154  O   SER A 164     -23.340  -0.531 -34.073  1.00 19.33           O  
ATOM   1155  OG  SER A 164     -24.903  -2.509 -32.925  1.00 19.33           O  
ATOM   1156  N   SER A 165     -23.166  -0.682 -36.108  1.00 21.88           N  
ATOM   1157  CA  SER A 165     -23.973   0.168 -36.978  1.00 21.88           C  
ATOM   1158  C   SER A 165     -23.103   1.163 -37.740  1.00 21.88           C  
ATOM   1159  CB  SER A 165     -25.027   0.920 -36.165  1.00 21.88           C  
ATOM   1160  O   SER A 165     -22.244   1.822 -37.152  1.00 21.88           O  
ATOM   1161  OG  SER A 165     -25.745   0.030 -35.327  1.00 21.88           O  
ATOM   1162  N   ALA A 166     -22.796   0.938 -39.137  1.00 23.90           N  
ATOM   1163  CA  ALA A 166     -23.104   1.552 -40.426  1.00 23.90           C  
ATOM   1164  C   ALA A 166     -22.033   2.564 -40.822  1.00 23.90           C  
ATOM   1165  CB  ALA A 166     -24.475   2.222 -40.381  1.00 23.90           C  
ATOM   1166  O   ALA A 166     -21.630   3.400 -40.009  1.00 23.90           O  
ATOM   1167  N   PRO A 167     -21.531   2.574 -42.111  1.00 30.31           N  
ATOM   1168  CA  PRO A 167     -20.600   3.208 -43.048  1.00 30.31           C  
ATOM   1169  C   PRO A 167     -21.179   4.465 -43.694  1.00 30.31           C  
ATOM   1170  CB  PRO A 167     -20.357   2.119 -44.096  1.00 30.31           C  
ATOM   1171  O   PRO A 167     -22.397   4.659 -43.695  1.00 30.31           O  
ATOM   1172  CG  PRO A 167     -21.658   1.390 -44.198  1.00 30.31           C  
ATOM   1173  CD  PRO A 167     -22.597   1.942 -43.164  1.00 30.31           C  
ATOM   1174  N   ALA A 168     -20.480   5.586 -43.785  1.00 21.97           N  
ATOM   1175  CA  ALA A 168     -20.598   6.500 -44.918  1.00 21.97           C  
ATOM   1176  C   ALA A 168     -19.789   7.772 -44.684  1.00 21.97           C  
ATOM   1177  CB  ALA A 168     -22.064   6.845 -45.173  1.00 21.97           C  
ATOM   1178  O   ALA A 168     -19.864   8.374 -43.611  1.00 21.97           O  
ATOM   1179  N   ASN A 169     -18.699   8.049 -45.517  1.00 22.08           N  
ATOM   1180  CA  ASN A 169     -18.547   9.066 -46.552  1.00 22.08           C  
ATOM   1181  C   ASN A 169     -17.386  10.009 -46.245  1.00 22.08           C  
ATOM   1182  CB  ASN A 169     -19.844   9.859 -46.720  1.00 22.08           C  
ATOM   1183  O   ASN A 169     -17.326  10.594 -45.162  1.00 22.08           O  
ATOM   1184  CG  ASN A 169     -19.992  10.451 -48.108  1.00 22.08           C  
ATOM   1185  ND2 ASN A 169     -21.056  11.217 -48.317  1.00 22.08           N  
ATOM   1186  OD1 ASN A 169     -19.156  10.220 -48.987  1.00 22.08           O  
ATOM   1187  N   GLU A 170     -16.304   9.992 -47.059  1.00 23.18           N  
ATOM   1188  CA  GLU A 170     -15.853  10.889 -48.118  1.00 23.18           C  
ATOM   1189  C   GLU A 170     -15.504  12.267 -47.563  1.00 23.18           C  
ATOM   1190  CB  GLU A 170     -16.922  11.015 -49.207  1.00 23.18           C  
ATOM   1191  O   GLU A 170     -16.268  12.839 -46.782  1.00 23.18           O  
ATOM   1192  CG  GLU A 170     -16.990   9.818 -50.144  1.00 23.18           C  
ATOM   1193  CD  GLU A 170     -17.991   9.997 -51.275  1.00 23.18           C  
ATOM   1194  OE1 GLU A 170     -18.055   9.126 -52.172  1.00 23.18           O  
ATOM   1195  OE2 GLU A 170     -18.715  11.017 -51.264  1.00 23.18           O  
ATOM   1196  N   THR A 171     -14.191  12.812 -47.900  1.00 22.41           N  
ATOM   1197  CA  THR A 171     -13.681  13.932 -48.683  1.00 22.41           C  
ATOM   1198  C   THR A 171     -12.585  14.670 -47.919  1.00 22.41           C  
ATOM   1199  CB  THR A 171     -14.807  14.916 -49.050  1.00 22.41           C  
ATOM   1200  O   THR A 171     -12.768  15.031 -46.754  1.00 22.41           O  
ATOM   1201  CG2 THR A 171     -14.477  15.677 -50.329  1.00 22.41           C  
ATOM   1202  OG1 THR A 171     -16.026  14.188 -49.241  1.00 22.41           O  
ATOM   1203  N   LYS A 172     -11.250  14.597 -48.321  1.00 21.62           N  
ATOM   1204  CA  LYS A 172     -10.363  15.549 -48.983  1.00 21.62           C  
ATOM   1205  C   LYS A 172     -10.316  16.874 -48.226  1.00 21.62           C  
ATOM   1206  CB  LYS A 172     -10.811  15.787 -50.426  1.00 21.62           C  
ATOM   1207  O   LYS A 172     -11.357  17.465 -47.934  1.00 21.62           O  
ATOM   1208  CG  LYS A 172      -9.665  16.035 -51.396  1.00 21.62           C  
ATOM   1209  CD  LYS A 172     -10.167  16.186 -52.827  1.00 21.62           C  
ATOM   1210  CE  LYS A 172      -9.019  16.401 -53.803  1.00 21.62           C  
ATOM   1211  NZ  LYS A 172      -9.503  16.513 -55.212  1.00 21.62           N  
ATOM   1212  N   GLY A 173      -9.123  17.324 -47.754  1.00 22.00           N  
ATOM   1213  CA  GLY A 173      -8.500  18.632 -47.883  1.00 22.00           C  
ATOM   1214  C   GLY A 173      -7.350  18.842 -46.916  1.00 22.00           C  
ATOM   1215  O   GLY A 173      -7.443  18.475 -45.743  1.00 22.00           O  
ATOM   1216  N   THR A 174      -6.044  18.849 -47.372  1.00 21.70           N  
ATOM   1217  CA  THR A 174      -4.961  19.783 -47.659  1.00 21.70           C  
ATOM   1218  C   THR A 174      -4.744  20.737 -46.488  1.00 21.70           C  
ATOM   1219  CB  THR A 174      -5.245  20.593 -48.938  1.00 21.70           C  
ATOM   1220  O   THR A 174      -5.703  21.294 -45.949  1.00 21.70           O  
ATOM   1221  CG2 THR A 174      -5.207  19.699 -50.174  1.00 21.70           C  
ATOM   1222  OG1 THR A 174      -6.542  21.195 -48.837  1.00 21.70           O  
ATOM   1223  N   ALA A 175      -3.539  20.791 -45.946  1.00 22.42           N  
ATOM   1224  CA  ALA A 175      -2.649  21.945 -45.861  1.00 22.42           C  
ATOM   1225  C   ALA A 175      -1.934  21.989 -44.514  1.00 22.42           C  
ATOM   1226  CB  ALA A 175      -3.430  23.237 -46.088  1.00 22.42           C  
ATOM   1227  O   ALA A 175      -2.567  21.858 -43.464  1.00 22.42           O  
ATOM   1228  N   LYS A 176      -0.601  21.778 -44.587  1.00 22.67           N  
ATOM   1229  CA  LYS A 176       0.453  22.778 -44.446  1.00 22.67           C  
ATOM   1230  C   LYS A 176       1.196  22.613 -43.123  1.00 22.67           C  
ATOM   1231  CB  LYS A 176      -0.128  24.189 -44.547  1.00 22.67           C  
ATOM   1232  O   LYS A 176       0.573  22.524 -42.063  1.00 22.67           O  
ATOM   1233  CG  LYS A 176       0.179  24.893 -45.861  1.00 22.67           C  
ATOM   1234  CD  LYS A 176      -0.388  26.306 -45.884  1.00 22.67           C  
ATOM   1235  CE  LYS A 176      -0.087  27.009 -47.201  1.00 22.67           C  
ATOM   1236  NZ  LYS A 176      -0.617  28.405 -47.218  1.00 22.67           N  
ATOM   1237  N   THR A 177       2.448  22.263 -43.125  1.00 22.35           N  
ATOM   1238  CA  THR A 177       3.801  22.740 -42.864  1.00 22.35           C  
ATOM   1239  C   THR A 177       3.794  23.830 -41.796  1.00 22.35           C  
ATOM   1240  CB  THR A 177       4.460  23.281 -44.147  1.00 22.35           C  
ATOM   1241  O   THR A 177       2.919  24.697 -41.792  1.00 22.35           O  
ATOM   1242  CG2 THR A 177       5.115  22.158 -44.944  1.00 22.35           C  
ATOM   1243  OG1 THR A 177       3.462  23.910 -44.961  1.00 22.35           O  
ATOM   1244  N   PRO A 178       4.875  23.974 -41.017  1.00 27.60           N  
ATOM   1245  CA  PRO A 178       6.115  24.709 -41.279  1.00 27.60           C  
ATOM   1246  C   PRO A 178       7.329  24.081 -40.597  1.00 27.60           C  
ATOM   1247  CB  PRO A 178       5.828  26.100 -40.709  1.00 27.60           C  
ATOM   1248  O   PRO A 178       7.185  23.404 -39.575  1.00 27.60           O  
ATOM   1249  CG  PRO A 178       4.956  25.853 -39.520  1.00 27.60           C  
ATOM   1250  CD  PRO A 178       4.637  24.387 -39.459  1.00 27.60           C  
ATOM   1251  N   ALA A 179       8.382  23.776 -41.343  1.00 21.75           N  
ATOM   1252  CA  ALA A 179       9.726  24.210 -41.713  1.00 21.75           C  
ATOM   1253  C   ALA A 179      10.375  25.007 -40.585  1.00 21.75           C  
ATOM   1254  CB  ALA A 179       9.683  25.044 -42.992  1.00 21.75           C  
ATOM   1255  O   ALA A 179       9.775  25.943 -40.052  1.00 21.75           O  
ATOM   1256  N   GLY A 180      11.533  24.641 -40.084  1.00 21.17           N  
ATOM   1257  CA  GLY A 180      12.824  25.311 -40.089  1.00 21.17           C  
ATOM   1258  C   GLY A 180      13.774  24.784 -39.030  1.00 21.17           C  
ATOM   1259  O   GLY A 180      13.388  24.613 -37.872  1.00 21.17           O  
ATOM   1260  N   THR A 181      14.858  24.132 -39.429  1.00 26.20           N  
ATOM   1261  CA  THR A 181      16.288  24.421 -39.404  1.00 26.20           C  
ATOM   1262  C   THR A 181      17.095  23.142 -39.199  1.00 26.20           C  
ATOM   1263  CB  THR A 181      16.634  25.433 -38.295  1.00 26.20           C  
ATOM   1264  O   THR A 181      16.811  22.362 -38.288  1.00 26.20           O  
ATOM   1265  CG2 THR A 181      17.147  26.742 -38.886  1.00 26.20           C  
ATOM   1266  OG1 THR A 181      15.460  25.700 -37.517  1.00 26.20           O  
ATOM   1267  N   GLU A 182      17.643  22.569 -40.182  1.00 24.40           N  
ATOM   1268  CA  GLU A 182      18.856  21.962 -40.721  1.00 24.40           C  
ATOM   1269  C   GLU A 182      20.071  22.299 -39.861  1.00 24.40           C  
ATOM   1270  CB  GLU A 182      19.090  22.417 -42.163  1.00 24.40           C  
ATOM   1271  O   GLU A 182      20.232  23.441 -39.425  1.00 24.40           O  
ATOM   1272  CG  GLU A 182      18.104  21.828 -43.162  1.00 24.40           C  
ATOM   1273  CD  GLU A 182      18.743  21.461 -44.491  1.00 24.40           C  
ATOM   1274  OE1 GLU A 182      18.162  20.642 -45.239  1.00 24.40           O  
ATOM   1275  OE2 GLU A 182      19.835  21.997 -44.788  1.00 24.40           O  
ATOM   1276  N   PRO A 183      21.120  21.434 -39.847  1.00 30.45           N  
ATOM   1277  CA  PRO A 183      22.149  21.048 -40.815  1.00 30.45           C  
ATOM   1278  C   PRO A 183      22.717  19.656 -40.548  1.00 30.45           C  
ATOM   1279  CB  PRO A 183      23.226  22.121 -40.631  1.00 30.45           C  
ATOM   1280  O   PRO A 183      22.598  19.139 -39.435  1.00 30.45           O  
ATOM   1281  CG  PRO A 183      23.192  22.450 -39.173  1.00 30.45           C  
ATOM   1282  CD  PRO A 183      22.057  21.697 -38.540  1.00 30.45           C  
ATOM   1283  N   THR A 184      23.035  18.864 -41.565  1.00 25.53           N  
ATOM   1284  CA  THR A 184      24.189  18.501 -42.380  1.00 25.53           C  
ATOM   1285  C   THR A 184      24.944  17.329 -41.758  1.00 25.53           C  
ATOM   1286  CB  THR A 184      25.146  19.694 -42.558  1.00 25.53           C  
ATOM   1287  O   THR A 184      25.215  17.327 -40.556  1.00 25.53           O  
ATOM   1288  CG2 THR A 184      24.801  20.494 -43.810  1.00 25.53           C  
ATOM   1289  OG1 THR A 184      25.048  20.552 -41.414  1.00 25.53           O  
ATOM   1290  N   ASP A 185      25.027  16.143 -42.354  1.00 24.22           N  
ATOM   1291  CA  ASP A 185      26.141  15.387 -42.917  1.00 24.22           C  
ATOM   1292  C   ASP A 185      25.994  13.895 -42.627  1.00 24.22           C  
ATOM   1293  CB  ASP A 185      27.472  15.901 -42.365  1.00 24.22           C  
ATOM   1294  O   ASP A 185      25.864  13.492 -41.469  1.00 24.22           O  
ATOM   1295  CG  ASP A 185      27.875  17.245 -42.945  1.00 24.22           C  
ATOM   1296  OD1 ASP A 185      27.485  17.556 -44.091  1.00 24.22           O  
ATOM   1297  OD2 ASP A 185      28.591  17.999 -42.252  1.00 24.22           O  
ATOM   1298  N   GLY A 186      25.571  13.008 -43.563  1.00 23.21           N  
ATOM   1299  CA  GLY A 186      26.334  12.004 -44.286  1.00 23.21           C  
ATOM   1300  C   GLY A 186      26.066  10.590 -43.805  1.00 23.21           C  
ATOM   1301  O   GLY A 186      26.207  10.295 -42.617  1.00 23.21           O  
ATOM   1302  N   ALA A 187      25.174   9.827 -44.426  1.00 28.31           N  
ATOM   1303  CA  ALA A 187      25.330   8.474 -44.954  1.00 28.31           C  
ATOM   1304  C   ALA A 187      23.974   7.810 -45.173  1.00 28.31           C  
ATOM   1305  CB  ALA A 187      26.186   7.631 -44.012  1.00 28.31           C  
ATOM   1306  O   ALA A 187      23.161   7.726 -44.249  1.00 28.31           O  
ATOM   1307  N   ALA A 188      23.249   8.015 -46.277  1.00 22.46           N  
ATOM   1308  CA  ALA A 188      22.499   7.234 -47.258  1.00 22.46           C  
ATOM   1309  C   ALA A 188      21.601   6.209 -46.571  1.00 22.46           C  
ATOM   1310  CB  ALA A 188      23.453   6.538 -48.226  1.00 22.46           C  
ATOM   1311  O   ALA A 188      22.090   5.286 -45.915  1.00 22.46           O  
ATOM   1312  N   PRO A 189      20.277   6.380 -46.353  1.00 28.91           N  
ATOM   1313  CA  PRO A 189      19.261   5.381 -46.015  1.00 28.91           C  
ATOM   1314  C   PRO A 189      18.414   4.971 -47.217  1.00 28.91           C  
ATOM   1315  CB  PRO A 189      18.406   6.089 -44.961  1.00 28.91           C  
ATOM   1316  O   PRO A 189      18.227   5.763 -48.145  1.00 28.91           O  
ATOM   1317  CG  PRO A 189      18.405   7.526 -45.372  1.00 28.91           C  
ATOM   1318  CD  PRO A 189      19.342   7.690 -46.534  1.00 28.91           C  
ATOM   1319  N   VAL A 190      18.769   3.879 -47.870  1.00 26.99           N  
ATOM   1320  CA  VAL A 190      18.111   2.886 -48.712  1.00 26.99           C  
ATOM   1321  C   VAL A 190      16.637   2.777 -48.329  1.00 26.99           C  
ATOM   1322  CB  VAL A 190      18.795   1.504 -48.600  1.00 26.99           C  
ATOM   1323  O   VAL A 190      16.307   2.602 -47.153  1.00 26.99           O  
ATOM   1324  CG1 VAL A 190      18.152   0.504 -49.560  1.00 26.99           C  
ATOM   1325  CG2 VAL A 190      20.292   1.627 -48.875  1.00 26.99           C  
ATOM   1326  N   ALA A 191      15.768   3.527 -48.950  1.00 22.97           N  
ATOM   1327  CA  ALA A 191      14.655   3.485 -49.894  1.00 22.97           C  
ATOM   1328  C   ALA A 191      14.021   2.097 -49.934  1.00 22.97           C  
ATOM   1329  CB  ALA A 191      15.124   3.891 -51.289  1.00 22.97           C  
ATOM   1330  O   ALA A 191      14.676   1.119 -50.301  1.00 22.97           O  
ATOM   1331  N   SER A 192      12.970   1.858 -49.225  1.00 25.00           N  
ATOM   1332  CA  SER A 192      11.787   1.200 -49.773  1.00 25.00           C  
ATOM   1333  C   SER A 192      10.510   1.750 -49.148  1.00 25.00           C  
ATOM   1334  CB  SER A 192      11.863  -0.311 -49.552  1.00 25.00           C  
ATOM   1335  O   SER A 192      10.390   1.817 -47.922  1.00 25.00           O  
ATOM   1336  OG  SER A 192      11.863  -0.618 -48.168  1.00 25.00           O  
ATOM   1337  N   ARG A 193       9.889   2.796 -49.714  1.00 21.81           N  
ATOM   1338  CA  ARG A 193       8.705   3.119 -50.505  1.00 21.81           C  
ATOM   1339  C   ARG A 193       7.626   2.055 -50.336  1.00 21.81           C  
ATOM   1340  CB  ARG A 193       9.070   3.266 -51.983  1.00 21.81           C  
ATOM   1341  O   ARG A 193       7.859   0.877 -50.616  1.00 21.81           O  
ATOM   1342  CG  ARG A 193       7.974   3.894 -52.829  1.00 21.81           C  
ATOM   1343  CD  ARG A 193       8.543   4.834 -53.883  1.00 21.81           C  
ATOM   1344  NE  ARG A 193       7.490   5.421 -54.706  1.00 21.81           N  
ATOM   1345  NH1 ARG A 193       8.839   7.051 -55.635  1.00 21.81           N  
ATOM   1346  NH2 ARG A 193       6.627   6.915 -56.223  1.00 21.81           N  
ATOM   1347  CZ  ARG A 193       7.654   6.461 -55.520  1.00 21.81           C  
ATOM   1348  N   ALA A 194       6.644   2.299 -49.495  1.00 22.73           N  
ATOM   1349  CA  ALA A 194       5.215   2.294 -49.799  1.00 22.73           C  
ATOM   1350  C   ALA A 194       4.382   2.263 -48.520  1.00 22.73           C  
ATOM   1351  CB  ALA A 194       4.864   1.102 -50.687  1.00 22.73           C  
ATOM   1352  O   ALA A 194       4.565   1.385 -47.674  1.00 22.73           O  
ATOM   1353  N   ALA A 195       3.894   3.464 -48.049  1.00 21.68           N  
ATOM   1354  CA  ALA A 195       2.539   4.009 -48.021  1.00 21.68           C  
ATOM   1355  C   ALA A 195       2.228   4.636 -46.665  1.00 21.68           C  
ATOM   1356  CB  ALA A 195       1.520   2.920 -48.347  1.00 21.68           C  
ATOM   1357  O   ALA A 195       2.332   3.975 -45.630  1.00 21.68           O  
ATOM   1358  N   SER A 196       2.510   5.813 -46.402  1.00 22.04           N  
ATOM   1359  CA  SER A 196       1.858   6.965 -45.787  1.00 22.04           C  
ATOM   1360  C   SER A 196       0.339   6.840 -45.849  1.00 22.04           C  
ATOM   1361  CB  SER A 196       2.300   8.260 -46.471  1.00 22.04           C  
ATOM   1362  O   SER A 196      -0.208   6.345 -46.837  1.00 22.04           O  
ATOM   1363  OG  SER A 196       3.692   8.465 -46.307  1.00 22.04           O  
ATOM   1364  N   PRO A 197      -0.436   7.418 -44.945  1.00 40.33           N  
ATOM   1365  CA  PRO A 197      -1.016   7.623 -43.615  1.00 40.33           C  
ATOM   1366  C   PRO A 197      -2.531   7.815 -43.657  1.00 40.33           C  
ATOM   1367  CB  PRO A 197      -0.319   8.891 -43.117  1.00 40.33           C  
ATOM   1368  O   PRO A 197      -3.066   8.321 -44.646  1.00 40.33           O  
ATOM   1369  CG  PRO A 197      -0.123   9.725 -44.342  1.00 40.33           C  
ATOM   1370  CD  PRO A 197      -0.599   8.944 -45.533  1.00 40.33           C  
ATOM   1371  N   GLN A 198      -3.381   7.044 -42.985  1.00 19.16           N  
ATOM   1372  CA  GLN A 198      -4.765   7.329 -42.620  1.00 19.16           C  
ATOM   1373  C   GLN A 198      -5.004   7.082 -41.133  1.00 19.16           C  
ATOM   1374  CB  GLN A 198      -5.726   6.480 -43.455  1.00 19.16           C  
ATOM   1375  O   GLN A 198      -4.721   5.995 -40.626  1.00 19.16           O  
ATOM   1376  CG  GLN A 198      -6.152   7.138 -44.760  1.00 19.16           C  
ATOM   1377  CD  GLN A 198      -7.472   6.603 -45.284  1.00 19.16           C  
ATOM   1378  NE2 GLN A 198      -8.139   7.388 -46.123  1.00 19.16           N  
ATOM   1379  OE1 GLN A 198      -7.888   5.493 -44.937  1.00 19.16           O  
ATOM   1380  N   ALA A 199      -4.833   8.065 -40.249  1.00 23.48           N  
ATOM   1381  CA  ALA A 199      -5.694   8.794 -39.321  1.00 23.48           C  
ATOM   1382  C   ALA A 199      -7.049   8.106 -39.174  1.00 23.48           C  
ATOM   1383  CB  ALA A 199      -5.881  10.235 -39.789  1.00 23.48           C  
ATOM   1384  O   ALA A 199      -7.854   8.101 -40.108  1.00 23.48           O  
ATOM   1385  N   SER A 200      -7.231   7.009 -38.419  1.00 26.12           N  
ATOM   1386  CA  SER A 200      -8.437   6.564 -37.727  1.00 26.12           C  
ATOM   1387  C   SER A 200      -8.261   6.627 -36.213  1.00 26.12           C  
ATOM   1388  CB  SER A 200      -8.802   5.140 -38.147  1.00 26.12           C  
ATOM   1389  O   SER A 200      -7.349   6.007 -35.663  1.00 26.12           O  
ATOM   1390  OG  SER A 200      -7.811   4.220 -37.722  1.00 26.12           O  
ATOM   1391  N   SER A 201      -8.291   7.817 -35.654  1.00 27.05           N  
ATOM   1392  CA  SER A 201      -9.079   8.406 -34.576  1.00 27.05           C  
ATOM   1393  C   SER A 201     -10.089   7.407 -34.020  1.00 27.05           C  
ATOM   1394  CB  SER A 201      -9.807   9.659 -35.067  1.00 27.05           C  
ATOM   1395  O   SER A 201     -11.087   7.097 -34.674  1.00 27.05           O  
ATOM   1396  OG  SER A 201     -10.586   9.371 -36.214  1.00 27.05           O  
ATOM   1397  N   GLY A 202      -9.669   6.257 -33.449  1.00 27.29           N  
ATOM   1398  CA  GLY A 202     -10.556   5.539 -32.549  1.00 27.29           C  
ATOM   1399  C   GLY A 202     -10.277   5.820 -31.085  1.00 27.29           C  
ATOM   1400  O   GLY A 202      -9.118   5.915 -30.676  1.00 27.29           O  
ATOM   1401  N   PRO A 203     -11.152   6.666 -30.322  1.00 31.44           N  
ATOM   1402  CA  PRO A 203     -10.874   7.143 -28.965  1.00 31.44           C  
ATOM   1403  C   PRO A 203     -10.758   6.006 -27.952  1.00 31.44           C  
ATOM   1404  CB  PRO A 203     -12.079   8.034 -28.651  1.00 31.44           C  
ATOM   1405  O   PRO A 203     -11.507   5.029 -28.027  1.00 31.44           O  
ATOM   1406  CG  PRO A 203     -13.228   7.384 -29.352  1.00 31.44           C  
ATOM   1407  CD  PRO A 203     -12.707   6.216 -30.140  1.00 31.44           C  
ATOM   1408  N   VAL A 204      -9.668   5.376 -27.745  1.00 28.76           N  
ATOM   1409  CA  VAL A 204      -9.068   4.597 -26.667  1.00 28.76           C  
ATOM   1410  C   VAL A 204      -9.070   5.413 -25.376  1.00 28.76           C  
ATOM   1411  CB  VAL A 204      -7.628   4.158 -27.018  1.00 28.76           C  
ATOM   1412  O   VAL A 204      -8.623   6.563 -25.361  1.00 28.76           O  
ATOM   1413  CG1 VAL A 204      -7.408   2.691 -26.653  1.00 28.76           C  
ATOM   1414  CG2 VAL A 204      -7.346   4.392 -28.500  1.00 28.76           C  
ATOM   1415  N   LEU A 205     -10.211   5.595 -24.711  1.00 28.98           N  
ATOM   1416  CA  LEU A 205     -10.419   6.241 -23.420  1.00 28.98           C  
ATOM   1417  C   LEU A 205      -9.176   6.118 -22.545  1.00 28.98           C  
ATOM   1418  CB  LEU A 205     -11.625   5.629 -22.702  1.00 28.98           C  
ATOM   1419  O   LEU A 205      -8.899   6.997 -21.725  1.00 28.98           O  
ATOM   1420  CG  LEU A 205     -12.791   6.574 -22.409  1.00 28.98           C  
ATOM   1421  CD1 LEU A 205     -14.099   5.975 -22.915  1.00 28.98           C  
ATOM   1422  CD2 LEU A 205     -12.876   6.872 -20.916  1.00 28.98           C  
ATOM   1423  N   PHE A 206      -7.959   5.491 -22.987  1.00 35.19           N  
ATOM   1424  CA  PHE A 206      -6.792   5.391 -22.118  1.00 35.19           C  
ATOM   1425  C   PHE A 206      -5.628   6.200 -22.679  1.00 35.19           C  
ATOM   1426  CB  PHE A 206      -6.377   3.927 -21.941  1.00 35.19           C  
ATOM   1427  O   PHE A 206      -4.758   6.646 -21.929  1.00 35.19           O  
ATOM   1428  CG  PHE A 206      -6.760   3.345 -20.607  1.00 35.19           C  
ATOM   1429  CD1 PHE A 206      -5.933   3.501 -19.501  1.00 35.19           C  
ATOM   1430  CD2 PHE A 206      -7.948   2.641 -20.459  1.00 35.19           C  
ATOM   1431  CE1 PHE A 206      -6.285   2.963 -18.266  1.00 35.19           C  
ATOM   1432  CE2 PHE A 206      -8.306   2.100 -19.227  1.00 35.19           C  
ATOM   1433  CZ  PHE A 206      -7.473   2.262 -18.132  1.00 35.19           C  
ATOM   1434  N   SER A 207      -5.734   6.706 -24.054  1.00 30.17           N  
ATOM   1435  CA  SER A 207      -4.544   7.405 -24.527  1.00 30.17           C  
ATOM   1436  C   SER A 207      -4.644   8.905 -24.268  1.00 30.17           C  
ATOM   1437  CB  SER A 207      -4.331   7.151 -26.020  1.00 30.17           C  
ATOM   1438  O   SER A 207      -3.642   9.556 -23.964  1.00 30.17           O  
ATOM   1439  OG  SER A 207      -5.325   7.807 -26.789  1.00 30.17           O  
ATOM   1440  N   GLN A 208      -5.832   9.395 -23.916  1.00 29.34           N  
ATOM   1441  CA  GLN A 208      -5.779  10.838 -23.708  1.00 29.34           C  
ATOM   1442  C   GLN A 208      -5.497  11.174 -22.246  1.00 29.34           C  
ATOM   1443  CB  GLN A 208      -7.086  11.494 -24.155  1.00 29.34           C  
ATOM   1444  O   GLN A 208      -4.755  12.113 -21.951  1.00 29.34           O  
ATOM   1445  CG  GLN A 208      -6.961  12.984 -24.441  1.00 29.34           C  
ATOM   1446  CD  GLN A 208      -8.222  13.575 -25.042  1.00 29.34           C  
ATOM   1447  NE2 GLN A 208      -8.061  14.377 -26.089  1.00 29.34           N  
ATOM   1448  OE1 GLN A 208      -9.333  13.312 -24.570  1.00 29.34           O  
ATOM   1449  N   ALA A 209      -5.702  10.146 -21.267  1.00 31.19           N  
ATOM   1450  CA  ALA A 209      -5.300  10.373 -19.882  1.00 31.19           C  
ATOM   1451  C   ALA A 209      -3.952   9.722 -19.588  1.00 31.19           C  
ATOM   1452  CB  ALA A 209      -6.364   9.839 -18.925  1.00 31.19           C  
ATOM   1453  O   ALA A 209      -3.152  10.257 -18.816  1.00 31.19           O  
ATOM   1454  N   ALA A 210      -3.551   8.632 -20.428  1.00 32.23           N  
ATOM   1455  CA  ALA A 210      -2.221   8.031 -20.381  1.00 32.23           C  
ATOM   1456  C   ALA A 210      -1.180   8.952 -21.010  1.00 32.23           C  
ATOM   1457  CB  ALA A 210      -2.224   6.677 -21.087  1.00 32.23           C  
ATOM   1458  O   ALA A 210      -0.048   9.039 -20.529  1.00 32.23           O  
ATOM   1459  N   ALA A 211      -1.626   9.850 -21.967  1.00 31.37           N  
ATOM   1460  CA  ALA A 211      -0.704  10.827 -22.540  1.00 31.37           C  
ATOM   1461  C   ALA A 211      -0.510  12.015 -21.601  1.00 31.37           C  
ATOM   1462  CB  ALA A 211      -1.210  11.304 -23.899  1.00 31.37           C  
ATOM   1463  O   ALA A 211       0.596  12.550 -21.488  1.00 31.37           O  
ATOM   1464  N   ALA A 212      -1.524  12.216 -20.742  1.00 29.55           N  
ATOM   1465  CA  ALA A 212      -1.319  13.330 -19.819  1.00 29.55           C  
ATOM   1466  C   ALA A 212      -0.587  12.871 -18.561  1.00 29.55           C  
ATOM   1467  CB  ALA A 212      -2.656  13.968 -19.450  1.00 29.55           C  
ATOM   1468  O   ALA A 212       0.250  13.599 -18.023  1.00 29.55           O  
ATOM   1469  N   VAL A 213      -0.706  11.434 -18.165  1.00 34.05           N  
ATOM   1470  CA  VAL A 213       0.041  10.883 -17.040  1.00 34.05           C  
ATOM   1471  C   VAL A 213       1.394  10.364 -17.522  1.00 34.05           C  
ATOM   1472  CB  VAL A 213      -0.744   9.753 -16.336  1.00 34.05           C  
ATOM   1473  O   VAL A 213       2.397  10.475 -16.813  1.00 34.05           O  
ATOM   1474  CG1 VAL A 213       0.078   9.153 -15.197  1.00 34.05           C  
ATOM   1475  CG2 VAL A 213      -2.081  10.276 -15.817  1.00 34.05           C  
ATOM   1476  N   ALA A 214       1.419   9.843 -18.866  1.00 36.99           N  
ATOM   1477  CA  ALA A 214       2.719   9.524 -19.450  1.00 36.99           C  
ATOM   1478  C   ALA A 214       3.553  10.786 -19.652  1.00 36.99           C  
ATOM   1479  CB  ALA A 214       2.541   8.790 -20.776  1.00 36.99           C  
ATOM   1480  O   ALA A 214       4.783  10.746 -19.564  1.00 36.99           O  
ATOM   1481  N   ALA A 215       2.816  11.939 -19.743  1.00 34.78           N  
ATOM   1482  CA  ALA A 215       3.534  13.183 -20.012  1.00 34.78           C  
ATOM   1483  C   ALA A 215       3.944  13.871 -18.713  1.00 34.78           C  
ATOM   1484  CB  ALA A 215       2.676  14.120 -20.859  1.00 34.78           C  
ATOM   1485  O   ALA A 215       4.897  14.653 -18.692  1.00 34.78           O  
ATOM   1486  N   SER A 216       3.452  13.333 -17.510  1.00 37.52           N  
ATOM   1487  CA  SER A 216       4.148  14.033 -16.435  1.00 37.52           C  
ATOM   1488  C   SER A 216       5.119  13.107 -15.711  1.00 37.52           C  
ATOM   1489  CB  SER A 216       3.146  14.616 -15.437  1.00 37.52           C  
ATOM   1490  O   SER A 216       4.730  12.038 -15.238  1.00 37.52           O  
ATOM   1491  OG  SER A 216       2.342  13.592 -14.876  1.00 37.52           O  
ATOM   1492  N   PRO A 217       6.268  12.988 -16.237  1.00 52.88           N  
ATOM   1493  CA  PRO A 217       7.425  12.193 -15.820  1.00 52.88           C  
ATOM   1494  C   PRO A 217       7.481  11.980 -14.309  1.00 52.88           C  
ATOM   1495  CB  PRO A 217       8.617  13.026 -16.299  1.00 52.88           C  
ATOM   1496  O   PRO A 217       7.867  10.902 -13.848  1.00 52.88           O  
ATOM   1497  CG  PRO A 217       8.051  14.384 -16.562  1.00 52.88           C  
ATOM   1498  CD  PRO A 217       6.560  14.262 -16.697  1.00 52.88           C  
ATOM   1499  N   LYS A 218       6.529  12.544 -13.452  1.00 55.38           N  
ATOM   1500  CA  LYS A 218       6.694  12.318 -12.019  1.00 55.38           C  
ATOM   1501  C   LYS A 218       5.396  12.594 -11.266  1.00 55.38           C  
ATOM   1502  CB  LYS A 218       7.819  13.193 -11.464  1.00 55.38           C  
ATOM   1503  O   LYS A 218       4.776  13.642 -11.451  1.00 55.38           O  
ATOM   1504  CG  LYS A 218       9.210  12.778 -11.921  1.00 55.38           C  
ATOM   1505  CD  LYS A 218      10.292  13.598 -11.231  1.00 55.38           C  
ATOM   1506  CE  LYS A 218      11.683  13.211 -11.717  1.00 55.38           C  
ATOM   1507  NZ  LYS A 218      12.734  14.119 -11.169  1.00 55.38           N  
ATOM   1508  N   THR A 219       4.595  11.519 -11.017  1.00 58.67           N  
ATOM   1509  CA  THR A 219       3.360  11.677 -10.257  1.00 58.67           C  
ATOM   1510  C   THR A 219       3.613  12.460  -8.972  1.00 58.67           C  
ATOM   1511  CB  THR A 219       2.735  10.312  -9.916  1.00 58.67           C  
ATOM   1512  O   THR A 219       4.378  12.020  -8.111  1.00 58.67           O  
ATOM   1513  CG2 THR A 219       1.321  10.476  -9.369  1.00 58.67           C  
ATOM   1514  OG1 THR A 219       2.687   9.506 -11.100  1.00 58.67           O  
ATOM   1515  N   VAL A 220       3.457  13.760  -8.885  1.00 60.80           N  
ATOM   1516  CA  VAL A 220       3.699  14.648  -7.752  1.00 60.80           C  
ATOM   1517  C   VAL A 220       2.537  14.556  -6.766  1.00 60.80           C  
ATOM   1518  CB  VAL A 220       3.896  16.111  -8.210  1.00 60.80           C  
ATOM   1519  O   VAL A 220       2.744  14.582  -5.550  1.00 60.80           O  
ATOM   1520  CG1 VAL A 220       4.114  17.028  -7.008  1.00 60.80           C  
ATOM   1521  CG2 VAL A 220       5.069  16.212  -9.183  1.00 60.80           C  
ATOM   1522  N   GLN A 221       1.289  14.182  -7.419  1.00 70.24           N  
ATOM   1523  CA  GLN A 221       0.085  14.106  -6.599  1.00 70.24           C  
ATOM   1524  C   GLN A 221      -0.620  12.764  -6.781  1.00 70.24           C  
ATOM   1525  CB  GLN A 221      -0.871  15.250  -6.940  1.00 70.24           C  
ATOM   1526  O   GLN A 221      -0.370  12.053  -7.757  1.00 70.24           O  
ATOM   1527  CG  GLN A 221      -0.315  16.631  -6.618  1.00 70.24           C  
ATOM   1528  CD  GLN A 221      -1.316  17.741  -6.876  1.00 70.24           C  
ATOM   1529  NE2 GLN A 221      -0.922  18.976  -6.582  1.00 70.24           N  
ATOM   1530  OE1 GLN A 221      -2.435  17.492  -7.337  1.00 70.24           O  
ATOM   1531  N   ILE A 222      -1.333  12.333  -5.645  1.00 79.21           N  
ATOM   1532  CA  ILE A 222      -2.091  11.086  -5.670  1.00 79.21           C  
ATOM   1533  C   ILE A 222      -3.126  11.134  -6.792  1.00 79.21           C  
ATOM   1534  CB  ILE A 222      -2.781  10.817  -4.314  1.00 79.21           C  
ATOM   1535  O   ILE A 222      -3.964  12.038  -6.833  1.00 79.21           O  
ATOM   1536  CG1 ILE A 222      -1.741  10.747  -3.190  1.00 79.21           C  
ATOM   1537  CG2 ILE A 222      -3.609   9.530  -4.376  1.00 79.21           C  
ATOM   1538  CD1 ILE A 222      -2.341  10.741  -1.791  1.00 79.21           C  
ATOM   1539  N   THR A 223      -2.935  10.499  -7.889  1.00 80.16           N  
ATOM   1540  CA  THR A 223      -3.801  10.437  -9.060  1.00 80.16           C  
ATOM   1541  C   THR A 223      -4.640   9.163  -9.045  1.00 80.16           C  
ATOM   1542  CB  THR A 223      -2.984  10.501 -10.364  1.00 80.16           C  
ATOM   1543  O   THR A 223      -4.132   8.082  -8.741  1.00 80.16           O  
ATOM   1544  CG2 THR A 223      -3.897  10.603 -11.581  1.00 80.16           C  
ATOM   1545  OG1 THR A 223      -2.125  11.648 -10.327  1.00 80.16           O  
ATOM   1546  N   GLU A 224      -5.955   9.319  -9.301  1.00 81.63           N  
ATOM   1547  CA  GLU A 224      -6.891   8.200  -9.356  1.00 81.63           C  
ATOM   1548  C   GLU A 224      -7.318   7.907 -10.791  1.00 81.63           C  
ATOM   1549  CB  GLU A 224      -8.120   8.484  -8.489  1.00 81.63           C  
ATOM   1550  O   GLU A 224      -7.619   8.827 -11.555  1.00 81.63           O  
ATOM   1551  CG  GLU A 224      -7.800   8.688  -7.015  1.00 81.63           C  
ATOM   1552  CD  GLU A 224      -9.021   9.037  -6.179  1.00 81.63           C  
ATOM   1553  OE1 GLU A 224      -8.873   9.272  -4.958  1.00 81.63           O  
ATOM   1554  OE2 GLU A 224     -10.134   9.075  -6.748  1.00 81.63           O  
ATOM   1555  N   THR A 225      -7.204   6.761 -11.206  1.00 78.87           N  
ATOM   1556  CA  THR A 225      -7.673   6.292 -12.504  1.00 78.87           C  
ATOM   1557  C   THR A 225      -8.765   5.239 -12.337  1.00 78.87           C  
ATOM   1558  CB  THR A 225      -6.517   5.708 -13.338  1.00 78.87           C  
ATOM   1559  O   THR A 225      -8.583   4.259 -11.612  1.00 78.87           O  
ATOM   1560  CG2 THR A 225      -6.975   5.373 -14.754  1.00 78.87           C  
ATOM   1561  OG1 THR A 225      -5.454   6.667 -13.407  1.00 78.87           O  
ATOM   1562  N   THR A 226      -9.945   5.503 -12.886  1.00 75.72           N  
ATOM   1563  CA  THR A 226     -11.063   4.578 -12.738  1.00 75.72           C  
ATOM   1564  C   THR A 226     -11.339   3.848 -14.049  1.00 75.72           C  
ATOM   1565  CB  THR A 226     -12.337   5.310 -12.277  1.00 75.72           C  
ATOM   1566  O   THR A 226     -11.346   4.463 -15.118  1.00 75.72           O  
ATOM   1567  CG2 THR A 226     -13.465   4.324 -11.991  1.00 75.72           C  
ATOM   1568  OG1 THR A 226     -12.051   6.050 -11.084  1.00 75.72           O  
ATOM   1569  N   VAL A 227     -11.369   2.556 -14.029  1.00 78.60           N  
ATOM   1570  CA  VAL A 227     -11.678   1.700 -15.169  1.00 78.60           C  
ATOM   1571  C   VAL A 227     -12.934   0.882 -14.876  1.00 78.60           C  
ATOM   1572  CB  VAL A 227     -10.499   0.762 -15.512  1.00 78.60           C  
ATOM   1573  O   VAL A 227     -13.043   0.259 -13.817  1.00 78.60           O  
ATOM   1574  CG1 VAL A 227     -10.843  -0.124 -16.707  1.00 78.60           C  
ATOM   1575  CG2 VAL A 227      -9.236   1.575 -15.791  1.00 78.60           C  
ATOM   1576  N   THR A 228     -13.891   0.960 -15.743  1.00 75.89           N  
ATOM   1577  CA  THR A 228     -15.135   0.213 -15.588  1.00 75.89           C  
ATOM   1578  C   THR A 228     -15.132  -1.031 -16.472  1.00 75.89           C  
ATOM   1579  CB  THR A 228     -16.357   1.085 -15.928  1.00 75.89           C  
ATOM   1580  O   THR A 228     -14.853  -0.947 -17.670  1.00 75.89           O  
ATOM   1581  CG2 THR A 228     -17.657   0.375 -15.567  1.00 75.89           C  
ATOM   1582  OG1 THR A 228     -16.277   2.315 -15.195  1.00 75.89           O  
ATOM   1583  N   VAL A 229     -15.208  -2.148 -15.753  1.00 74.96           N  
ATOM   1584  CA  VAL A 229     -15.239  -3.431 -16.446  1.00 74.96           C  
ATOM   1585  C   VAL A 229     -16.587  -4.110 -16.218  1.00 74.96           C  
ATOM   1586  CB  VAL A 229     -14.091  -4.355 -15.981  1.00 74.96           C  
ATOM   1587  O   VAL A 229     -17.095  -4.134 -15.094  1.00 74.96           O  
ATOM   1588  CG1 VAL A 229     -14.153  -5.699 -16.705  1.00 74.96           C  
ATOM   1589  CG2 VAL A 229     -12.739  -3.682 -16.210  1.00 74.96           C  
ATOM   1590  N   GLU A 230     -17.199  -4.575 -17.264  1.00 71.04           N  
ATOM   1591  CA  GLU A 230     -18.454  -5.314 -17.177  1.00 71.04           C  
ATOM   1592  C   GLU A 230     -18.215  -6.819 -17.253  1.00 71.04           C  
ATOM   1593  CB  GLU A 230     -19.414  -4.877 -18.287  1.00 71.04           C  
ATOM   1594  O   GLU A 230     -17.668  -7.317 -18.239  1.00 71.04           O  
ATOM   1595  CG  GLU A 230     -20.851  -5.329 -18.071  1.00 71.04           C  
ATOM   1596  CD  GLU A 230     -21.792  -4.886 -19.179  1.00 71.04           C  
ATOM   1597  OE1 GLU A 230     -22.947  -5.368 -19.224  1.00 71.04           O  
ATOM   1598  OE2 GLU A 230     -21.372  -4.051 -20.010  1.00 71.04           O  
ATOM   1599  N   GLU A 231     -18.368  -7.520 -16.120  1.00 65.21           N  
ATOM   1600  CA  GLU A 231     -18.252  -8.974 -16.050  1.00 65.21           C  
ATOM   1601  C   GLU A 231     -19.546  -9.606 -15.547  1.00 65.21           C  
ATOM   1602  CB  GLU A 231     -17.084  -9.378 -15.148  1.00 65.21           C  
ATOM   1603  O   GLU A 231     -20.105  -9.171 -14.538  1.00 65.21           O  
ATOM   1604  CG  GLU A 231     -15.725  -9.300 -15.829  1.00 65.21           C  
ATOM   1605  CD  GLU A 231     -14.600  -9.889 -14.993  1.00 65.21           C  
ATOM   1606  OE1 GLU A 231     -13.445  -9.934 -15.475  1.00 65.21           O  
ATOM   1607  OE2 GLU A 231     -14.876 -10.310 -13.848  1.00 65.21           O  
ATOM   1608  N   ASP A 232     -20.097 -10.658 -16.339  1.00 62.49           N  
ATOM   1609  CA  ASP A 232     -21.169 -11.567 -15.945  1.00 62.49           C  
ATOM   1610  C   ASP A 232     -22.359 -10.798 -15.375  1.00 62.49           C  
ATOM   1611  CB  ASP A 232     -20.660 -12.584 -14.921  1.00 62.49           C  
ATOM   1612  O   ASP A 232     -22.900 -11.167 -14.330  1.00 62.49           O  
ATOM   1613  CG  ASP A 232     -19.616 -13.528 -15.491  1.00 62.49           C  
ATOM   1614  OD1 ASP A 232     -19.703 -13.884 -16.686  1.00 62.49           O  
ATOM   1615  OD2 ASP A 232     -18.700 -13.922 -14.737  1.00 62.49           O  
ATOM   1616  N   GLY A 233     -22.703  -9.608 -15.967  1.00 67.76           N  
ATOM   1617  CA  GLY A 233     -23.907  -8.916 -15.535  1.00 67.76           C  
ATOM   1618  C   GLY A 233     -23.659  -7.934 -14.405  1.00 67.76           C  
ATOM   1619  O   GLY A 233     -24.602  -7.377 -13.841  1.00 67.76           O  
ATOM   1620  N   GLN A 234     -22.361  -7.883 -13.949  1.00 71.32           N  
ATOM   1621  CA  GLN A 234     -21.953  -6.911 -12.940  1.00 71.32           C  
ATOM   1622  C   GLN A 234     -21.003  -5.873 -13.529  1.00 71.32           C  
ATOM   1623  CB  GLN A 234     -21.292  -7.614 -11.753  1.00 71.32           C  
ATOM   1624  O   GLN A 234     -20.149  -6.202 -14.355  1.00 71.32           O  
ATOM   1625  CG  GLN A 234     -22.207  -8.594 -11.031  1.00 71.32           C  
ATOM   1626  CD  GLN A 234     -21.562  -9.202  -9.800  1.00 71.32           C  
ATOM   1627  NE2 GLN A 234     -22.277 -10.107  -9.141  1.00 71.32           N  
ATOM   1628  OE1 GLN A 234     -20.429  -8.861  -9.444  1.00 71.32           O  
ATOM   1629  N   ASN A 235     -21.288  -4.606 -13.313  1.00 78.73           N  
ATOM   1630  CA  ASN A 235     -20.348  -3.544 -13.655  1.00 78.73           C  
ATOM   1631  C   ASN A 235     -19.279  -3.375 -12.579  1.00 78.73           C  
ATOM   1632  CB  ASN A 235     -21.089  -2.224 -13.880  1.00 78.73           C  
ATOM   1633  O   ASN A 235     -19.583  -2.978 -11.453  1.00 78.73           O  
ATOM   1634  CG  ASN A 235     -22.011  -2.270 -15.083  1.00 78.73           C  
ATOM   1635  ND2 ASN A 235     -23.017  -1.403 -15.091  1.00 78.73           N  
ATOM   1636  OD1 ASN A 235     -21.821  -3.077 -15.996  1.00 78.73           O  
ATOM   1637  N   LEU A 236     -18.081  -3.933 -12.858  1.00 79.01           N  
ATOM   1638  CA  LEU A 236     -16.969  -3.794 -11.923  1.00 79.01           C  
ATOM   1639  C   LEU A 236     -16.171  -2.527 -12.212  1.00 79.01           C  
ATOM   1640  CB  LEU A 236     -16.051  -5.017 -11.996  1.00 79.01           C  
ATOM   1641  O   LEU A 236     -15.651  -2.354 -13.317  1.00 79.01           O  
ATOM   1642  CG  LEU A 236     -16.693  -6.367 -11.669  1.00 79.01           C  
ATOM   1643  CD1 LEU A 236     -15.726  -7.503 -11.985  1.00 79.01           C  
ATOM   1644  CD2 LEU A 236     -17.122  -6.414 -10.206  1.00 79.01           C  
ATOM   1645  N   ASN A 237     -16.199  -1.642 -11.279  1.00 84.75           N  
ATOM   1646  CA  ASN A 237     -15.454  -0.392 -11.376  1.00 84.75           C  
ATOM   1647  C   ASN A 237     -14.147  -0.456 -10.590  1.00 84.75           C  
ATOM   1648  CB  ASN A 237     -16.308   0.782 -10.890  1.00 84.75           C  
ATOM   1649  O   ASN A 237     -14.159  -0.499  -9.359  1.00 84.75           O  
ATOM   1650  CG  ASN A 237     -17.580   0.950 -11.696  1.00 84.75           C  
ATOM   1651  ND2 ASN A 237     -18.716   1.000 -11.009  1.00 84.75           N  
ATOM   1652  OD1 ASN A 237     -17.544   1.035 -12.927  1.00 84.75           O  
ATOM   1653  N   PHE A 238     -13.055  -0.492 -11.260  1.00 84.53           N  
ATOM   1654  CA  PHE A 238     -11.742  -0.522 -10.626  1.00 84.53           C  
ATOM   1655  C   PHE A 238     -11.116   0.868 -10.612  1.00 84.53           C  
ATOM   1656  CB  PHE A 238     -10.817  -1.507 -11.348  1.00 84.53           C  
ATOM   1657  O   PHE A 238     -11.023   1.523 -11.652  1.00 84.53           O  
ATOM   1658  CG  PHE A 238     -11.296  -2.933 -11.304  1.00 84.53           C  
ATOM   1659  CD1 PHE A 238     -11.143  -3.696 -10.154  1.00 84.53           C  
ATOM   1660  CD2 PHE A 238     -11.898  -3.509 -12.414  1.00 84.53           C  
ATOM   1661  CE1 PHE A 238     -11.585  -5.017 -10.110  1.00 84.53           C  
ATOM   1662  CE2 PHE A 238     -12.343  -4.828 -12.379  1.00 84.53           C  
ATOM   1663  CZ  PHE A 238     -12.184  -5.580 -11.226  1.00 84.53           C  
ATOM   1664  N   THR A 239     -10.846   1.372  -9.427  1.00 87.22           N  
ATOM   1665  CA  THR A 239     -10.155   2.647  -9.270  1.00 87.22           C  
ATOM   1666  C   THR A 239      -8.715   2.430  -8.813  1.00 87.22           C  
ATOM   1667  CB  THR A 239     -10.884   3.557  -8.264  1.00 87.22           C  
ATOM   1668  O   THR A 239      -8.475   1.803  -7.779  1.00 87.22           O  
ATOM   1669  CG2 THR A 239     -10.255   4.945  -8.222  1.00 87.22           C  
ATOM   1670  OG1 THR A 239     -12.259   3.679  -8.648  1.00 87.22           O  
ATOM   1671  N   LEU A 240      -7.819   2.839  -9.644  1.00 88.26           N  
ATOM   1672  CA  LEU A 240      -6.406   2.719  -9.305  1.00 88.26           C  
ATOM   1673  C   LEU A 240      -5.842   4.058  -8.841  1.00 88.26           C  
ATOM   1674  CB  LEU A 240      -5.608   2.205 -10.507  1.00 88.26           C  
ATOM   1675  O   LEU A 240      -5.957   5.063  -9.547  1.00 88.26           O  
ATOM   1676  CG  LEU A 240      -4.157   1.805 -10.236  1.00 88.26           C  
ATOM   1677  CD1 LEU A 240      -4.104   0.621  -9.276  1.00 88.26           C  
ATOM   1678  CD2 LEU A 240      -3.441   1.474 -11.541  1.00 88.26           C  
ATOM   1679  N   VAL A 241      -5.307   4.018  -7.657  1.00 90.03           N  
ATOM   1680  CA  VAL A 241      -4.734   5.215  -7.052  1.00 90.03           C  
ATOM   1681  C   VAL A 241      -3.211   5.159  -7.136  1.00 90.03           C  
ATOM   1682  CB  VAL A 241      -5.181   5.378  -5.582  1.00 90.03           C  
ATOM   1683  O   VAL A 241      -2.586   4.244  -6.594  1.00 90.03           O  
ATOM   1684  CG1 VAL A 241      -4.578   6.641  -4.971  1.00 90.03           C  
ATOM   1685  CG2 VAL A 241      -6.706   5.411  -5.489  1.00 90.03           C  
ATOM   1686  N   ASP A 242      -2.661   6.093  -7.940  1.00 90.06           N  
ATOM   1687  CA  ASP A 242      -1.211   6.199  -8.064  1.00 90.06           C  
ATOM   1688  C   ASP A 242      -0.648   7.217  -7.075  1.00 90.06           C  
ATOM   1689  CB  ASP A 242      -0.821   6.583  -9.493  1.00 90.06           C  
ATOM   1690  O   ASP A 242      -1.074   8.373  -7.056  1.00 90.06           O  
ATOM   1691  CG  ASP A 242       0.658   6.388  -9.776  1.00 90.06           C  
ATOM   1692  OD1 ASP A 242       1.360   5.763  -8.952  1.00 90.06           O  
ATOM   1693  OD2 ASP A 242       1.127   6.866 -10.832  1.00 90.06           O  
ATOM   1694  N   THR A 243       0.248   6.661  -6.177  1.00 87.72           N  
ATOM   1695  CA  THR A 243       0.888   7.501  -5.171  1.00 87.72           C  
ATOM   1696  C   THR A 243       2.306   7.870  -5.596  1.00 87.72           C  
ATOM   1697  CB  THR A 243       0.926   6.799  -3.800  1.00 87.72           C  
ATOM   1698  O   THR A 243       2.936   7.147  -6.370  1.00 87.72           O  
ATOM   1699  CG2 THR A 243      -0.481   6.481  -3.306  1.00 87.72           C  
ATOM   1700  OG1 THR A 243       1.668   5.579  -3.916  1.00 87.72           O  
ATOM   1701  N   PRO A 244       2.655   9.106  -5.190  1.00 84.51           N  
ATOM   1702  CA  PRO A 244       4.047   9.474  -5.461  1.00 84.51           C  
ATOM   1703  C   PRO A 244       5.047   8.596  -4.712  1.00 84.51           C  
ATOM   1704  CB  PRO A 244       4.128  10.925  -4.981  1.00 84.51           C  
ATOM   1705  O   PRO A 244       4.753   8.121  -3.612  1.00 84.51           O  
ATOM   1706  CG  PRO A 244       3.010  11.065  -3.999  1.00 84.51           C  
ATOM   1707  CD  PRO A 244       1.929  10.089  -4.363  1.00 84.51           C  
ATOM   1708  N   GLY A 245       6.077   8.130  -5.470  1.00 83.40           N  
ATOM   1709  CA  GLY A 245       7.131   7.358  -4.833  1.00 83.40           C  
ATOM   1710  C   GLY A 245       7.884   8.138  -3.772  1.00 83.40           C  
ATOM   1711  O   GLY A 245       8.021   9.359  -3.872  1.00 83.40           O  
ATOM   1712  N   TYR A 246       8.170   7.440  -2.686  1.00 82.50           N  
ATOM   1713  CA  TYR A 246       8.994   8.047  -1.646  1.00 82.50           C  
ATOM   1714  C   TYR A 246      10.476   7.871  -1.954  1.00 82.50           C  
ATOM   1715  CB  TYR A 246       8.669   7.438  -0.279  1.00 82.50           C  
ATOM   1716  O   TYR A 246      10.848   7.056  -2.802  1.00 82.50           O  
ATOM   1717  CG  TYR A 246       8.918   5.952  -0.201  1.00 82.50           C  
ATOM   1718  CD1 TYR A 246       7.901   5.040  -0.473  1.00 82.50           C  
ATOM   1719  CD2 TYR A 246      10.170   5.456   0.146  1.00 82.50           C  
ATOM   1720  CE1 TYR A 246       8.125   3.669  -0.401  1.00 82.50           C  
ATOM   1721  CE2 TYR A 246      10.406   4.087   0.222  1.00 82.50           C  
ATOM   1722  OH  TYR A 246       9.607   1.847   0.020  1.00 82.50           O  
ATOM   1723  CZ  TYR A 246       9.379   3.203  -0.053  1.00 82.50           C  
ATOM   1724  N   GLY A 247      11.291   8.901  -1.813  1.00 76.54           N  
ATOM   1725  CA  GLY A 247      12.718   8.946  -2.090  1.00 76.54           C  
ATOM   1726  C   GLY A 247      13.153  10.228  -2.774  1.00 76.54           C  
ATOM   1727  O   GLY A 247      14.350  10.483  -2.924  1.00 76.54           O  
ATOM   1728  N   ASP A 248      12.101  10.989  -3.175  1.00 73.11           N  
ATOM   1729  CA  ASP A 248      12.449  12.263  -3.797  1.00 73.11           C  
ATOM   1730  C   ASP A 248      12.603  13.362  -2.748  1.00 73.11           C  
ATOM   1731  CB  ASP A 248      11.392  12.665  -4.827  1.00 73.11           C  
ATOM   1732  O   ASP A 248      13.394  14.291  -2.925  1.00 73.11           O  
ATOM   1733  CG  ASP A 248      11.371  11.753  -6.042  1.00 73.11           C  
ATOM   1734  OD1 ASP A 248      12.386  11.075  -6.313  1.00 73.11           O  
ATOM   1735  OD2 ASP A 248      10.332  11.713  -6.735  1.00 73.11           O  
ATOM   1736  N   ASP A 249      11.889  13.099  -1.677  1.00 72.22           N  
ATOM   1737  CA  ASP A 249      11.953  14.070  -0.589  1.00 72.22           C  
ATOM   1738  C   ASP A 249      12.999  13.666   0.447  1.00 72.22           C  
ATOM   1739  CB  ASP A 249      10.584  14.222   0.077  1.00 72.22           C  
ATOM   1740  O   ASP A 249      13.317  12.483   0.587  1.00 72.22           O  
ATOM   1741  CG  ASP A 249       9.552  14.870  -0.830  1.00 72.22           C  
ATOM   1742  OD1 ASP A 249       9.926  15.705  -1.681  1.00 72.22           O  
ATOM   1743  OD2 ASP A 249       8.354  14.544  -0.689  1.00 72.22           O  
ATOM   1744  N   VAL A 250      13.706  14.658   1.006  1.00 74.06           N  
ATOM   1745  CA  VAL A 250      14.748  14.437   2.003  1.00 74.06           C  
ATOM   1746  C   VAL A 250      14.139  13.815   3.258  1.00 74.06           C  
ATOM   1747  CB  VAL A 250      15.480  15.749   2.360  1.00 74.06           C  
ATOM   1748  O   VAL A 250      14.727  12.914   3.860  1.00 74.06           O  
ATOM   1749  CG1 VAL A 250      16.527  15.506   3.445  1.00 74.06           C  
ATOM   1750  CG2 VAL A 250      16.127  16.354   1.115  1.00 74.06           C  
ATOM   1751  N   ASP A 251      12.818  14.198   3.473  1.00 73.22           N  
ATOM   1752  CA  ASP A 251      12.185  13.649   4.668  1.00 73.22           C  
ATOM   1753  C   ASP A 251      11.137  12.601   4.302  1.00 73.22           C  
ATOM   1754  CB  ASP A 251      11.547  14.765   5.498  1.00 73.22           C  
ATOM   1755  O   ASP A 251      10.130  12.919   3.666  1.00 73.22           O  
ATOM   1756  CG  ASP A 251      12.569  15.631   6.213  1.00 73.22           C  
ATOM   1757  OD1 ASP A 251      13.698  15.159   6.467  1.00 73.22           O  
ATOM   1758  OD2 ASP A 251      12.242  16.795   6.528  1.00 73.22           O  
ATOM   1759  N   ILE A 252      11.334  11.437   4.598  1.00 73.40           N  
ATOM   1760  CA  ILE A 252      10.500  10.283   4.278  1.00 73.40           C  
ATOM   1761  C   ILE A 252       9.190  10.361   5.058  1.00 73.40           C  
ATOM   1762  CB  ILE A 252      11.229   8.956   4.586  1.00 73.40           C  
ATOM   1763  O   ILE A 252       8.139   9.951   4.561  1.00 73.40           O  
ATOM   1764  CG1 ILE A 252      12.506   8.841   3.745  1.00 73.40           C  
ATOM   1765  CG2 ILE A 252      10.302   7.762   4.340  1.00 73.40           C  
ATOM   1766  CD1 ILE A 252      13.485   7.788   4.248  1.00 73.40           C  
ATOM   1767  N   GLN A 253       9.267  10.859   6.382  1.00 76.63           N  
ATOM   1768  CA  GLN A 253       8.053  10.981   7.183  1.00 76.63           C  
ATOM   1769  C   GLN A 253       7.037  11.897   6.506  1.00 76.63           C  
ATOM   1770  CB  GLN A 253       8.383  11.506   8.581  1.00 76.63           C  
ATOM   1771  O   GLN A 253       5.828  11.693   6.633  1.00 76.63           O  
ATOM   1772  CG  GLN A 253       9.167  10.522   9.438  1.00 76.63           C  
ATOM   1773  CD  GLN A 253       8.404   9.238   9.705  1.00 76.63           C  
ATOM   1774  NE2 GLN A 253       9.094   8.107   9.602  1.00 76.63           N  
ATOM   1775  OE1 GLN A 253       7.206   9.263  10.001  1.00 76.63           O  
ATOM   1776  N   ASN A 254       7.550  12.821   5.753  1.00 78.58           N  
ATOM   1777  CA  ASN A 254       6.688  13.750   5.029  1.00 78.58           C  
ATOM   1778  C   ASN A 254       6.026  13.080   3.829  1.00 78.58           C  
ATOM   1779  CB  ASN A 254       7.480  14.980   4.581  1.00 78.58           C  
ATOM   1780  O   ASN A 254       4.946  13.491   3.400  1.00 78.58           O  
ATOM   1781  CG  ASN A 254       7.898  15.860   5.742  1.00 78.58           C  
ATOM   1782  ND2 ASN A 254       8.965  16.627   5.551  1.00 78.58           N  
ATOM   1783  OD1 ASN A 254       7.267  15.852   6.802  1.00 78.58           O  
ATOM   1784  N   SER A 255       6.635  11.933   3.455  1.00 81.40           N  
ATOM   1785  CA  SER A 255       6.072  11.241   2.300  1.00 81.40           C  
ATOM   1786  C   SER A 255       5.052  10.192   2.728  1.00 81.40           C  
ATOM   1787  CB  SER A 255       7.179  10.582   1.477  1.00 81.40           C  
ATOM   1788  O   SER A 255       4.076   9.941   2.018  1.00 81.40           O  
ATOM   1789  OG  SER A 255       8.117  11.547   1.031  1.00 81.40           O  
ATOM   1790  N   ILE A 256       5.210   9.654   4.004  1.00 85.70           N  
ATOM   1791  CA  ILE A 256       4.355   8.591   4.522  1.00 85.70           C  
ATOM   1792  C   ILE A 256       3.021   9.179   4.978  1.00 85.70           C  
ATOM   1793  CB  ILE A 256       5.034   7.837   5.687  1.00 85.70           C  
ATOM   1794  O   ILE A 256       1.960   8.617   4.697  1.00 85.70           O  
ATOM   1795  CG1 ILE A 256       6.328   7.169   5.208  1.00 85.70           C  
ATOM   1796  CG2 ILE A 256       4.077   6.806   6.293  1.00 85.70           C  
ATOM   1797  CD1 ILE A 256       7.169   6.574   6.329  1.00 85.70           C  
ATOM   1798  N   GLN A 257       3.039  10.370   5.597  1.00 88.30           N  
ATOM   1799  CA  GLN A 257       1.894  10.959   6.284  1.00 88.30           C  
ATOM   1800  C   GLN A 257       0.792  11.329   5.296  1.00 88.30           C  
ATOM   1801  CB  GLN A 257       2.321  12.193   7.080  1.00 88.30           C  
ATOM   1802  O   GLN A 257      -0.389  11.088   5.557  1.00 88.30           O  
ATOM   1803  CG  GLN A 257       3.077  11.866   8.361  1.00 88.30           C  
ATOM   1804  CD  GLN A 257       2.289  10.968   9.296  1.00 88.30           C  
ATOM   1805  NE2 GLN A 257       2.996  10.184  10.101  1.00 88.30           N  
ATOM   1806  OE1 GLN A 257       1.054  10.980   9.294  1.00 88.30           O  
ATOM   1807  N   PRO A 258       1.116  11.833   4.119  1.00 88.95           N  
ATOM   1808  CA  PRO A 258       0.060  12.180   3.165  1.00 88.95           C  
ATOM   1809  C   PRO A 258      -0.710  10.958   2.667  1.00 88.95           C  
ATOM   1810  CB  PRO A 258       0.824  12.848   2.020  1.00 88.95           C  
ATOM   1811  O   PRO A 258      -1.914  11.045   2.412  1.00 88.95           O  
ATOM   1812  CG  PRO A 258       2.093  13.337   2.640  1.00 88.95           C  
ATOM   1813  CD  PRO A 258       2.447  12.426   3.781  1.00 88.95           C  
ATOM   1814  N   ILE A 259       0.038   9.854   2.609  1.00 90.98           N  
ATOM   1815  CA  ILE A 259      -0.604   8.636   2.128  1.00 90.98           C  
ATOM   1816  C   ILE A 259      -1.548   8.092   3.198  1.00 90.98           C  
ATOM   1817  CB  ILE A 259       0.439   7.564   1.738  1.00 90.98           C  
ATOM   1818  O   ILE A 259      -2.683   7.714   2.899  1.00 90.98           O  
ATOM   1819  CG1 ILE A 259       1.320   8.068   0.590  1.00 90.98           C  
ATOM   1820  CG2 ILE A 259      -0.253   6.250   1.362  1.00 90.98           C  
ATOM   1821  CD1 ILE A 259       2.504   7.164   0.275  1.00 90.98           C  
ATOM   1822  N   VAL A 260      -1.108   8.052   4.406  1.00 91.33           N  
ATOM   1823  CA  VAL A 260      -1.922   7.584   5.523  1.00 91.33           C  
ATOM   1824  C   VAL A 260      -3.125   8.506   5.709  1.00 91.33           C  
ATOM   1825  CB  VAL A 260      -1.102   7.508   6.831  1.00 91.33           C  
ATOM   1826  O   VAL A 260      -4.248   8.038   5.915  1.00 91.33           O  
ATOM   1827  CG1 VAL A 260      -2.006   7.173   8.016  1.00 91.33           C  
ATOM   1828  CG2 VAL A 260       0.017   6.477   6.699  1.00 91.33           C  
ATOM   1829  N   ASP A 261      -2.878   9.837   5.623  1.00 91.20           N  
ATOM   1830  CA  ASP A 261      -3.945  10.826   5.742  1.00 91.20           C  
ATOM   1831  C   ASP A 261      -4.985  10.647   4.638  1.00 91.20           C  
ATOM   1832  CB  ASP A 261      -3.371  12.244   5.698  1.00 91.20           C  
ATOM   1833  O   ASP A 261      -6.186  10.784   4.881  1.00 91.20           O  
ATOM   1834  CG  ASP A 261      -2.591  12.606   6.950  1.00 91.20           C  
ATOM   1835  OD1 ASP A 261      -2.704  11.890   7.968  1.00 91.20           O  
ATOM   1836  OD2 ASP A 261      -1.860  13.620   6.919  1.00 91.20           O  
ATOM   1837  N   TYR A 262      -4.493  10.364   3.453  1.00 92.21           N  
ATOM   1838  CA  TYR A 262      -5.397  10.132   2.332  1.00 92.21           C  
ATOM   1839  C   TYR A 262      -6.318   8.950   2.610  1.00 92.21           C  
ATOM   1840  CB  TYR A 262      -4.604   9.885   1.045  1.00 92.21           C  
ATOM   1841  O   TYR A 262      -7.526   9.029   2.376  1.00 92.21           O  
ATOM   1842  CG  TYR A 262      -5.466   9.513  -0.137  1.00 92.21           C  
ATOM   1843  CD1 TYR A 262      -5.597   8.185  -0.538  1.00 92.21           C  
ATOM   1844  CD2 TYR A 262      -6.150  10.487  -0.855  1.00 92.21           C  
ATOM   1845  CE1 TYR A 262      -6.389   7.837  -1.627  1.00 92.21           C  
ATOM   1846  CE2 TYR A 262      -6.945  10.151  -1.947  1.00 92.21           C  
ATOM   1847  OH  TYR A 262      -7.843   8.487  -3.403  1.00 92.21           O  
ATOM   1848  CZ  TYR A 262      -7.058   8.826  -2.324  1.00 92.21           C  
ATOM   1849  N   ILE A 263      -5.764   7.847   3.128  1.00 92.39           N  
ATOM   1850  CA  ILE A 263      -6.538   6.644   3.410  1.00 92.39           C  
ATOM   1851  C   ILE A 263      -7.543   6.926   4.524  1.00 92.39           C  
ATOM   1852  CB  ILE A 263      -5.623   5.462   3.801  1.00 92.39           C  
ATOM   1853  O   ILE A 263      -8.705   6.520   4.439  1.00 92.39           O  
ATOM   1854  CG1 ILE A 263      -4.700   5.092   2.634  1.00 92.39           C  
ATOM   1855  CG2 ILE A 263      -6.457   4.256   4.243  1.00 92.39           C  
ATOM   1856  CD1 ILE A 263      -3.633   4.066   2.989  1.00 92.39           C  
ATOM   1857  N   GLU A 264      -7.084   7.585   5.541  1.00 91.33           N  
ATOM   1858  CA  GLU A 264      -7.965   7.943   6.648  1.00 91.33           C  
ATOM   1859  C   GLU A 264      -9.090   8.863   6.183  1.00 91.33           C  
ATOM   1860  CB  GLU A 264      -7.170   8.610   7.774  1.00 91.33           C  
ATOM   1861  O   GLU A 264     -10.229   8.737   6.637  1.00 91.33           O  
ATOM   1862  CG  GLU A 264      -6.293   7.648   8.562  1.00 91.33           C  
ATOM   1863  CD  GLU A 264      -5.478   8.332   9.648  1.00 91.33           C  
ATOM   1864  OE1 GLU A 264      -4.820   7.628  10.447  1.00 91.33           O  
ATOM   1865  OE2 GLU A 264      -5.499   9.582   9.701  1.00 91.33           O  
ATOM   1866  N   GLN A 265      -8.751   9.803   5.325  1.00 91.46           N  
ATOM   1867  CA  GLN A 265      -9.762  10.697   4.769  1.00 91.46           C  
ATOM   1868  C   GLN A 265     -10.815   9.918   3.986  1.00 91.46           C  
ATOM   1869  CB  GLN A 265      -9.111  11.750   3.870  1.00 91.46           C  
ATOM   1870  O   GLN A 265     -12.001  10.250   4.032  1.00 91.46           O  
ATOM   1871  CG  GLN A 265      -8.357  12.829   4.634  1.00 91.46           C  
ATOM   1872  CD  GLN A 265      -7.623  13.792   3.720  1.00 91.46           C  
ATOM   1873  NE2 GLN A 265      -6.699  14.560   4.286  1.00 91.46           N  
ATOM   1874  OE1 GLN A 265      -7.883  13.843   2.513  1.00 91.46           O  
ATOM   1875  N   GLN A 266     -10.331   8.909   3.303  1.00 90.27           N  
ATOM   1876  CA  GLN A 266     -11.271   8.062   2.576  1.00 90.27           C  
ATOM   1877  C   GLN A 266     -12.202   7.325   3.535  1.00 90.27           C  
ATOM   1878  CB  GLN A 266     -10.522   7.059   1.697  1.00 90.27           C  
ATOM   1879  O   GLN A 266     -13.395   7.181   3.262  1.00 90.27           O  
ATOM   1880  CG  GLN A 266      -9.698   7.706   0.592  1.00 90.27           C  
ATOM   1881  CD  GLN A 266     -10.528   8.593  -0.317  1.00 90.27           C  
ATOM   1882  NE2 GLN A 266      -9.954   9.716  -0.735  1.00 90.27           N  
ATOM   1883  OE1 GLN A 266     -11.675   8.270  -0.643  1.00 90.27           O  
ATOM   1884  N   HIS A 267     -11.611   6.850   4.596  1.00 90.91           N  
ATOM   1885  CA  HIS A 267     -12.430   6.213   5.622  1.00 90.91           C  
ATOM   1886  C   HIS A 267     -13.423   7.201   6.226  1.00 90.91           C  
ATOM   1887  CB  HIS A 267     -11.546   5.620   6.721  1.00 90.91           C  
ATOM   1888  O   HIS A 267     -14.578   6.850   6.478  1.00 90.91           O  
ATOM   1889  CG  HIS A 267     -10.818   4.382   6.302  1.00 90.91           C  
ATOM   1890  CD2 HIS A 267     -10.863   3.670   5.151  1.00 90.91           C  
ATOM   1891  ND1 HIS A 267      -9.915   3.737   7.119  1.00 90.91           N  
ATOM   1892  CE1 HIS A 267      -9.434   2.680   6.487  1.00 90.91           C  
ATOM   1893  NE2 HIS A 267      -9.994   2.617   5.291  1.00 90.91           N  
ATOM   1894  N   GLN A 268     -12.950   8.376   6.503  1.00 89.96           N  
ATOM   1895  CA  GLN A 268     -13.794   9.427   7.062  1.00 89.96           C  
ATOM   1896  C   GLN A 268     -14.943   9.770   6.119  1.00 89.96           C  
ATOM   1897  CB  GLN A 268     -12.967  10.679   7.359  1.00 89.96           C  
ATOM   1898  O   GLN A 268     -16.078   9.963   6.560  1.00 89.96           O  
ATOM   1899  CG  GLN A 268     -13.747  11.777   8.069  1.00 89.96           C  
ATOM   1900  CD  GLN A 268     -14.199  11.372   9.459  1.00 89.96           C  
ATOM   1901  NE2 GLN A 268     -15.034  12.200  10.076  1.00 89.96           N  
ATOM   1902  OE1 GLN A 268     -13.802  10.321   9.974  1.00 89.96           O  
ATOM   1903  N   LYS A 269     -14.638   9.875   4.890  1.00 89.50           N  
ATOM   1904  CA  LYS A 269     -15.664  10.147   3.888  1.00 89.50           C  
ATOM   1905  C   LYS A 269     -16.746   9.071   3.903  1.00 89.50           C  
ATOM   1906  CB  LYS A 269     -15.042  10.246   2.495  1.00 89.50           C  
ATOM   1907  O   LYS A 269     -17.936   9.378   3.803  1.00 89.50           O  
ATOM   1908  CG  LYS A 269     -14.261  11.529   2.255  1.00 89.50           C  
ATOM   1909  CD  LYS A 269     -13.716  11.595   0.834  1.00 89.50           C  
ATOM   1910  CE  LYS A 269     -12.866  12.840   0.617  1.00 89.50           C  
ATOM   1911  NZ  LYS A 269     -12.226  12.844  -0.732  1.00 89.50           N  
ATOM   1912  N   TYR A 270     -16.248   7.875   4.042  1.00 88.65           N  
ATOM   1913  CA  TYR A 270     -17.191   6.764   4.106  1.00 88.65           C  
ATOM   1914  C   TYR A 270     -18.016   6.823   5.386  1.00 88.65           C  
ATOM   1915  CB  TYR A 270     -16.451   5.426   4.023  1.00 88.65           C  
ATOM   1916  O   TYR A 270     -19.215   6.533   5.373  1.00 88.65           O  
ATOM   1917  CG  TYR A 270     -17.366   4.225   4.029  1.00 88.65           C  
ATOM   1918  CD1 TYR A 270     -17.518   3.447   5.174  1.00 88.65           C  
ATOM   1919  CD2 TYR A 270     -18.079   3.866   2.890  1.00 88.65           C  
ATOM   1920  CE1 TYR A 270     -18.359   2.338   5.184  1.00 88.65           C  
ATOM   1921  CE2 TYR A 270     -18.922   2.760   2.888  1.00 88.65           C  
ATOM   1922  OH  TYR A 270     -19.889   0.907   4.042  1.00 88.65           O  
ATOM   1923  CZ  TYR A 270     -19.056   2.004   4.038  1.00 88.65           C  
ATOM   1924  N   LEU A 271     -17.433   7.146   6.479  1.00 88.74           N  
ATOM   1925  CA  LEU A 271     -18.123   7.283   7.757  1.00 88.74           C  
ATOM   1926  C   LEU A 271     -19.203   8.358   7.678  1.00 88.74           C  
ATOM   1927  CB  LEU A 271     -17.128   7.623   8.870  1.00 88.74           C  
ATOM   1928  O   LEU A 271     -20.303   8.177   8.204  1.00 88.74           O  
ATOM   1929  CG  LEU A 271     -17.711   7.776  10.276  1.00 88.74           C  
ATOM   1930  CD1 LEU A 271     -18.323   6.460  10.742  1.00 88.74           C  
ATOM   1931  CD2 LEU A 271     -16.637   8.248  11.251  1.00 88.74           C  
ATOM   1932  N   GLU A 272     -18.931   9.475   7.145  1.00 86.81           N  
ATOM   1933  CA  GLU A 272     -19.891  10.563   6.987  1.00 86.81           C  
ATOM   1934  C   GLU A 272     -21.110  10.113   6.187  1.00 86.81           C  
ATOM   1935  CB  GLU A 272     -19.232  11.767   6.308  1.00 86.81           C  
ATOM   1936  O   GLU A 272     -22.239  10.501   6.494  1.00 86.81           O  
ATOM   1937  CG  GLU A 272     -18.215  12.485   7.183  1.00 86.81           C  
ATOM   1938  CD  GLU A 272     -17.434  13.556   6.439  1.00 86.81           C  
ATOM   1939  OE1 GLU A 272     -16.529  14.177   7.042  1.00 86.81           O  
ATOM   1940  OE2 GLU A 272     -17.730  13.778   5.243  1.00 86.81           O  
ATOM   1941  N   GLN A 273     -20.704   9.271   5.272  1.00 82.68           N  
ATOM   1942  CA  GLN A 273     -21.788   8.733   4.457  1.00 82.68           C  
ATOM   1943  C   GLN A 273     -22.666   7.783   5.266  1.00 82.68           C  
ATOM   1944  CB  GLN A 273     -21.229   8.013   3.228  1.00 82.68           C  
ATOM   1945  O   GLN A 273     -23.889   7.775   5.110  1.00 82.68           O  
ATOM   1946  CG  GLN A 273     -20.611   8.948   2.196  1.00 82.68           C  
ATOM   1947  CD  GLN A 273     -19.980   8.204   1.034  1.00 82.68           C  
ATOM   1948  NE2 GLN A 273     -19.530   8.947   0.029  1.00 82.68           N  
ATOM   1949  OE1 GLN A 273     -19.897   6.971   1.040  1.00 82.68           O  
ATOM   1950  N   GLU A 274     -22.025   7.086   6.046  1.00 83.28           N  
ATOM   1951  CA  GLU A 274     -22.730   6.139   6.905  1.00 83.28           C  
ATOM   1952  C   GLU A 274     -23.584   6.864   7.942  1.00 83.28           C  
ATOM   1953  CB  GLU A 274     -21.738   5.203   7.601  1.00 83.28           C  
ATOM   1954  O   GLU A 274     -24.662   6.390   8.306  1.00 83.28           O  
ATOM   1955  CG  GLU A 274     -22.395   4.024   8.304  1.00 83.28           C  
ATOM   1956  CD  GLU A 274     -21.401   3.123   9.020  1.00 83.28           C  
ATOM   1957  OE1 GLU A 274     -21.831   2.151   9.682  1.00 83.28           O  
ATOM   1958  OE2 GLU A 274     -20.184   3.393   8.919  1.00 83.28           O  
ATOM   1959  N   GLN A 275     -23.230   7.989   8.404  1.00 84.08           N  
ATOM   1960  CA  GLN A 275     -23.906   8.749   9.450  1.00 84.08           C  
ATOM   1961  C   GLN A 275     -24.990   9.648   8.863  1.00 84.08           C  
ATOM   1962  CB  GLN A 275     -22.900   9.587  10.241  1.00 84.08           C  
ATOM   1963  O   GLN A 275     -25.811  10.201   9.598  1.00 84.08           O  
ATOM   1964  CG  GLN A 275     -21.956   8.761  11.104  1.00 84.08           C  
ATOM   1965  CD  GLN A 275     -20.968   9.615  11.876  1.00 84.08           C  
ATOM   1966  NE2 GLN A 275     -20.352   9.031  12.898  1.00 84.08           N  
ATOM   1967  OE1 GLN A 275     -20.759  10.789  11.555  1.00 84.08           O  
ATOM   1968  N   SER A 276     -24.973   9.732   7.541  1.00 79.85           N  
ATOM   1969  CA  SER A 276     -25.967  10.596   6.913  1.00 79.85           C  
ATOM   1970  C   SER A 276     -27.336   9.925   6.873  1.00 79.85           C  
ATOM   1971  CB  SER A 276     -25.532  10.971   5.495  1.00 79.85           C  
ATOM   1972  O   SER A 276     -27.449   8.720   7.108  1.00 79.85           O  
ATOM   1973  OG  SER A 276     -25.431   9.817   4.679  1.00 79.85           O  
ATOM   1974  N   THR A 277     -28.328  10.689   6.897  1.00 79.59           N  
ATOM   1975  CA  THR A 277     -29.711  10.226   6.853  1.00 79.59           C  
ATOM   1976  C   THR A 277     -29.899   9.189   5.749  1.00 79.59           C  
ATOM   1977  CB  THR A 277     -30.685  11.398   6.631  1.00 79.59           C  
ATOM   1978  O   THR A 277     -29.124   9.147   4.791  1.00 79.59           O  
ATOM   1979  CG2 THR A 277     -30.575  12.425   7.754  1.00 79.59           C  
ATOM   1980  OG1 THR A 277     -30.381  12.036   5.384  1.00 79.59           O  
ATOM   1981  N   PRO A 278     -30.707   8.182   6.048  1.00 72.54           N  
ATOM   1982  CA  PRO A 278     -30.971   7.099   5.097  1.00 72.54           C  
ATOM   1983  C   PRO A 278     -31.271   7.610   3.690  1.00 72.54           C  
ATOM   1984  CB  PRO A 278     -32.193   6.396   5.695  1.00 72.54           C  
ATOM   1985  O   PRO A 278     -30.899   6.968   2.704  1.00 72.54           O  
ATOM   1986  CG  PRO A 278     -32.176   6.766   7.143  1.00 72.54           C  
ATOM   1987  CD  PRO A 278     -31.511   8.106   7.285  1.00 72.54           C  
ATOM   1988  N   GLU A 279     -31.964   8.848   3.585  1.00 72.19           N  
ATOM   1989  CA  GLU A 279     -32.276   9.424   2.280  1.00 72.19           C  
ATOM   1990  C   GLU A 279     -31.008   9.854   1.548  1.00 72.19           C  
ATOM   1991  CB  GLU A 279     -33.226  10.615   2.430  1.00 72.19           C  
ATOM   1992  O   GLU A 279     -30.875   9.635   0.343  1.00 72.19           O  
ATOM   1993  CG  GLU A 279     -34.608  10.238   2.944  1.00 72.19           C  
ATOM   1994  CD  GLU A 279     -35.546  11.428   3.072  1.00 72.19           C  
ATOM   1995  OE1 GLU A 279     -36.743  11.227   3.380  1.00 72.19           O  
ATOM   1996  OE2 GLU A 279     -35.080  12.570   2.861  1.00 72.19           O  
ATOM   1997  N   GLU A 280     -30.142  10.419   2.306  1.00 69.65           N  
ATOM   1998  CA  GLU A 280     -28.854  10.849   1.769  1.00 69.65           C  
ATOM   1999  C   GLU A 280     -27.972   9.651   1.427  1.00 69.65           C  
ATOM   2000  CB  GLU A 280     -28.135  11.765   2.762  1.00 69.65           C  
ATOM   2001  O   GLU A 280     -27.238   9.677   0.437  1.00 69.65           O  
ATOM   2002  CG  GLU A 280     -28.760  13.147   2.886  1.00 69.65           C  
ATOM   2003  CD  GLU A 280     -28.154  13.981   4.004  1.00 69.65           C  
ATOM   2004  OE1 GLU A 280     -28.579  15.144   4.193  1.00 69.65           O  
ATOM   2005  OE2 GLU A 280     -27.247  13.468   4.696  1.00 69.65           O  
ATOM   2006  N   ARG A 281     -28.059   8.660   2.245  1.00 66.14           N  
ATOM   2007  CA  ARG A 281     -27.336   7.414   2.009  1.00 66.14           C  
ATOM   2008  C   ARG A 281     -27.771   6.769   0.697  1.00 66.14           C  
ATOM   2009  CB  ARG A 281     -27.551   6.439   3.169  1.00 66.14           C  
ATOM   2010  O   ARG A 281     -26.935   6.298  -0.076  1.00 66.14           O  
ATOM   2011  CG  ARG A 281     -26.693   5.187   3.088  1.00 66.14           C  
ATOM   2012  CD  ARG A 281     -27.021   4.205   4.204  1.00 66.14           C  
ATOM   2013  NE  ARG A 281     -26.803   4.794   5.522  1.00 66.14           N  
ATOM   2014  NH1 ARG A 281     -28.113   3.263   6.652  1.00 66.14           N  
ATOM   2015  NH2 ARG A 281     -27.062   4.947   7.799  1.00 66.14           N  
ATOM   2016  CZ  ARG A 281     -27.326   4.333   6.654  1.00 66.14           C  
ATOM   2017  N   ALA A 282     -29.107   6.620   0.495  1.00 69.31           N  
ATOM   2018  CA  ALA A 282     -29.645   6.016  -0.721  1.00 69.31           C  
ATOM   2019  C   ALA A 282     -29.240   6.815  -1.957  1.00 69.31           C  
ATOM   2020  CB  ALA A 282     -31.166   5.910  -0.635  1.00 69.31           C  
ATOM   2021  O   ALA A 282     -28.934   6.239  -3.003  1.00 69.31           O  
ATOM   2022  N   ARG A 283     -29.241   8.145  -1.813  1.00 68.43           N  
ATOM   2023  CA  ARG A 283     -28.842   9.008  -2.921  1.00 68.43           C  
ATOM   2024  C   ARG A 283     -27.346   8.893  -3.192  1.00 68.43           C  
ATOM   2025  CB  ARG A 283     -29.211  10.464  -2.629  1.00 68.43           C  
ATOM   2026  O   ARG A 283     -26.920   8.859  -4.349  1.00 68.43           O  
ATOM   2027  CG  ARG A 283     -30.707  10.737  -2.655  1.00 68.43           C  
ATOM   2028  CD  ARG A 283     -31.016  12.208  -2.414  1.00 68.43           C  
ATOM   2029  NE  ARG A 283     -32.452  12.444  -2.292  1.00 68.43           N  
ATOM   2030  NH1 ARG A 283     -32.285  14.748  -2.321  1.00 68.43           N  
ATOM   2031  NH2 ARG A 283     -34.338  13.745  -2.137  1.00 68.43           N  
ATOM   2032  CZ  ARG A 283     -33.022  13.645  -2.250  1.00 68.43           C  
ATOM   2033  N   GLN A 284     -26.638   8.766  -2.118  1.00 60.08           N  
ATOM   2034  CA  GLN A 284     -25.183   8.729  -2.220  1.00 60.08           C  
ATOM   2035  C   GLN A 284     -24.694   7.335  -2.603  1.00 60.08           C  
ATOM   2036  CB  GLN A 284     -24.540   9.168  -0.904  1.00 60.08           C  
ATOM   2037  O   GLN A 284     -23.705   7.194  -3.325  1.00 60.08           O  
ATOM   2038  CG  GLN A 284     -24.582  10.672  -0.671  1.00 60.08           C  
ATOM   2039  CD  GLN A 284     -23.994  11.075   0.668  1.00 60.08           C  
ATOM   2040  NE2 GLN A 284     -24.434  12.216   1.190  1.00 60.08           N  
ATOM   2041  OE1 GLN A 284     -23.153  10.367   1.230  1.00 60.08           O  
ATOM   2042  N   MET A 285     -25.421   6.333  -2.015  1.00 60.55           N  
ATOM   2043  CA  MET A 285     -25.099   4.962  -2.399  1.00 60.55           C  
ATOM   2044  C   MET A 285     -25.308   4.752  -3.895  1.00 60.55           C  
ATOM   2045  CB  MET A 285     -25.949   3.967  -1.608  1.00 60.55           C  
ATOM   2046  O   MET A 285     -24.557   4.011  -4.533  1.00 60.55           O  
ATOM   2047  CG  MET A 285     -25.301   2.602  -1.442  1.00 60.55           C  
ATOM   2048  SD  MET A 285     -25.946   1.689   0.013  1.00 60.55           S  
ATOM   2049  CE  MET A 285     -27.463   0.989  -0.695  1.00 60.55           C  
ATOM   2050  N   THR A 286     -26.403   5.395  -4.405  1.00 61.49           N  
ATOM   2051  CA  THR A 286     -26.679   5.281  -5.833  1.00 61.49           C  
ATOM   2052  C   THR A 286     -25.664   6.081  -6.645  1.00 61.49           C  
ATOM   2053  CB  THR A 286     -28.103   5.763  -6.167  1.00 61.49           C  
ATOM   2054  O   THR A 286     -25.214   5.631  -7.701  1.00 61.49           O  
ATOM   2055  CG2 THR A 286     -28.481   5.409  -7.602  1.00 61.49           C  
ATOM   2056  OG1 THR A 286     -29.034   5.142  -5.272  1.00 61.49           O  
ATOM   2057  N   GLU A 287     -25.202   7.209  -5.935  1.00 53.20           N  
ATOM   2058  CA  GLU A 287     -24.380   8.175  -6.657  1.00 53.20           C  
ATOM   2059  C   GLU A 287     -22.907   8.037  -6.280  1.00 53.20           C  
ATOM   2060  CB  GLU A 287     -24.861   9.602  -6.383  1.00 53.20           C  
ATOM   2061  O   GLU A 287     -22.028   8.154  -7.136  1.00 53.20           O  
ATOM   2062  CG  GLU A 287     -26.161   9.959  -7.090  1.00 53.20           C  
ATOM   2063  CD  GLU A 287     -26.641  11.369  -6.787  1.00 53.20           C  
ATOM   2064  OE1 GLU A 287     -27.699  11.777  -7.317  1.00 53.20           O  
ATOM   2065  OE2 GLU A 287     -25.953  12.072  -6.014  1.00 53.20           O  
ATOM   2066  N   GLU A 288     -22.624   7.572  -4.969  1.00 54.81           N  
ATOM   2067  CA  GLU A 288     -21.310   7.835  -4.391  1.00 54.81           C  
ATOM   2068  C   GLU A 288     -20.622   6.539  -3.970  1.00 54.81           C  
ATOM   2069  CB  GLU A 288     -21.429   8.781  -3.193  1.00 54.81           C  
ATOM   2070  O   GLU A 288     -21.240   5.680  -3.339  1.00 54.81           O  
ATOM   2071  CG  GLU A 288     -21.808  10.205  -3.569  1.00 54.81           C  
ATOM   2072  CD  GLU A 288     -21.797  11.161  -2.386  1.00 54.81           C  
ATOM   2073  OE1 GLU A 288     -22.016  12.378  -2.587  1.00 54.81           O  
ATOM   2074  OE2 GLU A 288     -21.567  10.690  -1.250  1.00 54.81           O  
ATOM   2075  N   GLN A 289     -19.798   5.994  -4.810  1.00 68.05           N  
ATOM   2076  CA  GLN A 289     -18.598   5.169  -4.890  1.00 68.05           C  
ATOM   2077  C   GLN A 289     -18.010   4.916  -3.505  1.00 68.05           C  
ATOM   2078  CB  GLN A 289     -17.552   5.828  -5.792  1.00 68.05           C  
ATOM   2079  O   GLN A 289     -18.014   5.806  -2.651  1.00 68.05           O  
ATOM   2080  CG  GLN A 289     -18.047   6.107  -7.204  1.00 68.05           C  
ATOM   2081  CD  GLN A 289     -17.002   6.789  -8.068  1.00 68.05           C  
ATOM   2082  NE2 GLN A 289     -17.277   6.889  -9.364  1.00 68.05           N  
ATOM   2083  OE1 GLN A 289     -15.956   7.222  -7.574  1.00 68.05           O  
ATOM   2084  N   ASP A 290     -18.277   3.771  -2.944  1.00 79.31           N  
ATOM   2085  CA  ASP A 290     -17.447   3.350  -1.820  1.00 79.31           C  
ATOM   2086  C   ASP A 290     -16.051   3.963  -1.908  1.00 79.31           C  
ATOM   2087  CB  ASP A 290     -17.350   1.824  -1.767  1.00 79.31           C  
ATOM   2088  O   ASP A 290     -15.279   3.634  -2.811  1.00 79.31           O  
ATOM   2089  CG  ASP A 290     -16.755   1.313  -0.466  1.00 79.31           C  
ATOM   2090  OD1 ASP A 290     -16.122   2.103   0.267  1.00 79.31           O  
ATOM   2091  OD2 ASP A 290     -16.917   0.108  -0.174  1.00 79.31           O  
ATOM   2092  N   SER A 291     -15.752   5.018  -1.038  1.00 85.31           N  
ATOM   2093  CA  SER A 291     -14.535   5.822  -1.040  1.00 85.31           C  
ATOM   2094  C   SER A 291     -13.372   5.066  -0.407  1.00 85.31           C  
ATOM   2095  CB  SER A 291     -14.761   7.140  -0.297  1.00 85.31           C  
ATOM   2096  O   SER A 291     -12.215   5.471  -0.540  1.00 85.31           O  
ATOM   2097  OG  SER A 291     -14.318   7.043   1.045  1.00 85.31           O  
ATOM   2098  N   ARG A 292     -13.586   3.906   0.121  1.00 89.84           N  
ATOM   2099  CA  ARG A 292     -12.565   3.182   0.871  1.00 89.84           C  
ATOM   2100  C   ARG A 292     -11.562   2.521  -0.067  1.00 89.84           C  
ATOM   2101  CB  ARG A 292     -13.208   2.130   1.777  1.00 89.84           C  
ATOM   2102  O   ARG A 292     -11.927   2.061  -1.151  1.00 89.84           O  
ATOM   2103  CG  ARG A 292     -14.070   2.714   2.885  1.00 89.84           C  
ATOM   2104  CD  ARG A 292     -14.817   1.630   3.650  1.00 89.84           C  
ATOM   2105  NE  ARG A 292     -15.820   0.976   2.815  1.00 89.84           N  
ATOM   2106  NH1 ARG A 292     -16.519  -0.498   4.451  1.00 89.84           N  
ATOM   2107  NH2 ARG A 292     -17.485  -0.543   2.372  1.00 89.84           N  
ATOM   2108  CZ  ARG A 292     -16.606  -0.020   3.215  1.00 89.84           C  
ATOM   2109  N   VAL A 293     -10.269   2.562   0.398  1.00 91.63           N  
ATOM   2110  CA  VAL A 293      -9.235   1.835  -0.331  1.00 91.63           C  
ATOM   2111  C   VAL A 293      -9.265   0.360   0.062  1.00 91.63           C  
ATOM   2112  CB  VAL A 293      -7.832   2.427  -0.067  1.00 91.63           C  
ATOM   2113  O   VAL A 293      -9.166   0.023   1.244  1.00 91.63           O  
ATOM   2114  CG1 VAL A 293      -6.765   1.650  -0.835  1.00 91.63           C  
ATOM   2115  CG2 VAL A 293      -7.798   3.906  -0.448  1.00 91.63           C  
ATOM   2116  N   ASP A 294      -9.449  -0.546  -0.911  1.00 91.52           N  
ATOM   2117  CA  ASP A 294      -9.665  -1.966  -0.653  1.00 91.52           C  
ATOM   2118  C   ASP A 294      -8.338  -2.713  -0.544  1.00 91.52           C  
ATOM   2119  CB  ASP A 294     -10.529  -2.586  -1.753  1.00 91.52           C  
ATOM   2120  O   ASP A 294      -8.227  -3.688   0.203  1.00 91.52           O  
ATOM   2121  CG  ASP A 294     -11.917  -1.974  -1.833  1.00 91.52           C  
ATOM   2122  OD1 ASP A 294     -12.691  -2.089  -0.858  1.00 91.52           O  
ATOM   2123  OD2 ASP A 294     -12.240  -1.375  -2.881  1.00 91.52           O  
ATOM   2124  N   CYS A 295      -7.406  -2.289  -1.236  1.00 91.34           N  
ATOM   2125  CA  CYS A 295      -6.118  -2.974  -1.204  1.00 91.34           C  
ATOM   2126  C   CYS A 295      -4.984  -2.019  -1.558  1.00 91.34           C  
ATOM   2127  CB  CYS A 295      -6.117  -4.160  -2.167  1.00 91.34           C  
ATOM   2128  O   CYS A 295      -5.173  -1.088  -2.343  1.00 91.34           O  
ATOM   2129  SG  CYS A 295      -4.513  -4.978  -2.314  1.00 91.34           S  
ATOM   2130  N   CYS A 296      -3.851  -2.270  -0.882  1.00 93.40           N  
ATOM   2131  CA  CYS A 296      -2.654  -1.485  -1.159  1.00 93.40           C  
ATOM   2132  C   CYS A 296      -1.503  -2.382  -1.600  1.00 93.40           C  
ATOM   2133  CB  CYS A 296      -2.242  -0.682   0.074  1.00 93.40           C  
ATOM   2134  O   CYS A 296      -1.092  -3.280  -0.863  1.00 93.40           O  
ATOM   2135  SG  CYS A 296      -0.752   0.310  -0.167  1.00 93.40           S  
ATOM   2136  N   LEU A 297      -1.057  -2.131  -2.825  1.00 94.23           N  
ATOM   2137  CA  LEU A 297       0.123  -2.826  -3.325  1.00 94.23           C  
ATOM   2138  C   LEU A 297       1.397  -2.081  -2.940  1.00 94.23           C  
ATOM   2139  CB  LEU A 297       0.049  -2.982  -4.846  1.00 94.23           C  
ATOM   2140  O   LEU A 297       1.573  -0.915  -3.301  1.00 94.23           O  
ATOM   2141  CG  LEU A 297      -1.189  -3.692  -5.396  1.00 94.23           C  
ATOM   2142  CD1 LEU A 297      -1.166  -3.693  -6.921  1.00 94.23           C  
ATOM   2143  CD2 LEU A 297      -1.273  -5.115  -4.856  1.00 94.23           C  
ATOM   2144  N   TYR A 298       2.228  -2.795  -2.180  1.00 94.47           N  
ATOM   2145  CA  TYR A 298       3.486  -2.175  -1.779  1.00 94.47           C  
ATOM   2146  C   TYR A 298       4.645  -2.699  -2.619  1.00 94.47           C  
ATOM   2147  CB  TYR A 298       3.761  -2.428  -0.294  1.00 94.47           C  
ATOM   2148  O   TYR A 298       4.984  -3.883  -2.550  1.00 94.47           O  
ATOM   2149  CG  TYR A 298       4.898  -1.606   0.262  1.00 94.47           C  
ATOM   2150  CD1 TYR A 298       6.195  -2.114   0.307  1.00 94.47           C  
ATOM   2151  CD2 TYR A 298       4.679  -0.320   0.743  1.00 94.47           C  
ATOM   2152  CE1 TYR A 298       7.245  -1.360   0.820  1.00 94.47           C  
ATOM   2153  CE2 TYR A 298       5.722   0.443   1.259  1.00 94.47           C  
ATOM   2154  OH  TYR A 298       8.035   0.666   1.802  1.00 94.47           O  
ATOM   2155  CZ  TYR A 298       6.999  -0.085   1.292  1.00 94.47           C  
ATOM   2156  N   PHE A 299       5.299  -1.769  -3.357  1.00 95.01           N  
ATOM   2157  CA  PHE A 299       6.418  -2.134  -4.218  1.00 95.01           C  
ATOM   2158  C   PHE A 299       7.733  -2.077  -3.451  1.00 95.01           C  
ATOM   2159  CB  PHE A 299       6.482  -1.211  -5.439  1.00 95.01           C  
ATOM   2160  O   PHE A 299       8.086  -1.038  -2.890  1.00 95.01           O  
ATOM   2161  CG  PHE A 299       5.522  -1.588  -6.535  1.00 95.01           C  
ATOM   2162  CD1 PHE A 299       5.988  -2.097  -7.741  1.00 95.01           C  
ATOM   2163  CD2 PHE A 299       4.153  -1.433  -6.360  1.00 95.01           C  
ATOM   2164  CE1 PHE A 299       5.102  -2.447  -8.758  1.00 95.01           C  
ATOM   2165  CE2 PHE A 299       3.262  -1.780  -7.371  1.00 95.01           C  
ATOM   2166  CZ  PHE A 299       3.738  -2.286  -8.570  1.00 95.01           C  
ATOM   2167  N   ILE A 300       8.381  -3.228  -3.462  1.00 94.88           N  
ATOM   2168  CA  ILE A 300       9.670  -3.354  -2.790  1.00 94.88           C  
ATOM   2169  C   ILE A 300      10.793  -3.363  -3.825  1.00 94.88           C  
ATOM   2170  CB  ILE A 300       9.732  -4.629  -1.921  1.00 94.88           C  
ATOM   2171  O   ILE A 300      10.677  -4.006  -4.871  1.00 94.88           O  
ATOM   2172  CG1 ILE A 300       8.614  -4.616  -0.872  1.00 94.88           C  
ATOM   2173  CG2 ILE A 300      11.105  -4.762  -1.255  1.00 94.88           C  
ATOM   2174  CD1 ILE A 300       8.371  -5.964  -0.209  1.00 94.88           C  
ATOM   2175  N   ALA A 301      11.842  -2.609  -3.498  1.00 94.08           N  
ATOM   2176  CA  ALA A 301      13.010  -2.576  -4.375  1.00 94.08           C  
ATOM   2177  C   ALA A 301      13.680  -3.945  -4.448  1.00 94.08           C  
ATOM   2178  CB  ALA A 301      14.007  -1.525  -3.893  1.00 94.08           C  
ATOM   2179  O   ALA A 301      13.625  -4.722  -3.492  1.00 94.08           O  
ATOM   2180  N   PRO A 302      14.304  -4.265  -5.626  1.00 92.73           N  
ATOM   2181  CA  PRO A 302      14.950  -5.569  -5.789  1.00 92.73           C  
ATOM   2182  C   PRO A 302      16.221  -5.706  -4.954  1.00 92.73           C  
ATOM   2183  CB  PRO A 302      15.270  -5.620  -7.285  1.00 92.73           C  
ATOM   2184  O   PRO A 302      16.830  -4.700  -4.581  1.00 92.73           O  
ATOM   2185  CG  PRO A 302      15.466  -4.192  -7.682  1.00 92.73           C  
ATOM   2186  CD  PRO A 302      14.536  -3.339  -6.867  1.00 92.73           C  
ATOM   2187  N   HIS A 303      16.587  -6.907  -4.386  1.00 92.10           N  
ATOM   2188  CA  HIS A 303      17.824  -7.352  -3.756  1.00 92.10           C  
ATOM   2189  C   HIS A 303      17.858  -6.973  -2.279  1.00 92.10           C  
ATOM   2190  CB  HIS A 303      19.036  -6.761  -4.478  1.00 92.10           C  
ATOM   2191  O   HIS A 303      18.359  -7.736  -1.450  1.00 92.10           O  
ATOM   2192  CG  HIS A 303      19.203  -7.259  -5.879  1.00 92.10           C  
ATOM   2193  CD2 HIS A 303      19.126  -6.614  -7.067  1.00 92.10           C  
ATOM   2194  ND1 HIS A 303      19.482  -8.576  -6.171  1.00 92.10           N  
ATOM   2195  CE1 HIS A 303      19.571  -8.720  -7.483  1.00 92.10           C  
ATOM   2196  NE2 HIS A 303      19.359  -7.545  -8.049  1.00 92.10           N  
ATOM   2197  N   ARG A 304      17.283  -5.637  -1.928  1.00 90.63           N  
ATOM   2198  CA  ARG A 304      17.376  -5.182  -0.545  1.00 90.63           C  
ATOM   2199  C   ARG A 304      16.031  -4.664  -0.047  1.00 90.63           C  
ATOM   2200  CB  ARG A 304      18.440  -4.090  -0.408  1.00 90.63           C  
ATOM   2201  O   ARG A 304      15.355  -3.905  -0.744  1.00 90.63           O  
ATOM   2202  CG  ARG A 304      19.836  -4.536  -0.814  1.00 90.63           C  
ATOM   2203  CD  ARG A 304      20.896  -3.534  -0.380  1.00 90.63           C  
ATOM   2204  NE  ARG A 304      22.212  -3.877  -0.913  1.00 90.63           N  
ATOM   2205  NH1 ARG A 304      23.394  -2.687   0.675  1.00 90.63           N  
ATOM   2206  NH2 ARG A 304      24.507  -3.838  -0.965  1.00 90.63           N  
ATOM   2207  CZ  ARG A 304      23.368  -3.467  -0.400  1.00 90.63           C  
ATOM   2208  N   LEU A 305      15.708  -5.224   1.193  1.00 92.09           N  
ATOM   2209  CA  LEU A 305      14.556  -4.673   1.898  1.00 92.09           C  
ATOM   2210  C   LEU A 305      14.982  -3.560   2.850  1.00 92.09           C  
ATOM   2211  CB  LEU A 305      13.827  -5.773   2.675  1.00 92.09           C  
ATOM   2212  O   LEU A 305      15.710  -3.807   3.815  1.00 92.09           O  
ATOM   2213  CG  LEU A 305      12.575  -5.345   3.441  1.00 92.09           C  
ATOM   2214  CD1 LEU A 305      11.477  -4.922   2.470  1.00 92.09           C  
ATOM   2215  CD2 LEU A 305      12.090  -6.473   4.346  1.00 92.09           C  
ATOM   2216  N   LYS A 306      14.570  -2.366   2.540  1.00 91.66           N  
ATOM   2217  CA  LYS A 306      14.929  -1.203   3.348  1.00 91.66           C  
ATOM   2218  C   LYS A 306      14.132  -1.170   4.648  1.00 91.66           C  
ATOM   2219  CB  LYS A 306      14.702   0.088   2.560  1.00 91.66           C  
ATOM   2220  O   LYS A 306      12.967  -1.573   4.679  1.00 91.66           O  
ATOM   2221  CG  LYS A 306      15.564   0.212   1.312  1.00 91.66           C  
ATOM   2222  CD  LYS A 306      15.299   1.520   0.578  1.00 91.66           C  
ATOM   2223  CE  LYS A 306      16.089   1.602  -0.721  1.00 91.66           C  
ATOM   2224  NZ  LYS A 306      15.893   2.915  -1.406  1.00 91.66           N  
ATOM   2225  N   PRO A 307      14.800  -0.886   5.737  1.00 90.04           N  
ATOM   2226  CA  PRO A 307      14.102  -0.780   7.021  1.00 90.04           C  
ATOM   2227  C   PRO A 307      12.939   0.209   6.979  1.00 90.04           C  
ATOM   2228  CB  PRO A 307      15.196  -0.297   7.977  1.00 90.04           C  
ATOM   2229  O   PRO A 307      11.942   0.024   7.682  1.00 90.04           O  
ATOM   2230  CG  PRO A 307      16.242   0.298   7.092  1.00 90.04           C  
ATOM   2231  CD  PRO A 307      16.207  -0.410   5.768  1.00 90.04           C  
ATOM   2232  N   ILE A 308      13.102   1.193   6.116  1.00 89.94           N  
ATOM   2233  CA  ILE A 308      12.034   2.175   5.959  1.00 89.94           C  
ATOM   2234  C   ILE A 308      10.783   1.494   5.411  1.00 89.94           C  
ATOM   2235  CB  ILE A 308      12.464   3.334   5.032  1.00 89.94           C  
ATOM   2236  O   ILE A 308       9.661   1.875   5.751  1.00 89.94           O  
ATOM   2237  CG1 ILE A 308      11.368   4.404   4.972  1.00 89.94           C  
ATOM   2238  CG2 ILE A 308      12.795   2.810   3.632  1.00 89.94           C  
ATOM   2239  CD1 ILE A 308      11.272   5.263   6.226  1.00 89.94           C  
ATOM   2240  N   ASP A 309      10.996   0.571   4.587  1.00 91.84           N  
ATOM   2241  CA  ASP A 309       9.884  -0.184   4.017  1.00 91.84           C  
ATOM   2242  C   ASP A 309       9.109  -0.926   5.103  1.00 91.84           C  
ATOM   2243  CB  ASP A 309      10.391  -1.172   2.964  1.00 91.84           C  
ATOM   2244  O   ASP A 309       7.878  -0.977   5.070  1.00 91.84           O  
ATOM   2245  CG  ASP A 309      10.836  -0.494   1.680  1.00 91.84           C  
ATOM   2246  OD1 ASP A 309      10.327   0.601   1.361  1.00 91.84           O  
ATOM   2247  OD2 ASP A 309      11.702  -1.063   0.980  1.00 91.84           O  
ATOM   2248  N   ILE A 310       9.841  -1.423   6.125  1.00 91.67           N  
ATOM   2249  CA  ILE A 310       9.226  -2.169   7.218  1.00 91.67           C  
ATOM   2250  C   ILE A 310       8.355  -1.235   8.054  1.00 91.67           C  
ATOM   2251  CB  ILE A 310      10.292  -2.848   8.108  1.00 91.67           C  
ATOM   2252  O   ILE A 310       7.219  -1.574   8.395  1.00 91.67           O  
ATOM   2253  CG1 ILE A 310      11.130  -3.830   7.282  1.00 91.67           C  
ATOM   2254  CG2 ILE A 310       9.632  -3.554   9.296  1.00 91.67           C  
ATOM   2255  CD1 ILE A 310      10.332  -4.989   6.701  1.00 91.67           C  
ATOM   2256  N   GLU A 311       8.886  -0.056   8.369  1.00 90.10           N  
ATOM   2257  CA  GLU A 311       8.136   0.941   9.127  1.00 90.10           C  
ATOM   2258  C   GLU A 311       6.910   1.416   8.352  1.00 90.10           C  
ATOM   2259  CB  GLU A 311       9.030   2.133   9.478  1.00 90.10           C  
ATOM   2260  O   GLU A 311       5.837   1.602   8.931  1.00 90.10           O  
ATOM   2261  CG  GLU A 311       8.345   3.183  10.341  1.00 90.10           C  
ATOM   2262  CD  GLU A 311       7.870   2.642  11.680  1.00 90.10           C  
ATOM   2263  OE1 GLU A 311       6.895   3.189  12.245  1.00 90.10           O  
ATOM   2264  OE2 GLU A 311       8.479   1.665  12.170  1.00 90.10           O  
ATOM   2265  N   PHE A 312       7.114   1.619   7.053  1.00 91.11           N  
ATOM   2266  CA  PHE A 312       6.022   2.062   6.195  1.00 91.11           C  
ATOM   2267  C   PHE A 312       4.899   1.031   6.173  1.00 91.11           C  
ATOM   2268  CB  PHE A 312       6.525   2.319   4.771  1.00 91.11           C  
ATOM   2269  O   PHE A 312       3.729   1.377   6.351  1.00 91.11           O  
ATOM   2270  CG  PHE A 312       5.644   3.243   3.974  1.00 91.11           C  
ATOM   2271  CD1 PHE A 312       4.291   2.970   3.815  1.00 91.11           C  
ATOM   2272  CD2 PHE A 312       6.170   4.384   3.382  1.00 91.11           C  
ATOM   2273  CE1 PHE A 312       3.473   3.822   3.077  1.00 91.11           C  
ATOM   2274  CE2 PHE A 312       5.359   5.241   2.643  1.00 91.11           C  
ATOM   2275  CZ  PHE A 312       4.011   4.958   2.491  1.00 91.11           C  
ATOM   2276  N   MET A 313       5.236  -0.191   6.052  1.00 92.65           N  
ATOM   2277  CA  MET A 313       4.256  -1.272   5.986  1.00 92.65           C  
ATOM   2278  C   MET A 313       3.579  -1.475   7.337  1.00 92.65           C  
ATOM   2279  CB  MET A 313       4.919  -2.573   5.533  1.00 92.65           C  
ATOM   2280  O   MET A 313       2.401  -1.832   7.399  1.00 92.65           O  
ATOM   2281  CG  MET A 313       5.266  -2.601   4.053  1.00 92.65           C  
ATOM   2282  SD  MET A 313       5.856  -4.249   3.500  1.00 92.65           S  
ATOM   2283  CE  MET A 313       7.568  -4.192   4.097  1.00 92.65           C  
ATOM   2284  N   LYS A 314       4.331  -1.247   8.369  1.00 91.66           N  
ATOM   2285  CA  LYS A 314       3.764  -1.352   9.710  1.00 91.66           C  
ATOM   2286  C   LYS A 314       2.650  -0.330   9.917  1.00 91.66           C  
ATOM   2287  CB  LYS A 314       4.851  -1.166  10.769  1.00 91.66           C  
ATOM   2288  O   LYS A 314       1.604  -0.650  10.486  1.00 91.66           O  
ATOM   2289  CG  LYS A 314       5.733  -2.389  10.973  1.00 91.66           C  
ATOM   2290  CD  LYS A 314       6.740  -2.171  12.095  1.00 91.66           C  
ATOM   2291  CE  LYS A 314       7.616  -3.398  12.307  1.00 91.66           C  
ATOM   2292  NZ  LYS A 314       8.585  -3.200  13.426  1.00 91.66           N  
ATOM   2293  N   GLN A 315       2.841   0.842   9.477  1.00 89.87           N  
ATOM   2294  CA  GLN A 315       1.874   1.925   9.623  1.00 89.87           C  
ATOM   2295  C   GLN A 315       0.674   1.719   8.704  1.00 89.87           C  
ATOM   2296  CB  GLN A 315       2.531   3.275   9.334  1.00 89.87           C  
ATOM   2297  O   GLN A 315      -0.463   2.005   9.084  1.00 89.87           O  
ATOM   2298  CG  GLN A 315       3.517   3.722  10.405  1.00 89.87           C  
ATOM   2299  CD  GLN A 315       4.161   5.059  10.089  1.00 89.87           C  
ATOM   2300  NE2 GLN A 315       5.218   5.395  10.821  1.00 89.87           N  
ATOM   2301  OE1 GLN A 315       3.714   5.783   9.194  1.00 89.87           O  
ATOM   2302  N   LEU A 316       0.917   1.182   7.556  1.00 91.01           N  
ATOM   2303  CA  LEU A 316      -0.133   1.014   6.557  1.00 91.01           C  
ATOM   2304  C   LEU A 316      -0.994  -0.205   6.873  1.00 91.01           C  
ATOM   2305  CB  LEU A 316       0.474   0.876   5.158  1.00 91.01           C  
ATOM   2306  O   LEU A 316      -2.186  -0.226   6.558  1.00 91.01           O  
ATOM   2307  CG  LEU A 316       0.959   2.168   4.499  1.00 91.01           C  
ATOM   2308  CD1 LEU A 316       1.634   1.862   3.166  1.00 91.01           C  
ATOM   2309  CD2 LEU A 316      -0.201   3.139   4.307  1.00 91.01           C  
ATOM   2310  N   SER A 317      -0.416  -1.197   7.453  1.00 90.35           N  
ATOM   2311  CA  SER A 317      -1.099  -2.454   7.741  1.00 90.35           C  
ATOM   2312  C   SER A 317      -2.251  -2.246   8.719  1.00 90.35           C  
ATOM   2313  CB  SER A 317      -0.117  -3.480   8.308  1.00 90.35           C  
ATOM   2314  O   SER A 317      -3.183  -3.050   8.768  1.00 90.35           O  
ATOM   2315  OG  SER A 317       0.399  -3.046   9.555  1.00 90.35           O  
ATOM   2316  N   LYS A 318      -2.265  -1.107   9.456  1.00 89.47           N  
ATOM   2317  CA  LYS A 318      -3.308  -0.799  10.430  1.00 89.47           C  
ATOM   2318  C   LYS A 318      -4.569  -0.287   9.741  1.00 89.47           C  
ATOM   2319  CB  LYS A 318      -2.809   0.231  11.444  1.00 89.47           C  
ATOM   2320  O   LYS A 318      -5.676  -0.447  10.260  1.00 89.47           O  
ATOM   2321  CG  LYS A 318      -1.635  -0.247  12.286  1.00 89.47           C  
ATOM   2322  CD  LYS A 318      -1.152   0.838  13.239  1.00 89.47           C  
ATOM   2323  CE  LYS A 318       0.071   0.388  14.027  1.00 89.47           C  
ATOM   2324  NZ  LYS A 318       0.633   1.494  14.857  1.00 89.47           N  
ATOM   2325  N   VAL A 319      -4.391   0.268   8.558  1.00 89.69           N  
ATOM   2326  CA  VAL A 319      -5.519   0.978   7.965  1.00 89.69           C  
ATOM   2327  C   VAL A 319      -5.966   0.266   6.690  1.00 89.69           C  
ATOM   2328  CB  VAL A 319      -5.165   2.450   7.657  1.00 89.69           C  
ATOM   2329  O   VAL A 319      -7.136   0.343   6.306  1.00 89.69           O  
ATOM   2330  CG1 VAL A 319      -5.011   3.251   8.949  1.00 89.69           C  
ATOM   2331  CG2 VAL A 319      -3.888   2.528   6.822  1.00 89.69           C  
ATOM   2332  N   VAL A 320      -5.042  -0.438   6.029  1.00 91.94           N  
ATOM   2333  CA  VAL A 320      -5.399  -1.083   4.769  1.00 91.94           C  
ATOM   2334  C   VAL A 320      -4.646  -2.404   4.633  1.00 91.94           C  
ATOM   2335  CB  VAL A 320      -5.099  -0.170   3.559  1.00 91.94           C  
ATOM   2336  O   VAL A 320      -3.534  -2.548   5.148  1.00 91.94           O  
ATOM   2337  CG1 VAL A 320      -3.592  -0.006   3.367  1.00 91.94           C  
ATOM   2338  CG2 VAL A 320      -5.744  -0.733   2.294  1.00 91.94           C  
ATOM   2339  N   PRO A 321      -5.293  -3.388   3.978  1.00 91.69           N  
ATOM   2340  CA  PRO A 321      -4.573  -4.624   3.665  1.00 91.69           C  
ATOM   2341  C   PRO A 321      -3.456  -4.415   2.644  1.00 91.69           C  
ATOM   2342  CB  PRO A 321      -5.665  -5.535   3.100  1.00 91.69           C  
ATOM   2343  O   PRO A 321      -3.664  -3.752   1.624  1.00 91.69           O  
ATOM   2344  CG  PRO A 321      -6.950  -4.884   3.500  1.00 91.69           C  
ATOM   2345  CD  PRO A 321      -6.693  -3.422   3.729  1.00 91.69           C  
ATOM   2346  N   ILE A 322      -2.288  -4.979   3.004  1.00 92.64           N  
ATOM   2347  CA  ILE A 322      -1.109  -4.721   2.184  1.00 92.64           C  
ATOM   2348  C   ILE A 322      -0.704  -5.996   1.447  1.00 92.64           C  
ATOM   2349  CB  ILE A 322       0.068  -4.197   3.036  1.00 92.64           C  
ATOM   2350  O   ILE A 322      -0.667  -7.077   2.039  1.00 92.64           O  
ATOM   2351  CG1 ILE A 322      -0.310  -2.876   3.715  1.00 92.64           C  
ATOM   2352  CG2 ILE A 322       1.325  -4.030   2.176  1.00 92.64           C  
ATOM   2353  CD1 ILE A 322       0.653  -2.446   4.813  1.00 92.64           C  
ATOM   2354  N   ILE A 323      -0.391  -5.878   0.141  1.00 92.20           N  
ATOM   2355  CA  ILE A 323       0.164  -6.945  -0.685  1.00 92.20           C  
ATOM   2356  C   ILE A 323       1.569  -6.563  -1.145  1.00 92.20           C  
ATOM   2357  CB  ILE A 323      -0.737  -7.242  -1.904  1.00 92.20           C  
ATOM   2358  O   ILE A 323       1.736  -5.667  -1.976  1.00 92.20           O  
ATOM   2359  CG1 ILE A 323      -2.144  -7.639  -1.444  1.00 92.20           C  
ATOM   2360  CG2 ILE A 323      -0.118  -8.336  -2.779  1.00 92.20           C  
ATOM   2361  CD1 ILE A 323      -3.147  -7.791  -2.580  1.00 92.20           C  
ATOM   2362  N   PRO A 324       2.536  -7.218  -0.588  1.00 93.43           N  
ATOM   2363  CA  PRO A 324       3.911  -6.917  -0.992  1.00 93.43           C  
ATOM   2364  C   PRO A 324       4.232  -7.409  -2.402  1.00 93.43           C  
ATOM   2365  CB  PRO A 324       4.755  -7.656   0.049  1.00 93.43           C  
ATOM   2366  O   PRO A 324       3.892  -8.540  -2.758  1.00 93.43           O  
ATOM   2367  CG  PRO A 324       3.878  -8.766   0.533  1.00 93.43           C  
ATOM   2368  CD  PRO A 324       2.447  -8.325   0.425  1.00 93.43           C  
ATOM   2369  N   VAL A 325       4.878  -6.477  -3.194  1.00 93.83           N  
ATOM   2370  CA  VAL A 325       5.256  -6.787  -4.569  1.00 93.83           C  
ATOM   2371  C   VAL A 325       6.728  -6.444  -4.791  1.00 93.83           C  
ATOM   2372  CB  VAL A 325       4.373  -6.030  -5.585  1.00 93.83           C  
ATOM   2373  O   VAL A 325       7.162  -5.327  -4.499  1.00 93.83           O  
ATOM   2374  CG1 VAL A 325       4.840  -6.302  -7.014  1.00 93.83           C  
ATOM   2375  CG2 VAL A 325       2.907  -6.424  -5.415  1.00 93.83           C  
ATOM   2376  N   ILE A 326       7.442  -7.417  -5.245  1.00 94.44           N  
ATOM   2377  CA  ILE A 326       8.834  -7.168  -5.603  1.00 94.44           C  
ATOM   2378  C   ILE A 326       8.909  -6.591  -7.015  1.00 94.44           C  
ATOM   2379  CB  ILE A 326       9.682  -8.456  -5.505  1.00 94.44           C  
ATOM   2380  O   ILE A 326       8.479  -7.231  -7.977  1.00 94.44           O  
ATOM   2381  CG1 ILE A 326       9.629  -9.023  -4.082  1.00 94.44           C  
ATOM   2382  CG2 ILE A 326      11.127  -8.186  -5.933  1.00 94.44           C  
ATOM   2383  CD1 ILE A 326      10.241 -10.411  -3.945  1.00 94.44           C  
ATOM   2384  N   ALA A 327       9.503  -5.411  -7.089  1.00 93.80           N  
ATOM   2385  CA  ALA A 327       9.569  -4.700  -8.363  1.00 93.80           C  
ATOM   2386  C   ALA A 327      10.815  -5.098  -9.150  1.00 93.80           C  
ATOM   2387  CB  ALA A 327       9.550  -3.191  -8.133  1.00 93.80           C  
ATOM   2388  O   ALA A 327      11.741  -5.695  -8.597  1.00 93.80           O  
ATOM   2389  N   LYS A 328      10.757  -4.991 -10.474  1.00 92.96           N  
ATOM   2390  CA  LYS A 328      11.886  -5.231 -11.368  1.00 92.96           C  
ATOM   2391  C   LYS A 328      12.476  -6.621 -11.147  1.00 92.96           C  
ATOM   2392  CB  LYS A 328      12.965  -4.166 -11.169  1.00 92.96           C  
ATOM   2393  O   LYS A 328      13.688  -6.765 -10.968  1.00 92.96           O  
ATOM   2394  CG  LYS A 328      12.501  -2.750 -11.477  1.00 92.96           C  
ATOM   2395  CD  LYS A 328      13.655  -1.757 -11.416  1.00 92.96           C  
ATOM   2396  CE  LYS A 328      13.209  -0.355 -11.806  1.00 92.96           C  
ATOM   2397  NZ  LYS A 328      14.359   0.597 -11.862  1.00 92.96           N  
ATOM   2398  N   ALA A 329      11.639  -7.607 -11.181  1.00 91.35           N  
ATOM   2399  CA  ALA A 329      12.050  -8.981 -10.903  1.00 91.35           C  
ATOM   2400  C   ALA A 329      13.030  -9.485 -11.959  1.00 91.35           C  
ATOM   2401  CB  ALA A 329      10.831  -9.897 -10.832  1.00 91.35           C  
ATOM   2402  O   ALA A 329      13.777 -10.435 -11.718  1.00 91.35           O  
ATOM   2403  N   ASP A 330      13.077  -8.832 -13.083  1.00 91.41           N  
ATOM   2404  CA  ASP A 330      13.973  -9.249 -14.158  1.00 91.41           C  
ATOM   2405  C   ASP A 330      15.432  -8.984 -13.790  1.00 91.41           C  
ATOM   2406  CB  ASP A 330      13.620  -8.528 -15.461  1.00 91.41           C  
ATOM   2407  O   ASP A 330      16.344  -9.490 -14.447  1.00 91.41           O  
ATOM   2408  CG  ASP A 330      13.599  -7.017 -15.315  1.00 91.41           C  
ATOM   2409  OD1 ASP A 330      13.050  -6.508 -14.314  1.00 91.41           O  
ATOM   2410  OD2 ASP A 330      14.133  -6.328 -16.212  1.00 91.41           O  
ATOM   2411  N   THR A 331      15.726  -8.221 -12.734  1.00 91.68           N  
ATOM   2412  CA  THR A 331      17.086  -7.902 -12.311  1.00 91.68           C  
ATOM   2413  C   THR A 331      17.632  -8.986 -11.386  1.00 91.68           C  
ATOM   2414  CB  THR A 331      17.144  -6.538 -11.598  1.00 91.68           C  
ATOM   2415  O   THR A 331      18.782  -8.912 -10.947  1.00 91.68           O  
ATOM   2416  CG2 THR A 331      16.557  -5.435 -12.473  1.00 91.68           C  
ATOM   2417  OG1 THR A 331      16.398  -6.611 -10.377  1.00 91.68           O  
ATOM   2418  N   MET A 332      16.833  -9.978 -11.089  1.00 91.54           N  
ATOM   2419  CA  MET A 332      17.227 -11.089 -10.227  1.00 91.54           C  
ATOM   2420  C   MET A 332      17.059 -12.423 -10.948  1.00 91.54           C  
ATOM   2421  CB  MET A 332      16.408 -11.085  -8.936  1.00 91.54           C  
ATOM   2422  O   MET A 332      16.175 -12.569 -11.794  1.00 91.54           O  
ATOM   2423  CG  MET A 332      16.605  -9.839  -8.089  1.00 91.54           C  
ATOM   2424  SD  MET A 332      15.533  -9.824  -6.599  1.00 91.54           S  
ATOM   2425  CE  MET A 332      14.032 -10.584  -7.278  1.00 91.54           C  
ATOM   2426  N   THR A 333      17.959 -13.277 -10.614  1.00 91.20           N  
ATOM   2427  CA  THR A 333      17.828 -14.636 -11.128  1.00 91.20           C  
ATOM   2428  C   THR A 333      16.768 -15.409 -10.348  1.00 91.20           C  
ATOM   2429  CB  THR A 333      19.170 -15.389 -11.062  1.00 91.20           C  
ATOM   2430  O   THR A 333      16.329 -14.969  -9.284  1.00 91.20           O  
ATOM   2431  CG2 THR A 333      20.260 -14.639 -11.820  1.00 91.20           C  
ATOM   2432  OG1 THR A 333      19.566 -15.529  -9.692  1.00 91.20           O  
ATOM   2433  N   ALA A 334      16.274 -16.492 -10.844  1.00 88.36           N  
ATOM   2434  CA  ALA A 334      15.234 -17.288 -10.196  1.00 88.36           C  
ATOM   2435  C   ALA A 334      15.671 -17.732  -8.803  1.00 88.36           C  
ATOM   2436  CB  ALA A 334      14.882 -18.502 -11.052  1.00 88.36           C  
ATOM   2437  O   ALA A 334      14.868 -17.742  -7.867  1.00 88.36           O  
ATOM   2438  N   ASP A 335      17.004 -18.064  -8.674  1.00 91.35           N  
ATOM   2439  CA  ASP A 335      17.549 -18.481  -7.386  1.00 91.35           C  
ATOM   2440  C   ASP A 335      17.619 -17.307  -6.412  1.00 91.35           C  
ATOM   2441  CB  ASP A 335      18.937 -19.100  -7.565  1.00 91.35           C  
ATOM   2442  O   ASP A 335      17.290 -17.450  -5.233  1.00 91.35           O  
ATOM   2443  CG  ASP A 335      18.905 -20.423  -8.309  1.00 91.35           C  
ATOM   2444  OD1 ASP A 335      17.860 -21.108  -8.291  1.00 91.35           O  
ATOM   2445  OD2 ASP A 335      19.936 -20.785  -8.917  1.00 91.35           O  
ATOM   2446  N   GLU A 336      17.996 -16.154  -6.948  1.00 93.03           N  
ATOM   2447  CA  GLU A 336      18.065 -14.939  -6.141  1.00 93.03           C  
ATOM   2448  C   GLU A 336      16.678 -14.509  -5.672  1.00 93.03           C  
ATOM   2449  CB  GLU A 336      18.728 -13.807  -6.929  1.00 93.03           C  
ATOM   2450  O   GLU A 336      16.514 -14.053  -4.538  1.00 93.03           O  
ATOM   2451  CG  GLU A 336      20.226 -13.991  -7.127  1.00 93.03           C  
ATOM   2452  CD  GLU A 336      20.842 -12.951  -8.050  1.00 93.03           C  
ATOM   2453  OE1 GLU A 336      22.078 -12.971  -8.247  1.00 93.03           O  
ATOM   2454  OE2 GLU A 336      20.082 -12.109  -8.578  1.00 93.03           O  
ATOM   2455  N   LEU A 337      15.790 -14.676  -6.517  1.00 91.31           N  
ATOM   2456  CA  LEU A 337      14.407 -14.315  -6.221  1.00 91.31           C  
ATOM   2457  C   LEU A 337      13.860 -15.156  -5.073  1.00 91.31           C  
ATOM   2458  CB  LEU A 337      13.529 -14.492  -7.463  1.00 91.31           C  
ATOM   2459  O   LEU A 337      13.191 -14.633  -4.179  1.00 91.31           O  
ATOM   2460  CG  LEU A 337      12.111 -13.925  -7.377  1.00 91.31           C  
ATOM   2461  CD1 LEU A 337      11.573 -13.630  -8.773  1.00 91.31           C  
ATOM   2462  CD2 LEU A 337      11.193 -14.892  -6.637  1.00 91.31           C  
ATOM   2463  N   LYS A 338      14.143 -16.430  -5.057  1.00 90.25           N  
ATOM   2464  CA  LYS A 338      13.694 -17.336  -4.004  1.00 90.25           C  
ATOM   2465  C   LYS A 338      14.287 -16.947  -2.653  1.00 90.25           C  
ATOM   2466  CB  LYS A 338      14.066 -18.781  -4.343  1.00 90.25           C  
ATOM   2467  O   LYS A 338      13.586 -16.940  -1.640  1.00 90.25           O  
ATOM   2468  CG  LYS A 338      13.485 -19.811  -3.386  1.00 90.25           C  
ATOM   2469  CD  LYS A 338      13.873 -21.228  -3.787  1.00 90.25           C  
ATOM   2470  CE  LYS A 338      13.373 -22.253  -2.777  1.00 90.25           C  
ATOM   2471  NZ  LYS A 338      13.782 -23.640  -3.147  1.00 90.25           N  
ATOM   2472  N   GLU A 339      15.553 -16.656  -2.654  1.00 92.54           N  
ATOM   2473  CA  GLU A 339      16.237 -16.226  -1.437  1.00 92.54           C  
ATOM   2474  C   GLU A 339      15.676 -14.902  -0.928  1.00 92.54           C  
ATOM   2475  CB  GLU A 339      17.743 -16.100  -1.683  1.00 92.54           C  
ATOM   2476  O   GLU A 339      15.472 -14.730   0.276  1.00 92.54           O  
ATOM   2477  CG  GLU A 339      18.441 -17.432  -1.917  1.00 92.54           C  
ATOM   2478  CD  GLU A 339      19.920 -17.286  -2.239  1.00 92.54           C  
ATOM   2479  OE1 GLU A 339      20.573 -18.301  -2.569  1.00 92.54           O  
ATOM   2480  OE2 GLU A 339      20.430 -16.146  -2.159  1.00 92.54           O  
ATOM   2481  N   PHE A 340      15.483 -14.046  -1.871  1.00 92.93           N  
ATOM   2482  CA  PHE A 340      14.989 -12.725  -1.500  1.00 92.93           C  
ATOM   2483  C   PHE A 340      13.562 -12.811  -0.971  1.00 92.93           C  
ATOM   2484  CB  PHE A 340      15.049 -11.772  -2.697  1.00 92.93           C  
ATOM   2485  O   PHE A 340      13.206 -12.116  -0.016  1.00 92.93           O  
ATOM   2486  CG  PHE A 340      14.699 -10.348  -2.357  1.00 92.93           C  
ATOM   2487  CD1 PHE A 340      13.623  -9.717  -2.968  1.00 92.93           C  
ATOM   2488  CD2 PHE A 340      15.449  -9.640  -1.426  1.00 92.93           C  
ATOM   2489  CE1 PHE A 340      13.297  -8.399  -2.656  1.00 92.93           C  
ATOM   2490  CE2 PHE A 340      15.129  -8.323  -1.109  1.00 92.93           C  
ATOM   2491  CZ  PHE A 340      14.054  -7.704  -1.725  1.00 92.93           C  
ATOM   2492  N   ARG A 341      12.795 -13.606  -1.443  1.00 91.08           N  
ATOM   2493  CA  ARG A 341      11.435 -13.833  -0.965  1.00 91.08           C  
ATOM   2494  C   ARG A 341      11.433 -14.259   0.499  1.00 91.08           C  
ATOM   2495  CB  ARG A 341      10.734 -14.892  -1.819  1.00 91.08           C  
ATOM   2496  O   ARG A 341      10.624 -13.771   1.292  1.00 91.08           O  
ATOM   2497  CG  ARG A 341      10.250 -14.375  -3.165  1.00 91.08           C  
ATOM   2498  CD  ARG A 341       9.339 -15.378  -3.859  1.00 91.08           C  
ATOM   2499  NE  ARG A 341       8.957 -14.926  -5.194  1.00 91.08           N  
ATOM   2500  NH1 ARG A 341       8.864 -17.044  -6.110  1.00 91.08           N  
ATOM   2501  NH2 ARG A 341       8.397 -15.210  -7.403  1.00 91.08           N  
ATOM   2502  CZ  ARG A 341       8.740 -15.728  -6.233  1.00 91.08           C  
ATOM   2503  N   GLN A 342      12.273 -15.179   0.719  1.00 90.55           N  
ATOM   2504  CA  GLN A 342      12.386 -15.673   2.087  1.00 90.55           C  
ATOM   2505  C   GLN A 342      12.870 -14.575   3.030  1.00 90.55           C  
ATOM   2506  CB  GLN A 342      13.333 -16.873   2.150  1.00 90.55           C  
ATOM   2507  O   GLN A 342      12.377 -14.452   4.153  1.00 90.55           O  
ATOM   2508  CG  GLN A 342      13.382 -17.547   3.514  1.00 90.55           C  
ATOM   2509  CD  GLN A 342      12.047 -18.139   3.925  1.00 90.55           C  
ATOM   2510  NE2 GLN A 342      11.717 -18.024   5.207  1.00 90.55           N  
ATOM   2511  OE1 GLN A 342      11.319 -18.696   3.097  1.00 90.55           O  
ATOM   2512  N   GLU A 343      13.751 -13.850   2.528  1.00 92.26           N  
ATOM   2513  CA  GLU A 343      14.281 -12.741   3.315  1.00 92.26           C  
ATOM   2514  C   GLU A 343      13.191 -11.724   3.641  1.00 92.26           C  
ATOM   2515  CB  GLU A 343      15.433 -12.058   2.574  1.00 92.26           C  
ATOM   2516  O   GLU A 343      13.096 -11.249   4.774  1.00 92.26           O  
ATOM   2517  CG  GLU A 343      16.110 -10.954   3.373  1.00 92.26           C  
ATOM   2518  CD  GLU A 343      17.271 -10.305   2.637  1.00 92.26           C  
ATOM   2519  OE1 GLU A 343      17.799  -9.278   3.121  1.00 92.26           O  
ATOM   2520  OE2 GLU A 343      17.654 -10.827   1.566  1.00 92.26           O  
ATOM   2521  N   VAL A 344      12.412 -11.373   2.696  1.00 92.38           N  
ATOM   2522  CA  VAL A 344      11.335 -10.403   2.870  1.00 92.38           C  
ATOM   2523  C   VAL A 344      10.298 -10.952   3.847  1.00 92.38           C  
ATOM   2524  CB  VAL A 344      10.665 -10.052   1.523  1.00 92.38           C  
ATOM   2525  O   VAL A 344       9.851 -10.242   4.751  1.00 92.38           O  
ATOM   2526  CG1 VAL A 344       9.414  -9.205   1.747  1.00 92.38           C  
ATOM   2527  CG2 VAL A 344      11.651  -9.323   0.611  1.00 92.38           C  
ATOM   2528  N   MET A 345       9.963 -12.192   3.695  1.00 90.30           N  
ATOM   2529  CA  MET A 345       8.982 -12.816   4.578  1.00 90.30           C  
ATOM   2530  C   MET A 345       9.497 -12.869   6.012  1.00 90.30           C  
ATOM   2531  CB  MET A 345       8.640 -14.226   4.093  1.00 90.30           C  
ATOM   2532  O   MET A 345       8.735 -12.660   6.958  1.00 90.30           O  
ATOM   2533  CG  MET A 345       7.815 -14.252   2.816  1.00 90.30           C  
ATOM   2534  SD  MET A 345       6.195 -13.412   3.010  1.00 90.30           S  
ATOM   2535  CE  MET A 345       5.338 -14.610   4.070  1.00 90.30           C  
ATOM   2536  N   ASP A 346      10.798 -13.197   6.182  1.00 91.08           N  
ATOM   2537  CA  ASP A 346      11.415 -13.234   7.505  1.00 91.08           C  
ATOM   2538  C   ASP A 346      11.381 -11.857   8.164  1.00 91.08           C  
ATOM   2539  CB  ASP A 346      12.856 -13.737   7.411  1.00 91.08           C  
ATOM   2540  O   ASP A 346      11.040 -11.735   9.342  1.00 91.08           O  
ATOM   2541  CG  ASP A 346      12.947 -15.222   7.107  1.00 91.08           C  
ATOM   2542  OD1 ASP A 346      11.918 -15.927   7.194  1.00 91.08           O  
ATOM   2543  OD2 ASP A 346      14.058 -15.693   6.781  1.00 91.08           O  
ATOM   2544  N   GLU A 347      11.673 -10.860   7.417  1.00 91.27           N  
ATOM   2545  CA  GLU A 347      11.714  -9.498   7.940  1.00 91.27           C  
ATOM   2546  C   GLU A 347      10.313  -8.991   8.268  1.00 91.27           C  
ATOM   2547  CB  GLU A 347      12.393  -8.558   6.941  1.00 91.27           C  
ATOM   2548  O   GLU A 347      10.127  -8.242   9.230  1.00 91.27           O  
ATOM   2549  CG  GLU A 347      13.907  -8.700   6.895  1.00 91.27           C  
ATOM   2550  CD  GLU A 347      14.572  -7.731   5.930  1.00 91.27           C  
ATOM   2551  OE1 GLU A 347      15.791  -7.864   5.679  1.00 91.27           O  
ATOM   2552  OE2 GLU A 347      13.867  -6.831   5.420  1.00 91.27           O  
ATOM   2553  N   LEU A 348       9.404  -9.377   7.529  1.00 89.18           N  
ATOM   2554  CA  LEU A 348       8.022  -8.975   7.765  1.00 89.18           C  
ATOM   2555  C   LEU A 348       7.468  -9.644   9.019  1.00 89.18           C  
ATOM   2556  CB  LEU A 348       7.148  -9.324   6.558  1.00 89.18           C  
ATOM   2557  O   LEU A 348       6.741  -9.017   9.793  1.00 89.18           O  
ATOM   2558  CG  LEU A 348       7.358  -8.477   5.302  1.00 89.18           C  
ATOM   2559  CD1 LEU A 348       6.522  -9.023   4.149  1.00 89.18           C  
ATOM   2560  CD2 LEU A 348       7.011  -7.018   5.577  1.00 89.18           C  
ATOM   2561  N   GLN A 349       7.825 -10.849   9.157  1.00 88.83           N  
ATOM   2562  CA  GLN A 349       7.398 -11.577  10.347  1.00 88.83           C  
ATOM   2563  C   GLN A 349       8.045 -11.004  11.604  1.00 88.83           C  
ATOM   2564  CB  GLN A 349       7.731 -13.064  10.216  1.00 88.83           C  
ATOM   2565  O   GLN A 349       7.392 -10.876  12.642  1.00 88.83           O  
ATOM   2566  CG  GLN A 349       6.861 -13.803   9.208  1.00 88.83           C  
ATOM   2567  CD  GLN A 349       7.252 -15.260   9.052  1.00 88.83           C  
ATOM   2568  NE2 GLN A 349       6.431 -16.021   8.336  1.00 88.83           N  
ATOM   2569  OE1 GLN A 349       8.284 -15.699   9.569  1.00 88.83           O  
ATOM   2570  N   ASN A 350       9.285 -10.679  11.437  1.00 90.06           N  
ATOM   2571  CA  ASN A 350      10.009 -10.084  12.555  1.00 90.06           C  
ATOM   2572  C   ASN A 350       9.455  -8.707  12.913  1.00 90.06           C  
ATOM   2573  CB  ASN A 350      11.503  -9.989  12.238  1.00 90.06           C  
ATOM   2574  O   ASN A 350       9.453  -8.319  14.082  1.00 90.06           O  
ATOM   2575  CG  ASN A 350      12.172 -11.348  12.165  1.00 90.06           C  
ATOM   2576  ND2 ASN A 350      13.377 -11.386  11.610  1.00 90.06           N  
ATOM   2577  OD1 ASN A 350      11.609 -12.355  12.603  1.00 90.06           O  
ATOM   2578  N   GLY A 351       8.945  -8.025  11.934  1.00 85.14           N  
ATOM   2579  CA  GLY A 351       8.383  -6.700  12.144  1.00 85.14           C  
ATOM   2580  C   GLY A 351       6.938  -6.731  12.604  1.00 85.14           C  
ATOM   2581  O   GLY A 351       6.375  -5.697  12.969  1.00 85.14           O  
ATOM   2582  N   GLY A 352       6.323  -7.914  12.677  1.00 83.64           N  
ATOM   2583  CA  GLY A 352       4.943  -8.087  13.103  1.00 83.64           C  
ATOM   2584  C   GLY A 352       3.941  -7.476  12.142  1.00 83.64           C  
ATOM   2585  O   GLY A 352       2.915  -6.940  12.565  1.00 83.64           O  
ATOM   2586  N   ILE A 353       4.257  -7.393  10.902  1.00 84.25           N  
ATOM   2587  CA  ILE A 353       3.380  -6.824   9.884  1.00 84.25           C  
ATOM   2588  C   ILE A 353       2.375  -7.877   9.422  1.00 84.25           C  
ATOM   2589  CB  ILE A 353       4.186  -6.288   8.679  1.00 84.25           C  
ATOM   2590  O   ILE A 353       2.757  -8.988   9.048  1.00 84.25           O  
ATOM   2591  CG1 ILE A 353       5.197  -5.232   9.141  1.00 84.25           C  
ATOM   2592  CG2 ILE A 353       3.247  -5.718   7.612  1.00 84.25           C  
ATOM   2593  CD1 ILE A 353       6.261  -4.899   8.105  1.00 84.25           C  
ATOM   2594  N   GLU A 354       1.095  -7.605   9.671  1.00 77.58           N  
ATOM   2595  CA  GLU A 354       0.010  -8.495   9.269  1.00 77.58           C  
ATOM   2596  C   GLU A 354      -0.231  -8.426   7.763  1.00 77.58           C  
ATOM   2597  CB  GLU A 354      -1.277  -8.149  10.023  1.00 77.58           C  
ATOM   2598  O   GLU A 354      -0.658  -7.393   7.244  1.00 77.58           O  
ATOM   2599  CG  GLU A 354      -2.384  -9.179   9.855  1.00 77.58           C  
ATOM   2600  CD  GLU A 354      -3.659  -8.816  10.599  1.00 77.58           C  
ATOM   2601  OE1 GLU A 354      -4.669  -9.545  10.465  1.00 77.58           O  
ATOM   2602  OE2 GLU A 354      -3.649  -7.795  11.322  1.00 77.58           O  
ATOM   2603  N   ILE A 355       0.318  -9.319   7.102  1.00 77.90           N  
ATOM   2604  CA  ILE A 355       0.102  -9.429   5.663  1.00 77.90           C  
ATOM   2605  C   ILE A 355      -1.191 -10.195   5.392  1.00 77.90           C  
ATOM   2606  CB  ILE A 355       1.292 -10.122   4.964  1.00 77.90           C  
ATOM   2607  O   ILE A 355      -1.621 -11.010   6.213  1.00 77.90           O  
ATOM   2608  CG1 ILE A 355       2.599  -9.384   5.277  1.00 77.90           C  
ATOM   2609  CG2 ILE A 355       1.058 -10.205   3.453  1.00 77.90           C  
ATOM   2610  CD1 ILE A 355       3.854 -10.195   4.984  1.00 77.90           C  
ATOM   2611  N   PHE A 356      -1.885  -9.695   4.287  1.00 74.76           N  
ATOM   2612  CA  PHE A 356      -3.150 -10.312   3.904  1.00 74.76           C  
ATOM   2613  C   PHE A 356      -2.942 -11.767   3.501  1.00 74.76           C  
ATOM   2614  CB  PHE A 356      -3.800  -9.537   2.754  1.00 74.76           C  
ATOM   2615  O   PHE A 356      -2.124 -12.065   2.629  1.00 74.76           O  
ATOM   2616  CG  PHE A 356      -5.130 -10.094   2.322  1.00 74.76           C  
ATOM   2617  CD1 PHE A 356      -5.238 -10.854   1.164  1.00 74.76           C  
ATOM   2618  CD2 PHE A 356      -6.273  -9.856   3.075  1.00 74.76           C  
ATOM   2619  CE1 PHE A 356      -6.468 -11.371   0.762  1.00 74.76           C  
ATOM   2620  CE2 PHE A 356      -7.505 -10.369   2.680  1.00 74.76           C  
ATOM   2621  CZ  PHE A 356      -7.600 -11.125   1.523  1.00 74.76           C  
ATOM   2622  N   ASP A 357      -3.680 -12.644   4.307  1.00 72.21           N  
ATOM   2623  CA  ASP A 357      -3.639 -14.079   4.044  1.00 72.21           C  
ATOM   2624  C   ASP A 357      -4.937 -14.557   3.398  1.00 72.21           C  
ATOM   2625  CB  ASP A 357      -3.378 -14.854   5.337  1.00 72.21           C  
ATOM   2626  O   ASP A 357      -6.014 -14.422   3.983  1.00 72.21           O  
ATOM   2627  CG  ASP A 357      -3.172 -16.341   5.105  1.00 72.21           C  
ATOM   2628  OD1 ASP A 357      -3.175 -16.782   3.936  1.00 72.21           O  
ATOM   2629  OD2 ASP A 357      -3.006 -17.078   6.101  1.00 72.21           O  
ATOM   2630  N   PHE A 358      -4.914 -15.079   2.171  1.00 61.71           N  
ATOM   2631  CA  PHE A 358      -6.102 -15.555   1.472  1.00 61.71           C  
ATOM   2632  C   PHE A 358      -6.592 -16.868   2.069  1.00 61.71           C  
ATOM   2633  CB  PHE A 358      -5.815 -15.732  -0.022  1.00 61.71           C  
ATOM   2634  O   PHE A 358      -7.715 -17.299   1.799  1.00 61.71           O  
ATOM   2635  CG  PHE A 358      -5.677 -14.434  -0.772  1.00 61.71           C  
ATOM   2636  CD1 PHE A 358      -6.802 -13.736  -1.193  1.00 61.71           C  
ATOM   2637  CD2 PHE A 358      -4.421 -13.913  -1.055  1.00 61.71           C  
ATOM   2638  CE1 PHE A 358      -6.677 -12.534  -1.887  1.00 61.71           C  
ATOM   2639  CE2 PHE A 358      -4.289 -12.713  -1.748  1.00 61.71           C  
ATOM   2640  CZ  PHE A 358      -5.418 -12.026  -2.164  1.00 61.71           C  
ATOM   2641  N   SER A 359      -5.931 -17.505   2.938  1.00 57.91           N  
ATOM   2642  CA  SER A 359      -6.291 -18.828   3.436  1.00 57.91           C  
ATOM   2643  C   SER A 359      -7.306 -18.735   4.571  1.00 57.91           C  
ATOM   2644  CB  SER A 359      -5.047 -19.579   3.914  1.00 57.91           C  
ATOM   2645  O   SER A 359      -8.042 -19.688   4.833  1.00 57.91           O  
ATOM   2646  OG  SER A 359      -5.169 -19.935   5.280  1.00 57.91           O  
ATOM   2647  N   SER A 360      -7.484 -17.572   5.224  1.00 46.62           N  
ATOM   2648  CA  SER A 360      -8.258 -17.507   6.459  1.00 46.62           C  
ATOM   2649  C   SER A 360      -9.740 -17.293   6.171  1.00 46.62           C  
ATOM   2650  CB  SER A 360      -7.738 -16.386   7.359  1.00 46.62           C  
ATOM   2651  O   SER A 360     -10.554 -17.224   7.095  1.00 46.62           O  
ATOM   2652  OG  SER A 360      -7.854 -15.129   6.715  1.00 46.62           O  
ATOM   2653  N   GLY A 361     -10.260 -17.233   4.895  1.00 43.01           N  
ATOM   2654  CA  GLY A 361     -11.682 -17.089   4.628  1.00 43.01           C  
ATOM   2655  C   GLY A 361     -12.499 -18.285   5.081  1.00 43.01           C  
ATOM   2656  O   GLY A 361     -12.037 -19.425   5.000  1.00 43.01           O  
ATOM   2657  N   GLU A 362     -12.858 -18.378   6.361  1.00 40.73           N  
ATOM   2658  CA  GLU A 362     -13.955 -19.003   7.094  1.00 40.73           C  
ATOM   2659  C   GLU A 362     -14.834 -19.837   6.166  1.00 40.73           C  
ATOM   2660  CB  GLU A 362     -14.800 -17.943   7.805  1.00 40.73           C  
ATOM   2661  O   GLU A 362     -15.691 -20.594   6.628  1.00 40.73           O  
ATOM   2662  CG  GLU A 362     -14.647 -17.949   9.319  1.00 40.73           C  
ATOM   2663  CD  GLU A 362     -15.413 -16.828  10.004  1.00 40.73           C  
ATOM   2664  OE1 GLU A 362     -15.434 -16.784  11.255  1.00 40.73           O  
ATOM   2665  OE2 GLU A 362     -15.997 -15.988   9.284  1.00 40.73           O  
ATOM   2666  N   ASP A 363     -14.372 -20.479   5.101  1.00 32.79           N  
ATOM   2667  CA  ASP A 363     -15.048 -21.673   4.603  1.00 32.79           C  
ATOM   2668  C   ASP A 363     -14.147 -22.902   4.718  1.00 32.79           C  
ATOM   2669  CB  ASP A 363     -15.485 -21.476   3.150  1.00 32.79           C  
ATOM   2670  O   ASP A 363     -14.526 -23.997   4.297  1.00 32.79           O  
ATOM   2671  CG  ASP A 363     -16.668 -20.534   3.010  1.00 32.79           C  
ATOM   2672  OD1 ASP A 363     -17.405 -20.329   3.998  1.00 32.79           O  
ATOM   2673  OD2 ASP A 363     -16.867 -19.995   1.900  1.00 32.79           O  
ATOM   2674  N   THR A 364     -13.275 -22.912   5.745  1.00 34.36           N  
ATOM   2675  CA  THR A 364     -12.575 -24.162   6.017  1.00 34.36           C  
ATOM   2676  C   THR A 364     -12.979 -24.723   7.378  1.00 34.36           C  
ATOM   2677  CB  THR A 364     -11.048 -23.969   5.971  1.00 34.36           C  
ATOM   2678  O   THR A 364     -12.215 -24.638   8.341  1.00 34.36           O  
ATOM   2679  CG2 THR A 364     -10.375 -25.088   5.184  1.00 34.36           C  
ATOM   2680  OG1 THR A 364     -10.750 -22.714   5.346  1.00 34.36           O  
ATOM   2681  N   ALA A 365     -14.211 -24.332   7.949  1.00 31.78           N  
ATOM   2682  CA  ALA A 365     -14.709 -25.249   8.971  1.00 31.78           C  
ATOM   2683  C   ALA A 365     -14.907 -26.650   8.401  1.00 31.78           C  
ATOM   2684  CB  ALA A 365     -16.017 -24.728   9.561  1.00 31.78           C  
ATOM   2685  O   ALA A 365     -14.683 -27.646   9.094  1.00 31.78           O  
ATOM   2686  N   ALA A 366     -14.566 -26.895   7.132  1.00 30.16           N  
ATOM   2687  CA  ALA A 366     -14.607 -28.280   6.668  1.00 30.16           C  
ATOM   2688  C   ALA A 366     -13.249 -28.717   6.126  1.00 30.16           C  
ATOM   2689  CB  ALA A 366     -15.683 -28.451   5.599  1.00 30.16           C  
ATOM   2690  O   ALA A 366     -12.937 -29.910   6.104  1.00 30.16           O  
ATOM   2691  N   ASP A 367     -12.113 -27.848   6.165  1.00 34.47           N  
ATOM   2692  CA  ASP A 367     -10.786 -28.282   5.740  1.00 34.47           C  
ATOM   2693  C   ASP A 367      -9.854 -28.454   6.937  1.00 34.47           C  
ATOM   2694  CB  ASP A 367     -10.188 -27.284   4.747  1.00 34.47           C  
ATOM   2695  O   ASP A 367      -8.717 -28.903   6.786  1.00 34.47           O  
ATOM   2696  CG  ASP A 367     -10.258 -27.765   3.308  1.00 34.47           C  
ATOM   2697  OD1 ASP A 367     -10.633 -28.934   3.073  1.00 34.47           O  
ATOM   2698  OD2 ASP A 367      -9.932 -26.968   2.401  1.00 34.47           O  
ATOM   2699  N   GLU A 368     -10.325 -28.113   8.239  1.00 37.16           N  
ATOM   2700  CA  GLU A 368      -9.687 -28.631   9.446  1.00 37.16           C  
ATOM   2701  C   GLU A 368      -9.723 -30.157   9.478  1.00 37.16           C  
ATOM   2702  CB  GLU A 368     -10.363 -28.064  10.697  1.00 37.16           C  
ATOM   2703  O   GLU A 368      -8.777 -30.795   9.944  1.00 37.16           O  
ATOM   2704  CG  GLU A 368      -9.694 -26.809  11.241  1.00 37.16           C  
ATOM   2705  CD  GLU A 368     -10.296 -26.329  12.552  1.00 37.16           C  
ATOM   2706  OE1 GLU A 368      -9.768 -25.361  13.144  1.00 37.16           O  
ATOM   2707  OE2 GLU A 368     -11.304 -26.927  12.991  1.00 37.16           O  
ATOM   2708  N   CYS A 369     -10.155 -30.780   8.363  1.00 26.99           N  
ATOM   2709  CA  CYS A 369     -10.138 -32.238   8.301  1.00 26.99           C  
ATOM   2710  C   CYS A 369      -9.416 -32.721   7.049  1.00 26.99           C  
ATOM   2711  CB  CYS A 369     -11.563 -32.792   8.325  1.00 26.99           C  
ATOM   2712  O   CYS A 369      -8.714 -33.733   7.084  1.00 26.99           O  
ATOM   2713  SG  CYS A 369     -12.389 -32.605   9.920  1.00 26.99           S  
ATOM   2714  N   VAL A 370      -8.807 -31.826   6.183  1.00 28.35           N  
ATOM   2715  CA  VAL A 370      -8.082 -32.401   5.056  1.00 28.35           C  
ATOM   2716  C   VAL A 370      -6.591 -32.099   5.192  1.00 28.35           C  
ATOM   2717  CB  VAL A 370      -8.613 -31.867   3.707  1.00 28.35           C  
ATOM   2718  O   VAL A 370      -5.752 -32.829   4.657  1.00 28.35           O  
ATOM   2719  CG1 VAL A 370      -7.824 -32.462   2.542  1.00 28.35           C  
ATOM   2720  CG2 VAL A 370     -10.102 -32.175   3.560  1.00 28.35           C  
ATOM   2721  N   ALA A 371      -6.093 -31.251   6.213  1.00 32.90           N  
ATOM   2722  CA  ALA A 371      -4.673 -31.173   6.546  1.00 32.90           C  
ATOM   2723  C   ALA A 371      -4.263 -32.313   7.474  1.00 32.90           C  
ATOM   2724  CB  ALA A 371      -4.350 -29.826   7.188  1.00 32.90           C  
ATOM   2725  O   ALA A 371      -3.101 -32.726   7.484  1.00 32.90           O  
ATOM   2726  N   ALA A 372      -5.321 -33.158   7.831  1.00 29.50           N  
ATOM   2727  CA  ALA A 372      -4.976 -34.394   8.529  1.00 29.50           C  
ATOM   2728  C   ALA A 372      -4.968 -35.581   7.570  1.00 29.50           C  
ATOM   2729  CB  ALA A 372      -5.950 -34.648   9.676  1.00 29.50           C  
ATOM   2730  O   ALA A 372      -4.233 -36.550   7.776  1.00 29.50           O  
ATOM   2731  N   LEU A 373      -5.049 -35.348   6.210  1.00 29.18           N  
ATOM   2732  CA  LEU A 373      -4.943 -36.603   5.474  1.00 29.18           C  
ATOM   2733  C   LEU A 373      -3.925 -36.487   4.345  1.00 29.18           C  
ATOM   2734  CB  LEU A 373      -6.307 -37.009   4.908  1.00 29.18           C  
ATOM   2735  O   LEU A 373      -3.557 -37.490   3.730  1.00 29.18           O  
ATOM   2736  CG  LEU A 373      -7.203 -37.840   5.828  1.00 29.18           C  
ATOM   2737  CD1 LEU A 373      -8.670 -37.627   5.472  1.00 29.18           C  
ATOM   2738  CD2 LEU A 373      -6.835 -39.318   5.740  1.00 29.18           C  
ATOM   2739  N   HIS A 374      -2.830 -35.703   4.389  1.00 24.15           N  
ATOM   2740  CA  HIS A 374      -1.849 -35.982   3.347  1.00 24.15           C  
ATOM   2741  C   HIS A 374      -0.429 -35.946   3.903  1.00 24.15           C  
ATOM   2742  CB  HIS A 374      -1.988 -34.982   2.198  1.00 24.15           C  
ATOM   2743  O   HIS A 374       0.531 -35.747   3.155  1.00 24.15           O  
ATOM   2744  CG  HIS A 374      -3.126 -35.283   1.276  1.00 24.15           C  
ATOM   2745  CD2 HIS A 374      -3.195 -36.069   0.176  1.00 24.15           C  
ATOM   2746  ND1 HIS A 374      -4.382 -34.740   1.442  1.00 24.15           N  
ATOM   2747  CE1 HIS A 374      -5.177 -35.181   0.481  1.00 24.15           C  
ATOM   2748  NE2 HIS A 374      -4.481 -35.989  -0.301  1.00 24.15           N  
ATOM   2749  N   VAL A 375      -0.117 -36.397   5.195  1.00 27.62           N  
ATOM   2750  CA  VAL A 375       1.232 -36.792   5.586  1.00 27.62           C  
ATOM   2751  C   VAL A 375       1.421 -38.289   5.350  1.00 27.62           C  
ATOM   2752  CB  VAL A 375       1.519 -36.445   7.064  1.00 27.62           C  
ATOM   2753  O   VAL A 375       2.546 -38.793   5.392  1.00 27.62           O  
ATOM   2754  CG1 VAL A 375       2.879 -36.992   7.494  1.00 27.62           C  
ATOM   2755  CG2 VAL A 375       1.455 -34.934   7.279  1.00 27.62           C  
ATOM   2756  N   GLU A 376       1.101 -38.852   4.170  1.00 30.48           N  
ATOM   2757  CA  GLU A 376       1.811 -40.110   3.961  1.00 30.48           C  
ATOM   2758  C   GLU A 376       2.310 -40.230   2.524  1.00 30.48           C  
ATOM   2759  CB  GLU A 376       0.911 -41.299   4.307  1.00 30.48           C  
ATOM   2760  O   GLU A 376       1.531 -40.101   1.578  1.00 30.48           O  
ATOM   2761  CG  GLU A 376       0.781 -41.558   5.801  1.00 30.48           C  
ATOM   2762  CD  GLU A 376       0.482 -43.011   6.135  1.00 30.48           C  
ATOM   2763  OE1 GLU A 376       0.602 -43.399   7.319  1.00 30.48           O  
ATOM   2764  OE2 GLU A 376       0.127 -43.768   5.204  1.00 30.48           O  
ATOM   2765  N   GLN A 377       3.269 -39.450   1.991  1.00 27.06           N  
ATOM   2766  CA  GLN A 377       4.015 -40.207   0.992  1.00 27.06           C  
ATOM   2767  C   GLN A 377       4.924 -39.294   0.175  1.00 27.06           C  
ATOM   2768  CB  GLN A 377       3.060 -40.962   0.066  1.00 27.06           C  
ATOM   2769  O   GLN A 377       4.460 -38.324  -0.428  1.00 27.06           O  
ATOM   2770  CG  GLN A 377       3.502 -42.385  -0.247  1.00 27.06           C  
ATOM   2771  CD  GLN A 377       2.619 -43.061  -1.279  1.00 27.06           C  
ATOM   2772  NE2 GLN A 377       2.854 -44.348  -1.509  1.00 27.06           N  
ATOM   2773  OE1 GLN A 377       1.732 -42.431  -1.864  1.00 27.06           O  
ATOM   2774  N   GLU A 378       6.006 -38.828   0.659  1.00 25.00           N  
ATOM   2775  CA  GLU A 378       7.171 -38.894  -0.219  1.00 25.00           C  
ATOM   2776  C   GLU A 378       8.456 -38.585   0.544  1.00 25.00           C  
ATOM   2777  CB  GLU A 378       7.013 -37.927  -1.396  1.00 25.00           C  
ATOM   2778  O   GLU A 378       8.600 -37.502   1.114  1.00 25.00           O  
ATOM   2779  CG  GLU A 378       6.569 -38.599  -2.688  1.00 25.00           C  
ATOM   2780  CD  GLU A 378       5.863 -37.651  -3.644  1.00 25.00           C  
ATOM   2781  OE1 GLU A 378       5.242 -38.127  -4.622  1.00 25.00           O  
ATOM   2782  OE2 GLU A 378       5.931 -36.423  -3.414  1.00 25.00           O  
ATOM   2783  N   PHE A 379       8.911 -39.464   1.427  1.00 26.39           N  
ATOM   2784  CA  PHE A 379      10.231 -39.976   1.775  1.00 26.39           C  
ATOM   2785  C   PHE A 379      11.231 -39.695   0.660  1.00 26.39           C  
ATOM   2786  CB  PHE A 379      10.169 -41.481   2.056  1.00 26.39           C  
ATOM   2787  O   PHE A 379      10.977 -40.010  -0.504  1.00 26.39           O  
ATOM   2788  CG  PHE A 379       9.729 -41.819   3.455  1.00 26.39           C  
ATOM   2789  CD1 PHE A 379      10.630 -41.771   4.512  1.00 26.39           C  
ATOM   2790  CD2 PHE A 379       8.415 -42.186   3.713  1.00 26.39           C  
ATOM   2791  CE1 PHE A 379      10.226 -42.084   5.808  1.00 26.39           C  
ATOM   2792  CE2 PHE A 379       8.003 -42.500   5.005  1.00 26.39           C  
ATOM   2793  CZ  PHE A 379       8.911 -42.449   6.051  1.00 26.39           C  
ATOM   2794  N   PRO A 380      12.199 -38.759   0.794  1.00 32.85           N  
ATOM   2795  CA  PRO A 380      13.398 -38.552  -0.020  1.00 32.85           C  
ATOM   2796  C   PRO A 380      14.402 -39.695   0.105  1.00 32.85           C  
ATOM   2797  CB  PRO A 380      13.981 -37.250   0.536  1.00 32.85           C  
ATOM   2798  O   PRO A 380      14.592 -40.238   1.196  1.00 32.85           O  
ATOM   2799  CG  PRO A 380      13.428 -37.145   1.920  1.00 32.85           C  
ATOM   2800  CD  PRO A 380      12.523 -38.318   2.163  1.00 32.85           C  
ATOM   2801  N   ALA A 381      14.402 -40.583  -0.900  1.00 25.33           N  
ATOM   2802  CA  ALA A 381      15.341 -41.533  -1.490  1.00 25.33           C  
ATOM   2803  C   ALA A 381      16.784 -41.118  -1.221  1.00 25.33           C  
ATOM   2804  CB  ALA A 381      15.098 -41.659  -2.992  1.00 25.33           C  
ATOM   2805  O   ALA A 381      17.247 -40.093  -1.729  1.00 25.33           O  
ATOM   2806  N   TYR A 382      17.347 -41.225  -0.000  1.00 33.07           N  
ATOM   2807  CA  TYR A 382      18.776 -41.324   0.276  1.00 33.07           C  
ATOM   2808  C   TYR A 382      19.197 -42.777   0.458  1.00 33.07           C  
ATOM   2809  CB  TYR A 382      19.140 -40.515   1.525  1.00 33.07           C  
ATOM   2810  O   TYR A 382      18.550 -43.531   1.188  1.00 33.07           O  
ATOM   2811  CG  TYR A 382      20.621 -40.275   1.683  1.00 33.07           C  
ATOM   2812  CD1 TYR A 382      21.367 -40.987   2.620  1.00 33.07           C  
ATOM   2813  CD2 TYR A 382      21.279 -39.335   0.896  1.00 33.07           C  
ATOM   2814  CE1 TYR A 382      22.732 -40.767   2.770  1.00 33.07           C  
ATOM   2815  CE2 TYR A 382      22.644 -39.107   1.038  1.00 33.07           C  
ATOM   2816  OH  TYR A 382      24.712 -39.606   2.120  1.00 33.07           O  
ATOM   2817  CZ  TYR A 382      23.361 -39.827   1.975  1.00 33.07           C  
ATOM   2818  N   ASP A 383      19.597 -43.411  -0.628  1.00 29.65           N  
ATOM   2819  CA  ASP A 383      20.677 -44.335  -0.964  1.00 29.65           C  
ATOM   2820  C   ASP A 383      21.566 -44.604   0.248  1.00 29.65           C  
ATOM   2821  CB  ASP A 383      21.515 -43.783  -2.119  1.00 29.65           C  
ATOM   2822  O   ASP A 383      21.941 -43.677   0.968  1.00 29.65           O  
ATOM   2823  CG  ASP A 383      21.493 -44.676  -3.347  1.00 29.65           C  
ATOM   2824  OD1 ASP A 383      20.926 -45.788  -3.283  1.00 29.65           O  
ATOM   2825  OD2 ASP A 383      22.050 -44.265  -4.388  1.00 29.65           O  
ATOM   2826  N   SER A 384      21.437 -45.775   0.975  1.00 28.78           N  
ATOM   2827  CA  SER A 384      22.177 -47.015   1.183  1.00 28.78           C  
ATOM   2828  C   SER A 384      23.330 -46.813   2.162  1.00 28.78           C  
ATOM   2829  CB  SER A 384      22.714 -47.550  -0.145  1.00 28.78           C  
ATOM   2830  O   SER A 384      24.133 -45.892   2.001  1.00 28.78           O  
ATOM   2831  OG  SER A 384      23.650 -46.648  -0.709  1.00 28.78           O  
ATOM   2832  N   ASP A 385      23.160 -47.070   3.437  1.00 29.53           N  
ATOM   2833  CA  ASP A 385      23.975 -47.983   4.233  1.00 29.53           C  
ATOM   2834  C   ASP A 385      23.909 -47.626   5.717  1.00 29.53           C  
ATOM   2835  CB  ASP A 385      25.427 -47.964   3.752  1.00 29.53           C  
ATOM   2836  O   ASP A 385      24.491 -46.629   6.147  1.00 29.53           O  
ATOM   2837  CG  ASP A 385      25.650 -48.808   2.509  1.00 29.53           C  
ATOM   2838  OD1 ASP A 385      24.832 -49.711   2.230  1.00 29.53           O  
ATOM   2839  OD2 ASP A 385      26.656 -48.571   1.805  1.00 29.53           O  
ATOM   2840  N   ALA A 386      22.799 -47.930   6.464  1.00 29.59           N  
ATOM   2841  CA  ALA A 386      23.068 -48.383   7.826  1.00 29.59           C  
ATOM   2842  C   ALA A 386      21.805 -48.936   8.480  1.00 29.59           C  
ATOM   2843  CB  ALA A 386      23.642 -47.242   8.663  1.00 29.59           C  
ATOM   2844  O   ALA A 386      20.844 -48.198   8.709  1.00 29.59           O  
ATOM   2845  N   ALA A 387      21.226 -50.096   8.144  1.00 30.66           N  
ATOM   2846  CA  ALA A 387      20.759 -51.345   8.741  1.00 30.66           C  
ATOM   2847  C   ALA A 387      21.410 -51.579  10.101  1.00 30.66           C  
ATOM   2848  CB  ALA A 387      21.044 -52.519   7.808  1.00 30.66           C  
ATOM   2849  O   ALA A 387      22.631 -51.728  10.194  1.00 30.66           O  
ATOM   2850  N   GLN A 388      20.902 -50.989  11.164  1.00 28.32           N  
ATOM   2851  CA  GLN A 388      20.677 -51.664  12.438  1.00 28.32           C  
ATOM   2852  C   GLN A 388      20.438 -50.657  13.559  1.00 28.32           C  
ATOM   2853  CB  GLN A 388      21.864 -52.565  12.786  1.00 28.32           C  
ATOM   2854  O   GLN A 388      21.287 -49.805  13.827  1.00 28.32           O  
ATOM   2855  CG  GLN A 388      21.860 -53.898  12.051  1.00 28.32           C  
ATOM   2856  CD  GLN A 388      22.762 -54.930  12.701  1.00 28.32           C  
ATOM   2857  NE2 GLN A 388      22.618 -56.186  12.293  1.00 28.32           N  
ATOM   2858  OE1 GLN A 388      23.584 -54.600  13.563  1.00 28.32           O  
ATOM   2859  N   ALA A 389      19.278 -50.103  13.693  1.00 31.06           N  
ATOM   2860  CA  ALA A 389      18.801 -49.986  15.069  1.00 31.06           C  
ATOM   2861  C   ALA A 389      17.334 -49.569  15.108  1.00 31.06           C  
ATOM   2862  CB  ALA A 389      19.656 -48.986  15.845  1.00 31.06           C  
ATOM   2863  O   ALA A 389      16.990 -48.448  14.726  1.00 31.06           O  
ATOM   2864  N   SER A 390      16.428 -50.390  14.640  1.00 30.62           N  
ATOM   2865  CA  SER A 390      15.145 -50.911  15.100  1.00 30.62           C  
ATOM   2866  C   SER A 390      15.204 -51.307  16.571  1.00 30.62           C  
ATOM   2867  CB  SER A 390      14.720 -52.113  14.256  1.00 30.62           C  
ATOM   2868  O   SER A 390      16.105 -52.039  16.986  1.00 30.62           O  
ATOM   2869  OG  SER A 390      15.512 -53.248  14.563  1.00 30.62           O  
ATOM   2870  N   GLU A 391      15.065 -50.348  17.510  1.00 32.26           N  
ATOM   2871  CA  GLU A 391      14.183 -50.592  18.647  1.00 32.26           C  
ATOM   2872  C   GLU A 391      14.703 -49.906  19.907  1.00 32.26           C  
ATOM   2873  CB  GLU A 391      14.026 -52.095  18.894  1.00 32.26           C  
ATOM   2874  O   GLU A 391      15.765 -50.263  20.421  1.00 32.26           O  
ATOM   2875  CG  GLU A 391      12.879 -52.728  18.119  1.00 32.26           C  
ATOM   2876  CD  GLU A 391      12.797 -54.236  18.295  1.00 32.26           C  
ATOM   2877  OE1 GLU A 391      11.945 -54.878  17.640  1.00 32.26           O  
ATOM   2878  OE2 GLU A 391      13.590 -54.780  19.096  1.00 32.26           O  
ATOM   2879  N   SER A 392      14.569 -48.598  20.068  1.00 32.46           N  
ATOM   2880  CA  SER A 392      14.306 -48.119  21.421  1.00 32.46           C  
ATOM   2881  C   SER A 392      14.258 -46.595  21.468  1.00 32.46           C  
ATOM   2882  CB  SER A 392      15.372 -48.634  22.389  1.00 32.46           C  
ATOM   2883  O   SER A 392      15.300 -45.937  21.511  1.00 32.46           O  
ATOM   2884  OG  SER A 392      16.497 -47.772  22.404  1.00 32.46           O  
ATOM   2885  N   ALA A 393      13.350 -45.932  20.864  1.00 34.01           N  
ATOM   2886  CA  ALA A 393      13.085 -44.685  21.576  1.00 34.01           C  
ATOM   2887  C   ALA A 393      11.604 -44.323  21.517  1.00 34.01           C  
ATOM   2888  CB  ALA A 393      13.929 -43.552  20.998  1.00 34.01           C  
ATOM   2889  O   ALA A 393      11.123 -43.809  20.505  1.00 34.01           O  
ATOM   2890  N   ALA A 394      10.727 -45.309  21.768  1.00 37.54           N  
ATOM   2891  CA  ALA A 394       9.456 -45.248  22.486  1.00 37.54           C  
ATOM   2892  C   ALA A 394       9.645 -44.672  23.886  1.00 37.54           C  
ATOM   2893  CB  ALA A 394       8.822 -46.634  22.564  1.00 37.54           C  
ATOM   2894  O   ALA A 394       8.691 -44.589  24.664  1.00 37.54           O  
ATOM   2895  N   ALA A 395      10.288 -43.456  24.062  1.00 40.93           N  
ATOM   2896  CA  ALA A 395      10.001 -42.634  25.234  1.00 40.93           C  
ATOM   2897  C   ALA A 395      10.293 -41.162  24.956  1.00 40.93           C  
ATOM   2898  CB  ALA A 395      10.813 -43.116  26.434  1.00 40.93           C  
ATOM   2899  O   ALA A 395      11.102 -40.541  25.649  1.00 40.93           O  
ATOM   2900  N   MET A 396       9.778 -40.608  23.885  1.00 39.24           N  
ATOM   2901  CA  MET A 396       9.781 -39.148  23.848  1.00 39.24           C  
ATOM   2902  C   MET A 396       8.391 -38.593  24.142  1.00 39.24           C  
ATOM   2903  CB  MET A 396      10.267 -38.645  22.488  1.00 39.24           C  
ATOM   2904  O   MET A 396       7.392 -39.113  23.643  1.00 39.24           O  
ATOM   2905  CG  MET A 396      11.781 -38.618  22.350  1.00 39.24           C  
ATOM   2906  SD  MET A 396      12.474 -36.929  22.535  1.00 39.24           S  
ATOM   2907  CE  MET A 396      14.154 -37.332  23.091  1.00 39.24           C  
ATOM   2908  N   ASP A 397       7.948 -38.464  25.433  1.00 42.06           N  
ATOM   2909  CA  ASP A 397       6.996 -37.650  26.183  1.00 42.06           C  
ATOM   2910  C   ASP A 397       6.203 -36.735  25.253  1.00 42.06           C  
ATOM   2911  CB  ASP A 397       7.720 -36.820  27.246  1.00 42.06           C  
ATOM   2912  O   ASP A 397       6.768 -36.122  24.345  1.00 42.06           O  
ATOM   2913  CG  ASP A 397       8.304 -37.667  28.363  1.00 42.06           C  
ATOM   2914  OD1 ASP A 397       7.842 -38.810  28.567  1.00 42.06           O  
ATOM   2915  OD2 ASP A 397       9.232 -37.185  29.047  1.00 42.06           O  
ATOM   2916  N   ASP A 398       5.138 -37.164  24.685  1.00 54.67           N  
ATOM   2917  CA  ASP A 398       3.973 -36.550  24.056  1.00 54.67           C  
ATOM   2918  C   ASP A 398       3.948 -35.042  24.297  1.00 54.67           C  
ATOM   2919  CB  ASP A 398       2.683 -37.187  24.577  1.00 54.67           C  
ATOM   2920  O   ASP A 398       3.549 -34.274  23.420  1.00 54.67           O  
ATOM   2921  CG  ASP A 398       2.381 -38.528  23.931  1.00 54.67           C  
ATOM   2922  OD1 ASP A 398       2.967 -38.841  22.873  1.00 54.67           O  
ATOM   2923  OD2 ASP A 398       1.546 -39.276  24.484  1.00 54.67           O  
ATOM   2924  N   ASP A 399       4.783 -34.474  25.235  1.00 53.63           N  
ATOM   2925  CA  ASP A 399       4.769 -33.032  25.461  1.00 53.63           C  
ATOM   2926  C   ASP A 399       5.851 -32.336  24.638  1.00 53.63           C  
ATOM   2927  CB  ASP A 399       4.957 -32.720  26.948  1.00 53.63           C  
ATOM   2928  O   ASP A 399       5.654 -31.215  24.166  1.00 53.63           O  
ATOM   2929  CG  ASP A 399       4.300 -31.417  27.368  1.00 53.63           C  
ATOM   2930  OD1 ASP A 399       3.379 -30.944  26.667  1.00 53.63           O  
ATOM   2931  OD2 ASP A 399       4.709 -30.856  28.408  1.00 53.63           O  
ATOM   2932  N   ALA A 400       6.920 -33.117  24.228  1.00 45.24           N  
ATOM   2933  CA  ALA A 400       7.985 -32.514  23.431  1.00 45.24           C  
ATOM   2934  C   ALA A 400       7.650 -32.558  21.943  1.00 45.24           C  
ATOM   2935  CB  ALA A 400       9.313 -33.220  23.696  1.00 45.24           C  
ATOM   2936  O   ALA A 400       7.976 -31.631  21.199  1.00 45.24           O  
ATOM   2937  N   VAL A 401       6.839 -33.620  21.545  1.00 45.15           N  
ATOM   2938  CA  VAL A 401       6.339 -33.713  20.177  1.00 45.15           C  
ATOM   2939  C   VAL A 401       5.249 -32.667  19.953  1.00 45.15           C  
ATOM   2940  CB  VAL A 401       5.794 -35.125  19.867  1.00 45.15           C  
ATOM   2941  O   VAL A 401       5.217 -32.008  18.911  1.00 45.15           O  
ATOM   2942  CG1 VAL A 401       5.191 -35.175  18.464  1.00 45.15           C  
ATOM   2943  CG2 VAL A 401       6.901 -36.167  20.013  1.00 45.15           C  
ATOM   2944  N   LEU A 402       4.477 -32.306  21.044  1.00 46.28           N  
ATOM   2945  CA  LEU A 402       3.504 -31.221  20.987  1.00 46.28           C  
ATOM   2946  C   LEU A 402       4.199 -29.864  21.018  1.00 46.28           C  
ATOM   2947  CB  LEU A 402       2.514 -31.327  22.150  1.00 46.28           C  
ATOM   2948  O   LEU A 402       3.799 -28.940  20.306  1.00 46.28           O  
ATOM   2949  CG  LEU A 402       1.173 -30.614  21.967  1.00 46.28           C  
ATOM   2950  CD1 LEU A 402       0.315 -31.354  20.946  1.00 46.28           C  
ATOM   2951  CD2 LEU A 402       0.444 -30.495  23.301  1.00 46.28           C  
ATOM   2952  N   ALA A 403       5.337 -29.794  21.610  1.00 42.10           N  
ATOM   2953  CA  ALA A 403       6.069 -28.531  21.644  1.00 42.10           C  
ATOM   2954  C   ALA A 403       6.799 -28.285  20.326  1.00 42.10           C  
ATOM   2955  CB  ALA A 403       7.058 -28.519  22.807  1.00 42.10           C  
ATOM   2956  O   ALA A 403       6.841 -27.155  19.835  1.00 42.10           O  
ATOM   2957  N   CYS A 404       7.269 -29.432  19.717  1.00 40.72           N  
ATOM   2958  CA  CYS A 404       7.940 -29.324  18.426  1.00 40.72           C  
ATOM   2959  C   CYS A 404       6.929 -29.140  17.300  1.00 40.72           C  
ATOM   2960  CB  CYS A 404       8.793 -30.564  18.160  1.00 40.72           C  
ATOM   2961  O   CYS A 404       7.176 -28.390  16.355  1.00 40.72           O  
ATOM   2962  SG  CYS A 404      10.246 -30.690  19.226  1.00 40.72           S  
ATOM   2963  N   VAL A 405       5.689 -29.729  17.560  1.00 46.42           N  
ATOM   2964  CA  VAL A 405       4.559 -29.499  16.665  1.00 46.42           C  
ATOM   2965  C   VAL A 405       3.994 -28.099  16.895  1.00 46.42           C  
ATOM   2966  CB  VAL A 405       3.452 -30.559  16.864  1.00 46.42           C  
ATOM   2967  O   VAL A 405       3.674 -27.388  15.940  1.00 46.42           O  
ATOM   2968  CG1 VAL A 405       2.194 -30.179  16.087  1.00 46.42           C  
ATOM   2969  CG2 VAL A 405       3.952 -31.938  16.437  1.00 46.42           C  
ATOM   2970  N   GLU A 406       4.005 -27.596  18.107  1.00 41.99           N  
ATOM   2971  CA  GLU A 406       3.562 -26.238  18.411  1.00 41.99           C  
ATOM   2972  C   GLU A 406       4.588 -25.206  17.954  1.00 41.99           C  
ATOM   2973  CB  GLU A 406       3.292 -26.084  19.910  1.00 41.99           C  
ATOM   2974  O   GLU A 406       4.224 -24.133  17.470  1.00 41.99           O  
ATOM   2975  CG  GLU A 406       1.891 -26.505  20.330  1.00 41.99           C  
ATOM   2976  CD  GLU A 406       1.636 -26.342  21.820  1.00 41.99           C  
ATOM   2977  OE1 GLU A 406       0.484 -26.545  22.264  1.00 41.99           O  
ATOM   2978  OE2 GLU A 406       2.597 -26.007  22.548  1.00 41.99           O  
ATOM   2979  N   LEU A 407       5.860 -25.708  18.050  1.00 33.79           N  
ATOM   2980  CA  LEU A 407       6.933 -24.821  17.616  1.00 33.79           C  
ATOM   2981  C   LEU A 407       7.052 -24.815  16.095  1.00 33.79           C  
ATOM   2982  CB  LEU A 407       8.265 -25.244  18.242  1.00 33.79           C  
ATOM   2983  O   LEU A 407       7.295 -23.768  15.492  1.00 33.79           O  
ATOM   2984  CG  LEU A 407       9.418 -24.247  18.120  1.00 33.79           C  
ATOM   2985  CD1 LEU A 407       9.149 -23.018  18.981  1.00 33.79           C  
ATOM   2986  CD2 LEU A 407      10.737 -24.904  18.514  1.00 33.79           C  
ATOM   2987  N   ALA A 408       6.739 -26.083  15.485  1.00 37.93           N  
ATOM   2988  CA  ALA A 408       6.632 -26.201  14.033  1.00 37.93           C  
ATOM   2989  C   ALA A 408       5.333 -25.580  13.527  1.00 37.93           C  
ATOM   2990  CB  ALA A 408       6.717 -27.666  13.611  1.00 37.93           C  
ATOM   2991  O   ALA A 408       5.293 -25.019  12.430  1.00 37.93           O  
ATOM   2992  N   LYS A 409       4.221 -25.480  14.424  1.00 37.30           N  
ATOM   2993  CA  LYS A 409       3.004 -24.691  14.258  1.00 37.30           C  
ATOM   2994  C   LYS A 409       3.300 -23.197  14.354  1.00 37.30           C  
ATOM   2995  CB  LYS A 409       1.960 -25.086  15.304  1.00 37.30           C  
ATOM   2996  O   LYS A 409       2.746 -22.399  13.596  1.00 37.30           O  
ATOM   2997  CG  LYS A 409       0.685 -25.672  14.715  1.00 37.30           C  
ATOM   2998  CD  LYS A 409      -0.280 -26.120  15.805  1.00 37.30           C  
ATOM   2999  CE  LYS A 409      -1.534 -26.753  15.218  1.00 37.30           C  
ATOM   3000  NZ  LYS A 409      -2.367 -27.410  16.269  1.00 37.30           N  
ATOM   3001  N   GLU A 410       4.441 -22.895  15.075  1.00 34.72           N  
ATOM   3002  CA  GLU A 410       4.804 -21.484  15.172  1.00 34.72           C  
ATOM   3003  C   GLU A 410       5.847 -21.109  14.124  1.00 34.72           C  
ATOM   3004  CB  GLU A 410       5.326 -21.158  16.574  1.00 34.72           C  
ATOM   3005  O   GLU A 410       5.817 -20.005  13.577  1.00 34.72           O  
ATOM   3006  CG  GLU A 410       4.243 -20.708  17.544  1.00 34.72           C  
ATOM   3007  CD  GLU A 410       4.772 -20.417  18.940  1.00 34.72           C  
ATOM   3008  OE1 GLU A 410       3.986 -19.968  19.805  1.00 34.72           O  
ATOM   3009  OE2 GLU A 410       5.982 -20.638  19.170  1.00 34.72           O  
ATOM   3010  N   LEU A 411       6.556 -22.311  13.658  1.00 33.09           N  
ATOM   3011  CA  LEU A 411       7.685 -22.067  12.768  1.00 33.09           C  
ATOM   3012  C   LEU A 411       7.387 -22.574  11.360  1.00 33.09           C  
ATOM   3013  CB  LEU A 411       8.949 -22.740  13.308  1.00 33.09           C  
ATOM   3014  O   LEU A 411       7.885 -22.019  10.378  1.00 33.09           O  
ATOM   3015  CG  LEU A 411      10.261 -21.980  13.108  1.00 33.09           C  
ATOM   3016  CD1 LEU A 411      10.620 -21.201  14.369  1.00 33.09           C  
ATOM   3017  CD2 LEU A 411      11.383 -22.939  12.727  1.00 33.09           C  
ATOM   3018  N   SER A 412       6.257 -23.398  11.148  1.00 29.38           N  
ATOM   3019  CA  SER A 412       5.927 -23.961   9.843  1.00 29.38           C  
ATOM   3020  C   SER A 412       4.853 -23.137   9.141  1.00 29.38           C  
ATOM   3021  CB  SER A 412       5.457 -25.410   9.987  1.00 29.38           C  
ATOM   3022  O   SER A 412       3.815 -22.829   9.731  1.00 29.38           O  
ATOM   3023  OG  SER A 412       6.525 -26.246  10.396  1.00 29.38           O  
ATOM   3024  N   LEU A 413       5.061 -21.941   8.809  1.00 29.64           N  
ATOM   3025  CA  LEU A 413       4.881 -21.405   7.464  1.00 29.64           C  
ATOM   3026  C   LEU A 413       3.410 -21.432   7.061  1.00 29.64           C  
ATOM   3027  CB  LEU A 413       5.713 -22.199   6.455  1.00 29.64           C  
ATOM   3028  O   LEU A 413       2.799 -22.501   6.996  1.00 29.64           O  
ATOM   3029  CG  LEU A 413       6.940 -21.490   5.880  1.00 29.64           C  
ATOM   3030  CD1 LEU A 413       8.046 -22.497   5.586  1.00 29.64           C  
ATOM   3031  CD2 LEU A 413       6.569 -20.714   4.621  1.00 29.64           C  
ATOM   3032  N   GLU A 414       2.524 -20.856   7.873  1.00 30.64           N  
ATOM   3033  CA  GLU A 414       1.255 -20.438   7.285  1.00 30.64           C  
ATOM   3034  C   GLU A 414       1.401 -20.171   5.789  1.00 30.64           C  
ATOM   3035  CB  GLU A 414       0.720 -19.190   7.992  1.00 30.64           C  
ATOM   3036  O   GLU A 414       2.043 -19.200   5.386  1.00 30.64           O  
ATOM   3037  CG  GLU A 414       0.266 -19.440   9.423  1.00 30.64           C  
ATOM   3038  CD  GLU A 414      -0.459 -18.254  10.038  1.00 30.64           C  
ATOM   3039  OE1 GLU A 414      -0.968 -18.378  11.176  1.00 30.64           O  
ATOM   3040  OE2 GLU A 414      -0.521 -17.194   9.377  1.00 30.64           O  
ATOM   3041  N   THR A 415       2.001 -21.082   5.062  1.00 33.89           N  
ATOM   3042  CA  THR A 415       1.955 -21.322   3.624  1.00 33.89           C  
ATOM   3043  C   THR A 415       0.635 -20.830   3.035  1.00 33.89           C  
ATOM   3044  CB  THR A 415       2.138 -22.817   3.301  1.00 33.89           C  
ATOM   3045  O   THR A 415      -0.436 -21.126   3.568  1.00 33.89           O  
ATOM   3046  CG2 THR A 415       2.258 -23.044   1.797  1.00 33.89           C  
ATOM   3047  OG1 THR A 415       3.327 -23.296   3.941  1.00 33.89           O  
ATOM   3048  N   PHE A 416       0.353 -19.522   2.876  1.00 37.29           N  
ATOM   3049  CA  PHE A 416      -0.653 -18.968   1.977  1.00 37.29           C  
ATOM   3050  C   PHE A 416      -1.158 -20.031   1.010  1.00 37.29           C  
ATOM   3051  CB  PHE A 416      -0.083 -17.778   1.199  1.00 37.29           C  
ATOM   3052  O   PHE A 416      -0.413 -20.494   0.144  1.00 37.29           O  
ATOM   3053  CG  PHE A 416      -0.692 -16.455   1.581  1.00 37.29           C  
ATOM   3054  CD1 PHE A 416      -1.760 -15.933   0.863  1.00 37.29           C  
ATOM   3055  CD2 PHE A 416      -0.195 -15.735   2.660  1.00 37.29           C  
ATOM   3056  CE1 PHE A 416      -2.325 -14.709   1.214  1.00 37.29           C  
ATOM   3057  CE2 PHE A 416      -0.755 -14.511   3.017  1.00 37.29           C  
ATOM   3058  CZ  PHE A 416      -1.819 -14.000   2.292  1.00 37.29           C  
ATOM   3059  N   ASN A 417      -1.873 -21.101   1.401  1.00 34.45           N  
ATOM   3060  CA  ASN A 417      -2.444 -22.127   0.534  1.00 34.45           C  
ATOM   3061  C   ASN A 417      -3.672 -21.611  -0.211  1.00 34.45           C  
ATOM   3062  CB  ASN A 417      -2.800 -23.376   1.343  1.00 34.45           C  
ATOM   3063  O   ASN A 417      -4.545 -20.979   0.385  1.00 34.45           O  
ATOM   3064  CG  ASN A 417      -1.744 -24.458   1.242  1.00 34.45           C  
ATOM   3065  ND2 ASN A 417      -2.121 -25.688   1.570  1.00 34.45           N  
ATOM   3066  OD1 ASN A 417      -0.597 -24.191   0.872  1.00 34.45           O  
ATOM   3067  N   PHE A 418      -3.503 -20.897  -1.262  1.00 39.74           N  
ATOM   3068  CA  PHE A 418      -4.674 -20.696  -2.108  1.00 39.74           C  
ATOM   3069  C   PHE A 418      -5.562 -21.935  -2.105  1.00 39.74           C  
ATOM   3070  CB  PHE A 418      -4.252 -20.356  -3.540  1.00 39.74           C  
ATOM   3071  O   PHE A 418      -5.064 -23.062  -2.104  1.00 39.74           O  
ATOM   3072  CG  PHE A 418      -3.658 -18.981  -3.688  1.00 39.74           C  
ATOM   3073  CD1 PHE A 418      -4.476 -17.859  -3.751  1.00 39.74           C  
ATOM   3074  CD2 PHE A 418      -2.282 -18.811  -3.765  1.00 39.74           C  
ATOM   3075  CE1 PHE A 418      -3.929 -16.585  -3.888  1.00 39.74           C  
ATOM   3076  CE2 PHE A 418      -1.729 -17.541  -3.902  1.00 39.74           C  
ATOM   3077  CZ  PHE A 418      -2.554 -16.430  -3.964  1.00 39.74           C  
ATOM   3078  N   PRO A 419      -6.734 -21.985  -1.416  1.00 41.27           N  
ATOM   3079  CA  PRO A 419      -7.595 -23.160  -1.574  1.00 41.27           C  
ATOM   3080  C   PRO A 419      -7.370 -23.881  -2.901  1.00 41.27           C  
ATOM   3081  CB  PRO A 419      -9.007 -22.574  -1.503  1.00 41.27           C  
ATOM   3082  O   PRO A 419      -7.063 -23.243  -3.911  1.00 41.27           O  
ATOM   3083  CG  PRO A 419      -8.806 -21.093  -1.480  1.00 41.27           C  
ATOM   3084  CD  PRO A 419      -7.331 -20.813  -1.425  1.00 41.27           C  
ATOM   3085  N   SER A 420      -6.585 -24.979  -2.851  1.00 42.44           N  
ATOM   3086  CA  SER A 420      -6.422 -25.893  -3.977  1.00 42.44           C  
ATOM   3087  C   SER A 420      -7.482 -25.647  -5.045  1.00 42.44           C  
ATOM   3088  CB  SER A 420      -6.489 -27.345  -3.504  1.00 42.44           C  
ATOM   3089  O   SER A 420      -7.189 -25.702  -6.242  1.00 42.44           O  
ATOM   3090  OG  SER A 420      -6.125 -28.232  -4.547  1.00 42.44           O  
ATOM   3091  N   ASP A 421      -8.756 -25.195  -4.528  1.00 42.78           N  
ATOM   3092  CA  ASP A 421      -9.811 -25.012  -5.520  1.00 42.78           C  
ATOM   3093  C   ASP A 421      -9.555 -23.772  -6.373  1.00 42.78           C  
ATOM   3094  CB  ASP A 421     -11.177 -24.908  -4.838  1.00 42.78           C  
ATOM   3095  O   ASP A 421      -9.809 -23.777  -7.579  1.00 42.78           O  
ATOM   3096  CG  ASP A 421     -12.336 -25.116  -5.797  1.00 42.78           C  
ATOM   3097  OD1 ASP A 421     -12.121 -25.644  -6.909  1.00 42.78           O  
ATOM   3098  OD2 ASP A 421     -13.475 -24.745  -5.438  1.00 42.78           O  
ATOM   3099  N   THR A 422      -8.968 -22.692  -5.695  1.00 46.47           N  
ATOM   3100  CA  THR A 422      -8.593 -21.473  -6.403  1.00 46.47           C  
ATOM   3101  C   THR A 422      -7.388 -21.722  -7.306  1.00 46.47           C  
ATOM   3102  CB  THR A 422      -8.275 -20.332  -5.420  1.00 46.47           C  
ATOM   3103  O   THR A 422      -7.332 -21.215  -8.429  1.00 46.47           O  
ATOM   3104  CG2 THR A 422      -8.556 -18.971  -6.049  1.00 46.47           C  
ATOM   3105  OG1 THR A 422      -9.084 -20.480  -4.247  1.00 46.47           O  
ATOM   3106  N   LEU A 423      -6.455 -22.618  -6.780  1.00 43.22           N  
ATOM   3107  CA  LEU A 423      -5.232 -22.945  -7.504  1.00 43.22           C  
ATOM   3108  C   LEU A 423      -5.539 -23.786  -8.739  1.00 43.22           C  
ATOM   3109  CB  LEU A 423      -4.254 -23.693  -6.593  1.00 43.22           C  
ATOM   3110  O   LEU A 423      -4.903 -23.619  -9.782  1.00 43.22           O  
ATOM   3111  CG  LEU A 423      -2.984 -22.939  -6.198  1.00 43.22           C  
ATOM   3112  CD1 LEU A 423      -2.930 -22.746  -4.686  1.00 43.22           C  
ATOM   3113  CD2 LEU A 423      -1.746 -23.680  -6.692  1.00 43.22           C  
ATOM   3114  N   GLU A 424      -6.575 -24.723  -8.567  1.00 43.52           N  
ATOM   3115  CA  GLU A 424      -7.014 -25.550  -9.687  1.00 43.52           C  
ATOM   3116  C   GLU A 424      -7.760 -24.720 -10.727  1.00 43.52           C  
ATOM   3117  CB  GLU A 424      -7.901 -26.696  -9.194  1.00 43.52           C  
ATOM   3118  O   GLU A 424      -7.608 -24.940 -11.930  1.00 43.52           O  
ATOM   3119  CG  GLU A 424      -8.083 -27.814 -10.211  1.00 43.52           C  
ATOM   3120  CD  GLU A 424      -8.936 -28.961  -9.694  1.00 43.52           C  
ATOM   3121  OE1 GLU A 424      -9.274 -29.871 -10.486  1.00 43.52           O  
ATOM   3122  OE2 GLU A 424      -9.271 -28.950  -8.489  1.00 43.52           O  
ATOM   3123  N   ARG A 425      -8.549 -23.679 -10.212  1.00 46.35           N  
ATOM   3124  CA  ARG A 425      -9.253 -22.799 -11.140  1.00 46.35           C  
ATOM   3125  C   ARG A 425      -8.289 -21.822 -11.805  1.00 46.35           C  
ATOM   3126  CB  ARG A 425     -10.361 -22.030 -10.417  1.00 46.35           C  
ATOM   3127  O   ARG A 425      -8.507 -21.406 -12.945  1.00 46.35           O  
ATOM   3128  CG  ARG A 425     -11.601 -22.862 -10.130  1.00 46.35           C  
ATOM   3129  CD  ARG A 425     -12.751 -22.003  -9.621  1.00 46.35           C  
ATOM   3130  NE  ARG A 425     -12.535 -21.577  -8.241  1.00 46.35           N  
ATOM   3131  NH1 ARG A 425     -14.041 -23.071  -7.326  1.00 46.35           N  
ATOM   3132  NH2 ARG A 425     -12.881 -21.630  -5.972  1.00 46.35           N  
ATOM   3133  CZ  ARG A 425     -13.153 -22.094  -7.183  1.00 46.35           C  
ATOM   3134  N   VAL A 426      -7.159 -21.581 -11.045  1.00 44.68           N  
ATOM   3135  CA  VAL A 426      -6.042 -20.742 -11.466  1.00 44.68           C  
ATOM   3136  C   VAL A 426      -5.206 -21.479 -12.509  1.00 44.68           C  
ATOM   3137  CB  VAL A 426      -5.158 -20.330 -10.268  1.00 44.68           C  
ATOM   3138  O   VAL A 426      -4.420 -20.863 -13.233  1.00 44.68           O  
ATOM   3139  CG1 VAL A 426      -4.018 -19.421 -10.725  1.00 44.68           C  
ATOM   3140  CG2 VAL A 426      -5.999 -19.640  -9.196  1.00 44.68           C  
ATOM   3141  N   GLY A 427      -5.569 -22.751 -13.080  1.00 39.49           N  
ATOM   3142  CA  GLY A 427      -4.864 -23.447 -14.144  1.00 39.49           C  
ATOM   3143  C   GLY A 427      -3.468 -23.889 -13.746  1.00 39.49           C  
ATOM   3144  O   GLY A 427      -2.598 -24.060 -14.603  1.00 39.49           O  
ATOM   3145  N   ALA A 428      -3.174 -24.105 -12.442  1.00 42.05           N  
ATOM   3146  CA  ALA A 428      -1.866 -24.557 -11.975  1.00 42.05           C  
ATOM   3147  C   ALA A 428      -1.783 -26.080 -11.968  1.00 42.05           C  
ATOM   3148  CB  ALA A 428      -1.578 -24.004 -10.581  1.00 42.05           C  
ATOM   3149  O   ALA A 428      -1.185 -26.671 -11.065  1.00 42.05           O  
ATOM   3150  N   GLN A 429      -2.612 -26.874 -12.728  1.00 32.95           N  
ATOM   3151  CA  GLN A 429      -2.334 -28.291 -12.940  1.00 32.95           C  
ATOM   3152  C   GLN A 429      -0.978 -28.492 -13.609  1.00 32.95           C  
ATOM   3153  CB  GLN A 429      -3.436 -28.934 -13.784  1.00 32.95           C  
ATOM   3154  O   GLN A 429      -0.334 -29.526 -13.420  1.00 32.95           O  
ATOM   3155  CG  GLN A 429      -4.769 -29.066 -13.058  1.00 32.95           C  
ATOM   3156  CD  GLN A 429      -4.871 -30.343 -12.246  1.00 32.95           C  
ATOM   3157  NE2 GLN A 429      -5.817 -30.379 -11.314  1.00 32.95           N  
ATOM   3158  OE1 GLN A 429      -4.108 -31.291 -12.457  1.00 32.95           O  
ATOM   3159  N   ALA A 430      -0.049 -27.514 -13.879  1.00 35.37           N  
ATOM   3160  CA  ALA A 430       1.184 -27.939 -14.536  1.00 35.37           C  
ATOM   3161  C   ALA A 430       2.408 -27.372 -13.823  1.00 35.37           C  
ATOM   3162  CB  ALA A 430       1.181 -27.512 -16.002  1.00 35.37           C  
ATOM   3163  O   ALA A 430       3.510 -27.914 -13.942  1.00 35.37           O  
ATOM   3164  N   SER A 431       2.621 -27.465 -12.405  1.00 30.01           N  
ATOM   3165  CA  SER A 431       3.918 -27.724 -11.788  1.00 30.01           C  
ATOM   3166  C   SER A 431       3.871 -27.489 -10.282  1.00 30.01           C  
ATOM   3167  CB  SER A 431       4.997 -26.842 -12.417  1.00 30.01           C  
ATOM   3168  O   SER A 431       3.445 -26.425  -9.828  1.00 30.01           O  
ATOM   3169  OG  SER A 431       4.614 -25.478 -12.385  1.00 30.01           O  
ATOM   3170  N   SER A 432       3.178 -28.144  -9.429  1.00 36.86           N  
ATOM   3171  CA  SER A 432       3.578 -28.446  -8.059  1.00 36.86           C  
ATOM   3172  C   SER A 432       4.586 -27.426  -7.540  1.00 36.86           C  
ATOM   3173  CB  SER A 432       4.172 -29.852  -7.971  1.00 36.86           C  
ATOM   3174  O   SER A 432       4.548 -27.049  -6.366  1.00 36.86           O  
ATOM   3175  OG  SER A 432       3.163 -30.807  -7.688  1.00 36.86           O  
ATOM   3176  N   ALA A 433       5.287 -26.541  -8.479  1.00 37.99           N  
ATOM   3177  CA  ALA A 433       6.227 -25.494  -8.087  1.00 37.99           C  
ATOM   3178  C   ALA A 433       5.539 -24.133  -8.029  1.00 37.99           C  
ATOM   3179  CB  ALA A 433       7.408 -25.450  -9.053  1.00 37.99           C  
ATOM   3180  O   ALA A 433       5.886 -23.291  -7.198  1.00 37.99           O  
ATOM   3181  N   LEU A 434       4.275 -23.993  -8.640  1.00 33.63           N  
ATOM   3182  CA  LEU A 434       3.488 -22.776  -8.804  1.00 33.63           C  
ATOM   3183  C   LEU A 434       2.480 -22.623  -7.669  1.00 33.63           C  
ATOM   3184  CB  LEU A 434       2.761 -22.785 -10.151  1.00 33.63           C  
ATOM   3185  O   LEU A 434       2.104 -21.504  -7.314  1.00 33.63           O  
ATOM   3186  CG  LEU A 434       3.312 -21.846 -11.225  1.00 33.63           C  
ATOM   3187  CD1 LEU A 434       4.157 -22.626 -12.227  1.00 33.63           C  
ATOM   3188  CD2 LEU A 434       2.175 -21.115 -11.931  1.00 33.63           C  
ATOM   3189  N   THR A 435       1.977 -23.777  -6.932  1.00 38.38           N  
ATOM   3190  CA  THR A 435       1.118 -23.883  -5.757  1.00 38.38           C  
ATOM   3191  C   THR A 435       1.816 -23.314  -4.525  1.00 38.38           C  
ATOM   3192  CB  THR A 435       0.712 -25.345  -5.492  1.00 38.38           C  
ATOM   3193  O   THR A 435       1.162 -22.783  -3.625  1.00 38.38           O  
ATOM   3194  CG2 THR A 435      -0.798 -25.474  -5.322  1.00 38.38           C  
ATOM   3195  OG1 THR A 435       1.129 -26.158  -6.596  1.00 38.38           O  
ATOM   3196  N   GLN A 436       3.139 -22.852  -4.705  1.00 41.05           N  
ATOM   3197  CA  GLN A 436       3.923 -22.326  -3.593  1.00 41.05           C  
ATOM   3198  C   GLN A 436       4.211 -20.839  -3.778  1.00 41.05           C  
ATOM   3199  CB  GLN A 436       5.234 -23.100  -3.445  1.00 41.05           C  
ATOM   3200  O   GLN A 436       4.843 -20.213  -2.924  1.00 41.05           O  
ATOM   3201  CG  GLN A 436       5.138 -24.300  -2.512  1.00 41.05           C  
ATOM   3202  CD  GLN A 436       6.397 -25.145  -2.511  1.00 41.05           C  
ATOM   3203  NE2 GLN A 436       6.398 -26.207  -1.713  1.00 41.05           N  
ATOM   3204  OE1 GLN A 436       7.362 -24.847  -3.223  1.00 41.05           O  
ATOM   3205  N   GLN A 437       3.681 -20.206  -4.858  1.00 48.71           N  
ATOM   3206  CA  GLN A 437       4.232 -18.863  -5.012  1.00 48.71           C  
ATOM   3207  C   GLN A 437       3.405 -17.838  -4.242  1.00 48.71           C  
ATOM   3208  CB  GLN A 437       4.302 -18.477  -6.490  1.00 48.71           C  
ATOM   3209  O   GLN A 437       2.257 -17.566  -4.597  1.00 48.71           O  
ATOM   3210  CG  GLN A 437       5.331 -19.270  -7.285  1.00 48.71           C  
ATOM   3211  CD  GLN A 437       5.879 -18.499  -8.470  1.00 48.71           C  
ATOM   3212  NE2 GLN A 437       6.918 -19.038  -9.100  1.00 48.71           N  
ATOM   3213  OE1 GLN A 437       5.373 -17.427  -8.818  1.00 48.71           O  
ATOM   3214  N   VAL A 438       3.522 -17.832  -2.928  1.00 57.97           N  
ATOM   3215  CA  VAL A 438       3.091 -16.983  -1.822  1.00 57.97           C  
ATOM   3216  C   VAL A 438       3.783 -15.625  -1.913  1.00 57.97           C  
ATOM   3217  CB  VAL A 438       3.383 -17.640  -0.454  1.00 57.97           C  
ATOM   3218  O   VAL A 438       4.893 -15.521  -2.439  1.00 57.97           O  
ATOM   3219  CG1 VAL A 438       2.730 -16.847   0.676  1.00 57.97           C  
ATOM   3220  CG2 VAL A 438       2.899 -19.089  -0.444  1.00 57.97           C  
ATOM   3221  N   PRO A 439       3.022 -14.486  -1.796  1.00 65.94           N  
ATOM   3222  CA  PRO A 439       3.686 -13.200  -1.574  1.00 65.94           C  
ATOM   3223  C   PRO A 439       4.932 -13.322  -0.699  1.00 65.94           C  
ATOM   3224  CB  PRO A 439       2.610 -12.363  -0.877  1.00 65.94           C  
ATOM   3225  O   PRO A 439       5.003 -14.204   0.161  1.00 65.94           O  
ATOM   3226  CG  PRO A 439       1.562 -13.349  -0.472  1.00 65.94           C  
ATOM   3227  CD  PRO A 439       1.822 -14.643  -1.189  1.00 65.94           C  
ATOM   3228  N   PRO A 440       5.910 -12.589  -1.349  1.00 86.94           N  
ATOM   3229  CA  PRO A 440       5.674 -11.416  -2.194  1.00 86.94           C  
ATOM   3230  C   PRO A 440       5.676 -11.752  -3.683  1.00 86.94           C  
ATOM   3231  CB  PRO A 440       6.841 -10.489  -1.842  1.00 86.94           C  
ATOM   3232  O   PRO A 440       6.328 -12.711  -4.103  1.00 86.94           O  
ATOM   3233  CG  PRO A 440       7.923 -11.401  -1.362  1.00 86.94           C  
ATOM   3234  CD  PRO A 440       7.287 -12.629  -0.778  1.00 86.94           C  
ATOM   3235  N   PHE A 441       4.718 -11.047  -4.470  1.00 91.05           N  
ATOM   3236  CA  PHE A 441       4.623 -11.224  -5.914  1.00 91.05           C  
ATOM   3237  C   PHE A 441       5.769 -10.513  -6.623  1.00 91.05           C  
ATOM   3238  CB  PHE A 441       3.280 -10.703  -6.434  1.00 91.05           C  
ATOM   3239  O   PHE A 441       6.086  -9.365  -6.305  1.00 91.05           O  
ATOM   3240  CG  PHE A 441       2.090 -11.453  -5.900  1.00 91.05           C  
ATOM   3241  CD1 PHE A 441       1.718 -12.675  -6.447  1.00 91.05           C  
ATOM   3242  CD2 PHE A 441       1.342 -10.936  -4.850  1.00 91.05           C  
ATOM   3243  CE1 PHE A 441       0.617 -13.372  -5.955  1.00 91.05           C  
ATOM   3244  CE2 PHE A 441       0.240 -11.626  -4.353  1.00 91.05           C  
ATOM   3245  CZ  PHE A 441      -0.121 -12.844  -4.907  1.00 91.05           C  
ATOM   3246  N   ALA A 442       6.414 -11.220  -7.424  1.00 91.70           N  
ATOM   3247  CA  ALA A 442       7.506 -10.665  -8.219  1.00 91.70           C  
ATOM   3248  C   ALA A 442       7.028 -10.280  -9.616  1.00 91.70           C  
ATOM   3249  CB  ALA A 442       8.658 -11.662  -8.311  1.00 91.70           C  
ATOM   3250  O   ALA A 442       6.631 -11.143 -10.403  1.00 91.70           O  
ATOM   3251  N   VAL A 443       7.135  -8.938  -9.901  1.00 92.64           N  
ATOM   3252  CA  VAL A 443       6.499  -8.473 -11.129  1.00 92.64           C  
ATOM   3253  C   VAL A 443       7.513  -7.711 -11.980  1.00 92.64           C  
ATOM   3254  CB  VAL A 443       5.275  -7.578 -10.830  1.00 92.64           C  
ATOM   3255  O   VAL A 443       8.496  -7.180 -11.458  1.00 92.64           O  
ATOM   3256  CG1 VAL A 443       4.196  -8.368 -10.093  1.00 92.64           C  
ATOM   3257  CG2 VAL A 443       5.695  -6.354 -10.017  1.00 92.64           C  
ATOM   3258  N   VAL A 444       7.255  -7.817 -13.226  1.00 91.40           N  
ATOM   3259  CA  VAL A 444       7.999  -7.062 -14.229  1.00 91.40           C  
ATOM   3260  C   VAL A 444       7.036  -6.210 -15.053  1.00 91.40           C  
ATOM   3261  CB  VAL A 444       8.811  -7.995 -15.155  1.00 91.40           C  
ATOM   3262  O   VAL A 444       5.964  -6.676 -15.445  1.00 91.40           O  
ATOM   3263  CG1 VAL A 444       9.586  -7.184 -16.193  1.00 91.40           C  
ATOM   3264  CG2 VAL A 444       9.761  -8.865 -14.334  1.00 91.40           C  
ATOM   3265  N   ALA A 445       7.392  -4.948 -15.212  1.00 89.74           N  
ATOM   3266  CA  ALA A 445       6.536  -4.048 -15.981  1.00 89.74           C  
ATOM   3267  C   ALA A 445       7.324  -3.355 -17.090  1.00 89.74           C  
ATOM   3268  CB  ALA A 445       5.892  -3.012 -15.063  1.00 89.74           C  
ATOM   3269  O   ALA A 445       8.527  -3.120 -16.951  1.00 89.74           O  
ATOM   3270  N   SER A 446       6.628  -3.170 -18.220  1.00 87.70           N  
ATOM   3271  CA  SER A 446       7.275  -2.520 -19.356  1.00 87.70           C  
ATOM   3272  C   SER A 446       6.285  -1.667 -20.142  1.00 87.70           C  
ATOM   3273  CB  SER A 446       7.909  -3.561 -20.279  1.00 87.70           C  
ATOM   3274  O   SER A 446       5.110  -2.020 -20.259  1.00 87.70           O  
ATOM   3275  OG  SER A 446       8.531  -2.937 -21.389  1.00 87.70           O  
ATOM   3276  N   ASN A 447       6.833  -0.514 -20.672  1.00 84.04           N  
ATOM   3277  CA  ASN A 447       6.045   0.326 -21.568  1.00 84.04           C  
ATOM   3278  C   ASN A 447       6.206  -0.102 -23.024  1.00 84.04           C  
ATOM   3279  CB  ASN A 447       6.429   1.797 -21.401  1.00 84.04           C  
ATOM   3280  O   ASN A 447       5.408   0.282 -23.880  1.00 84.04           O  
ATOM   3281  CG  ASN A 447       7.908   2.044 -21.626  1.00 84.04           C  
ATOM   3282  ND2 ASN A 447       8.322   3.301 -21.518  1.00 84.04           N  
ATOM   3283  OD1 ASN A 447       8.671   1.113 -21.896  1.00 84.04           O  
ATOM   3284  N   ASN A 448       7.223  -0.910 -23.238  1.00 82.49           N  
ATOM   3285  CA  ASN A 448       7.539  -1.346 -24.594  1.00 82.49           C  
ATOM   3286  C   ASN A 448       6.717  -2.568 -24.995  1.00 82.49           C  
ATOM   3287  CB  ASN A 448       9.034  -1.644 -24.727  1.00 82.49           C  
ATOM   3288  O   ASN A 448       6.568  -3.506 -24.210  1.00 82.49           O  
ATOM   3289  CG  ASN A 448       9.891  -0.401 -24.595  1.00 82.49           C  
ATOM   3290  ND2 ASN A 448      11.195  -0.594 -24.430  1.00 82.49           N  
ATOM   3291  OD1 ASN A 448       9.386   0.724 -24.639  1.00 82.49           O  
ATOM   3292  N   MET A 449       5.970  -2.418 -26.109  1.00 75.79           N  
ATOM   3293  CA  MET A 449       5.139  -3.486 -26.658  1.00 75.79           C  
ATOM   3294  C   MET A 449       5.888  -4.257 -27.739  1.00 75.79           C  
ATOM   3295  CB  MET A 449       3.838  -2.918 -27.227  1.00 75.79           C  
ATOM   3296  O   MET A 449       6.361  -3.668 -28.713  1.00 75.79           O  
ATOM   3297  CG  MET A 449       3.028  -2.115 -26.221  1.00 75.79           C  
ATOM   3298  SD  MET A 449       2.338  -3.160 -24.880  1.00 75.79           S  
ATOM   3299  CE  MET A 449       0.563  -2.912 -25.163  1.00 75.79           C  
ATOM   3300  N   ASP A 450       6.284  -5.515 -27.336  1.00 74.21           N  
ATOM   3301  CA  ASP A 450       6.970  -6.374 -28.296  1.00 74.21           C  
ATOM   3302  C   ASP A 450       6.078  -7.536 -28.728  1.00 74.21           C  
ATOM   3303  CB  ASP A 450       8.277  -6.905 -27.704  1.00 74.21           C  
ATOM   3304  O   ASP A 450       5.153  -7.917 -28.008  1.00 74.21           O  
ATOM   3305  CG  ASP A 450       9.278  -5.806 -27.397  1.00 74.21           C  
ATOM   3306  OD1 ASP A 450       9.558  -4.970 -28.283  1.00 74.21           O  
ATOM   3307  OD2 ASP A 450       9.795  -5.778 -26.259  1.00 74.21           O  
ATOM   3308  N   PRO A 451       6.226  -7.952 -30.014  1.00 70.11           N  
ATOM   3309  CA  PRO A 451       5.471  -9.118 -30.480  1.00 70.11           C  
ATOM   3310  C   PRO A 451       5.739 -10.367 -29.643  1.00 70.11           C  
ATOM   3311  CB  PRO A 451       5.965  -9.307 -31.916  1.00 70.11           C  
ATOM   3312  O   PRO A 451       6.867 -10.582 -29.191  1.00 70.11           O  
ATOM   3313  CG  PRO A 451       7.234  -8.521 -31.991  1.00 70.11           C  
ATOM   3314  CD  PRO A 451       7.258  -7.544 -30.850  1.00 70.11           C  
ATOM   3315  N   ALA A 452       4.620 -10.917 -29.139  1.00 64.07           N  
ATOM   3316  CA  ALA A 452       4.653 -12.114 -28.303  1.00 64.07           C  
ATOM   3317  C   ALA A 452       5.462 -13.225 -28.968  1.00 64.07           C  
ATOM   3318  CB  ALA A 452       3.235 -12.597 -28.007  1.00 64.07           C  
ATOM   3319  O   ALA A 452       5.236 -13.552 -30.135  1.00 64.07           O  
ATOM   3320  N   GLU A 453       6.618 -13.554 -28.402  1.00 66.40           N  
ATOM   3321  CA  GLU A 453       7.420 -14.671 -28.894  1.00 66.40           C  
ATOM   3322  C   GLU A 453       6.807 -16.009 -28.493  1.00 66.40           C  
ATOM   3323  CB  GLU A 453       8.856 -14.573 -28.372  1.00 66.40           C  
ATOM   3324  O   GLU A 453       6.913 -16.992 -29.230  1.00 66.40           O  
ATOM   3325  CG  GLU A 453       9.636 -13.394 -28.936  1.00 66.40           C  
ATOM   3326  CD  GLU A 453      11.101 -13.394 -28.529  1.00 66.40           C  
ATOM   3327  OE1 GLU A 453      11.850 -12.486 -28.955  1.00 66.40           O  
ATOM   3328  OE2 GLU A 453      11.504 -14.312 -27.780  1.00 66.40           O  
ATOM   3329  N   ASN A 454       6.072 -16.017 -27.400  1.00 63.73           N  
ATOM   3330  CA  ASN A 454       5.443 -17.247 -26.931  1.00 63.73           C  
ATOM   3331  C   ASN A 454       4.058 -17.436 -27.542  1.00 63.73           C  
ATOM   3332  CB  ASN A 454       5.355 -17.256 -25.403  1.00 63.73           C  
ATOM   3333  O   ASN A 454       3.213 -16.543 -27.464  1.00 63.73           O  
ATOM   3334  CG  ASN A 454       6.395 -18.155 -24.764  1.00 63.73           C  
ATOM   3335  ND2 ASN A 454       7.041 -17.662 -23.714  1.00 63.73           N  
ATOM   3336  OD1 ASN A 454       6.616 -19.284 -25.211  1.00 63.73           O  
ATOM   3337  N   PRO A 455       3.844 -18.570 -28.313  1.00 58.95           N  
ATOM   3338  CA  PRO A 455       2.592 -18.863 -29.014  1.00 58.95           C  
ATOM   3339  C   PRO A 455       1.390 -18.925 -28.074  1.00 58.95           C  
ATOM   3340  CB  PRO A 455       2.857 -20.229 -29.652  1.00 58.95           C  
ATOM   3341  O   PRO A 455       0.279 -18.557 -28.462  1.00 58.95           O  
ATOM   3342  CG  PRO A 455       4.229 -20.605 -29.194  1.00 58.95           C  
ATOM   3343  CD  PRO A 455       4.767 -19.495 -28.337  1.00 58.95           C  
ATOM   3344  N   ALA A 456       1.551 -19.452 -26.723  1.00 57.43           N  
ATOM   3345  CA  ALA A 456       0.453 -19.615 -25.775  1.00 57.43           C  
ATOM   3346  C   ALA A 456      -0.124 -18.263 -25.366  1.00 57.43           C  
ATOM   3347  CB  ALA A 456       0.924 -20.383 -24.542  1.00 57.43           C  
ATOM   3348  O   ALA A 456      -1.333 -18.134 -25.158  1.00 57.43           O  
ATOM   3349  N   LEU A 457       0.716 -17.271 -25.360  1.00 52.19           N  
ATOM   3350  CA  LEU A 457       0.268 -15.938 -24.975  1.00 52.19           C  
ATOM   3351  C   LEU A 457      -0.231 -15.160 -26.188  1.00 52.19           C  
ATOM   3352  CB  LEU A 457       1.401 -15.168 -24.291  1.00 52.19           C  
ATOM   3353  O   LEU A 457      -0.998 -14.205 -26.046  1.00 52.19           O  
ATOM   3354  CG  LEU A 457       1.678 -15.526 -22.830  1.00 52.19           C  
ATOM   3355  CD1 LEU A 457       3.121 -15.191 -22.467  1.00 52.19           C  
ATOM   3356  CD2 LEU A 457       0.707 -14.798 -21.907  1.00 52.19           C  
ATOM   3357  N   ALA A 458       0.303 -15.580 -27.332  1.00 53.03           N  
ATOM   3358  CA  ALA A 458      -0.137 -14.997 -28.597  1.00 53.03           C  
ATOM   3359  C   ALA A 458      -1.613 -15.292 -28.853  1.00 53.03           C  
ATOM   3360  CB  ALA A 458       0.715 -15.523 -29.750  1.00 53.03           C  
ATOM   3361  O   ALA A 458      -2.311 -14.495 -29.484  1.00 53.03           O  
ATOM   3362  N   ALA A 459      -2.031 -16.498 -28.250  1.00 50.32           N  
ATOM   3363  CA  ALA A 459      -3.409 -16.942 -28.441  1.00 50.32           C  
ATOM   3364  C   ALA A 459      -4.385 -16.044 -27.686  1.00 50.32           C  
ATOM   3365  CB  ALA A 459      -3.569 -18.392 -27.992  1.00 50.32           C  
ATOM   3366  O   ALA A 459      -5.544 -15.905 -28.081  1.00 50.32           O  
ATOM   3367  N   GLU A 460      -3.915 -15.482 -26.517  1.00 54.82           N  
ATOM   3368  CA  GLU A 460      -4.759 -14.610 -25.705  1.00 54.82           C  
ATOM   3369  C   GLU A 460      -4.868 -13.218 -26.321  1.00 54.82           C  
ATOM   3370  CB  GLU A 460      -4.216 -14.513 -24.277  1.00 54.82           C  
ATOM   3371  O   GLU A 460      -5.858 -12.515 -26.108  1.00 54.82           O  
ATOM   3372  CG  GLU A 460      -4.268 -15.825 -23.508  1.00 54.82           C  
ATOM   3373  CD  GLU A 460      -3.948 -15.668 -22.030  1.00 54.82           C  
ATOM   3374  OE1 GLU A 460      -4.079 -16.655 -21.272  1.00 54.82           O  
ATOM   3375  OE2 GLU A 460      -3.563 -14.547 -21.627  1.00 54.82           O  
ATOM   3376  N   VAL A 461      -4.082 -12.916 -27.273  1.00 53.32           N  
ATOM   3377  CA  VAL A 461      -4.090 -11.614 -27.932  1.00 53.32           C  
ATOM   3378  C   VAL A 461      -4.491 -11.779 -29.397  1.00 53.32           C  
ATOM   3379  CB  VAL A 461      -2.715 -10.918 -27.832  1.00 53.32           C  
ATOM   3380  O   VAL A 461      -4.033 -12.704 -30.072  1.00 53.32           O  
ATOM   3381  CG1 VAL A 461      -2.781  -9.504 -28.407  1.00 53.32           C  
ATOM   3382  CG2 VAL A 461      -2.238 -10.886 -26.380  1.00 53.32           C  
ATOM   3383  N   PRO A 462      -5.755 -11.313 -29.822  1.00 53.93           N  
ATOM   3384  CA  PRO A 462      -6.157 -11.367 -31.229  1.00 53.93           C  
ATOM   3385  C   PRO A 462      -5.008 -11.047 -32.183  1.00 53.93           C  
ATOM   3386  CB  PRO A 462      -7.256 -10.306 -31.323  1.00 53.93           C  
ATOM   3387  O   PRO A 462      -4.147 -10.223 -31.864  1.00 53.93           O  
ATOM   3388  CG  PRO A 462      -7.497  -9.879 -29.911  1.00 53.93           C  
ATOM   3389  CD  PRO A 462      -6.374 -10.396 -29.059  1.00 53.93           C  
ATOM   3390  N   SER A 463      -4.438 -12.132 -32.843  1.00 45.99           N  
ATOM   3391  CA  SER A 463      -3.591 -12.326 -34.015  1.00 45.99           C  
ATOM   3392  C   SER A 463      -2.933 -11.019 -34.444  1.00 45.99           C  
ATOM   3393  CB  SER A 463      -4.405 -12.901 -35.175  1.00 45.99           C  
ATOM   3394  O   SER A 463      -3.615 -10.012 -34.647  1.00 45.99           O  
ATOM   3395  OG  SER A 463      -3.598 -13.048 -36.331  1.00 45.99           O  
ATOM   3396  N   GLY A 464      -1.755 -10.651 -33.839  1.00 54.83           N  
ATOM   3397  CA  GLY A 464      -0.932  -9.557 -34.329  1.00 54.83           C  
ATOM   3398  C   GLY A 464      -0.642  -8.509 -33.272  1.00 54.83           C  
ATOM   3399  O   GLY A 464       0.050  -7.525 -33.539  1.00 54.83           O  
ATOM   3400  N   LYS A 465      -0.985  -8.705 -32.053  1.00 58.54           N  
ATOM   3401  CA  LYS A 465      -0.820  -7.645 -31.063  1.00 58.54           C  
ATOM   3402  C   LYS A 465       0.295  -7.983 -30.077  1.00 58.54           C  
ATOM   3403  CB  LYS A 465      -2.129  -7.404 -30.310  1.00 58.54           C  
ATOM   3404  O   LYS A 465       0.544  -9.156 -29.791  1.00 58.54           O  
ATOM   3405  CG  LYS A 465      -3.185  -6.672 -31.125  1.00 58.54           C  
ATOM   3406  CD  LYS A 465      -4.460  -6.454 -30.320  1.00 58.54           C  
ATOM   3407  CE  LYS A 465      -5.558  -5.828 -31.169  1.00 58.54           C  
ATOM   3408  NZ  LYS A 465      -6.835  -5.687 -30.407  1.00 58.54           N  
ATOM   3409  N   THR A 466       1.309  -7.027 -29.973  1.00 67.47           N  
ATOM   3410  CA  THR A 466       2.504  -6.771 -29.177  1.00 67.47           C  
ATOM   3411  C   THR A 466       2.174  -6.776 -27.688  1.00 67.47           C  
ATOM   3412  CB  THR A 466       3.151  -5.427 -29.559  1.00 67.47           C  
ATOM   3413  O   THR A 466       1.096  -6.334 -27.284  1.00 67.47           O  
ATOM   3414  CG2 THR A 466       3.653  -5.447 -30.998  1.00 67.47           C  
ATOM   3415  OG1 THR A 466       2.183  -4.380 -29.416  1.00 67.47           O  
ATOM   3416  N   LEU A 467       2.776  -7.728 -26.978  1.00 76.29           N  
ATOM   3417  CA  LEU A 467       2.683  -7.817 -25.525  1.00 76.29           C  
ATOM   3418  C   LEU A 467       3.771  -6.982 -24.859  1.00 76.29           C  
ATOM   3419  CB  LEU A 467       2.792  -9.275 -25.070  1.00 76.29           C  
ATOM   3420  O   LEU A 467       4.833  -6.756 -25.444  1.00 76.29           O  
ATOM   3421  CG  LEU A 467       1.680 -10.216 -25.536  1.00 76.29           C  
ATOM   3422  CD1 LEU A 467       2.058 -11.665 -25.249  1.00 76.29           C  
ATOM   3423  CD2 LEU A 467       0.360  -9.858 -24.862  1.00 76.29           C  
ATOM   3424  N   PRO A 468       3.326  -6.381 -23.783  1.00 82.89           N  
ATOM   3425  CA  PRO A 468       4.352  -5.653 -23.032  1.00 82.89           C  
ATOM   3426  C   PRO A 468       5.499  -6.553 -22.577  1.00 82.89           C  
ATOM   3427  CB  PRO A 468       3.583  -5.099 -21.830  1.00 82.89           C  
ATOM   3428  O   PRO A 468       5.262  -7.635 -22.034  1.00 82.89           O  
ATOM   3429  CG  PRO A 468       2.356  -5.948 -21.737  1.00 82.89           C  
ATOM   3430  CD  PRO A 468       2.094  -6.556 -23.085  1.00 82.89           C  
ATOM   3431  N   GLY A 469       6.622  -6.201 -23.044  1.00 85.91           N  
ATOM   3432  CA  GLY A 469       7.831  -6.928 -22.691  1.00 85.91           C  
ATOM   3433  C   GLY A 469       9.092  -6.097 -22.837  1.00 85.91           C  
ATOM   3434  O   GLY A 469       9.076  -5.044 -23.477  1.00 85.91           O  
ATOM   3435  N   ARG A 470      10.119  -6.570 -22.093  1.00 87.89           N  
ATOM   3436  CA  ARG A 470      11.437  -5.947 -22.156  1.00 87.89           C  
ATOM   3437  C   ARG A 470      12.402  -6.790 -22.982  1.00 87.89           C  
ATOM   3438  CB  ARG A 470      12.000  -5.735 -20.749  1.00 87.89           C  
ATOM   3439  O   ARG A 470      12.526  -7.997 -22.761  1.00 87.89           O  
ATOM   3440  CG  ARG A 470      11.214  -4.735 -19.915  1.00 87.89           C  
ATOM   3441  CD  ARG A 470      11.870  -4.488 -18.564  1.00 87.89           C  
ATOM   3442  NE  ARG A 470      11.170  -3.454 -17.806  1.00 87.89           N  
ATOM   3443  NH1 ARG A 470      12.888  -3.104 -16.302  1.00 87.89           N  
ATOM   3444  NH2 ARG A 470      10.947  -1.897 -16.134  1.00 87.89           N  
ATOM   3445  CZ  ARG A 470      11.670  -2.821 -16.749  1.00 87.89           C  
ATOM   3446  N   ARG A 471      13.048  -6.133 -23.985  1.00 88.30           N  
ATOM   3447  CA  ARG A 471      14.017  -6.818 -24.833  1.00 88.30           C  
ATOM   3448  C   ARG A 471      15.443  -6.551 -24.362  1.00 88.30           C  
ATOM   3449  CB  ARG A 471      13.857  -6.384 -26.292  1.00 88.30           C  
ATOM   3450  O   ARG A 471      15.836  -5.397 -24.182  1.00 88.30           O  
ATOM   3451  CG  ARG A 471      14.794  -7.098 -27.253  1.00 88.30           C  
ATOM   3452  CD  ARG A 471      14.516  -6.715 -28.700  1.00 88.30           C  
ATOM   3453  NE  ARG A 471      13.160  -7.076 -29.103  1.00 88.30           N  
ATOM   3454  NH1 ARG A 471      13.657  -9.290 -29.538  1.00 88.30           N  
ATOM   3455  NH2 ARG A 471      11.522  -8.509 -29.836  1.00 88.30           N  
ATOM   3456  CZ  ARG A 471      12.783  -8.291 -29.491  1.00 88.30           C  
ATOM   3457  N   TYR A 472      16.039  -7.650 -24.017  1.00 89.74           N  
ATOM   3458  CA  TYR A 472      17.459  -7.633 -23.682  1.00 89.74           C  
ATOM   3459  C   TYR A 472      18.289  -8.267 -24.792  1.00 89.74           C  
ATOM   3460  CB  TYR A 472      17.709  -8.366 -22.361  1.00 89.74           C  
ATOM   3461  O   TYR A 472      17.762  -9.012 -25.621  1.00 89.74           O  
ATOM   3462  CG  TYR A 472      16.965  -7.773 -21.188  1.00 89.74           C  
ATOM   3463  CD1 TYR A 472      17.455  -6.652 -20.522  1.00 89.74           C  
ATOM   3464  CD2 TYR A 472      15.772  -8.333 -20.744  1.00 89.74           C  
ATOM   3465  CE1 TYR A 472      16.775  -6.104 -19.440  1.00 89.74           C  
ATOM   3466  CE2 TYR A 472      15.083  -7.793 -19.663  1.00 89.74           C  
ATOM   3467  OH  TYR A 472      14.913  -6.142 -17.948  1.00 89.74           O  
ATOM   3468  CZ  TYR A 472      15.591  -6.680 -19.019  1.00 89.74           C  
ATOM   3469  N   PRO A 473      19.610  -7.904 -24.876  1.00 90.16           N  
ATOM   3470  CA  PRO A 473      20.448  -8.494 -25.922  1.00 90.16           C  
ATOM   3471  C   PRO A 473      20.396 -10.020 -25.928  1.00 90.16           C  
ATOM   3472  CB  PRO A 473      21.852  -7.997 -25.571  1.00 90.16           C  
ATOM   3473  O   PRO A 473      20.531 -10.642 -26.985  1.00 90.16           O  
ATOM   3474  CG  PRO A 473      21.631  -6.714 -24.836  1.00 90.16           C  
ATOM   3475  CD  PRO A 473      20.375  -6.842 -24.022  1.00 90.16           C  
ATOM   3476  N   TRP A 474      20.066 -10.654 -24.813  1.00 88.58           N  
ATOM   3477  CA  TRP A 474      20.110 -12.109 -24.707  1.00 88.58           C  
ATOM   3478  C   TRP A 474      18.705 -12.700 -24.755  1.00 88.58           C  
ATOM   3479  CB  TRP A 474      20.811 -12.533 -23.413  1.00 88.58           C  
ATOM   3480  O   TRP A 474      18.538 -13.922 -24.738  1.00 88.58           O  
ATOM   3481  CG  TRP A 474      20.329 -11.808 -22.193  1.00 88.58           C  
ATOM   3482  CD1 TRP A 474      19.233 -12.110 -21.433  1.00 88.58           C  
ATOM   3483  CD2 TRP A 474      20.926 -10.653 -21.594  1.00 88.58           C  
ATOM   3484  CE2 TRP A 474      20.139 -10.310 -20.473  1.00 88.58           C  
ATOM   3485  CE3 TRP A 474      22.052  -9.876 -21.897  1.00 88.58           C  
ATOM   3486  NE1 TRP A 474      19.113 -11.213 -20.397  1.00 88.58           N  
ATOM   3487  CH2 TRP A 474      21.549  -8.476 -19.971  1.00 88.58           C  
ATOM   3488  CZ2 TRP A 474      20.442  -9.220 -19.653  1.00 88.58           C  
ATOM   3489  CZ3 TRP A 474      22.352  -8.792 -21.079  1.00 88.58           C  
ATOM   3490  N   GLY A 475      17.685 -11.945 -24.707  1.00 88.16           N  
ATOM   3491  CA  GLY A 475      16.329 -12.468 -24.740  1.00 88.16           C  
ATOM   3492  C   GLY A 475      15.279 -11.429 -24.395  1.00 88.16           C  
ATOM   3493  O   GLY A 475      15.608 -10.271 -24.132  1.00 88.16           O  
ATOM   3494  N   THR A 476      14.042 -11.838 -24.579  1.00 86.77           N  
ATOM   3495  CA  THR A 476      12.915 -10.959 -24.291  1.00 86.77           C  
ATOM   3496  C   THR A 476      12.171 -11.424 -23.043  1.00 86.77           C  
ATOM   3497  CB  THR A 476      11.938 -10.895 -25.480  1.00 86.77           C  
ATOM   3498  O   THR A 476      11.934 -12.620 -22.864  1.00 86.77           O  
ATOM   3499  CG2 THR A 476      10.884  -9.814 -25.268  1.00 86.77           C  
ATOM   3500  OG1 THR A 476      12.670 -10.605 -26.677  1.00 86.77           O  
ATOM   3501  N   CYS A 477      12.044 -10.452 -22.119  1.00 87.98           N  
ATOM   3502  CA  CYS A 477      11.262 -10.707 -20.914  1.00 87.98           C  
ATOM   3503  C   CYS A 477       9.815 -10.267 -21.101  1.00 87.98           C  
ATOM   3504  CB  CYS A 477      11.873  -9.984 -19.715  1.00 87.98           C  
ATOM   3505  O   CYS A 477       9.535  -9.073 -21.221  1.00 87.98           O  
ATOM   3506  SG  CYS A 477      11.057 -10.356 -18.147  1.00 87.98           S  
ATOM   3507  N   GLU A 478       8.973 -11.258 -21.149  1.00 87.40           N  
ATOM   3508  CA  GLU A 478       7.550 -10.987 -21.330  1.00 87.40           C  
ATOM   3509  C   GLU A 478       6.852 -10.779 -19.989  1.00 87.40           C  
ATOM   3510  CB  GLU A 478       6.879 -12.126 -22.101  1.00 87.40           C  
ATOM   3511  O   GLU A 478       6.974 -11.609 -19.085  1.00 87.40           O  
ATOM   3512  CG  GLU A 478       7.427 -12.324 -23.507  1.00 87.40           C  
ATOM   3513  CD  GLU A 478       6.837 -13.532 -24.217  1.00 87.40           C  
ATOM   3514  OE1 GLU A 478       7.325 -13.892 -25.312  1.00 87.40           O  
ATOM   3515  OE2 GLU A 478       5.877 -14.124 -23.673  1.00 87.40           O  
ATOM   3516  N   VAL A 479       6.145  -9.762 -19.877  1.00 88.27           N  
ATOM   3517  CA  VAL A 479       5.541  -9.324 -18.623  1.00 88.27           C  
ATOM   3518  C   VAL A 479       4.388 -10.254 -18.253  1.00 88.27           C  
ATOM   3519  CB  VAL A 479       5.040  -7.865 -18.714  1.00 88.27           C  
ATOM   3520  O   VAL A 479       4.199 -10.581 -17.078  1.00 88.27           O  
ATOM   3521  CG1 VAL A 479       4.355  -7.447 -17.415  1.00 88.27           C  
ATOM   3522  CG2 VAL A 479       6.199  -6.923 -19.038  1.00 88.27           C  
ATOM   3523  N   MET A 480       3.617 -10.831 -19.177  1.00 83.37           N  
ATOM   3524  CA  MET A 480       2.421 -11.629 -18.922  1.00 83.37           C  
ATOM   3525  C   MET A 480       2.760 -13.114 -18.859  1.00 83.37           C  
ATOM   3526  CB  MET A 480       1.366 -11.378 -20.001  1.00 83.37           C  
ATOM   3527  O   MET A 480       1.908 -13.936 -18.517  1.00 83.37           O  
ATOM   3528  CG  MET A 480       0.836  -9.953 -20.020  1.00 83.37           C  
ATOM   3529  SD  MET A 480       0.006  -9.490 -18.450  1.00 83.37           S  
ATOM   3530  CE  MET A 480      -1.485 -10.517 -18.561  1.00 83.37           C  
ATOM   3531  N   ASN A 481       3.928 -13.374 -19.109  1.00 84.10           N  
ATOM   3532  CA  ASN A 481       4.374 -14.758 -18.992  1.00 84.10           C  
ATOM   3533  C   ASN A 481       4.627 -15.146 -17.538  1.00 84.10           C  
ATOM   3534  CB  ASN A 481       5.634 -14.989 -19.830  1.00 84.10           C  
ATOM   3535  O   ASN A 481       5.421 -14.503 -16.849  1.00 84.10           O  
ATOM   3536  CG  ASN A 481       6.016 -16.453 -19.919  1.00 84.10           C  
ATOM   3537  ND2 ASN A 481       6.898 -16.780 -20.856  1.00 84.10           N  
ATOM   3538  OD1 ASN A 481       5.521 -17.284 -19.152  1.00 84.10           O  
ATOM   3539  N   PRO A 482       3.863 -16.135 -16.992  1.00 83.87           N  
ATOM   3540  CA  PRO A 482       3.970 -16.555 -15.593  1.00 83.87           C  
ATOM   3541  C   PRO A 482       5.373 -17.032 -15.225  1.00 83.87           C  
ATOM   3542  CB  PRO A 482       2.959 -17.700 -15.490  1.00 83.87           C  
ATOM   3543  O   PRO A 482       5.728 -17.065 -14.044  1.00 83.87           O  
ATOM   3544  CG  PRO A 482       2.777 -18.176 -16.896  1.00 83.87           C  
ATOM   3545  CD  PRO A 482       2.999 -17.017 -17.824  1.00 83.87           C  
ATOM   3546  N   GLU A 483       6.157 -17.454 -16.260  1.00 83.27           N  
ATOM   3547  CA  GLU A 483       7.518 -17.903 -15.984  1.00 83.27           C  
ATOM   3548  C   GLU A 483       8.443 -16.721 -15.706  1.00 83.27           C  
ATOM   3549  CB  GLU A 483       8.059 -18.731 -17.152  1.00 83.27           C  
ATOM   3550  O   GLU A 483       9.432 -16.857 -14.981  1.00 83.27           O  
ATOM   3551  CG  GLU A 483       7.340 -20.057 -17.351  1.00 83.27           C  
ATOM   3552  CD  GLU A 483       7.959 -20.918 -18.441  1.00 83.27           C  
ATOM   3553  OE1 GLU A 483       7.543 -22.088 -18.600  1.00 83.27           O  
ATOM   3554  OE2 GLU A 483       8.867 -20.418 -19.141  1.00 83.27           O  
ATOM   3555  N   HIS A 484       8.137 -15.556 -16.209  1.00 83.94           N  
ATOM   3556  CA  HIS A 484       8.984 -14.376 -16.082  1.00 83.94           C  
ATOM   3557  C   HIS A 484       8.465 -13.440 -14.995  1.00 83.94           C  
ATOM   3558  CB  HIS A 484       9.072 -13.633 -17.416  1.00 83.94           C  
ATOM   3559  O   HIS A 484       9.252 -12.820 -14.275  1.00 83.94           O  
ATOM   3560  CG  HIS A 484       9.781 -14.402 -18.485  1.00 83.94           C  
ATOM   3561  CD2 HIS A 484       9.323 -14.960 -19.631  1.00 83.94           C  
ATOM   3562  ND1 HIS A 484      11.131 -14.673 -18.436  1.00 83.94           N  
ATOM   3563  CE1 HIS A 484      11.475 -15.366 -19.509  1.00 83.94           C  
ATOM   3564  NE2 HIS A 484      10.396 -15.554 -20.250  1.00 83.94           N  
ATOM   3565  N   SER A 485       7.112 -13.349 -14.944  1.00 88.14           N  
ATOM   3566  CA  SER A 485       6.500 -12.392 -14.028  1.00 88.14           C  
ATOM   3567  C   SER A 485       5.240 -12.968 -13.388  1.00 88.14           C  
ATOM   3568  CB  SER A 485       6.162 -11.092 -14.758  1.00 88.14           C  
ATOM   3569  O   SER A 485       4.554 -13.795 -13.992  1.00 88.14           O  
ATOM   3570  OG  SER A 485       5.576 -10.155 -13.871  1.00 88.14           O  
ATOM   3571  N   ASP A 486       5.028 -12.549 -12.139  1.00 89.53           N  
ATOM   3572  CA  ASP A 486       3.833 -12.972 -11.414  1.00 89.53           C  
ATOM   3573  C   ASP A 486       2.666 -12.024 -11.680  1.00 89.53           C  
ATOM   3574  CB  ASP A 486       4.116 -13.050  -9.913  1.00 89.53           C  
ATOM   3575  O   ASP A 486       1.642 -12.084 -10.995  1.00 89.53           O  
ATOM   3576  CG  ASP A 486       5.078 -14.167  -9.548  1.00 89.53           C  
ATOM   3577  OD1 ASP A 486       5.272 -15.095 -10.363  1.00 89.53           O  
ATOM   3578  OD2 ASP A 486       5.644 -14.121  -8.434  1.00 89.53           O  
ATOM   3579  N   LEU A 487       2.812 -11.198 -12.650  1.00 89.28           N  
ATOM   3580  CA  LEU A 487       1.787 -10.203 -12.944  1.00 89.28           C  
ATOM   3581  C   LEU A 487       0.481 -10.874 -13.356  1.00 89.28           C  
ATOM   3582  CB  LEU A 487       2.260  -9.257 -14.050  1.00 89.28           C  
ATOM   3583  O   LEU A 487      -0.600 -10.438 -12.954  1.00 89.28           O  
ATOM   3584  CG  LEU A 487       1.307  -8.120 -14.423  1.00 89.28           C  
ATOM   3585  CD1 LEU A 487       1.191  -7.126 -13.272  1.00 89.28           C  
ATOM   3586  CD2 LEU A 487       1.779  -7.421 -15.694  1.00 89.28           C  
ATOM   3587  N   ALA A 488       0.555 -11.939 -14.150  1.00 85.58           N  
ATOM   3588  CA  ALA A 488      -0.631 -12.669 -14.592  1.00 85.58           C  
ATOM   3589  C   ALA A 488      -1.402 -13.234 -13.403  1.00 85.58           C  
ATOM   3590  CB  ALA A 488      -0.238 -13.791 -15.550  1.00 85.58           C  
ATOM   3591  O   ALA A 488      -2.632 -13.152 -13.357  1.00 85.58           O  
ATOM   3592  N   LEU A 489      -0.616 -13.765 -12.485  1.00 86.20           N  
ATOM   3593  CA  LEU A 489      -1.202 -14.325 -11.273  1.00 86.20           C  
ATOM   3594  C   LEU A 489      -1.809 -13.228 -10.405  1.00 86.20           C  
ATOM   3595  CB  LEU A 489      -0.149 -15.099 -10.476  1.00 86.20           C  
ATOM   3596  O   LEU A 489      -2.899 -13.398  -9.854  1.00 86.20           O  
ATOM   3597  CG  LEU A 489       0.384 -16.379 -11.120  1.00 86.20           C  
ATOM   3598  CD1 LEU A 489       1.556 -16.930 -10.314  1.00 86.20           C  
ATOM   3599  CD2 LEU A 489      -0.724 -17.419 -11.241  1.00 86.20           C  
ATOM   3600  N   LEU A 490      -1.025 -12.147 -10.226  1.00 87.74           N  
ATOM   3601  CA  LEU A 490      -1.496 -11.011  -9.442  1.00 87.74           C  
ATOM   3602  C   LEU A 490      -2.763 -10.418 -10.050  1.00 87.74           C  
ATOM   3603  CB  LEU A 490      -0.410  -9.936  -9.348  1.00 87.74           C  
ATOM   3604  O   LEU A 490      -3.699 -10.069  -9.327  1.00 87.74           O  
ATOM   3605  CG  LEU A 490      -0.734  -8.718  -8.482  1.00 87.74           C  
ATOM   3606  CD1 LEU A 490      -1.034  -9.150  -7.050  1.00 87.74           C  
ATOM   3607  CD2 LEU A 490       0.416  -7.717  -8.514  1.00 87.74           C  
ATOM   3608  N   ARG A 491      -2.860 -10.364 -11.255  1.00 85.28           N  
ATOM   3609  CA  ARG A 491      -4.023  -9.868 -11.983  1.00 85.28           C  
ATOM   3610  C   ARG A 491      -5.249 -10.733 -11.711  1.00 85.28           C  
ATOM   3611  CB  ARG A 491      -3.737  -9.821 -13.485  1.00 85.28           C  
ATOM   3612  O   ARG A 491      -6.337 -10.214 -11.451  1.00 85.28           O  
ATOM   3613  CG  ARG A 491      -4.898  -9.297 -14.317  1.00 85.28           C  
ATOM   3614  CD  ARG A 491      -4.563  -9.275 -15.802  1.00 85.28           C  
ATOM   3615  NE  ARG A 491      -5.753  -9.059 -16.620  1.00 85.28           N  
ATOM   3616  NH1 ARG A 491      -4.791  -7.441 -17.959  1.00 85.28           N  
ATOM   3617  NH2 ARG A 491      -6.966  -8.077 -18.304  1.00 85.28           N  
ATOM   3618  CZ  ARG A 491      -5.834  -8.193 -17.626  1.00 85.28           C  
ATOM   3619  N   ARG A 492      -5.092 -11.936 -11.880  1.00 83.79           N  
ATOM   3620  CA  ARG A 492      -6.190 -12.864 -11.630  1.00 83.79           C  
ATOM   3621  C   ARG A 492      -6.682 -12.755 -10.190  1.00 83.79           C  
ATOM   3622  CB  ARG A 492      -5.757 -14.301 -11.928  1.00 83.79           C  
ATOM   3623  O   ARG A 492      -7.888 -12.772  -9.938  1.00 83.79           O  
ATOM   3624  CG  ARG A 492      -6.889 -15.313 -11.854  1.00 83.79           C  
ATOM   3625  CD  ARG A 492      -6.453 -16.686 -12.348  1.00 83.79           C  
ATOM   3626  NE  ARG A 492      -7.493 -17.689 -12.141  1.00 83.79           N  
ATOM   3627  NH1 ARG A 492      -6.324 -19.408 -13.148  1.00 83.79           N  
ATOM   3628  NH2 ARG A 492      -8.414 -19.788 -12.288  1.00 83.79           N  
ATOM   3629  CZ  ARG A 492      -7.408 -18.959 -12.526  1.00 83.79           C  
ATOM   3630  N   LEU A 493      -5.751 -12.593  -9.292  1.00 84.74           N  
ATOM   3631  CA  LEU A 493      -6.079 -12.469  -7.876  1.00 84.74           C  
ATOM   3632  C   LEU A 493      -6.842 -11.177  -7.607  1.00 84.74           C  
ATOM   3633  CB  LEU A 493      -4.807 -12.510  -7.026  1.00 84.74           C  
ATOM   3634  O   LEU A 493      -7.855 -11.184  -6.904  1.00 84.74           O  
ATOM   3635  CG  LEU A 493      -4.995 -12.351  -5.516  1.00 84.74           C  
ATOM   3636  CD1 LEU A 493      -5.665 -13.590  -4.932  1.00 84.74           C  
ATOM   3637  CD2 LEU A 493      -3.656 -12.090  -4.835  1.00 84.74           C  
ATOM   3638  N   LEU A 494      -6.453 -10.064  -8.228  1.00 85.28           N  
ATOM   3639  CA  LEU A 494      -7.008  -8.748  -7.935  1.00 85.28           C  
ATOM   3640  C   LEU A 494      -8.309  -8.524  -8.699  1.00 85.28           C  
ATOM   3641  CB  LEU A 494      -6.001  -7.650  -8.286  1.00 85.28           C  
ATOM   3642  O   LEU A 494      -9.272  -7.984  -8.150  1.00 85.28           O  
ATOM   3643  CG  LEU A 494      -4.775  -7.539  -7.378  1.00 85.28           C  
ATOM   3644  CD1 LEU A 494      -3.815  -6.481  -7.911  1.00 85.28           C  
ATOM   3645  CD2 LEU A 494      -5.195  -7.216  -5.949  1.00 85.28           C  
ATOM   3646  N   LEU A 495      -8.399  -9.033  -9.918  1.00 83.14           N  
ATOM   3647  CA  LEU A 495      -9.504  -8.628 -10.781  1.00 83.14           C  
ATOM   3648  C   LEU A 495     -10.528  -9.751 -10.915  1.00 83.14           C  
ATOM   3649  CB  LEU A 495      -8.985  -8.227 -12.164  1.00 83.14           C  
ATOM   3650  O   LEU A 495     -11.695  -9.499 -11.224  1.00 83.14           O  
ATOM   3651  CG  LEU A 495      -8.033  -7.031 -12.210  1.00 83.14           C  
ATOM   3652  CD1 LEU A 495      -7.586  -6.764 -13.644  1.00 83.14           C  
ATOM   3653  CD2 LEU A 495      -8.697  -5.795 -11.613  1.00 83.14           C  
ATOM   3654  N   GLU A 496     -10.183 -10.957 -10.528  1.00 81.15           N  
ATOM   3655  CA  GLU A 496     -11.109 -12.052 -10.800  1.00 81.15           C  
ATOM   3656  C   GLU A 496     -11.565 -12.724  -9.508  1.00 81.15           C  
ATOM   3657  CB  GLU A 496     -10.463 -13.083 -11.729  1.00 81.15           C  
ATOM   3658  O   GLU A 496     -12.765 -12.885  -9.277  1.00 81.15           O  
ATOM   3659  CG  GLU A 496     -10.211 -12.569 -13.139  1.00 81.15           C  
ATOM   3660  CD  GLU A 496      -9.546 -13.595 -14.043  1.00 81.15           C  
ATOM   3661  OE1 GLU A 496      -9.209 -13.256 -15.200  1.00 81.15           O  
ATOM   3662  OE2 GLU A 496      -9.362 -14.746 -13.590  1.00 81.15           O  
ATOM   3663  N   GLU A 497     -10.679 -13.023  -8.560  1.00 75.77           N  
ATOM   3664  CA  GLU A 497     -11.073 -13.946  -7.500  1.00 75.77           C  
ATOM   3665  C   GLU A 497     -10.939 -13.297  -6.125  1.00 75.77           C  
ATOM   3666  CB  GLU A 497     -10.235 -15.226  -7.561  1.00 75.77           C  
ATOM   3667  O   GLU A 497     -11.785 -13.500  -5.252  1.00 75.77           O  
ATOM   3668  CG  GLU A 497     -10.436 -16.032  -8.836  1.00 75.77           C  
ATOM   3669  CD  GLU A 497      -9.634 -17.323  -8.862  1.00 75.77           C  
ATOM   3670  OE1 GLU A 497      -9.734 -18.080  -9.854  1.00 75.77           O  
ATOM   3671  OE2 GLU A 497      -8.900 -17.580  -7.882  1.00 75.77           O  
ATOM   3672  N   GLY A 498      -9.954 -12.453  -5.938  1.00 73.89           N  
ATOM   3673  CA  GLY A 498      -9.587 -12.079  -4.581  1.00 73.89           C  
ATOM   3674  C   GLY A 498     -10.138 -10.729  -4.165  1.00 73.89           C  
ATOM   3675  O   GLY A 498      -9.991 -10.322  -3.010  1.00 73.89           O  
ATOM   3676  N   PHE A 499     -10.886 -10.039  -5.043  1.00 82.22           N  
ATOM   3677  CA  PHE A 499     -11.265  -8.678  -4.684  1.00 82.22           C  
ATOM   3678  C   PHE A 499     -12.371  -8.682  -3.635  1.00 82.22           C  
ATOM   3679  CB  PHE A 499     -11.721  -7.901  -5.923  1.00 82.22           C  
ATOM   3680  O   PHE A 499     -12.427  -7.795  -2.781  1.00 82.22           O  
ATOM   3681  CG  PHE A 499     -13.004  -8.411  -6.522  1.00 82.22           C  
ATOM   3682  CD1 PHE A 499     -12.986  -9.392  -7.506  1.00 82.22           C  
ATOM   3683  CD2 PHE A 499     -14.228  -7.909  -6.101  1.00 82.22           C  
ATOM   3684  CE1 PHE A 499     -14.172  -9.866  -8.062  1.00 82.22           C  
ATOM   3685  CE2 PHE A 499     -15.417  -8.378  -6.652  1.00 82.22           C  
ATOM   3686  CZ  PHE A 499     -15.387  -9.356  -7.633  1.00 82.22           C  
ATOM   3687  N   GLN A 500     -13.207  -9.712  -3.592  1.00 85.72           N  
ATOM   3688  CA  GLN A 500     -14.271  -9.776  -2.596  1.00 85.72           C  
ATOM   3689  C   GLN A 500     -13.703  -9.995  -1.197  1.00 85.72           C  
ATOM   3690  CB  GLN A 500     -15.263 -10.889  -2.940  1.00 85.72           C  
ATOM   3691  O   GLN A 500     -14.170  -9.390  -0.230  1.00 85.72           O  
ATOM   3692  CG  GLN A 500     -16.534 -10.861  -2.102  1.00 85.72           C  
ATOM   3693  CD  GLN A 500     -17.320  -9.574  -2.272  1.00 85.72           C  
ATOM   3694  NE2 GLN A 500     -18.233  -9.310  -1.344  1.00 85.72           N  
ATOM   3695  OE1 GLN A 500     -17.108  -8.823  -3.230  1.00 85.72           O  
ATOM   3696  N   ASP A 501     -12.752 -10.863  -1.094  1.00 86.55           N  
ATOM   3697  CA  ASP A 501     -12.114 -11.141   0.189  1.00 86.55           C  
ATOM   3698  C   ASP A 501     -11.403  -9.902   0.729  1.00 86.55           C  
ATOM   3699  CB  ASP A 501     -11.123 -12.299   0.055  1.00 86.55           C  
ATOM   3700  O   ASP A 501     -11.455  -9.624   1.929  1.00 86.55           O  
ATOM   3701  CG  ASP A 501     -11.800 -13.629  -0.224  1.00 86.55           C  
ATOM   3702  OD1 ASP A 501     -13.031 -13.738  -0.040  1.00 86.55           O  
ATOM   3703  OD2 ASP A 501     -11.095 -14.579  -0.629  1.00 86.55           O  
ATOM   3704  N   LEU A 502     -10.786  -9.191  -0.201  1.00 86.84           N  
ATOM   3705  CA  LEU A 502     -10.088  -7.971   0.192  1.00 86.84           C  
ATOM   3706  C   LEU A 502     -11.075  -6.909   0.666  1.00 86.84           C  
ATOM   3707  CB  LEU A 502      -9.259  -7.429  -0.975  1.00 86.84           C  
ATOM   3708  O   LEU A 502     -10.821  -6.217   1.655  1.00 86.84           O  
ATOM   3709  CG  LEU A 502      -8.011  -8.230  -1.350  1.00 86.84           C  
ATOM   3710  CD1 LEU A 502      -7.482  -7.782  -2.709  1.00 86.84           C  
ATOM   3711  CD2 LEU A 502      -6.938  -8.082  -0.277  1.00 86.84           C  
ATOM   3712  N   LYS A 503     -12.125  -6.855  -0.004  1.00 87.72           N  
ATOM   3713  CA  LYS A 503     -13.162  -5.906   0.391  1.00 87.72           C  
ATOM   3714  C   LYS A 503     -13.716  -6.240   1.773  1.00 87.72           C  
ATOM   3715  CB  LYS A 503     -14.294  -5.889  -0.638  1.00 87.72           C  
ATOM   3716  O   LYS A 503     -13.929  -5.347   2.595  1.00 87.72           O  
ATOM   3717  CG  LYS A 503     -13.987  -5.069  -1.882  1.00 87.72           C  
ATOM   3718  CD  LYS A 503     -15.218  -4.913  -2.766  1.00 87.72           C  
ATOM   3719  CE  LYS A 503     -14.954  -3.971  -3.933  1.00 87.72           C  
ATOM   3720  NZ  LYS A 503     -16.158  -3.815  -4.803  1.00 87.72           N  
ATOM   3721  N   GLU A 504     -14.036  -7.458   1.990  1.00 88.66           N  
ATOM   3722  CA  GLU A 504     -14.580  -7.915   3.265  1.00 88.66           C  
ATOM   3723  C   GLU A 504     -13.606  -7.645   4.409  1.00 88.66           C  
ATOM   3724  CB  GLU A 504     -14.918  -9.407   3.203  1.00 88.66           C  
ATOM   3725  O   GLU A 504     -14.012  -7.211   5.488  1.00 88.66           O  
ATOM   3726  CG  GLU A 504     -15.695  -9.912   4.410  1.00 88.66           C  
ATOM   3727  CD  GLU A 504     -16.156 -11.354   4.265  1.00 88.66           C  
ATOM   3728  OE1 GLU A 504     -17.017 -11.798   5.058  1.00 88.66           O  
ATOM   3729  OE2 GLU A 504     -15.652 -12.045   3.352  1.00 88.66           O  
ATOM   3730  N   ARG A 505     -12.363  -7.910   4.128  1.00 86.90           N  
ATOM   3731  CA  ARG A 505     -11.352  -7.674   5.154  1.00 86.90           C  
ATOM   3732  C   ARG A 505     -11.255  -6.191   5.497  1.00 86.90           C  
ATOM   3733  CB  ARG A 505      -9.989  -8.196   4.695  1.00 86.90           C  
ATOM   3734  O   ARG A 505     -11.130  -5.826   6.668  1.00 86.90           O  
ATOM   3735  CG  ARG A 505      -8.947  -8.256   5.801  1.00 86.90           C  
ATOM   3736  CD  ARG A 505      -7.748  -9.104   5.402  1.00 86.90           C  
ATOM   3737  NE  ARG A 505      -6.699  -9.065   6.416  1.00 86.90           N  
ATOM   3738  NH1 ARG A 505      -5.214 -10.377   5.227  1.00 86.90           N  
ATOM   3739  NH2 ARG A 505      -4.637  -9.569   7.294  1.00 86.90           N  
ATOM   3740  CZ  ARG A 505      -5.519  -9.670   6.310  1.00 86.90           C  
ATOM   3741  N   THR A 506     -11.236  -5.397   4.527  1.00 88.59           N  
ATOM   3742  CA  THR A 506     -11.158  -3.958   4.751  1.00 88.59           C  
ATOM   3743  C   THR A 506     -12.364  -3.468   5.548  1.00 88.59           C  
ATOM   3744  CB  THR A 506     -11.074  -3.189   3.419  1.00 88.59           C  
ATOM   3745  O   THR A 506     -12.214  -2.700   6.501  1.00 88.59           O  
ATOM   3746  CG2 THR A 506     -10.920  -1.691   3.657  1.00 88.59           C  
ATOM   3747  OG1 THR A 506      -9.946  -3.661   2.672  1.00 88.59           O  
ATOM   3748  N   ARG A 507     -13.523  -3.988   5.251  1.00 88.35           N  
ATOM   3749  CA  ARG A 507     -14.764  -3.558   5.888  1.00 88.35           C  
ATOM   3750  C   ARG A 507     -14.858  -4.085   7.316  1.00 88.35           C  
ATOM   3751  CB  ARG A 507     -15.975  -4.025   5.076  1.00 88.35           C  
ATOM   3752  O   ARG A 507     -15.137  -3.325   8.246  1.00 88.35           O  
ATOM   3753  CG  ARG A 507     -17.309  -3.565   5.641  1.00 88.35           C  
ATOM   3754  CD  ARG A 507     -18.478  -4.066   4.805  1.00 88.35           C  
ATOM   3755  NE  ARG A 507     -19.757  -3.823   5.466  1.00 88.35           N  
ATOM   3756  NH1 ARG A 507     -21.048  -4.432   3.649  1.00 88.35           N  
ATOM   3757  NH2 ARG A 507     -22.049  -3.750   5.595  1.00 88.35           N  
ATOM   3758  CZ  ARG A 507     -20.948  -4.002   4.901  1.00 88.35           C  
ATOM   3759  N   GLU A 508     -14.613  -5.366   7.582  1.00 87.34           N  
ATOM   3760  CA  GLU A 508     -14.908  -6.051   8.837  1.00 87.34           C  
ATOM   3761  C   GLU A 508     -13.795  -5.832   9.859  1.00 87.34           C  
ATOM   3762  CB  GLU A 508     -15.116  -7.548   8.598  1.00 87.34           C  
ATOM   3763  O   GLU A 508     -14.061  -5.706  11.056  1.00 87.34           O  
ATOM   3764  CG  GLU A 508     -16.401  -7.879   7.852  1.00 87.34           C  
ATOM   3765  CD  GLU A 508     -16.577  -9.367   7.592  1.00 87.34           C  
ATOM   3766  OE1 GLU A 508     -17.600  -9.760   6.987  1.00 87.34           O  
ATOM   3767  OE2 GLU A 508     -15.686 -10.145   7.998  1.00 87.34           O  
ATOM   3768  N   ARG A 509     -12.691  -5.684   9.349  1.00 87.54           N  
ATOM   3769  CA  ARG A 509     -11.597  -5.671  10.314  1.00 87.54           C  
ATOM   3770  C   ARG A 509     -10.958  -4.289  10.399  1.00 87.54           C  
ATOM   3771  CB  ARG A 509     -10.540  -6.714   9.944  1.00 87.54           C  
ATOM   3772  O   ARG A 509     -10.894  -3.694  11.477  1.00 87.54           O  
ATOM   3773  CG  ARG A 509     -10.955  -8.145  10.244  1.00 87.54           C  
ATOM   3774  CD  ARG A 509      -9.774  -9.103  10.169  1.00 87.54           C  
ATOM   3775  NE  ARG A 509     -10.193 -10.490  10.350  1.00 87.54           N  
ATOM   3776  NH1 ARG A 509      -8.154 -11.400   9.757  1.00 87.54           N  
ATOM   3777  NH2 ARG A 509      -9.896 -12.768  10.346  1.00 87.54           N  
ATOM   3778  CZ  ARG A 509      -9.413 -11.549  10.151  1.00 87.54           C  
ATOM   3779  N   LEU A 510     -10.542  -3.744   9.337  1.00 88.41           N  
ATOM   3780  CA  LEU A 510      -9.716  -2.542   9.362  1.00 88.41           C  
ATOM   3781  C   LEU A 510     -10.576  -1.296   9.551  1.00 88.41           C  
ATOM   3782  CB  LEU A 510      -8.902  -2.423   8.071  1.00 88.41           C  
ATOM   3783  O   LEU A 510     -10.265  -0.443  10.385  1.00 88.41           O  
ATOM   3784  CG  LEU A 510      -7.824  -3.486   7.849  1.00 88.41           C  
ATOM   3785  CD1 LEU A 510      -7.267  -3.388   6.433  1.00 88.41           C  
ATOM   3786  CD2 LEU A 510      -6.709  -3.340   8.879  1.00 88.41           C  
ATOM   3787  N   TYR A 511     -11.660  -1.230   8.759  1.00 89.67           N  
ATOM   3788  CA  TYR A 511     -12.536  -0.069   8.874  1.00 89.67           C  
ATOM   3789  C   TYR A 511     -13.249  -0.055  10.221  1.00 89.67           C  
ATOM   3790  CB  TYR A 511     -13.564  -0.056   7.739  1.00 89.67           C  
ATOM   3791  O   TYR A 511     -13.309   0.981  10.887  1.00 89.67           O  
ATOM   3792  CG  TYR A 511     -14.627   1.004   7.894  1.00 89.67           C  
ATOM   3793  CD1 TYR A 511     -15.944   0.660   8.188  1.00 89.67           C  
ATOM   3794  CD2 TYR A 511     -14.316   2.352   7.747  1.00 89.67           C  
ATOM   3795  CE1 TYR A 511     -16.928   1.633   8.331  1.00 89.67           C  
ATOM   3796  CE2 TYR A 511     -15.291   3.334   7.887  1.00 89.67           C  
ATOM   3797  OH  TYR A 511     -17.561   3.934   8.319  1.00 89.67           O  
ATOM   3798  CZ  TYR A 511     -16.592   2.966   8.179  1.00 89.67           C  
ATOM   3799  N   GLU A 512     -13.784  -1.193  10.624  1.00 89.06           N  
ATOM   3800  CA  GLU A 512     -14.472  -1.297  11.907  1.00 89.06           C  
ATOM   3801  C   GLU A 512     -13.528  -0.989  13.066  1.00 89.06           C  
ATOM   3802  CB  GLU A 512     -15.080  -2.692  12.080  1.00 89.06           C  
ATOM   3803  O   GLU A 512     -13.915  -0.322  14.027  1.00 89.06           O  
ATOM   3804  CG  GLU A 512     -16.298  -2.945  11.204  1.00 89.06           C  
ATOM   3805  CD  GLU A 512     -16.864  -4.348  11.354  1.00 89.06           C  
ATOM   3806  OE1 GLU A 512     -17.882  -4.665  10.699  1.00 89.06           O  
ATOM   3807  OE2 GLU A 512     -16.284  -5.136  12.134  1.00 89.06           O  
ATOM   3808  N   ALA A 513     -12.346  -1.550  12.945  1.00 88.14           N  
ATOM   3809  CA  ALA A 513     -11.354  -1.253  13.975  1.00 88.14           C  
ATOM   3810  C   ALA A 513     -11.045   0.241  14.024  1.00 88.14           C  
ATOM   3811  CB  ALA A 513     -10.075  -2.049  13.727  1.00 88.14           C  
ATOM   3812  O   ALA A 513     -10.924   0.820  15.106  1.00 88.14           O  
ATOM   3813  N   TRP A 514     -10.789   0.861  12.811  1.00 89.48           N  
ATOM   3814  CA  TRP A 514     -10.530   2.294  12.720  1.00 89.48           C  
ATOM   3815  C   TRP A 514     -11.703   3.095  13.274  1.00 89.48           C  
ATOM   3816  CB  TRP A 514     -10.259   2.701  11.269  1.00 89.48           C  
ATOM   3817  O   TRP A 514     -11.508   4.078  13.994  1.00 89.48           O  
ATOM   3818  CG  TRP A 514     -10.013   4.168  11.083  1.00 89.48           C  
ATOM   3819  CD1 TRP A 514      -8.834   4.836  11.266  1.00 89.48           C  
ATOM   3820  CD2 TRP A 514     -10.973   5.151  10.683  1.00 89.48           C  
ATOM   3821  CE2 TRP A 514     -10.306   6.395  10.643  1.00 89.48           C  
ATOM   3822  CE3 TRP A 514     -12.334   5.100  10.353  1.00 89.48           C  
ATOM   3823  NE1 TRP A 514      -9.004   6.176  11.003  1.00 89.48           N  
ATOM   3824  CH2 TRP A 514     -12.287   7.501   9.967  1.00 89.48           C  
ATOM   3825  CZ2 TRP A 514     -10.955   7.579  10.285  1.00 89.48           C  
ATOM   3826  CZ3 TRP A 514     -12.978   6.279   9.998  1.00 89.48           C  
ATOM   3827  N   ARG A 515     -12.947   2.714  12.911  1.00 87.25           N  
ATOM   3828  CA  ARG A 515     -14.171   3.369  13.364  1.00 87.25           C  
ATOM   3829  C   ARG A 515     -14.309   3.284  14.880  1.00 87.25           C  
ATOM   3830  CB  ARG A 515     -15.395   2.745  12.690  1.00 87.25           C  
ATOM   3831  O   ARG A 515     -14.716   4.251  15.527  1.00 87.25           O  
ATOM   3832  CG  ARG A 515     -16.708   3.423  13.049  1.00 87.25           C  
ATOM   3833  CD  ARG A 515     -17.901   2.703  12.435  1.00 87.25           C  
ATOM   3834  NE  ARG A 515     -19.165   3.303  12.852  1.00 87.25           N  
ATOM   3835  NH1 ARG A 515     -20.492   1.674  11.893  1.00 87.25           N  
ATOM   3836  NH2 ARG A 515     -21.452   3.429  13.012  1.00 87.25           N  
ATOM   3837  CZ  ARG A 515     -20.367   2.801  12.584  1.00 87.25           C  
ATOM   3838  N   ARG A 516     -14.023   2.152  15.490  1.00 86.49           N  
ATOM   3839  CA  ARG A 516     -14.099   1.941  16.932  1.00 86.49           C  
ATOM   3840  C   ARG A 516     -13.068   2.794  17.664  1.00 86.49           C  
ATOM   3841  CB  ARG A 516     -13.893   0.464  17.272  1.00 86.49           C  
ATOM   3842  O   ARG A 516     -13.339   3.308  18.751  1.00 86.49           O  
ATOM   3843  CG  ARG A 516     -15.083  -0.419  16.931  1.00 86.49           C  
ATOM   3844  CD  ARG A 516     -14.913  -1.830  17.475  1.00 86.49           C  
ATOM   3845  NE  ARG A 516     -15.491  -2.827  16.578  1.00 86.49           N  
ATOM   3846  NH1 ARG A 516     -13.491  -3.370  15.557  1.00 86.49           N  
ATOM   3847  NH2 ARG A 516     -15.429  -4.416  14.922  1.00 86.49           N  
ATOM   3848  CZ  ARG A 516     -14.802  -3.535  15.688  1.00 86.49           C  
ATOM   3849  N   GLN A 517     -11.949   2.869  17.005  1.00 81.66           N  
ATOM   3850  CA  GLN A 517     -10.888   3.656  17.625  1.00 81.66           C  
ATOM   3851  C   GLN A 517     -11.229   5.143  17.615  1.00 81.66           C  
ATOM   3852  CB  GLN A 517      -9.556   3.418  16.912  1.00 81.66           C  
ATOM   3853  O   GLN A 517     -10.886   5.870  18.550  1.00 81.66           O  
ATOM   3854  CG  GLN A 517      -8.363   4.064  17.605  1.00 81.66           C  
ATOM   3855  CD  GLN A 517      -7.037   3.662  16.987  1.00 81.66           C  
ATOM   3856  NE2 GLN A 517      -5.967   3.754  17.768  1.00 81.66           N  
ATOM   3857  OE1 GLN A 517      -6.975   3.273  15.816  1.00 81.66           O  
ATOM   3858  N   GLY A 518     -11.779   5.603  16.398  1.00 71.90           N  
ATOM   3859  CA  GLY A 518     -12.148   7.005  16.288  1.00 71.90           C  
ATOM   3860  C   GLY A 518     -13.272   7.402  17.226  1.00 71.90           C  
ATOM   3861  O   GLY A 518     -13.352   8.555  17.656  1.00 71.90           O  
ATOM   3862  N   ARG A 519     -14.208   6.481  17.581  1.00 61.72           N  
ATOM   3863  CA  ARG A 519     -15.350   6.748  18.448  1.00 61.72           C  
ATOM   3864  C   ARG A 519     -14.951   6.669  19.918  1.00 61.72           C  
ATOM   3865  CB  ARG A 519     -16.487   5.766  18.160  1.00 61.72           C  
ATOM   3866  O   ARG A 519     -15.622   7.240  20.781  1.00 61.72           O  
ATOM   3867  CG  ARG A 519     -17.173   5.993  16.823  1.00 61.72           C  
ATOM   3868  CD  ARG A 519     -18.615   5.505  16.839  1.00 61.72           C  
ATOM   3869  NE  ARG A 519     -19.267   5.707  15.548  1.00 61.72           N  
ATOM   3870  NH1 ARG A 519     -21.406   5.338  16.337  1.00 61.72           N  
ATOM   3871  NH2 ARG A 519     -21.064   5.825  14.123  1.00 61.72           N  
ATOM   3872  CZ  ARG A 519     -20.578   5.623  15.339  1.00 61.72           C  
ATOM   3873  N   ARG A 520     -13.889   5.901  20.188  1.00 54.51           N  
ATOM   3874  CA  ARG A 520     -13.554   5.686  21.592  1.00 54.51           C  
ATOM   3875  C   ARG A 520     -13.235   7.005  22.288  1.00 54.51           C  
ATOM   3876  CB  ARG A 520     -12.370   4.725  21.722  1.00 54.51           C  
ATOM   3877  O   ARG A 520     -13.633   7.222  23.434  1.00 54.51           O  
ATOM   3878  CG  ARG A 520     -12.709   3.281  21.388  1.00 54.51           C  
ATOM   3879  CD  ARG A 520     -11.576   2.335  21.760  1.00 54.51           C  
ATOM   3880  NE  ARG A 520     -12.066   0.986  22.026  1.00 54.51           N  
ATOM   3881  NH1 ARG A 520     -10.104   0.241  22.992  1.00 54.51           N  
ATOM   3882  NH2 ARG A 520     -11.900  -1.171  22.798  1.00 54.51           N  
ATOM   3883  CZ  ARG A 520     -11.356   0.022  22.605  1.00 54.51           C  
ATOM   3884  N   PRO A 521     -12.560   7.919  21.518  1.00 52.76           N  
ATOM   3885  CA  PRO A 521     -12.300   9.094  22.352  1.00 52.76           C  
ATOM   3886  C   PRO A 521     -13.548   9.944  22.579  1.00 52.76           C  
ATOM   3887  CB  PRO A 521     -11.250   9.869  21.552  1.00 52.76           C  
ATOM   3888  O   PRO A 521     -13.732  10.498  23.666  1.00 52.76           O  
ATOM   3889  CG  PRO A 521     -11.234   9.214  20.208  1.00 52.76           C  
ATOM   3890  CD  PRO A 521     -11.950   7.898  20.310  1.00 52.76           C  
ATOM   3891  N   ALA A 522     -14.488   9.896  21.644  1.00 49.37           N  
ATOM   3892  CA  ALA A 522     -15.687  10.719  21.779  1.00 49.37           C  
ATOM   3893  C   ALA A 522     -16.732  10.028  22.650  1.00 49.37           C  
ATOM   3894  CB  ALA A 522     -16.271  11.038  20.405  1.00 49.37           C  
ATOM   3895  O   ALA A 522     -17.403  10.675  23.458  1.00 49.37           O  
ATOM   3896  N   ALA A 523     -16.879   8.699  22.432  1.00 48.87           N  
ATOM   3897  CA  ALA A 523     -17.908   7.937  23.135  1.00 48.87           C  
ATOM   3898  C   ALA A 523     -17.529   7.724  24.598  1.00 48.87           C  
ATOM   3899  CB  ALA A 523     -18.138   6.594  22.447  1.00 48.87           C  
ATOM   3900  O   ALA A 523     -18.390   7.760  25.480  1.00 48.87           O  
ATOM   3901  N   ARG A 524     -16.171   7.375  24.892  1.00 48.59           N  
ATOM   3902  CA  ARG A 524     -15.717   7.251  26.274  1.00 48.59           C  
ATOM   3903  C   ARG A 524     -15.857   8.576  27.016  1.00 48.59           C  
ATOM   3904  CB  ARG A 524     -14.264   6.775  26.322  1.00 48.59           C  
ATOM   3905  O   ARG A 524     -16.248   8.600  28.185  1.00 48.59           O  
ATOM   3906  CG  ARG A 524     -13.811   6.318  27.699  1.00 48.59           C  
ATOM   3907  CD  ARG A 524     -12.589   5.413  27.620  1.00 48.59           C  
ATOM   3908  NE  ARG A 524     -11.766   5.511  28.823  1.00 48.59           N  
ATOM   3909  NH1 ARG A 524     -10.400   3.728  28.283  1.00 48.59           N  
ATOM   3910  NH2 ARG A 524     -10.064   4.887  30.233  1.00 48.59           N  
ATOM   3911  CZ  ARG A 524     -10.745   4.709  29.110  1.00 48.59           C  
ATOM   3912  N   VAL A 525     -15.587   9.649  26.314  1.00 49.45           N  
ATOM   3913  CA  VAL A 525     -15.708  10.959  26.945  1.00 49.45           C  
ATOM   3914  C   VAL A 525     -17.180  11.273  27.206  1.00 49.45           C  
ATOM   3915  CB  VAL A 525     -15.073  12.068  26.077  1.00 49.45           C  
ATOM   3916  O   VAL A 525     -17.530  11.803  28.263  1.00 49.45           O  
ATOM   3917  CG1 VAL A 525     -15.319  13.444  26.693  1.00 49.45           C  
ATOM   3918  CG2 VAL A 525     -13.576  11.817  25.903  1.00 49.45           C  
ATOM   3919  N   GLN A 526     -18.056  10.872  26.242  1.00 47.56           N  
ATOM   3920  CA  GLN A 526     -19.483  11.104  26.436  1.00 47.56           C  
ATOM   3921  C   GLN A 526     -20.043  10.204  27.533  1.00 47.56           C  
ATOM   3922  CB  GLN A 526     -20.247  10.877  25.130  1.00 47.56           C  
ATOM   3923  O   GLN A 526     -20.867  10.639  28.341  1.00 47.56           O  
ATOM   3924  CG  GLN A 526     -20.710  12.162  24.457  1.00 47.56           C  
ATOM   3925  CD  GLN A 526     -21.263  11.929  23.064  1.00 47.56           C  
ATOM   3926  NE2 GLN A 526     -21.930  12.938  22.514  1.00 47.56           N  
ATOM   3927  OE1 GLN A 526     -21.091  10.851  22.486  1.00 47.56           O  
ATOM   3928  N   ARG A 527     -19.554   8.914  27.503  1.00 49.81           N  
ATOM   3929  CA  ARG A 527     -20.040   7.978  28.511  1.00 49.81           C  
ATOM   3930  C   ARG A 527     -19.517   8.344  29.896  1.00 49.81           C  
ATOM   3931  CB  ARG A 527     -19.629   6.547  28.158  1.00 49.81           C  
ATOM   3932  O   ARG A 527     -20.250   8.259  30.884  1.00 49.81           O  
ATOM   3933  CG  ARG A 527     -20.479   5.913  27.068  1.00 49.81           C  
ATOM   3934  CD  ARG A 527     -20.152   4.438  26.884  1.00 49.81           C  
ATOM   3935  NE  ARG A 527     -21.350   3.606  26.969  1.00 49.81           N  
ATOM   3936  NH1 ARG A 527     -20.218   1.599  26.800  1.00 49.81           N  
ATOM   3937  NH2 ARG A 527     -22.501   1.619  27.013  1.00 49.81           N  
ATOM   3938  CZ  ARG A 527     -21.354   2.277  26.927  1.00 49.81           C  
ATOM   3939  N   LEU A 528     -18.189   8.671  29.908  1.00 52.16           N  
ATOM   3940  CA  LEU A 528     -17.636   9.067  31.198  1.00 52.16           C  
ATOM   3941  C   LEU A 528     -18.229  10.394  31.660  1.00 52.16           C  
ATOM   3942  CB  LEU A 528     -16.111   9.176  31.117  1.00 52.16           C  
ATOM   3943  O   LEU A 528     -18.462  10.592  32.854  1.00 52.16           O  
ATOM   3944  CG  LEU A 528     -15.346   7.865  30.925  1.00 52.16           C  
ATOM   3945  CD1 LEU A 528     -13.874   8.147  30.647  1.00 52.16           C  
ATOM   3946  CD2 LEU A 528     -15.503   6.971  32.150  1.00 52.16           C  
ATOM   3947  N   ALA A 529     -18.488  11.248  30.634  1.00 49.64           N  
ATOM   3948  CA  ALA A 529     -19.147  12.508  30.967  1.00 49.64           C  
ATOM   3949  C   ALA A 529     -20.568  12.268  31.467  1.00 49.64           C  
ATOM   3950  CB  ALA A 529     -19.162  13.437  29.755  1.00 49.64           C  
ATOM   3951  O   ALA A 529     -21.005  12.891  32.437  1.00 49.64           O  
ATOM   3952  N   SER A 530     -21.351  11.366  30.768  1.00 53.71           N  
ATOM   3953  CA  SER A 530     -22.715  11.074  31.197  1.00 53.71           C  
ATOM   3954  C   SER A 530     -22.729  10.332  32.529  1.00 53.71           C  
ATOM   3955  CB  SER A 530     -23.445  10.248  30.137  1.00 53.71           C  
ATOM   3956  O   SER A 530     -23.603  10.566  33.366  1.00 53.71           O  
ATOM   3957  OG  SER A 530     -22.841   8.974  29.988  1.00 53.71           O  
ATOM   3958  N   ALA A 531     -21.746   9.385  32.627  1.00 55.73           N  
ATOM   3959  CA  ALA A 531     -21.677   8.640  33.881  1.00 55.73           C  
ATOM   3960  C   ALA A 531     -21.304   9.555  35.043  1.00 55.73           C  
ATOM   3961  CB  ALA A 531     -20.673   7.495  33.765  1.00 55.73           C  
ATOM   3962  O   ALA A 531     -21.846   9.424  36.143  1.00 55.73           O  
ATOM   3963  N   ALA A 532     -20.328  10.434  34.824  1.00 54.86           N  
ATOM   3964  CA  ALA A 532     -19.937  11.382  35.865  1.00 54.86           C  
ATOM   3965  C   ALA A 532     -21.078  12.342  36.189  1.00 54.86           C  
ATOM   3966  CB  ALA A 532     -18.696  12.160  35.437  1.00 54.86           C  
ATOM   3967  O   ALA A 532     -21.314  12.665  37.355  1.00 54.86           O  
ATOM   3968  N   THR A 533     -21.780  12.809  35.092  1.00 51.58           N  
ATOM   3969  CA  THR A 533     -22.951  13.656  35.293  1.00 51.58           C  
ATOM   3970  C   THR A 533     -24.043  12.899  36.045  1.00 51.58           C  
ATOM   3971  CB  THR A 533     -23.508  14.166  33.951  1.00 51.58           C  
ATOM   3972  O   THR A 533     -24.703  13.461  36.921  1.00 51.58           O  
ATOM   3973  CG2 THR A 533     -23.491  15.690  33.893  1.00 51.58           C  
ATOM   3974  OG1 THR A 533     -22.708  13.649  32.880  1.00 51.58           O  
ATOM   3975  N   ALA A 534     -24.262  11.615  35.669  1.00 53.40           N  
ATOM   3976  CA  ALA A 534     -25.282  10.807  36.333  1.00 53.40           C  
ATOM   3977  C   ALA A 534     -24.925  10.568  37.797  1.00 53.40           C  
ATOM   3978  CB  ALA A 534     -25.459   9.474  35.608  1.00 53.40           C  
ATOM   3979  O   ALA A 534     -25.794  10.624  38.671  1.00 53.40           O  
ATOM   3980  N   ARG A 535     -23.613  10.252  38.072  1.00 58.17           N  
ATOM   3981  CA  ARG A 535     -23.181  10.043  39.451  1.00 58.17           C  
ATOM   3982  C   ARG A 535     -23.317  11.324  40.267  1.00 58.17           C  
ATOM   3983  CB  ARG A 535     -21.735   9.546  39.492  1.00 58.17           C  
ATOM   3984  O   ARG A 535     -23.703  11.282  41.438  1.00 58.17           O  
ATOM   3985  CG  ARG A 535     -21.453   8.562  40.617  1.00 58.17           C  
ATOM   3986  CD  ARG A 535     -20.056   7.968  40.510  1.00 58.17           C  
ATOM   3987  NE  ARG A 535     -19.981   6.651  41.136  1.00 58.17           N  
ATOM   3988  NH1 ARG A 535     -18.612   5.731  39.519  1.00 58.17           N  
ATOM   3989  NH2 ARG A 535     -19.297   4.465  41.302  1.00 58.17           N  
ATOM   3990  CZ  ARG A 535     -19.297   5.619  40.651  1.00 58.17           C  
ATOM   3991  N   ALA A 536     -22.985  12.420  39.642  1.00 51.46           N  
ATOM   3992  CA  ALA A 536     -23.129  13.707  40.319  1.00 51.46           C  
ATOM   3993  C   ALA A 536     -24.599  14.029  40.575  1.00 51.46           C  
ATOM   3994  CB  ALA A 536     -22.480  14.816  39.496  1.00 51.46           C  
ATOM   3995  O   ALA A 536     -24.953  14.535  41.643  1.00 51.46           O  
ATOM   3996  N   LEU A 537     -25.509  13.631  39.567  1.00 50.87           N  
ATOM   3997  CA  LEU A 537     -26.946  13.808  39.742  1.00 50.87           C  
ATOM   3998  C   LEU A 537     -27.468  12.932  40.876  1.00 50.87           C  
ATOM   3999  CB  LEU A 537     -27.689  13.479  38.444  1.00 50.87           C  
ATOM   4000  O   LEU A 537     -28.294  13.374  41.678  1.00 50.87           O  
ATOM   4001  CG  LEU A 537     -29.121  14.005  38.331  1.00 50.87           C  
ATOM   4002  CD1 LEU A 537     -29.170  15.214  37.402  1.00 50.87           C  
ATOM   4003  CD2 LEU A 537     -30.057  12.907  37.838  1.00 50.87           C  
ATOM   4004  N   ALA A 538     -27.002  11.741  40.903  1.00 56.24           N  
ATOM   4005  CA  ALA A 538     -27.456  10.814  41.937  1.00 56.24           C  
ATOM   4006  C   ALA A 538     -26.976  11.254  43.317  1.00 56.24           C  
ATOM   4007  CB  ALA A 538     -26.970   9.399  41.633  1.00 56.24           C  
ATOM   4008  O   ALA A 538     -27.720  11.168  44.296  1.00 56.24           O  
ATOM   4009  N   ALA A 539     -25.793  11.734  43.460  1.00 56.48           N  
ATOM   4010  CA  ALA A 539     -25.250  12.189  44.737  1.00 56.48           C  
ATOM   4011  C   ALA A 539     -25.954  13.456  45.213  1.00 56.48           C  
ATOM   4012  CB  ALA A 539     -23.747  12.431  44.620  1.00 56.48           C  
ATOM   4013  O   ALA A 539     -26.238  13.606  46.404  1.00 56.48           O  
ATOM   4014  N   ALA A 540     -26.265  14.330  44.295  1.00 49.21           N  
ATOM   4015  CA  ALA A 540     -26.984  15.554  44.638  1.00 49.21           C  
ATOM   4016  C   ALA A 540     -28.414  15.247  45.073  1.00 49.21           C  
ATOM   4017  CB  ALA A 540     -26.987  16.519  43.454  1.00 49.21           C  
ATOM   4018  O   ALA A 540     -28.920  15.838  46.029  1.00 49.21           O  
ATOM   4019  N   ALA A 541     -29.067  14.378  44.326  1.00 52.67           N  
ATOM   4020  CA  ALA A 541     -30.421  13.975  44.696  1.00 52.67           C  
ATOM   4021  C   ALA A 541     -30.441  13.318  46.073  1.00 52.67           C  
ATOM   4022  CB  ALA A 541     -30.999  13.026  43.649  1.00 52.67           C  
ATOM   4023  O   ALA A 541     -31.360  13.547  46.864  1.00 52.67           O  
ATOM   4024  N   ALA A 542     -29.422  12.539  46.339  1.00 56.71           N  
ATOM   4025  CA  ALA A 542     -29.333  11.873  47.636  1.00 56.71           C  
ATOM   4026  C   ALA A 542     -29.119  12.885  48.758  1.00 56.71           C  
ATOM   4027  CB  ALA A 542     -28.206  10.843  47.630  1.00 56.71           C  
ATOM   4028  O   ALA A 542     -29.672  12.737  49.850  1.00 56.71           O  
ATOM   4029  N   SER A 543     -28.414  13.923  48.507  1.00 50.21           N  
ATOM   4030  CA  SER A 543     -28.178  14.943  49.524  1.00 50.21           C  
ATOM   4031  C   SER A 543     -29.429  15.781  49.767  1.00 50.21           C  
ATOM   4032  CB  SER A 543     -27.018  15.850  49.114  1.00 50.21           C  
ATOM   4033  O   SER A 543     -29.711  16.170  50.902  1.00 50.21           O  
ATOM   4034  OG  SER A 543     -27.370  16.643  47.994  1.00 50.21           O  
ATOM   4035  N   VAL A 544     -30.173  16.048  48.681  1.00 50.29           N  
ATOM   4036  CA  VAL A 544     -31.428  16.780  48.813  1.00 50.29           C  
ATOM   4037  C   VAL A 544     -32.427  15.951  49.617  1.00 50.29           C  
ATOM   4038  CB  VAL A 544     -32.023  17.140  47.433  1.00 50.29           C  
ATOM   4039  O   VAL A 544     -33.142  16.483  50.469  1.00 50.29           O  
ATOM   4040  CG1 VAL A 544     -33.405  17.773  47.589  1.00 50.29           C  
ATOM   4041  CG2 VAL A 544     -31.084  18.078  46.676  1.00 50.29           C  
ATOM   4042  N   ALA A 545     -32.453  14.627  49.322  1.00 52.51           N  
ATOM   4043  CA  ALA A 545     -33.376  13.746  50.032  1.00 52.51           C  
ATOM   4044  C   ALA A 545     -32.994  13.624  51.505  1.00 52.51           C  
ATOM   4045  CB  ALA A 545     -33.407  12.368  49.378  1.00 52.51           C  
ATOM   4046  O   ALA A 545     -33.864  13.610  52.379  1.00 52.51           O  
ATOM   4047  N   ALA A 546     -31.665  13.584  51.747  1.00 53.29           N  
ATOM   4048  CA  ALA A 546     -31.193  13.481  53.125  1.00 53.29           C  
ATOM   4049  C   ALA A 546     -31.437  14.780  53.888  1.00 53.29           C  
ATOM   4050  CB  ALA A 546     -29.710  13.121  53.154  1.00 53.29           C  
ATOM   4051  O   ALA A 546     -31.786  14.757  55.070  1.00 53.29           O  
ATOM   4052  N   ALA A 547     -31.366  15.883  53.198  1.00 46.05           N  
ATOM   4053  CA  ALA A 547     -31.587  17.184  53.823  1.00 46.05           C  
ATOM   4054  C   ALA A 547     -33.076  17.445  54.035  1.00 46.05           C  
ATOM   4055  CB  ALA A 547     -30.971  18.295  52.976  1.00 46.05           C  
ATOM   4056  O   ALA A 547     -33.471  18.046  55.036  1.00 46.05           O  
ATOM   4057  N   ALA A 548     -33.942  16.883  53.147  1.00 47.26           N  
ATOM   4058  CA  ALA A 548     -35.387  17.027  53.308  1.00 47.26           C  
ATOM   4059  C   ALA A 548     -35.894  16.195  54.482  1.00 47.26           C  
ATOM   4060  CB  ALA A 548     -36.108  16.625  52.024  1.00 47.26           C  
ATOM   4061  O   ALA A 548     -36.841  16.589  55.167  1.00 47.26           O  
ATOM   4062  N   ALA A 549     -35.099  15.165  54.865  1.00 54.90           N  
ATOM   4063  CA  ALA A 549     -35.542  14.248  55.911  1.00 54.90           C  
ATOM   4064  C   ALA A 549     -35.121  14.745  57.291  1.00 54.90           C  
ATOM   4065  CB  ALA A 549     -34.988  12.848  55.661  1.00 54.90           C  
ATOM   4066  O   ALA A 549     -35.825  14.525  58.279  1.00 54.90           O  
ATOM   4067  N   SER A 550     -34.190  15.816  57.322  1.00 50.48           N  
ATOM   4068  CA  SER A 550     -33.743  16.164  58.667  1.00 50.48           C  
ATOM   4069  C   SER A 550     -33.727  17.675  58.871  1.00 50.48           C  
ATOM   4070  CB  SER A 550     -32.352  15.590  58.935  1.00 50.48           C  
ATOM   4071  O   SER A 550     -33.734  18.154  60.007  1.00 50.48           O  
ATOM   4072  OG  SER A 550     -31.390  16.182  58.079  1.00 50.48           O  
ATOM   4073  N   ALA A 551     -34.760  18.543  58.520  1.00 48.83           N  
ATOM   4074  CA  ALA A 551     -34.692  19.867  59.133  1.00 48.83           C  
ATOM   4075  C   ALA A 551     -35.721  20.810  58.516  1.00 48.83           C  
ATOM   4076  CB  ALA A 551     -33.288  20.448  58.990  1.00 48.83           C  
ATOM   4077  O   ALA A 551     -36.016  20.721  57.322  1.00 48.83           O  
ATOM   4078  N   GLY A 552     -36.948  21.073  59.126  1.00 54.05           N  
ATOM   4079  CA  GLY A 552     -37.837  22.223  59.180  1.00 54.05           C  
ATOM   4080  C   GLY A 552     -37.745  23.106  57.950  1.00 54.05           C  
ATOM   4081  O   GLY A 552     -36.712  23.138  57.278  1.00 54.05           O  
ATOM   4082  N   ARG A 553     -38.796  23.210  57.119  1.00 49.41           N  
ATOM   4083  CA  ARG A 553     -39.209  23.777  55.839  1.00 49.41           C  
ATOM   4084  C   ARG A 553     -38.262  24.890  55.402  1.00 49.41           C  
ATOM   4085  CB  ARG A 553     -40.641  24.311  55.924  1.00 49.41           C  
ATOM   4086  O   ARG A 553     -37.924  24.997  54.222  1.00 49.41           O  
ATOM   4087  CG  ARG A 553     -41.707  23.232  55.828  1.00 49.41           C  
ATOM   4088  CD  ARG A 553     -43.110  23.815  55.916  1.00 49.41           C  
ATOM   4089  NE  ARG A 553     -44.127  22.830  55.560  1.00 49.41           N  
ATOM   4090  NH1 ARG A 553     -45.755  23.704  56.948  1.00 49.41           N  
ATOM   4091  NH2 ARG A 553     -46.206  21.859  55.664  1.00 49.41           N  
ATOM   4092  CZ  ARG A 553     -45.360  22.800  56.058  1.00 49.41           C  
ATOM   4093  N   ALA A 554     -37.386  25.555  56.280  1.00 48.05           N  
ATOM   4094  CA  ALA A 554     -36.503  26.666  55.930  1.00 48.05           C  
ATOM   4095  C   ALA A 554     -35.081  26.176  55.673  1.00 48.05           C  
ATOM   4096  CB  ALA A 554     -36.508  27.718  57.037  1.00 48.05           C  
ATOM   4097  O   ALA A 554     -34.409  26.655  54.757  1.00 48.05           O  
ATOM   4098  N   ALA A 555     -34.671  25.028  56.312  1.00 47.75           N  
ATOM   4099  CA  ALA A 555     -33.392  24.356  56.097  1.00 47.75           C  
ATOM   4100  C   ALA A 555     -33.431  23.490  54.842  1.00 47.75           C  
ATOM   4101  CB  ALA A 555     -33.025  23.509  57.313  1.00 47.75           C  
ATOM   4102  O   ALA A 555     -32.428  23.367  54.134  1.00 47.75           O  
ATOM   4103  N   ALA A 556     -34.653  23.119  54.441  1.00 47.14           N  
ATOM   4104  CA  ALA A 556     -34.894  22.332  53.235  1.00 47.14           C  
ATOM   4105  C   ALA A 556     -34.705  23.180  51.980  1.00 47.14           C  
ATOM   4106  CB  ALA A 556     -36.299  21.734  53.262  1.00 47.14           C  
ATOM   4107  O   ALA A 556     -34.126  22.719  50.994  1.00 47.14           O  
ATOM   4108  N   LEU A 557     -35.038  24.478  52.124  1.00 50.33           N  
ATOM   4109  CA  LEU A 557     -34.907  25.359  50.969  1.00 50.33           C  
ATOM   4110  C   LEU A 557     -33.451  25.759  50.753  1.00 50.33           C  
ATOM   4111  CB  LEU A 557     -35.771  26.610  51.147  1.00 50.33           C  
ATOM   4112  O   LEU A 557     -32.967  25.768  49.619  1.00 50.33           O  
ATOM   4113  CG  LEU A 557     -36.341  27.228  49.869  1.00 50.33           C  
ATOM   4114  CD1 LEU A 557     -37.707  27.846  50.143  1.00 50.33           C  
ATOM   4115  CD2 LEU A 557     -35.380  28.270  49.305  1.00 50.33           C  
ATOM   4116  N   VAL A 558     -32.717  25.990  51.842  1.00 49.45           N  
ATOM   4117  CA  VAL A 558     -31.304  26.352  51.828  1.00 49.45           C  
ATOM   4118  C   VAL A 558     -30.470  25.159  51.365  1.00 49.45           C  
ATOM   4119  CB  VAL A 558     -30.826  26.829  53.217  1.00 49.45           C  
ATOM   4120  O   VAL A 558     -29.536  25.315  50.575  1.00 49.45           O  
ATOM   4121  CG1 VAL A 558     -29.317  27.071  53.216  1.00 49.45           C  
ATOM   4122  CG2 VAL A 558     -31.573  28.095  53.632  1.00 49.45           C  
ATOM   4123  N   ALA A 559     -30.931  23.964  51.794  1.00 49.58           N  
ATOM   4124  CA  ALA A 559     -30.261  22.736  51.372  1.00 49.58           C  
ATOM   4125  C   ALA A 559     -30.555  22.427  49.907  1.00 49.58           C  
ATOM   4126  CB  ALA A 559     -30.687  21.566  52.255  1.00 49.58           C  
ATOM   4127  O   ALA A 559     -29.668  21.993  49.167  1.00 49.58           O  
ATOM   4128  N   ALA A 560     -31.771  22.755  49.476  1.00 49.99           N  
ATOM   4129  CA  ALA A 560     -32.164  22.566  48.082  1.00 49.99           C  
ATOM   4130  C   ALA A 560     -31.404  23.519  47.163  1.00 49.99           C  
ATOM   4131  CB  ALA A 560     -33.669  22.765  47.922  1.00 49.99           C  
ATOM   4132  O   ALA A 560     -30.937  23.120  46.094  1.00 49.99           O  
ATOM   4133  N   LEU A 561     -31.216  24.767  47.609  1.00 51.22           N  
ATOM   4134  CA  LEU A 561     -30.498  25.779  46.842  1.00 51.22           C  
ATOM   4135  C   LEU A 561     -29.006  25.468  46.794  1.00 51.22           C  
ATOM   4136  CB  LEU A 561     -30.722  27.168  47.445  1.00 51.22           C  
ATOM   4137  O   LEU A 561     -28.365  25.638  45.754  1.00 51.22           O  
ATOM   4138  CG  LEU A 561     -32.061  27.836  47.129  1.00 51.22           C  
ATOM   4139  CD1 LEU A 561     -32.242  29.089  47.980  1.00 51.22           C  
ATOM   4140  CD2 LEU A 561     -32.152  28.174  45.645  1.00 51.22           C  
ATOM   4141  N   ALA A 562     -28.427  24.994  47.929  1.00 50.64           N  
ATOM   4142  CA  ALA A 562     -27.034  24.559  48.004  1.00 50.64           C  
ATOM   4143  C   ALA A 562     -26.798  23.325  47.138  1.00 50.64           C  
ATOM   4144  CB  ALA A 562     -26.643  24.272  49.451  1.00 50.64           C  
ATOM   4145  O   ALA A 562     -25.760  23.208  46.482  1.00 50.64           O  
ATOM   4146  N   ALA A 563     -27.835  22.483  47.037  1.00 50.37           N  
ATOM   4147  CA  ALA A 563     -27.766  21.277  46.217  1.00 50.37           C  
ATOM   4148  C   ALA A 563     -27.847  21.618  44.732  1.00 50.37           C  
ATOM   4149  CB  ALA A 563     -28.883  20.309  46.598  1.00 50.37           C  
ATOM   4150  O   ALA A 563     -27.121  21.045  43.916  1.00 50.37           O  
ATOM   4151  N   VAL A 564     -28.693  22.609  44.424  1.00 51.60           N  
ATOM   4152  CA  VAL A 564     -28.833  23.058  43.043  1.00 51.60           C  
ATOM   4153  C   VAL A 564     -27.550  23.754  42.593  1.00 51.60           C  
ATOM   4154  CB  VAL A 564     -30.041  24.007  42.875  1.00 51.60           C  
ATOM   4155  O   VAL A 564     -27.079  23.537  41.474  1.00 51.60           O  
ATOM   4156  CG1 VAL A 564     -30.070  24.599  41.467  1.00 51.60           C  
ATOM   4157  CG2 VAL A 564     -31.344  23.268  43.174  1.00 51.60           C  
ATOM   4158  N   ALA A 565     -26.952  24.579  43.489  1.00 49.76           N  
ATOM   4159  CA  ALA A 565     -25.690  25.273  43.246  1.00 49.76           C  
ATOM   4160  C   ALA A 565     -24.540  24.282  43.092  1.00 49.76           C  
ATOM   4161  CB  ALA A 565     -25.395  26.253  44.379  1.00 49.76           C  
ATOM   4162  O   ALA A 565     -23.686  24.443  42.216  1.00 49.76           O  
ATOM   4163  N   ALA A 566     -24.516  23.255  43.925  1.00 49.56           N  
ATOM   4164  CA  ALA A 566     -23.529  22.184  43.820  1.00 49.56           C  
ATOM   4165  C   ALA A 566     -23.726  21.380  42.538  1.00 49.56           C  
ATOM   4166  CB  ALA A 566     -23.608  21.266  45.038  1.00 49.56           C  
ATOM   4167  O   ALA A 566     -22.754  20.981  41.892  1.00 49.56           O  
ATOM   4168  N   TYR A 567     -25.026  21.229  42.139  1.00 50.09           N  
ATOM   4169  CA  TYR A 567     -25.440  20.584  40.897  1.00 50.09           C  
ATOM   4170  C   TYR A 567     -24.934  21.358  39.686  1.00 50.09           C  
ATOM   4171  CB  TYR A 567     -26.966  20.461  40.838  1.00 50.09           C  
ATOM   4172  O   TYR A 567     -24.369  20.773  38.759  1.00 50.09           O  
ATOM   4173  CG  TYR A 567     -27.481  19.929  39.522  1.00 50.09           C  
ATOM   4174  CD1 TYR A 567     -28.053  20.781  38.581  1.00 50.09           C  
ATOM   4175  CD2 TYR A 567     -27.397  18.574  39.219  1.00 50.09           C  
ATOM   4176  CE1 TYR A 567     -28.531  20.296  37.368  1.00 50.09           C  
ATOM   4177  CE2 TYR A 567     -27.872  18.078  38.009  1.00 50.09           C  
ATOM   4178  OH  TYR A 567     -28.908  18.459  35.893  1.00 50.09           O  
ATOM   4179  CZ  TYR A 567     -28.436  18.945  37.092  1.00 50.09           C  
ATOM   4180  N   VAL A 568     -25.118  22.641  39.686  1.00 51.26           N  
ATOM   4181  CA  VAL A 568     -24.721  23.499  38.574  1.00 51.26           C  
ATOM   4182  C   VAL A 568     -23.198  23.562  38.488  1.00 51.26           C  
ATOM   4183  CB  VAL A 568     -25.306  24.922  38.717  1.00 51.26           C  
ATOM   4184  O   VAL A 568     -22.628  23.479  37.397  1.00 51.26           O  
ATOM   4185  CG1 VAL A 568     -24.752  25.845  37.634  1.00 51.26           C  
ATOM   4186  CG2 VAL A 568     -26.832  24.879  38.658  1.00 51.26           C  
ATOM   4187  N   SER A 569     -22.541  23.609  39.674  1.00 48.20           N  
ATOM   4188  CA  SER A 569     -21.084  23.652  39.746  1.00 48.20           C  
ATOM   4189  C   SER A 569     -20.469  22.338  39.277  1.00 48.20           C  
ATOM   4190  CB  SER A 569     -20.626  23.959  41.172  1.00 48.20           C  
ATOM   4191  O   SER A 569     -19.469  22.337  38.556  1.00 48.20           O  
ATOM   4192  OG  SER A 569     -19.213  24.051  41.238  1.00 48.20           O  
ATOM   4193  N   ALA A 570     -21.075  21.245  39.599  1.00 49.11           N  
ATOM   4194  CA  ALA A 570     -20.597  19.923  39.203  1.00 49.11           C  
ATOM   4195  C   ALA A 570     -20.817  19.683  37.712  1.00 49.11           C  
ATOM   4196  CB  ALA A 570     -21.293  18.838  40.022  1.00 49.11           C  
ATOM   4197  O   ALA A 570     -19.950  19.130  37.031  1.00 49.11           O  
ATOM   4198  N   VAL A 571     -21.982  20.162  37.220  1.00 51.49           N  
ATOM   4199  CA  VAL A 571     -22.294  20.036  35.800  1.00 51.49           C  
ATOM   4200  C   VAL A 571     -21.350  20.915  34.983  1.00 51.49           C  
ATOM   4201  CB  VAL A 571     -23.763  20.414  35.506  1.00 51.49           C  
ATOM   4202  O   VAL A 571     -20.827  20.485  33.952  1.00 51.49           O  
ATOM   4203  CG1 VAL A 571     -24.012  20.481  34.000  1.00 51.49           C  
ATOM   4204  CG2 VAL A 571     -24.713  19.415  36.164  1.00 51.49           C  
ATOM   4205  N   LEU A 572     -21.082  22.084  35.510  1.00 49.98           N  
ATOM   4206  CA  LEU A 572     -20.170  23.007  34.842  1.00 49.98           C  
ATOM   4207  C   LEU A 572     -18.738  22.486  34.889  1.00 49.98           C  
ATOM   4208  CB  LEU A 572     -20.242  24.393  35.489  1.00 49.98           C  
ATOM   4209  O   LEU A 572     -17.998  22.602  33.909  1.00 49.98           O  
ATOM   4210  CG  LEU A 572     -21.476  25.233  35.157  1.00 49.98           C  
ATOM   4211  CD1 LEU A 572     -21.505  26.495  36.013  1.00 49.98           C  
ATOM   4212  CD2 LEU A 572     -21.500  25.587  33.673  1.00 49.98           C  
ATOM   4213  N   ALA A 573     -18.356  21.898  36.039  1.00 49.60           N  
ATOM   4214  CA  ALA A 573     -17.030  21.302  36.183  1.00 49.60           C  
ATOM   4215  C   ALA A 573     -16.877  20.080  35.281  1.00 49.60           C  
ATOM   4216  CB  ALA A 573     -16.772  20.921  37.639  1.00 49.60           C  
ATOM   4217  O   ALA A 573     -15.831  19.889  34.657  1.00 49.60           O  
ATOM   4218  N   ALA A 574     -17.921  19.256  35.176  1.00 49.30           N  
ATOM   4219  CA  ALA A 574     -17.915  18.060  34.338  1.00 49.30           C  
ATOM   4220  C   ALA A 574     -17.904  18.428  32.857  1.00 49.30           C  
ATOM   4221  CB  ALA A 574     -19.123  17.181  34.655  1.00 49.30           C  
ATOM   4222  O   ALA A 574     -17.185  17.815  32.064  1.00 49.30           O  
ATOM   4223  N   LEU A 575     -18.637  19.464  32.583  1.00 50.49           N  
ATOM   4224  CA  LEU A 575     -18.670  19.923  31.199  1.00 50.49           C  
ATOM   4225  C   LEU A 575     -17.356  20.596  30.818  1.00 50.49           C  
ATOM   4226  CB  LEU A 575     -19.835  20.894  30.984  1.00 50.49           C  
ATOM   4227  O   LEU A 575     -16.873  20.434  29.695  1.00 50.49           O  
ATOM   4228  CG  LEU A 575     -21.230  20.272  30.905  1.00 50.49           C  
ATOM   4229  CD1 LEU A 575     -22.298  21.361  30.934  1.00 50.49           C  
ATOM   4230  CD2 LEU A 575     -21.364  19.418  29.649  1.00 50.49           C  
ATOM   4231  N   GLY A 576     -16.752  21.346  31.785  1.00 49.09           N  
ATOM   4232  CA  GLY A 576     -15.436  21.942  31.617  1.00 49.09           C  
ATOM   4233  C   GLY A 576     -14.333  20.914  31.451  1.00 49.09           C  
ATOM   4234  O   GLY A 576     -13.455  21.070  30.599  1.00 49.09           O  
ATOM   4235  N   ALA A 577     -14.364  19.888  32.251  1.00 48.88           N  
ATOM   4236  CA  ALA A 577     -13.366  18.825  32.168  1.00 48.88           C  
ATOM   4237  C   ALA A 577     -13.490  18.057  30.855  1.00 48.88           C  
ATOM   4238  CB  ALA A 577     -13.505  17.872  33.353  1.00 48.88           C  
ATOM   4239  O   ALA A 577     -12.483  17.688  30.247  1.00 48.88           O  
ATOM   4240  N   ALA A 578     -14.748  17.883  30.399  1.00 46.09           N  
ATOM   4241  CA  ALA A 578     -15.042  17.216  29.134  1.00 46.09           C  
ATOM   4242  C   ALA A 578     -14.537  18.037  27.951  1.00 46.09           C  
ATOM   4243  CB  ALA A 578     -16.542  16.964  29.000  1.00 46.09           C  
ATOM   4244  O   ALA A 578     -13.975  17.487  27.001  1.00 46.09           O  
ATOM   4245  N   ALA A 579     -14.694  19.298  28.092  1.00 47.98           N  
ATOM   4246  CA  ALA A 579     -14.207  20.189  27.042  1.00 47.98           C  
ATOM   4247  C   ALA A 579     -12.682  20.244  27.031  1.00 47.98           C  
ATOM   4248  CB  ALA A 579     -14.785  21.591  27.224  1.00 47.98           C  
ATOM   4249  O   ALA A 579     -12.062  20.243  25.965  1.00 47.98           O  
ATOM   4250  N   LYS A 580     -12.092  20.319  28.279  1.00 47.06           N  
ATOM   4251  CA  LYS A 580     -10.639  20.305  28.419  1.00 47.06           C  
ATOM   4252  C   LYS A 580     -10.050  18.994  27.904  1.00 47.06           C  
ATOM   4253  CB  LYS A 580     -10.238  20.522  29.879  1.00 47.06           C  
ATOM   4254  O   LYS A 580      -9.014  18.994  27.236  1.00 47.06           O  
ATOM   4255  CG  LYS A 580      -8.795  20.967  30.065  1.00 47.06           C  
ATOM   4256  CD  LYS A 580      -8.536  21.441  31.489  1.00 47.06           C  
ATOM   4257  CE  LYS A 580      -7.121  21.982  31.650  1.00 47.06           C  
ATOM   4258  NZ  LYS A 580      -6.941  22.680  32.958  1.00 47.06           N  
ATOM   4259  N   ALA A 581     -10.692  17.897  28.185  1.00 46.46           N  
ATOM   4260  CA  ALA A 581     -10.242  16.579  27.745  1.00 46.46           C  
ATOM   4261  C   ALA A 581     -10.361  16.437  26.230  1.00 46.46           C  
ATOM   4262  CB  ALA A 581     -11.043  15.483  28.444  1.00 46.46           C  
ATOM   4263  O   ALA A 581      -9.483  15.860  25.584  1.00 46.46           O  
ATOM   4264  N   GLN A 582     -11.492  17.016  25.720  1.00 46.55           N  
ATOM   4265  CA  GLN A 582     -11.666  17.057  24.272  1.00 46.55           C  
ATOM   4266  C   GLN A 582     -10.600  17.928  23.614  1.00 46.55           C  
ATOM   4267  CB  GLN A 582     -13.061  17.572  23.913  1.00 46.55           C  
ATOM   4268  O   GLN A 582     -10.049  17.563  22.573  1.00 46.55           O  
ATOM   4269  CG  GLN A 582     -13.435  17.366  22.451  1.00 46.55           C  
ATOM   4270  CD  GLN A 582     -14.936  17.334  22.229  1.00 46.55           C  
ATOM   4271  NE2 GLN A 582     -15.369  17.762  21.048  1.00 46.55           N  
ATOM   4272  OE1 GLN A 582     -15.699  16.928  23.111  1.00 46.55           O  
ATOM   4273  N   ALA A 583     -10.261  19.041  24.238  1.00 43.70           N  
ATOM   4274  CA  ALA A 583      -9.229  19.948  23.741  1.00 43.70           C  
ATOM   4275  C   ALA A 583      -7.849  19.299  23.809  1.00 43.70           C  
ATOM   4276  CB  ALA A 583      -9.240  21.252  24.535  1.00 43.70           C  
ATOM   4277  O   ALA A 583      -7.046  19.437  22.884  1.00 43.70           O  
ATOM   4278  N   GLN A 584      -7.594  18.565  24.896  1.00 44.73           N  
ATOM   4279  CA  GLN A 584      -6.305  17.910  25.091  1.00 44.73           C  
ATOM   4280  C   GLN A 584      -6.149  16.713  24.157  1.00 44.73           C  
ATOM   4281  CB  GLN A 584      -6.143  17.465  26.546  1.00 44.73           C  
ATOM   4282  O   GLN A 584      -5.058  16.458  23.643  1.00 44.73           O  
ATOM   4283  CG  GLN A 584      -5.899  18.612  27.516  1.00 44.73           C  
ATOM   4284  CD  GLN A 584      -5.656  18.138  28.937  1.00 44.73           C  
ATOM   4285  NE2 GLN A 584      -4.988  18.967  29.732  1.00 44.73           N  
ATOM   4286  OE1 GLN A 584      -6.066  17.037  29.316  1.00 44.73           O  
ATOM   4287  N   ALA A 585      -7.267  15.981  23.877  1.00 43.21           N  
ATOM   4288  CA  ALA A 585      -7.281  14.857  22.944  1.00 43.21           C  
ATOM   4289  C   ALA A 585      -7.119  15.338  21.505  1.00 43.21           C  
ATOM   4290  CB  ALA A 585      -8.573  14.058  23.093  1.00 43.21           C  
ATOM   4291  O   ALA A 585      -6.407  14.716  20.713  1.00 43.21           O  
ATOM   4292  N   LEU A 586      -7.619  16.498  21.320  1.00 42.98           N  
ATOM   4293  CA  LEU A 586      -7.472  17.058  19.981  1.00 42.98           C  
ATOM   4294  C   LEU A 586      -6.100  17.701  19.808  1.00 42.98           C  
ATOM   4295  CB  LEU A 586      -8.570  18.090  19.708  1.00 42.98           C  
ATOM   4296  O   LEU A 586      -5.508  17.629  18.729  1.00 42.98           O  
ATOM   4297  CG  LEU A 586      -9.970  17.536  19.442  1.00 42.98           C  
ATOM   4298  CD1 LEU A 586     -10.994  18.666  19.429  1.00 42.98           C  
ATOM   4299  CD2 LEU A 586      -9.999  16.767  18.125  1.00 42.98           C  
ATOM   4300  N   ALA A 587      -5.558  18.290  20.915  1.00 40.16           N  
ATOM   4301  CA  ALA A 587      -4.195  18.813  20.947  1.00 40.16           C  
ATOM   4302  C   ALA A 587      -3.172  17.687  20.828  1.00 40.16           C  
ATOM   4303  CB  ALA A 587      -3.960  19.607  22.230  1.00 40.16           C  
ATOM   4304  O   ALA A 587      -2.153  17.834  20.149  1.00 40.16           O  
ATOM   4305  N   ALA A 588      -3.472  16.528  21.463  1.00 41.46           N  
ATOM   4306  CA  ALA A 588      -2.589  15.367  21.384  1.00 41.46           C  
ATOM   4307  C   ALA A 588      -2.657  14.721  20.003  1.00 41.46           C  
ATOM   4308  CB  ALA A 588      -2.949  14.349  22.463  1.00 41.46           C  
ATOM   4309  O   ALA A 588      -1.645  14.243  19.484  1.00 41.46           O  
ATOM   4310  N   ALA A 589      -3.833  14.826  19.382  1.00 39.53           N  
ATOM   4311  CA  ALA A 589      -3.969  14.326  18.016  1.00 39.53           C  
ATOM   4312  C   ALA A 589      -3.288  15.261  17.020  1.00 39.53           C  
ATOM   4313  CB  ALA A 589      -5.443  14.153  17.658  1.00 39.53           C  
ATOM   4314  O   ALA A 589      -2.753  14.812  16.004  1.00 39.53           O  
ATOM   4315  N   GLY A 590      -3.025  16.508  17.498  1.00 37.55           N  
ATOM   4316  CA  GLY A 590      -2.356  17.463  16.628  1.00 37.55           C  
ATOM   4317  C   GLY A 590      -0.854  17.511  16.837  1.00 37.55           C  
ATOM   4318  O   GLY A 590      -0.104  17.847  15.918  1.00 37.55           O  
ATOM   4319  N   LYS A 591      -0.347  17.138  18.081  1.00 40.92           N  
ATOM   4320  CA  LYS A 591       1.088  17.094  18.350  1.00 40.92           C  
ATOM   4321  C   LYS A 591       1.759  15.968  17.569  1.00 40.92           C  
ATOM   4322  CB  LYS A 591       1.349  16.920  19.847  1.00 40.92           C  
ATOM   4323  O   LYS A 591       2.924  16.082  17.182  1.00 40.92           O  
ATOM   4324  CG  LYS A 591       1.451  18.231  20.613  1.00 40.92           C  
ATOM   4325  CD  LYS A 591       1.855  18.000  22.064  1.00 40.92           C  
ATOM   4326  CE  LYS A 591       1.826  19.294  22.866  1.00 40.92           C  
ATOM   4327  NZ  LYS A 591       2.284  19.085  24.272  1.00 40.92           N  
ATOM   4328  N   GLU A 592       0.959  15.120  16.853  1.00 44.45           N  
ATOM   4329  CA  GLU A 592       1.592  14.101  16.020  1.00 44.45           C  
ATOM   4330  C   GLU A 592       1.524  14.476  14.542  1.00 44.45           C  
ATOM   4331  CB  GLU A 592       0.937  12.737  16.247  1.00 44.45           C  
ATOM   4332  O   GLU A 592       2.277  13.943  13.726  1.00 44.45           O  
ATOM   4333  CG  GLU A 592       1.378  12.049  17.531  1.00 44.45           C  
ATOM   4334  CD  GLU A 592       1.472  10.537  17.400  1.00 44.45           C  
ATOM   4335  OE1 GLU A 592       2.108   9.891  18.264  1.00 44.45           O  
ATOM   4336  OE2 GLU A 592       0.907   9.994  16.425  1.00 44.45           O  
ATOM   4337  N   ALA A 593       1.112  15.743  14.196  1.00 39.84           N  
ATOM   4338  CA  ALA A 593       1.082  16.096  12.779  1.00 39.84           C  
ATOM   4339  C   ALA A 593       1.929  17.335  12.504  1.00 39.84           C  
ATOM   4340  CB  ALA A 593      -0.355  16.324  12.318  1.00 39.84           C  
ATOM   4341  O   ALA A 593       1.773  18.362  13.170  1.00 39.84           O  
ATOM   4342  N   GLY A 594       3.322  17.382  12.703  1.00 39.18           N  
ATOM   4343  CA  GLY A 594       4.486  18.015  12.103  1.00 39.18           C  
ATOM   4344  C   GLY A 594       4.134  19.205  11.231  1.00 39.18           C  
ATOM   4345  O   GLY A 594       3.076  19.227  10.598  1.00 39.18           O  
ATOM   4346  N   LYS A 595       4.495  20.485  11.661  1.00 44.06           N  
ATOM   4347  CA  LYS A 595       4.778  21.905  11.467  1.00 44.06           C  
ATOM   4348  C   LYS A 595       4.910  22.242   9.985  1.00 44.06           C  
ATOM   4349  CB  LYS A 595       6.054  22.304  12.211  1.00 44.06           C  
ATOM   4350  O   LYS A 595       5.783  21.709   9.297  1.00 44.06           O  
ATOM   4351  CG  LYS A 595       5.838  22.625  13.682  1.00 44.06           C  
ATOM   4352  CD  LYS A 595       7.146  22.988  14.373  1.00 44.06           C  
ATOM   4353  CE  LYS A 595       6.938  23.266  15.856  1.00 44.06           C  
ATOM   4354  NZ  LYS A 595       8.215  23.640  16.534  1.00 44.06           N  
ATOM   4355  N   GLY A 596       3.880  22.206   9.141  1.00 41.19           N  
ATOM   4356  CA  GLY A 596       4.018  23.142   8.036  1.00 41.19           C  
ATOM   4357  C   GLY A 596       2.795  23.193   7.140  1.00 41.19           C  
ATOM   4358  O   GLY A 596       2.463  24.246   6.593  1.00 41.19           O  
ATOM   4359  N   LEU A 597       1.613  22.974   7.510  1.00 42.86           N  
ATOM   4360  CA  LEU A 597       0.351  23.353   6.883  1.00 42.86           C  
ATOM   4361  C   LEU A 597      -0.830  22.996   7.779  1.00 42.86           C  
ATOM   4362  CB  LEU A 597       0.201  22.667   5.523  1.00 42.86           C  
ATOM   4363  O   LEU A 597      -1.986  23.122   7.369  1.00 42.86           O  
ATOM   4364  CG  LEU A 597       0.447  23.540   4.291  1.00 42.86           C  
ATOM   4365  CD1 LEU A 597       1.632  23.007   3.492  1.00 42.86           C  
ATOM   4366  CD2 LEU A 597      -0.804  23.606   3.423  1.00 42.86           C  
ATOM   4367  N   ALA A 598      -0.670  22.706   9.137  1.00 44.76           N  
ATOM   4368  CA  ALA A 598      -1.350  22.461  10.406  1.00 44.76           C  
ATOM   4369  C   ALA A 598      -1.990  23.739  10.941  1.00 44.76           C  
ATOM   4370  CB  ALA A 598      -0.374  21.889  11.431  1.00 44.76           C  
ATOM   4371  O   ALA A 598      -2.941  23.684  11.724  1.00 44.76           O  
ATOM   4372  N   GLY A 599      -1.942  24.924  10.178  1.00 40.00           N  
ATOM   4373  CA  GLY A 599      -2.413  26.156  10.790  1.00 40.00           C  
ATOM   4374  C   GLY A 599      -3.894  26.404  10.571  1.00 40.00           C  
ATOM   4375  O   GLY A 599      -4.594  26.853  11.480  1.00 40.00           O  
ATOM   4376  N   HIS A 600      -4.496  25.797   9.442  1.00 39.37           N  
ATOM   4377  CA  HIS A 600      -5.906  26.069   9.184  1.00 39.37           C  
ATOM   4378  C   HIS A 600      -6.801  25.056   9.889  1.00 39.37           C  
ATOM   4379  CB  HIS A 600      -6.186  26.061   7.680  1.00 39.37           C  
ATOM   4380  O   HIS A 600      -7.844  25.420  10.438  1.00 39.37           O  
ATOM   4381  CG  HIS A 600      -7.334  26.932   7.279  1.00 39.37           C  
ATOM   4382  CD2 HIS A 600      -8.591  26.621   6.886  1.00 39.37           C  
ATOM   4383  ND1 HIS A 600      -7.250  28.307   7.251  1.00 39.37           N  
ATOM   4384  CE1 HIS A 600      -8.410  28.805   6.858  1.00 39.37           C  
ATOM   4385  NE2 HIS A 600      -9.241  27.803   6.630  1.00 39.37           N  
ATOM   4386  N   SER A 601      -6.389  23.705   9.945  1.00 41.31           N  
ATOM   4387  CA  SER A 601      -7.137  22.671  10.652  1.00 41.31           C  
ATOM   4388  C   SER A 601      -6.996  22.822  12.163  1.00 41.31           C  
ATOM   4389  CB  SER A 601      -6.664  21.281  10.224  1.00 41.31           C  
ATOM   4390  O   SER A 601      -7.963  22.634  12.904  1.00 41.31           O  
ATOM   4391  OG  SER A 601      -5.525  20.885  10.968  1.00 41.31           O  
ATOM   4392  N   GLN A 602      -5.819  23.379  12.621  1.00 43.81           N  
ATOM   4393  CA  GLN A 602      -5.586  23.745  14.014  1.00 43.81           C  
ATOM   4394  C   GLN A 602      -6.415  24.963  14.409  1.00 43.81           C  
ATOM   4395  CB  GLN A 602      -4.101  24.019  14.255  1.00 43.81           C  
ATOM   4396  O   GLN A 602      -6.933  25.032  15.526  1.00 43.81           O  
ATOM   4397  CG  GLN A 602      -3.257  22.759  14.392  1.00 43.81           C  
ATOM   4398  CD  GLN A 602      -1.806  23.057  14.721  1.00 43.81           C  
ATOM   4399  NE2 GLN A 602      -0.972  22.022  14.716  1.00 43.81           N  
ATOM   4400  OE1 GLN A 602      -1.437  24.208  14.977  1.00 43.81           O  
ATOM   4401  N   TRP A 603      -6.591  25.980  13.412  1.00 39.43           N  
ATOM   4402  CA  TRP A 603      -7.435  27.149  13.635  1.00 39.43           C  
ATOM   4403  C   TRP A 603      -8.896  26.743  13.793  1.00 39.43           C  
ATOM   4404  CB  TRP A 603      -7.290  28.145  12.482  1.00 39.43           C  
ATOM   4405  O   TRP A 603      -9.584  27.217  14.700  1.00 39.43           O  
ATOM   4406  CG  TRP A 603      -7.957  29.465  12.729  1.00 39.43           C  
ATOM   4407  CD1 TRP A 603      -7.452  30.524  13.432  1.00 39.43           C  
ATOM   4408  CD2 TRP A 603      -9.254  29.865  12.278  1.00 39.43           C  
ATOM   4409  CE2 TRP A 603      -9.472  31.180  12.744  1.00 39.43           C  
ATOM   4410  CE3 TRP A 603     -10.255  29.237  11.524  1.00 39.43           C  
ATOM   4411  NE1 TRP A 603      -8.359  31.559  13.445  1.00 39.43           N  
ATOM   4412  CH2 TRP A 603     -11.614  31.243  11.739  1.00 39.43           C  
ATOM   4413  CZ2 TRP A 603     -10.652  31.880  12.479  1.00 39.43           C  
ATOM   4414  CZ3 TRP A 603     -11.428  29.936  11.261  1.00 39.43           C  
ATOM   4415  N   VAL A 604      -9.386  25.812  12.865  1.00 43.02           N  
ATOM   4416  CA  VAL A 604     -10.794  25.428  12.870  1.00 43.02           C  
ATOM   4417  C   VAL A 604     -11.101  24.610  14.123  1.00 43.02           C  
ATOM   4418  CB  VAL A 604     -11.168  24.625  11.604  1.00 43.02           C  
ATOM   4419  O   VAL A 604     -12.147  24.795  14.751  1.00 43.02           O  
ATOM   4420  CG1 VAL A 604     -12.603  24.110  11.696  1.00 43.02           C  
ATOM   4421  CG2 VAL A 604     -10.983  25.483  10.354  1.00 43.02           C  
ATOM   4422  N   ALA A 605     -10.117  23.756  14.547  1.00 45.86           N  
ATOM   4423  CA  ALA A 605     -10.279  22.909  15.726  1.00 45.86           C  
ATOM   4424  C   ALA A 605     -10.193  23.732  17.008  1.00 45.86           C  
ATOM   4425  CB  ALA A 605      -9.226  21.803  15.736  1.00 45.86           C  
ATOM   4426  O   ALA A 605     -10.977  23.526  17.938  1.00 45.86           O  
ATOM   4427  N   LYS A 606      -9.277  24.786  16.983  1.00 42.30           N  
ATOM   4428  CA  LYS A 606      -9.156  25.653  18.151  1.00 42.30           C  
ATOM   4429  C   LYS A 606     -10.316  26.641  18.225  1.00 42.30           C  
ATOM   4430  CB  LYS A 606      -7.826  26.407  18.125  1.00 42.30           C  
ATOM   4431  O   LYS A 606     -10.829  26.925  19.310  1.00 42.30           O  
ATOM   4432  CG  LYS A 606      -6.656  25.619  18.695  1.00 42.30           C  
ATOM   4433  CD  LYS A 606      -5.387  26.460  18.748  1.00 42.30           C  
ATOM   4434  CE  LYS A 606      -4.205  25.659  19.277  1.00 42.30           C  
ATOM   4435  NZ  LYS A 606      -2.914  26.385  19.084  1.00 42.30           N  
ATOM   4436  N   ALA A 607     -10.811  27.127  17.056  1.00 43.63           N  
ATOM   4437  CA  ALA A 607     -11.985  27.993  16.983  1.00 43.63           C  
ATOM   4438  C   ALA A 607     -13.243  27.252  17.426  1.00 43.63           C  
ATOM   4439  CB  ALA A 607     -12.161  28.532  15.565  1.00 43.63           C  
ATOM   4440  O   ALA A 607     -14.093  27.817  18.118  1.00 43.63           O  
ATOM   4441  N   ALA A 608     -13.309  25.924  16.992  1.00 43.38           N  
ATOM   4442  CA  ALA A 608     -14.441  25.097  17.402  1.00 43.38           C  
ATOM   4443  C   ALA A 608     -14.413  24.835  18.905  1.00 43.38           C  
ATOM   4444  CB  ALA A 608     -14.442  23.778  16.635  1.00 43.38           C  
ATOM   4445  O   ALA A 608     -15.458  24.822  19.559  1.00 43.38           O  
ATOM   4446  N   ALA A 609     -13.155  24.647  19.483  1.00 45.13           N  
ATOM   4447  CA  ALA A 609     -12.970  24.469  20.921  1.00 45.13           C  
ATOM   4448  C   ALA A 609     -13.337  25.739  21.683  1.00 45.13           C  
ATOM   4449  CB  ALA A 609     -11.529  24.067  21.226  1.00 45.13           C  
ATOM   4450  O   ALA A 609     -13.991  25.677  22.727  1.00 45.13           O  
ATOM   4451  N   VAL A 610     -13.006  26.899  21.127  1.00 45.23           N  
ATOM   4452  CA  VAL A 610     -13.334  28.180  21.742  1.00 45.23           C  
ATOM   4453  C   VAL A 610     -14.838  28.426  21.656  1.00 45.23           C  
ATOM   4454  CB  VAL A 610     -12.564  29.343  21.076  1.00 45.23           C  
ATOM   4455  O   VAL A 610     -15.453  28.897  22.616  1.00 45.23           O  
ATOM   4456  CG1 VAL A 610     -13.073  30.690  21.587  1.00 45.23           C  
ATOM   4457  CG2 VAL A 610     -11.064  29.204  21.328  1.00 45.23           C  
ATOM   4458  N   GLU A 611     -15.416  28.113  20.505  1.00 48.27           N  
ATOM   4459  CA  GLU A 611     -16.862  28.245  20.353  1.00 48.27           C  
ATOM   4460  C   GLU A 611     -17.605  27.350  21.340  1.00 48.27           C  
ATOM   4461  CB  GLU A 611     -17.284  27.911  18.920  1.00 48.27           C  
ATOM   4462  O   GLU A 611     -18.632  27.747  21.895  1.00 48.27           O  
ATOM   4463  CG  GLU A 611     -17.231  29.100  17.970  1.00 48.27           C  
ATOM   4464  CD  GLU A 611     -17.655  28.754  16.552  1.00 48.27           C  
ATOM   4465  OE1 GLU A 611     -17.641  29.651  15.678  1.00 48.27           O  
ATOM   4466  OE2 GLU A 611     -18.006  27.577  16.312  1.00 48.27           O  
ATOM   4467  N   ALA A 612     -17.025  26.071  21.532  1.00 43.56           N  
ATOM   4468  CA  ALA A 612     -17.595  25.137  22.500  1.00 43.56           C  
ATOM   4469  C   ALA A 612     -17.491  25.686  23.920  1.00 43.56           C  
ATOM   4470  CB  ALA A 612     -16.897  23.782  22.404  1.00 43.56           C  
ATOM   4471  O   ALA A 612     -18.431  25.565  24.709  1.00 43.56           O  
ATOM   4472  N   TRP A 613     -16.370  26.386  24.161  1.00 45.13           N  
ATOM   4473  CA  TRP A 613     -16.200  27.022  25.463  1.00 45.13           C  
ATOM   4474  C   TRP A 613     -17.146  28.208  25.617  1.00 45.13           C  
ATOM   4475  CB  TRP A 613     -14.751  27.480  25.653  1.00 45.13           C  
ATOM   4476  O   TRP A 613     -17.714  28.421  26.691  1.00 45.13           O  
ATOM   4477  CG  TRP A 613     -13.826  26.397  26.122  1.00 45.13           C  
ATOM   4478  CD1 TRP A 613     -13.091  25.547  25.344  1.00 45.13           C  
ATOM   4479  CD2 TRP A 613     -13.542  26.045  27.480  1.00 45.13           C  
ATOM   4480  CE2 TRP A 613     -12.625  24.972  27.450  1.00 45.13           C  
ATOM   4481  CE3 TRP A 613     -13.975  26.534  28.720  1.00 45.13           C  
ATOM   4482  NE1 TRP A 613     -12.366  24.687  26.136  1.00 45.13           N  
ATOM   4483  CH2 TRP A 613     -12.570  24.877  29.814  1.00 45.13           C  
ATOM   4484  CZ2 TRP A 613     -12.131  24.379  28.615  1.00 45.13           C  
ATOM   4485  CZ3 TRP A 613     -13.482  25.943  29.878  1.00 45.13           C  
ATOM   4486  N   ASP A 614     -17.361  29.056  24.514  1.00 46.56           N  
ATOM   4487  CA  ASP A 614     -18.286  30.184  24.540  1.00 46.56           C  
ATOM   4488  C   ASP A 614     -19.721  29.713  24.766  1.00 46.56           C  
ATOM   4489  CB  ASP A 614     -18.194  30.984  23.238  1.00 46.56           C  
ATOM   4490  O   ASP A 614     -20.477  30.343  25.508  1.00 46.56           O  
ATOM   4491  CG  ASP A 614     -17.057  31.991  23.240  1.00 46.56           C  
ATOM   4492  OD1 ASP A 614     -16.547  32.333  24.329  1.00 46.56           O  
ATOM   4493  OD2 ASP A 614     -16.669  32.448  22.143  1.00 46.56           O  
ATOM   4494  N   ARG A 615     -20.039  28.564  24.107  1.00 46.07           N  
ATOM   4495  CA  ARG A 615     -21.386  28.023  24.259  1.00 46.07           C  
ATOM   4496  C   ARG A 615     -21.607  27.496  25.673  1.00 46.07           C  
ATOM   4497  CB  ARG A 615     -21.637  26.910  23.240  1.00 46.07           C  
ATOM   4498  O   ARG A 615     -22.689  27.661  26.240  1.00 46.07           O  
ATOM   4499  CG  ARG A 615     -21.890  27.413  21.828  1.00 46.07           C  
ATOM   4500  CD  ARG A 615     -22.227  26.275  20.875  1.00 46.07           C  
ATOM   4501  NE  ARG A 615     -22.348  26.743  19.497  1.00 46.07           N  
ATOM   4502  NH1 ARG A 615     -22.040  24.661  18.544  1.00 46.07           N  
ATOM   4503  NH2 ARG A 615     -22.382  26.496  17.214  1.00 46.07           N  
ATOM   4504  CZ  ARG A 615     -22.257  25.966  18.422  1.00 46.07           C  
ATOM   4505  N   LEU A 616     -20.531  26.960  26.258  1.00 44.13           N  
ATOM   4506  CA  LEU A 616     -20.555  26.444  27.622  1.00 44.13           C  
ATOM   4507  C   LEU A 616     -20.621  27.584  28.633  1.00 44.13           C  
ATOM   4508  CB  LEU A 616     -19.321  25.579  27.890  1.00 44.13           C  
ATOM   4509  O   LEU A 616     -21.352  27.500  29.623  1.00 44.13           O  
ATOM   4510  CG  LEU A 616     -19.585  24.135  28.319  1.00 44.13           C  
ATOM   4511  CD1 LEU A 616     -18.497  23.214  27.777  1.00 44.13           C  
ATOM   4512  CD2 LEU A 616     -19.671  24.035  29.838  1.00 44.13           C  
ATOM   4513  N   ALA A 617     -19.859  28.614  28.438  1.00 47.23           N  
ATOM   4514  CA  ALA A 617     -19.916  29.819  29.263  1.00 47.23           C  
ATOM   4515  C   ALA A 617     -21.287  30.482  29.172  1.00 47.23           C  
ATOM   4516  CB  ALA A 617     -18.824  30.801  28.845  1.00 47.23           C  
ATOM   4517  O   ALA A 617     -21.825  30.951  30.177  1.00 47.23           O  
ATOM   4518  N   ALA A 618     -21.859  30.506  27.920  1.00 49.88           N  
ATOM   4519  CA  ALA A 618     -23.195  31.064  27.729  1.00 49.88           C  
ATOM   4520  C   ALA A 618     -24.246  30.234  28.461  1.00 49.88           C  
ATOM   4521  CB  ALA A 618     -23.529  31.147  26.241  1.00 49.88           C  
ATOM   4522  O   ALA A 618     -25.180  30.783  29.050  1.00 49.88           O  
ATOM   4523  N   ALA A 619     -24.070  28.889  28.420  1.00 42.57           N  
ATOM   4524  CA  ALA A 619     -24.990  27.993  29.116  1.00 42.57           C  
ATOM   4525  C   ALA A 619     -24.876  28.158  30.629  1.00 42.57           C  
ATOM   4526  CB  ALA A 619     -24.722  26.543  28.720  1.00 42.57           C  
ATOM   4527  O   ALA A 619     -25.884  28.142  31.339  1.00 42.57           O  
ATOM   4528  N   ALA A 620     -23.673  28.303  31.122  1.00 44.72           N  
ATOM   4529  CA  ALA A 620     -23.438  28.565  32.540  1.00 44.72           C  
ATOM   4530  C   ALA A 620     -24.032  29.907  32.956  1.00 44.72           C  
ATOM   4531  CB  ALA A 620     -21.942  28.530  32.846  1.00 44.72           C  
ATOM   4532  O   ALA A 620     -24.621  30.025  34.033  1.00 44.72           O  
ATOM   4533  N   ALA A 621     -23.861  30.932  32.125  1.00 48.33           N  
ATOM   4534  CA  ALA A 621     -24.432  32.249  32.396  1.00 48.33           C  
ATOM   4535  C   ALA A 621     -25.957  32.192  32.415  1.00 48.33           C  
ATOM   4536  CB  ALA A 621     -23.953  33.260  31.357  1.00 48.33           C  
ATOM   4537  O   ALA A 621     -26.598  32.841  33.245  1.00 48.33           O  
ATOM   4538  N   SER A 622     -26.515  31.383  31.459  1.00 45.63           N  
ATOM   4539  CA  SER A 622     -27.967  31.242  31.439  1.00 45.63           C  
ATOM   4540  C   SER A 622     -28.470  30.527  32.688  1.00 45.63           C  
ATOM   4541  CB  SER A 622     -28.415  30.481  30.190  1.00 45.63           C  
ATOM   4542  O   SER A 622     -29.538  30.854  33.209  1.00 45.63           O  
ATOM   4543  OG  SER A 622     -28.001  29.127  30.251  1.00 45.63           O  
ATOM   4544  N   ALA A 623     -27.740  29.598  33.173  1.00 42.68           N  
ATOM   4545  CA  ALA A 623     -28.077  28.864  34.390  1.00 42.68           C  
ATOM   4546  C   ALA A 623     -28.009  29.772  35.615  1.00 42.68           C  
ATOM   4547  CB  ALA A 623     -27.145  27.668  34.566  1.00 42.68           C  
ATOM   4548  O   ALA A 623     -28.859  29.689  36.505  1.00 42.68           O  
ATOM   4549  N   GLN A 624     -27.012  30.644  35.611  1.00 46.02           N  
ATOM   4550  CA  GLN A 624     -26.887  31.626  36.683  1.00 46.02           C  
ATOM   4551  C   GLN A 624     -28.035  32.631  36.645  1.00 46.02           C  
ATOM   4552  CB  GLN A 624     -25.546  32.356  36.588  1.00 46.02           C  
ATOM   4553  O   GLN A 624     -28.560  33.021  37.690  1.00 46.02           O  
ATOM   4554  CG  GLN A 624     -25.110  33.012  37.891  1.00 46.02           C  
ATOM   4555  CD  GLN A 624     -23.606  33.182  37.989  1.00 46.02           C  
ATOM   4556  NE2 GLN A 624     -23.170  34.324  38.510  1.00 46.02           N  
ATOM   4557  OE1 GLN A 624     -22.841  32.294  37.599  1.00 46.02           O  
ATOM   4558  N   GLU A 625     -28.378  33.130  35.475  1.00 52.09           N  
ATOM   4559  CA  GLU A 625     -29.505  34.044  35.313  1.00 52.09           C  
ATOM   4560  C   GLU A 625     -30.799  33.421  35.830  1.00 52.09           C  
ATOM   4561  CB  GLU A 625     -29.665  34.446  33.844  1.00 52.09           C  
ATOM   4562  O   GLU A 625     -31.607  34.097  36.471  1.00 52.09           O  
ATOM   4563  CG  GLU A 625     -30.626  35.605  33.625  1.00 52.09           C  
ATOM   4564  CD  GLU A 625     -30.666  36.088  32.184  1.00 52.09           C  
ATOM   4565  OE1 GLU A 625     -31.452  37.011  31.874  1.00 52.09           O  
ATOM   4566  OE2 GLU A 625     -29.905  35.537  31.357  1.00 52.09           O  
ATOM   4567  N   THR A 626     -31.034  32.141  35.499  1.00 47.18           N  
ATOM   4568  CA  THR A 626     -32.230  31.444  35.960  1.00 47.18           C  
ATOM   4569  C   THR A 626     -32.248  31.350  37.483  1.00 47.18           C  
ATOM   4570  CB  THR A 626     -32.320  30.031  35.355  1.00 47.18           C  
ATOM   4571  O   THR A 626     -33.295  31.529  38.109  1.00 47.18           O  
ATOM   4572  CG2 THR A 626     -32.509  30.091  33.842  1.00 47.18           C  
ATOM   4573  OG1 THR A 626     -31.114  29.314  35.646  1.00 47.18           O  
ATOM   4574  N   GLN A 627     -31.089  31.098  38.059  1.00 46.02           N  
ATOM   4575  CA  GLN A 627     -30.956  31.086  39.512  1.00 46.02           C  
ATOM   4576  C   GLN A 627     -31.306  32.447  40.108  1.00 46.02           C  
ATOM   4577  CB  GLN A 627     -29.538  30.684  39.919  1.00 46.02           C  
ATOM   4578  O   GLN A 627     -32.010  32.526  41.117  1.00 46.02           O  
ATOM   4579  CG  GLN A 627     -29.388  30.374  41.403  1.00 46.02           C  
ATOM   4580  CD  GLN A 627     -27.972  29.980  41.780  1.00 46.02           C  
ATOM   4581  NE2 GLN A 627     -27.670  30.022  43.073  1.00 46.02           N  
ATOM   4582  OE1 GLN A 627     -27.157  29.640  40.916  1.00 46.02           O  
ATOM   4583  N   ASP A 628     -30.800  33.526  39.523  1.00 51.81           N  
ATOM   4584  CA  ASP A 628     -31.067  34.874  40.013  1.00 51.81           C  
ATOM   4585  C   ASP A 628     -32.550  35.218  39.893  1.00 51.81           C  
ATOM   4586  CB  ASP A 628     -30.226  35.899  39.250  1.00 51.81           C  
ATOM   4587  O   ASP A 628     -33.116  35.869  40.774  1.00 51.81           O  
ATOM   4588  CG  ASP A 628     -28.765  35.894  39.665  1.00 51.81           C  
ATOM   4589  OD1 ASP A 628     -28.449  35.423  40.778  1.00 51.81           O  
ATOM   4590  OD2 ASP A 628     -27.923  36.369  38.872  1.00 51.81           O  
ATOM   4591  N   LYS A 629     -33.120  34.768  38.756  1.00 52.32           N  
ATOM   4592  CA  LYS A 629     -34.547  35.004  38.553  1.00 52.32           C  
ATOM   4593  C   LYS A 629     -35.380  34.269  39.599  1.00 52.32           C  
ATOM   4594  CB  LYS A 629     -34.967  34.569  37.148  1.00 52.32           C  
ATOM   4595  O   LYS A 629     -36.377  34.800  40.091  1.00 52.32           O  
ATOM   4596  CG  LYS A 629     -34.565  35.545  36.052  1.00 52.32           C  
ATOM   4597  CD  LYS A 629     -35.060  35.086  34.686  1.00 52.32           C  
ATOM   4598  CE  LYS A 629     -34.573  36.007  33.576  1.00 52.32           C  
ATOM   4599  NZ  LYS A 629     -35.008  35.530  32.229  1.00 52.32           N  
ATOM   4600  N   LEU A 630     -34.976  33.070  39.928  1.00 46.90           N  
ATOM   4601  CA  LEU A 630     -35.687  32.291  40.936  1.00 46.90           C  
ATOM   4602  C   LEU A 630     -35.522  32.912  42.319  1.00 46.90           C  
ATOM   4603  CB  LEU A 630     -35.183  30.845  40.949  1.00 46.90           C  
ATOM   4604  O   LEU A 630     -36.469  32.938  43.109  1.00 46.90           O  
ATOM   4605  CG  LEU A 630     -35.730  29.926  39.855  1.00 46.90           C  
ATOM   4606  CD1 LEU A 630     -34.919  28.636  39.793  1.00 46.90           C  
ATOM   4607  CD2 LEU A 630     -37.205  29.626  40.096  1.00 46.90           C  
ATOM   4608  N   LEU A 631     -34.346  33.431  42.507  1.00 48.02           N  
ATOM   4609  CA  LEU A 631     -34.097  34.122  43.768  1.00 48.02           C  
ATOM   4610  C   LEU A 631     -34.905  35.413  43.848  1.00 48.02           C  
ATOM   4611  CB  LEU A 631     -32.606  34.428  43.926  1.00 48.02           C  
ATOM   4612  O   LEU A 631     -35.442  35.750  44.906  1.00 48.02           O  
ATOM   4613  CG  LEU A 631     -32.031  34.289  45.336  1.00 48.02           C  
ATOM   4614  CD1 LEU A 631     -30.634  33.679  45.282  1.00 48.02           C  
ATOM   4615  CD2 LEU A 631     -32.002  35.643  46.038  1.00 48.02           C  
ATOM   4616  N   ALA A 632     -34.968  36.122  42.719  1.00 50.77           N  
ATOM   4617  CA  ALA A 632     -35.739  37.360  42.654  1.00 50.77           C  
ATOM   4618  C   ALA A 632     -37.234  37.083  42.786  1.00 50.77           C  
ATOM   4619  CB  ALA A 632     -35.452  38.098  41.348  1.00 50.77           C  
ATOM   4620  O   ALA A 632     -37.960  37.851  43.421  1.00 50.77           O  
ATOM   4621  N   ALA A 633     -37.711  35.980  42.130  1.00 46.21           N  
ATOM   4622  CA  ALA A 633     -39.106  35.567  42.257  1.00 46.21           C  
ATOM   4623  C   ALA A 633     -39.444  35.211  43.702  1.00 46.21           C  
ATOM   4624  CB  ALA A 633     -39.396  34.381  41.339  1.00 46.21           C  
ATOM   4625  O   ALA A 633     -40.556  35.471  44.169  1.00 46.21           O  
ATOM   4626  N   ALA A 634     -38.508  34.707  44.377  1.00 46.86           N  
ATOM   4627  CA  ALA A 634     -38.707  34.385  45.788  1.00 46.86           C  
ATOM   4628  C   ALA A 634     -38.788  35.653  46.634  1.00 46.86           C  
ATOM   4629  CB  ALA A 634     -37.582  33.484  46.292  1.00 46.86           C  
ATOM   4630  O   ALA A 634     -39.520  35.700  47.625  1.00 46.86           O  
ATOM   4631  N   LYS A 635     -38.144  36.707  46.147  1.00 49.18           N  
ATOM   4632  CA  LYS A 635     -38.122  37.992  46.841  1.00 49.18           C  
ATOM   4633  C   LYS A 635     -39.404  38.778  46.583  1.00 49.18           C  
ATOM   4634  CB  LYS A 635     -36.907  38.815  46.409  1.00 49.18           C  
ATOM   4635  O   LYS A 635     -39.879  39.505  47.458  1.00 49.18           O  
ATOM   4636  CG  LYS A 635     -35.636  38.495  47.182  1.00 49.18           C  
ATOM   4637  CD  LYS A 635     -34.482  39.393  46.756  1.00 49.18           C  
ATOM   4638  CE  LYS A 635     -33.186  39.012  47.460  1.00 49.18           C  
ATOM   4639  NZ  LYS A 635     -32.041  39.859  47.010  1.00 49.18           N  
ATOM   4640  N   GLU A 636     -40.032  38.541  45.415  1.00 45.68           N  
ATOM   4641  CA  GLU A 636     -41.187  39.345  45.026  1.00 45.68           C  
ATOM   4642  C   GLU A 636     -42.476  38.778  45.613  1.00 45.68           C  
ATOM   4643  CB  GLU A 636     -41.295  39.428  43.501  1.00 45.68           C  
ATOM   4644  O   GLU A 636     -43.467  39.497  45.756  1.00 45.68           O  
ATOM   4645  CG  GLU A 636     -40.610  40.648  42.902  1.00 45.68           C  
ATOM   4646  CD  GLU A 636     -41.226  41.095  41.585  1.00 45.68           C  
ATOM   4647  OE1 GLU A 636     -40.877  42.193  41.094  1.00 45.68           O  
ATOM   4648  OE2 GLU A 636     -42.064  40.342  41.042  1.00 45.68           O  
ATOM   4649  N   ARG A 637     -42.415  37.595  46.396  1.00 44.22           N  
ATOM   4650  CA  ARG A 637     -43.703  37.209  46.963  1.00 44.22           C  
ATOM   4651  C   ARG A 637     -43.878  37.782  48.365  1.00 44.22           C  
ATOM   4652  CB  ARG A 637     -43.839  35.685  46.998  1.00 44.22           C  
ATOM   4653  O   ARG A 637     -43.224  37.336  49.310  1.00 44.22           O  
ATOM   4654  CG  ARG A 637     -44.399  35.086  45.718  1.00 44.22           C  
ATOM   4655  CD  ARG A 637     -44.697  33.602  45.873  1.00 44.22           C  
ATOM   4656  NE  ARG A 637     -45.654  33.137  44.873  1.00 44.22           N  
ATOM   4657  NH1 ARG A 637     -46.173  31.177  45.980  1.00 44.22           N  
ATOM   4658  NH2 ARG A 637     -47.180  31.671  43.981  1.00 44.22           N  
ATOM   4659  CZ  ARG A 637     -46.334  31.996  44.947  1.00 44.22           C  
ATOM   4660  N   LYS A 638     -43.521  39.141  48.502  1.00 43.20           N  
ATOM   4661  CA  LYS A 638     -44.023  39.900  49.644  1.00 43.20           C  
ATOM   4662  C   LYS A 638     -44.965  41.013  49.193  1.00 43.20           C  
ATOM   4663  CB  LYS A 638     -42.864  40.489  50.449  1.00 43.20           C  
ATOM   4664  O   LYS A 638     -44.532  41.990  48.579  1.00 43.20           O  
ATOM   4665  CG  LYS A 638     -42.422  39.625  51.621  1.00 43.20           C  
ATOM   4666  CD  LYS A 638     -41.411  40.350  52.501  1.00 43.20           C  
ATOM   4667  CE  LYS A 638     -40.971  39.488  53.676  1.00 43.20           C  
ATOM   4668  NZ  LYS A 638     -39.968  40.189  54.532  1.00 43.20           N  
ATOM   4669  N   LYS A 639     -46.112  40.898  48.649  1.00 35.69           N  
ATOM   4670  CA  LYS A 639     -47.067  41.934  49.034  1.00 35.69           C  
ATOM   4671  C   LYS A 639     -47.848  41.526  50.280  1.00 35.69           C  
ATOM   4672  CB  LYS A 639     -48.031  42.229  47.884  1.00 35.69           C  
ATOM   4673  O   LYS A 639     -48.429  40.439  50.326  1.00 35.69           O  
ATOM   4674  CG  LYS A 639     -47.493  43.224  46.866  1.00 35.69           C  
ATOM   4675  CD  LYS A 639     -48.507  43.497  45.762  1.00 35.69           C  
ATOM   4676  CE  LYS A 639     -47.937  44.421  44.694  1.00 35.69           C  
ATOM   4677  NZ  LYS A 639     -48.938  44.717  43.626  1.00 35.69           N  
ATOM   4678  N   PRO A 640     -47.404  41.965  51.405  1.00 44.11           N  
ATOM   4679  CA  PRO A 640     -48.098  41.739  52.675  1.00 44.11           C  
ATOM   4680  C   PRO A 640     -49.512  42.317  52.686  1.00 44.11           C  
ATOM   4681  CB  PRO A 640     -47.208  42.454  53.695  1.00 44.11           C  
ATOM   4682  O   PRO A 640     -49.737  43.416  52.172  1.00 44.11           O  
ATOM   4683  CG  PRO A 640     -46.383  43.400  52.885  1.00 44.11           C  
ATOM   4684  CD  PRO A 640     -46.583  43.084  51.431  1.00 44.11           C  
ATOM   4685  N   SER A 641     -50.536  41.585  52.213  1.00 37.24           N  
ATOM   4686  CA  SER A 641     -51.924  41.666  52.655  1.00 37.24           C  
ATOM   4687  C   SER A 641     -52.017  42.150  54.099  1.00 37.24           C  
ATOM   4688  CB  SER A 641     -52.611  40.307  52.519  1.00 37.24           C  
ATOM   4689  O   SER A 641     -51.274  41.682  54.964  1.00 37.24           O  
ATOM   4690  OG  SER A 641     -52.380  39.509  53.668  1.00 37.24           O  
ATOM   4691  N   ALA A 642     -51.881  43.489  54.321  1.00 34.99           N  
ATOM   4692  CA  ALA A 642     -52.577  44.506  55.106  1.00 34.99           C  
ATOM   4693  C   ALA A 642     -53.776  43.909  55.838  1.00 34.99           C  
ATOM   4694  CB  ALA A 642     -53.026  45.656  54.207  1.00 34.99           C  
ATOM   4695  O   ALA A 642     -54.569  43.174  55.246  1.00 34.99           O  
ATOM   4696  N   PHE A 643     -53.633  43.298  56.975  1.00 33.43           N  
ATOM   4697  CA  PHE A 643     -54.656  43.520  57.990  1.00 33.43           C  
ATOM   4698  C   PHE A 643     -54.474  42.561  59.161  1.00 33.43           C  
ATOM   4699  CB  PHE A 643     -56.056  43.355  57.389  1.00 33.43           C  
ATOM   4700  O   PHE A 643     -54.346  41.351  58.965  1.00 33.43           O  
ATOM   4701  CG  PHE A 643     -56.970  44.520  57.654  1.00 33.43           C  
ATOM   4702  CD1 PHE A 643     -57.808  44.526  58.762  1.00 33.43           C  
ATOM   4703  CD2 PHE A 643     -56.992  45.610  56.794  1.00 33.43           C  
ATOM   4704  CE1 PHE A 643     -58.656  45.603  59.010  1.00 33.43           C  
ATOM   4705  CE2 PHE A 643     -57.837  46.690  57.034  1.00 33.43           C  
ATOM   4706  CZ  PHE A 643     -58.669  46.684  58.142  1.00 33.43           C  
ATOM   4707  N   ALA A 644     -53.844  42.969  60.220  1.00 36.51           N  
ATOM   4708  CA  ALA A 644     -54.520  42.856  61.510  1.00 36.51           C  
ATOM   4709  C   ALA A 644     -53.575  42.311  62.578  1.00 36.51           C  
ATOM   4710  CB  ALA A 644     -55.752  41.962  61.389  1.00 36.51           C  
ATOM   4711  O   ALA A 644     -52.860  41.334  62.343  1.00 36.51           O  
ATOM   4712  N   SER A 645     -53.091  43.159  63.460  1.00 37.17           N  
ATOM   4713  CA  SER A 645     -53.216  43.518  64.868  1.00 37.17           C  
ATOM   4714  C   SER A 645     -52.316  42.650  65.742  1.00 37.17           C  
ATOM   4715  CB  SER A 645     -54.668  43.385  65.329  1.00 37.17           C  
ATOM   4716  O   SER A 645     -52.365  41.420  65.664  1.00 37.17           O  
ATOM   4717  OG  SER A 645     -55.125  42.052  65.176  1.00 37.17           O  
ATOM   4718  N   GLY A 646     -51.156  43.154  66.104  1.00 43.07           N  
ATOM   4719  CA  GLY A 646     -50.639  43.466  67.427  1.00 43.07           C  
ATOM   4720  C   GLY A 646     -49.123  43.448  67.495  1.00 43.07           C  
ATOM   4721  O   GLY A 646     -48.504  42.389  67.373  1.00 43.07           O  
ATOM   4722  N   PRO A 647     -48.414  44.592  67.082  1.00 52.70           N  
ATOM   4723  CA  PRO A 647     -47.047  44.593  66.555  1.00 52.70           C  
ATOM   4724  C   PRO A 647     -46.129  45.559  67.299  1.00 52.70           C  
ATOM   4725  CB  PRO A 647     -47.231  45.025  65.098  1.00 52.70           C  
ATOM   4726  O   PRO A 647     -46.559  46.648  67.689  1.00 52.70           O  
ATOM   4727  CG  PRO A 647     -48.368  45.995  65.128  1.00 52.70           C  
ATOM   4728  CD  PRO A 647     -48.910  46.052  66.527  1.00 52.70           C  
ATOM   4729  N   GLU A 648     -45.412  45.145  68.457  1.00 51.72           N  
ATOM   4730  CA  GLU A 648     -44.192  45.942  68.369  1.00 51.72           C  
ATOM   4731  C   GLU A 648     -43.043  45.278  69.123  1.00 51.72           C  
ATOM   4732  CB  GLU A 648     -44.431  47.353  68.911  1.00 51.72           C  
ATOM   4733  O   GLU A 648     -41.898  45.306  68.669  1.00 51.72           O  
ATOM   4734  CG  GLU A 648     -44.757  48.379  67.835  1.00 51.72           C  
ATOM   4735  CD  GLU A 648     -44.689  49.814  68.333  1.00 51.72           C  
ATOM   4736  OE1 GLU A 648     -44.723  50.747  67.500  1.00 51.72           O  
ATOM   4737  OE2 GLU A 648     -44.599  50.005  69.566  1.00 51.72           O  
ATOM   4738  N   GLU A 649     -43.316  44.142  69.910  1.00 50.99           N  
ATOM   4739  CA  GLU A 649     -42.127  43.662  70.607  1.00 50.99           C  
ATOM   4740  C   GLU A 649     -41.723  42.274  70.118  1.00 50.99           C  
ATOM   4741  CB  GLU A 649     -42.364  43.638  72.120  1.00 50.99           C  
ATOM   4742  O   GLU A 649     -40.533  41.969  70.011  1.00 50.99           O  
ATOM   4743  CG  GLU A 649     -41.560  44.680  72.884  1.00 50.99           C  
ATOM   4744  CD  GLU A 649     -41.933  44.764  74.356  1.00 50.99           C  
ATOM   4745  OE1 GLU A 649     -41.372  45.620  75.076  1.00 50.99           O  
ATOM   4746  OE2 GLU A 649     -42.792  43.966  74.792  1.00 50.99           O  
ATOM   4747  N   SER A 650     -42.706  41.494  69.533  1.00 52.59           N  
ATOM   4748  CA  SER A 650     -42.447  40.176  68.962  1.00 52.59           C  
ATOM   4749  C   SER A 650     -42.045  40.279  67.494  1.00 52.59           C  
ATOM   4750  CB  SER A 650     -43.679  39.281  69.101  1.00 52.59           C  
ATOM   4751  O   SER A 650     -41.172  39.542  67.032  1.00 52.59           O  
ATOM   4752  OG  SER A 650     -43.534  38.102  68.328  1.00 52.59           O  
ATOM   4753  N   GLN A 651     -42.457  41.394  66.905  1.00 57.01           N  
ATOM   4754  CA  GLN A 651     -42.057  41.665  65.528  1.00 57.01           C  
ATOM   4755  C   GLN A 651     -40.658  42.272  65.470  1.00 57.01           C  
ATOM   4756  CB  GLN A 651     -43.062  42.598  64.850  1.00 57.01           C  
ATOM   4757  O   GLN A 651     -39.879  41.965  64.565  1.00 57.01           O  
ATOM   4758  CG  GLN A 651     -44.270  41.879  64.263  1.00 57.01           C  
ATOM   4759  CD  GLN A 651     -45.268  42.829  63.629  1.00 57.01           C  
ATOM   4760  NE2 GLN A 651     -46.392  42.290  63.172  1.00 57.01           N  
ATOM   4761  OE1 GLN A 651     -45.031  44.039  63.552  1.00 57.01           O  
ATOM   4762  N   ALA A 652     -40.272  42.965  66.581  1.00 59.42           N  
ATOM   4763  CA  ALA A 652     -38.943  43.572  66.589  1.00 59.42           C  
ATOM   4764  C   ALA A 652     -37.864  42.525  66.846  1.00 59.42           C  
ATOM   4765  CB  ALA A 652     -38.869  44.677  67.640  1.00 59.42           C  
ATOM   4766  O   ALA A 652     -36.790  42.570  66.240  1.00 59.42           O  
ATOM   4767  N   ARG A 653     -38.248  41.448  67.739  1.00 55.39           N  
ATOM   4768  CA  ARG A 653     -37.281  40.399  68.046  1.00 55.39           C  
ATOM   4769  C   ARG A 653     -37.119  39.442  66.870  1.00 55.39           C  
ATOM   4770  CB  ARG A 653     -37.707  39.625  69.296  1.00 55.39           C  
ATOM   4771  O   ARG A 653     -36.006  39.008  66.565  1.00 55.39           O  
ATOM   4772  CG  ARG A 653     -37.282  40.280  70.601  1.00 55.39           C  
ATOM   4773  CD  ARG A 653     -37.627  39.415  71.805  1.00 55.39           C  
ATOM   4774  NE  ARG A 653     -37.699  40.203  73.032  1.00 55.39           N  
ATOM   4775  NH1 ARG A 653     -38.385  38.446  74.365  1.00 55.39           N  
ATOM   4776  NH2 ARG A 653     -38.088  40.531  75.271  1.00 55.39           N  
ATOM   4777  CZ  ARG A 653     -38.057  39.725  74.220  1.00 55.39           C  
ATOM   4778  N   SER A 654     -38.208  39.219  66.095  1.00 62.08           N  
ATOM   4779  CA  SER A 654     -38.176  38.399  64.888  1.00 62.08           C  
ATOM   4780  C   SER A 654     -37.527  39.147  63.729  1.00 62.08           C  
ATOM   4781  CB  SER A 654     -39.588  37.963  64.498  1.00 62.08           C  
ATOM   4782  O   SER A 654     -36.791  38.557  62.936  1.00 62.08           O  
ATOM   4783  OG  SER A 654     -40.302  39.037  63.910  1.00 62.08           O  
ATOM   4784  N   ALA A 655     -37.716  40.482  63.790  1.00 66.27           N  
ATOM   4785  CA  ALA A 655     -37.096  41.273  62.730  1.00 66.27           C  
ATOM   4786  C   ALA A 655     -35.589  41.389  62.943  1.00 66.27           C  
ATOM   4787  CB  ALA A 655     -37.728  42.661  62.662  1.00 66.27           C  
ATOM   4788  O   ALA A 655     -34.813  41.307  61.988  1.00 66.27           O  
ATOM   4789  N   ARG A 656     -35.224  41.487  64.270  1.00 66.70           N  
ATOM   4790  CA  ARG A 656     -33.800  41.583  64.574  1.00 66.70           C  
ATOM   4791  C   ARG A 656     -33.093  40.257  64.314  1.00 66.70           C  
ATOM   4792  CB  ARG A 656     -33.588  42.012  66.027  1.00 66.70           C  
ATOM   4793  O   ARG A 656     -31.965  40.235  63.817  1.00 66.70           O  
ATOM   4794  CG  ARG A 656     -33.743  43.507  66.257  1.00 66.70           C  
ATOM   4795  CD  ARG A 656     -33.383  43.900  67.683  1.00 66.70           C  
ATOM   4796  NE  ARG A 656     -34.050  45.135  68.087  1.00 66.70           N  
ATOM   4797  NH1 ARG A 656     -32.924  45.329  70.095  1.00 66.70           N  
ATOM   4798  NH2 ARG A 656     -34.480  46.900  69.491  1.00 66.70           N  
ATOM   4799  CZ  ARG A 656     -33.816  45.785  69.223  1.00 66.70           C  
ATOM   4800  N   ALA A 657     -33.832  39.088  64.658  1.00 64.37           N  
ATOM   4801  CA  ALA A 657     -33.283  37.757  64.411  1.00 64.37           C  
ATOM   4802  C   ALA A 657     -33.175  37.477  62.915  1.00 64.37           C  
ATOM   4803  CB  ALA A 657     -34.143  36.693  65.087  1.00 64.37           C  
ATOM   4804  O   ALA A 657     -32.196  36.881  62.457  1.00 64.37           O  
ATOM   4805  N   ARG A 658     -34.101  38.117  62.143  1.00 62.68           N  
ATOM   4806  CA  ARG A 658     -34.121  37.952  60.693  1.00 62.68           C  
ATOM   4807  C   ARG A 658     -33.031  38.787  60.031  1.00 62.68           C  
ATOM   4808  CB  ARG A 658     -35.490  38.334  60.127  1.00 62.68           C  
ATOM   4809  O   ARG A 658     -32.359  38.322  59.108  1.00 62.68           O  
ATOM   4810  CG  ARG A 658     -36.529  37.229  60.229  1.00 62.68           C  
ATOM   4811  CD  ARG A 658     -37.864  37.652  59.631  1.00 62.68           C  
ATOM   4812  NE  ARG A 658     -38.903  36.654  59.870  1.00 62.68           N  
ATOM   4813  NH1 ARG A 658     -40.663  38.135  59.659  1.00 62.68           N  
ATOM   4814  NH2 ARG A 658     -41.067  35.923  60.106  1.00 62.68           N  
ATOM   4815  CZ  ARG A 658     -40.209  36.906  59.878  1.00 62.68           C  
ATOM   4816  N   GLU A 659     -32.815  40.016  60.607  1.00 71.18           N  
ATOM   4817  CA  GLU A 659     -31.778  40.891  60.070  1.00 71.18           C  
ATOM   4818  C   GLU A 659     -30.385  40.348  60.375  1.00 71.18           C  
ATOM   4819  CB  GLU A 659     -31.925  42.307  60.632  1.00 71.18           C  
ATOM   4820  O   GLU A 659     -29.485  40.426  59.537  1.00 71.18           O  
ATOM   4821  CG  GLU A 659     -32.710  43.249  59.731  1.00 71.18           C  
ATOM   4822  CD  GLU A 659     -32.849  44.651  60.303  1.00 71.18           C  
ATOM   4823  OE1 GLU A 659     -33.467  45.517  59.643  1.00 71.18           O  
ATOM   4824  OE2 GLU A 659     -32.335  44.885  61.419  1.00 71.18           O  
ATOM   4825  N   SER A 660     -30.347  39.737  61.564  1.00 66.58           N  
ATOM   4826  CA  SER A 660     -29.063  39.152  61.937  1.00 66.58           C  
ATOM   4827  C   SER A 660     -28.739  37.935  61.078  1.00 66.58           C  
ATOM   4828  CB  SER A 660     -29.062  38.759  63.415  1.00 66.58           C  
ATOM   4829  O   SER A 660     -27.593  37.745  60.668  1.00 66.58           O  
ATOM   4830  OG  SER A 660     -28.434  37.502  63.601  1.00 66.58           O  
ATOM   4831  N   ARG A 661     -29.834  37.151  60.694  1.00 56.08           N  
ATOM   4832  CA  ARG A 661     -29.684  35.946  59.885  1.00 56.08           C  
ATOM   4833  C   ARG A 661     -29.374  36.296  58.433  1.00 56.08           C  
ATOM   4834  CB  ARG A 661     -30.950  35.089  59.957  1.00 56.08           C  
ATOM   4835  O   ARG A 661     -28.537  35.650  57.799  1.00 56.08           O  
ATOM   4836  CG  ARG A 661     -31.089  34.305  61.253  1.00 56.08           C  
ATOM   4837  CD  ARG A 661     -32.343  33.441  61.257  1.00 56.08           C  
ATOM   4838  NE  ARG A 661     -32.540  32.784  62.546  1.00 56.08           N  
ATOM   4839  NH1 ARG A 661     -34.431  31.625  61.899  1.00 56.08           N  
ATOM   4840  NH2 ARG A 661     -33.612  31.395  64.028  1.00 56.08           N  
ATOM   4841  CZ  ARG A 661     -33.527  31.936  62.821  1.00 56.08           C  
ATOM   4842  N   GLN A 662     -29.935  37.403  58.013  1.00 57.29           N  
ATOM   4843  CA  GLN A 662     -29.684  37.898  56.664  1.00 57.29           C  
ATOM   4844  C   GLN A 662     -28.286  38.502  56.551  1.00 57.29           C  
ATOM   4845  CB  GLN A 662     -30.736  38.934  56.266  1.00 57.29           C  
ATOM   4846  O   GLN A 662     -27.600  38.307  55.545  1.00 57.29           O  
ATOM   4847  CG  GLN A 662     -31.943  38.341  55.552  1.00 57.29           C  
ATOM   4848  CD  GLN A 662     -32.930  39.398  55.091  1.00 57.29           C  
ATOM   4849  NE2 GLN A 662     -34.027  38.959  54.482  1.00 57.29           N  
ATOM   4850  OE1 GLN A 662     -32.709  40.598  55.281  1.00 57.29           O  
ATOM   4851  N   THR A 663     -27.861  39.152  57.644  1.00 67.82           N  
ATOM   4852  CA  THR A 663     -26.533  39.756  57.659  1.00 67.82           C  
ATOM   4853  C   THR A 663     -25.451  38.682  57.715  1.00 67.82           C  
ATOM   4854  CB  THR A 663     -26.370  40.716  58.852  1.00 67.82           C  
ATOM   4855  O   THR A 663     -24.407  38.811  57.072  1.00 67.82           O  
ATOM   4856  CG2 THR A 663     -26.189  42.155  58.379  1.00 67.82           C  
ATOM   4857  OG1 THR A 663     -27.536  40.641  59.682  1.00 67.82           O  
ATOM   4858  N   GLN A 664     -25.784  37.537  58.389  1.00 59.82           N  
ATOM   4859  CA  GLN A 664     -24.825  36.445  58.520  1.00 59.82           C  
ATOM   4860  C   GLN A 664     -24.665  35.692  57.203  1.00 59.82           C  
ATOM   4861  CB  GLN A 664     -25.255  35.481  59.627  1.00 59.82           C  
ATOM   4862  O   GLN A 664     -23.549  35.337  56.816  1.00 59.82           O  
ATOM   4863  CG  GLN A 664     -24.168  34.501  60.046  1.00 59.82           C  
ATOM   4864  CD  GLN A 664     -24.266  34.105  61.508  1.00 59.82           C  
ATOM   4865  NE2 GLN A 664     -23.553  33.049  61.885  1.00 59.82           N  
ATOM   4866  OE1 GLN A 664     -24.976  34.744  62.291  1.00 59.82           O  
ATOM   4867  N   VAL A 665     -25.773  35.504  56.467  1.00 53.03           N  
ATOM   4868  CA  VAL A 665     -25.760  34.837  55.169  1.00 53.03           C  
ATOM   4869  C   VAL A 665     -25.048  35.715  54.143  1.00 53.03           C  
ATOM   4870  CB  VAL A 665     -27.190  34.506  54.687  1.00 53.03           C  
ATOM   4871  O   VAL A 665     -24.247  35.224  53.344  1.00 53.03           O  
ATOM   4872  CG1 VAL A 665     -27.167  33.971  53.256  1.00 53.03           C  
ATOM   4873  CG2 VAL A 665     -27.850  33.499  55.627  1.00 53.03           C  
ATOM   4874  N   ARG A 666     -25.279  37.026  54.265  1.00 57.01           N  
ATOM   4875  CA  ARG A 666     -24.619  37.962  53.361  1.00 57.01           C  
ATOM   4876  C   ARG A 666     -23.120  38.026  53.637  1.00 57.01           C  
ATOM   4877  CB  ARG A 666     -25.235  39.358  53.488  1.00 57.01           C  
ATOM   4878  O   ARG A 666     -22.314  38.078  52.707  1.00 57.01           O  
ATOM   4879  CG  ARG A 666     -25.927  39.843  52.224  1.00 57.01           C  
ATOM   4880  CD  ARG A 666     -26.446  41.266  52.376  1.00 57.01           C  
ATOM   4881  NE  ARG A 666     -27.122  41.725  51.166  1.00 57.01           N  
ATOM   4882  NH1 ARG A 666     -28.076  43.582  52.156  1.00 57.01           N  
ATOM   4883  NH2 ARG A 666     -28.450  43.140  49.938  1.00 57.01           N  
ATOM   4884  CZ  ARG A 666     -27.881  42.815  51.089  1.00 57.01           C  
ATOM   4885  N   ARG A 667     -22.731  37.838  54.861  1.00 55.07           N  
ATOM   4886  CA  ARG A 667     -21.325  37.914  55.245  1.00 55.07           C  
ATOM   4887  C   ARG A 667     -20.568  36.666  54.804  1.00 55.07           C  
ATOM   4888  CB  ARG A 667     -21.189  38.102  56.758  1.00 55.07           C  
ATOM   4889  O   ARG A 667     -19.409  36.750  54.393  1.00 55.07           O  
ATOM   4890  CG  ARG A 667     -20.958  39.543  57.182  1.00 55.07           C  
ATOM   4891  CD  ARG A 667     -20.712  39.658  58.679  1.00 55.07           C  
ATOM   4892  NE  ARG A 667     -20.292  41.005  59.055  1.00 55.07           N  
ATOM   4893  NH1 ARG A 667     -20.445  40.642  61.331  1.00 55.07           N  
ATOM   4894  NH2 ARG A 667     -19.784  42.687  60.534  1.00 55.07           N  
ATOM   4895  CZ  ARG A 667     -20.174  41.442  60.306  1.00 55.07           C  
ATOM   4896  N   THR A 668     -21.351  35.538  54.675  1.00 52.61           N  
ATOM   4897  CA  THR A 668     -20.666  34.303  54.311  1.00 52.61           C  
ATOM   4898  C   THR A 668     -20.666  34.109  52.798  1.00 52.61           C  
ATOM   4899  CB  THR A 668     -21.319  33.083  54.987  1.00 52.61           C  
ATOM   4900  O   THR A 668     -19.692  33.608  52.231  1.00 52.61           O  
ATOM   4901  CG2 THR A 668     -21.269  33.203  56.506  1.00 52.61           C  
ATOM   4902  OG1 THR A 668     -22.687  32.989  54.571  1.00 52.61           O  
ATOM   4903  N   LEU A 669     -21.668  34.620  52.189  1.00 47.08           N  
ATOM   4904  CA  LEU A 669     -21.846  34.337  50.769  1.00 47.08           C  
ATOM   4905  C   LEU A 669     -21.123  35.372  49.913  1.00 47.08           C  
ATOM   4906  CB  LEU A 669     -23.334  34.311  50.410  1.00 47.08           C  
ATOM   4907  O   LEU A 669     -20.632  35.053  48.828  1.00 47.08           O  
ATOM   4908  CG  LEU A 669     -23.825  33.083  49.642  1.00 47.08           C  
ATOM   4909  CD1 LEU A 669     -25.032  32.468  50.342  1.00 47.08           C  
ATOM   4910  CD2 LEU A 669     -24.167  33.454  48.203  1.00 47.08           C  
ATOM   4911  N   GLN A 670     -20.882  36.534  50.422  1.00 57.64           N  
ATOM   4912  CA  GLN A 670     -20.334  37.631  49.632  1.00 57.64           C  
ATOM   4913  C   GLN A 670     -18.876  37.371  49.264  1.00 57.64           C  
ATOM   4914  CB  GLN A 670     -20.456  38.953  50.391  1.00 57.64           C  
ATOM   4915  O   GLN A 670     -18.477  37.558  48.113  1.00 57.64           O  
ATOM   4916  CG  GLN A 670     -21.320  39.990  49.685  1.00 57.64           C  
ATOM   4917  CD  GLN A 670     -21.144  41.385  50.254  1.00 57.64           C  
ATOM   4918  NE2 GLN A 670     -21.466  42.397  49.455  1.00 57.64           N  
ATOM   4919  OE1 GLN A 670     -20.723  41.553  51.403  1.00 57.64           O  
ATOM   4920  N   PRO A 671     -18.112  36.864  50.183  1.00 54.95           N  
ATOM   4921  CA  PRO A 671     -16.727  36.595  49.789  1.00 54.95           C  
ATOM   4922  C   PRO A 671     -16.609  35.438  48.799  1.00 54.95           C  
ATOM   4923  CB  PRO A 671     -16.044  36.250  51.115  1.00 54.95           C  
ATOM   4924  O   PRO A 671     -15.741  35.458  47.922  1.00 54.95           O  
ATOM   4925  CG  PRO A 671     -17.159  36.160  52.107  1.00 54.95           C  
ATOM   4926  CD  PRO A 671     -18.416  36.666  51.459  1.00 54.95           C  
ATOM   4927  N   ALA A 672     -17.517  34.434  48.963  1.00 48.28           N  
ATOM   4928  CA  ALA A 672     -17.530  33.295  48.049  1.00 48.28           C  
ATOM   4929  C   ALA A 672     -17.893  33.733  46.632  1.00 48.28           C  
ATOM   4930  CB  ALA A 672     -18.507  32.230  48.540  1.00 48.28           C  
ATOM   4931  O   ALA A 672     -17.282  33.281  45.661  1.00 48.28           O  
ATOM   4932  N   ARG A 673     -18.868  34.602  46.593  1.00 54.55           N  
ATOM   4933  CA  ARG A 673     -19.258  35.183  45.312  1.00 54.55           C  
ATOM   4934  C   ARG A 673     -18.123  36.011  44.718  1.00 54.55           C  
ATOM   4935  CB  ARG A 673     -20.510  36.048  45.472  1.00 54.55           C  
ATOM   4936  O   ARG A 673     -17.848  35.927  43.519  1.00 54.55           O  
ATOM   4937  CG  ARG A 673     -21.177  36.416  44.156  1.00 54.55           C
[truncated: 16,930 more chars]
